# Supplementary material for: Selecting Near-Native Protein Structures from Predicted Decoy Sets Using Ordered Graphlet Degree Similarity
Source: Genes (Basel). 2019 Feb 11;10(2):132. doi: 10.3390/genes10020132 (PMC6410076; doi:10.3390/genes10020132)
Supplement: Supplementary file 1 [file genes-10-00132-s001.zip]

Archive with 830 entries (811 files):
- CodeData/
- CodeData/code/
- CodeData/code/cluster/
- CodeData/code/cluster/confidence.m
- CodeData/code/cluster/kmedoids.m
- CodeData/code/cluster/sh/
- CodeData/code/cluster/sh/check.sh
- CodeData/code/cluster/sh/model_result.txt
- CodeData/code/cluster/sh/pcalctm.sh
- CodeData/code/cluster/sh/target_list.txt
- CodeData/code/cluster/sh/tm.sh
- CodeData/code/cluster/sh/tm_result.txt
- CodeData/code/cluster/src/
- CodeData/code/cluster/src/kmedoidsDM.m
- CodeData/code/cluster/tm_score/
- CodeData/code/cluster/tm_score/F0759.mat
- CodeData/code/cluster/tm_score/origin/
- CodeData/code/cluster/tm_score/origin/log/
- CodeData/code/cluster/tm_score/origin/log/0759.txt
- CodeData/code/cluster/tm_score/origin/name_list/
- CodeData/code/cluster/tm_score/origin/name_list/name_list_1200.txt
- CodeData/code/cluster/tm_score/origin/name_list/name_list_1550.txt
- CodeData/code/cluster/tm_score/origin/name_list/name_list_170.txt
- CodeData/code/cluster/tm_score/origin/name_list/name_list_270.txt
- CodeData/code/cluster/tm_score/origin/name_list/name_list_400.txt
- CodeData/code/cluster/tm_score/origin/name_list/name_list_450.txt
- CodeData/code/cluster/tm_score/origin/name_list/name_list_490.txt
- CodeData/code/cluster/tm_score/origin/name_list/name_list_540.txt
- CodeData/code/cluster/tm_score/origin/name_list/name_list_550.txt
- CodeData/code/cluster/tm_score/origin/name_list/name_list_630.txt
- CodeData/code/cluster/tm_score/origin/name_list/name_list_680.txt
- CodeData/code/cluster/tm_score/origin/name_list/name_list_690.txt
- CodeData/code/cluster/tm_score/origin/name_list/name_list_700.txt
- CodeData/code/cluster/tm_score/origin/name_list/name_list_710.txt
- CodeData/code/cluster/tm_score/origin/name_list/name_list_720.txt
- CodeData/code/cluster/tm_score/origin/name_list/name_list_730.txt
- CodeData/code/cluster/tm_score/origin/name_list/name_list_750.txt
- CodeData/code/cluster/tm_score/origin/read_tm.m
- CodeData/code/cluster/tm_score/origin/score/
- CodeData/code/cluster/tm_score/origin/score/TM0759.txt
- CodeData/code/GR_score/
- CodeData/code/GR_score/PDB/
- CodeData/code/GR_score/PDB/P0759.mat
- CodeData/code/GR_score/src/
- CodeData/code/GR_score/src/calc_sim.m
- CodeData/code/GR_score/src/cluster_one.m
- CodeData/code/GR_score/src/func/
- CodeData/code/GR_score/src/func/DP.m
- CodeData/code/GR_score/src/func/get_ca.m
- CodeData/code/GR_score/src/func/get_natvie_vector.m
- CodeData/code/GR_score/src/func/get_sim.m
- CodeData/code/GR_score/src/func/get_vector14.m
- CodeData/code/GR_score/src/native_model_GR.m
- CodeData/code/GR_score/src/native_model_SP.m
- CodeData/code/GR_score/src/read_all.m
- CodeData/code/GR_score/src/vector/
- CodeData/code/GR_score/src/vector/g1.m
- CodeData/code/GR_score/src/vector/g10.m
- CodeData/code/GR_score/src/vector/g11.m
- CodeData/code/GR_score/src/vector/g12.m
- CodeData/code/GR_score/src/vector/g13.m
- CodeData/code/GR_score/src/vector/g14.m
- CodeData/code/GR_score/src/vector/g2.m
- CodeData/code/GR_score/src/vector/g3.m
- CodeData/code/GR_score/src/vector/g4.m
- CodeData/code/GR_score/src/vector/g5.m
- CodeData/code/GR_score/src/vector/g6.m
- CodeData/code/GR_score/src/vector/g7.m
- CodeData/code/GR_score/src/vector/g8.m
- CodeData/code/GR_score/src/vector/g9.m
- CodeData/code/GR_score/src/vector_all.m
- CodeData/data/
- CodeData/data/CASP11/
- CodeData/data/CASP11/T0759/
- CodeData/data/CASP11/T0759/model1.pdb
- CodeData/data/CASP11/T0759/model10.pdb
- CodeData/data/CASP11/T0759/model100.pdb
- CodeData/data/CASP11/T0759/model101.pdb
- CodeData/data/CASP11/T0759/model102.pdb
- CodeData/data/CASP11/T0759/model103.pdb
- CodeData/data/CASP11/T0759/model104.pdb
- CodeData/data/CASP11/T0759/model105.pdb
- CodeData/data/CASP11/T0759/model106.pdb
- CodeData/data/CASP11/T0759/model107.pdb
- CodeData/data/CASP11/T0759/model108.pdb
- CodeData/data/CASP11/T0759/model109.pdb
- CodeData/data/CASP11/T0759/model11.pdb
- CodeData/data/CASP11/T0759/model110.pdb
- CodeData/data/CASP11/T0759/model111.pdb
- CodeData/data/CASP11/T0759/model112.pdb
- CodeData/data/CASP11/T0759/model113.pdb
- CodeData/data/CASP11/T0759/model114.pdb
- CodeData/data/CASP11/T0759/model115.pdb
- CodeData/data/CASP11/T0759/model116.pdb
- CodeData/data/CASP11/T0759/model117.pdb
- CodeData/data/CASP11/T0759/model118.pdb
- CodeData/data/CASP11/T0759/model119.pdb
- CodeData/data/CASP11/T0759/model12.pdb
- CodeData/data/CASP11/T0759/model120.pdb
- CodeData/data/CASP11/T0759/model121.pdb
- CodeData/data/CASP11/T0759/model122.pdb
- CodeData/data/CASP11/T0759/model123.pdb
- CodeData/data/CASP11/T0759/model124.pdb
- CodeData/data/CASP11/T0759/model125.pdb
- CodeData/data/CASP11/T0759/model126.pdb
- CodeData/data/CASP11/T0759/model127.pdb
- CodeData/data/CASP11/T0759/model128.pdb
- CodeData/data/CASP11/T0759/model129.pdb
- CodeData/data/CASP11/T0759/model13.pdb
- CodeData/data/CASP11/T0759/model130.pdb
- CodeData/data/CASP11/T0759/model131.pdb
- CodeData/data/CASP11/T0759/model132.pdb
- CodeData/data/CASP11/T0759/model133.pdb
- CodeData/data/CASP11/T0759/model134.pdb
- CodeData/data/CASP11/T0759/model135.pdb
- CodeData/data/CASP11/T0759/model136.pdb
- CodeData/data/CASP11/T0759/model137.pdb
- CodeData/data/CASP11/T0759/model138.pdb
- CodeData/data/CASP11/T0759/model139.pdb
- CodeData/data/CASP11/T0759/model14.pdb
- CodeData/data/CASP11/T0759/model140.pdb
- CodeData/data/CASP11/T0759/model141.pdb
- CodeData/data/CASP11/T0759/model142.pdb
- CodeData/data/CASP11/T0759/model143.pdb
- CodeData/data/CASP11/T0759/model144.pdb
- CodeData/data/CASP11/T0759/model145.pdb
- CodeData/data/CASP11/T0759/model146.pdb
- CodeData/data/CASP11/T0759/model147.pdb
- CodeData/data/CASP11/T0759/model148.pdb
- CodeData/data/CASP11/T0759/model149.pdb
- CodeData/data/CASP11/T0759/model15.pdb
- CodeData/data/CASP11/T0759/model150.pdb
- CodeData/data/CASP11/T0759/model151.pdb
- CodeData/data/CASP11/T0759/model152.pdb
- CodeData/data/CASP11/T0759/model153.pdb
- CodeData/data/CASP11/T0759/model154.pdb
- CodeData/data/CASP11/T0759/model155.pdb
- CodeData/data/CASP11/T0759/model156.pdb
- CodeData/data/CASP11/T0759/model157.pdb
- CodeData/data/CASP11/T0759/model158.pdb
- CodeData/data/CASP11/T0759/model159.pdb
- CodeData/data/CASP11/T0759/model16.pdb
- CodeData/data/CASP11/T0759/model160.pdb
- CodeData/data/CASP11/T0759/model161.pdb
- CodeData/data/CASP11/T0759/model162.pdb
- CodeData/data/CASP11/T0759/model163.pdb
- CodeData/data/CASP11/T0759/model164.pdb
- CodeData/data/CASP11/T0759/model165.pdb
- CodeData/data/CASP11/T0759/model166.pdb
- CodeData/data/CASP11/T0759/model167.pdb
- CodeData/data/CASP11/T0759/model168.pdb
- CodeData/data/CASP11/T0759/model169.pdb
- CodeData/data/CASP11/T0759/model17.pdb
- CodeData/data/CASP11/T0759/model170.pdb
- CodeData/data/CASP11/T0759/model171.pdb
- CodeData/data/CASP11/T0759/model172.pdb
- CodeData/data/CASP11/T0759/model173.pdb
- CodeData/data/CASP11/T0759/model174.pdb
- CodeData/data/CASP11/T0759/model175.pdb
- CodeData/data/CASP11/T0759/model176.pdb
- CodeData/data/CASP11/T0759/model177.pdb
- CodeData/data/CASP11/T0759/model178.pdb
- CodeData/data/CASP11/T0759/model179.pdb
- CodeData/data/CASP11/T0759/model18.pdb
- CodeData/data/CASP11/T0759/model180.pdb
- CodeData/data/CASP11/T0759/model181.pdb
- CodeData/data/CASP11/T0759/model182.pdb
- CodeData/data/CASP11/T0759/model183.pdb
- CodeData/data/CASP11/T0759/model184.pdb
- CodeData/data/CASP11/T0759/model185.pdb
- CodeData/data/CASP11/T0759/model186.pdb
- CodeData/data/CASP11/T0759/model187.pdb
- CodeData/data/CASP11/T0759/model188.pdb
- CodeData/data/CASP11/T0759/model189.pdb
- CodeData/data/CASP11/T0759/model19.pdb
- CodeData/data/CASP11/T0759/model190.pdb
- CodeData/data/CASP11/T0759/model191.pdb
- CodeData/data/CASP11/T0759/model192.pdb
- CodeData/data/CASP11/T0759/model193.pdb
- CodeData/data/CASP11/T0759/model194.pdb
- CodeData/data/CASP11/T0759/model195.pdb
- CodeData/data/CASP11/T0759/model196.pdb
- CodeData/data/CASP11/T0759/model197.pdb
- CodeData/data/CASP11/T0759/model198.pdb
- CodeData/data/CASP11/T0759/model199.pdb
- CodeData/data/CASP11/T0759/model2.pdb
- CodeData/data/CASP11/T0759/model20.pdb
- CodeData/data/CASP11/T0759/model200.pdb
- CodeData/data/CASP11/T0759/model201.pdb
- CodeData/data/CASP11/T0759/model202.pdb
- CodeData/data/CASP11/T0759/model203.pdb
- CodeData/data/CASP11/T0759/model204.pdb
- CodeData/data/CASP11/T0759/model205.pdb
- CodeData/data/CASP11/T0759/model206.pdb
- CodeData/data/CASP11/T0759/model207.pdb
- CodeData/data/CASP11/T0759/model208.pdb
- CodeData/data/CASP11/T0759/model209.pdb
- CodeData/data/CASP11/T0759/model21.pdb
- CodeData/data/CASP11/T0759/model210.pdb
- CodeData/data/CASP11/T0759/model211.pdb
- CodeData/data/CASP11/T0759/model212.pdb
- CodeData/data/CASP11/T0759/model213.pdb
- CodeData/data/CASP11/T0759/model214.pdb
- CodeData/data/CASP11/T0759/model215.pdb
- CodeData/data/CASP11/T0759/model216.pdb
- CodeData/data/CASP11/T0759/model217.pdb
- CodeData/data/CASP11/T0759/model218.pdb
- CodeData/data/CASP11/T0759/model219.pdb
- CodeData/data/CASP11/T0759/model22.pdb
- CodeData/data/CASP11/T0759/model220.pdb
- CodeData/data/CASP11/T0759/model221.pdb
- CodeData/data/CASP11/T0759/model222.pdb
- CodeData/data/CASP11/T0759/model223.pdb
- CodeData/data/CASP11/T0759/model224.pdb
- CodeData/data/CASP11/T0759/model225.pdb
- CodeData/data/CASP11/T0759/model226.pdb
- CodeData/data/CASP11/T0759/model227.pdb
- CodeData/data/CASP11/T0759/model228.pdb
- CodeData/data/CASP11/T0759/model229.pdb
- CodeData/data/CASP11/T0759/model23.pdb
- CodeData/data/CASP11/T0759/model230.pdb
- CodeData/data/CASP11/T0759/model231.pdb
- CodeData/data/CASP11/T0759/model232.pdb
- CodeData/data/CASP11/T0759/model233.pdb
- CodeData/data/CASP11/T0759/model234.pdb
- CodeData/data/CASP11/T0759/model235.pdb
- CodeData/data/CASP11/T0759/model236.pdb
- CodeData/data/CASP11/T0759/model237.pdb
- CodeData/data/CASP11/T0759/model238.pdb
- CodeData/data/CASP11/T0759/model239.pdb
- CodeData/data/CASP11/T0759/model24.pdb
- CodeData/data/CASP11/T0759/model240.pdb
- CodeData/data/CASP11/T0759/model241.pdb
- CodeData/data/CASP11/T0759/model242.pdb
- CodeData/data/CASP11/T0759/model243.pdb
- CodeData/data/CASP11/T0759/model244.pdb
- CodeData/data/CASP11/T0759/model245.pdb
- CodeData/data/CASP11/T0759/model246.pdb
- CodeData/data/CASP11/T0759/model247.pdb
- CodeData/data/CASP11/T0759/model248.pdb
- CodeData/data/CASP11/T0759/model249.pdb
- CodeData/data/CASP11/T0759/model25.pdb
- CodeData/data/CASP11/T0759/model250.pdb
- CodeData/data/CASP11/T0759/model251.pdb
- CodeData/data/CASP11/T0759/model252.pdb
- CodeData/data/CASP11/T0759/model253.pdb
- CodeData/data/CASP11/T0759/model254.pdb
- CodeData/data/CASP11/T0759/model255.pdb
- CodeData/data/CASP11/T0759/model256.pdb
- CodeData/data/CASP11/T0759/model257.pdb
- CodeData/data/CASP11/T0759/model258.pdb
- CodeData/data/CASP11/T0759/model259.pdb
- CodeData/data/CASP11/T0759/model26.pdb
- CodeData/data/CASP11/T0759/model260.pdb
- CodeData/data/CASP11/T0759/model261.pdb
- CodeData/data/CASP11/T0759/model262.pdb
- CodeData/data/CASP11/T0759/model263.pdb
- CodeData/data/CASP11/T0759/model264.pdb
- CodeData/data/CASP11/T0759/model265.pdb
- CodeData/data/CASP11/T0759/model266.pdb
- CodeData/data/CASP11/T0759/model267.pdb
- CodeData/data/CASP11/T0759/model268.pdb
- CodeData/data/CASP11/T0759/model269.pdb
- CodeData/data/CASP11/T0759/model27.pdb
- CodeData/data/CASP11/T0759/model270.pdb
- CodeData/data/CASP11/T0759/model271.pdb
- CodeData/data/CASP11/T0759/model272.pdb
- CodeData/data/CASP11/T0759/model273.pdb
- CodeData/data/CASP11/T0759/model274.pdb
- CodeData/data/CASP11/T0759/model275.pdb
- CodeData/data/CASP11/T0759/model276.pdb
- CodeData/data/CASP11/T0759/model277.pdb
- CodeData/data/CASP11/T0759/model278.pdb
- CodeData/data/CASP11/T0759/model279.pdb
- CodeData/data/CASP11/T0759/model28.pdb
- CodeData/data/CASP11/T0759/model280.pdb
- CodeData/data/CASP11/T0759/model281.pdb
- CodeData/data/CASP11/T0759/model282.pdb
- CodeData/data/CASP11/T0759/model283.pdb
- CodeData/data/CASP11/T0759/model284.pdb
- CodeData/data/CASP11/T0759/model285.pdb
- CodeData/data/CASP11/T0759/model286.pdb
- CodeData/data/CASP11/T0759/model287.pdb
- CodeData/data/CASP11/T0759/model288.pdb
- CodeData/data/CASP11/T0759/model289.pdb
- CodeData/data/CASP11/T0759/model29.pdb
- CodeData/data/CASP11/T0759/model290.pdb
- CodeData/data/CASP11/T0759/model291.pdb
- CodeData/data/CASP11/T0759/model292.pdb
- CodeData/data/CASP11/T0759/model293.pdb
- CodeData/data/CASP11/T0759/model294.pdb
- CodeData/data/CASP11/T0759/model295.pdb
- CodeData/data/CASP11/T0759/model296.pdb
- CodeData/data/CASP11/T0759/model297.pdb
- CodeData/data/CASP11/T0759/model298.pdb
- CodeData/data/CASP11/T0759/model299.pdb
- CodeData/data/CASP11/T0759/model3.pdb
- CodeData/data/CASP11/T0759/model30.pdb
- CodeData/data/CASP11/T0759/model300.pdb
- CodeData/data/CASP11/T0759/model301.pdb
[truncated: 530 more entries]
