# Supplementary material for: Selecting Near-Native Protein Structures from Predicted Decoy Sets Using Ordered Graphlet Degree Similarity
Source: Genes (Basel). 2019 Feb 11;10(2):132. doi: 10.3390/genes10020132 (PMC6410076; doi:10.3390/genes10020132)
Supplement: Supplementary file 1 [file genes-10-00132-s001.zip › CodeData/code/cluster/confidence.m]

for i = 1:calcTimes
    inds = find(result(i).label == result(i).maxClass);
    s = score(inds,inds);
    result(i).D = mean(s(:)) * result(i).count(result(i).maxClass);
    result(i).D = result(i).D / mean(score(:));
    result(i).D = result(i).D / modelNum;
end
n = zeros(1,modelNum);
for i = 1:calcTimes
    n(result(i).maxCenter) = n(result(i).maxCenter) + result(i).D;
end
for i = 1:modelNum
    if(m(i) ~= 0)
        n(i) = n(i) / m(i);
    end
end
