# Supplementary material for: Selecting Near-Native Protein Structures from Predicted Decoy Sets Using Ordered Graphlet Degree Similarity
Source: Genes (Basel). 2019 Feb 11;10(2):132. doi: 10.3390/genes10020132 (PMC6410076; doi:10.3390/genes10020132)
Supplement: Supplementary file 1 [file genes-10-00132-s001.zip › CodeData/code/cluster/sh/check.sh]

read -p "Target: T0" target
read -p "Decoy: model" decoy
native="/home/hx/Documents/casp11/native/T0$target.native.pdb"
model="/home/hx/Documents/casp11/T0$target/model$decoy.pdb"
TMscore $model $native | grep "TM-score    = "
