# Supplementary material for: Selecting Near-Native Protein Structures from Predicted Decoy Sets Using Ordered Graphlet Degree Similarity
Source: Genes (Basel). 2019 Feb 11;10(2):132. doi: 10.3390/genes10020132 (PMC6410076; doi:10.3390/genes10020132)
Supplement: Supplementary file 1 [file genes-10-00132-s001.zip › CodeData/code/cluster/sh/tm_result.txt]

0.8828
