# Supplementary material for: Selecting Near-Native Protein Structures from Predicted Decoy Sets Using Ordered Graphlet Degree Similarity
Source: Genes (Basel). 2019 Feb 11;10(2):132. doi: 10.3390/genes10020132 (PMC6410076; doi:10.3390/genes10020132)
Supplement: Supplementary file 1 [file genes-10-00132-s001.zip › CodeData/code/cluster/src/kmedoidsDM.m]

function [label, energy, medoid] = kmedoidsDM(D,m)
% D: distance matrix
% m: k (1 x 1) or label (1 x n, 1<=label(i)<=k) or medoid index(1 x k)
% Written by Mo Chen (mochen@ie.cuhk.edu.hk). March 2009.
%% initialization
[n,n2] = size(D); % numDim is the dimension; numPts is the number of points
if (n ~= n2)
    error(' kmedoidsDM: Wrong dimension for distance matrix');
end

s = length(m);
if s == 1
    k = m;
    medoid = randsample(n,k);
elseif s < n
    k = s;
    medoid = m;
elseif s == n
    k = max(m);
    label = m;
    medoid = zeros(k,1);
else
    error('ERROR: m is not valid.');
end

if s ~= n
    [val,label] = min(D(medoid,:));
end
%% main algorithm
% last = 0;
% while any(label ~= last)
%     for i = 1:k
%         idx = (label==i);
%         [tmp,myidx] = min(sum(D(idx,idx),1));
%         idx = find(idx);
%         medoid(i) = idx(myidx);
%     end  
%     last = label;
%     [val,label] = min(D(medoid,:));
% end
% energy = sum(val);
%% simpler but slower
last = 0;
S = repmat(1:k,n,1);
while any(label ~= last)
    [val,medoid] = min(D*bsxfun(@eq,S,label'));
    last = label;
    [val,label] = min(D(medoid,:));
end
energy = sum(val);
