# Supplementary material for: Selecting Near-Native Protein Structures from Predicted Decoy Sets Using Ordered Graphlet Degree Similarity
Source: Genes (Basel). 2019 Feb 11;10(2):132. doi: 10.3390/genes10020132 (PMC6410076; doi:10.3390/genes10020132)
Supplement: Supplementary file 1 [file genes-10-00132-s001.zip › CodeData/code/cluster/tm_score/origin/log/0759.txt]

[04/17 15:19:12] calced-0
[04/17 15:19:12] saving-0
[04/17 15:19:14] saved-0
[04/17 15:19:19] calced-1
[04/17 15:19:19] saving-1
[04/17 15:19:22] saved-1
[04/17 15:19:26] calced-2
[04/17 15:19:26] saving-2
[04/17 15:19:28] saved-2
[04/17 15:19:33] calced-3
[04/17 15:19:33] saving-3
[04/17 15:19:42] saved-3
[04/17 15:19:52] calced-4
[04/17 15:19:52] saving-4
[04/17 15:19:58] saved-4
[04/17 15:20:05] calced-5
[04/17 15:20:05] saving-5
[04/17 15:20:13] saved-5
[04/17 15:20:18] calced-6
[04/17 15:20:18] saving-6
[04/17 15:20:26] saved-6
[04/17 15:20:32] calced-7
[04/17 15:20:32] saving-7
[04/17 15:20:40] saved-7
[04/17 15:20:45] calced-8
[04/17 15:20:45] saving-8
[04/17 15:20:53] saved-8
[04/17 15:20:59] calced-9
[04/17 15:20:59] saving-9
[04/17 15:21:06] saved-9
[04/17 15:21:11] calced-10
[04/17 15:21:11] saving-10
[04/17 15:21:19] saved-10
[04/17 15:21:25] calced-11
[04/17 15:21:25] saving-11
[04/17 15:21:33] saved-11
[04/17 15:21:40] calced-12
[04/17 15:21:40] saving-12
[04/17 15:21:52] saved-12
[04/17 15:21:58] calced-13
[04/17 15:21:58] saving-13
[04/17 15:22:05] saved-13
[04/17 15:22:11] calced-14
[04/17 15:22:11] saving-14
[04/17 15:22:18] saved-14
[04/17 15:22:24] calced-15
[04/17 15:22:24] saving-15
[04/17 15:22:32] saved-15
[04/17 15:22:38] calced-16
[04/17 15:22:38] saving-16
[04/17 15:22:45] saved-16
[04/17 15:22:51] calced-17
[04/17 15:22:51] saving-17
[04/17 15:22:58] saved-17
[04/17 15:23:04] calced-18
[04/17 15:23:04] saving-18
[04/17 15:23:10] saved-18
[04/17 15:23:17] calced-19
[04/17 15:23:17] saving-19
[04/17 15:23:23] saved-19
[04/17 15:23:30] calced-20
[04/17 15:23:30] saving-20
[04/17 15:23:36] saved-20
[04/17 15:23:44] calced-21
[04/17 15:23:44] saving-21
[04/17 15:23:49] saved-21
[04/17 15:23:56] calced-22
[04/17 15:23:56] saving-22
[04/17 15:24:03] saved-22
[04/17 15:24:09] calced-23
[04/17 15:24:09] saving-23
[04/17 15:24:15] saved-23
[04/17 15:24:22] calced-24
[04/17 15:24:22] saving-24
[04/17 15:24:28] saved-24
[04/17 15:24:35] calced-25
[04/17 15:24:35] saving-25
[04/17 15:24:42] saved-25
[04/17 15:24:48] calced-26
[04/17 15:24:48] saving-26
[04/17 15:24:55] saved-26
[04/17 15:25:01] calced-27
[04/17 15:25:01] saving-27
[04/17 15:25:07] saved-27
[04/17 15:25:14] calced-28
[04/17 15:25:14] saving-28
[04/17 15:25:20] saved-28
[04/17 15:25:27] calced-29
[04/17 15:25:27] saving-29
[04/17 15:25:34] saved-29
[04/17 15:25:40] calced-30
[04/17 15:25:40] saving-30
[04/17 15:25:46] saved-30
[04/17 15:25:54] calced-31
[04/17 15:25:54] saving-31
[04/17 15:26:00] saved-31
[04/17 15:26:06] calced-32
[04/17 15:26:06] saving-32
[04/17 15:26:13] saved-32
[04/17 15:26:18] calced-33
[04/17 15:26:18] saving-33
[04/17 15:26:25] saved-33
[04/17 15:26:32] calced-34
[04/17 15:26:32] saving-34
[04/17 15:26:39] saved-34
[04/17 15:26:45] calced-35
[04/17 15:26:45] saving-35
[04/17 15:26:52] saved-35
[04/17 15:26:59] calced-36
[04/17 15:26:59] saving-36
[04/17 15:27:04] saved-36
[04/17 15:27:11] calced-37
[04/17 15:27:11] saving-37
[04/17 15:27:17] saved-37
[04/17 15:27:25] calced-38
[04/17 15:27:25] saving-38
[04/17 15:27:32] saved-38
[04/17 15:27:37] calced-39
[04/17 15:27:37] saving-39
[04/17 15:27:44] saved-39
[04/17 15:27:51] calced-40
[04/17 15:27:51] saving-40
[04/17 15:27:57] saved-40
[04/17 15:28:04] calced-41
[04/17 15:28:04] saving-41
[04/17 15:28:11] saved-41
[04/17 15:28:18] calced-42
[04/17 15:28:18] saving-42
[04/17 15:28:24] saved-42
[04/17 15:28:31] calced-43
[04/17 15:28:31] saving-43
[04/17 15:28:37] saved-43
[04/17 15:28:44] calced-44
[04/17 15:28:44] saving-44
[04/17 15:28:50] saved-44
[04/17 15:28:57] calced-45
[04/17 15:28:57] saving-45
[04/17 15:29:03] saved-45
[04/17 15:29:10] calced-46
[04/17 15:29:10] saving-46
[04/17 15:29:16] saved-46
[04/17 15:29:24] calced-47
[04/17 15:29:24] saving-47
[04/17 15:29:31] saved-47
[04/17 15:29:36] calced-48
[04/17 15:29:36] saving-48
[04/17 15:29:42] saved-48
[04/17 15:29:50] calced-49
[04/17 15:29:50] saving-49
[04/17 15:29:56] saved-49
[04/17 15:30:03] calced-50
[04/17 15:30:03] saving-50
[04/17 15:30:10] saved-50
[04/17 15:30:17] calced-51
[04/17 15:30:17] saving-51
[04/17 15:30:23] saved-51
[04/17 15:30:30] calced-52
[04/17 15:30:30] saving-52
[04/17 15:30:36] saved-52
[04/17 15:30:43] calced-53
[04/17 15:30:43] saving-53
[04/17 15:30:50] saved-53
[04/17 15:30:56] calced-54
[04/17 15:30:56] saving-54
[04/17 15:31:02] saved-54
[04/17 15:31:09] calced-55
[04/17 15:31:09] saving-55
[04/17 15:31:16] saved-55
[04/17 15:31:23] calced-56
[04/17 15:31:23] saving-56
[04/17 15:31:29] saved-56
[04/17 15:31:35] calced-57
[04/17 15:31:35] saving-57
[04/17 15:31:43] saved-57
[04/17 15:31:49] calced-58
[04/17 15:31:49] saving-58
[04/17 15:31:56] saved-58
[04/17 15:32:01] calced-59
[04/17 15:32:01] saving-59
[04/17 15:32:08] saved-59
[04/17 15:32:15] calced-60
[04/17 15:32:15] saving-60
[04/17 15:32:22] saved-60
[04/17 15:32:27] calced-61
[04/17 15:32:27] saving-61
[04/17 15:32:33] saved-61
[04/17 15:32:41] calced-62
[04/17 15:32:41] saving-62
[04/17 15:32:48] saved-62
[04/17 15:32:53] calced-63
[04/17 15:32:53] saving-63
[04/17 15:33:00] saved-63
[04/17 15:33:07] calced-64
[04/17 15:33:07] saving-64
[04/17 15:33:14] saved-64
[04/17 15:33:21] calced-65
[04/17 15:33:21] saving-65
[04/17 15:33:28] saved-65
[04/17 15:33:34] calced-66
[04/17 15:33:34] saving-66
[04/17 15:33:40] saved-66
[04/17 15:33:48] calced-67
[04/17 15:33:48] saving-67
[04/17 15:33:54] saved-67
[04/17 15:34:00] calced-68
[04/17 15:34:00] saving-68
[04/17 15:34:07] saved-68
[04/17 15:34:14] calced-69
[04/17 15:34:14] saving-69
[04/17 15:34:20] saved-69
[04/17 15:34:27] calced-70
[04/17 15:34:27] saving-70
[04/17 15:34:33] saved-70
[04/17 15:34:41] calced-71
[04/17 15:34:41] saving-71
[04/17 15:34:47] saved-71
[04/17 15:34:53] calced-72
[04/17 15:34:53] saving-72
[04/17 15:35:00] saved-72
[04/17 15:35:07] calced-73
[04/17 15:35:07] saving-73
[04/17 15:35:13] saved-73
[04/17 15:35:19] calced-74
[04/17 15:35:19] saving-74
[04/17 15:35:26] saved-74
[04/17 15:35:34] calced-75
[04/17 15:35:34] saving-75
[04/17 15:35:41] saved-75
[04/17 15:35:46] calced-76
[04/17 15:35:46] saving-76
[04/17 15:35:53] saved-76
[04/17 15:35:59] calced-77
[04/17 15:35:59] saving-77
[04/17 15:36:05] saved-77
[04/17 15:36:13] calced-78
[04/17 15:36:13] saving-78
[04/17 15:36:19] saved-78
[04/17 15:36:25] calced-79
[04/17 15:36:25] saving-79
[04/17 15:36:32] saved-79
[04/17 15:36:39] calced-80
[04/17 15:36:39] saving-80
[04/17 15:36:46] saved-80
[04/17 15:36:51] calced-81
[04/17 15:36:51] saving-81
[04/17 15:36:58] saved-81
[04/17 15:37:05] calced-82
[04/17 15:37:05] saving-82
[04/17 15:37:12] saved-82
[04/17 15:37:18] calced-83
[04/17 15:37:18] saving-83
[04/17 15:37:24] saved-83
[04/17 15:37:30] calced-84
[04/17 15:37:30] saving-84
[04/17 15:37:37] saved-84
[04/17 15:37:42] calced-85
[04/17 15:37:42] saving-85
[04/17 15:37:49] saved-85
[04/17 15:37:56] calced-86
[04/17 15:37:56] saving-86
[04/17 15:38:02] saved-86
[04/17 15:38:10] calced-87
[04/17 15:38:10] saving-87
[04/17 15:38:16] saved-87
[04/17 15:38:21] calced-88
[04/17 15:38:21] saving-88
[04/17 15:38:28] saved-88
[04/17 15:38:35] calced-89
[04/17 15:38:35] saving-89
[04/17 15:38:41] saved-89
[04/17 15:38:47] calced-90
[04/17 15:38:47] saving-90
[04/17 15:38:54] saved-90
[04/17 15:39:01] calced-91
[04/17 15:39:01] saving-91
[04/17 15:39:07] saved-91
[04/17 15:39:13] calced-92
[04/17 15:39:13] saving-92
[04/17 15:39:20] saved-92
[04/17 15:39:27] calced-93
[04/17 15:39:27] saving-93
[04/17 15:39:34] saved-93
[04/17 15:39:39] calced-94
[04/17 15:39:39] saving-94
[04/17 15:39:46] saved-94
[04/17 15:39:53] calced-95
[04/17 15:39:53] saving-95
[04/17 15:39:59] saved-95
[04/17 15:40:05] calced-96
[04/17 15:40:05] saving-96
[04/17 15:40:11] saved-96
[04/17 15:40:18] calced-97
[04/17 15:40:18] saving-97
[04/17 15:40:24] saved-97
[04/17 15:40:30] calced-98
[04/17 15:40:30] saving-98
[04/17 15:40:36] saved-98
[04/17 15:40:42] calced-99
[04/17 15:40:42] saving-99
[04/17 15:40:50] saved-99
[04/17 15:40:56] calced-100
[04/17 15:40:56] saving-100
[04/17 15:41:02] saved-100
[04/17 15:41:08] calced-101
[04/17 15:41:08] saving-101
[04/17 15:41:15] saved-101
[04/17 15:41:22] calced-102
[04/17 15:41:22] saving-102
[04/17 15:41:29] saved-102
[04/17 15:41:34] calced-103
[04/17 15:41:34] saving-103
[04/17 15:41:40] saved-103
[04/17 15:41:48] calced-104
[04/17 15:41:48] saving-104
[04/17 15:41:54] saved-104
[04/17 15:41:59] calced-105
[04/17 15:41:59] saving-105
[04/17 15:42:06] saved-105
[04/17 15:42:13] calced-106
[04/17 15:42:13] saving-106
[04/17 15:42:19] saved-106
[04/17 15:42:25] calced-107
[04/17 15:42:25] saving-107
[04/17 15:42:32] saved-107
[04/17 15:42:39] calced-108
[04/17 15:42:39] saving-108
[04/17 15:42:46] saved-108
[04/17 15:42:53] calced-109
[04/17 15:42:53] saving-109
[04/17 15:43:00] saved-109
[04/17 15:43:06] calced-110
[04/17 15:43:06] saving-110
[04/17 15:43:12] saved-110
[04/17 15:43:18] calced-111
[04/17 15:43:18] saving-111
[04/17 15:43:26] saved-111
[04/17 15:43:32] calced-112
[04/17 15:43:33] saving-112
[04/17 15:43:39] saved-112
[04/17 15:43:44] calced-113
[04/17 15:43:44] saving-113
[04/17 15:43:51] saved-113
[04/17 15:43:58] calced-114
[04/17 15:43:58] saving-114
[04/17 15:44:04] saved-114
[04/17 15:44:10] calced-115
[04/17 15:44:10] saving-115
[04/17 15:44:17] saved-115
[04/17 15:44:24] calced-116
[04/17 15:44:24] saving-116
[04/17 15:44:29] saved-116
[04/17 15:44:35] calced-117
[04/17 15:44:35] saving-117
[04/17 15:44:42] saved-117
[04/17 15:44:48] calced-118
[04/17 15:44:48] saving-118
[04/17 15:44:55] saved-118
[04/17 15:45:01] calced-119
[04/17 15:45:01] saving-119
[04/17 15:45:07] saved-119
[04/17 15:45:15] calced-120
[04/17 15:45:15] saving-120
[04/17 15:45:21] saved-120
[04/17 15:45:27] calced-121
[04/17 15:45:27] saving-121
[04/17 15:45:33] saved-121
[04/17 15:45:39] calced-122
[04/17 15:45:39] saving-122
[04/17 15:45:45] saved-122
[04/17 15:45:53] calced-123
[04/17 15:45:53] saving-123
[04/17 15:45:59] saved-123
[04/17 15:46:05] calced-124
[04/17 15:46:05] saving-124
[04/17 15:46:11] saved-124
[04/17 15:46:18] calced-125
[04/17 15:46:18] saving-125
[04/17 15:46:25] saved-125
[04/17 15:46:31] calced-126
[04/17 15:46:31] saving-126
[04/17 15:46:38] saved-126
[04/17 15:46:44] calced-127
[04/17 15:46:44] saving-127
[04/17 15:46:51] saved-127
[04/17 15:46:57] calced-128
[04/17 15:46:57] saving-128
[04/17 15:47:02] saved-128
[04/17 15:47:10] calced-129
[04/17 15:47:11] saving-129
[04/17 15:47:16] saved-129
[04/17 15:47:22] calced-130
[04/17 15:47:22] saving-130
[04/17 15:47:29] saved-130
[04/17 15:47:36] calced-131
[04/17 15:47:36] saving-131
[04/17 15:47:43] saved-131
[04/17 15:47:50] calced-132
[04/17 15:47:50] saving-132
[04/17 15:47:56] saved-132
[04/17 15:48:03] calced-133
[04/17 15:48:03] saving-133
[04/17 15:48:10] saved-133
[04/17 15:48:16] calced-134
[04/17 15:48:16] saving-134
[04/17 15:48:22] saved-134
[04/17 15:48:28] calced-135
[04/17 15:48:28] saving-135
[04/17 15:48:34] saved-135
[04/17 15:48:42] calced-136
[04/17 15:48:42] saving-136
[04/17 15:48:49] saved-136
[04/17 15:48:54] calced-137
[04/17 15:48:54] saving-137
[04/17 15:49:00] saved-137
[04/17 15:49:08] calced-138
[04/17 15:49:08] saving-138
[04/17 15:49:14] saved-138
[04/17 15:49:20] calced-139
[04/17 15:49:20] saving-139
[04/17 15:49:27] saved-139
[04/17 15:49:34] calced-140
[04/17 15:49:34] saving-140
[04/17 15:49:40] saved-140
[04/17 15:49:46] calced-141
[04/17 15:49:46] saving-141
[04/17 15:49:53] saved-141
[04/17 15:50:00] calced-142
[04/17 15:50:00] saving-142
[04/17 15:50:07] saved-142
[04/17 15:50:12] calced-143
[04/17 15:50:12] saving-143
[04/17 15:50:18] saved-143
[04/17 15:50:25] calced-144
[04/17 15:50:25] saving-144
[04/17 15:50:31] saved-144
[04/17 15:50:39] calced-145
[04/17 15:50:39] saving-145
[04/17 15:50:45] saved-145
[04/17 15:50:51] calced-146
[04/17 15:50:51] saving-146
[04/17 15:50:57] saved-146
[04/17 15:51:05] calced-147
[04/17 15:51:05] saving-147
[04/17 15:51:10] saved-147
[04/17 15:51:17] calced-148
[04/17 15:51:17] saving-148
[04/17 15:51:24] saved-148
[04/17 15:51:30] calced-149
[04/17 15:51:30] saving-149
[04/17 15:51:36] saved-149
[04/17 15:51:42] calced-150
[04/17 15:51:42] saving-150
[04/17 15:51:48] saved-150
[04/17 15:51:56] calced-151
[04/17 15:51:56] saving-151
[04/17 15:52:02] saved-151
[04/17 15:52:09] calced-152
[04/17 15:52:09] saving-152
[04/17 15:52:15] saved-152
[04/17 15:52:22] calced-153
[04/17 15:52:22] saving-153
[04/17 15:52:29] saved-153
[04/17 15:52:36] calced-154
[04/17 15:52:36] saving-154
[04/17 15:52:42] saved-154
[04/17 15:52:48] calced-155
[04/17 15:52:48] saving-155
[04/17 15:52:56] saved-155
[04/17 15:53:02] calced-156
[04/17 15:53:02] saving-156
[04/17 15:53:07] saved-156
[04/17 15:53:14] calced-157
[04/17 15:53:14] saving-157
[04/17 15:53:21] saved-157
[04/17 15:53:29] calced-158
[04/17 15:53:29] saving-158
[04/17 15:53:35] saved-158
[04/17 15:53:41] calced-159
[04/17 15:53:41] saving-159
[04/17 15:53:46] saved-159
[04/17 15:53:54] calced-160
[04/17 15:53:54] saving-160
[04/17 15:54:01] saved-160
[04/17 15:54:07] calced-161
[04/17 15:54:07] saving-161
[04/17 15:54:14] saved-161
[04/17 15:54:21] calced-162
[04/17 15:54:21] saving-162
[04/17 15:54:27] saved-162
[04/17 15:54:33] calced-163
[04/17 15:54:33] saving-163
[04/17 15:54:40] saved-163
[04/17 15:54:47] calced-164
[04/17 15:54:47] saving-164
[04/17 15:54:54] saved-164
[04/17 15:55:00] calced-165
[04/17 15:55:00] saving-165
[04/17 15:55:06] saved-165
[04/17 15:55:13] calced-166
[04/17 15:55:13] saving-166
[04/17 15:55:20] saved-166
[04/17 15:55:26] calced-167
[04/17 15:55:26] saving-167
[04/17 15:55:33] saved-167
[04/17 15:55:39] calced-168
[04/17 15:55:39] saving-168
[04/17 15:55:46] saved-168
[04/17 15:55:53] calced-169
[04/17 15:55:53] saving-169
[04/17 15:55:59] saved-169
[04/17 15:56:06] calced-170
[04/17 15:56:06] saving-170
[04/17 15:56:13] saved-170
[04/17 15:56:20] calced-171
[04/17 15:56:20] saving-171
[04/17 15:56:26] saved-171
[04/17 15:56:33] calced-172
[04/17 15:56:33] saving-172
[04/17 15:56:39] saved-172
[04/17 15:56:46] calced-173
[04/17 15:56:46] saving-173
[04/17 15:56:53] saved-173
[04/17 15:56:59] calced-174
[04/17 15:56:59] saving-174
[04/17 15:57:05] saved-174
[04/17 15:57:13] calced-175
[04/17 15:57:13] saving-175
[04/17 15:57:19] saved-175
[04/17 15:57:27] calced-176
[04/17 15:57:27] saving-176
[04/17 15:57:33] saved-176
[04/17 15:57:40] calced-177
[04/17 15:57:40] saving-177
[04/17 15:57:47] saved-177
[04/17 15:57:54] calced-178
[04/17 15:57:54] saving-178
[04/17 15:58:01] saved-178
[04/17 15:58:07] calced-179
[04/17 15:58:07] saving-179
[04/17 15:58:13] saved-179
[04/17 15:58:20] calced-180
[04/17 15:58:20] saving-180
[04/17 15:58:27] saved-180
[04/17 15:58:33] calced-181
[04/17 15:58:33] saving-181
[04/17 15:58:39] saved-181
[04/17 15:58:47] calced-182
[04/17 15:58:47] saving-182
[04/17 15:58:53] saved-182
[04/17 15:58:59] calced-183
[04/17 15:58:59] saving-183
[04/17 15:59:06] saved-183
[04/17 15:59:12] calced-184
[04/17 15:59:12] saving-184
[04/17 15:59:19] saved-184
[04/17 15:59:25] calced-185
[04/17 15:59:25] saving-185
[04/17 15:59:32] saved-185
[04/17 15:59:39] calced-186
[04/17 15:59:39] saving-186
[04/17 15:59:45] saved-186
[04/17 15:59:51] calced-187
[04/17 15:59:51] saving-187
[04/17 15:59:57] saved-187
[04/17 16:00:04] calced-188
[04/17 16:00:04] saving-188
[04/17 16:00:10] saved-188
[04/17 16:00:18] calced-189
[04/17 16:00:18] saving-189
[04/17 16:00:24] saved-189
[04/17 16:00:30] calced-190
[04/17 16:00:30] saving-190
[04/17 16:00:37] saved-190
[04/17 16:00:44] calced-191
[04/17 16:00:44] saving-191
[04/17 16:00:51] saved-191
[04/17 16:00:57] calced-192
[04/17 16:00:57] saving-192
[04/17 16:01:04] saved-192
[04/17 16:01:11] calced-193
[04/17 16:01:11] saving-193
[04/17 16:01:18] saved-193
[04/17 16:01:24] calced-194
[04/17 16:01:24] saving-194
[04/17 16:01:31] saved-194
[04/17 16:01:38] calced-195
[04/17 16:01:38] saving-195
[04/17 16:01:43] saved-195
[04/17 16:01:50] calced-196
[04/17 16:01:50] saving-196
[04/17 16:01:57] saved-196
[04/17 16:02:04] calced-197
[04/17 16:02:04] saving-197
[04/17 16:02:11] saved-197
[04/17 16:02:18] calced-198
[04/17 16:02:18] saving-198
[04/17 16:02:24] saved-198
[04/17 16:02:31] calced-199
[04/17 16:02:31] saving-199
[04/17 16:02:38] saved-199
[04/17 16:02:44] calced-200
[04/17 16:02:44] saving-200
[04/17 16:02:50] saved-200
[04/17 16:02:57] calced-201
[04/17 16:02:57] saving-201
[04/17 16:03:05] saved-201
[04/17 16:03:11] calced-202
[04/17 16:03:11] saving-202
[04/17 16:03:18] saved-202
[04/17 16:03:24] calced-203
[04/17 16:03:24] saving-203
[04/17 16:03:30] saved-203
[04/17 16:03:38] calced-204
[04/17 16:03:38] saving-204
[04/17 16:03:44] saved-204
[04/17 16:03:51] calced-205
[04/17 16:03:51] saving-205
[04/17 16:03:57] saved-205
[04/17 16:04:04] calced-206
[04/17 16:04:04] saving-206
[04/17 16:04:11] saved-206
[04/17 16:04:17] calced-207
[04/17 16:04:17] saving-207
[04/17 16:04:23] saved-207
[04/17 16:04:31] calced-208
[04/17 16:04:31] saving-208
[04/17 16:04:37] saved-208
[04/17 16:04:43] calced-209
[04/17 16:04:43] saving-209
[04/17 16:04:51] saved-209
[04/17 16:04:57] calced-210
[04/17 16:04:57] saving-210
[04/17 16:05:04] saved-210
[04/17 16:05:11] calced-211
[04/17 16:05:11] saving-211
[04/17 16:05:17] saved-211
[04/17 16:05:24] calced-212
[04/17 16:05:24] saving-212
[04/17 16:05:31] saved-212
[04/17 16:05:38] calced-213
[04/17 16:05:38] saving-213
[04/17 16:05:44] saved-213
[04/17 16:05:50] calced-214
[04/17 16:05:50] saving-214
[04/17 16:05:57] saved-214
[04/17 16:06:04] calced-215
[04/17 16:06:04] saving-215
[04/17 16:06:09] saved-215
[04/17 16:06:16] calced-216
[04/17 16:06:16] saving-216
[04/17 16:06:22] saved-216
[04/17 16:06:30] calced-217
[04/17 16:06:30] saving-217
[04/17 16:06:36] saved-217
[04/17 16:06:42] calced-218
[04/17 16:06:42] saving-218
[04/17 16:06:49] saved-218
[04/17 16:06:55] calced-219
[04/17 16:06:55] saving-219
[04/17 16:07:02] saved-219
[04/17 16:07:09] calced-220
[04/17 16:07:09] saving-220
[04/17 16:07:16] saved-220
[04/17 16:07:21] calced-221
[04/17 16:07:21] saving-221
[04/17 16:07:27] saved-221
[04/17 16:07:34] calced-222
[04/17 16:07:34] saving-222
[04/17 16:07:41] saved-222
[04/17 16:07:47] calced-223
[04/17 16:07:47] saving-223
[04/17 16:07:54] saved-223
[04/17 16:08:00] calced-224
[04/17 16:08:00] saving-224
[04/17 16:08:06] saved-224
[04/17 16:08:13] calced-225
[04/17 16:08:13] saving-225
[04/17 16:08:20] saved-225
[04/17 16:08:25] calced-226
[04/17 16:08:25] saving-226
[04/17 16:08:32] saved-226
[04/17 16:08:39] calced-227
[04/17 16:08:39] saving-227
[04/17 16:08:44] saved-227
[04/17 16:08:51] calced-228
[04/17 16:08:51] saving-228
[04/17 16:08:58] saved-228
[04/17 16:09:05] calced-229
[04/17 16:09:05] saving-229
[04/17 16:09:11] saved-229
[04/17 16:09:17] calced-230
[04/17 16:09:17] saving-230
[04/17 16:09:23] saved-230
[04/17 16:09:31] calced-231
[04/17 16:09:31] saving-231
[04/17 16:09:37] saved-231
[04/17 16:09:43] calced-232
[04/17 16:09:43] saving-232
[04/17 16:09:48] saved-232
[04/17 16:09:55] calced-233
[04/17 16:09:55] saving-233
[04/17 16:10:01] saved-233
[04/17 16:10:08] calced-234
[04/17 16:10:08] saving-234
[04/17 16:10:15] saved-234
[04/17 16:10:20] calced-235
[04/17 16:10:20] saving-235
[04/17 16:10:26] saved-235
[04/17 16:10:34] calced-236
[04/17 16:10:34] saving-236
[04/17 16:10:40] saved-236
[04/17 16:10:46] calced-237
[04/17 16:10:46] saving-237
[04/17 16:10:54] saved-237
[04/17 16:11:00] calced-238
[04/17 16:11:00] saving-238
[04/17 16:11:06] saved-238
[04/17 16:11:12] calced-239
[04/17 16:11:12] saving-239
[04/17 16:11:18] saved-239
[04/17 16:11:26] calced-240
[04/17 16:11:26] saving-240
[04/17 16:11:33] saved-240
[04/17 16:11:38] calced-241
[04/17 16:11:38] saving-241
[04/17 16:11:44] saved-241
[04/17 16:11:52] calced-242
[04/17 16:11:52] saving-242
[04/17 16:11:58] saved-242
[04/17 16:12:05] calced-243
[04/17 16:12:05] saving-243
[04/17 16:12:12] saved-243
[04/17 16:12:17] calced-244
[04/17 16:12:17] saving-244
[04/17 16:12:23] saved-244
[04/17 16:12:31] calced-245
[04/17 16:12:31] saving-245
[04/17 16:12:37] saved-245
[04/17 16:12:43] calced-246
[04/17 16:12:43] saving-246
[04/17 16:12:50] saved-246
[04/17 16:12:56] calced-247
[04/17 16:12:56] saving-247
[04/17 16:13:03] saved-247
[04/17 16:13:08] calced-248
[04/17 16:13:08] saving-248
[04/17 16:13:15] saved-248
[04/17 16:13:22] calced-249
[04/17 16:13:22] saving-249
[04/17 16:13:29] saved-249
[04/17 16:13:34] calced-250
[04/17 16:13:34] saving-250
[04/17 16:13:40] saved-250
[04/17 16:13:48] calced-251
[04/17 16:13:48] saving-251
[04/17 16:13:53] saved-251
[04/17 16:14:00] calced-252
[04/17 16:14:00] saving-252
[04/17 16:14:07] saved-252
[04/17 16:14:14] calced-253
[04/17 16:14:14] saving-253
[04/17 16:14:20] saved-253
[04/17 16:14:26] calced-254
[04/17 16:14:26] saving-254
[04/17 16:14:32] saved-254
[04/17 16:14:38] calced-255
[04/17 16:14:38] saving-255
[04/17 16:14:45] saved-255
[04/17 16:14:52] calced-256
[04/17 16:14:52] saving-256
[04/17 16:14:58] saved-256
[04/17 16:15:04] calced-257
[04/17 16:15:04] saving-257
[04/17 16:15:10] saved-257
[04/17 16:15:17] calced-258
[04/17 16:15:17] saving-258
[04/17 16:15:24] saved-258
[04/17 16:15:30] calced-259
[04/17 16:15:30] saving-259
[04/17 16:15:37] saved-259
[04/17 16:15:44] calced-260
[04/17 16:15:44] saving-260
[04/17 16:15:49] saved-260
[04/17 16:15:56] calced-261
[04/17 16:15:56] saving-261
[04/17 16:16:03] saved-261
[04/17 16:16:10] calced-262
[04/17 16:16:10] saving-262
[04/17 16:16:16] saved-262
[04/17 16:16:22] calced-263
[04/17 16:16:22] saving-263
[04/17 16:16:28] saved-263
[04/17 16:16:36] calced-264
[04/17 16:16:36] saving-264
[04/17 16:16:43] saved-264
[04/17 16:16:49] calced-265
[04/17 16:16:49] saving-265
[04/17 16:16:55] saved-265
[04/17 16:17:01] calced-266
[04/17 16:17:01] saving-266
[04/17 16:17:08] saved-266
[04/17 16:17:15] calced-267
[04/17 16:17:15] saving-267
[04/17 16:17:21] saved-267
[04/17 16:17:27] calced-268
[04/17 16:17:27] saving-268
[04/17 16:17:33] saved-268
[04/17 16:17:41] calced-269
[04/17 16:17:41] saving-269
[04/17 16:17:46] saved-269
[04/17 16:17:53] calced-270
[04/17 16:17:53] saving-270
[04/17 16:18:00] saved-270
[04/17 16:18:06] calced-271
[04/17 16:18:06] saving-271
[04/17 16:18:12] saved-271
[04/17 16:18:19] calced-272
[04/17 16:18:19] saving-272
[04/17 16:18:25] saved-272
[04/17 16:18:32] calced-273
[04/17 16:18:32] saving-273
[04/17 16:18:39] saved-273
[04/17 16:18:45] calced-274
[04/17 16:18:45] saving-274
[04/17 16:18:50] saved-274
[04/17 16:18:59] calced-275
[04/17 16:18:59] saving-275
[04/17 16:19:05] saved-275
[04/17 16:19:11] calced-276
[04/17 16:19:11] saving-276
[04/17 16:19:18] saved-276
[04/17 16:19:23] calced-277
[04/17 16:19:23] saving-277
[04/17 16:19:29] saved-277
[04/17 16:19:37] calced-278
[04/17 16:19:37] saving-278
[04/17 16:19:43] saved-278
[04/17 16:19:49] calced-279
[04/17 16:19:49] saving-279
[04/17 16:19:55] saved-279
[04/17 16:20:02] calced-280
[04/17 16:20:02] saving-280
[04/17 16:20:08] saved-280
[04/17 16:20:15] calced-281
[04/17 16:20:15] saving-281
[04/17 16:20:20] saved-281
[04/17 16:20:28] calced-282
[04/17 16:20:28] saving-282
[04/17 16:20:34] saved-282
[04/17 16:20:40] calced-283
[04/17 16:20:40] saving-283
[04/17 16:20:46] saved-283
[04/17 16:20:54] calced-284
[04/17 16:20:54] saving-284
[04/17 16:21:00] saved-284
[04/17 16:21:06] calced-285
[04/17 16:21:06] saving-285
[04/17 16:21:13] saved-285
[04/17 16:21:20] calced-286
[04/17 16:21:20] saving-286
[04/17 16:21:27] saved-286
[04/17 16:21:34] calced-287
[04/17 16:21:34] saving-287
[04/17 16:21:40] saved-287
[04/17 16:21:46] calced-288
[04/17 16:21:46] saving-288
[04/17 16:21:53] saved-288
[04/17 16:21:59] calced-289
[04/17 16:21:59] saving-289
[04/17 16:22:06] saved-289
[04/17 16:22:11] calced-290
[04/17 16:22:11] saving-290
[04/17 16:22:17] saved-290
[04/17 16:22:25] calced-291
[04/17 16:22:25] saving-291
[04/17 16:22:32] saved-291
[04/17 16:22:37] calced-292
[04/17 16:22:37] saving-292
[04/17 16:22:43] saved-292
[04/17 16:22:51] calced-293
[04/17 16:22:51] saving-293
[04/17 16:22:58] saved-293
[04/17 16:23:03] calced-294
[04/17 16:23:03] saving-294
[04/17 16:23:10] saved-294
[04/17 16:23:17] calced-295
[04/17 16:23:17] saving-295
[04/17 16:23:23] saved-295
[04/17 16:23:29] calced-296
[04/17 16:23:29] saving-296
[04/17 16:23:36] saved-296
[04/17 16:23:43] calced-297
[04/17 16:23:43] saving-297
[04/17 16:23:50] saved-297
[04/17 16:23:55] calced-298
[04/17 16:23:55] saving-298
[04/17 16:24:01] saved-298
[04/17 16:24:07] calced-299
[04/17 16:24:07] saving-299
[04/17 16:24:13] saved-299
[04/17 16:24:21] calced-300
[04/17 16:24:21] saving-300
[04/17 16:24:28] saved-300
[04/17 16:24:33] calced-301
[04/17 16:24:33] saving-301
[04/17 16:24:39] saved-301
[04/17 16:24:47] calced-302
[04/17 16:24:47] saving-302
[04/17 16:24:53] saved-302
[04/17 16:24:59] calced-303
[04/17 16:24:59] saving-303
[04/17 16:25:05] saved-303
[04/17 16:25:12] calced-304
[04/17 16:25:12] saving-304
[04/17 16:25:18] saved-304
[04/17 16:25:25] calced-305
[04/17 16:25:25] saving-305
[04/17 16:25:31] saved-305
[04/17 16:25:38] calced-306
[04/17 16:25:38] saving-306
[04/17 16:25:45] saved-306
[04/17 16:25:50] calced-307
[04/17 16:25:50] saving-307
[04/17 16:25:56] saved-307
[04/17 16:26:04] calced-308
[04/17 16:26:04] saving-308
[04/17 16:26:10] saved-308
[04/17 16:26:18] calced-309
[04/17 16:26:18] saving-309
[04/17 16:26:24] saved-309
[04/17 16:26:30] calced-310
[04/17 16:26:30] saving-310
[04/17 16:26:36] saved-310
[04/17 16:26:44] calced-311
[04/17 16:26:44] saving-311
[04/17 16:26:50] saved-311
[04/17 16:26:56] calced-312
[04/17 16:26:56] saving-312
[04/17 16:27:03] saved-312
[04/17 16:27:10] calced-313
[04/17 16:27:10] saving-313
[04/17 16:27:15] saved-313
[04/17 16:27:21] calced-314
[04/17 16:27:21] saving-314
[04/17 16:27:28] saved-314
[04/17 16:27:35] calced-315
[04/17 16:27:35] saving-315
[04/17 16:27:41] saved-315
[04/17 16:27:47] calced-316
[04/17 16:27:47] saving-316
[04/17 16:27:54] saved-316
[04/17 16:28:01] calced-317
[04/17 16:28:01] saving-317
[04/17 16:28:07] saved-317
[04/17 16:28:13] calced-318
[04/17 16:28:13] saving-318
[04/17 16:28:20] saved-318
[04/17 16:28:27] calced-319
[04/17 16:28:27] saving-319
[04/17 16:28:33] saved-319
[04/17 16:28:39] calced-320
[04/17 16:28:39] saving-320
[04/17 16:28:45] saved-320
[04/17 16:28:51] calced-321
[04/17 16:28:51] saving-321
[04/17 16:28:58] saved-321
[04/17 16:29:05] calced-322
[04/17 16:29:05] saving-322
[04/17 16:29:11] saved-322
[04/17 16:29:17] calced-323
[04/17 16:29:17] saving-323
[04/17 16:29:23] saved-323
[04/17 16:29:31] calced-324
[04/17 16:29:31] saving-324
[04/17 16:29:37] saved-324
[04/17 16:29:43] calced-325
[04/17 16:29:43] saving-325
[04/17 16:29:50] saved-325
[04/17 16:29:57] calced-326
[04/17 16:29:57] saving-326
[04/17 16:30:03] saved-326
[04/17 16:30:10] calced-327
[04/17 16:30:10] saving-327
[04/17 16:30:17] saved-327
[04/17 16:30:24] calced-328
[04/17 16:30:24] saving-328
[04/17 16:30:30] saved-328
[04/17 16:30:37] calced-329
[04/17 16:30:37] saving-329
[04/17 16:30:43] saved-329
[04/17 16:30:51] calced-330
[04/17 16:30:51] saving-330
[04/17 16:30:57] saved-330
[04/17 16:31:04] calced-331
[04/17 16:31:04] saving-331
[04/17 16:31:11] saved-331
[04/17 16:31:18] calced-332
[04/17 16:31:18] saving-332
[04/17 16:31:23] saved-332
[04/17 16:31:30] calced-333
[04/17 16:31:30] saving-333
[04/17 16:31:37] saved-333
[04/17 16:31:44] calced-334
[04/17 16:31:44] saving-334
[04/17 16:31:50] saved-334
[04/17 16:31:56] calced-335
[04/17 16:31:56] saving-335
[04/17 16:32:02] saved-335
[04/17 16:32:09] calced-336
[04/17 16:32:09] saving-336
[04/17 16:32:16] saved-336
[04/17 16:32:22] calced-337
[04/17 16:32:22] saving-337
[04/17 16:32:29] saved-337
[04/17 16:32:35] calced-338
[04/17 16:32:35] saving-338
[04/17 16:32:41] saved-338
[04/17 16:32:48] calced-339
[04/17 16:32:48] saving-339
[04/17 16:32:55] saved-339
[04/17 16:33:02] calced-340
[04/17 16:33:02] saving-340
[04/17 16:33:09] saved-340
[04/17 16:33:15] calced-341
[04/17 16:33:15] saving-341
[04/17 16:33:21] saved-341
[04/17 16:33:28] calced-342
[04/17 16:33:28] saving-342
[04/17 16:33:34] saved-342
[04/17 16:33:40] calced-343
[04/17 16:33:40] saving-343
[04/17 16:33:48] saved-343
[04/17 16:33:53] calced-344
[04/17 16:33:53] saving-344
[04/17 16:33:59] saved-344
[04/17 16:34:06] calced-345
[04/17 16:34:06] saving-345
[04/17 16:34:12] saved-345
[04/17 16:34:19] calced-346
[04/17 16:34:19] saving-346
[04/17 16:34:25] saved-346
[04/17 16:34:32] calced-347
[04/17 16:34:32] saving-347
[04/17 16:34:38] saved-347
[04/17 16:34:44] calced-348
[04/17 16:34:44] saving-348
[04/17 16:34:51] saved-348
[04/17 16:34:58] calced-349
[04/17 16:34:58] saving-349
[04/17 16:35:05] saved-349
[04/17 16:35:11] calced-350
[04/17 16:35:11] saving-350
[04/17 16:35:17] saved-350
[04/17 16:35:25] calced-351
[04/17 16:35:25] saving-351
[04/17 16:35:31] saved-351
[04/17 16:35:37] calced-352
[04/17 16:35:37] saving-352
[04/17 16:35:43] saved-352
[04/17 16:35:51] calced-353
[04/17 16:35:51] saving-353
[04/17 16:35:57] saved-353
[04/17 16:36:04] calced-354
[04/17 16:36:04] saving-354
[04/17 16:36:10] saved-354
[04/17 16:36:17] calced-355
[04/17 16:36:17] saving-355
[04/17 16:36:23] saved-355
[04/17 16:36:30] calced-356
[04/17 16:36:30] saving-356
[04/17 16:36:37] saved-356
[04/17 16:36:42] calced-357
[04/17 16:36:42] saving-357
[04/17 16:36:48] saved-357
[04/17 16:36:56] calced-358
[04/17 16:36:56] saving-358
[04/17 16:37:02] saved-358
[04/17 16:37:09] calced-359
[04/17 16:37:09] saving-359
[04/17 16:37:15] saved-359
[04/17 16:37:22] calced-360
[04/17 16:37:22] saving-360
[04/17 16:37:28] saved-360
[04/17 16:37:35] calced-361
[04/17 16:37:35] saving-361
[04/17 16:37:41] saved-361
[04/17 16:37:49] calced-362
[04/17 16:37:49] saving-362
[04/17 16:37:56] saved-362
[04/17 16:38:02] calced-363
[04/17 16:38:02] saving-363
[04/17 16:38:09] saved-363
[04/17 16:38:16] calced-364
[04/17 16:38:16] saving-364
[04/17 16:38:22] saved-364
[04/17 16:38:28] calced-365
[04/17 16:38:28] saving-365
[04/17 16:38:35] saved-365
[04/17 16:38:40] calced-366
[04/17 16:38:41] saving-366
[04/17 16:38:47] saved-366
[04/17 16:38:54] calced-367
[04/17 16:38:54] saving-367
[04/17 16:39:00] saved-367
[04/17 16:39:06] calced-368
[04/17 16:39:06] saving-368
[04/17 16:39:13] saved-368
[04/17 16:39:20] calced-369
[04/17 16:39:20] saving-369
[04/17 16:39:26] saved-369
[04/17 16:39:32] calced-370
[04/17 16:39:32] saving-370
[04/17 16:39:39] saved-370
[04/17 16:39:46] calced-371
[04/17 16:39:46] saving-371
[04/17 16:39:52] saved-371
[04/17 16:39:59] calced-372
[04/17 16:39:59] saving-372
[04/17 16:40:05] saved-372
[04/17 16:40:12] calced-373
[04/17 16:40:12] saving-373
[04/17 16:40:19] saved-373
[04/17 16:40:25] calced-374
[04/17 16:40:25] saving-374
[04/17 16:40:31] saved-374
[04/17 16:40:39] calced-375
[04/17 16:40:39] saving-375
[04/17 16:40:46] saved-375
[04/17 16:40:52] calced-376
[04/17 16:40:52] saving-376
[04/17 16:40:58] saved-376
[04/17 16:41:04] calced-377
[04/17 16:41:04] saving-377
[04/17 16:41:11] saved-377
[04/17 16:41:18] calced-378
[04/17 16:41:18] saving-378
[04/17 16:41:25] saved-378
[04/17 16:41:31] calced-379
[04/17 16:41:31] saving-379
[04/17 16:41:36] saved-379
[04/17 16:41:44] calced-380
[04/17 16:41:44] saving-380
[04/17 16:41:50] saved-380
[04/17 16:41:56] calced-381
[04/17 16:41:56] saving-381
[04/17 16:42:03] saved-381
[04/17 16:42:10] calced-382
[04/17 16:42:10] saving-382
[04/17 16:42:16] saved-382
[04/17 16:42:23] calced-383
[04/17 16:42:23] saving-383
[04/17 16:42:29] saved-383
[04/17 16:42:36] calced-384
[04/17 16:42:36] saving-384
[04/17 16:42:43] saved-384
[04/17 16:42:49] calced-385
[04/17 16:42:49] saving-385
[04/17 16:42:55] saved-385
[04/17 16:43:02] calced-386
[04/17 16:43:02] saving-386
[04/17 16:43:09] saved-386
[04/17 16:43:14] calced-387
[04/17 16:43:14] saving-387
[04/17 16:43:21] saved-387
[04/17 16:43:27] calced-388
[04/17 16:43:27] saving-388
[04/17 16:43:34] saved-388
[04/17 16:43:41] calced-389
[04/17 16:43:41] saving-389
[04/17 16:43:46] saved-389
[04/17 16:43:53] calced-390
[04/17 16:43:53] saving-390
[04/17 16:43:59] saved-390
[04/17 16:44:06] calced-391
[04/17 16:44:06] saving-391
[04/17 16:44:12] saved-391
[04/17 16:44:18] calced-392
[04/17 16:44:18] saving-392
[04/17 16:44:24] saved-392
[04/17 16:44:31] calced-393
[04/17 16:44:31] saving-393
[04/17 16:44:39] saved-393
[04/17 16:44:44] calced-394
[04/17 16:44:44] saving-394
[04/17 16:44:50] saved-394
[04/17 16:44:58] calced-395
[04/17 16:44:58] saving-395
[04/17 16:45:04] saved-395
[04/17 16:45:10] calced-396
[04/17 16:45:10] saving-396
[04/17 16:45:17] saved-396
[04/17 16:45:23] calced-397
[04/17 16:45:23] saving-397
[04/17 16:45:30] saved-397
[04/17 16:45:37] calced-398
[04/17 16:45:37] saving-398
[04/17 16:45:42] saved-398
[04/17 16:45:49] calced-399
[04/17 16:45:49] saving-399
[04/17 16:45:56] saved-399
[04/17 16:46:02] calced-400
[04/17 16:46:02] saving-400
[04/17 16:46:09] saved-400
[04/17 16:46:15] calced-401
[04/17 16:46:15] saving-401
[04/17 16:46:21] saved-401
[04/17 16:46:29] calced-402
[04/17 16:46:29] saving-402
[04/17 16:46:35] saved-402
[04/17 16:46:40] calced-403
[04/17 16:46:40] saving-403
[04/17 16:46:47] saved-403
[04/17 16:46:54] calced-404
[04/17 16:46:54] saving-404
[04/17 16:47:01] saved-404
[04/17 16:47:07] calced-405
[04/17 16:47:07] saving-405
[04/17 16:47:13] saved-405
[04/17 16:47:20] calced-406
[04/17 16:47:20] saving-406
[04/17 16:47:27] saved-406
[04/17 16:47:33] calced-407
[04/17 16:47:33] saving-407
[04/17 16:47:40] saved-407
[04/17 16:47:47] calced-408
[04/17 16:47:47] saving-408
[04/17 16:47:53] saved-408
[04/17 16:47:59] calced-409
[04/17 16:47:59] saving-409
[04/17 16:48:06] saved-409
[04/17 16:48:11] calced-410
[04/17 16:48:11] saving-410
[04/17 16:48:18] saved-410
[04/17 16:48:25] calced-411
[04/17 16:48:25] saving-411
[04/17 16:48:31] saved-411
[04/17 16:48:37] calced-412
[04/17 16:48:37] saving-412
[04/17 16:48:44] saved-412
[04/17 16:48:51] calced-413
[04/17 16:48:51] saving-413
[04/17 16:48:57] saved-413
[04/17 16:49:03] calced-414
[04/17 16:49:03] saving-414
[04/17 16:49:09] saved-414
[04/17 16:49:17] calced-415
[04/17 16:49:17] saving-415
[04/17 16:49:23] saved-415
[04/17 16:49:29] calced-416
[04/17 16:49:29] saving-416
[04/17 16:49:36] saved-416
[04/17 16:49:43] calced-417
[04/17 16:49:43] saving-417
[04/17 16:49:50] saved-417
[04/17 16:49:55] calced-418
[04/17 16:49:55] saving-418
[04/17 16:50:02] saved-418
[04/17 16:50:09] calced-419
[04/17 16:50:09] saving-419
[04/17 16:50:15] saved-419
[04/17 16:50:23] calced-420
[04/17 16:50:23] saving-420
[04/17 16:50:29] saved-420
[04/17 16:50:35] calced-421
[04/17 16:50:35] saving-421
[04/17 16:50:42] saved-421
[04/17 16:50:48] calced-422
[04/17 16:50:48] saving-422
[04/17 16:50:54] saved-422
[04/17 16:51:00] calced-423
[04/17 16:51:00] saving-423
[04/17 16:51:07] saved-423
[04/17 16:51:14] calced-424
[04/17 16:51:14] saving-424
[04/17 16:51:21] saved-424
[04/17 16:51:26] calced-425
[04/17 16:51:26] saving-425
[04/17 16:51:32] saved-425
[04/17 16:51:40] calced-426
[04/17 16:51:40] saving-426
[04/17 16:51:46] saved-426
[04/17 16:51:52] calced-427
[04/17 16:51:52] saving-427
[04/17 16:51:59] saved-427
[04/17 16:52:06] calced-428
[04/17 16:52:06] saving-428
[04/17 16:52:13] saved-428
[04/17 16:52:18] calced-429
[04/17 16:52:18] saving-429
[04/17 16:52:25] saved-429
[04/17 16:52:31] calced-430
[04/17 16:52:31] saving-430
[04/17 16:52:38] saved-430
[04/17 16:52:43] calced-431
[04/17 16:52:43] saving-431
[04/17 16:52:50] saved-431
[04/17 16:52:55] calced-432
[04/17 16:52:56] saving-432
[04/17 16:53:02] saved-432
[04/17 16:53:09] calced-433
[04/17 16:53:09] saving-433
[04/17 16:53:16] saved-433
[04/17 16:53:21] calced-434
[04/17 16:53:21] saving-434
[04/17 16:53:28] saved-434
[04/17 16:53:35] calced-435
[04/17 16:53:35] saving-435
[04/17 16:53:40] saved-435
[04/17 16:53:46] calced-436
[04/17 16:53:46] saving-436
[04/17 16:53:53] saved-436
[04/17 16:54:00] calced-437
[04/17 16:54:00] saving-437
[04/17 16:54:06] saved-437
[04/17 16:54:12] calced-438
[04/17 16:54:12] saving-438
[04/17 16:54:19] saved-438
[04/17 16:54:25] calced-439
[04/17 16:54:25] saving-439
[04/17 16:54:32] saved-439
[04/17 16:54:37] calced-440
[04/17 16:54:37] saving-440
[04/17 16:54:44] saved-440
[04/17 16:54:51] calced-441
[04/17 16:54:51] saving-441
[04/17 16:54:57] saved-441
[04/17 16:55:04] calced-442
[04/17 16:55:04] saving-442
[04/17 16:55:10] saved-442
[04/17 16:55:17] calced-443
[04/17 16:55:17] saving-443
[04/17 16:55:23] saved-443
[04/17 16:55:29] calced-444
[04/17 16:55:29] saving-444
[04/17 16:55:35] saved-444
[04/17 16:55:42] calced-445
[04/17 16:55:42] saving-445
[04/17 16:55:48] saved-445
[04/17 16:55:54] calced-446
[04/17 16:55:54] saving-446
[04/17 16:56:00] saved-446
[04/17 16:56:08] calced-447
[04/17 16:56:08] saving-447
[04/17 16:56:14] saved-447
[04/17 16:56:20] calced-448
[04/17 16:56:20] saving-448
[04/17 16:56:27] saved-448
[04/17 16:56:34] calced-449
[04/17 16:56:34] saving-449
[04/17 16:56:40] saved-449
[04/17 16:56:46] calced-450
[04/17 16:56:46] saving-450
[04/17 16:56:53] saved-450
[04/17 16:57:00] calced-451
[04/17 16:57:00] saving-451
[04/17 16:57:06] saved-451
[04/17 16:57:12] calced-452
[04/17 16:57:12] saving-452
[04/17 16:57:18] saved-452
[04/17 16:57:26] calced-453
[04/17 16:57:26] saving-453
[04/17 16:57:32] saved-453
[04/17 16:57:38] calced-454
[04/17 16:57:38] saving-454
[04/17 16:57:44] saved-454
[04/17 16:57:50] calced-455
[04/17 16:57:50] saving-455
[04/17 16:57:56] saved-455
[04/17 16:58:04] calced-456
[04/17 16:58:04] saving-456
[04/17 16:58:10] saved-456
[04/17 16:58:16] calced-457
[04/17 16:58:16] saving-457
[04/17 16:58:23] saved-457
[04/17 16:58:30] calced-458
[04/17 16:58:30] saving-458
[04/17 16:58:36] saved-458
[04/17 16:58:42] calced-459
[04/17 16:58:42] saving-459
[04/17 16:58:49] saved-459
[04/17 16:58:56] calced-460
[04/17 16:58:56] saving-460
[04/17 16:59:03] saved-460
[04/17 16:59:09] calced-461
[04/17 16:59:09] saving-461
[04/17 16:59:15] saved-461
[04/17 16:59:23] calced-462
[04/17 16:59:23] saving-462
[04/17 16:59:29] saved-462
[04/17 16:59:35] calced-463
[04/17 16:59:35] saving-463
[04/17 16:59:42] saved-463
[04/17 16:59:49] calced-464
[04/17 16:59:49] saving-464
[04/17 16:59:55] saved-464
[04/17 17:00:03] calced-465
[04/17 17:00:03] saving-465
[04/17 17:00:09] saved-465
[04/17 17:00:15] calced-466
[04/17 17:00:15] saving-466
[04/17 17:00:22] saved-466
[04/17 17:00:29] calced-467
[04/17 17:00:29] saving-467
[04/17 17:00:35] saved-467
[04/17 17:00:41] calced-468
[04/17 17:00:41] saving-468
[04/17 17:00:47] saved-468
[04/17 17:00:54] calced-469
[04/17 17:00:54] saving-469
[04/17 17:01:01] saved-469
[04/17 17:01:07] calced-470
[04/17 17:01:07] saving-470
[04/17 17:01:13] saved-470
[04/17 17:01:20] calced-471
[04/17 17:01:20] saving-471
[04/17 17:01:26] saved-471
[04/17 17:01:32] calced-472
[04/17 17:01:32] saving-472
[04/17 17:01:39] saved-472
[04/17 17:01:46] calced-473
[04/17 17:01:46] saving-473
[04/17 17:01:51] saved-473
[04/17 17:01:58] calced-474
[04/17 17:01:58] saving-474
[04/17 17:02:04] saved-474
[04/17 17:02:11] calced-475
[04/17 17:02:11] saving-475
[04/17 17:02:17] saved-475
[04/17 17:02:23] calced-476
[04/17 17:02:23] saving-476
[04/17 17:02:29] saved-476
[04/17 17:02:35] calced-477
[04/17 17:02:35] saving-477
[04/17 17:02:41] saved-477
[04/17 17:02:48] calced-478
[04/17 17:02:48] saving-478
[04/17 17:02:55] saved-478
[04/17 17:03:00] calced-479
[04/17 17:03:00] saving-479
[04/17 17:03:06] saved-479
[04/17 17:03:14] calced-480
[04/17 17:03:14] saving-480
[04/17 17:03:20] saved-480
[04/17 17:03:26] calced-481
[04/17 17:03:26] saving-481
[04/17 17:03:33] saved-481
[04/17 17:03:40] calced-482
[04/17 17:03:40] saving-482
[04/17 17:03:46] saved-482
[04/17 17:03:52] calced-483
[04/17 17:03:52] saving-483
[04/17 17:03:57] saved-483
[04/17 17:04:05] calced-484
[04/17 17:04:05] saving-484
[04/17 17:04:12] saved-484
[04/17 17:04:17] calced-485
[04/17 17:04:17] saving-485
[04/17 17:04:23] saved-485
[04/17 17:04:31] calced-486
[04/17 17:04:31] saving-486
[04/17 17:04:37] saved-486
[04/17 17:04:45] calced-487
[04/17 17:04:45] saving-487
[04/17 17:04:51] saved-487
[04/17 17:04:57] calced-488
[04/17 17:04:57] saving-488
[04/17 17:05:02] saved-488
[04/17 17:05:10] calced-489
[04/17 17:05:10] saving-489
[04/17 17:05:16] saved-489
[04/17 17:05:23] calced-490
[04/17 17:05:23] saving-490
[04/17 17:05:30] saved-490
[04/17 17:05:36] calced-491
[04/17 17:05:36] saving-491
[04/17 17:05:42] saved-491
[04/17 17:05:49] calced-492
[04/17 17:05:49] saving-492
[04/17 17:05:55] saved-492
[04/17 17:06:03] calced-493
[04/17 17:06:03] saving-493
[04/17 17:06:10] saved-493
[04/17 17:06:16] calced-494
[04/17 17:06:16] saving-494
[04/17 17:06:22] saved-494
[04/17 17:06:30] calced-495
[04/17 17:06:30] saving-495
[04/17 17:06:36] saved-495
[04/17 17:06:42] calced-496
[04/17 17:06:42] saving-496
[04/17 17:06:49] saved-496
[04/17 17:06:56] calced-497
[04/17 17:06:56] saving-497
[04/17 17:07:02] saved-497
[04/17 17:07:08] calced-498
[04/17 17:07:08] saving-498
[04/17 17:07:15] saved-498
[04/17 17:07:21] calced-499
[04/17 17:07:21] saving-499
[04/17 17:07:28] saved-499
[04/17 17:07:35] calced-500
[04/17 17:07:35] saving-500
[04/17 17:07:41] saved-500
[04/17 17:07:47] calced-501
[04/17 17:07:47] saving-501
[04/17 17:07:54] saved-501
[04/17 17:08:01] calced-502
[04/17 17:08:01] saving-502
[04/17 17:08:08] saved-502
[04/17 17:08:14] calced-503
[04/17 17:08:14] saving-503
[04/17 17:08:20] saved-503
[04/17 17:08:28] calced-504
[04/17 17:08:28] saving-504
[04/17 17:08:34] saved-504
[04/17 17:08:40] calced-505
[04/17 17:08:40] saving-505
[04/17 17:08:47] saved-505
[04/17 17:08:54] calced-506
[04/17 17:08:54] saving-506
[04/17 17:08:59] saved-506
[04/17 17:09:07] calced-507
[04/17 17:09:07] saving-507
[04/17 17:09:13] saved-507
[04/17 17:09:20] calced-508
[04/17 17:09:20] saving-508
[04/17 17:09:27] saved-508
[04/17 17:09:34] calced-509
[04/17 17:09:34] saving-509
[04/17 17:09:40] saved-509
[04/17 17:09:46] calced-510
[04/17 17:09:46] saving-510
[04/17 17:09:53] saved-510
[04/17 17:10:00] calced-511
[04/17 17:10:00] saving-511
[04/17 17:10:06] saved-511
[04/17 17:10:12] calced-512
[04/17 17:10:12] saving-512
[04/17 17:10:19] saved-512
[04/17 17:10:26] calced-513
[04/17 17:10:26] saving-513
[04/17 17:10:32] saved-513
[04/17 17:10:39] calced-514
[04/17 17:10:39] saving-514
[04/17 17:10:45] saved-514
[04/17 17:10:52] calced-515
[04/17 17:10:52] saving-515
[04/17 17:10:59] saved-515
[04/17 17:11:05] calced-516
[04/17 17:11:05] saving-516
[04/17 17:11:11] saved-516
[04/17 17:11:18] calced-517
[04/17 17:11:18] saving-517
[04/17 17:11:25] saved-517
[04/17 17:11:31] calced-518
[04/17 17:11:31] saving-518
[04/17 17:11:37] saved-518
[04/17 17:11:45] calced-519
[04/17 17:11:45] saving-519
[04/17 17:11:51] saved-519
[04/17 17:11:57] calced-520
[04/17 17:11:57] saving-520
[04/17 17:12:04] saved-520
[04/17 17:12:09] calced-521
[04/17 17:12:09] saving-521
[04/17 17:12:16] saved-521
[04/17 17:12:23] calced-522
[04/17 17:12:23] saving-522
[04/17 17:12:29] saved-522
[04/17 17:12:35] calced-523
[04/17 17:12:35] saving-523
[04/17 17:12:42] saved-523
[04/17 17:12:49] calced-524
[04/17 17:12:49] saving-524
[04/17 17:12:56] saved-524
[04/17 17:13:02] calced-525
[04/17 17:13:02] saving-525
[04/17 17:13:08] saved-525
[04/17 17:13:15] calced-526
[04/17 17:13:15] saving-526
[04/17 17:13:22] saved-526
[04/17 17:13:28] calced-527
[04/17 17:13:28] saving-527
[04/17 17:13:35] saved-527
[04/17 17:13:42] calced-528
[04/17 17:13:42] saving-528
[04/17 17:13:49] saved-528
[04/17 17:13:55] calced-529
[04/17 17:13:55] saving-529
[04/17 17:14:01] saved-529
[04/17 17:14:09] calced-530
[04/17 17:14:09] saving-530
[04/17 17:14:16] saved-530
[04/17 17:14:23] calced-531
[04/17 17:14:23] saving-531
[04/17 17:14:29] saved-531
[04/17 17:14:35] calced-532
[04/17 17:14:35] saving-532
[04/17 17:14:42] saved-532
[04/17 17:14:49] calced-533
[04/17 17:14:49] saving-533
[04/17 17:14:56] saved-533
[04/17 17:15:02] calced-534
[04/17 17:15:02] saving-534
[04/17 17:15:09] saved-534
[04/17 17:15:15] calced-535
[04/17 17:15:15] saving-535
[04/17 17:15:21] saved-535
[04/17 17:15:28] calced-536
[04/17 17:15:28] saving-536
[04/17 17:15:34] saved-536
[04/17 17:15:42] calced-537
[04/17 17:15:42] saving-537
[04/17 17:15:48] saved-537
[04/17 17:15:55] calced-538
[04/17 17:15:55] saving-538
[04/17 17:16:01] saved-538
[04/17 17:16:08] calced-539
[04/17 17:16:08] saving-539
[04/17 17:16:15] saved-539
[04/17 17:16:21] calced-540
[04/17 17:16:21] saving-540
[04/17 17:16:28] saved-540
[04/17 17:16:35] calced-541
[04/17 17:16:35] saving-541
[04/17 17:16:41] saved-541
[04/17 17:16:47] calced-542
[04/17 17:16:47] saving-542
[04/17 17:16:53] saved-542
[04/17 17:17:00] calced-543
[04/17 17:17:00] saving-543
[04/17 17:17:06] saved-543
[04/17 17:17:13] calced-544
[04/17 17:17:13] saving-544
[04/17 17:17:19] saved-544
[04/17 17:17:26] calced-545
[04/17 17:17:26] saving-545
[04/17 17:17:33] saved-545
[04/17 17:17:39] calced-546
[04/17 17:17:39] saving-546
[04/17 17:17:46] saved-546
[04/17 17:17:52] calced-547
[04/17 17:17:52] saving-547
[04/17 17:17:59] saved-547
[04/17 17:18:06] calced-548
[04/17 17:18:06] saving-548
[04/17 17:18:12] saved-548
[04/17 17:18:18] calced-549
[04/17 17:18:18] saving-549
[04/17 17:18:24] saved-549
[04/17 17:18:32] calced-550
[04/17 17:18:32] saving-550
[04/17 17:18:38] saved-550
[04/17 17:18:45] calced-551
[04/17 17:18:45] saving-551
[04/17 17:18:51] saved-551
[04/17 17:18:58] calced-552
[04/17 17:18:58] saving-552
[04/17 17:19:05] saved-552
[04/17 17:19:12] calced-553
[04/17 17:19:12] saving-553
[04/17 17:19:18] saved-553
[04/17 17:19:26] calced-554
[04/17 17:19:26] saving-554
[04/17 17:19:32] saved-554
[04/17 17:19:38] calced-555
[04/17 17:19:38] saving-555
[04/17 17:19:45] saved-555
[04/17 17:19:52] calced-556
[04/17 17:19:52] saving-556
[04/17 17:19:57] saved-556
[04/17 17:20:04] calced-557
[04/17 17:20:04] saving-557
[04/17 17:20:10] saved-557
[04/17 17:20:17] calced-558
[04/17 17:20:17] saving-558
[04/17 17:20:25] saved-558
[04/17 17:20:30] calced-559
[04/17 17:20:30] saving-559
[04/17 17:20:37] saved-559
[04/17 17:20:44] calced-560
[04/17 17:20:44] saving-560
[04/17 17:20:50] saved-560
[04/17 17:20:56] calced-561
[04/17 17:20:56] saving-561
[04/17 17:21:02] saved-561
[04/17 17:21:10] calced-562
[04/17 17:21:10] saving-562
[04/17 17:21:15] saved-562
[04/17 17:21:22] calced-563
[04/17 17:21:22] saving-563
[04/17 17:21:29] saved-563
[04/17 17:21:36] calced-564
[04/17 17:21:36] saving-564
[04/17 17:21:42] saved-564
[04/17 17:21:48] calced-565
[04/17 17:21:48] saving-565
[04/17 17:21:53] saved-565
[04/17 17:22:00] calced-566
[04/17 17:22:00] saving-566
[04/17 17:22:06] saved-566
[04/17 17:22:13] calced-567
[04/17 17:22:13] saving-567
[04/17 17:22:20] saved-567
[04/17 17:22:25] calced-568
[04/17 17:22:25] saving-568
[04/17 17:22:31] saved-568
[04/17 17:22:39] calced-569
[04/17 17:22:39] saving-569
[04/17 17:22:45] saved-569
[04/17 17:22:51] calced-570
[04/17 17:22:51] saving-570
[04/17 17:22:58] saved-570
[04/17 17:23:05] calced-571
[04/17 17:23:05] saving-571
[04/17 17:23:11] saved-571
[04/17 17:23:17] calced-572
[04/17 17:23:17] saving-572
[04/17 17:23:23] saved-572
[04/17 17:23:30] calced-573
[04/17 17:23:30] saving-573
[04/17 17:23:37] saved-573
[04/17 17:23:42] calced-574
[04/17 17:23:42] saving-574
[04/17 17:23:48] saved-574
[04/17 17:23:56] calced-575
[04/17 17:23:56] saving-575
[04/17 17:24:03] saved-575
[04/17 17:24:10] calced-576
[04/17 17:24:10] saving-576
[04/17 17:24:17] saved-576
[04/17 17:24:22] calced-577
[04/17 17:24:22] saving-577
[04/17 17:24:28] saved-577
[04/17 17:24:35] calced-578
[04/17 17:24:35] saving-578
[04/17 17:24:41] saved-578
[04/17 17:24:47] calced-579
[04/17 17:24:47] saving-579
[04/17 17:24:54] saved-579
[04/17 17:25:01] calced-580
[04/17 17:25:01] saving-580
[04/17 17:25:07] saved-580
[04/17 17:25:13] calced-581
[04/17 17:25:13] saving-581
[04/17 17:25:19] saved-581
[04/17 17:25:26] calced-582
[04/17 17:25:26] saving-582
[04/17 17:25:33] saved-582
[04/17 17:25:39] calced-583
[04/17 17:25:39] saving-583
[04/17 17:25:45] saved-583
[04/17 17:25:52] calced-584
[04/17 17:25:52] saving-584
[04/17 17:25:58] saved-584
[04/17 17:26:04] calced-585
[04/17 17:26:04] saving-585
[04/17 17:26:11] saved-585
[04/17 17:26:17] calced-586
[04/17 17:26:17] saving-586
[04/17 17:26:24] saved-586
[04/17 17:26:29] calced-587
[04/17 17:26:29] saving-587
[04/17 17:26:35] saved-587
[04/17 17:26:41] calced-588
[04/17 17:26:41] saving-588
[04/17 17:26:48] saved-588
[04/17 17:26:54] calced-589
[04/17 17:26:55] saving-589
[04/17 17:27:01] saved-589
[04/17 17:27:07] calced-590
[04/17 17:27:07] saving-590
[04/17 17:27:13] saved-590
[04/17 17:27:21] calced-591
[04/17 17:27:21] saving-591
[04/17 17:27:27] saved-591
[04/17 17:27:33] calced-592
[04/17 17:27:33] saving-592
[04/17 17:27:40] saved-592
[04/17 17:27:47] calced-593
[04/17 17:27:47] saving-593
[04/17 17:27:53] saved-593
[04/17 17:28:00] calced-594
[04/17 17:28:00] saving-594
[04/17 17:28:06] saved-594
[04/17 17:28:13] calced-595
[04/17 17:28:13] saving-595
[04/17 17:28:18] saved-595
[04/17 17:28:25] calced-596
[04/17 17:28:25] saving-596
[04/17 17:28:32] saved-596
[04/17 17:28:39] calced-597
[04/17 17:28:39] saving-597
[04/17 17:28:46] saved-597
[04/17 17:28:52] calced-598
[04/17 17:28:52] saving-598
[04/17 17:28:59] saved-598
[04/17 17:29:05] calced-599
[04/17 17:29:05] saving-599
[04/17 17:29:11] saved-599
[04/17 17:29:19] calced-600
[04/17 17:29:19] saving-600
[04/17 17:29:25] saved-600
[04/17 17:29:31] calced-601
[04/17 17:29:31] saving-601
[04/17 17:29:37] saved-601
[04/17 17:29:45] calced-602
[04/17 17:29:45] saving-602
[04/17 17:29:51] saved-602
[04/17 17:29:57] calced-603
[04/17 17:29:57] saving-603
[04/17 17:30:04] saved-603
[04/17 17:30:11] calced-604
[04/17 17:30:11] saving-604
[04/17 17:30:17] saved-604
[04/17 17:30:24] calced-605
[04/17 17:30:24] saving-605
[04/17 17:30:30] saved-605
[04/17 17:30:37] calced-606
[04/17 17:30:37] saving-606
[04/17 17:30:43] saved-606
[04/17 17:30:50] calced-607
[04/17 17:30:50] saving-607
[04/17 17:30:56] saved-607
[04/17 17:31:03] calced-608
[04/17 17:31:03] saving-608
[04/17 17:31:09] saved-608
[04/17 17:31:15] calced-609
[04/17 17:31:15] saving-609
[04/17 17:31:22] saved-609
[04/17 17:31:27] calced-610
[04/17 17:31:27] saving-610
[04/17 17:31:34] saved-610
[04/17 17:31:41] calced-611
[04/17 17:31:41] saving-611
[04/17 17:31:46] saved-611
[04/17 17:31:52] calced-612
[04/17 17:31:52] saving-612
[04/17 17:31:59] saved-612
[04/17 17:32:06] calced-613
[04/17 17:32:06] saving-613
[04/17 17:32:12] saved-613
[04/17 17:32:18] calced-614
[04/17 17:32:18] saving-614
[04/17 17:32:24] saved-614
[04/17 17:32:31] calced-615
[04/17 17:32:31] saving-615
[04/17 17:32:37] saved-615
[04/17 17:32:44] calced-616
[04/17 17:32:44] saving-616
[04/17 17:32:50] saved-616
[04/17 17:32:57] calced-617
[04/17 17:32:57] saving-617
[04/17 17:33:02] saved-617
[04/17 17:33:09] calced-618
[04/17 17:33:09] saving-618
[04/17 17:33:15] saved-618
[04/17 17:33:22] calced-619
[04/17 17:33:22] saving-619
[04/17 17:33:29] saved-619
[04/17 17:33:36] calced-620
[04/17 17:33:36] saving-620
[04/17 17:33:42] saved-620
[04/17 17:33:47] calced-621
[04/17 17:33:47] saving-621
[04/17 17:33:54] saved-621
[04/17 17:34:01] calced-622
[04/17 17:34:01] saving-622
[04/17 17:34:07] saved-622
[04/17 17:34:13] calced-623
[04/17 17:34:13] saving-623
[04/17 17:34:19] saved-623
[04/17 17:34:26] calced-624
[04/17 17:34:26] saving-624
[04/17 17:34:32] saved-624
[04/17 17:34:38] calced-625
[04/17 17:34:38] saving-625
[04/17 17:34:44] saved-625
[04/17 17:34:52] calced-626
[04/17 17:34:52] saving-626
[04/17 17:34:58] saved-626
[04/17 17:35:04] calced-627
[04/17 17:35:04] saving-627
[04/17 17:35:11] saved-627
[04/17 17:35:18] calced-628
[04/17 17:35:18] saving-628
[04/17 17:35:24] saved-628
[04/17 17:35:30] calced-629
[04/17 17:35:30] saving-629
[04/17 17:35:37] saved-629
[04/17 17:35:44] calced-630
[04/17 17:35:44] saving-630
[04/17 17:35:50] saved-630
[04/17 17:35:56] calced-631
[04/17 17:35:56] saving-631
[04/17 17:36:02] saved-631
[04/17 17:36:08] calced-632
[04/17 17:36:08] saving-632
[04/17 17:36:14] saved-632
[04/17 17:36:21] calced-633
[04/17 17:36:22] saving-633
[04/17 17:36:27] saved-633
[04/17 17:36:33] calced-634
[04/17 17:36:33] saving-634
[04/17 17:36:39] saved-634
[04/17 17:36:47] calced-635
[04/17 17:36:47] saving-635
[04/17 17:36:52] saved-635
[04/17 17:36:59] calced-636
[04/17 17:36:59] saving-636
[04/17 17:37:06] saved-636
[04/17 17:37:12] calced-637
[04/17 17:37:12] saving-637
[04/17 17:37:18] saved-637
[04/17 17:37:24] calced-638
[04/17 17:37:24] saving-638
[04/17 17:37:30] saved-638
[04/17 17:37:38] calced-639
[04/17 17:37:38] saving-639
[04/17 17:37:44] saved-639
[04/17 17:37:49] calced-640
[04/17 17:37:49] saving-640
[04/17 17:37:56] saved-640
[04/17 17:38:03] calced-641
[04/17 17:38:03] saving-641
[04/17 17:38:09] saved-641
[04/17 17:38:17] calced-642
[04/17 17:38:17] saving-642
[04/17 17:38:23] saved-642
[04/17 17:38:28] calced-643
[04/17 17:38:28] saving-643
[04/17 17:38:34] saved-643
[04/17 17:38:42] calced-644
[04/17 17:38:42] saving-644
[04/17 17:38:47] saved-644
[04/17 17:38:55] calced-645
[04/17 17:38:55] saving-645
[04/17 17:39:01] saved-645
[04/17 17:39:08] calced-646
[04/17 17:39:08] saving-646
[04/17 17:39:15] saved-646
[04/17 17:39:21] calced-647
[04/17 17:39:21] saving-647
[04/17 17:39:26] saved-647
[04/17 17:39:34] calced-648
[04/17 17:39:34] saving-648
[04/17 17:39:40] saved-648
[04/17 17:39:46] calced-649
[04/17 17:39:46] saving-649
[04/17 17:39:53] saved-649
[04/17 17:40:00] calced-650
[04/17 17:40:00] saving-650
[04/17 17:40:05] saved-650
[04/17 17:40:12] calced-651
[04/17 17:40:12] saving-651
[04/17 17:40:19] saved-651
[04/17 17:40:26] calced-652
[04/17 17:40:26] saving-652
[04/17 17:40:32] saved-652
[04/17 17:40:38] calced-653
[04/17 17:40:38] saving-653
[04/17 17:40:44] saved-653
[04/17 17:40:50] calced-654
[04/17 17:40:50] saving-654
[04/17 17:40:57] saved-654
[04/17 17:41:04] calced-655
[04/17 17:41:04] saving-655
[04/17 17:41:12] saved-655
[04/17 17:41:17] calced-656
[04/17 17:41:17] saving-656
[04/17 17:41:23] saved-656
[04/17 17:41:30] calced-657
[04/17 17:41:30] saving-657
[04/17 17:41:36] saved-657
[04/17 17:41:43] calced-658
[04/17 17:41:43] saving-658
[04/17 17:41:50] saved-658
[04/17 17:41:56] calced-659
[04/17 17:41:56] saving-659
[04/17 17:42:02] saved-659
[04/17 17:42:09] calced-660
[04/17 17:42:09] saving-660
[04/17 17:42:15] saved-660
[04/17 17:42:22] calced-661
[04/17 17:42:22] saving-661
[04/17 17:42:28] saved-661
[04/17 17:42:34] calced-662
[04/17 17:42:34] saving-662
[04/17 17:42:41] saved-662
[04/17 17:42:49] calced-663
[04/17 17:42:49] saving-663
[04/17 17:42:55] saved-663
[04/17 17:43:02] calced-664
[04/17 17:43:02] saving-664
[04/17 17:43:08] saved-664
[04/17 17:43:14] calced-665
[04/17 17:43:14] saving-665
[04/17 17:43:20] saved-665
[04/17 17:43:26] calced-666
[04/17 17:43:26] saving-666
[04/17 17:43:32] saved-666
[04/17 17:43:40] calced-667
[04/17 17:43:40] saving-667
[04/17 17:43:47] saved-667
[04/17 17:43:51] calced-668
[04/17 17:43:51] saving-668
[04/17 17:43:57] saved-668
[04/17 17:44:05] calced-669
[04/17 17:44:05] saving-669
[04/17 17:44:11] saved-669
[04/17 17:44:17] calced-670
[04/17 17:44:17] saving-670
[04/17 17:44:25] saved-670
[04/17 17:44:31] calced-671
[04/17 17:44:31] saving-671
[04/17 17:44:36] saved-671
[04/17 17:44:43] calced-672
[04/17 17:44:43] saving-672
[04/17 17:44:50] saved-672
[04/17 17:44:57] calced-673
[04/17 17:44:57] saving-673
[04/17 17:45:03] saved-673
[04/17 17:45:08] calced-674
[04/17 17:45:08] saving-674
[04/17 17:45:14] saved-674
[04/17 17:45:22] calced-675
[04/17 17:45:22] saving-675
[04/17 17:45:28] saved-675
[04/17 17:45:34] calced-676
[04/17 17:45:34] saving-676
[04/17 17:45:40] saved-676
[04/17 17:45:46] calced-677
[04/17 17:45:46] saving-677
[04/17 17:45:51] saved-677
[04/17 17:46:00] calced-678
[04/17 17:46:00] saving-678
[04/17 17:46:05] saved-678
[04/17 17:46:11] calced-679
[04/17 17:46:11] saving-679
[04/17 17:46:18] saved-679
[04/17 17:46:25] calced-680
[04/17 17:46:25] saving-680
[04/17 17:46:31] saved-680
[04/17 17:46:38] calced-681
[04/17 17:46:38] saving-681
[04/17 17:46:44] saved-681
[04/17 17:46:51] calced-682
[04/17 17:46:51] saving-682
[04/17 17:46:58] saved-682
[04/17 17:47:03] calced-683
[04/17 17:47:03] saving-683
[04/17 17:47:09] saved-683
[04/17 17:47:17] calced-684
[04/17 17:47:17] saving-684
[04/17 17:47:22] saved-684
[04/17 17:47:28] calced-685
[04/17 17:47:28] saving-685
[04/17 17:47:35] saved-685
[04/17 17:47:42] calced-686
[04/17 17:47:42] saving-686
[04/17 17:47:48] saved-686
[04/17 17:47:56] calced-687
[04/17 17:47:56] saving-687
[04/17 17:48:02] saved-687
[04/17 17:48:07] calced-688
[04/17 17:48:07] saving-688
[04/17 17:48:14] saved-688
[04/17 17:48:21] calced-689
[04/17 17:48:21] saving-689
[04/17 17:48:28] saved-689
[04/17 17:48:34] calced-690
[04/17 17:48:34] saving-690
[04/17 17:48:40] saved-690
[04/17 17:48:47] calced-691
[04/17 17:48:47] saving-691
[04/17 17:48:54] saved-691
[04/17 17:48:59] calced-692
[04/17 17:48:59] saving-692
[04/17 17:49:06] saved-692
[04/17 17:49:13] calced-693
[04/17 17:49:13] saving-693
[04/17 17:49:19] saved-693
[04/17 17:49:25] calced-694
[04/17 17:49:25] saving-694
[04/17 17:49:32] saved-694
[04/17 17:49:38] calced-695
[04/17 17:49:38] saving-695
[04/17 17:49:44] saved-695
[04/17 17:49:51] calced-696
[04/17 17:49:51] saving-696
[04/17 17:49:57] saved-696
[04/17 17:50:04] calced-697
[04/17 17:50:04] saving-697
[04/17 17:50:11] saved-697
[04/17 17:50:16] calced-698
[04/17 17:50:16] saving-698
[04/17 17:50:22] saved-698
[04/17 17:50:28] calced-699
[04/17 17:50:28] saving-699
[04/17 17:50:35] saved-699
[04/17 17:50:42] calced-700
[04/17 17:50:42] saving-700
[04/17 17:50:49] saved-700
[04/17 17:50:54] calced-701
[04/17 17:50:54] saving-701
[04/17 17:51:00] saved-701
[04/17 17:51:08] calced-702
[04/17 17:51:08] saving-702
[04/17 17:51:14] saved-702
[04/17 17:51:21] calced-703
[04/17 17:51:21] saving-703
[04/17 17:51:27] saved-703
[04/17 17:51:34] calced-704
[04/17 17:51:34] saving-704
[04/17 17:51:40] saved-704
[04/17 17:51:47] calced-705
[04/17 17:51:47] saving-705
[04/17 17:51:53] saved-705
[04/17 17:52:00] calced-706
[04/17 17:52:00] saving-706
[04/17 17:52:06] saved-706
[04/17 17:52:12] calced-707
[04/17 17:52:12] saving-707
[04/17 17:52:18] saved-707
[04/17 17:52:26] calced-708
[04/17 17:52:26] saving-708
[04/17 17:52:32] saved-708
[04/17 17:52:39] calced-709
[04/17 17:52:39] saving-709
[04/17 17:52:46] saved-709
[04/17 17:52:51] calced-710
[04/17 17:52:51] saving-710
[04/17 17:52:58] saved-710
[04/17 17:53:05] calced-711
[04/17 17:53:05] saving-711
[04/17 17:53:10] saved-711
[04/17 17:53:17] calced-712
[04/17 17:53:17] saving-712
[04/17 17:53:23] saved-712
[04/17 17:53:31] calced-713
[04/17 17:53:31] saving-713
[04/17 17:53:37] saved-713
[04/17 17:53:43] calced-714
[04/17 17:53:43] saving-714
[04/17 17:53:50] saved-714
[04/17 17:53:57] calced-715
[04/17 17:53:57] saving-715
[04/17 17:54:03] saved-715
[04/17 17:54:10] calced-716
[04/17 17:54:10] saving-716
[04/17 17:54:16] saved-716
[04/17 17:54:23] calced-717
[04/17 17:54:23] saving-717
[04/17 17:54:29] saved-717
[04/17 17:54:36] calced-718
[04/17 17:54:36] saving-718
[04/17 17:54:42] saved-718
[04/17 17:54:49] calced-719
[04/17 17:54:49] saving-719
[04/17 17:54:56] saved-719
[04/17 17:55:01] calced-720
[04/17 17:55:01] saving-720
[04/17 17:55:07] saved-720
[04/17 17:55:13] calced-721
[04/17 17:55:13] saving-721
[04/17 17:55:20] saved-721
[04/17 17:55:27] calced-722
[04/17 17:55:27] saving-722
[04/17 17:55:33] saved-722
[04/17 17:55:39] calced-723
[04/17 17:55:39] saving-723
[04/17 17:55:45] saved-723
[04/17 17:55:53] calced-724
[04/17 17:55:53] saving-724
[04/17 17:55:58] saved-724
[04/17 17:56:05] calced-725
[04/17 17:56:05] saving-725
[04/17 17:56:12] saved-725
[04/17 17:56:19] calced-726
[04/17 17:56:19] saving-726
[04/17 17:56:25] saved-726
[04/17 17:56:32] calced-727
[04/17 17:56:32] saving-727
[04/17 17:56:38] saved-727
[04/17 17:56:44] calced-728
[04/17 17:56:44] saving-728
[04/17 17:56:51] saved-728
[04/17 17:56:58] calced-729
[04/17 17:56:58] saving-729
[04/17 17:57:04] saved-729
[04/17 17:57:10] calced-730
[04/17 17:57:10] saving-730
[04/17 17:57:16] saved-730
[04/17 17:57:24] calced-731
[04/17 17:57:24] saving-731
[04/17 17:57:31] saved-731
[04/17 17:57:36] calced-732
[04/17 17:57:36] saving-732
[04/17 17:57:42] saved-732
[04/17 17:57:50] calced-733
[04/17 17:57:50] saving-733
[04/17 17:57:56] saved-733
[04/17 17:58:02] calced-734
[04/17 17:58:02] saving-734
[04/17 17:58:09] saved-734
[04/17 17:58:16] calced-735
[04/17 17:58:16] saving-735
[04/17 17:58:22] saved-735
[04/17 17:58:28] calced-736
[04/17 17:58:28] saving-736
[04/17 17:58:34] saved-736
[04/17 17:58:42] calced-737
[04/17 17:58:42] saving-737
[04/17 17:58:48] saved-737
[04/17 17:58:54] calced-738
[04/17 17:58:54] saving-738
[04/17 17:59:00] saved-738
[04/17 17:59:07] calced-739
[04/17 17:59:07] saving-739
[04/17 17:59:13] saved-739
[04/17 17:59:20] calced-740
[04/17 17:59:20] saving-740
[04/17 17:59:26] saved-740
[04/17 17:59:33] calced-741
[04/17 17:59:33] saving-741
[04/17 17:59:39] saved-741
[04/17 17:59:46] calced-742
[04/17 17:59:47] saving-742
[04/17 17:59:52] saved-742
[04/17 17:59:59] calced-743
[04/17 17:59:59] saving-743
[04/17 18:00:06] saved-743
[04/17 18:00:12] calced-744
[04/17 18:00:12] saving-744
[04/17 18:00:19] saved-744
[04/17 18:00:25] calced-745
[04/17 18:00:25] saving-745
[04/17 18:00:31] saved-745
[04/17 18:00:39] calced-746
[04/17 18:00:39] saving-746
[04/17 18:00:45] saved-746
[04/17 18:00:51] calced-747
[04/17 18:00:51] saving-747
[04/17 18:00:58] saved-747
[04/17 18:01:05] calced-748
[04/17 18:01:05] saving-748
[04/17 18:01:11] saved-748
[04/17 18:01:19] calced-749
[04/17 18:01:19] saving-749
[04/17 18:01:21] saved-749
[04/17 18:01:22] finished.
