# Supplementary material for: Selecting Near-Native Protein Structures from Predicted Decoy Sets Using Ordered Graphlet Degree Similarity
Source: Genes (Basel). 2019 Feb 11;10(2):132. doi: 10.3390/genes10020132 (PMC6410076; doi:10.3390/genes10020132)
Supplement: Supplementary file 1 [file genes-10-00132-s001.zip › CodeData/code/cluster/tm_score/origin/name_list/name_list_1550.txt]

model1000.pdb
model1001.pdb
model1002.pdb
model1003.pdb
model1004.pdb
model1005.pdb
model1006.pdb
model1007.pdb
model1008.pdb
model1009.pdb
model100.pdb
model1010.pdb
model1011.pdb
model1012.pdb
model1013.pdb
model1014.pdb
model1015.pdb
model1016.pdb
model1017.pdb
model1018.pdb
model1019.pdb
model101.pdb
model1020.pdb
model1021.pdb
model1022.pdb
model1023.pdb
model1024.pdb
model1025.pdb
model1026.pdb
model1027.pdb
model1028.pdb
model1029.pdb
model102.pdb
model1030.pdb
model1031.pdb
model1032.pdb
model1033.pdb
model1034.pdb
model1035.pdb
model1036.pdb
model1037.pdb
model1038.pdb
model1039.pdb
model103.pdb
model1040.pdb
model1041.pdb
model1042.pdb
model1043.pdb
model1044.pdb
model1045.pdb
model1046.pdb
model1047.pdb
model1048.pdb
model1049.pdb
model104.pdb
model1050.pdb
model1051.pdb
model1052.pdb
model1053.pdb
model1054.pdb
model1055.pdb
model1056.pdb
model1057.pdb
model1058.pdb
model1059.pdb
model105.pdb
model1060.pdb
model1061.pdb
model1062.pdb
model1063.pdb
model1064.pdb
model1065.pdb
model1066.pdb
model1067.pdb
model1068.pdb
model1069.pdb
model106.pdb
model1070.pdb
model1071.pdb
model1072.pdb
model1073.pdb
model1074.pdb
model1075.pdb
model1076.pdb
model1077.pdb
model1078.pdb
model1079.pdb
model107.pdb
model1080.pdb
model1081.pdb
model1082.pdb
model1083.pdb
model1084.pdb
model1085.pdb
model1086.pdb
model1087.pdb
model1088.pdb
model1089.pdb
model108.pdb
model1090.pdb
model1091.pdb
model1092.pdb
model1093.pdb
model1094.pdb
model1095.pdb
model1096.pdb
model1097.pdb
model1098.pdb
model1099.pdb
model109.pdb
model10.pdb
model1100.pdb
model1101.pdb
model1102.pdb
model1103.pdb
model1104.pdb
model1105.pdb
model1106.pdb
model1107.pdb
model1108.pdb
model1109.pdb
model110.pdb
model1110.pdb
model1111.pdb
model1112.pdb
model1113.pdb
model1114.pdb
model1115.pdb
model1116.pdb
model1117.pdb
model1118.pdb
model1119.pdb
model111.pdb
model1120.pdb
model1121.pdb
model1122.pdb
model1123.pdb
model1124.pdb
model1125.pdb
model1126.pdb
model1127.pdb
model1128.pdb
model1129.pdb
model112.pdb
model1130.pdb
model1131.pdb
model1132.pdb
model1133.pdb
model1134.pdb
model1135.pdb
model1136.pdb
model1137.pdb
model1138.pdb
model1139.pdb
model113.pdb
model1140.pdb
model1141.pdb
model1142.pdb
model1143.pdb
model1144.pdb
model1145.pdb
model1146.pdb
model1147.pdb
model1148.pdb
model1149.pdb
model114.pdb
model1150.pdb
model1151.pdb
model1152.pdb
model1153.pdb
model1154.pdb
model1155.pdb
model1156.pdb
model1157.pdb
model1158.pdb
model1159.pdb
model115.pdb
model1160.pdb
model1161.pdb
model1162.pdb
model1163.pdb
model1164.pdb
model1165.pdb
model1166.pdb
model1167.pdb
model1168.pdb
model1169.pdb
model116.pdb
model1170.pdb
model1171.pdb
model1172.pdb
model1173.pdb
model1174.pdb
model1175.pdb
model1176.pdb
model1177.pdb
model1178.pdb
model1179.pdb
model117.pdb
model1180.pdb
model1181.pdb
model1182.pdb
model1183.pdb
model1184.pdb
model1185.pdb
model1186.pdb
model1187.pdb
model1188.pdb
model1189.pdb
model118.pdb
model1190.pdb
model1191.pdb
model1192.pdb
model1193.pdb
model1194.pdb
model1195.pdb
model1196.pdb
model1197.pdb
model1198.pdb
model1199.pdb
model119.pdb
model11.pdb
model1200.pdb
model1201.pdb
model1202.pdb
model1203.pdb
model1204.pdb
model1205.pdb
model1206.pdb
model1207.pdb
model1208.pdb
model1209.pdb
model120.pdb
model1210.pdb
model1211.pdb
model1212.pdb
model1213.pdb
model1214.pdb
model1215.pdb
model1216.pdb
model1217.pdb
model1218.pdb
model1219.pdb
model121.pdb
model1220.pdb
model1221.pdb
model1222.pdb
model1223.pdb
model1224.pdb
model1225.pdb
model1226.pdb
model1227.pdb
model1228.pdb
model1229.pdb
model122.pdb
model1230.pdb
model1231.pdb
model1232.pdb
model1233.pdb
model1234.pdb
model1235.pdb
model1236.pdb
model1237.pdb
model1238.pdb
model1239.pdb
model123.pdb
model1240.pdb
model1241.pdb
model1242.pdb
model1243.pdb
model1244.pdb
model1245.pdb
model1246.pdb
model1247.pdb
model1248.pdb
model1249.pdb
model124.pdb
model1250.pdb
model1251.pdb
model1252.pdb
model1253.pdb
model1254.pdb
model1255.pdb
model1256.pdb
model1257.pdb
model1258.pdb
model1259.pdb
model125.pdb
model1260.pdb
model1261.pdb
model1262.pdb
model1263.pdb
model1264.pdb
model1265.pdb
model1266.pdb
model1267.pdb
model1268.pdb
model1269.pdb
model126.pdb
model1270.pdb
model1271.pdb
model1272.pdb
model1273.pdb
model1274.pdb
model1275.pdb
model1276.pdb
model1277.pdb
model1278.pdb
model1279.pdb
model127.pdb
model1280.pdb
model1281.pdb
model1282.pdb
model1283.pdb
model1284.pdb
model1285.pdb
model1286.pdb
model1287.pdb
model1288.pdb
model1289.pdb
model128.pdb
model1290.pdb
model1291.pdb
model1292.pdb
model1293.pdb
model1294.pdb
model1295.pdb
model1296.pdb
model1297.pdb
model1298.pdb
model1299.pdb
model129.pdb
model12.pdb
model1300.pdb
model1301.pdb
model1302.pdb
model1303.pdb
model1304.pdb
model1305.pdb
model1306.pdb
model1307.pdb
model1308.pdb
model1309.pdb
model130.pdb
model1310.pdb
model1311.pdb
model1312.pdb
model1313.pdb
model1314.pdb
model1315.pdb
model1316.pdb
model1317.pdb
model1318.pdb
model1319.pdb
model131.pdb
model1320.pdb
model1321.pdb
model1322.pdb
model1323.pdb
model1324.pdb
model1325.pdb
model1326.pdb
model1327.pdb
model1328.pdb
model1329.pdb
model132.pdb
model1330.pdb
model1331.pdb
model1332.pdb
model1333.pdb
model1334.pdb
model1335.pdb
model1336.pdb
model1337.pdb
model1338.pdb
model1339.pdb
model133.pdb
model1340.pdb
model1341.pdb
model1342.pdb
model1343.pdb
model1344.pdb
model1345.pdb
model1346.pdb
model1347.pdb
model1348.pdb
model1349.pdb
model134.pdb
model1350.pdb
model1351.pdb
model1352.pdb
model1353.pdb
model1354.pdb
model1355.pdb
model1356.pdb
model1357.pdb
model1358.pdb
model1359.pdb
model135.pdb
model1360.pdb
model1361.pdb
model1362.pdb
model1363.pdb
model1364.pdb
model1365.pdb
model1366.pdb
model1367.pdb
model1368.pdb
model1369.pdb
model136.pdb
model1370.pdb
model1371.pdb
model1372.pdb
model1373.pdb
model1374.pdb
model1375.pdb
model1376.pdb
model1377.pdb
model1378.pdb
model1379.pdb
model137.pdb
model1380.pdb
model1381.pdb
model1382.pdb
model1383.pdb
model1384.pdb
model1385.pdb
model1386.pdb
model1387.pdb
model1388.pdb
model1389.pdb
model138.pdb
model1390.pdb
model1391.pdb
model1392.pdb
model1393.pdb
model1394.pdb
model1395.pdb
model1396.pdb
model1397.pdb
model1398.pdb
model1399.pdb
model139.pdb
model13.pdb
model1400.pdb
model1401.pdb
model1402.pdb
model1403.pdb
model1404.pdb
model1405.pdb
model1406.pdb
model1407.pdb
model1408.pdb
model1409.pdb
model140.pdb
model1410.pdb
model1411.pdb
model1412.pdb
model1413.pdb
model1414.pdb
model1415.pdb
model1416.pdb
model1417.pdb
model1418.pdb
model1419.pdb
model141.pdb
model1420.pdb
model1421.pdb
model1422.pdb
model1423.pdb
model1424.pdb
model1425.pdb
model1426.pdb
model1427.pdb
model1428.pdb
model1429.pdb
model142.pdb
model1430.pdb
model1431.pdb
model1432.pdb
model1433.pdb
model1434.pdb
model1435.pdb
model1436.pdb
model1437.pdb
model1438.pdb
model1439.pdb
model143.pdb
model1440.pdb
model1441.pdb
model1442.pdb
model1443.pdb
model1444.pdb
model1445.pdb
model1446.pdb
model1447.pdb
model1448.pdb
model1449.pdb
model144.pdb
model1450.pdb
model1451.pdb
model1452.pdb
model1453.pdb
model1454.pdb
model1455.pdb
model1456.pdb
model1457.pdb
model1458.pdb
model1459.pdb
model145.pdb
model1460.pdb
model1461.pdb
model1462.pdb
model1463.pdb
model1464.pdb
model1465.pdb
model1466.pdb
model1467.pdb
model1468.pdb
model1469.pdb
model146.pdb
model1470.pdb
model1471.pdb
model1472.pdb
model1473.pdb
model1474.pdb
model1475.pdb
model1476.pdb
model1477.pdb
model1478.pdb
model1479.pdb
model147.pdb
model1480.pdb
model1481.pdb
model1482.pdb
model1483.pdb
model1484.pdb
model1485.pdb
model1486.pdb
model1487.pdb
model1488.pdb
model1489.pdb
model148.pdb
model1490.pdb
model1491.pdb
model1492.pdb
model1493.pdb
model1494.pdb
model1495.pdb
model1496.pdb
model1497.pdb
model1498.pdb
model1499.pdb
model149.pdb
model14.pdb
model1500.pdb
model1501.pdb
model1502.pdb
model1503.pdb
model1504.pdb
model1505.pdb
model1506.pdb
model1507.pdb
model1508.pdb
model1509.pdb
model150.pdb
model1510.pdb
model1511.pdb
model1512.pdb
model1513.pdb
model1514.pdb
model1515.pdb
model1516.pdb
model1517.pdb
model1518.pdb
model1519.pdb
model151.pdb
model1520.pdb
model1521.pdb
model1522.pdb
model1523.pdb
model1524.pdb
model1525.pdb
model1526.pdb
model1527.pdb
model1528.pdb
model1529.pdb
model152.pdb
model1530.pdb
model1531.pdb
model1532.pdb
model1533.pdb
model1534.pdb
model1535.pdb
model1536.pdb
model1537.pdb
model1538.pdb
model1539.pdb
model153.pdb
model1540.pdb
model1541.pdb
model1542.pdb
model1543.pdb
model1544.pdb
model1545.pdb
model1546.pdb
model1547.pdb
model1548.pdb
model1549.pdb
model154.pdb
model1550.pdb
model155.pdb
model156.pdb
model157.pdb
model158.pdb
model159.pdb
model15.pdb
model160.pdb
model161.pdb
model162.pdb
model163.pdb
model164.pdb
model165.pdb
model166.pdb
model167.pdb
model168.pdb
model169.pdb
model16.pdb
model170.pdb
model171.pdb
model172.pdb
model173.pdb
model174.pdb
model175.pdb
model176.pdb
model177.pdb
model178.pdb
model179.pdb
model17.pdb
model180.pdb
model181.pdb
model182.pdb
model183.pdb
model184.pdb
model185.pdb
model186.pdb
model187.pdb
model188.pdb
model189.pdb
model18.pdb
model190.pdb
model191.pdb
model192.pdb
model193.pdb
model194.pdb
model195.pdb
model196.pdb
model197.pdb
model198.pdb
model199.pdb
model19.pdb
model1.pdb
model200.pdb
model201.pdb
model202.pdb
model203.pdb
model204.pdb
model205.pdb
model206.pdb
model207.pdb
model208.pdb
model209.pdb
model20.pdb
model210.pdb
model211.pdb
model212.pdb
model213.pdb
model214.pdb
model215.pdb
model216.pdb
model217.pdb
model218.pdb
model219.pdb
model21.pdb
model220.pdb
model221.pdb
model222.pdb
model223.pdb
model224.pdb
model225.pdb
model226.pdb
model227.pdb
model228.pdb
model229.pdb
model22.pdb
model230.pdb
model231.pdb
model232.pdb
model233.pdb
model234.pdb
model235.pdb
model236.pdb
model237.pdb
model238.pdb
model239.pdb
model23.pdb
model240.pdb
model241.pdb
model242.pdb
model243.pdb
model244.pdb
model245.pdb
model246.pdb
model247.pdb
model248.pdb
model249.pdb
model24.pdb
model250.pdb
model251.pdb
model252.pdb
model253.pdb
model254.pdb
model255.pdb
model256.pdb
model257.pdb
model258.pdb
model259.pdb
model25.pdb
model260.pdb
model261.pdb
model262.pdb
model263.pdb
model264.pdb
model265.pdb
model266.pdb
model267.pdb
model268.pdb
model269.pdb
model26.pdb
model270.pdb
model271.pdb
model272.pdb
model273.pdb
model274.pdb
model275.pdb
model276.pdb
model277.pdb
model278.pdb
model279.pdb
model27.pdb
model280.pdb
model281.pdb
model282.pdb
model283.pdb
model284.pdb
model285.pdb
model286.pdb
model287.pdb
model288.pdb
model289.pdb
model28.pdb
model290.pdb
model291.pdb
model292.pdb
model293.pdb
model294.pdb
model295.pdb
model296.pdb
model297.pdb
model298.pdb
model299.pdb
model29.pdb
model2.pdb
model300.pdb
model301.pdb
model302.pdb
model303.pdb
model304.pdb
model305.pdb
model306.pdb
model307.pdb
model308.pdb
model309.pdb
model30.pdb
model310.pdb
model311.pdb
model312.pdb
model313.pdb
model314.pdb
model315.pdb
model316.pdb
model317.pdb
model318.pdb
model319.pdb
model31.pdb
model320.pdb
model321.pdb
model322.pdb
model323.pdb
model324.pdb
model325.pdb
model326.pdb
model327.pdb
model328.pdb
model329.pdb
model32.pdb
model330.pdb
model331.pdb
model332.pdb
model333.pdb
model334.pdb
model335.pdb
model336.pdb
model337.pdb
model338.pdb
model339.pdb
model33.pdb
model340.pdb
model341.pdb
model342.pdb
model343.pdb
model344.pdb
model345.pdb
model346.pdb
model347.pdb
model348.pdb
model349.pdb
model34.pdb
model350.pdb
model351.pdb
model352.pdb
model353.pdb
model354.pdb
model355.pdb
model356.pdb
model357.pdb
model358.pdb
model359.pdb
model35.pdb
model360.pdb
model361.pdb
model362.pdb
model363.pdb
model364.pdb
model365.pdb
model366.pdb
model367.pdb
model368.pdb
model369.pdb
model36.pdb
model370.pdb
model371.pdb
model372.pdb
model373.pdb
model374.pdb
model375.pdb
model376.pdb
model377.pdb
model378.pdb
model379.pdb
model37.pdb
model380.pdb
model381.pdb
model382.pdb
model383.pdb
model384.pdb
model385.pdb
model386.pdb
model387.pdb
model388.pdb
model389.pdb
model38.pdb
model390.pdb
model391.pdb
model392.pdb
model393.pdb
model394.pdb
model395.pdb
model396.pdb
model397.pdb
model398.pdb
model399.pdb
model39.pdb
model3.pdb
model400.pdb
model401.pdb
model402.pdb
model403.pdb
model404.pdb
model405.pdb
model406.pdb
model407.pdb
model408.pdb
model409.pdb
model40.pdb
model410.pdb
model411.pdb
model412.pdb
model413.pdb
model414.pdb
model415.pdb
model416.pdb
model417.pdb
model418.pdb
model419.pdb
model41.pdb
model420.pdb
model421.pdb
model422.pdb
model423.pdb
model424.pdb
model425.pdb
model426.pdb
model427.pdb
model428.pdb
model429.pdb
model42.pdb
model430.pdb
model431.pdb
model432.pdb
model433.pdb
model434.pdb
model435.pdb
model436.pdb
model437.pdb
model438.pdb
model439.pdb
model43.pdb
model440.pdb
model441.pdb
model442.pdb
model443.pdb
model444.pdb
model445.pdb
model446.pdb
model447.pdb
model448.pdb
model449.pdb
model44.pdb
model450.pdb
model451.pdb
model452.pdb
model453.pdb
model454.pdb
model455.pdb
model456.pdb
model457.pdb
model458.pdb
model459.pdb
model45.pdb
model460.pdb
model461.pdb
model462.pdb
model463.pdb
model464.pdb
model465.pdb
model466.pdb
model467.pdb
model468.pdb
model469.pdb
model46.pdb
model470.pdb
model471.pdb
model472.pdb
model473.pdb
model474.pdb
model475.pdb
model476.pdb
model477.pdb
model478.pdb
model479.pdb
model47.pdb
model480.pdb
model481.pdb
model482.pdb
model483.pdb
model484.pdb
model485.pdb
model486.pdb
model487.pdb
model488.pdb
model489.pdb
model48.pdb
model490.pdb
model491.pdb
model492.pdb
model493.pdb
model494.pdb
model495.pdb
model496.pdb
model497.pdb
model498.pdb
model499.pdb
model49.pdb
model4.pdb
model500.pdb
model501.pdb
model502.pdb
model503.pdb
model504.pdb
model505.pdb
model506.pdb
model507.pdb
model508.pdb
model509.pdb
model50.pdb
model510.pdb
model511.pdb
model512.pdb
model513.pdb
model514.pdb
model515.pdb
model516.pdb
model517.pdb
model518.pdb
model519.pdb
model51.pdb
model520.pdb
model521.pdb
model522.pdb
model523.pdb
model524.pdb
model525.pdb
model526.pdb
model527.pdb
model528.pdb
model529.pdb
model52.pdb
model530.pdb
model531.pdb
model532.pdb
model533.pdb
model534.pdb
model535.pdb
model536.pdb
model537.pdb
model538.pdb
model539.pdb
model53.pdb
model540.pdb
model541.pdb
model542.pdb
model543.pdb
model544.pdb
model545.pdb
model546.pdb
model547.pdb
model548.pdb
model549.pdb
model54.pdb
model550.pdb
model551.pdb
model552.pdb
model553.pdb
model554.pdb
model555.pdb
model556.pdb
model557.pdb
model558.pdb
model559.pdb
model55.pdb
model560.pdb
model561.pdb
model562.pdb
model563.pdb
model564.pdb
model565.pdb
model566.pdb
model567.pdb
model568.pdb
model569.pdb
model56.pdb
model570.pdb
model571.pdb
model572.pdb
model573.pdb
model574.pdb
model575.pdb
model576.pdb
model577.pdb
model578.pdb
model579.pdb
model57.pdb
model580.pdb
model581.pdb
model582.pdb
model583.pdb
model584.pdb
model585.pdb
model586.pdb
model587.pdb
model588.pdb
model589.pdb
model58.pdb
model590.pdb
model591.pdb
model592.pdb
model593.pdb
model594.pdb
model595.pdb
model596.pdb
model597.pdb
model598.pdb
model599.pdb
model59.pdb
model5.pdb
model600.pdb
model601.pdb
model602.pdb
model603.pdb
model604.pdb
model605.pdb
model606.pdb
model607.pdb
model608.pdb
model609.pdb
model60.pdb
model610.pdb
model611.pdb
model612.pdb
model613.pdb
model614.pdb
model615.pdb
model616.pdb
model617.pdb
model618.pdb
model619.pdb
model61.pdb
model620.pdb
model621.pdb
model622.pdb
model623.pdb
model624.pdb
model625.pdb
model626.pdb
model627.pdb
model628.pdb
model629.pdb
model62.pdb
model630.pdb
model631.pdb
model632.pdb
model633.pdb
model634.pdb
model635.pdb
model636.pdb
model637.pdb
model638.pdb
model639.pdb
model63.pdb
model640.pdb
model641.pdb
model642.pdb
model643.pdb
model644.pdb
model645.pdb
model646.pdb
model647.pdb
model648.pdb
model649.pdb
model64.pdb
model650.pdb
model651.pdb
model652.pdb
model653.pdb
model654.pdb
model655.pdb
model656.pdb
model657.pdb
model658.pdb
model659.pdb
model65.pdb
model660.pdb
model661.pdb
model662.pdb
model663.pdb
model664.pdb
model665.pdb
model666.pdb
model667.pdb
model668.pdb
model669.pdb
model66.pdb
model670.pdb
model671.pdb
model672.pdb
model673.pdb
model674.pdb
model675.pdb
model676.pdb
model677.pdb
model678.pdb
model679.pdb
model67.pdb
model680.pdb
model681.pdb
model682.pdb
model683.pdb
model684.pdb
model685.pdb
model686.pdb
model687.pdb
model688.pdb
model689.pdb
model68.pdb
model690.pdb
model691.pdb
model692.pdb
model693.pdb
model694.pdb
model695.pdb
model696.pdb
model697.pdb
model698.pdb
model699.pdb
model69.pdb
model6.pdb
model700.pdb
model701.pdb
model702.pdb
model703.pdb
model704.pdb
model705.pdb
model706.pdb
model707.pdb
model708.pdb
model709.pdb
model70.pdb
model710.pdb
model711.pdb
model712.pdb
model713.pdb
model714.pdb
model715.pdb
model716.pdb
model717.pdb
model718.pdb
model719.pdb
model71.pdb
model720.pdb
model721.pdb
model722.pdb
model723.pdb
model724.pdb
model725.pdb
model726.pdb
model727.pdb
model728.pdb
model729.pdb
model72.pdb
model730.pdb
model731.pdb
model732.pdb
model733.pdb
model734.pdb
model735.pdb
model736.pdb
model737.pdb
model738.pdb
model739.pdb
model73.pdb
model740.pdb
model741.pdb
model742.pdb
model743.pdb
model744.pdb
model745.pdb
model746.pdb
model747.pdb
model748.pdb
model749.pdb
model74.pdb
model750.pdb
model751.pdb
model752.pdb
model753.pdb
model754.pdb
model755.pdb
model756.pdb
model757.pdb
model758.pdb
model759.pdb
model75.pdb
model760.pdb
model761.pdb
model762.pdb
model763.pdb
model764.pdb
model765.pdb
model766.pdb
model767.pdb
model768.pdb
model769.pdb
model76.pdb
model770.pdb
model771.pdb
model772.pdb
model773.pdb
model774.pdb
model775.pdb
model776.pdb
model777.pdb
model778.pdb
model779.pdb
model77.pdb
model780.pdb
model781.pdb
model782.pdb
model783.pdb
model784.pdb
model785.pdb
model786.pdb
model787.pdb
model788.pdb
model789.pdb
model78.pdb
model790.pdb
model791.pdb
model792.pdb
model793.pdb
model794.pdb
model795.pdb
model796.pdb
model797.pdb
model798.pdb
model799.pdb
model79.pdb
model7.pdb
model800.pdb
model801.pdb
model802.pdb
model803.pdb
model804.pdb
model805.pdb
model806.pdb
model807.pdb
model808.pdb
model809.pdb
model80.pdb
model810.pdb
model811.pdb
model812.pdb
model813.pdb
model814.pdb
model815.pdb
model816.pdb
model817.pdb
model818.pdb
model819.pdb
model81.pdb
model820.pdb
model821.pdb
model822.pdb
model823.pdb
model824.pdb
model825.pdb
model826.pdb
model827.pdb
model828.pdb
model829.pdb
model82.pdb
model830.pdb
model831.pdb
model832.pdb
model833.pdb
model834.pdb
model835.pdb
model836.pdb
model837.pdb
model838.pdb
model839.pdb
model83.pdb
model840.pdb
model841.pdb
model842.pdb
model843.pdb
model844.pdb
model845.pdb
model846.pdb
model847.pdb
model848.pdb
model849.pdb
model84.pdb
model850.pdb
model851.pdb
model852.pdb
model853.pdb
model854.pdb
model855.pdb
model856.pdb
model857.pdb
model858.pdb
model859.pdb
model85.pdb
model860.pdb
model861.pdb
model862.pdb
model863.pdb
model864.pdb
model865.pdb
model866.pdb
model867.pdb
model868.pdb
model869.pdb
model86.pdb
model870.pdb
model871.pdb
model872.pdb
model873.pdb
model874.pdb
model875.pdb
model876.pdb
model877.pdb
model878.pdb
model879.pdb
model87.pdb
model880.pdb
model881.pdb
model882.pdb
model883.pdb
model884.pdb
model885.pdb
model886.pdb
model887.pdb
model888.pdb
model889.pdb
model88.pdb
model890.pdb
model891.pdb
model892.pdb
model893.pdb
model894.pdb
model895.pdb
model896.pdb
model897.pdb
model898.pdb
model899.pdb
model89.pdb
model8.pdb
model900.pdb
model901.pdb
model902.pdb
model903.pdb
model904.pdb
model905.pdb
model906.pdb
model907.pdb
model908.pdb
model909.pdb
model90.pdb
model910.pdb
model911.pdb
model912.pdb
model913.pdb
model914.pdb
model915.pdb
model916.pdb
model917.pdb
model918.pdb
model919.pdb
model91.pdb
model920.pdb
model921.pdb
model922.pdb
model923.pdb
model924.pdb
model925.pdb
model926.pdb
model927.pdb
model928.pdb
model929.pdb
model92.pdb
model930.pdb
model931.pdb
model932.pdb
model933.pdb
model934.pdb
model935.pdb
model936.pdb
model937.pdb
model938.pdb
model939.pdb
model93.pdb
model940.pdb
model941.pdb
model942.pdb
model943.pdb
model944.pdb
model945.pdb
model946.pdb
model947.pdb
model948.pdb
model949.pdb
model94.pdb
model950.pdb
model951.pdb
model952.pdb
model953.pdb
model954.pdb
model955.pdb
model956.pdb
model957.pdb
model958.pdb
model959.pdb
model95.pdb
model960.pdb
model961.pdb
model962.pdb
model963.pdb
model964.pdb
model965.pdb
model966.pdb
model967.pdb
model968.pdb
model969.pdb
model96.pdb
model970.pdb
model971.pdb
model972.pdb
model973.pdb
model974.pdb
model975.pdb
model976.pdb
model977.pdb
model978.pdb
model979.pdb
model97.pdb
model980.pdb
model981.pdb
model982.pdb
model983.pdb
model984.pdb
model985.pdb
model986.pdb
model987.pdb
model988.pdb
model989.pdb
model98.pdb
model990.pdb
model991.pdb
model992.pdb
model993.pdb
model994.pdb
model995.pdb
model996.pdb
model997.pdb
model998.pdb
model999.pdb
model99.pdb
model9.pdb
