# Supplementary material for: Selecting Near-Native Protein Structures from Predicted Decoy Sets Using Ordered Graphlet Degree Similarity
Source: Genes (Basel). 2019 Feb 11;10(2):132. doi: 10.3390/genes10020132 (PMC6410076; doi:10.3390/genes10020132)
Supplement: Supplementary file 1 [file genes-10-00132-s001.zip › CodeData/code/cluster/tm_score/origin/name_list/name_list_690.txt]

model100.pdb
model101.pdb
model102.pdb
model103.pdb
model104.pdb
model105.pdb
model106.pdb
model107.pdb
model108.pdb
model109.pdb
model10.pdb
model110.pdb
model111.pdb
model112.pdb
model113.pdb
model114.pdb
model115.pdb
model116.pdb
model117.pdb
model118.pdb
model119.pdb
model11.pdb
model120.pdb
model121.pdb
model122.pdb
model123.pdb
model124.pdb
model125.pdb
model126.pdb
model127.pdb
model128.pdb
model129.pdb
model12.pdb
model130.pdb
model131.pdb
model132.pdb
model133.pdb
model134.pdb
model135.pdb
model136.pdb
model137.pdb
model138.pdb
model139.pdb
model13.pdb
model140.pdb
model141.pdb
model142.pdb
model143.pdb
model144.pdb
model145.pdb
model146.pdb
model147.pdb
model148.pdb
model149.pdb
model14.pdb
model150.pdb
model151.pdb
model152.pdb
model153.pdb
model154.pdb
model155.pdb
model156.pdb
model157.pdb
model158.pdb
model159.pdb
model15.pdb
model160.pdb
model161.pdb
model162.pdb
model163.pdb
model164.pdb
model165.pdb
model166.pdb
model167.pdb
model168.pdb
model169.pdb
model16.pdb
model170.pdb
model171.pdb
model172.pdb
model173.pdb
model174.pdb
model175.pdb
model176.pdb
model177.pdb
model178.pdb
model179.pdb
model17.pdb
model180.pdb
model181.pdb
model182.pdb
model183.pdb
model184.pdb
model185.pdb
model186.pdb
model187.pdb
model188.pdb
model189.pdb
model18.pdb
model190.pdb
model191.pdb
model192.pdb
model193.pdb
model194.pdb
model195.pdb
model196.pdb
model197.pdb
model198.pdb
model199.pdb
model19.pdb
model1.pdb
model200.pdb
model201.pdb
model202.pdb
model203.pdb
model204.pdb
model205.pdb
model206.pdb
model207.pdb
model208.pdb
model209.pdb
model20.pdb
model210.pdb
model211.pdb
model212.pdb
model213.pdb
model214.pdb
model215.pdb
model216.pdb
model217.pdb
model218.pdb
model219.pdb
model21.pdb
model220.pdb
model221.pdb
model222.pdb
model223.pdb
model224.pdb
model225.pdb
model226.pdb
model227.pdb
model228.pdb
model229.pdb
model22.pdb
model230.pdb
model231.pdb
model232.pdb
model233.pdb
model234.pdb
model235.pdb
model236.pdb
model237.pdb
model238.pdb
model239.pdb
model23.pdb
model240.pdb
model241.pdb
model242.pdb
model243.pdb
model244.pdb
model245.pdb
model246.pdb
model247.pdb
model248.pdb
model249.pdb
model24.pdb
model250.pdb
model251.pdb
model252.pdb
model253.pdb
model254.pdb
model255.pdb
model256.pdb
model257.pdb
model258.pdb
model259.pdb
model25.pdb
model260.pdb
model261.pdb
model262.pdb
model263.pdb
model264.pdb
model265.pdb
model266.pdb
model267.pdb
model268.pdb
model269.pdb
model26.pdb
model270.pdb
model271.pdb
model272.pdb
model273.pdb
model274.pdb
model275.pdb
model276.pdb
model277.pdb
model278.pdb
model279.pdb
model27.pdb
model280.pdb
model281.pdb
model282.pdb
model283.pdb
model284.pdb
model285.pdb
model286.pdb
model287.pdb
model288.pdb
model289.pdb
model28.pdb
model290.pdb
model291.pdb
model292.pdb
model293.pdb
model294.pdb
model295.pdb
model296.pdb
model297.pdb
model298.pdb
model299.pdb
model29.pdb
model2.pdb
model300.pdb
model301.pdb
model302.pdb
model303.pdb
model304.pdb
model305.pdb
model306.pdb
model307.pdb
model308.pdb
model309.pdb
model30.pdb
model310.pdb
model311.pdb
model312.pdb
model313.pdb
model314.pdb
model315.pdb
model316.pdb
model317.pdb
model318.pdb
model319.pdb
model31.pdb
model320.pdb
model321.pdb
model322.pdb
model323.pdb
model324.pdb
model325.pdb
model326.pdb
model327.pdb
model328.pdb
model329.pdb
model32.pdb
model330.pdb
model331.pdb
model332.pdb
model333.pdb
model334.pdb
model335.pdb
model336.pdb
model337.pdb
model338.pdb
model339.pdb
model33.pdb
model340.pdb
model341.pdb
model342.pdb
model343.pdb
model344.pdb
model345.pdb
model346.pdb
model347.pdb
model348.pdb
model349.pdb
model34.pdb
model350.pdb
model351.pdb
model352.pdb
model353.pdb
model354.pdb
model355.pdb
model356.pdb
model357.pdb
model358.pdb
model359.pdb
model35.pdb
model360.pdb
model361.pdb
model362.pdb
model363.pdb
model364.pdb
model365.pdb
model366.pdb
model367.pdb
model368.pdb
model369.pdb
model36.pdb
model370.pdb
model371.pdb
model372.pdb
model373.pdb
model374.pdb
model375.pdb
model376.pdb
model377.pdb
model378.pdb
model379.pdb
model37.pdb
model380.pdb
model381.pdb
model382.pdb
model383.pdb
model384.pdb
model385.pdb
model386.pdb
model387.pdb
model388.pdb
model389.pdb
model38.pdb
model390.pdb
model391.pdb
model392.pdb
model393.pdb
model394.pdb
model395.pdb
model396.pdb
model397.pdb
model398.pdb
model399.pdb
model39.pdb
model3.pdb
model400.pdb
model401.pdb
model402.pdb
model403.pdb
model404.pdb
model405.pdb
model406.pdb
model407.pdb
model408.pdb
model409.pdb
model40.pdb
model410.pdb
model411.pdb
model412.pdb
model413.pdb
model414.pdb
model415.pdb
model416.pdb
model417.pdb
model418.pdb
model419.pdb
model41.pdb
model420.pdb
model421.pdb
model422.pdb
model423.pdb
model424.pdb
model425.pdb
model426.pdb
model427.pdb
model428.pdb
model429.pdb
model42.pdb
model430.pdb
model431.pdb
model432.pdb
model433.pdb
model434.pdb
model435.pdb
model436.pdb
model437.pdb
model438.pdb
model439.pdb
model43.pdb
model440.pdb
model441.pdb
model442.pdb
model443.pdb
model444.pdb
model445.pdb
model446.pdb
model447.pdb
model448.pdb
model449.pdb
model44.pdb
model450.pdb
model451.pdb
model452.pdb
model453.pdb
model454.pdb
model455.pdb
model456.pdb
model457.pdb
model458.pdb
model459.pdb
model45.pdb
model460.pdb
model461.pdb
model462.pdb
model463.pdb
model464.pdb
model465.pdb
model466.pdb
model467.pdb
model468.pdb
model469.pdb
model46.pdb
model470.pdb
model471.pdb
model472.pdb
model473.pdb
model474.pdb
model475.pdb
model476.pdb
model477.pdb
model478.pdb
model479.pdb
model47.pdb
model480.pdb
model481.pdb
model482.pdb
model483.pdb
model484.pdb
model485.pdb
model486.pdb
model487.pdb
model488.pdb
model489.pdb
model48.pdb
model490.pdb
model491.pdb
model492.pdb
model493.pdb
model494.pdb
model495.pdb
model496.pdb
model497.pdb
model498.pdb
model499.pdb
model49.pdb
model4.pdb
model500.pdb
model501.pdb
model502.pdb
model503.pdb
model504.pdb
model505.pdb
model506.pdb
model507.pdb
model508.pdb
model509.pdb
model50.pdb
model510.pdb
model511.pdb
model512.pdb
model513.pdb
model514.pdb
model515.pdb
model516.pdb
model517.pdb
model518.pdb
model519.pdb
model51.pdb
model520.pdb
model521.pdb
model522.pdb
model523.pdb
model524.pdb
model525.pdb
model526.pdb
model527.pdb
model528.pdb
model529.pdb
model52.pdb
model530.pdb
model531.pdb
model532.pdb
model533.pdb
model534.pdb
model535.pdb
model536.pdb
model537.pdb
model538.pdb
model539.pdb
model53.pdb
model540.pdb
model541.pdb
model542.pdb
model543.pdb
model544.pdb
model545.pdb
model546.pdb
model547.pdb
model548.pdb
model549.pdb
model54.pdb
model550.pdb
model551.pdb
model552.pdb
model553.pdb
model554.pdb
model555.pdb
model556.pdb
model557.pdb
model558.pdb
model559.pdb
model55.pdb
model560.pdb
model561.pdb
model562.pdb
model563.pdb
model564.pdb
model565.pdb
model566.pdb
model567.pdb
model568.pdb
model569.pdb
model56.pdb
model570.pdb
model571.pdb
model572.pdb
model573.pdb
model574.pdb
model575.pdb
model576.pdb
model577.pdb
model578.pdb
model579.pdb
model57.pdb
model580.pdb
model581.pdb
model582.pdb
model583.pdb
model584.pdb
model585.pdb
model586.pdb
model587.pdb
model588.pdb
model589.pdb
model58.pdb
model590.pdb
model591.pdb
model592.pdb
model593.pdb
model594.pdb
model595.pdb
model596.pdb
model597.pdb
model598.pdb
model599.pdb
model59.pdb
model5.pdb
model600.pdb
model601.pdb
model602.pdb
model603.pdb
model604.pdb
model605.pdb
model606.pdb
model607.pdb
model608.pdb
model609.pdb
model60.pdb
model610.pdb
model611.pdb
model612.pdb
model613.pdb
model614.pdb
model615.pdb
model616.pdb
model617.pdb
model618.pdb
model619.pdb
model61.pdb
model620.pdb
model621.pdb
model622.pdb
model623.pdb
model624.pdb
model625.pdb
model626.pdb
model627.pdb
model628.pdb
model629.pdb
model62.pdb
model630.pdb
model631.pdb
model632.pdb
model633.pdb
model634.pdb
model635.pdb
model636.pdb
model637.pdb
model638.pdb
model639.pdb
model63.pdb
model640.pdb
model641.pdb
model642.pdb
model643.pdb
model644.pdb
model645.pdb
model646.pdb
model647.pdb
model648.pdb
model649.pdb
model64.pdb
model650.pdb
model651.pdb
model652.pdb
model653.pdb
model654.pdb
model655.pdb
model656.pdb
model657.pdb
model658.pdb
model659.pdb
model65.pdb
model660.pdb
model661.pdb
model662.pdb
model663.pdb
model664.pdb
model665.pdb
model666.pdb
model667.pdb
model668.pdb
model669.pdb
model66.pdb
model670.pdb
model671.pdb
model672.pdb
model673.pdb
model674.pdb
model675.pdb
model676.pdb
model677.pdb
model678.pdb
model679.pdb
model67.pdb
model680.pdb
model681.pdb
model682.pdb
model683.pdb
model684.pdb
model685.pdb
model686.pdb
model687.pdb
model688.pdb
model689.pdb
model68.pdb
model690.pdb
model69.pdb
model6.pdb
model70.pdb
model71.pdb
model72.pdb
model73.pdb
model74.pdb
model75.pdb
model76.pdb
model77.pdb
model78.pdb
model79.pdb
model7.pdb
model80.pdb
model81.pdb
model82.pdb
model83.pdb
model84.pdb
model85.pdb
model86.pdb
model87.pdb
model88.pdb
model89.pdb
model8.pdb
model90.pdb
model91.pdb
model92.pdb
model93.pdb
model94.pdb
model95.pdb
model96.pdb
model97.pdb
model98.pdb
model99.pdb
model9.pdb
