# Supplementary material for: Selecting Near-Native Protein Structures from Predicted Decoy Sets Using Ordered Graphlet Degree Similarity
Source: Genes (Basel). 2019 Feb 11;10(2):132. doi: 10.3390/genes10020132 (PMC6410076; doi:10.3390/genes10020132)
Supplement: Supplementary file 1 [file genes-10-00132-s001.zip › CodeData/code/cluster/tm_score/origin/read_tm.m]

%score
%target = '0759';
target = input('target:','s');
scoreFile = ['TM',target,'.txt'];
score = load(scoreFile);
modelNum = sqrt(length(score));
score = reshape(score, modelNum, modelNum);
pdbnameFile = ['name_list_',num2str(modelNum),'.txt'];
pdbname = importdata(pdbnameFile);
