# Supplementary material for: Selecting Near-Native Protein Structures from Predicted Decoy Sets Using Ordered Graphlet Degree Similarity
Source: Genes (Basel). 2019 Feb 11;10(2):132. doi: 10.3390/genes10020132 (PMC6410076; doi:10.3390/genes10020132)
Supplement: Supplementary file 1 [file genes-10-00132-s001.zip › CodeData/code/cluster/tm_score/origin/score/TM0759.txt]

1.0000
0.8340
0.8370
0.9295
0.9335
0.7902
0.7892
0.7695
0.7693
0.8289
0.8942
0.8350
0.8340
0.8357
0.8575
0.8588
0.7305
0.7326
0.6568
0.6592
0.8561
0.8117
0.8590
0.8197
0.8213
0.8482
0.8526
0.7933
0.7960
0.7442
0.7470
0.9163
0.8150
0.9209
0.8348
0.8389
0.8792
0.8839
0.7881
0.7883
0.7755
0.7750
0.7785
0.8579
0.7815
0.8153
0.8233
0.8092
0.8109
0.7363
0.7375
0.6635
0.6648
0.8122
0.8626
0.8140
0.7899
0.7919
0.7969
0.7969
0.7559
0.7530
0.7407
0.7424
0.7736
0.7847
0.7749
0.8033
0.8035
0.7879
0.7892
0.7238
0.7251
0.7597
0.7605
0.5439
0.7880
0.5481
0.7801
0.7819
0.7435
0.7441
0.7707
0.7705
0.3256
0.3257
0.7838
0.7753
0.7867
0.7928
0.7907
0.7792
0.7802
0.7566
0.7583
0.7506
0.7509
0.7771
0.7778
0.7778
0.7971
0.8000
0.7885
0.7900
0.7301
0.7298
0.7666
0.7660
0.5444
0.7739
0.8255
0.5470
0.7913
0.7935
0.7554
0.7560
0.7691
0.7697
0.3296
0.3274
0.7857
0.7770
0.7869
0.7809
0.7850
0.7852
0.7904
0.7502
0.7528
0.7287
0.7329
0.7680
0.7949
0.7713
0.7907
0.7923
0.7733
0.7744
0.7246
0.7243
0.7565
0.7597
0.5408
0.7992
0.5434
0.7744
0.7816
0.7467
0.7475
0.7571
0.7586
0.3272
0.3259
0.7879
0.8019
0.7902
0.7732
0.7779
0.8182
0.8203
0.7487
0.7467
0.7263
0.7287
0.8088
0.8004
0.8130
0.7892
0.7966
0.8270
0.8259
0.7174
0.7173
0.8091
0.8119
0.5297
0.7260
0.5345
0.8233
0.8257
0.7311
0.7338
0.8206
0.8227
0.3242
0.3221
0.8259
0.7291
0.8307
0.7706
0.7743
0.7847
0.7857
0.7456
0.7455
0.7323
0.7350
0.7667
0.6718
0.7704
0.7795
0.7844
0.7912
0.7932
0.7185
0.7212
0.7637
0.7661
0.5352
0.6752
0.5387
0.7872
0.7842
0.7397
0.7407
0.7663
0.7670
0.3255
0.3229
0.7911
0.8091
0.8274
0.7974
0.8082
0.8089
0.8244
0.8258
0.7954
0.7961
0.8207
0.8243
0.8439
0.8113
0.8473
0.8119
0.8133
0.8312
0.8363
0.8163
0.8185
0.7475
0.7479
0.7896
0.8247
0.7930
0.8130
0.8141
0.8373
0.8409
0.7578
0.7580
0.8297
0.8322
0.6216
0.8232
0.6235
0.8085
0.8113
0.8204
0.8215
0.7967
0.7977
0.8174
0.8191
0.8371
0.8370
0.8406
0.8161
0.8145
0.8395
0.8390
0.8084
0.8102
0.7448
0.7502
0.7912
0.8397
0.7923
0.8148
0.8174
0.8340
0.8362
0.7668
0.7685
0.8344
0.8369
0.6135
0.7758
0.6160
0.8103
0.8116
0.8188
0.8235
0.7939
0.7961
0.8151
0.8178
0.8460
0.7817
0.8507
0.8101
0.8150
0.8333
0.8368
0.8040
0.8108
0.7609
0.7621
0.7899
0.7432
0.7919
0.8202
0.8227
0.8404
0.8437
0.7613
0.7630
0.8323
0.8398
0.6080
0.7472
0.6100
0.8067
0.8065
0.8240
0.8240
0.7971
0.7957
0.8072
0.8084
0.8404
0.8806
0.8492
0.8435
0.8127
0.8120
0.8335
0.8354
0.8622
0.8627
0.7631
0.7612
0.7924
0.8854
0.7932
0.8181
0.8189
0.8540
0.8563
0.7724
0.7746
0.8337
0.8362
0.6073
0.8383
0.6120
0.8074
0.8086
0.8195
0.8194
0.7970
0.7962
0.8070
0.8112
0.8395
0.8410
0.8411
0.8118
0.8120
0.8361
0.8373
0.8114
0.8138
0.7596
0.7588
0.7914
0.8481
0.7934
0.8158
0.8162
0.8441
0.8438
0.7730
0.7731
0.8324
0.8353
0.6108
0.8505
0.6114
0.8205
0.8223
0.8383
0.8415
0.7988
0.8023
0.7985
0.8019
0.8423
0.7835
0.8460
0.7890
0.7966
0.8055
0.8108
0.8411
0.8431
0.7902
0.7965
0.7993
0.7852
0.8034
0.7864
0.7936
0.7885
0.7906
0.7891
0.7905
0.7958
0.7953
0.8016
0.7744
0.8033
0.7885
0.7974
0.8358
0.8401
0.7900
0.7939
0.7982
0.7993
0.8440
0.7769
0.8500
0.7947
0.7989
0.7961
0.7960
0.8371
0.8405
0.7878
0.7930
0.7987
0.7779
0.8497
0.8052
0.7868
0.7936
0.7940
0.7957
0.7911
0.7951
0.7871
0.7861
0.7940
0.7778
0.7987
0.7946
0.8005
0.8363
0.8396
0.7960
0.8008
0.7923
0.7891
0.8349
0.8354
0.8404
0.7912
0.8003
0.7939
0.7975
0.8403
0.8486
0.7939
0.7995
0.7923
0.8359
0.8011
0.7876
0.7934
0.7932
0.7986
0.7911
0.7955
0.7826
0.7818
0.7883
0.8000
0.7924
0.8233
0.8280
0.8440
0.8454
0.8438
0.8469
0.8155
0.8202
0.8444
0.7995
0.8469
0.8276
0.8334
0.8408
0.8447
0.8437
0.8492
0.8517
0.8547
0.8198
0.7273
0.8264
0.8341
0.8393
0.8407
0.8434
0.8478
0.8501
0.8130
0.8125
0.8245
0.7280
0.8297
0.8229
0.8280
0.8427
0.8446
0.7986
0.8033
0.7776
0.7827
0.8304
0.6773
0.8368
0.7907
0.7959
0.8417
0.8448
0.8440
0.8450
0.7933
0.7984
0.8216
0.6793
0.8279
0.7974
0.8022
0.7907
0.7969
0.7987
0.8034
0.7799
0.7776
0.7921
0.8041
0.7825
0.7961
0.2983
0.2954
0.3178
0.3175
0.2795
0.2798
0.2687
0.2700
0.3519
0.8080
0.3516
0.2956
0.2958
0.3253
0.3243
0.2830
0.2840
0.2714
0.2722
0.3570
0.8251
0.3529
0.2953
0.2960
0.3225
0.3224
0.2861
0.2863
0.2684
0.2679
0.3673
0.8271
0.3642
0.2997
0.2993
0.3258
0.3239
0.2848
0.2854
0.2666
0.2675
0.3591
0.8494
0.3593
0.2916
0.2920
0.3259
0.3258
0.2846
0.2862
0.2675
0.2695
0.3612
0.8522
0.3593
0.6657
0.6673
0.6537
0.6549
0.6545
0.6545
0.6882
0.6908
0.6641
0.7800
0.6651
0.6683
0.6691
0.6574
0.6568
0.6534
0.6545
0.6843
0.6888
0.6653
0.7818
0.6668
0.6670
0.6699
0.6529
0.6552
0.6535
0.6545
0.6974
0.7001
0.6620
0.7423
0.6623
0.6668
0.6680
0.6542
0.6545
0.6546
0.6536
0.6987
0.6993
0.6644
0.7450
0.6662
0.6656
0.6660
0.6584
0.6574
0.6539
0.6541
0.6948
0.6957
0.6624
0.9139
0.7844
0.6645
0.7714
0.7769
0.7818
0.7835
0.7598
0.7640
0.7947
0.7966
0.7520
0.9140
0.7567
0.7737
0.7830
0.7898
0.7939
0.7588
0.7614
0.7881
0.7921
0.7521
0.8294
0.7536
0.7659
0.7729
0.7841
0.7898
0.7640
0.7648
0.7923
0.7938
0.7411
0.8314
0.7459
0.8194
0.8237
0.8435
0.8466
0.8241
0.8285
0.8554
0.8582
0.7954
0.8706
0.8018
0.7927
0.7957
0.7857
0.7900
0.7769
0.7761
0.7940
0.7950
0.7632
0.8730
0.7641
0.7836
0.7876
0.7692
0.7724
0.7774
0.7410
0.7843
0.8302
0.8303
0.8055
0.8077
0.7303
0.7325
0.6592
0.6618
0.8037
0.7444
0.8096
0.8158
0.8163
0.8493
0.8531
0.8409
0.8464
0.7371
0.7387
0.9964
0.8879
0.8340
1.0000
0.9962
0.8130
0.8159
0.9160
0.9146
0.8103
0.8063
0.8969
0.7819
0.8954
0.9880
0.9867
0.8334
0.8271
0.8131
0.8153
0.7138
0.7164
0.8680
0.9135
0.8672
0.9748
0.9744
0.9148
0.9162
0.8640
0.8652
0.7996
0.8023
0.7846
0.9195
0.7870
0.9915
0.9899
0.7790
0.7791
0.9087
0.9081
0.8141
0.8105
0.8410
0.7715
0.8409
0.9485
0.9549
0.7874
0.7820
0.8219
0.8224
0.7199
0.7201
0.8430
0.7732
0.8396
0.8349
0.8372
0.7861
0.7883
0.8274
0.8254
0.8038
0.8062
0.7543
0.8990
0.7547
0.8461
0.8455
0.7712
0.7708
0.7976
0.7985
0.8396
0.8389
0.5450
0.9027
0.5460
0.8003
0.8003
0.8131
0.8139
0.8002
0.7993
0.3264
0.3265
0.7393
0.8104
0.7417
0.8467
0.8459
0.7803
0.7809
0.8259
0.8282
0.8007
0.8011
0.7533
0.8100
0.7529
0.8419
0.8455
0.7778
0.7786
0.7939
0.7933
0.8383
0.8357
0.5451
0.8388
0.9691
0.5463
0.8079
0.8087
0.8137
0.8128
0.8001
0.7995
0.3298
0.3270
0.7361
0.8363
0.7380
0.8333
0.8367
0.7884
0.7903
0.8225
0.8244
0.8008
0.8030
0.7488
0.8886
0.7496
0.8398
0.8413
0.7537
0.7542
0.7942
0.7940
0.8391
0.8414
0.5406
0.8924
0.5416
0.7965
0.7982
0.8116
0.8105
0.7973
0.7941
0.3283
0.3262
0.7343
0.7626
0.7350
0.8316
0.8363
0.7942
0.7968
0.8251
0.8241
0.8038
0.8073
0.7763
0.7598
0.7739
0.8488
0.8537
0.7856
0.7820
0.7964
0.7935
0.8671
0.8662
0.5302
0.7806
0.5335
0.8473
0.8493
0.8081
0.8069
0.8586
0.8551
0.3243
0.3215
0.7555
0.7851
0.7579
0.8303
0.8332
0.7899
0.7908
0.8201
0.8201
0.8088
0.8131
0.7485
0.7264
0.7488
0.8326
0.8373
0.7723
0.7737
0.7958
0.7965
0.8430
0.8433
0.5348
0.7292
0.5374
0.8119
0.8083
0.8080
0.8077
0.8069
0.8090
0.3250
0.3223
0.7345
0.8221
0.9703
0.7388
0.9053
0.9040
0.8591
0.8592
0.9009
0.9032
0.8409
0.8449
0.8303
0.8224
0.8331
0.9000
0.9005
0.8517
0.8585
0.8039
0.8044
0.7612
0.7604
0.8895
0.9759
0.8948
0.8754
0.8776
0.8439
0.8452
0.7669
0.7668
0.8454
0.8467
0.6334
0.9739
0.6344
0.9069
0.9091
0.8421
0.8424
0.8985
0.8972
0.8332
0.8365
0.8325
0.8780
0.8333
0.9059
0.9090
0.8590
0.8595
0.8030
0.8037
0.7585
0.7621
0.8940
0.8788
0.8916
0.8860
0.8880
0.8416
0.8412
0.7800
0.7793
0.8388
0.8413
0.6249
0.8453
0.6272
0.9086
0.9115
0.8531
0.8563
0.8993
0.9014
0.8324
0.8357
0.8356
0.8500
0.8379
0.8976
0.9020
0.8424
0.8510
0.8037
0.8075
0.7728
0.7717
0.8864
0.7768
0.8915
0.8959
0.9035
0.8511
0.8546
0.7712
0.7707
0.8235
0.8304
0.6229
0.7792
0.6248
0.9084
0.9080
0.8674
0.8663
0.9095
0.9042
0.8373
0.8407
0.8364
0.7764
0.9018
0.8389
0.9128
0.9126
0.8650
0.8679
0.8411
0.8419
0.7803
0.7760
0.8958
0.7781
0.8953
0.9089
0.9084
0.8766
0.8770
0.7933
0.7933
0.8443
0.8506
0.6199
0.9404
0.6246
0.9122
0.9128
0.8613
0.8597
0.9087
0.9055
0.8426
0.8462
0.8366
0.9424
0.8374
0.9138
0.9115
0.8644
0.8673
0.8099
0.8104
0.7728
0.7702
0.8978
0.7624
0.8962
0.9081
0.9070
0.8605
0.8617
0.7917
0.7905
0.8437
0.8491
0.6238
0.7636
0.6243
0.8829
0.8827
0.8426
0.8452
0.8587
0.8591
0.7963
0.7999
0.8104
0.8886
0.8144
0.8650
0.8687
0.8248
0.8271
0.8253
0.8234
0.8046
0.8059
0.8541
0.8879
0.8564
0.8506
0.8532
0.8078
0.8062
0.7550
0.7553
0.7909
0.7897
0.8612
0.8007
0.8596
0.8502
0.8555
0.8394
0.8420
0.8496
0.8526
0.7922
0.7933
0.8218
0.8008
0.8248
0.8582
0.8607
0.8129
0.8114
0.8182
0.8198
0.8035
0.8050
0.8585
0.8390
0.9006
0.8617
0.8620
0.8628
0.8114
0.8116
0.7547
0.7577
0.7904
0.7877
0.8538
0.8358
0.8543
0.8629
0.8689
0.8405
0.8438
0.8557
0.8620
0.7884
0.7862
0.8043
0.9354
0.8086
0.8666
0.8747
0.8133
0.8165
0.8195
0.8245
0.7986
0.8023
0.8512
0.9351
0.8595
0.8581
0.8622
0.8115
0.8136
0.7506
0.7536
0.7850
0.7791
0.8466
0.7668
0.8507
0.9072
0.9111
0.8645
0.8651
0.9093
0.9112
0.8318
0.8329
0.8306
0.7641
0.8308
0.9119
0.9125
0.8599
0.8622
0.8397
0.8445
0.8414
0.8404
0.9041
0.8047
0.9062
0.9168
0.9156
0.8565
0.8562
0.8112
0.8110
0.8212
0.8198
0.9075
0.8051
0.9072
0.9101
0.9112
0.8653
0.8663
0.8703
0.8718
0.7808
0.7838
0.8116
0.7368
0.8134
0.8671
0.8701
0.8624
0.8597
0.8303
0.8274
0.8014
0.8042
0.9055
0.7386
0.9067
0.8642
0.8683
0.8184
0.8198
0.7615
0.7633
0.7782
0.7743
0.8637
0.8215
0.8542
0.8657
0.2946
0.2913
0.3187
0.3177
0.2782
0.2796
0.2825
0.2843
0.3535
0.8215
0.3527
0.2913
0.2912
0.3244
0.3231
0.2811
0.2823
0.2856
0.2865
0.3579
0.9673
0.3541
0.2922
0.2923
0.3203
0.3195
0.2847
0.2852
0.2824
0.2818
0.3712
0.9706
0.3669
0.2968
0.2960
0.3212
0.3191
0.2815
0.2826
0.2819
0.2830
0.3618
0.8988
0.3616
0.2900
0.2905
0.3159
0.3173
0.2825
0.2847
0.2823
0.2844
0.3625
0.8981
0.3608
0.6638
0.6644
0.6469
0.6480
0.6544
0.6539
0.6771
0.6780
0.6747
0.8503
0.6767
0.6659
0.6658
0.6525
0.6515
0.6546
0.6551
0.6745
0.6775
0.6755
0.8521
0.6766
0.6642
0.6664
0.6498
0.6518
0.6541
0.6548
0.6845
0.6864
0.6794
0.7922
0.6796
0.6642
0.6651
0.6487
0.6481
0.6560
0.6544
0.6862
0.6860
0.6816
0.7951
0.6818
0.6644
0.6639
0.6528
0.6514
0.6540
0.6535
0.6823
0.6827
0.6800
0.7810
0.8521
0.6814
0.7740
0.7752
0.7854
0.7832
0.7673
0.7694
0.7899
0.7902
0.7622
0.7814
0.7659
0.7753
0.7799
0.7933
0.7958
0.7695
0.7697
0.7813
0.7863
0.7664
0.9440
0.7667
0.7653
0.7711
0.7879
0.7913
0.7689
0.7686
0.7790
0.7800
0.7488
0.9474
0.7539
0.8055
0.8060
0.8330
0.8288
0.8188
0.8155
0.8249
0.8259
0.7970
0.7780
0.7986
0.7941
0.7930
0.7893
0.7917
0.7802
0.7769
0.7860
0.7855
0.7687
0.7780
0.7695
0.8989
0.9041
0.8073
0.8073
0.8293
0.7803
0.8333
0.9462
0.9474
0.7614
0.7645
0.8112
0.8119
0.7186
0.7222
0.8341
0.7840
0.8368
0.9677
0.9659
0.9247
0.9231
0.9167
0.9142
0.7967
0.7960
0.8342
0.7779
0.8370
0.9962
1.0000
0.8160
0.8201
0.9132
0.9132
0.8118
0.8094
0.8937
0.7852
0.8943
0.9878
0.9895
0.8382
0.8335
0.8107
0.8141
0.7102
0.7136
0.8655
0.9137
0.8666
0.9730
0.9760
0.9169
0.9202
0.8631
0.8655
0.8012
0.8051
0.7869
0.9204
0.7905
0.9896
0.9935
0.7819
0.7830
0.9065
0.9072
0.8151
0.8131
0.8396
0.7746
0.8408
0.9468
0.9562
0.7922
0.7879
0.8198
0.8222
0.7167
0.7175
0.8405
0.7769
0.8379
0.8347
0.8379
0.7919
0.7943
0.8261
0.8250
0.8044
0.8080
0.7568
0.8979
0.7579
0.8469
0.8474
0.7759
0.7759
0.7986
0.7999
0.8417
0.8420
0.5442
0.9030
0.5457
0.8037
0.8045
0.8152
0.8168
0.8018
0.8013
0.3267
0.3269
0.7409
0.8109
0.7441
0.8473
0.8474
0.7848
0.7861
0.8244
0.8273
0.8015
0.8029
0.7557
0.8115
0.7560
0.8433
0.8477
0.7827
0.7846
0.7946
0.7944
0.8400
0.8382
0.5444
0.8393
0.9668
0.5461
0.8101
0.8117
0.8151
0.8155
0.8003
0.8007
0.3303
0.3278
0.7376
0.8373
0.7401
0.8337
0.8384
0.7915
0.7943
0.8219
0.8245
0.8015
0.8048
0.7514
0.8915
0.7530
0.8412
0.8439
0.7573
0.7585
0.7958
0.7964
0.8398
0.8430
0.5399
0.8962
0.5415
0.7992
0.8019
0.8146
0.8147
0.7965
0.7949
0.3286
0.3269
0.7355
0.7676
0.7372
0.8315
0.8376
0.7985
0.8025
0.8225
0.8227
0.8033
0.8079
0.7770
0.7656
0.7759
0.8488
0.8552
0.7890
0.7860
0.7969
0.7951
0.8672
0.8679
0.5298
0.7827
0.5338
0.8482
0.8522
0.8105
0.8105
0.8574
0.8559
0.3245
0.3222
0.7571
0.7881
0.7604
0.8299
0.8341
0.7951
0.7973
0.8173
0.8186
0.8081
0.8148
0.7510
0.7232
0.7521
0.8333
0.8390
0.7764
0.7784
0.7964
0.7978
0.8454
0.8467
0.5338
0.7266
0.5370
0.8143
0.8123
0.8096
0.8105
0.8056
0.8091
0.3254
0.3230
0.7364
0.8216
0.9702
0.7416
0.9025
0.9025
0.8592
0.8603
0.8982
0.9010
0.8402
0.8451
0.8310
0.8223
0.8344
0.8994
0.9008
0.8518
0.8595
0.8059
0.8074
0.7596
0.7596
0.8882
0.9723
0.8941
0.8771
0.8799
0.8442
0.8467
0.7669
0.7674
0.8460
0.8481
0.6316
0.9719
0.6332
0.9059
0.9091
0.8424
0.8435
0.8968
0.8966
0.8312
0.8353
0.8332
0.8809
0.8348
0.9038
0.9078
0.8603
0.8627
0.8056
0.8069
0.7575
0.7620
0.8906
0.8828
0.8893
0.8872
0.8902
0.8432
0.8437
0.7808
0.7806
0.8397
0.8428
0.6236
0.8474
0.6262
0.9062
0.9102
0.8551
0.8591
0.8975
0.9008
0.8323
0.8365
0.8364
0.8520
0.8399
0.8974
0.9023
0.8413
0.8518
0.8061
0.8110
0.7719
0.7722
0.8854
0.7785
0.8912
0.8947
0.9039
0.8514
0.8547
0.7723
0.7721
0.8235
0.8314
0.6211
0.7818
0.6231
0.9062
0.9068
0.8662
0.8664
0.9051
0.9012
0.8356
0.8403
0.8377
0.7790
0.9046
0.8407
0.9102
0.9111
0.8645
0.8689
0.8427
0.8445
0.7800
0.7765
0.8922
0.7816
0.8926
0.9068
0.9076
0.8762
0.8776
0.7935
0.7945
0.8426
0.8494
0.6181
0.9433
0.6232
0.9087
0.9106
0.8623
0.8618
0.9045
0.9030
0.8408
0.8457
0.8368
0.9460
0.8389
0.9112
0.9100
0.8628
0.8669
0.8133
0.8148
0.7721
0.7704
0.8941
0.7650
0.8940
0.9063
0.9063
0.8595
0.8618
0.7914
0.7913
0.8422
0.8483
0.6225
0.7671
0.6229
0.8831
0.8830
0.8455
0.8485
0.8585
0.8598
0.7946
0.7993
0.8106
0.8879
0.8158
0.8621
0.8672
0.8236
0.8264
0.8279
0.8269
0.8042
0.8071
0.8536
0.8884
0.8574
0.8481
0.8516
0.8111
0.8105
0.7568
0.7584
0.7906
0.7904
0.8578
0.8021
0.8570
0.8475
0.8540
0.8410
0.8443
0.8510
0.8549
0.7920
0.7939
0.8227
0.8031
0.8265
0.8542
0.8581
0.8142
0.8134
0.8190
0.8216
0.8029
0.8055
0.8545
0.8373
0.9042
0.8589
0.8589
0.8606
0.8121
0.8133
0.7562
0.7603
0.7896
0.7883
0.8507
0.8354
0.8522
0.8593
0.8666
0.8438
0.8481
0.8584
0.8647
0.7874
0.7857
0.8070
0.9361
0.8115
0.8664
0.8757
0.8123
0.8164
0.8223
0.8278
0.7986
0.8043
0.8489
0.9374
0.8583
0.8554
0.8605
0.8137
0.8168
0.7533
0.7568
0.7851
0.7804
0.8444
0.7697
0.8489
0.9037
0.9092
0.8661
0.8680
0.9082
0.9113
0.8303
0.8329
0.8315
0.7677
0.8331
0.9100
0.9132
0.8602
0.8638
0.8427
0.8479
0.8419
0.8429
0.9016
0.8040
0.9054
0.9135
0.9142
0.8564
0.8577
0.8133
0.8149
0.8220
0.8219
0.9079
0.8052
0.9083
0.9068
0.9094
0.8666
0.8688
0.8681
0.8705
0.7803
0.7844
0.8122
0.7335
0.8154
0.8640
0.8684
0.8621
0.8608
0.8320
0.8305
0.8024
0.8061
0.9029
0.7358
0.9057
0.8611
0.8664
0.8172
0.8197
0.7646
0.7675
0.7791
0.7763
0.8628
0.8243
0.8547
0.8652
0.2958
0.2926
0.3191
0.3184
0.2783
0.2798
0.2830
0.2847
0.3536
0.8256
0.3529
0.2922
0.2925
0.3257
0.3244
0.2813
0.2826
0.2856
0.2866
0.3589
0.9664
0.3551
0.2930
0.2934
0.3217
0.3209
0.2845
0.2853
0.2827
0.2821
0.3717
0.9715
0.3676
0.2973
0.2969
0.3225
0.3204
0.2817
0.2829
0.2821
0.2833
0.3617
0.9018
0.3617
0.2906
0.2912
0.3177
0.3188
0.2827
0.2851
0.2825
0.2847
0.3628
0.9026
0.3614
0.6661
0.6671
0.6488
0.6505
0.6561
0.6561
0.6798
0.6814
0.6767
0.8497
0.6791
0.6685
0.6689
0.6546
0.6543
0.6570
0.6579
0.6773
0.6804
0.6779
0.8524
0.6794
0.6662
0.6687
0.6517
0.6541
0.6559
0.6571
0.6868
0.6891
0.6810
0.7942
0.6814
0.6667
0.6682
0.6505
0.6505
0.6579
0.6566
0.6876
0.6884
0.6832
0.7981
0.6839
0.6669
0.6666
0.6549
0.6539
0.6560
0.6560
0.6845
0.6853
0.6813
0.7841
0.8535
0.6831
0.7723
0.7750
0.7840
0.7817
0.7667
0.7698
0.7908
0.7914
0.7643
0.7849
0.7686
0.7732
0.7794
0.7922
0.7956
0.7682
0.7693
0.7809
0.7862
0.7671
0.9437
0.7671
0.7643
0.7709
0.7886
0.7934
0.7682
0.7685
0.7792
0.7812
0.7486
0.9500
0.7546
0.8052
0.8074
0.8329
0.8297
0.8186
0.8166
0.8249
0.8268
0.7983
0.7810
0.8004
0.7922
0.7921
0.7876
0.7909
0.7794
0.7771
0.7851
0.7858
0.7714
0.7820
0.7735
0.8969
0.9036
0.8093
0.8102
0.8272
0.7821
0.8317
0.9464
0.9491
0.7642
0.7679
0.8112
0.8132
0.7154
0.7193
0.8329
0.7864
0.8373
0.9623
0.9631
0.9269
0.9273
0.9132
0.9135
0.7977
0.7982
0.8358
0.7805
0.9295
0.8130
0.8160
1.0000
0.9945
0.7785
0.7780
0.7711
0.7697
0.8156
0.8741
0.8215
0.8129
0.8133
0.8705
0.8793
0.7280
0.7291
0.6494
0.6505
0.8600
0.8009
0.8603
0.8012
0.8024
0.8342
0.8390
0.7878
0.7892
0.7401
0.7421
0.8836
0.8007
0.8858
0.8144
0.8184
0.9231
0.9243
0.7794
0.7781
0.7717
0.7713
0.7789
0.9069
0.7802
0.8039
0.8075
0.8266
0.8286
0.7342
0.7347
0.6566
0.6574
0.8145
0.9068
0.8155
0.7893
0.7909
0.8079
0.8082
0.7519
0.7494
0.7442
0.7444
0.7850
0.7821
0.7852
0.8021
0.8027
0.8070
0.8064
0.7285
0.7290
0.7745
0.7738
0.5456
0.7837
0.5479
0.7984
0.7996
0.7472
0.7472
0.7892
0.7885
0.3248
0.3250
0.8138
0.7837
0.8171
0.7810
0.7793
0.7878
0.7884
0.7508
0.7525
0.7583
0.7572
0.7873
0.7838
0.7872
0.7893
0.7921
0.8045
0.8062
0.7315
0.7305
0.7861
0.7848
0.5443
0.7769
0.8103
0.5466
0.8049
0.8075
0.7532
0.7528
0.7831
0.7810
0.3284
0.3258
0.8126
0.7771
0.8127
0.7736
0.7810
0.7911
0.7949
0.7445
0.7450
0.7345
0.7364
0.7742
0.8012
0.7750
0.7872
0.7881
0.7932
0.7918
0.7253
0.7241
0.7682
0.7701
0.5391
0.8021
0.5405
0.7835
0.7885
0.7418
0.7417
0.7729
0.7744
0.3275
0.3256
0.8088
0.8265
0.8096
0.7672
0.7724
0.8118
0.8133
0.7436
0.7416
0.7352
0.7359
0.8005
0.8237
0.8046
0.7816
0.7902
0.8362
0.8384
0.7170
0.7165
0.8274
0.8284
0.5295
0.7342
0.5333
0.8178
0.8216
0.7320
0.7339
0.8269
0.8284
0.3256
0.3229
0.8591
0.7361
0.8637
0.7656
0.7702
0.7889
0.7892
0.7416
0.7411
0.7391
0.7404
0.7740
0.6654
0.7760
0.7735
0.7769
0.8100
0.8103
0.7204
0.7209
0.7766
0.7759
0.5351
0.6685
0.5380
0.7915
0.7886
0.7399
0.7408
0.7799
0.7793
0.3262
0.3230
0.8182
0.8185
0.8111
0.8214
0.7968
0.7970
0.8140
0.8123
0.7839
0.7839
0.8125
0.8113
0.8295
0.8201
0.8306
0.8015
0.7996
0.8317
0.8283
0.8483
0.8482
0.7460
0.7463
0.7824
0.8108
0.7824
0.8103
0.8083
0.8462
0.8473
0.7510
0.7509
0.8260
0.8257
0.6216
0.8087
0.6223
0.7948
0.7953
0.8199
0.8183
0.7873
0.7866
0.8121
0.8101
0.8237
0.8402
0.8240
0.8020
0.7994
0.8364
0.8327
0.8383
0.8395
0.7430
0.7467
0.7811
0.8385
0.7810
0.8134
0.8133
0.8528
0.8527
0.7630
0.7637
0.8344
0.8317
0.6116
0.7722
0.6137
0.7949
0.7938
0.8102
0.8093
0.7808
0.7805
0.8072
0.8080
0.8342
0.7784
0.8340
0.8003
0.8028
0.8290
0.8284
0.8304
0.8352
0.7588
0.7579
0.7774
0.7428
0.7773
0.8071
0.8065
0.8479
0.8478
0.7555
0.7547
0.8341
0.8373
0.6070
0.7462
0.6091
0.7913
0.7891
0.8121
0.8085
0.7817
0.7795
0.7953
0.7954
0.8252
0.8779
0.8537
0.8250
0.7980
0.7956
0.8250
0.8241
0.8792
0.8798
0.7551
0.7524
0.7793
0.8795
0.7792
0.8049
0.8040
0.8469
0.8469
0.7586
0.7597
0.8304
0.8285
0.6049
0.8256
0.6098
0.7915
0.7902
0.8052
0.8031
0.7827
0.7804
0.7915
0.7939
0.8242
0.8275
0.8228
0.7969
0.7958
0.8222
0.8236
0.8349
0.8361
0.7568
0.7551
0.7796
0.8818
0.7800
0.7993
0.7977
0.8448
0.8405
0.7606
0.7589
0.8305
0.8303
0.6094
0.8827
0.6099
0.8187
0.8200
0.8333
0.8326
0.7919
0.7912
0.7952
0.7949
0.8409
0.7782
0.8407
0.7864
0.7907
0.7980
0.8005
0.8400
0.8381
0.8022
0.8056
0.8000
0.7777
0.8001
0.7820
0.7877
0.7935
0.7946
0.7946
0.7962
0.7892
0.7886
0.8014
0.7800
0.8018
0.7893
0.7927
0.8353
0.8366
0.7892
0.7922
0.7965
0.7948
0.8438
0.7799
0.8409
0.7980
0.7971
0.7951
0.7932
0.8482
0.8495
0.7983
0.8005
0.7968
0.7813
0.8535
0.7987
0.7834
0.7889
0.8068
0.8050
0.8064
0.8083
0.7847
0.7823
0.7953
0.7808
0.7954
0.7834
0.7866
0.8288
0.8312
0.7913
0.7897
0.7865
0.7826
0.8355
0.8189
0.8339
0.7835
0.7883
0.7942
0.7954
0.8421
0.8416
0.8024
0.8059
0.7895
0.8176
0.7911
0.7858
0.7901
0.7983
0.8034
0.8073
0.8105
0.7705
0.7694
0.7821
0.8193
0.7848
0.8057
0.8088
0.8266
0.8250
0.8238
0.8260
0.7938
0.7966
0.8265
0.8161
0.8278
0.8141
0.8180
0.8307
0.8299
0.8437
0.8430
0.8590
0.8606
0.8069
0.7321
0.8116
0.8167
0.8223
0.8374
0.8398
0.8567
0.8649
0.7981
0.7968
0.8102
0.7330
0.8142
0.8042
0.8075
0.8273
0.8257
0.7889
0.7904
0.7689
0.7705
0.8234
0.6706
0.8294
0.7874
0.7896
0.8283
0.8298
0.8367
0.8349
0.8042
0.8085
0.8023
0.6719
0.8066
0.7907
0.7936
0.7965
0.7998
0.8234
0.8231
0.7730
0.7702
0.7844
0.8151
0.7856
0.7872
0.2907
0.2875
0.3101
0.3091
0.2806
0.2812
0.2711
0.2725
0.3462
0.8181
0.3464
0.2881
0.2878
0.3164
0.3160
0.2841
0.2853
0.2734
0.2744
0.3515
0.8059
0.3476
0.2886
0.2888
0.3146
0.3145
0.2880
0.2885
0.2694
0.2684
0.3611
0.8067
0.3578
0.2937
0.2928
0.3163
0.3147
0.2855
0.2862
0.2678
0.2686
0.3549
0.8411
0.3549
0.2859
0.2858
0.3123
0.3136
0.2856
0.2877
0.2692
0.2708
0.3564
0.8424
0.3541
0.6587
0.6593
0.6453
0.6464
0.6485
0.6479
0.6794
0.6803
0.6610
0.7797
0.6615
0.6625
0.6628
0.6494
0.6482
0.6478
0.6484
0.6780
0.6813
0.6626
0.7789
0.6634
0.6600
0.6625
0.6472
0.6493
0.6466
0.6472
0.6903
0.6926
0.6601
0.7381
0.6598
0.6590
0.6595
0.6473
0.6467
0.6468
0.6452
0.6934
0.6929
0.6626
0.7400
0.6628
0.6588
0.6580
0.6519
0.6503
0.6474
0.6469
0.6883
0.6884
0.6605
0.8815
0.7862
0.6618
0.7766
0.7788
0.7892
0.7913
0.7631
0.7644
0.7998
0.8016
0.7550
0.8826
0.7581
0.7729
0.7806
0.7928
0.7921
0.7652
0.7668
0.7971
0.7998
0.7515
0.8171
0.7511
0.7664
0.7712
0.7915
0.7922
0.7646
0.7631
0.7998
0.8012
0.7419
0.8171
0.7446
0.8317
0.8320
0.8387
0.8402
0.8188
0.8226
0.8578
0.8600
0.7978
0.8951
0.8058
0.7909
0.7911
0.7931
0.7951
0.7790
0.7776
0.8062
0.8055
0.7610
0.8946
0.7609
0.7766
0.7796
0.7740
0.7756
0.7814
0.7447
0.7845
0.8190
0.8176
0.8286
0.8284
0.7307
0.7315
0.6536
0.6559
0.8086
0.7456
0.8132
0.7971
0.7973
0.8401
0.8436
0.8240
0.8297
0.7333
0.7342
0.9296
0.8718
0.9335
0.8159
0.8201
0.9945
1.0000
0.7800
0.7805
0.7718
0.7717
0.8196
0.8763
0.8264
0.8163
0.8181
0.8747
0.8847
0.7287
0.7306
0.6480
0.6500
0.8618
0.8034
0.8636
0.8041
0.8066
0.8384
0.8441
0.7907
0.7931
0.7396
0.7427
0.8839
0.8047
0.8881
0.8178
0.8227
0.9232
0.9273
0.7807
0.7805
0.7725
0.7730
0.7805
0.9057
0.7823
0.8066
0.8128
0.8300
0.8345
0.7345
0.7360
0.6560
0.6570
0.8152
0.9074
0.8175
0.7928
0.7960
0.8098
0.8108
0.7540
0.7519
0.7441
0.7454
0.7853
0.7826
0.7862
0.8071
0.8084
0.8107
0.8107
0.7287
0.7300
0.7755
0.7760
0.5448
0.7854
0.5477
0.8016
0.8039
0.7485
0.7492
0.7925
0.7923
0.3261
0.3263
0.8179
0.7836
0.8213
0.7857
0.7849
0.7885
0.7902
0.7532
0.7554
0.7575
0.7573
0.7880
0.7852
0.7885
0.7938
0.7973
0.8073
0.8094
0.7321
0.7317
0.7875
0.7872
0.5443
0.7774
0.8126
0.5470
0.8066
0.8097
0.7548
0.7554
0.7840
0.7834
0.3300
0.3277
0.8159
0.7783
0.8164
0.7792
0.7873
0.7909
0.7954
0.7469
0.7487
0.7327
0.7355
0.7756
0.8004
0.7768
0.7923
0.7941
0.7976
0.7968
0.7259
0.7260
0.7705
0.7730
0.5387
0.8037
0.5409
0.7854
0.7912
0.7433
0.7443
0.7748
0.7775
0.3287
0.3271
0.8132
0.8303
0.8144
0.7727
0.7787
0.8143
0.8162
0.7452
0.7441
0.7351
0.7366
0.8030
0.8280
0.8067
0.7882
0.7981
0.8424
0.8454
0.7189
0.7193
0.8272
0.8301
0.5303
0.7340
0.5344
0.8255
0.8302
0.7350
0.7382
0.8296
0.8318
0.3265
0.3243
0.8651
0.7369
0.8712
0.7701
0.7764
0.7906
0.7921
0.7434
0.7437
0.7388
0.7407
0.7751
0.6649
0.7775
0.7788
0.7835
0.8135
0.8163
0.7217
0.7233
0.7784
0.7796
0.5344
0.6684
0.5378
0.7962
0.7945
0.7417
0.7439
0.7815
0.7825
0.3276
0.3247
0.8237
0.8187
0.8143
0.8280
0.7980
0.7994
0.8155
0.8146
0.7860
0.7864
0.8127
0.8133
0.8326
0.8220
0.8344
0.8029
0.8019
0.8333
0.8318
0.8484
0.8501
0.7418
0.7428
0.7835
0.8134
0.7841
0.8124
0.8113
0.8460
0.8487
0.7494
0.7498
0.8288
0.8297
0.6204
0.8120
0.6216
0.7968
0.7981
0.8225
0.8218
0.7884
0.7882
0.8135
0.8123
0.8264
0.8392
0.8279
0.8048
0.8026
0.8373
0.8345
0.8410
0.8426
0.7390
0.7437
0.7821
0.8389
0.7827
0.8157
0.8163
0.8536
0.8551
0.7617
0.7630
0.8359
0.8345
0.6112
0.7736
0.6134
0.7964
0.7963
0.8111
0.8119
0.7831
0.7837
0.8099
0.8111
0.8368
0.7801
0.8382
0.8017
0.8052
0.8295
0.8312
0.8341
0.8400
0.7571
0.7574
0.7786
0.7413
0.7793
0.8086
0.8095
0.8497
0.8504
0.7542
0.7542
0.8358
0.8403
0.6062
0.7455
0.6089
0.7933
0.7921
0.8149
0.8121
0.7832
0.7818
0.7983
0.7992
0.8280
0.8764
0.8557
0.8286
0.8001
0.7989
0.8289
0.8290
0.8835
0.8857
0.7537
0.7517
0.7803
0.8794
0.7811
0.8066
0.8074
0.8499
0.8515
0.7582
0.7600
0.8321
0.8323
0.6044
0.8275
0.6094
0.7934
0.7933
0.8071
0.8062
0.7846
0.7837
0.7948
0.7976
0.8279
0.8300
0.8272
0.7988
0.7986
0.8248
0.8283
0.8375
0.8396
0.7548
0.7539
0.7810
0.8813
0.7827
0.8021
0.8018
0.8488
0.8472
0.7603
0.7594
0.8324
0.8337
0.6090
0.8834
0.6098
0.8195
0.8212
0.8341
0.8345
0.7946
0.7947
0.7925
0.7942
0.8422
0.7791
0.8435
0.7868
0.7932
0.8002
0.8044
0.8435
0.8426
0.8053
0.8099
0.7997
0.7795
0.8014
0.7843
0.7911
0.7967
0.7987
0.7989
0.8008
0.7881
0.7883
0.8012
0.7802
0.8022
0.7883
0.7945
0.8324
0.8354
0.7893
0.7930
0.7942
0.7933
0.8457
0.7819
0.8444
0.7963
0.7975
0.7951
0.7940
0.8495
0.8533
0.8010
0.8047
0.7967
0.7820
0.8565
0.8005
0.7833
0.7901
0.8063
0.8064
0.8091
0.8139
0.7836
0.7825
0.7949
0.7824
0.7973
0.7848
0.7895
0.8280
0.8312
0.7925
0.7931
0.7848
0.7814
0.8370
0.8224
0.8373
0.7854
0.7922
0.7964
0.7992
0.8413
0.8427
0.8065
0.8104
0.7899
0.8220
0.7947
0.7864
0.7920
0.7998
0.8056
0.8113
0.8154
0.7724
0.7713
0.7824
0.8234
0.7861
0.8089
0.8126
0.8284
0.8282
0.8268
0.8299
0.7974
0.8002
0.8309
0.8213
0.8340
0.8177
0.8218
0.8335
0.8341
0.8492
0.8497
0.8608
0.8642
0.8097
0.7321
0.8158
0.8203
0.8265
0.8391
0.8433
0.8597
0.8690
0.8007
0.7997
0.8140
0.7336
0.8184
0.8078
0.8120
0.8307
0.8298
0.7907
0.7938
0.7678
0.7708
0.8296
0.6702
0.8365
0.7887
0.7925
0.8324
0.8340
0.8429
0.8425
0.8076
0.8129
0.8058
0.6721
0.8109
0.7915
0.7961
0.7976
0.8034
0.8281
0.8288
0.7730
0.7708
0.7863
0.8167
0.7856
0.7900
0.2923
0.2892
0.3107
0.3101
0.2793
0.2798
0.2696
0.2710
0.3462
0.8206
0.3463
0.2896
0.2895
0.3179
0.3171
0.2822
0.2835
0.2722
0.2734
0.3519
0.8087
0.3480
0.2900
0.2903
0.3166
0.3165
0.2867
0.2873
0.2677
0.2674
0.3619
0.8106
0.3586
0.2948
0.2942
0.3178
0.3163
0.2842
0.2848
0.2663
0.2669
0.3545
0.8434
0.3548
0.2872
0.2872
0.3145
0.3153
0.2843
0.2863
0.2678
0.2697
0.3567
0.8457
0.3545
0.6608
0.6617
0.6478
0.6492
0.6502
0.6500
0.6809
0.6829
0.6621
0.7811
0.6633
0.6645
0.6651
0.6513
0.6507
0.6500
0.6511
0.6804
0.6843
0.6631
0.7818
0.6643
0.6617
0.6647
0.6487
0.6512
0.6480
0.6490
0.6929
0.6956
0.6614
0.7380
0.6615
0.6611
0.6620
0.6490
0.6489
0.6482
0.6470
0.6960
0.6963
0.6637
0.7409
0.6645
0.6608
0.6608
0.6537
0.6524
0.6488
0.6488
0.6906
0.6913
0.6619
0.8821
0.7871
0.6638
0.7792
0.7826
0.7950
0.7968
0.7665
0.7693
0.8032
0.8056
0.7598
0.8843
0.7625
0.7781
0.7883
0.7974
0.7984
0.7664
0.7693
0.8006
0.8041
0.7566
0.8190
0.7568
0.7696
0.7751
0.7939
0.7970
0.7676
0.7677
0.8040
0.8067
0.7466
0.8211
0.7507
0.8332
0.8343
0.8429
0.8449
0.8205
0.8260
0.8601
0.8639
0.8031
0.8973
0.8114
0.7953
0.7966
0.7955
0.7984
0.7809
0.7799
0.8098
0.8110
0.7660
0.8990
0.7676
0.7775
0.7819
0.7743
0.7771
0.7821
0.7442
0.7855
0.8229
0.8229
0.8303
0.8315
0.7310
0.7326
0.6527
0.6554
0.8101
0.7460
0.8161
0.8002
0.8015
0.8448
0.8491
0.8273
0.8338
0.7335
0.7353
0.9311
0.8717
0.7902
0.9160
0.9132
0.7785
0.7800
1.0000
0.9969
0.8184
0.8167
0.8480
0.7659
0.8473
0.9145
0.9179
0.7836
0.7811
0.8397
0.8418
0.7219
0.7250
0.8272
0.8765
0.8270
0.9296
0.9328
0.8477
0.8474
0.8712
0.8716
0.8096
0.8120
0.7722
0.8794
0.7730
0.9099
0.9096
0.7684
0.7681
0.9812
0.9781
0.8152
0.8144
0.8280
0.7635
0.8276
0.8853
0.8889
0.7641
0.7627
0.8437
0.8414
0.7293
0.7283
0.8229
0.7648
0.8195
0.8281
0.8287
0.7695
0.7698
0.8650
0.8664
0.8112
0.8135
0.7444
0.9506
0.7441
0.8337
0.8328
0.7532
0.7534
0.8404
0.8411
0.8385
0.8391
0.5445
0.9493
0.5453
0.7907
0.7910
0.8459
0.8453
0.7975
0.8004
0.3314
0.3315
0.7309
0.8102
0.7322
0.8383
0.8391
0.7604
0.7609
0.8648
0.8675
0.8106
0.8108
0.7433
0.8108
0.7432
0.8242
0.8272
0.7605
0.7614
0.8325
0.8312
0.8406
0.8415
0.5449
0.8171
0.9260
0.5462
0.7947
0.7955
0.8345
0.8344
0.8111
0.8098
0.3346
0.3313
0.7268
0.8172
0.7295
0.8201
0.8259
0.7686
0.7696
0.8642
0.8693
0.8117
0.8129
0.7416
0.8635
0.7414
0.8167
0.8186
0.7427
0.7437
0.8283
0.8306
0.8345
0.8365
0.5399
0.8684
0.5409
0.7803
0.7800
0.8335
0.8328
0.8045
0.8035
0.3328
0.3310
0.7246
0.7475
0.7251
0.8365
0.8407
0.7553
0.7562
0.8761
0.8811
0.8149
0.8180
0.7450
0.7459
0.7429
0.8304
0.8339
0.7536
0.7531
0.8550
0.8524
0.8236
0.8266
0.5288
0.7951
0.5322
0.8096
0.8109
0.8519
0.8535
0.8233
0.8214
0.3288
0.3264
0.7285
0.7980
0.7309
0.8300
0.8337
0.7644
0.7656
0.8729
0.8781
0.8203
0.8219
0.7415
0.7280
0.7412
0.8157
0.8173
0.7570
0.7579
0.8347
0.8366
0.8316
0.8329
0.5340
0.7302
0.5365
0.7930
0.7924
0.8427
0.8417
0.8163
0.8183
0.3299
0.3272
0.7244
0.7971
0.9265
0.7285
0.8736
0.8749
0.8189
0.8201
0.8959
0.8986
0.8113
0.8162
0.7914
0.7973
0.7958
0.8561
0.8585
0.8001
0.8043
0.7870
0.7856
0.7585
0.7593
0.8883
0.9270
0.8931
0.8273
0.8302
0.7998
0.8007
0.7554
0.7567
0.7963
0.7969
0.6365
0.9287
0.6379
0.8801
0.8795
0.8119
0.8129
0.8982
0.8992
0.8044
0.8082
0.7965
0.8258
0.7981
0.8609
0.8657
0.8112
0.8125
0.7888
0.7886
0.7554
0.7584
0.8913
0.8258
0.8932
0.8432
0.8462
0.7976
0.7974
0.7687
0.7675
0.7964
0.7986
0.6262
0.8489
0.6286
0.8748
0.8772
0.8101
0.8145
0.8929
0.8965
0.8050
0.8066
0.7957
0.8535
0.7988
0.8663
0.8679
0.7967
0.8011
0.7748
0.7771
0.7647
0.7644
0.8855
0.7821
0.8924
0.8488
0.8544
0.8095
0.8095
0.7629
0.7609
0.7857
0.7906
0.6242
0.7842
0.6262
0.8860
0.8886
0.8237
0.8262
0.9101
0.9110
0.8128
0.8181
0.8008
0.7645
0.8327
0.8049
0.8760
0.8776
0.8121
0.8154
0.7883
0.7893
0.7693
0.7663
0.9014
0.7651
0.9063
0.8700
0.8723
0.8216
0.8221
0.7837
0.7852
0.8016
0.8073
0.6219
0.8727
0.6268
0.8913
0.8922
0.8184
0.8215
0.9103
0.9101
0.8210
0.8261
0.8021
0.8742
0.8060
0.8778
0.8757
0.8140
0.8164
0.7789
0.7792
0.7657
0.7659
0.9092
0.7527
0.9068
0.8752
0.8742
0.8153
0.8165
0.7811
0.7806
0.8010
0.8054
0.6267
0.7539
0.6269
0.8556
0.8551
0.7981
0.8006
0.8393
0.8380
0.7806
0.7838
0.7708
0.9304
0.7730
0.8532
0.8561
0.8007
0.8019
0.7781
0.7780
0.7950
0.7956
0.8508
0.9303
0.8509
0.8422
0.8430
0.7966
0.7963
0.7418
0.7446
0.7687
0.7691
0.8519
0.8008
0.8513
0.8516
0.8537
0.7959
0.7977
0.8314
0.8326
0.7685
0.7716
0.7761
0.8010
0.7786
0.8520
0.8530
0.7917
0.7908
0.7726
0.7753
0.7956
0.7944
0.8582
0.8268
0.8320
0.8583
0.8450
0.8463
0.7879
0.7893
0.7422
0.7450
0.7723
0.7715
0.8589
0.8271
0.8592
0.8581
0.8595
0.8015
0.8035
0.8412
0.8437
0.7746
0.7740
0.7624
0.8688
0.7641
0.8530
0.8540
0.7846
0.7880
0.7770
0.7796
0.7906
0.7905
0.8573
0.8692
0.8581
0.8524
0.8532
0.7850
0.7849
0.7396
0.7415
0.7722
0.7668
0.8496
0.7566
0.8515
0.8803
0.8812
0.8103
0.8117
0.8569
0.8581
0.7999
0.8002
0.7876
0.7549
0.7882
0.8730
0.8712
0.8085
0.8116
0.7940
0.7970
0.7939
0.7930
0.8744
0.8159
0.8742
0.8739
0.8721
0.8025
0.8017
0.7653
0.7687
0.7853
0.7852
0.8728
0.8172
0.8711
0.8865
0.8842
0.8096
0.8109
0.8562
0.8551
0.7790
0.7811
0.7751
0.7438
0.7749
0.8634
0.8622
0.8137
0.8122
0.7888
0.7876
0.7911
0.7916
0.8813
0.7441
0.8791
0.8521
0.8558
0.7998
0.7996
0.7490
0.7514
0.7664
0.7649
0.8501
0.8019
0.8566
0.8511
0.2954
0.2976
0.3246
0.3249
0.2855
0.2872
0.2951
0.2971
0.3536
0.8021
0.3528
0.2956
0.2966
0.3219
0.3212
0.2887
0.2900
0.2977
0.2984
0.3588
0.9266
0.3555
0.2975
0.2980
0.3209
0.3226
0.2928
0.2933
0.2952
0.2943
0.3709
0.9263
0.3669
0.2987
0.2990
0.3224
0.3229
0.2892
0.2902
0.2940
0.2953
0.3629
0.8349
0.3625
0.2969
0.2974
0.3239
0.3250
0.2908
0.2931
0.2939
0.2964
0.3633
0.8341
0.3613
0.6671
0.6672
0.6484
0.6498
0.6597
0.6591
0.6756
0.6760
0.6802
0.8654
0.6824
0.6674
0.6676
0.6547
0.6539
0.6606
0.6610
0.6713
0.6741
0.6834
0.8687
0.6844
0.6662
0.6681
0.6515
0.6533
0.6588
0.6592
0.6799
0.6816
0.6950
0.8018
0.6948
0.6661
0.6669
0.6496
0.6492
0.6595
0.6579
0.6817
0.6818
0.6943
0.8044
0.6946
0.6663
0.6658
0.6540
0.6524
0.6583
0.6576
0.6779
0.6785
0.6946
0.7700
0.8551
0.6957
0.7651
0.7644
0.7746
0.7738
0.7580
0.7593
0.7694
0.7707
0.7468
0.7702
0.7500
0.7680
0.7689
0.7835
0.7852
0.7627
0.7639
0.7659
0.7681
0.7559
0.8799
0.7567
0.7644
0.7664
0.7755
0.7777
0.7578
0.7592
0.7626
0.7638
0.7388
0.8787
0.7440
0.7740
0.7757
0.7896
0.7880
0.7812
0.7808
0.7790
0.7790
0.7590
0.7643
0.7601
0.7757
0.7744
0.7774
0.7787
0.7700
0.7684
0.7702
0.7684
0.7525
0.7633
0.7559
0.9488
0.9517
0.8110
0.8106
0.8185
0.7858
0.8201
0.8831
0.8858
0.7460
0.7495
0.8261
0.8262
0.7248
0.7274
0.8162
0.7897
0.8195
0.9459
0.9476
0.8559
0.8544
0.8803
0.8783
0.8113
0.8092
0.7903
0.7647
0.7892
0.9146
0.9132
0.7780
0.7805
0.9969
1.0000
0.8206
0.8199
0.8462
0.7664
0.8476
0.9131
0.9183
0.7813
0.7798
0.8400
0.8436
0.7207
0.7244
0.8269
0.8784
0.8276
0.9275
0.9325
0.8458
0.8468
0.8714
0.8730
0.8110
0.8146
0.7729
0.8828
0.7744
0.9081
0.9098
0.7687
0.7692
0.9819
0.9825
0.8167
0.8172
0.8289
0.7651
0.8286
0.8864
0.8913
0.7643
0.7643
0.8439
0.8435
0.7283
0.7280
0.8225
0.7667
0.8206
0.8282
0.8298
0.7712
0.7722
0.8632
0.8661
0.8110
0.8145
0.7469
0.9533
0.7475
0.8331
0.8338
0.7543
0.7550
0.8417
0.8432
0.8402
0.8420
0.5437
0.9540
0.5452
0.7936
0.7948
0.8492
0.8496
0.7991
0.8030
0.3319
0.3321
0.7311
0.8120
0.7329
0.8368
0.8394
0.7622
0.7630
0.8621
0.8657
0.8098
0.8111
0.7454
0.8137
0.7459
0.8236
0.8274
0.7612
0.7628
0.8354
0.8344
0.8415
0.8438
0.5440
0.8194
0.9223
0.5464
0.7959
0.7975
0.8380
0.8387
0.8113
0.8116
0.3352
0.3326
0.7280
0.8201
0.7312
0.8192
0.8267
0.7678
0.7699
0.8611
0.8681
0.8106
0.8132
0.7430
0.8649
0.7438
0.8165
0.8202
0.7448
0.7466
0.8292
0.8329
0.8373
0.8402
0.5395
0.8711
0.5411
0.7830
0.7831
0.8375
0.8376
0.8063
0.8070
0.3333
0.3318
0.7252
0.7481
0.7266
0.8363
0.8415
0.7548
0.7569
0.8726
0.8798
0.8136
0.8182
0.7444
0.7470
0.7434
0.8299
0.8345
0.7535
0.7541
0.8586
0.8572
0.8246
0.8288
0.5287
0.7962
0.5323
0.8082
0.8106
0.8559
0.8591
0.8229
0.8226
0.3293
0.3268
0.7292
0.8001
0.7323
0.8299
0.8350
0.7644
0.7668
0.8703
0.8775
0.8194
0.8229
0.7433
0.7264
0.7441
0.8161
0.8187
0.7582
0.7597
0.8367
0.8396
0.8343
0.8369
0.5335
0.7292
0.5364
0.7942
0.7951
0.8453
0.8456
0.8162
0.8197
0.3303
0.3280
0.7257
0.7982
0.9241
0.7302
0.8716
0.8738
0.8142
0.8164
0.8923
0.8959
0.8077
0.8130
0.7880
0.7992
0.7929
0.8535
0.8566
0.7982
0.8028
0.7861
0.7854
0.7571
0.7586
0.8837
0.9249
0.8893
0.8275
0.8306
0.7983
0.8002
0.7539
0.7556
0.7946
0.7960
0.6344
0.9281
0.6364
0.8768
0.8770
0.8091
0.8107
0.8940
0.8958
0.8015
0.8055
0.7923
0.8265
0.7949
0.8591
0.8646
0.8083
0.8102
0.7893
0.7897
0.7545
0.7586
0.8868
0.8276
0.8897
0.8424
0.8460
0.7969
0.7973
0.7669
0.7667
0.7952
0.7975
0.6248
0.8501
0.6274
0.8728
0.8760
0.8064
0.8113
0.8895
0.8945
0.8019
0.8039
0.7917
0.8554
0.7961
0.8634
0.8658
0.7945
0.7996
0.7741
0.7777
0.7638
0.7645
0.8814
0.7843
0.8892
0.8477
0.8541
0.8084
0.8091
0.7616
0.7607
0.7833
0.7892
0.6227
0.7870
0.6250
0.8832
0.8872
0.8187
0.8222
0.9058
0.9083
0.8092
0.8156
0.7976
0.7654
0.8325
0.8023
0.8737
0.8765
0.8084
0.8128
0.7863
0.7879
0.7675
0.7658
0.8964
0.7668
0.9028
0.8673
0.8708
0.8186
0.8204
0.7805
0.7829
0.7985
0.8046
0.6200
0.8727
0.6252
0.8876
0.8904
0.8135
0.8177
0.9062
0.9087
0.8179
0.8236
0.7983
0.8759
0.8033
0.8747
0.8738
0.8101
0.8135
0.7793
0.7802
0.7643
0.7654
0.9051
0.7534
0.9039
0.8729
0.8730
0.8134
0.8156
0.7782
0.7787
0.7972
0.8026
0.6250
0.7554
0.6254
0.8534
0.8542
0.7957
0.7988
0.8388
0.8389
0.7792
0.7834
0.7685
0.9348
0.7716
0.8520
0.8559
0.7988
0.8007
0.7758
0.7764
0.7942
0.7957
0.8479
0.9370
0.8492
0.8427
0.8441
0.7945
0.7950
0.7403
0.7440
0.7670
0.7683
0.8500
0.8031
0.8502
0.8495
0.8528
0.7942
0.7966
0.8313
0.8332
0.7679
0.7721
0.7730
0.8041
0.7762
0.8492
0.8513
0.7904
0.7900
0.7698
0.7735
0.7952
0.7948
0.8560
0.8260
0.8326
0.8571
0.8442
0.8465
0.7860
0.7884
0.7403
0.7440
0.7702
0.7709
0.8565
0.8273
0.8581
0.8560
0.8586
0.7995
0.8021
0.8424
0.8460
0.7725
0.7731
0.7605
0.8696
0.7625
0.8514
0.8538
0.7822
0.7862
0.7750
0.7786
0.7910
0.7918
0.8559
0.8711
0.8582
0.8520
0.8539
0.7838
0.7844
0.7397
0.7418
0.7711
0.7672
0.8466
0.7573
0.8499
0.8761
0.8784
0.8063
0.8087
0.8561
0.8588
0.7961
0.7973
0.7843
0.7566
0.7860
0.8702
0.8698
0.8053
0.8092
0.7910
0.7942
0.7918
0.7921
0.8709
0.8157
0.8722
0.8713
0.8712
0.8002
0.8003
0.7616
0.7663
0.7830
0.7836
0.8692
0.8176
0.8689
0.8826
0.8819
0.8059
0.8082
0.8560
0.8561
0.7769
0.7805
0.7730
0.7417
0.7740
0.8623
0.8626
0.8099
0.8093
0.7858
0.7859
0.7909
0.7920
0.8769
0.7424
0.8762
0.8503
0.8552
0.7982
0.7989
0.7492
0.7523
0.7661
0.7659
0.8477
0.8027
0.8579
0.8499
0.2965
0.2976
0.3248
0.3254
0.2856
0.2872
0.2956
0.2977
0.3538
0.8037
0.3537
0.2957
0.2967
0.3237
0.3226
0.2886
0.2898
0.2974
0.2984
0.3595
0.9252
0.3564
0.2974
0.2977
0.3214
0.3231
0.2926
0.2932
0.2952
0.2943
0.3718
0.9262
0.3683
0.2989
0.2992
0.3227
0.3232
0.2894
0.2904
0.2941
0.2956
0.3629
0.8341
0.3628
0.2971
0.2979
0.3237
0.3254
0.2909
0.2933
0.2942
0.2966
0.3635
0.8342
0.3620
0.6691
0.6695
0.6495
0.6514
0.6610
0.6609
0.6765
0.6778
0.6824
0.8664
0.6850
0.6697
0.6701
0.6556
0.6556
0.6626
0.6635
0.6739
0.6772
0.6854
0.8714
0.6869
0.6674
0.6698
0.6523
0.6544
0.6593
0.6602
0.6815
0.6837
0.6962
0.8034
0.6966
0.6673
0.6686
0.6506
0.6506
0.6603
0.6591
0.6831
0.6838
0.6954
0.8073
0.6964
0.6680
0.6677
0.6552
0.6541
0.6588
0.6588
0.6790
0.6800
0.6960
0.7703
0.8573
0.6975
0.7654
0.7646
0.7745
0.7743
0.7580
0.7596
0.7681
0.7704
0.7468
0.7714
0.7504
0.7688
0.7699
0.7827
0.7854
0.7635
0.7657
0.7647
0.7674
0.7555
0.8800
0.7573
0.7634
0.7654
0.7740
0.7766
0.7572
0.7593
0.7607
0.7630
0.7387
0.8799
0.7447
0.7710
0.7739
0.7857
0.7851
0.7786
0.7795
0.7761
0.7772
0.7570
0.7641
0.7589
0.7745
0.7744
0.7771
0.7790
0.7699
0.7697
0.7689
0.7681
0.7510
0.7642
0.7560
0.9510
0.9564
0.8129
0.8137
0.8181
0.7887
0.8202
0.8843
0.8881
0.7463
0.7504
0.8257
0.8273
0.7239
0.7271
0.8155
0.7933
0.8200
0.9437
0.9476
0.8541
0.8537
0.8787
0.8791
0.8138
0.8126
0.7882
0.7648
0.7695
0.8103
0.8118
0.7711
0.7718
0.8184
0.8206
1.0000
0.9969
0.7564
0.7543
0.7572
0.8099
0.8100
0.7429
0.7454
0.8812
0.8820
0.7339
0.7346
0.7846
0.8002
0.7828
0.8237
0.8249
0.8527
0.8505
0.7688
0.7690
0.8161
0.8205
0.7552
0.8029
0.7558
0.8072
0.8080
0.7686
0.7668
0.8153
0.8144
0.9652
0.9665
0.7501
0.7613
0.7493
0.7996
0.8010
0.7351
0.7354
0.8688
0.8711
0.7234
0.7223
0.7868
0.7618
0.7828
0.8075
0.8058
0.7632
0.7632
0.7769
0.7806
0.7911
0.7936
0.7577
0.8021
0.7599
0.8005
0.8013
0.7506
0.7503
0.7926
0.7933
0.7617
0.7608
0.5507
0.8015
0.5512
0.7899
0.7920
0.8021
0.8053
0.7302
0.7318
0.3288
0.3285
0.7204
0.9254
0.7208
0.8005
0.8032
0.7493
0.7499
0.7737
0.7756
0.7852
0.7860
0.7503
0.9268
0.7506
0.7878
0.7926
0.7486
0.7484
0.7905
0.7910
0.7638
0.7646
0.5506
0.7470
0.8178
0.5513
0.7843
0.7854
0.8011
0.8020
0.7358
0.7340
0.3326
0.3300
0.7235
0.7456
0.7241
0.7963
0.8017
0.7567
0.7605
0.7707
0.7780
0.7688
0.7717
0.7559
0.8016
0.7570
0.7911
0.7957
0.7483
0.7504
0.8037
0.8030
0.7584
0.7609
0.5456
0.8063
0.5467
0.7855
0.7867
0.8037
0.8046
0.7385
0.7388
0.3308
0.3288
0.7276
0.7276
0.7297
0.8028
0.8059
0.7590
0.7561
0.7732
0.7772
0.7698
0.7733
0.7504
0.7266
0.7503
0.7975
0.8026
0.7563
0.7595
0.8078
0.8053
0.7619
0.7632
0.5316
0.8564
0.5355
0.7941
0.7950
0.8214
0.8201
0.7432
0.7423
0.3332
0.3325
0.7427
0.8578
0.7449
0.7986
0.8007
0.7587
0.7611
0.7716
0.7733
0.7778
0.7815
0.7570
0.7282
0.7588
0.7903
0.7920
0.7577
0.7578
0.7898
0.7896
0.7653
0.7631
0.5402
0.7292
0.5427
0.7837
0.7806
0.8161
0.8156
0.7368
0.7362
0.3288
0.3264
0.7278
0.7737
0.8189
0.7312
0.7684
0.7685
0.7511
0.7509
0.7713
0.7730
0.7420
0.7450
0.7646
0.7724
0.7682
0.7613
0.7631
0.7465
0.7473
0.7726
0.7734
0.7267
0.7279
0.7665
0.8129
0.7681
0.7589
0.7571
0.7397
0.7398
0.7234
0.7238
0.7329
0.7326
0.6511
0.8105
0.6530
0.7718
0.7716
0.7479
0.7474
0.7740
0.7743
0.7368
0.7384
0.7642
0.8394
0.7652
0.7673
0.7678
0.7516
0.7518
0.7628
0.7647
0.7282
0.7290
0.7622
0.8386
0.7628
0.7623
0.7620
0.7401
0.7378
0.7315
0.7313
0.7324
0.7320
0.6520
0.7608
0.6524
0.7717
0.7730
0.7492
0.7520
0.7709
0.7735
0.7461
0.7442
0.7691
0.7637
0.7729
0.7650
0.7670
0.7426
0.7465
0.7754
0.7767
0.7271
0.7285
0.7672
0.8029
0.7710
0.7624
0.7670
0.7552
0.7557
0.7300
0.7293
0.7255
0.7303
0.6366
0.8068
0.6382
0.7714
0.7718
0.7552
0.7545
0.7758
0.7754
0.7428
0.7441
0.7661
0.7560
0.8387
0.7674
0.7718
0.7709
0.7485
0.7493
0.7856
0.7855
0.7227
0.7217
0.7636
0.7549
0.7675
0.7683
0.7689
0.7517
0.7530
0.7261
0.7279
0.7323
0.7341
0.6351
0.7956
0.6410
0.7735
0.7738
0.7460
0.7472
0.7750
0.7754
0.7494
0.7495
0.7677
0.7980
0.7715
0.7687
0.7668
0.7465
0.7469
0.7768
0.7763
0.7307
0.7327
0.7722
0.7492
0.7716
0.7720
0.7704
0.7472
0.7481
0.7307
0.7304
0.7298
0.7312
0.6401
0.7495
0.6410
0.7622
0.7619
0.7494
0.7514
0.7689
0.7687
0.7268
0.7279
0.7646
0.8019
0.7644
0.7538
0.7563
0.7377
0.7369
0.7638
0.7635
0.7335
0.7343
0.7552
0.8042
0.7555
0.7504
0.7522
0.7303
0.7298
0.7127
0.7145
0.7206
0.7205
0.7512
0.9113
0.7508
0.7500
0.7521
0.7429
0.7441
0.7640
0.7652
0.7175
0.7189
0.7703
0.9110
0.7718
0.7561
0.7579
0.7347
0.7335
0.7657
0.7689
0.7301
0.7309
0.7577
0.7453
0.8396
0.7567
0.7562
0.7577
0.7306
0.7292
0.7193
0.7198
0.7202
0.7196
0.7520
0.7449
0.7518
0.7582
0.7590
0.7494
0.7513
0.7617
0.7634
0.7241
0.7242
0.7597
0.7951
0.7609
0.7529
0.7579
0.7386
0.7414
0.7562
0.7591
0.7346
0.7365
0.7554
0.7951
0.7582
0.7526
0.7559
0.7320
0.7340
0.7190
0.7240
0.7256
0.7233
0.7485
0.7288
0.7508
0.7631
0.7626
0.7515
0.7528
0.7712
0.7714
0.7332
0.7321
0.7807
0.7263
0.7781
0.7632
0.7627
0.7409
0.7425
0.7677
0.7678
0.7391
0.7407
0.7572
0.8450
0.7607
0.7681
0.7689
0.7387
0.7376
0.7255
0.7291
0.7286
0.7268
0.7592
0.8446
0.7599
0.7640
0.7642
0.7472
0.7488
0.7707
0.7712
0.7270
0.7286
0.7799
0.7444
0.7775
0.7575
0.7586
0.7459
0.7435
0.7705
0.7707
0.7386
0.7385
0.7619
0.7423
0.7618
0.7554
0.7585
0.7364
0.7353
0.7250
0.7271
0.7228
0.7218
0.7513
0.7729
0.7707
0.7518
0.3128
0.3148
0.3240
0.3246
0.2938
0.2958
0.2996
0.3008
0.3534
0.7731
0.3529
0.3105
0.3119
0.3223
0.3226
0.2977
0.2990
0.3014
0.3022
0.3580
0.8177
0.3544
0.3117
0.3129
0.3233
0.3228
0.3003
0.3007
0.3004
0.3002
0.3707
0.8188
0.3668
0.3151
0.3148
0.3258
0.3258
0.2980
0.2990
0.2988
0.3003
0.3629
0.8519
0.3629
0.3133
0.3134
0.3265
0.3273
0.2997
0.3021
0.2998
0.3022
0.3651
0.8531
0.3629
0.6520
0.6521
0.6373
0.6382
0.6523
0.6514
0.6665
0.6674
0.6798
0.7722
0.6811
0.6552
0.6547
0.6435
0.6418
0.6532
0.6530
0.6660
0.6681
0.6804
0.7730
0.6815
0.6523
0.6546
0.6394
0.6411
0.6515
0.6516
0.6747
0.6765
0.6907
0.8141
0.6899
0.6545
0.6549
0.6386
0.6379
0.6536
0.6518
0.6763
0.6761
0.6920
0.8198
0.6927
0.6531
0.6528
0.6428
0.6410
0.6518
0.6508
0.6748
0.6755
0.6906
0.7569
0.7686
0.6917
0.7115
0.7110
0.7164
0.7166
0.7064
0.7065
0.7162
0.7163
0.7016
0.7583
0.7035
0.7150
0.7142
0.7222
0.7233
0.7136
0.7132
0.7097
0.7110
0.7035
0.7929
0.7022
0.7082
0.7096
0.7252
0.7269
0.7041
0.7052
0.7113
0.7116
0.6942
0.7955
0.6978
0.7132
0.7134
0.7263
0.7245
0.7135
0.7143
0.7162
0.7167
0.7066
0.7572
0.7040
0.7153
0.7137
0.7245
0.7239
0.7113
0.7108
0.7099
0.7093
0.7029
0.7587
0.7034
0.8041
0.8082
0.9596
0.9618
0.7420
0.8103
0.7424
0.8008
0.8022
0.7273
0.7291
0.8697
0.8706
0.7186
0.7204
0.7832
0.8111
0.7848
0.8279
0.8283
0.8546
0.8530
0.7761
0.7775
0.8170
0.8200
0.7705
0.7531
0.7693
0.8063
0.8094
0.7697
0.7717
0.8167
0.8199
0.9969
1.0000
0.7537
0.7528
0.7564
0.8058
0.8077
0.7407
0.7439
0.8809
0.8845
0.7299
0.7308
0.7829
0.7989
0.7829
0.8193
0.8220
0.8515
0.8507
0.7673
0.7685
0.8138
0.8195
0.7529
0.8024
0.7550
0.8029
0.8052
0.7679
0.7672
0.8134
0.8138
0.9663
0.9701
0.7480
0.7610
0.7482
0.7959
0.7987
0.7330
0.7351
0.8695
0.8735
0.7199
0.7184
0.7865
0.7621
0.7837
0.8076
0.8062
0.7643
0.7650
0.7743
0.7788
0.7906
0.7943
0.7577
0.8012
0.7611
0.8009
0.8027
0.7501
0.7508
0.7934
0.7948
0.7611
0.7619
0.5523
0.8016
0.5537
0.7920
0.7953
0.8019
0.8062
0.7308
0.7333
0.3292
0.3292
0.7187
0.9274
0.7194
0.8009
0.8044
0.7499
0.7508
0.7717
0.7742
0.7854
0.7872
0.7514
0.9306
0.7526
0.7863
0.7917
0.7487
0.7493
0.7913
0.7924
0.7623
0.7641
0.5527
0.7455
0.8131
0.5541
0.7853
0.7874
0.8013
0.8035
0.7361
0.7357
0.3339
0.3315
0.7224
0.7452
0.7235
0.7952
0.8015
0.7561
0.7612
0.7686
0.7770
0.7684
0.7724
0.7560
0.7997
0.7581
0.7894
0.7956
0.7496
0.7525
0.8034
0.8033
0.7580
0.7610
0.5481
0.8056
0.5495
0.7850
0.7871
0.8030
0.8051
0.7380
0.7402
0.3320
0.3303
0.7254
0.7271
0.7280
0.8015
0.8063
0.7595
0.7579
0.7707
0.7759
0.7702
0.7748
0.7492
0.7272
0.7504
0.7955
0.8021
0.7569
0.7615
0.8079
0.8067
0.7599
0.7628
0.5342
0.8583
0.5383
0.7918
0.7944
0.8214
0.8216
0.7417
0.7422
0.3322
0.3325
0.7417
0.8610
0.7452
0.7966
0.8004
0.7581
0.7619
0.7694
0.7723
0.7777
0.7829
0.7561
0.7231
0.7592
0.7890
0.7919
0.7572
0.7585
0.7901
0.7912
0.7636
0.7632
0.5421
0.7249
0.5449
0.7823
0.7810
0.8151
0.8164
0.7362
0.7372
0.3298
0.3270
0.7262
0.7741
0.8154
0.7304
0.7659
0.7670
0.7487
0.7500
0.7688
0.7709
0.7392
0.7435
0.7650
0.7740
0.7690
0.7583
0.7614
0.7444
0.7463
0.7732
0.7750
0.7245
0.7264
0.7631
0.8085
0.7658
0.7571
0.7565
0.7374
0.7387
0.7213
0.7224
0.7327
0.7332
0.6493
0.8075
0.6513
0.7691
0.7700
0.7461
0.7467
0.7701
0.7715
0.7343
0.7368
0.7635
0.8387
0.7653
0.7658
0.7667
0.7493
0.7505
0.7608
0.7641
0.7267
0.7285
0.7589
0.8391
0.7606
0.7598
0.7605
0.7386
0.7373
0.7294
0.7303
0.7318
0.7322
0.6514
0.7602
0.6522
0.7696
0.7718
0.7473
0.7520
0.7686
0.7725
0.7441
0.7430
0.7688
0.7633
0.7738
0.7623
0.7650
0.7407
0.7458
0.7748
0.7773
0.7254
0.7282
0.7649
0.8024
0.7697
0.7608
0.7662
0.7542
0.7549
0.7287
0.7288
0.7240
0.7301
0.6332
0.8066
0.6355
0.7690
0.7707
0.7523
0.7530
0.7724
0.7733
0.7396
0.7418
0.7644
0.7545
0.8371
0.7664
0.7691
0.7696
0.7457
0.7472
0.7846
0.7856
0.7206
0.7203
0.7606
0.7539
0.7655
0.7656
0.7675
0.7503
0.7526
0.7235
0.7262
0.7306
0.7333
0.6326
0.7937
0.6389
0.7702
0.7719
0.7430
0.7454
0.7719
0.7738
0.7469
0.7478
0.7659
0.7971
0.7707
0.7659
0.7649
0.7441
0.7452
0.7768
0.7771
0.7280
0.7311
0.7688
0.7479
0.7694
0.7697
0.7698
0.7454
0.7474
0.7286
0.7291
0.7274
0.7300
0.6376
0.7493
0.6388
0.7591
0.7600
0.7475
0.7504
0.7668
0.7679
0.7251
0.7275
0.7643
0.7999
0.7653
0.7508
0.7542
0.7357
0.7361
0.7625
0.7636
0.7318
0.7337
0.7528
0.8039
0.7543
0.7488
0.7514
0.7288
0.7291
0.7115
0.7141
0.7189
0.7199
0.7482
0.9145
0.7487
0.7480
0.7513
0.7401
0.7427
0.7622
0.7643
0.7167
0.7190
0.7700
0.9159
0.7728
0.7528
0.7557
0.7329
0.7322
0.7642
0.7688
0.7282
0.7301
0.7550
0.7433
0.8393
0.7550
0.7529
0.7557
0.7280
0.7276
0.7183
0.7196
0.7189
0.7194
0.7492
0.7440
0.7506
0.7565
0.7577
0.7477
0.7507
0.7615
0.7638
0.7224
0.7232
0.7603
0.7943
0.7621
0.7504
0.7564
0.7366
0.7401
0.7557
0.7600
0.7338
0.7363
0.7542
0.7956
0.7577
0.7505
0.7548
0.7306
0.7330
0.7194
0.7244
0.7256
0.7246
0.7463
0.7280
0.7490
0.7597
0.7603
0.7488
0.7509
0.7689
0.7699
0.7302
0.7302
0.7797
0.7267
0.7786
0.7595
0.7603
0.7381
0.7414
0.7651
0.7664
0.7362
0.7392
0.7536
0.8453
0.7582
0.7644
0.7663
0.7365
0.7366
0.7229
0.7277
0.7268
0.7261
0.7560
0.8455
0.7575
0.7609
0.7623
0.7441
0.7470
0.7686
0.7703
0.7256
0.7287
0.7788
0.7396
0.7773
0.7551
0.7573
0.7440
0.7426
0.7685
0.7704
0.7367
0.7376
0.7590
0.7378
0.7599
0.7522
0.7564
0.7348
0.7349
0.7233
0.7264
0.7224
0.7226
0.7483
0.7728
0.7680
0.7495
0.3130
0.3153
0.3253
0.3261
0.2939
0.2961
0.3004
0.3017
0.3533
0.7741
0.3531
0.3112
0.3127
0.3236
0.3240
0.2977
0.2992
0.3015
0.3029
0.3583
0.8159
0.3546
0.3121
0.3132
0.3259
0.3254
0.3004
0.3009
0.3011
0.3007
0.3717
0.8181
0.3678
0.3155
0.3154
0.3270
0.3271
0.2981
0.2992
0.2992
0.3008
0.3621
0.8519
0.3625
0.3136
0.3143
0.3279
0.3288
0.2999
0.3024
0.3003
0.3028
0.3650
0.8540
0.3631
0.6549
0.6553
0.6402
0.6414
0.6552
0.6548
0.6698
0.6712
0.6829
0.7702
0.6847
0.6577
0.6577
0.6461
0.6449
0.6562
0.6566
0.6691
0.6718
0.6846
0.7727
0.6860
0.6554
0.6580
0.6422
0.6441
0.6546
0.6552
0.6779
0.6803
0.6944
0.8118
0.6941
0.6572
0.6580
0.6415
0.6413
0.6566
0.6553
0.6794
0.6797
0.6962
0.8194
0.6972
0.6560
0.6561
0.6457
0.6444
0.6550
0.6543
0.6785
0.6795
0.6944
0.7562
0.7668
0.6959
0.7116
0.7121
0.7170
0.7179
0.7060
0.7074
0.7146
0.7153
0.7015
0.7578
0.7041
0.7145
0.7151
0.7229
0.7247
0.7134
0.7143
0.7093
0.7111
0.7044
0.7894
0.7040
0.7082
0.7104
0.7242
0.7270
0.7040
0.7064
0.7110
0.7117
0.6937
0.7928
0.6983
0.7104
0.7119
0.7241
0.7233
0.7121
0.7144
0.7141
0.7153
0.7050
0.7566
0.7035
0.7146
0.7142
0.7238
0.7244
0.7109
0.7115
0.7085
0.7091
0.7032
0.7593
0.7043
0.8016
0.8068
0.9619
0.9658
0.7400
0.8100
0.7416
0.7982
0.8007
0.7269
0.7292
0.8700
0.8722
0.7144
0.7163
0.7815
0.8116
0.7856
0.8243
0.8264
0.8531
0.8529
0.7729
0.7765
0.8152
0.8194
0.7687
0.7508
0.8289
0.8969
0.8937
0.8156
0.8196
0.8480
0.8462
0.7564
0.7537
1.0000
0.7742
0.9961
0.8963
0.8970
0.8257
0.8216
0.7663
0.7664
0.6934
0.6949
0.8798
0.8433
0.8819
0.8751
0.8725
0.8638
0.8663
0.8776
0.8801
0.7769
0.7782
0.7779
0.8469
0.7814
0.9058
0.9023
0.7729
0.7731
0.8468
0.8492
0.7603
0.7585
0.9322
0.7652
0.9341
0.8765
0.8833
0.7723
0.7694
0.7700
0.7681
0.7041
0.7022
0.8470
0.7671
0.8486
0.7930
0.7950
0.7678
0.7679
0.7987
0.7953
0.7492
0.7494
0.7533
0.8384
0.7529
0.8124
0.8117
0.7584
0.7574
0.7563
0.7569
0.8234
0.8234
0.5416
0.8418
0.5429
0.7844
0.7854
0.7583
0.7594
0.8228
0.8222
0.3246
0.3248
0.7432
0.7695
0.7458
0.8001
0.7964
0.7572
0.7583
0.7975
0.7981
0.7541
0.7531
0.7529
0.7686
0.7527
0.8077
0.8111
0.7608
0.7621
0.7506
0.7505
0.8164
0.8166
0.5414
0.9154
0.8750
0.5427
0.7961
0.7967
0.7659
0.7647
0.8202
0.8200
0.3278
0.3251
0.7399
0.9171
0.7414
0.7843
0.7862
0.7667
0.7699
0.7937
0.7947
0.7551
0.7548
0.7456
0.8245
0.7476
0.8022
0.8016
0.7461
0.7451
0.7520
0.7514
0.8176
0.8191
0.5382
0.8285
0.5390
0.7803
0.7830
0.7636
0.7615
0.8173
0.8149
0.3263
0.3244
0.7369
0.7577
0.7384
0.7796
0.7822
0.7886
0.7870
0.7946
0.7913
0.7567
0.7561
0.7917
0.7556
0.7897
0.8007
0.8061
0.7898
0.7850
0.7479
0.7461
0.8543
0.8551
0.5269
0.7327
0.5301
0.8282
0.8294
0.7476
0.7476
0.8886
0.8830
0.3218
0.3197
0.7687
0.7354
0.7717
0.7763
0.7776
0.7641
0.7640
0.7907
0.7902
0.7560
0.7572
0.7463
0.7108
0.7465
0.7912
0.7949
0.7592
0.7609
0.7472
0.7474
0.8168
0.8179
0.5310
0.7124
0.5336
0.7928
0.7896
0.7526
0.7524
0.8355
0.8372
0.3235
0.3210
0.7386
0.8026
0.8760
0.7422
0.9052
0.9040
0.8411
0.8410
0.8842
0.8831
0.8625
0.8627
0.8156
0.8059
0.8169
0.9076
0.9086
0.8546
0.8578
0.7950
0.7954
0.7707
0.7703
0.8817
0.8850
0.8834
0.8801
0.8830
0.8497
0.8518
0.7653
0.7654
0.8564
0.8566
0.6316
0.8864
0.6325
0.8956
0.8985
0.8368
0.8353
0.8763
0.8757
0.8552
0.8567
0.8123
0.8437
0.8136
0.9106
0.9092
0.8468
0.8446
0.7901
0.7910
0.7669
0.7699
0.8885
0.8454
0.8889
0.8979
0.8994
0.8501
0.8517
0.7737
0.7741
0.8519
0.8552
0.6217
0.8486
0.6240
0.9044
0.9029
0.8339
0.8350
0.8778
0.8783
0.8537
0.8566
0.8148
0.8542
0.8170
0.9004
0.9040
0.8485
0.8503
0.8029
0.8061
0.7856
0.7840
0.8789
0.7616
0.8786
0.9090
0.9103
0.8529
0.8535
0.7684
0.7674
0.8463
0.8498
0.6232
0.7634
0.6256
0.9076
0.9058
0.8412
0.8388
0.8917
0.8892
0.8585
0.8601
0.8115
0.7698
0.8576
0.8127
0.9142
0.9119
0.8543
0.8542
0.8540
0.8533
0.7870
0.7837
0.8904
0.7715
0.8886
0.9186
0.9164
0.8658
0.8682
0.7833
0.7831
0.8532
0.8560
0.6201
0.8742
0.6250
0.9093
0.9072
0.8362
0.8348
0.8912
0.8882
0.8616
0.8635
0.8108
0.8752
0.8098
0.9156
0.9139
0.8601
0.8611
0.8097
0.8110
0.7829
0.7794
0.8879
0.7569
0.8879
0.9095
0.9092
0.8570
0.8560
0.7825
0.7818
0.8575
0.8592
0.6231
0.7573
0.6237
0.8809
0.8834
0.8323
0.8339
0.8509
0.8519
0.8254
0.8302
0.8174
0.8266
0.8201
0.8629
0.8664
0.8285
0.8324
0.8172
0.8163
0.7915
0.7926
0.8562
0.8281
0.8600
0.8605
0.8657
0.8080
0.8074
0.7517
0.7527
0.8018
0.8008
0.8751
0.7627
0.8766
0.8569
0.8622
0.8353
0.8376
0.8452
0.8464
0.8176
0.8196
0.8241
0.7621
0.8250
0.8652
0.8664
0.8138
0.8122
0.8145
0.8147
0.7969
0.7963
0.8663
0.9255
0.8560
0.8698
0.8585
0.8651
0.8021
0.8041
0.7545
0.7578
0.8055
0.8011
0.8589
0.9197
0.8623
0.8626
0.8674
0.8287
0.8301
0.8398
0.8431
0.8191
0.8157
0.8046
0.8766
0.8082
0.8626
0.8687
0.8094
0.8121
0.8128
0.8172
0.7847
0.7876
0.8577
0.8744
0.8643
0.8682
0.8708
0.7946
0.7982
0.7529
0.7554
0.7902
0.7870
0.8617
0.7592
0.8629
0.9081
0.9105
0.8456
0.8452
0.9021
0.9034
0.8506
0.8512
0.8179
0.7567
0.8183
0.9080
0.9108
0.8621
0.8617
0.8202
0.8239
0.8381
0.8348
0.8986
0.7562
0.9009
0.9178
0.9193
0.8517
0.8506
0.8150
0.8147
0.8261
0.8243
0.8991
0.7576
0.9028
0.9051
0.9091
0.8486
0.8481
0.8574
0.8587
0.8104
0.8139
0.8066
0.7115
0.8110
0.8677
0.8704
0.8646
0.8637
0.8189
0.8163
0.7822
0.7853
0.9032
0.7124
0.9069
0.8774
0.8803
0.8088
0.8120
0.7557
0.7591
0.7865
0.7823
0.8582
0.8225
0.8532
0.8626
0.2911
0.2876
0.3113
0.3100
0.2715
0.2723
0.2733
0.2751
0.3490
0.8245
0.3476
0.2886
0.2879
0.3186
0.3173
0.2751
0.2761
0.2760
0.2775
0.3544
0.8789
0.3506
0.2896
0.2895
0.3117
0.3108
0.2774
0.2778
0.2729
0.2722
0.3655
0.8788
0.3607
0.2936
0.2927
0.3133
0.3109
0.2748
0.2757
0.2720
0.2732
0.3558
0.8589
0.3556
0.2860
0.2858
0.3099
0.3106
0.2754
0.2776
0.2730
0.2750
0.3573
0.8569
0.3551
0.6653
0.6662
0.6497
0.6511
0.6599
0.6592
0.6773
0.6776
0.6676
0.8632
0.6693
0.6698
0.6705
0.6541
0.6529
0.6571
0.6577
0.6745
0.6774
0.6684
0.8633
0.6696
0.6677
0.6705
0.6531
0.6556
0.6587
0.6593
0.6784
0.6799
0.6632
0.7770
0.6631
0.6685
0.6690
0.6528
0.6523
0.6610
0.6596
0.6808
0.6813
0.6647
0.7771
0.6646
0.6684
0.6678
0.6578
0.6566
0.6579
0.6574
0.6747
0.6750
0.6631
0.7763
0.8546
0.6645
0.7950
0.7976
0.7994
0.7995
0.7871
0.7905
0.8078
0.8074
0.7670
0.7759
0.7716
0.7973
0.8040
0.8097
0.8113
0.7850
0.7871
0.8010
0.8040
0.7718
0.8834
0.7740
0.7960
0.8024
0.7980
0.8014
0.7861
0.7869
0.8021
0.8029
0.7560
0.8833
0.7605
0.8375
0.8382
0.8532
0.8497
0.8449
0.8433
0.8552
0.8555
0.8064
0.7691
0.8118
0.8121
0.8129
0.7979
0.7992
0.7968
0.7950
0.8103
0.8084
0.7688
0.7695
0.7716
0.8460
0.8474
0.7588
0.7586
0.9277
0.7620
0.9323
0.8891
0.8867
0.7604
0.7617
0.7526
0.7536
0.6999
0.7046
0.8394
0.7638
0.8393
0.8749
0.8728
0.8665
0.8678
0.9329
0.9305
0.7776
0.7759
0.8274
0.7696
0.8942
0.7819
0.7852
0.8741
0.8763
0.7659
0.7664
0.7543
0.7528
0.7742
1.0000
0.7789
0.7868
0.7891
0.8110
0.8154
0.7202
0.7224
0.6487
0.6499
0.8107
0.8139
0.8116
0.7755
0.7778
0.7888
0.7913
0.8108
0.8098
0.7313
0.7338
0.9423
0.8141
0.9495
0.7856
0.7880
0.9227
0.9273
0.7641
0.7656
0.7555
0.7543
0.8002
0.9025
0.8031
0.8100
0.8096
0.8462
0.8489
0.7248
0.7265
0.6598
0.6613
0.8278
0.9173
0.8304
0.7514
0.7526
0.8116
0.8136
0.7228
0.7225
0.7310
0.7328
0.8090
0.7703
0.8125
0.7638
0.7653
0.8270
0.8331
0.7112
0.7117
0.7911
0.7920
0.5405
0.7746
0.5442
0.7926
0.7948
0.7256
0.7259
0.8174
0.8227
0.3217
0.3220
0.8329
0.7661
0.8383
0.7539
0.7550
0.8037
0.8084
0.7196
0.7212
0.7441
0.7444
0.8118
0.7683
0.8142
0.7559
0.7585
0.8308
0.8352
0.7138
0.7143
0.8054
0.8020
0.5405
0.7970
0.7872
0.5434
0.7886
0.7922
0.7377
0.7392
0.8038
0.8095
0.3254
0.3235
0.8353
0.8015
0.8424
0.7321
0.7373
0.7992
0.8039
0.7077
0.7114
0.7185
0.7216
0.7948
0.8048
0.8036
0.7534
0.7552
0.8014
0.8079
0.7041
0.7052
0.7864
0.7885
0.5354
0.8071
0.5384
0.7810
0.7880
0.7175
0.7186
0.7935
0.7966
0.3233
0.3222
0.8230
0.8602
0.8296
0.7262
0.7309
0.7777
0.7791
0.7080
0.7093
0.7171
0.7202
0.7594
0.8596
0.7620
0.7392
0.7452
0.7877
0.7898
0.6984
0.6983
0.7483
0.7535
0.5270
0.7238
0.5310
0.7637
0.7654
0.7064
0.7090
0.7695
0.7739
0.3198
0.3180
0.7863
0.7268
0.7918
0.7245
0.7281
0.7925
0.7953
0.7063
0.7077
0.7229
0.7258
0.7950
0.6713
0.7995
0.7446
0.7482
0.8142
0.8227
0.6960
0.6971
0.7858
0.7887
0.5302
0.6740
0.5339
0.7909
0.7942
0.7115
0.7123
0.7970
0.8030
0.3220
0.3193
0.8248
0.8439
0.7901
0.8321
0.7738
0.7762
0.7831
0.7856
0.7741
0.7759
0.7610
0.7655
0.7906
0.8456
0.7947
0.7763
0.7788
0.7854
0.7894
0.8623
0.8653
0.7379
0.7390
0.7732
0.7870
0.7745
0.7805
0.7815
0.8019
0.8060
0.7344
0.7356
0.7913
0.7943
0.6243
0.7887
0.6256
0.7772
0.7778
0.7959
0.7991
0.7742
0.7752
0.7591
0.7623
0.7895
0.8017
0.7946
0.7803
0.7816
0.7984
0.8014
0.8652
0.8721
0.7400
0.7444
0.7696
0.8053
0.7723
0.7841
0.7868
0.7980
0.8013
0.7435
0.7463
0.7974
0.7993
0.6167
0.8021
0.6194
0.7677
0.7712
0.7733
0.7771
0.7615
0.7643
0.7546
0.7585
0.7844
0.8085
0.7898
0.7738
0.7767
0.7828
0.7878
0.8400
0.8467
0.7323
0.7346
0.7663
0.7406
0.7689
0.7768
0.7807
0.7970
0.8004
0.7329
0.7345
0.7812
0.7879
0.6113
0.7436
0.6130
0.7661
0.7667
0.7725
0.7739
0.7598
0.7614
0.7529
0.7544
0.7810
0.9386
0.8022
0.7846
0.7694
0.7713
0.7777
0.7808
0.8052
0.8062
0.7300
0.7303
0.7631
0.9453
0.7656
0.7760
0.7784
0.7971
0.7994
0.7370
0.7407
0.7758
0.7815
0.6099
0.7919
0.6141
0.7655
0.7672
0.7701
0.7714
0.7638
0.7656
0.7515
0.7552
0.7807
0.7942
0.7825
0.7690
0.7709
0.7794
0.7824
0.8297
0.8358
0.7346
0.7350
0.7687
0.9155
0.7705
0.7750
0.7780
0.8028
0.8066
0.7382
0.7383
0.7746
0.7795
0.6128
0.9244
0.6139
0.7844
0.7869
0.7963
0.8001
0.8238
0.8214
0.7717
0.7748
0.7893
0.7721
0.7933
0.8079
0.8100
0.8228
0.8248
0.8022
0.8052
0.8550
0.8594
0.7997
0.7730
0.8010
0.8094
0.8107
0.8269
0.8317
0.8515
0.8587
0.7734
0.7778
0.7979
0.7716
0.7995
0.8001
0.8024
0.7957
0.7993
0.8222
0.8237
0.7634
0.7673
0.7951
0.7724
0.7989
0.8033
0.8079
0.8165
0.8173
0.7980
0.8013
0.8520
0.8548
0.7988
0.8131
0.8044
0.7986
0.8244
0.8232
0.8241
0.8295
0.8467
0.8499
0.7828
0.7846
0.8068
0.8145
0.8074
0.7942
0.7930
0.7889
0.7934
0.8002
0.8039
0.7617
0.7667
0.7770
0.8027
0.7820
0.8033
0.8006
0.8062
0.8121
0.7931
0.7978
0.8457
0.8495
0.7917
0.8054
0.7929
0.8063
0.8118
0.8168
0.8192
0.8394
0.8424
0.7802
0.7794
0.7988
0.8640
0.8011
0.7705
0.7734
0.7874
0.7895
0.7835
0.7856
0.7537
0.7547
0.7812
0.8644
0.7847
0.7763
0.7796
0.7868
0.7900
0.7902
0.7958
0.8072
0.8110
0.7692
0.7308
0.7732
0.7813
0.7843
0.7869
0.7923
0.8128
0.8164
0.7592
0.7588
0.7748
0.7319
0.7763
0.7730
0.7752
0.7848
0.7869
0.8144
0.8160
0.7738
0.7731
0.7846
0.6772
0.7892
0.8034
0.8042
0.7845
0.7870
0.8025
0.8042
0.8500
0.8550
0.7732
0.6785
0.7759
0.8053
0.8104
0.8290
0.8281
0.8457
0.8528
0.7772
0.7775
0.7994
0.8368
0.8101
0.7986
0.2914
0.2885
0.3080
0.3073
0.2835
0.2838
0.2677
0.2690
0.3458
0.8396
0.3457
0.2879
0.2881
0.3195
0.3179
0.2853
0.2863
0.2711
0.2718
0.3498
0.7764
0.3455
0.2885
0.2889
0.3134
0.3129
0.2885
0.2888
0.2675
0.2672
0.3582
0.7802
0.3551
0.2928
0.2924
0.3151
0.3131
0.2879
0.2884
0.2660
0.2672
0.3498
0.7970
0.3500
0.2857
0.2862
0.3140
0.3146
0.2877
0.2894
0.2667
0.2688
0.3526
0.8001
0.3507
0.6744
0.6756
0.6630
0.6642
0.6596
0.6601
0.6974
0.6998
0.6665
0.7977
0.6679
0.6746
0.6755
0.6640
0.6638
0.6580
0.6594
0.6924
0.6963
0.6684
0.8015
0.6697
0.6776
0.6799
0.6630
0.6646
0.6595
0.6600
0.7088
0.7113
0.6623
0.7295
0.6623
0.6754
0.6764
0.6639
0.6633
0.6606
0.6596
0.7099
0.7101
0.6666
0.7320
0.6678
0.6764
0.6760
0.6661
0.6654
0.6607
0.6605
0.7053
0.7061
0.6632
0.9415
0.8140
0.6652
0.8178
0.8200
0.8206
0.8239
0.7994
0.8064
0.8331
0.8349
0.7909
0.9521
0.7945
0.8075
0.8165
0.8224
0.8220
0.8067
0.8092
0.8395
0.8399
0.7864
0.7919
0.7926
0.8261
0.8275
0.8314
0.8336
0.8066
0.8091
0.8433
0.8457
0.7915
0.7960
0.7966
0.7822
0.7859
0.7944
0.7976
0.7791
0.7835
0.8106
0.8143
0.7500
0.9248
0.7552
0.8057
0.8077
0.8304
0.8334
0.8080
0.8119
0.8469
0.8455
0.7908
0.9303
0.7890
0.7635
0.7686
0.7529
0.7548
0.7918
0.7345
0.7971
0.8011
0.8023
0.8421
0.8473
0.7211
0.7233
0.6546
0.6571
0.8287
0.7370
0.8327
0.7719
0.7744
0.7906
0.7938
0.7769
0.7823
0.7294
0.7305
0.8882
0.9943
0.8350
0.8954
0.8943
0.8215
0.8264
0.8473
0.8476
0.7572
0.7564
0.9961
0.7789
1.0000
0.8945
0.8974
0.8283
0.8272
0.7671
0.7690
0.6922
0.6937
0.8834
0.8465
0.8879
0.8732
0.8729
0.8624
0.8676
0.8799
0.8836
0.7776
0.7804
0.7791
0.8506
0.7845
0.9035
0.9033
0.7762
0.7778
0.8460
0.8504
0.7613
0.7607
0.9312
0.7699
0.9352
0.8773
0.8852
0.7762
0.7750
0.7707
0.7704
0.7021
0.7014
0.8496
0.7728
0.8525
0.7921
0.7944
0.7723
0.7736
0.7952
0.7931
0.7514
0.7538
0.7568
0.8397
0.7574
0.8108
0.8119
0.7611
0.7614
0.7559
0.7570
0.8239
0.8258
0.5429
0.8451
0.5455
0.7871
0.7893
0.7592
0.7610
0.8259
0.8265
0.3251
0.3257
0.7444
0.7703
0.7479
0.7976
0.7954
0.7620
0.7642
0.7935
0.7950
0.7581
0.7582
0.7568
0.7710
0.7576
0.8064
0.8109
0.7643
0.7668
0.7518
0.7521
0.8186
0.8201
0.5437
0.9171
0.8732
0.5457
0.7979
0.7994
0.7656
0.7659
0.8234
0.8254
0.3294
0.3270
0.7420
0.9208
0.7442
0.7819
0.7852
0.7702
0.7741
0.7886
0.7920
0.7578
0.7589
0.7489
0.8285
0.7518
0.8006
0.8020
0.7489
0.7493
0.7519
0.7521
0.8198
0.8217
0.5407
0.8335
0.5422
0.7814
0.7856
0.7639
0.7632
0.8181
0.8184
0.3272
0.3258
0.7379
0.7635
0.7403
0.7757
0.7802
0.7921
0.7928
0.7892
0.7884
0.7597
0.7607
0.7919
0.7622
0.7923
0.7963
0.8034
0.7921
0.7894
0.7473
0.7466
0.8576
0.8603
0.5299
0.7340
0.5334
0.8246
0.8289
0.7480
0.7490
0.8884
0.8861
0.3220
0.3203
0.7718
0.7380
0.7765
0.7733
0.7763
0.7663
0.7682
0.7858
0.7869
0.7588
0.7618
0.7480
0.7102
0.7495
0.7891
0.7938
0.7615
0.7642
0.7458
0.7475
0.8172
0.8203
0.5328
0.7127
0.5359
0.7923
0.7910
0.7512
0.7529
0.8359
0.8395
0.3241
0.3220
0.7390
0.8070
0.8758
0.7442
0.9054
0.9061
0.8416
0.8427
0.8851
0.8851
0.8624
0.8641
0.8168
0.8120
0.8185
0.9078
0.9096
0.8591
0.8630
0.7968
0.7981
0.7713
0.7723
0.8814
0.8840
0.8842
0.8835
0.8870
0.8536
0.8573
0.7667
0.7674
0.8611
0.8624
0.6304
0.8873
0.6318
0.8954
0.8996
0.8411
0.8405
0.8763
0.8771
0.8578
0.8598
0.8118
0.8486
0.8143
0.9120
0.9114
0.8495
0.8481
0.7928
0.7946
0.7682
0.7728
0.8865
0.8517
0.8888
0.9013
0.9038
0.8560
0.8589
0.7764
0.7779
0.8572
0.8612
0.6211
0.8528
0.6236
0.9051
0.9050
0.8360
0.8382
0.8783
0.8802
0.8541
0.8585
0.8157
0.8584
0.8191
0.9016
0.9059
0.8529
0.8552
0.8060
0.8108
0.7880
0.7877
0.8796
0.7657
0.8809
0.9110
0.9129
0.8581
0.8593
0.7701
0.7706
0.8497
0.8548
0.6213
0.7675
0.6236
0.9061
0.9063
0.8409
0.8400
0.8896
0.8890
0.8557
0.8586
0.8106
0.7730
0.8612
0.8125
0.9128
0.9127
0.8550
0.8567
0.8553
0.8563
0.7891
0.7870
0.8884
0.7758
0.8882
0.9170
0.9169
0.8692
0.8737
0.7837
0.7850
0.8551
0.8585
0.6183
0.8762
0.6233
0.9070
0.9067
0.8360
0.8357
0.8897
0.8890
0.8586
0.8622
0.8090
0.8795
0.8095
0.9137
0.9138
0.8600
0.8630
0.8121
0.8149
0.7835
0.7813
0.8862
0.7600
0.8882
0.9086
0.9103
0.8604
0.8601
0.7835
0.7839
0.8573
0.8611
0.6212
0.7617
0.6220
0.8848
0.8890
0.8371
0.8396
0.8546
0.8571
0.8284
0.8348
0.8205
0.8289
0.8247
0.8645
0.8699
0.8319
0.8372
0.8205
0.8207
0.7959
0.7984
0.8604
0.8325
0.8658
0.8655
0.8716
0.8099
0.8110
0.7552
0.7566
0.8042
0.8043
0.8787
0.7654
0.8812
0.8620
0.8681
0.8404
0.8440
0.8490
0.8509
0.8232
0.8262
0.8263
0.7661
0.8288
0.8688
0.8711
0.8167
0.8157
0.8166
0.8183
0.8009
0.8017
0.8702
0.9279
0.8610
0.8751
0.8619
0.8700
0.8046
0.8080
0.7578
0.7622
0.8061
0.8037
0.8633
0.9240
0.8682
0.8653
0.8714
0.8342
0.8369
0.8449
0.8492
0.8224
0.8195
0.8099
0.8793
0.8138
0.8655
0.8728
0.8143
0.8173
0.8186
0.8241
0.7907
0.7943
0.8621
0.8794
0.8696
0.8712
0.8754
0.7995
0.8034
0.7579
0.7610
0.7923
0.7907
0.8641
0.7641
0.8667
0.9057
0.9117
0.8483
0.8492
0.9043
0.9076
0.8495
0.8526
0.8182
0.7631
0.8203
0.9075
0.9135
0.8647
0.8665
0.8208
0.8257
0.8415
0.8414
0.8977
0.7568
0.9031
0.9163
0.9210
0.8567
0.8579
0.8187
0.8215
0.8265
0.8262
0.8982
0.7588
0.9044
0.9040
0.9106
0.8506
0.8515
0.8600
0.8627
0.8109
0.8164
0.8073
0.7115
0.8131
0.8709
0.8745
0.8662
0.8677
0.8194
0.8188
0.7855
0.7902
0.9021
0.7132
0.9088
0.8792
0.8837
0.8125
0.8172
0.7598
0.7644
0.7889
0.7863
0.8596
0.8255
0.8561
0.8652
0.2934
0.2902
0.3125
0.3119
0.2717
0.2726
0.2736
0.2755
0.3497
0.8293
0.3488
0.2902
0.2903
0.3210
0.3200
0.2749
0.2762
0.2758
0.2772
0.3547
0.8796
0.3510
0.2913
0.2917
0.3137
0.3130
0.2776
0.2780
0.2730
0.2723
0.3675
0.8811
0.3634
0.2951
0.2946
0.3154
0.3132
0.2751
0.2760
0.2721
0.2733
0.3558
0.8607
0.3560
0.2877
0.2877
0.3120
0.3129
0.2756
0.2779
0.2730
0.2750
0.3577
0.8602
0.3561
0.6701
0.6714
0.6532
0.6550
0.6637
0.6635
0.6816
0.6827
0.6719
0.8657
0.6740
0.6745
0.6756
0.6578
0.6575
0.6620
0.6630
0.6798
0.6833
0.6727
0.8679
0.6743
0.6719
0.6751
0.6564
0.6589
0.6622
0.6631
0.6837
0.6858
0.6679
0.7784
0.6682
0.6726
0.6737
0.6562
0.6560
0.6645
0.6634
0.6858
0.6867
0.6692
0.7802
0.6697
0.6732
0.6731
0.6612
0.6604
0.6615
0.6615
0.6800
0.6808
0.6675
0.7797
0.8585
0.6692
0.7998
0.8035
0.8057
0.8066
0.7904
0.7953
0.8104
0.8109
0.7720
0.7799
0.7772
0.8006
0.8090
0.8159
0.8179
0.7890
0.7924
0.8061
0.8100
0.7770
0.8846
0.7801
0.7999
0.8072
0.8031
0.8076
0.7886
0.7912
0.8062
0.8080
0.7600
0.8858
0.7652
0.8418
0.8446
0.8550
0.8548
0.8477
0.8494
0.8589
0.8617
0.8109
0.7723
0.8184
0.8164
0.8177
0.8025
0.8053
0.8008
0.8004
0.8145
0.8137
0.7740
0.7742
0.7769
0.8462
0.8499
0.7605
0.7615
0.9292
0.7650
0.9363
0.8915
0.8903
0.7648
0.7667
0.7534
0.7556
0.6986
0.7036
0.8407
0.7677
0.8438
0.8735
0.8739
0.8652
0.8686
0.9315
0.9349
0.7791
0.7787
0.8318
0.7738
0.8340
0.9880
0.9878
0.8129
0.8163
0.9145
0.9131
0.8099
0.8058
0.8963
0.7868
0.8945
1.0000
0.9969
0.8352
0.8293
0.8140
0.8163
0.7147
0.7177
0.8691
0.9130
0.8684
0.9654
0.9657
0.9106
0.9120
0.8633
0.8640
0.8055
0.8086
0.7853
0.9180
0.7885
0.9887
0.9882
0.7806
0.7812
0.9072
0.9070
0.8129
0.8094
0.8463
0.7739
0.8465
0.9530
0.9591
0.7923
0.7866
0.8224
0.8235
0.7206
0.7203
0.8474
0.7756
0.8436
0.8345
0.8370
0.7889
0.7912
0.8330
0.8313
0.7973
0.8001
0.7559
0.8987
0.7563
0.8514
0.8505
0.7736
0.7733
0.8006
0.8012
0.8433
0.8428
0.5452
0.9020
0.5464
0.8099
0.8100
0.8150
0.8159
0.8091
0.8077
0.3281
0.3283
0.7407
0.8118
0.7436
0.8502
0.8493
0.7828
0.7843
0.8321
0.8343
0.7952
0.7956
0.7544
0.8112
0.7540
0.8499
0.8534
0.7805
0.7817
0.7957
0.7948
0.8386
0.8372
0.5454
0.8411
0.9666
0.5467
0.8190
0.8197
0.8148
0.8143
0.8059
0.8057
0.3308
0.3281
0.7367
0.8381
0.7391
0.8338
0.8374
0.7896
0.7913
0.8256
0.8281
0.7942
0.7964
0.7485
0.8892
0.7495
0.8445
0.8459
0.7536
0.7551
0.7987
0.7986
0.8417
0.8441
0.5400
0.8925
0.5416
0.8027
0.8039
0.8156
0.8140
0.8057
0.8024
0.3298
0.3280
0.7350
0.7678
0.7359
0.8322
0.8368
0.7944
0.7962
0.8295
0.8288
0.7947
0.7985
0.7765
0.7651
0.7733
0.8518
0.8566
0.7870
0.7834
0.7985
0.7955
0.8665
0.8661
0.5299
0.7848
0.5333
0.8519
0.8543
0.8110
0.8092
0.8625
0.8597
0.3259
0.3240
0.7556
0.7894
0.7577
0.8294
0.8325
0.7912
0.7918
0.8232
0.8229
0.8001
0.8046
0.7484
0.7290
0.7489
0.8355
0.8406
0.7734
0.7752
0.7971
0.7977
0.8460
0.8460
0.5347
0.7315
0.5376
0.8194
0.8161
0.8098
0.8092
0.8145
0.8169
0.3273
0.3243
0.7347
0.8248
0.9685
0.7391
0.9057
0.9036
0.8553
0.8552
0.8991
0.9016
0.8411
0.8460
0.8316
0.8256
0.8360
0.9025
0.9031
0.8480
0.8551
0.8082
0.8086
0.7657
0.7652
0.8884
0.9727
0.8937
0.8798
0.8816
0.8437
0.8458
0.7689
0.7692
0.8421
0.8431
0.6379
0.9712
0.6391
0.9082
0.9098
0.8420
0.8427
0.9004
0.8994
0.8337
0.8374
0.8356
0.8744
0.8375
0.9089
0.9125
0.8601
0.8623
0.8074
0.8079
0.7621
0.7658
0.8926
0.8755
0.8900
0.8916
0.8935
0.8404
0.8397
0.7798
0.7795
0.8364
0.8390
0.6305
0.8471
0.6326
0.9046
0.9084
0.8474
0.8517
0.8964
0.8990
0.8340
0.8370
0.8331
0.8512
0.8372
0.8988
0.9038
0.8380
0.8475
0.8091
0.8128
0.7751
0.7738
0.8835
0.7847
0.8890
0.8973
0.9056
0.8484
0.8513
0.7712
0.7706
0.8192
0.8261
0.6279
0.7871
0.6294
0.9059
0.9055
0.8646
0.8644
0.9054
0.9004
0.8426
0.8455
0.8368
0.7812
0.8989
0.8405
0.9116
0.9119
0.8619
0.8650
0.8464
0.8474
0.7804
0.7768
0.8923
0.7830
0.8920
0.9114
0.9112
0.8736
0.8745
0.7921
0.7923
0.8382
0.8458
0.6247
0.9408
0.6293
0.9106
0.9116
0.8608
0.8597
0.9044
0.9019
0.8469
0.8508
0.8381
0.9408
0.8396
0.9143
0.9120
0.8611
0.8643
0.8161
0.8170
0.7749
0.7728
0.8962
0.7669
0.8946
0.9122
0.9110
0.8595
0.8618
0.7910
0.7904
0.8371
0.8430
0.6286
0.7683
0.6292
0.8845
0.8833
0.8436
0.8460
0.8689
0.8690
0.7981
0.8026
0.8093
0.8873
0.8132
0.8664
0.8708
0.8272
0.8292
0.8282
0.8265
0.8093
0.8110
0.8531
0.8874
0.8561
0.8550
0.8581
0.8146
0.8134
0.7595
0.7605
0.7939
0.7932
0.8609
0.8032
0.8587
0.8482
0.8529
0.8385
0.8409
0.8582
0.8614
0.7945
0.7957
0.8202
0.8035
0.8240
0.8611
0.8631
0.8152
0.8136
0.8181
0.8205
0.8072
0.8091
0.8566
0.8442
0.8979
0.8595
0.8681
0.8686
0.8143
0.8151
0.7591
0.7621
0.7924
0.7903
0.8523
0.8412
0.8530
0.8611
0.8670
0.8377
0.8414
0.8609
0.8665
0.7902
0.7876
0.8018
0.9358
0.8063
0.8684
0.8753
0.8138
0.8175
0.8170
0.8221
0.7987
0.8033
0.8493
0.9356
0.8572
0.8611
0.8647
0.8120
0.8145
0.7525
0.7555
0.7866
0.7807
0.8466
0.7717
0.8501
0.9052
0.9080
0.8622
0.8626
0.9138
0.9155
0.8342
0.8335
0.8318
0.7695
0.8320
0.9131
0.9136
0.8567
0.8587
0.8406
0.8450
0.8407
0.8410
0.9006
0.8073
0.9031
0.9214
0.9189
0.8552
0.8548
0.8126
0.8127
0.8218
0.8198
0.9073
0.8076
0.9064
0.9082
0.9081
0.8638
0.8646
0.8741
0.8762
0.7836
0.7869
0.8138
0.7397
0.8149
0.8663
0.8687
0.8615
0.8579
0.8321
0.8292
0.8028
0.8053
0.9040
0.7416
0.9043
0.8680
0.8715
0.8182
0.8202
0.7654
0.7679
0.7789
0.7755
0.8635
0.8275
0.8555
0.8649
0.2932
0.2926
0.3164
0.3175
0.2801
0.2816
0.2833
0.2854
0.3526
0.8281
0.3518
0.2903
0.2914
0.3216
0.3205
0.2823
0.2837
0.2876
0.2885
0.3576
0.9619
0.3541
0.2912
0.2920
0.3177
0.3171
0.2863
0.2870
0.2833
0.2825
0.3694
0.9649
0.3652
0.2959
0.2952
0.3194
0.3173
0.2832
0.2843
0.2827
0.2837
0.3613
0.8922
0.3610
0.2907
0.2913
0.3143
0.3156
0.2842
0.2866
0.2828
0.2851
0.3617
0.8918
0.3599
0.6678
0.6687
0.6512
0.6528
0.6592
0.6587
0.6812
0.6820
0.6807
0.8501
0.6829
0.6694
0.6699
0.6566
0.6560
0.6589
0.6596
0.6784
0.6815
0.6836
0.8513
0.6851
0.6676
0.6701
0.6540
0.6561
0.6582
0.6589
0.6878
0.6897
0.6862
0.7986
0.6863
0.6683
0.6694
0.6533
0.6529
0.6601
0.6587
0.6890
0.6889
0.6875
0.8016
0.6883
0.6684
0.6679
0.6572
0.6560
0.6585
0.6580
0.6852
0.6855
0.6863
0.7823
0.8538
0.6880
0.7769
0.7784
0.7883
0.7851
0.7718
0.7736
0.7941
0.7945
0.7647
0.7833
0.7684
0.7796
0.7831
0.7958
0.7980
0.7714
0.7720
0.7847
0.7891
0.7681
0.9426
0.7682
0.7701
0.7754
0.7931
0.7967
0.7737
0.7730
0.7834
0.7845
0.7510
0.9460
0.7574
0.8055
0.8055
0.8351
0.8317
0.8183
0.8162
0.8246
0.8256
0.7962
0.7812
0.7970
0.7968
0.7956
0.7941
0.7964
0.7833
0.7798
0.7898
0.7900
0.7711
0.7809
0.7737
0.8964
0.9012
0.8072
0.8068
0.8319
0.7863
0.8351
0.9488
0.9494
0.7634
0.7672
0.8118
0.8127
0.7200
0.7233
0.8400
0.7902
0.8420
0.9602
0.9592
0.9187
0.9173
0.9122
0.9104
0.8047
0.8043
0.8332
0.7822
0.8357
0.9867
0.9895
0.8133
0.8181
0.9179
0.9183
0.8100
0.8077
0.8970
0.7891
0.8974
0.9969
1.0000
0.8357
0.8314
0.8134
0.8171
0.7101
0.7141
0.8676
0.9113
0.8694
0.9655
0.9684
0.9096
0.9131
0.8661
0.8682
0.8057
0.8102
0.7871
0.9182
0.7915
0.9875
0.9906
0.7826
0.7844
0.9102
0.9119
0.8129
0.8107
0.8476
0.7760
0.8489
0.9487
0.9586
0.7932
0.7897
0.8214
0.8240
0.7168
0.7171
0.8473
0.7786
0.8451
0.8350
0.8382
0.7908
0.7935
0.8328
0.8321
0.7981
0.8020
0.7580
0.9012
0.7595
0.8502
0.8511
0.7752
0.7757
0.8006
0.8022
0.8446
0.8457
0.5451
0.9061
0.5469
0.8126
0.8137
0.8163
0.8181
0.8122
0.8117
0.3288
0.3292
0.7419
0.8109
0.7450
0.8500
0.8503
0.7838
0.7861
0.8317
0.8344
0.7954
0.7968
0.7574
0.8118
0.7579
0.8497
0.8543
0.7822
0.7843
0.7971
0.7970
0.8405
0.8403
0.5460
0.8417
0.9643
0.5478
0.8203
0.8216
0.8149
0.8155
0.8082
0.8089
0.3324
0.3299
0.7381
0.8404
0.7413
0.8332
0.8384
0.7894
0.7926
0.8263
0.8302
0.7944
0.7978
0.7511
0.8901
0.7532
0.8440
0.8474
0.7563
0.7585
0.7990
0.8001
0.8439
0.8471
0.5410
0.8952
0.5426
0.8043
0.8062
0.8170
0.8168
0.8075
0.8070
0.3308
0.3294
0.7357
0.7701
0.7376
0.8332
0.8393
0.7939
0.7972
0.8297
0.8307
0.7962
0.8006
0.7759
0.7686
0.7742
0.8519
0.8584
0.7872
0.7848
0.8007
0.7989
0.8655
0.8671
0.5313
0.7842
0.5349
0.8515
0.8558
0.8136
0.8133
0.8625
0.8611
0.3267
0.3252
0.7562
0.7897
0.7595
0.8299
0.8344
0.7917
0.7937
0.8240
0.8257
0.8011
0.8069
0.7508
0.7242
0.7521
0.8356
0.8421
0.7750
0.7779
0.7980
0.7999
0.8466
0.8487
0.5351
0.7275
0.5381
0.8205
0.8193
0.8109
0.8119
0.8161
0.8201
0.3286
0.3261
0.7362
0.8245
0.9682
0.7415
0.9074
0.9075
0.8558
0.8572
0.9023
0.9054
0.8412
0.8475
0.8312
0.8268
0.8360
0.9036
0.9062
0.8482
0.8564
0.8081
0.8092
0.7642
0.7647
0.8911
0.9709
0.8975
0.8818
0.8852
0.8414
0.8452
0.7694
0.7705
0.8431
0.8456
0.6335
0.9723
0.6354
0.9106
0.9135
0.8425
0.8441
0.9022
0.9024
0.8331
0.8382
0.8337
0.8742
0.8368
0.9105
0.9154
0.8586
0.8617
0.8075
0.8091
0.7618
0.7661
0.8947
0.8767
0.8940
0.8931
0.8965
0.8406
0.8410
0.7817
0.7823
0.8364
0.8405
0.6264
0.8508
0.6289
0.9077
0.9124
0.8493
0.8552
0.8993
0.9037
0.8349
0.8390
0.8333
0.8552
0.8386
0.9010
0.9068
0.8378
0.8484
0.8079
0.8129
0.7752
0.7754
0.8870
0.7843
0.8939
0.8986
0.9085
0.8464
0.8500
0.7735
0.7738
0.8198
0.8283
0.6238
0.7874
0.6258
0.9092
0.9105
0.8649
0.8662
0.9074
0.9046
0.8420
0.8469
0.8363
0.7822
0.8975
0.8409
0.9137
0.9160
0.8618
0.8666
0.8436
0.8457
0.7810
0.7786
0.8947
0.7849
0.8963
0.9129
0.9149
0.8730
0.8755
0.7943
0.7960
0.8388
0.8478
0.6205
0.9387
0.6255
0.9127
0.9155
0.8602
0.8611
0.9073
0.9070
0.8472
0.8526
0.8371
0.9409
0.8401
0.9162
0.9155
0.8614
0.8660
0.8156
0.8175
0.7746
0.7739
0.8982
0.7679
0.8984
0.9148
0.9158
0.8581
0.8615
0.7932
0.7935
0.8375
0.8449
0.6247
0.7702
0.6253
0.8838
0.8838
0.8422
0.8462
0.8682
0.8698
0.7965
0.8022
0.8079
0.8902
0.8129
0.8653
0.8713
0.8257
0.8290
0.8257
0.8256
0.8085
0.8119
0.8529
0.8924
0.8570
0.8564
0.8606
0.8144
0.8144
0.7598
0.7619
0.7931
0.7935
0.8603
0.8034
0.8592
0.8490
0.8550
0.8366
0.8404
0.8596
0.8635
0.7938
0.7962
0.8196
0.8046
0.8244
0.8594
0.8632
0.8144
0.8137
0.8157
0.8195
0.8070
0.8101
0.8561
0.8448
0.8975
0.8605
0.8665
0.8689
0.8117
0.8142
0.7600
0.7641
0.7925
0.7921
0.8535
0.8433
0.8552
0.8609
0.8676
0.8377
0.8423
0.8632
0.8694
0.7890
0.7877
0.8024
0.9343
0.8074
0.8689
0.8770
0.8116
0.8162
0.8165
0.8227
0.8002
0.8057
0.8505
0.9361
0.8595
0.8613
0.8670
0.8110
0.8144
0.7542
0.7578
0.7891
0.7841
0.8468
0.7746
0.8510
0.9051
0.9099
0.8613
0.8634
0.9135
0.9169
0.8334
0.8349
0.8313
0.7733
0.8336
0.9119
0.9147
0.8565
0.8607
0.8405
0.8460
0.8377
0.8399
0.9008
0.8053
0.9050
0.9194
0.9194
0.8539
0.8552
0.8104
0.8126
0.8227
0.8229
0.9079
0.8065
0.9082
0.9086
0.9109
0.8631
0.8656
0.8748
0.8782
0.7835
0.7885
0.8125
0.7349
0.8150
0.8666
0.8711
0.8610
0.8593
0.8303
0.8295
0.8034
0.8070
0.9048
0.7373
0.9068
0.8670
0.8719
0.8179
0.8212
0.7662
0.7699
0.7809
0.7788
0.8628
0.8279
0.8569
0.8652
0.2951
0.2925
0.3176
0.3177
0.2798
0.2815
0.2838
0.2858
0.3536
0.8299
0.3530
0.2910
0.2917
0.3244
0.3233
0.2818
0.2835
0.2876
0.2887
0.3594
0.9639
0.3558
0.2925
0.2930
0.3208
0.3205
0.2862
0.2868
0.2834
0.2827
0.3720
0.9691
0.3678
0.2975
0.2970
0.3226
0.3205
0.2832
0.2843
0.2828
0.2839
0.3622
0.8922
0.3624
0.2910
0.2916
0.3178
0.3190
0.2843
0.2867
0.2830
0.2853
0.3636
0.8930
0.3620
0.6709
0.6720
0.6542
0.6563
0.6623
0.6624
0.6842
0.6858
0.6841
0.8528
0.6869
0.6728
0.6737
0.6595
0.6595
0.6626
0.6639
0.6814
0.6852
0.6874
0.8556
0.6893
0.6711
0.6740
0.6568
0.6594
0.6611
0.6621
0.6905
0.6931
0.6889
0.7986
0.6894
0.6716
0.6729
0.6563
0.6564
0.6629
0.6621
0.6919
0.6925
0.6905
0.8033
0.6917
0.6716
0.6714
0.6603
0.6595
0.6612
0.6612
0.6880
0.6889
0.6893
0.7849
0.8565
0.6913
0.7776
0.7801
0.7897
0.7874
0.7722
0.7754
0.7942
0.7954
0.7664
0.7864
0.7708
0.7801
0.7850
0.7973
0.8002
0.7729
0.7741
0.7850
0.7899
0.7704
0.9413
0.7710
0.7711
0.7773
0.7930
0.7977
0.7735
0.7746
0.7838
0.7859
0.7534
0.9465
0.7607
0.8051
0.8073
0.8340
0.8317
0.8185
0.8174
0.8243
0.8263
0.7977
0.7827
0.7995
0.7972
0.7971
0.7939
0.7975
0.7840
0.7819
0.7903
0.7917
0.7735
0.7836
0.7773
0.8992
0.9061
0.8076
0.8086
0.8319
0.7862
0.8358
0.9479
0.9508
0.7652
0.7698
0.8095
0.8117
0.7159
0.7198
0.8391
0.7910
0.8435
0.9613
0.9629
0.9184
0.9191
0.9122
0.9131
0.8051
0.8060
0.8332
0.7838
0.8575
0.8334
0.8382
0.8705
0.8747
0.7836
0.7813
0.7429
0.7407
0.8257
0.8110
0.8283
0.8352
0.8357
1.0000
0.9944
0.7263
0.7284
0.6470
0.6489
0.8334
0.8086
0.8333
0.8226
0.8233
0.8225
0.8264
0.7825
0.7841
0.7512
0.7535
0.8018
0.8107
0.8053
0.8367
0.8419
0.8222
0.8261
0.7786
0.7760
0.7447
0.7422
0.7741
0.8097
0.7756
0.8161
0.8236
0.9366
0.9359
0.7350
0.7359
0.6554
0.6562
0.7948
0.8127
0.7949
0.7594
0.7636
0.7865
0.7868
0.7531
0.7502
0.7245
0.7258
0.7510
0.7812
0.7515
0.7758
0.7777
0.8058
0.8079
0.7229
0.7233
0.7663
0.7672
0.5339
0.7836
0.5367
0.7687
0.7707
0.7462
0.7468
0.7797
0.7790
0.3205
0.3204
0.7943
0.7520
0.7996
0.7775
0.7760
0.7853
0.7852
0.7526
0.7533
0.7418
0.7409
0.7487
0.7518
0.7493
0.7887
0.7922
0.8121
0.8148
0.7185
0.7186
0.7805
0.7797
0.5330
0.7766
0.8318
0.5355
0.7801
0.7831
0.7390
0.7403
0.7756
0.7746
0.3244
0.3220
0.7908
0.7783
0.7917
0.7682
0.7717
0.7814
0.7858
0.7455
0.7455
0.7219
0.7227
0.7386
0.7950
0.7398
0.7844
0.7832
0.7884
0.7869
0.7228
0.7218
0.7602
0.7629
0.5290
0.7973
0.5311
0.7739
0.7803
0.7397
0.7400
0.7557
0.7581
0.3242
0.3223
0.7932
0.8719
0.7949
0.7607
0.7641
0.7999
0.8002
0.7392
0.7377
0.7218
0.7242
0.7656
0.8738
0.7682
0.7827
0.7883
0.8234
0.8181
0.7159
0.7160
0.8059
0.8084
0.5185
0.7362
0.5226
0.8176
0.8247
0.7403
0.7419
0.8184
0.8162
0.3221
0.3197
0.8202
0.7385
0.8250
0.7599
0.7635
0.7835
0.7836
0.7356
0.7355
0.7289
0.7299
0.7357
0.6663
0.7378
0.7674
0.7719
0.8014
0.8031
0.7182
0.7198
0.7687
0.7698
0.5251
0.6689
0.5282
0.7894
0.7900
0.7380
0.7397
0.7636
0.7637
0.3233
0.3204
0.7983
0.7945
0.8316
0.8018
0.8044
0.8048
0.8421
0.8408
0.7931
0.7930
0.8125
0.8141
0.8408
0.7968
0.8419
0.8093
0.8076
0.8545
0.8557
0.8103
0.8110
0.7531
0.7518
0.7888
0.8337
0.7908
0.8138
0.8148
0.8543
0.8576
0.7702
0.7700
0.8545
0.8541
0.6346
0.8304
0.6358
0.8045
0.8043
0.8354
0.8353
0.7962
0.7954
0.8103
0.8101
0.8353
0.8127
0.8365
0.8137
0.8100
0.8525
0.8522
0.8060
0.8062
0.7487
0.7523
0.7927
0.8141
0.7912
0.8170
0.8176
0.8647
0.8634
0.7788
0.7784
0.8562
0.8547
0.6232
0.7779
0.6251
0.7976
0.7972
0.8330
0.8353
0.7885
0.7883
0.8064
0.8078
0.8412
0.7829
0.8422
0.8061
0.8096
0.8411
0.8433
0.7997
0.8044
0.7611
0.7591
0.7842
0.7410
0.7847
0.8149
0.8150
0.8496
0.8512
0.7642
0.7647
0.8520
0.8570
0.6169
0.7438
0.6197
0.7926
0.7903
0.8392
0.8361
0.7856
0.7825
0.7963
0.7969
0.8347
0.8070
0.8358
0.8364
0.8030
0.8011
0.8488
0.8503
0.8382
0.8391
0.7646
0.7613
0.7839
0.8103
0.7833
0.8104
0.8087
0.8667
0.8675
0.7760
0.7768
0.8527
0.8530
0.6150
0.8391
0.6195
0.7947
0.7929
0.8315
0.8300
0.7867
0.7842
0.7945
0.7974
0.8369
0.8389
0.8364
0.8022
0.8008
0.8456
0.8462
0.8034
0.8077
0.7612
0.7588
0.7831
0.8138
0.7833
0.8026
0.8019
0.8619
0.8609
0.7795
0.7784
0.8535
0.8545
0.6210
0.8160
0.6222
0.8186
0.8169
0.8533
0.8530
0.7909
0.7913
0.7978
0.7996
0.8367
0.7809
0.8394
0.7861
0.7911
0.8227
0.8251
0.8622
0.8610
0.8213
0.8282
0.7947
0.7800
0.7956
0.7791
0.7845
0.8203
0.8219
0.8331
0.8343
0.8017
0.8004
0.7944
0.7495
0.7940
0.7863
0.7915
0.8475
0.8495
0.7852
0.7893
0.7987
0.7978
0.8486
0.7507
0.8491
0.7949
0.7964
0.8150
0.8142
0.8576
0.8590
0.8194
0.8237
0.7927
0.7801
0.8349
0.7958
0.7869
0.7904
0.8352
0.8341
0.8415
0.8457
0.7955
0.7931
0.7892
0.7787
0.7905
0.7816
0.7865
0.8415
0.8443
0.7805
0.7832
0.7854
0.7819
0.8391
0.8314
0.8416
0.7860
0.7921
0.8124
0.8142
0.8489
0.8526
0.8255
0.8320
0.7803
0.8284
0.7873
0.7828
0.7873
0.8298
0.8345
0.8381
0.8413
0.7837
0.7826
0.7790
0.8577
0.7816
0.8147
0.8178
0.8579
0.8576
0.8200
0.8224
0.8080
0.8116
0.8388
0.8569
0.8404
0.8228
0.8261
0.8595
0.8576
0.8661
0.8695
0.8801
0.8790
0.8136
0.7376
0.8157
0.8277
0.8306
0.8689
0.8719
0.9057
0.9035
0.8225
0.8209
0.8234
0.7369
0.8245
0.8130
0.8151
0.8603
0.8601
0.7805
0.7838
0.7771
0.7787
0.8327
0.6718
0.8379
0.7843
0.7870
0.8580
0.8575
0.8617
0.8582
0.8305
0.8349
0.8136
0.6729
0.8166
0.7874
0.7915
0.8277
0.8318
0.8563
0.8585
0.7879
0.7841
0.7880
0.8011
0.7894
0.7910
0.2869
0.2836
0.3071
0.3067
0.2727
0.2730
0.2640
0.2656
0.3427
0.8042
0.3414
0.2835
0.2832
0.3148
0.3141
0.2772
0.2778
0.2659
0.2668
0.3470
0.8197
0.3425
0.2851
0.2852
0.3143
0.3141
0.2799
0.2801
0.2619
0.2614
0.3547
0.8216
0.3502
0.2900
0.2891
0.3156
0.3137
0.2786
0.2790
0.2612
0.2617
0.3485
0.8261
0.3489
0.2826
0.2825
0.3124
0.3137
0.2780
0.2794
0.2617
0.2638
0.3515
0.8250
0.3486
0.6717
0.6729
0.6589
0.6603
0.6563
0.6561
0.6979
0.6988
0.6558
0.7711
0.6569
0.6759
0.6772
0.6632
0.6620
0.6536
0.6547
0.6902
0.6944
0.6574
0.7722
0.6588
0.6753
0.6775
0.6620
0.6641
0.6536
0.6548
0.7044
0.7067
0.6494
0.7514
0.6497
0.6722
0.6729
0.6615
0.6609
0.6555
0.6541
0.7074
0.7073
0.6516
0.7531
0.6525
0.6734
0.6727
0.6654
0.6640
0.6556
0.6549
0.7022
0.7029
0.6506
0.8010
0.7884
0.6517
0.7834
0.7874
0.7946
0.7951
0.7752
0.7782
0.8053
0.8070
0.7743
0.8007
0.7770
0.7818
0.7904
0.7993
0.8014
0.7745
0.7765
0.7991
0.8027
0.7713
0.8298
0.7703
0.7747
0.7810
0.7995
0.8036
0.7712
0.7702
0.7982
0.8000
0.7572
0.8327
0.7608
0.8273
0.8291
0.8547
0.8522
0.8346
0.8342
0.8566
0.8573
0.8021
0.8119
0.8072
0.8012
0.8025
0.7976
0.8022
0.7850
0.7837
0.8012
0.8034
0.7781
0.8102
0.7790
0.7724
0.7771
0.7447
0.7448
0.7721
0.7467
0.7784
0.8375
0.8355
0.9092
0.9107
0.7361
0.7351
0.6528
0.6546
0.7853
0.7481
0.7895
0.8100
0.8095
0.8295
0.8310
0.8296
0.8323
0.7491
0.7502
0.8563
0.8075
0.8588
0.8271
0.8335
0.8793
0.8847
0.7811
0.7798
0.7454
0.7439
0.8216
0.8154
0.8272
0.8293
0.8314
0.9944
1.0000
0.7253
0.7279
0.6456
0.6479
0.8341
0.8066
0.8356
0.8166
0.8187
0.8228
0.8282
0.7835
0.7852
0.7495
0.7527
0.8051
0.8088
0.8099
0.8307
0.8373
0.8277
0.8326
0.7769
0.7754
0.7464
0.7449
0.7737
0.8150
0.7759
0.8134
0.8211
0.9364
0.9397
0.7337
0.7353
0.6546
0.6557
0.7954
0.8185
0.7965
0.7582
0.7636
0.7894
0.7899
0.7498
0.7474
0.7241
0.7262
0.7541
0.7800
0.7554
0.7752
0.7784
0.8089
0.8117
0.7216
0.7227
0.7668
0.7684
0.5340
0.7829
0.5375
0.7720
0.7744
0.7453
0.7464
0.7837
0.7835
0.3226
0.3227
0.7974
0.7533
0.8037
0.7761
0.7760
0.7860
0.7870
0.7476
0.7491
0.7418
0.7416
0.7529
0.7538
0.7541
0.7858
0.7904
0.8139
0.8176
0.7175
0.7181
0.7820
0.7816
0.5335
0.7764
0.8260
0.5363
0.7804
0.7844
0.7380
0.7396
0.7780
0.7775
0.3265
0.3242
0.7947
0.7787
0.7959
0.7667
0.7721
0.7824
0.7876
0.7410
0.7423
0.7208
0.7227
0.7421
0.7963
0.7439
0.7837
0.7841
0.7914
0.7903
0.7212
0.7208
0.7608
0.7641
0.5293
0.7995
0.5316
0.7755
0.7821
0.7384
0.7394
0.7584
0.7621
0.3259
0.3242
0.7967
0.8780
0.7992
0.7589
0.7633
0.8007
0.8017
0.7349
0.7347
0.7219
0.7251
0.7663
0.8807
0.7702
0.7799
0.7875
0.8272
0.8244
0.7151
0.7156
0.8088
0.8124
0.5194
0.7365
0.5238
0.8152
0.8239
0.7385
0.7409
0.8174
0.8175
0.3236
0.3215
0.8255
0.7396
0.8317
0.7582
0.7633
0.7838
0.7854
0.7318
0.7328
0.7285
0.7302
0.7384
0.6663
0.7412
0.7668
0.7719
0.8045
0.8074
0.7169
0.7193
0.7686
0.7705
0.5252
0.6695
0.5285
0.7899
0.7912
0.7378
0.7400
0.7658
0.7674
0.3248
0.3221
0.8012
0.7965
0.8271
0.8060
0.8016
0.8030
0.8387
0.8375
0.7916
0.7918
0.8107
0.8125
0.8407
0.7999
0.8422
0.8072
0.8057
0.8547
0.8555
0.8147
0.8165
0.7518
0.7515
0.7879
0.8269
0.7896
0.8149
0.8157
0.8554
0.8599
0.7690
0.7693
0.8527
0.8535
0.6343
0.8246
0.6360
0.8020
0.8024
0.8359
0.8364
0.7939
0.7935
0.8099
0.8104
0.8352
0.8169
0.8373
0.8118
0.8086
0.8515
0.8518
0.8103
0.8113
0.7480
0.7521
0.7900
0.8191
0.7896
0.8179
0.8188
0.8687
0.8684
0.7782
0.7788
0.8547
0.8537
0.6235
0.7778
0.6257
0.7956
0.7956
0.8309
0.8332
0.7871
0.7868
0.8067
0.8084
0.8414
0.7831
0.8433
0.8053
0.8087
0.8408
0.8435
0.8048
0.8107
0.7618
0.7608
0.7828
0.7406
0.7835
0.8125
0.8132
0.8518
0.8536
0.7644
0.7655
0.8512
0.8563
0.6175
0.7441
0.6204
0.7907
0.7890
0.8362
0.8336
0.7832
0.7810
0.7955
0.7967
0.8347
0.8106
0.8399
0.8364
0.8007
0.7996
0.8470
0.8492
0.8418
0.8448
0.7627
0.7605
0.7814
0.8146
0.7819
0.8079
0.8074
0.8641
0.8663
0.7736
0.7752
0.8495
0.8506
0.6159
0.8364
0.6205
0.7924
0.7912
0.8282
0.8274
0.7848
0.7835
0.7929
0.7962
0.8371
0.8374
0.8368
0.7998
0.7990
0.8421
0.8448
0.8078
0.8131
0.7601
0.7587
0.7812
0.8180
0.7822
0.8011
0.8013
0.8621
0.8618
0.7771
0.7763
0.8497
0.8516
0.6213
0.8206
0.6227
0.8212
0.8204
0.8542
0.8543
0.7920
0.7925
0.7976
0.8002
0.8398
0.7804
0.8433
0.7857
0.7922
0.8214
0.8246
0.8645
0.8642
0.8239
0.8310
0.7965
0.7802
0.7975
0.7814
0.7872
0.8202
0.8224
0.8347
0.8364
0.8004
0.8002
0.7966
0.7517
0.7966
0.7878
0.7932
0.8462
0.8491
0.7866
0.7913
0.8004
0.7995
0.8514
0.7533
0.8518
0.7968
0.7983
0.8157
0.8150
0.8607
0.8638
0.8210
0.8259
0.7937
0.7795
0.8402
0.7969
0.7874
0.7923
0.8348
0.8352
0.8453
0.8508
0.7945
0.7933
0.7919
0.7790
0.7937
0.7821
0.7871
0.8416
0.8449
0.7834
0.7856
0.7869
0.7838
0.8443
0.8302
0.8466
0.7854
0.7920
0.8151
0.8176
0.8528
0.8564
0.8281
0.8349
0.7828
0.8285
0.7891
0.7846
0.7895
0.8318
0.8378
0.8406
0.8443
0.7832
0.7824
0.7798
0.8620
0.7832
0.8113
0.8153
0.8542
0.8550
0.8185
0.8221
0.8051
0.8091
0.8393
0.8622
0.8423
0.8205
0.8245
0.8567
0.8558
0.8691
0.8723
0.8782
0.8806
0.8108
0.7363
0.8146
0.8243
0.8294
0.8669
0.8723
0.9047
0.9078
0.8200
0.8189
0.8197
0.7363
0.8222
0.8101
0.8135
0.8575
0.8572
0.7817
0.7851
0.7753
0.7774
0.8367
0.6720
0.8428
0.7851
0.7881
0.8560
0.8565
0.8633
0.8617
0.8317
0.8372
0.8101
0.6737
0.8142
0.7876
0.7924
0.8273
0.8328
0.8595
0.8625
0.7876
0.7847
0.7858
0.8026
0.7896
0.7901
0.2901
0.2869
0.3097
0.3093
0.2725
0.2729
0.2638
0.2649
0.3442
0.8068
0.3435
0.2864
0.2863
0.3172
0.3167
0.2765
0.2772
0.2651
0.2661
0.3491
0.8163
0.3449
0.2878
0.2880
0.3180
0.3178
0.2793
0.2796
0.2614
0.2611
0.3576
0.8189
0.3534
0.2926
0.2919
0.3188
0.3173
0.2784
0.2788
0.2605
0.2613
0.3509
0.8277
0.3516
0.2854
0.2854
0.3158
0.3172
0.2778
0.2794
0.2611
0.2631
0.3539
0.8281
0.3513
0.6728
0.6744
0.6606
0.6624
0.6576
0.6579
0.6988
0.7005
0.6582
0.7727
0.6595
0.6770
0.6787
0.6648
0.6639
0.6554
0.6570
0.6917
0.6965
0.6600
0.7742
0.6615
0.6767
0.6789
0.6638
0.6660
0.6548
0.6564
0.7065
0.7090
0.6518
0.7501
0.6523
0.6731
0.6744
0.6633
0.6632
0.6567
0.6556
0.7090
0.7095
0.6541
0.7527
0.6554
0.6746
0.6746
0.6673
0.6662
0.6570
0.6568
0.7038
0.7050
0.6531
0.8049
0.7892
0.6546
0.7865
0.7905
0.7979
0.7991
0.7783
0.7822
0.8054
0.8083
0.7776
0.8053
0.7799
0.7839
0.7941
0.8019
0.8041
0.7781
0.7809
0.8013
0.8049
0.7737
0.8274
0.7733
0.7781
0.7846
0.8016
0.8062
0.7741
0.7740
0.8001
0.8026
0.7603
0.8312
0.7644
0.8310
0.8335
0.8522
0.8524
0.8329
0.8359
0.8543
0.8577
0.8056
0.8172
0.8123
0.8027
0.8041
0.8005
0.8053
0.7878
0.7875
0.8036
0.8064
0.7817
0.8169
0.7827
0.7719
0.7772
0.7467
0.7476
0.7739
0.7455
0.7800
0.8349
0.8340
0.9102
0.9137
0.7343
0.7342
0.6518
0.6542
0.7876
0.7474
0.7930
0.8052
0.8062
0.8301
0.8332
0.8244
0.8302
0.7468
0.7491
0.8572
0.8115
0.7305
0.8131
0.8107
0.7280
0.7287
0.8397
0.8400
0.8812
0.8809
0.7663
0.7202
0.7671
0.8140
0.8134
0.7263
0.7253
1.0000
0.9955
0.7834
0.7825
0.7860
0.7975
0.7822
0.8330
0.8328
0.7755
0.7738
0.7932
0.7936
0.8428
0.8457
0.7229
0.7998
0.7234
0.8109
0.8120
0.7204
0.7201
0.8385
0.8358
0.8591
0.8611
0.7603
0.7205
0.7596
0.8185
0.8175
0.7219
0.7188
0.9669
0.9680
0.7769
0.7740
0.7883
0.7199
0.7840
0.7602
0.7595
0.7318
0.7338
0.7870
0.7916
0.8102
0.8126
0.6956
0.8227
0.6969
0.7560
0.7550
0.7179
0.7177
0.8097
0.8106
0.7692
0.7686
0.5499
0.8179
0.5490
0.7492
0.7490
0.8065
0.8087
0.7383
0.7412
0.3329
0.3327
0.6844
0.8460
0.6862
0.7613
0.7628
0.7346
0.7345
0.7888
0.7895
0.7959
0.7962
0.6969
0.8452
0.6957
0.7501
0.7539
0.7252
0.7252
0.7974
0.7980
0.7761
0.7770
0.5473
0.7553
0.8242
0.5478
0.7406
0.7411
0.7874
0.7887
0.7527
0.7518
0.3357
0.3331
0.6824
0.7535
0.6835
0.7522
0.7569
0.7414
0.7428
0.7813
0.7894
0.8033
0.8037
0.6938
0.7913
0.6940
0.7540
0.7565
0.7029
0.7064
0.8124
0.8138
0.7730
0.7752
0.5417
0.7954
0.5426
0.7388
0.7381
0.7974
0.7969
0.7552
0.7522
0.3347
0.3324
0.6812
0.7066
0.6817
0.7535
0.7560
0.7264
0.7272
0.7859
0.7908
0.8095
0.8114
0.6930
0.7043
0.6903
0.7503
0.7528
0.7132
0.7130
0.8295
0.8279
0.7673
0.7695
0.5275
0.9128
0.5308
0.7466
0.7475
0.8330
0.8286
0.7661
0.7652
0.3589
0.3586
0.6784
0.9159
0.6791
0.7516
0.7520
0.7404
0.7420
0.7848
0.7865
0.8145
0.8156
0.6936
0.7807
0.6944
0.7469
0.7483
0.7223
0.7212
0.8120
0.8103
0.7734
0.7714
0.5371
0.7814
0.5400
0.7438
0.7425
0.8082
0.8070
0.7588
0.7589
0.3470
0.3487
0.6755
0.7649
0.8237
0.6780
0.7795
0.7794
0.7456
0.7459
0.7868
0.7879
0.7437
0.7442
0.7282
0.7632
0.7316
0.7708
0.7694
0.7473
0.7475
0.7350
0.7360
0.7345
0.7359
0.7798
0.8243
0.7806
0.7535
0.7528
0.7506
0.7486
0.7247
0.7251
0.7360
0.7364
0.6860
0.8226
0.6872
0.7750
0.7753
0.7503
0.7487
0.7887
0.7862
0.7440
0.7434
0.7276
0.7644
0.7282
0.7739
0.7760
0.7604
0.7593
0.7426
0.7405
0.7378
0.7372
0.7776
0.7633
0.7777
0.7712
0.7704
0.7458
0.7438
0.7274
0.7271
0.7392
0.7374
0.6902
0.7741
0.6904
0.7850
0.7852
0.7488
0.7495
0.7875
0.7875
0.7431
0.7435
0.7343
0.7784
0.7370
0.7770
0.7792
0.7494
0.7522
0.7398
0.7408
0.7320
0.7333
0.7786
0.8102
0.7814
0.7717
0.7759
0.7649
0.7668
0.7283
0.7274
0.7363
0.7394
0.6686
0.8141
0.6704
0.7827
0.7827
0.7496
0.7495
0.7893
0.7869
0.7402
0.7414
0.7323
0.7286
0.7681
0.7332
0.7769
0.7768
0.7491
0.7500
0.7337
0.7361
0.7220
0.7212
0.7786
0.7282
0.7799
0.7784
0.7788
0.7584
0.7609
0.7172
0.7180
0.7406
0.7392
0.6692
0.7849
0.6744
0.7833
0.7831
0.7450
0.7446
0.7852
0.7833
0.7425
0.7440
0.7342
0.7891
0.7374
0.7772
0.7765
0.7464
0.7481
0.7317
0.7322
0.7331
0.7341
0.7853
0.7182
0.7831
0.7760
0.7742
0.7581
0.7599
0.7197
0.7198
0.7390
0.7411
0.6733
0.7188
0.6747
0.7813
0.7808
0.7465
0.7469
0.7789
0.7781
0.7357
0.7353
0.7212
0.8029
0.7203
0.7804
0.7810
0.7513
0.7503
0.7292
0.7266
0.7586
0.7580
0.7805
0.8030
0.7786
0.7740
0.7746
0.7482
0.7481
0.7038
0.7042
0.7162
0.7166
0.7801
0.8360
0.7777
0.7742
0.7753
0.7525
0.7526
0.7717
0.7728
0.7236
0.7254
0.7194
0.8361
0.7193
0.7827
0.7824
0.7429
0.7429
0.7271
0.7275
0.7591
0.7586
0.7845
0.7617
0.7678
0.7829
0.7871
0.7850
0.7475
0.7472
0.7065
0.7079
0.7155
0.7141
0.7818
0.7610
0.7805
0.7880
0.7892
0.7546
0.7564
0.7824
0.7850
0.7330
0.7331
0.7152
0.7857
0.7158
0.7804
0.7826
0.7542
0.7568
0.7290
0.7303
0.7534
0.7549
0.7845
0.7870
0.7846
0.7867
0.7870
0.7486
0.7496
0.6964
0.6986
0.7187
0.7154
0.7800
0.7189
0.7838
0.7831
0.7838
0.7524
0.7535
0.7835
0.7831
0.7318
0.7309
0.7239
0.7165
0.7220
0.7835
0.7825
0.7473
0.7465
0.7303
0.7297
0.7537
0.7519
0.7796
0.9304
0.7811
0.7922
0.7905
0.7556
0.7535
0.7124
0.7146
0.7190
0.7169
0.7767
0.9308
0.7766
0.7847
0.7834
0.7501
0.7498
0.7922
0.7906
0.7328
0.7342
0.7232
0.7921
0.7216
0.7829
0.7821
0.7522
0.7499
0.7317
0.7305
0.7553
0.7541
0.7820
0.7908
0.7819
0.7817
0.7851
0.7608
0.7589
0.7002
0.7019
0.7171
0.7157
0.7735
0.7688
0.7845
0.7751
0.3179
0.3193
0.3428
0.3435
0.3007
0.3027
0.3126
0.3137
0.3616
0.7670
0.3604
0.3164
0.3173
0.3396
0.3394
0.3039
0.3052
0.3149
0.3160
0.3664
0.8397
0.3645
0.3185
0.3188
0.3383
0.3407
0.3057
0.3062
0.3144
0.3141
0.3774
0.8378
0.3737
0.3219
0.3220
0.3399
0.3408
0.3044
0.3055
0.3129
0.3142
0.3722
0.7744
0.3721
0.3198
0.3202
0.3422
0.3431
0.3075
0.3103
0.3129
0.3147
0.3727
0.7738
0.3709
0.6562
0.6563
0.6440
0.6456
0.6593
0.6586
0.6661
0.6672
0.6880
0.7974
0.6899
0.6584
0.6578
0.6499
0.6494
0.6608
0.6606
0.6684
0.6701
0.6912
0.8003
0.6924
0.6540
0.6563
0.6457
0.6475
0.6575
0.6578
0.6734
0.6754
0.7039
0.8351
0.7025
0.6566
0.6579
0.6444
0.6440
0.6586
0.6572
0.6730
0.6727
0.7043
0.8409
0.7054
0.6572
0.6562
0.6489
0.6469
0.6575
0.6570
0.6705
0.6715
0.7036
0.7249
0.7822
0.7046
0.7198
0.7192
0.7272
0.7273
0.7121
0.7116
0.7263
0.7272
0.7072
0.7275
0.7107
0.7231
0.7211
0.7343
0.7368
0.7177
0.7182
0.7224
0.7246
0.7177
0.8127
0.7184
0.7215
0.7223
0.7351
0.7357
0.7173
0.7178
0.7220
0.7229
0.7038
0.8113
0.7083
0.7202
0.7192
0.7257
0.7243
0.7136
0.7129
0.7201
0.7210
0.7056
0.7287
0.7062
0.7166
0.7141
0.7299
0.7288
0.7161
0.7151
0.7231
0.7208
0.7067
0.7283
0.7071
0.8281
0.8320
0.8607
0.8610
0.7632
0.8112
0.7623
0.8152
0.8166
0.7073
0.7112
0.9474
0.9480
0.7647
0.7668
0.7853
0.8140
0.7866
0.8429
0.8418
0.7813
0.7781
0.7991
0.7993
0.8499
0.8521
0.7326
0.7188
0.7326
0.8153
0.8141
0.7291
0.7306
0.8418
0.8436
0.8820
0.8845
0.7664
0.7224
0.7690
0.8163
0.8171
0.7284
0.7279
0.9955
1.0000
0.7829
0.7832
0.7863
0.8002
0.7837
0.8337
0.8350
0.7754
0.7750
0.7934
0.7947
0.8439
0.8481
0.7234
0.8030
0.7251
0.8123
0.8147
0.7220
0.7224
0.8392
0.8381
0.8614
0.8644
0.7601
0.7224
0.7602
0.8199
0.8204
0.7245
0.7224
0.9699
0.9735
0.7765
0.7740
0.7889
0.7226
0.7854
0.7612
0.7608
0.7322
0.7353
0.7880
0.7931
0.8099
0.8135
0.6965
0.8245
0.6983
0.7570
0.7572
0.7183
0.7189
0.8118
0.8136
0.7707
0.7712
0.5495
0.8209
0.5495
0.7512
0.7518
0.8077
0.8110
0.7392
0.7427
0.3339
0.3338
0.6842
0.8456
0.6864
0.7633
0.7658
0.7363
0.7368
0.7886
0.7900
0.7967
0.7978
0.6977
0.8464
0.6972
0.7520
0.7565
0.7262
0.7269
0.7997
0.8011
0.7771
0.7787
0.5476
0.7560
0.8253
0.5486
0.7421
0.7431
0.7890
0.7914
0.7533
0.7535
0.3376
0.3352
0.6825
0.7552
0.6841
0.7536
0.7592
0.7413
0.7434
0.7815
0.7913
0.8038
0.8053
0.6946
0.7930
0.6955
0.7554
0.7590
0.7039
0.7081
0.8158
0.8177
0.7750
0.7778
0.5423
0.7980
0.5437
0.7409
0.7412
0.7995
0.8002
0.7546
0.7533
0.3362
0.3343
0.6816
0.7090
0.6826
0.7547
0.7583
0.7272
0.7288
0.7850
0.7921
0.8097
0.8128
0.6931
0.7072
0.6912
0.7513
0.7549
0.7135
0.7142
0.8312
0.8313
0.7685
0.7721
0.5284
0.9155
0.5320
0.7471
0.7493
0.8350
0.8327
0.7663
0.7667
0.3584
0.3583
0.6793
0.9199
0.6808
0.7526
0.7546
0.7411
0.7438
0.7845
0.7877
0.8146
0.8171
0.6940
0.7806
0.6956
0.7483
0.7506
0.7227
0.7223
0.8134
0.8133
0.7750
0.7742
0.5374
0.7818
0.5408
0.7446
0.7446
0.8097
0.8102
0.7583
0.7598
0.3465
0.3484
0.6757
0.7675
0.8257
0.6790
0.7799
0.7805
0.7470
0.7482
0.7873
0.7892
0.7435
0.7457
0.7296
0.7664
0.7335
0.7705
0.7703
0.7486
0.7498
0.7363
0.7381
0.7349
0.7372
0.7793
0.8258
0.7813
0.7551
0.7552
0.7518
0.7509
0.7258
0.7266
0.7383
0.7395
0.6851
0.8249
0.6873
0.7754
0.7765
0.7517
0.7509
0.7880
0.7867
0.7445
0.7447
0.7283
0.7654
0.7296
0.7752
0.7779
0.7623
0.7618
0.7442
0.7428
0.7381
0.7389
0.7770
0.7650
0.7781
0.7727
0.7728
0.7479
0.7467
0.7289
0.7292
0.7412
0.7401
0.6914
0.7761
0.6920
0.7853
0.7868
0.7496
0.7520
0.7874
0.7891
0.7440
0.7452
0.7349
0.7804
0.7385
0.7771
0.7798
0.7496
0.7537
0.7401
0.7421
0.7336
0.7357
0.7786
0.8112
0.7825
0.7739
0.7785
0.7669
0.7693
0.7290
0.7291
0.7365
0.7409
0.6673
0.8155
0.6690
0.7827
0.7841
0.7506
0.7515
0.7885
0.7878
0.7402
0.7427
0.7323
0.7294
0.7693
0.7337
0.7776
0.7789
0.7495
0.7517
0.7338
0.7367
0.7229
0.7229
0.7781
0.7298
0.7804
0.7790
0.7805
0.7606
0.7639
0.7167
0.7190
0.7414
0.7409
0.6677
0.7870
0.6735
0.7836
0.7845
0.7459
0.7465
0.7857
0.7853
0.7433
0.7457
0.7339
0.7921
0.7382
0.7780
0.7781
0.7476
0.7502
0.7324
0.7337
0.7329
0.7350
0.7852
0.7192
0.7843
0.7769
0.7764
0.7602
0.7630
0.7205
0.7215
0.7390
0.7425
0.6726
0.7208
0.6744
0.7812
0.7816
0.7482
0.7495
0.7797
0.7795
0.7362
0.7372
0.7214
0.8050
0.7217
0.7801
0.7821
0.7522
0.7523
0.7304
0.7288
0.7595
0.7600
0.7804
0.8066
0.7795
0.7753
0.7763
0.7494
0.7503
0.7046
0.7058
0.7171
0.7186
0.7792
0.8358
0.7779
0.7744
0.7762
0.7531
0.7542
0.7725
0.7742
0.7258
0.7283
0.7200
0.8373
0.7213
0.7819
0.7830
0.7436
0.7444
0.7277
0.7294
0.7599
0.7602
0.7842
0.7612
0.7698
0.7835
0.7869
0.7860
0.7484
0.7492
0.7071
0.7092
0.7165
0.7162
0.7813
0.7615
0.7812
0.7871
0.7894
0.7558
0.7591
0.7825
0.7864
0.7328
0.7337
0.7156
0.7886
0.7169
0.7807
0.7838
0.7547
0.7579
0.7300
0.7324
0.7556
0.7577
0.7844
0.7907
0.7857
0.7863
0.7880
0.7505
0.7519
0.6977
0.7007
0.7197
0.7177
0.7789
0.7204
0.7834
0.7822
0.7844
0.7532
0.7550
0.7837
0.7847
0.7317
0.7322
0.7238
0.7187
0.7234
0.7829
0.7835
0.7482
0.7488
0.7308
0.7312
0.7546
0.7541
0.7789
0.9317
0.7819
0.7914
0.7912
0.7569
0.7560
0.7130
0.7162
0.7198
0.7187
0.7767
0.9332
0.7775
0.7838
0.7839
0.7506
0.7519
0.7927
0.7925
0.7330
0.7360
0.7232
0.7917
0.7223
0.7836
0.7837
0.7528
0.7513
0.7323
0.7326
0.7564
0.7565
0.7814
0.7909
0.7830
0.7812
0.7857
0.7622
0.7613
0.7015
0.7041
0.7183
0.7179
0.7732
0.7696
0.7847
0.7757
0.3184
0.3197
0.3431
0.3439
0.3010
0.3034
0.3136
0.3146
0.3629
0.7690
0.3624
0.3167
0.3177
0.3398
0.3399
0.3040
0.3051
0.3156
0.3168
0.3677
0.8402
0.3653
0.3186
0.3189
0.3385
0.3404
0.3064
0.3068
0.3149
0.3148
0.3797
0.8400
0.3758
0.3217
0.3222
0.3404
0.3413
0.3052
0.3063
0.3136
0.3151
0.3729
0.7753
0.3731
0.3197
0.3204
0.3418
0.3432
0.3082
0.3111
0.3135
0.3154
0.3740
0.7757
0.3726
0.6597
0.6603
0.6469
0.6490
0.6622
0.6619
0.6689
0.6707
0.6921
0.7971
0.6945
0.6620
0.6618
0.6526
0.6528
0.6641
0.6644
0.6712
0.6736
0.6944
0.8012
0.6961
0.6574
0.6602
0.6488
0.6508
0.6600
0.6607
0.6762
0.6783
0.7072
0.8363
0.7061
0.6599
0.6614
0.6473
0.6473
0.6614
0.6602
0.6759
0.6763
0.7081
0.8435
0.7097
0.6605
0.6599
0.6518
0.6501
0.6600
0.6599
0.6732
0.6747
0.7072
0.7259
0.7829
0.7087
0.7217
0.7218
0.7290
0.7296
0.7134
0.7140
0.7277
0.7292
0.7085
0.7289
0.7125
0.7247
0.7236
0.7367
0.7397
0.7194
0.7208
0.7242
0.7270
0.7184
0.8138
0.7198
0.7225
0.7240
0.7353
0.7368
0.7189
0.7204
0.7235
0.7249
0.7033
0.8136
0.7087
0.7198
0.7204
0.7264
0.7258
0.7159
0.7164
0.7214
0.7231
0.7046
0.7298
0.7064
0.7185
0.7167
0.7309
0.7308
0.7183
0.7184
0.7245
0.7230
0.7070
0.7302
0.7084
0.8293
0.8346
0.8625
0.8637
0.7631
0.8132
0.7634
0.8182
0.8206
0.7094
0.7137
0.9514
0.9537
0.7638
0.7665
0.7844
0.8172
0.7876
0.8433
0.8440
0.7813
0.7793
0.7987
0.8011
0.8509
0.8543
0.7333
0.7204
0.6568
0.7138
0.7102
0.6494
0.6480
0.7219
0.7207
0.7339
0.7299
0.6934
0.6487
0.6922
0.7147
0.7101
0.6470
0.6456
0.7834
0.7829
1.0000
0.9968
0.6966
0.6983
0.6946
0.7217
0.7181
0.6921
0.6887
0.6825
0.6821
0.7541
0.7559
0.6511
0.6982
0.6514
0.7074
0.7055
0.6389
0.6383
0.7205
0.7198
0.7194
0.7197
0.6874
0.6462
0.6842
0.7132
0.7106
0.6435
0.6391
0.7831
0.7812
0.9546
0.9518
0.6892
0.6462
0.6889
0.6834
0.6835
0.6433
0.6448
0.7226
0.7247
0.7122
0.7123
0.6186
0.7182
0.6202
0.6752
0.6743
0.6326
0.6328
0.7027
0.7035
0.6496
0.6481
0.5513
0.7128
0.5499
0.6667
0.6671
0.6965
0.6975
0.6443
0.6464
0.3228
0.3220
0.6159
0.7185
0.6192
0.6811
0.6829
0.6412
0.6407
0.7200
0.7204
0.7006
0.7006
0.6200
0.7162
0.6196
0.6621
0.6639
0.6304
0.6310
0.7009
0.6998
0.6558
0.6552
0.5471
0.6892
0.7240
0.5479
0.6581
0.6599
0.6875
0.6864
0.6480
0.6508
0.3246
0.3238
0.6134
0.6858
0.6146
0.6712
0.6737
0.6394
0.6393
0.7130
0.7186
0.6902
0.6884
0.6147
0.6992
0.6136
0.6617
0.6628
0.6163
0.6197
0.6863
0.6867
0.6461
0.6485
0.5415
0.6993
0.5432
0.6464
0.6457
0.6751
0.6726
0.6571
0.6511
0.3231
0.3234
0.6141
0.6417
0.6141
0.6741
0.6750
0.6319
0.6295
0.7138
0.7153
0.6946
0.6944
0.6143
0.6384
0.6098
0.6641
0.6644
0.6258
0.6254
0.6989
0.6950
0.6455
0.6450
0.5287
0.7745
0.5314
0.6509
0.6484
0.7000
0.6963
0.6602
0.6600
0.3469
0.3463
0.6045
0.7728
0.6046
0.6694
0.6666
0.6371
0.6382
0.7140
0.7148
0.6942
0.6944
0.6122
0.9561
0.6134
0.6606
0.6610
0.6286
0.6268
0.6891
0.6855
0.6504
0.6461
0.5369
0.9537
0.5388
0.6464
0.6406
0.6905
0.6878
0.6500
0.6506
0.3383
0.3396
0.6035
0.6816
0.7213
0.6058
0.7211
0.7183
0.6853
0.6838
0.7204
0.7200
0.7172
0.7192
0.6653
0.6791
0.6690
0.7151
0.7131
0.6909
0.6923
0.6545
0.6579
0.7349
0.7345
0.7222
0.7136
0.7198
0.7024
0.7002
0.6824
0.6776
0.7095
0.7072
0.6770
0.6804
0.7461
0.7113
0.7480
0.7134
0.7125
0.6970
0.6976
0.7220
0.7224
0.7203
0.7206
0.6667
0.6907
0.6665
0.7252
0.7219
0.7001
0.6972
0.6656
0.6632
0.7306
0.7293
0.7211
0.6879
0.7198
0.7161
0.7137
0.6732
0.6749
0.7077
0.7050
0.6824
0.6849
0.7543
0.6795
0.7550
0.7184
0.7170
0.6857
0.6869
0.7204
0.7189
0.7264
0.7259
0.6647
0.6823
0.6650
0.7160
0.7151
0.6903
0.6878
0.6714
0.6704
0.7314
0.7302
0.7175
0.7538
0.7182
0.7230
0.7190
0.6787
0.6829
0.7059
0.7048
0.6880
0.6906
0.7483
0.7550
0.7484
0.7180
0.7159
0.6954
0.6957
0.7178
0.7169
0.7304
0.7288
0.6678
0.6539
0.6860
0.6678
0.7204
0.7167
0.6941
0.6927
0.6673
0.6693
0.7266
0.7239
0.7133
0.6550
0.7128
0.7228
0.7215
0.6719
0.6773
0.6992
0.7000
0.6924
0.6922
0.7565
0.6986
0.7564
0.7249
0.7223
0.6933
0.6940
0.7174
0.7151
0.7281
0.7273
0.6681
0.6986
0.6713
0.7184
0.7180
0.6918
0.6919
0.6640
0.6630
0.7290
0.7271
0.7225
0.6421
0.7194
0.7240
0.7199
0.6751
0.6764
0.7035
0.7037
0.6957
0.6915
0.7555
0.6435
0.7565
0.7100
0.7069
0.6823
0.6834
0.7003
0.6985
0.7096
0.7098
0.6592
0.7113
0.6581
0.7003
0.7018
0.6962
0.6951
0.6560
0.6542
0.6636
0.6621
0.7041
0.7089
0.7055
0.7012
0.7014
0.6798
0.6787
0.6426
0.6425
0.6885
0.6884
0.7043
0.7078
0.7038
0.6986
0.6986
0.6863
0.6851
0.6952
0.6922
0.6969
0.6970
0.6508
0.7079
0.6511
0.7073
0.7058
0.6873
0.6883
0.6620
0.6614
0.6628
0.6623
0.7098
0.6849
0.6855
0.7064
0.7111
0.7085
0.6682
0.6679
0.6386
0.6404
0.6837
0.6831
0.7020
0.6824
0.7015
0.7086
0.7077
0.6774
0.6786
0.7022
0.7050
0.7112
0.7076
0.6488
0.6971
0.6488
0.7041
0.7063
0.6931
0.6946
0.6588
0.6585
0.6552
0.6575
0.7085
0.6971
0.7076
0.7103
0.7066
0.6631
0.6652
0.6419
0.6427
0.6858
0.6820
0.7050
0.6452
0.7078
0.7223
0.7155
0.6775
0.6802
0.7109
0.7077
0.7209
0.7156
0.6576
0.6436
0.6536
0.7165
0.7105
0.6897
0.6893
0.6564
0.6560
0.6642
0.6637
0.7128
0.7777
0.7146
0.7214
0.7173
0.6732
0.6702
0.6484
0.6469
0.6960
0.6910
0.7095
0.7773
0.7077
0.7147
0.7090
0.6769
0.6766
0.7081
0.7049
0.7058
0.7055
0.6586
0.9598
0.6559
0.7030
0.7012
0.6967
0.6939
0.6613
0.6570
0.6581
0.6565
0.7190
0.9598
0.7152
0.7111
0.7103
0.6652
0.6631
0.6405
0.6411
0.6882
0.6844
0.7018
0.6868
0.6840
0.7034
0.2968
0.2982
0.3193
0.3200
0.2866
0.2879
0.2951
0.2953
0.3745
0.6834
0.3729
0.2957
0.2968
0.3218
0.3203
0.2892
0.2896
0.2945
0.2947
0.3738
0.7178
0.3724
0.3004
0.2996
0.3179
0.3197
0.2921
0.2921
0.2977
0.2978
0.3871
0.7165
0.3843
0.3025
0.3024
0.3182
0.3184
0.2907
0.2915
0.2963
0.2972
0.3792
0.6855
0.3794
0.2994
0.3005
0.3185
0.3191
0.2941
0.2962
0.2966
0.2980
0.3785
0.6857
0.3777
0.6351
0.6351
0.6248
0.6266
0.6292
0.6283
0.6463
0.6479
0.6621
0.6933
0.6624
0.6392
0.6382
0.6271
0.6268
0.6288
0.6281
0.6458
0.6465
0.6637
0.6906
0.6646
0.6352
0.6355
0.6274
0.6281
0.6256
0.6265
0.6541
0.6538
0.6763
0.7647
0.6745
0.6393
0.6411
0.6262
0.6261
0.6286
0.6277
0.6530
0.6524
0.6767
0.7633
0.6774
0.6399
0.6394
0.6281
0.6269
0.6282
0.6280
0.6505
0.6512
0.6783
0.6503
0.6820
0.6777
0.6924
0.6909
0.6784
0.6819
0.6938
0.6910
0.6835
0.6854
0.6613
0.6536
0.6618
0.7060
0.6973
0.6825
0.6862
0.6876
0.6893
0.6810
0.6802
0.6641
0.7044
0.6625
0.6926
0.6939
0.6852
0.6853
0.6937
0.6916
0.6772
0.6796
0.6629
0.7042
0.6661
0.7016
0.6986
0.6836
0.6826
0.6969
0.6939
0.6916
0.6933
0.6730
0.6503
0.6693
0.6924
0.6889
0.6851
0.6811
0.6979
0.6957
0.6806
0.6792
0.6601
0.6498
0.6606
0.7264
0.7234
0.7225
0.7194
0.6838
0.7510
0.6852
0.7069
0.7065
0.6385
0.6397
0.7778
0.7774
0.9463
0.9463
0.6983
0.7538
0.6930
0.7295
0.7243
0.6929
0.6893
0.6964
0.6907
0.7773
0.7749
0.6599
0.6481
0.6592
0.7164
0.7136
0.6505
0.6500
0.7250
0.7244
0.7346
0.7308
0.6949
0.6499
0.6937
0.7177
0.7141
0.6489
0.6479
0.7825
0.7832
0.9968
1.0000
0.6978
0.7008
0.6970
0.7254
0.7224
0.6952
0.6920
0.6833
0.6836
0.7545
0.7572
0.6516
0.7015
0.6526
0.7101
0.7091
0.6397
0.6399
0.7232
0.7227
0.7205
0.7211
0.6868
0.6472
0.6852
0.7149
0.7138
0.6449
0.6409
0.7834
0.7826
0.9550
0.9537
0.6896
0.6478
0.6902
0.6849
0.6855
0.6448
0.6468
0.7235
0.7261
0.7141
0.7150
0.6202
0.7201
0.6223
0.6786
0.6780
0.6334
0.6340
0.7041
0.7052
0.6510
0.6500
0.5518
0.7151
0.5512
0.6681
0.6690
0.6985
0.6991
0.6460
0.6479
0.3222
0.3217
0.6164
0.7192
0.6202
0.6849
0.6874
0.6423
0.6422
0.7224
0.7236
0.7019
0.7026
0.6218
0.7171
0.6216
0.6657
0.6679
0.6316
0.6324
0.7022
0.7020
0.6579
0.6578
0.5483
0.6898
0.7275
0.5495
0.6603
0.6625
0.6896
0.6890
0.6493
0.6522
0.3240
0.3234
0.6138
0.6873
0.6154
0.6745
0.6777
0.6409
0.6414
0.7162
0.7218
0.6916
0.6903
0.6159
0.7014
0.6151
0.6653
0.6672
0.6172
0.6214
0.6882
0.6888
0.6484
0.6507
0.5427
0.7023
0.5448
0.6477
0.6475
0.6776
0.6755
0.6573
0.6520
0.3225
0.3230
0.6150
0.6431
0.6151
0.6783
0.6796
0.6339
0.6323
0.7163
0.7188
0.6963
0.6966
0.6163
0.6403
0.6121
0.6680
0.6687
0.6277
0.6274
0.6991
0.6960
0.6478
0.6479
0.5300
0.7751
0.5330
0.6543
0.6522
0.7009
0.6980
0.6609
0.6615
0.3466
0.3458
0.6058
0.7745
0.6063
0.6716
0.6697
0.6388
0.6403
0.7166
0.7172
0.6954
0.6967
0.6134
0.9577
0.6147
0.6639
0.6651
0.6293
0.6279
0.6893
0.6871
0.6518
0.6484
0.5381
0.9568
0.5404
0.6483
0.6430
0.6924
0.6902
0.6506
0.6516
0.3378
0.3392
0.6041
0.6828
0.7250
0.6070
0.7231
0.7210
0.6880
0.6871
0.7224
0.7227
0.7189
0.7224
0.6681
0.6808
0.6724
0.7168
0.7152
0.6939
0.6963
0.6557
0.6593
0.7357
0.7361
0.7236
0.7172
0.7220
0.7039
0.7025
0.6837
0.6798
0.7123
0.7101
0.6799
0.6838
0.7458
0.7153
0.7491
0.7155
0.7150
0.6993
0.7004
0.7237
0.7246
0.7230
0.7239
0.6696
0.6935
0.6698
0.7272
0.7246
0.7021
0.6997
0.6665
0.6646
0.7313
0.7308
0.7221
0.6912
0.7217
0.7174
0.7157
0.6760
0.6781
0.7103
0.7078
0.6845
0.6876
0.7539
0.6804
0.7548
0.7206
0.7196
0.6884
0.6902
0.7221
0.7215
0.7287
0.7284
0.6672
0.6834
0.6684
0.7183
0.7178
0.6921
0.6903
0.6725
0.6722
0.7329
0.7325
0.7189
0.7552
0.7203
0.7244
0.7208
0.6805
0.6850
0.7082
0.7077
0.6892
0.6928
0.7477
0.7565
0.7478
0.7198
0.7185
0.6990
0.7000
0.7199
0.7194
0.7321
0.7315
0.6701
0.6546
0.6889
0.6704
0.7227
0.7199
0.6971
0.6965
0.6689
0.6713
0.7278
0.7258
0.7144
0.6563
0.7145
0.7247
0.7243
0.6741
0.6801
0.7017
0.7029
0.6937
0.6946
0.7557
0.7020
0.7563
0.7268
0.7250
0.6960
0.6975
0.7192
0.7184
0.7302
0.7301
0.6708
0.7027
0.6747
0.7202
0.7206
0.6941
0.6953
0.6650
0.6643
0.7300
0.7291
0.7235
0.6434
0.7214
0.7261
0.7229
0.6769
0.6788
0.7065
0.7071
0.6966
0.6938
0.7549
0.6451
0.7564
0.7123
0.7100
0.6847
0.6864
0.7015
0.7001
0.7120
0.7129
0.6616
0.7131
0.6612
0.7014
0.7038
0.6985
0.6980
0.6583
0.6567
0.6645
0.6637
0.7058
0.7120
0.7078
0.7025
0.7030
0.6810
0.6805
0.6437
0.6437
0.6918
0.6921
0.7054
0.7088
0.7054
0.7004
0.7011
0.6879
0.6873
0.6969
0.6952
0.6997
0.7002
0.6530
0.7091
0.6541
0.7081
0.7075
0.6893
0.6902
0.6638
0.6641
0.6635
0.6635
0.7113
0.6855
0.6890
0.7087
0.7116
0.7102
0.6697
0.6701
0.6396
0.6419
0.6858
0.6861
0.7030
0.6835
0.7035
0.7102
0.7099
0.6797
0.6813
0.7035
0.7071
0.7127
0.7098
0.6509
0.7000
0.6513
0.7053
0.7085
0.6953
0.6971
0.6602
0.6609
0.6564
0.6589
0.7103
0.7005
0.7103
0.7111
0.7084
0.6652
0.6676
0.6430
0.6444
0.6882
0.6847
0.7060
0.6466
0.7094
0.7244
0.7184
0.6801
0.6834
0.7127
0.7103
0.7234
0.7187
0.6605
0.6456
0.6573
0.7184
0.7130
0.6924
0.6929
0.6591
0.6593
0.6653
0.6662
0.7145
0.7776
0.7174
0.7231
0.7198
0.6751
0.6727
0.6502
0.6492
0.6991
0.6947
0.7114
0.7776
0.7103
0.7172
0.7124
0.6794
0.6800
0.7091
0.7064
0.7069
0.7079
0.6615
0.9594
0.6592
0.7045
0.7032
0.6996
0.6972
0.6634
0.6603
0.6589
0.6582
0.7215
0.9613
0.7184
0.7118
0.7119
0.6664
0.6652
0.6419
0.6430
0.6910
0.6877
0.7027
0.6877
0.6852
0.7051
0.2978
0.2991
0.3205
0.3211
0.2876
0.2891
0.2962
0.2964
0.3754
0.6849
0.3740
0.2967
0.2979
0.3230
0.3216
0.2899
0.2905
0.2955
0.2959
0.3746
0.7213
0.3734
0.3011
0.3004
0.3191
0.3210
0.2934
0.2932
0.2983
0.2986
0.3886
0.7205
0.3857
0.3031
0.3033
0.3196
0.3200
0.2919
0.2928
0.2970
0.2979
0.3802
0.6878
0.3806
0.3001
0.3014
0.3199
0.3207
0.2952
0.2976
0.2973
0.2986
0.3798
0.6888
0.3792
0.6365
0.6371
0.6264
0.6285
0.6302
0.6296
0.6478
0.6502
0.6646
0.6940
0.6653
0.6411
0.6404
0.6290
0.6292
0.6302
0.6299
0.6475
0.6486
0.6658
0.6921
0.6668
0.6365
0.6370
0.6285
0.6300
0.6270
0.6279
0.6556
0.6557
0.6783
0.7657
0.6769
0.6404
0.6427
0.6279
0.6281
0.6300
0.6292
0.6545
0.6544
0.6794
0.7645
0.6805
0.6414
0.6411
0.6299
0.6289
0.6293
0.6292
0.6517
0.6530
0.6808
0.6515
0.6837
0.6806
0.6933
0.6926
0.6800
0.6839
0.6952
0.6928
0.6842
0.6867
0.6625
0.6550
0.6635
0.7084
0.6993
0.6838
0.6881
0.6881
0.6910
0.6826
0.6824
0.6646
0.7066
0.6637
0.6932
0.6955
0.6864
0.6872
0.6947
0.6933
0.6786
0.6816
0.6635
0.7071
0.6673
0.7031
0.7010
0.6857
0.6852
0.6991
0.6968
0.6935
0.6960
0.6749
0.6510
0.6716
0.6942
0.6911
0.6861
0.6829
0.6996
0.6979
0.6821
0.6813
0.6613
0.6508
0.6622
0.7279
0.7257
0.7233
0.7207
0.6845
0.7520
0.6860
0.7099
0.7106
0.6397
0.6413
0.7786
0.7788
0.9472
0.9487
0.6983
0.7552
0.6942
0.7331
0.7289
0.6960
0.6922
0.6990
0.6934
0.7771
0.7753
0.6616
0.6490
0.8561
0.8680
0.8655
0.8600
0.8618
0.8272
0.8269
0.7846
0.7829
0.8798
0.8107
0.8834
0.8691
0.8676
0.8334
0.8341
0.7860
0.7863
0.6966
0.6978
1.0000
0.8442
0.9961
0.8522
0.8500
0.8445
0.8469
0.8389
0.8411
0.7586
0.7611
0.8110
0.8444
0.8170
0.8723
0.8707
0.8154
0.8174
0.8245
0.8280
0.7885
0.7870
0.8386
0.8063
0.8404
0.8767
0.8781
0.7956
0.7937
0.7879
0.7877
0.7063
0.7063
0.9445
0.8088
0.9458
0.7895
0.7908
0.8223
0.8246
0.7841
0.7817
0.7618
0.7634
0.7843
0.8238
0.7848
0.8101
0.8097
0.8092
0.8077
0.7574
0.7577
0.8172
0.8170
0.5627
0.8274
0.5636
0.8041
0.8046
0.7650
0.7653
0.8215
0.8209
0.3288
0.3289
0.7615
0.7969
0.7664
0.7911
0.7876
0.8174
0.8195
0.7839
0.7842
0.7657
0.7652
0.7828
0.7974
0.7826
0.8032
0.8056
0.8129
0.8154
0.7541
0.7538
0.8149
0.8132
0.5609
0.8292
0.8544
0.5624
0.8158
0.8175
0.7666
0.7651
0.8200
0.8211
0.3327
0.3303
0.7600
0.8335
0.7610
0.7799
0.7827
0.8373
0.8389
0.7748
0.7771
0.7660
0.7659
0.7792
0.8290
0.7807
0.8057
0.8047
0.7930
0.7934
0.7493
0.7494
0.8164
0.8177
0.5576
0.8317
0.5589
0.7959
0.8022
0.7599
0.7578
0.8160
0.8142
0.3315
0.3297
0.7565
0.7837
0.7581
0.7655
0.7680
0.8621
0.8632
0.7754
0.7747
0.7663
0.7667
0.8251
0.7813
0.8268
0.7861
0.7913
0.8484
0.8452
0.7430
0.7413
0.8611
0.8622
0.5477
0.7509
0.5517
0.8304
0.8334
0.7489
0.7483
0.8906
0.8906
0.3297
0.3270
0.7978
0.7545
0.8007
0.7639
0.7653
0.8306
0.8320
0.7749
0.7742
0.7663
0.7687
0.7806
0.7173
0.7818
0.7862
0.7892
0.8129
0.8111
0.7464
0.7456
0.8171
0.8176
0.5538
0.7194
0.5563
0.8120
0.8078
0.7524
0.7516
0.8326
0.8338
0.3304
0.3272
0.7567
0.9033
0.8553
0.7613
0.8482
0.8471
0.8382
0.8384
0.8356
0.8360
0.8362
0.8363
0.8238
0.9078
0.8255
0.8504
0.8491
0.8686
0.8689
0.8070
0.8091
0.7709
0.7702
0.8284
0.8596
0.8299
0.8407
0.8403
0.8851
0.8847
0.7644
0.7641
0.8597
0.8584
0.6294
0.8596
0.6306
0.8418
0.8428
0.8462
0.8449
0.8315
0.8306
0.8346
0.8343
0.8160
0.8384
0.8174
0.8594
0.8566
0.8734
0.8700
0.7996
0.8002
0.7702
0.7738
0.8313
0.8384
0.8315
0.8590
0.8589
0.8744
0.8742
0.7726
0.7736
0.8575
0.8553
0.6222
0.8134
0.6245
0.8505
0.8495
0.8415
0.8419
0.8282
0.8287
0.8379
0.8401
0.8228
0.8207
0.8242
0.8500
0.8530
0.8745
0.8737
0.8176
0.8229
0.7840
0.7825
0.8250
0.7481
0.8265
0.8658
0.8652
0.8923
0.8940
0.7657
0.7650
0.8483
0.8541
0.6229
0.7504
0.6242
0.8468
0.8452
0.8493
0.8467
0.8383
0.8353
0.8302
0.8320
0.8164
0.8117
0.8532
0.8171
0.8550
0.8528
0.8649
0.8635
0.8642
0.8642
0.7752
0.7720
0.8328
0.8140
0.8316
0.8634
0.8611
0.8865
0.8890
0.7698
0.7711
0.8536
0.8544
0.6191
0.8500
0.6234
0.8479
0.8473
0.8428
0.8398
0.8402
0.8374
0.8319
0.8340
0.8153
0.8543
0.8147
0.8540
0.8525
0.8687
0.8682
0.8275
0.8290
0.7783
0.7748
0.8357
0.7969
0.8350
0.8560
0.8552
0.8913
0.8881
0.7723
0.7709
0.8542
0.8566
0.6210
0.7984
0.6222
0.8598
0.8634
0.8594
0.8590
0.8443
0.8446
0.8373
0.8379
0.8277
0.8079
0.8283
0.8410
0.8454
0.8419
0.8445
0.8378
0.8365
0.8225
0.8257
0.8509
0.8095
0.8512
0.8432
0.8496
0.8182
0.8174
0.7750
0.7746
0.8109
0.8108
0.8644
0.7947
0.8639
0.8452
0.8477
0.8657
0.8674
0.8359
0.8387
0.8299
0.8313
0.8262
0.7967
0.8282
0.8580
0.8580
0.8319
0.8310
0.8357
0.8342
0.8243
0.8255
0.8575
0.8412
0.8529
0.8567
0.8481
0.8549
0.8283
0.8305
0.7789
0.7808
0.8065
0.8027
0.8500
0.8372
0.8520
0.8482
0.8497
0.8601
0.8602
0.8500
0.8500
0.8257
0.8234
0.8173
0.8613
0.8205
0.8368
0.8413
0.8481
0.8486
0.8353
0.8394
0.8177
0.8210
0.8498
0.8612
0.8493
0.8471
0.8513
0.8278
0.8337
0.7709
0.7740
0.7948
0.7912
0.8418
0.7843
0.8458
0.8581
0.8598
0.8627
0.8612
0.8849
0.8852
0.8258
0.8266
0.8145
0.7820
0.8152
0.8636
0.8652
0.8725
0.8690
0.8212
0.8251
0.8778
0.8794
0.8534
0.7775
0.8573
0.8748
0.8775
0.8738
0.8727
0.8323
0.8321
0.8157
0.8118
0.8507
0.7795
0.8558
0.8535
0.8559
0.8618
0.8606
0.8545
0.8562
0.8073
0.8123
0.8129
0.7208
0.8185
0.8477
0.8489
0.8727
0.8713
0.8334
0.8309
0.8124
0.8173
0.8535
0.7214
0.8581
0.8577
0.8604
0.8356
0.8389
0.7762
0.7803
0.7920
0.7884
0.8352
0.9096
0.8234
0.8399
0.2910
0.2878
0.3162
0.3156
0.2798
0.2811
0.2777
0.2798
0.3538
0.9135
0.3538
0.2873
0.2873
0.3231
0.3222
0.2833
0.2847
0.2814
0.2831
0.3608
0.8559
0.3571
0.2886
0.2889
0.3178
0.3173
0.2863
0.2872
0.2766
0.2763
0.3733
0.8559
0.3694
0.2933
0.2928
0.3200
0.3177
0.2844
0.2854
0.2751
0.2767
0.3636
0.8545
0.3639
0.2856
0.2861
0.3154
0.3169
0.2847
0.2869
0.2764
0.2789
0.3654
0.8536
0.3637
0.6631
0.6640
0.6481
0.6497
0.6539
0.6538
0.6843
0.6847
0.6714
0.8225
0.6732
0.6659
0.6658
0.6534
0.6525
0.6531
0.6541
0.6801
0.6831
0.6724
0.8241
0.6737
0.6648
0.6674
0.6513
0.6533
0.6545
0.6550
0.6961
0.6981
0.6766
0.7560
0.6762
0.6649
0.6658
0.6504
0.6500
0.6562
0.6549
0.6964
0.6960
0.6767
0.7580
0.6776
0.6654
0.6646
0.6542
0.6529
0.6548
0.6543
0.6920
0.6928
0.6760
0.8131
0.8243
0.6778
0.8112
0.8151
0.8246
0.8266
0.7937
0.7973
0.8150
0.8174
0.7843
0.8135
0.7889
0.8087
0.8155
0.8311
0.8317
0.7920
0.7946
0.8167
0.8205
0.7862
0.8719
0.7871
0.8043
0.8111
0.8233
0.8253
0.7933
0.7937
0.8153
0.8153
0.7708
0.8694
0.7741
0.8360
0.8356
0.8615
0.8617
0.8376
0.8421
0.8555
0.8602
0.8102
0.8137
0.8182
0.8231
0.8230
0.8218
0.8242
0.8078
0.8058
0.8218
0.8202
0.7898
0.8157
0.7877
0.8224
0.8258
0.7862
0.7863
0.8423
0.7464
0.8509
0.8844
0.8818
0.7816
0.7835
0.7764
0.7776
0.7021
0.7058
0.9288
0.7493
0.9348
0.8517
0.8508
0.8452
0.8471
0.8824
0.8851
0.7573
0.7562
0.8545
0.8066
0.8117
0.9135
0.9137
0.8009
0.8034
0.8765
0.8784
0.8002
0.7989
0.8433
0.8139
0.8465
0.9130
0.9113
0.8086
0.8066
0.7975
0.8002
0.6983
0.7008
0.8442
1.0000
0.8410
0.8989
0.9005
0.8701
0.8749
0.8673
0.8712
0.7947
0.7969
0.8042
0.9954
0.8097
0.9118
0.9157
0.7957
0.7985
0.8708
0.8709
0.8025
0.8003
0.8416
0.7931
0.8412
0.9399
0.9416
0.7949
0.7954
0.8058
0.8081
0.7075
0.7094
0.8354
0.7966
0.8334
0.8078
0.8102
0.8128
0.8143
0.7911
0.7921
0.8080
0.8129
0.7750
0.8763
0.7773
0.8391
0.8430
0.7850
0.7834
0.7827
0.7830
0.8485
0.8510
0.5409
0.8798
0.5427
0.8161
0.8187
0.7936
0.7951
0.8135
0.8148
0.3240
0.3243
0.7567
0.8137
0.7639
0.8212
0.8215
0.7974
0.7974
0.7926
0.7935
0.8159
0.8169
0.7666
0.8143
0.7683
0.8232
0.8273
0.7896
0.7943
0.7942
0.7941
0.8485
0.8491
0.5408
0.8462
0.9091
0.5426
0.8252
0.8270
0.8087
0.8099
0.8209
0.8220
0.3285
0.3256
0.7548
0.8489
0.7589
0.7980
0.8020
0.7898
0.7961
0.7727
0.7777
0.7856
0.7895
0.7656
0.9229
0.7670
0.8215
0.8234
0.7680
0.7679
0.7709
0.7718
0.8304
0.8368
0.5347
0.9286
0.5362
0.7954
0.7999
0.7822
0.7835
0.8123
0.8109
0.3260
0.3243
0.7504
0.7864
0.7514
0.7849
0.7884
0.7892
0.7880
0.7752
0.7773
0.7863
0.7908
0.7681
0.7854
0.7675
0.8007
0.8068
0.7838
0.7808
0.7758
0.7737
0.8281
0.8335
0.5256
0.7916
0.5289
0.8092
0.8122
0.7861
0.7848
0.8268
0.8279
0.3215
0.3196
0.7528
0.7961
0.7560
0.7828
0.7865
0.7880
0.7903
0.7732
0.7747
0.7969
0.8011
0.7623
0.7188
0.7645
0.8108
0.8120
0.7842
0.7830
0.7697
0.7711
0.8343
0.8364
0.5294
0.7219
0.5323
0.8219
0.8218
0.7805
0.7813
0.8066
0.8103
0.3238
0.3209
0.7498
0.8546
0.9127
0.7543
0.8511
0.8509
0.8008
0.8039
0.8465
0.8473
0.7962
0.7984
0.7944
0.8533
0.7984
0.8487
0.8475
0.8153
0.8176
0.8242
0.8264
0.7733
0.7732
0.8384
0.9181
0.8414
0.8557
0.8551
0.8248
0.8274
0.7600
0.7608
0.8079
0.8089
0.6377
0.9178
0.6384
0.8481
0.8500
0.8134
0.8118
0.8457
0.8458
0.7961
0.7967
0.7945
0.8875
0.7967
0.8534
0.8539
0.8328
0.8356
0.8235
0.8262
0.7683
0.7718
0.8410
0.8877
0.8416
0.8527
0.8542
0.8167
0.8170
0.7697
0.7705
0.8139
0.8138
0.6279
0.8672
0.6302
0.8478
0.8485
0.7960
0.7984
0.8418
0.8437
0.7903
0.7932
0.7935
0.8735
0.7955
0.8526
0.8537
0.8116
0.8173
0.8220
0.8282
0.7610
0.7620
0.8375
0.7884
0.8389
0.8513
0.8531
0.8298
0.8324
0.7580
0.7578
0.7862
0.7933
0.6218
0.7903
0.6229
0.8401
0.8403
0.7944
0.7947
0.8406
0.8386
0.7833
0.7845
0.7857
0.8041
0.8927
0.7874
0.8453
0.8447
0.8042
0.8057
0.8280
0.8286
0.7591
0.7570
0.8358
0.8087
0.8374
0.8469
0.8454
0.8230
0.8235
0.7583
0.7602
0.7901
0.7897
0.6194
0.9454
0.6236
0.8418
0.8421
0.7939
0.7925
0.8390
0.8386
0.7851
0.7870
0.7848
0.9471
0.7855
0.8474
0.8453
0.8059
0.8051
0.8275
0.8307
0.7670
0.7675
0.8389
0.7908
0.8392
0.8446
0.8432
0.8324
0.8341
0.7609
0.7604
0.7873
0.7900
0.6238
0.7940
0.6244
0.8687
0.8690
0.8226
0.8255
0.8774
0.8768
0.8033
0.8047
0.8110
0.8839
0.8138
0.8787
0.8862
0.8262
0.8270
0.8200
0.8199
0.8105
0.8177
0.8761
0.8836
0.8771
0.8762
0.8793
0.8211
0.8212
0.7860
0.7918
0.8016
0.8020
0.8732
0.8135
0.8733
0.8797
0.8840
0.8216
0.8231
0.8652
0.8680
0.7962
0.7997
0.8070
0.8147
0.8100
0.8850
0.8896
0.8208
0.8225
0.8131
0.8145
0.8079
0.8112
0.8825
0.8484
0.8939
0.8847
0.8712
0.8757
0.8251
0.8257
0.7827
0.7872
0.7951
0.7944
0.8828
0.8497
0.8854
0.8730
0.8782
0.8148
0.8175
0.8732
0.8780
0.7929
0.7937
0.7967
0.9463
0.8007
0.8667
0.8733
0.8152
0.8170
0.8105
0.8143
0.8095
0.8156
0.8757
0.9466
0.8797
0.8724
0.8748
0.8187
0.8215
0.7797
0.7839
0.8027
0.8018
0.8628
0.7920
0.8657
0.8491
0.8534
0.8111
0.8116
0.8640
0.8649
0.7819
0.7854
0.7950
0.7928
0.7957
0.8632
0.8667
0.8080
0.8089
0.7986
0.8019
0.8197
0.8176
0.8482
0.8032
0.8513
0.8659
0.8679
0.8137
0.8141
0.7965
0.7950
0.7862
0.7839
0.8513
0.8029
0.8554
0.8486
0.8517
0.8081
0.8105
0.8756
0.8780
0.7987
0.8027
0.7980
0.7254
0.8023
0.8839
0.8840
0.8140
0.8136
0.8132
0.8121
0.8142
0.8154
0.8459
0.7267
0.8504
0.8707
0.8766
0.8185
0.8243
0.7807
0.7860
0.8025
0.8042
0.8671
0.8414
0.8725
0.8715
0.2889
0.2910
0.3149
0.3153
0.2794
0.2808
0.2811
0.2833
0.3503
0.8437
0.3493
0.2894
0.2906
0.3179
0.3161
0.2809
0.2822
0.2850
0.2860
0.3500
0.9026
0.3468
0.2895
0.2904
0.3152
0.3138
0.2853
0.2859
0.2810
0.2802
0.3631
0.9059
0.3591
0.2917
0.2918
0.3165
0.3139
0.2819
0.2830
0.2801
0.2814
0.3557
0.8869
0.3550
0.2898
0.2904
0.3124
0.3135
0.2836
0.2859
0.2804
0.2828
0.3574
0.8873
0.3554
0.6739
0.6748
0.6558
0.6573
0.6624
0.6629
0.6877
0.6886
0.6824
0.8652
0.6841
0.6738
0.6742
0.6607
0.6608
0.6641
0.6646
0.6847
0.6876
0.6879
0.8689
0.6885
0.6728
0.6750
0.6596
0.6614
0.6634
0.6637
0.6941
0.6964
0.6879
0.7862
0.6876
0.6735
0.6741
0.6587
0.6578
0.6633
0.6618
0.6953
0.6948
0.6904
0.7894
0.6912
0.6749
0.6740
0.6611
0.6602
0.6642
0.6634
0.6936
0.6934
0.6891
0.8056
0.8726
0.6892
0.7822
0.7868
0.7932
0.7957
0.7838
0.7868
0.7959
0.7997
0.7722
0.8075
0.7767
0.7845
0.7918
0.8093
0.8142
0.7834
0.7874
0.7894
0.7937
0.7734
0.9284
0.7761
0.7824
0.7876
0.7988
0.8034
0.7857
0.7860
0.7909
0.7937
0.7607
0.9287
0.7666
0.7832
0.7863
0.8032
0.8037
0.7950
0.7963
0.7934
0.7959
0.7570
0.7863
0.7641
0.7836
0.7868
0.7965
0.8017
0.7921
0.7912
0.7921
0.7935
0.7700
0.7883
0.7738
0.8624
0.8677
0.7999
0.8006
0.8293
0.7990
0.8348
0.9260
0.9260
0.7852
0.7897
0.7981
0.8000
0.7046
0.7077
0.8289
0.8028
0.8352
0.8969
0.8981
0.8781
0.8787
0.8712
0.8748
0.7946
0.7943
0.8102
0.8096
0.8590
0.8672
0.8666
0.8603
0.8636
0.8270
0.8276
0.7828
0.7829
0.8819
0.8116
0.8879
0.8684
0.8694
0.8333
0.8356
0.7822
0.7837
0.6946
0.6970
0.9961
0.8410
1.0000
0.8512
0.8506
0.8450
0.8491
0.8383
0.8414
0.7557
0.7595
0.8106
0.8423
0.8184
0.8720
0.8723
0.8156
0.8189
0.8236
0.8287
0.7874
0.7869
0.8389
0.8067
0.8430
0.8726
0.8763
0.7949
0.7947
0.7840
0.7850
0.7049
0.7052
0.9441
0.8105
0.9487
0.7899
0.7921
0.8250
0.8278
0.7839
0.7819
0.7603
0.7627
0.7869
0.8234
0.7882
0.8087
0.8099
0.8097
0.8096
0.7551
0.7560
0.8154
0.8169
0.5616
0.8284
0.5632
0.8083
0.8090
0.7631
0.7641
0.8242
0.8247
0.3305
0.3308
0.7630
0.7944
0.7683
0.7912
0.7891
0.8175
0.8207
0.7831
0.7842
0.7637
0.7640
0.7866
0.7962
0.7871
0.8021
0.8052
0.8139
0.8176
0.7530
0.7531
0.8134
0.8126
0.5606
0.8308
0.8527
0.5625
0.8173
0.8201
0.7646
0.7645
0.8211
0.8240
0.3349
0.3328
0.7618
0.8367
0.7634
0.7790
0.7834
0.8353
0.8387
0.7740
0.7782
0.7620
0.7633
0.7825
0.8284
0.7849
0.8047
0.8054
0.7945
0.7957
0.7478
0.7492
0.8158
0.8178
0.5570
0.8317
0.5590
0.7971
0.8048
0.7590
0.7584
0.8168
0.8171
0.3332
0.3319
0.7574
0.7849
0.7600
0.7661
0.7700
0.8611
0.8643
0.7746
0.7752
0.7639
0.7651
0.8252
0.7836
0.8291
0.7861
0.7925
0.8476
0.8463
0.7417
0.7409
0.8579
0.8607
0.5478
0.7474
0.5521
0.8303
0.8349
0.7473
0.7481
0.8908
0.8935
0.3314
0.3291
0.7995
0.7521
0.8035
0.7643
0.7673
0.8292
0.8319
0.7743
0.7748
0.7633
0.7670
0.7835
0.7146
0.7857
0.7857
0.7897
0.8126
0.8124
0.7442
0.7447
0.8154
0.8181
0.5527
0.7173
0.5559
0.8116
0.8094
0.7502
0.7509
0.8334
0.8366
0.3324
0.3294
0.7581
0.9010
0.8550
0.7636
0.8510
0.8515
0.8397
0.8414
0.8382
0.8390
0.8382
0.8403
0.8239
0.9078
0.8264
0.8530
0.8535
0.8687
0.8708
0.8072
0.8101
0.7699
0.7707
0.8305
0.8587
0.8335
0.8429
0.8441
0.8825
0.8843
0.7650
0.7658
0.8625
0.8626
0.6275
0.8604
0.6293
0.8444
0.8469
0.8463
0.8462
0.8320
0.8327
0.8353
0.8366
0.8155
0.8386
0.8183
0.8626
0.8611
0.8720
0.8702
0.7995
0.8013
0.7689
0.7744
0.8334
0.8406
0.8350
0.8616
0.8629
0.8748
0.8763
0.7745
0.7762
0.8602
0.8598
0.6209
0.8148
0.6237
0.8542
0.8542
0.8431
0.8455
0.8303
0.8326
0.8407
0.8442
0.8228
0.8222
0.8256
0.8531
0.8573
0.8752
0.8758
0.8182
0.8251
0.7853
0.7852
0.8286
0.7463
0.8311
0.8690
0.8697
0.8913
0.8944
0.7675
0.7682
0.8514
0.8590
0.6215
0.7491
0.6232
0.8507
0.8506
0.8510
0.8500
0.8401
0.8389
0.8326
0.8362
0.8169
0.8114
0.8524
0.8184
0.8593
0.8586
0.8659
0.8662
0.8650
0.8660
0.7773
0.7754
0.8351
0.8147
0.8353
0.8671
0.8665
0.8872
0.8913
0.7725
0.7751
0.8557
0.8580
0.6177
0.8490
0.6222
0.8513
0.8522
0.8444
0.8431
0.8427
0.8420
0.8359
0.8395
0.8154
0.8545
0.8161
0.8580
0.8581
0.8714
0.8722
0.8294
0.8322
0.7785
0.7762
0.8381
0.7965
0.8392
0.8606
0.8617
0.8894
0.8878
0.7750
0.7749
0.8572
0.8607
0.6198
0.7990
0.6209
0.8585
0.8638
0.8594
0.8607
0.8445
0.8466
0.8372
0.8401
0.8276
0.8079
0.8300
0.8397
0.8451
0.8437
0.8478
0.8361
0.8367
0.8203
0.8249
0.8488
0.8112
0.8514
0.8430
0.8506
0.8182
0.8185
0.7741
0.7750
0.8123
0.8138
0.8625
0.7935
0.8636
0.8438
0.8481
0.8643
0.8674
0.8367
0.8408
0.8302
0.8334
0.8261
0.7962
0.8298
0.8551
0.8568
0.8317
0.8319
0.8330
0.8332
0.8222
0.8247
0.8559
0.8426
0.8530
0.8571
0.8469
0.8553
0.8240
0.8282
0.7775
0.7804
0.8084
0.8064
0.8474
0.8399
0.8511
0.8471
0.8499
0.8614
0.8627
0.8491
0.8509
0.8267
0.8261
0.8185
0.8610
0.8226
0.8368
0.8426
0.8452
0.8473
0.8358
0.8413
0.8173
0.8217
0.8472
0.8625
0.8491
0.8451
0.8508
0.8261
0.8328
0.7715
0.7752
0.7973
0.7953
0.8409
0.7850
0.8459
0.8598
0.8633
0.8635
0.8639
0.8874
0.8892
0.8291
0.8320
0.8155
0.7837
0.8179
0.8635
0.8677
0.8745
0.8741
0.8224
0.8274
0.8742
0.8781
0.8532
0.7729
0.8592
0.8743
0.8791
0.8736
0.8741
0.8306
0.8324
0.8183
0.8159
0.8520
0.7758
0.8585
0.8556
0.8600
0.8632
0.8637
0.8555
0.8585
0.8080
0.8150
0.8121
0.7185
0.8184
0.8465
0.8497
0.8752
0.8763
0.8335
0.8326
0.8106
0.8167
0.8561
0.7197
0.8626
0.8576
0.8614
0.8345
0.8395
0.7759
0.7816
0.7958
0.7932
0.8349
0.9058
0.8224
0.8404
0.2933
0.2904
0.3183
0.3180
0.2798
0.2813
0.2776
0.2798
0.3542
0.9118
0.3545
0.2890
0.2895
0.3251
0.3242
0.2831
0.2845
0.2811
0.2831
0.3615
0.8552
0.3579
0.2904
0.2910
0.3207
0.3203
0.2862
0.2873
0.2763
0.2764
0.3751
0.8569
0.3713
0.2952
0.2948
0.3226
0.3204
0.2844
0.2854
0.2751
0.2768
0.3634
0.8546
0.3640
0.2872
0.2875
0.3189
0.3199
0.2845
0.2866
0.2765
0.2790
0.3658
0.8548
0.3643
0.6660
0.6670
0.6513
0.6532
0.6568
0.6570
0.6866
0.6875
0.6744
0.8217
0.6767
0.6689
0.6695
0.6563
0.6560
0.6565
0.6581
0.6821
0.6857
0.6761
0.8248
0.6777
0.6672
0.6701
0.6536
0.6561
0.6567
0.6575
0.6987
0.7014
0.6783
0.7530
0.6785
0.6670
0.6684
0.6533
0.6533
0.6589
0.6579
0.6991
0.6995
0.6795
0.7564
0.6808
0.6676
0.6676
0.6569
0.6560
0.6571
0.6572
0.6944
0.6957
0.6782
0.8135
0.8242
0.6804
0.8134
0.8181
0.8258
0.8282
0.7950
0.7999
0.8168
0.8197
0.7873
0.8146
0.7933
0.8099
0.8181
0.8322
0.8337
0.7924
0.7965
0.8182
0.8227
0.7897
0.8685
0.7923
0.8059
0.8141
0.8230
0.8264
0.7939
0.7958
0.8163
0.8172
0.7736
0.8678
0.7780
0.8381
0.8400
0.8629
0.8653
0.8402
0.8465
0.8574
0.8641
0.8147
0.8124
0.8236
0.8254
0.8269
0.8221
0.8259
0.8090
0.8082
0.8234
0.8230
0.7934
0.8159
0.7926
0.8219
0.8267
0.7850
0.7862
0.8422
0.7449
0.8520
0.8819
0.8806
0.7808
0.7838
0.7720
0.7746
0.7003
0.7046
0.9275
0.7486
0.9359
0.8507
0.8515
0.8459
0.8494
0.8813
0.8867
0.7544
0.7544
0.8549
0.8062
0.8197
0.9748
0.9730
0.8012
0.8041
0.9296
0.9275
0.8237
0.8193
0.8751
0.7755
0.8732
0.9654
0.9655
0.8226
0.8166
0.8330
0.8337
0.7217
0.7254
0.8522
0.8989
0.8512
1.0000
0.9973
0.9052
0.9055
0.8573
0.8585
0.8071
0.8095
0.7798
0.9054
0.7810
0.9696
0.9699
0.7761
0.7758
0.9206
0.9176
0.8273
0.8242
0.8310
0.7674
0.8311
0.9314
0.9355
0.7846
0.7792
0.8404
0.8403
0.7278
0.7271
0.8351
0.7691
0.8310
0.8378
0.8392
0.7857
0.7879
0.8441
0.8419
0.8157
0.8169
0.7501
0.8996
0.7508
0.8393
0.8386
0.7720
0.7705
0.8086
0.8103
0.8358
0.8351
0.5462
0.9018
0.5468
0.8003
0.8000
0.8257
0.8257
0.7948
0.7944
0.3266
0.3263
0.7376
0.8195
0.7400
0.8458
0.8465
0.7818
0.7818
0.8400
0.8423
0.8108
0.8113
0.7499
0.8192
0.7498
0.8340
0.8373
0.7792
0.7799
0.8050
0.8042
0.8361
0.8346
0.5447
0.8261
0.9691
0.5457
0.8037
0.8042
0.8201
0.8191
0.7975
0.7963
0.3289
0.3264
0.7327
0.8240
0.7351
0.8326
0.8363
0.7854
0.7870
0.8465
0.8462
0.8090
0.8102
0.7469
0.8759
0.7474
0.8331
0.8344
0.7547
0.7551
0.8080
0.8082
0.8361
0.8385
0.5400
0.8796
0.5412
0.7961
0.7971
0.8252
0.8234
0.7944
0.7913
0.3273
0.3253
0.7323
0.7580
0.7333
0.8384
0.8427
0.7859
0.7881
0.8436
0.8437
0.8146
0.8176
0.7650
0.7554
0.7632
0.8461
0.8497
0.7791
0.7756
0.8151
0.8116
0.8518
0.8522
0.5313
0.7954
0.5341
0.8390
0.8402
0.8259
0.8245
0.8434
0.8413
0.3237
0.3207
0.7467
0.7992
0.7489
0.8364
0.8391
0.7918
0.7922
0.8397
0.8405
0.8216
0.8244
0.7480
0.7346
0.7479
0.8282
0.8319
0.7750
0.7755
0.8101
0.8106
0.8426
0.8418
0.5352
0.7375
0.5379
0.8090
0.8063
0.8226
0.8213
0.8039
0.8054
0.3249
0.3220
0.7330
0.8128
0.9695
0.7372
0.8890
0.8897
0.8451
0.8444
0.8963
0.8988
0.8277
0.8319
0.8178
0.8121
0.8214
0.8813
0.8815
0.8327
0.8381
0.7974
0.7970
0.7573
0.7572
0.8870
0.9714
0.8915
0.8528
0.8553
0.8258
0.8268
0.7610
0.7614
0.8220
0.8237
0.6341
0.9691
0.6355
0.8943
0.8954
0.8276
0.8279
0.8953
0.8940
0.8199
0.8238
0.8215
0.8695
0.8218
0.8838
0.8875
0.8416
0.8439
0.8007
0.7997
0.7551
0.7578
0.8898
0.8706
0.8880
0.8667
0.8686
0.8247
0.8231
0.7758
0.7746
0.8164
0.8183
0.6255
0.8419
0.6280
0.8929
0.8961
0.8411
0.8433
0.8950
0.8979
0.8225
0.8249
0.8256
0.8462
0.8286
0.8805
0.8833
0.8249
0.8326
0.7980
0.8006
0.7682
0.7676
0.8827
0.7761
0.8880
0.8709
0.8790
0.8359
0.8379
0.7678
0.7662
0.8054
0.8121
0.6245
0.7796
0.6260
0.8965
0.8964
0.8557
0.8548
0.9063
0.9013
0.8290
0.8333
0.8294
0.7726
0.8896
0.8317
0.8951
0.8941
0.8495
0.8526
0.8231
0.8238
0.7745
0.7704
0.8914
0.7745
0.8915
0.8896
0.8901
0.8559
0.8563
0.7897
0.7890
0.8285
0.8337
0.6207
0.9138
0.6258
0.9014
0.9021
0.8511
0.8502
0.9058
0.9028
0.8351
0.8385
0.8305
0.9167
0.8321
0.8971
0.8938
0.8471
0.8503
0.8016
0.8016
0.7689
0.7676
0.8954
0.7595
0.8932
0.8919
0.8896
0.8424
0.8444
0.7877
0.7863
0.8277
0.8318
0.6255
0.7604
0.6258
0.8714
0.8700
0.8241
0.8262
0.8444
0.8439
0.7847
0.7879
0.7952
0.8884
0.7988
0.8567
0.8601
0.8122
0.8125
0.8096
0.8076
0.8000
0.8012
0.8481
0.8861
0.8494
0.8400
0.8413
0.7999
0.7983
0.7495
0.7502
0.7759
0.7753
0.8501
0.8087
0.8484
0.8420
0.8468
0.8200
0.8220
0.8378
0.8406
0.7789
0.7808
0.8057
0.8087
0.8079
0.8481
0.8504
0.8006
0.7990
0.8014
0.8035
0.7983
0.7996
0.8495
0.8269
0.8886
0.8523
0.8500
0.8498
0.8007
0.8004
0.7477
0.7509
0.7755
0.7737
0.8468
0.8248
0.8465
0.8548
0.8603
0.8254
0.8275
0.8471
0.8520
0.7781
0.7764
0.7921
0.9054
0.7950
0.8598
0.8661
0.8007
0.8045
0.8061
0.8102
0.7936
0.7976
0.8450
0.9066
0.8527
0.8474
0.8511
0.8026
0.8043
0.7430
0.7464
0.7740
0.7678
0.8406
0.7626
0.8447
0.8946
0.8973
0.8460
0.8473
0.8833
0.8852
0.8198
0.8204
0.8201
0.7601
0.8198
0.8953
0.8953
0.8394
0.8418
0.8284
0.8316
0.8241
0.8238
0.8915
0.8217
0.8928
0.8951
0.8928
0.8357
0.8354
0.7947
0.7957
0.8059
0.8049
0.8961
0.8222
0.8936
0.8981
0.8978
0.8478
0.8482
0.8602
0.8602
0.7770
0.7786
0.8037
0.7487
0.8046
0.8579
0.8605
0.8443
0.8418
0.8187
0.8167
0.7984
0.8004
0.8930
0.7504
0.8927
0.8508
0.8552
0.8084
0.8087
0.7555
0.7574
0.7685
0.7650
0.8580
0.8177
0.8474
0.8598
0.2953
0.2958
0.3223
0.3231
0.2812
0.2826
0.2878
0.2900
0.3553
0.8174
0.3540
0.2924
0.2934
0.3226
0.3210
0.2846
0.2857
0.2902
0.2910
0.3588
0.9709
0.3557
0.2948
0.2955
0.3203
0.3199
0.2886
0.2889
0.2885
0.2874
0.3715
0.9719
0.3670
0.2979
0.2968
0.3204
0.3186
0.2849
0.2859
0.2869
0.2881
0.3647
0.8862
0.3641
0.2938
0.2950
0.3189
0.3202
0.2859
0.2881
0.2872
0.2896
0.3645
0.8865
0.3622
0.6613
0.6619
0.6440
0.6454
0.6534
0.6529
0.6717
0.6729
0.6716
0.8448
0.6739
0.6626
0.6628
0.6499
0.6490
0.6534
0.6538
0.6710
0.6735
0.6735
0.8469
0.6752
0.6602
0.6624
0.6456
0.6476
0.6523
0.6527
0.6788
0.6805
0.6832
0.7971
0.6832
0.6606
0.6616
0.6445
0.6442
0.6536
0.6521
0.6801
0.6804
0.6832
0.7997
0.6836
0.6606
0.6598
0.6487
0.6473
0.6515
0.6511
0.6767
0.6774
0.6822
0.7753
0.8454
0.6835
0.7641
0.7648
0.7751
0.7734
0.7575
0.7594
0.7824
0.7825
0.7566
0.7758
0.7602
0.7655
0.7690
0.7826
0.7847
0.7619
0.7621
0.7721
0.7761
0.7578
0.9213
0.7584
0.7571
0.7619
0.7814
0.7834
0.7577
0.7575
0.7675
0.7690
0.7413
0.9257
0.7470
0.7899
0.7906
0.8136
0.8096
0.7984
0.7952
0.8049
0.8057
0.7812
0.7747
0.7826
0.7833
0.7804
0.7820
0.7842
0.7684
0.7660
0.7753
0.7745
0.7614
0.7740
0.7627
0.9027
0.9076
0.8187
0.8184
0.8188
0.7811
0.8218
0.9269
0.9288
0.7553
0.7594
0.8287
0.8285
0.7269
0.7303
0.8311
0.7851
0.8329
0.9796
0.9780
0.9159
0.9126
0.8969
0.8946
0.8023
0.8016
0.8208
0.7723
0.8213
0.9744
0.9760
0.8024
0.8066
0.9328
0.9325
0.8249
0.8220
0.8725
0.7778
0.8729
0.9657
0.9684
0.8233
0.8187
0.8328
0.8350
0.7181
0.7224
0.8500
0.9005
0.8506
0.9973
1.0000
0.9052
0.9070
0.8593
0.8617
0.8106
0.8141
0.7816
0.9081
0.7841
0.9686
0.9720
0.7783
0.7789
0.9238
0.9223
0.8279
0.8263
0.8308
0.7698
0.8322
0.9309
0.9373
0.7875
0.7835
0.8409
0.8425
0.7242
0.7241
0.8344
0.7720
0.8310
0.8398
0.8423
0.7893
0.7921
0.8454
0.8439
0.8176
0.8204
0.7531
0.9041
0.7542
0.8412
0.8416
0.7748
0.7740
0.8119
0.8142
0.8388
0.8391
0.5452
0.9072
0.5466
0.8029
0.8034
0.8296
0.8303
0.7967
0.7971
0.3276
0.3275
0.7388
0.8198
0.7413
0.8491
0.8504
0.7845
0.7853
0.8402
0.8435
0.8130
0.8142
0.7526
0.8209
0.7531
0.8361
0.8406
0.7823
0.7835
0.8076
0.8072
0.8393
0.8386
0.5445
0.8270
0.9690
0.5459
0.8045
0.8057
0.8230
0.8234
0.7995
0.7992
0.3304
0.3279
0.7345
0.8255
0.7371
0.8351
0.8402
0.7872
0.7897
0.8465
0.8484
0.8129
0.8153
0.7497
0.8786
0.7509
0.8353
0.8382
0.7581
0.7591
0.8114
0.8125
0.8391
0.8423
0.5400
0.8836
0.5413
0.7987
0.8005
0.8299
0.8289
0.7955
0.7942
0.3285
0.3267
0.7337
0.7606
0.7354
0.8408
0.8466
0.7874
0.7911
0.8434
0.8458
0.8177
0.8217
0.7655
0.7589
0.7646
0.8483
0.8531
0.7806
0.7781
0.8190
0.8165
0.8527
0.8545
0.5309
0.7964
0.5346
0.8395
0.8424
0.8310
0.8307
0.8420
0.8411
0.3250
0.3221
0.7481
0.8011
0.7512
0.8390
0.8432
0.7942
0.7961
0.8400
0.8423
0.8244
0.8292
0.7508
0.7315
0.7514
0.8309
0.8356
0.7779
0.7793
0.8139
0.8153
0.8457
0.8464
0.5344
0.7349
0.5376
0.8109
0.8104
0.8260
0.8259
0.8045
0.8074
0.3262
0.3236
0.7345
0.8135
0.9715
0.7396
0.8878
0.8893
0.8446
0.8447
0.8959
0.8992
0.8263
0.8314
0.8180
0.8132
0.8221
0.8796
0.8813
0.8311
0.8371
0.7986
0.7990
0.7559
0.7569
0.8860
0.9715
0.8912
0.8532
0.8563
0.8236
0.8259
0.7611
0.7616
0.8217
0.8238
0.6311
0.9709
0.6330
0.8933
0.8953
0.8278
0.8288
0.8948
0.8942
0.8184
0.8235
0.8212
0.8696
0.8225
0.8824
0.8873
0.8400
0.8432
0.8018
0.8018
0.7545
0.7581
0.8881
0.8718
0.8877
0.8658
0.8685
0.8238
0.8230
0.7757
0.7750
0.8165
0.8189
0.6226
0.8440
0.6253
0.8919
0.8964
0.8410
0.8441
0.8948
0.8987
0.8222
0.8250
0.8256
0.8484
0.8301
0.8791
0.8829
0.8226
0.8318
0.7988
0.8026
0.7677
0.7684
0.8821
0.7787
0.8884
0.8691
0.8785
0.8344
0.8367
0.7687
0.7678
0.8037
0.8115
0.6212
0.7831
0.6230
0.8964
0.8976
0.8549
0.8555
0.9054
0.9023
0.8282
0.8339
0.8298
0.7745
0.8893
0.8330
0.8945
0.8951
0.8475
0.8521
0.8223
0.8241
0.7746
0.7713
0.8903
0.7769
0.8920
0.8886
0.8908
0.8545
0.8559
0.7903
0.7906
0.8263
0.8330
0.6172
0.9158
0.6228
0.9010
0.9033
0.8502
0.8509
0.9056
0.9047
0.8348
0.8395
0.8310
0.9197
0.8340
0.8962
0.8946
0.8449
0.8497
0.8031
0.8036
0.7680
0.7678
0.8948
0.7614
0.8941
0.8927
0.8920
0.8409
0.8442
0.7878
0.7876
0.8253
0.8308
0.6220
0.7630
0.6227
0.8692
0.8690
0.8233
0.8262
0.8444
0.8446
0.7835
0.7877
0.7941
0.8918
0.7984
0.8548
0.8591
0.8110
0.8121
0.8088
0.8080
0.8006
0.8030
0.8468
0.8910
0.8488
0.8394
0.8414
0.8014
0.8004
0.7492
0.7510
0.7754
0.7757
0.8478
0.8098
0.8467
0.8411
0.8469
0.8191
0.8220
0.8388
0.8423
0.7783
0.7810
0.8040
0.8108
0.8073
0.8451
0.8487
0.8005
0.7993
0.7999
0.8029
0.7993
0.8011
0.8470
0.8266
0.8894
0.8507
0.8483
0.8494
0.8008
0.8018
0.7477
0.7518
0.7752
0.7746
0.8450
0.8256
0.8459
0.8535
0.8595
0.8266
0.8293
0.8486
0.8537
0.7777
0.7769
0.7923
0.9082
0.7957
0.8590
0.8658
0.8004
0.8048
0.8061
0.8108
0.7959
0.8011
0.8435
0.9103
0.8521
0.8467
0.8512
0.8054
0.8074
0.7453
0.7489
0.7747
0.7696
0.8393
0.7648
0.8438
0.8921
0.8961
0.8451
0.8476
0.8823
0.8855
0.8188
0.8203
0.8200
0.7631
0.8209
0.8931
0.8945
0.8383
0.8418
0.8293
0.8325
0.8233
0.8241
0.8889
0.8211
0.8918
0.8927
0.8921
0.8353
0.8359
0.7939
0.7966
0.8056
0.8059
0.8941
0.8224
0.8928
0.8963
0.8975
0.8475
0.8490
0.8595
0.8609
0.7766
0.7795
0.8032
0.7456
0.8050
0.8564
0.8605
0.8434
0.8420
0.8186
0.8180
0.8004
0.8034
0.8915
0.7480
0.8925
0.8492
0.8548
0.8104
0.8115
0.7572
0.7601
0.7695
0.7671
0.8560
0.8176
0.8491
0.8582
0.2967
0.2967
0.3235
0.3242
0.2823
0.2836
0.2891
0.2912
0.3552
0.8189
0.3544
0.2935
0.2946
0.3238
0.3226
0.2851
0.2864
0.2912
0.2920
0.3603
0.9731
0.3572
0.2956
0.2964
0.3210
0.3209
0.2893
0.2898
0.2894
0.2885
0.3722
0.9758
0.3682
0.2985
0.2978
0.3219
0.3198
0.2857
0.2869
0.2880
0.2893
0.3644
0.8867
0.3645
0.2948
0.2956
0.3199
0.3214
0.2869
0.2892
0.2884
0.2906
0.3650
0.8881
0.3631
0.6639
0.6646
0.6458
0.6476
0.6556
0.6555
0.6741
0.6758
0.6744
0.8474
0.6770
0.6657
0.6662
0.6520
0.6516
0.6562
0.6571
0.6736
0.6763
0.6767
0.8506
0.6787
0.6625
0.6650
0.6475
0.6500
0.6541
0.6550
0.6809
0.6828
0.6856
0.8011
0.6858
0.6628
0.6642
0.6466
0.6466
0.6551
0.6539
0.6818
0.6828
0.6853
0.8046
0.6862
0.6627
0.6625
0.6508
0.6499
0.6532
0.6532
0.6786
0.6796
0.6844
0.7780
0.8480
0.6861
0.7641
0.7650
0.7751
0.7739
0.7573
0.7598
0.7809
0.7815
0.7567
0.7788
0.7608
0.7653
0.7697
0.7824
0.7850
0.7627
0.7635
0.7718
0.7762
0.7596
0.9211
0.7603
0.7575
0.7623
0.7816
0.7845
0.7578
0.7585
0.7671
0.7689
0.7422
0.9274
0.7483
0.7880
0.7900
0.8115
0.8086
0.7968
0.7949
0.8023
0.8040
0.7813
0.7768
0.7829
0.7823
0.7802
0.7820
0.7853
0.7694
0.7676
0.7748
0.7749
0.7628
0.7769
0.7647
0.9059
0.9123
0.8206
0.8217
0.8181
0.7843
0.8217
0.9264
0.9301
0.7575
0.7620
0.8287
0.8300
0.7240
0.7278
0.8288
0.7888
0.8324
0.9795
0.9813
0.9154
0.9140
0.8958
0.8958
0.8053
0.8056
0.8208
0.7738
0.8482
0.9148
0.9169
0.8342
0.8384
0.8477
0.8458
0.8527
0.8515
0.8638
0.7888
0.8624
0.9106
0.9096
0.8225
0.8228
0.7755
0.7754
0.6921
0.6952
0.8445
0.8701
0.8450
0.9052
0.9052
1.0000
0.9970
0.8277
0.8287
0.7809
0.7836
0.7934
0.8758
0.7974
0.9179
0.9188
0.7951
0.7948
0.8480
0.8455
0.8584
0.8568
0.8128
0.7819
0.8144
0.8877
0.8945
0.7787
0.7774
0.7828
0.7833
0.6984
0.6988
0.8169
0.7842
0.8159
0.8386
0.8389
0.7945
0.7942
0.8001
0.7969
0.7765
0.7796
0.7830
0.8354
0.7851
0.8503
0.8498
0.7808
0.7804
0.7627
0.7641
0.7979
0.7973
0.5441
0.8379
0.5454
0.8112
0.8128
0.7872
0.7891
0.7761
0.7770
0.3219
0.3219
0.7506
0.8416
0.7528
0.8441
0.8423
0.7783
0.7790
0.7987
0.8009
0.7856
0.7861
0.7769
0.8423
0.7779
0.8390
0.8426
0.7788
0.7795
0.7671
0.7658
0.7979
0.7977
0.5434
0.8081
0.9022
0.5450
0.8202
0.8232
0.7916
0.7899
0.7736
0.7733
0.3253
0.3224
0.7475
0.8063
0.7490
0.8385
0.8417
0.7843
0.7886
0.7996
0.7999
0.7678
0.7699
0.7770
0.8490
0.7789
0.8405
0.8432
0.7738
0.7744
0.7666
0.7648
0.7931
0.7963
0.5388
0.8520
0.5405
0.8149
0.8176
0.7970
0.7966
0.7760
0.7741
0.3235
0.3217
0.7511
0.7656
0.7523
0.8339
0.8393
0.8082
0.8046
0.7977
0.7940
0.7668
0.7687
0.8112
0.7640
0.8088
0.8467
0.8531
0.8146
0.8153
0.7620
0.7590
0.8263
0.8264
0.5291
0.7792
0.5332
0.8615
0.8631
0.7752
0.7761
0.8222
0.8190
0.3203
0.3178
0.7919
0.7811
0.7958
0.8289
0.8315
0.7857
0.7880
0.7908
0.7889
0.7726
0.7762
0.7769
0.7040
0.7779
0.8344
0.8397
0.7850
0.7882
0.7588
0.7597
0.8013
0.8020
0.5328
0.7074
0.5356
0.8235
0.8183
0.7863
0.7866
0.7806
0.7814
0.3216
0.3189
0.7540
0.8046
0.9046
0.7588
0.8483
0.8470
0.8266
0.8247
0.8383
0.8383
0.8159
0.8202
0.8524
0.8049
0.8568
0.8508
0.8514
0.8206
0.8267
0.8204
0.8217
0.7407
0.7410
0.8353
0.9037
0.8371
0.8457
0.8454
0.8096
0.8109
0.7483
0.7484
0.8125
0.8130
0.6221
0.9019
0.6233
0.8511
0.8524
0.8127
0.8138
0.8397
0.8387
0.8093
0.8115
0.8540
0.9397
0.8567
0.8552
0.8540
0.8250
0.8255
0.8037
0.8062
0.7385
0.7423
0.8338
0.9409
0.8326
0.8422
0.8437
0.8065
0.8070
0.7598
0.7596
0.8103
0.8124
0.6134
0.8049
0.6156
0.8519
0.8525
0.8171
0.8204
0.8408
0.8409
0.8178
0.8190
0.8567
0.8096
0.8630
0.8478
0.8523
0.8150
0.8218
0.8281
0.8318
0.7573
0.7573
0.8337
0.7662
0.8353
0.8484
0.8524
0.8249
0.8263
0.7560
0.7548
0.7994
0.8053
0.6106
0.7698
0.6121
0.8530
0.8512
0.8324
0.8300
0.8476
0.8432
0.8204
0.8214
0.8554
0.7867
0.9647
0.8573
0.8578
0.8558
0.8352
0.8359
0.8821
0.8827
0.7603
0.7567
0.8371
0.7880
0.8369
0.8585
0.8580
0.8387
0.8408
0.7710
0.7709
0.8111
0.8164
0.6078
0.8983
0.6127
0.8558
0.8560
0.8249
0.8239
0.8461
0.8431
0.8236
0.8251
0.8578
0.8987
0.8604
0.8584
0.8559
0.8308
0.8351
0.8365
0.8364
0.7565
0.7551
0.8399
0.7703
0.8398
0.8581
0.8566
0.8251
0.8269
0.7698
0.7684
0.8107
0.8122
0.6124
0.7718
0.6126
0.8438
0.8419
0.8218
0.8246
0.8210
0.8218
0.7789
0.7828
0.8437
0.8398
0.8474
0.8137
0.8173
0.7916
0.7930
0.8457
0.8454
0.7675
0.7699
0.8116
0.8390
0.8148
0.8033
0.8076
0.7802
0.7787
0.7484
0.7490
0.7759
0.7747
0.8163
0.8313
0.8152
0.8026
0.8096
0.8073
0.8108
0.8170
0.8203
0.7744
0.7745
0.8577
0.8315
0.8606
0.8111
0.8134
0.7850
0.7831
0.8466
0.8511
0.7654
0.7674
0.8111
0.8105
0.9653
0.8144
0.8108
0.8141
0.7773
0.7766
0.7485
0.7534
0.7714
0.7694
0.8065
0.8087
0.8083
0.8175
0.8215
0.8124
0.8157
0.8130
0.8163
0.7765
0.7721
0.8367
0.8918
0.8412
0.8160
0.8245
0.7874
0.7911
0.8350
0.8421
0.7668
0.7707
0.8104
0.8912
0.8181
0.8116
0.8146
0.7799
0.7838
0.7563
0.7591
0.7680
0.7631
0.8080
0.7617
0.8106
0.8611
0.8608
0.8333
0.8342
0.8675
0.8671
0.8140
0.8122
0.8685
0.7596
0.8702
0.8642
0.8637
0.8293
0.8304
0.8602
0.8630
0.8100
0.8119
0.8528
0.7716
0.8568
0.8669
0.8662
0.8185
0.8188
0.8075
0.8091
0.8071
0.8037
0.8585
0.7711
0.8586
0.8628
0.8623
0.8357
0.8355
0.8231
0.8249
0.7663
0.7682
0.8580
0.7152
0.8610
0.8156
0.8190
0.8356
0.8314
0.8590
0.8583
0.7705
0.7738
0.8579
0.7170
0.8581
0.8183
0.8222
0.7815
0.7840
0.7609
0.7655
0.7618
0.7580
0.8142
0.8053
0.8175
0.8164
0.2928
0.2951
0.3135
0.3118
0.2779
0.2796
0.2790
0.2807
0.3487
0.8066
0.3482
0.2937
0.2953
0.3173
0.3161
0.2818
0.2831
0.2809
0.2819
0.3534
0.9044
0.3498
0.2938
0.2947
0.3202
0.3190
0.2852
0.2857
0.2797
0.2790
0.3658
0.9063
0.3613
0.2954
0.2954
0.3222
0.3190
0.2814
0.2824
0.2784
0.2795
0.3586
0.9787
0.3584
0.2943
0.2946
0.3148
0.3164
0.2824
0.2847
0.2792
0.2813
0.3599
0.9778
0.3576
0.6559
0.6564
0.6396
0.6409
0.6481
0.6475
0.6716
0.6723
0.6650
0.8167
0.6668
0.6595
0.6592
0.6461
0.6448
0.6484
0.6488
0.6729
0.6752
0.6711
0.8166
0.6719
0.6547
0.6573
0.6412
0.6431
0.6475
0.6478
0.6767
0.6784
0.6708
0.7780
0.6707
0.6563
0.6573
0.6409
0.6405
0.6487
0.6469
0.6770
0.6773
0.6720
0.7804
0.6726
0.6550
0.6545
0.6450
0.6435
0.6474
0.6467
0.6763
0.6765
0.6700
0.7943
0.8161
0.6711
0.7495
0.7524
0.7581
0.7566
0.7491
0.7516
0.7648
0.7647
0.7395
0.7944
0.7417
0.7525
0.7596
0.7636
0.7666
0.7466
0.7472
0.7564
0.7600
0.7414
0.8878
0.7409
0.7445
0.7505
0.7640
0.7688
0.7506
0.7506
0.7570
0.7584
0.7280
0.8931
0.7334
0.7861
0.7852
0.8115
0.8075
0.7992
0.7986
0.8034
0.8043
0.7799
0.7883
0.7783
0.7716
0.7704
0.7627
0.7655
0.7611
0.7592
0.7612
0.7611
0.7494
0.7896
0.7487
0.8404
0.8429
0.8559
0.8558
0.8020
0.7716
0.8065
0.8912
0.8921
0.7635
0.7663
0.7776
0.7786
0.6972
0.6996
0.8148
0.7737
0.8159
0.8998
0.8984
0.9907
0.9897
0.8750
0.8725
0.7746
0.7745
0.8473
0.7851
0.8526
0.9162
0.9202
0.8390
0.8441
0.8474
0.8468
0.8505
0.8507
0.8663
0.7913
0.8676
0.9120
0.9131
0.8264
0.8282
0.7738
0.7750
0.6887
0.6920
0.8469
0.8749
0.8491
0.9055
0.9070
0.9970
1.0000
0.8297
0.8322
0.7796
0.7834
0.7946
0.8805
0.7996
0.9197
0.9232
0.7962
0.7970
0.8477
0.8469
0.8562
0.8557
0.8145
0.7838
0.8170
0.8897
0.8975
0.7805
0.7804
0.7812
0.7831
0.6946
0.6956
0.8187
0.7868
0.8183
0.8371
0.8382
0.7959
0.7964
0.7959
0.7933
0.7776
0.7814
0.7836
0.8357
0.7864
0.8493
0.8507
0.7811
0.7815
0.7620
0.7636
0.7993
0.8001
0.5431
0.8393
0.5453
0.8129
0.8153
0.7865
0.7890
0.7785
0.7798
0.3230
0.3233
0.7504
0.8408
0.7533
0.8416
0.8408
0.7796
0.7809
0.7945
0.7974
0.7872
0.7885
0.7774
0.8425
0.7790
0.8384
0.8431
0.7796
0.7812
0.7662
0.7657
0.7994
0.7999
0.5417
0.8096
0.9026
0.5447
0.8214
0.8249
0.7918
0.7912
0.7760
0.7767
0.3267
0.3241
0.7485
0.8092
0.7506
0.8362
0.8411
0.7849
0.7901
0.7950
0.7963
0.7687
0.7714
0.7775
0.8528
0.7800
0.8398
0.8434
0.7748
0.7756
0.7657
0.7644
0.7948
0.7986
0.5381
0.8567
0.5398
0.8155
0.8193
0.7959
0.7964
0.7772
0.7768
0.3247
0.3233
0.7507
0.7681
0.7526
0.8312
0.8382
0.8093
0.8072
0.7927
0.7906
0.7672
0.7699
0.8098
0.7672
0.8094
0.8443
0.8527
0.8153
0.8173
0.7605
0.7587
0.8304
0.8317
0.5289
0.7777
0.5333
0.8612
0.8649
0.7745
0.7762
0.8256
0.8232
0.3214
0.3191
0.7937
0.7808
0.7985
0.8266
0.8305
0.7862
0.7897
0.7861
0.7856
0.7727
0.7773
0.7769
0.7010
0.7790
0.8329
0.8388
0.7857
0.7897
0.7576
0.7592
0.8026
0.8043
0.5323
0.7051
0.5355
0.8236
0.8198
0.7851
0.7867
0.7823
0.7838
0.3228
0.3203
0.7546
0.8063
0.9065
0.7603
0.8528
0.8524
0.8309
0.8299
0.8416
0.8420
0.8199
0.8245
0.8558
0.8078
0.8603
0.8555
0.8569
0.8258
0.8321
0.8211
0.8231
0.7433
0.7438
0.8377
0.9043
0.8403
0.8516
0.8518
0.8138
0.8166
0.7520
0.7526
0.8177
0.8189
0.6199
0.9041
0.6216
0.8545
0.8570
0.8161
0.8175
0.8422
0.8419
0.8123
0.8152
0.8566
0.9455
0.8595
0.8596
0.8591
0.8289
0.8295
0.8047
0.8081
0.7409
0.7457
0.8369
0.9479
0.8366
0.8489
0.8510
0.8123
0.8135
0.7640
0.7644
0.8164
0.8190
0.6122
0.8086
0.6149
0.8565
0.8579
0.8214
0.8257
0.8434
0.8444
0.8206
0.8230
0.8600
0.8135
0.8665
0.8535
0.8582
0.8201
0.8274
0.8283
0.8338
0.7597
0.7605
0.8373
0.7663
0.8392
0.8545
0.8587
0.8291
0.8312
0.7588
0.7588
0.8041
0.8109
0.6087
0.7701
0.6106
0.8562
0.8553
0.8340
0.8327
0.8488
0.8461
0.8204
0.8232
0.8571
0.7885
0.9705
0.8596
0.8614
0.8602
0.8385
0.8406
0.8839
0.8858
0.7636
0.7609
0.8397
0.7907
0.8401
0.8623
0.8629
0.8426
0.8458
0.7740
0.7751
0.8154
0.8211
0.6060
0.9022
0.6112
0.8583
0.8595
0.8274
0.8274
0.8484
0.8467
0.8237
0.8267
0.8593
0.9043
0.8627
0.8615
0.8601
0.8349
0.8401
0.8383
0.8392
0.7585
0.7580
0.8418
0.7722
0.8429
0.8616
0.8611
0.8286
0.8308
0.7731
0.7727
0.8141
0.8170
0.6104
0.7742
0.6114
0.8479
0.8474
0.8263
0.8299
0.8252
0.8267
0.7815
0.7863
0.8462
0.8401
0.8512
0.8160
0.8206
0.7940
0.7967
0.8491
0.8496
0.7684
0.7720
0.8147
0.8406
0.8189
0.8080
0.8131
0.7813
0.7808
0.7504
0.7514
0.7791
0.7787
0.8202
0.8315
0.8200
0.8073
0.8151
0.8127
0.8171
0.8198
0.8240
0.7788
0.7797
0.8617
0.8324
0.8650
0.8146
0.8178
0.7877
0.7862
0.8511
0.8564
0.7672
0.7699
0.8143
0.8122
0.9716
0.8192
0.8142
0.8184
0.7791
0.7796
0.7515
0.7570
0.7748
0.7738
0.8100
0.8113
0.8132
0.8194
0.8249
0.8175
0.8218
0.8172
0.8212
0.7786
0.7752
0.8405
0.8945
0.8455
0.8185
0.8288
0.7890
0.7935
0.8396
0.8476
0.7693
0.7738
0.8130
0.8950
0.8220
0.8148
0.8188
0.7819
0.7863
0.7582
0.7620
0.7710
0.7676
0.8110
0.7645
0.8142
0.8628
0.8651
0.8373
0.8394
0.8723
0.8733
0.8156
0.8160
0.8687
0.7632
0.8718
0.8667
0.8688
0.8338
0.8366
0.8633
0.8673
0.8130
0.8158
0.8561
0.7711
0.8615
0.8688
0.8704
0.8239
0.8255
0.8116
0.8150
0.8109
0.8095
0.8610
0.7714
0.8629
0.8645
0.8665
0.8397
0.8409
0.8268
0.8299
0.7672
0.7709
0.8570
0.7110
0.8620
0.8191
0.8234
0.8383
0.8367
0.8601
0.8610
0.7713
0.7757
0.8601
0.7134
0.8629
0.8218
0.8263
0.7831
0.7867
0.7630
0.7684
0.7650
0.7620
0.8167
0.8067
0.8193
0.8199
0.2947
0.2951
0.3153
0.3145
0.2776
0.2792
0.2791
0.2808
0.3498
0.8088
0.3494
0.2939
0.2955
0.3203
0.3192
0.2810
0.2821
0.2811
0.2821
0.3545
0.9068
0.3511
0.2937
0.2951
0.3231
0.3220
0.2849
0.2854
0.2798
0.2791
0.3671
0.9094
0.3630
0.2964
0.2959
0.3253
0.3221
0.2813
0.2825
0.2785
0.2797
0.3593
0.9811
0.3594
0.2943
0.2948
0.3178
0.3192
0.2822
0.2845
0.2793
0.2813
0.3609
0.9815
0.3590
0.6599
0.6610
0.6426
0.6444
0.6511
0.6509
0.6748
0.6762
0.6681
0.8182
0.6704
0.6633
0.6635
0.6487
0.6482
0.6517
0.6527
0.6763
0.6793
0.6738
0.8187
0.6750
0.6587
0.6616
0.6442
0.6464
0.6500
0.6507
0.6809
0.6828
0.6733
0.7764
0.6733
0.6602
0.6616
0.6441
0.6442
0.6513
0.6500
0.6811
0.6819
0.6744
0.7798
0.6755
0.6590
0.6591
0.6480
0.6470
0.6501
0.6500
0.6805
0.6810
0.6723
0.7952
0.8186
0.6740
0.7518
0.7555
0.7608
0.7602
0.7502
0.7534
0.7665
0.7673
0.7418
0.7958
0.7448
0.7541
0.7628
0.7676
0.7711
0.7489
0.7501
0.7584
0.7624
0.7434
0.8924
0.7440
0.7469
0.7532
0.7657
0.7712
0.7512
0.7522
0.7598
0.7618
0.7295
0.8984
0.7352
0.7914
0.7923
0.8162
0.8135
0.8035
0.8039
0.8086
0.8105
0.7841
0.7892
0.7846
0.7740
0.7741
0.7650
0.7688
0.7627
0.7616
0.7633
0.7642
0.7510
0.7914
0.7513
0.8408
0.8444
0.8540
0.8550
0.8043
0.7715
0.8099
0.8937
0.8955
0.7657
0.7689
0.7766
0.7784
0.6937
0.6968
0.8156
0.7739
0.8180
0.8993
0.8995
0.9918
0.9935
0.8763
0.8768
0.7736
0.7743
0.8505
0.7870
0.7933
0.8640
0.8631
0.7878
0.7907
0.8712
0.8714
0.7688
0.7673
0.8776
0.8108
0.8799
0.8633
0.8661
0.7825
0.7835
0.7932
0.7934
0.6825
0.6833
0.8389
0.8673
0.8383
0.8573
0.8593
0.8277
0.8297
1.0000
0.9959
0.8032
0.8051
0.8107
0.8666
0.8153
0.8701
0.8702
0.8099
0.8108
0.8696
0.8729
0.7739
0.7727
0.9011
0.7966
0.8977
0.8908
0.8913
0.8044
0.8084
0.7967
0.7950
0.6950
0.6953
0.8549
0.8026
0.8524
0.7764
0.7780
0.8012
0.8036
0.7962
0.7946
0.7796
0.7826
0.7920
0.8608
0.7934
0.7986
0.8004
0.7942
0.7919
0.7748
0.7744
0.8664
0.8674
0.5391
0.8638
0.5404
0.8200
0.8199
0.7759
0.7771
0.8476
0.8501
0.3254
0.3256
0.7724
0.7742
0.7799
0.7837
0.7830
0.7941
0.7966
0.7993
0.7996
0.7808
0.7812
0.7920
0.7758
0.7919
0.7930
0.7964
0.7996
0.8025
0.7653
0.7647
0.8711
0.8709
0.5395
0.8906
0.8579
0.5406
0.8125
0.8123
0.7757
0.7765
0.8558
0.8554
0.3283
0.3262
0.7726
0.8944
0.7756
0.7707
0.7735
0.8030
0.8082
0.7873
0.7911
0.7911
0.7921
0.7816
0.8389
0.7854
0.7940
0.7956
0.7827
0.7815
0.7638
0.7652
0.8714
0.8745
0.5341
0.8437
0.5353
0.7928
0.7969
0.7672
0.7661
0.8418
0.8441
0.3261
0.3248
0.7669
0.7889
0.7705
0.7632
0.7665
0.7737
0.7755
0.7993
0.8002
0.7934
0.7948
0.7605
0.7882
0.7612
0.7800
0.7850
0.7716
0.7711
0.7711
0.7696
0.8314
0.8366
0.5258
0.7495
0.5288
0.7868
0.7896
0.7664
0.7659
0.8355
0.8339
0.3214
0.3198
0.7451
0.7527
0.7487
0.7629
0.7658
0.7914
0.7939
0.7985
0.8000
0.7957
0.7982
0.7822
0.6968
0.7833
0.7882
0.7907
0.7986
0.7995
0.7693
0.7705
0.8691
0.8736
0.5291
0.6993
0.5310
0.8082
0.8092
0.7648
0.7657
0.8681
0.8694
0.3237
0.3217
0.7697
0.8294
0.8602
0.7741
0.8587
0.8608
0.7877
0.7889
0.8599
0.8597
0.7995
0.8015
0.7707
0.8305
0.7736
0.8491
0.8504
0.7988
0.8005
0.8211
0.8221
0.7524
0.7539
0.8613
0.8651
0.8632
0.8290
0.8292
0.8093
0.8115
0.7401
0.7412
0.7928
0.7922
0.6234
0.8673
0.6248
0.8598
0.8615
0.7998
0.7994
0.8598
0.8593
0.7967
0.7987
0.7686
0.8294
0.7723
0.8457
0.8491
0.8047
0.8046
0.8264
0.8298
0.7540
0.7585
0.8586
0.8298
0.8631
0.8459
0.8489
0.8053
0.8063
0.7503
0.7526
0.7972
0.7980
0.6118
0.9184
0.6144
0.8648
0.8657
0.7858
0.7872
0.8545
0.8567
0.7960
0.7995
0.7713
0.9326
0.7759
0.8567
0.8598
0.7983
0.8011
0.8108
0.8163
0.7638
0.7669
0.8623
0.7715
0.8640
0.8414
0.8459
0.8153
0.8143
0.7499
0.7487
0.7867
0.7910
0.6138
0.7745
0.6161
0.8697
0.8709
0.7875
0.7875
0.8670
0.8694
0.7928
0.7957
0.7709
0.8007
0.8281
0.7733
0.8589
0.8597
0.7943
0.7956
0.8013
0.8012
0.7578
0.7583
0.8670
0.8041
0.8699
0.8541
0.8556
0.8140
0.8151
0.7530
0.7542
0.7850
0.7871
0.6116
0.8420
0.6168
0.8689
0.8701
0.7842
0.7843
0.8691
0.8685
0.7972
0.7995
0.7702
0.8457
0.7716
0.8623
0.8621
0.7979
0.7999
0.8215
0.8242
0.7622
0.7635
0.8720
0.7932
0.8730
0.8527
0.8531
0.8247
0.8262
0.7509
0.7512
0.7854
0.7891
0.6160
0.7951
0.6162
0.8743
0.8777
0.7955
0.7981
0.8716
0.8683
0.8003
0.8032
0.7765
0.8506
0.7781
0.8919
0.8925
0.8226
0.8234
0.7844
0.7853
0.8207
0.8261
0.8858
0.8514
0.8851
0.8926
0.8917
0.8274
0.8313
0.7787
0.7864
0.7777
0.7801
0.8889
0.7750
0.8898
0.8887
0.8908
0.7972
0.7996
0.8680
0.8688
0.7883
0.7923
0.7808
0.7750
0.7815
0.8831
0.8865
0.8166
0.8168
0.7759
0.7772
0.8256
0.8271
0.8856
0.9019
0.8279
0.8853
0.8916
0.8921
0.8234
0.8281
0.7913
0.7950
0.7866
0.7867
0.8954
0.9035
0.8964
0.8917
0.8899
0.7988
0.8011
0.8624
0.8648
0.7965
0.7983
0.7693
0.8498
0.7715
0.8945
0.8934
0.8109
0.8150
0.7804
0.7849
0.8220
0.8243
0.8900
0.8504
0.8914
0.8979
0.9004
0.8128
0.8154
0.7778
0.7831
0.7898
0.7864
0.8894
0.7952
0.8913
0.8773
0.8804
0.7984
0.7992
0.8510
0.8525
0.7876
0.7880
0.7707
0.7961
0.7725
0.8784
0.8798
0.8028
0.8022
0.7756
0.7782
0.8071
0.8064
0.8742
0.7755
0.8773
0.8754
0.8778
0.8027
0.8036
0.7734
0.7770
0.7763
0.7759
0.8725
0.7766
0.8759
0.8824
0.8851
0.7992
0.7989
0.8868
0.8852
0.8052
0.8065
0.7710
0.7015
0.7760
0.9043
0.9040
0.8061
0.8052
0.7869
0.7868
0.8151
0.8194
0.8752
0.7023
0.8781
0.9006
0.9045
0.8356
0.8344
0.7896
0.7952
0.7863
0.7854
0.8871
0.8323
0.9381
0.8887
0.2941
0.2909
0.3148
0.3140
0.2809
0.2821
0.2847
0.2868
0.3488
0.8341
0.3482
0.2913
0.2911
0.3215
0.3199
0.2842
0.2854
0.2865
0.2877
0.3522
0.8666
0.3490
0.2924
0.2923
0.3152
0.3145
0.2868
0.2874
0.2844
0.2834
0.3651
0.8678
0.3611
0.2964
0.2957
0.3189
0.3159
0.2840
0.2847
0.2832
0.2846
0.3560
0.8321
0.3561
0.2891
0.2898
0.3139
0.3149
0.2845
0.2869
0.2833
0.2857
0.3572
0.8330
0.3554
0.6671
0.6677
0.6484
0.6499
0.6573
0.6572
0.6704
0.6713
0.6728
0.9537
0.6747
0.6684
0.6689
0.6530
0.6522
0.6593
0.6596
0.6718
0.6744
0.6791
0.9566
0.6800
0.6667
0.6694
0.6494
0.6514
0.6565
0.6573
0.6747
0.6764
0.6809
0.7948
0.6806
0.6682
0.6688
0.6483
0.6483
0.6578
0.6567
0.6764
0.6774
0.6792
0.7979
0.6797
0.6671
0.6666
0.6534
0.6523
0.6556
0.6556
0.6718
0.6723
0.6809
0.8076
0.9418
0.6821
0.8028
0.8060
0.8166
0.8168
0.7948
0.8001
0.8078
0.8063
0.7896
0.8093
0.7921
0.7988
0.8129
0.8254
0.8253
0.7982
0.7989
0.8045
0.8069
0.7959
0.8710
0.7994
0.8074
0.8096
0.8139
0.8186
0.7949
0.7985
0.8114
0.8124
0.7804
0.8717
0.7854
0.7826
0.7853
0.7927
0.7933
0.7872
0.7904
0.7853
0.7863
0.7583
0.8062
0.7652
0.8028
0.8075
0.8157
0.8197
0.8047
0.8085
0.8166
0.8146
0.7925
0.8090
0.7953
0.8663
0.8697
0.7722
0.7726
0.8917
0.7749
0.8916
0.8764
0.8785
0.7889
0.7932
0.7750
0.7762
0.6896
0.6932
0.8454
0.7784
0.8503
0.8645
0.8667
0.8315
0.8329
0.9375
0.9397
0.7990
0.7980
0.7920
0.8041
0.7960
0.8652
0.8655
0.7892
0.7931
0.8716
0.8730
0.7690
0.7685
0.8801
0.8098
0.8836
0.8640
0.8682
0.7841
0.7852
0.7936
0.7947
0.6821
0.6836
0.8411
0.8712
0.8414
0.8585
0.8617
0.8287
0.8322
0.9959
1.0000
0.8028
0.8056
0.8111
0.8712
0.8163
0.8712
0.8726
0.8070
0.8088
0.8702
0.8748
0.7741
0.7738
0.9037
0.7931
0.9011
0.8901
0.8929
0.8001
0.8048
0.7970
0.7964
0.6944
0.6953
0.8552
0.7993
0.8536
0.7773
0.7797
0.8043
0.8072
0.7969
0.7959
0.7808
0.7842
0.7907
0.8612
0.7928
0.7993
0.8016
0.7917
0.7892
0.7749
0.7753
0.8671
0.8688
0.5395
0.8648
0.5409
0.8222
0.8226
0.7755
0.7772
0.8464
0.8489
0.3261
0.3265
0.7695
0.7743
0.7781
0.7843
0.7844
0.7955
0.7987
0.7995
0.8003
0.7811
0.7821
0.7887
0.7765
0.7888
0.7937
0.7976
0.7964
0.8003
0.7663
0.7662
0.8709
0.8722
0.5396
0.8920
0.8586
0.5411
0.8139
0.8142
0.7759
0.7773
0.8558
0.8556
0.3288
0.3267
0.7698
0.8965
0.7738
0.7722
0.7757
0.8021
0.8092
0.7885
0.7928
0.7916
0.7937
0.7825
0.8411
0.7865
0.7951
0.7973
0.7831
0.7806
0.7648
0.7665
0.8719
0.8768
0.5346
0.8464
0.5357
0.7931
0.7980
0.7688
0.7685
0.8449
0.8473
0.3270
0.3257
0.7644
0.7870
0.7682
0.7652
0.7690
0.7756
0.7781
0.8001
0.8020
0.7943
0.7962
0.7617
0.7874
0.7631
0.7816
0.7875
0.7720
0.7720
0.7720
0.7715
0.8340
0.8396
0.5262
0.7499
0.5296
0.7896
0.7931
0.7682
0.7682
0.8385
0.8378
0.3223
0.3208
0.7465
0.7538
0.7504
0.7643
0.7681
0.7938
0.7973
0.7997
0.8021
0.7963
0.7996
0.7829
0.6956
0.7851
0.7887
0.7923
0.7985
0.7992
0.7697
0.7718
0.8688
0.8746
0.5294
0.6988
0.5312
0.8076
0.8107
0.7655
0.7672
0.8683
0.8701
0.3243
0.3225
0.7686
0.8278
0.8616
0.7731
0.8603
0.8631
0.7899
0.7916
0.8606
0.8614
0.8021
0.8044
0.7715
0.8298
0.7750
0.8513
0.8532
0.8008
0.8033
0.8189
0.8206
0.7535
0.7554
0.8615
0.8650
0.8642
0.8324
0.8331
0.8105
0.8137
0.7421
0.7437
0.7953
0.7953
0.6217
0.8681
0.6238
0.8610
0.8633
0.8007
0.8009
0.8599
0.8599
0.7971
0.8000
0.7692
0.8298
0.7732
0.8475
0.8514
0.8068
0.8075
0.8232
0.8278
0.7540
0.7589
0.8597
0.8312
0.8650
0.8483
0.8518
0.8069
0.8084
0.7522
0.7550
0.7995
0.8008
0.6108
0.9237
0.6139
0.8659
0.8675
0.7879
0.7900
0.8557
0.8585
0.7986
0.8033
0.7735
0.9381
0.7779
0.8582
0.8619
0.8009
0.8048
0.8080
0.8153
0.7653
0.7690
0.8637
0.7706
0.8662
0.8435
0.8487
0.8168
0.8169
0.7520
0.7513
0.7891
0.7945
0.6127
0.7746
0.6152
0.8709
0.8729
0.7892
0.7897
0.8673
0.8707
0.7944
0.7984
0.7715
0.8000
0.8286
0.7747
0.8604
0.8616
0.7961
0.7984
0.8017
0.8023
0.7592
0.7605
0.8684
0.8040
0.8722
0.8556
0.8580
0.8160
0.8176
0.7543
0.7563
0.7878
0.7904
0.6103
0.8449
0.6160
0.8701
0.8719
0.7858
0.7867
0.8697
0.8704
0.7991
0.8026
0.7715
0.8491
0.7735
0.8627
0.8632
0.7999
0.8027
0.8186
0.8226
0.7635
0.7652
0.8722
0.7893
0.8740
0.8542
0.8553
0.8256
0.8282
0.7522
0.7533
0.7880
0.7926
0.6147
0.7918
0.6154
0.8729
0.8773
0.7964
0.7998
0.8718
0.8700
0.8007
0.8038
0.7777
0.8519
0.7799
0.8925
0.8937
0.8235
0.8252
0.7840
0.7857
0.8180
0.8244
0.8867
0.8535
0.8870
0.8931
0.8934
0.8278
0.8321
0.7751
0.7837
0.7792
0.7818
0.8888
0.7745
0.8906
0.8901
0.8933
0.7992
0.8024
0.8684
0.8696
0.7879
0.7930
0.7812
0.7752
0.7825
0.8840
0.8886
0.8175
0.8183
0.7764
0.7781
0.8229
0.8247
0.8865
0.9029
0.8292
0.8875
0.8898
0.8913
0.8215
0.8269
0.7882
0.7919
0.7889
0.7899
0.8964
0.9053
0.8985
0.8933
0.8925
0.8007
0.8037
0.8635
0.8667
0.7966
0.7996
0.7707
0.8517
0.7738
0.8935
0.8950
0.8088
0.8134
0.7814
0.7864
0.8193
0.8226
0.8912
0.8530
0.8943
0.8979
0.9015
0.8119
0.8152
0.7741
0.7796
0.7934
0.7909
0.8910
0.7942
0.8934
0.8771
0.8812
0.7998
0.8015
0.8516
0.8540
0.7896
0.7914
0.7709
0.7956
0.7734
0.8783
0.8808
0.8045
0.8047
0.7767
0.7797
0.8083
0.8078
0.8748
0.7751
0.8788
0.8755
0.8791
0.8046
0.8061
0.7743
0.7780
0.7782
0.7790
0.8722
0.7770
0.8767
0.8819
0.8859
0.8009
0.8017
0.8868
0.8865
0.8068
0.8094
0.7706
0.6999
0.7766
0.9047
0.9058
0.8078
0.8080
0.7871
0.7879
0.8130
0.8179
0.8758
0.7015
0.8797
0.9002
0.9053
0.8343
0.8342
0.7854
0.7920
0.7888
0.7890
0.8882
0.8316
0.9400
0.8902
0.2947
0.2918
0.3152
0.3142
0.2803
0.2815
0.2844
0.2865
0.3491
0.8343
0.3487
0.2917
0.2917
0.3221
0.3208
0.2833
0.2846
0.2861
0.2873
0.3538
0.8688
0.3505
0.2921
0.2923
0.3163
0.3157
0.2862
0.2868
0.2840
0.2831
0.3656
0.8707
0.3618
0.2964
0.2958
0.3196
0.3166
0.2836
0.2847
0.2827
0.2843
0.3568
0.8341
0.3569
0.2891
0.2899
0.3143
0.3153
0.2840
0.2863
0.2830
0.2853
0.3578
0.8356
0.3558
0.6694
0.6703
0.6491
0.6513
0.6584
0.6588
0.6720
0.6733
0.6737
0.9585
0.6762
0.6703
0.6714
0.6538
0.6536
0.6607
0.6618
0.6735
0.6768
0.6799
0.9638
0.6812
0.6691
0.6722
0.6505
0.6530
0.6580
0.6594
0.6764
0.6784
0.6820
0.7942
0.6820
0.6702
0.6713
0.6495
0.6498
0.6589
0.6582
0.6784
0.6798
0.6802
0.7983
0.6809
0.6692
0.6689
0.6547
0.6539
0.6569
0.6572
0.6736
0.6746
0.6817
0.8073
0.9458
0.6832
0.7996
0.8041
0.8150
0.8158
0.7943
0.8002
0.8083
0.8082
0.7894
0.8099
0.7935
0.7979
0.8127
0.8252
0.8268
0.7966
0.7992
0.8032
0.8067
0.7961
0.8735
0.7999
0.8059
0.8089
0.8130
0.8172
0.7938
0.7979
0.8103
0.8122
0.7819
0.8750
0.7868
0.7834
0.7870
0.7950
0.7959
0.7886
0.7918
0.7874
0.7888
0.7601
0.8028
0.7674
0.8005
0.8076
0.8125
0.8181
0.8032
0.8074
0.8147
0.8135
0.7916
0.8065
0.7961
0.8674
0.8719
0.7726
0.7739
0.8908
0.7748
0.8945
0.8776
0.8807
0.7867
0.7919
0.7749
0.7767
0.6888
0.6929
0.8447
0.7786
0.8512
0.8655
0.8690
0.8330
0.8357
0.9392
0.9433
0.7990
0.7988
0.7941
0.8031
0.7442
0.7996
0.8012
0.7401
0.7396
0.8096
0.8110
0.8161
0.8138
0.7769
0.7313
0.7776
0.8055
0.8057
0.7512
0.7495
0.8428
0.8439
0.7541
0.7545
0.7586
0.7947
0.7557
0.8071
0.8106
0.7809
0.7796
0.8032
0.8028
1.0000
0.9960
0.7318
0.7958
0.7324
0.7979
0.8015
0.7273
0.7274
0.8137
0.8115
0.8154
0.8153
0.7733
0.7314
0.7722
0.7985
0.8008
0.7469
0.7443
0.8584
0.8579
0.7532
0.7524
0.7580
0.7301
0.7536
0.7616
0.7627
0.7302
0.7321
0.7856
0.7891
0.7745
0.7775
0.7080
0.8101
0.7096
0.7617
0.7629
0.7309
0.7298
0.8019
0.8013
0.7644
0.7652
0.5249
0.8070
0.5270
0.7532
0.7540
0.7918
0.7944
0.7392
0.7404
0.3258
0.3251
0.7028
0.8049
0.7017
0.7705
0.7727
0.7357
0.7353
0.7808
0.7801
0.7740
0.7732
0.7100
0.8060
0.7091
0.7688
0.7710
0.7384
0.7366
0.7853
0.7848
0.7709
0.7744
0.5237
0.7709
0.8095
0.5257
0.7476
0.7464
0.7841
0.7841
0.7512
0.7485
0.3279
0.3250
0.7014
0.7688
0.7007
0.7543
0.7575
0.7270
0.7291
0.7779
0.7831
0.7661
0.7679
0.6965
0.7862
0.6977
0.7593
0.7610
0.7141
0.7170
0.7881
0.7886
0.7609
0.7638
0.5188
0.7908
0.5205
0.7477
0.7444
0.7961
0.7938
0.7405
0.7399
0.3267
0.3245
0.7007
0.7197
0.7002
0.7553
0.7565
0.7208
0.7195
0.7723
0.7764
0.7597
0.7630
0.7015
0.7185
0.6991
0.7637
0.7637
0.7278
0.7262
0.7940
0.7924
0.7554
0.7578
0.5065
0.8249
0.5101
0.7546
0.7553
0.7984
0.7970
0.7472
0.7482
0.3247
0.3249
0.7052
0.8244
0.7053
0.7595
0.7603
0.7301
0.7306
0.7707
0.7722
0.7697
0.7717
0.6989
0.7612
0.6997
0.7556
0.7560
0.7318
0.7291
0.7927
0.7924
0.7643
0.7626
0.5141
0.7620
0.5170
0.7470
0.7471
0.7977
0.7959
0.7408
0.7420
0.3237
0.3213
0.6945
0.7513
0.8124
0.6951
0.7821
0.7831
0.7563
0.7553
0.7839
0.7854
0.7762
0.7776
0.7493
0.7472
0.7529
0.7799
0.7809
0.7602
0.7603
0.7333
0.7340
0.7604
0.7614
0.7823
0.8077
0.7824
0.7720
0.7714
0.7463
0.7460
0.7474
0.7473
0.7357
0.7364
0.6721
0.8061
0.6745
0.7824
0.7835
0.7528
0.7521
0.7838
0.7822
0.7736
0.7734
0.7522
0.7708
0.7518
0.7779
0.7796
0.7588
0.7588
0.7371
0.7365
0.7546
0.7549
0.7754
0.7705
0.7768
0.7769
0.7775
0.7561
0.7533
0.7485
0.7481
0.7343
0.7343
0.6662
0.7958
0.6685
0.7871
0.7894
0.7561
0.7555
0.7839
0.7839
0.7766
0.7747
0.7519
0.7987
0.7544
0.7771
0.7785
0.7503
0.7539
0.7461
0.7459
0.7549
0.7553
0.7805
0.9197
0.7823
0.7748
0.7794
0.7477
0.7482
0.7499
0.7480
0.7306
0.7343
0.6631
0.9236
0.6650
0.7842
0.7854
0.7610
0.7604
0.7863
0.7850
0.7756
0.7758
0.7522
0.7428
0.7773
0.7539
0.7818
0.7822
0.7573
0.7587
0.7469
0.7486
0.7496
0.7495
0.7787
0.7416
0.7811
0.7802
0.7813
0.7512
0.7518
0.7434
0.7442
0.7409
0.7413
0.6606
0.7889
0.6663
0.7875
0.7880
0.7548
0.7543
0.7850
0.7830
0.7796
0.7780
0.7565
0.7895
0.7592
0.7824
0.7823
0.7539
0.7546
0.7448
0.7435
0.7597
0.7603
0.7831
0.7333
0.7815
0.7803
0.7788
0.7509
0.7511
0.7495
0.7482
0.7374
0.7384
0.6656
0.7325
0.6666
0.7920
0.7911
0.7492
0.7502
0.7715
0.7697
0.7554
0.7550
0.7448
0.8031
0.7441
0.7831
0.7849
0.7509
0.7504
0.7505
0.7495
0.7474
0.7486
0.7861
0.8023
0.7831
0.7757
0.7766
0.7443
0.7445
0.7143
0.7166
0.7360
0.7352
0.7848
0.8016
0.7841
0.7827
0.7834
0.7512
0.7509
0.7679
0.7686
0.7445
0.7454
0.7461
0.8020
0.7467
0.7848
0.7858
0.7534
0.7499
0.7457
0.7482
0.7471
0.7477
0.7836
0.7647
0.7771
0.7836
0.7855
0.7853
0.7553
0.7541
0.7146
0.7173
0.7347
0.7332
0.7873
0.7648
0.7871
0.7937
0.7952
0.7479
0.7494
0.7621
0.7646
0.7509
0.7499
0.7379
0.7891
0.7396
0.7908
0.7921
0.7458
0.7470
0.7452
0.7460
0.7448
0.7479
0.7842
0.7889
0.7847
0.7880
0.7891
0.7530
0.7523
0.7183
0.7188
0.7354
0.7328
0.7894
0.7289
0.7903
0.7934
0.7944
0.7575
0.7590
0.7687
0.7697
0.7622
0.7603
0.7535
0.7280
0.7512
0.7934
0.7939
0.7529
0.7520
0.7529
0.7508
0.7459
0.7451
0.7875
0.8460
0.7884
0.7916
0.7921
0.7562
0.7542
0.7318
0.7335
0.7439
0.7410
0.7926
0.8441
0.7935
0.7928
0.7926
0.7576
0.7569
0.7688
0.7691
0.7564
0.7567
0.7528
0.7690
0.7491
0.7859
0.7875
0.7565
0.7540
0.7507
0.7491
0.7481
0.7473
0.7903
0.7689
0.7897
0.7816
0.7859
0.7584
0.7559
0.7209
0.7228
0.7375
0.7349
0.7831
0.7530
0.8035
0.7850
0.2958
0.2954
0.3171
0.3172
0.2929
0.2937
0.2905
0.2928
0.3582
0.7523
0.3570
0.2949
0.2961
0.3204
0.3183
0.2928
0.2936
0.2934
0.2943
0.3643
0.8133
0.3610
0.2952
0.2955
0.3151
0.3160
0.3006
0.3005
0.2888
0.2890
0.3723
0.8131
0.3693
0.2985
0.2973
0.3183
0.3188
0.2980
0.2985
0.2877
0.2890
0.3661
0.7772
0.3667
0.2945
0.2952
0.3175
0.3184
0.2998
0.3017
0.2878
0.2905
0.3653
0.7766
0.3636
0.6745
0.6763
0.6619
0.6632
0.6763
0.6755
0.6833
0.6842
0.6827
0.8093
0.6837
0.6783
0.6780
0.6658
0.6643
0.6713
0.6716
0.6790
0.6809
0.7043
0.8094
0.7033
0.6760
0.6773
0.6635
0.6647
0.6704
0.6710
0.6799
0.6813
0.6834
0.9576
0.6839
0.6772
0.6776
0.6622
0.6609
0.6714
0.6701
0.6811
0.6812
0.6877
0.9605
0.6876
0.6735
0.6736
0.6656
0.6639
0.6728
0.6716
0.6792
0.6795
0.6834
0.7298
0.8022
0.6836
0.7235
0.7203
0.7251
0.7244
0.7219
0.7203
0.7284
0.7288
0.7067
0.7316
0.7095
0.7296
0.7253
0.7274
0.7291
0.7300
0.7287
0.7237
0.7247
0.7179
0.8002
0.7159
0.7223
0.7218
0.7345
0.7343
0.7168
0.7164
0.7235
0.7235
0.7046
0.8014
0.7085
0.7256
0.7243
0.7318
0.7305
0.7220
0.7229
0.7261
0.7265
0.7103
0.7320
0.7086
0.7264
0.7234
0.7344
0.7322
0.7236
0.7222
0.7222
0.7210
0.7103
0.7296
0.7111
0.8105
0.8135
0.8168
0.8154
0.7708
0.9217
0.7701
0.7979
0.8002
0.7280
0.7304
0.8450
0.8440
0.7449
0.7471
0.7529
0.9252
0.7547
0.8127
0.8140
0.7851
0.7825
0.8069
0.8076
0.9489
0.9520
0.7450
0.7307
0.7470
0.8023
0.8051
0.7421
0.7427
0.8120
0.8146
0.8205
0.8195
0.7782
0.7338
0.7804
0.8086
0.8102
0.7535
0.7527
0.8457
0.8481
0.7559
0.7572
0.7611
0.7969
0.7595
0.8095
0.8141
0.7836
0.7834
0.8051
0.8056
0.9960
1.0000
0.7326
0.7987
0.7349
0.8006
0.8055
0.7293
0.7304
0.8153
0.8146
0.8213
0.8225
0.7743
0.7335
0.7743
0.8010
0.8044
0.7486
0.7475
0.8620
0.8630
0.7541
0.7539
0.7609
0.7328
0.7575
0.7642
0.7658
0.7335
0.7358
0.7882
0.7919
0.7769
0.7806
0.7095
0.8115
0.7120
0.7636
0.7661
0.7329
0.7326
0.8046
0.8047
0.7662
0.7680
0.5259
0.8096
0.5284
0.7553
0.7570
0.7953
0.7985
0.7408
0.7425
0.3276
0.3275
0.7037
0.8102
0.7032
0.7729
0.7760
0.7384
0.7388
0.7828
0.7828
0.7756
0.7757
0.7116
0.8119
0.7111
0.7709
0.7738
0.7405
0.7396
0.7880
0.7879
0.7726
0.7770
0.5249
0.7716
0.8120
0.5273
0.7503
0.7499
0.7878
0.7889
0.7521
0.7505
0.3303
0.3276
0.7020
0.7705
0.7019
0.7568
0.7612
0.7297
0.7324
0.7801
0.7866
0.7682
0.7710
0.6986
0.7892
0.7005
0.7614
0.7641
0.7167
0.7202
0.7934
0.7946
0.7634
0.7666
0.5203
0.7951
0.5223
0.7500
0.7481
0.7999
0.7994
0.7419
0.7423
0.3290
0.3272
0.7011
0.7226
0.7012
0.7581
0.7602
0.7236
0.7232
0.7733
0.7783
0.7618
0.7660
0.7025
0.7217
0.7009
0.7666
0.7677
0.7299
0.7296
0.7965
0.7960
0.7574
0.7609
0.5079
0.8302
0.5119
0.7571
0.7589
0.8014
0.8015
0.7490
0.7509
0.3257
0.3258
0.7065
0.8302
0.7076
0.7621
0.7640
0.7328
0.7342
0.7721
0.7738
0.7715
0.7749
0.7007
0.7618
0.7023
0.7574
0.7590
0.7338
0.7323
0.7958
0.7963
0.7660
0.7656
0.5152
0.7634
0.5185
0.7493
0.7502
0.8016
0.8013
0.7424
0.7444
0.3255
0.3236
0.6955
0.7535
0.8156
0.6969
0.7842
0.7862
0.7577
0.7580
0.7867
0.7889
0.7763
0.7790
0.7513
0.7505
0.7554
0.7819
0.7839
0.7617
0.7629
0.7343
0.7358
0.7603
0.7621
0.7844
0.8099
0.7858
0.7738
0.7741
0.7475
0.7482
0.7477
0.7483
0.7379
0.7394
0.6714
0.8094
0.6744
0.7847
0.7869
0.7543
0.7543
0.7870
0.7861
0.7738
0.7745
0.7536
0.7741
0.7540
0.7808
0.7832
0.7603
0.7610
0.7385
0.7385
0.7551
0.7565
0.7776
0.7749
0.7803
0.7798
0.7813
0.7576
0.7555
0.7496
0.7500
0.7368
0.7373
0.6666
0.7972
0.6689
0.7895
0.7926
0.7568
0.7579
0.7868
0.7880
0.7772
0.7763
0.7534
0.8005
0.7569
0.7793
0.7817
0.7518
0.7561
0.7479
0.7488
0.7558
0.7571
0.7831
0.9228
0.7859
0.7776
0.7830
0.7499
0.7511
0.7502
0.7495
0.7322
0.7371
0.6631
0.9276
0.6656
0.7863
0.7889
0.7621
0.7626
0.7888
0.7887
0.7760
0.7773
0.7539
0.7430
0.7798
0.7560
0.7846
0.7860
0.7586
0.7613
0.7477
0.7502
0.7502
0.7508
0.7807
0.7427
0.7840
0.7826
0.7848
0.7532
0.7547
0.7433
0.7453
0.7421
0.7433
0.6605
0.7908
0.6663
0.7895
0.7915
0.7559
0.7567
0.7884
0.7877
0.7807
0.7801
0.7585
0.7925
0.7622
0.7850
0.7858
0.7558
0.7573
0.7459
0.7455
0.7596
0.7613
0.7857
0.7343
0.7854
0.7827
0.7827
0.7527
0.7541
0.7500
0.7498
0.7381
0.7403
0.6655
0.7344
0.6670
0.7942
0.7948
0.7516
0.7532
0.7740
0.7731
0.7559
0.7568
0.7454
0.8047
0.7458
0.7855
0.7885
0.7533
0.7537
0.7521
0.7521
0.7490
0.7512
0.7894
0.8052
0.7874
0.7789
0.7806
0.7461
0.7475
0.7159
0.7190
0.7371
0.7373
0.7875
0.8061
0.7877
0.7858
0.7873
0.7527
0.7532
0.7700
0.7714
0.7461
0.7477
0.7469
0.8072
0.7489
0.7871
0.7890
0.7550
0.7526
0.7469
0.7505
0.7484
0.7499
0.7870
0.7657
0.7805
0.7879
0.7878
0.7887
0.7561
0.7560
0.7163
0.7195
0.7357
0.7354
0.7902
0.7665
0.7912
0.7963
0.7988
0.7505
0.7528
0.7649
0.7682
0.7508
0.7511
0.7384
0.7916
0.7406
0.7933
0.7955
0.7474
0.7494
0.7469
0.7489
0.7473
0.7511
0.7877
0.7923
0.7892
0.7903
0.7926
0.7542
0.7546
0.7196
0.7212
0.7371
0.7354
0.7919
0.7305
0.7937
0.7957
0.7981
0.7594
0.7619
0.7713
0.7731
0.7627
0.7620
0.7544
0.7305
0.7534
0.7954
0.7971
0.7544
0.7551
0.7549
0.7537
0.7476
0.7482
0.7900
0.8510
0.7923
0.7933
0.7952
0.7585
0.7575
0.7333
0.7361
0.7452
0.7431
0.7950
0.8496
0.7968
0.7955
0.7962
0.7595
0.7599
0.7715
0.7727
0.7566
0.7584
0.7542
0.7704
0.7513
0.7889
0.7917
0.7583
0.7566
0.7527
0.7525
0.7497
0.7500
0.7935
0.7710
0.7942
0.7840
0.7894
0.7597
0.7584
0.7228
0.7256
0.7382
0.7368
0.7856
0.7558
0.8046
0.7885
0.2973
0.2951
0.3167
0.3169
0.2922
0.2938
0.2901
0.2922
0.3591
0.7560
0.3584
0.2947
0.2956
0.3221
0.3205
0.2921
0.2931
0.2928
0.2938
0.3655
0.8157
0.3621
0.2951
0.2954
0.3159
0.3157
0.3004
0.3004
0.2885
0.2886
0.3742
0.8167
0.3712
0.2994
0.2985
0.3181
0.3187
0.2980
0.2985
0.2873
0.2889
0.3669
0.7800
0.3677
0.2945
0.2953
0.3169
0.3180
0.2998
0.3019
0.2874
0.2900
0.3667
0.7803
0.3652
0.6777
0.6797
0.6645
0.6663
0.6786
0.6783
0.6850
0.6867
0.6848
0.8101
0.6864
0.6812
0.6813
0.6684
0.6677
0.6741
0.6749
0.6820
0.6842
0.7073
0.8114
0.7066
0.6786
0.6804
0.6659
0.6678
0.6728
0.6741
0.6830
0.6846
0.6850
0.9591
0.6858
0.6794
0.6804
0.6654
0.6642
0.6745
0.6733
0.6838
0.6845
0.6906
0.9640
0.6911
0.6762
0.6765
0.6683
0.6670
0.6749
0.6744
0.6816
0.6825
0.6861
0.7313
0.8039
0.6864
0.7256
0.7232
0.7278
0.7275
0.7233
0.7228
0.7298
0.7306
0.7084
0.7338
0.7119
0.7309
0.7280
0.7296
0.7320
0.7310
0.7306
0.7255
0.7269
0.7189
0.8021
0.7179
0.7243
0.7247
0.7362
0.7370
0.7187
0.7194
0.7255
0.7264
0.7058
0.8045
0.7104
0.7269
0.7268
0.7334
0.7331
0.7242
0.7259
0.7279
0.7291
0.7119
0.7339
0.7110
0.7291
0.7269
0.7358
0.7345
0.7256
0.7249
0.7243
0.7239
0.7117
0.7326
0.7134
0.8116
0.8159
0.8212
0.8210
0.7717
0.9258
0.7716
0.8018
0.8049
0.7305
0.7335
0.8503
0.8504
0.7460
0.7487
0.7553
0.9306
0.7584
0.8153
0.8180
0.7879
0.7863
0.8084
0.8108
0.9491
0.9541
0.7465
0.7320
0.9163
0.7846
0.7869
0.8836
0.8839
0.7722
0.7729
0.7552
0.7529
0.7779
0.9423
0.7791
0.7853
0.7871
0.8018
0.8051
0.7229
0.7234
0.6511
0.6516
0.8110
0.8042
0.8106
0.7798
0.7816
0.7934
0.7946
0.8107
0.8111
0.7318
0.7326
1.0000
0.8026
0.9941
0.7865
0.7875
0.9254
0.9290
0.7713
0.7722
0.7590
0.7580
0.8058
0.8947
0.8058
0.8044
0.8027
0.8351
0.8353
0.7275
0.7281
0.6630
0.6641
0.8264
0.9074
0.8275
0.7557
0.7583
0.8090
0.8085
0.7289
0.7272
0.7380
0.7375
0.8044
0.7678
0.8055
0.7659
0.7662
0.8238
0.8266
0.7125
0.7129
0.7934
0.7928
0.5367
0.7692
0.5385
0.7906
0.7907
0.7322
0.7327
0.8089
0.8110
0.3265
0.3261
0.8317
0.7606
0.8335
0.7544
0.7541
0.7904
0.7928
0.7214
0.7232
0.7432
0.7427
0.8089
0.7617
0.8089
0.7584
0.7601
0.8159
0.8181
0.7166
0.7168
0.8005
0.7986
0.5359
0.7887
0.7787
0.5370
0.7802
0.7839
0.7443
0.7445
0.7961
0.7985
0.3286
0.3260
0.8247
0.7911
0.8286
0.7442
0.7484
0.7974
0.8010
0.7205
0.7225
0.7218
0.7244
0.7994
0.7982
0.8064
0.7625
0.7630
0.8073
0.8120
0.7126
0.7123
0.7890
0.7909
0.5317
0.7985
0.5332
0.7957
0.7995
0.7318
0.7317
0.7962
0.7977
0.3274
0.3253
0.8294
0.8386
0.8332
0.7424
0.7446
0.7766
0.7767
0.7218
0.7214
0.7223
0.7234
0.7693
0.8370
0.7717
0.7536
0.7574
0.7899
0.7916
0.7107
0.7102
0.7599
0.7627
0.5242
0.7174
0.5279
0.7742
0.7732
0.7205
0.7220
0.7741
0.7766
0.3247
0.3219
0.7921
0.7196
0.7952
0.7408
0.7430
0.7955
0.7958
0.7209
0.7210
0.7287
0.7301
0.8064
0.6677
0.8069
0.7569
0.7599
0.8205
0.8269
0.7093
0.7110
0.7913
0.7935
0.5275
0.6701
0.5302
0.8016
0.8061
0.7282
0.7273
0.7976
0.8024
0.3255
0.3225
0.8342
0.8298
0.7801
0.8390
0.7683
0.7700
0.7741
0.7749
0.7696
0.7715
0.7645
0.7662
0.7788
0.8305
0.7832
0.7710
0.7729
0.7726
0.7752
0.8474
0.8482
0.7340
0.7340
0.7696
0.7766
0.7705
0.7739
0.7741
0.7947
0.7970
0.7232
0.7244
0.7785
0.7794
0.6191
0.7759
0.6205
0.7729
0.7726
0.7847
0.7861
0.7691
0.7690
0.7604
0.7612
0.7797
0.7952
0.7839
0.7695
0.7719
0.7856
0.7866
0.8553
0.8560
0.7335
0.7372
0.7671
0.7963
0.7690
0.7750
0.7771
0.7908
0.7925
0.7339
0.7355
0.7809
0.7825
0.6117
0.7937
0.6142
0.7698
0.7724
0.7692
0.7701
0.7641
0.7658
0.7598
0.7613
0.7836
0.8003
0.7872
0.7713
0.7737
0.7778
0.7813
0.8425
0.8480
0.7308
0.7331
0.7654
0.7271
0.7675
0.7716
0.7755
0.7923
0.7948
0.7333
0.7335
0.7836
0.7870
0.6066
0.7308
0.6093
0.7741
0.7737
0.7710
0.7708
0.7700
0.7714
0.7584
0.7591
0.7830
0.9441
0.7903
0.7865
0.7752
0.7754
0.7752
0.7773
0.8101
0.8104
0.7299
0.7294
0.7693
0.9446
0.7710
0.7770
0.7787
0.7938
0.7935
0.7378
0.7399
0.7796
0.7834
0.6052
0.7802
0.6108
0.7745
0.7752
0.7689
0.7700
0.7730
0.7730
0.7566
0.7602
0.7851
0.7807
0.7857
0.7739
0.7748
0.7770
0.7795
0.8402
0.8433
0.7378
0.7375
0.7732
0.8996
0.7732
0.7792
0.7798
0.7994
0.8019
0.7360
0.7349
0.7806
0.7834
0.6096
0.9026
0.6102
0.7764
0.7787
0.7792
0.7823
0.8170
0.8115
0.7677
0.7678
0.7892
0.7690
0.7903
0.8048
0.8042
0.8101
0.8113
0.7894
0.7922
0.8349
0.8387
0.7930
0.7682
0.7935
0.8035
0.8014
0.8142
0.8154
0.8297
0.8350
0.7640
0.7665
0.7898
0.7616
0.7906
0.7921
0.7930
0.7818
0.7840
0.8073
0.8077
0.7548
0.7586
0.7887
0.7621
0.7891
0.7920
0.7954
0.8026
0.8008
0.7833
0.7857
0.8360
0.8381
0.7939
0.7997
0.7913
0.7918
0.8126
0.8108
0.8117
0.8145
0.8211
0.8250
0.7739
0.7733
0.8027
0.7998
0.8001
0.7942
0.7908
0.7854
0.7878
0.8020
0.8041
0.7650
0.7689
0.7791
0.7842
0.7824
0.7988
0.7963
0.7922
0.7981
0.7872
0.7913
0.8315
0.8357
0.7927
0.7845
0.7918
0.8053
0.8102
0.8061
0.8072
0.8299
0.8304
0.7761
0.7745
0.7967
0.8444
0.7985
0.7739
0.7747
0.7797
0.7807
0.7837
0.7859
0.7555
0.7549
0.7810
0.8421
0.7831
0.7778
0.7788
0.7810
0.7823
0.7876
0.7905
0.7949
0.7953
0.7727
0.7203
0.7755
0.7810
0.7828
0.7761
0.7789
0.7865
0.7904
0.7549
0.7546
0.7740
0.7216
0.7750
0.7756
0.7769
0.7802
0.7801
0.8206
0.8205
0.7799
0.7750
0.7852
0.6711
0.7887
0.8068
0.8067
0.7801
0.7816
0.8000
0.8001
0.8424
0.8408
0.7733
0.6720
0.7749
0.8098
0.8128
0.8188
0.8170
0.8311
0.8350
0.7762
0.7744
0.8036
0.8299
0.8043
0.8018
0.2961
0.2930
0.3178
0.3169
0.2775
0.2778
0.2678
0.2688
0.3527
0.8301
0.3519
0.2939
0.2932
0.3238
0.3225
0.2812
0.2819
0.2707
0.2711
0.3568
0.7765
0.3530
0.2938
0.2936
0.3210
0.3206
0.2839
0.2841
0.2675
0.2669
0.3651
0.7784
0.3617
0.2983
0.2974
0.3251
0.3225
0.2828
0.2831
0.2659
0.2666
0.3613
0.7949
0.3612
0.2898
0.2900
0.3239
0.3238
0.2821
0.2837
0.2666
0.2684
0.3617
0.7974
0.3591
0.6579
0.6587
0.6478
0.6489
0.6487
0.6485
0.6787
0.6800
0.6561
0.8059
0.6568
0.6611
0.6616
0.6513
0.6500
0.6469
0.6476
0.6745
0.6781
0.6565
0.8075
0.6579
0.6605
0.6626
0.6490
0.6509
0.6477
0.6484
0.6901
0.6917
0.6556
0.7268
0.6555
0.6593
0.6599
0.6492
0.6491
0.6486
0.6475
0.6907
0.6910
0.6573
0.7287
0.6580
0.6581
0.6579
0.6535
0.6523
0.6477
0.6476
0.6861
0.6867
0.6553
0.9794
0.8069
0.6572
0.8002
0.7994
0.8011
0.8028
0.7804
0.7826
0.8133
0.8149
0.7729
0.9843
0.7750
0.7937
0.7987
0.8031
0.8027
0.8000
0.8005
0.8206
0.8206
0.7686
0.7867
0.7728
0.8068
0.8078
0.8133
0.8110
0.7864
0.7865
0.8220
0.8256
0.7722
0.7890
0.7768
0.7766
0.7779
0.7829
0.7846
0.7691
0.7715
0.7989
0.8003
0.7499
0.9176
0.7511
0.7938
0.7927
0.8213
0.8222
0.8012
0.8033
0.8331
0.8285
0.7756
0.9195
0.7756
0.7686
0.7713
0.7537
0.7549
0.7903
0.7254
0.7946
0.7924
0.7929
0.8314
0.8367
0.7218
0.7233
0.6562
0.6586
0.8320
0.7271
0.8340
0.7753
0.7766
0.7935
0.7966
0.7818
0.7833
0.7255
0.7259
0.9149
0.9439
0.8150
0.9195
0.9204
0.8007
0.8047
0.8794
0.8828
0.8029
0.8024
0.8469
0.8141
0.8506
0.9180
0.9182
0.8107
0.8088
0.7998
0.8030
0.6982
0.7015
0.8444
0.9954
0.8423
0.9054
0.9081
0.8758
0.8805
0.8666
0.8712
0.7958
0.7987
0.8026
1.0000
0.8086
0.9174
0.9225
0.7964
0.7994
0.8735
0.8743
0.8042
0.8029
0.8400
0.7943
0.8394
0.9412
0.9468
0.7939
0.7957
0.8078
0.8105
0.7083
0.7110
0.8357
0.7982
0.8349
0.8146
0.8178
0.8131
0.8152
0.7945
0.7957
0.8100
0.8158
0.7768
0.8780
0.7796
0.8446
0.8494
0.7855
0.7846
0.7840
0.7848
0.8468
0.8504
0.5422
0.8828
0.5442
0.8167
0.8201
0.7967
0.7985
0.8148
0.8175
0.3242
0.3246
0.7568
0.8152
0.7641
0.8264
0.8276
0.7978
0.7981
0.7974
0.7986
0.8176
0.8195
0.7690
0.8170
0.7714
0.8307
0.8353
0.7900
0.7950
0.7966
0.7967
0.8486
0.8504
0.5425
0.8470
0.9151
0.5448
0.8264
0.8288
0.8090
0.8113
0.8221
0.8246
0.3288
0.3264
0.7552
0.8500
0.7596
0.8058
0.8106
0.7897
0.7960
0.7765
0.7827
0.7873
0.7917
0.7660
0.9216
0.7678
0.8275
0.8305
0.7695
0.7699
0.7727
0.7745
0.8318
0.8380
0.5364
0.9293
0.5384
0.7973
0.8020
0.7843
0.7863
0.8126
0.8123
0.3260
0.3249
0.7501
0.7860
0.7514
0.7912
0.7945
0.7883
0.7879
0.7790
0.7816
0.7893
0.7942
0.7696
0.7855
0.7685
0.8079
0.8145
0.7865
0.7837
0.7779
0.7765
0.8274
0.8332
0.5279
0.7928
0.5313
0.8151
0.8189
0.7893
0.7889
0.8264
0.8275
0.3216
0.3201
0.7538
0.7980
0.7580
0.7884
0.7924
0.7874
0.7907
0.7781
0.7796
0.7995
0.8042
0.7624
0.7205
0.7649
0.8182
0.8203
0.7850
0.7844
0.7709
0.7730
0.8332
0.8367
0.5308
0.7241
0.5341
0.8229
0.8239
0.7822
0.7838
0.8073
0.8116
0.3242
0.3215
0.7498
0.8510
0.9203
0.7548
0.8553
0.8560
0.8057
0.8095
0.8495
0.8507
0.7989
0.8027
0.7998
0.8516
0.8045
0.8517
0.8521
0.8181
0.8221
0.8240
0.8269
0.7709
0.7713
0.8394
0.9241
0.8439
0.8581
0.8586
0.8242
0.8277
0.7611
0.7622
0.8124
0.8142
0.6352
0.9258
0.6364
0.8511
0.8542
0.8191
0.8180
0.8475
0.8486
0.7990
0.8013
0.7993
0.8880
0.8023
0.8579
0.8594
0.8357
0.8403
0.8229
0.8258
0.7665
0.7708
0.8433
0.8900
0.8447
0.8549
0.8575
0.8168
0.8182
0.7713
0.7724
0.8164
0.8176
0.6254
0.8654
0.6276
0.8507
0.8522
0.8004
0.8041
0.8435
0.8464
0.7939
0.7974
0.7984
0.8719
0.8018
0.8552
0.8576
0.8119
0.8193
0.8220
0.8289
0.7600
0.7619
0.8396
0.7913
0.8415
0.8536
0.8572
0.8300
0.8329
0.7578
0.7581
0.7877
0.7963
0.6186
0.7935
0.6202
0.8425
0.8435
0.8001
0.8006
0.8420
0.8402
0.7865
0.7886
0.7906
0.8046
0.8961
0.7929
0.8485
0.8488
0.8083
0.8107
0.8287
0.8300
0.7570
0.7556
0.8363
0.8096
0.8387
0.8502
0.8499
0.8268
0.8280
0.7588
0.7615
0.7931
0.7947
0.6165
0.9463
0.6209
0.8442
0.8457
0.7980
0.7971
0.8409
0.8411
0.7899
0.7923
0.7900
0.9503
0.7916
0.8500
0.8486
0.8096
0.8097
0.8269
0.8307
0.7653
0.7666
0.8387
0.7913
0.8401
0.8488
0.8483
0.8336
0.8364
0.7612
0.7613
0.7903
0.7941
0.6207
0.7949
0.6217
0.8674
0.8683
0.8241
0.8284
0.8764
0.8776
0.8009
0.8046
0.8118
0.8856
0.8161
0.8736
0.8830
0.8266
0.8287
0.8214
0.8223
0.8106
0.8183
0.8709
0.8872
0.8736
0.8734
0.8780
0.8202
0.8211
0.7844
0.7905
0.8001
0.8007
0.8690
0.8153
0.8698
0.8746
0.8816
0.8206
0.8237
0.8645
0.8685
0.7952
0.7990
0.8086
0.8175
0.8134
0.8786
0.8848
0.8187
0.8204
0.8130
0.8161
0.8084
0.8121
0.8785
0.8495
0.8988
0.8828
0.8678
0.8735
0.8215
0.8234
0.7801
0.7862
0.7925
0.7926
0.8784
0.8515
0.8832
0.8689
0.8764
0.8141
0.8176
0.8680
0.8750
0.7909
0.7916
0.7969
0.9494
0.8021
0.8626
0.8720
0.8138
0.8171
0.8098
0.8148
0.8100
0.8161
0.8700
0.9517
0.8773
0.8689
0.8719
0.8171
0.8205
0.7790
0.7833
0.8023
0.8013
0.8589
0.7933
0.8628
0.8511
0.8560
0.8137
0.8153
0.8657
0.8672
0.7855
0.7894
0.7998
0.7947
0.8013
0.8646
0.8682
0.8099
0.8120
0.8034
0.8070
0.8193
0.8187
0.8492
0.8030
0.8534
0.8681
0.8704
0.8143
0.8156
0.7967
0.7957
0.7881
0.7866
0.8529
0.8036
0.8578
0.8512
0.8554
0.8117
0.8146
0.8728
0.8762
0.7959
0.8006
0.8021
0.7263
0.8063
0.8776
0.8796
0.8175
0.8167
0.8173
0.8169
0.8138
0.8156
0.8487
0.7281
0.8535
0.8673
0.8746
0.8180
0.8248
0.7795
0.7853
0.8012
0.8023
0.8616
0.8397
0.8722
0.8669
0.2901
0.2922
0.3165
0.3170
0.2803
0.2820
0.2828
0.2852
0.3509
0.8433
0.3500
0.2906
0.2919
0.3194
0.3177
0.2822
0.2835
0.2861
0.2871
0.3508
0.9102
0.3475
0.2905
0.2915
0.3171
0.3154
0.2861
0.2868
0.2827
0.2819
0.3647
0.9148
0.3605
0.2931
0.2930
0.3182
0.3157
0.2828
0.2839
0.2820
0.2832
0.3559
0.8899
0.3556
0.2911
0.2917
0.3142
0.3152
0.2846
0.2869
0.2822
0.2847
0.3583
0.8914
0.3564
0.6756
0.6769
0.6568
0.6587
0.6643
0.6651
0.6887
0.6902
0.6860
0.8642
0.6880
0.6758
0.6765
0.6621
0.6625
0.6664
0.6673
0.6871
0.6902
0.6904
0.8686
0.6913
0.6739
0.6764
0.6598
0.6621
0.6645
0.6650
0.6956
0.6983
0.6907
0.7881
0.6909
0.6745
0.6754
0.6591
0.6586
0.6645
0.6634
0.6970
0.6967
0.6935
0.7923
0.6945
0.6762
0.6758
0.6619
0.6614
0.6654
0.6650
0.6953
0.6954
0.6918
0.8050
0.8730
0.6924
0.7834
0.7883
0.7938
0.7965
0.7833
0.7871
0.7965
0.8005
0.7734
0.8070
0.7782
0.7857
0.7933
0.8078
0.8142
0.7823
0.7873
0.7895
0.7948
0.7743
0.9293
0.7779
0.7825
0.7883
0.7983
0.8047
0.7841
0.7856
0.7913
0.7950
0.7612
0.9323
0.7683
0.7821
0.7855
0.8042
0.8049
0.7957
0.7978
0.7944
0.7972
0.7588
0.7867
0.7659
0.7838
0.7878
0.7964
0.8021
0.7912
0.7909
0.7909
0.7936
0.7699
0.7891
0.7747
0.8644
0.8712
0.8021
0.8037
0.8282
0.7998
0.8343
0.9301
0.9324
0.7852
0.7903
0.7988
0.8012
0.7060
0.7094
0.8269
0.8045
0.8343
0.9030
0.9058
0.8830
0.8840
0.8740
0.8779
0.7963
0.7966
0.8121
0.8088
0.9209
0.7870
0.7905
0.8858
0.8881
0.7730
0.7744
0.7558
0.7550
0.7814
0.9495
0.7845
0.7885
0.7915
0.8053
0.8099
0.7234
0.7251
0.6514
0.6526
0.8170
0.8097
0.8184
0.7810
0.7841
0.7974
0.7996
0.8153
0.8163
0.7324
0.7349
0.9941
0.8086
1.0000
0.7888
0.7914
0.9243
0.9307
0.7711
0.7729
0.7592
0.7593
0.8092
0.8937
0.8117
0.8098
0.8096
0.8370
0.8395
0.7277
0.7294
0.6629
0.6647
0.8324
0.9073
0.8358
0.7573
0.7601
0.8128
0.8130
0.7288
0.7275
0.7388
0.7396
0.8061
0.7670
0.8086
0.7697
0.7707
0.8245
0.8281
0.7112
0.7120
0.7951
0.7958
0.5377
0.7699
0.5401
0.7966
0.7983
0.7311
0.7323
0.8143
0.8163
0.3267
0.3266
0.8308
0.7605
0.8352
0.7570
0.7573
0.7931
0.7967
0.7224
0.7241
0.7435
0.7439
0.8097
0.7627
0.8100
0.7617
0.7641
0.8176
0.8215
0.7163
0.7163
0.7995
0.7975
0.5371
0.7925
0.7805
0.5389
0.7879
0.7922
0.7425
0.7438
0.7996
0.8043
0.3298
0.3275
0.8227
0.7961
0.8279
0.7458
0.7506
0.8012
0.8060
0.7195
0.7230
0.7223
0.7260
0.8004
0.8009
0.8089
0.7659
0.7676
0.8080
0.8133
0.7100
0.7109
0.7897
0.7931
0.5331
0.8021
0.5353
0.7968
0.8032
0.7307
0.7319
0.7990
0.8016
0.3280
0.3265
0.8284
0.8410
0.8333
0.7426
0.7463
0.7837
0.7846
0.7201
0.7207
0.7229
0.7249
0.7731
0.8404
0.7766
0.7552
0.7600
0.7962
0.7985
0.7088
0.7094
0.7620
0.7665
0.5260
0.7177
0.5301
0.7773
0.7777
0.7199
0.7228
0.7782
0.7823
0.3251
0.3229
0.7934
0.7208
0.7981
0.7411
0.7444
0.7989
0.8004
0.7188
0.7199
0.7287
0.7311
0.8052
0.6671
0.8077
0.7594
0.7634
0.8231
0.8309
0.7070
0.7097
0.7919
0.7968
0.5281
0.6698
0.5314
0.8069
0.8131
0.7261
0.7267
0.8008
0.8066
0.3263
0.3238
0.8324
0.8338
0.7831
0.8387
0.7712
0.7738
0.7764
0.7787
0.7721
0.7742
0.7661
0.7697
0.7827
0.8355
0.7878
0.7731
0.7763
0.7759
0.7797
0.8504
0.8529
0.7349
0.7358
0.7713
0.7793
0.7732
0.7766
0.7779
0.7980
0.8018
0.7248
0.7263
0.7825
0.7845
0.6184
0.7799
0.6202
0.7749
0.7757
0.7875
0.7904
0.7713
0.7717
0.7616
0.7637
0.7820
0.7984
0.7876
0.7738
0.7765
0.7884
0.7908
0.8575
0.8598
0.7346
0.7395
0.7677
0.8009
0.7709
0.7778
0.7810
0.7938
0.7967
0.7356
0.7380
0.7849
0.7876
0.6114
0.7946
0.6143
0.7728
0.7764
0.7709
0.7741
0.7669
0.7698
0.7619
0.7644
0.7860
0.8018
0.7911
0.7740
0.7773
0.7811
0.7856
0.8458
0.8542
0.7326
0.7358
0.7679
0.7293
0.7709
0.7757
0.7805
0.7963
0.7996
0.7345
0.7358
0.7866
0.7914
0.6070
0.7332
0.6099
0.7765
0.7773
0.7726
0.7740
0.7711
0.7737
0.7601
0.7619
0.7848
0.9422
0.7942
0.7893
0.7773
0.7791
0.7774
0.7806
0.8139
0.8149
0.7320
0.7321
0.7707
0.9468
0.7734
0.7797
0.7826
0.7970
0.7983
0.7392
0.7424
0.7820
0.7868
0.6056
0.7839
0.6110
0.7757
0.7782
0.7708
0.7733
0.7744
0.7760
0.7591
0.7636
0.7865
0.7853
0.7883
0.7761
0.7784
0.7795
0.7830
0.8431
0.8485
0.7389
0.7394
0.7752
0.8957
0.7765
0.7810
0.7836
0.8035
0.8069
0.7378
0.7377
0.7819
0.7862
0.6094
0.9012
0.6104
0.7807
0.7841
0.7851
0.7889
0.8236
0.8197
0.7717
0.7737
0.7916
0.7689
0.7941
0.8108
0.8116
0.8152
0.8183
0.7942
0.7981
0.8353
0.8425
0.7976
0.7692
0.7999
0.8089
0.8081
0.8205
0.8235
0.8350
0.8420
0.7682
0.7719
0.7956
0.7617
0.7971
0.7969
0.7993
0.7858
0.7891
0.8120
0.8135
0.7596
0.7641
0.7916
0.7632
0.7937
0.7959
0.8014
0.8078
0.8078
0.7869
0.7902
0.8359
0.8406
0.7984
0.8070
0.7960
0.7975
0.8185
0.8185
0.8159
0.8215
0.8243
0.8301
0.7790
0.7798
0.8068
0.8084
0.8065
0.8004
0.7978
0.7889
0.7923
0.8085
0.8125
0.7685
0.7737
0.7826
0.7898
0.7867
0.8060
0.8043
0.7974
0.8042
0.7909
0.7966
0.8337
0.8408
0.7983
0.7916
0.7987
0.8110
0.8171
0.8117
0.8138
0.8331
0.8348
0.7808
0.7798
0.8025
0.8430
0.8058
0.7767
0.7789
0.7831
0.7850
0.7883
0.7914
0.7586
0.7590
0.7828
0.8423
0.7865
0.7809
0.7838
0.7845
0.7872
0.7891
0.7936
0.7986
0.8008
0.7753
0.7202
0.7797
0.7840
0.7872
0.7799
0.7842
0.7912
0.7959
0.7591
0.7593
0.7777
0.7215
0.7796
0.7793
0.7817
0.7828
0.7842
0.8249
0.8271
0.7823
0.7799
0.7871
0.6717
0.7924
0.8125
0.8139
0.7835
0.7860
0.8035
0.8048
0.8415
0.8430
0.7768
0.6732
0.7797
0.8150
0.8201
0.8245
0.8254
0.8317
0.8388
0.7799
0.7795
0.8089
0.8344
0.8040
0.8086
0.2973
0.2943
0.3182
0.3175
0.2785
0.2789
0.2684
0.2693
0.3525
0.8364
0.3520
0.2945
0.2942
0.3251
0.3240
0.2819
0.2827
0.2712
0.2718
0.3568
0.7793
0.3529
0.2945
0.2947
0.3225
0.3221
0.2848
0.2851
0.2678
0.2673
0.3664
0.7825
0.3634
0.2990
0.2984
0.3258
0.3234
0.2837
0.2841
0.2662
0.2671
0.3603
0.8004
0.3604
0.2906
0.2909
0.3251
0.3249
0.2833
0.2851
0.2670
0.2690
0.3618
0.8036
0.3595
0.6619
0.6632
0.6509
0.6524
0.6512
0.6513
0.6824
0.6844
0.6591
0.8058
0.6602
0.6653
0.6660
0.6540
0.6536
0.6498
0.6509
0.6796
0.6837
0.6594
0.8091
0.6611
0.6637
0.6664
0.6512
0.6535
0.6498
0.6507
0.6946
0.6967
0.6571
0.7282
0.6576
0.6629
0.6640
0.6521
0.6521
0.6509
0.6500
0.6950
0.6960
0.6597
0.7311
0.6609
0.6622
0.6624
0.6564
0.6554
0.6501
0.6503
0.6907
0.6916
0.6576
0.9821
0.8078
0.6598
0.8040
0.8062
0.8069
0.8099
0.7866
0.7912
0.8211
0.8231
0.7812
0.9888
0.7844
0.7988
0.8059
0.8109
0.8118
0.8025
0.8048
0.8272
0.8282
0.7748
0.7919
0.7806
0.8138
0.8178
0.8181
0.8185
0.7933
0.7952
0.8302
0.8344
0.7806
0.7955
0.7864
0.7787
0.7817
0.7870
0.7905
0.7741
0.7783
0.8027
0.8053
0.7525
0.9179
0.7558
0.7995
0.8013
0.8239
0.8272
0.8074
0.8097
0.8386
0.8359
0.7827
0.9231
0.7838
0.7686
0.7727
0.7544
0.7565
0.7927
0.7272
0.7995
0.7983
0.7994
0.8341
0.8412
0.7218
0.7242
0.6559
0.6588
0.8367
0.7295
0.8408
0.7771
0.7797
0.7972
0.8010
0.7852
0.7888
0.7274
0.7289
0.9162
0.9470
0.8348
0.9915
0.9896
0.8144
0.8178
0.9099
0.9081
0.8072
0.8029
0.9058
0.7856
0.9035
0.9887
0.9875
0.8367
0.8307
0.8109
0.8123
0.7074
0.7101
0.8723
0.9118
0.8720
0.9696
0.9686
0.9179
0.9197
0.8701
0.8712
0.7979
0.8006
0.7865
0.9174
0.7888
1.0000
0.9958
0.7813
0.7814
0.9039
0.9039
0.8114
0.8076
0.8501
0.7725
0.8505
0.9515
0.9578
0.7898
0.7846
0.8178
0.8181
0.7148
0.7149
0.8490
0.7747
0.8455
0.8342
0.8365
0.7881
0.7901
0.8298
0.8268
0.8009
0.8029
0.7593
0.8941
0.7593
0.8471
0.8463
0.7739
0.7735
0.7981
0.7984
0.8457
0.8452
0.5449
0.8983
0.5460
0.8044
0.8044
0.8121
0.8128
0.8089
0.8072
0.3269
0.3269
0.7428
0.8099
0.7456
0.8466
0.8450
0.7816
0.7831
0.8279
0.8296
0.7969
0.7974
0.7584
0.8094
0.7581
0.8440
0.8472
0.7807
0.7817
0.7930
0.7920
0.8423
0.8403
0.5454
0.8461
0.9648
0.5465
0.8132
0.8138
0.8122
0.8111
0.8060
0.8052
0.3301
0.3274
0.7399
0.8436
0.7419
0.8329
0.8357
0.7901
0.7920
0.8246
0.8256
0.7993
0.8011
0.7522
0.8830
0.7532
0.8431
0.8444
0.7564
0.7568
0.7965
0.7957
0.8453
0.8478
0.5405
0.8863
0.5408
0.8025
0.8040
0.8135
0.8111
0.8037
0.8009
0.3283
0.3264
0.7374
0.7664
0.7386
0.8304
0.8347
0.7972
0.7993
0.8272
0.8254
0.8018
0.8051
0.7812
0.7643
0.7785
0.8484
0.8534
0.7890
0.7850
0.7965
0.7929
0.8707
0.8702
0.5299
0.7772
0.5333
0.8498
0.8521
0.8059
0.8042
0.8670
0.8626
0.3246
0.3221
0.7594
0.7814
0.7616
0.8284
0.8307
0.7920
0.7924
0.8219
0.8220
0.8060
0.8101
0.7521
0.7227
0.7522
0.8340
0.8392
0.7739
0.7757
0.7964
0.7959
0.8481
0.8482
0.5348
0.7251
0.5375
0.8168
0.8135
0.8057
0.8047
0.8146
0.8165
0.3259
0.3230
0.7380
0.8208
0.9664
0.7422
0.9070
0.9052
0.8568
0.8566
0.9028
0.9050
0.8419
0.8456
0.8302
0.8225
0.8331
0.9033
0.9037
0.8536
0.8602
0.8073
0.8072
0.7606
0.7597
0.8918
0.9722
0.8969
0.8787
0.8805
0.8478
0.8499
0.7666
0.7665
0.8491
0.8499
0.6301
0.9719
0.6314
0.9087
0.9103
0.8426
0.8428
0.9001
0.8988
0.8331
0.8366
0.8315
0.8833
0.8329
0.9078
0.9109
0.8618
0.8628
0.8061
0.8065
0.7591
0.7621
0.8958
0.8848
0.8932
0.8899
0.8917
0.8457
0.8455
0.7791
0.7791
0.8405
0.8427
0.6221
0.8516
0.6244
0.9096
0.9124
0.8526
0.8558
0.8996
0.9018
0.8341
0.8375
0.8342
0.8560
0.8372
0.9005
0.9050
0.8447
0.8533
0.8074
0.8112
0.7725
0.7715
0.8890
0.7763
0.8934
0.8986
0.9065
0.8525
0.8552
0.7702
0.7694
0.8252
0.8318
0.6205
0.7789
0.6222
0.9091
0.9078
0.8654
0.8643
0.9098
0.9048
0.8375
0.8408
0.8333
0.7808
0.9071
0.8359
0.9133
0.9128
0.8655
0.8680
0.8460
0.8461
0.7775
0.7738
0.8965
0.7823
0.8962
0.9096
0.9090
0.8767
0.8774
0.7897
0.7899
0.8426
0.8496
0.6165
0.9425
0.6215
0.9117
0.9121
0.8595
0.8583
0.9091
0.9063
0.8431
0.8462
0.8340
0.9442
0.8346
0.9150
0.9122
0.8651
0.8677
0.8134
0.8141
0.7720
0.7692
0.8985
0.7660
0.8971
0.9091
0.9079
0.8631
0.8644
0.7885
0.7873
0.8418
0.8474
0.6205
0.7669
0.6211
0.8911
0.8904
0.8463
0.8488
0.8625
0.8630
0.7983
0.8023
0.8123
0.8850
0.8160
0.8705
0.8744
0.8269
0.8294
0.8272
0.8256
0.8075
0.8094
0.8594
0.8850
0.8622
0.8542
0.8572
0.8132
0.8117
0.7580
0.7590
0.7925
0.7916
0.8685
0.8015
0.8664
0.8554
0.8603
0.8426
0.8451
0.8550
0.8579
0.7953
0.7967
0.8245
0.8014
0.8267
0.8642
0.8664
0.8157
0.8140
0.8193
0.8211
0.8070
0.8085
0.8629
0.8487
0.9059
0.8666
0.8652
0.8666
0.8141
0.8148
0.7595
0.7625
0.7925
0.7897
0.8584
0.8455
0.8588
0.8683
0.8744
0.8437
0.8468
0.8613
0.8664
0.7910
0.7888
0.8056
0.9361
0.8101
0.8735
0.8809
0.8143
0.8182
0.8203
0.8253
0.7999
0.8045
0.8569
0.9352
0.8658
0.8607
0.8651
0.8114
0.8144
0.7524
0.7555
0.7860
0.7801
0.8526
0.7717
0.8560
0.9118
0.9152
0.8651
0.8654
0.9122
0.9137
0.8314
0.8316
0.8299
0.7693
0.8306
0.9174
0.9179
0.8614
0.8627
0.8387
0.8431
0.8438
0.8429
0.9081
0.8020
0.9102
0.9210
0.9195
0.8581
0.8580
0.8134
0.8130
0.8208
0.8194
0.9134
0.8024
0.9132
0.9137
0.9149
0.8662
0.8669
0.8715
0.8734
0.7826
0.7855
0.8129
0.7320
0.8154
0.8714
0.8744
0.8649
0.8616
0.8316
0.8289
0.8016
0.8044
0.9095
0.7336
0.9109
0.8680
0.8713
0.8193
0.8210
0.7637
0.7664
0.7786
0.7749
0.8697
0.8263
0.8590
0.8712
0.2940
0.2908
0.3168
0.3160
0.2786
0.2800
0.2825
0.2844
0.3517
0.8272
0.3508
0.2908
0.2906
0.3227
0.3215
0.2814
0.2826
0.2855
0.2866
0.3561
0.9667
0.3526
0.2919
0.2919
0.3190
0.3181
0.2852
0.2857
0.2827
0.2821
0.3689
0.9695
0.3646
0.2968
0.2960
0.3210
0.3184
0.2819
0.2829
0.2818
0.2829
0.3603
0.9038
0.3602
0.2892
0.2897
0.3152
0.3167
0.2830
0.2853
0.2821
0.2844
0.3609
0.9030
0.3588
0.6645
0.6648
0.6470
0.6483
0.6561
0.6555
0.6777
0.6783
0.6748
0.8554
0.6770
0.6659
0.6660
0.6529
0.6518
0.6559
0.6566
0.6741
0.6771
0.6772
0.8574
0.6784
0.6641
0.6662
0.6492
0.6513
0.6545
0.6550
0.6834
0.6852
0.6809
0.7929
0.6808
0.6642
0.6650
0.6486
0.6480
0.6564
0.6548
0.6854
0.6852
0.6824
0.7962
0.6827
0.6641
0.6633
0.6528
0.6514
0.6545
0.6540
0.6815
0.6817
0.6809
0.7840
0.8571
0.6824
0.7773
0.7789
0.7900
0.7873
0.7706
0.7732
0.7955
0.7958
0.7687
0.7844
0.7725
0.7788
0.7840
0.7966
0.7993
0.7716
0.7717
0.7859
0.7907
0.7704
0.9519
0.7707
0.7697
0.7755
0.7923
0.7960
0.7705
0.7702
0.7850
0.7859
0.7538
0.9545
0.7597
0.8083
0.8087
0.8376
0.8333
0.8213
0.8182
0.8293
0.8298
0.7999
0.7804
0.8019
0.7966
0.7963
0.7933
0.7964
0.7820
0.7791
0.7908
0.7907
0.7733
0.7803
0.7752
0.8970
0.9020
0.8049
0.8049
0.8376
0.7796
0.8413
0.9525
0.9534
0.7646
0.7676
0.8066
0.8070
0.7141
0.7174
0.8409
0.7830
0.8427
0.9620
0.9602
0.9276
0.9266
0.9212
0.9193
0.7991
0.7983
0.8341
0.7812
0.8389
0.9899
0.9935
0.8184
0.8227
0.9096
0.9098
0.8080
0.8052
0.9023
0.7880
0.9033
0.9882
0.9906
0.8419
0.8373
0.8120
0.8147
0.7055
0.7091
0.8707
0.9157
0.8723
0.9699
0.9720
0.9188
0.9232
0.8702
0.8726
0.8015
0.8055
0.7875
0.9225
0.7914
0.9958
1.0000
0.7836
0.7851
0.9043
0.9056
0.8123
0.8098
0.8478
0.7755
0.8493
0.9513
0.9606
0.7950
0.7910
0.8195
0.8216
0.7133
0.7144
0.8470
0.7783
0.8444
0.8334
0.8368
0.7925
0.7952
0.8276
0.8259
0.8034
0.8067
0.7606
0.8961
0.7615
0.8467
0.8475
0.7775
0.7775
0.7991
0.7998
0.8461
0.8470
0.5446
0.9013
0.5462
0.8063
0.8069
0.8138
0.8153
0.8098
0.8091
0.3276
0.3279
0.7445
0.8100
0.7482
0.8461
0.8455
0.7861
0.7881
0.8262
0.8286
0.7998
0.8011
0.7601
0.8107
0.7605
0.8438
0.8483
0.7847
0.7867
0.7938
0.7932
0.8446
0.8437
0.5452
0.8454
0.9646
0.5469
0.8140
0.8155
0.8129
0.8130
0.8075
0.8080
0.3311
0.3286
0.7414
0.8442
0.7442
0.8321
0.8363
0.7926
0.7957
0.8221
0.8244
0.8027
0.8059
0.7535
0.8869
0.7552
0.8428
0.8454
0.7588
0.7603
0.7978
0.7980
0.8471
0.8502
0.5403
0.8915
0.5420
0.8034
0.8060
0.8155
0.8144
0.8035
0.8024
0.3293
0.3277
0.7386
0.7709
0.7403
0.8281
0.8338
0.7992
0.8028
0.8237
0.8236
0.8052
0.8097
0.7808
0.7695
0.7795
0.8462
0.8527
0.7909
0.7878
0.7974
0.7952
0.8710
0.8724
0.5303
0.7803
0.5341
0.8487
0.8533
0.8089
0.8080
0.8661
0.8640
0.3254
0.3229
0.7604
0.7856
0.7636
0.8265
0.8304
0.7957
0.7975
0.8186
0.8199
0.8095
0.8154
0.7528
0.7207
0.7540
0.8330
0.8392
0.7771
0.7795
0.7974
0.7980
0.8499
0.8511
0.5344
0.7243
0.5374
0.8171
0.8151
0.8071
0.8075
0.8137
0.8169
0.3269
0.3242
0.7386
0.8220
0.9685
0.7440
0.9048
0.9047
0.8576
0.8584
0.9009
0.9035
0.8420
0.8466
0.8317
0.8240
0.8351
0.9026
0.9037
0.8542
0.8616
0.8083
0.8095
0.7604
0.7606
0.8902
0.9725
0.8958
0.8798
0.8826
0.8471
0.8508
0.7679
0.7683
0.8496
0.8513
0.6302
0.9741
0.6321
0.9060
0.9093
0.8435
0.8444
0.8987
0.8984
0.8340
0.8380
0.8322
0.8875
0.8344
0.9062
0.9101
0.8624
0.8646
0.8088
0.8098
0.7589
0.7630
0.8932
0.8902
0.8919
0.8915
0.8942
0.8463
0.8472
0.7814
0.7815
0.8430
0.8460
0.6227
0.8538
0.6253
0.9079
0.9114
0.8541
0.8581
0.8988
0.9019
0.8349
0.8394
0.8365
0.8583
0.8402
0.9008
0.9059
0.8453
0.8550
0.8100
0.8149
0.7737
0.7736
0.8883
0.7788
0.8932
0.8986
0.9069
0.8535
0.8569
0.7722
0.7721
0.8268
0.8348
0.6199
0.7818
0.6219
0.9065
0.9064
0.8635
0.8636
0.9056
0.9018
0.8360
0.8406
0.8351
0.7827
0.9106
0.8381
0.9105
0.9111
0.8653
0.8693
0.8470
0.8487
0.7796
0.7765
0.8934
0.7853
0.8939
0.9077
0.9086
0.8769
0.8789
0.7911
0.7924
0.8430
0.8500
0.6162
0.9464
0.6215
0.9079
0.9096
0.8594
0.8590
0.9049
0.9037
0.8413
0.8460
0.8346
0.9496
0.8364
0.9120
0.9106
0.8636
0.8677
0.8164
0.8182
0.7723
0.7707
0.8947
0.7684
0.8948
0.9067
0.9068
0.8622
0.8643
0.7894
0.7893
0.8418
0.8483
0.6207
0.7708
0.6214
0.8914
0.8912
0.8496
0.8524
0.8625
0.8642
0.7987
0.8038
0.8143
0.8864
0.8194
0.8684
0.8738
0.8260
0.8293
0.8300
0.8292
0.8094
0.8127
0.8603
0.8879
0.8640
0.8540
0.8578
0.8151
0.8147
0.7608
0.7626
0.7934
0.7933
0.8671
0.8032
0.8658
0.8547
0.8611
0.8444
0.8481
0.8562
0.8600
0.7966
0.7987
0.8261
0.8042
0.8296
0.8624
0.8658
0.8167
0.8161
0.8214
0.8241
0.8083
0.8111
0.8618
0.8469
0.9106
0.8662
0.8645
0.8669
0.8149
0.8167
0.7619
0.7661
0.7918
0.7906
0.8580
0.8453
0.8593
0.8661
0.8735
0.8466
0.8506
0.8622
0.8685
0.7918
0.7902
0.8106
0.9369
0.8152
0.8737
0.8825
0.8147
0.8189
0.8243
0.8300
0.8031
0.8088
0.8566
0.9384
0.8666
0.8611
0.8663
0.8151
0.8184
0.7564
0.7600
0.7864
0.7819
0.8521
0.7750
0.8563
0.9087
0.9144
0.8670
0.8686
0.9120
0.9148
0.8310
0.8333
0.8317
0.7737
0.8336
0.9157
0.9193
0.8624
0.8654
0.8417
0.8467
0.8448
0.8454
0.9062
0.8036
0.9103
0.9180
0.9186
0.8595
0.8610
0.8169
0.8183
0.8225
0.8225
0.9126
0.8047
0.9137
0.9111
0.9143
0.8678
0.8697
0.8711
0.8737
0.7824
0.7865
0.8136
0.7300
0.8176
0.8700
0.8743
0.8654
0.8639
0.8328
0.8315
0.8042
0.8079
0.9075
0.7327
0.9111
0.8668
0.8713
0.8202
0.8229
0.7677
0.7715
0.7802
0.7777
0.8684
0.8283
0.8602
0.8715
0.2954
0.2922
0.3173
0.3169
0.2784
0.2800
0.2832
0.2852
0.3524
0.8304
0.3517
0.2918
0.2920
0.3240
0.3230
0.2810
0.2824
0.2857
0.2869
0.3574
0.9702
0.3539
0.2928
0.2932
0.3196
0.3189
0.2850
0.2854
0.2832
0.2826
0.3701
0.9745
0.3661
0.2976
0.2970
0.3214
0.3192
0.2819
0.2830
0.2823
0.2835
0.3607
0.9072
0.3607
0.2899
0.2908
0.3166
0.3181
0.2831
0.2855
0.2826
0.2849
0.3616
0.9077
0.3599
0.6675
0.6684
0.6491
0.6509
0.6579
0.6578
0.6805
0.6818
0.6769
0.8564
0.6795
0.6698
0.6704
0.6550
0.6547
0.6587
0.6598
0.6781
0.6815
0.6799
0.8594
0.6816
0.6668
0.6693
0.6510
0.6535
0.6562
0.6571
0.6862
0.6886
0.6825
0.7957
0.6828
0.6670
0.6683
0.6505
0.6504
0.6582
0.6568
0.6878
0.6881
0.6841
0.7996
0.6851
0.6672
0.6668
0.6547
0.6537
0.6563
0.6563
0.6841
0.6848
0.6828
0.7861
0.8594
0.6845
0.7763
0.7791
0.7894
0.7878
0.7698
0.7733
0.7966
0.7975
0.7693
0.7872
0.7740
0.7769
0.7837
0.7968
0.8002
0.7710
0.7721
0.7860
0.7915
0.7708
0.9529
0.7721
0.7696
0.7763
0.7930
0.7977
0.7704
0.7710
0.7850
0.7869
0.7532
0.9583
0.7599
0.8097
0.8118
0.8378
0.8350
0.8221
0.8203
0.8304
0.8321
0.8010
0.7840
0.8042
0.7955
0.7958
0.7916
0.7957
0.7815
0.7796
0.7906
0.7914
0.7740
0.7847
0.7769
0.8963
0.9031
0.8068
0.8077
0.8361
0.7817
0.8408
0.9541
0.9567
0.7685
0.7724
0.8082
0.8099
0.7126
0.7162
0.8394
0.7862
0.8433
0.9603
0.9612
0.9288
0.9301
0.9195
0.9208
0.8012
0.8014
0.8373
0.7830
0.8792
0.7790
0.7819
0.9231
0.9232
0.7684
0.7687
0.7686
0.7679
0.7729
0.9227
0.7762
0.7806
0.7826
0.8222
0.8277
0.7204
0.7220
0.6389
0.6397
0.8154
0.7957
0.8156
0.7761
0.7783
0.7951
0.7962
0.8099
0.8070
0.7273
0.7293
0.9254
0.7964
0.9243
0.7813
0.7836
1.0000
0.9955
0.7655
0.7661
0.7688
0.7688
0.7954
0.9630
0.7991
0.8004
0.7991
0.8715
0.8746
0.7254
0.7266
0.6504
0.6517
0.8354
0.9757
0.8350
0.7767
0.7767
0.8259
0.8274
0.7340
0.7322
0.7429
0.7438
0.8250
0.7676
0.8260
0.7832
0.7832
0.8572
0.8581
0.7187
0.7191
0.8115
0.8126
0.5448
0.7699
0.5469
0.8107
0.8121
0.7422
0.7422
0.8328
0.8365
0.3238
0.3240
0.8639
0.7756
0.8687
0.7630
0.7628
0.8071
0.8105
0.7300
0.7314
0.7551
0.7543
0.8322
0.7771
0.8343
0.7723
0.7748
0.8524
0.8534
0.7227
0.7224
0.8224
0.8199
0.5445
0.7944
0.7784
0.5467
0.8010
0.8054
0.7443
0.7446
0.8164
0.8214
0.3281
0.3256
0.8760
0.7976
0.8735
0.7545
0.7606
0.8024
0.8055
0.7219
0.7246
0.7259
0.7288
0.8169
0.7891
0.8252
0.7724
0.7740
0.8371
0.8414
0.7123
0.7136
0.8037
0.8040
0.5395
0.7898
0.5412
0.8009
0.8071
0.7263
0.7274
0.8014
0.8055
0.3264
0.3246
0.8626
0.8768
0.8642
0.7500
0.7543
0.7829
0.7824
0.7233
0.7236
0.7296
0.7315
0.7769
0.8732
0.7786
0.7626
0.7688
0.8081
0.8106
0.7150
0.7148
0.7646
0.7681
0.5317
0.7242
0.5349
0.7853
0.7872
0.7262
0.7285
0.7766
0.7793
0.3246
0.3219
0.8186
0.7259
0.8235
0.7493
0.7530
0.7996
0.8020
0.7205
0.7214
0.7374
0.7387
0.8200
0.6551
0.8216
0.7651
0.7692
0.8400
0.8486
0.7130
0.7144
0.8085
0.8076
0.5352
0.6578
0.5381
0.8061
0.8099
0.7310
0.7318
0.8180
0.8219
0.3258
0.3228
0.8692
0.8383
0.7807
0.8769
0.7652
0.7672
0.7733
0.7731
0.7640
0.7650
0.7599
0.7631
0.7844
0.8402
0.7869
0.7638
0.7658
0.7763
0.7786
0.8883
0.8886
0.7293
0.7301
0.7637
0.7825
0.7646
0.7686
0.7690
0.7958
0.7987
0.7226
0.7235
0.7826
0.7835
0.6168
0.7820
0.6176
0.7682
0.7675
0.7886
0.7902
0.7640
0.7653
0.7625
0.7648
0.7820
0.8032
0.7851
0.7673
0.7675
0.7907
0.7905
0.8850
0.8858
0.7289
0.7336
0.7605
0.8043
0.7620
0.7728
0.7748
0.7951
0.7968
0.7339
0.7358
0.7864
0.7866
0.6075
0.7939
0.6097
0.7611
0.7634
0.7674
0.7697
0.7550
0.7575
0.7577
0.7594
0.7852
0.8011
0.7883
0.7639
0.7669
0.7774
0.7804
0.8646
0.8694
0.7284
0.7306
0.7580
0.7294
0.7597
0.7653
0.7689
0.7964
0.7987
0.7280
0.7281
0.7880
0.7942
0.6016
0.7330
0.6044
0.7625
0.7621
0.7711
0.7699
0.7564
0.7575
0.7563
0.7562
0.7817
0.9230
0.8020
0.7838
0.7660
0.7663
0.7771
0.7780
0.8302
0.8293
0.7280
0.7270
0.7574
0.9237
0.7597
0.7697
0.7718
0.7971
0.7975
0.7306
0.7336
0.7827
0.7878
0.5999
0.7778
0.6049
0.7623
0.7627
0.7653
0.7658
0.7613
0.7617
0.7548
0.7567
0.7812
0.7788
0.7820
0.7653
0.7656
0.7753
0.7779
0.8663
0.8692
0.7309
0.7317
0.7623
0.9473
0.7634
0.7690
0.7704
0.8029
0.8051
0.7321
0.7309
0.7855
0.7897
0.6054
0.9470
0.6060
0.7738
0.7761
0.7857
0.7876
0.8078
0.8049
0.7679
0.7692
0.7947
0.7636
0.7968
0.7974
0.7961
0.8086
0.8092
0.7977
0.7994
0.8474
0.8516
0.7888
0.7642
0.7886
0.8005
0.8008
0.8155
0.8180
0.8488
0.8531
0.7606
0.7638
0.7829
0.7771
0.7835
0.7866
0.7885
0.7853
0.7877
0.8077
0.8083
0.7550
0.7578
0.7949
0.7778
0.7959
0.7906
0.7931
0.7981
0.7975
0.7925
0.7958
0.8407
0.8453
0.7877
0.8039
0.8037
0.7853
0.8053
0.8055
0.8134
0.8157
0.8442
0.8475
0.7643
0.7643
0.7965
0.8034
0.7951
0.7815
0.7785
0.7819
0.7862
0.7900
0.7928
0.7588
0.7622
0.7837
0.7833
0.7864
0.7883
0.7884
0.7956
0.8007
0.7885
0.7925
0.8501
0.8512
0.7806
0.7841
0.7818
0.7934
0.7995
0.8106
0.8128
0.8551
0.8621
0.7692
0.7673
0.7856
0.8652
0.7873
0.7657
0.7669
0.7779
0.7790
0.7738
0.7764
0.7498
0.7507
0.7855
0.8618
0.7878
0.7697
0.7723
0.7811
0.7823
0.7938
0.7963
0.8090
0.8122
0.7645
0.7246
0.7680
0.7742
0.7774
0.7830
0.7875
0.8058
0.8111
0.7512
0.7510
0.7690
0.7260
0.7702
0.7678
0.7700
0.7782
0.7789
0.8080
0.8080
0.7720
0.7693
0.7924
0.6595
0.7948
0.7968
0.7973
0.7822
0.7822
0.8048
0.8055
0.8491
0.8527
0.7662
0.6604
0.7679
0.7990
0.8024
0.8210
0.8196
0.8729
0.8755
0.7697
0.7680
0.7911
0.8412
0.8065
0.7907
0.2896
0.2861
0.3089
0.3078
0.2803
0.2808
0.2713
0.2723
0.3440
0.8428
0.3441
0.2858
0.2857
0.3150
0.3139
0.2837
0.2847
0.2733
0.2741
0.3486
0.7731
0.3445
0.2870
0.2873
0.3138
0.3137
0.2876
0.2880
0.2703
0.2693
0.3589
0.7761
0.3550
0.2931
0.2922
0.3156
0.3137
0.2855
0.2860
0.2687
0.2694
0.3507
0.7994
0.3511
0.2851
0.2851
0.3120
0.3131
0.2854
0.2872
0.2697
0.2714
0.3534
0.8027
0.3511
0.6583
0.6587
0.6475
0.6483
0.6497
0.6490
0.6775
0.6789
0.6565
0.7959
0.6574
0.6616
0.6617
0.6507
0.6493
0.6481
0.6491
0.6734
0.6767
0.6572
0.7974
0.6581
0.6601
0.6624
0.6476
0.6494
0.6463
0.6473
0.6881
0.6906
0.6579
0.7252
0.6580
0.6588
0.6593
0.6483
0.6477
0.6478
0.6464
0.6919
0.6918
0.6606
0.7283
0.6607
0.6584
0.6578
0.6533
0.6515
0.6481
0.6477
0.6866
0.6868
0.6584
0.9237
0.8087
0.6598
0.8167
0.8169
0.8185
0.8204
0.7840
0.7909
0.8247
0.8244
0.7881
0.9243
0.7883
0.7946
0.8060
0.8161
0.8133
0.8010
0.8004
0.8280
0.8272
0.7771
0.7778
0.7819
0.8121
0.8114
0.8270
0.8279
0.7900
0.7912
0.8337
0.8346
0.7759
0.7814
0.7805
0.7759
0.7789
0.7892
0.7905
0.7695
0.7743
0.8060
0.8076
0.7477
0.9493
0.7542
0.7996
0.7992
0.8310
0.8368
0.7969
0.8046
0.8423
0.8389
0.7901
0.9500
0.7835
0.7590
0.7640
0.7687
0.7711
0.7971
0.7318
0.7964
0.7903
0.7925
0.8712
0.8760
0.7215
0.7229
0.6436
0.6462
0.8320
0.7330
0.8370
0.7710
0.7729
0.7964
0.7990
0.7749
0.7791
0.7231
0.7242
0.8773
0.9227
0.8839
0.7791
0.7830
0.9243
0.9273
0.7681
0.7692
0.7668
0.7672
0.7731
0.9273
0.7778
0.7812
0.7844
0.8261
0.8326
0.7201
0.7224
0.6383
0.6399
0.8174
0.7985
0.8189
0.7758
0.7789
0.7948
0.7970
0.8108
0.8088
0.7274
0.7304
0.9290
0.7994
0.9307
0.7814
0.7851
0.9955
1.0000
0.7647
0.7662
0.7666
0.7675
0.7959
0.9605
0.8008
0.8033
0.8026
0.8746
0.8793
0.7250
0.7272
0.6499
0.6514
0.8368
0.9756
0.8385
0.7735
0.7743
0.8257
0.8282
0.7327
0.7314
0.7409
0.7426
0.8243
0.7671
0.8263
0.7817
0.7830
0.8568
0.8592
0.7175
0.7185
0.8085
0.8113
0.5438
0.7705
0.5464
0.8119
0.8148
0.7410
0.7416
0.8356
0.8390
0.3257
0.3261
0.8622
0.7735
0.8686
0.7619
0.7629
0.8080
0.8123
0.7285
0.7303
0.7532
0.7531
0.8313
0.7759
0.8342
0.7710
0.7741
0.8504
0.8535
0.7216
0.7217
0.8199
0.8192
0.5437
0.7956
0.7788
0.5463
0.8028
0.8083
0.7432
0.7445
0.8167
0.8238
0.3300
0.3278
0.8744
0.7996
0.8728
0.7524
0.7595
0.8037
0.8081
0.7195
0.7232
0.7236
0.7273
0.8139
0.7908
0.8240
0.7721
0.7750
0.8354
0.8406
0.7106
0.7127
0.8010
0.8024
0.5384
0.7925
0.5411
0.8020
0.8091
0.7243
0.7264
0.8010
0.8063
0.3278
0.3265
0.8618
0.8790
0.8644
0.7478
0.7532
0.7881
0.7886
0.7213
0.7226
0.7276
0.7304
0.7778
0.8768
0.7807
0.7611
0.7686
0.8129
0.8166
0.7137
0.7143
0.7645
0.7693
0.5308
0.7240
0.5348
0.7850
0.7883
0.7257
0.7292
0.7780
0.7825
0.3260
0.3239
0.8204
0.7267
0.8264
0.7468
0.7520
0.8007
0.8037
0.7186
0.7206
0.7354
0.7377
0.8161
0.6553
0.8193
0.7641
0.7691
0.8417
0.8509
0.7120
0.7140
0.8058
0.8074
0.5343
0.6584
0.5376
0.8082
0.8129
0.7293
0.7313
0.8171
0.8230
0.3274
0.3245
0.8672
0.8406
0.7818
0.8764
0.7657
0.7686
0.7745
0.7754
0.7645
0.7660
0.7598
0.7643
0.7867
0.8440
0.7899
0.7641
0.7666
0.7785
0.7820
0.8879
0.8889
0.7300
0.7315
0.7635
0.7826
0.7651
0.7687
0.7701
0.7981
0.8021
0.7241
0.7256
0.7845
0.7866
0.6176
0.7828
0.6188
0.7686
0.7687
0.7897
0.7924
0.7644
0.7661
0.7628
0.7658
0.7834
0.8024
0.7878
0.7684
0.7690
0.7920
0.7929
0.8866
0.8876
0.7299
0.7351
0.7604
0.8046
0.7627
0.7731
0.7758
0.7978
0.8001
0.7355
0.7383
0.7893
0.7903
0.6084
0.7948
0.6107
0.7612
0.7643
0.7688
0.7727
0.7555
0.7587
0.7589
0.7612
0.7866
0.8024
0.7908
0.7643
0.7681
0.7793
0.7832
0.8690
0.8757
0.7300
0.7331
0.7579
0.7300
0.7605
0.7656
0.7701
0.7983
0.8014
0.7298
0.7308
0.7892
0.7968
0.6023
0.7342
0.6055
0.7622
0.7628
0.7723
0.7725
0.7558
0.7578
0.7568
0.7576
0.7833
0.9254
0.8029
0.7862
0.7661
0.7675
0.7786
0.7809
0.8308
0.8314
0.7291
0.7289
0.7569
0.9276
0.7602
0.7699
0.7731
0.7995
0.8011
0.7321
0.7358
0.7839
0.7898
0.6011
0.7789
0.6062
0.7620
0.7634
0.7671
0.7686
0.7608
0.7626
0.7554
0.7586
0.7830
0.7810
0.7848
0.7654
0.7666
0.7767
0.7802
0.8699
0.8748
0.7318
0.7335
0.7622
0.9488
0.7644
0.7695
0.7720
0.8058
0.8092
0.7339
0.7339
0.7865
0.7916
0.6070
0.9506
0.6074
0.7754
0.7784
0.7881
0.7910
0.8111
0.8093
0.7709
0.7735
0.7962
0.7638
0.7992
0.8005
0.8003
0.8131
0.8147
0.8016
0.8045
0.8505
0.8572
0.7910
0.7652
0.7917
0.8037
0.8050
0.8195
0.8226
0.8552
0.8586
0.7643
0.7682
0.7854
0.7758
0.7867
0.7890
0.7918
0.7864
0.7899
0.8103
0.8124
0.7585
0.7620
0.7964
0.7772
0.7989
0.7931
0.7970
0.8026
0.8032
0.7954
0.7995
0.8442
0.8507
0.7897
0.8061
0.8052
0.7882
0.8093
0.8106
0.8182
0.8222
0.8498
0.8543
0.7672
0.7684
0.7982
0.8063
0.7980
0.7851
0.7820
0.7835
0.7883
0.7940
0.7978
0.7623
0.7666
0.7858
0.7855
0.7894
0.7920
0.7927
0.8004
0.8066
0.7907
0.7958
0.8527
0.8570
0.7829
0.7874
0.7845
0.7966
0.8041
0.8168
0.8196
0.8603
0.8669
0.7732
0.7720
0.7887
0.8695
0.7914
0.7658
0.7680
0.7806
0.7828
0.7749
0.7781
0.7526
0.7542
0.7876
0.8676
0.7908
0.7705
0.7741
0.7838
0.7862
0.7969
0.8002
0.8122
0.8171
0.7645
0.7249
0.7689
0.7751
0.7792
0.7869
0.7922
0.8098
0.8157
0.7539
0.7545
0.7695
0.7270
0.7714
0.7681
0.7717
0.7814
0.7830
0.8101
0.8117
0.7761
0.7747
0.7953
0.6600
0.7985
0.7998
0.8016
0.7853
0.7862
0.8079
0.8098
0.8526
0.8580
0.7669
0.6614
0.7697
0.8028
0.8072
0.8268
0.8270
0.8756
0.8806
0.7727
0.7719
0.7942
0.8433
0.8070
0.7941
0.2914
0.2882
0.3101
0.3097
0.2788
0.2793
0.2690
0.2704
0.3450
0.8461
0.3454
0.2874
0.2876
0.3172
0.3166
0.2816
0.2828
0.2718
0.2726
0.3498
0.7736
0.3458
0.2883
0.2888
0.3164
0.3162
0.2859
0.2861
0.2677
0.2676
0.3600
0.7773
0.3562
0.2940
0.2934
0.3175
0.3158
0.2840
0.2843
0.2663
0.2672
0.3515
0.7999
0.3519
0.2863
0.2865
0.3145
0.3152
0.2836
0.2855
0.2675
0.2696
0.3542
0.8038
0.3522
0.6607
0.6620
0.6509
0.6521
0.6522
0.6523
0.6812
0.6832
0.6585
0.7954
0.6599
0.6646
0.6653
0.6538
0.6528
0.6510
0.6524
0.6774
0.6814
0.6593
0.7981
0.6606
0.6630
0.6658
0.6505
0.6529
0.6491
0.6504
0.6922
0.6953
0.6587
0.7260
0.6592
0.6617
0.6625
0.6512
0.6512
0.6507
0.6495
0.6957
0.6964
0.6614
0.7297
0.6622
0.6612
0.6614
0.6565
0.6552
0.6511
0.6510
0.6906
0.6914
0.6596
0.9285
0.8098
0.6614
0.8215
0.8225
0.8227
0.8248
0.7889
0.7969
0.8289
0.8293
0.7929
0.9304
0.7934
0.8009
0.8125
0.8204
0.8193
0.8051
0.8066
0.8313
0.8320
0.7815
0.7791
0.7867
0.8162
0.8183
0.8297
0.8322
0.7939
0.7967
0.8377
0.8408
0.7789
0.7837
0.7854
0.7780
0.7820
0.7925
0.7949
0.7712
0.7774
0.8070
0.8099
0.7504
0.9501
0.7573
0.8046
0.8059
0.8367
0.8434
0.8030
0.8109
0.8455
0.8444
0.7944
0.9536
0.7899
0.7585
0.7645
0.7667
0.7699
0.7976
0.7326
0.7989
0.7929
0.7954
0.8718
0.8793
0.7213
0.7234
0.6437
0.6467
0.8350
0.7344
0.8412
0.7706
0.7739
0.7965
0.7999
0.7753
0.7811
0.7235
0.7256
0.8800
0.9239
0.7881
0.9087
0.9065
0.7794
0.7807
0.9812
0.9819
0.8153
0.8134
0.8468
0.7641
0.8460
0.9072
0.9102
0.7786
0.7769
0.8385
0.8392
0.7205
0.7232
0.8245
0.8708
0.8236
0.9206
0.9238
0.8480
0.8477
0.8696
0.8702
0.8137
0.8153
0.7713
0.8735
0.7711
0.9039
0.9043
0.7655
0.7647
1.0000
0.9954
0.8151
0.8145
0.8312
0.7646
0.8296
0.8809
0.8838
0.7611
0.7594
0.8438
0.8409
0.7303
0.7299
0.8173
0.7642
0.8149
0.8205
0.8213
0.7721
0.7729
0.8613
0.8629
0.8067
0.8095
0.7471
0.9630
0.7470
0.8285
0.8268
0.7532
0.7529
0.8415
0.8418
0.8367
0.8359
0.5427
0.9611
0.5434
0.7906
0.7909
0.8511
0.8501
0.7971
0.8008
0.3298
0.3298
0.7320
0.8142
0.7330
0.8280
0.8284
0.7634
0.7637
0.8599
0.8626
0.8082
0.8086
0.7441
0.8141
0.7442
0.8170
0.8194
0.7594
0.7599
0.8343
0.8317
0.8413
0.8430
0.5424
0.8223
0.9166
0.5437
0.7938
0.7944
0.8402
0.8386
0.8133
0.8124
0.3318
0.3293
0.7300
0.8197
0.7322
0.8104
0.8167
0.7664
0.7670
0.8617
0.8668
0.8082
0.8090
0.7398
0.8696
0.7400
0.8104
0.8121
0.7435
0.7448
0.8272
0.8292
0.8311
0.8339
0.5370
0.8738
0.5383
0.7786
0.7774
0.8414
0.8395
0.8109
0.8081
0.3303
0.3286
0.7264
0.7460
0.7273
0.8264
0.8305
0.7532
0.7541
0.8712
0.8761
0.8095
0.8118
0.7441
0.7442
0.7423
0.8212
0.8246
0.7514
0.7507
0.8498
0.8469
0.8213
0.8238
0.5274
0.8000
0.5304
0.8055
0.8063
0.8441
0.8449
0.8228
0.8214
0.3262
0.3239
0.7290
0.8017
0.7313
0.8205
0.8236
0.7624
0.7641
0.8701
0.8747
0.8151
0.8164
0.7428
0.7296
0.7428
0.8085
0.8099
0.7569
0.7573
0.8344
0.8354
0.8307
0.8309
0.5312
0.7327
0.5339
0.7903
0.7889
0.8455
0.8435
0.8182
0.8193
0.3277
0.3254
0.7265
0.7952
0.9176
0.7298
0.8709
0.8712
0.8116
0.8128
0.8893
0.8917
0.8097
0.8130
0.7850
0.7939
0.7892
0.8552
0.8565
0.7973
0.8003
0.7866
0.7853
0.7585
0.7595
0.8850
0.9170
0.8881
0.8298
0.8311
0.7962
0.7964
0.7553
0.7561
0.7919
0.7928
0.6387
0.9189
0.6400
0.8740
0.8739
0.8057
0.8061
0.8926
0.8933
0.8023
0.8052
0.7900
0.8286
0.7911
0.8571
0.8610
0.8073
0.8086
0.7892
0.7887
0.7549
0.7581
0.8837
0.8284
0.8865
0.8435
0.8459
0.7946
0.7938
0.7669
0.7655
0.7931
0.7951
0.6278
0.8474
0.6304
0.8713
0.8727
0.8050
0.8074
0.8885
0.8908
0.8027
0.8045
0.7897
0.8524
0.7930
0.8640
0.8652
0.7935
0.7976
0.7751
0.7770
0.7653
0.7652
0.8823
0.7828
0.8877
0.8443
0.8497
0.8061
0.8061
0.7626
0.7602
0.7837
0.7882
0.6259
0.7856
0.6277
0.8820
0.8840
0.8164
0.8186
0.9037
0.9033
0.8111
0.8168
0.7967
0.7679
0.8335
0.7998
0.8716
0.8725
0.8078
0.8110
0.7889
0.7902
0.7692
0.7664
0.8949
0.7687
0.8987
0.8680
0.8695
0.8143
0.8159
0.7827
0.7834
0.7986
0.8024
0.6232
0.8728
0.6286
0.8862
0.8865
0.8125
0.8149
0.9022
0.9020
0.8180
0.8225
0.7967
0.8737
0.8001
0.8730
0.8711
0.8084
0.8114
0.7807
0.7800
0.7666
0.7662
0.9016
0.7556
0.8997
0.8715
0.8689
0.8085
0.8102
0.7788
0.7787
0.7979
0.8010
0.6289
0.7565
0.6289
0.8534
0.8522
0.7925
0.7944
0.8394
0.8385
0.7804
0.7826
0.7695
0.9440
0.7714
0.8525
0.8538
0.7967
0.7971
0.7742
0.7733
0.7892
0.7893
0.8482
0.9439
0.8486
0.8403
0.8407
0.7936
0.7933
0.7390
0.7415
0.7683
0.7685
0.8501
0.8055
0.8492
0.8472
0.8492
0.7937
0.7952
0.8319
0.8330
0.7676
0.7704
0.7727
0.8051
0.7748
0.8492
0.8494
0.7912
0.7895
0.7699
0.7724
0.7919
0.7897
0.8551
0.8283
0.8321
0.8548
0.8441
0.8450
0.7832
0.7845
0.7381
0.7416
0.7714
0.7707
0.8534
0.8286
0.8534
0.8550
0.8566
0.7967
0.7988
0.8381
0.8400
0.7734
0.7731
0.7621
0.8666
0.7633
0.8521
0.8537
0.7818
0.7847
0.7747
0.7766
0.7860
0.7865
0.8524
0.8664
0.8524
0.8531
0.8519
0.7840
0.7833
0.7396
0.7401
0.7683
0.7633
0.8497
0.7557
0.8507
0.8771
0.8779
0.8042
0.8055
0.8567
0.8576
0.7978
0.7985
0.7840
0.7544
0.7845
0.8723
0.8706
0.8049
0.8073
0.7899
0.7916
0.7896
0.7889
0.8714
0.8190
0.8718
0.8727
0.8710
0.7988
0.7969
0.7638
0.7668
0.7838
0.7830
0.8696
0.8199
0.8687
0.8814
0.8793
0.8052
0.8059
0.8519
0.8505
0.7778
0.7795
0.7727
0.7447
0.7739
0.8597
0.8583
0.8101
0.8092
0.7838
0.7828
0.7866
0.7860
0.8773
0.7448
0.8756
0.8512
0.8548
0.7942
0.7930
0.7478
0.7498
0.7634
0.7618
0.8468
0.8010
0.8571
0.8477
0.2942
0.2959
0.3223
0.3232
0.2848
0.2864
0.2932
0.2953
0.3525
0.8003
0.3516
0.2947
0.2959
0.3196
0.3194
0.2873
0.2887
0.2963
0.2973
0.3582
0.9193
0.3555
0.2964
0.2969
0.3195
0.3208
0.2921
0.2925
0.2931
0.2923
0.3683
0.9186
0.3647
0.2977
0.2977
0.3203
0.3210
0.2885
0.2893
0.2921
0.2936
0.3624
0.8322
0.3617
0.2956
0.2961
0.3221
0.3231
0.2899
0.2922
0.2921
0.2946
0.3620
0.8315
0.3602
0.6647
0.6655
0.6462
0.6483
0.6563
0.6561
0.6732
0.6741
0.6768
0.8686
0.6790
0.6659
0.6661
0.6527
0.6524
0.6571
0.6578
0.6710
0.6738
0.6824
0.8708
0.6832
0.6626
0.6652
0.6487
0.6510
0.6548
0.6555
0.6760
0.6780
0.6904
0.8033
0.6903
0.6632
0.6644
0.6473
0.6470
0.6552
0.6539
0.6771
0.6776
0.6901
0.8053
0.6907
0.6635
0.6629
0.6518
0.6504
0.6544
0.6541
0.6733
0.6739
0.6894
0.7663
0.8564
0.6906
0.7626
0.7599
0.7679
0.7679
0.7559
0.7558
0.7670
0.7684
0.7433
0.7676
0.7467
0.7660
0.7650
0.7760
0.7785
0.7618
0.7627
0.7634
0.7651
0.7558
0.8787
0.7561
0.7612
0.7619
0.7748
0.7760
0.7553
0.7557
0.7597
0.7611
0.7389
0.8769
0.7432
0.7738
0.7748
0.7872
0.7854
0.7765
0.7756
0.7786
0.7786
0.7614
0.7619
0.7620
0.7735
0.7710
0.7777
0.7776
0.7679
0.7662
0.7681
0.7661
0.7504
0.7608
0.7544
0.9622
0.9639
0.8113
0.8112
0.8206
0.7877
0.8215
0.8789
0.8815
0.7431
0.7465
0.8233
0.8230
0.7260
0.7287
0.8136
0.7913
0.8166
0.9350
0.9369
0.8543
0.8525
0.8778
0.8748
0.8104
0.8077
0.7887
0.7633
0.7883
0.9081
0.9072
0.7781
0.7805
0.9781
0.9825
0.8144
0.8138
0.8492
0.7656
0.8504
0.9070
0.9119
0.7760
0.7754
0.8358
0.8381
0.7198
0.7227
0.8280
0.8709
0.8287
0.9176
0.9223
0.8455
0.8469
0.8729
0.8748
0.8115
0.8146
0.7722
0.8743
0.7729
0.9039
0.9056
0.7661
0.7662
0.9954
1.0000
0.8161
0.8161
0.8349
0.7651
0.8342
0.8826
0.8868
0.7610
0.7603
0.8411
0.8397
0.7296
0.7298
0.8225
0.7654
0.8214
0.8195
0.8208
0.7731
0.7745
0.8580
0.8605
0.8047
0.8086
0.7494
0.9643
0.7501
0.8279
0.8282
0.7535
0.7539
0.8423
0.8430
0.8369
0.8376
0.5435
0.9656
0.5448
0.7942
0.7952
0.8529
0.8533
0.8004
0.8045
0.3305
0.3308
0.7316
0.8143
0.7332
0.8262
0.8277
0.7634
0.7645
0.8549
0.8581
0.8053
0.8068
0.7467
0.8154
0.7469
0.8166
0.8199
0.7596
0.7609
0.8364
0.8349
0.8413
0.8436
0.5436
0.8252
0.9125
0.5454
0.7951
0.7965
0.8437
0.8436
0.8138
0.8144
0.3334
0.3307
0.7309
0.8242
0.7334
0.8092
0.8168
0.7668
0.7683
0.8545
0.8619
0.8056
0.8077
0.7412
0.8702
0.7420
0.8098
0.8131
0.7446
0.7466
0.8273
0.8300
0.8333
0.8362
0.5386
0.8757
0.5402
0.7799
0.7796
0.8426
0.8422
0.8121
0.8112
0.3312
0.3299
0.7260
0.7466
0.7274
0.8234
0.8286
0.7539
0.7555
0.8640
0.8703
0.8068
0.8105
0.7434
0.7455
0.7426
0.8195
0.8245
0.7511
0.7516
0.8473
0.8461
0.8220
0.8257
0.5286
0.7973
0.5321
0.8030
0.8050
0.8418
0.8444
0.8245
0.8242
0.3274
0.3254
0.7290
0.8001
0.7319
0.8185
0.8232
0.7632
0.7658
0.8629
0.8697
0.8122
0.8156
0.7436
0.7271
0.7447
0.8084
0.8109
0.7565
0.7581
0.8352
0.8370
0.8317
0.8334
0.5326
0.7308
0.5358
0.7904
0.7906
0.8452
0.8450
0.8201
0.8228
0.3287
0.3265
0.7263
0.7983
0.9149
0.7303
0.8724
0.8738
0.8097
0.8120
0.8895
0.8926
0.8079
0.8121
0.7833
0.7987
0.7879
0.8556
0.8581
0.7976
0.8014
0.7849
0.7843
0.7583
0.7600
0.8838
0.9145
0.8877
0.8313
0.8334
0.7971
0.7986
0.7540
0.7554
0.7934
0.7947
0.6366
0.9184
0.6386
0.8744
0.8751
0.8057
0.8068
0.8914
0.8929
0.8023
0.8058
0.7874
0.8290
0.7895
0.8595
0.8639
0.8070
0.8087
0.7888
0.7892
0.7556
0.7600
0.8831
0.8297
0.8875
0.8452
0.8486
0.7958
0.7958
0.7652
0.7651
0.7947
0.7970
0.6264
0.8502
0.6292
0.8737
0.8761
0.8037
0.8074
0.8882
0.8921
0.8023
0.8047
0.7872
0.8554
0.7915
0.8655
0.8675
0.7943
0.7990
0.7742
0.7772
0.7659
0.7667
0.8822
0.7831
0.8884
0.8478
0.8537
0.8068
0.8073
0.7619
0.7607
0.7841
0.7899
0.6244
0.7863
0.6267
0.8841
0.8875
0.8146
0.8180
0.9033
0.9052
0.8101
0.8165
0.7938
0.7685
0.8330
0.7980
0.8738
0.8760
0.8068
0.8109
0.7875
0.7894
0.7689
0.7672
0.8953
0.7700
0.9003
0.8700
0.8726
0.8152
0.8177
0.7799
0.7819
0.7987
0.8032
0.6219
0.8717
0.6276
0.8880
0.8901
0.8111
0.8145
0.9031
0.9052
0.8168
0.8225
0.7942
0.8744
0.7985
0.8749
0.8741
0.8084
0.8120
0.7807
0.7810
0.7658
0.7663
0.9022
0.7555
0.9019
0.8736
0.8725
0.8110
0.8135
0.7771
0.7778
0.7976
0.8022
0.6273
0.7573
0.6278
0.8550
0.8552
0.7928
0.7955
0.8417
0.8420
0.7819
0.7851
0.7680
0.9468
0.7707
0.8545
0.8571
0.7977
0.7995
0.7734
0.7737
0.7902
0.7914
0.8484
0.9491
0.8501
0.8454
0.8467
0.7937
0.7943
0.7382
0.7415
0.7682
0.7694
0.8533
0.8066
0.8537
0.8503
0.8529
0.7939
0.7964
0.8350
0.8368
0.7694
0.7731
0.7709
0.8072
0.7739
0.8521
0.8530
0.7921
0.7912
0.7685
0.7719
0.7930
0.7918
0.8574
0.8316
0.8326
0.8581
0.8476
0.8500
0.7825
0.7852
0.7381
0.7420
0.7720
0.7725
0.8567
0.8325
0.8581
0.8577
0.8596
0.7977
0.8006
0.8429
0.8458
0.7747
0.7754
0.7610
0.8676
0.7628
0.8540
0.8570
0.7833
0.7869
0.7740
0.7769
0.7865
0.7877
0.8562
0.8683
0.8571
0.8571
0.8573
0.7836
0.7837
0.7392
0.7406
0.7693
0.7657
0.8511
0.7562
0.8536
0.8783
0.8804
0.8041
0.8062
0.8605
0.8626
0.7967
0.7985
0.7813
0.7560
0.7832
0.8733
0.8729
0.8055
0.8089
0.7875
0.7902
0.7893
0.7902
0.8723
0.8149
0.8741
0.8745
0.8743
0.7996
0.7989
0.7617
0.7660
0.7831
0.7834
0.8700
0.8170
0.8706
0.8829
0.8825
0.8049
0.8067
0.8565
0.8568
0.7788
0.7824
0.7713
0.7407
0.7732
0.8637
0.8635
0.8110
0.8111
0.7826
0.7832
0.7862
0.7868
0.8787
0.7418
0.8789
0.8557
0.8599
0.7953
0.7952
0.7480
0.7510
0.7652
0.7647
0.8487
0.8031
0.8581
0.8509
0.2953
0.2957
0.3225
0.3233
0.2843
0.2859
0.2929
0.2953
0.3527
0.8038
0.3528
0.2943
0.2954
0.3210
0.3201
0.2865
0.2879
0.2955
0.2967
0.3587
0.9172
0.3559
0.2957
0.2966
0.3196
0.3211
0.2911
0.2916
0.2924
0.2919
0.3695
0.9179
0.3659
0.2975
0.2976
0.3204
0.3212
0.2878
0.2887
0.2916
0.2931
0.3619
0.8320
0.3615
0.2952
0.2959
0.3221
0.3234
0.2892
0.2916
0.2917
0.2944
0.3621
0.8321
0.3605
0.6677
0.6687
0.6494
0.6517
0.6588
0.6590
0.6759
0.6776
0.6785
0.8700
0.6813
0.6686
0.6693
0.6554
0.6556
0.6603
0.6615
0.6732
0.6764
0.6843
0.8740
0.6856
0.6660
0.6687
0.6520
0.6543
0.6575
0.6587
0.6797
0.6818
0.6917
0.8015
0.6918
0.6665
0.6681
0.6510
0.6511
0.6583
0.6574
0.6806
0.6816
0.6910
0.8052
0.6923
0.6668
0.6666
0.6550
0.6541
0.6572
0.6573
0.6767
0.6778
0.6909
0.7675
0.8583
0.6926
0.7665
0.7640
0.7721
0.7728
0.7587
0.7589
0.7681
0.7705
0.7464
0.7692
0.7504
0.7708
0.7693
0.7801
0.7832
0.7651
0.7668
0.7657
0.7675
0.7591
0.8783
0.7604
0.7647
0.7656
0.7761
0.7777
0.7570
0.7588
0.7617
0.7641
0.7417
0.8774
0.7473
0.7741
0.7762
0.7877
0.7870
0.7766
0.7771
0.7797
0.7804
0.7623
0.7624
0.7642
0.7767
0.7754
0.7820
0.7821
0.7708
0.7700
0.7711
0.7699
0.7529
0.7621
0.7584
0.9658
0.9689
0.8123
0.8128
0.8237
0.7885
0.8258
0.8819
0.8854
0.7429
0.7468
0.8200
0.8212
0.7248
0.7282
0.8164
0.7930
0.8205
0.9319
0.9357
0.8516
0.8514
0.8799
0.8792
0.8087
0.8069
0.7876
0.7645
0.7755
0.8141
0.8151
0.7717
0.7725
0.8152
0.8167
0.9652
0.9663
0.7603
0.7555
0.7613
0.8129
0.8129
0.7447
0.7464
0.8591
0.8614
0.7194
0.7205
0.7885
0.8025
0.7874
0.8273
0.8279
0.8584
0.8562
0.7739
0.7741
0.8154
0.8213
0.7590
0.8042
0.7592
0.8114
0.8123
0.7688
0.7666
0.8151
0.8161
1.0000
0.9966
0.7538
0.7609
0.7529
0.8029
0.8037
0.7367
0.7358
0.8777
0.8788
0.7187
0.7182
0.7902
0.7623
0.7862
0.8149
0.8124
0.7660
0.7663
0.7776
0.7798
0.7953
0.7973
0.7682
0.8106
0.7702
0.8082
0.8092
0.7500
0.7501
0.8006
0.8031
0.7637
0.7634
0.5522
0.8099
0.5528
0.7964
0.7980
0.8086
0.8112
0.7309
0.7327
0.3281
0.3278
0.7246
0.9457
0.7248
0.8055
0.8070
0.7529
0.7529
0.7756
0.7770
0.7899
0.7907
0.7610
0.9474
0.7612
0.7958
0.8002
0.7494
0.7492
0.8010
0.8010
0.7673
0.7684
0.5518
0.7498
0.8211
0.5528
0.7927
0.7933
0.8090
0.8107
0.7371
0.7354
0.3323
0.3295
0.7249
0.7483
0.7256
0.8002
0.8040
0.7557
0.7594
0.7713
0.7772
0.7697
0.7719
0.7660
0.8054
0.7667
0.7945
0.7986
0.7496
0.7517
0.8071
0.8051
0.7614
0.7635
0.5468
0.8097
0.5477
0.7911
0.7914
0.8078
0.8090
0.7391
0.7393
0.3304
0.3284
0.7276
0.7292
0.7296
0.8021
0.8051
0.7610
0.7580
0.7734
0.7761
0.7705
0.7735
0.7631
0.7282
0.7629
0.7998
0.8040
0.7598
0.7636
0.7909
0.7908
0.7660
0.7672
0.5335
0.8600
0.5374
0.7976
0.7989
0.8012
0.8013
0.7448
0.7439
0.3272
0.3273
0.7454
0.8616
0.7480
0.7983
0.7998
0.7598
0.7622
0.7722
0.7733
0.7804
0.7835
0.7682
0.7189
0.7703
0.7938
0.7952
0.7589
0.7586
0.7972
0.7982
0.7683
0.7666
0.5422
0.7208
0.5446
0.7843
0.7805
0.8123
0.8132
0.7379
0.7375
0.3283
0.3254
0.7279
0.7768
0.8221
0.7315
0.7719
0.7723
0.7562
0.7559
0.7736
0.7751
0.7466
0.7500
0.7722
0.7759
0.7760
0.7651
0.7668
0.7517
0.7523
0.7745
0.7752
0.7303
0.7316
0.7689
0.8158
0.7707
0.7616
0.7601
0.7443
0.7441
0.7248
0.7254
0.7352
0.7353
0.6470
0.8136
0.6492
0.7747
0.7753
0.7527
0.7524
0.7769
0.7773
0.7430
0.7445
0.7720
0.8462
0.7734
0.7712
0.7717
0.7575
0.7579
0.7631
0.7648
0.7290
0.7309
0.7648
0.8455
0.7652
0.7650
0.7648
0.7448
0.7421
0.7327
0.7327
0.7367
0.7359
0.6498
0.7646
0.6511
0.7764
0.7772
0.7530
0.7566
0.7742
0.7763
0.7522
0.7498
0.7761
0.7678
0.7800
0.7687
0.7708
0.7484
0.7519
0.7766
0.7778
0.7313
0.7326
0.7700
0.8043
0.7730
0.7667
0.7705
0.7613
0.7609
0.7330
0.7321
0.7283
0.7337
0.6363
0.8079
0.6382
0.7753
0.7757
0.7610
0.7603
0.7774
0.7774
0.7493
0.7504
0.7739
0.7571
0.8423
0.7754
0.7757
0.7746
0.7570
0.7574
0.7913
0.7905
0.7286
0.7267
0.7663
0.7560
0.7701
0.7721
0.7723
0.7589
0.7602
0.7301
0.7318
0.7387
0.7401
0.6344
0.8011
0.6403
0.7774
0.7782
0.7527
0.7541
0.7788
0.7785
0.7558
0.7556
0.7758
0.8038
0.7799
0.7732
0.7712
0.7545
0.7544
0.7804
0.7794
0.7352
0.7370
0.7744
0.7510
0.7739
0.7750
0.7734
0.7547
0.7556
0.7351
0.7343
0.7351
0.7364
0.6427
0.7512
0.6432
0.7677
0.7676
0.7546
0.7563
0.7703
0.7704
0.7337
0.7353
0.7760
0.8083
0.7757
0.7587
0.7608
0.7406
0.7403
0.7691
0.7696
0.7364
0.7370
0.7596
0.8106
0.7603
0.7554
0.7565
0.7314
0.7311
0.7131
0.7148
0.7251
0.7255
0.7563
0.9320
0.7560
0.7551
0.7567
0.7480
0.7496
0.7664
0.7675
0.7233
0.7249
0.7779
0.9321
0.7808
0.7597
0.7613
0.7367
0.7357
0.7702
0.7745
0.7321
0.7331
0.7618
0.7467
0.8431
0.7610
0.7596
0.7609
0.7338
0.7325
0.7190
0.7191
0.7242
0.7241
0.7557
0.7464
0.7557
0.7630
0.7628
0.7536
0.7557
0.7651
0.7666
0.7292
0.7282
0.7701
0.8002
0.7709
0.7578
0.7620
0.7410
0.7437
0.7627
0.7660
0.7383
0.7394
0.7593
0.8006
0.7620
0.7561
0.7592
0.7347
0.7367
0.7193
0.7241
0.7289
0.7260
0.7513
0.7298
0.7534
0.7699
0.7692
0.7580
0.7594
0.7753
0.7755
0.7401
0.7390
0.7935
0.7276
0.7908
0.7693
0.7687
0.7469
0.7491
0.7731
0.7737
0.7446
0.7467
0.7635
0.8578
0.7675
0.7737
0.7744
0.7453
0.7444
0.7287
0.7325
0.7351
0.7331
0.7662
0.8577
0.7669
0.7701
0.7699
0.7540
0.7557
0.7747
0.7752
0.7312
0.7326
0.7940
0.7317
0.7907
0.7626
0.7633
0.7532
0.7504
0.7783
0.7790
0.7424
0.7425
0.7685
0.7312
0.7686
0.7609
0.7634
0.7395
0.7383
0.7255
0.7279
0.7267
0.7255
0.7570
0.7755
0.7744
0.7577
0.3103
0.3125
0.3209
0.3219
0.2915
0.2935
0.2966
0.2983
0.3549
0.7754
0.3538
0.3075
0.3089
0.3215
0.3203
0.2956
0.2967
0.2982
0.2995
0.3585
0.8217
0.3551
0.3086
0.3098
0.3244
0.3239
0.2980
0.2986
0.2971
0.2968
0.3724
0.8225
0.3683
0.3118
0.3115
0.3262
0.3233
0.2953
0.2963
0.2956
0.2971
0.3644
0.8544
0.3642
0.3101
0.3102
0.3234
0.3243
0.2970
0.2993
0.2970
0.2994
0.3661
0.8558
0.3634
0.6546
0.6547
0.6378
0.6388
0.6531
0.6522
0.6682
0.6689
0.6776
0.7753
0.6793
0.6569
0.6567
0.6446
0.6429
0.6543
0.6542
0.6682
0.6703
0.6790
0.7764
0.6803
0.6540
0.6562
0.6388
0.6405
0.6516
0.6516
0.6763
0.6782
0.6887
0.8105
0.6882
0.6555
0.6560
0.6386
0.6378
0.6531
0.6511
0.6776
0.6774
0.6905
0.8169
0.6908
0.6544
0.6534
0.6420
0.6403
0.6509
0.6499
0.6766
0.6770
0.6889
0.7593
0.7728
0.6896
0.7158
0.7154
0.7223
0.7219
0.7102
0.7101
0.7185
0.7190
0.7033
0.7601
0.7054
0.7204
0.7193
0.7258
0.7269
0.7176
0.7172
0.7138
0.7148
0.7027
0.7946
0.7021
0.7108
0.7122
0.7298
0.7312
0.7079
0.7092
0.7133
0.7137
0.6940
0.7966
0.6982
0.7186
0.7189
0.7333
0.7318
0.7203
0.7218
0.7223
0.7226
0.7113
0.7588
0.7091
0.7241
0.7225
0.7315
0.7306
0.7182
0.7176
0.7139
0.7129
0.7075
0.7597
0.7076
0.8079
0.8119
0.9769
0.9778
0.7441
0.8111
0.7445
0.8038
0.8046
0.7257
0.7281
0.8801
0.8800
0.7129
0.7142
0.7874
0.8119
0.7884
0.8300
0.8302
0.8571
0.8555
0.7824
0.7842
0.7960
0.7977
0.7770
0.7549
0.7750
0.8105
0.8131
0.7713
0.7730
0.8144
0.8172
0.9665
0.9701
0.7585
0.7543
0.7607
0.8094
0.8107
0.7422
0.7449
0.8611
0.8644
0.7197
0.7211
0.7870
0.8003
0.7869
0.8242
0.8263
0.8568
0.8557
0.7727
0.7738
0.8153
0.8225
0.7580
0.8029
0.7593
0.8076
0.8098
0.7688
0.7675
0.8145
0.8161
0.9966
1.0000
0.7529
0.7618
0.7530
0.7998
0.8017
0.7345
0.7348
0.8795
0.8818
0.7180
0.7177
0.7895
0.7637
0.7865
0.8144
0.8127
0.7670
0.7679
0.7772
0.7804
0.7944
0.7975
0.7672
0.8084
0.7701
0.8082
0.8100
0.7497
0.7500
0.8002
0.8034
0.7637
0.7642
0.5519
0.8080
0.5530
0.7965
0.7989
0.8084
0.8117
0.7315
0.7340
0.3287
0.3287
0.7244
0.9489
0.7250
0.8047
0.8073
0.7522
0.7529
0.7756
0.7776
0.7896
0.7915
0.7600
0.9521
0.7607
0.7933
0.7986
0.7488
0.7493
0.8005
0.8012
0.7657
0.7676
0.5517
0.7486
0.8172
0.5530
0.7915
0.7930
0.8096
0.8121
0.7370
0.7361
0.3327
0.3304
0.7250
0.7481
0.7263
0.7979
0.8030
0.7549
0.7597
0.7713
0.7784
0.7689
0.7724
0.7642
0.8035
0.7659
0.7923
0.7976
0.7489
0.7518
0.8055
0.8050
0.7605
0.7632
0.5469
0.8090
0.5484
0.7894
0.7909
0.8078
0.8101
0.7394
0.7406
0.3307
0.3292
0.7266
0.7283
0.7294
0.8009
0.8050
0.7602
0.7585
0.7729
0.7767
0.7699
0.7737
0.7603
0.7281
0.7611
0.7981
0.8033
0.7585
0.7632
0.7934
0.7941
0.7640
0.7664
0.5336
0.8628
0.5377
0.7959
0.7978
0.8032
0.8042
0.7440
0.7441
0.3285
0.3281
0.7446
0.8655
0.7481
0.7970
0.7997
0.7596
0.7631
0.7718
0.7740
0.7793
0.7838
0.7668
0.7189
0.7696
0.7919
0.7945
0.7582
0.7587
0.7972
0.7989
0.7672
0.7666
0.5417
0.7214
0.5447
0.7833
0.7807
0.8125
0.8147
0.7377
0.7382
0.3289
0.3262
0.7276
0.7772
0.8189
0.7317
0.7697
0.7708
0.7542
0.7548
0.7715
0.7736
0.7450
0.7493
0.7701
0.7772
0.7745
0.7628
0.7653
0.7491
0.7506
0.7746
0.7760
0.7291
0.7313
0.7664
0.8123
0.7689
0.7607
0.7594
0.7427
0.7434
0.7240
0.7254
0.7344
0.7352
0.6458
0.8111
0.6487
0.7724
0.7735
0.7505
0.7508
0.7743
0.7752
0.7407
0.7428
0.7693
0.8448
0.7714
0.7687
0.7699
0.7549
0.7557
0.7611
0.7639
0.7283
0.7309
0.7626
0.8451
0.7637
0.7631
0.7637
0.7428
0.7410
0.7324
0.7331
0.7355
0.7355
0.6492
0.7634
0.6506
0.7739
0.7757
0.7514
0.7556
0.7723
0.7753
0.7499
0.7485
0.7740
0.7670
0.7790
0.7657
0.7684
0.7461
0.7507
0.7758
0.7782
0.7298
0.7322
0.7678
0.8040
0.7714
0.7642
0.7689
0.7599
0.7602
0.7324
0.7324
0.7276
0.7339
0.6350
0.8085
0.6369
0.7732
0.7745
0.7581
0.7586
0.7754
0.7762
0.7466
0.7488
0.7715
0.7561
0.8390
0.7738
0.7735
0.7735
0.7540
0.7556
0.7906
0.7904
0.7273
0.7265
0.7641
0.7558
0.7684
0.7698
0.7713
0.7562
0.7585
0.7287
0.7313
0.7374
0.7391
0.6330
0.7986
0.6397
0.7754
0.7772
0.7505
0.7530
0.7768
0.7777
0.7531
0.7542
0.7738
0.8021
0.7789
0.7705
0.7697
0.7517
0.7528
0.7803
0.7799
0.7343
0.7372
0.7720
0.7499
0.7726
0.7734
0.7729
0.7523
0.7540
0.7341
0.7342
0.7340
0.7359
0.6428
0.7507
0.6434
0.7642
0.7647
0.7516
0.7543
0.7678
0.7685
0.7319
0.7343
0.7739
0.8054
0.7745
0.7561
0.7589
0.7396
0.7398
0.7655
0.7668
0.7343
0.7359
0.7570
0.8087
0.7581
0.7528
0.7546
0.7304
0.7307
0.7114
0.7138
0.7235
0.7248
0.7531
0.9351
0.7536
0.7524
0.7551
0.7452
0.7476
0.7639
0.7657
0.7222
0.7247
0.7751
0.9362
0.7785
0.7560
0.7585
0.7344
0.7342
0.7678
0.7727
0.7310
0.7327
0.7588
0.7455
0.8410
0.7590
0.7565
0.7587
0.7311
0.7308
0.7172
0.7182
0.7224
0.7233
0.7532
0.7462
0.7541
0.7608
0.7614
0.7522
0.7548
0.7633
0.7657
0.7274
0.7277
0.7667
0.7976
0.7683
0.7554
0.7604
0.7392
0.7427
0.7609
0.7653
0.7367
0.7388
0.7578
0.7986
0.7610
0.7539
0.7575
0.7324
0.7352
0.7195
0.7248
0.7277
0.7258
0.7498
0.7281
0.7529
0.7665
0.7670
0.7547
0.7573
0.7724
0.7735
0.7381
0.7382
0.7897
0.7269
0.7880
0.7657
0.7661
0.7447
0.7477
0.7704
0.7714
0.7421
0.7451
0.7609
0.8563
0.7656
0.7701
0.7720
0.7426
0.7424
0.7259
0.7306
0.7334
0.7325
0.7631
0.8575
0.7645
0.7672
0.7679
0.7517
0.7544
0.7729
0.7742
0.7308
0.7332
0.7908
0.7316
0.7887
0.7601
0.7618
0.7511
0.7494
0.7753
0.7771
0.7403
0.7414
0.7663
0.7315
0.7674
0.7581
0.7614
0.7378
0.7375
0.7238
0.7268
0.7260
0.7258
0.7545
0.7753
0.7716
0.7560
0.3107
0.3129
0.3223
0.3235
0.2920
0.2942
0.2977
0.2994
0.3559
0.7763
0.3552
0.3080
0.3098
0.3226
0.3214
0.2963
0.2975
0.2983
0.3000
0.3598
0.8195
0.3565
0.3089
0.3102
0.3258
0.3253
0.2988
0.2992
0.2979
0.2975
0.3729
0.8209
0.3689
0.3124
0.3122
0.3275
0.3247
0.2960
0.2971
0.2959
0.2978
0.3651
0.8523
0.3652
0.3105
0.3110
0.3247
0.3260
0.2977
0.3003
0.2976
0.3001
0.3668
0.8548
0.3646
0.6556
0.6560
0.6380
0.6393
0.6534
0.6532
0.6681
0.6698
0.6792
0.7739
0.6811
0.6580
0.6583
0.6446
0.6437
0.6553
0.6557
0.6695
0.6722
0.6803
0.7760
0.6822
0.6539
0.6567
0.6391
0.6411
0.6516
0.6522
0.6770
0.6793
0.6900
0.8101
0.6899
0.6553
0.6565
0.6387
0.6385
0.6534
0.6518
0.6776
0.6782
0.6918
0.8177
0.6928
0.6545
0.6541
0.6423
0.6410
0.6510
0.6505
0.6768
0.6776
0.6903
0.7584
0.7708
0.6916
0.7145
0.7149
0.7209
0.7212
0.7092
0.7099
0.7163
0.7173
0.7028
0.7600
0.7057
0.7188
0.7187
0.7242
0.7262
0.7170
0.7175
0.7119
0.7136
0.7024
0.7916
0.7026
0.7097
0.7116
0.7279
0.7299
0.7073
0.7094
0.7110
0.7122
0.6935
0.7945
0.6983
0.7169
0.7181
0.7309
0.7301
0.7188
0.7207
0.7198
0.7210
0.7100
0.7582
0.7087
0.7226
0.7216
0.7299
0.7299
0.7177
0.7178
0.7119
0.7116
0.7065
0.7601
0.7073
0.8056
0.8108
0.9775
0.9807
0.7438
0.8115
0.7446
0.8001
0.8019
0.7256
0.7282
0.8809
0.8825
0.7117
0.7139
0.7867
0.8130
0.7893
0.8272
0.8286
0.8552
0.8547
0.7798
0.7826
0.7968
0.8001
0.7754
0.7526
0.7785
0.8410
0.8396
0.7789
0.7805
0.8280
0.8289
0.7501
0.7480
0.9322
0.8002
0.9312
0.8463
0.8476
0.7741
0.7737
0.7603
0.7601
0.6874
0.6868
0.8386
0.8416
0.8389
0.8310
0.8308
0.8128
0.8145
0.9011
0.9037
0.7733
0.7743
0.8058
0.8400
0.8092
0.8501
0.8478
0.7954
0.7959
0.8312
0.8349
0.7538
0.7529
1.0000
0.7854
0.9898
0.8595
0.8598
0.7899
0.7897
0.7635
0.7622
0.7028
0.7014
0.8568
0.7921
0.8573
0.7604
0.7617
0.7920
0.7946
0.7725
0.7724
0.7564
0.7566
0.7829
0.8286
0.7858
0.7813
0.7815
0.7831
0.7843
0.7527
0.7532
0.8479
0.8480
0.5444
0.8321
0.5456
0.8124
0.8130
0.7550
0.7558
0.8452
0.8481
0.3235
0.3239
0.7687
0.7640
0.7746
0.7622
0.7618
0.7816
0.7865
0.7692
0.7703
0.7585
0.7580
0.7837
0.7635
0.7824
0.7725
0.7754
0.7799
0.7855
0.7472
0.7469
0.8416
0.8457
0.5431
0.9428
0.8311
0.5447
0.8006
0.8029
0.7590
0.7575
0.8470
0.8490
0.3266
0.3238
0.7653
0.9407
0.7724
0.7476
0.7512
0.7830
0.7902
0.7616
0.7647
0.7545
0.7534
0.7715
0.8377
0.7784
0.7697
0.7696
0.7748
0.7767
0.7421
0.7425
0.8452
0.8490
0.5400
0.8391
0.5408
0.7810
0.7834
0.7514
0.7499
0.8501
0.8522
0.3254
0.3238
0.7653
0.7877
0.7702
0.7444
0.7473
0.7598
0.7595
0.7732
0.7733
0.7534
0.7530
0.7484
0.7868
0.7497
0.7606
0.7650
0.7573
0.7562
0.7459
0.7436
0.8099
0.8123
0.5327
0.7329
0.5348
0.7772
0.7787
0.7402
0.7401
0.8379
0.8374
0.3212
0.3191
0.7380
0.7352
0.7404
0.7428
0.7449
0.7810
0.7838
0.7723
0.7728
0.7545
0.7560
0.7775
0.7041
0.7804
0.7630
0.7651
0.7899
0.7918
0.7428
0.7422
0.8421
0.8465
0.5337
0.7059
0.5360
0.7947
0.7965
0.7434
0.7431
0.8586
0.8631
0.3227
0.3204
0.7684
0.8084
0.8333
0.7723
0.8564
0.8562
0.7839
0.7844
0.8423
0.8425
0.8129
0.8115
0.7639
0.8115
0.7663
0.8609
0.8614
0.8037
0.8039
0.8181
0.8192
0.7696
0.7700
0.8554
0.8358
0.8523
0.8356
0.8372
0.8108
0.8120
0.7403
0.7418
0.8030
0.8028
0.6314
0.8390
0.6324
0.8514
0.8535
0.7964
0.7959
0.8413
0.8402
0.8061
0.8058
0.7632
0.8123
0.7656
0.8569
0.8575
0.8036
0.8029
0.8154
0.8186
0.7677
0.7706
0.8463
0.8127
0.8492
0.8555
0.8571
0.8082
0.8091
0.7495
0.7509
0.7994
0.8010
0.6228
0.8740
0.6249
0.8542
0.8539
0.7833
0.7833
0.8383
0.8388
0.8074
0.8111
0.7625
0.8832
0.7651
0.8572
0.8575
0.8023
0.8027
0.8217
0.8244
0.7658
0.7658
0.8495
0.7608
0.8479
0.8572
0.8587
0.8075
0.8089
0.7478
0.7471
0.8026
0.8051
0.6229
0.7620
0.6251
0.8587
0.8588
0.7860
0.7849
0.8478
0.8485
0.8080
0.8096
0.7628
0.7966
0.8123
0.7648
0.8630
0.8626
0.7978
0.7979
0.8085
0.8092
0.7636
0.7615
0.8511
0.7994
0.8517
0.8692
0.8684
0.8076
0.8097
0.7527
0.7542
0.7988
0.7991
0.6205
0.8212
0.6254
0.8604
0.8594
0.7838
0.7840
0.8491
0.8482
0.8080
0.8100
0.7625
0.8226
0.7631
0.8651
0.8641
0.8010
0.8021
0.8219
0.8242
0.7719
0.7704
0.8545
0.7859
0.8544
0.8626
0.8621
0.8163
0.8178
0.7524
0.7519
0.8003
0.8011
0.6227
0.7896
0.6239
0.8397
0.8436
0.7909
0.7925
0.8680
0.8660
0.8042
0.8057
0.7729
0.8127
0.7742
0.8721
0.8708
0.8308
0.8312
0.7746
0.7746
0.8160
0.8180
0.8589
0.8148
0.8610
0.8753
0.8759
0.8274
0.8318
0.7738
0.7816
0.7809
0.7829
0.8618
0.7596
0.8642
0.8610
0.8613
0.7987
0.8000
0.8658
0.8632
0.7875
0.7926
0.7746
0.7594
0.7743
0.8627
0.8638
0.8168
0.8186
0.7718
0.7717
0.8213
0.8191
0.8630
0.9508
0.8118
0.8614
0.8724
0.8747
0.8123
0.8161
0.7836
0.7855
0.7920
0.7905
0.8628
0.9486
0.8639
0.8582
0.8582
0.7886
0.7908
0.8517
0.8545
0.7960
0.7990
0.7622
0.8296
0.7643
0.8668
0.8646
0.8071
0.8095
0.7750
0.7776
0.8130
0.8157
0.8569
0.8295
0.8582
0.8770
0.8786
0.8038
0.8046
0.7722
0.7751
0.7898
0.7873
0.8643
0.7919
0.8644
0.8484
0.8502
0.7909
0.7900
0.8475
0.8488
0.7912
0.7922
0.7670
0.7939
0.7676
0.8531
0.8549
0.8069
0.8062
0.7684
0.7713
0.7938
0.7926
0.8431
0.7575
0.8455
0.8607
0.8619
0.8008
0.7996
0.7662
0.7685
0.7746
0.7735
0.8428
0.7589
0.8463
0.8490
0.8504
0.7919
0.7914
0.8744
0.8733
0.8129
0.8125
0.7664
0.7067
0.7706
0.8777
0.8778
0.8100
0.8099
0.7788
0.7788
0.8092
0.8132
0.8443
0.7078
0.8467
0.8803
0.8824
0.8244
0.8209
0.7768
0.7832
0.7888
0.7876
0.8638
0.8323
0.8801
0.8658
0.2900
0.2867
0.3091
0.3079
0.2716
0.2724
0.2730
0.2748
0.3488
0.8332
0.3476
0.2877
0.2870
0.3170
0.3159
0.2747
0.2760
0.2756
0.2769
0.3539
0.8318
0.3506
0.2878
0.2878
0.3092
0.3085
0.2776
0.2779
0.2721
0.2714
0.3633
0.8323
0.3591
0.2924
0.2915
0.3112
0.3087
0.2749
0.2756
0.2713
0.2724
0.3548
0.8118
0.3545
0.2846
0.2847
0.3077
0.3081
0.2755
0.2776
0.2721
0.2742
0.3562
0.8109
0.3542
0.6649
0.6660
0.6494
0.6511
0.6597
0.6591
0.6770
0.6773
0.6691
0.8925
0.6710
0.6694
0.6701
0.6541
0.6531
0.6574
0.6581
0.6769
0.6795
0.6716
0.8944
0.6730
0.6663
0.6694
0.6528
0.6552
0.6583
0.6590
0.6787
0.6801
0.6641
0.7751
0.6639
0.6676
0.6683
0.6528
0.6521
0.6602
0.6588
0.6804
0.6806
0.6658
0.7747
0.6659
0.6675
0.6669
0.6575
0.6563
0.6577
0.6570
0.6747
0.6749
0.6638
0.7974
0.8840
0.6653
0.8106
0.8127
0.8175
0.8176
0.8129
0.8131
0.8267
0.8269
0.7900
0.8028
0.7965
0.8158
0.8210
0.8341
0.8332
0.8171
0.8161
0.8236
0.8236
0.7954
0.8415
0.7981
0.8206
0.8203
0.8348
0.8329
0.8037
0.8064
0.8206
0.8197
0.7917
0.8410
0.7939
0.7988
0.7996
0.7981
0.7974
0.7922
0.7933
0.8031
0.8027
0.7643
0.7906
0.7701
0.8094
0.8122
0.8222
0.8216
0.8137
0.8149
0.8370
0.8306
0.7891
0.7919
0.7995
0.8287
0.8302
0.7520
0.7520
0.9252
0.7597
0.9302
0.8489
0.8478
0.7797
0.7859
0.7477
0.7484
0.6952
0.6988
0.8609
0.7613
0.8583
0.8337
0.8336
0.8135
0.8147
0.8716
0.8709
0.7744
0.7716
0.7779
0.7988
0.8579
0.7715
0.7746
0.9069
0.9057
0.7635
0.7651
0.7613
0.7610
0.7652
0.9025
0.7699
0.7739
0.7760
0.8097
0.8150
0.7205
0.7224
0.6462
0.6472
0.8063
0.7931
0.8067
0.7674
0.7698
0.7819
0.7838
0.7966
0.7931
0.7314
0.7335
0.8947
0.7943
0.8937
0.7725
0.7755
0.9630
0.9605
0.7646
0.7651
0.7609
0.7618
0.7854
1.0000
0.7865
0.7919
0.7907
0.8527
0.8570
0.7254
0.7266
0.6572
0.6590
0.8188
0.9897
0.8201
0.7671
0.7665
0.8163
0.8177
0.7319
0.7314
0.7403
0.7424
0.8129
0.7708
0.8139
0.7770
0.7790
0.8493
0.8513
0.7183
0.7183
0.7938
0.7948
0.5424
0.7741
0.5449
0.8066
0.8078
0.7386
0.7383
0.8254
0.8304
0.3216
0.3217
0.8548
0.7784
0.8556
0.7535
0.7545
0.8001
0.8020
0.7294
0.7309
0.7557
0.7552
0.8231
0.7803
0.8262
0.7609
0.7632
0.8478
0.8461
0.7245
0.7236
0.8060
0.8046
0.5415
0.7925
0.7754
0.5439
0.8009
0.8054
0.7390
0.7394
0.8125
0.8157
0.3263
0.3241
0.8653
0.7948
0.8635
0.7388
0.7455
0.7925
0.7930
0.7175
0.7210
0.7200
0.7217
0.7994
0.7874
0.8034
0.7576
0.7610
0.8199
0.8267
0.7044
0.7056
0.7901
0.7864
0.5357
0.7886
0.5384
0.7843
0.7895
0.7205
0.7203
0.7907
0.7960
0.3237
0.3224
0.8488
0.8739
0.8473
0.7336
0.7387
0.7672
0.7682
0.7162
0.7173
0.7233
0.7249
0.7564
0.8709
0.7579
0.7466
0.7536
0.7947
0.7984
0.7097
0.7087
0.7509
0.7542
0.5274
0.7315
0.5308
0.7686
0.7715
0.7187
0.7205
0.7694
0.7730
0.3207
0.3186
0.8070
0.7329
0.8127
0.7323
0.7362
0.7866
0.7896
0.7129
0.7144
0.7287
0.7305
0.7996
0.6700
0.8006
0.7520
0.7558
0.8248
0.8311
0.7051
0.7059
0.7906
0.7879
0.5310
0.6727
0.5342
0.7906
0.7926
0.7221
0.7231
0.8048
0.8082
0.3227
0.3200
0.8498
0.8438
0.7782
0.8575
0.7681
0.7703
0.7727
0.7744
0.7658
0.7663
0.7630
0.7663
0.7779
0.8461
0.7809
0.7666
0.7683
0.7756
0.7778
0.8793
0.8814
0.7360
0.7369
0.7658
0.7774
0.7662
0.7707
0.7714
0.7928
0.7956
0.7281
0.7294
0.7835
0.7861
0.6231
0.7791
0.6237
0.7686
0.7693
0.7886
0.7903
0.7641
0.7662
0.7670
0.7674
0.7784
0.8038
0.7815
0.7701
0.7711
0.7893
0.7902
0.8769
0.8757
0.7368
0.7419
0.7634
0.8045
0.7656
0.7762
0.7787
0.7964
0.7991
0.7402
0.7421
0.7894
0.7914
0.6136
0.7928
0.6156
0.7596
0.7616
0.7658
0.7684
0.7545
0.7575
0.7579
0.7599
0.7772
0.7976
0.7808
0.7655
0.7666
0.7747
0.7784
0.8555
0.8564
0.7336
0.7350
0.7603
0.7432
0.7610
0.7678
0.7701
0.7904
0.7924
0.7306
0.7305
0.7871
0.7940
0.6067
0.7453
0.6089
0.7593
0.7601
0.7657
0.7657
0.7540
0.7546
0.7546
0.7554
0.7730
0.9089
0.7950
0.7752
0.7639
0.7641
0.7717
0.7737
0.8170
0.8176
0.7313
0.7314
0.7568
0.9085
0.7588
0.7699
0.7719
0.7892
0.7911
0.7314
0.7349
0.7802
0.7845
0.6047
0.7779
0.6093
0.7592
0.7594
0.7627
0.7636
0.7579
0.7590
0.7541
0.7561
0.7725
0.7802
0.7738
0.7626
0.7633
0.7710
0.7738
0.8567
0.8575
0.7330
0.7333
0.7599
0.9457
0.7612
0.7693
0.7702
0.7949
0.7973
0.7341
0.7334
0.7830
0.7873
0.6113
0.9440
0.6117
0.7712
0.7726
0.7830
0.7847
0.7986
0.7969
0.7686
0.7704
0.7872
0.7666
0.7896
0.7878
0.7884
0.8061
0.8071
0.7871
0.7890
0.8370
0.8392
0.7833
0.7675
0.7836
0.7955
0.7961
0.8125
0.8148
0.8378
0.8383
0.7659
0.7689
0.7799
0.7820
0.7819
0.7824
0.7848
0.7847
0.7870
0.7999
0.7998
0.7602
0.7627
0.7841
0.7827
0.7863
0.7846
0.7861
0.7977
0.7968
0.7832
0.7876
0.8350
0.8372
0.7823
0.7953
0.7971
0.7813
0.7980
0.7997
0.8114
0.8113
0.8396
0.8431
0.7668
0.7679
0.7897
0.7954
0.7900
0.7727
0.7719
0.7762
0.7807
0.7823
0.7853
0.7559
0.7585
0.7707
0.7806
0.7733
0.7817
0.7842
0.7954
0.7991
0.7776
0.7806
0.8385
0.8376
0.7770
0.7834
0.7773
0.7904
0.7933
0.8004
0.8012
0.8551
0.8624
0.7672
0.7660
0.7774
0.8632
0.7790
0.7595
0.7619
0.7707
0.7721
0.7688
0.7707
0.7479
0.7506
0.7740
0.8607
0.7771
0.7649
0.7678
0.7748
0.7777
0.7811
0.7840
0.7999
0.8032
0.7611
0.7300
0.7645
0.7688
0.7717
0.7760
0.7802
0.7962
0.8010
0.7503
0.7512
0.7651
0.7304
0.7664
0.7623
0.7649
0.7688
0.7705
0.7930
0.7934
0.7634
0.7632
0.7785
0.6728
0.7814
0.7886
0.7884
0.7756
0.7767
0.7882
0.7898
0.8340
0.8365
0.7628
0.6738
0.7647
0.7889
0.7919
0.8048
0.8049
0.8703
0.8616
0.7673
0.7670
0.7791
0.8377
0.7986
0.7796
0.2908
0.2875
0.3076
0.3070
0.2826
0.2832
0.2730
0.2746
0.3448
0.8382
0.3452
0.2879
0.2878
0.3163
0.3150
0.2854
0.2864
0.2765
0.2777
0.3474
0.7689
0.3437
0.2885
0.2888
0.3125
0.3118
0.2892
0.2898
0.2713
0.2708
0.3592
0.7717
0.3553
0.2935
0.2926
0.3125
0.3109
0.2868
0.2878
0.2704
0.2714
0.3496
0.7868
0.3499
0.2868
0.2867
0.3106
0.3108
0.2871
0.2891
0.2713
0.2731
0.3530
0.7905
0.3513
0.6654
0.6662
0.6508
0.6519
0.6526
0.6530
0.6853
0.6871
0.6628
0.7855
0.6633
0.6673
0.6677
0.6530
0.6531
0.6523
0.6532
0.6851
0.6880
0.6659
0.7868
0.6663
0.6668
0.6692
0.6527
0.6544
0.6509
0.6516
0.6977
0.7004
0.6615
0.7300
0.6612
0.6660
0.6667
0.6523
0.6515
0.6519
0.6507
0.6997
0.6997
0.6657
0.7327
0.6657
0.6670
0.6664
0.6567
0.6555
0.6526
0.6520
0.6959
0.6962
0.6626
0.8971
0.8003
0.6635
0.8161
0.8145
0.8149
0.8217
0.7825
0.7884
0.8204
0.8212
0.7779
0.8996
0.7779
0.7964
0.8057
0.8130
0.8110
0.7940
0.7944
0.8254
0.8247
0.7732
0.7747
0.7760
0.8054
0.8034
0.8204
0.8212
0.7877
0.7894
0.8263
0.8285
0.7683
0.7778
0.7723
0.7774
0.7804
0.7818
0.7840
0.7676
0.7713
0.8004
0.8029
0.7472
0.9247
0.7538
0.7961
0.7929
0.8237
0.8248
0.7938
0.7980
0.8339
0.8317
0.7802
0.9238
0.7756
0.7607
0.7654
0.7635
0.7653
0.7927
0.7402
0.7847
0.7827
0.7850
0.8589
0.8605
0.7198
0.7217
0.6539
0.6563
0.8220
0.7418
0.8266
0.7665
0.7693
0.7848
0.7877
0.7664
0.7709
0.7287
0.7300
0.8559
0.9039
0.7815
0.8409
0.8408
0.7802
0.7823
0.8276
0.8286
0.7493
0.7482
0.9341
0.8031
0.9352
0.8465
0.8489
0.7756
0.7759
0.7596
0.7602
0.6842
0.6852
0.8404
0.8412
0.8430
0.8311
0.8322
0.8144
0.8170
0.8977
0.9011
0.7722
0.7743
0.8058
0.8394
0.8117
0.8505
0.8493
0.7991
0.8008
0.8296
0.8342
0.7529
0.7530
0.9898
0.7865
1.0000
0.8606
0.8622
0.7931
0.7935
0.7631
0.7629
0.6986
0.6978
0.8608
0.7940
0.8623
0.7629
0.7644
0.7962
0.7989
0.7745
0.7738
0.7566
0.7580
0.7852
0.8281
0.7860
0.7821
0.7831
0.7840
0.7850
0.7506
0.7516
0.8508
0.8532
0.5419
0.8321
0.5437
0.8079
0.8087
0.7527
0.7537
0.8490
0.8517
0.3251
0.3256
0.7677
0.7626
0.7747
0.7633
0.7634
0.7848
0.7897
0.7698
0.7714
0.7596
0.7595
0.7823
0.7631
0.7826
0.7738
0.7773
0.7813
0.7870
0.7449
0.7454
0.8411
0.8473
0.5415
0.9479
0.8310
0.5435
0.8008
0.8043
0.7570
0.7567
0.8512
0.8546
0.3280
0.3253
0.7660
0.9495
0.7728
0.7481
0.7523
0.7817
0.7903
0.7627
0.7667
0.7549
0.7546
0.7766
0.8348
0.7816
0.7716
0.7729
0.7756
0.7759
0.7407
0.7416
0.8454
0.8501
0.5381
0.8359
0.5395
0.7827
0.7868
0.7488
0.7482
0.8501
0.8528
0.3264
0.3250
0.7647
0.7906
0.7692
0.7442
0.7476
0.7636
0.7651
0.7735
0.7740
0.7536
0.7540
0.7514
0.7914
0.7538
0.7604
0.7654
0.7596
0.7592
0.7435
0.7421
0.8094
0.8129
0.5304
0.7320
0.5337
0.7773
0.7800
0.7381
0.7389
0.8392
0.8402
0.3223
0.3205
0.7386
0.7354
0.7421
0.7437
0.7466
0.7860
0.7897
0.7725
0.7736
0.7545
0.7569
0.7784
0.7010
0.7820
0.7638
0.7672
0.7878
0.7894
0.7401
0.7411
0.8427
0.8494
0.5317
0.7036
0.5347
0.7943
0.7974
0.7411
0.7416
0.8627
0.8666
0.3239
0.3219
0.7686
0.8096
0.8343
0.7735
0.8585
0.8591
0.7844
0.7858
0.8445
0.8454
0.8132
0.8136
0.7649
0.8134
0.7682
0.8620
0.8638
0.8024
0.8042
0.8218
0.8222
0.7720
0.7731
0.8573
0.8359
0.8553
0.8362
0.8391
0.8107
0.8133
0.7440
0.7459
0.8037
0.8039
0.6302
0.8403
0.6318
0.8536
0.8559
0.7953
0.7960
0.8435
0.8435
0.8052
0.8076
0.7633
0.8132
0.7675
0.8577
0.8593
0.8041
0.8048
0.8155
0.8195
0.7706
0.7742
0.8481
0.8151
0.8520
0.8555
0.8581
0.8073
0.8091
0.7534
0.7552
0.8004
0.8031
0.6215
0.8810
0.6242
0.8553
0.8567
0.7833
0.7846
0.8401
0.8415
0.8075
0.8126
0.7634
0.8881
0.7674
0.8583
0.8594
0.8023
0.8037
0.8228
0.8279
0.7691
0.7704
0.8524
0.7593
0.8518
0.8567
0.8598
0.8077
0.8101
0.7514
0.7516
0.8033
0.8072
0.6214
0.7615
0.6241
0.8606
0.8614
0.7861
0.7867
0.8486
0.8508
0.8086
0.8119
0.7629
0.7969
0.8125
0.7659
0.8635
0.8649
0.7965
0.7985
0.8093
0.8107
0.7668
0.7661
0.8523
0.8001
0.8543
0.8688
0.8700
0.8074
0.8106
0.7556
0.7581
0.7984
0.8009
0.6189
0.8228
0.6243
0.8623
0.8622
0.7847
0.7859
0.8497
0.8501
0.8091
0.8128
0.7636
0.8251
0.7652
0.8655
0.8663
0.8013
0.8037
0.8245
0.8284
0.7753
0.7742
0.8562
0.7851
0.8577
0.8632
0.8643
0.8169
0.8195
0.7554
0.7557
0.8007
0.8030
0.6214
0.7891
0.6227
0.8427
0.8476
0.7924
0.7954
0.8693
0.8673
0.8080
0.8103
0.7744
0.8122
0.7765
0.8776
0.8764
0.8333
0.8336
0.7753
0.7770
0.8145
0.8193
0.8644
0.8150
0.8670
0.8751
0.8771
0.8283
0.8332
0.7772
0.7856
0.7864
0.7895
0.8665
0.7597
0.8696
0.8670
0.8672
0.7995
0.8010
0.8703
0.8677
0.7903
0.7968
0.7751
0.7599
0.7759
0.8676
0.8698
0.8201
0.8235
0.7717
0.7727
0.8206
0.8205
0.8666
0.9617
0.8133
0.8656
0.8758
0.8799
0.8127
0.8181
0.7837
0.7851
0.7969
0.7962
0.8664
0.9602
0.8683
0.8627
0.8624
0.7929
0.7961
0.8565
0.8586
0.7997
0.8048
0.7629
0.8316
0.7662
0.8709
0.8694
0.8070
0.8110
0.7749
0.7790
0.8125
0.8166
0.8605
0.8328
0.8622
0.8780
0.8818
0.8041
0.8065
0.7738
0.7780
0.7924
0.7917
0.8710
0.7937
0.8715
0.8516
0.8544
0.7904
0.7914
0.8485
0.8510
0.7943
0.7959
0.7666
0.7953
0.7689
0.8556
0.8586
0.8074
0.8079
0.7693
0.7734
0.7945
0.7944
0.8459
0.7555
0.8491
0.8619
0.8640
0.8005
0.8003
0.7664
0.7690
0.7766
0.7769
0.8462
0.7577
0.8499
0.8522
0.8551
0.7924
0.7932
0.8744
0.8749
0.8177
0.8188
0.7675
0.7037
0.7722
0.8816
0.8830
0.8111
0.8123
0.7809
0.7817
0.8060
0.8117
0.8481
0.7057
0.8512
0.8838
0.8868
0.8265
0.8253
0.7785
0.7863
0.7924
0.7932
0.8692
0.8345
0.8813
0.8717
0.2915
0.2884
0.3102
0.3094
0.2717
0.2726
0.2737
0.2755
0.3496
0.8370
0.3487
0.2885
0.2883
0.3186
0.3176
0.2746
0.2757
0.2758
0.2771
0.3553
0.8325
0.3521
0.2888
0.2890
0.3109
0.3104
0.2773
0.2778
0.2726
0.2719
0.3650
0.8339
0.3609
0.2934
0.2927
0.3129
0.3104
0.2749
0.2757
0.2718
0.2730
0.3562
0.8128
0.3561
0.2855
0.2859
0.3090
0.3100
0.2755
0.2778
0.2727
0.2747
0.3575
0.8129
0.3555
0.6683
0.6698
0.6516
0.6537
0.6621
0.6620
0.6789
0.6798
0.6701
0.8948
0.6725
0.6729
0.6740
0.6560
0.6556
0.6603
0.6614
0.6784
0.6816
0.6728
0.8973
0.6746
0.6693
0.6726
0.6544
0.6572
0.6600
0.6612
0.6808
0.6827
0.6654
0.7728
0.6655
0.6708
0.6717
0.6547
0.6545
0.6618
0.6607
0.6831
0.6839
0.6668
0.7736
0.6674
0.6706
0.6703
0.6596
0.6588
0.6599
0.6597
0.6767
0.6774
0.6651
0.8013
0.8860
0.6668
0.8130
0.8182
0.8199
0.8205
0.8151
0.8175
0.8287
0.8293
0.7905
0.8057
0.7990
0.8144
0.8219
0.8345
0.8336
0.8155
0.8158
0.8251
0.8257
0.7950
0.8420
0.7983
0.8227
0.8256
0.8381
0.8346
0.8044
0.8082
0.8228
0.8226
0.7907
0.8428
0.7924
0.7986
0.8029
0.8013
0.8017
0.7948
0.7969
0.8047
0.8051
0.7643
0.7932
0.7719
0.8124
0.8169
0.8208
0.8246
0.8169
0.8192
0.8393
0.8338
0.7939
0.7954
0.8020
0.8279
0.8300
0.7511
0.7520
0.9293
0.7587
0.9373
0.8501
0.8500
0.7858
0.7917
0.7459
0.7479
0.6910
0.6951
0.8623
0.7609
0.8615
0.8327
0.8336
0.8144
0.8167
0.8731
0.8740
0.7719
0.7704
0.7792
0.7988
0.8153
0.9485
0.9468
0.8039
0.8066
0.8853
0.8864
0.7996
0.7959
0.8765
0.8100
0.8773
0.9530
0.9487
0.8161
0.8134
0.8185
0.8199
0.7132
0.7149
0.8767
0.9399
0.8726
0.9314
0.9309
0.8877
0.8897
0.8908
0.8901
0.7985
0.8010
0.8044
0.9412
0.8098
0.9515
0.9513
0.8004
0.8033
0.8809
0.8826
0.8029
0.7998
0.8595
0.7919
0.8606
1.0000
0.9946
0.8130
0.8094
0.8244
0.8256
0.7226
0.7247
0.8688
0.7966
0.8665
0.8138
0.8145
0.7921
0.7960
0.8065
0.8047
0.7966
0.7991
0.7762
0.8768
0.7763
0.8370
0.8373
0.7877
0.7875
0.7886
0.7889
0.8585
0.8590
0.5470
0.8798
0.5474
0.8264
0.8270
0.8020
0.8025
0.8348
0.8353
0.3276
0.3277
0.7562
0.8064
0.7628
0.8166
0.8145
0.7900
0.7923
0.8015
0.8024
0.7964
0.7961
0.7733
0.8056
0.7739
0.8298
0.8346
0.7944
0.7969
0.7808
0.7801
0.8556
0.8544
0.5458
0.8586
0.9274
0.5470
0.8232
0.8256
0.7988
0.7974
0.8280
0.8315
0.3306
0.3277
0.7569
0.8580
0.7586
0.8102
0.8118
0.7989
0.8015
0.7911
0.7939
0.7966
0.7979
0.7617
0.8965
0.7650
0.8390
0.8383
0.7664
0.7681
0.7822
0.7827
0.8629
0.8662
0.5407
0.9009
0.5420
0.8173
0.8197
0.7926
0.7908
0.8270
0.8233
0.3287
0.3268
0.7522
0.7909
0.7544
0.7914
0.7942
0.7989
0.7980
0.7939
0.7936
0.8002
0.8033
0.7798
0.7890
0.7762
0.8155
0.8195
0.7915
0.7884
0.7844
0.7819
0.8604
0.8628
0.5310
0.7836
0.5343
0.8286
0.8301
0.7925
0.7897
0.8610
0.8605
0.3252
0.3227
0.7528
0.7876
0.7553
0.7945
0.7960
0.7932
0.7945
0.7924
0.7921
0.8040
0.8080
0.7596
0.7315
0.7610
0.8277
0.8318
0.7857
0.7867
0.7856
0.7853
0.8663
0.8665
0.5360
0.7351
0.5388
0.8436
0.8375
0.7895
0.7883
0.8423
0.8465
0.3266
0.3234
0.7491
0.8553
0.9297
0.7544
0.8660
0.8640
0.8162
0.8163
0.8600
0.8613
0.8044
0.8065
0.7992
0.8566
0.8035
0.8655
0.8636
0.8283
0.8322
0.8329
0.8345
0.7612
0.7607
0.8537
0.9351
0.8553
0.8490
0.8501
0.8421
0.8423
0.7528
0.7535
0.8192
0.8192
0.6363
0.9335
0.6375
0.8630
0.8641
0.8291
0.8291
0.8591
0.8570
0.8054
0.8057
0.7991
0.8826
0.8020
0.8693
0.8709
0.8416
0.8433
0.8321
0.8322
0.7624
0.7644
0.8528
0.8829
0.8521
0.8656
0.8664
0.8296
0.8297
0.7626
0.7639
0.8205
0.8198
0.6286
0.8567
0.6310
0.8678
0.8698
0.8150
0.8159
0.8584
0.8585
0.8054
0.8086
0.8009
0.8647
0.8041
0.8670
0.8702
0.8259
0.8321
0.8374
0.8427
0.7644
0.7643
0.8482
0.7756
0.8516
0.8699
0.8735
0.8505
0.8534
0.7554
0.7557
0.8043
0.8092
0.6269
0.7779
0.6283
0.8661
0.8649
0.8217
0.8206
0.8627
0.8593
0.8052
0.8058
0.7981
0.8038
0.8944
0.8003
0.8701
0.8691
0.8297
0.8312
0.8415
0.8420
0.7627
0.7604
0.8539
0.8067
0.8529
0.8724
0.8711
0.8500
0.8510
0.7629
0.7639
0.8097
0.8127
0.6236
0.9183
0.6281
0.8671
0.8673
0.8187
0.8162
0.8627
0.8602
0.8059
0.8074
0.7990
0.9205
0.7992
0.8718
0.8698
0.8285
0.8306
0.8436
0.8455
0.7661
0.7642
0.8601
0.7885
0.8584
0.8686
0.8671
0.8572
0.8600
0.7628
0.7619
0.8084
0.8134
0.6271
0.7910
0.6282
0.8798
0.8803
0.8351
0.8374
0.8795
0.8791
0.8093
0.8120
0.8024
0.8641
0.8051
0.8838
0.8893
0.8393
0.8400
0.8243
0.8234
0.8274
0.8318
0.8728
0.8630
0.8735
0.8744
0.8778
0.8278
0.8277
0.7857
0.7851
0.7970
0.7975
0.8809
0.8030
0.8788
0.8677
0.8718
0.8293
0.8315
0.8728
0.8767
0.7977
0.8001
0.8060
0.8034
0.8084
0.8816
0.8847
0.8345
0.8324
0.8119
0.8128
0.8298
0.8321
0.8732
0.8666
0.8947
0.8736
0.8921
0.8949
0.8416
0.8416
0.7805
0.7851
0.7958
0.7927
0.8759
0.8629
0.8763
0.8845
0.8865
0.8265
0.8301
0.8815
0.8851
0.8004
0.8002
0.7904
0.9300
0.7953
0.8860
0.8900
0.8469
0.8504
0.8119
0.8170
0.8192
0.8258
0.8750
0.9309
0.8784
0.8868
0.8891
0.8394
0.8425
0.7787
0.7817
0.7944
0.7894
0.8711
0.7910
0.8750
0.8701
0.8739
0.8352
0.8347
0.8912
0.8921
0.7996
0.7994
0.7979
0.7897
0.7982
0.8846
0.8867
0.8361
0.8335
0.8095
0.8124
0.8398
0.8387
0.8666
0.8092
0.8699
0.8935
0.8930
0.8401
0.8398
0.8018
0.8003
0.7915
0.7881
0.8703
0.8103
0.8725
0.8715
0.8733
0.8361
0.8351
0.8915
0.8932
0.8016
0.8030
0.8043
0.7372
0.8072
0.8865
0.8863
0.8415
0.8372
0.8281
0.8256
0.8217
0.8240
0.8660
0.7394
0.8695
0.8984
0.9010
0.8455
0.8504
0.7876
0.7933
0.7879
0.7840
0.8788
0.8597
0.8717
0.8826
0.2923
0.2917
0.3177
0.3187
0.2806
0.2822
0.2845
0.2868
0.3538
0.8608
0.3528
0.2897
0.2908
0.3210
0.3200
0.2832
0.2845
0.2879
0.2889
0.3576
0.9303
0.3543
0.2910
0.2919
0.3162
0.3154
0.2871
0.2878
0.2839
0.2833
0.3694
0.9322
0.3653
0.2949
0.2941
0.3175
0.3153
0.2839
0.2849
0.2830
0.2843
0.3625
0.8930
0.3620
0.2904
0.2910
0.3149
0.3160
0.2850
0.2875
0.2831
0.2856
0.3625
0.8932
0.3607
0.6658
0.6667
0.6482
0.6499
0.6559
0.6557
0.6799
0.6805
0.6763
0.8652
0.6784
0.6678
0.6682
0.6535
0.6530
0.6554
0.6563
0.6772
0.6800
0.6795
0.8681
0.6810
0.6659
0.6682
0.6509
0.6531
0.6552
0.6559
0.6869
0.6888
0.6832
0.7921
0.6835
0.6664
0.6675
0.6496
0.6493
0.6567
0.6553
0.6875
0.6874
0.6848
0.7951
0.6854
0.6666
0.6662
0.6534
0.6523
0.6554
0.6549
0.6847
0.6851
0.6836
0.8058
0.8709
0.6851
0.8017
0.8032
0.8110
0.8127
0.7887
0.7940
0.8111
0.8126
0.7836
0.8055
0.7874
0.7982
0.8026
0.8155
0.8175
0.7887
0.7921
0.8038
0.8083
0.7821
0.9490
0.7835
0.7943
0.8013
0.8132
0.8172
0.7907
0.7909
0.8037
0.8060
0.7674
0.9510
0.7730
0.7946
0.7939
0.8172
0.8165
0.7974
0.8006
0.8056
0.8096
0.7726
0.8037
0.7784
0.8099
0.8075
0.8203
0.8234
0.8063
0.8038
0.8121
0.8110
0.7906
0.8050
0.7878
0.8775
0.8823
0.7997
0.7992
0.8645
0.7772
0.8700
0.9640
0.9644
0.7854
0.7908
0.8115
0.8128
0.7225
0.7257
0.8711
0.7814
0.8727
0.9225
0.9216
0.8944
0.8932
0.8988
0.8997
0.7994
0.7987
0.8136
0.8032
0.8233
0.9549
0.9562
0.8075
0.8128
0.8889
0.8913
0.8010
0.7987
0.8833
0.8096
0.8852
0.9591
0.9586
0.8236
0.8211
0.8175
0.8204
0.7106
0.7138
0.8781
0.9416
0.8763
0.9355
0.9373
0.8945
0.8975
0.8913
0.8929
0.8008
0.8044
0.8027
0.9468
0.8096
0.9578
0.9606
0.7991
0.8026
0.8838
0.8868
0.8037
0.8017
0.8598
0.7907
0.8622
0.9946
1.0000
0.8107
0.8089
0.8237
0.8264
0.7204
0.7227
0.8679
0.7956
0.8664
0.8187
0.8207
0.7938
0.7980
0.8099
0.8082
0.7977
0.8016
0.7751
0.8798
0.7763
0.8437
0.8448
0.7862
0.7862
0.7898
0.7906
0.8586
0.8607
0.5470
0.8843
0.5482
0.8275
0.8294
0.8046
0.8059
0.8344
0.8351
0.3291
0.3294
0.7545
0.8057
0.7611
0.8246
0.8232
0.7905
0.7932
0.8066
0.8081
0.7964
0.7974
0.7730
0.8062
0.7740
0.8379
0.8432
0.7931
0.7962
0.7829
0.7827
0.8552
0.8553
0.5465
0.8601
0.9305
0.5482
0.8269
0.8295
0.8002
0.8003
0.8279
0.8319
0.3326
0.3298
0.7544
0.8604
0.7571
0.8173
0.8196
0.7978
0.8021
0.7962
0.8001
0.7973
0.8001
0.7623
0.9000
0.7659
0.8457
0.8465
0.7667
0.7683
0.7847
0.7860
0.8625
0.8668
0.5416
0.9068
0.5433
0.8156
0.8197
0.7967
0.7958
0.8267
0.8254
0.3306
0.3290
0.7495
0.7900
0.7526
0.7980
0.8019
0.8006
0.8013
0.7970
0.7980
0.8012
0.8055
0.7832
0.7890
0.7798
0.8241
0.8297
0.7937
0.7907
0.7871
0.7857
0.8640
0.8677
0.5320
0.7831
0.5356
0.8364
0.8395
0.7968
0.7954
0.8652
0.8651
0.3266
0.3244
0.7564
0.7882
0.7595
0.8005
0.8024
0.7942
0.7968
0.7968
0.7972
0.8048
0.8103
0.7600
0.7283
0.7622
0.8347
0.8405
0.7846
0.7871
0.7874
0.7884
0.8645
0.8674
0.5361
0.7326
0.5393
0.8427
0.8398
0.7927
0.7929
0.8411
0.8465
0.3284
0.3253
0.7480
0.8509
0.9346
0.7538
0.8703
0.8694
0.8209
0.8222
0.8636
0.8659
0.8091
0.8132
0.8062
0.8534
0.8112
0.8702
0.8700
0.8329
0.8388
0.8314
0.8338
0.7608
0.7613
0.8569
0.9393
0.8600
0.8550
0.8572
0.8440
0.8461
0.7555
0.7568
0.8262
0.8272
0.6338
0.9396
0.6355
0.8677
0.8700
0.8306
0.8308
0.8615
0.8610
0.8093
0.8106
0.8049
0.8849
0.8089
0.8749
0.8774
0.8475
0.8502
0.8281
0.8297
0.7621
0.7658
0.8556
0.8868
0.8563
0.8693
0.8715
0.8334
0.8346
0.7663
0.7680
0.8260
0.8272
0.6264
0.8594
0.6288
0.8720
0.8754
0.8197
0.8226
0.8618
0.8639
0.8118
0.8155
0.8067
0.8672
0.8115
0.8712
0.8759
0.8296
0.8381
0.8341
0.8407
0.7666
0.7675
0.8521
0.7774
0.8564
0.8747
0.8804
0.8534
0.8569
0.7589
0.7600
0.8088
0.8153
0.6242
0.7804
0.6259
0.8706
0.8709
0.8268
0.8268
0.8657
0.8637
0.8098
0.8114
0.8032
0.8016
0.8993
0.8063
0.8744
0.8754
0.8348
0.8372
0.8461
0.8475
0.7653
0.7639
0.8568
0.8055
0.8575
0.8767
0.8773
0.8561
0.8579
0.7666
0.7688
0.8128
0.8177
0.6206
0.9259
0.6256
0.8714
0.8732
0.8231
0.8217
0.8661
0.8653
0.8120
0.8145
0.8038
0.9294
0.8054
0.8764
0.8757
0.8341
0.8372
0.8416
0.8446
0.7683
0.7673
0.8628
0.7859
0.8627
0.8733
0.8736
0.8619
0.8662
0.7671
0.7671
0.8119
0.8184
0.6250
0.7892
0.6258
0.8840
0.8849
0.8413
0.8448
0.8792
0.8804
0.8084
0.8129
0.8072
0.8680
0.8112
0.8826
0.8901
0.8413
0.8433
0.8286
0.8288
0.8255
0.8307
0.8736
0.8688
0.8758
0.8745
0.8797
0.8304
0.8316
0.7828
0.7840
0.8004
0.8010
0.8798
0.8027
0.8792
0.8685
0.8756
0.8326
0.8362
0.8731
0.8778
0.7998
0.8027
0.8116
0.8039
0.8157
0.8816
0.8856
0.8328
0.8325
0.8158
0.8185
0.8267
0.8301
0.8737
0.8683
0.9008
0.8773
0.8886
0.8928
0.8378
0.8395
0.7800
0.7855
0.7972
0.7955
0.8765
0.8662
0.8792
0.8840
0.8893
0.8319
0.8362
0.8816
0.8865
0.8013
0.8004
0.7953
0.9372
0.8019
0.8853
0.8917
0.8425
0.8469
0.8157
0.8224
0.8179
0.8249
0.8758
0.9395
0.8834
0.8845
0.8891
0.8360
0.8403
0.7748
0.7789
0.7987
0.7945
0.8696
0.7905
0.8749
0.8754
0.8809
0.8414
0.8420
0.8961
0.8982
0.8060
0.8068
0.8043
0.7900
0.8059
0.8904
0.8944
0.8412
0.8407
0.8165
0.8206
0.8425
0.8424
0.8715
0.8067
0.8767
0.8991
0.9000
0.8448
0.8458
0.8066
0.8058
0.7990
0.7964
0.8769
0.8084
0.8805
0.8774
0.8809
0.8420
0.8426
0.8911
0.8943
0.8008
0.8047
0.8088
0.7345
0.8132
0.8862
0.8886
0.8484
0.8449
0.8336
0.8323
0.8201
0.8233
0.8727
0.7376
0.8777
0.8951
0.8998
0.8433
0.8497
0.7847
0.7912
0.7915
0.7885
0.8781
0.8567
0.8711
0.8830
0.2944
0.2913
0.3174
0.3184
0.2799
0.2816
0.2841
0.2866
0.3544
0.8591
0.3537
0.2904
0.2907
0.3235
0.3227
0.2823
0.2836
0.2873
0.2885
0.3593
0.9358
0.3560
0.2922
0.2926
0.3196
0.3190
0.2862
0.2869
0.2835
0.2830
0.3713
0.9399
0.3674
0.2968
0.2963
0.3204
0.3185
0.2831
0.2843
0.2828
0.2841
0.3628
0.9000
0.3628
0.2903
0.2910
0.3163
0.3177
0.2842
0.2868
0.2831
0.2854
0.3636
0.9013
0.3619
0.6694
0.6706
0.6511
0.6532
0.6590
0.6593
0.6833
0.6846
0.6795
0.8675
0.6821
0.6721
0.6731
0.6566
0.6567
0.6593
0.6605
0.6804
0.6838
0.6823
0.8716
0.6842
0.6695
0.6720
0.6538
0.6564
0.6580
0.6591
0.6902
0.6927
0.6851
0.7945
0.6859
0.6701
0.6715
0.6527
0.6529
0.6597
0.6587
0.6909
0.6916
0.6869
0.7985
0.6880
0.6702
0.6703
0.6565
0.6558
0.6581
0.6582
0.6875
0.6884
0.6856
0.8049
0.8717
0.6876
0.7980
0.8018
0.8092
0.8107
0.7886
0.7948
0.8126
0.8149
0.7847
0.8055
0.7895
0.7962
0.8028
0.8151
0.8184
0.7860
0.7906
0.8033
0.8085
0.7849
0.9554
0.7868
0.7916
0.7993
0.8110
0.8171
0.7905
0.7921
0.8042
0.8070
0.7686
0.9602
0.7759
0.7962
0.7972
0.8216
0.8215
0.8031
0.8069
0.8096
0.8145
0.7778
0.8008
0.7833
0.8085
0.8084
0.8148
0.8195
0.8041
0.8024
0.8110
0.8119
0.7910
0.8033
0.7910
0.8811
0.8874
0.8009
0.8016
0.8615
0.7793
0.8679
0.9699
0.9730
0.7859
0.7910
0.8096
0.8122
0.7203
0.7242
0.8658
0.7841
0.8698
0.9258
0.9271
0.9010
0.9015
0.9056
0.9079
0.8014
0.8020
0.8195
0.8016
0.8092
0.7874
0.7922
0.8266
0.8300
0.7641
0.7643
0.7351
0.7330
0.7723
0.8462
0.7762
0.7923
0.7932
0.9366
0.9364
0.7219
0.7245
0.6435
0.6449
0.7956
0.7949
0.7949
0.7846
0.7875
0.7787
0.7805
0.8044
0.8001
0.7469
0.7486
0.8351
0.7939
0.8370
0.7898
0.7950
0.8715
0.8746
0.7611
0.7610
0.7367
0.7345
0.7899
0.8527
0.7931
0.8130
0.8107
1.0000
0.9925
0.7310
0.7325
0.6566
0.6584
0.8136
0.8646
0.8132
0.7395
0.7430
0.7969
0.8005
0.7308
0.7291
0.7244
0.7255
0.7845
0.7685
0.7852
0.7556
0.7581
0.8487
0.8529
0.7180
0.7187
0.7929
0.7949
0.5304
0.7707
0.5329
0.7867
0.7875
0.7449
0.7450
0.8183
0.8217
0.3199
0.3197
0.8281
0.7470
0.8354
0.7520
0.7526
0.7986
0.8023
0.7254
0.7261
0.7397
0.7389
0.7868
0.7466
0.7887
0.7686
0.7715
0.8529
0.8539
0.7135
0.7140
0.8067
0.8055
0.5292
0.7972
0.7883
0.5313
0.7848
0.7893
0.7349
0.7356
0.7995
0.8071
0.3239
0.3214
0.8360
0.7986
0.8341
0.7455
0.7483
0.7845
0.7872
0.7157
0.7173
0.7194
0.7205
0.7706
0.7873
0.7805
0.7689
0.7681
0.8225
0.8273
0.7122
0.7126
0.7959
0.7952
0.5250
0.7864
0.5269
0.7959
0.8010
0.7284
0.7289
0.7820
0.7858
0.3241
0.3220
0.8365
0.9159
0.8393
0.7370
0.7390
0.7842
0.7831
0.7104
0.7123
0.7212
0.7244
0.7438
0.9161
0.7466
0.7560
0.7590
0.8044
0.8024
0.7117
0.7120
0.7669
0.7704
0.5171
0.7338
0.5208
0.7825
0.7878
0.7321
0.7326
0.7721
0.7754
0.3217
0.3195
0.7995
0.7352
0.8046
0.7387
0.7412
0.7874
0.7878
0.7091
0.7104
0.7286
0.7301
0.7719
0.6661
0.7742
0.7553
0.7586
0.8256
0.8318
0.7135
0.7149
0.8048
0.8045
0.5215
0.6685
0.5243
0.8021
0.8040
0.7303
0.7310
0.8000
0.8085
0.3228
0.3201
0.8410
0.8211
0.7892
0.8472
0.7644
0.7655
0.7913
0.7904
0.7618
0.7625
0.7613
0.7644
0.7921
0.8227
0.7950
0.7637
0.7631
0.8017
0.8031
0.8459
0.8458
0.7381
0.7381
0.7603
0.7909
0.7605
0.7691
0.7697
0.8141
0.8172
0.7390
0.7396
0.8017
0.8026
0.6318
0.7889
0.6331
0.7647
0.7637
0.8007
0.8022
0.7636
0.7633
0.7698
0.7715
0.7898
0.7851
0.7930
0.7668
0.7667
0.8097
0.8117
0.8500
0.8489
0.7402
0.7430
0.7615
0.7860
0.7620
0.7726
0.7735
0.8224
0.8210
0.7474
0.7484
0.8050
0.8041
0.6216
0.7915
0.6236
0.7550
0.7567
0.7853
0.7876
0.7541
0.7547
0.7583
0.7604
0.7876
0.7996
0.7910
0.7602
0.7628
0.7907
0.7945
0.8313
0.8356
0.7386
0.7386
0.7525
0.7373
0.7542
0.7649
0.7672
0.8038
0.8062
0.7370
0.7377
0.8041
0.8088
0.6149
0.7401
0.6178
0.7549
0.7547
0.7900
0.7890
0.7521
0.7520
0.7589
0.7584
0.7890
0.8399
0.7946
0.7914
0.7624
0.7625
0.7963
0.7987
0.7975
0.8009
0.7359
0.7349
0.7535
0.8418
0.7546
0.7670
0.7680
0.8147
0.8149
0.7420
0.7439
0.8001
0.8045
0.6134
0.7898
0.6178
0.7572
0.7566
0.7868
0.7862
0.7558
0.7558
0.7546
0.7568
0.7909
0.7897
0.7915
0.7627
0.7625
0.7926
0.7942
0.8412
0.8447
0.7371
0.7364
0.7579
0.8634
0.7578
0.7635
0.7641
0.8232
0.8264
0.7433
0.7422
0.8019
0.8060
0.6195
0.8645
0.6208
0.7797
0.7800
0.8044
0.8058
0.7960
0.7928
0.7824
0.7833
0.7956
0.7661
0.7979
0.7952
0.7935
0.8212
0.8212
0.8257
0.8265
0.8526
0.8591
0.7845
0.7648
0.7830
0.7905
0.7906
0.8348
0.8375
0.8700
0.8731
0.7798
0.7817
0.7843
0.7498
0.7835
0.7833
0.7831
0.8007
0.8022
0.7990
0.8014
0.7726
0.7740
0.8019
0.7510
0.8033
0.7901
0.7919
0.8206
0.8190
0.8084
0.8112
0.8522
0.8578
0.7821
0.7954
0.7952
0.7789
0.8108
0.8091
0.8459
0.8480
0.8669
0.8729
0.7823
0.7823
0.7879
0.7937
0.7855
0.7783
0.7752
0.7943
0.7987
0.7817
0.7826
0.7667
0.7691
0.7950
0.7918
0.7973
0.7961
0.7947
0.8146
0.8181
0.8069
0.8102
0.8611
0.8658
0.7733
0.7922
0.7733
0.7950
0.7999
0.8453
0.8468
0.8747
0.8807
0.7761
0.7731
0.7825
0.8931
0.7835
0.7657
0.7680
0.8030
0.8039
0.7692
0.7712
0.7621
0.7630
0.7933
0.8936
0.7955
0.7748
0.7772
0.8044
0.8036
0.8167
0.8197
0.8308
0.8343
0.7660
0.7379
0.7683
0.7783
0.7805
0.8169
0.8211
0.8500
0.8514
0.7696
0.7679
0.7740
0.7372
0.7742
0.7678
0.7689
0.8052
0.8047
0.7922
0.7929
0.7771
0.7751
0.8003
0.6715
0.8021
0.7923
0.7925
0.8061
0.8051
0.8282
0.8273
0.8623
0.8672
0.7667
0.6723
0.7686
0.7971
0.7999
0.8505
0.8468
0.9031
0.9078
0.7763
0.7744
0.7907
0.8186
0.8004
0.7899
0.2860
0.2825
0.3052
0.3048
0.2714
0.2716
0.2636
0.2647
0.3411
0.8192
0.3401
0.2815
0.2815
0.3129
0.3120
0.2756
0.2762
0.2648
0.2659
0.3456
0.7805
0.3410
0.2841
0.2842
0.3119
0.3116
0.2782
0.2785
0.2605
0.2604
0.3537
0.7826
0.3493
0.2891
0.2883
0.3132
0.3114
0.2768
0.2774
0.2598
0.2605
0.3474
0.7809
0.3479
0.2818
0.2815
0.3101
0.3114
0.2764
0.2780
0.2605
0.2626
0.3502
0.7830
0.3472
0.6700
0.6711
0.6581
0.6597
0.6556
0.6556
0.6942
0.6952
0.6545
0.7811
0.6556
0.6740
0.6755
0.6624
0.6614
0.6532
0.6546
0.6856
0.6900
0.6555
0.7830
0.6569
0.6729
0.6752
0.6616
0.6638
0.6535
0.6548
0.7010
0.7032
0.6473
0.7479
0.6479
0.6700
0.6709
0.6615
0.6609
0.6549
0.6536
0.7044
0.7044
0.6498
0.7493
0.6509
0.6715
0.6710
0.6652
0.6639
0.6553
0.6547
0.6988
0.6995
0.6494
0.8290
0.8009
0.6507
0.8231
0.8215
0.8208
0.8216
0.7980
0.8031
0.8252
0.8251
0.7993
0.8314
0.7982
0.8028
0.8128
0.8169
0.8148
0.8115
0.8108
0.8266
0.8264
0.7884
0.7895
0.7888
0.8137
0.8142
0.8272
0.8293
0.7928
0.7935
0.8257
0.8270
0.7802
0.7928
0.7853
0.7879
0.7900
0.8004
0.8022
0.7806
0.7849
0.8023
0.8056
0.7627
0.8599
0.7685
0.8170
0.8160
0.8396
0.8433
0.8094
0.8160
0.8367
0.8346
0.8043
0.8584
0.8008
0.7559
0.7609
0.7378
0.7383
0.7917
0.7431
0.7905
0.8019
0.8019
0.9372
0.9466
0.7320
0.7318
0.6543
0.6562
0.8058
0.7446
0.8090
0.7734
0.7753
0.7817
0.7830
0.7766
0.7811
0.7451
0.7468
0.8076
0.8437
0.8109
0.7820
0.7879
0.8286
0.8345
0.7627
0.7643
0.7354
0.7351
0.7694
0.8489
0.7750
0.7866
0.7897
0.9359
0.9397
0.7188
0.7224
0.6391
0.6409
0.7937
0.7954
0.7947
0.7792
0.7835
0.7774
0.7804
0.8084
0.8048
0.7443
0.7475
0.8353
0.7957
0.8395
0.7846
0.7910
0.8746
0.8793
0.7594
0.7603
0.7358
0.7348
0.7897
0.8570
0.7935
0.8094
0.8089
0.9925
1.0000
0.7272
0.7296
0.6518
0.6539
0.8142
0.8682
0.8154
0.7404
0.7445
0.7988
0.8023
0.7280
0.7268
0.7211
0.7237
0.7848
0.7660
0.7867
0.7570
0.7608
0.8491
0.8530
0.7142
0.7152
0.7945
0.7977
0.5300
0.7694
0.5330
0.7866
0.7890
0.7415
0.7422
0.8199
0.8244
0.3213
0.3216
0.8296
0.7456
0.8385
0.7524
0.7537
0.7988
0.8025
0.7220
0.7232
0.7369
0.7371
0.7881
0.7469
0.7909
0.7663
0.7698
0.8541
0.8572
0.7117
0.7123
0.8068
0.8062
0.5295
0.7997
0.7838
0.5321
0.7859
0.7915
0.7313
0.7332
0.8047
0.8125
0.3260
0.3236
0.8374
0.8036
0.8365
0.7462
0.7506
0.7854
0.7895
0.7123
0.7154
0.7157
0.7182
0.7737
0.7845
0.7829
0.7665
0.7676
0.8255
0.8289
0.7077
0.7090
0.7944
0.7945
0.5252
0.7851
0.5276
0.7934
0.8004
0.7245
0.7262
0.7813
0.7875
0.3254
0.3238
0.8387
0.9188
0.8420
0.7379
0.7412
0.7825
0.7824
0.7072
0.7102
0.7189
0.7225
0.7426
0.9212
0.7457
0.7560
0.7610
0.8068
0.8077
0.7099
0.7115
0.7634
0.7683
0.5178
0.7318
0.5216
0.7823
0.7887
0.7322
0.7353
0.7692
0.7737
0.3227
0.3209
0.8003
0.7343
0.8068
0.7388
0.7434
0.7859
0.7880
0.7066
0.7087
0.7254
0.7280
0.7727
0.6619
0.7758
0.7545
0.7586
0.8269
0.8350
0.7101
0.7132
0.8043
0.8055
0.5211
0.6647
0.5243
0.8009
0.8050
0.7272
0.7297
0.8037
0.8119
0.3241
0.3216
0.8433
0.8217
0.7864
0.8505
0.7626
0.7649
0.7884
0.7889
0.7607
0.7617
0.7577
0.7619
0.7904
0.8248
0.7939
0.7615
0.7622
0.7979
0.8003
0.8493
0.8505
0.7346
0.7355
0.7587
0.7859
0.7602
0.7664
0.7679
0.8093
0.8139
0.7380
0.7391
0.7998
0.8013
0.6294
0.7856
0.6311
0.7634
0.7634
0.7990
0.8012
0.7623
0.7630
0.7650
0.7677
0.7868
0.7851
0.7912
0.7649
0.7654
0.8058
0.8085
0.8511
0.8515
0.7367
0.7409
0.7595
0.7871
0.7612
0.7714
0.7732
0.8185
0.8185
0.7465
0.7482
0.8030
0.8035
0.6192
0.7927
0.6214
0.7531
0.7556
0.7815
0.7853
0.7516
0.7536
0.7556
0.7580
0.7864
0.8018
0.7908
0.7595
0.7622
0.7883
0.7926
0.8334
0.8395
0.7372
0.7382
0.7525
0.7358
0.7551
0.7618
0.7649
0.8028
0.8054
0.7361
0.7372
0.8021
0.8078
0.6127
0.7387
0.6157
0.7533
0.7544
0.7866
0.7868
0.7500
0.7515
0.7541
0.7549
0.7868
0.8411
0.7945
0.7901
0.7602
0.7617
0.7923
0.7958
0.7979
0.8024
0.7326
0.7326
0.7522
0.8446
0.7548
0.7646
0.7672
0.8112
0.8132
0.7394
0.7426
0.7961
0.8014
0.6112
0.7852
0.6158
0.7550
0.7558
0.7819
0.7830
0.7547
0.7565
0.7516
0.7547
0.7892
0.7862
0.7907
0.7608
0.7616
0.7903
0.7927
0.8427
0.8480
0.7343
0.7348
0.7560
0.8652
0.7576
0.7625
0.7646
0.8205
0.8254
0.7415
0.7414
0.7980
0.8032
0.6176
0.8676
0.6187
0.7773
0.7786
0.8033
0.8053
0.7978
0.7959
0.7805
0.7825
0.7942
0.7639
0.7976
0.7941
0.7935
0.8213
0.8225
0.8218
0.8241
0.8509
0.8598
0.7864
0.7640
0.7862
0.7931
0.7942
0.8342
0.8384
0.8735
0.8784
0.7785
0.7818
0.7838
0.7491
0.7842
0.7851
0.7863
0.7977
0.8004
0.8009
0.8038
0.7711
0.7734
0.8002
0.7512
0.8032
0.7905
0.7937
0.8210
0.8208
0.8073
0.8115
0.8483
0.8553
0.7831
0.7973
0.7960
0.7811
0.8093
0.8098
0.8436
0.8475
0.8735
0.8805
0.7799
0.7814
0.7896
0.7968
0.7888
0.7804
0.7777
0.7931
0.7980
0.7840
0.7857
0.7653
0.7687
0.7949
0.7892
0.7982
0.7934
0.7935
0.8144
0.8187
0.8053
0.8095
0.8625
0.8672
0.7757
0.7906
0.7768
0.7947
0.8008
0.8435
0.8462
0.8777
0.8858
0.7796
0.7778
0.7836
0.9010
0.7852
0.7625
0.7658
0.7997
0.8015
0.7668
0.7699
0.7592
0.7609
0.7911
0.9035
0.7953
0.7706
0.7742
0.8010
0.8016
0.8151
0.8188
0.8284
0.8333
0.7636
0.7332
0.7669
0.7743
0.7780
0.8133
0.8191
0.8497
0.8528
0.7682
0.7676
0.7701
0.7332
0.7714
0.7656
0.7681
0.8016
0.8027
0.7940
0.7951
0.7768
0.7764
0.7983
0.6664
0.8021
0.7939
0.7952
0.8038
0.8034
0.8257
0.8267
0.8585
0.8651
0.7646
0.6676
0.7674
0.7965
0.8012
0.8482
0.8466
0.9087
0.9139
0.7785
0.7782
0.7890
0.8199
0.8011
0.7895
0.2889
0.2856
0.3075
0.3070
0.2715
0.2719
0.2631
0.2645
0.3418
0.8214
0.3413
0.2840
0.2844
0.3153
0.3146
0.2752
0.2761
0.2644
0.2655
0.3470
0.7761
0.3424
0.2861
0.2865
0.3157
0.3154
0.2782
0.2786
0.2602
0.2598
0.3564
0.7798
0.3522
0.2913
0.2907
0.3168
0.3152
0.2769
0.2775
0.2593
0.2600
0.3479
0.7813
0.3488
0.2840
0.2839
0.3145
0.3155
0.2764
0.2782
0.2600
0.2621
0.3517
0.7840
0.3490
0.6722
0.6735
0.6599
0.6621
0.6571
0.6576
0.6965
0.6979
0.6578
0.7821
0.6593
0.6768
0.6783
0.6642
0.6637
0.6557
0.6575
0.6888
0.6933
0.6583
0.7851
0.6598
0.6751
0.6776
0.6631
0.6657
0.6551
0.6567
0.7045
0.7072
0.6507
0.7454
0.6513
0.6720
0.6733
0.6632
0.6632
0.6566
0.6556
0.7074
0.7080
0.6536
0.7484
0.6549
0.6739
0.6738
0.6670
0.6662
0.6573
0.6571
0.7019
0.7030
0.6531
0.8313
0.8023
0.6546
0.8247
0.8262
0.8237
0.8259
0.7998
0.8067
0.8279
0.8285
0.8022
0.8341
0.8019
0.8043
0.8175
0.8220
0.8208
0.8103
0.8109
0.8280
0.8283
0.7919
0.7853
0.7939
0.8145
0.8163
0.8284
0.8323
0.7935
0.7961
0.8294
0.8310
0.7828
0.7897
0.7885
0.7856
0.7900
0.7992
0.8022
0.7802
0.7861
0.8015
0.8056
0.7596
0.8610
0.7678
0.8158
0.8182
0.8375
0.8444
0.8091
0.8184
0.8377
0.8370
0.8076
0.8619
0.8051
0.7537
0.7600
0.7375
0.7392
0.7915
0.7407
0.7901
0.7985
0.7998
0.9424
0.9527
0.7267
0.7276
0.6488
0.6515
0.8052
0.7431
0.8107
0.7698
0.7738
0.7810
0.7835
0.7736
0.7799
0.7431
0.7456
0.8080
0.8449
0.7363
0.8219
0.8198
0.7342
0.7345
0.8437
0.8439
0.8688
0.8695
0.7700
0.7248
0.7707
0.8224
0.8214
0.7350
0.7337
0.9669
0.9699
0.7831
0.7834
0.7879
0.8058
0.7840
0.8404
0.8409
0.7828
0.7812
0.7967
0.7970
0.8584
0.8620
0.7275
0.8078
0.7277
0.8178
0.8195
0.7254
0.7250
0.8438
0.8411
0.8777
0.8795
0.7635
0.7254
0.7631
0.8244
0.8237
0.7310
0.7272
1.0000
0.9971
0.7822
0.7804
0.7900
0.7249
0.7851
0.7694
0.7681
0.7365
0.7392
0.7945
0.7982
0.8178
0.8201
0.7006
0.8300
0.7014
0.7655
0.7650
0.7223
0.7221
0.8237
0.8261
0.7732
0.7726
0.5466
0.8244
0.5463
0.7543
0.7540
0.8179
0.8197
0.7386
0.7417
0.3313
0.3309
0.6885
0.8551
0.6899
0.7708
0.7723
0.7395
0.7392
0.7959
0.7964
0.8053
0.8052
0.7010
0.8558
0.6997
0.7618
0.7657
0.7292
0.7289
0.8140
0.8149
0.7829
0.7826
0.5443
0.7592
0.8327
0.5452
0.7461
0.7461
0.7994
0.8009
0.7538
0.7525
0.3341
0.3312
0.6860
0.7574
0.6871
0.7612
0.7661
0.7440
0.7451
0.7875
0.7958
0.8084
0.8087
0.6974
0.8018
0.6976
0.7635
0.7653
0.7062
0.7094
0.8269
0.8274
0.7775
0.7799
0.5395
0.8061
0.5404
0.7472
0.7458
0.8101
0.8101
0.7570
0.7536
0.3330
0.3307
0.6851
0.7114
0.6856
0.7635
0.7652
0.7297
0.7302
0.7905
0.7951
0.8133
0.8151
0.6972
0.7091
0.6945
0.7589
0.7608
0.7193
0.7185
0.8210
0.8207
0.7737
0.7754
0.5245
0.9319
0.5282
0.7529
0.7536
0.8276
0.8244
0.7677
0.7668
0.3558
0.3555
0.6847
0.9348
0.6853
0.7609
0.7613
0.7443
0.7455
0.7901
0.7912
0.8207
0.8214
0.6976
0.7833
0.6983
0.7548
0.7555
0.7276
0.7259
0.8243
0.8245
0.7788
0.7771
0.5344
0.7844
0.5375
0.7468
0.7460
0.8168
0.8160
0.7583
0.7589
0.3447
0.3468
0.6790
0.7704
0.8327
0.6815
0.7815
0.7812
0.7514
0.7517
0.7892
0.7906
0.7501
0.7511
0.7339
0.7677
0.7376
0.7734
0.7720
0.7534
0.7535
0.7418
0.7430
0.7425
0.7438
0.7818
0.8321
0.7831
0.7599
0.7591
0.7543
0.7528
0.7312
0.7315
0.7388
0.7395
0.6824
0.8292
0.6844
0.7783
0.7783
0.7553
0.7538
0.7904
0.7878
0.7505
0.7499
0.7343
0.7714
0.7347
0.7768
0.7786
0.7670
0.7658
0.7465
0.7448
0.7442
0.7438
0.7793
0.7698
0.7796
0.7748
0.7740
0.7510
0.7489
0.7342
0.7334
0.7420
0.7406
0.6869
0.7782
0.6882
0.7870
0.7879
0.7532
0.7537
0.7888
0.7888
0.7502
0.7498
0.7405
0.7823
0.7429
0.7800
0.7818
0.7529
0.7557
0.7447
0.7457
0.7392
0.7400
0.7814
0.8254
0.7839
0.7746
0.7783
0.7690
0.7711
0.7341
0.7330
0.7380
0.7414
0.6704
0.8290
0.6716
0.7850
0.7852
0.7559
0.7552
0.7919
0.7895
0.7475
0.7488
0.7384
0.7335
0.7757
0.7392
0.7800
0.7798
0.7541
0.7551
0.7405
0.7428
0.7288
0.7280
0.7813
0.7330
0.7821
0.7817
0.7818
0.7634
0.7658
0.7231
0.7243
0.7441
0.7427
0.6709
0.7963
0.6760
0.7877
0.7868
0.7503
0.7499
0.7891
0.7869
0.7506
0.7513
0.7409
0.8003
0.7441
0.7805
0.7792
0.7524
0.7537
0.7388
0.7388
0.7403
0.7412
0.7876
0.7234
0.7854
0.7793
0.7772
0.7635
0.7653
0.7272
0.7271
0.7427
0.7447
0.6760
0.7239
0.6772
0.7847
0.7837
0.7515
0.7523
0.7825
0.7812
0.7426
0.7424
0.7281
0.8119
0.7272
0.7836
0.7838
0.7547
0.7539
0.7367
0.7340
0.7620
0.7617
0.7837
0.8117
0.7816
0.7767
0.7768
0.7522
0.7520
0.7080
0.7088
0.7230
0.7231
0.7831
0.8464
0.7806
0.7777
0.7784
0.7575
0.7574
0.7760
0.7769
0.7298
0.7310
0.7257
0.8480
0.7259
0.7852
0.7849
0.7474
0.7475
0.7340
0.7350
0.7625
0.7619
0.7870
0.7645
0.7758
0.7852
0.7905
0.7882
0.7528
0.7526
0.7105
0.7118
0.7219
0.7204
0.7844
0.7638
0.7831
0.7900
0.7909
0.7582
0.7607
0.7819
0.7849
0.7380
0.7375
0.7215
0.7967
0.7225
0.7837
0.7857
0.7577
0.7602
0.7356
0.7371
0.7579
0.7591
0.7863
0.7977
0.7858
0.7898
0.7899
0.7547
0.7556
0.7015
0.7037
0.7230
0.7197
0.7828
0.7226
0.7859
0.7871
0.7874
0.7583
0.7593
0.7863
0.7861
0.7396
0.7383
0.7322
0.7200
0.7298
0.7879
0.7865
0.7524
0.7516
0.7377
0.7370
0.7599
0.7576
0.7837
0.9493
0.7849
0.7963
0.7945
0.7621
0.7598
0.7204
0.7224
0.7263
0.7234
0.7807
0.9500
0.7808
0.7880
0.7865
0.7568
0.7566
0.7940
0.7925
0.7396
0.7405
0.7319
0.7955
0.7295
0.7867
0.7858
0.7585
0.7558
0.7393
0.7379
0.7606
0.7596
0.7862
0.7942
0.7863
0.7848
0.7884
0.7668
0.7643
0.7072
0.7089
0.7228
0.7211
0.7772
0.7686
0.7891
0.7784
0.3144
0.3159
0.3392
0.3397
0.2981
0.2999
0.3101
0.3113
0.3613
0.7671
0.3602
0.3128
0.3136
0.3362
0.3359
0.3013
0.3024
0.3134
0.3136
0.3672
0.8450
0.3649
0.3150
0.3149
0.3355
0.3371
0.3033
0.3037
0.3128
0.3121
0.3784
0.8437
0.3747
0.3166
0.3168
0.3372
0.3379
0.3022
0.3030
0.3111
0.3120
0.3728
0.7810
0.3725
0.3150
0.3155
0.3388
0.3394
0.3049
0.3072
0.3104
0.3122
0.3731
0.7806
0.3712
0.6602
0.6605
0.6466
0.6483
0.6607
0.6601
0.6705
0.6718
0.6895
0.8006
0.6918
0.6628
0.6623
0.6529
0.6523
0.6616
0.6617
0.6716
0.6736
0.6916
0.8033
0.6931
0.6586
0.6610
0.6491
0.6507
0.6587
0.6590
0.6776
0.6793
0.7030
0.8471
0.7016
0.6607
0.6619
0.6472
0.6467
0.6598
0.6582
0.6769
0.6773
0.7043
0.8532
0.7054
0.6610
0.6602
0.6519
0.6499
0.6592
0.6584
0.6746
0.6755
0.7036
0.7283
0.7863
0.7047
0.7238
0.7227
0.7301
0.7302
0.7167
0.7160
0.7284
0.7295
0.7078
0.7307
0.7110
0.7275
0.7253
0.7366
0.7387
0.7229
0.7233
0.7246
0.7268
0.7186
0.8202
0.7191
0.7241
0.7247
0.7395
0.7399
0.7207
0.7206
0.7241
0.7248
0.7035
0.8194
0.7077
0.7247
0.7233
0.7320
0.7298
0.7188
0.7180
0.7236
0.7245
0.7063
0.7327
0.7063
0.7225
0.7196
0.7349
0.7337
0.7222
0.7209
0.7257
0.7233
0.7091
0.7314
0.7092
0.8332
0.8368
0.8744
0.8750
0.7656
0.8252
0.7651
0.8210
0.8230
0.7126
0.7165
0.9741
0.9737
0.7670
0.7694
0.7848
0.8284
0.7865
0.8482
0.8476
0.7881
0.7852
0.8034
0.8034
0.8450
0.8459
0.7386
0.7237
0.7375
0.8224
0.8222
0.7347
0.7360
0.8414
0.8435
0.8711
0.8735
0.7681
0.7265
0.7704
0.8235
0.8240
0.7359
0.7353
0.9680
0.9735
0.7812
0.7826
0.7877
0.8081
0.7850
0.8403
0.8425
0.7833
0.7831
0.7950
0.7964
0.8579
0.8630
0.7281
0.8105
0.7294
0.8181
0.8216
0.7266
0.7272
0.8409
0.8397
0.8788
0.8818
0.7622
0.7266
0.7629
0.8256
0.8264
0.7325
0.7296
0.9971
1.0000
0.7804
0.7795
0.7900
0.7270
0.7861
0.7682
0.7682
0.7383
0.7420
0.7934
0.7978
0.8185
0.8217
0.7012
0.8293
0.7028
0.7653
0.7659
0.7236
0.7240
0.8231
0.8260
0.7747
0.7754
0.5472
0.8251
0.5474
0.7568
0.7571
0.8183
0.8215
0.7398
0.7431
0.3325
0.3323
0.6888
0.8571
0.6908
0.7702
0.7728
0.7412
0.7416
0.7934
0.7948
0.8059
0.8065
0.7016
0.8588
0.7008
0.7621
0.7670
0.7307
0.7311
0.8128
0.8146
0.7827
0.7838
0.5454
0.7588
0.8328
0.5468
0.7476
0.7482
0.7997
0.8024
0.7532
0.7528
0.3353
0.3328
0.6867
0.7578
0.6881
0.7606
0.7662
0.7451
0.7474
0.7860
0.7955
0.8082
0.8097
0.6980
0.8028
0.6988
0.7640
0.7673
0.7076
0.7113
0.8248
0.8261
0.7783
0.7816
0.5408
0.8080
0.5421
0.7487
0.7483
0.8092
0.8105
0.7568
0.7549
0.3342
0.3322
0.6852
0.7140
0.6864
0.7622
0.7653
0.7311
0.7327
0.7871
0.7932
0.8125
0.8155
0.6970
0.7121
0.6952
0.7586
0.7618
0.7198
0.7199
0.8210
0.8218
0.7733
0.7765
0.5257
0.9340
0.5299
0.7527
0.7548
0.8286
0.8269
0.7675
0.7683
0.3558
0.3553
0.6846
0.9389
0.6859
0.7601
0.7620
0.7462
0.7485
0.7870
0.7894
0.8196
0.8223
0.6978
0.7815
0.6992
0.7555
0.7574
0.7285
0.7278
0.8235
0.8249
0.7802
0.7793
0.5356
0.7834
0.5392
0.7479
0.7486
0.8158
0.8166
0.7574
0.7593
0.3445
0.3468
0.6788
0.7720
0.8335
0.6821
0.7810
0.7813
0.7517
0.7528
0.7878
0.7901
0.7483
0.7505
0.7345
0.7700
0.7387
0.7729
0.7726
0.7533
0.7544
0.7423
0.7440
0.7416
0.7438
0.7805
0.8317
0.7827
0.7605
0.7604
0.7550
0.7547
0.7313
0.7322
0.7401
0.7414
0.6827
0.8298
0.6855
0.7775
0.7784
0.7551
0.7544
0.7887
0.7871
0.7488
0.7490
0.7343
0.7725
0.7356
0.7768
0.7794
0.7674
0.7669
0.7476
0.7464
0.7438
0.7443
0.7775
0.7718
0.7786
0.7754
0.7754
0.7514
0.7500
0.7344
0.7344
0.7434
0.7420
0.6883
0.7789
0.6901
0.7861
0.7882
0.7538
0.7554
0.7877
0.7891
0.7498
0.7505
0.7405
0.7832
0.7438
0.7800
0.7824
0.7528
0.7568
0.7454
0.7475
0.7390
0.7410
0.7799
0.8265
0.7837
0.7752
0.7802
0.7697
0.7725
0.7340
0.7340
0.7373
0.7421
0.6703
0.8309
0.6718
0.7837
0.7849
0.7556
0.7561
0.7892
0.7882
0.7459
0.7483
0.7380
0.7337
0.7770
0.7397
0.7796
0.7807
0.7537
0.7560
0.7404
0.7434
0.7287
0.7288
0.7788
0.7341
0.7806
0.7808
0.7821
0.7637
0.7668
0.7224
0.7247
0.7434
0.7430
0.6708
0.7974
0.6764
0.7860
0.7867
0.7511
0.7515
0.7874
0.7869
0.7494
0.7512
0.7407
0.8022
0.7449
0.7798
0.7795
0.7522
0.7545
0.7392
0.7403
0.7396
0.7414
0.7857
0.7243
0.7847
0.7791
0.7783
0.7638
0.7665
0.7275
0.7282
0.7415
0.7448
0.6756
0.7257
0.6771
0.7832
0.7834
0.7528
0.7542
0.7821
0.7814
0.7417
0.7426
0.7281
0.8118
0.7281
0.7817
0.7833
0.7547
0.7546
0.7377
0.7358
0.7620
0.7625
0.7821
0.8128
0.7809
0.7752
0.7761
0.7527
0.7531
0.7087
0.7103
0.7234
0.7242
0.7802
0.8484
0.7785
0.7760
0.7774
0.7575
0.7581
0.7756
0.7774
0.7296
0.7316
0.7255
0.8509
0.7267
0.7823
0.7833
0.7470
0.7479
0.7346
0.7365
0.7621
0.7625
0.7842
0.7626
0.7780
0.7837
0.7889
0.7873
0.7526
0.7533
0.7112
0.7130
0.7222
0.7217
0.7817
0.7628
0.7815
0.7875
0.7896
0.7594
0.7625
0.7821
0.7857
0.7369
0.7379
0.7216
0.7975
0.7231
0.7825
0.7856
0.7576
0.7608
0.7361
0.7384
0.7582
0.7606
0.7840
0.7992
0.7852
0.7875
0.7891
0.7549
0.7565
0.7028
0.7056
0.7236
0.7213
0.7799
0.7235
0.7841
0.7841
0.7859
0.7581
0.7600
0.7859
0.7869
0.7386
0.7386
0.7310
0.7218
0.7299
0.7861
0.7864
0.7527
0.7528
0.7380
0.7382
0.7591
0.7582
0.7812
0.9509
0.7839
0.7939
0.7936
0.7615
0.7604
0.7200
0.7229
0.7264
0.7245
0.7795
0.9529
0.7803
0.7853
0.7852
0.7567
0.7577
0.7931
0.7931
0.7388
0.7411
0.7315
0.7931
0.7298
0.7851
0.7856
0.7580
0.7565
0.7398
0.7394
0.7604
0.7606
0.7838
0.7928
0.7853
0.7830
0.7875
0.7661
0.7648
0.7088
0.7112
0.7235
0.7226
0.7761
0.7713
0.7877
0.7783
0.3150
0.3166
0.3399
0.3408
0.2983
0.3003
0.3107
0.3118
0.3628
0.7705
0.3621
0.3135
0.3145
0.3369
0.3369
0.3009
0.3023
0.3136
0.3142
0.3687
0.8449
0.3665
0.3153
0.3155
0.3363
0.3383
0.3034
0.3039
0.3133
0.3128
0.3803
0.8451
0.3768
0.3173
0.3178
0.3377
0.3383
0.3023
0.3032
0.3115
0.3127
0.3735
0.7822
0.3736
0.3159
0.3166
0.3396
0.3404
0.3051
0.3076
0.3110
0.3130
0.3742
0.7825
0.3726
0.6629
0.6637
0.6492
0.6513
0.6632
0.6631
0.6730
0.6749
0.6922
0.7989
0.6950
0.6656
0.6656
0.6553
0.6555
0.6649
0.6652
0.6742
0.6767
0.6950
0.8026
0.6970
0.6611
0.6637
0.6516
0.6536
0.6609
0.6618
0.6804
0.6826
0.7053
0.8471
0.7043
0.6630
0.6647
0.6499
0.6499
0.6623
0.6612
0.6797
0.6805
0.7069
0.8548
0.7086
0.6634
0.6630
0.6543
0.6527
0.6615
0.6612
0.6771
0.6786
0.7062
0.7289
0.7859
0.7078
0.7240
0.7235
0.7303
0.7308
0.7165
0.7167
0.7294
0.7310
0.7082
0.7320
0.7122
0.7275
0.7262
0.7368
0.7395
0.7227
0.7239
0.7247
0.7272
0.7183
0.8192
0.7193
0.7239
0.7251
0.7387
0.7398
0.7205
0.7212
0.7240
0.7255
0.7031
0.8200
0.7082
0.7231
0.7231
0.7313
0.7302
0.7187
0.7187
0.7237
0.7253
0.7058
0.7341
0.7068
0.7225
0.7204
0.7345
0.7340
0.7226
0.7218
0.7255
0.7240
0.7090
0.7338
0.7101
0.8309
0.8363
0.8770
0.8787
0.7638
0.8269
0.7642
0.8232
0.8261
0.7143
0.7189
0.9752
0.9777
0.7657
0.7685
0.7850
0.8309
0.7880
0.8465
0.8475
0.7887
0.7869
0.8006
0.8026
0.8468
0.8491
0.7384
0.7247
0.6635
0.7199
0.7167
0.6566
0.6560
0.7293
0.7283
0.7234
0.7199
0.7041
0.6598
0.7021
0.7206
0.7168
0.6554
0.6546
0.7769
0.7765
0.9546
0.9550
0.7063
0.7075
0.7049
0.7278
0.7242
0.6984
0.6946
0.6950
0.6944
0.7532
0.7541
0.6630
0.7083
0.6629
0.7148
0.7133
0.6504
0.6499
0.7303
0.7296
0.7187
0.7180
0.7028
0.6572
0.6986
0.7226
0.7204
0.6566
0.6518
0.7822
0.7804
1.0000
0.9959
0.6994
0.6578
0.7002
0.6994
0.6985
0.6536
0.6554
0.7282
0.7327
0.7147
0.7143
0.6326
0.7298
0.6341
0.6866
0.6854
0.6436
0.6445
0.7042
0.7050
0.6621
0.6608
0.5491
0.7244
0.5482
0.6756
0.6762
0.7055
0.7056
0.6578
0.6600
0.3282
0.3273
0.6281
0.7200
0.6306
0.6850
0.6861
0.6511
0.6511
0.7225
0.7230
0.7029
0.7030
0.6346
0.7178
0.6341
0.6726
0.6749
0.6406
0.6407
0.7058
0.7036
0.6703
0.6704
0.5454
0.6987
0.7303
0.5460
0.6684
0.6700
0.6951
0.6938
0.6610
0.6641
0.3304
0.3295
0.6270
0.6969
0.6283
0.6801
0.6837
0.6469
0.6473
0.7110
0.7183
0.6917
0.6901
0.6270
0.7107
0.6269
0.6762
0.6778
0.6284
0.6329
0.6867
0.6870
0.6611
0.6639
0.5396
0.7116
0.5415
0.6556
0.6546
0.6814
0.6784
0.6712
0.6663
0.3295
0.3297
0.6283
0.6534
0.6291
0.6722
0.6738
0.6400
0.6371
0.7138
0.7159
0.6980
0.6975
0.6251
0.6506
0.6203
0.6664
0.6684
0.6359
0.6351
0.6975
0.6939
0.6539
0.6530
0.5281
0.7755
0.5307
0.6598
0.6575
0.6933
0.6906
0.6699
0.6697
0.3519
0.3510
0.6144
0.7744
0.6147
0.6705
0.6688
0.6458
0.6470
0.7124
0.7135
0.6963
0.6966
0.6263
0.9427
0.6272
0.6709
0.6711
0.6401
0.6383
0.6904
0.6870
0.6645
0.6609
0.5348
0.9436
0.5370
0.6614
0.6558
0.6906
0.6877
0.6629
0.6651
0.3429
0.3436
0.6170
0.6908
0.7284
0.6189
0.7294
0.7274
0.6923
0.6905
0.7313
0.7304
0.7267
0.7290
0.6717
0.6889
0.6755
0.7238
0.7221
0.6989
0.7008
0.6665
0.6695
0.7389
0.7393
0.7339
0.7215
0.7304
0.7110
0.7097
0.6909
0.6865
0.7141
0.7118
0.6848
0.6886
0.7514
0.7193
0.7540
0.7229
0.7217
0.7055
0.7067
0.7330
0.7328
0.7288
0.7296
0.6741
0.6936
0.6738
0.7324
0.7298
0.7082
0.7061
0.6766
0.6738
0.7343
0.7340
0.7316
0.6916
0.7319
0.7261
0.7239
0.6843
0.6862
0.7113
0.7092
0.6898
0.6927
0.7590
0.6912
0.7599
0.7275
0.7257
0.6926
0.6928
0.7311
0.7287
0.7339
0.7340
0.6720
0.6942
0.6723
0.7260
0.7244
0.6986
0.6966
0.6820
0.6805
0.7359
0.7349
0.7289
0.7535
0.7289
0.7305
0.7270
0.6878
0.6912
0.7107
0.7098
0.6959
0.6985
0.7513
0.7554
0.7526
0.7283
0.7258
0.6981
0.6984
0.7280
0.7268
0.7379
0.7375
0.6738
0.6648
0.6927
0.6738
0.7284
0.7249
0.7002
0.6992
0.6750
0.6767
0.7278
0.7248
0.7246
0.6662
0.7243
0.7319
0.7309
0.6800
0.6855
0.7023
0.7026
0.6991
0.6994
0.7600
0.7061
0.7604
0.7341
0.7309
0.6988
0.6991
0.7267
0.7241
0.7351
0.7349
0.6736
0.7062
0.6764
0.7260
0.7257
0.6974
0.6986
0.6755
0.6735
0.7327
0.7312
0.7343
0.6553
0.7314
0.7322
0.7280
0.6834
0.6855
0.7063
0.7062
0.7029
0.6989
0.7556
0.6570
0.7573
0.7210
0.7177
0.6896
0.6905
0.7090
0.7073
0.7172
0.7176
0.6680
0.7214
0.6671
0.7113
0.7127
0.7067
0.7057
0.6652
0.6631
0.6748
0.6729
0.7149
0.7192
0.7163
0.7134
0.7130
0.6897
0.6888
0.6540
0.6537
0.6950
0.6951
0.7159
0.7089
0.7155
0.7098
0.7101
0.6922
0.6913
0.7035
0.7010
0.7053
0.7052
0.6609
0.7093
0.6610
0.7181
0.7172
0.6951
0.6970
0.6703
0.6705
0.6764
0.6747
0.7200
0.6966
0.6926
0.7167
0.7204
0.7184
0.6783
0.6782
0.6487
0.6514
0.6890
0.6887
0.7140
0.6940
0.7137
0.7197
0.7178
0.6835
0.6848
0.7118
0.7145
0.7190
0.7161
0.6585
0.7063
0.6583
0.7152
0.7171
0.7027
0.7055
0.6666
0.6670
0.6666
0.6691
0.7193
0.7064
0.7181
0.7218
0.7185
0.6755
0.6770
0.6535
0.6541
0.6930
0.6885
0.7159
0.6584
0.7183
0.7323
0.7256
0.6838
0.6860
0.7179
0.7146
0.7275
0.7225
0.6652
0.6571
0.6619
0.7250
0.7189
0.6967
0.6961
0.6639
0.6642
0.6711
0.6710
0.7223
0.7817
0.7240
0.7299
0.7257
0.6803
0.6775
0.6563
0.6549
0.7010
0.6960
0.7191
0.7810
0.7171
0.7249
0.7193
0.6841
0.6833
0.7183
0.7144
0.7166
0.7164
0.6670
0.9428
0.6650
0.7139
0.7119
0.7040
0.7015
0.6698
0.6663
0.6714
0.6691
0.7285
0.9440
0.7248
0.7215
0.7206
0.6773
0.6749
0.6527
0.6535
0.6931
0.6895
0.7120
0.6982
0.6967
0.7132
0.2984
0.2999
0.3198
0.3208
0.2888
0.2902
0.2968
0.2972
0.3757
0.6946
0.3738
0.2981
0.2990
0.3217
0.3202
0.2908
0.2912
0.2976
0.2979
0.3743
0.7255
0.3732
0.3034
0.3022
0.3194
0.3210
0.2946
0.2948
0.3001
0.3003
0.3881
0.7243
0.3852
0.3041
0.3041
0.3205
0.3209
0.2937
0.2945
0.2986
0.2995
0.3808
0.6938
0.3808
0.3013
0.3022
0.3202
0.3207
0.2972
0.2991
0.2991
0.3004
0.3797
0.6939
0.3786
0.6407
0.6405
0.6356
0.6374
0.6368
0.6358
0.6521
0.6538
0.6657
0.7053
0.6662
0.6446
0.6436
0.6384
0.6379
0.6358
0.6349
0.6494
0.6505
0.6664
0.7033
0.6669
0.6413
0.6414
0.6379
0.6387
0.6333
0.6339
0.6590
0.6588
0.6797
0.7658
0.6779
0.6439
0.6460
0.6371
0.6364
0.6364
0.6356
0.6578
0.6573
0.6799
0.7639
0.6805
0.6450
0.6446
0.6393
0.6381
0.6363
0.6360
0.6546
0.6555
0.6807
0.6619
0.6956
0.6799
0.7076
0.7053
0.6940
0.6979
0.7067
0.7047
0.6943
0.6965
0.6727
0.6649
0.6735
0.7183
0.7117
0.6959
0.6992
0.7041
0.7058
0.6939
0.6933
0.6752
0.7127
0.6739
0.7106
0.7110
0.7027
0.7027
0.7055
0.7039
0.6891
0.6920
0.6754
0.7138
0.6783
0.7135
0.7108
0.6949
0.6937
0.7058
0.7033
0.7006
0.7014
0.6829
0.6624
0.6787
0.7052
0.6999
0.7024
0.6973
0.7123
0.7096
0.6942
0.6927
0.6730
0.6610
0.6728
0.7373
0.7339
0.7237
0.7206
0.6957
0.7516
0.6965
0.7170
0.7169
0.6485
0.6507
0.7774
0.7775
0.9635
0.9646
0.7093
0.7543
0.7047
0.7337
0.7300
0.7001
0.6953
0.7052
0.6995
0.7682
0.7652
0.6664
0.6605
0.6648
0.7201
0.7175
0.6574
0.6570
0.7283
0.7280
0.7223
0.7184
0.7022
0.6613
0.7014
0.7203
0.7171
0.6562
0.6557
0.7740
0.7740
0.9518
0.9537
0.7063
0.7094
0.7052
0.7271
0.7241
0.6988
0.6956
0.6953
0.6953
0.7524
0.7539
0.6641
0.7110
0.6647
0.7149
0.7144
0.6517
0.6514
0.7299
0.7298
0.7182
0.7177
0.7014
0.6590
0.6978
0.7247
0.7227
0.6584
0.6539
0.7804
0.7795
0.9959
1.0000
0.7000
0.6597
0.7010
0.6980
0.6981
0.6556
0.6576
0.7273
0.7317
0.7166
0.7166
0.6352
0.7305
0.6365
0.6894
0.6888
0.6452
0.6465
0.7058
0.7073
0.6636
0.6625
0.5501
0.7255
0.5495
0.6773
0.6783
0.7081
0.7084
0.6584
0.6612
0.3272
0.3264
0.6292
0.7195
0.6316
0.6860
0.6875
0.6527
0.6535
0.7214
0.7226
0.7042
0.7045
0.6363
0.7176
0.6360
0.6748
0.6774
0.6424
0.6432
0.7078
0.7060
0.6725
0.6729
0.5465
0.6982
0.7302
0.5476
0.6700
0.6720
0.6971
0.6958
0.6616
0.6649
0.3291
0.3284
0.6285
0.6974
0.6299
0.6805
0.6849
0.6486
0.6494
0.7101
0.7174
0.6926
0.6916
0.6288
0.7125
0.6284
0.6792
0.6808
0.6300
0.6345
0.6867
0.6873
0.6628
0.6658
0.5408
0.7138
0.5428
0.6568
0.6560
0.6823
0.6800
0.6713
0.6666
0.3284
0.3286
0.6294
0.6549
0.6305
0.6731
0.6744
0.6423
0.6399
0.7127
0.7153
0.6992
0.6990
0.6268
0.6526
0.6219
0.6667
0.6692
0.6372
0.6367
0.6963
0.6938
0.6556
0.6551
0.5293
0.7759
0.5320
0.6609
0.6588
0.6933
0.6911
0.6697
0.6697
0.3505
0.3497
0.6152
0.7751
0.6155
0.6715
0.6702
0.6478
0.6491
0.7110
0.7122
0.6974
0.6985
0.6276
0.9419
0.6290
0.6725
0.6727
0.6410
0.6395
0.6912
0.6882
0.6662
0.6626
0.5357
0.9441
0.5383
0.6642
0.6587
0.6924
0.6889
0.6631
0.6655
0.3414
0.3423
0.6177
0.6926
0.7284
0.6198
0.7291
0.7274
0.6926
0.6911
0.7303
0.7300
0.7262
0.7287
0.6721
0.6915
0.6761
0.7234
0.7222
0.7002
0.7023
0.6672
0.6706
0.7411
0.7419
0.7324
0.7209
0.7294
0.7119
0.7110
0.6920
0.6880
0.7165
0.7145
0.6861
0.6902
0.7501
0.7191
0.7533
0.7223
0.7216
0.7057
0.7073
0.7318
0.7321
0.7289
0.7303
0.6741
0.6951
0.6743
0.7319
0.7300
0.7089
0.7070
0.6771
0.6749
0.7363
0.7360
0.7306
0.6934
0.7310
0.7262
0.7242
0.6858
0.6880
0.7140
0.7121
0.6903
0.6935
0.7578
0.6915
0.7592
0.7267
0.7256
0.6935
0.6939
0.7301
0.7282
0.7337
0.7344
0.6727
0.6951
0.6731
0.7264
0.7254
0.6997
0.6981
0.6835
0.6824
0.7377
0.7375
0.7280
0.7533
0.7284
0.7300
0.7268
0.6886
0.6928
0.7132
0.7125
0.6964
0.6994
0.7511
0.7557
0.7526
0.7274
0.7251
0.6983
0.6989
0.7268
0.7258
0.7360
0.7364
0.6743
0.6661
0.6943
0.6745
0.7281
0.7249
0.7011
0.7006
0.6758
0.6780
0.7293
0.7270
0.7230
0.6679
0.7229
0.7308
0.7303
0.6806
0.6863
0.7045
0.7055
0.6996
0.6998
0.7574
0.7080
0.7582
0.7332
0.7302
0.6991
0.7000
0.7252
0.7232
0.7333
0.7338
0.6739
0.7086
0.6768
0.7257
0.7256
0.6982
0.6998
0.6770
0.6753
0.7344
0.7334
0.7320
0.6573
0.7294
0.7319
0.7280
0.6845
0.6866
0.7084
0.7086
0.7035
0.6997
0.7540
0.6590
0.7564
0.7207
0.7181
0.6906
0.6921
0.7098
0.7081
0.7192
0.7203
0.6694
0.7227
0.6689
0.7115
0.7135
0.7082
0.7073
0.6664
0.6648
0.6753
0.6741
0.7151
0.7207
0.7168
0.7135
0.7135
0.6909
0.6902
0.6556
0.6553
0.6984
0.6984
0.7160
0.7098
0.7156
0.7104
0.7108
0.6934
0.6928
0.7042
0.7025
0.7064
0.7066
0.6620
0.7101
0.6624
0.7180
0.7173
0.6955
0.6975
0.6714
0.6719
0.6775
0.6760
0.7199
0.6954
0.6951
0.7171
0.7211
0.7196
0.6806
0.6801
0.6497
0.6529
0.6912
0.6912
0.7140
0.6939
0.7139
0.7209
0.7185
0.6851
0.6867
0.7126
0.7157
0.7207
0.7181
0.6594
0.7075
0.6599
0.7159
0.7183
0.7055
0.7087
0.6680
0.6687
0.6679
0.6710
0.7190
0.7083
0.7186
0.7221
0.7193
0.6781
0.6800
0.6551
0.6561
0.6958
0.6915
0.7160
0.6599
0.7189
0.7312
0.7252
0.6843
0.6873
0.7185
0.7154
0.7267
0.7226
0.6653
0.6589
0.6623
0.7245
0.7188
0.6974
0.6976
0.6652
0.6653
0.6719
0.6719
0.7214
0.7817
0.7236
0.7295
0.7259
0.6808
0.6787
0.6570
0.6561
0.7015
0.6977
0.7180
0.7817
0.7167
0.7233
0.7185
0.6855
0.6846
0.7188
0.7156
0.7181
0.7182
0.6678
0.9416
0.6662
0.7141
0.7127
0.7046
0.7030
0.6712
0.6680
0.6724
0.6706
0.7272
0.9437
0.7245
0.7217
0.7214
0.6788
0.6777
0.6542
0.6552
0.6959
0.6925
0.7126
0.6996
0.6973
0.7141
0.2998
0.3013
0.3219
0.3225
0.2900
0.2916
0.2978
0.2989
0.3763
0.6964
0.3746
0.2995
0.3008
0.3233
0.3220
0.2917
0.2923
0.2985
0.2991
0.3765
0.7252
0.3751
0.3046
0.3035
0.3210
0.3225
0.2960
0.2963
0.3013
0.3019
0.3891
0.7246
0.3864
0.3054
0.3055
0.3219
0.3226
0.2948
0.2958
0.2999
0.3010
0.3813
0.6952
0.3815
0.3023
0.3034
0.3217
0.3224
0.2982
0.3007
0.3004
0.3019
0.3805
0.6956
0.3795
0.6422
0.6427
0.6376
0.6397
0.6384
0.6376
0.6542
0.6562
0.6687
0.7055
0.6696
0.6463
0.6458
0.6406
0.6403
0.6377
0.6371
0.6515
0.6530
0.6693
0.7039
0.6701
0.6423
0.6429
0.6396
0.6409
0.6345
0.6355
0.6608
0.6609
0.6828
0.7647
0.6812
0.6450
0.6473
0.6392
0.6388
0.6376
0.6369
0.6597
0.6595
0.6833
0.7633
0.6841
0.6464
0.6462
0.6414
0.6402
0.6378
0.6374
0.6565
0.6576
0.6842
0.6639
0.6965
0.6838
0.7071
0.7055
0.6940
0.6984
0.7065
0.7049
0.6942
0.6968
0.6732
0.6668
0.6747
0.7178
0.7119
0.6960
0.6995
0.7035
0.7059
0.6942
0.6942
0.6760
0.7138
0.6749
0.7101
0.7110
0.7029
0.7032
0.7058
0.7041
0.6888
0.6924
0.6762
0.7153
0.6795
0.7135
0.7111
0.6944
0.6938
0.7056
0.7036
0.7000
0.7019
0.6838
0.6634
0.6799
0.7049
0.7001
0.7025
0.6978
0.7131
0.7106
0.6942
0.6931
0.6743
0.6623
0.6743
0.7374
0.7345
0.7230
0.7201
0.6965
0.7520
0.6962
0.7177
0.7188
0.6501
0.6527
0.7760
0.7765
0.9623
0.9644
0.7112
0.7551
0.7065
0.7328
0.7296
0.7004
0.6965
0.7055
0.6999
0.7655
0.7628
0.6672
0.6615
0.8122
0.8430
0.8405
0.8145
0.8152
0.8229
0.8225
0.7868
0.7865
0.8470
0.8278
0.8496
0.8474
0.8473
0.7948
0.7954
0.7883
0.7889
0.6892
0.6896
0.9445
0.8354
0.9441
0.8351
0.8344
0.8169
0.8187
0.8549
0.8552
0.7580
0.7609
0.8264
0.8357
0.8324
0.8490
0.8470
0.8354
0.8368
0.8173
0.8225
0.7902
0.7895
0.8568
0.8188
0.8608
0.8688
0.8679
0.8136
0.8142
0.7900
0.7900
0.6994
0.7000
1.0000
0.8269
0.9951
0.7674
0.7684
0.8293
0.8337
0.7687
0.7678
0.7669
0.7688
0.7925
0.8151
0.7937
0.7832
0.7833
0.8252
0.8238
0.7539
0.7541
0.8363
0.8381
0.5653
0.8189
0.5662
0.8206
0.8218
0.7586
0.7590
0.8412
0.8427
0.3294
0.3294
0.7737
0.7956
0.7812
0.7661
0.7654
0.8226
0.8271
0.7659
0.7661
0.7702
0.7698
0.7939
0.7971
0.7944
0.7745
0.7765
0.8256
0.8287
0.7474
0.7472
0.8304
0.8302
0.5638
0.8447
0.8333
0.5655
0.8158
0.8198
0.7561
0.7555
0.8425
0.8460
0.3332
0.3308
0.7787
0.8511
0.7793
0.7525
0.7568
0.8338
0.8357
0.7565
0.7612
0.7691
0.7696
0.7888
0.8261
0.7942
0.7819
0.7826
0.8069
0.8081
0.7465
0.7481
0.8395
0.8417
0.5598
0.8280
0.5613
0.8058
0.8161
0.7503
0.7488
0.8366
0.8371
0.3317
0.3299
0.7732
0.8025
0.7761
0.7415
0.7451
0.8286
0.8325
0.7579
0.7597
0.7695
0.7709
0.7798
0.7998
0.7828
0.7574
0.7624
0.8073
0.8066
0.7402
0.7391
0.8167
0.8194
0.5514
0.7518
0.5549
0.7902
0.7933
0.7429
0.7427
0.8505
0.8510
0.3296
0.3270
0.7581
0.7557
0.7600
0.7411
0.7435
0.8280
0.8298
0.7578
0.7586
0.7713
0.7742
0.7900
0.7063
0.7919
0.7676
0.7707
0.8156
0.8181
0.7417
0.7415
0.8356
0.8346
0.5565
0.7077
0.5593
0.8077
0.8099
0.7421
0.7417
0.8560
0.8584
0.3303
0.3273
0.7718
0.9108
0.8357
0.7771
0.8300
0.8289
0.8084
0.8110
0.8238
0.8240
0.8015
0.8038
0.7919
0.9138
0.7948
0.8257
0.8268
0.8269
0.8295
0.8204
0.8240
0.7711
0.7713
0.8161
0.8419
0.8178
0.8149
0.8160
0.8492
0.8507
0.7517
0.7525
0.8299
0.8288
0.6290
0.8438
0.6305
0.8194
0.8206
0.8217
0.8219
0.8177
0.8176
0.8011
0.8048
0.7841
0.8172
0.7881
0.8348
0.8345
0.8389
0.8393
0.8175
0.8211
0.7760
0.7787
0.8190
0.8188
0.8210
0.8342
0.8351
0.8361
0.8368
0.7598
0.7620
0.8263
0.8252
0.6227
0.8359
0.6251
0.8295
0.8301
0.8107
0.8128
0.8151
0.8163
0.8042
0.8084
0.7897
0.8440
0.7929
0.8263
0.8288
0.8397
0.8404
0.8357
0.8435
0.7746
0.7763
0.8149
0.7455
0.8172
0.8409
0.8418
0.8543
0.8572
0.7544
0.7549
0.8181
0.8241
0.6214
0.7474
0.6228
0.8289
0.8282
0.8140
0.8138
0.8221
0.8217
0.8003
0.8033
0.7835
0.8333
0.8241
0.7857
0.8313
0.8311
0.8253
0.8255
0.8247
0.8260
0.7650
0.7633
0.8203
0.8353
0.8211
0.8388
0.8385
0.8455
0.8483
0.7545
0.7571
0.8201
0.8235
0.6182
0.8175
0.6227
0.8279
0.8284
0.8107
0.8097
0.8245
0.8235
0.8035
0.8065
0.7838
0.8229
0.7847
0.8311
0.8312
0.8312
0.8302
0.8404
0.8435
0.7701
0.7688
0.8254
0.8194
0.8252
0.8333
0.8343
0.8548
0.8541
0.7586
0.7576
0.8213
0.8266
0.6203
0.8207
0.6216
0.8313
0.8363
0.8274
0.8287
0.8642
0.8658
0.8272
0.8281
0.7918
0.7984
0.7929
0.8584
0.8520
0.8491
0.8525
0.8044
0.8054
0.8417
0.8466
0.8446
0.8010
0.8447
0.8559
0.8555
0.8407
0.8420
0.7957
0.8000
0.8020
0.8074
0.8581
0.7976
0.8576
0.8465
0.8443
0.8345
0.8363
0.8614
0.8621
0.8070
0.8136
0.7906
0.7993
0.7921
0.8525
0.8536
0.8459
0.8471
0.7973
0.7963
0.8454
0.8484
0.8514
0.8538
0.8253
0.8459
0.8718
0.8718
0.8352
0.8420
0.8014
0.8035
0.8084
0.8081
0.8456
0.8507
0.8459
0.8518
0.8474
0.8322
0.8341
0.8545
0.8570
0.8175
0.8252
0.7831
0.8370
0.7867
0.8519
0.8499
0.8472
0.8491
0.8010
0.8060
0.8437
0.8460
0.8443
0.8387
0.8422
0.8579
0.8636
0.8369
0.8391
0.7907
0.7981
0.8026
0.7999
0.8520
0.8033
0.8541
0.8313
0.8320
0.8256
0.8253
0.8512
0.8508
0.7949
0.7951
0.7795
0.8025
0.7813
0.8313
0.8324
0.8344
0.8318
0.7847
0.7895
0.8343
0.8348
0.8254
0.7772
0.8280
0.8410
0.8419
0.8339
0.8338
0.7893
0.7897
0.7832
0.7820
0.8214
0.7795
0.8237
0.8302
0.8318
0.8226
0.8227
0.8776
0.8782
0.8200
0.8223
0.7795
0.7103
0.7831
0.8605
0.8612
0.8346
0.8341
0.8000
0.7992
0.8292
0.8345
0.8292
0.7104
0.8320
0.8613
0.8641
0.8607
0.8569
0.7958
0.8031
0.7978
0.7966
0.8499
0.9200
0.8405
0.8501
0.2922
0.2906
0.3166
0.3158
0.2836
0.2848
0.2816
0.2837
0.3545
0.9232
0.3547
0.2876
0.2883
0.3223
0.3210
0.2859
0.2873
0.2846
0.2862
0.3617
0.8379
0.3580
0.2896
0.2899
0.3184
0.3180
0.2896
0.2906
0.2806
0.2803
0.3746
0.8390
0.3709
0.2952
0.2945
0.3214
0.3187
0.2881
0.2889
0.2789
0.2806
0.3638
0.8278
0.3641
0.2893
0.2895
0.3164
0.3175
0.2882
0.2903
0.2805
0.2831
0.3659
0.8285
0.3638
0.6699
0.6705
0.6537
0.6551
0.6609
0.6602
0.6925
0.6931
0.6770
0.8409
0.6787
0.6729
0.6729
0.6588
0.6576
0.6598
0.6606
0.6859
0.6891
0.6785
0.8437
0.6797
0.6726
0.6749
0.6566
0.6583
0.6610
0.6613
0.7030
0.7050
0.6819
0.7541
0.6814
0.6726
0.6731
0.6567
0.6561
0.6630
0.6614
0.7040
0.7036
0.6834
0.7571
0.6840
0.6723
0.6722
0.6602
0.6588
0.6614
0.6607
0.7006
0.7016
0.6822
0.8273
0.8405
0.6839
0.8270
0.8308
0.8412
0.8401
0.8096
0.8129
0.8251
0.8266
0.7986
0.8307
0.8032
0.8158
0.8245
0.8429
0.8417
0.8099
0.8104
0.8349
0.8375
0.8076
0.8496
0.8095
0.8233
0.8277
0.8369
0.8378
0.8075
0.8101
0.8311
0.8313
0.7871
0.8492
0.7922
0.8031
0.8048
0.8192
0.8193
0.8010
0.8031
0.8180
0.8203
0.7753
0.8339
0.7837
0.8221
0.8233
0.8335
0.8396
0.8172
0.8186
0.8440
0.8404
0.8031
0.8374
0.8010
0.8169
0.8202
0.7874
0.7878
0.8546
0.7448
0.8594
0.8668
0.8667
0.8023
0.8076
0.7757
0.7772
0.6925
0.6966
0.9517
0.7477
0.9557
0.8364
0.8372
0.8171
0.8180
0.8442
0.8466
0.7580
0.7572
0.8096
0.8219
0.8626
0.7732
0.7769
0.9068
0.9074
0.7648
0.7667
0.7618
0.7621
0.7671
0.9173
0.7728
0.7756
0.7786
0.8127
0.8185
0.7199
0.7226
0.6462
0.6478
0.8088
0.7966
0.8105
0.7691
0.7720
0.7842
0.7868
0.8026
0.7993
0.7301
0.7328
0.9074
0.7982
0.9073
0.7747
0.7783
0.9757
0.9756
0.7642
0.7654
0.7623
0.7637
0.7921
0.9897
0.7940
0.7966
0.7956
0.8646
0.8682
0.7249
0.7270
0.6578
0.6597
0.8269
1.0000
0.8288
0.7692
0.7697
0.8200
0.8227
0.7326
0.7324
0.7396
0.7420
0.8218
0.7709
0.8240
0.7793
0.7823
0.8569
0.8619
0.7186
0.7194
0.7996
0.8023
0.5422
0.7748
0.5452
0.8124
0.8142
0.7395
0.7397
0.8349
0.8416
0.3218
0.3221
0.8664
0.7771
0.8692
0.7562
0.7577
0.8028
0.8068
0.7309
0.7329
0.7543
0.7542
0.8323
0.7796
0.8360
0.7647
0.7680
0.8526
0.8539
0.7246
0.7244
0.8137
0.8130
0.5415
0.7970
0.7768
0.5444
0.8061
0.8115
0.7403
0.7415
0.8163
0.8237
0.3265
0.3245
0.8773
0.8008
0.8769
0.7412
0.7484
0.7974
0.7989
0.7172
0.7214
0.7181
0.7207
0.8054
0.7903
0.8146
0.7613
0.7652
0.8275
0.8365
0.7048
0.7066
0.7984
0.7956
0.5360
0.7919
0.5389
0.7920
0.7988
0.7201
0.7210
0.7981
0.8044
0.3239
0.3229
0.8589
0.8854
0.8607
0.7359
0.7413
0.7724
0.7736
0.7175
0.7191
0.7213
0.7237
0.7607
0.8832
0.7630
0.7498
0.7570
0.8000
0.8042
0.7101
0.7096
0.7508
0.7552
0.5280
0.7308
0.5317
0.7718
0.7753
0.7193
0.7219
0.7713
0.7758
0.3210
0.3189
0.8086
0.7330
0.8145
0.7344
0.7389
0.7907
0.7940
0.7142
0.7161
0.7273
0.7294
0.8073
0.6692
0.8100
0.7547
0.7593
0.8315
0.8409
0.7055
0.7071
0.7967
0.7961
0.5313
0.6723
0.5350
0.7955
0.7982
0.7227
0.7244
0.8113
0.8183
0.3231
0.3204
0.8586
0.8456
0.7802
0.8683
0.7686
0.7714
0.7742
0.7761
0.7670
0.7683
0.7623
0.7671
0.7812
0.8490
0.7849
0.7672
0.7697
0.7767
0.7805
0.8883
0.8911
0.7353
0.7372
0.7668
0.7797
0.7681
0.7709
0.7723
0.7956
0.7995
0.7287
0.7306
0.7861
0.7895
0.6233
0.7819
0.6244
0.7696
0.7708
0.7918
0.7943
0.7653
0.7677
0.7689
0.7702
0.7808
0.8047
0.7856
0.7712
0.7727
0.7918
0.7932
0.8887
0.8899
0.7359
0.7418
0.7639
0.8066
0.7668
0.7767
0.7798
0.7978
0.8018
0.7406
0.7433
0.7922
0.7948
0.6143
0.7965
0.6169
0.7601
0.7631
0.7664
0.7702
0.7550
0.7587
0.7582
0.7617
0.7794
0.8030
0.7838
0.7660
0.7685
0.7761
0.7808
0.8634
0.8666
0.7336
0.7358
0.7607
0.7419
0.7626
0.7691
0.7725
0.7934
0.7965
0.7305
0.7316
0.7892
0.7965
0.6071
0.7448
0.6098
0.7593
0.7609
0.7658
0.7667
0.7535
0.7552
0.7565
0.7569
0.7744
0.9185
0.7972
0.7776
0.7641
0.7654
0.7728
0.7755
0.8209
0.8216
0.7318
0.7322
0.7567
0.9189
0.7595
0.7697
0.7726
0.7917
0.7941
0.7320
0.7366
0.7801
0.7857
0.6051
0.7791
0.6099
0.7593
0.7604
0.7635
0.7649
0.7579
0.7598
0.7542
0.7571
0.7739
0.7821
0.7762
0.7631
0.7645
0.7722
0.7758
0.8631
0.8656
0.7334
0.7344
0.7610
0.9570
0.7628
0.7689
0.7712
0.7978
0.8013
0.7349
0.7349
0.7839
0.7890
0.6122
0.9585
0.6124
0.7740
0.7763
0.7854
0.7882
0.8040
0.8023
0.7720
0.7751
0.7915
0.7664
0.7950
0.7938
0.7948
0.8118
0.8139
0.7916
0.7949
0.8490
0.8522
0.7879
0.7683
0.7892
0.8009
0.8018
0.8194
0.8231
0.8493
0.8531
0.7684
0.7726
0.7848
0.7814
0.7871
0.7869
0.7900
0.7859
0.7894
0.8073
0.8079
0.7625
0.7664
0.7884
0.7827
0.7916
0.7889
0.7921
0.8028
0.8027
0.7871
0.7917
0.8459
0.8498
0.7866
0.8024
0.8000
0.7859
0.8065
0.8080
0.8160
0.8188
0.8488
0.8532
0.7707
0.7730
0.7940
0.8038
0.7950
0.7777
0.7767
0.7785
0.7838
0.7862
0.7902
0.7594
0.7636
0.7740
0.7838
0.7774
0.7880
0.7896
0.7979
0.8034
0.7804
0.7848
0.8501
0.8507
0.7804
0.7875
0.7817
0.7950
0.7995
0.8063
0.8080
0.8631
0.8706
0.7706
0.7700
0.7834
0.8730
0.7858
0.7617
0.7646
0.7722
0.7746
0.7703
0.7731
0.7503
0.7530
0.7762
0.8722
0.7801
0.7668
0.7704
0.7768
0.7803
0.7831
0.7870
0.8035
0.8080
0.7626
0.7295
0.7669
0.7706
0.7743
0.7775
0.7827
0.8001
0.8050
0.7527
0.7537
0.7669
0.7308
0.7689
0.7641
0.7676
0.7706
0.7731
0.7993
0.8000
0.7685
0.7682
0.7828
0.6731
0.7856
0.7933
0.7940
0.7777
0.7794
0.7927
0.7947
0.8447
0.8484
0.7646
0.6746
0.7673
0.7944
0.7981
0.8146
0.8137
0.8744
0.8742
0.7714
0.7714
0.7854
0.8415
0.8035
0.7861
0.2921
0.2885
0.3092
0.3084
0.2824
0.2831
0.2731
0.2746
0.3458
0.8432
0.3462
0.2882
0.2884
0.3177
0.3167
0.2855
0.2867
0.2761
0.2772
0.3485
0.7695
0.3448
0.2891
0.2897
0.3144
0.3135
0.2892
0.2898
0.2711
0.2707
0.3601
0.7733
0.3566
0.2942
0.2936
0.3143
0.3128
0.2870
0.2877
0.2702
0.2711
0.3500
0.7894
0.3505
0.2875
0.2876
0.3124
0.3130
0.2872
0.2892
0.2713
0.2730
0.3538
0.7940
0.3521
0.6674
0.6684
0.6530
0.6546
0.6540
0.6549
0.6875
0.6898
0.6630
0.7902
0.6643
0.6695
0.6704
0.6546
0.6550
0.6540
0.6555
0.6863
0.6896
0.6656
0.7927
0.6667
0.6686
0.6715
0.6534
0.6556
0.6519
0.6533
0.7002
0.7035
0.6618
0.7288
0.6622
0.6677
0.6688
0.6532
0.6529
0.6531
0.6523
0.7024
0.7027
0.6664
0.7323
0.6668
0.6687
0.6685
0.6579
0.6570
0.6538
0.6536
0.6981
0.6989
0.6634
0.9085
0.8059
0.6648
0.8261
0.8255
0.8253
0.8303
0.7905
0.7987
0.8292
0.8301
0.7872
0.9131
0.7874
0.8035
0.8154
0.8212
0.8199
0.8049
0.8055
0.8361
0.8357
0.7804
0.7766
0.7852
0.8175
0.8160
0.8293
0.8317
0.7947
0.7977
0.8381
0.8406
0.7771
0.7807
0.7828
0.7778
0.7812
0.7859
0.7888
0.7696
0.7746
0.8039
0.8071
0.7488
0.9396
0.7547
0.8033
0.8017
0.8334
0.8368
0.8002
0.8078
0.8453
0.8430
0.7879
0.9409
0.7840
0.7600
0.7658
0.7636
0.7663
0.7970
0.7399
0.7929
0.7866
0.7896
0.8652
0.8699
0.7206
0.7231
0.6530
0.6558
0.8287
0.7421
0.8338
0.7668
0.7699
0.7862
0.7896
0.7681
0.7735
0.7273
0.7293
0.8595
0.9176
0.8140
0.8396
0.8379
0.8155
0.8175
0.8195
0.8206
0.7828
0.7837
0.8486
0.8304
0.8525
0.8436
0.8451
0.7949
0.7965
0.7840
0.7854
0.6889
0.6902
0.9458
0.8334
0.9487
0.8310
0.8310
0.8159
0.8183
0.8524
0.8536
0.7536
0.7575
0.8275
0.8349
0.8358
0.8455
0.8444
0.8350
0.8385
0.8149
0.8214
0.7862
0.7865
0.8573
0.8201
0.8623
0.8665
0.8664
0.8132
0.8154
0.7851
0.7861
0.7002
0.7010
0.9951
0.8288
1.0000
0.7671
0.7684
0.8271
0.8318
0.7662
0.7659
0.7625
0.7657
0.7928
0.8123
0.7948
0.7831
0.7845
0.8243
0.8243
0.7491
0.7499
0.8315
0.8346
0.5634
0.8169
0.5649
0.8210
0.8233
0.7547
0.7559
0.8433
0.8454
0.3307
0.3312
0.7751
0.7928
0.7832
0.7653
0.7652
0.8197
0.8249
0.7636
0.7643
0.7666
0.7671
0.7945
0.7951
0.7958
0.7740
0.7764
0.8240
0.8282
0.7444
0.7445
0.8248
0.8257
0.5619
0.8452
0.8302
0.5641
0.8176
0.8221
0.7525
0.7530
0.8402
0.8460
0.3350
0.3327
0.7800
0.8528
0.7811
0.7511
0.7560
0.8309
0.8336
0.7540
0.7597
0.7629
0.7644
0.7882
0.8230
0.7950
0.7819
0.7834
0.8051
0.8078
0.7408
0.7431
0.8339
0.8369
0.5582
0.8258
0.5601
0.8067
0.8177
0.7464
0.7459
0.8364
0.8385
0.3334
0.3320
0.7737
0.8036
0.7775
0.7398
0.7437
0.8283
0.8331
0.7550
0.7574
0.7639
0.7660
0.7824
0.8016
0.7868
0.7557
0.7614
0.8086
0.8091
0.7355
0.7352
0.8136
0.8174
0.5504
0.7490
0.5544
0.7896
0.7938
0.7386
0.7394
0.8496
0.8523
0.3313
0.3291
0.7603
0.7537
0.7631
0.7390
0.7422
0.8240
0.8268
0.7555
0.7567
0.7653
0.7691
0.7878
0.7070
0.7914
0.7668
0.7706
0.8141
0.8173
0.7363
0.7369
0.8285
0.8294
0.5547
0.7092
0.5580
0.8085
0.8114
0.7376
0.7383
0.8544
0.8589
0.3321
0.3293
0.7713
0.9099
0.8335
0.7776
0.8305
0.8304
0.8074
0.8109
0.8240
0.8241
0.8027
0.8064
0.7908
0.9155
0.7942
0.8258
0.8287
0.8258
0.8294
0.8215
0.8256
0.7697
0.7713
0.8169
0.8380
0.8194
0.8140
0.8160
0.8478
0.8507
0.7518
0.7531
0.8317
0.8318
0.6275
0.8412
0.6291
0.8198
0.8218
0.8225
0.8237
0.8173
0.8184
0.8027
0.8075
0.7820
0.8174
0.7868
0.8366
0.8364
0.8380
0.8392
0.8195
0.8238
0.7751
0.7786
0.8196
0.8202
0.8230
0.8343
0.8364
0.8354
0.8377
0.7601
0.7631
0.8279
0.8282
0.6211
0.8312
0.6238
0.8295
0.8302
0.8094
0.8130
0.8153
0.8178
0.8066
0.8120
0.7884
0.8404
0.7923
0.8277
0.8309
0.8382
0.8397
0.8392
0.8481
0.7753
0.7777
0.8160
0.7437
0.8190
0.8422
0.8438
0.8548
0.8584
0.7544
0.7557
0.8222
0.8288
0.6196
0.7458
0.6212
0.8297
0.8299
0.8129
0.8138
0.8214
0.8226
0.8034
0.8077
0.7813
0.8338
0.8231
0.7844
0.8317
0.8325
0.8239
0.8249
0.8262
0.8284
0.7657
0.7645
0.8205
0.8369
0.8227
0.8397
0.8406
0.8437
0.8477
0.7543
0.7578
0.8219
0.8263
0.6165
0.8156
0.6213
0.8280
0.8300
0.8090
0.8094
0.8238
0.8245
0.8068
0.8108
0.7815
0.8215
0.7832
0.8314
0.8324
0.8311
0.8311
0.8436
0.8479
0.7695
0.7686
0.8254
0.8194
0.8266
0.8346
0.8365
0.8535
0.8542
0.7584
0.7582
0.8233
0.8290
0.6187
0.8221
0.6201
0.8301
0.8362
0.8266
0.8290
0.8635
0.8665
0.8292
0.8323
0.7919
0.7971
0.7941
0.8563
0.8515
0.8471
0.8520
0.8032
0.8056
0.8388
0.8451
0.8427
0.8004
0.8449
0.8554
0.8569
0.8410
0.8423
0.7968
0.8011
0.8034
0.8101
0.8582
0.7952
0.8592
0.8444
0.8438
0.8303
0.8335
0.8593
0.8609
0.8079
0.8155
0.7895
0.7973
0.7925
0.8497
0.8523
0.8453
0.8471
0.7954
0.7956
0.8438
0.8478
0.8502
0.8550
0.8253
0.8456
0.8697
0.8720
0.8338
0.8415
0.7999
0.8041
0.8101
0.8108
0.8445
0.8534
0.8468
0.8507
0.8467
0.8285
0.8316
0.8538
0.8571
0.8200
0.8283
0.7821
0.8360
0.7869
0.8513
0.8508
0.8469
0.8501
0.7998
0.8056
0.8411
0.8457
0.8437
0.8391
0.8424
0.8571
0.8637
0.8368
0.8397
0.7947
0.8016
0.8042
0.8025
0.8528
0.8024
0.8554
0.8296
0.8310
0.8212
0.8221
0.8497
0.8504
0.7971
0.7983
0.7777
0.8027
0.7810
0.8287
0.8313
0.8323
0.8313
0.7830
0.7891
0.8301
0.8324
0.8221
0.7736
0.8260
0.8380
0.8404
0.8306
0.8316
0.7879
0.7895
0.7843
0.7838
0.8196
0.7764
0.8225
0.8285
0.8312
0.8193
0.8202
0.8745
0.8769
0.8217
0.8254
0.7783
0.7106
0.7829
0.8581
0.8607
0.8335
0.8344
0.7988
0.7995
0.8255
0.8324
0.8272
0.7116
0.8312
0.8613
0.8649
0.8591
0.8577
0.7946
0.8033
0.7998
0.7990
0.8470
0.9235
0.8365
0.8490
0.2935
0.2905
0.3175
0.3170
0.2841
0.2854
0.2821
0.2842
0.3546
0.9282
0.3551
0.2884
0.2889
0.3237
0.3227
0.2864
0.2879
0.2850
0.2867
0.3623
0.8353
0.3586
0.2904
0.2908
0.3196
0.3190
0.2904
0.2913
0.2807
0.2805
0.3762
0.8375
0.3724
0.2960
0.2955
0.3218
0.3194
0.2887
0.2895
0.2789
0.2808
0.3638
0.8276
0.3644
0.2893
0.2899
0.3175
0.3187
0.2886
0.2912
0.2807
0.2833
0.3662
0.8289
0.3643
0.6718
0.6730
0.6557
0.6575
0.6625
0.6625
0.6940
0.6950
0.6787
0.8369
0.6808
0.6753
0.6758
0.6602
0.6596
0.6615
0.6629
0.6877
0.6914
0.6807
0.8414
0.6822
0.6744
0.6773
0.6584
0.6606
0.6624
0.6631
0.7047
0.7073
0.6832
0.7502
0.6831
0.6744
0.6755
0.6586
0.6585
0.6643
0.6632
0.7059
0.7060
0.6846
0.7541
0.6857
0.6744
0.6746
0.6618
0.6611
0.6631
0.6627
0.7021
0.7034
0.6840
0.8310
0.8380
0.6859
0.8315
0.8360
0.8428
0.8431
0.8144
0.8181
0.8286
0.8309
0.8009
0.8344
0.8063
0.8211
0.8305
0.8441
0.8447
0.8123
0.8147
0.8372
0.8405
0.8088
0.8472
0.8117
0.8284
0.8347
0.8382
0.8408
0.8113
0.8153
0.8341
0.8356
0.7893
0.8474
0.7957
0.8056
0.8085
0.8197
0.8215
0.8038
0.8075
0.8202
0.8234
0.7768
0.8344
0.7862
0.8251
0.8272
0.8342
0.8416
0.8231
0.8247
0.8455
0.8438
0.8044
0.8392
0.8041
0.8152
0.8187
0.7834
0.7847
0.8557
0.7428
0.8621
0.8653
0.8660
0.8036
0.8094
0.7710
0.7734
0.6936
0.6981
0.9544
0.7459
0.9604
0.8333
0.8351
0.8159
0.8180
0.8423
0.8459
0.7543
0.7543
0.8096
0.8235
0.7899
0.8349
0.8347
0.7893
0.7928
0.8281
0.8282
0.8075
0.8076
0.7930
0.7514
0.7921
0.8345
0.8350
0.7594
0.7582
0.7602
0.7612
0.6834
0.6849
0.7895
0.8078
0.7899
0.8378
0.8398
0.8386
0.8371
0.7764
0.7773
0.7616
0.7642
0.7557
0.8146
0.7573
0.8342
0.8334
0.7767
0.7735
0.8205
0.8195
0.8149
0.8144
0.7604
0.7671
0.7629
0.8138
0.8187
0.7395
0.7404
0.7694
0.7682
0.6994
0.6980
0.7674
0.7692
0.7671
1.0000
0.9964
0.7856
0.7846
0.8608
0.8612
0.8203
0.8222
0.7931
0.8201
0.7933
0.9523
0.9497
0.7720
0.7729
0.8462
0.8481
0.8378
0.8387
0.5521
0.8195
0.5531
0.8520
0.8539
0.8754
0.8755
0.7735
0.7746
0.3288
0.3290
0.7588
0.8201
0.7579
0.9492
0.9491
0.7638
0.7645
0.8485
0.8500
0.8304
0.8330
0.7926
0.8229
0.7946
0.9251
0.9265
0.7647
0.7646
0.8528
0.8515
0.8305
0.8290
0.5527
0.7615
0.8389
0.5533
0.8598
0.8586
0.8888
0.8893
0.7688
0.7679
0.3339
0.3315
0.7565
0.7607
0.7581
0.9476
0.9509
0.7664
0.7713
0.8376
0.8440
0.8105
0.8142
0.7948
0.7944
0.7968
0.9225
0.9261
0.7771
0.7774
0.8374
0.8386
0.8314
0.8340
0.5481
0.7975
0.5486
0.8589
0.8565
0.8666
0.8678
0.7742
0.7756
0.3305
0.3285
0.7488
0.7349
0.7512
0.9352
0.9372
0.7952
0.7902
0.8470
0.8463
0.8118
0.8145
0.8219
0.7361
0.8181
0.9307
0.9332
0.8072
0.8094
0.8510
0.8491
0.8447
0.8460
0.5401
0.7637
0.5427
0.8986
0.8947
0.8736
0.8738
0.8014
0.7995
0.3274
0.3248
0.7897
0.7646
0.7913
0.9385
0.9397
0.7760
0.7774
0.8448
0.8433
0.8193
0.8216
0.7969
0.6959
0.7978
0.9312
0.9301
0.7850
0.7856
0.8463
0.8485
0.8382
0.8371
0.5413
0.6970
0.5445
0.8699
0.8630
0.8761
0.8767
0.7750
0.7768
0.3293
0.3267
0.7611
0.7567
0.8415
0.7646
0.7955
0.7954
0.7647
0.7637
0.8019
0.8037
0.7600
0.7645
0.7840
0.7596
0.7883
0.7872
0.7897
0.7600
0.7639
0.7941
0.7932
0.7136
0.7141
0.7959
0.8370
0.7993
0.7736
0.7735
0.7534
0.7546
0.7145
0.7154
0.7572
0.7569
0.5932
0.8356
0.5946
0.8030
0.8026
0.7618
0.7628
0.8036
0.8057
0.7560
0.7592
0.7843
0.8244
0.7860
0.7930
0.7946
0.7638
0.7665
0.7742
0.7762
0.7120
0.7152
0.7974
0.8246
0.7969
0.7738
0.7763
0.7508
0.7504
0.7250
0.7258
0.7525
0.7537
0.5879
0.7718
0.5896
0.7982
0.8002
0.7576
0.7627
0.8011
0.8050
0.7588
0.7593
0.7809
0.7759
0.7861
0.7821
0.7865
0.7489
0.7552
0.7835
0.7871
0.7181
0.7194
0.7939
0.7668
0.7982
0.7834
0.7890
0.7659
0.7648
0.7206
0.7193
0.7419
0.7473
0.5829
0.7709
0.5854
0.7987
0.7993
0.7678
0.7663
0.8073
0.8075
0.7603
0.7610
0.7777
0.7461
0.8283
0.7799
0.7982
0.7981
0.7647
0.7640
0.8115
0.8104
0.7127
0.7102
0.7981
0.7448
0.8016
0.7899
0.7922
0.7730
0.7729
0.7204
0.7227
0.7504
0.7563
0.5786
0.8263
0.5844
0.8016
0.8025
0.7565
0.7584
0.8103
0.8106
0.7692
0.7687
0.7803
0.8267
0.7840
0.7963
0.7946
0.7627
0.7637
0.7918
0.7889
0.7168
0.7170
0.8006
0.7441
0.8015
0.7967
0.7957
0.7628
0.7644
0.7220
0.7212
0.7519
0.7539
0.5849
0.7458
0.5847
0.7954
0.7939
0.7570
0.7609
0.7698
0.7701
0.7366
0.7419
0.7830
0.8049
0.7866
0.7758
0.7794
0.7441
0.7447
0.7703
0.7726
0.7327
0.7346
0.7746
0.8063
0.7789
0.7617
0.7655
0.7416
0.7395
0.7240
0.7248
0.7362
0.7356
0.7765
0.8146
0.7774
0.7708
0.7759
0.7420
0.7465
0.7694
0.7715
0.7297
0.7318
0.7792
0.8165
0.7839
0.7691
0.7730
0.7379
0.7334
0.7656
0.7717
0.7314
0.7322
0.7776
0.7582
0.8299
0.7791
0.7593
0.7643
0.7386
0.7371
0.7198
0.7229
0.7348
0.7338
0.7733
0.7584
0.7748
0.7740
0.7756
0.7530
0.7556
0.7749
0.7775
0.7275
0.7240
0.7621
0.8361
0.7667
0.7752
0.7811
0.7343
0.7389
0.7614
0.7659
0.7402
0.7423
0.7754
0.8363
0.7814
0.7639
0.7694
0.7405
0.7424
0.7306
0.7356
0.7314
0.7268
0.7683
0.7312
0.7698
0.8015
0.8011
0.7605
0.7608
0.7965
0.7977
0.7496
0.7485
0.7891
0.7294
0.7890
0.8006
0.7994
0.7566
0.7594
0.7781
0.7796
0.7619
0.7631
0.7957
0.7602
0.7996
0.8015
0.8002
0.7571
0.7564
0.7502
0.7520
0.7440
0.7416
0.8009
0.7609
0.8025
0.8032
0.8033
0.7610
0.7618
0.7789
0.7802
0.7223
0.7244
0.7864
0.7158
0.7825
0.7766
0.7790
0.7646
0.7599
0.7863
0.7859
0.7446
0.7459
0.8025
0.7166
0.8023
0.7674
0.7706
0.7429
0.7444
0.7315
0.7347
0.7251
0.7221
0.7755
0.7603
0.7746
0.7758
0.3144
0.3165
0.3311
0.3316
0.2900
0.2909
0.3059
0.3071
0.3396
0.7630
0.3388
0.3129
0.3144
0.3293
0.3296
0.2927
0.2939
0.3093
0.3094
0.3424
0.8409
0.3399
0.3128
0.3139
0.3306
0.3307
0.2964
0.2967
0.3064
0.3050
0.3550
0.8449
0.3517
0.3142
0.3145
0.3310
0.3307
0.2928
0.2939
0.3072
0.3074
0.3460
0.8334
0.3468
0.3137
0.3147
0.3302
0.3312
0.2948
0.2968
0.3060
0.3079
0.3491
0.8352
0.3478
0.6314
0.6308
0.6166
0.6172
0.6296
0.6288
0.6418
0.6421
0.6591
0.7703
0.6609
0.6344
0.6346
0.6220
0.6205
0.6307
0.6307
0.6442
0.6458
0.6540
0.7725
0.6564
0.6289
0.6321
0.6178
0.6196
0.6276
0.6271
0.6496
0.6523
0.6649
0.7630
0.6654
0.6283
0.6288
0.6178
0.6176
0.6276
0.6260
0.6531
0.6536
0.6665
0.7655
0.6656
0.6288
0.6283
0.6208
0.6202
0.6246
0.6236
0.6488
0.6488
0.6653
0.7627
0.7742
0.6669
0.7153
0.7156
0.7219
0.7196
0.7097
0.7107
0.7233
0.7236
0.7109
0.7604
0.7128
0.7175
0.7189
0.7189
0.7203
0.7082
0.7093
0.7154
0.7181
0.7057
0.8051
0.7053
0.7061
0.7107
0.7236
0.7262
0.7013
0.7032
0.7127
0.7135
0.6999
0.8094
0.7048
0.7218
0.7237
0.7465
0.7437
0.7310
0.7345
0.7372
0.7379
0.7279
0.7547
0.7265
0.7276
0.7255
0.7208
0.7232
0.7168
0.7149
0.7148
0.7149
0.7181
0.7560
0.7181
0.8093
0.8136
0.8127
0.8154
0.7544
0.7753
0.7562
0.8139
0.8175
0.7334
0.7356
0.7638
0.7647
0.6941
0.6968
0.7647
0.7769
0.7683
0.8409
0.8417
0.8441
0.8435
0.8081
0.8070
0.7656
0.7624
0.7890
0.7481
0.7919
0.8372
0.8379
0.7909
0.7960
0.8287
0.8298
0.8058
0.8062
0.7950
0.7526
0.7944
0.8370
0.8382
0.7636
0.7636
0.7595
0.7608
0.6835
0.6855
0.7908
0.8102
0.7921
0.8392
0.8423
0.8389
0.8382
0.7780
0.7797
0.7627
0.7658
0.7583
0.8178
0.7601
0.8365
0.8368
0.7767
0.7743
0.8213
0.8208
0.8124
0.8127
0.7617
0.7665
0.7644
0.8145
0.8207
0.7430
0.7445
0.7681
0.7682
0.6985
0.6981
0.7684
0.7697
0.7684
0.9964
1.0000
0.7895
0.7893
0.8614
0.8622
0.8215
0.8238
0.7926
0.8215
0.7936
0.9532
0.9535
0.7772
0.7786
0.8466
0.8498
0.8408
0.8422
0.5533
0.8218
0.5547
0.8530
0.8558
0.8772
0.8782
0.7760
0.7781
0.3308
0.3309
0.7589
0.8178
0.7591
0.9511
0.9532
0.7680
0.7693
0.8482
0.8509
0.8300
0.8334
0.7908
0.8213
0.7939
0.9278
0.9309
0.7686
0.7693
0.8525
0.8520
0.8335
0.8329
0.5533
0.7633
0.8413
0.5537
0.8608
0.8607
0.8913
0.8929
0.7710
0.7708
0.3353
0.3334
0.7569
0.7628
0.7591
0.9525
0.9577
0.7683
0.7746
0.8384
0.8458
0.8110
0.8157
0.7942
0.7959
0.7970
0.9276
0.9325
0.7825
0.7829
0.8391
0.8415
0.8349
0.8385
0.5480
0.8000
0.5490
0.8615
0.8603
0.8696
0.8720
0.7777
0.7799
0.3322
0.3305
0.7503
0.7375
0.7537
0.9406
0.9428
0.7984
0.7940
0.8472
0.8472
0.8124
0.8159
0.8205
0.7390
0.8177
0.9373
0.9407
0.8110
0.8140
0.8523
0.8513
0.8487
0.8504
0.5404
0.7646
0.5432
0.9045
0.9017
0.8750
0.8763
0.8047
0.8037
0.3293
0.3271
0.7907
0.7664
0.7927
0.9442
0.9464
0.7799
0.7818
0.8455
0.8451
0.8191
0.8228
0.7969
0.6968
0.7983
0.9359
0.9360
0.7901
0.7915
0.8471
0.8496
0.8418
0.8417
0.5417
0.6983
0.5449
0.8743
0.8690
0.8781
0.8799
0.7766
0.7796
0.3316
0.3291
0.7637
0.7577
0.8444
0.7672
0.7976
0.7987
0.7677
0.7671
0.8045
0.8071
0.7620
0.7672
0.7865
0.7613
0.7917
0.7906
0.7937
0.7629
0.7676
0.7913
0.7913
0.7138
0.7150
0.7977
0.8392
0.8023
0.7780
0.7787
0.7560
0.7581
0.7161
0.7173
0.7604
0.7609
0.5941
0.8387
0.5959
0.8059
0.8064
0.7637
0.7650
0.8055
0.8085
0.7570
0.7614
0.7868
0.8247
0.7896
0.7956
0.7984
0.7660
0.7695
0.7748
0.7766
0.7131
0.7166
0.7999
0.8263
0.7999
0.7774
0.7805
0.7545
0.7545
0.7267
0.7281
0.7553
0.7573
0.5889
0.7749
0.5909
0.8007
0.8035
0.7603
0.7659
0.8029
0.8077
0.7605
0.7619
0.7825
0.7797
0.7890
0.7847
0.7897
0.7512
0.7587
0.7832
0.7871
0.7199
0.7221
0.7957
0.7671
0.8007
0.7859
0.7930
0.7683
0.7680
0.7225
0.7217
0.7445
0.7506
0.5844
0.7725
0.5870
0.8013
0.8025
0.7696
0.7688
0.8095
0.8101
0.7619
0.7635
0.7805
0.7478
0.8304
0.7833
0.8005
0.8013
0.7671
0.7671
0.8115
0.8110
0.7139
0.7122
0.7998
0.7473
0.8035
0.7922
0.7952
0.7749
0.7752
0.7228
0.7255
0.7521
0.7590
0.5801
0.8300
0.5862
0.8038
0.8056
0.7588
0.7612
0.8118
0.8131
0.7705
0.7712
0.7823
0.8309
0.7864
0.7989
0.7977
0.7651
0.7669
0.7922
0.7898
0.7182
0.7189
0.8020
0.7457
0.8034
0.7994
0.7992
0.7641
0.7661
0.7234
0.7234
0.7542
0.7569
0.5866
0.7474
0.5864
0.7976
0.7968
0.7594
0.7639
0.7711
0.7718
0.7372
0.7432
0.7854
0.8076
0.7894
0.7766
0.7813
0.7454
0.7467
0.7740
0.7769
0.7352
0.7374
0.7762
0.8095
0.7804
0.7645
0.7685
0.7442
0.7425
0.7269
0.7283
0.7382
0.7381
0.7785
0.8116
0.7798
0.7720
0.7778
0.7448
0.7497
0.7710
0.7739
0.7327
0.7349
0.7821
0.8152
0.7869
0.7702
0.7748
0.7387
0.7349
0.7691
0.7757
0.7341
0.7354
0.7788
0.7584
0.8325
0.7811
0.7616
0.7671
0.7414
0.7407
0.7225
0.7264
0.7373
0.7370
0.7744
0.7594
0.7766
0.7755
0.7780
0.7559
0.7586
0.7760
0.7790
0.7289
0.7264
0.7664
0.8391
0.7714
0.7773
0.7834
0.7347
0.7403
0.7636
0.7686
0.7425
0.7456
0.7760
0.8398
0.7832
0.7654
0.7713
0.7429
0.7459
0.7330
0.7384
0.7337
0.7292
0.7689
0.7347
0.7714
0.8033
0.8039
0.7623
0.7638
0.7976
0.7992
0.7513
0.7510
0.7910
0.7331
0.7909
0.8026
0.8022
0.7583
0.7620
0.7825
0.7839
0.7643
0.7661
0.7977
0.7601
0.8021
0.8033
0.8029
0.7592
0.7590
0.7526
0.7548
0.7457
0.7443
0.8034
0.7617
0.8052
0.8046
0.8058
0.7635
0.7647
0.7800
0.7819
0.7223
0.7252
0.7871
0.7147
0.7839
0.7773
0.7811
0.7664
0.7627
0.7890
0.7885
0.7477
0.7492
0.8042
0.7162
0.8050
0.7681
0.7723
0.7451
0.7474
0.7355
0.7391
0.7272
0.7246
0.7768
0.7614
0.7777
0.7776
0.3153
0.3175
0.3320
0.3321
0.2902
0.2913
0.3064
0.3077
0.3406
0.7646
0.3399
0.3135
0.3149
0.3301
0.3307
0.2928
0.2943
0.3097
0.3099
0.3442
0.8430
0.3408
0.3139
0.3152
0.3315
0.3318
0.2966
0.2970
0.3065
0.3054
0.3557
0.8480
0.3527
0.3153
0.3156
0.3321
0.3322
0.2931
0.2943
0.3073
0.3076
0.3473
0.8346
0.3484
0.3149
0.3159
0.3310
0.3323
0.2951
0.2973
0.3063
0.3082
0.3509
0.8374
0.3493
0.6329
0.6329
0.6171
0.6184
0.6305
0.6302
0.6432
0.6442
0.6614
0.7713
0.6637
0.6355
0.6361
0.6229
0.6220
0.6317
0.6321
0.6463
0.6484
0.6559
0.7748
0.6586
0.6304
0.6340
0.6180
0.6203
0.6287
0.6285
0.6515
0.6547
0.6664
0.7635
0.6674
0.6299
0.6307
0.6182
0.6184
0.6284
0.6271
0.6549
0.6562
0.6677
0.7668
0.6672
0.6305
0.6303
0.6214
0.6210
0.6256
0.6250
0.6506
0.6510
0.6665
0.7640
0.7778
0.6686
0.7166
0.7173
0.7231
0.7211
0.7110
0.7121
0.7246
0.7254
0.7126
0.7626
0.7152
0.7190
0.7211
0.7199
0.7220
0.7099
0.7115
0.7162
0.7194
0.7082
0.8074
0.7085
0.7070
0.7118
0.7253
0.7283
0.7026
0.7046
0.7134
0.7151
0.7024
0.8126
0.7077
0.7248
0.7272
0.7485
0.7461
0.7329
0.7363
0.7389
0.7404
0.7307
0.7562
0.7296
0.7284
0.7269
0.7227
0.7254
0.7170
0.7155
0.7163
0.7168
0.7195
0.7582
0.7206
0.8115
0.8164
0.8095
0.8134
0.7559
0.7763
0.7572
0.8158
0.8198
0.7371
0.7396
0.7642
0.7655
0.6947
0.6980
0.7649
0.7785
0.7690
0.8418
0.8435
0.8452
0.8457
0.8096
0.8090
0.7658
0.7635
0.7900
0.7487
0.7969
0.7861
0.7919
0.8079
0.8098
0.7695
0.7712
0.7632
0.7643
0.7678
0.8116
0.7723
0.7889
0.7908
0.7865
0.7894
0.7318
0.7322
0.6433
0.6448
0.8223
0.8128
0.8250
0.7857
0.7893
0.7945
0.7959
0.8012
0.8043
0.7302
0.7335
0.8090
0.8131
0.8128
0.7881
0.7925
0.8259
0.8257
0.7721
0.7731
0.7660
0.7670
0.7920
0.8163
0.7962
0.7921
0.7938
0.7969
0.7988
0.7365
0.7383
0.6536
0.6556
0.8293
0.8200
0.8271
0.7856
0.7895
1.0000
0.9960
0.7565
0.7565
0.7808
0.7850
0.8670
0.7742
0.8707
0.8030
0.8068
0.8942
0.8890
0.7487
0.7503
0.8347
0.8365
0.5712
0.7770
0.5752
0.8411
0.8427
0.7749
0.7759
0.8462
0.8456
0.3366
0.3371
0.8109
0.7765
0.8211
0.7998
0.8030
0.9402
0.9396
0.7543
0.7553
0.7917
0.7939
0.8565
0.7787
0.8584
0.7961
0.7982
0.8911
0.8978
0.7601
0.7596
0.8416
0.8431
0.5706
0.8016
0.7845
0.5734
0.8316
0.8347
0.7791
0.7808
0.8505
0.8471
0.3409
0.3392
0.8082
0.8058
0.8145
0.7779
0.7843
0.9073
0.9172
0.7413
0.7463
0.7614
0.7658
0.8702
0.8066
0.8671
0.7966
0.8003
0.8886
0.8819
0.7424
0.7445
0.8306
0.8356
0.5661
0.8054
0.5682
0.8004
0.8071
0.7636
0.7664
0.8460
0.8504
0.3377
0.3371
0.8022
0.7994
0.8054
0.7739
0.7779
0.8841
0.8886
0.7392
0.7420
0.7583
0.7616
0.8220
0.8002
0.8246
0.7893
0.7939
0.8641
0.8659
0.7427
0.7438
0.7925
0.7967
0.5590
0.7418
0.5629
0.8199
0.8270
0.7659
0.7673
0.8117
0.8144
0.3354
0.3339
0.7840
0.7450
0.7875
0.7749
0.7805
0.9261
0.9311
0.7392
0.7410
0.7710
0.7743
0.8668
0.6617
0.8695
0.7880
0.7902
0.9081
0.8999
0.7422
0.7443
0.8339
0.8353
0.5605
0.6650
0.5641
0.8280
0.8357
0.7632
0.7672
0.8462
0.8416
0.3374
0.3351
0.8171
0.8238
0.7880
0.8167
0.7681
0.7705
0.7741
0.7772
0.7667
0.7677
0.7555
0.7593
0.7750
0.8257
0.7770
0.7646
0.7668
0.7784
0.7816
0.8077
0.8112
0.7329
0.7337
0.7595
0.7867
0.7611
0.7713
0.7711
0.7796
0.7837
0.7281
0.7290
0.7712
0.7723
0.6077
0.7856
0.6079
0.7685
0.7696
0.7783
0.7808
0.7647
0.7660
0.7545
0.7567
0.7717
0.7966
0.7738
0.7688
0.7694
0.7822
0.7864
0.8004
0.8078
0.7313
0.7362
0.7590
0.7989
0.7611
0.7697
0.7718
0.7810
0.7816
0.7376
0.7396
0.7729
0.7715
0.5983
0.8177
0.6003
0.7680
0.7699
0.7741
0.7771
0.7627
0.7653
0.7533
0.7553
0.7745
0.8215
0.7770
0.7647
0.7672
0.7715
0.7770
0.8079
0.8147
0.7278
0.7303
0.7606
0.7421
0.7617
0.7637
0.7696
0.7789
0.7817
0.7328
0.7319
0.7521
0.7595
0.5931
0.7447
0.5946
0.7652
0.7660
0.7726
0.7744
0.7611
0.7600
0.7475
0.7508
0.7731
0.8181
0.8001
0.7722
0.7696
0.7700
0.7743
0.7763
0.7976
0.7991
0.7229
0.7218
0.7569
0.8211
0.7596
0.7697
0.7716
0.7813
0.7843
0.7312
0.7340
0.7583
0.7604
0.5911
0.8020
0.5955
0.7643
0.7655
0.7694
0.7711
0.7630
0.7642
0.7538
0.7556
0.7718
0.8032
0.7731
0.7678
0.7671
0.7700
0.7731
0.8146
0.8177
0.7293
0.7310
0.7577
0.8123
0.7603
0.7709
0.7721
0.7823
0.7838
0.7311
0.7303
0.7560
0.7587
0.5951
0.8158
0.5950
0.7720
0.7725
0.7853
0.7865
0.8009
0.8014
0.7552
0.7561
0.7767
0.7743
0.7792
0.7909
0.7900
0.7872
0.7877
0.7926
0.7939
0.8222
0.8252
0.7791
0.7751
0.7810
0.7899
0.7899
0.7909
0.7945
0.7780
0.7868
0.7528
0.7560
0.7725
0.7805
0.7739
0.7818
0.7840
0.7794
0.7839
0.8011
0.8002
0.7460
0.7496
0.7749
0.7829
0.7788
0.7831
0.7860
0.7800
0.7821
0.7794
0.7815
0.8042
0.8088
0.7851
0.7958
0.8015
0.7841
0.7873
0.7895
0.7866
0.7893
0.7826
0.7841
0.7538
0.7562
0.7888
0.7982
0.7890
0.7761
0.7756
0.7797
0.7838
0.7905
0.7929
0.7433
0.7472
0.7709
0.7973
0.7736
0.7823
0.7845
0.7765
0.7797
0.7745
0.7787
0.8268
0.8302
0.7754
0.7986
0.7784
0.7829
0.7874
0.7981
0.7999
0.7760
0.7822
0.7609
0.7590
0.7724
0.7899
0.7750
0.7638
0.7671
0.7798
0.7805
0.7771
0.7797
0.7405
0.7423
0.7727
0.7914
0.7755
0.7709
0.7731
0.7752
0.7773
0.7881
0.7909
0.8049
0.8080
0.7640
0.7373
0.7683
0.7722
0.7763
0.7777
0.7796
0.7643
0.7677
0.7458
0.7454
0.7722
0.7381
0.7730
0.7658
0.7680
0.7783
0.7802
0.7965
0.7966
0.7557
0.7567
0.7692
0.6662
0.7736
0.7859
0.7871
0.7734
0.7753
0.7904
0.7916
0.8223
0.8248
0.7634
0.6669
0.7652
0.7822
0.7862
0.7940
0.7929
0.7816
0.7869
0.7624
0.7633
0.7824
0.8271
0.8187
0.7825
0.3005
0.3033
0.3174
0.3186
0.2845
0.2861
0.2846
0.2871
0.3383
0.8342
0.3386
0.2991
0.3007
0.3167
0.3176
0.2878
0.2895
0.2886
0.2900
0.3400
0.7833
0.3371
0.2999
0.3018
0.3187
0.3183
0.2900
0.2911
0.2833
0.2834
0.3539
0.7860
0.3511
0.3034
0.3031
0.3179
0.3189
0.2875
0.2887
0.2826
0.2839
0.3432
0.7956
0.3440
0.3002
0.3009
0.3174
0.3185
0.2884
0.2908
0.2837
0.2860
0.3460
0.7969
0.3446
0.6491
0.6501
0.6385
0.6393
0.6391
0.6386
0.6750
0.6750
0.6588
0.8123
0.6597
0.6527
0.6527
0.6440
0.6425
0.6412
0.6413
0.6747
0.6770
0.6574
0.8150
0.6586
0.6487
0.6512
0.6389
0.6403
0.6402
0.6401
0.6858
0.6882
0.6582
0.7311
0.6584
0.6477
0.6489
0.6400
0.6392
0.6412
0.6397
0.6869
0.6869
0.6598
0.7355
0.6613
0.6484
0.6482
0.6420
0.6407
0.6396
0.6393
0.6825
0.6826
0.6591
0.8081
0.8218
0.6598
0.7735
0.7782
0.7817
0.7814
0.7581
0.7627
0.7812
0.7802
0.7826
0.8134
0.7889
0.7657
0.7749
0.7845
0.7844
0.7638
0.7650
0.7767
0.7790
0.7790
0.7852
0.7819
0.7783
0.7770
0.7845
0.7817
0.7524
0.7559
0.7773
0.7772
0.7831
0.7893
0.7817
0.7542
0.7584
0.7635
0.7636
0.7471
0.7500
0.7633
0.7646
0.7546
0.8103
0.7585
0.7678
0.7727
0.7724
0.7788
0.7533
0.7561
0.7805
0.7779
0.7811
0.8162
0.7841
0.7634
0.7684
0.7669
0.7695
0.7707
0.7510
0.7793
0.7917
0.7922
0.8002
0.8073
0.7332
0.7358
0.6482
0.6505
0.8135
0.7512
0.8214
0.7796
0.7830
0.7965
0.7986
0.7794
0.7846
0.7277
0.7287
0.7939
0.8083
0.7969
0.7883
0.7943
0.8082
0.8108
0.7698
0.7722
0.7632
0.7650
0.7679
0.8136
0.7736
0.7912
0.7935
0.7868
0.7899
0.7338
0.7353
0.6448
0.6468
0.8246
0.8143
0.8278
0.7879
0.7921
0.7942
0.7964
0.8036
0.8072
0.7321
0.7358
0.8085
0.8152
0.8130
0.7901
0.7952
0.8274
0.8282
0.7729
0.7745
0.7663
0.7679
0.7946
0.8177
0.7989
0.7960
0.7980
0.8005
0.8023
0.7392
0.7420
0.6554
0.6576
0.8337
0.8227
0.8318
0.7846
0.7893
0.9960
1.0000
0.7563
0.7570
0.7820
0.7872
0.8703
0.7751
0.8753
0.8019
0.8069
0.8976
0.8940
0.7507
0.7527
0.8343
0.8376
0.5735
0.7788
0.5781
0.8443
0.8465
0.7782
0.7793
0.8487
0.8488
0.3371
0.3378
0.8110
0.7767
0.8220
0.7976
0.8019
0.9471
0.9493
0.7547
0.7562
0.7909
0.7939
0.8610
0.7796
0.8631
0.7971
0.7998
0.8947
0.9021
0.7619
0.7616
0.8450
0.8487
0.5730
0.8049
0.7865
0.5764
0.8341
0.8380
0.7801
0.7828
0.8495
0.8488
0.3411
0.3397
0.8091
0.8085
0.8153
0.7768
0.7838
0.9110
0.9223
0.7413
0.7471
0.7629
0.7680
0.8692
0.8089
0.8686
0.7972
0.8014
0.8910
0.8871
0.7444
0.7468
0.8355
0.8411
0.5688
0.8082
0.5711
0.8026
0.8101
0.7652
0.7685
0.8479
0.8539
0.3385
0.3382
0.8036
0.8026
0.8075
0.7721
0.7769
0.8855
0.8921
0.7386
0.7420
0.7602
0.7643
0.8218
0.8038
0.8250
0.7884
0.7936
0.8652
0.8683
0.7441
0.7459
0.7950
0.7997
0.5626
0.7431
0.5661
0.8195
0.8276
0.7665
0.7686
0.8119
0.8156
0.3363
0.3351
0.7844
0.7472
0.7883
0.7735
0.7798
0.9280
0.9351
0.7386
0.7408
0.7728
0.7773
0.8667
0.6645
0.8709
0.7879
0.7908
0.9090
0.9025
0.7435
0.7460
0.8372
0.8404
0.5634
0.6681
0.5672
0.8298
0.8382
0.7643
0.7686
0.8459
0.8438
0.3383
0.3362
0.8170
0.8277
0.7906
0.8175
0.7691
0.7721
0.7756
0.7794
0.7677
0.7695
0.7549
0.7597
0.7750
0.8313
0.7775
0.7654
0.7679
0.7806
0.7844
0.8090
0.8133
0.7327
0.7341
0.7604
0.7895
0.7621
0.7742
0.7745
0.7816
0.7866
0.7280
0.7293
0.7736
0.7753
0.6081
0.7890
0.6088
0.7687
0.7706
0.7807
0.7838
0.7651
0.7670
0.7560
0.7588
0.7714
0.7977
0.7742
0.7700
0.7712
0.7849
0.7894
0.8033
0.8109
0.7319
0.7371
0.7594
0.8006
0.7619
0.7715
0.7740
0.7842
0.7855
0.7378
0.7402
0.7742
0.7733
0.5992
0.8214
0.6015
0.7685
0.7713
0.7755
0.7789
0.7639
0.7668
0.7536
0.7565
0.7738
0.8264
0.7772
0.7650
0.7682
0.7727
0.7790
0.8107
0.8184
0.7279
0.7310
0.7603
0.7427
0.7621
0.7649
0.7716
0.7814
0.7847
0.7322
0.7321
0.7530
0.7612
0.5936
0.7459
0.5953
0.7655
0.7669
0.7738
0.7760
0.7607
0.7603
0.7478
0.7520
0.7724
0.8196
0.8014
0.7721
0.7699
0.7710
0.7763
0.7788
0.7975
0.7998
0.7239
0.7234
0.7567
0.8232
0.7598
0.7702
0.7728
0.7834
0.7872
0.7313
0.7346
0.7599
0.7628
0.5916
0.8040
0.5962
0.7646
0.7664
0.7708
0.7729
0.7631
0.7652
0.7540
0.7565
0.7708
0.8062
0.7728
0.7682
0.7681
0.7712
0.7752
0.8169
0.8207
0.7294
0.7314
0.7578
0.8160
0.7610
0.7714
0.7732
0.7851
0.7875
0.7315
0.7312
0.7571
0.7609
0.5957
0.8203
0.5958
0.7732
0.7743
0.7857
0.7880
0.8009
0.8024
0.7569
0.7585
0.7765
0.7754
0.7797
0.7928
0.7924
0.7901
0.7914
0.7928
0.7944
0.8269
0.8309
0.7799
0.7769
0.7823
0.7917
0.7923
0.7936
0.7982
0.7797
0.7886
0.7538
0.7581
0.7736
0.7806
0.7756
0.7825
0.7849
0.7815
0.7865
0.8042
0.8042
0.7476
0.7518
0.7742
0.7840
0.7793
0.7847
0.7879
0.7824
0.7851
0.7790
0.7820
0.8085
0.8139
0.7854
0.7981
0.8038
0.7853
0.7910
0.7931
0.7912
0.7945
0.7850
0.7868
0.7549
0.7584
0.7891
0.8010
0.7899
0.7773
0.7769
0.7816
0.7865
0.7912
0.7946
0.7442
0.7490
0.7700
0.8000
0.7735
0.7847
0.7870
0.7797
0.7834
0.7753
0.7804
0.8326
0.8368
0.7761
0.8024
0.7796
0.7842
0.7893
0.8031
0.8050
0.7784
0.7852
0.7613
0.7598
0.7738
0.7926
0.7770
0.7644
0.7683
0.7814
0.7828
0.7776
0.7809
0.7412
0.7434
0.7728
0.7952
0.7761
0.7721
0.7747
0.7772
0.7795
0.7869
0.7903
0.8084
0.8122
0.7646
0.7406
0.7698
0.7731
0.7777
0.7806
0.7833
0.7659
0.7700
0.7464
0.7466
0.7730
0.7417
0.7743
0.7662
0.7690
0.7799
0.7826
0.7977
0.7987
0.7569
0.7588
0.7697
0.6689
0.7746
0.7873
0.7890
0.7751
0.7774
0.7899
0.7919
0.8271
0.8310
0.7640
0.6703
0.7667
0.7840
0.7883
0.7993
0.7982
0.7838
0.7903
0.7630
0.7643
0.7845
0.8304
0.8220
0.7851
0.3006
0.3034
0.3187
0.3201
0.2843
0.2862
0.2854
0.2875
0.3398
0.8380
0.3404
0.2994
0.3010
0.3180
0.3191
0.2874
0.2892
0.2891
0.2906
0.3412
0.7850
0.3384
0.3002
0.3018
0.3201
0.3198
0.2898
0.2912
0.2836
0.2840
0.3551
0.7887
0.3525
0.3036
0.3035
0.3193
0.3204
0.2874
0.2885
0.2832
0.2846
0.3439
0.7954
0.3450
0.3004
0.3012
0.3190
0.3200
0.2882
0.2908
0.2843
0.2867
0.3468
0.7978
0.3457
0.6517
0.6531
0.6402
0.6415
0.6407
0.6407
0.6779
0.6785
0.6614
0.8139
0.6630
0.6551
0.6555
0.6459
0.6451
0.6432
0.6437
0.6777
0.6809
0.6600
0.8177
0.6619
0.6510
0.6538
0.6403
0.6420
0.6416
0.6419
0.6893
0.6922
0.6617
0.7332
0.6619
0.6498
0.6514
0.6414
0.6410
0.6428
0.6416
0.6900
0.6907
0.6627
0.7381
0.6647
0.6506
0.6508
0.6434
0.6424
0.6410
0.6410
0.6858
0.6865
0.6621
0.8079
0.8258
0.6632
0.7775
0.7829
0.7854
0.7856
0.7603
0.7661
0.7838
0.7834
0.7859
0.8136
0.7922
0.7692
0.7790
0.7876
0.7881
0.7676
0.7694
0.7802
0.7831
0.7820
0.7876
0.7851
0.7801
0.7797
0.7873
0.7857
0.7552
0.7594
0.7793
0.7797
0.7850
0.7924
0.7847
0.7566
0.7610
0.7650
0.7656
0.7474
0.7513
0.7640
0.7660
0.7563
0.8131
0.7615
0.7716
0.7766
0.7775
0.7848
0.7562
0.7597
0.7831
0.7812
0.7837
0.8198
0.7876
0.7649
0.7707
0.7672
0.7703
0.7722
0.7513
0.7819
0.7951
0.7964
0.8011
0.8098
0.7365
0.7397
0.6506
0.6533
0.8169
0.7525
0.8254
0.7806
0.7852
0.7957
0.7984
0.7797
0.7862
0.7296
0.7313
0.7929
0.8096
0.7559
0.8274
0.8261
0.7519
0.7540
0.8650
0.8632
0.7769
0.7743
0.7987
0.7228
0.7952
0.8330
0.8328
0.7531
0.7498
0.7870
0.7880
0.7226
0.7235
0.7841
0.7911
0.7839
0.8441
0.8454
0.8001
0.7959
0.7962
0.7969
0.7856
0.7882
0.7289
0.7945
0.7288
0.8298
0.8276
0.7340
0.7327
0.8613
0.8580
0.7776
0.7772
0.7725
0.7319
0.7745
0.8065
0.8099
0.7308
0.7280
0.7945
0.7934
0.7282
0.7273
0.7687
0.7326
0.7662
0.8608
0.8614
0.7565
0.7563
1.0000
0.9963
0.8298
0.8266
0.7266
0.8553
0.7255
0.8469
0.8450
0.7365
0.7360
0.8887
0.8895
0.8234
0.8229
0.5617
0.8513
0.5613
0.7919
0.7902
0.8627
0.8648
0.7838
0.7848
0.3429
0.3427
0.7107
0.7774
0.7107
0.8607
0.8578
0.7430
0.7426
0.9480
0.9501
0.8214
0.8215
0.7217
0.7762
0.7222
0.8446
0.8454
0.7427
0.7424
0.8744
0.8733
0.8143
0.8143
0.5592
0.7792
0.8413
0.5596
0.8017
0.7979
0.8794
0.8792
0.7792
0.7782
0.3448
0.3420
0.7046
0.7775
0.7064
0.8489
0.8501
0.7417
0.7442
0.9328
0.9430
0.8144
0.8155
0.7250
0.7851
0.7253
0.8308
0.8322
0.7309
0.7305
0.8540
0.8564
0.8121
0.8146
0.5488
0.7872
0.5495
0.7929
0.7865
0.8543
0.8523
0.7837
0.7835
0.3436
0.3415
0.7025
0.7178
0.7037
0.8507
0.8488
0.7528
0.7504
0.9410
0.9423
0.8154
0.8182
0.7466
0.7165
0.7412
0.8447
0.8439
0.7549
0.7521
0.8889
0.8849
0.8103
0.8118
0.5441
0.7776
0.5472
0.8156
0.8147
0.8791
0.8768
0.8047
0.8023
0.3407
0.3377
0.7209
0.7780
0.7219
0.8610
0.8588
0.7493
0.7496
0.9353
0.9356
0.8245
0.8242
0.7279
0.7265
0.7268
0.8402
0.8404
0.7467
0.7450
0.8802
0.8800
0.8166
0.8128
0.5476
0.7277
0.5503
0.7912
0.7881
0.8777
0.8760
0.7915
0.7932
0.3425
0.3393
0.7040
0.7522
0.8413
0.7070
0.8011
0.8014
0.7678
0.7653
0.8211
0.8229
0.7763
0.7798
0.7649
0.7509
0.7682
0.7911
0.7916
0.7629
0.7657
0.7479
0.7449
0.7335
0.7340
0.8171
0.8394
0.8179
0.7727
0.7733
0.7608
0.7601
0.7279
0.7288
0.7578
0.7572
0.6217
0.8386
0.6228
0.8084
0.8060
0.7654
0.7635
0.8287
0.8288
0.7745
0.7769
0.7695
0.7785
0.7693
0.7947
0.7967
0.7679
0.7694
0.7470
0.7450
0.7312
0.7320
0.8225
0.7789
0.8215
0.7791
0.7801
0.7525
0.7515
0.7361
0.7354
0.7631
0.7642
0.6162
0.8007
0.6181
0.8005
0.8013
0.7617
0.7634
0.8230
0.8237
0.7749
0.7734
0.7608
0.8042
0.7647
0.7907
0.7919
0.7520
0.7577
0.7374
0.7391
0.7355
0.7350
0.8129
0.7694
0.8157
0.7831
0.7885
0.7657
0.7642
0.7289
0.7268
0.7460
0.7500
0.6133
0.7725
0.6154
0.8053
0.8058
0.7749
0.7748
0.8278
0.8271
0.7854
0.7855
0.7647
0.7292
0.7862
0.7662
0.8005
0.7999
0.7684
0.7693
0.7585
0.7583
0.7305
0.7283
0.8205
0.7289
0.8226
0.7969
0.7979
0.7738
0.7734
0.7346
0.7354
0.7573
0.7627
0.6080
0.8100
0.6132
0.8112
0.8089
0.7692
0.7693
0.8259
0.8246
0.7899
0.7896
0.7678
0.8085
0.7697
0.8015
0.7989
0.7660
0.7679
0.7426
0.7396
0.7337
0.7339
0.8248
0.7233
0.8224
0.8019
0.7987
0.7639
0.7658
0.7331
0.7329
0.7595
0.7606
0.6145
0.7225
0.6143
0.8073
0.8038
0.7586
0.7601
0.7748
0.7721
0.7511
0.7537
0.7408
0.8315
0.7427
0.7924
0.7951
0.7517
0.7509
0.7460
0.7456
0.7477
0.7477
0.7986
0.8307
0.7978
0.7712
0.7727
0.7635
0.7623
0.7180
0.7167
0.7431
0.7416
0.7927
0.7713
0.7927
0.7908
0.7924
0.7473
0.7491
0.7702
0.7701
0.7432
0.7451
0.7427
0.7713
0.7449
0.7873
0.7881
0.7453
0.7422
0.7400
0.7439
0.7474
0.7450
0.8007
0.7730
0.7853
0.8015
0.7740
0.7764
0.7384
0.7390
0.7157
0.7171
0.7440
0.7412
0.7947
0.7734
0.7953
0.7935
0.7943
0.7544
0.7538
0.7784
0.7777
0.7430
0.7409
0.7268
0.8094
0.7284
0.7952
0.7961
0.7422
0.7455
0.7394
0.7405
0.7464
0.7480
0.8004
0.8076
0.8043
0.7806
0.7816
0.7404
0.7412
0.7136
0.7153
0.7338
0.7281
0.7915
0.7247
0.7902
0.8188
0.8167
0.7623
0.7636
0.7891
0.7895
0.7703
0.7687
0.7546
0.7220
0.7529
0.8142
0.8111
0.7626
0.7635
0.7587
0.7590
0.7660
0.7644
0.8195
0.7838
0.8191
0.8109
0.8081
0.7604
0.7579
0.7373
0.7359
0.7513
0.7486
0.8201
0.7844
0.8186
0.8184
0.8167
0.7649
0.7638
0.7833
0.7819
0.7455
0.7450
0.7479
0.7495
0.7431
0.7922
0.7935
0.7691
0.7660
0.7553
0.7531
0.7524
0.7519
0.8253
0.7487
0.8218
0.7795
0.7812
0.7477
0.7474
0.7183
0.7186
0.7291
0.7259
0.7970
0.7662
0.8053
0.7976
0.3117
0.3141
0.3448
0.3459
0.2934
0.2945
0.3150
0.3174
0.3541
0.7663
0.3532
0.3136
0.3149
0.3418
0.3422
0.2945
0.2961
0.3247
0.3250
0.3586
0.8439
0.3566
0.3121
0.3129
0.3428
0.3447
0.2993
0.2996
0.3145
0.3144
0.3668
0.8430
0.3638
0.3152
0.3155
0.3455
0.3467
0.2959
0.2970
0.3152
0.3162
0.3638
0.7832
0.3635
0.3124
0.3135
0.3456
0.3468
0.2981
0.3007
0.3153
0.3176
0.3633
0.7824
0.3617
0.6491
0.6490
0.6293
0.6313
0.6415
0.6412
0.6531
0.6533
0.6611
0.7963
0.6637
0.6456
0.6461
0.6339
0.6337
0.6405
0.6408
0.6463
0.6482
0.6648
0.7968
0.6671
0.6449
0.6472
0.6342
0.6361
0.6409
0.6406
0.6548
0.6569
0.6837
0.7796
0.6835
0.6441
0.6446
0.6318
0.6313
0.6392
0.6385
0.6574
0.6579
0.6876
0.7817
0.6863
0.6448
0.6437
0.6346
0.6336
0.6374
0.6364
0.6507
0.6506
0.6877
0.7284
0.8048
0.6891
0.7304
0.7288
0.7320
0.7301
0.7259
0.7260
0.7334
0.7337
0.7162
0.7283
0.7183
0.7310
0.7315
0.7339
0.7345
0.7266
0.7260
0.7259
0.7282
0.7192
0.7990
0.7191
0.7239
0.7261
0.7328
0.7334
0.7237
0.7232
0.7227
0.7238
0.7053
0.8010
0.7095
0.7385
0.7388
0.7542
0.7505
0.7442
0.7447
0.7446
0.7458
0.7318
0.7271
0.7291
0.7387
0.7342
0.7359
0.7366
0.7331
0.7298
0.7275
0.7265
0.7202
0.7259
0.7219
0.8459
0.8441
0.7744
0.7740
0.7683
0.7724
0.7691
0.8068
0.8086
0.7186
0.7196
0.7896
0.7894
0.7297
0.7306
0.7677
0.7754
0.7680
0.8493
0.8472
0.8043
0.8011
0.8189
0.8147
0.7883
0.7854
0.7572
0.7219
0.7530
0.8254
0.8250
0.7494
0.7519
0.8664
0.8661
0.7806
0.7788
0.7953
0.7225
0.7931
0.8313
0.8321
0.7502
0.7474
0.7916
0.7931
0.7247
0.7261
0.7817
0.7921
0.7819
0.8419
0.8439
0.7969
0.7933
0.7946
0.7959
0.7891
0.7919
0.7272
0.7957
0.7275
0.8268
0.8259
0.7322
0.7314
0.8629
0.8605
0.7798
0.7804
0.7724
0.7314
0.7738
0.8047
0.8082
0.7291
0.7268
0.7982
0.7978
0.7327
0.7317
0.7678
0.7324
0.7659
0.8612
0.8622
0.7565
0.7570
0.9963
1.0000
0.8307
0.8286
0.7256
0.8571
0.7254
0.8459
0.8452
0.7358
0.7358
0.8939
0.8956
0.8230
0.8236
0.5639
0.8539
0.5637
0.7928
0.7924
0.8676
0.8710
0.7831
0.7854
0.3439
0.3439
0.7092
0.7791
0.7096
0.8603
0.8590
0.7429
0.7431
0.9509
0.9543
0.8209
0.8220
0.7204
0.7785
0.7213
0.8438
0.8455
0.7418
0.7424
0.8798
0.8793
0.8132
0.8147
0.5606
0.7785
0.8400
0.5617
0.8018
0.7988
0.8825
0.8840
0.7789
0.7792
0.3461
0.3435
0.7037
0.7773
0.7058
0.8493
0.8518
0.7401
0.7434
0.9329
0.9450
0.8146
0.8168
0.7241
0.7858
0.7248
0.8303
0.8322
0.7306
0.7312
0.8582
0.8617
0.8120
0.8150
0.5505
0.7889
0.5519
0.7913
0.7858
0.8578
0.8570
0.7848
0.7855
0.3448
0.3429
0.7026
0.7172
0.7040
0.8507
0.8498
0.7500
0.7483
0.9443
0.9474
0.8160
0.8196
0.7428
0.7164
0.7381
0.8432
0.8436
0.7529
0.7514
0.8937
0.8907
0.8077
0.8104
0.5457
0.7823
0.5491
0.8117
0.8122
0.8829
0.8818
0.8019
0.8005
0.3418
0.3390
0.7184
0.7833
0.7201
0.8594
0.8585
0.7474
0.7484
0.9374
0.9393
0.8246
0.8257
0.7267
0.7284
0.7266
0.8391
0.8395
0.7463
0.7448
0.8839
0.8847
0.8159
0.8130
0.5496
0.7298
0.5528
0.7901
0.7875
0.8814
0.8810
0.7902
0.7931
0.3438
0.3407
0.7036
0.7519
0.8408
0.7068
0.8005
0.8010
0.7651
0.7638
0.8201
0.8227
0.7745
0.7790
0.7620
0.7512
0.7662
0.7899
0.7909
0.7607
0.7639
0.7465
0.7443
0.7353
0.7366
0.8163
0.8381
0.8180
0.7721
0.7734
0.7585
0.7583
0.7284
0.7298
0.7564
0.7565
0.6243
0.8383
0.6257
0.8073
0.8057
0.7635
0.7626
0.8280
0.8289
0.7737
0.7765
0.7674
0.7763
0.7676
0.7945
0.7968
0.7656
0.7677
0.7468
0.7449
0.7326
0.7342
0.8206
0.7772
0.8207
0.7784
0.7802
0.7511
0.7503
0.7366
0.7365
0.7617
0.7633
0.6190
0.7998
0.6211
0.7998
0.8010
0.7597
0.7626
0.8232
0.8245
0.7745
0.7734
0.7584
0.8040
0.7627
0.7899
0.7912
0.7505
0.7562
0.7372
0.7389
0.7367
0.7367
0.8121
0.7743
0.8157
0.7831
0.7883
0.7639
0.7628
0.7295
0.7278
0.7448
0.7492
0.6148
0.7777
0.6173
0.8039
0.8053
0.7726
0.7734
0.8271
0.8269
0.7840
0.7849
0.7625
0.7286
0.7830
0.7644
0.7988
0.7991
0.7659
0.7674
0.7552
0.7556
0.7314
0.7297
0.8193
0.7291
0.8222
0.7959
0.7972
0.7707
0.7712
0.7346
0.7359
0.7561
0.7614
0.6100
0.8083
0.6154
0.8094
0.8079
0.7671
0.7683
0.8252
0.8247
0.7889
0.7895
0.7652
0.8075
0.7681
0.8000
0.7977
0.7631
0.7652
0.7410
0.7385
0.7345
0.7353
0.8241
0.7236
0.8225
0.8006
0.7979
0.7615
0.7634
0.7338
0.7340
0.7579
0.7592
0.6166
0.7237
0.6168
0.8058
0.8029
0.7567
0.7583
0.7746
0.7730
0.7512
0.7543
0.7387
0.8340
0.7409
0.7917
0.7944
0.7510
0.7512
0.7434
0.7434
0.7478
0.7483
0.7981
0.8343
0.7981
0.7714
0.7732
0.7634
0.7629
0.7170
0.7169
0.7424
0.7419
0.7917
0.7735
0.7925
0.7899
0.7924
0.7461
0.7484
0.7702
0.7706
0.7437
0.7460
0.7396
0.7742
0.7427
0.7868
0.7883
0.7444
0.7419
0.7376
0.7422
0.7473
0.7452
0.8007
0.7711
0.7827
0.8016
0.7729
0.7761
0.7374
0.7387
0.7151
0.7167
0.7432
0.7415
0.7937
0.7727
0.7952
0.7928
0.7942
0.7532
0.7533
0.7781
0.7784
0.7433
0.7418
0.7251
0.8078
0.7265
0.7942
0.7958
0.7412
0.7446
0.7375
0.7388
0.7469
0.7489
0.8011
0.8070
0.8049
0.7809
0.7819
0.7409
0.7418
0.7143
0.7160
0.7344
0.7291
0.7906
0.7239
0.7899
0.8171
0.8157
0.7600
0.7619
0.7877
0.7885
0.7698
0.7685
0.7525
0.7222
0.7513
0.8127
0.8101
0.7599
0.7618
0.7561
0.7569
0.7639
0.7632
0.8177
0.7869
0.8182
0.8086
0.8062
0.7583
0.7560
0.7348
0.7343
0.7516
0.7491
0.8184
0.7879
0.8174
0.8171
0.8157
0.7617
0.7616
0.7830
0.7822
0.7462
0.7464
0.7453
0.7514
0.7408
0.7919
0.7935
0.7669
0.7642
0.7520
0.7506
0.7531
0.7527
0.8242
0.7511
0.8210
0.7784
0.7807
0.7469
0.7470
0.7183
0.7191
0.7302
0.7277
0.7955
0.7649
0.8049
0.7969
0.3130
0.3156
0.3474
0.3478
0.2942
0.2953
0.3175
0.3199
0.3557
0.7658
0.3551
0.3147
0.3162
0.3451
0.3452
0.2953
0.2970
0.3265
0.3270
0.3594
0.8429
0.3576
0.3141
0.3147
0.3452
0.3470
0.2999
0.3002
0.3171
0.3168
0.3688
0.8428
0.3658
0.3165
0.3169
0.3479
0.3486
0.2966
0.2978
0.3177
0.3187
0.3649
0.7806
0.3646
0.3143
0.3152
0.3485
0.3499
0.2989
0.3015
0.3178
0.3201
0.3647
0.7801
0.3634
0.6518
0.6522
0.6323
0.6347
0.6441
0.6442
0.6557
0.6564
0.6638
0.7964
0.6668
0.6484
0.6493
0.6366
0.6369
0.6429
0.6437
0.6490
0.6512
0.6683
0.7977
0.6712
0.6477
0.6503
0.6366
0.6386
0.6434
0.6434
0.6574
0.6598
0.6866
0.7838
0.6867
0.6469
0.6477
0.6340
0.6342
0.6419
0.6416
0.6596
0.6605
0.6907
0.7858
0.6900
0.6477
0.6470
0.6371
0.6363
0.6401
0.6397
0.6530
0.6533
0.6909
0.7275
0.8050
0.6924
0.7310
0.7296
0.7319
0.7308
0.7269
0.7271
0.7327
0.7336
0.7181
0.7279
0.7204
0.7322
0.7324
0.7339
0.7353
0.7282
0.7282
0.7261
0.7285
0.7203
0.7989
0.7205
0.7241
0.7263
0.7326
0.7336
0.7247
0.7247
0.7221
0.7238
0.7066
0.8005
0.7115
0.7375
0.7381
0.7513
0.7478
0.7430
0.7441
0.7428
0.7441
0.7315
0.7266
0.7293
0.7382
0.7341
0.7364
0.7370
0.7338
0.7309
0.7269
0.7265
0.7204
0.7261
0.7230
0.8487
0.8474
0.7771
0.7773
0.7666
0.7769
0.7682
0.8055
0.8077
0.7178
0.7192
0.7940
0.7941
0.7348
0.7359
0.7662
0.7802
0.7677
0.8483
0.8471
0.8009
0.7983
0.8148
0.8119
0.7944
0.7918
0.7540
0.7213
0.7407
0.8038
0.8044
0.7442
0.7441
0.8112
0.8110
0.7911
0.7906
0.7492
0.7310
0.7514
0.7973
0.7981
0.7245
0.7241
0.8102
0.8099
0.7122
0.7141
0.7618
0.8080
0.7603
0.8157
0.8176
0.7765
0.7776
0.7796
0.7808
0.7745
0.7769
0.7380
0.8100
0.7388
0.8009
0.8034
0.7429
0.7409
0.8067
0.8047
0.7953
0.7944
0.7564
0.7403
0.7566
0.7966
0.7977
0.7244
0.7211
0.8178
0.8185
0.7147
0.7166
0.7669
0.7396
0.7625
0.8203
0.8215
0.7808
0.7820
0.8298
0.8307
1.0000
0.9968
0.7308
0.8044
0.7318
0.8058
0.8081
0.7509
0.7492
0.8412
0.8425
0.8121
0.8111
0.5822
0.8030
0.5821
0.7950
0.7942
0.8406
0.8418
0.7495
0.7513
0.3325
0.3322
0.7107
0.7927
0.7134
0.8176
0.8174
0.7642
0.7631
0.8172
0.8190
0.9467
0.9493
0.7280
0.7922
0.7276
0.8016
0.8040
0.7534
0.7531
0.8455
0.8452
0.8100
0.8087
0.5820
0.7465
0.8185
0.5821
0.7823
0.7800
0.8468
0.8456
0.7560
0.7528
0.3363
0.3334
0.7087
0.7473
0.7106
0.8115
0.8124
0.7733
0.7749
0.8105
0.8146
0.9192
0.9214
0.7335
0.8161
0.7321
0.8043
0.8056
0.7469
0.7475
0.8224
0.8220
0.7987
0.8025
0.5716
0.8174
0.5722
0.7757
0.7750
0.8189
0.8198
0.7721
0.7721
0.3343
0.3322
0.7104
0.7177
0.7110
0.8037
0.8039
0.7578
0.7568
0.8124
0.8166
0.9146
0.9175
0.7225
0.7162
0.7210
0.7976
0.7998
0.7460
0.7447
0.8321
0.8313
0.7940
0.7972
0.5654
0.8123
0.5687
0.7821
0.7831
0.8300
0.8291
0.7532
0.7531
0.3318
0.3284
0.7142
0.8136
0.7143
0.8037
0.8042
0.7729
0.7745
0.8112
0.8119
0.9283
0.9305
0.7334
0.7178
0.7341
0.8011
0.8014
0.7623
0.7593
0.8305
0.8291
0.8050
0.8016
0.5685
0.7200
0.5700
0.7835
0.7842
0.8379
0.8357
0.7554
0.7546
0.3331
0.3295
0.7116
0.7584
0.8191
0.7148
0.7679
0.7691
0.7436
0.7437
0.7798
0.7822
0.7413
0.7422
0.7385
0.7592
0.7393
0.7588
0.7587
0.7438
0.7435
0.7535
0.7544
0.7528
0.7547
0.7748
0.8127
0.7773
0.7511
0.7502
0.7402
0.7400
0.7275
0.7281
0.7305
0.7316
0.6273
0.8106
0.6290
0.7703
0.7712
0.7434
0.7423
0.7815
0.7818
0.7388
0.7390
0.7323
0.7751
0.7317
0.7576
0.7597
0.7428
0.7429
0.7534
0.7534
0.7518
0.7518
0.7688
0.7745
0.7701
0.7536
0.7552
0.7366
0.7349
0.7328
0.7346
0.7363
0.7342
0.6237
0.7812
0.6256
0.7778
0.7788
0.7470
0.7475
0.7788
0.7821
0.7429
0.7428
0.7421
0.7828
0.7441
0.7657
0.7700
0.7401
0.7425
0.7532
0.7550
0.7360
0.7382
0.7764
0.7858
0.7808
0.7578
0.7619
0.7551
0.7558
0.7353
0.7335
0.7241
0.7287
0.6174
0.7878
0.6193
0.7715
0.7720
0.7440
0.7433
0.7818
0.7815
0.7348
0.7362
0.7360
0.7363
0.7784
0.7361
0.7656
0.7649
0.7424
0.7421
0.7420
0.7432
0.7258
0.7253
0.7708
0.7350
0.7739
0.7575
0.7585
0.7448
0.7469
0.7197
0.7211
0.7289
0.7283
0.6141
0.7988
0.6189
0.7703
0.7718
0.7367
0.7362
0.7822
0.7820
0.7397
0.7395
0.7348
0.8032
0.7371
0.7626
0.7617
0.7363
0.7368
0.7419
0.7424
0.7410
0.7424
0.7752
0.7276
0.7761
0.7574
0.7561
0.7426
0.7427
0.7240
0.7226
0.7251
0.7263
0.6208
0.7280
0.6206
0.7758
0.7778
0.7328
0.7344
0.7741
0.7730
0.7303
0.7294
0.7320
0.7979
0.7302
0.7788
0.7783
0.7406
0.7407
0.7324
0.7311
0.7421
0.7413
0.7836
0.7982
0.7835
0.7636
0.7645
0.7418
0.7412
0.7111
0.7120
0.7156
0.7168
0.7727
0.7838
0.7729
0.7812
0.7820
0.7388
0.7398
0.7650
0.7666
0.7180
0.7204
0.7261
0.7856
0.7260
0.7736
0.7740
0.7310
0.7315
0.7306
0.7312
0.7371
0.7384
0.7828
0.7511
0.7791
0.7819
0.7661
0.7668
0.7358
0.7348
0.7122
0.7118
0.7182
0.7168
0.7793
0.7525
0.7796
0.7806
0.7828
0.7487
0.7502
0.7759
0.7769
0.7262
0.7268
0.7244
0.7956
0.7236
0.7762
0.7797
0.7384
0.7401
0.7325
0.7337
0.7453
0.7460
0.7832
0.7962
0.7857
0.7658
0.7689
0.7375
0.7395
0.7092
0.7136
0.7273
0.7245
0.7743
0.7195
0.7784
0.7736
0.7752
0.7424
0.7426
0.7625
0.7635
0.7235
0.7230
0.7318
0.7175
0.7292
0.7726
0.7733
0.7344
0.7350
0.7307
0.7305
0.7409
0.7390
0.7716
0.8143
0.7753
0.7659
0.7672
0.7390
0.7375
0.7074
0.7105
0.7157
0.7142
0.7711
0.8139
0.7730
0.7726
0.7749
0.7390
0.7394
0.7790
0.7781
0.7295
0.7303
0.7266
0.7287
0.7251
0.7799
0.7811
0.7358
0.7346
0.7357
0.7343
0.7469
0.7466
0.7698
0.7291
0.7724
0.7677
0.7716
0.7445
0.7436
0.7064
0.7076
0.7241
0.7235
0.7800
0.7565
0.7867
0.7811
0.3155
0.3172
0.3377
0.3381
0.2938
0.2949
0.3109
0.3122
0.3562
0.7566
0.3555
0.3154
0.3165
0.3373
0.3375
0.2957
0.2967
0.3154
0.3155
0.3581
0.8222
0.3538
0.3178
0.3178
0.3379
0.3379
0.3013
0.3013
0.3141
0.3134
0.3725
0.8253
0.3680
0.3203
0.3203
0.3373
0.3376
0.2971
0.2980
0.3141
0.3147
0.3637
0.7848
0.3637
0.3187
0.3193
0.3384
0.3395
0.2991
0.3012
0.3140
0.3157
0.3654
0.7850
0.3634
0.6577
0.6574
0.6297
0.6308
0.6450
0.6436
0.6658
0.6665
0.6720
0.7913
0.6740
0.6565
0.6561
0.6369
0.6354
0.6454
0.6448
0.6680
0.6701
0.6766
0.7929
0.6777
0.6546
0.6571
0.6301
0.6317
0.6419
0.6420
0.6721
0.6744
0.6886
0.7759
0.6874
0.6565
0.6567
0.6293
0.6287
0.6427
0.6412
0.6752
0.6753
0.6900
0.7787
0.6897
0.6557
0.6549
0.6335
0.6315
0.6395
0.6384
0.6737
0.6738
0.6891
0.7398
0.7841
0.6901
0.7088
0.7099
0.7157
0.7151
0.7033
0.7047
0.7195
0.7185
0.7092
0.7419
0.7116
0.7105
0.7115
0.7208
0.7204
0.7160
0.7145
0.7144
0.7163
0.7057
0.7990
0.7068
0.7082
0.7097
0.7265
0.7265
0.7014
0.7030
0.7134
0.7136
0.7007
0.8003
0.7045
0.7067
0.7065
0.7129
0.7108
0.7004
0.7008
0.7066
0.7064
0.6989
0.7349
0.6987
0.7034
0.7015
0.7138
0.7143
0.7004
0.7007
0.7089
0.7068
0.7005
0.7361
0.7000
0.8010
0.8059
0.7964
0.7965
0.7506
0.7831
0.7515
0.7969
0.7998
0.7299
0.7339
0.8191
0.8191
0.7104
0.7125
0.7671
0.7846
0.7702
0.8175
0.8186
0.7822
0.7813
0.7802
0.7824
0.7700
0.7709
0.7420
0.7291
0.7424
0.8062
0.8080
0.7444
0.7454
0.8135
0.8145
0.7936
0.7943
0.7494
0.7328
0.7538
0.8001
0.8020
0.7258
0.7262
0.8126
0.8135
0.7123
0.7150
0.7634
0.8129
0.7627
0.8169
0.8204
0.7796
0.7814
0.7826
0.7842
0.7775
0.7806
0.7375
0.8158
0.7396
0.8029
0.8067
0.7438
0.7426
0.8095
0.8086
0.7973
0.7975
0.7566
0.7424
0.7580
0.7991
0.8016
0.7255
0.7237
0.8201
0.8217
0.7143
0.7166
0.7688
0.7420
0.7657
0.8222
0.8238
0.7850
0.7872
0.8266
0.8286
0.9968
1.0000
0.7336
0.8070
0.7356
0.8083
0.8118
0.7537
0.7530
0.8400
0.8418
0.8145
0.8148
0.5821
0.8068
0.5830
0.7962
0.7963
0.8405
0.8427
0.7530
0.7554
0.3325
0.3325
0.7121
0.7943
0.7152
0.8203
0.8213
0.7694
0.7687
0.8162
0.8182
0.9495
0.9543
0.7307
0.7953
0.7310
0.8044
0.8071
0.7569
0.7575
0.8456
0.8459
0.8132
0.8124
0.5826
0.7488
0.8207
0.5834
0.7844
0.7831
0.8468
0.8467
0.7595
0.7573
0.3366
0.3337
0.7104
0.7507
0.7126
0.8133
0.8152
0.7770
0.7789
0.8079
0.8133
0.9218
0.9261
0.7354
0.8185
0.7347
0.8066
0.8090
0.7489
0.7506
0.8214
0.8215
0.8012
0.8052
0.5720
0.8209
0.5736
0.7771
0.7773
0.8198
0.8216
0.7734
0.7748
0.3343
0.3326
0.7119
0.7196
0.7126
0.8053
0.8064
0.7600
0.7602
0.8095
0.8146
0.9157
0.9202
0.7228
0.7185
0.7221
0.7992
0.8022
0.7483
0.7479
0.8304
0.8304
0.7951
0.7995
0.5667
0.8137
0.5701
0.7830
0.7853
0.8309
0.8311
0.7535
0.7547
0.3315
0.3286
0.7154
0.8160
0.7165
0.8045
0.8063
0.7752
0.7782
0.8079
0.8096
0.9322
0.9364
0.7347
0.7193
0.7363
0.8029
0.8039
0.7645
0.7620
0.8286
0.8279
0.8067
0.8042
0.5688
0.7221
0.5707
0.7852
0.7869
0.8364
0.8358
0.7567
0.7566
0.3330
0.3298
0.7131
0.7622
0.8225
0.7167
0.7702
0.7722
0.7449
0.7465
0.7817
0.7845
0.7412
0.7436
0.7394
0.7635
0.7408
0.7602
0.7613
0.7450
0.7459
0.7540
0.7557
0.7534
0.7564
0.7753
0.8158
0.7789
0.7529
0.7529
0.7405
0.7413
0.7282
0.7293
0.7330
0.7351
0.6268
0.8148
0.6287
0.7715
0.7740
0.7450
0.7447
0.7823
0.7835
0.7399
0.7408
0.7327
0.7778
0.7332
0.7603
0.7629
0.7442
0.7454
0.7544
0.7550
0.7524
0.7536
0.7686
0.7779
0.7709
0.7557
0.7580
0.7382
0.7376
0.7338
0.7362
0.7382
0.7369
0.6234
0.7852
0.6260
0.7799
0.7819
0.7480
0.7499
0.7803
0.7844
0.7428
0.7434
0.7431
0.7870
0.7459
0.7673
0.7723
0.7408
0.7441
0.7543
0.7571
0.7371
0.7401
0.7779
0.7867
0.7831
0.7594
0.7645
0.7561
0.7576
0.7361
0.7352
0.7243
0.7301
0.6165
0.7894
0.6183
0.7731
0.7747
0.7450
0.7454
0.7826
0.7831
0.7347
0.7370
0.7362
0.7376
0.7811
0.7372
0.7672
0.7677
0.7427
0.7436
0.7428
0.7447
0.7263
0.7265
0.7713
0.7369
0.7756
0.7597
0.7617
0.7464
0.7492
0.7200
0.7227
0.7302
0.7303
0.6134
0.8029
0.6182
0.7719
0.7745
0.7377
0.7379
0.7830
0.7843
0.7402
0.7411
0.7349
0.8084
0.7382
0.7648
0.7643
0.7370
0.7381
0.7439
0.7453
0.7409
0.7432
0.7757
0.7290
0.7778
0.7599
0.7595
0.7441
0.7447
0.7251
0.7244
0.7256
0.7279
0.6201
0.7305
0.6202
0.7771
0.7798
0.7347
0.7369
0.7774
0.7772
0.7318
0.7321
0.7325
0.8005
0.7317
0.7800
0.7804
0.7422
0.7434
0.7337
0.7334
0.7445
0.7446
0.7842
0.8023
0.7854
0.7665
0.7684
0.7427
0.7432
0.7125
0.7141
0.7166
0.7185
0.7734
0.7861
0.7744
0.7823
0.7841
0.7402
0.7425
0.7678
0.7701
0.7196
0.7226
0.7265
0.7889
0.7276
0.7749
0.7764
0.7329
0.7341
0.7308
0.7327
0.7391
0.7414
0.7835
0.7533
0.7832
0.7839
0.7681
0.7697
0.7366
0.7370
0.7134
0.7140
0.7181
0.7179
0.7803
0.7556
0.7818
0.7820
0.7848
0.7500
0.7523
0.7780
0.7801
0.7268
0.7281
0.7249
0.8003
0.7253
0.7773
0.7822
0.7400
0.7421
0.7342
0.7364
0.7485
0.7498
0.7846
0.8019
0.7876
0.7682
0.7720
0.7400
0.7422
0.7111
0.7160
0.7289
0.7270
0.7755
0.7214
0.7803
0.7744
0.7775
0.7436
0.7443
0.7652
0.7667
0.7239
0.7245
0.7322
0.7201
0.7308
0.7738
0.7755
0.7352
0.7366
0.7315
0.7320
0.7414
0.7414
0.7719
0.8156
0.7771
0.7672
0.7695
0.7406
0.7399
0.7091
0.7130
0.7168
0.7159
0.7722
0.8161
0.7750
0.7747
0.7772
0.7402
0.7414
0.7807
0.7805
0.7304
0.7325
0.7275
0.7302
0.7268
0.7819
0.7837
0.7370
0.7368
0.7361
0.7358
0.7486
0.7493
0.7714
0.7314
0.7747
0.7689
0.7738
0.7460
0.7460
0.7077
0.7093
0.7260
0.7260
0.7794
0.7591
0.7901
0.7815
0.3169
0.3186
0.3390
0.3395
0.2949
0.2961
0.3126
0.3135
0.3552
0.7603
0.3547
0.3168
0.3179
0.3379
0.3383
0.2966
0.2976
0.3164
0.3169
0.3574
0.8253
0.3534
0.3192
0.3191
0.3391
0.3393
0.3023
0.3024
0.3152
0.3145
0.3723
0.8291
0.3683
0.3214
0.3216
0.3384
0.3386
0.2981
0.2988
0.3150
0.3158
0.3617
0.7882
0.3622
0.3199
0.3206
0.3399
0.3409
0.3001
0.3025
0.3150
0.3168
0.3635
0.7886
0.3620
0.6600
0.6602
0.6325
0.6338
0.6470
0.6459
0.6689
0.6704
0.6751
0.7941
0.6777
0.6596
0.6596
0.6394
0.6385
0.6480
0.6477
0.6716
0.6737
0.6803
0.7968
0.6816
0.6570
0.6598
0.6325
0.6341
0.6440
0.6443
0.6754
0.6780
0.6916
0.7786
0.6904
0.6591
0.6598
0.6319
0.6316
0.6450
0.6436
0.6781
0.6782
0.6936
0.7820
0.6933
0.6583
0.6581
0.6362
0.6344
0.6420
0.6412
0.6768
0.6774
0.6918
0.7406
0.7885
0.6930
0.7112
0.7128
0.7184
0.7183
0.7049
0.7074
0.7213
0.7211
0.7108
0.7432
0.7140
0.7122
0.7140
0.7230
0.7231
0.7172
0.7163
0.7169
0.7190
0.7087
0.8015
0.7105
0.7105
0.7124
0.7281
0.7288
0.7029
0.7055
0.7159
0.7166
0.7034
0.8035
0.7078
0.7062
0.7068
0.7143
0.7125
0.7014
0.7030
0.7081
0.7085
0.7005
0.7355
0.7013
0.7049
0.7038
0.7151
0.7166
0.7024
0.7033
0.7111
0.7095
0.7032
0.7381
0.7032
0.8033
0.8094
0.7988
0.8001
0.7510
0.7848
0.7530
0.7990
0.8030
0.7306
0.7354
0.8200
0.8211
0.7100
0.7128
0.7675
0.7870
0.7726
0.8205
0.8233
0.7849
0.7845
0.7823
0.7863
0.7732
0.7747
0.7422
0.7303
0.7736
0.7543
0.7568
0.7850
0.7853
0.7444
0.7469
0.7577
0.7577
0.7533
0.8090
0.7568
0.7559
0.7580
0.7510
0.7541
0.6956
0.6965
0.6186
0.6202
0.7843
0.7750
0.7869
0.7501
0.7531
0.7830
0.7836
0.7920
0.7907
0.7080
0.7095
0.8044
0.7768
0.8061
0.7593
0.7606
0.8250
0.8243
0.7471
0.7494
0.7682
0.7672
0.7829
0.8129
0.7852
0.7762
0.7751
0.7845
0.7848
0.7006
0.7012
0.6326
0.6352
0.7925
0.8218
0.7928
0.7931
0.7926
0.8670
0.8703
0.7266
0.7256
0.7308
0.7336
1.0000
0.7482
0.9956
0.8042
0.8063
0.8635
0.8633
0.7243
0.7245
0.8194
0.8210
0.5322
0.7516
0.5359
0.8341
0.8335
0.7514
0.7519
0.8302
0.8344
0.3252
0.3257
0.8422
0.7718
0.8430
0.7871
0.7892
0.8666
0.8702
0.7236
0.7245
0.7364
0.7380
0.9649
0.7729
0.9629
0.7991
0.8000
0.8613
0.8642
0.7336
0.7321
0.8354
0.8357
0.5326
0.7846
0.7516
0.5347
0.8265
0.8289
0.7621
0.7625
0.8299
0.8347
0.3292
0.3276
0.8445
0.7850
0.8476
0.7842
0.7867
0.8449
0.8520
0.7162
0.7214
0.7205
0.7233
0.9619
0.7746
0.9645
0.8013
0.8020
0.8751
0.8749
0.7204
0.7207
0.8302
0.8305
0.5276
0.7766
0.5299
0.8226
0.8262
0.7441
0.7452
0.8284
0.8322
0.3273
0.3266
0.8403
0.7842
0.8464
0.7822
0.7835
0.8211
0.8236
0.7164
0.7179
0.7247
0.7266
0.9131
0.7853
0.9140
0.7919
0.7935
0.8251
0.8288
0.7175
0.7176
0.7811
0.7839
0.5210
0.6976
0.5247
0.8115
0.8123
0.7368
0.7384
0.7888
0.7917
0.3242
0.3228
0.8234
0.6993
0.8251
0.7827
0.7832
0.8397
0.8415
0.7163
0.7181
0.7310
0.7327
0.9606
0.6338
0.9611
0.7984
0.7992
0.8683
0.8634
0.7169
0.7184
0.8281
0.8307
0.5223
0.6369
0.5255
0.8338
0.8343
0.7408
0.7424
0.8285
0.8308
0.3263
0.3243
0.8545
0.7929
0.7541
0.8553
0.7435
0.7447
0.7420
0.7421
0.7406
0.7399
0.7252
0.7283
0.7564
0.7960
0.7570
0.7392
0.7414
0.7432
0.7452
0.8095
0.8104
0.6916
0.6926
0.7371
0.7548
0.7372
0.7465
0.7458
0.7500
0.7531
0.6906
0.6916
0.7409
0.7411
0.5882
0.7554
0.5886
0.7461
0.7463
0.7476
0.7506
0.7391
0.7398
0.7263
0.7282
0.7529
0.7948
0.7552
0.7416
0.7426
0.7467
0.7488
0.7937
0.7992
0.6957
0.6999
0.7338
0.7971
0.7362
0.7416
0.7442
0.7561
0.7569
0.7011
0.7036
0.7393
0.7395
0.5798
0.7766
0.5815
0.7433
0.7440
0.7388
0.7415
0.7360
0.7382
0.7249
0.7268
0.7508
0.7824
0.7545
0.7419
0.7448
0.7385
0.7420
0.8038
0.8095
0.6921
0.6951
0.7368
0.7093
0.7368
0.7387
0.7434
0.7560
0.7553
0.6996
0.6986
0.7338
0.7384
0.5769
0.7117
0.5789
0.7455
0.7456
0.7387
0.7379
0.7383
0.7386
0.7221
0.7244
0.7512
0.8105
0.7842
0.7512
0.7478
0.7479
0.7420
0.7420
0.7899
0.7882
0.6908
0.6899
0.7358
0.8081
0.7382
0.7453
0.7476
0.7540
0.7549
0.7001
0.7014
0.7288
0.7325
0.5748
0.7630
0.5796
0.7430
0.7436
0.7329
0.7341
0.7420
0.7431
0.7277
0.7281
0.7464
0.7641
0.7481
0.7459
0.7451
0.7402
0.7436
0.8157
0.8171
0.6923
0.6936
0.7379
0.8208
0.7399
0.7472
0.7483
0.7576
0.7591
0.6977
0.6978
0.7300
0.7332
0.5804
0.8220
0.5797
0.7460
0.7474
0.7468
0.7502
0.7646
0.7643
0.7262
0.7284
0.7819
0.7488
0.7840
0.7618
0.7619
0.7585
0.7577
0.7698
0.7727
0.7843
0.7862
0.7524
0.7504
0.7531
0.7605
0.7606
0.7611
0.7649
0.7641
0.7701
0.7230
0.7264
0.7514
0.7747
0.7518
0.7524
0.7545
0.7389
0.7432
0.7719
0.7719
0.7172
0.7201
0.7781
0.7742
0.7811
0.7526
0.7543
0.7549
0.7538
0.7588
0.7630
0.7786
0.7795
0.7542
0.7904
0.7858
0.7527
0.7642
0.7664
0.7625
0.7643
0.7680
0.7682
0.7282
0.7298
0.7576
0.7902
0.7576
0.7500
0.7479
0.7386
0.7423
0.7598
0.7603
0.7187
0.7207
0.7745
0.7673
0.7776
0.7582
0.7577
0.7535
0.7575
0.7590
0.7633
0.7861
0.7871
0.7492
0.7683
0.7512
0.7605
0.7643
0.7686
0.7676
0.7668
0.7700
0.7310
0.7294
0.7488
0.7898
0.7501
0.7385
0.7400
0.7392
0.7393
0.7473
0.7486
0.7071
0.7074
0.7776
0.7909
0.7782
0.7400
0.7416
0.7429
0.7442
0.7643
0.7650
0.7543
0.7575
0.7354
0.6981
0.7389
0.7441
0.7477
0.7439
0.7446
0.7373
0.7433
0.7135
0.7137
0.7394
0.6988
0.7407
0.7414
0.7435
0.7403
0.7407
0.7671
0.7673
0.7264
0.7251
0.7839
0.6377
0.7846
0.7615
0.7613
0.7432
0.7426
0.7731
0.7743
0.7868
0.7880
0.7366
0.6386
0.7384
0.7644
0.7662
0.7743
0.7734
0.7667
0.7732
0.7305
0.7295
0.7533
0.7942
0.7864
0.7533
0.3035
0.3006
0.3102
0.3113
0.2855
0.2873
0.2844
0.2865
0.3238
0.7971
0.3241
0.2984
0.2988
0.3092
0.3099
0.2896
0.2910
0.2851
0.2868
0.3265
0.7548
0.3228
0.2983
0.2988
0.3106
0.3094
0.2932
0.2939
0.2839
0.2835
0.3375
0.7578
0.3343
0.3037
0.3033
0.3099
0.3104
0.2885
0.2899
0.2839
0.2844
0.3265
0.7872
0.3272
0.2958
0.2964
0.3099
0.3109
0.2896
0.2921
0.2838
0.2861
0.3305
0.7909
0.3290
0.6335
0.6339
0.6247
0.6253
0.6275
0.6270
0.6530
0.6528
0.6406
0.7835
0.6415
0.6374
0.6370
0.6303
0.6282
0.6286
0.6286
0.6506
0.6522
0.6380
0.7865
0.6392
0.6330
0.6352
0.6241
0.6261
0.6253
0.6251
0.6597
0.6619
0.6404
0.7094
0.6408
0.6320
0.6326
0.6251
0.6245
0.6268
0.6250
0.6636
0.6638
0.6393
0.7133
0.6392
0.6329
0.6323
0.6294
0.6278
0.6271
0.6264
0.6591
0.6590
0.6384
0.8041
0.7898
0.6402
0.7620
0.7614
0.7643
0.7647
0.7451
0.7504
0.7589
0.7569
0.7553
0.8078
0.7601
0.7511
0.7584
0.7579
0.7564
0.7502
0.7511
0.7519
0.7519
0.7575
0.7585
0.7577
0.7605
0.7598
0.7667
0.7626
0.7374
0.7432
0.7527
0.7527
0.7559
0.7625
0.7542
0.7308
0.7328
0.7332
0.7333
0.7193
0.7243
0.7260
0.7277
0.7280
0.8102
0.7303
0.7535
0.7580
0.7652
0.7666
0.7419
0.7456
0.7628
0.7588
0.7562
0.8131
0.7578
0.7451
0.7496
0.7639
0.7649
0.7693
0.7152
0.7768
0.7677
0.7694
0.7746
0.7807
0.6955
0.6984
0.6297
0.6315
0.7889
0.7164
0.7942
0.7510
0.7547
0.7798
0.7830
0.7575
0.7612
0.7079
0.7073
0.7707
0.8086
0.7847
0.8990
0.8979
0.7821
0.7826
0.9506
0.9533
0.8021
0.8012
0.8384
0.7703
0.8397
0.8987
0.9012
0.7812
0.7800
0.8227
0.8245
0.7182
0.7201
0.8238
0.8763
0.8234
0.8996
0.9041
0.8354
0.8357
0.8608
0.8612
0.8101
0.8115
0.7678
0.8780
0.7670
0.8941
0.8961
0.7676
0.7671
0.9630
0.9643
0.8106
0.8084
0.8286
0.7708
0.8281
0.8768
0.8798
0.7685
0.7660
0.8300
0.8293
0.7298
0.7305
0.8151
0.7709
0.8123
0.8201
0.8215
0.7742
0.7751
0.8553
0.8571
0.8044
0.8070
0.7482
1.0000
0.7483
0.8320
0.8316
0.7551
0.7556
0.8558
0.8563
0.8388
0.8375
0.5434
0.9960
0.5443
0.7917
0.7921
0.8567
0.8559
0.8011
0.8041
0.3293
0.3290
0.7319
0.8177
0.7334
0.8297
0.8295
0.7657
0.7675
0.8490
0.8528
0.8105
0.8101
0.7464
0.8175
0.7463
0.8205
0.8218
0.7630
0.7643
0.8490
0.8465
0.8422
0.8441
0.5444
0.8284
0.9131
0.5456
0.7998
0.8008
0.8529
0.8525
0.8173
0.8163
0.3321
0.3295
0.7329
0.8254
0.7351
0.8050
0.8120
0.7622
0.7634
0.8395
0.8473
0.8033
0.8032
0.7333
0.8730
0.7337
0.8087
0.8110
0.7411
0.7432
0.8291
0.8309
0.8250
0.8280
0.5373
0.8779
0.5381
0.7766
0.7763
0.8359
0.8348
0.8030
0.8015
0.3296
0.3278
0.7247
0.7553
0.7256
0.8077
0.8111
0.7525
0.7537
0.8597
0.8665
0.8036
0.8066
0.7381
0.7540
0.7362
0.8110
0.8150
0.7495
0.7489
0.8424
0.8399
0.8150
0.8183
0.5271
0.7998
0.5299
0.7953
0.7965
0.8314
0.8325
0.8165
0.8156
0.3254
0.3229
0.7286
0.8020
0.7303
0.8077
0.8099
0.7600
0.7613
0.8602
0.8653
0.8066
0.8099
0.7348
0.7277
0.7347
0.8055
0.8070
0.7508
0.7513
0.8403
0.8412
0.8257
0.8245
0.5309
0.7302
0.5338
0.7832
0.7819
0.8392
0.8372
0.8083
0.8096
0.3270
0.3243
0.7223
0.8000
0.9137
0.7251
0.8661
0.8669
0.8064
0.8068
0.8770
0.8805
0.8061
0.8089
0.7858
0.7992
0.7894
0.8574
0.8570
0.8002
0.8031
0.7903
0.7890
0.7595
0.7602
0.8790
0.9131
0.8810
0.8324
0.8331
0.8028
0.8039
0.7571
0.7576
0.7967
0.7970
0.6424
0.9149
0.6439
0.8695
0.8709
0.8115
0.8113
0.8859
0.8867
0.8007
0.8035
0.7879
0.8313
0.7901
0.8552
0.8590
0.8151
0.8162
0.7899
0.7907
0.7581
0.7613
0.8723
0.8307
0.8752
0.8484
0.8506
0.7993
0.8003
0.7665
0.7660
0.8019
0.8029
0.6291
0.8502
0.6316
0.8619
0.8639
0.7989
0.8004
0.8699
0.8730
0.7987
0.8012
0.7844
0.8530
0.7874
0.8625
0.8625
0.7922
0.7970
0.7767
0.7792
0.7679
0.7673
0.8715
0.7920
0.8760
0.8424
0.8472
0.8091
0.8088
0.7587
0.7566
0.7853
0.7908
0.6260
0.7947
0.6274
0.8674
0.8696
0.8053
0.8078
0.8829
0.8839
0.8025
0.8068
0.7878
0.7749
0.8388
0.7911
0.8602
0.8616
0.8011
0.8041
0.7903
0.7912
0.7647
0.7631
0.8769
0.7756
0.8815
0.8591
0.8607
0.8142
0.8159
0.7709
0.7725
0.7906
0.7952
0.6238
0.8809
0.6289
0.8724
0.8724
0.8019
0.8034
0.8817
0.8824
0.8073
0.8106
0.7866
0.8822
0.7898
0.8632
0.8623
0.8025
0.8047
0.7820
0.7817
0.7642
0.7631
0.8840
0.7656
0.8836
0.8613
0.8596
0.8098
0.8114
0.7691
0.7690
0.7928
0.7958
0.6287
0.7667
0.6287
0.8595
0.8580
0.8015
0.8040
0.8453
0.8435
0.7849
0.7875
0.7719
0.9612
0.7743
0.8522
0.8546
0.7960
0.7971
0.7786
0.7783
0.7922
0.7930
0.8564
0.9628
0.8553
0.8395
0.8411
0.8014
0.8013
0.7443
0.7472
0.7792
0.7788
0.8532
0.8135
0.8525
0.8520
0.8527
0.8024
0.8040
0.8393
0.8400
0.7767
0.7784
0.7746
0.8134
0.7772
0.8519
0.8532
0.7993
0.7977
0.7760
0.7785
0.7940
0.7918
0.8555
0.8299
0.8383
0.8553
0.8474
0.8490
0.7901
0.7919
0.7470
0.7503
0.7788
0.7784
0.8534
0.8310
0.8544
0.8484
0.8505
0.7988
0.8014
0.8368
0.8385
0.7740
0.7728
0.7617
0.8783
0.7635
0.8508
0.8519
0.7849
0.7875
0.7768
0.7786
0.7864
0.7884
0.8458
0.8778
0.8470
0.8502
0.8504
0.7873
0.7869
0.7454
0.7465
0.7667
0.7625
0.8462
0.7659
0.8455
0.8680
0.8697
0.8013
0.8030
0.8524
0.8533
0.7894
0.7901
0.7775
0.7651
0.7787
0.8677
0.8671
0.8038
0.8058
0.7852
0.7873
0.7943
0.7941
0.8632
0.8237
0.8648
0.8685
0.8680
0.8012
0.8005
0.7713
0.7735
0.7808
0.7793
0.8645
0.8248
0.8651
0.8701
0.8700
0.8021
0.8025
0.8459
0.8447
0.7740
0.7752
0.7686
0.7421
0.7695
0.8541
0.8538
0.8090
0.8084
0.7818
0.7806
0.7876
0.7872
0.8694
0.7426
0.8684
0.8485
0.8513
0.7974
0.7960
0.7546
0.7568
0.7648
0.7634
0.8423
0.8095
0.8558
0.8435
0.2923
0.2942
0.3209
0.3212
0.2860
0.2876
0.2905
0.2929
0.3524
0.8095
0.3514
0.2932
0.2944
0.3191
0.3174
0.2872
0.2886
0.2939
0.2949
0.3566
0.9049
0.3537
0.2940
0.2946
0.3172
0.3178
0.2917
0.2924
0.2907
0.2898
0.3667
0.9058
0.3631
0.2956
0.2958
0.3184
0.3192
0.2886
0.2898
0.2903
0.2915
0.3602
0.8285
0.3596
0.2939
0.2945
0.3191
0.3201
0.2904
0.2929
0.2903
0.2923
0.3602
0.8282
0.3585
0.6705
0.6712
0.6510
0.6525
0.6598
0.6603
0.6806
0.6813
0.6830
0.8618
0.6854
0.6707
0.6713
0.6573
0.6570
0.6628
0.6632
0.6737
0.6770
0.6867
0.8606
0.6874
0.6689
0.6709
0.6562
0.6581
0.6603
0.6608
0.6836
0.6858
0.6954
0.8027
0.6952
0.6684
0.6698
0.6543
0.6537
0.6596
0.6582
0.6859
0.6858
0.6964
0.8042
0.6969
0.6701
0.6694
0.6572
0.6565
0.6591
0.6588
0.6808
0.6812
0.6957
0.7647
0.8558
0.6963
0.7694
0.7668
0.7749
0.7739
0.7631
0.7622
0.7672
0.7699
0.7461
0.7670
0.7492
0.7727
0.7718
0.7797
0.7827
0.7642
0.7661
0.7698
0.7711
0.7611
0.8739
0.7603
0.7651
0.7664
0.7852
0.7864
0.7605
0.7605
0.7667
0.7684
0.7387
0.8733
0.7444
0.7783
0.7793
0.7949
0.7936
0.7811
0.7808
0.7844
0.7844
0.7596
0.7652
0.7604
0.7760
0.7749
0.7843
0.7836
0.7743
0.7719
0.7744
0.7732
0.7537
0.7635
0.7577
0.9635
0.9675
0.8081
0.8073
0.8175
0.7967
0.8178
0.8721
0.8749
0.7500
0.7531
0.8155
0.8155
0.7284
0.7303
0.8163
0.8010
0.8198
0.9124
0.9156
0.8424
0.8418
0.8690
0.8671
0.8053
0.8026
0.7848
0.7697
0.7749
0.7547
0.7579
0.7852
0.7862
0.7441
0.7475
0.7599
0.7611
0.7529
0.8125
0.7574
0.7563
0.7595
0.7515
0.7554
0.6969
0.6983
0.6202
0.6223
0.7848
0.7773
0.7882
0.7508
0.7542
0.7851
0.7864
0.7934
0.7928
0.7096
0.7120
0.8055
0.7796
0.8086
0.7593
0.7615
0.8260
0.8263
0.7470
0.7501
0.7702
0.7701
0.7858
0.8139
0.7860
0.7763
0.7763
0.7852
0.7867
0.7014
0.7028
0.6341
0.6365
0.7937
0.8240
0.7948
0.7933
0.7936
0.8707
0.8753
0.7255
0.7254
0.7318
0.7356
0.9956
0.7483
1.0000
0.8031
0.8062
0.8649
0.8658
0.7239
0.7247
0.8179
0.8201
0.5334
0.7526
0.5377
0.8364
0.8372
0.7519
0.7525
0.8323
0.8368
0.3245
0.3252
0.8455
0.7743
0.8474
0.7873
0.7906
0.8702
0.8746
0.7228
0.7242
0.7379
0.7403
0.9649
0.7764
0.9653
0.7977
0.7996
0.8640
0.8685
0.7332
0.7322
0.8352
0.8349
0.5338
0.7850
0.7525
0.5363
0.8270
0.8302
0.7614
0.7631
0.8303
0.8360
0.3289
0.3278
0.8437
0.7856
0.8490
0.7836
0.7871
0.8472
0.8548
0.7146
0.7207
0.7202
0.7236
0.9614
0.7773
0.9682
0.8000
0.8021
0.8767
0.8790
0.7198
0.7213
0.8282
0.8296
0.5289
0.7805
0.5314
0.8217
0.8263
0.7446
0.7466
0.8311
0.8354
0.3262
0.3263
0.8411
0.7865
0.8490
0.7817
0.7843
0.8208
0.8250
0.7147
0.7170
0.7250
0.7276
0.9103
0.7874
0.9135
0.7909
0.7935
0.8264
0.8310
0.7169
0.7177
0.7784
0.7821
0.5229
0.6993
0.5272
0.8103
0.8121
0.7360
0.7387
0.7870
0.7907
0.3233
0.3222
0.8244
0.7014
0.8277
0.7818
0.7836
0.8417
0.8440
0.7145
0.7169
0.7320
0.7345
0.9614
0.6356
0.9642
0.7966
0.7982
0.8717
0.8695
0.7160
0.7180
0.8246
0.8291
0.5236
0.6390
0.5270
0.8326
0.8348
0.7405
0.7430
0.8279
0.8319
0.3256
0.3238
0.8563
0.7926
0.7558
0.8580
0.7437
0.7458
0.7420
0.7432
0.7415
0.7413
0.7253
0.7295
0.7587
0.7970
0.7600
0.7396
0.7425
0.7440
0.7467
0.8086
0.8113
0.6933
0.6950
0.7381
0.7558
0.7387
0.7462
0.7463
0.7492
0.7528
0.6912
0.6926
0.7414
0.7424
0.5890
0.7575
0.5897
0.7468
0.7479
0.7482
0.7517
0.7402
0.7414
0.7270
0.7293
0.7551
0.7957
0.7582
0.7428
0.7443
0.7459
0.7488
0.7948
0.8016
0.6961
0.7013
0.7336
0.7992
0.7369
0.7421
0.7453
0.7562
0.7572
0.7017
0.7050
0.7387
0.7398
0.5808
0.7767
0.5828
0.7442
0.7453
0.7390
0.7430
0.7372
0.7399
0.7251
0.7278
0.7528
0.7840
0.7576
0.7418
0.7451
0.7384
0.7429
0.8048
0.8115
0.6927
0.6966
0.7374
0.7122
0.7382
0.7389
0.7446
0.7545
0.7545
0.7002
0.7000
0.7334
0.7388
0.5776
0.7149
0.5798
0.7456
0.7467
0.7385
0.7387
0.7383
0.7391
0.7225
0.7255
0.7529
0.8111
0.7858
0.7533
0.7476
0.7486
0.7417
0.7427
0.7900
0.7891
0.6916
0.6913
0.7356
0.8101
0.7386
0.7453
0.7484
0.7529
0.7548
0.7004
0.7024
0.7289
0.7330
0.5760
0.7635
0.5809
0.7426
0.7442
0.7325
0.7346
0.7416
0.7439
0.7279
0.7289
0.7477
0.7654
0.7502
0.7458
0.7458
0.7393
0.7436
0.8152
0.8173
0.6931
0.6954
0.7381
0.8217
0.7408
0.7473
0.7493
0.7563
0.7586
0.6983
0.6992
0.7298
0.7335
0.5812
0.8243
0.5808
0.7457
0.7475
0.7469
0.7506
0.7669
0.7679
0.7260
0.7289
0.7836
0.7492
0.7866
0.7637
0.7643
0.7598
0.7602
0.7706
0.7747
0.7862
0.7888
0.7533
0.7518
0.7548
0.7649
0.7653
0.7618
0.7665
0.7652
0.7725
0.7223
0.7262
0.7506
0.7775
0.7523
0.7536
0.7567
0.7388
0.7438
0.7745
0.7750
0.7188
0.7221
0.7796
0.7776
0.7838
0.7539
0.7567
0.7538
0.7537
0.7603
0.7658
0.7790
0.7807
0.7554
0.7889
0.7881
0.7547
0.7652
0.7678
0.7626
0.7651
0.7693
0.7712
0.7277
0.7305
0.7588
0.7898
0.7597
0.7513
0.7499
0.7387
0.7429
0.7618
0.7635
0.7181
0.7208
0.7764
0.7677
0.7799
0.7583
0.7590
0.7533
0.7579
0.7596
0.7647
0.7890
0.7905
0.7504
0.7699
0.7532
0.7608
0.7656
0.7675
0.7671
0.7665
0.7712
0.7330
0.7322
0.7497
0.7914
0.7519
0.7382
0.7403
0.7395
0.7405
0.7466
0.7487
0.7072
0.7083
0.7799
0.7934
0.7817
0.7398
0.7420
0.7420
0.7445
0.7652
0.7668
0.7540
0.7585
0.7346
0.7000
0.7389
0.7436
0.7480
0.7431
0.7447
0.7380
0.7449
0.7133
0.7144
0.7393
0.7010
0.7411
0.7413
0.7439
0.7400
0.7416
0.7690
0.7698
0.7275
0.7273
0.7867
0.6392
0.7883
0.7627
0.7639
0.7419
0.7422
0.7741
0.7766
0.7887
0.7911
0.7365
0.6406
0.7390
0.7641
0.7672
0.7744
0.7735
0.7668
0.7747
0.7316
0.7319
0.7543
0.7956
0.7870
0.7550
0.3048
0.3023
0.3096
0.3108
0.2855
0.2874
0.2838
0.2860
0.3251
0.7994
0.3255
0.2995
0.3002
0.3088
0.3095
0.2892
0.2908
0.2850
0.2867
0.3270
0.7554
0.3235
0.2993
0.3002
0.3097
0.3090
0.2929
0.2937
0.2828
0.2826
0.3382
0.7596
0.3351
0.3043
0.3043
0.3098
0.3104
0.2888
0.2902
0.2821
0.2838
0.3266
0.7889
0.3275
0.2969
0.2976
0.3094
0.3105
0.2898
0.2924
0.2828
0.2852
0.3308
0.7937
0.3296
0.6353
0.6364
0.6265
0.6274
0.6290
0.6291
0.6552
0.6554
0.6429
0.7847
0.6441
0.6391
0.6393
0.6316
0.6302
0.6304
0.6310
0.6539
0.6559
0.6406
0.7886
0.6420
0.6353
0.6381
0.6258
0.6280
0.6273
0.6274
0.6614
0.6645
0.6421
0.7118
0.6434
0.6340
0.6350
0.6266
0.6265
0.6288
0.6277
0.6649
0.6658
0.6413
0.7164
0.6419
0.6348
0.6347
0.6310
0.6298
0.6285
0.6286
0.6608
0.6614
0.6403
0.8060
0.7913
0.6425
0.7617
0.7626
0.7677
0.7682
0.7487
0.7548
0.7615
0.7602
0.7588
0.8107
0.7639
0.7528
0.7612
0.7632
0.7620
0.7532
0.7549
0.7562
0.7566
0.7608
0.7590
0.7624
0.7609
0.7604
0.7682
0.7667
0.7404
0.7474
0.7551
0.7554
0.7605
0.7634
0.7605
0.7297
0.7320
0.7329
0.7339
0.7181
0.7243
0.7259
0.7281
0.7292
0.8101
0.7315
0.7537
0.7590
0.7659
0.7684
0.7422
0.7469
0.7650
0.7622
0.7579
0.8148
0.7612
0.7451
0.7508
0.7670
0.7689
0.7692
0.7175
0.7774
0.7680
0.7705
0.7756
0.7823
0.6970
0.7001
0.6312
0.6334
0.7908
0.7193
0.7971
0.7515
0.7564
0.7820
0.7856
0.7569
0.7618
0.7098
0.7100
0.7707
0.8109
0.8033
0.8461
0.8469
0.8021
0.8071
0.8337
0.8331
0.8005
0.8009
0.8124
0.7638
0.8108
0.8514
0.8502
0.7758
0.7752
0.7560
0.7570
0.6752
0.6786
0.8101
0.8391
0.8087
0.8393
0.8412
0.8503
0.8493
0.7986
0.7993
0.7617
0.7636
0.7659
0.8446
0.7697
0.8471
0.8467
0.7832
0.7817
0.8285
0.8279
0.8082
0.8082
0.7813
0.7770
0.7821
0.8370
0.8437
0.7556
0.7570
0.7655
0.7653
0.6866
0.6894
0.7832
0.7793
0.7831
0.9523
0.9532
0.8030
0.8019
0.8469
0.8459
0.8058
0.8083
0.8042
0.8320
0.8031
1.0000
0.9956
0.7871
0.7880
0.8473
0.8495
0.8629
0.8635
0.5542
0.8321
0.5561
0.8754
0.8778
0.8786
0.8779
0.8033
0.8039
0.3335
0.3338
0.7667
0.8193
0.7671
0.9541
0.9508
0.7773
0.7789
0.8561
0.8574
0.8147
0.8168
0.7967
0.8212
0.7977
0.9603
0.9604
0.7802
0.7807
0.8573
0.8561
0.8545
0.8528
0.5545
0.7840
0.8451
0.5556
0.8958
0.8947
0.8877
0.8881
0.7984
0.7976
0.3368
0.3347
0.7622
0.7828
0.7646
0.9450
0.9459
0.7819
0.7873
0.8358
0.8379
0.7947
0.7994
0.7971
0.8211
0.7987
0.9472
0.9503
0.7888
0.7894
0.8338
0.8349
0.8511
0.8535
0.5489
0.8253
0.5495
0.8737
0.8721
0.8611
0.8620
0.7999
0.7993
0.3336
0.3324
0.7587
0.7512
0.7611
0.9296
0.9311
0.8139
0.8074
0.8417
0.8392
0.7955
0.7989
0.8336
0.7523
0.8285
0.9439
0.9480
0.8252
0.8249
0.8417
0.8398
0.8713
0.8718
0.5397
0.7681
0.5432
0.9222
0.9182
0.8625
0.8632
0.8311
0.8296
0.3295
0.3278
0.7974
0.7685
0.7979
0.9219
0.9236
0.7903
0.7903
0.8399
0.8371
0.8025
0.8060
0.7990
0.6927
0.7991
0.9496
0.9464
0.7977
0.7985
0.8401
0.8419
0.8582
0.8573
0.5426
0.6952
0.5463
0.9005
0.8933
0.8680
0.8691
0.7992
0.8018
0.3321
0.3297
0.7661
0.7809
0.8476
0.7697
0.8156
0.8139
0.7720
0.7715
0.8051
0.8066
0.7736
0.7785
0.7927
0.7822
0.7976
0.8094
0.8105
0.7740
0.7783
0.8041
0.8040
0.7232
0.7238
0.7998
0.8462
0.8030
0.7985
0.7980
0.7761
0.7774
0.7213
0.7222
0.7776
0.7770
0.6023
0.8443
0.6029
0.8201
0.8198
0.7767
0.7773
0.8085
0.8099
0.7758
0.7775
0.7930
0.8401
0.7951
0.8151
0.8159
0.7842
0.7862
0.7881
0.7897
0.7231
0.7262
0.8023
0.8396
0.8013
0.7968
0.7991
0.7681
0.7690
0.7299
0.7309
0.7743
0.7762
0.5939
0.7909
0.5961
0.8120
0.8135
0.7642
0.7685
0.8065
0.8091
0.7712
0.7725
0.7854
0.7952
0.7904
0.8075
0.8115
0.7630
0.7701
0.7947
0.7982
0.7255
0.7264
0.7991
0.7656
0.8018
0.8044
0.8098
0.7845
0.7837
0.7251
0.7234
0.7598
0.7649
0.5909
0.7693
0.5923
0.8126
0.8127
0.7726
0.7720
0.8118
0.8106
0.7734
0.7733
0.7824
0.7589
0.8483
0.7849
0.8152
0.8149
0.7742
0.7734
0.8301
0.8294
0.7207
0.7181
0.8041
0.7586
0.8062
0.8109
0.8112
0.7889
0.7891
0.7275
0.7289
0.7630
0.7687
0.5854
0.8532
0.5913
0.8170
0.8164
0.7654
0.7657
0.8117
0.8113
0.7794
0.7791
0.7834
0.8522
0.7863
0.8157
0.8126
0.7744
0.7740
0.8089
0.8062
0.7240
0.7233
0.8048
0.7556
0.8050
0.8148
0.8126
0.7850
0.7864
0.7273
0.7267
0.7652
0.7673
0.5914
0.7566
0.5908
0.8173
0.8150
0.7798
0.7837
0.7979
0.7964
0.7614
0.7667
0.7935
0.8217
0.7971
0.7942
0.8000
0.7589
0.7595
0.7889
0.7908
0.7496
0.7523
0.7929
0.8219
0.7959
0.7838
0.7885
0.7688
0.7665
0.7430
0.7442
0.7664
0.7637
0.7988
0.8187
0.7978
0.7876
0.7940
0.7623
0.7669
0.7901
0.7927
0.7556
0.7563
0.7899
0.8216
0.7947
0.7903
0.7944
0.7551
0.7517
0.7791
0.7849
0.7476
0.7477
0.7952
0.7827
0.8495
0.7981
0.7843
0.7894
0.7576
0.7573
0.7383
0.7433
0.7573
0.7561
0.7899
0.7819
0.7926
0.7929
0.7966
0.7660
0.7679
0.7938
0.7970
0.7506
0.7455
0.7749
0.8645
0.7797
0.7948
0.8012
0.7556
0.7601
0.7718
0.7761
0.7511
0.7548
0.7922
0.8643
0.7992
0.7881
0.7917
0.7584
0.7605
0.7473
0.7524
0.7501
0.7428
0.7839
0.7466
0.7855
0.8169
0.8165
0.7722
0.7728
0.8232
0.8238
0.7647
0.7632
0.7947
0.7450
0.7937
0.8222
0.8207
0.7714
0.7730
0.7882
0.7898
0.7829
0.7833
0.8115
0.7589
0.8152
0.8288
0.8270
0.7740
0.7722
0.7674
0.7678
0.7612
0.7578
0.8159
0.7594
0.8183
0.8169
0.8175
0.7724
0.7731
0.8004
0.8024
0.7413
0.7438
0.7923
0.7053
0.7901
0.7971
0.7993
0.7816
0.7767
0.8011
0.7991
0.7588
0.7597
0.8155
0.7070
0.8160
0.7906
0.7942
0.7583
0.7619
0.7480
0.7517
0.7444
0.7400
0.7897
0.7816
0.7926
0.7905
0.3215
0.3239
0.3420
0.3425
0.2942
0.2957
0.3132
0.3156
0.3426
0.7841
0.3420
0.3173
0.3199
0.3385
0.3392
0.2967
0.2985
0.3152
0.3161
0.3488
0.8440
0.3495
0.3188
0.3203
0.3403
0.3399
0.2998
0.3005
0.3126
0.3119
0.3578
0.8475
0.3553
0.3203
0.3210
0.3404
0.3406
0.2958
0.2973
0.3141
0.3149
0.3501
0.8471
0.3507
0.3198
0.3209
0.3402
0.3413
0.2979
0.3004
0.3131
0.3153
0.3514
0.8496
0.3501
0.6382
0.6383
0.6238
0.6252
0.6322
0.6321
0.6500
0.6502
0.6661
0.7839
0.6685
0.6414
0.6419
0.6299
0.6292
0.6332
0.6332
0.6507
0.6530
0.6601
0.7859
0.6632
0.6352
0.6383
0.6278
0.6299
0.6322
0.6319
0.6541
0.6566
0.6745
0.7608
0.6749
0.6345
0.6357
0.6274
0.6274
0.6317
0.6301
0.6575
0.6581
0.6720
0.7634
0.6724
0.6357
0.6351
0.6310
0.6302
0.6296
0.6288
0.6527
0.6527
0.6719
0.7734
0.7922
0.6736
0.7297
0.7317
0.7359
0.7331
0.7303
0.7310
0.7399
0.7405
0.7245
0.7717
0.7255
0.7332
0.7372
0.7351
0.7377
0.7209
0.7231
0.7306
0.7345
0.7224
0.8292
0.7215
0.7222
0.7282
0.7335
0.7377
0.7246
0.7249
0.7286
0.7305
0.7118
0.8324
0.7186
0.7408
0.7408
0.7633
0.7614
0.7539
0.7572
0.7542
0.7554
0.7438
0.7644
0.7420
0.7422
0.7418
0.7329
0.7345
0.7394
0.7347
0.7312
0.7323
0.7333
0.7662
0.7351
0.8146
0.8182
0.8072
0.8091
0.7744
0.7756
0.7759
0.8362
0.8386
0.7481
0.7497
0.7608
0.7630
0.6854
0.6877
0.7791
0.7769
0.7832
0.8399
0.8393
0.8541
0.8539
0.8299
0.8273
0.7580
0.7563
0.8019
0.7597
0.8035
0.8455
0.8474
0.8027
0.8084
0.8328
0.8338
0.8013
0.8027
0.8117
0.7653
0.8119
0.8505
0.8511
0.7777
0.7784
0.7550
0.7572
0.6743
0.6780
0.8097
0.8430
0.8099
0.8386
0.8416
0.8498
0.8507
0.8004
0.8016
0.7629
0.7661
0.7662
0.8494
0.7707
0.8463
0.8475
0.7832
0.7830
0.8268
0.8282
0.8092
0.8100
0.7815
0.7790
0.7831
0.8373
0.8448
0.7581
0.7608
0.7650
0.7659
0.6854
0.6888
0.7833
0.7823
0.7845
0.9497
0.9535
0.8068
0.8069
0.8450
0.8452
0.8081
0.8118
0.8063
0.8316
0.8062
0.9956
1.0000
0.7908
0.7927
0.8477
0.8507
0.8636
0.8670
0.5538
0.8340
0.5560
0.8800
0.8835
0.8791
0.8801
0.8071
0.8088
0.3343
0.3348
0.7670
0.8195
0.7683
0.9517
0.9513
0.7814
0.7839
0.8535
0.8558
0.8154
0.8183
0.7970
0.8226
0.7998
0.9617
0.9654
0.7835
0.7850
0.8576
0.8575
0.8575
0.8572
0.5543
0.7856
0.8450
0.5559
0.9015
0.9019
0.8889
0.8914
0.8016
0.8025
0.3381
0.3363
0.7628
0.7854
0.7659
0.9454
0.9482
0.7843
0.7902
0.8315
0.8354
0.7947
0.8001
0.7976
0.8236
0.8000
0.9495
0.9553
0.7925
0.7940
0.8339
0.8360
0.8548
0.8575
0.5486
0.8292
0.5503
0.8780
0.8777
0.8624
0.8645
0.8026
0.8041
0.3341
0.3333
0.7588
0.7539
0.7617
0.9300
0.9330
0.8163
0.8112
0.8387
0.8377
0.7949
0.7995
0.8320
0.7561
0.8283
0.9448
0.9507
0.8285
0.8294
0.8408
0.8399
0.8728
0.8747
0.5398
0.7698
0.5434
0.9215
0.9203
0.8620
0.8643
0.8315
0.8316
0.3305
0.3287
0.7989
0.7718
0.8008
0.9230
0.9261
0.7924
0.7938
0.8367
0.8356
0.8023
0.8071
0.7990
0.6922
0.7999
0.9510
0.9490
0.8010
0.8031
0.8395
0.8422
0.8601
0.8610
0.5423
0.6954
0.5465
0.9038
0.8983
0.8671
0.8699
0.8008
0.8047
0.3328
0.3310
0.7672
0.7822
0.8489
0.7714
0.8171
0.8169
0.7729
0.7735
0.8060
0.8085
0.7727
0.7788
0.7944
0.7849
0.7999
0.8107
0.8130
0.7754
0.7807
0.8033
0.8038
0.7233
0.7248
0.8001
0.8459
0.8044
0.8014
0.8019
0.7775
0.7798
0.7226
0.7238
0.7798
0.7801
0.6012
0.8460
0.6024
0.8219
0.8225
0.7783
0.7798
0.8089
0.8110
0.7752
0.7779
0.7943
0.8436
0.7974
0.8173
0.8189
0.7854
0.7882
0.7883
0.7904
0.7243
0.7283
0.8023
0.8447
0.8029
0.7991
0.8024
0.7702
0.7721
0.7316
0.7334
0.7762
0.7788
0.5929
0.7946
0.5955
0.8130
0.8158
0.7649
0.7704
0.8063
0.8104
0.7713
0.7730
0.7864
0.7988
0.7922
0.8097
0.8143
0.7633
0.7712
0.7936
0.7984
0.7256
0.7279
0.7996
0.7694
0.8034
0.8062
0.8126
0.7857
0.7858
0.7258
0.7250
0.7599
0.7662
0.5898
0.7738
0.5914
0.8134
0.8147
0.7727
0.7731
0.8113
0.8117
0.7721
0.7728
0.7827
0.7605
0.8508
0.7861
0.8164
0.8169
0.7740
0.7740
0.8284
0.8288
0.7207
0.7189
0.8038
0.7612
0.8074
0.8118
0.8131
0.7899
0.7907
0.7277
0.7300
0.7631
0.7695
0.5847
0.8543
0.5907
0.8176
0.8186
0.7655
0.7666
0.8121
0.8132
0.7786
0.7792
0.7837
0.8552
0.7874
0.8167
0.8146
0.7744
0.7747
0.8080
0.8067
0.7236
0.7237
0.8049
0.7581
0.8062
0.8157
0.8150
0.7862
0.7878
0.7285
0.7286
0.7648
0.7678
0.5909
0.7601
0.5905
0.8187
0.8175
0.7812
0.7862
0.8001
0.8002
0.7626
0.7695
0.7964
0.8233
0.8009
0.7950
0.8028
0.7603
0.7622
0.7921
0.7956
0.7518
0.7556
0.7940
0.8252
0.7982
0.7878
0.7931
0.7701
0.7681
0.7436
0.7464
0.7685
0.7671
0.8004
0.8187
0.8002
0.7903
0.7976
0.7636
0.7692
0.7938
0.7972
0.7580
0.7599
0.7922
0.8229
0.7983
0.7915
0.7970
0.7572
0.7546
0.7811
0.7880
0.7499
0.7508
0.7974
0.7833
0.8533
0.8013
0.7864
0.7927
0.7596
0.7602
0.7406
0.7465
0.7597
0.7595
0.7916
0.7839
0.7959
0.7931
0.7981
0.7673
0.7700
0.7952
0.7992
0.7512
0.7470
0.7777
0.8661
0.7831
0.7952
0.8025
0.7560
0.7613
0.7742
0.7795
0.7543
0.7585
0.7933
0.8678
0.8014
0.7901
0.7945
0.7613
0.7638
0.7498
0.7552
0.7514
0.7457
0.7841
0.7498
0.7864
0.8160
0.8172
0.7724
0.7737
0.8227
0.8244
0.7635
0.7632
0.7965
0.7492
0.7965
0.8218
0.8216
0.7712
0.7743
0.7906
0.7925
0.7835
0.7856
0.8102
0.7601
0.8152
0.8282
0.8281
0.7746
0.7740
0.7685
0.7703
0.7617
0.7593
0.8150
0.7610
0.8189
0.8161
0.8186
0.7726
0.7742
0.8004
0.8034
0.7413
0.7450
0.7939
0.7037
0.7922
0.7992
0.8017
0.7817
0.7780
0.8032
0.8022
0.7613
0.7633
0.8143
0.7061
0.8165
0.7931
0.7972
0.7605
0.7652
0.7507
0.7551
0.7473
0.7435
0.7900
0.7826
0.7949
0.7917
0.3216
0.3239
0.3430
0.3435
0.2939
0.2956
0.3140
0.3161
0.3425
0.7861
0.3425
0.3173
0.3202
0.3394
0.3403
0.2964
0.2983
0.3148
0.3163
0.3486
0.8435
0.3500
0.3189
0.3206
0.3412
0.3415
0.2996
0.3004
0.3125
0.3119
0.3578
0.8484
0.3553
0.3203
0.3210
0.3417
0.3422
0.2955
0.2972
0.3136
0.3148
0.3490
0.8484
0.3496
0.3197
0.3210
0.3414
0.3428
0.2976
0.3003
0.3138
0.3162
0.3508
0.8520
0.3496
0.6410
0.6417
0.6265
0.6283
0.6350
0.6352
0.6528
0.6535
0.6694
0.7851
0.6721
0.6440
0.6446
0.6324
0.6323
0.6360
0.6365
0.6544
0.6573
0.6635
0.7882
0.6666
0.6384
0.6417
0.6300
0.6323
0.6347
0.6346
0.6581
0.6610
0.6773
0.7622
0.6779
0.6375
0.6389
0.6299
0.6302
0.6343
0.6331
0.6612
0.6622
0.6752
0.7659
0.6754
0.6385
0.6385
0.6336
0.6331
0.6323
0.6318
0.6565
0.6570
0.6743
0.7735
0.7955
0.6762
0.7328
0.7349
0.7389
0.7364
0.7322
0.7336
0.7415
0.7428
0.7274
0.7727
0.7291
0.7360
0.7406
0.7374
0.7409
0.7235
0.7266
0.7335
0.7375
0.7250
0.8293
0.7249
0.7242
0.7303
0.7354
0.7402
0.7253
0.7266
0.7310
0.7335
0.7140
0.8336
0.7215
0.7419
0.7428
0.7638
0.7633
0.7546
0.7591
0.7552
0.7573
0.7450
0.7648
0.7443
0.7444
0.7451
0.7359
0.7381
0.7408
0.7370
0.7336
0.7355
0.7351
0.7674
0.7381
0.8147
0.8199
0.8078
0.8109
0.7748
0.7781
0.7769
0.8372
0.8405
0.7501
0.7526
0.7613
0.7647
0.6842
0.6868
0.7776
0.7803
0.7829
0.8387
0.8400
0.8541
0.8555
0.8290
0.8287
0.7598
0.7589
0.8009
0.7606
0.7879
0.7712
0.7759
0.8070
0.8107
0.7532
0.7543
0.7506
0.7501
0.7584
0.8270
0.7611
0.7736
0.7752
0.8058
0.8089
0.7179
0.7183
0.6326
0.6334
0.8092
0.7850
0.8097
0.7720
0.7748
0.7808
0.7811
0.7942
0.7917
0.7309
0.7329
0.8238
0.7855
0.8245
0.7739
0.7775
0.8572
0.8568
0.7532
0.7535
0.7500
0.7497
0.7831
0.8493
0.7840
0.7877
0.7862
0.8487
0.8491
0.7223
0.7236
0.6436
0.6452
0.8252
0.8569
0.8243
0.7720
0.7772
0.8942
0.8976
0.7365
0.7358
0.7509
0.7537
0.8635
0.7551
0.8649
0.7871
0.7908
1.0000
0.9946
0.7340
0.7346
0.8277
0.8285
0.5738
0.7576
0.5788
0.8276
0.8289
0.7663
0.7664
0.8483
0.8522
0.3315
0.3314
0.8570
0.7535
0.8606
0.7844
0.7870
0.9011
0.9055
0.7327
0.7330
0.7592
0.7604
0.8607
0.7551
0.8637
0.8007
0.8023
0.9508
0.9532
0.7359
0.7361
0.8316
0.8283
0.5728
0.7883
0.7732
0.5755
0.8204
0.8257
0.7566
0.7570
0.8328
0.8405
0.3336
0.3327
0.8680
0.7903
0.8636
0.7873
0.7912
0.9071
0.9100
0.7246
0.7277
0.7463
0.7485
0.8660
0.7744
0.8719
0.8061
0.8069
0.9632
0.9652
0.7344
0.7351
0.8221
0.8205
0.5692
0.7745
0.5711
0.8281
0.8347
0.7549
0.7567
0.8297
0.8346
0.3323
0.3312
0.8768
0.8229
0.8745
0.7792
0.7805
0.8905
0.8881
0.7210
0.7232
0.7497
0.7515
0.8154
0.8201
0.8162
0.7974
0.7992
0.9243
0.9238
0.7320
0.7325
0.7838
0.7867
0.5594
0.7309
0.5641
0.8320
0.8363
0.7622
0.7628
0.7962
0.8009
0.3313
0.3292
0.8268
0.7321
0.8304
0.7803
0.7826
0.9080
0.9093
0.7201
0.7215
0.7585
0.7600
0.8667
0.6469
0.8669
0.7951
0.7970
0.9648
0.9663
0.7317
0.7332
0.8262
0.8237
0.5632
0.6497
0.5667
0.8524
0.8566
0.7558
0.7585
0.8360
0.8401
0.3333
0.3305
0.8750
0.8290
0.7752
0.8822
0.7511
0.7526
0.7742
0.7759
0.7507
0.7516
0.7455
0.7482
0.7800
0.8303
0.7818
0.7506
0.7527
0.7781
0.7801
0.8326
0.8366
0.7143
0.7149
0.7466
0.7741
0.7478
0.7613
0.7602
0.7867
0.7904
0.7123
0.7131
0.7724
0.7739
0.6048
0.7732
0.6064
0.7533
0.7534
0.7788
0.7801
0.7498
0.7495
0.7457
0.7477
0.7741
0.7757
0.7773
0.7541
0.7548
0.7819
0.7847
0.8336
0.8335
0.7165
0.7203
0.7423
0.7781
0.7437
0.7582
0.7595
0.7912
0.7900
0.7232
0.7254
0.7692
0.7687
0.5990
0.7866
0.6010
0.7537
0.7547
0.7736
0.7749
0.7476
0.7490
0.7478
0.7504
0.7767
0.7926
0.7800
0.7496
0.7525
0.7737
0.7785
0.8338
0.8380
0.7178
0.7193
0.7451
0.7250
0.7463
0.7543
0.7596
0.7889
0.7913
0.7210
0.7198
0.7571
0.7629
0.5992
0.7281
0.6006
0.7503
0.7498
0.7690
0.7684
0.7454
0.7443
0.7442
0.7455
0.7762
0.8278
0.7884
0.7769
0.7540
0.7540
0.7748
0.7757
0.7887
0.7927
0.7164
0.7152
0.7413
0.8275
0.7431
0.7551
0.7569
0.7847
0.7861
0.7230
0.7248
0.7562
0.7601
0.5952
0.7719
0.5999
0.7482
0.7491
0.7647
0.7652
0.7491
0.7495
0.7467
0.7484
0.7719
0.7727
0.7734
0.7500
0.7496
0.7671
0.7699
0.8326
0.8358
0.7172
0.7175
0.7435
0.8550
0.7448
0.7548
0.7559
0.7917
0.7942
0.7215
0.7206
0.7550
0.7591
0.5991
0.8516
0.5993
0.7604
0.7607
0.7850
0.7855
0.7849
0.7830
0.7452
0.7467
0.7769
0.7561
0.7783
0.7748
0.7733
0.7904
0.7902
0.8082
0.8102
0.8379
0.8423
0.7668
0.7553
0.7659
0.7797
0.7789
0.8017
0.8038
0.8110
0.8159
0.7385
0.7420
0.7634
0.7534
0.7638
0.7649
0.7660
0.7747
0.7778
0.7846
0.7847
0.7366
0.7395
0.7846
0.7558
0.7864
0.7700
0.7714
0.7894
0.7883
0.7933
0.7955
0.8288
0.8346
0.7666
0.7849
0.7897
0.7637
0.7845
0.7857
0.8085
0.8088
0.8064
0.8102
0.7437
0.7445
0.7742
0.7842
0.7717
0.7658
0.7627
0.7747
0.7789
0.7764
0.7775
0.7395
0.7421
0.7819
0.7760
0.7841
0.7712
0.7714
0.7870
0.7905
0.7831
0.7869
0.8494
0.8503
0.7635
0.7765
0.7640
0.7772
0.7809
0.8164
0.8186
0.8094
0.8172
0.7512
0.7486
0.7632
0.8199
0.7653
0.7474
0.7493
0.7780
0.7786
0.7595
0.7615
0.7316
0.7312
0.7774
0.8199
0.7788
0.7533
0.7546
0.7715
0.7717
0.7948
0.7969
0.8104
0.8132
0.7472
0.7247
0.7510
0.7578
0.7608
0.7846
0.7879
0.7747
0.7786
0.7346
0.7340
0.7529
0.7243
0.7535
0.7507
0.7513
0.7758
0.7760
0.7859
0.7849
0.7446
0.7433
0.7826
0.6494
0.7850
0.7744
0.7735
0.7671
0.7665
0.8038
0.8037
0.8452
0.8455
0.7451
0.6506
0.7470
0.7750
0.7784
0.8185
0.8157
0.8244
0.8259
0.7482
0.7468
0.7681
0.8250
0.7951
0.7675
0.3020
0.3019
0.3113
0.3124
0.2856
0.2869
0.2842
0.2861
0.3302
0.8273
0.3303
0.3001
0.3001
0.3103
0.3112
0.2889
0.2906
0.2868
0.2880
0.3336
0.7702
0.3304
0.3020
0.3022
0.3129
0.3120
0.2924
0.2937
0.2821
0.2819
0.3442
0.7738
0.3406
0.3078
0.3072
0.3118
0.3128
0.2893
0.2909
0.2814
0.2826
0.3354
0.7853
0.3362
0.2990
0.3000
0.3105
0.3113
0.2896
0.2922
0.2821
0.2846
0.3389
0.7864
0.3374
0.6468
0.6472
0.6339
0.6342
0.6358
0.6354
0.6815
0.6816
0.6544
0.7823
0.6551
0.6496
0.6499
0.6374
0.6356
0.6370
0.6377
0.6804
0.6819
0.6524
0.7850
0.6541
0.6487
0.6508
0.6352
0.6368
0.6366
0.6365
0.6940
0.6959
0.6521
0.7321
0.6522
0.6470
0.6478
0.6359
0.6353
0.6388
0.6371
0.6969
0.6965
0.6505
0.7356
0.6511
0.6478
0.6474
0.6388
0.6378
0.6362
0.6355
0.6921
0.6921
0.6519
0.8222
0.7950
0.6545
0.8069
0.8075
0.8037
0.8036
0.7679
0.7735
0.7994
0.7973
0.7997
0.8245
0.7986
0.7869
0.7968
0.7953
0.7943
0.7810
0.7790
0.7932
0.7925
0.7887
0.7774
0.7895
0.7902
0.7910
0.8039
0.8043
0.7675
0.7703
0.7983
0.7971
0.7861
0.7816
0.7894
0.7570
0.7592
0.7636
0.7632
0.7401
0.7443
0.7573
0.7591
0.7548
0.8473
0.7590
0.7851
0.7867
0.8073
0.8116
0.7675
0.7760
0.7989
0.7955
0.7916
0.8504
0.7883
0.7488
0.7541
0.7525
0.7544
0.7827
0.7333
0.7810
0.7830
0.7843
0.8258
0.8363
0.7222
0.7233
0.6352
0.6376
0.8188
0.7331
0.8245
0.7644
0.7674
0.7831
0.7843
0.7655
0.7703
0.7296
0.7305
0.7844
0.8259
0.7892
0.7708
0.7759
0.8064
0.8107
0.7534
0.7550
0.7503
0.7508
0.7574
0.8331
0.7614
0.7733
0.7757
0.8079
0.8117
0.7177
0.7189
0.6328
0.6340
0.8077
0.7834
0.8096
0.7705
0.7740
0.7804
0.7815
0.7919
0.7892
0.7298
0.7326
0.8266
0.7846
0.8281
0.7735
0.7775
0.8581
0.8592
0.7529
0.7539
0.7501
0.7500
0.7843
0.8513
0.7850
0.7875
0.7862
0.8529
0.8530
0.7221
0.7240
0.6445
0.6465
0.8238
0.8619
0.8243
0.7729
0.7786
0.8890
0.8940
0.7360
0.7358
0.7492
0.7530
0.8633
0.7556
0.8658
0.7880
0.7927
0.9946
1.0000
0.7348
0.7357
0.8202
0.8230
0.5745
0.7590
0.5798
0.8284
0.8304
0.7682
0.7688
0.8485
0.8550
0.3334
0.3334
0.8607
0.7541
0.8622
0.7859
0.7893
0.8990
0.9055
0.7321
0.7330
0.7583
0.7603
0.8626
0.7565
0.8671
0.8016
0.8038
0.9530
0.9563
0.7369
0.7373
0.8287
0.8269
0.5735
0.7869
0.7731
0.5765
0.8213
0.8268
0.7572
0.7584
0.8269
0.8384
0.3360
0.3350
0.8682
0.7889
0.8657
0.7878
0.7924
0.9038
0.9075
0.7233
0.7272
0.7455
0.7487
0.8602
0.7764
0.8705
0.8065
0.8081
0.9570
0.9656
0.7351
0.7360
0.8209
0.8188
0.5696
0.7772
0.5722
0.8310
0.8376
0.7560
0.7586
0.8271
0.8341
0.3345
0.3338
0.8749
0.8294
0.8757
0.7795
0.7817
0.8892
0.8886
0.7204
0.7232
0.7482
0.7508
0.8125
0.8275
0.8143
0.7974
0.8003
0.9236
0.9256
0.7323
0.7336
0.7814
0.7851
0.5613
0.7307
0.5654
0.8315
0.8367
0.7629
0.7647
0.7938
0.7989
0.3340
0.3320
0.8271
0.7328
0.8311
0.7808
0.7840
0.9026
0.9053
0.7194
0.7213
0.7572
0.7596
0.8626
0.6492
0.8646
0.7951
0.7976
0.9594
0.9657
0.7319
0.7338
0.8213
0.8212
0.5642
0.6523
0.5677
0.8527
0.8573
0.7566
0.7601
0.8321
0.8399
0.3358
0.3332
0.8718
0.8289
0.7760
0.8802
0.7511
0.7535
0.7741
0.7771
0.7513
0.7527
0.7440
0.7479
0.7798
0.8317
0.7824
0.7504
0.7535
0.7776
0.7806
0.8375
0.8416
0.7133
0.7144
0.7475
0.7739
0.7493
0.7603
0.7601
0.7852
0.7902
0.7115
0.7127
0.7736
0.7760
0.6052
0.7741
0.6069
0.7537
0.7543
0.7794
0.7820
0.7504
0.7506
0.7458
0.7479
0.7739
0.7756
0.7780
0.7546
0.7560
0.7809
0.7848
0.8397
0.8400
0.7156
0.7198
0.7429
0.7788
0.7450
0.7573
0.7595
0.7906
0.7905
0.7228
0.7252
0.7703
0.7709
0.5996
0.7860
0.6018
0.7531
0.7549
0.7722
0.7750
0.7474
0.7497
0.7461
0.7493
0.7759
0.7924
0.7799
0.7499
0.7534
0.7725
0.7782
0.8376
0.8416
0.7159
0.7183
0.7461
0.7255
0.7480
0.7538
0.7598
0.7887
0.7918
0.7197
0.7191
0.7574
0.7641
0.5987
0.7286
0.6006
0.7494
0.7498
0.7684
0.7686
0.7448
0.7446
0.7441
0.7456
0.7747
0.8303
0.7878
0.7762
0.7535
0.7544
0.7735
0.7752
0.7867
0.7922
0.7151
0.7144
0.7416
0.8302
0.7441
0.7545
0.7572
0.7852
0.7871
0.7217
0.7243
0.7561
0.7611
0.5955
0.7713
0.6002
0.7473
0.7489
0.7632
0.7645
0.7490
0.7503
0.7461
0.7482
0.7704
0.7728
0.7729
0.7497
0.7497
0.7666
0.7699
0.8334
0.8369
0.7157
0.7163
0.7441
0.8581
0.7460
0.7545
0.7567
0.7901
0.7934
0.7206
0.7203
0.7547
0.7595
0.5991
0.8572
0.5996
0.7591
0.7605
0.7860
0.7876
0.7832
0.7820
0.7455
0.7480
0.7752
0.7564
0.7778
0.7739
0.7740
0.7920
0.7927
0.8067
0.8101
0.8432
0.8470
0.7668
0.7568
0.7672
0.7789
0.7787
0.8029
0.8054
0.8156
0.8197
0.7399
0.7445
0.7635
0.7547
0.7643
0.7652
0.7666
0.7757
0.7793
0.7863
0.7871
0.7366
0.7401
0.7829
0.7579
0.7865
0.7701
0.7724
0.7920
0.7909
0.7918
0.7953
0.8338
0.8394
0.7667
0.7848
0.7902
0.7649
0.7843
0.7862
0.8099
0.8109
0.8104
0.8149
0.7454
0.7467
0.7735
0.7845
0.7718
0.7654
0.7626
0.7744
0.7793
0.7756
0.7767
0.7384
0.7418
0.7798
0.7766
0.7834
0.7706
0.7711
0.7887
0.7925
0.7836
0.7884
0.8532
0.8550
0.7630
0.7785
0.7637
0.7761
0.7806
0.8192
0.8214
0.8164
0.8230
0.7521
0.7500
0.7640
0.8281
0.7661
0.7468
0.7495
0.7779
0.7790
0.7587
0.7608
0.7308
0.7310
0.7757
0.8286
0.7782
0.7521
0.7543
0.7713
0.7732
0.7943
0.7979
0.8115
0.8157
0.7454
0.7259
0.7497
0.7572
0.7606
0.7851
0.7893
0.7773
0.7816
0.7339
0.7338
0.7521
0.7258
0.7535
0.7501
0.7516
0.7752
0.7764
0.7835
0.7832
0.7440
0.7438
0.7815
0.6520
0.7839
0.7735
0.7731
0.7677
0.7680
0.8042
0.8048
0.8505
0.8516
0.7450
0.6535
0.7477
0.7739
0.7779
0.8194
0.8174
0.8277
0.8311
0.7480
0.7471
0.7671
0.8234
0.7944
0.7668
0.3019
0.3028
0.3116
0.3132
0.2866
0.2881
0.2847
0.2871
0.3312
0.8267
0.3316
0.2997
0.3001
0.3108
0.3119
0.2898
0.2918
0.2872
0.2885
0.3342
0.7696
0.3311
0.3016
0.3021
0.3129
0.3122
0.2931
0.2945
0.2821
0.2826
0.3454
0.7741
0.3420
0.3076
0.3072
0.3121
0.3133
0.2905
0.2917
0.2816
0.2830
0.3359
0.7852
0.3370
0.2988
0.3000
0.3110
0.3119
0.2905
0.2932
0.2826
0.2853
0.3395
0.7865
0.3381
0.6491
0.6500
0.6359
0.6367
0.6377
0.6378
0.6845
0.6850
0.6568
0.7814
0.6581
0.6520
0.6524
0.6394
0.6379
0.6394
0.6404
0.6827
0.6847
0.6547
0.7846
0.6568
0.6512
0.6535
0.6368
0.6386
0.6386
0.6387
0.6970
0.6994
0.6539
0.7318
0.6543
0.6493
0.6502
0.6379
0.6375
0.6406
0.6393
0.7000
0.6998
0.6531
0.7361
0.6541
0.6504
0.6501
0.6406
0.6399
0.6384
0.6379
0.6952
0.6956
0.6540
0.8259
0.7947
0.6571
0.8144
0.8124
0.8072
0.8068
0.7729
0.7790
0.8014
0.8002
0.8000
0.8283
0.7986
0.7931
0.8016
0.7974
0.7961
0.7858
0.7849
0.7980
0.7973
0.7900
0.7760
0.7915
0.7968
0.7971
0.8070
0.8084
0.7713
0.7750
0.8011
0.8008
0.7869
0.7804
0.7915
0.7573
0.7597
0.7643
0.7652
0.7407
0.7458
0.7577
0.7603
0.7570
0.8508
0.7595
0.7894
0.7901
0.8123
0.8152
0.7740
0.7830
0.8028
0.8001
0.7947
0.8543
0.7912
0.7488
0.7550
0.7529
0.7553
0.7803
0.7332
0.7802
0.7827
0.7845
0.8247
0.8361
0.7226
0.7240
0.6367
0.6395
0.8191
0.7336
0.8256
0.7639
0.7680
0.7829
0.7848
0.7639
0.7696
0.7287
0.7302
0.7844
0.8326
0.7238
0.7976
0.7986
0.7285
0.7287
0.8404
0.8417
0.7926
0.7934
0.7563
0.7112
0.7559
0.8006
0.8006
0.7229
0.7216
0.8097
0.8118
0.7027
0.7041
0.7574
0.7827
0.7551
0.8086
0.8119
0.7627
0.7620
0.7748
0.7749
0.8019
0.8046
0.7125
0.7840
0.7112
0.7981
0.7991
0.7187
0.7175
0.8415
0.8423
0.8006
0.8002
0.7527
0.7183
0.7506
0.7886
0.7898
0.7180
0.7142
0.8237
0.8231
0.7042
0.7058
0.7539
0.7186
0.7491
0.8462
0.8466
0.7487
0.7507
0.8887
0.8939
0.8412
0.8400
0.7243
0.8558
0.7239
0.8473
0.8477
0.7340
0.7348
1.0000
0.9972
0.8454
0.8456
0.5618
0.8532
0.5619
0.7968
0.7958
0.9390
0.9434
0.7615
0.7641
0.3394
0.3390
0.6949
0.7902
0.6940
0.8567
0.8541
0.7449
0.7473
0.8824
0.8838
0.8289
0.8291
0.7227
0.7904
0.7213
0.8464
0.8477
0.7420
0.7415
0.9534
0.9553
0.8288
0.8298
0.5617
0.7501
0.8089
0.5618
0.7917
0.7894
0.9368
0.9383
0.7711
0.7696
0.3426
0.3401
0.6971
0.7482
0.6970
0.8482
0.8506
0.7497
0.7526
0.8737
0.8782
0.8329
0.8346
0.7207
0.7881
0.7207
0.8350
0.8364
0.7336
0.7357
0.9488
0.9524
0.8253
0.8280
0.5521
0.7924
0.5533
0.7977
0.7938
0.9160
0.9164
0.7781
0.7787
0.3397
0.3375
0.6937
0.7035
0.6952
0.8488
0.8495
0.7532
0.7513
0.8871
0.8939
0.8300
0.8347
0.7347
0.7024
0.7311
0.8418
0.8421
0.7485
0.7483
0.9396
0.9394
0.8199
0.8236
0.5424
0.8077
0.5458
0.8044
0.8062
0.9146
0.9151
0.7845
0.7831
0.3391
0.3389
0.7093
0.8080
0.7107
0.8521
0.8525
0.7525
0.7538
0.8855
0.8908
0.8377
0.8410
0.7252
0.7046
0.7252
0.8371
0.8368
0.7473
0.7459
0.9663
0.9631
0.8309
0.8263
0.5496
0.7057
0.5527
0.7936
0.7947
0.9358
0.9338
0.7769
0.7789
0.3385
0.3355
0.6969
0.7342
0.8103
0.6985
0.7735
0.7743
0.7379
0.7363
0.7895
0.7910
0.7362
0.7374
0.7288
0.7348
0.7302
0.7639
0.7639
0.7347
0.7338
0.7357
0.7332
0.7152
0.7158
0.7833
0.8090
0.7846
0.7445
0.7442
0.7365
0.7357
0.7062
0.7074
0.7320
0.7305
0.6188
0.8095
0.6220
0.7798
0.7780
0.7351
0.7329
0.7948
0.7939
0.7337
0.7340
0.7304
0.7562
0.7293
0.7641
0.7663
0.7384
0.7380
0.7318
0.7312
0.7162
0.7163
0.7852
0.7556
0.7842
0.7575
0.7579
0.7340
0.7324
0.7109
0.7113
0.7347
0.7327
0.6154
0.7753
0.6170
0.7739
0.7745
0.7307
0.7316
0.7864
0.7877
0.7307
0.7297
0.7269
0.7784
0.7289
0.7675
0.7689
0.7232
0.7267
0.7241
0.7262
0.7045
0.7054
0.7795
0.7984
0.7823
0.7582
0.7624
0.7457
0.7433
0.7053
0.7039
0.7205
0.7226
0.6099
0.8005
0.6125
0.7741
0.7747
0.7349
0.7340
0.7912
0.7917
0.7316
0.7330
0.7279
0.7228
0.7638
0.7283
0.7681
0.7681
0.7322
0.7319
0.7311
0.7314
0.6978
0.6962
0.7826
0.7202
0.7858
0.7635
0.7641
0.7427
0.7431
0.6976
0.6994
0.7246
0.7255
0.6052
0.7855
0.6113
0.7754
0.7747
0.7265
0.7271
0.7930
0.7929
0.7381
0.7380
0.7286
0.7868
0.7309
0.7680
0.7656
0.7289
0.7291
0.7267
0.7253
0.7089
0.7098
0.7894
0.7182
0.7874
0.7665
0.7635
0.7378
0.7383
0.7014
0.7006
0.7249
0.7259
0.6117
0.7166
0.6116
0.7748
0.7725
0.7270
0.7279
0.7639
0.7625
0.7199
0.7206
0.7129
0.8320
0.7128
0.7695
0.7692
0.7244
0.7235
0.7230
0.7216
0.7361
0.7353
0.7756
0.8328
0.7740
0.7520
0.7529
0.7373
0.7360
0.6936
0.6931
0.7086
0.7083
0.7685
0.7849
0.7667
0.7682
0.7680
0.7255
0.7272
0.7604
0.7618
0.7101
0.7116
0.7171
0.7859
0.7178
0.7671
0.7672
0.7247
0.7221
0.7186
0.7221
0.7366
0.7327
0.7740
0.7472
0.7637
0.7727
0.7599
0.7613
0.7331
0.7309
0.6973
0.6968
0.7116
0.7096
0.7682
0.7472
0.7677
0.7688
0.7689
0.7309
0.7315
0.7629
0.7623
0.7063
0.7054
0.7034
0.7850
0.7029
0.7646
0.7653
0.7212
0.7221
0.7177
0.7179
0.7380
0.7381
0.7704
0.7835
0.7717
0.7591
0.7610
0.7293
0.7288
0.6911
0.6943
0.7021
0.6986
0.7644
0.7050
0.7652
0.7739
0.7727
0.7305
0.7302
0.7618
0.7621
0.7149
0.7141
0.7214
0.7030
0.7190
0.7723
0.7705
0.7266
0.7263
0.7263
0.7259
0.7474
0.7441
0.7746
0.8290
0.7752
0.7735
0.7720
0.7358
0.7329
0.7113
0.7123
0.7049
0.7030
0.7739
0.8303
0.7734
0.7743
0.7739
0.7305
0.7296
0.7661
0.7654
0.7110
0.7114
0.7162
0.7166
0.7131
0.7680
0.7675
0.7308
0.7271
0.7248
0.7233
0.7459
0.7440
0.7767
0.7160
0.7762
0.7568
0.7598
0.7378
0.7360
0.6979
0.6991
0.7003
0.6989
0.7631
0.7440
0.7771
0.7627
0.3181
0.3206
0.3492
0.3493
0.2939
0.2951
0.3189
0.3212
0.3504
0.7439
0.3498
0.3170
0.3189
0.3445
0.3445
0.2956
0.2974
0.3245
0.3256
0.3542
0.8103
0.3540
0.3163
0.3170
0.3464
0.3485
0.2982
0.2991
0.3189
0.3184
0.3646
0.8108
0.3618
0.3185
0.3190
0.3481
0.3486
0.2956
0.2973
0.3202
0.3213
0.3590
0.7599
0.3590
0.3169
0.3179
0.3496
0.3504
0.2983
0.3010
0.3202
0.3225
0.3593
0.7598
0.3578
0.6348
0.6345
0.6169
0.6190
0.6309
0.6307
0.6428
0.6426
0.6641
0.7764
0.6668
0.6332
0.6337
0.6244
0.6241
0.6316
0.6317
0.6395
0.6416
0.6644
0.7774
0.6668
0.6308
0.6334
0.6212
0.6233
0.6315
0.6309
0.6469
0.6497
0.6785
0.8042
0.6784
0.6291
0.6303
0.6196
0.6193
0.6296
0.6283
0.6501
0.6504
0.6795
0.8075
0.6791
0.6303
0.6295
0.6225
0.6214
0.6276
0.6265
0.6440
0.6440
0.6797
0.7121
0.7751
0.6816
0.6997
0.6985
0.7070
0.7044
0.6944
0.6931
0.7049
0.7059
0.6934
0.7128
0.6945
0.7063
0.7031
0.7094
0.7092
0.6997
0.6999
0.7012
0.7036
0.6967
0.7827
0.6959
0.6972
0.6981
0.7135
0.7133
0.6884
0.6892
0.7002
0.7006
0.6830
0.7830
0.6876
0.6999
0.6996
0.7131
0.7097
0.6991
0.6996
0.7050
0.7045
0.6946
0.7123
0.6928
0.6993
0.6969
0.7094
0.7083
0.6985
0.6967
0.6998
0.6980
0.6948
0.7121
0.6957
0.8406
0.8464
0.7957
0.7966
0.7451
0.8035
0.7453
0.7862
0.7890
0.7020
0.7052
0.8266
0.8267
0.7003
0.7018
0.7505
0.8062
0.7533
0.8136
0.8146
0.7694
0.7677
0.7813
0.7811
0.7971
0.7975
0.7259
0.7119
0.7251
0.7985
0.7999
0.7290
0.7300
0.8411
0.8432
0.7933
0.7948
0.7569
0.7117
0.7570
0.8012
0.8022
0.7233
0.7227
0.8106
0.8136
0.7035
0.7052
0.7577
0.7830
0.7560
0.8103
0.8142
0.7641
0.7636
0.7744
0.7753
0.8013
0.8047
0.7129
0.7848
0.7120
0.7984
0.7998
0.7191
0.7185
0.8418
0.8430
0.8031
0.8034
0.7532
0.7183
0.7516
0.7889
0.7906
0.7187
0.7152
0.8261
0.8260
0.7050
0.7073
0.7541
0.7194
0.7499
0.8481
0.8498
0.7503
0.7527
0.8895
0.8956
0.8425
0.8418
0.7245
0.8563
0.7247
0.8495
0.8507
0.7346
0.7357
0.9972
1.0000
0.8453
0.8461
0.5613
0.8537
0.5621
0.7981
0.7977
0.9414
0.9466
0.7608
0.7643
0.3401
0.3399
0.6951
0.7924
0.6951
0.8588
0.8575
0.7456
0.7489
0.8839
0.8866
0.8294
0.8304
0.7229
0.7928
0.7220
0.8484
0.8511
0.7422
0.7425
0.9553
0.9589
0.8298
0.8311
0.5612
0.7507
0.8106
0.5622
0.7925
0.7910
0.9382
0.9411
0.7697
0.7689
0.3426
0.3403
0.6974
0.7488
0.6979
0.8490
0.8525
0.7494
0.7533
0.8746
0.8800
0.8321
0.8347
0.7205
0.7882
0.7214
0.8365
0.8383
0.7335
0.7360
0.9493
0.9547
0.8251
0.8288
0.5520
0.7935
0.5534
0.7990
0.7954
0.9175
0.9190
0.7789
0.7797
0.3397
0.3380
0.6934
0.7034
0.6959
0.8506
0.8519
0.7542
0.7529
0.8867
0.8946
0.8294
0.8346
0.7349
0.7029
0.7319
0.8431
0.8444
0.7489
0.7494
0.9405
0.9422
0.8205
0.8245
0.5422
0.8108
0.5457
0.8065
0.8086
0.9162
0.9181
0.7854
0.7850
0.3390
0.3389
0.7094
0.8116
0.7111
0.8535
0.8543
0.7535
0.7552
0.8862
0.8916
0.8372
0.8415
0.7255
0.7055
0.7261
0.8387
0.8390
0.7478
0.7470
0.9659
0.9656
0.8313
0.8275
0.5492
0.7072
0.5529
0.7950
0.7965
0.9383
0.9377
0.7766
0.7794
0.3392
0.3363
0.6975
0.7348
0.8121
0.6996
0.7741
0.7756
0.7382
0.7369
0.7898
0.7923
0.7367
0.7384
0.7285
0.7358
0.7307
0.7647
0.7650
0.7350
0.7347
0.7358
0.7338
0.7154
0.7167
0.7835
0.8103
0.7857
0.7462
0.7463
0.7365
0.7363
0.7061
0.7079
0.7322
0.7313
0.6191
0.8107
0.6226
0.7807
0.7798
0.7348
0.7332
0.7954
0.7951
0.7335
0.7344
0.7303
0.7568
0.7301
0.7644
0.7675
0.7389
0.7390
0.7315
0.7316
0.7166
0.7169
0.7861
0.7571
0.7856
0.7585
0.7592
0.7349
0.7335
0.7111
0.7122
0.7344
0.7332
0.6161
0.7740
0.6181
0.7742
0.7754
0.7307
0.7319
0.7864
0.7881
0.7306
0.7303
0.7266
0.7779
0.7295
0.7674
0.7697
0.7231
0.7271
0.7238
0.7265
0.7051
0.7066
0.7793
0.7974
0.7827
0.7580
0.7634
0.7461
0.7445
0.7055
0.7046
0.7203
0.7233
0.6104
0.8006
0.6131
0.7744
0.7756
0.7345
0.7342
0.7916
0.7922
0.7320
0.7340
0.7285
0.7225
0.7644
0.7294
0.7687
0.7693
0.7328
0.7331
0.7319
0.7327
0.6984
0.6974
0.7828
0.7205
0.7861
0.7638
0.7652
0.7426
0.7437
0.6984
0.7003
0.7248
0.7261
0.6060
0.7869
0.6123
0.7762
0.7759
0.7265
0.7277
0.7931
0.7935
0.7382
0.7387
0.7291
0.7886
0.7318
0.7689
0.7669
0.7296
0.7302
0.7274
0.7263
0.7096
0.7111
0.7892
0.7180
0.7879
0.7671
0.7647
0.7379
0.7389
0.7015
0.7012
0.7255
0.7270
0.6127
0.7168
0.6126
0.7752
0.7734
0.7271
0.7284
0.7642
0.7633
0.7198
0.7211
0.7138
0.8316
0.7141
0.7695
0.7699
0.7243
0.7238
0.7231
0.7221
0.7361
0.7358
0.7755
0.8331
0.7744
0.7521
0.7536
0.7375
0.7365
0.6934
0.6935
0.7091
0.7092
0.7682
0.7871
0.7670
0.7675
0.7681
0.7261
0.7281
0.7603
0.7624
0.7103
0.7123
0.7175
0.7884
0.7185
0.7667
0.7674
0.7239
0.7220
0.7194
0.7234
0.7364
0.7331
0.7736
0.7472
0.7649
0.7728
0.7606
0.7621
0.7333
0.7319
0.6975
0.6973
0.7117
0.7104
0.7679
0.7478
0.7679
0.7687
0.7691
0.7312
0.7320
0.7624
0.7627
0.7062
0.7060
0.7031
0.7865
0.7030
0.7647
0.7659
0.7204
0.7224
0.7185
0.7194
0.7378
0.7389
0.7694
0.7855
0.7717
0.7586
0.7613
0.7292
0.7296
0.6910
0.6947
0.7021
0.6989
0.7644
0.7048
0.7657
0.7745
0.7738
0.7309
0.7316
0.7620
0.7630
0.7156
0.7152
0.7215
0.7033
0.7193
0.7733
0.7717
0.7269
0.7272
0.7274
0.7273
0.7488
0.7459
0.7753
0.8316
0.7766
0.7742
0.7734
0.7365
0.7339
0.7122
0.7136
0.7057
0.7043
0.7748
0.8339
0.7748
0.7749
0.7751
0.7315
0.7308
0.7664
0.7661
0.7110
0.7119
0.7168
0.7172
0.7143
0.7680
0.7684
0.7314
0.7284
0.7258
0.7246
0.7467
0.7451
0.7777
0.7171
0.7778
0.7568
0.7605
0.7376
0.7364
0.6986
0.7004
0.7007
0.6995
0.7634
0.7445
0.7772
0.7636
0.3186
0.3213
0.3499
0.3501
0.2936
0.2951
0.3200
0.3224
0.3513
0.7450
0.3508
0.3171
0.3191
0.3453
0.3464
0.2961
0.2979
0.3253
0.3265
0.3560
0.8112
0.3550
0.3175
0.3183
0.3473
0.3498
0.2980
0.2994
0.3203
0.3195
0.3649
0.8122
0.3623
0.3189
0.3194
0.3492
0.3501
0.2959
0.2974
0.3214
0.3224
0.3603
0.7604
0.3603
0.3179
0.3190
0.3510
0.3519
0.2984
0.3010
0.3213
0.3233
0.3604
0.7608
0.3589
0.6350
0.6353
0.6169
0.6192
0.6309
0.6310
0.6429
0.6434
0.6662
0.7763
0.6693
0.6337
0.6348
0.6240
0.6242
0.6322
0.6326
0.6400
0.6424
0.6660
0.7778
0.6690
0.6305
0.6336
0.6208
0.6233
0.6318
0.6317
0.6468
0.6499
0.6799
0.8035
0.6802
0.6288
0.6305
0.6190
0.6192
0.6297
0.6286
0.6498
0.6506
0.6819
0.8076
0.6816
0.6301
0.6298
0.6225
0.6217
0.6276
0.6269
0.6435
0.6439
0.6822
0.7120
0.7759
0.6841
0.6986
0.6979
0.7061
0.7041
0.6936
0.6928
0.7039
0.7054
0.6923
0.7136
0.6943
0.7051
0.7027
0.7081
0.7085
0.6986
0.6994
0.7000
0.7030
0.6958
0.7829
0.6958
0.6963
0.6975
0.7135
0.7135
0.6883
0.6893
0.6990
0.7001
0.6823
0.7835
0.6875
0.7005
0.7005
0.7136
0.7106
0.6993
0.7000
0.7050
0.7050
0.6951
0.7129
0.6936
0.6993
0.6973
0.7092
0.7084
0.6982
0.6971
0.6995
0.6979
0.6951
0.7132
0.6964
0.8400
0.8467
0.7973
0.7986
0.7455
0.8024
0.7455
0.7859
0.7891
0.7018
0.7057
0.8293
0.8300
0.7015
0.7034
0.7511
0.8060
0.7542
0.8146
0.8158
0.7706
0.7694
0.7818
0.7819
0.7943
0.7953
0.7267
0.7114
0.7597
0.8396
0.8417
0.7745
0.7755
0.8385
0.8402
0.7617
0.7611
0.8234
0.7911
0.8239
0.8433
0.8446
0.7663
0.7668
0.7692
0.7707
0.6496
0.6510
0.8172
0.8485
0.8154
0.8358
0.8388
0.7979
0.7993
0.8664
0.8671
0.7644
0.7662
0.7934
0.8468
0.7951
0.8457
0.8461
0.8115
0.8085
0.8367
0.8369
0.7637
0.7637
0.8479
0.7938
0.8508
0.8585
0.8586
0.7929
0.7945
0.7732
0.7747
0.6621
0.6636
0.8363
0.7996
0.8315
0.8378
0.8408
0.8347
0.8343
0.8234
0.8230
0.8121
0.8145
0.8194
0.8388
0.8179
0.8629
0.8636
0.8277
0.8202
0.8454
0.8453
1.0000
0.9960
0.5543
0.8426
0.5546
0.8420
0.8419
0.8543
0.8548
0.8745
0.8776
0.3313
0.3313
0.7831
0.7684
0.7908
0.8441
0.8433
0.8245
0.8259
0.8255
0.8257
0.8081
0.8096
0.8077
0.7689
0.8084
0.8646
0.8651
0.8291
0.8332
0.8211
0.8220
0.9455
0.9423
0.5542
0.8442
0.8308
0.5551
0.8401
0.8413
0.8427
0.8445
0.8985
0.8954
0.3343
0.3325
0.7891
0.8502
0.7919
0.8372
0.8417
0.8255
0.8312
0.8115
0.8142
0.8204
0.8241
0.8307
0.8283
0.8264
0.8642
0.8664
0.8263
0.8204
0.8328
0.8363
0.9504
0.9521
0.5479
0.8303
0.5482
0.8433
0.8462
0.8410
0.8395
0.8862
0.8846
0.3309
0.3298
0.7911
0.7801
0.7910
0.8337
0.8370
0.7989
0.8000
0.8133
0.8165
0.8221
0.8254
0.7883
0.7807
0.7882
0.8540
0.8576
0.7885
0.7872
0.8350
0.8325
0.9008
0.9066
0.5397
0.7471
0.5424
0.8396
0.8411
0.8414
0.8399
0.8609
0.8602
0.3282
0.3264
0.7514
0.7504
0.7552
0.8389
0.8419
0.8303
0.8319
0.8125
0.8160
0.8293
0.8336
0.8295
0.6694
0.8276
0.8601
0.8621
0.8338
0.8313
0.8336
0.8333
0.9645
0.9584
0.5421
0.6716
0.5448
0.8571
0.8641
0.8406
0.8412
0.8972
0.8963
0.3305
0.3282
0.8010
0.8087
0.8344
0.8035
0.8297
0.8303
0.7646
0.7641
0.8221
0.8239
0.7613
0.7622
0.7499
0.8092
0.7507
0.8258
0.8260
0.7711
0.7711
0.8181
0.8150
0.7311
0.7317
0.8173
0.8413
0.8199
0.8052
0.8068
0.7855
0.7876
0.7146
0.7163
0.7738
0.7723
0.5963
0.8427
0.5973
0.8316
0.8322
0.7706
0.7699
0.8195
0.8189
0.7584
0.7601
0.7446
0.7977
0.7469
0.8256
0.8287
0.7772
0.7773
0.8043
0.8083
0.7324
0.7352
0.8169
0.7986
0.8187
0.8192
0.8214
0.7841
0.7838
0.7236
0.7262
0.7740
0.7722
0.5885
0.8572
0.5910
0.8289
0.8297
0.7597
0.7591
0.8166
0.8198
0.7553
0.7591
0.7464
0.8633
0.7488
0.8240
0.8266
0.7633
0.7670
0.8071
0.8128
0.7263
0.7277
0.8151
0.7481
0.8174
0.8173
0.8220
0.7941
0.7928
0.7204
0.7190
0.7640
0.7653
0.5886
0.7508
0.5904
0.8288
0.8293
0.7567
0.7557
0.8238
0.8254
0.7547
0.7569
0.7434
0.7923
0.8058
0.7447
0.8283
0.8293
0.7636
0.7642
0.7860
0.7861
0.7183
0.7175
0.8195
0.7935
0.8216
0.8261
0.8253
0.7842
0.7847
0.7181
0.7202
0.7619
0.7637
0.5837
0.8209
0.5896
0.8282
0.8277
0.7515
0.7513
0.8267
0.8272
0.7570
0.7590
0.7409
0.8232
0.7417
0.8286
0.8276
0.7627
0.7654
0.8089
0.8129
0.7262
0.7266
0.8227
0.7929
0.8233
0.8245
0.8241
0.7916
0.7934
0.7162
0.7158
0.7629
0.7658
0.5890
0.7927
0.5890
0.8258
0.8275
0.7642
0.7653
0.8477
0.8432
0.7583
0.7588
0.7491
0.8232
0.7502
0.8506
0.8487
0.7912
0.7895
0.7601
0.7595
0.8176
0.8200
0.8339
0.8222
0.8317
0.8466
0.8461
0.8007
0.8027
0.7710
0.7804
0.7445
0.7478
0.8331
0.7652
0.8328
0.8359
0.8368
0.7674
0.7695
0.8344
0.8350
0.7461
0.7499
0.7580
0.7657
0.7564
0.8396
0.8416
0.7872
0.7866
0.7532
0.7539
0.8156
0.8151
0.8339
0.8514
0.8059
0.8319
0.8494
0.8512
0.8022
0.8039
0.7751
0.7751
0.7550
0.7532
0.8449
0.8521
0.8439
0.8315
0.8324
0.7721
0.7744
0.8328
0.8350
0.7478
0.7508
0.7408
0.8277
0.7415
0.8400
0.8397
0.7830
0.7852
0.7542
0.7565
0.8195
0.8210
0.8332
0.8281
0.8363
0.8467
0.8521
0.7998
0.8004
0.7615
0.7692
0.7517
0.7497
0.8298
0.7811
0.8337
0.8168
0.8201
0.7630
0.7621
0.8218
0.8253
0.7376
0.7381
0.7415
0.7796
0.7432
0.8262
0.8282
0.7679
0.7667
0.7499
0.7523
0.7923
0.7882
0.8172
0.7728
0.8197
0.8322
0.8342
0.7772
0.7773
0.7504
0.7540
0.7341
0.7342
0.8179
0.7743
0.8199
0.8188
0.8220
0.7651
0.7634
0.8536
0.8529
0.7594
0.7574
0.7404
0.6725
0.7441
0.8538
0.8540
0.7674
0.7664
0.7580
0.7580
0.8205
0.8221
0.8121
0.6733
0.8153
0.8477
0.8526
0.8120
0.8104
0.7751
0.7783
0.7524
0.7516
0.8338
0.8258
0.8567
0.8365
0.3006
0.3032
0.3291
0.3300
0.2872
0.2887
0.3026
0.3056
0.3442
0.8269
0.3438
0.2999
0.3017
0.3281
0.3283
0.2917
0.2936
0.3077
0.3094
0.3477
0.8371
0.3444
0.3008
0.3018
0.3274
0.3287
0.2938
0.2945
0.3000
0.2994
0.3594
0.8400
0.3563
0.3018
0.3021
0.3282
0.3292
0.2892
0.2905
0.2999
0.3014
0.3527
0.8041
0.3526
0.2999
0.3009
0.3309
0.3314
0.2912
0.2935
0.3003
0.3032
0.3540
0.8050
0.3525
0.6423
0.6424
0.6265
0.6280
0.6350
0.6348
0.6506
0.6509
0.6650
0.8541
0.6664
0.6452
0.6460
0.6315
0.6308
0.6339
0.6346
0.6490
0.6515
0.6589
0.8591
0.6611
0.6406
0.6439
0.6306
0.6328
0.6336
0.6337
0.6558
0.6586
0.6721
0.7581
0.6731
0.6398
0.6408
0.6302
0.6301
0.6339
0.6328
0.6604
0.6611
0.6695
0.7631
0.6693
0.6416
0.6411
0.6341
0.6334
0.6315
0.6307
0.6538
0.6540
0.6699
0.7898
0.8587
0.6721
0.7710
0.7760
0.7814
0.7798
0.7620
0.7659
0.7849
0.7839
0.7724
0.7936
0.7779
0.7638
0.7736
0.7882
0.7858
0.7699
0.7688
0.7721
0.7744
0.7699
0.8381
0.7738
0.7762
0.7761
0.7964
0.7898
0.7586
0.7629
0.7776
0.7765
0.7655
0.8403
0.7670
0.7453
0.7492
0.7574
0.7555
0.7451
0.7476
0.7502
0.7513
0.7309
0.7949
0.7382
0.7572
0.7628
0.7788
0.7852
0.7585
0.7629
0.7825
0.7767
0.7658
0.7974
0.7665
0.8296
0.8385
0.7619
0.7647
0.8355
0.7529
0.8375
0.8501
0.8530
0.7935
0.7991
0.7721
0.7748
0.6585
0.6614
0.8272
0.7542
0.8330
0.8322
0.8340
0.8046
0.8060
0.8364
0.8399
0.7678
0.7670
0.7598
0.7894
0.7605
0.8389
0.8420
0.7738
0.7760
0.8391
0.8420
0.7608
0.7619
0.8234
0.7920
0.8258
0.8428
0.8457
0.7672
0.7684
0.7686
0.7712
0.6481
0.6500
0.8170
0.8510
0.8169
0.8351
0.8391
0.7973
0.8001
0.8674
0.8688
0.7652
0.7680
0.7928
0.8504
0.7958
0.8452
0.8470
0.8126
0.8113
0.8359
0.8376
0.7634
0.7642
0.8480
0.7948
0.8532
0.8590
0.8607
0.7949
0.7977
0.7726
0.7754
0.6608
0.6625
0.8381
0.8023
0.8346
0.8387
0.8422
0.8365
0.8376
0.8229
0.8236
0.8111
0.8148
0.8210
0.8375
0.8201
0.8635
0.8670
0.8285
0.8230
0.8456
0.8461
0.9960
1.0000
0.5544
0.8430
0.5559
0.8463
0.8474
0.8528
0.8544
0.8783
0.8824
0.3325
0.3330
0.7821
0.7674
0.7905
0.8449
0.8459
0.8252
0.8274
0.8245
0.8253
0.8075
0.8098
0.8103
0.7692
0.8126
0.8653
0.8677
0.8302
0.8344
0.8212
0.8228
0.9449
0.9443
0.5548
0.8469
0.8294
0.5565
0.8439
0.8463
0.8420
0.8454
0.9003
0.8991
0.3361
0.3345
0.7894
0.8543
0.7921
0.8387
0.8437
0.8252
0.8318
0.8099
0.8145
0.8184
0.8230
0.8314
0.8286
0.8282
0.8659
0.8692
0.8263
0.8215
0.8316
0.8361
0.9532
0.9560
0.5490
0.8314
0.5500
0.8467
0.8508
0.8399
0.8401
0.8874
0.8889
0.3323
0.3315
0.7890
0.7826
0.7899
0.8342
0.8388
0.8012
0.8036
0.8117
0.8165
0.8213
0.8256
0.7901
0.7844
0.7908
0.8549
0.8599
0.7915
0.7913
0.8354
0.8344
0.9009
0.9085
0.5409
0.7453
0.5440
0.8404
0.8434
0.8428
0.8427
0.8635
0.8641
0.3292
0.3280
0.7524
0.7496
0.7575
0.8395
0.8439
0.8301
0.8332
0.8120
0.8162
0.8289
0.8340
0.8293
0.6677
0.8294
0.8614
0.8647
0.8329
0.8321
0.8341
0.8353
0.9635
0.9607
0.5429
0.6704
0.5461
0.8592
0.8683
0.8387
0.8414
0.8993
0.9009
0.3317
0.3298
0.7983
0.8093
0.8343
0.8030
0.8311
0.8324
0.7641
0.7650
0.8214
0.8237
0.7615
0.7638
0.7501
0.8111
0.7512
0.8262
0.8279
0.7715
0.7728
0.8193
0.8168
0.7312
0.7326
0.8151
0.8406
0.8187
0.8067
0.8094
0.7846
0.7880
0.7150
0.7171
0.7761
0.7752
0.5949
0.8436
0.5962
0.8322
0.8338
0.7710
0.7712
0.8182
0.8185
0.7589
0.7616
0.7441
0.7977
0.7471
0.8279
0.8315
0.7773
0.7785
0.8044
0.8082
0.7325
0.7363
0.8155
0.8000
0.8184
0.8202
0.8233
0.7843
0.7849
0.7244
0.7275
0.7756
0.7745
0.5879
0.8611
0.5904
0.8298
0.8320
0.7595
0.7605
0.8164
0.8207
0.7568
0.7610
0.7471
0.8673
0.7499
0.8248
0.8285
0.7637
0.7683
0.8084
0.8151
0.7271
0.7294
0.8149
0.7494
0.8181
0.8191
0.8248
0.7932
0.7928
0.7203
0.7199
0.7631
0.7660
0.5872
0.7521
0.5894
0.8290
0.8308
0.7565
0.7565
0.8220
0.8250
0.7547
0.7579
0.7419
0.7920
0.8053
0.7436
0.8287
0.8313
0.7630
0.7644
0.7842
0.7852
0.7184
0.7185
0.8179
0.7937
0.8216
0.8267
0.8271
0.7840
0.7853
0.7170
0.7204
0.7615
0.7644
0.5824
0.8207
0.5885
0.8280
0.8291
0.7511
0.7519
0.8258
0.8280
0.7585
0.7607
0.7398
0.8244
0.7415
0.8294
0.8293
0.7628
0.7658
0.8108
0.8155
0.7263
0.7274
0.8216
0.7930
0.8233
0.8259
0.8269
0.7920
0.7945
0.7165
0.7168
0.7616
0.7658
0.5879
0.7937
0.5883
0.8256
0.8285
0.7653
0.7671
0.8499
0.8465
0.7599
0.7617
0.7496
0.8221
0.7517
0.8521
0.8521
0.7941
0.7933
0.7607
0.7612
0.8184
0.8227
0.8350
0.8228
0.8340
0.8502
0.8504
0.8026
0.8052
0.7738
0.7830
0.7457
0.7500
0.8335
0.7651
0.8339
0.8378
0.8398
0.7668
0.7700
0.8374
0.8386
0.7478
0.7528
0.7577
0.7667
0.7578
0.8402
0.8440
0.7891
0.7894
0.7524
0.7544
0.8168
0.8180
0.8352
0.8549
0.8067
0.8344
0.8510
0.8551
0.8030
0.8058
0.7759
0.7773
0.7559
0.7553
0.8459
0.8566
0.8464
0.8336
0.8346
0.7719
0.7751
0.8362
0.8392
0.7493
0.7532
0.7415
0.8291
0.7428
0.8416
0.8430
0.7829
0.7860
0.7542
0.7577
0.8229
0.8257
0.8355
0.8307
0.8396
0.8497
0.8567
0.8025
0.8033
0.7645
0.7728
0.7547
0.7535
0.8317
0.7842
0.8362
0.8160
0.8204
0.7629
0.7626
0.8221
0.8262
0.7379
0.7393
0.7408
0.7834
0.7437
0.8256
0.8288
0.7678
0.7678
0.7489
0.7523
0.7934
0.7908
0.8159
0.7709
0.8194
0.8328
0.8359
0.7775
0.7787
0.7509
0.7552
0.7347
0.7354
0.8175
0.7730
0.8204
0.8188
0.8231
0.7645
0.7639
0.8540
0.8547
0.7617
0.7614
0.7408
0.6708
0.7451
0.8561
0.8572
0.7681
0.7675
0.7581
0.7593
0.8221
0.8243
0.8117
0.6723
0.8157
0.8510
0.8569
0.8143
0.8150
0.7775
0.7819
0.7548
0.7549
0.8353
0.8266
0.8583
0.8386
0.3018
0.3046
0.3306
0.3316
0.2872
0.2889
0.3039
0.3070
0.3433
0.8291
0.3433
0.3013
0.3031
0.3298
0.3301
0.2914
0.2932
0.3085
0.3106
0.3466
0.8380
0.3431
0.3021
0.3031
0.3286
0.3292
0.2938
0.2944
0.3011
0.3007
0.3598
0.8417
0.3569
0.3031
0.3035
0.3298
0.3309
0.2894
0.2906
0.3011
0.3028
0.3501
0.8051
0.3505
0.3012
0.3021
0.3325
0.3333
0.2913
0.2937
0.3016
0.3047
0.3519
0.8065
0.3508
0.6448
0.6453
0.6290
0.6308
0.6377
0.6377
0.6530
0.6533
0.6677
0.8560
0.6693
0.6477
0.6488
0.6342
0.6338
0.6368
0.6377
0.6519
0.6548
0.6617
0.8624
0.6641
0.6432
0.6466
0.6328
0.6351
0.6358
0.6361
0.6584
0.6616
0.6744
0.7589
0.6758
0.6424
0.6436
0.6328
0.6329
0.6362
0.6353
0.6630
0.6640
0.6721
0.7650
0.6721
0.6438
0.6436
0.6367
0.6363
0.6343
0.6338
0.6564
0.6568
0.6719
0.7920
0.8610
0.6746
0.7756
0.7811
0.7854
0.7837
0.7653
0.7702
0.7881
0.7878
0.7768
0.7950
0.7825
0.7673
0.7778
0.7914
0.7893
0.7730
0.7735
0.7763
0.7790
0.7740
0.8379
0.7781
0.7787
0.7794
0.7984
0.7931
0.7603
0.7662
0.7809
0.7810
0.7665
0.8411
0.7696
0.7444
0.7493
0.7580
0.7568
0.7461
0.7501
0.7512
0.7526
0.7324
0.7946
0.7404
0.7602
0.7668
0.7815
0.7892
0.7620
0.7677
0.7852
0.7814
0.7700
0.7982
0.7713
0.8296
0.8397
0.7620
0.7654
0.8349
0.7543
0.8390
0.8512
0.8552
0.7965
0.8014
0.7703
0.7736
0.6561
0.6599
0.8273
0.7562
0.8348
0.8322
0.8357
0.8039
0.8062
0.8368
0.8423
0.7692
0.7690
0.7590
0.7894
0.5439
0.5450
0.5442
0.5456
0.5448
0.5445
0.5437
0.5507
0.5523
0.5416
0.5405
0.5429
0.5452
0.5451
0.5339
0.5340
0.5499
0.5495
0.5513
0.5518
0.5627
0.5409
0.5616
0.5462
0.5452
0.5441
0.5431
0.5391
0.5395
0.5249
0.5259
0.5367
0.5422
0.5377
0.5449
0.5446
0.5448
0.5438
0.5427
0.5435
0.5522
0.5519
0.5444
0.5424
0.5419
0.5470
0.5470
0.5304
0.5300
0.5466
0.5472
0.5491
0.5501
0.5653
0.5422
0.5634
0.5521
0.5533
0.5712
0.5735
0.5617
0.5639
0.5822
0.5821
0.5322
0.5434
0.5334
0.5542
0.5538
0.5738
0.5745
0.5618
0.5613
0.5543
0.5544
1.0000
0.5443
0.9968
0.5639
0.5644
0.5646
0.5647
0.5472
0.5478
0.3490
0.3485
0.5261
0.5498
0.5270
0.5508
0.5491
0.5759
0.5769
0.5601
0.5609
0.5860
0.5868
0.5328
0.5492
0.5327
0.5520
0.5519
0.5665
0.5687
0.5642
0.5637
0.5476
0.5486
0.9835
0.5397
0.5458
0.9848
0.5621
0.5618
0.5527
0.5517
0.5474
0.5453
0.3536
0.3526
0.5259
0.5392
0.5269
0.5482
0.5491
0.5885
0.5858
0.5549
0.5578
0.5948
0.5951
0.5361
0.5455
0.5348
0.5500
0.5514
0.5695
0.5725
0.5529
0.5537
0.5495
0.5504
0.9698
0.5444
0.9676
0.5490
0.5523
0.5527
0.5531
0.5556
0.5554
0.3505
0.3492
0.5315
0.5353
0.5319
0.5443
0.5457
0.5842
0.5836
0.5587
0.5602
0.5857
0.5871
0.5350
0.5356
0.5343
0.5512
0.5527
0.5767
0.5741
0.5659
0.5660
0.5484
0.5508
0.9129
0.5464
0.9149
0.5591
0.5617
0.5589
0.5591
0.5572
0.5578
0.3534
0.3509
0.5231
0.5467
0.5243
0.5422
0.5422
0.5874
0.5889
0.5564
0.5568
0.5858
0.5882
0.5366
0.5503
0.5375
0.5492
0.5511
0.5769
0.5751
0.5616
0.5616
0.5491
0.5489
0.9797
0.5500
0.9775
0.5583
0.5576
0.5581
0.5583
0.5496
0.5502
0.3537
0.3501
0.5223
0.5545
0.5450
0.5246
0.5440
0.5436
0.5484
0.5498
0.5412
0.5411
0.5363
0.5379
0.5508
0.5543
0.5509
0.5426
0.5431
0.5542
0.5536
0.5364
0.5377
0.5690
0.5694
0.5426
0.5453
0.5421
0.5405
0.5405
0.5585
0.5568
0.5577
0.5588
0.5642
0.5652
0.5457
0.5447
0.5443
0.5404
0.5403
0.5602
0.5599
0.5413
0.5420
0.5466
0.5452
0.5457
0.5440
0.5448
0.5457
0.5437
0.5556
0.5557
0.5384
0.5394
0.5686
0.5675
0.5403
0.5427
0.5395
0.5440
0.5441
0.5488
0.5496
0.5634
0.5638
0.5660
0.5690
0.5378
0.5386
0.5380
0.5441
0.5432
0.5503
0.5495
0.5411
0.5421
0.5422
0.5429
0.5491
0.5400
0.5493
0.5415
0.5436
0.5533
0.5516
0.5415
0.5423
0.5609
0.5611
0.5438
0.5244
0.5437
0.5487
0.5480
0.5517
0.5539
0.5566
0.5580
0.5552
0.5590
0.5298
0.5250
0.5286
0.5381
0.5383
0.5466
0.5477
0.5377
0.5364
0.5405
0.5385
0.5470
0.5446
0.5419
0.5464
0.5455
0.5444
0.5500
0.5495
0.5310
0.5327
0.5601
0.5600
0.5369
0.5461
0.5375
0.5460
0.5448
0.5517
0.5558
0.5568
0.5572
0.5524
0.5523
0.5327
0.5429
0.5331
0.5390
0.5391
0.5483
0.5488
0.5397
0.5389
0.5374
0.5378
0.5431
0.5454
0.5438
0.5429
0.5422
0.5452
0.5446
0.5282
0.5293
0.5662
0.5676
0.5388
0.5419
0.5399
0.5444
0.5437
0.5497
0.5492
0.5548
0.5558
0.5527
0.5525
0.5299
0.5428
0.5302
0.5406
0.5409
0.5598
0.5596
0.5406
0.5434
0.5414
0.5393
0.5306
0.5398
0.5298
0.5352
0.5356
0.5472
0.5476
0.5411
0.5399
0.5728
0.5708
0.5410
0.5399
0.5412
0.5345
0.5367
0.5517
0.5538
0.5320
0.5304
0.5449
0.5461
0.5369
0.5487
0.5378
0.5364
0.5367
0.5627
0.5623
0.5425
0.5419
0.5332
0.5331
0.5273
0.5508
0.5274
0.5413
0.5408
0.5415
0.5426
0.5450
0.5437
0.5670
0.5685
0.5407
0.5405
0.5427
0.5395
0.5374
0.5397
0.5459
0.5462
0.5335
0.5322
0.5424
0.5426
0.5404
0.5399
0.5406
0.5386
0.5383
0.5572
0.5575
0.5446
0.5459
0.5368
0.5337
0.5317
0.5414
0.5311
0.5380
0.5396
0.5567
0.5553
0.5462
0.5453
0.5733
0.5720
0.5463
0.5421
0.5459
0.5384
0.5395
0.5524
0.5538
0.5323
0.5344
0.5480
0.5464
0.5385
0.5343
0.5394
0.5363
0.5352
0.5511
0.5514
0.5432
0.5423
0.5350
0.5351
0.5365
0.5350
0.5346
0.5397
0.5387
0.5483
0.5496
0.5328
0.5363
0.5776
0.5761
0.5358
0.5449
0.5372
0.5410
0.5414
0.5566
0.5559
0.5305
0.5301
0.5442
0.5441
0.5341
0.5446
0.5348
0.5369
0.5357
0.5452
0.5463
0.5449
0.5448
0.5338
0.5340
0.5292
0.5529
0.5304
0.5376
0.5368
0.5464
0.5471
0.5392
0.5402
0.5728
0.5724
0.5352
0.5540
0.5354
0.5381
0.5403
0.5496
0.5486
0.5264
0.5265
0.5423
0.5430
0.5353
0.5595
0.5438
0.5362
0.2883
0.2886
0.3357
0.3347
0.2678
0.2670
0.2765
0.2787
0.3944
0.5589
0.3953
0.2866
0.2877
0.3424
0.3420
0.2681
0.2684
0.2739
0.2751
0.4083
0.5454
0.4071
0.2916
0.2934
0.3393
0.3392
0.2717
0.2716
0.2757
0.2754
0.4137
0.5466
0.4134
0.2937
0.2944
0.3396
0.3376
0.2717
0.2714
0.2724
0.2745
0.4078
0.5453
0.4084
0.2901
0.2906
0.3349
0.3368
0.2706
0.2714
0.2727
0.2752
0.4069
0.5455
0.4062
0.5530
0.5528
0.5256
0.5265
0.5179
0.5176
0.5907
0.5936
0.5346
0.5428
0.5363
0.5576
0.5567
0.5224
0.5228
0.5224
0.5220
0.5951
0.5951
0.5295
0.5429
0.5323
0.5519
0.5540
0.5221
0.5244
0.5250
0.5243
0.5892
0.5895
0.5471
0.5277
0.5459
0.5540
0.5560
0.5261
0.5271
0.5264
0.5256
0.5884
0.5881
0.5466
0.5288
0.5473
0.5535
0.5537
0.5217
0.5232
0.5201
0.5205
0.5845
0.5850
0.5436
0.5393
0.5439
0.5425
0.5506
0.5536
0.5594
0.5604
0.5401
0.5416
0.5442
0.5441
0.5397
0.5421
0.5394
0.5543
0.5544
0.5604
0.5624
0.5408
0.5412
0.5424
0.5425
0.5353
0.5456
0.5353
0.5537
0.5556
0.5594
0.5600
0.5374
0.5382
0.5382
0.5389
0.5364
0.5449
0.5382
0.5573
0.5566
0.5555
0.5547
0.5419
0.5414
0.5417
0.5408
0.5312
0.5468
0.5333
0.5504
0.5481
0.5561
0.5557
0.5415
0.5423
0.5372
0.5359
0.5349
0.5499
0.5324
0.5429
0.5433
0.5524
0.5529
0.5437
0.5260
0.5437
0.5476
0.5479
0.5291
0.5327
0.5441
0.5452
0.5489
0.5482
0.5653
0.5273
0.5659
0.5461
0.5438
0.5429
0.5412
0.5401
0.5411
0.5282
0.5280
0.5465
0.5411
0.7880
0.9027
0.9030
0.7837
0.7854
0.9493
0.9540
0.8015
0.8016
0.8418
0.7746
0.8451
0.9020
0.9061
0.7836
0.7829
0.8179
0.8209
0.7128
0.7151
0.8274
0.8798
0.8284
0.9018
0.9072
0.8379
0.8393
0.8638
0.8648
0.8070
0.8096
0.7692
0.8828
0.7699
0.8983
0.9013
0.7699
0.7705
0.9611
0.9656
0.8099
0.8080
0.8321
0.7741
0.8321
0.8798
0.8843
0.7707
0.7694
0.8244
0.8251
0.7244
0.7255
0.8189
0.7748
0.8169
0.8195
0.8218
0.7770
0.7788
0.8513
0.8539
0.8030
0.8068
0.7516
0.9960
0.7526
0.8321
0.8340
0.7576
0.7590
0.8532
0.8537
0.8426
0.8430
0.5443
1.0000
0.5460
0.7951
0.7964
0.8550
0.8556
0.8040
0.8078
0.3297
0.3297
0.7329
0.8170
0.7350
0.8293
0.8307
0.7690
0.7711
0.8468
0.8512
0.8074
0.8083
0.7494
0.8181
0.7500
0.8212
0.8235
0.7665
0.7690
0.8461
0.8444
0.8448
0.8474
0.5459
0.8315
0.9131
0.5476
0.8032
0.8051
0.8525
0.8532
0.8199
0.8207
0.3336
0.3312
0.7344
0.8302
0.7374
0.8057
0.8138
0.7649
0.7665
0.8357
0.8443
0.8028
0.8038
0.7363
0.8765
0.7371
0.8105
0.8144
0.7435
0.7465
0.8269
0.8295
0.8296
0.8326
[truncated: 3,537,507 more chars]
