# Supplementary material for: Selecting Near-Native Protein Structures from Predicted Decoy Sets Using Ordered Graphlet Degree Similarity
Source: Genes (Basel). 2019 Feb 11;10(2):132. doi: 10.3390/genes10020132 (PMC6410076; doi:10.3390/genes10020132)
Supplement: Supplementary file 1 [file genes-10-00132-s001.zip › CodeData/code/GR_score/src/calc_sim.m]

    
 tic
    for i=1:length(pname)
        disp(num2str(i));
        for j=1:length(pname)
           psim = get_sim(pvector{1,i},pvector{1,j});
           num = sum(psim(:))/length(psim(:));
           g =  2* num;
           ps = DP(psim,g);
           m = max(ps(:));
           n = min(size(ps,1)-1, size(ps,2)-1);
           score(i,j) = m/n;
        end
    end
    toc

    clear i j
    clear m n 
    clear psim ps


clear i j F
