# Supplementary material for: Selecting Near-Native Protein Structures from Predicted Decoy Sets Using Ordered Graphlet Degree Similarity
Source: Genes (Basel). 2019 Feb 11;10(2):132. doi: 10.3390/genes10020132 (PMC6410076; doi:10.3390/genes10020132)
Supplement: Supplementary file 1 [file genes-10-00132-s001.zip › CodeData/code/GR_score/src/cluster_one.m]

kmedoids;
confidence;
th = floor(max_count * 0.7);
decoy_ind = find(m > th);
density = n(decoy_ind);
[maxval,maxind] = max(density);
model_index = decoy_ind(maxind);
model_name = char(pname(model_index));
