# Supplementary material for: Selecting Near-Native Protein Structures from Predicted Decoy Sets Using Ordered Graphlet Degree Similarity
Source: Genes (Basel). 2019 Feb 11;10(2):132. doi: 10.3390/genes10020132 (PMC6410076; doi:10.3390/genes10020132)
Supplement: Supplementary file 1 [file genes-10-00132-s001.zip › CodeData/code/GR_score/src/func/get_ca.m]

function [ca, idx] = get_ca(filename)
    pdb = pdbread(filename);
    len = length(pdb.Model.Atom);
    count = 1;
    ca = zeros(0, 3);
    idx = zeros(0, 1);
    for i = 1:len
        if strcmp(pdb.Model.Atom(i).AtomName, 'CA')
            ca(count, :) = [pdb.Model.Atom(i).X, pdb.Model.Atom(i).Y, pdb.Model.Atom(i).Z];
            idx(count, 1) = pdb.Model.Atom(i).resSeq;
            count = count + 1;
        end
    end
end
