# Supplementary material for: Selecting Near-Native Protein Structures from Predicted Decoy Sets Using Ordered Graphlet Degree Similarity
Source: Genes (Basel). 2019 Feb 11;10(2):132. doi: 10.3390/genes10020132 (PMC6410076; doi:10.3390/genes10020132)
Supplement: Supplementary file 1 [file genes-10-00132-s001.zip › CodeData/code/GR_score/src/func/get_natvie_vector.m]

function [vector,n] = get_natvie_vector(target)
    ca = get_ca([target,'.native.pdb']);
    [vector, n] = get_vector14(ca);
end
