# Supplementary material for: Selecting Near-Native Protein Structures from Predicted Decoy Sets Using Ordered Graphlet Degree Similarity
Source: Genes (Basel). 2019 Feb 11;10(2):132. doi: 10.3390/genes10020132 (PMC6410076; doi:10.3390/genes10020132)
Supplement: Supplementary file 1 [file genes-10-00132-s001.zip › CodeData/code/GR_score/src/func/get_sim.m]

function [simlarity] = get_sim(u, v)

    count1 = size(u,1);
    count2 = size(v,1);
    dim = size(u,2);
    simlarity = zeros(count1,count2);
        for i = 1:count1
            for j = 1:count2
                s = 0;
                for k = 1:dim
                    a = u(i,k);
                    b = v(j,k);

                    c = min(a,b) + 1;
                    d = max(a,b) + 1;

                    s = s + c / d;
                end
                simlarity(i,j) = s / 14;
            end
        end
        simlarity = simlarity.^2;
end
