# Supplementary material for: Selecting Near-Native Protein Structures from Predicted Decoy Sets Using Ordered Graphlet Degree Similarity
Source: Genes (Basel). 2019 Feb 11;10(2):132. doi: 10.3390/genes10020132 (PMC6410076; doi:10.3390/genes10020132)
Supplement: Supplementary file 1 [file genes-10-00132-s001.zip › CodeData/code/GR_score/src/func/get_vector14.m]

function [vector,N] = get_vector14(ca)
    count = size(ca,1);
    d = pdist(ca);
    d = squareform(d);
    n = d < 7.5;
    N = n - eye(count);
        for i = 1:count-1
               N(i,i+1) = 0; 
        end
        for i = 2:count
               N(i,i-1) = 0; 
        end
    graph = zeros(14, count);
    graph(1, :) = g1(N);
    graph(2, :) = g2(N);
    graph(3, :) = g3(N);
    graph(4, :) = g4(N);
    graph(5, :) = g5(N);
    graph(6, :) = g6(N);
    graph(7, :) = g7(N);
    graph(8, :) = g8(N);
    graph(9, :) = g9(N);
    graph(10, :) = g10(N);
    graph(11, :) = g11(N);
    graph(12, :) = g12(N);
    graph(13, :) = g13(N);
    graph(14, :) = g14(N);

    vector = graph';
end
