# Supplementary material for: Selecting Near-Native Protein Structures from Predicted Decoy Sets Using Ordered Graphlet Degree Similarity
Source: Genes (Basel). 2019 Feb 11;10(2):132. doi: 10.3390/genes10020132 (PMC6410076; doi:10.3390/genes10020132)
Supplement: Supplementary file 1 [file genes-10-00132-s001.zip › CodeData/code/GR_score/src/native_model_GR.m]

pnative_vector = get_natvie_vector(target);
pCA_model = pCA(model_index);
pmodel_vector = get_vector14(pCA_model{1,1});

psim = get_sim(pnative_vector,pmodel_vector);
num = sum(psim(:))/length(psim(:));
g = 0.5* num;
ps = DP(psim,g);
temp_m = max(ps(:));
temp_n = min(size(ps,1)-1, size(ps,2)-1);
sim = temp_m/temp_n;

clear pCA_model pmodel_vector
clear i 
clear temp_m temp_n
clear psim ps
