# Supplementary material for: Selecting Near-Native Protein Structures from Predicted Decoy Sets Using Ordered Graphlet Degree Similarity
Source: Genes (Basel). 2019 Feb 11;10(2):132. doi: 10.3390/genes10020132 (PMC6410076; doi:10.3390/genes10020132)
Supplement: Supplementary file 1 [file genes-10-00132-s001.zip › CodeData/code/GR_score/src/native_model_SP.m]

temp = get_ca('T0759.Zhang-Server_model1.pdb');
temp_vector = get_vector14(temp);
pnative_vector = get_natvie_vector(target);

psim = get_sim(pnative_vector,temp_vector);
num = sum(psim(:))/length(psim(:));
g =0.5* num;
ps = DP(psim,g);
temp_m = max(ps(:));
temp_n = min(size(ps,1)-1, size(ps,2)-1);
sim2 = temp_m/temp_n;

clear temp_vector temp
clear i 
clear temp_m temp_n
clear psim ps
