# Supplementary material for: Selecting Near-Native Protein Structures from Predicted Decoy Sets Using Ordered Graphlet Degree Similarity
Source: Genes (Basel). 2019 Feb 11;10(2):132. doi: 10.3390/genes10020132 (PMC6410076; doi:10.3390/genes10020132)
Supplement: Supplementary file 1 [file genes-10-00132-s001.zip › CodeData/code/GR_score/src/read_all.m]

file1 = dir('*.pdb');
tic  %time
for d = 1:length(file1)
  disp(num2str(d));
  pCA{d,1} = get_ca(file1(d).name);
  pname{d,1} = file1(d).name;
end
toc

clear d
clear file1

modelNum = length(pname);

folder = pwd;
start = max(strfind(folder,'/')) + 1;
target = folder(start:length(folder));

 clear folder start
