# Supplementary material for: Selecting Near-Native Protein Structures from Predicted Decoy Sets Using Ordered Graphlet Degree Similarity
Source: Genes (Basel). 2019 Feb 11;10(2):132. doi: 10.3390/genes10020132 (PMC6410076; doi:10.3390/genes10020132)
Supplement: Supplementary file 1 [file genes-10-00132-s001.zip › CodeData/code/GR_score/src/vector/g1.m]

function [d] = g1(A)
   
    N=size(A);
    d=zeros(1,length(A));
    C=zeros(N);

    for i=1:N
        u = 1;
        for j=i+1:N
            if j > length(A) 
                break;
            end
            if A(i,j) ~= 1
                continue;
            end
            C(i,u) = j;
            u = u + 1;
        end
    end

    for i=1:length(A)
        d(i)=length(find(C(i,:)~=0));
    end

end
