# Supplementary material for: Selecting Near-Native Protein Structures from Predicted Decoy Sets Using Ordered Graphlet Degree Similarity
Source: Genes (Basel). 2019 Feb 11;10(2):132. doi: 10.3390/genes10020132 (PMC6410076; doi:10.3390/genes10020132)
Supplement: Supplementary file 1 [file genes-10-00132-s001.zip › CodeData/code/GR_score/src/vector/g14.m]

function [d] = g14(A)    
    

    point = struct([]);
    count = length(A);
    for i = 1:count
        point(i).out = find(A(i,:) == 1);
    end

    for i = 1:count
        edge = struct([]);
        pa = point(i).out;
        pa = pa(pa < i);
        ca = length(pa);
        for j = 1:ca
            pb = point(pa(j)).out;
            pb = pb(pb < pa(j));
            cb = length(pb);
            for k = 1:cb
                pc = point(pb(k)).out;
                pc = pc(pc > pb(k));
                if isempty(intersect(i,pc)) == 0
                    idx = length(edge) + 1;
                    edge(idx).a = i;
                    edge(idx).b = pa(j);
                    edge(idx).c = pb(k);
                end
            end
        end
        point(i).edge = edge;
    end
    for i=1:length(A)
        d(i)=length(point(i).edge);
    end
end
