# Supplementary material for: Selecting Near-Native Protein Structures from Predicted Decoy Sets Using Ordered Graphlet Degree Similarity
Source: Genes (Basel). 2019 Feb 11;10(2):132. doi: 10.3390/genes10020132 (PMC6410076; doi:10.3390/genes10020132)
Supplement: Supplementary file 1 [file genes-10-00132-s001.zip › CodeData/code/GR_score/src/vector/g4.m]

function [d] = g4(A)
   
    N=size(A);
    d=zeros(1,length(A));
    C=zeros(N);
    B=zeros(N);


    for i=1:N
        u = 1;
        v = 1;
      for j=i+1:N  %find 5
            if j > length(A) 
                break;
            end
            if A(i,j) ~= 1
                continue;
            end
            C(i,u) = j;
            u = u + 1;
      end
        for j=1:i-1 %find 3
            if A(i,j) ~= 1
                continue;
            end
            B(i,v) = j;
            v = v + 1;
        end
        % 保证3�?无边
        len3 = length(find(B(i,:)~=0));
        len5 = length(find(C(i,:)~=0));
        ex = 0;
        for a = 1:len3
            for b = 1:len5
               if A(B(i,a),C(i,b)) == 1
                   ex = ex + 1;
               end
            end
        end
        d(i)= len3 * len5 - ex;
    end
    

end
