# Supplementary material for: Selecting Near-Native Protein Structures from Predicted Decoy Sets Using Ordered Graphlet Degree Similarity
Source: Genes (Basel). 2019 Feb 11;10(2):132. doi: 10.3390/genes10020132 (PMC6410076; doi:10.3390/genes10020132)
Supplement: Supplementary file 1 [file genes-10-00132-s001.zip › CodeData/code/GR_score/src/vector/g8.m]

function [d] = g8(A)    
    
    N=size(A);
    d=zeros(1,length(A));
    C=zeros(N);
    B=zeros(N);

    for i=1:N
        u = 1;
        v = 1;
        for j=1:i-1  %find 6
            if A(i,j) ~= 1
                continue;
            end
            C(i,u) = j;
            u = u + 1;
        end
        len = length(find(C(i,:)~=0));
        for j=1:len
            for k=C(i,j)+1:i-1 %find 7
                if k > length(A)
                    break;
                end
                if A(C(i,j),k) ~= 1
                    continue;
                end
                
                if A(k,i) == 1
                    continue;
                end
                B(i,v) = k;
                v = v + 1;
            end
        end
    end

    for i=1:length(A)
        d(i)=length(find(B(i,:)~=0));
    end
end
