# Supplementary material for: Selecting Near-Native Protein Structures from Predicted Decoy Sets Using Ordered Graphlet Degree Similarity
Source: Genes (Basel). 2019 Feb 11;10(2):132. doi: 10.3390/genes10020132 (PMC6410076; doi:10.3390/genes10020132)
Supplement: Supplementary file 1 [file genes-10-00132-s001.zip › CodeData/data/CASP11/T0759/model1.pdb]

ATOM      1  N   MET     1      51.785  51.802  72.914  1.00  9.80
ATOM      2  CA  MET     1      51.793  50.403  72.471  1.00  9.80
ATOM      3  HA  MET     1      52.353  50.383  71.537  1.00  9.80
ATOM      4  CB  MET     1      52.544  49.546  73.509  1.00  9.80
ATOM      5  HB1 MET     1      51.871  49.299  74.332  1.00  9.80
ATOM      6  HB2 MET     1      53.377  50.122  73.916  1.00  9.80
ATOM      7  CG  MET     1      53.127  48.253  72.918  1.00  9.80
ATOM      8  HG1 MET     1      52.321  47.657  72.493  1.00  9.80
ATOM      9  HG2 MET     1      53.570  47.678  73.731  1.00  9.80
ATOM     10  SD  MET     1      54.401  48.514  71.649  1.00  9.80
ATOM     11  CE  MET     1      54.707  46.805  71.127  1.00  9.80
ATOM     12  HE1 MET     1      55.448  46.799  70.327  1.00  9.80
ATOM     13  HE2 MET     1      55.081  46.222  71.969  1.00  9.80
ATOM     14  HE3 MET     1      53.785  46.359  70.754  1.00  9.80
ATOM     15  C   MET     1      50.384  49.894  72.141  1.00  9.80
ATOM     16  O   MET     1      50.075  48.712  72.284  1.00  9.80
ATOM     17  N   GLY     2      49.508  50.813  71.729  1.00  8.30
ATOM     18  H   GLY     2      49.839  51.765  71.655  1.00  8.30
ATOM     19  CA  GLY     2      48.192  50.485  71.199  1.00  8.30
ATOM     20  HA1 GLY     2      47.687  51.394  70.880  1.00  8.30
ATOM     21  HA2 GLY     2      47.599  50.013  71.982  1.00  8.30
ATOM     22  C   GLY     2      48.290  49.556  70.018  1.00  8.30
ATOM     23  O   GLY     2      48.931  49.916  69.048  1.00  8.30
ATOM     24  N   HIS     3      47.528  48.466  70.016  1.00  6.56
ATOM     25  H   HIS     3      47.118  48.137  70.879  1.00  6.56
ATOM     26  CA  HIS     3      47.216  47.741  68.780  1.00  6.56
ATOM     27  HA  HIS     3      48.148  47.405  68.326  1.00  6.56
ATOM     28  CB  HIS     3      46.391  46.495  69.127  1.00  6.56
ATOM     29  HB1 HIS     3      46.262  45.891  68.228  1.00  6.56
ATOM     30  HB2 HIS     3      45.406  46.802  69.479  1.00  6.56
ATOM     31  CG  HIS     3      47.051  45.656  70.192  1.00  6.56
ATOM     32  ND1 HIS     3      46.736  45.697  71.553  1.00  6.56
ATOM     33  CE1 HIS     3      47.643  44.916  72.158  1.00  6.56
ATOM     34  HE1 HIS     3      47.694  44.756  73.227  1.00  6.56
ATOM     35  NE2 HIS     3      48.499  44.398  71.258  1.00  6.56
ATOM     36  HE2 HIS     3      49.297  43.818  71.473  1.00  6.56
ATOM     37  CD2 HIS     3      48.148  44.866  70.013  1.00  6.56
ATOM     38  HD2 HIS     3      48.678  44.717  69.081  1.00  6.56
ATOM     39  C   HIS     3      46.511  48.623  67.747  1.00  6.56
ATOM     40  O   HIS     3      46.435  48.249  66.594  1.00  6.56
ATOM     41  N   HIS     4      46.050  49.819  68.126  1.00  5.94
ATOM     42  H   HIS     4      46.050  50.020  69.117  1.00  5.94
ATOM     43  CA  HIS     4      45.522  50.872  67.257  1.00  5.94
ATOM     44  HA  HIS     4      45.268  50.457  66.282  1.00  5.94
ATOM     45  CB  HIS     4      44.234  51.405  67.903  1.00  5.94
ATOM     46  HB1 HIS     4      43.523  50.585  68.009  1.00  5.94
ATOM     47  HB2 HIS     4      43.787  52.148  67.242  1.00  5.94
ATOM     48  CG  HIS     4      44.459  52.025  69.264  1.00  5.94
ATOM     49  ND1 HIS     4      44.885  51.341  70.408  1.00  5.94
ATOM     50  CE1 HIS     4      44.982  52.266  71.372  1.00  5.94
ATOM     51  HE1 HIS     4      45.289  52.062  72.390  1.00  5.94
ATOM     52  NE2 HIS     4      44.660  53.480  70.895  1.00  5.94
ATOM     53  HE2 HIS     4      44.686  54.343  71.419  1.00  5.94
ATOM     54  CD2 HIS     4      44.332  53.349  69.564  1.00  5.94
ATOM     55  HD2 HIS     4      44.051  54.132  68.874  1.00  5.94
ATOM     56  C   HIS     4      46.497  52.035  67.006  1.00  5.94
ATOM     57  O   HIS     4      46.289  52.791  66.067  1.00  5.94
ATOM     58  N   HIS     5      47.586  52.155  67.767  1.00  5.55
ATOM     59  H   HIS     5      47.702  51.508  68.532  1.00  5.55
ATOM     60  CA  HIS     5      48.787  52.882  67.336  1.00  5.55
ATOM     61  HA  HIS     5      48.501  53.873  66.978  1.00  5.55
ATOM     62  CB  HIS     5      49.812  53.040  68.485  1.00  5.55
ATOM     63  HB1 HIS     5      50.630  53.654  68.105  1.00  5.55
ATOM     64  HB2 HIS     5      50.244  52.066  68.709  1.00  5.55
ATOM     65  CG  HIS     5      49.387  53.643  69.808  1.00  5.55
ATOM     66  ND1 HIS     5      48.097  53.968  70.244  1.00  5.55
ATOM     67  CE1 HIS     5      48.226  54.394  71.510  1.00  5.55
ATOM     68  HE1 HIS     5      47.406  54.722  72.134  1.00  5.55
ATOM     69  NE2 HIS     5      49.511  54.340  71.896  1.00  5.55
ATOM     70  HE2 HIS     5      49.869  54.581  72.810  1.00  5.55
ATOM     71  CD2 HIS     5      50.254  53.873  70.837  1.00  5.55
ATOM     72  HD2 HIS     5      51.321  53.679  70.821  1.00  5.55
ATOM     73  C   HIS     5      49.482  52.149  66.189  1.00  5.55
ATOM     74  O   HIS     5      49.863  52.766  65.201  1.00  5.55
ATOM     75  N   HIS     6      49.604  50.832  66.352  1.00  4.77
ATOM     76  H   HIS     6      49.350  50.471  67.264  1.00  4.77
ATOM     77  CA  HIS     6      50.054  49.828  65.398  1.00  4.77
ATOM     78  HA  HIS     6      51.071  50.048  65.061  1.00  4.77
ATOM     79  CB  HIS     6      50.043  48.474  66.147  1.00  4.77
ATOM     80  HB1 HIS     6      50.353  47.678  65.494  1.00  4.77
ATOM     81  HB2 HIS     6      49.021  48.247  66.435  1.00  4.77
ATOM     82  CG  HIS     6      50.900  48.383  67.388  1.00  4.77
ATOM     83  ND1 HIS     6      50.627  47.559  68.486  1.00  4.77
ATOM     84  CE1 HIS     6      51.608  47.789  69.367  1.00  4.77
ATOM     85  HE1 HIS     6      51.688  47.302  70.328  1.00  4.77
ATOM     86  NE2 HIS     6      52.478  48.690  68.882  1.00  4.77
ATOM     87  HE2 HIS     6      53.349  48.962  69.313  1.00  4.77
ATOM     88  CD2 HIS     6      52.047  49.078  67.636  1.00  4.77
ATOM     89  HD2 HIS     6      52.554  49.739  66.943  1.00  4.77
ATOM     90  C   HIS     6      49.135  49.835  64.163  1.00  4.77
ATOM     91  O   HIS     6      49.577  50.027  63.027  1.00  4.77
ATOM     92  N   HIS     7      47.824  49.691  64.395  1.00  4.31
ATOM     93  H   HIS     7      47.533  49.459  65.337  1.00  4.31
ATOM     94  CA  HIS     7      46.826  49.528  63.333  1.00  4.31
ATOM     95  HA  HIS     7      47.328  49.009  62.516  1.00  4.31
ATOM     96  CB  HIS     7      45.695  48.592  63.785  1.00  4.31
ATOM     97  HB1 HIS     7      45.031  49.119  64.468  1.00  4.31
ATOM     98  HB2 HIS     7      46.150  47.751  64.302  1.00  4.31
ATOM     99  CG  HIS     7      44.883  47.957  62.691  1.00  4.31
ATOM    100  ND1 HIS     7      43.494  48.041  62.559  1.00  4.31
ATOM    101  CE1 HIS     7      43.167  47.134  61.625  1.00  4.31
ATOM    102  HE1 HIS     7      42.154  46.908  61.319  1.00  4.31
ATOM    103  NE2 HIS     7      44.259  46.490  61.182  1.00  4.31
ATOM    104  HE2 HIS     7      44.252  45.647  60.590  1.00  4.31
ATOM    105  CD2 HIS     7      45.352  47.000  61.843  1.00  4.31
ATOM    106  HD2 HIS     7      46.371  46.641  61.788  1.00  4.31
ATOM    107  C   HIS     7      46.299  50.816  62.696  1.00  4.31
ATOM    108  O   HIS     7      45.634  50.757  61.665  1.00  4.31
ATOM    109  N   HIS     8      46.664  51.979  63.234  1.00  4.07
ATOM    110  H   HIS     8      47.162  51.978  64.113  1.00  4.07
ATOM    111  CA  HIS     8      46.475  53.269  62.577  1.00  4.07
ATOM    112  HA  HIS     8      46.154  53.089  61.549  1.00  4.07
ATOM    113  CB  HIS     8      45.340  54.095  63.200  1.00  4.07
ATOM    114  HB1 HIS     8      45.621  54.430  64.198  1.00  4.07
ATOM    115  HB2 HIS     8      44.443  53.479  63.273  1.00  4.07
ATOM    116  CG  HIS     8      45.040  55.290  62.335  1.00  4.07
ATOM    117  ND1 HIS     8      44.324  55.258  61.135  1.00  4.07
ATOM    118  CE1 HIS     8      44.542  56.444  60.549  1.00  4.07
ATOM    119  HE1 HIS     8      44.182  56.713  59.564  1.00  4.07
ATOM    120  NE2 HIS     8      45.341  57.209  61.311  1.00  4.07
ATOM    121  HE2 HIS     8      45.794  58.056  61.007  1.00  4.07
ATOM    122  CD2 HIS     8      45.661  56.498  62.443  1.00  4.07
ATOM    123  HD2 HIS     8      46.401  56.754  63.188  1.00  4.07
ATOM    124  C   HIS     8      47.796  54.020  62.466  1.00  4.07
ATOM    125  O   HIS     8      48.148  54.807  63.342  1.00  4.07
ATOM    126  N   SER     9      48.521  53.750  61.376  1.00  3.18
ATOM    127  H   SER     9      48.182  53.072  60.708  1.00  3.18
ATOM    128  CA  SER     9      49.727  54.503  61.033  1.00  3.18
ATOM    129  HA  SER     9      50.392  54.431  61.894  1.00  3.18
ATOM    130  CB  SER     9      50.480  53.857  59.862  1.00  3.18
ATOM    131  HB1 SER     9      50.287  52.785  59.854  1.00  3.18
ATOM    132  HB2 SER     9      51.550  54.003  60.015  1.00  3.18
ATOM    133  OG  SER     9      50.131  54.427  58.621  1.00  3.18
ATOM    134  HG  SER     9      50.816  55.120  58.438  1.00  3.18
ATOM    135  C   SER     9      49.442  55.991  60.817  1.00  3.18
ATOM    136  O   SER     9      48.317  56.449  60.588  1.00  3.18
ATOM    137  N   HIS    10      50.484  56.793  60.952  1.00  3.29
ATOM    138  H   HIS    10      51.412  56.395  60.976  1.00  3.29
ATOM    139  CA  HIS    10      50.332  58.171  61.404  1.00  3.29
ATOM    140  HA  HIS    10      49.354  58.284  61.873  1.00  3.29
ATOM    141  CB  HIS    10      51.401  58.415  62.493  1.00  3.29
ATOM    142  HB1 HIS    10      51.140  59.303  63.068  1.00  3.29
ATOM    143  HB2 HIS    10      52.362  58.593  62.008  1.00  3.29
ATOM    144  CG  HIS    10      51.566  57.231  63.436  1.00  3.29
ATOM    145  ND1 HIS    10      52.712  56.439  63.525  1.00  3.29
ATOM    146  CE1 HIS    10      52.358  55.325  64.188  1.00  3.29
ATOM    147  HE1 HIS    10      53.013  54.484  64.373  1.00  3.29
ATOM    148  NE2 HIS    10      51.057  55.372  64.514  1.00  3.29
ATOM    149  HE2 HIS    10      50.514  54.574  64.850  1.00  3.29
ATOM    150  CD2 HIS    10      50.545  56.571  64.064  1.00  3.29
ATOM    151  HD2 HIS    10      49.501  56.850  64.049  1.00  3.29
ATOM    152  C   HIS    10      50.355  59.129  60.222  1.00  3.29
ATOM    153  O   HIS    10      50.835  60.248  60.357  1.00  3.29
ATOM    154  N   MET    11      49.881  58.650  59.061  1.00  2.49
ATOM    155  H   MET    11      49.474  57.726  59.119  1.00  2.49
ATOM    156  CA  MET    11      50.350  59.062  57.739  1.00  2.49
ATOM    157  HA  MET    11      51.435  59.085  57.821  1.00  2.49
ATOM    158  CB  MET    11      50.014  58.039  56.650  1.00  2.49
ATOM    159  HB1 MET    11      48.975  58.151  56.345  1.00  2.49
ATOM    160  HB2 MET    11      50.130  57.034  57.051  1.00  2.49
ATOM    161  CG  MET    11      50.963  58.191  55.438  1.00  2.49
ATOM    162  HG1 MET    11      50.954  57.251  54.890  1.00  2.49
ATOM    163  HG2 MET    11      51.972  58.328  55.822  1.00  2.49
ATOM    164  SD  MET    11      50.660  59.530  54.247  1.00  2.49
ATOM    165  CE  MET    11      52.106  59.315  53.186  1.00  2.49
ATOM    166  HE1 MET    11      52.055  58.345  52.716  1.00  2.49
ATOM    167  HE2 MET    11      52.104  60.074  52.409  1.00  2.49
ATOM    168  HE3 MET    11      53.020  59.376  53.773  1.00  2.49
ATOM    169  C   MET    11      49.951  60.456  57.311  1.00  2.49
ATOM    170  O   MET    11      49.019  60.627  56.520  1.00  2.49
ATOM    171  N   VAL    12      50.681  61.409  57.883  1.00  2.14
ATOM    172  H   VAL    12      51.328  61.080  58.595  1.00  2.14
ATOM    173  CA  VAL    12      50.571  62.856  57.818  1.00  2.14
ATOM    174  HA  VAL    12      50.574  63.166  56.774  1.00  2.14
ATOM    175  CB  VAL    12      49.233  63.322  58.463  1.00  2.14
ATOM    176  HB  VAL    12      48.427  62.970  57.819  1.00  2.14
ATOM    177  CG1 VAL    12      48.965  62.758  59.863  1.00  2.14
ATOM    178 1HG1 VAL    12      48.068  63.198  60.295  1.00  2.14
ATOM    179 2HG1 VAL    12      48.802  61.684  59.799  1.00  2.14
ATOM    180 3HG1 VAL    12      49.814  62.949  60.522  1.00  2.14
ATOM    181  CG2 VAL    12      49.045  64.844  58.580  1.00  2.14
ATOM    182 1HG2 VAL    12      48.014  65.065  58.853  1.00  2.14
ATOM    183 2HG2 VAL    12      49.696  65.250  59.354  1.00  2.14
ATOM    184 3HG2 VAL    12      49.264  65.320  57.627  1.00  2.14
ATOM    185  C   VAL    12      51.780  63.490  58.511  1.00  2.14
ATOM    186  O   VAL    12      52.417  62.883  59.362  1.00  2.14
ATOM    187  N   VAL    13      52.059  64.753  58.213  1.00  2.03
ATOM    188  H   VAL    13      51.569  65.165  57.425  1.00  2.03
ATOM    189  CA  VAL    13      52.822  65.651  59.078  1.00  2.03
ATOM    190  HA  VAL    13      52.828  65.246  60.091  1.00  2.03
ATOM    191  CB  VAL    13      54.293  65.778  58.619  1.00  2.03
ATOM    192  HB  VAL    13      54.300  66.179  57.610  1.00  2.03
ATOM    193  CG1 VAL    13      55.094  66.710  59.537  1.00  2.03
ATOM    194 1HG1 VAL    13      56.135  66.754  59.215  1.00  2.03
ATOM    195 2HG1 VAL    13      54.691  67.721  59.501  1.00  2.03
ATOM    196 3HG1 VAL    13      55.055  66.347  60.564  1.00  2.03
ATOM    197  CG2 VAL    13      55.047  64.440  58.609  1.00  2.03
ATOM    198 1HG2 VAL    13      56.079  64.586  58.291  1.00  2.03
ATOM    199 2HG2 VAL    13      55.034  63.995  59.605  1.00  2.03
ATOM    200 3HG2 VAL    13      54.570  63.751  57.916  1.00  2.03
ATOM    201  C   VAL    13      52.127  67.002  59.114  1.00  2.03
ATOM    202  O   VAL    13      51.955  67.659  58.087  1.00  2.03
ATOM    203  N   ILE    14      51.681  67.410  60.299  1.00  2.51
ATOM    204  H   ILE    14      51.877  66.847  61.110  1.00  2.51
ATOM    205  CA  ILE    14      51.144  68.752  60.506  1.00  2.51
ATOM    206  HA  ILE    14      50.399  68.937  59.732  1.00  2.51
ATOM    207  CB  ILE    14      50.424  68.812  61.881  1.00  2.51
ATOM    208  HB  ILE    14      49.989  67.823  62.037  1.00  2.51
ATOM    209  CG2 ILE    14      51.364  69.042  63.080  1.00  2.51
ATOM    210 1HG2 ILE    14      50.810  68.930  64.012  1.00  2.51
ATOM    211 2HG2 ILE    14      52.172  68.310  63.062  1.00  2.51
ATOM    212 3HG2 ILE    14      51.805  70.039  63.050  1.00  2.51
ATOM    213  CG1 ILE    14      49.205  69.763  61.919  1.00  2.51
ATOM    214 1HG1 ILE    14      48.686  69.597  62.864  1.00  2.51
ATOM    215 2HG1 ILE    14      48.518  69.472  61.123  1.00  2.51
ATOM    216  CD1 ILE    14      49.468  71.267  61.794  1.00  2.51
ATOM    217  HD1 ILE    14      48.544  71.809  61.993  1.00  2.51
ATOM    218  HD2 ILE    14      50.222  71.594  62.510  1.00  2.51
ATOM    219  HD3 ILE    14      49.784  71.510  60.785  1.00  2.51
ATOM    220  C   ILE    14      52.274  69.778  60.345  1.00  2.51
ATOM    221  O   ILE    14      53.362  69.611  60.894  1.00  2.51
ATOM    222  N   HIS    15      52.003  70.848  59.605  1.00  2.66
ATOM    223  H   HIS    15      51.078  70.922  59.198  1.00  2.66
ATOM    224  CA  HIS    15      52.866  72.013  59.474  1.00  2.66
ATOM    225  HA  HIS    15      53.858  71.783  59.859  1.00  2.66
ATOM    226  CB  HIS    15      53.035  72.363  57.988  1.00  2.66
ATOM    227  HB1 HIS    15      52.095  72.726  57.580  1.00  2.66
ATOM    228  HB2 HIS    15      53.303  71.455  57.453  1.00  2.66
ATOM    229  CG  HIS    15      54.122  73.376  57.743  1.00  2.66
ATOM    230  ND1 HIS    15      54.749  74.111  58.739  1.00  2.66
ATOM    231  CE1 HIS    15      55.689  74.852  58.141  1.00  2.66
ATOM    232  HE1 HIS    15      56.354  75.533  58.660  1.00  2.66
ATOM    233  NE2 HIS    15      55.687  74.609  56.818  1.00  2.66
ATOM    234  HE2 HIS    15      56.328  75.029  56.161  1.00  2.66
ATOM    235  CD2 HIS    15      54.706  73.677  56.546  1.00  2.66
ATOM    236  HD2 HIS    15      54.459  73.241  55.589  1.00  2.66
ATOM    237  C   HIS    15      52.249  73.138  60.288  1.00  2.66
ATOM    238  O   HIS    15      51.166  73.600  59.906  1.00  2.66
ATOM    239  N   PRO    16      52.832  73.499  61.446  1.00  3.35
ATOM    240  CD  PRO    16      54.138  73.091  61.953  1.00  3.35
ATOM    241  HD1 PRO    16      54.912  73.174  61.191  1.00  3.35
ATOM    242  HD2 PRO    16      54.080  72.066  62.322  1.00  3.35
ATOM    243  CG  PRO    16      54.455  74.043  63.104  1.00  3.35
ATOM    244  HG1 PRO    16      54.956  74.930  62.717  1.00  3.35
ATOM    245  HG2 PRO    16      55.067  73.563  63.868  1.00  3.35
ATOM    246  CB  PRO    16      53.075  74.425  63.635  1.00  3.35
ATOM    247  HB1 PRO    16      53.083  75.413  64.098  1.00  3.35
ATOM    248  HB2 PRO    16      52.746  73.674  64.354  1.00  3.35
ATOM    249  CA  PRO    16      52.169  74.370  62.400  1.00  3.35
ATOM    250  HA  PRO    16      51.212  73.934  62.687  1.00  3.35
ATOM    251  C   PRO    16      51.885  75.751  61.804  1.00  3.35
ATOM    252  O   PRO    16      50.784  76.263  61.982  1.00  3.35
ATOM    253  N   ASP    17      52.826  76.313  61.044  1.00  3.51
ATOM    254  H   ASP    17      53.720  75.838  60.932  1.00  3.51
ATOM    255  CA  ASP    17      52.752  77.682  60.531  1.00  3.51
ATOM    256  HA  ASP    17      52.608  78.338  61.391  1.00  3.51
ATOM    257  CB  ASP    17      54.100  78.079  59.899  1.00  3.51
ATOM    258  HB1 ASP    17      54.095  79.154  59.707  1.00  3.51
ATOM    259  HB2 ASP    17      54.241  77.576  58.946  1.00  3.51
ATOM    260  CG  ASP    17      55.287  77.725  60.796  1.00  3.51
ATOM    261  OD1 ASP    17      55.740  78.620  61.539  1.00  3.51
ATOM    262  OD2 ASP    17      55.709  76.550  60.741  1.00  3.51
ATOM    263  C   ASP    17      51.571  77.952  59.573  1.00  3.51
ATOM    264  O   ASP    17      50.853  78.931  59.779  1.00  3.51
ATOM    265  N   PRO    18      51.294  77.106  58.556  1.00  3.42
ATOM    266  CD  PRO    18      52.176  76.109  57.966  1.00  3.42
ATOM    267  HD1 PRO    18      52.487  75.372  58.698  1.00  3.42
ATOM    268  HD2 PRO    18      53.045  76.598  57.530  1.00  3.42
ATOM    269  CG  PRO    18      51.385  75.440  56.844  1.00  3.42
ATOM    270  HG1 PRO    18      50.824  74.594  57.240  1.00  3.42
ATOM    271  HG2 PRO    18      52.030  75.131  56.022  1.00  3.42
ATOM    272  CB  PRO    18      50.420  76.545  56.430  1.00  3.42
ATOM    273  HB1 PRO    18      49.554  76.153  55.898  1.00  3.42
ATOM    274  HB2 PRO    18      50.943  77.277  55.813  1.00  3.42
ATOM    275  CA  PRO    18      50.058  77.174  57.779  1.00  3.42
ATOM    276  HA  PRO    18      49.765  78.213  57.625  1.00  3.42
ATOM    277  C   PRO    18      48.874  76.436  58.427  1.00  3.42
ATOM    278  O   PRO    18      47.774  76.458  57.869  1.00  3.42
ATOM    279  N   GLY    19      49.082  75.721  59.540  1.00  3.24
ATOM    280  H   GLY    19      49.994  75.777  59.980  1.00  3.24
ATOM    281  CA  GLY    19      48.113  74.799  60.143  1.00  3.24
ATOM    282  HA1 GLY    19      47.334  75.379  60.636  1.00  3.24
ATOM    283  HA2 GLY    19      48.630  74.201  60.893  1.00  3.24
ATOM    284  C   GLY    19      47.461  73.854  59.139  1.00  3.24
ATOM    285  O   GLY    19      46.236  73.695  59.124  1.00  3.24
ATOM    286  N   ARG    20      48.285  73.273  58.263  1.00  2.88
ATOM    287  H   ARG    20      49.276  73.422  58.422  1.00  2.88
ATOM    288  CA  ARG    20      47.882  72.334  57.209  1.00  2.88
ATOM    289  HA  ARG    20      46.811  72.175  57.246  1.00  2.88
ATOM    290  CB  ARG    20      48.292  72.852  55.814  1.00  2.88
ATOM    291  HB1 ARG    20      48.231  72.036  55.093  1.00  2.88
ATOM    292  HB2 ARG    20      49.335  73.170  55.845  1.00  2.88
ATOM    293  CG  ARG    20      47.442  74.003  55.249  1.00  2.88
ATOM    294  HG1 ARG    20      47.859  74.274  54.279  1.00  2.88
ATOM    295  HG2 ARG    20      47.518  74.874  55.897  1.00  2.88
ATOM    296  CD  ARG    20      45.964  73.637  55.046  1.00  2.88
ATOM    297  HD1 ARG    20      45.894  72.627  54.637  1.00  2.88
ATOM    298  HD2 ARG    20      45.537  74.329  54.317  1.00  2.88
ATOM    299  NE  ARG    20      45.204  73.766  56.301  1.00  2.88
ATOM    300  HE  ARG    20      45.480  74.525  56.910  1.00  2.88
ATOM    301  CZ  ARG    20      44.252  72.978  56.766  1.00  2.88
ATOM    302  NH1 ARG    20      43.870  71.886  56.165  1.00  2.88
ATOM    303 1HH1 ARG    20      44.481  71.461  55.464  1.00  2.88
ATOM    304 2HH1 ARG    20      43.148  71.320  56.557  1.00  2.88
ATOM    305  NH2 ARG    20      43.698  73.265  57.906  1.00  2.88
ATOM    306 1HH2 ARG    20      44.206  73.903  58.509  1.00  2.88
ATOM    307 2HH2 ARG    20      42.992  72.677  58.296  1.00  2.88
ATOM    308  C   ARG    20      48.474  70.961  57.469  1.00  2.88
ATOM    309  O   ARG    20      49.383  70.780  58.268  1.00  2.88
ATOM    310  N   GLU    21      47.947  69.983  56.756  1.00  2.60
ATOM    311  H   GLU    21      47.212  70.217  56.093  1.00  2.60
ATOM    312  CA  GLU    21      48.242  68.572  56.929  1.00  2.60
ATOM    313  HA  GLU    21      48.959  68.444  57.744  1.00  2.60
ATOM    314  CB  GLU    21      46.984  67.775  57.329  1.00  2.60
ATOM    315  HB1 GLU    21      47.013  67.644  58.411  1.00  2.60
ATOM    316  HB2 GLU    21      47.048  66.781  56.894  1.00  2.60
ATOM    317  CG  GLU    21      45.610  68.387  56.993  1.00  2.60
ATOM    318  HG1 GLU    21      45.464  69.284  57.599  1.00  2.60
ATOM    319  HG2 GLU    21      44.839  67.675  57.294  1.00  2.60
ATOM    320  CD  GLU    21      45.427  68.733  55.511  1.00  2.60
ATOM    321  OE1 GLU    21      45.604  69.931  55.173  1.00  2.60
ATOM    322  OE2 GLU    21      45.043  67.814  54.750  1.00  2.60
ATOM    323  C   GLU    21      48.931  68.047  55.666  1.00  2.60
ATOM    324  O   GLU    21      48.313  67.656  54.670  1.00  2.60
ATOM    325  N   LEU    22      50.256  68.122  55.681  1.00  2.04
ATOM    326  H   LEU    22      50.723  68.379  56.545  1.00  2.04
ATOM    327  CA  LEU    22      51.117  67.640  54.615  1.00  2.04
ATOM    328  HA  LEU    22      50.722  67.946  53.653  1.00  2.04
ATOM    329  CB  LEU    22      52.508  68.303  54.785  1.00  2.04
ATOM    330  HB1 LEU    22      53.230  67.736  54.202  1.00  2.04
ATOM    331  HB2 LEU    22      52.824  68.219  55.823  1.00  2.04
ATOM    332  CG  LEU    22      52.615  69.782  54.339  1.00  2.04
ATOM    333  HG  LEU    22      52.428  69.837  53.267  1.00  2.04
ATOM    334  CD1 LEU    22      51.647  70.750  55.037  1.00  2.04
ATOM    335 1HD1 LEU    22      51.908  71.782  54.803  1.00  2.04
ATOM    336 2HD1 LEU    22      50.632  70.569  54.689  1.00  2.04
ATOM    337 3HD1 LEU    22      51.689  70.597  56.114  1.00  2.04
ATOM    338  CD2 LEU    22      54.033  70.296  54.599  1.00  2.04
ATOM    339 1HD2 LEU    22      54.133  71.320  54.244  1.00  2.04
ATOM    340 2HD2 LEU    22      54.259  70.253  55.663  1.00  2.04
ATOM    341 3HD2 LEU    22      54.747  69.680  54.055  1.00  2.04
ATOM    342  C   LEU    22      51.188  66.100  54.635  1.00  2.04
ATOM    343  O   LEU    22      50.879  65.460  55.635  1.00  2.04
ATOM    344  N   SER    23      51.595  65.486  53.534  1.00  1.81
ATOM    345  H   SER    23      51.768  66.060  52.717  1.00  1.81
ATOM    346  CA  SER    23      52.164  64.134  53.558  1.00  1.81
ATOM    347  HA  SER    23      51.556  63.479  54.181  1.00  1.81
ATOM    348  CB  SER    23      52.155  63.583  52.118  1.00  1.81
ATOM    349  HB1 SER    23      52.588  64.338  51.466  1.00  1.81
ATOM    350  HB2 SER    23      51.120  63.410  51.819  1.00  1.81
ATOM    351  OG  SER    23      52.914  62.404  51.966  1.00  1.81
ATOM    352  HG  SER    23      52.751  62.044  51.086  1.00  1.81
ATOM    353  C   SER    23      53.612  64.172  54.067  1.00  1.81
ATOM    354  O   SER    23      54.294  65.169  53.825  1.00  1.81
ATOM    355  N   PRO    24      54.128  63.103  54.699  1.00  1.59
ATOM    356  CD  PRO    24      53.372  61.978  55.223  1.00  1.59
ATOM    357  HD1 PRO    24      53.008  61.384  54.393  1.00  1.59
ATOM    358  HD2 PRO    24      52.536  62.308  55.837  1.00  1.59
ATOM    359  CG  PRO    24      54.344  61.158  56.072  1.00  1.59
ATOM    360  HG1 PRO    24      54.137  60.089  56.005  1.00  1.59
ATOM    361  HG2 PRO    24      54.292  61.491  57.109  1.00  1.59
ATOM    362  CB  PRO    24      55.707  61.516  55.481  1.00  1.59
ATOM    363  HB1 PRO    24      55.901  60.889  54.609  1.00  1.59
ATOM    364  HB2 PRO    24      56.501  61.410  56.220  1.00  1.59
ATOM    365  CA  PRO    24      55.534  62.978  55.048  1.00  1.59
ATOM    366  HA  PRO    24      55.704  63.603  55.924  1.00  1.59
ATOM    367  C   PRO    24      56.558  63.410  53.981  1.00  1.59
ATOM    368  O   PRO    24      57.536  64.076  54.316  1.00  1.59
ATOM    369  N   GLU    25      56.343  63.082  52.701  1.00  1.67
ATOM    370  H   GLU    25      55.515  62.551  52.482  1.00  1.67
ATOM    371  CA  GLU    25      57.216  63.515  51.590  1.00  1.67
ATOM    372  HA  GLU    25      58.255  63.264  51.799  1.00  1.67
ATOM    373  CB  GLU    25      56.764  62.829  50.292  1.00  1.67
ATOM    374  HB1 GLU    25      55.674  62.874  50.266  1.00  1.67
ATOM    375  HB2 GLU    25      57.055  61.780  50.334  1.00  1.67
ATOM    376  CG  GLU    25      57.249  63.439  48.961  1.00  1.67
ATOM    377  HG1 GLU    25      56.941  64.484  48.894  1.00  1.67
ATOM    378  HG2 GLU    25      56.732  62.928  48.149  1.00  1.67
ATOM    379  CD  GLU    25      58.754  63.316  48.707  1.00  1.67
ATOM    380  OE1 GLU    25      59.257  62.171  48.699  1.00  1.67
ATOM    381  OE2 GLU    25      59.374  64.333  48.319  1.00  1.67
ATOM    382  C   GLU    25      57.173  65.031  51.405  1.00  1.67
ATOM    383  O   GLU    25      58.197  65.680  51.228  1.00  1.67
ATOM    384  N   GLU    26      55.975  65.605  51.458  1.00  1.91
ATOM    385  H   GLU    26      55.191  65.041  51.745  1.00  1.91
ATOM    386  CA  GLU    26      55.773  67.036  51.281  1.00  1.91
ATOM    387  HA  GLU    26      56.217  67.358  50.338  1.00  1.91
ATOM    388  CB  GLU    26      54.258  67.349  51.260  1.00  1.91
ATOM    389  HB1 GLU    26      54.129  68.430  51.192  1.00  1.91
ATOM    390  HB2 GLU    26      53.851  67.031  52.214  1.00  1.91
ATOM    391  CG  GLU    26      53.421  66.686  50.143  1.00  1.91
ATOM    392  HG1 GLU    26      53.762  65.660  49.995  1.00  1.91
ATOM    393  HG2 GLU    26      53.586  67.228  49.209  1.00  1.91
ATOM    394  CD  GLU    26      51.913  66.657  50.472  1.00  1.91
ATOM    395  OE1 GLU    26      51.172  65.796  49.931  1.00  1.91
ATOM    396  OE2 GLU    26      51.450  67.422  51.350  1.00  1.91
ATOM    397  C   GLU    26      56.444  67.829  52.416  1.00  1.91
ATOM    398  O   GLU    26      57.054  68.871  52.181  1.00  1.91
ATOM    399  N   ALA    27      56.364  67.309  53.644  1.00  1.83
ATOM    400  H   ALA    27      55.838  66.449  53.759  1.00  1.83
ATOM    401  CA  ALA    27      57.045  67.842  54.816  1.00  1.83
ATOM    402  HA  ALA    27      56.783  68.895  54.922  1.00  1.83
ATOM    403  CB  ALA    27      56.518  67.097  56.041  1.00  1.83
ATOM    404  HB1 ALA    27      56.996  67.481  56.942  1.00  1.83
ATOM    405  HB2 ALA    27      55.443  67.254  56.105  1.00  1.83
ATOM    406  HB3 ALA    27      56.724  66.029  55.958  1.00  1.83
ATOM    407  C   ALA    27      58.576  67.775  54.705  1.00  1.83
ATOM    408  O   ALA    27      59.249  68.757  55.031  1.00  1.83
ATOM    409  N   HIS    28      59.133  66.659  54.225  1.00  1.98
ATOM    410  H   HIS    28      58.549  65.855  54.021  1.00  1.98
ATOM    411  CA  HIS    28      60.579  66.572  53.986  1.00  1.98
ATOM    412  HA  HIS    28      61.105  66.856  54.897  1.00  1.98
ATOM    413  CB  HIS    28      60.972  65.114  53.673  1.00  1.98
ATOM    414  HB1 HIS    28      60.075  64.500  53.595  1.00  1.98
ATOM    415  HB2 HIS    28      61.536  64.740  54.527  1.00  1.98
ATOM    416  CG  HIS    28      61.802  64.851  52.438  1.00  1.98
ATOM    417  ND1 HIS    28      63.180  64.624  52.422  1.00  1.98
ATOM    418  CE1 HIS    28      63.474  64.206  51.182  1.00  1.98
ATOM    419  HE1 HIS    28      64.458  63.898  50.854  1.00  1.98
ATOM    420  NE2 HIS    28      62.362  64.152  50.428  1.00  1.98
ATOM    421  HE2 HIS    28      62.287  63.752  49.501  1.00  1.98
ATOM    422  CD2 HIS    28      61.302  64.554  51.203  1.00  1.98
ATOM    423  HD2 HIS    28      60.264  64.527  50.916  1.00  1.98
ATOM    424  C   HIS    28      61.038  67.582  52.934  1.00  1.98
ATOM    425  O   HIS    28      61.983  68.331  53.171  1.00  1.98
ATOM    426  N   ARG    29      60.286  67.737  51.837  1.00  2.38
ATOM    427  H   ARG    29      59.490  67.116  51.716  1.00  2.38
ATOM    428  CA  ARG    29      60.572  68.743  50.803  1.00  2.38
ATOM    429  HA  ARG    29      61.600  68.592  50.466  1.00  2.38
ATOM    430  CB  ARG    29      59.597  68.540  49.628  1.00  2.38
ATOM    431  HB1 ARG    29      58.687  69.110  49.821  1.00  2.38
ATOM    432  HB2 ARG    29      59.309  67.490  49.558  1.00  2.38
ATOM    433  CG  ARG    29      60.200  68.991  48.288  1.00  2.38
ATOM    434  HG1 ARG    29      60.772  69.908  48.430  1.00  2.38
ATOM    435  HG2 ARG    29      59.387  69.209  47.594  1.00  2.38
ATOM    436  CD  ARG    29      61.108  67.913  47.673  1.00  2.38
ATOM    437  HD1 ARG    29      61.840  67.589  48.415  1.00  2.38
ATOM    438  HD2 ARG    29      61.654  68.341  46.832  1.00  2.38
ATOM    439  NE  ARG    29      60.324  66.746  47.224  1.00  2.38
ATOM    440  HE  ARG    29      60.204  65.975  47.888  1.00  2.38
ATOM    441  CZ  ARG    29      59.592  66.636  46.135  1.00  2.38
ATOM    442  NH1 ARG    29      59.642  67.506  45.162  1.00  2.38
ATOM    443 1HH1 ARG    29      60.288  68.271  45.239  1.00  2.38
ATOM    444 2HH1 ARG    29      59.060  67.383  44.359  1.00  2.38
ATOM    445  NH2 ARG    29      58.779  65.635  46.026  1.00  2.38
ATOM    446 1HH2 ARG    29      58.793  64.996  46.829  1.00  2.38
ATOM    447 2HH2 ARG    29      58.143  65.512  45.266  1.00  2.38
ATOM    448  C   ARG    29      60.497  70.185  51.309  1.00  2.38
ATOM    449  O   ARG    29      61.238  71.038  50.829  1.00  2.38
ATOM    450  N   ALA    30      59.598  70.450  52.257  1.00  2.51
ATOM    451  H   ALA    30      58.962  69.705  52.513  1.00  2.51
ATOM    452  CA  ALA    30      59.443  71.735  52.939  1.00  2.51
ATOM    453  HA  ALA    30      59.623  72.537  52.221  1.00  2.51
ATOM    454  CB  ALA    30      57.992  71.839  53.427  1.00  2.51
ATOM    455  HB1 ALA    30      57.831  72.811  53.895  1.00  2.51
ATOM    456  HB2 ALA    30      57.308  71.734  52.584  1.00  2.51
ATOM    457  HB3 ALA    30      57.788  71.056  54.158  1.00  2.51
ATOM    458  C   ALA    30      60.429  71.947  54.108  1.00  2.51
ATOM    459  O   ALA    30      60.426  73.024  54.704  1.00  2.51
ATOM    460  N   GLY    31      61.258  70.955  54.455  1.00  2.67
ATOM    461  H   GLY    31      61.215  70.074  53.954  1.00  2.67
ATOM    462  CA  GLY    31      62.250  71.086  55.530  1.00  2.67
ATOM    463  HA1 GLY    31      62.795  72.022  55.407  1.00  2.67
ATOM    464  HA2 GLY    31      62.958  70.262  55.442  1.00  2.67
ATOM    465  C   GLY    31      61.677  71.054  56.955  1.00  2.67
ATOM    466  O   GLY    31      62.335  71.475  57.903  1.00  2.67
ATOM    467  N   LEU    32      60.451  70.555  57.092  1.00  2.40
ATOM    468  H   LEU    32      60.021  70.199  56.246  1.00  2.40
ATOM    469  CA  LEU    32      59.680  70.457  58.334  1.00  2.40
ATOM    470  HA  LEU    32      59.900  71.306  58.983  1.00  2.40
ATOM    471  CB  LEU    32      58.204  70.516  57.872  1.00  2.40
ATOM    472  HB1 LEU    32      58.083  69.802  57.059  1.00  2.40
ATOM    473  HB2 LEU    32      58.018  71.509  57.459  1.00  2.40
ATOM    474  CG  LEU    32      57.101  70.197  58.897  1.00  2.40
ATOM    475  HG  LEU    32      57.260  69.209  59.326  1.00  2.40
ATOM    476  CD1 LEU    32      57.032  71.231  60.014  1.00  2.40
ATOM    477 1HD1 LEU    32      56.231  70.972  60.705  1.00  2.40
ATOM    478 2HD1 LEU    32      57.972  71.239  60.566  1.00  2.40
ATOM    479 3HD1 LEU    32      56.849  72.224  59.603  1.00  2.40
ATOM    480  CD2 LEU    32      55.758  70.178  58.168  1.00  2.40
ATOM    481 1HD2 LEU    32      54.960  70.007  58.885  1.00  2.40
ATOM    482 2HD2 LEU    32      55.616  71.134  57.671  1.00  2.40
ATOM    483 3HD2 LEU    32      55.743  69.380  57.431  1.00  2.40
ATOM    484  C   LEU    32      59.941  69.166  59.125  1.00  2.40
ATOM    485  O   LEU    32      59.764  69.119  60.341  1.00  2.40
ATOM    486  N   ILE    33      60.359  68.121  58.419  1.00  2.35
ATOM    487  H   ILE    33      60.518  68.266  57.431  1.00  2.35
ATOM    488  CA  ILE    33      60.839  66.854  58.961  1.00  2.35
ATOM    489  HA  ILE    33      61.069  66.992  60.018  1.00  2.35
ATOM    490  CB  ILE    33      59.751  65.760  58.841  1.00  2.35
ATOM    491  HB  ILE    33      58.842  66.155  59.299  1.00  2.35
ATOM    492  CG2 ILE    33      59.433  65.421  57.378  1.00  2.35
ATOM    493 1HG2 ILE    33      58.592  64.734  57.301  1.00  2.35
ATOM    494 2HG2 ILE    33      59.170  66.334  56.860  1.00  2.35
ATOM    495 3HG2 ILE    33      60.306  64.990  56.893  1.00  2.35
ATOM    496  CG1 ILE    33      60.144  64.488  59.618  1.00  2.35
ATOM    497 1HG1 ILE    33      60.444  64.773  60.627  1.00  2.35
ATOM    498 2HG1 ILE    33      60.994  64.016  59.125  1.00  2.35
ATOM    499  CD1 ILE    33      59.006  63.462  59.732  1.00  2.35
ATOM    500  HD1 ILE    33      58.112  63.940  60.134  1.00  2.35
ATOM    501  HD2 ILE    33      58.782  63.026  58.759  1.00  2.35
ATOM    502  HD3 ILE    33      59.307  62.661  60.404  1.00  2.35
ATOM    503  C   ILE    33      62.141  66.544  58.227  1.00  2.35
ATOM    504  O   ILE    33      62.245  66.819  57.032  1.00  2.35
ATOM    505  N   ASP    34      63.158  66.037  58.922  1.00  2.52
ATOM    506  H   ASP    34      63.051  65.808  59.896  1.00  2.52
ATOM    507  CA  ASP    34      64.425  65.719  58.261  1.00  2.52
ATOM    508  HA  ASP    34      64.677  66.569  57.624  1.00  2.52
ATOM    509  CB  ASP    34      65.564  65.598  59.291  1.00  2.52
ATOM    510  HB1 ASP    34      65.274  66.061  60.236  1.00  2.52
ATOM    511  HB2 ASP    34      66.423  66.152  58.908  1.00  2.52
ATOM    512  CG  ASP    34      65.990  64.155  59.529  1.00  2.52
ATOM    513  OD1 ASP    34      65.310  63.447  60.298  1.00  2.52
ATOM    514  OD2 ASP    34      66.970  63.714  58.889  1.00  2.52
ATOM    515  C   ASP    34      64.300  64.504  57.339  1.00  2.52
ATOM    516  O   ASP    34      63.367  63.720  57.488  1.00  2.52
ATOM    517  N   TRP    35      65.243  64.313  56.412  1.00  2.46
ATOM    518  H   TRP    35      66.011  64.962  56.348  1.00  2.46
ATOM    519  CA  TRP    35      65.179  63.193  55.469  1.00  2.46
ATOM    520  HA  TRP    35      64.250  63.307  54.907  1.00  2.46
ATOM    521  CB  TRP    35      66.337  63.288  54.455  1.00  2.46
ATOM    522  HB1 TRP    35      66.786  64.281  54.490  1.00  2.46
ATOM    523  HB2 TRP    35      65.900  63.187  53.459  1.00  2.46
ATOM    524  CG  TRP    35      67.431  62.265  54.571  1.00  2.46
ATOM    525  CD1 TRP    35      67.519  61.157  53.804  1.00  2.46
ATOM    526  HD1 TRP    35      66.820  60.905  53.018  1.00  2.46
ATOM    527  NE1 TRP    35      68.606  60.402  54.184  1.00  2.46
ATOM    528  HE1 TRP    35      68.847  59.529  53.742  1.00  2.46
ATOM    529  CE2 TRP    35      69.275  60.979  55.241  1.00  2.46
ATOM    530  CZ2 TRP    35      70.398  60.589  55.985  1.00  2.46
ATOM    531  HZ2 TRP    35      70.919  59.674  55.752  1.00  2.46
ATOM    532  CH2 TRP    35      70.843  61.415  57.031  1.00  2.46
ATOM    533  HH2 TRP    35      71.709  61.136  57.615  1.00  2.46
ATOM    534  CZ3 TRP    35      70.160  62.610  57.318  1.00  2.46
ATOM    535  HZ3 TRP    35      70.498  63.243  58.128  1.00  2.46
ATOM    536  CE3 TRP    35      69.031  62.990  56.564  1.00  2.46
ATOM    537  HE3 TRP    35      68.512  63.903  56.813  1.00  2.46
ATOM    538  CD2 TRP    35      68.557  62.187  55.503  1.00  2.46
ATOM    539  C   TRP    35      65.108  61.820  56.164  1.00  2.46
ATOM    540  O   TRP    35      64.314  60.958  55.777  1.00  2.46
ATOM    541  N   ASN    36      65.871  61.617  57.244  1.00  2.68
ATOM    542  H   ASN    36      66.430  62.389  57.607  1.00  2.68
ATOM    543  CA  ASN    36      65.928  60.318  57.908  1.00  2.68
ATOM    544  HA  ASN    36      65.904  59.564  57.119  1.00  2.68
ATOM    545  CB  ASN    36      67.286  60.151  58.620  1.00  2.68
ATOM    546  HB1 ASN    36      68.047  60.752  58.122  1.00  2.68
ATOM    547  HB2 ASN    36      67.594  59.111  58.523  1.00  2.68
ATOM    548  CG  ASN    36      67.283  60.470  60.101  1.00  2.68
ATOM    549  OD1 ASN    36      66.893  59.652  60.919  1.00  2.68
ATOM    550  ND2 ASN    36      67.710  61.632  60.511  1.00  2.68
ATOM    551 1HD2 ASN    36      67.741  62.393  59.826  1.00  2.68
ATOM    552 2HD2 ASN    36      67.593  61.871  61.475  1.00  2.68
ATOM    553  C   ASN    36      64.682  60.054  58.779  1.00  2.68
ATOM    554  O   ASN    36      64.211  58.907  58.888  1.00  2.68
ATOM    555  N   MET    37      64.102  61.093  59.387  1.00  2.43
ATOM    556  H   MET    37      64.563  62.008  59.371  1.00  2.43
ATOM    557  CA  MET    37      62.827  60.975  60.086  1.00  2.43
ATOM    558  HA  MET    37      62.862  60.044  60.636  1.00  2.43
ATOM    559  CB  MET    37      62.652  62.083  61.134  1.00  2.43
ATOM    560  HB1 MET    37      62.371  63.016  60.649  1.00  2.43
ATOM    561  HB2 MET    37      63.597  62.235  61.654  1.00  2.43
ATOM    562  CG  MET    37      61.620  61.694  62.198  1.00  2.43
ATOM    563  HG1 MET    37      60.660  61.514  61.718  1.00  2.43
ATOM    564  HG2 MET    37      61.501  62.536  62.880  1.00  2.43
ATOM    565  SD  MET    37      62.061  60.221  63.177  1.00  2.43
ATOM    566  CE  MET    37      60.630  60.174  64.288  1.00  2.43
ATOM    567  HE1 MET    37      59.711  60.098  63.706  1.00  2.43
ATOM    568  HE2 MET    37      60.708  59.312  64.951  1.00  2.43
ATOM    569  HE3 MET    37      60.598  61.086  64.885  1.00  2.43
ATOM    570  C   MET    37      61.636  60.799  59.135  1.00  2.43
ATOM    571  O   MET    37      60.771  59.977  59.416  1.00  2.43
ATOM    572  N   PHE    38      61.640  61.424  57.960  1.00  1.92
ATOM    573  H   PHE    38      62.372  62.113  57.790  1.00  1.92
ATOM    574  CA  PHE    38      60.714  61.136  56.861  1.00  1.92
ATOM    575  HA  PHE    38      59.693  61.327  57.192  1.00  1.92
ATOM    576  CB  PHE    38      61.032  62.091  55.698  1.00  1.92
ATOM    577  HB1 PHE    38      62.109  62.234  55.638  1.00  1.92
ATOM    578  HB2 PHE    38      60.597  63.059  55.930  1.00  1.92
ATOM    579  CG  PHE    38      60.544  61.682  54.319  1.00  1.92
ATOM    580  CD1 PHE    38      59.206  61.301  54.121  1.00  1.92
ATOM    581  HD1 PHE    38      58.524  61.288  54.956  1.00  1.92
ATOM    582  CE1 PHE    38      58.751  60.961  52.837  1.00  1.92
ATOM    583  HE1 PHE    38      57.714  60.695  52.692  1.00  1.92
ATOM    584  CZ  PHE    38      59.623  61.024  51.738  1.00  1.92
ATOM    585  HZ  PHE    38      59.271  60.780  50.744  1.00  1.92
ATOM    586  CE2 PHE    38      60.958  61.407  51.928  1.00  1.92
ATOM    587  HE2 PHE    38      61.633  61.463  51.082  1.00  1.92
ATOM    588  CD2 PHE    38      61.422  61.721  53.218  1.00  1.92
ATOM    589  HD2 PHE    38      62.451  62.028  53.352  1.00  1.92
ATOM    590  C   PHE    38      60.774  59.670  56.410  1.00  1.92
ATOM    591  O   PHE    38      59.740  59.000  56.362  1.00  1.92
ATOM    592  N   VAL    39      61.970  59.129  56.156  1.00  2.09
ATOM    593  H   VAL    39      62.780  59.745  56.138  1.00  2.09
ATOM    594  CA  VAL    39      62.141  57.708  55.789  1.00  2.09
ATOM    595  HA  VAL    39      61.584  57.504  54.881  1.00  2.09
ATOM    596  CB  VAL    39      63.628  57.349  55.543  1.00  2.09
ATOM    597  HB  VAL    39      64.205  57.639  56.422  1.00  2.09
ATOM    598  CG1 VAL    39      63.857  55.849  55.284  1.00  2.09
ATOM    599 1HG1 VAL    39      64.898  55.675  55.008  1.00  2.09
ATOM    600 2HG1 VAL    39      63.654  55.265  56.181  1.00  2.09
ATOM    601 3HG1 VAL    39      63.209  55.501  54.478  1.00  2.09
ATOM    602  CG2 VAL    39      64.219  58.060  54.329  1.00  2.09
ATOM    603 1HG2 VAL    39      65.306  58.081  54.405  1.00  2.09
ATOM    604 2HG2 VAL    39      63.948  57.538  53.417  1.00  2.09
ATOM    605 3HG2 VAL    39      63.865  59.086  54.264  1.00  2.09
ATOM    606  C   VAL    39      61.592  56.760  56.850  1.00  2.09
ATOM    607  O   VAL    39      60.901  55.788  56.508  1.00  2.09
ATOM    608  N   LYS    40      61.886  57.042  58.129  1.00  2.37
ATOM    609  H   LYS    40      62.485  57.839  58.323  1.00  2.37
ATOM    610  CA  LYS    40      61.325  56.264  59.241  1.00  2.37
ATOM    611  HA  LYS    40      61.553  55.209  59.074  1.00  2.37
ATOM    612  CB  LYS    40      61.949  56.679  60.586  1.00  2.37
ATOM    613  HB1 LYS    40      61.275  56.374  61.390  1.00  2.37
ATOM    614  HB2 LYS    40      62.066  57.762  60.631  1.00  2.37
ATOM    615  CG  LYS    40      63.299  55.974  60.807  1.00  2.37
ATOM    616  HG1 LYS    40      64.012  56.280  60.040  1.00  2.37
ATOM    617  HG2 LYS    40      63.138  54.900  60.698  1.00  2.37
ATOM    618  CD  LYS    40      63.889  56.215  62.210  1.00  2.37
ATOM    619  HD1 LYS    40      64.296  55.268  62.569  1.00  2.37
ATOM    620  HD2 LYS    40      63.104  56.512  62.908  1.00  2.37
ATOM    621  CE  LYS    40      65.030  57.237  62.238  1.00  2.37
ATOM    622  HE1 LYS    40      65.841  56.883  61.594  1.00  2.37
ATOM    623  HE2 LYS    40      65.423  57.303  63.258  1.00  2.37
ATOM    624  NZ  LYS    40      64.603  58.579  61.785  1.00  2.37
ATOM    625  HZ1 LYS    40      65.409  59.206  61.805  1.00  2.37
ATOM    626  HZ2 LYS    40      64.326  58.551  60.807  1.00  2.37
ATOM    627  HZ3 LYS    40      63.858  58.961  62.354  1.00  2.37
ATOM    628  C   LYS    40      59.798  56.311  59.300  1.00  2.37
ATOM    629  O   LYS    40      59.196  55.249  59.412  1.00  2.37
ATOM    630  N   LEU    41      59.176  57.487  59.172  1.00  2.03
ATOM    631  H   LEU    41      59.728  58.335  59.113  1.00  2.03
ATOM    632  CA  LEU    41      57.713  57.599  59.145  1.00  2.03
ATOM    633  HA  LEU    41      57.317  57.160  60.061  1.00  2.03
ATOM    634  CB  LEU    41      57.261  59.078  59.055  1.00  2.03
ATOM    635  HB1 LEU    41      56.412  59.139  58.370  1.00  2.03
ATOM    636  HB2 LEU    41      58.058  59.682  58.619  1.00  2.03
ATOM    637  CG  LEU    41      56.799  59.733  60.372  1.00  2.03
ATOM    638  HG  LEU    41      56.526  60.764  60.144  1.00  2.03
ATOM    639  CD1 LEU    41      55.572  59.044  60.977  1.00  2.03
ATOM    640 1HD1 LEU    41      55.171  59.650  61.789  1.00  2.03
ATOM    641 2HD1 LEU    41      54.796  58.941  60.214  1.00  2.03
ATOM    642 3HD1 LEU    41      55.813  58.054  61.365  1.00  2.03
ATOM    643  CD2 LEU    41      57.903  59.765  61.429  1.00  2.03
ATOM    644 1HD2 LEU    41      57.557  60.322  62.300  1.00  2.03
ATOM    645 2HD2 LEU    41      58.160  58.751  61.734  1.00  2.03
ATOM    646 3HD2 LEU    41      58.784  60.254  61.022  1.00  2.03
ATOM    647  C   LEU    41      57.125  56.782  58.001  1.00  2.03
ATOM    648  O   LEU    41      56.340  55.885  58.269  1.00  2.03
ATOM    649  N   ARG    42      57.602  56.973  56.763  1.00  1.93
ATOM    650  H   ARG    42      58.289  57.712  56.629  1.00  1.93
ATOM    651  CA  ARG    42      57.160  56.161  55.620  1.00  1.93
ATOM    652  HA  ARG    42      56.126  56.393  55.387  1.00  1.93
ATOM    653  CB  ARG    42      57.986  56.427  54.357  1.00  1.93
ATOM    654  HB1 ARG    42      57.649  55.691  53.634  1.00  1.93
ATOM    655  HB2 ARG    42      59.040  56.243  54.566  1.00  1.93
ATOM    656  CG  ARG    42      57.834  57.792  53.686  1.00  1.93
ATOM    657  HG1 ARG    42      58.472  58.514  54.190  1.00  1.93
ATOM    658  HG2 ARG    42      56.798  58.129  53.756  1.00  1.93
ATOM    659  CD  ARG    42      58.219  57.691  52.195  1.00  1.93
ATOM    660  HD1 ARG    42      58.263  58.683  51.753  1.00  1.93
ATOM    661  HD2 ARG    42      57.428  57.148  51.675  1.00  1.93
ATOM    662  NE  ARG    42      59.490  56.975  51.953  1.00  1.93
ATOM    663  HE  ARG    42      59.439  56.112  51.434  1.00  1.93
ATOM    664  CZ  ARG    42      60.711  57.368  52.262  1.00  1.93
ATOM    665  NH1 ARG    42      61.021  58.550  52.703  1.00  1.93
ATOM    666 1HH1 ARG    42      60.318  59.269  52.807  1.00  1.93
ATOM    667 2HH1 ARG    42      61.969  58.889  52.544  1.00  1.93
ATOM    668  NH2 ARG    42      61.703  56.556  52.123  1.00  1.93
ATOM    669 1HH2 ARG    42      61.588  55.770  51.495  1.00  1.93
ATOM    670 2HH2 ARG    42      62.618  56.970  52.183  1.00  1.93
ATOM    671  C   ARG    42      57.240  54.657  55.868  1.00  1.93
ATOM    672  O   ARG    42      56.296  53.950  55.551  1.00  1.93
ATOM    673  N   SER    43      58.348  54.182  56.429  1.00  2.42
ATOM    674  H   SER    43      59.067  54.844  56.688  1.00  2.42
ATOM    675  CA  SER    43      58.547  52.762  56.757  1.00  2.42
ATOM    676  HA  SER    43      58.398  52.152  55.865  1.00  2.42
ATOM    677  CB  SER    43      59.983  52.550  57.256  1.00  2.42
ATOM    678  HB1 SER    43      60.135  51.489  57.454  1.00  2.42
ATOM    679  HB2 SER    43      60.126  53.091  58.192  1.00  2.42
ATOM    680  OG  SER    43      60.936  52.995  56.308  1.00  2.42
ATOM    681  HG  SER    43      60.933  53.965  56.313  1.00  2.42
ATOM    682  C   SER    43      57.604  52.254  57.853  1.00  2.42
ATOM    683  O   SER    43      57.222  51.096  57.811  1.00  2.42
ATOM    684  N   GLN    44      57.183  53.098  58.798  1.00  2.62
ATOM    685  H   GLN    44      57.530  54.049  58.821  1.00  2.62
ATOM    686  CA  GLN    44      56.089  52.776  59.717  1.00  2.62
ATOM    687  HA  GLN    44      56.243  51.766  60.103  1.00  2.62
ATOM    688  CB  GLN    44      56.104  53.737  60.926  1.00  2.62
ATOM    689  HB1 GLN    44      56.107  54.760  60.552  1.00  2.62
ATOM    690  HB2 GLN    44      57.034  53.589  61.477  1.00  2.62
ATOM    691  CG  GLN    44      54.920  53.621  61.913  1.00  2.62
ATOM    692  HG1 GLN    44      53.971  53.755  61.396  1.00  2.62
ATOM    693  HG2 GLN    44      55.000  54.450  62.615  1.00  2.62
ATOM    694  CD  GLN    44      54.881  52.335  62.745  1.00  2.62
ATOM    695  OE1 GLN    44      55.465  52.283  63.814  1.00  2.62
ATOM    696  NE2 GLN    44      54.178  51.303  62.326  1.00  2.62
ATOM    697 1HE2 GLN    44      53.763  51.300  61.404  1.00  2.62
ATOM    698 2HE2 GLN    44      54.138  50.491  62.936  1.00  2.62
ATOM    699  C   GLN    44      54.703  52.776  59.040  1.00  2.62
ATOM    700  O   GLN    44      53.817  52.047  59.478  1.00  2.62
ATOM    701  N   GLU    45      54.503  53.560  57.972  1.00  2.46
ATOM    702  H   GLU    45      55.201  54.252  57.739  1.00  2.46
ATOM    703  CA  GLU    45      53.283  53.468  57.157  1.00  2.46
ATOM    704  HA  GLU    45      52.427  53.476  57.830  1.00  2.46
ATOM    705  CB  GLU    45      53.077  54.606  56.134  1.00  2.46
ATOM    706  HB1 GLU    45      52.013  54.670  55.901  1.00  2.46
ATOM    707  HB2 GLU    45      53.577  54.329  55.205  1.00  2.46
ATOM    708  CG  GLU    45      53.586  56.005  56.474  1.00  2.46
ATOM    709  HG1 GLU    45      53.446  56.631  55.589  1.00  2.46
ATOM    710  HG2 GLU    45      54.643  55.922  56.632  1.00  2.46
ATOM    711  CD  GLU    45      52.977  56.709  57.688  1.00  2.46
ATOM    712  OE1 GLU    45      52.043  56.154  58.314  1.00  2.46
ATOM    713  OE2 GLU    45      53.425  57.852  57.930  1.00  2.46
ATOM    714  C   GLU    45      53.234  52.142  56.377  1.00  2.46
ATOM    715  O   GLU    45      52.219  51.462  56.308  1.00  2.46
ATOM    716  N   CYS    46      54.364  51.761  55.789  1.00  2.68
ATOM    717  H   CYS    46      55.165  52.361  55.933  1.00  2.68
ATOM    718  CA  CYS    46      54.595  50.506  55.081  1.00  2.68
ATOM    719  HA  CYS    46      53.961  50.400  54.205  1.00  2.68
ATOM    720  CB  CYS    46      56.103  50.489  54.731  1.00  2.68
ATOM    721  HB1 CYS    46      56.682  50.559  55.643  1.00  2.68
ATOM    722  HB2 CYS    46      56.378  51.344  54.136  1.00  2.68
ATOM    723  SG  CYS    46      56.654  48.966  53.926  1.00  2.68
ATOM    724  HG  CYS    46      56.662  48.210  55.044  1.00  2.68
ATOM    725  C   CYS    46      54.332  49.288  55.953  1.00  2.68
ATOM    726  O   CYS    46      53.635  48.351  55.581  1.00  2.68
ATOM    727  N   ASP    47      54.903  49.360  57.146  1.00  3.46
ATOM    728  H   ASP    47      55.544  50.122  57.325  1.00  3.46
ATOM    729  CA  ASP    47      54.785  48.360  58.177  1.00  3.46
ATOM    730  HA  ASP    47      54.642  47.384  57.713  1.00  3.46
ATOM    731  CB  ASP    47      56.094  48.316  58.991  1.00  3.46
ATOM    732  HB1 ASP    47      55.965  47.607  59.810  1.00  3.46
ATOM    733  HB2 ASP    47      56.270  49.294  59.441  1.00  3.46
ATOM    734  CG  ASP    47      57.349  47.874  58.225  1.00  3.46
ATOM    735  OD1 ASP    47      57.414  47.854  56.969  1.00  3.46
ATOM    736  OD2 ASP    47      58.329  47.486  58.901  1.00  3.46
ATOM    737  C   ASP    47      53.563  48.608  59.067  1.00  3.46
ATOM    738  O   ASP    47      53.532  48.113  60.191  1.00  3.46
ATOM    739  N   TRP    48      52.569  49.373  58.592  1.00  4.66
ATOM    740  H   TRP    48      52.654  49.748  57.656  1.00  4.66
ATOM    741  CA  TRP    48      51.273  49.526  59.255  1.00  4.66
ATOM    742  HA  TRP    48      51.408  50.170  60.124  1.00  4.66
ATOM    743  CB  TRP    48      50.357  50.250  58.261  1.00  4.66
ATOM    744  HB1 TRP    48      50.524  49.790  57.289  1.00  4.66
ATOM    745  HB2 TRP    48      50.698  51.282  58.204  1.00  4.66
ATOM    746  CG  TRP    48      48.876  50.304  58.417  1.00  4.66
ATOM    747  CD1 TRP    48      48.139  50.119  59.533  1.00  4.66
ATOM    748  HD1 TRP    48      48.534  49.907  60.518  1.00  4.66
ATOM    749  NE1 TRP    48      46.800  50.227  59.208  1.00  4.66
ATOM    750  HE1 TRP    48      46.059  50.176  59.908  1.00  4.66
ATOM    751  CE2 TRP    48      46.608  50.471  57.865  1.00  4.66
ATOM    752  CZ2 TRP    48      45.471  50.629  57.057  1.00  4.66
ATOM    753  HZ2 TRP    48      44.489  50.515  57.494  1.00  4.66
ATOM    754  CH2 TRP    48      45.634  50.929  55.692  1.00  4.66
ATOM    755  HH2 TRP    48      44.767  51.055  55.061  1.00  4.66
ATOM    756  CZ3 TRP    48      46.928  51.104  55.164  1.00  4.66
ATOM    757  HZ3 TRP    48      47.069  51.403  54.133  1.00  4.66
ATOM    758  CE3 TRP    48      48.057  50.947  55.988  1.00  4.66
ATOM    759  HE3 TRP    48      49.055  51.109  55.596  1.00  4.66
ATOM    760  CD2 TRP    48      47.925  50.592  57.348  1.00  4.66
ATOM    761  C   TRP    48      50.764  48.178  59.750  1.00  4.66
ATOM    762  O   TRP    48      50.582  47.270  58.941  1.00  4.66
ATOM    763  N   GLU    49      50.652  48.030  61.078  1.00  5.76
ATOM    764  H   GLU    49      50.714  48.870  61.640  1.00  5.76
ATOM    765  CA  GLU    49      51.022  46.793  61.803  1.00  5.76
ATOM    766  HA  GLU    49      51.917  46.422  61.300  1.00  5.76
ATOM    767  CB  GLU    49      51.455  47.102  63.239  1.00  5.76
ATOM    768  HB1 GLU    49      50.971  46.415  63.930  1.00  5.76
ATOM    769  HB2 GLU    49      51.152  48.115  63.475  1.00  5.76
ATOM    770  CG  GLU    49      52.968  46.997  63.452  1.00  5.76
ATOM    771  HG1 GLU    49      53.490  47.506  62.643  1.00  5.76
ATOM    772  HG2 GLU    49      53.264  45.945  63.438  1.00  5.76
ATOM    773  CD  GLU    49      53.356  47.658  64.774  1.00  5.76
ATOM    774  OE1 GLU    49      53.599  46.922  65.759  1.00  5.76
ATOM    775  OE2 GLU    49      53.373  48.912  64.795  1.00  5.76
ATOM    776  C   GLU    49      50.044  45.606  61.676  1.00  5.76
ATOM    777  O   GLU    49      50.006  44.689  62.494  1.00  5.76
ATOM    778  N   GLU    50      49.297  45.576  60.577  1.00  5.43
ATOM    779  H   GLU    50      49.422  46.360  59.948  1.00  5.43
ATOM    780  CA  GLU    50      48.711  44.385  59.997  1.00  5.43
ATOM    781  HA  GLU    50      49.204  43.505  60.412  1.00  5.43
ATOM    782  CB  GLU    50      47.216  44.308  60.354  1.00  5.43
ATOM    783  HB1 GLU    50      46.702  45.132  59.859  1.00  5.43
ATOM    784  HB2 GLU    50      47.087  44.424  61.431  1.00  5.43
ATOM    785  CG  GLU    50      46.594  42.962  59.937  1.00  5.43
ATOM    786  HG1 GLU    50      46.733  42.247  60.752  1.00  5.43
ATOM    787  HG2 GLU    50      47.128  42.564  59.072  1.00  5.43
ATOM    788  CD  GLU    50      45.103  43.042  59.572  1.00  5.43
ATOM    789  OE1 GLU    50      44.422  44.035  59.913  1.00  5.43
ATOM    790  OE2 GLU    50      44.638  42.092  58.898  1.00  5.43
ATOM    791  C   GLU    50      48.906  44.390  58.473  1.00  5.43
ATOM    792  O   GLU    50      48.082  44.871  57.678  1.00  5.43
ATOM    793  N   ILE    51      49.983  43.748  58.033  1.00  5.58
ATOM    794  H   ILE    51      50.678  43.467  58.708  1.00  5.58
ATOM    795  CA  ILE    51      50.001  43.119  56.715  1.00  5.58
ATOM    796  HA  ILE    51      49.676  43.871  55.993  1.00  5.58
ATOM    797  CB  ILE    51      51.419  42.695  56.267  1.00  5.58
ATOM    798  HB  ILE    51      51.318  42.317  55.248  1.00  5.58
ATOM    799  CG2 ILE    51      52.303  43.950  56.169  1.00  5.58
ATOM    800 1HG2 ILE    51      53.265  43.667  55.753  1.00  5.58
ATOM    801 2HG2 ILE    51      51.842  44.686  55.511  1.00  5.58
ATOM    802 3HG2 ILE    51      52.454  44.410  57.147  1.00  5.58
ATOM    803  CG1 ILE    51      52.166  41.590  57.058  1.00  5.58
ATOM    804 1HG1 ILE    51      53.156  41.467  56.615  1.00  5.58
ATOM    805 2HG1 ILE    51      51.657  40.638  56.917  1.00  5.58
ATOM    806  CD1 ILE    51      52.357  41.805  58.566  1.00  5.58
ATOM    807  HD1 ILE    51      53.007  41.022  58.958  1.00  5.58
ATOM    808  HD2 ILE    51      52.820  42.772  58.761  1.00  5.58
ATOM    809  HD3 ILE    51      51.399  41.740  59.080  1.00  5.58
ATOM    810  C   ILE    51      48.979  41.998  56.679  1.00  5.58
ATOM    811  O   ILE    51      49.192  40.894  57.180  1.00  5.58
ATOM    812  N   SER    52      47.824  42.322  56.124  1.00  6.81
ATOM    813  H   SER    52      47.763  43.251  55.730  1.00  6.81
ATOM    814  CA  SER    52      46.694  41.416  55.976  1.00  6.81
ATOM    815  HA  SER    52      46.655  40.762  56.849  1.00  6.81
ATOM    816  CB  SER    52      45.415  42.260  55.936  1.00  6.81
ATOM    817  HB1 SER    52      45.188  42.581  54.920  1.00  6.81
ATOM    818  HB2 SER    52      45.544  43.151  56.553  1.00  6.81
ATOM    819  OG  SER    52      44.342  41.517  56.476  1.00  6.81
ATOM    820  HG  SER    52      44.363  41.725  57.462  1.00  6.81
ATOM    821  C   SER    52      46.921  40.578  54.740  1.00  6.81
ATOM    822  O   SER    52      46.131  40.598  53.799  1.00  6.81
ATOM    823  N   VAL    53      48.046  39.860  54.752  1.00  7.86
ATOM    824  H   VAL    53      48.639  39.960  55.571  1.00  7.86
ATOM    825  CA  VAL    53      48.336  38.745  53.862  1.00  7.86
ATOM    826  HA  VAL    53      48.716  39.123  52.931  1.00  7.86
ATOM    827  CB  VAL    53      49.396  37.794  54.458  1.00  7.86
ATOM    828  HB  VAL    53      49.461  36.904  53.833  1.00  7.86
ATOM    829  CG1 VAL    53      50.766  38.469  54.461  1.00  7.86
ATOM    830 1HG1 VAL    53      51.475  37.826  54.975  1.00  7.86
ATOM    831 2HG1 VAL    53      51.108  38.616  53.436  1.00  7.86
ATOM    832 3HG1 VAL    53      50.726  39.427  54.977  1.00  7.86
ATOM    833  CG2 VAL    53      49.099  37.337  55.895  1.00  7.86
ATOM    834 1HG2 VAL    53      49.872  36.640  56.220  1.00  7.86
ATOM    835 2HG2 VAL    53      49.083  38.186  56.578  1.00  7.86
ATOM    836 3HG2 VAL    53      48.142  36.819  55.935  1.00  7.86
ATOM    837  C   VAL    53      47.047  37.987  53.546  1.00  7.86
ATOM    838  O   VAL    53      46.253  37.664  54.438  1.00  7.86
ATOM    839  N   LYS    54      46.773  37.828  52.253  1.00  8.99
ATOM    840  H   LYS    54      47.544  38.023  51.614  1.00  8.99
ATOM    841  CA  LYS    54      45.615  37.115  51.722  1.00  8.99
ATOM    842  HA  LYS    54      45.695  36.115  52.151  1.00  8.99
ATOM    843  CB  LYS    54      44.237  37.630  52.188  1.00  8.99
ATOM    844  HB1 LYS    54      44.156  37.472  53.256  1.00  8.99
ATOM    845  HB2 LYS    54      43.467  36.982  51.764  1.00  8.99
ATOM    846  CG  LYS    54      43.881  39.077  51.817  1.00  8.99
ATOM    847  HG1 LYS    54      43.591  39.105  50.767  1.00  8.99
ATOM    848  HG2 LYS    54      44.738  39.735  51.938  1.00  8.99
ATOM    849  CD  LYS    54      42.698  39.591  52.656  1.00  8.99
ATOM    850  HD1 LYS    54      41.973  38.792  52.815  1.00  8.99
ATOM    851  HD2 LYS    54      42.203  40.375  52.083  1.00  8.99
ATOM    852  CE  LYS    54      43.110  40.207  54.003  1.00  8.99
ATOM    853  HE1 LYS    54      42.217  40.601  54.497  1.00  8.99
ATOM    854  HE2 LYS    54      43.765  41.058  53.794  1.00  8.99
ATOM    855  NZ  LYS    54      43.820  39.283  54.922  1.00  8.99
ATOM    856  HZ1 LYS    54      44.087  39.815  55.749  1.00  8.99
ATOM    857  HZ2 LYS    54      43.261  38.492  55.194  1.00  8.99
ATOM    858  HZ3 LYS    54      44.694  38.952  54.513  1.00  8.99
ATOM    859  C   LYS    54      45.652  36.842  50.219  1.00  8.99
ATOM    860  O   LYS    54      44.681  37.104  49.506  1.00  8.99
ATOM    861  N   GLY    55      46.758  36.305  49.725  1.00  8.85
ATOM    862  H   GLY    55      47.591  36.281  50.310  1.00  8.85
ATOM    863  CA  GLY    55      46.907  36.052  48.294  1.00  8.85
ATOM    864  HA1 GLY    55      45.947  35.844  47.822  1.00  8.85
ATOM    865  HA2 GLY    55      47.550  35.182  48.168  1.00  8.85
ATOM    866  C   GLY    55      47.560  37.238  47.603  1.00  8.85
ATOM    867  O   GLY    55      47.738  38.267  48.245  1.00  8.85
ATOM    868  N   PRO    56      47.817  37.160  46.288  1.00  7.61
ATOM    869  CD  PRO    56      47.845  35.934  45.507  1.00  7.61
ATOM    870  HD1 PRO    56      46.831  35.668  45.207  1.00  7.61
ATOM    871  HD2 PRO    56      48.309  35.114  46.057  1.00  7.61
ATOM    872  CG  PRO    56      48.682  36.267  44.275  1.00  7.61
ATOM    873  HG1 PRO    56      48.410  35.646  43.421  1.00  7.61
ATOM    874  HG2 PRO    56      49.742  36.163  44.511  1.00  7.61
ATOM    875  CB  PRO    56      48.350  37.737  44.039  1.00  7.61
ATOM    876  HB1 PRO    56      47.424  37.799  43.463  1.00  7.61
ATOM    877  HB2 PRO    56      49.154  38.251  43.512  1.00  7.61
ATOM    878  CA  PRO    56      48.139  38.314  45.447  1.00  7.61
ATOM    879  HA  PRO    56      49.080  38.735  45.804  1.00  7.61
ATOM    880  C   PRO    56      47.101  39.466  45.415  1.00  7.61
ATOM    881  O   PRO    56      47.107  40.283  44.498  1.00  7.61
ATOM    882  N   ASN    57      46.196  39.524  46.395  1.00  6.82
ATOM    883  H   ASN    57      46.306  38.820  47.105  1.00  6.82
ATOM    884  CA  ASN    57      45.661  40.776  46.901  1.00  6.82
ATOM    885  HA  ASN    57      45.152  41.298  46.087  1.00  6.82
ATOM    886  CB  ASN    57      44.638  40.447  48.009  1.00  6.82
ATOM    887  HB1 ASN    57      44.363  41.355  48.541  1.00  6.82
ATOM    888  HB2 ASN    57      45.088  39.761  48.727  1.00  6.82
ATOM    889  CG  ASN    57      43.356  39.864  47.447  1.00  6.82
ATOM    890  OD1 ASN    57      42.610  40.529  46.749  1.00  6.82
ATOM    891  ND2 ASN    57      43.038  38.628  47.748  1.00  6.82
ATOM    892 1HD2 ASN    57      43.643  38.066  48.342  1.00  6.82
ATOM    893 2HD2 ASN    57      42.188  38.274  47.353  1.00  6.82
ATOM    894  C   ASN    57      46.787  41.682  47.407  1.00  6.82
ATOM    895  O   ASN    57      47.946  41.289  47.515  1.00  6.82
ATOM    896  N   GLY    58      46.431  42.899  47.811  1.00  5.60
ATOM    897  H   GLY    58      45.483  43.199  47.651  1.00  5.60
ATOM    898  CA  GLY    58      47.348  43.786  48.523  1.00  5.60
ATOM    899  HA1 GLY    58      47.004  44.815  48.423  1.00  5.60
ATOM    900  HA2 GLY    58      48.341  43.722  48.076  1.00  5.60
ATOM    901  C   GLY    58      47.453  43.453  49.999  1.00  5.60
ATOM    902  O   GLY    58      46.945  44.193  50.842  1.00  5.60
ATOM    903  N   GLU    59      48.107  42.325  50.263  1.00  4.80
ATOM    904  H   GLU    59      48.401  41.776  49.456  1.00  4.80
ATOM    905  CA  GLU    59      48.602  41.872  51.558  1.00  4.80
ATOM    906  HA  GLU    59      47.793  41.446  52.147  1.00  4.80
ATOM    907  CB  GLU    59      49.701  40.804  51.296  1.00  4.80
ATOM    908  HB1 GLU    59      50.084  40.453  52.251  1.00  4.80
ATOM    909  HB2 GLU    59      50.546  41.261  50.780  1.00  4.80
ATOM    910  CG  GLU    59      49.232  39.629  50.425  1.00  4.80
ATOM    911  HG1 GLU    59      49.379  39.906  49.381  1.00  4.80
ATOM    912  HG2 GLU    59      48.162  39.486  50.590  1.00  4.80
ATOM    913  CD  GLU    59      49.957  38.297  50.705  1.00  4.80
ATOM    914  OE1 GLU    59      51.189  38.208  50.525  1.00  4.80
ATOM    915  OE2 GLU    59      49.264  37.356  51.164  1.00  4.80
ATOM    916  C   GLU    59      49.240  43.012  52.337  1.00  4.80
ATOM    917  O   GLU    59      48.833  43.317  53.461  1.00  4.80
ATOM    918  N   SER    60      50.201  43.677  51.693  1.00  3.93
ATOM    919  H   SER    60      50.539  43.332  50.809  1.00  3.93
ATOM    920  CA  SER    60      50.854  44.846  52.237  1.00  3.93
ATOM    921  HA  SER    60      51.228  44.583  53.225  1.00  3.93
ATOM    922  CB  SER    60      52.077  45.273  51.403  1.00  3.93
ATOM    923  HB1 SER    60      52.478  46.202  51.813  1.00  3.93
ATOM    924  HB2 SER    60      51.782  45.451  50.367  1.00  3.93
ATOM    925  OG  SER    60      53.096  44.288  51.450  1.00  3.93
ATOM    926  HG  SER    60      53.958  44.740  51.310  1.00  3.93
ATOM    927  C   SER    60      49.888  46.003  52.406  1.00  3.93
ATOM    928  O   SER    60      49.176  46.404  51.478  1.00  3.93
ATOM    929  N   SER    61      49.853  46.539  53.618  1.00  3.23
ATOM    930  H   SER    61      50.486  46.173  54.322  1.00  3.23
ATOM    931  CA  SER    61      49.032  47.671  54.021  1.00  3.23
ATOM    932  HA  SER    61      48.228  47.836  53.332  1.00  3.23
ATOM    933  CB  SER    61      48.404  47.372  55.408  1.00  3.23
ATOM    934  HB1 SER    61      47.855  48.258  55.735  1.00  3.23
ATOM    935  HB2 SER    61      49.208  47.167  56.123  1.00  3.23
ATOM    936  OG  SER    61      47.532  46.266  55.295  1.00  3.23
ATOM    937  HG  SER    61      47.603  45.819  56.166  1.00  3.23
ATOM    938  C   SER    61      49.911  48.891  54.077  1.00  3.23
ATOM    939  O   SER    61      50.807  48.988  54.891  1.00  3.23
ATOM    940  N   VAL    62      49.718  49.773  53.101  1.00  2.51
ATOM    941  H   VAL    62      48.874  49.754  52.576  1.00  2.51
ATOM    942  CA  VAL    62      50.831  50.419  52.398  1.00  2.51
ATOM    943  HA  VAL    62      51.692  50.401  53.080  1.00  2.51
ATOM    944  CB  VAL    62      51.237  49.487  51.228  1.00  2.51
ATOM    945  HB  VAL    62      51.386  48.494  51.654  1.00  2.51
ATOM    946  CG1 VAL    62      50.107  49.312  50.206  1.00  2.51
ATOM    947 1HG1 VAL    62      50.443  48.654  49.410  1.00  2.51
ATOM    948 2HG1 VAL    62      49.249  48.849  50.682  1.00  2.51
ATOM    949 3HG1 VAL    62      49.806  50.282  49.821  1.00  2.51
ATOM    950  CG2 VAL    62      52.565  49.831  50.580  1.00  2.51
ATOM    951 1HG2 VAL    62      52.819  49.114  49.800  1.00  2.51
ATOM    952 2HG2 VAL    62      52.579  50.829  50.155  1.00  2.51
ATOM    953 3HG2 VAL    62      53.364  49.748  51.312  1.00  2.51
ATOM    954  C   VAL    62      50.534  51.873  52.100  1.00  2.51
ATOM    955  O   VAL    62      49.364  52.285  52.118  1.00  2.51
ATOM    956  N   ILE    63      51.612  52.638  51.955  1.00  2.18
ATOM    957  H   ILE    63      52.459  52.153  51.670  1.00  2.18
ATOM    958  CA  ILE    63      51.751  54.078  52.278  1.00  2.18
ATOM    959  HA  ILE    63      51.937  54.075  53.355  1.00  2.18
ATOM    960  CB  ILE    63      53.051  54.659  51.674  1.00  2.18
ATOM    961  HB  ILE    63      53.877  54.255  52.243  1.00  2.18
ATOM    962  CG2 ILE    63      53.254  54.254  50.210  1.00  2.18
ATOM    963 1HG2 ILE    63      54.137  54.726  49.787  1.00  2.18
ATOM    964 2HG2 ILE    63      53.369  53.175  50.121  1.00  2.18
ATOM    965 3HG2 ILE    63      52.358  54.539  49.670  1.00  2.18
ATOM    966  CG1 ILE    63      53.153  56.180  51.882  1.00  2.18
ATOM    967 1HG1 ILE    63      52.877  56.385  52.917  1.00  2.18
ATOM    968 2HG1 ILE    63      52.456  56.689  51.217  1.00  2.18
ATOM    969  CD1 ILE    63      54.559  56.756  51.664  1.00  2.18
ATOM    970  HD1 ILE    63      54.564  57.812  51.935  1.00  2.18
ATOM    971  HD2 ILE    63      55.275  56.224  52.289  1.00  2.18
ATOM    972  HD3 ILE    63      54.849  56.667  50.618  1.00  2.18
ATOM    973  C   ILE    63      50.500  54.874  52.038  1.00  2.18
ATOM    974  O   ILE    63      49.956  54.873  50.931  1.00  2.18
ATOM    975  N   HIS    64      49.988  55.544  53.088  1.00  2.39
ATOM    976  H   HIS    64      50.429  55.609  53.986  1.00  2.39
ATOM    977  CA  HIS    64      48.725  56.222  52.906  1.00  2.39
ATOM    978  HA  HIS    64      48.054  55.537  52.384  1.00  2.39
ATOM    979  CB  HIS    64      48.091  56.540  54.269  1.00  2.39
ATOM    980  HB1 HIS    64      47.808  57.591  54.308  1.00  2.39
ATOM    981  HB2 HIS    64      48.823  56.342  55.045  1.00  2.39
ATOM    982  CG  HIS    64      46.891  55.694  54.580  1.00  2.39
ATOM    983  ND1 HIS    64      45.596  55.915  54.097  1.00  2.39
ATOM    984  CE1 HIS    64      44.836  54.970  54.679  1.00  2.39
ATOM    985  HE1 HIS    64      43.767  54.871  54.532  1.00  2.39
ATOM    986  NE2 HIS    64      45.582  54.179  55.473  1.00  2.39
ATOM    987  HE2 HIS    64      45.253  53.406  56.039  1.00  2.39
ATOM    988  CD2 HIS    64      46.880  54.622  55.422  1.00  2.39
ATOM    989  HD2 HIS    64      47.721  54.219  55.977  1.00  2.39
ATOM    990  C   HIS    64      48.920  57.425  51.985  1.00  2.39
ATOM    991  O   HIS    64      50.021  57.806  51.586  1.00  2.39
ATOM    992  N   ASP    65      47.817  58.080  51.684  1.00  2.56
ATOM    993  H   ASP    65      46.936  57.635  51.902  1.00  2.56
ATOM    994  CA  ASP    65      47.814  59.410  51.130  1.00  2.56
ATOM    995  HA  ASP    65      48.828  59.811  51.100  1.00  2.56
ATOM    996  CB  ASP    65      47.274  59.433  49.702  1.00  2.56
ATOM    997  HB1 ASP    65      46.316  58.910  49.672  1.00  2.56
ATOM    998  HB2 ASP    65      47.972  58.916  49.042  1.00  2.56
ATOM    999  CG  ASP    65      47.074  60.868  49.199  1.00  2.56
ATOM   1000  OD1 ASP    65      47.730  61.808  49.714  1.00  2.56
ATOM   1001  OD2 ASP    65      46.262  61.005  48.259  1.00  2.56
ATOM   1002  C   ASP    65      47.009  60.289  52.065  1.00  2.56
ATOM   1003  O   ASP    65      45.778  60.310  51.961  1.00  2.56
ATOM   1004  N   ARG    66      47.699  61.004  52.969  1.00  2.61
ATOM   1005  H   ARG    66      48.691  60.822  53.041  1.00  2.61
ATOM   1006  CA  ARG    66      47.103  61.918  53.953  1.00  2.61
ATOM   1007  HA  ARG    66      46.837  61.332  54.836  1.00  2.61
ATOM   1008  CB  ARG    66      48.116  63.008  54.395  1.00  2.61
ATOM   1009  HB1 ARG    66      48.733  63.280  53.537  1.00  2.61
ATOM   1010  HB2 ARG    66      48.790  62.588  55.134  1.00  2.61
ATOM   1011  CG  ARG    66      47.533  64.328  54.965  1.00  2.61
ATOM   1012  HG1 ARG    66      47.235  64.951  54.123  1.00  2.61
ATOM   1013  HG2 ARG    66      48.340  64.867  55.456  1.00  2.61
ATOM   1014  CD  ARG    66      46.347  64.243  55.953  1.00  2.61
ATOM   1015  HD1 ARG    66      46.700  64.529  56.943  1.00  2.61
ATOM   1016  HD2 ARG    66      45.998  63.216  56.043  1.00  2.61
ATOM   1017  NE  ARG    66      45.241  65.158  55.560  1.00  2.61
ATOM   1018  HE  ARG    66      45.499  66.087  55.222  1.00  2.61
ATOM   1019  CZ  ARG    66      43.929  64.986  55.660  1.00  2.61
ATOM   1020  NH1 ARG    66      43.387  63.844  55.973  1.00  2.61
ATOM   1021 1HH1 ARG    66      43.969  63.034  55.793  1.00  2.61
ATOM   1022 2HH1 ARG    66      42.391  63.739  55.974  1.00  2.61
ATOM   1023  NH2 ARG    66      43.129  65.977  55.406  1.00  2.61
ATOM   1024 1HH2 ARG    66      43.582  66.826  55.053  1.00  2.61
ATOM   1025 2HH2 ARG    66      42.134  65.889  55.445  1.00  2.61
ATOM   1026  C   ARG    66      45.826  62.563  53.448  1.00  2.61
ATOM   1027  O   ARG    66      44.768  62.399  54.060  1.00  2.61
ATOM   1028  N   LYS    67      45.941  63.291  52.335  1.00  3.28
ATOM   1029  H   LYS    67      46.805  63.187  51.820  1.00  3.28
ATOM   1030  CA  LYS    67      44.926  64.212  51.812  1.00  3.28
ATOM   1031  HA  LYS    67      44.607  64.871  52.622  1.00  3.28
ATOM   1032  CB  LYS    67      45.550  65.086  50.713  1.00  3.28
ATOM   1033  HB1 LYS    67      44.763  65.625  50.183  1.00  3.28
ATOM   1034  HB2 LYS    67      46.090  64.465  49.994  1.00  3.28
ATOM   1035  CG  LYS    67      46.502  66.119  51.344  1.00  3.28
ATOM   1036  HG1 LYS    67      47.302  65.602  51.872  1.00  3.28
ATOM   1037  HG2 LYS    67      45.935  66.718  52.060  1.00  3.28
ATOM   1038  CD  LYS    67      47.125  67.052  50.300  1.00  3.28
ATOM   1039  HD1 LYS    67      46.345  67.403  49.622  1.00  3.28
ATOM   1040  HD2 LYS    67      47.868  66.507  49.715  1.00  3.28
ATOM   1041  CE  LYS    67      47.769  68.276  50.959  1.00  3.28
ATOM   1042  HE1 LYS    67      47.000  68.823  51.515  1.00  3.28
ATOM   1043  HE2 LYS    67      48.148  68.932  50.171  1.00  3.28
ATOM   1044  NZ  LYS    67      48.876  67.917  51.875  1.00  3.28
ATOM   1045  HZ1 LYS    67      49.619  67.387  51.409  1.00  3.28
ATOM   1046  HZ2 LYS    67      49.351  68.740  52.208  1.00  3.28
ATOM   1047  HZ3 LYS    67      48.554  67.422  52.703  1.00  3.28
ATOM   1048  C   LYS    67      43.636  63.532  51.353  1.00  3.28
ATOM   1049  O   LYS    67      42.666  64.215  51.035  1.00  3.28
ATOM   1050  N   SER    68      43.613  62.202  51.348  1.00  3.47
ATOM   1051  H   SER    68      44.475  61.728  51.584  1.00  3.47
ATOM   1052  CA  SER    68      42.493  61.399  50.881  1.00  3.47
ATOM   1053  HA  SER    68      41.574  61.980  50.956  1.00  3.47
ATOM   1054  CB  SER    68      42.764  61.106  49.402  1.00  3.47
ATOM   1055  HB1 SER    68      43.669  60.503  49.320  1.00  3.47
ATOM   1056  HB2 SER    68      42.921  62.044  48.867  1.00  3.47
ATOM   1057  OG  SER    68      41.689  60.417  48.806  1.00  3.47
ATOM   1058  HG  SER    68      41.246  59.894  49.497  1.00  3.47
ATOM   1059  C   SER    68      42.264  60.075  51.631  1.00  3.47
ATOM   1060  O   SER    68      41.290  59.384  51.330  1.00  3.47
ATOM   1061  N   GLY    69      43.151  59.694  52.556  1.00  3.22
ATOM   1062  H   GLY    69      43.967  60.276  52.699  1.00  3.22
ATOM   1063  CA  GLY    69      43.100  58.439  53.317  1.00  3.22
ATOM   1064  HA1 GLY    69      42.203  58.436  53.937  1.00  3.22
ATOM   1065  HA2 GLY    69      43.968  58.398  53.975  1.00  3.22
ATOM   1066  C   GLY    69      43.099  57.158  52.478  1.00  3.22
ATOM   1067  O   GLY    69      42.452  56.175  52.842  1.00  3.22
ATOM   1068  N   LYS    70      43.786  57.167  51.330  1.00  2.95
ATOM   1069  H   LYS    70      44.322  57.992  51.123  1.00  2.95
ATOM   1070  CA  LYS    70      43.931  55.993  50.460  1.00  2.95
ATOM   1071  HA  LYS    70      43.071  55.332  50.574  1.00  2.95
ATOM   1072  CB  LYS    70      44.057  56.418  48.986  1.00  2.95
ATOM   1073  HB1 LYS    70      44.267  55.529  48.385  1.00  2.95
ATOM   1074  HB2 LYS    70      44.909  57.086  48.890  1.00  2.95
ATOM   1075  CG  LYS    70      42.804  57.089  48.399  1.00  2.95
ATOM   1076  HG1 LYS    70      42.547  57.964  48.992  1.00  2.95
ATOM   1077  HG2 LYS    70      41.982  56.378  48.479  1.00  2.95
ATOM   1078  CD  LYS    70      42.966  57.484  46.918  1.00  2.95
ATOM   1079  HD1 LYS    70      41.968  57.510  46.476  1.00  2.95
ATOM   1080  HD2 LYS    70      43.532  56.717  46.386  1.00  2.95
ATOM   1081  CE  LYS    70      43.595  58.869  46.667  1.00  2.95
ATOM   1082  HE1 LYS    70      42.992  59.617  47.184  1.00  2.95
ATOM   1083  HE2 LYS    70      43.537  59.094  45.598  1.00  2.95
ATOM   1084  NZ  LYS    70      45.002  58.967  47.116  1.00  2.95
ATOM   1085  HZ1 LYS    70      45.327  59.938  47.161  1.00  2.95
ATOM   1086  HZ2 LYS    70      45.111  58.639  48.061  1.00  2.95
ATOM   1087  HZ3 LYS    70      45.636  58.435  46.532  1.00  2.95
ATOM   1088  C   LYS    70      45.198  55.223  50.806  1.00  2.95
ATOM   1089  O   LYS    70      46.285  55.781  50.718  1.00  2.95
ATOM   1090  N   LYS    71      45.070  53.926  51.068  1.00  2.70
ATOM   1091  H   LYS    71      44.133  53.573  51.137  1.00  2.70
ATOM   1092  CA  LYS    71      46.169  52.957  50.964  1.00  2.70
ATOM   1093  HA  LYS    71      46.979  53.258  51.632  1.00  2.70
ATOM   1094  CB  LYS    71      45.604  51.584  51.418  1.00  2.70
ATOM   1095  HB1 LYS    71      44.655  51.412  50.908  1.00  2.70
ATOM   1096  HB2 LYS    71      45.389  51.650  52.484  1.00  2.70
ATOM   1097  CG  LYS    71      46.472  50.327  51.178  1.00  2.70
ATOM   1098  HG1 LYS    71      47.482  50.520  51.530  1.00  2.70
ATOM   1099  HG2 LYS    71      46.512  50.137  50.106  1.00  2.70
ATOM   1100  CD  LYS    71      45.913  49.073  51.902  1.00  2.70
ATOM   1101  HD1 LYS    71      44.832  49.024  51.754  1.00  2.70
ATOM   1102  HD2 LYS    71      46.114  49.175  52.970  1.00  2.70
ATOM   1103  CE  LYS    71      46.546  47.775  51.366  1.00  2.70
ATOM   1104  HE1 LYS    71      47.622  47.945  51.247  1.00  2.70
ATOM   1105  HE2 LYS    71      46.161  47.578  50.364  1.00  2.70
ATOM   1106  NZ  LYS    71      46.348  46.570  52.234  1.00  2.70
ATOM   1107  HZ1 LYS    71      46.777  45.749  51.792  1.00  2.70
ATOM   1108  HZ2 LYS    71      46.820  46.642  53.132  1.00  2.70
ATOM   1109  HZ3 LYS    71      45.376  46.354  52.384  1.00  2.70
ATOM   1110  C   LYS    71      46.721  52.959  49.541  1.00  2.70
ATOM   1111  O   LYS    71      45.961  52.689  48.607  1.00  2.70
ATOM   1112  N   PHE    72      48.014  53.202  49.379  1.00  2.52
ATOM   1113  H   PHE    72      48.580  53.451  50.189  1.00  2.52
ATOM   1114  CA  PHE    72      48.711  53.179  48.096  1.00  2.52
ATOM   1115  HA  PHE    72      48.089  52.714  47.334  1.00  2.52
ATOM   1116  CB  PHE    72      49.076  54.604  47.652  1.00  2.52
ATOM   1117  HB1 PHE    72      49.883  54.517  46.923  1.00  2.52
ATOM   1118  HB2 PHE    72      49.486  55.149  48.500  1.00  2.52
ATOM   1119  CG  PHE    72      48.021  55.475  46.983  1.00  2.52
ATOM   1120  CD1 PHE    72      48.319  56.839  46.825  1.00  2.52
ATOM   1121  HD1 PHE    72      49.196  57.236  47.307  1.00  2.52
ATOM   1122  CE1 PHE    72      47.568  57.644  45.953  1.00  2.52
ATOM   1123  HE1 PHE    72      47.883  58.659  45.758  1.00  2.52
ATOM   1124  CZ  PHE    72      46.499  57.082  45.236  1.00  2.52
ATOM   1125  HZ  PHE    72      46.001  57.660  44.472  1.00  2.52
ATOM   1126  CE2 PHE    72      46.132  55.747  45.462  1.00  2.52
ATOM   1127  HE2 PHE    72      45.332  55.302  44.885  1.00  2.52
ATOM   1128  CD2 PHE    72      46.888  54.942  46.331  1.00  2.52
ATOM   1129  HD2 PHE    72      46.646  53.891  46.405  1.00  2.52
ATOM   1130  C   PHE    72      49.965  52.321  48.207  1.00  2.52
ATOM   1131  O   PHE    72      50.811  52.532  49.076  1.00  2.52
ATOM   1132  N   SER    73      50.072  51.299  47.362  1.00  2.66
ATOM   1133  H   SER    73      49.393  51.171  46.627  1.00  2.66
ATOM   1134  CA  SER    73      51.298  50.511  47.262  1.00  2.66
ATOM   1135  HA  SER    73      51.586  50.204  48.255  1.00  2.66
ATOM   1136  CB  SER    73      51.039  49.218  46.477  1.00  2.66
ATOM   1137  HB1 SER    73      50.572  48.497  47.143  1.00  2.66
ATOM   1138  HB2 SER    73      51.978  48.791  46.126  1.00  2.66
ATOM   1139  OG  SER    73      50.158  49.437  45.398  1.00  2.66
ATOM   1140  HG  SER    73      50.766  49.712  44.657  1.00  2.66
ATOM   1141  C   SER    73      52.455  51.349  46.757  1.00  2.66
ATOM   1142  O   SER    73      52.243  52.435  46.239  1.00  2.66
ATOM   1143  N   ILE    74      53.686  50.934  47.042  1.00  2.37
ATOM   1144  H   ILE    74      53.829  50.005  47.402  1.00  2.37
ATOM   1145  CA  ILE    74      54.822  51.854  46.997  1.00  2.37
ATOM   1146  HA  ILE    74      54.555  52.678  47.656  1.00  2.37
ATOM   1147  CB  ILE    74      56.063  51.161  47.576  1.00  2.37
ATOM   1148  HB  ILE    74      55.800  50.866  48.589  1.00  2.37
ATOM   1149  CG2 ILE    74      56.456  49.869  46.837  1.00  2.37
ATOM   1150 1HG2 ILE    74      57.186  49.318  47.427  1.00  2.37
ATOM   1151 2HG2 ILE    74      55.595  49.214  46.702  1.00  2.37
ATOM   1152 3HG2 ILE    74      56.869  50.096  45.855  1.00  2.37
ATOM   1153  CG1 ILE    74      57.251  52.139  47.668  1.00  2.37
ATOM   1154 1HG1 ILE    74      57.602  52.382  46.670  1.00  2.37
ATOM   1155 2HG1 ILE    74      58.070  51.644  48.180  1.00  2.37
ATOM   1156  CD1 ILE    74      56.913  53.442  48.412  1.00  2.37
ATOM   1157  HD1 ILE    74      56.276  54.074  47.801  1.00  2.37
ATOM   1158  HD2 ILE    74      56.376  53.227  49.333  1.00  2.37
ATOM   1159  HD3 ILE    74      57.828  53.982  48.641  1.00  2.37
ATOM   1160  C   ILE    74      55.056  52.480  45.610  1.00  2.37
ATOM   1161  O   ILE    74      55.381  53.664  45.483  1.00  2.37
ATOM   1162  N   GLU    75      54.842  51.694  44.563  1.00  2.69
ATOM   1163  H   GLU    75      54.563  50.728  44.742  1.00  2.69
ATOM   1164  CA  GLU    75      54.812  52.158  43.178  1.00  2.69
ATOM   1165  HA  GLU    75      55.719  52.740  43.024  1.00  2.69
ATOM   1166  CB  GLU    75      54.906  50.967  42.202  1.00  2.69
ATOM   1167  HB1 GLU    75      55.768  50.361  42.486  1.00  2.69
ATOM   1168  HB2 GLU    75      55.107  51.355  41.203  1.00  2.69
ATOM   1169  CG  GLU    75      53.682  50.042  42.108  1.00  2.69
ATOM   1170  HG1 GLU    75      53.958  49.142  41.553  1.00  2.69
ATOM   1171  HG2 GLU    75      52.902  50.553  41.538  1.00  2.69
ATOM   1172  CD  GLU    75      53.142  49.652  43.487  1.00  2.69
ATOM   1173  OE1 GLU    75      53.901  49.062  44.287  1.00  2.69
ATOM   1174  OE2 GLU    75      52.013  50.085  43.800  1.00  2.69
ATOM   1175  C   GLU    75      53.665  53.131  42.849  1.00  2.69
ATOM   1176  O   GLU    75      53.913  54.150  42.194  1.00  2.69
ATOM   1177  N   GLU    76      52.447  52.901  43.346  1.00  2.72
ATOM   1178  H   GLU    76      52.276  52.043  43.869  1.00  2.72
ATOM   1179  CA  GLU    76      51.339  53.848  43.207  1.00  2.72
ATOM   1180  HA  GLU    76      51.267  54.119  42.153  1.00  2.72
ATOM   1181  CB  GLU    76      49.983  53.226  43.588  1.00  2.72
ATOM   1182  HB1 GLU    76      50.065  52.769  44.575  1.00  2.72
ATOM   1183  HB2 GLU    76      49.756  52.435  42.872  1.00  2.72
ATOM   1184  CG  GLU    76      48.817  54.236  43.617  1.00  2.72
ATOM   1185  HG1 GLU    76      48.946  54.852  44.505  1.00  2.72
ATOM   1186  HG2 GLU    76      47.884  53.682  43.739  1.00  2.72
ATOM   1187  CD  GLU    76      48.706  55.162  42.391  1.00  2.72
ATOM   1188  OE1 GLU    76      48.389  56.363  42.581  1.00  2.72
ATOM   1189  OE2 GLU    76      48.943  54.684  41.258  1.00  2.72
ATOM   1190  C   GLU    76      51.597  55.155  43.960  1.00  2.72
ATOM   1191  O   GLU    76      51.315  56.230  43.456  1.00  2.72
ATOM   1192  N   ALA    77      52.191  55.098  45.145  1.00  2.24
ATOM   1193  H   ALA    77      52.397  54.176  45.521  1.00  2.24
ATOM   1194  CA  ALA    77      52.574  56.274  45.900  1.00  2.24
ATOM   1195  HA  ALA    77      51.681  56.873  46.080  1.00  2.24
ATOM   1196  CB  ALA    77      53.137  55.808  47.238  1.00  2.24
ATOM   1197  HB1 ALA    77      52.383  55.167  47.680  1.00  2.24
ATOM   1198  HB2 ALA    77      54.053  55.238  47.096  1.00  2.24
ATOM   1199  HB3 ALA    77      53.332  56.659  47.886  1.00  2.24
ATOM   1200  C   ALA    77      53.556  57.126  45.091  1.00  2.24
ATOM   1201  O   ALA    77      53.317  58.329  44.899  1.00  2.24
ATOM   1202  N   LEU    78      54.609  56.487  44.560  1.00  2.34
ATOM   1203  H   LEU    78      54.689  55.483  44.699  1.00  2.34
ATOM   1204  CA  LEU    78      55.576  57.157  43.687  1.00  2.34
ATOM   1205  HA  LEU    78      56.090  57.918  44.273  1.00  2.34
ATOM   1206  CB  LEU    78      56.621  56.143  43.171  1.00  2.34
ATOM   1207  HB1 LEU    78      56.096  55.318  42.693  1.00  2.34
ATOM   1208  HB2 LEU    78      57.172  55.732  44.014  1.00  2.34
ATOM   1209  CG  LEU    78      57.622  56.723  42.150  1.00  2.34
ATOM   1210  HG  LEU    78      57.082  57.144  41.302  1.00  2.34
ATOM   1211  CD1 LEU    78      58.520  57.807  42.746  1.00  2.34
ATOM   1212 1HD1 LEU    78      59.262  58.115  42.012  1.00  2.34
ATOM   1213 2HD1 LEU    78      57.911  58.675  42.996  1.00  2.34
ATOM   1214 3HD1 LEU    78      59.019  57.435  43.641  1.00  2.34
ATOM   1215  CD2 LEU    78      58.518  55.611  41.606  1.00  2.34
ATOM   1216 1HD2 LEU    78      59.165  56.005  40.825  1.00  2.34
ATOM   1217 2HD2 LEU    78      59.132  55.201  42.406  1.00  2.34
ATOM   1218 3HD2 LEU    78      57.904  54.816  41.182  1.00  2.34
ATOM   1219  C   LEU    78      54.877  57.871  42.526  1.00  2.34
ATOM   1220  O   LEU    78      55.086  59.069  42.332  1.00  2.34
ATOM   1221  N   GLN    79      54.015  57.150  41.805  1.00  2.82
ATOM   1222  H   GLN    79      53.886  56.169  42.044  1.00  2.82
ATOM   1223  CA  GLN    79      53.218  57.692  40.702  1.00  2.82
ATOM   1224  HA  GLN    79      53.899  58.025  39.919  1.00  2.82
ATOM   1225  CB  GLN    79      52.361  56.544  40.130  1.00  2.82
ATOM   1226  HB1 GLN    79      51.784  56.081  40.929  1.00  2.82
ATOM   1227  HB2 GLN    79      53.039  55.790  39.727  1.00  2.82
ATOM   1228  CG  GLN    79      51.386  56.969  39.024  1.00  2.82
ATOM   1229  HG1 GLN    79      51.894  57.644  38.334  1.00  2.82
ATOM   1230  HG2 GLN    79      50.539  57.495  39.466  1.00  2.82
ATOM   1231  CD  GLN    79      50.873  55.770  38.231  1.00  2.82
ATOM   1232  OE1 GLN    79      51.284  55.525  37.105  1.00  2.82
ATOM   1233  NE2 GLN    79      49.984  54.961  38.758  1.00  2.82
ATOM   1234 1HE2 GLN    79      49.646  55.062  39.726  1.00  2.82
ATOM   1235 2HE2 GLN    79      49.705  54.169  38.223  1.00  2.82
ATOM   1236  C   GLN    79      52.378  58.918  41.109  1.00  2.82
ATOM   1237  O   GLN    79      52.383  59.936  40.418  1.00  2.82
ATOM   1238  N   SER    80      51.731  58.856  42.275  1.00  2.76
ATOM   1239  H   SER    80      51.752  57.968  42.770  1.00  2.76
ATOM   1240  CA  SER    80      50.886  59.916  42.834  1.00  2.76
ATOM   1241  HA  SER    80      50.338  60.398  42.024  1.00  2.76
ATOM   1242  CB  SER    80      49.858  59.290  43.799  1.00  2.76
ATOM   1243  HB1 SER    80      49.588  60.022  44.559  1.00  2.76
ATOM   1244  HB2 SER    80      50.288  58.426  44.307  1.00  2.76
ATOM   1245  OG  SER    80      48.656  58.926  43.146  1.00  2.76
ATOM   1246  HG  SER    80      48.669  57.958  42.914  1.00  2.76
ATOM   1247  C   SER    80      51.702  61.008  43.540  1.00  2.76
ATOM   1248  O   SER    80      51.145  61.864  44.240  1.00  2.76
ATOM   1249  N   GLY    81      53.035  60.982  43.417  1.00  2.48
ATOM   1250  H   GLY    81      53.455  60.221  42.892  1.00  2.48
ATOM   1251  CA  GLY    81      53.930  61.982  43.991  1.00  2.48
ATOM   1252  HA1 GLY    81      53.767  62.942  43.502  1.00  2.48
ATOM   1253  HA2 GLY    81      54.958  61.664  43.819  1.00  2.48
ATOM   1254  C   GLY    81      53.718  62.151  45.494  1.00  2.48
ATOM   1255  O   GLY    81      53.697  63.265  46.027  1.00  2.48
ATOM   1256  N   ARG    82      53.502  61.027  46.178  1.00  2.12
ATOM   1257  H   ARG    82      53.430  60.164  45.637  1.00  2.12
ATOM   1258  CA  ARG    82      53.462  60.938  47.643  1.00  2.12
ATOM   1259  HA  ARG    82      53.120  61.884  48.059  1.00  2.12
ATOM   1260  CB  ARG    82      52.494  59.808  48.062  1.00  2.12
ATOM   1261  HB1 ARG    82      52.322  59.868  49.137  1.00  2.12
ATOM   1262  HB2 ARG    82      53.006  58.865  47.874  1.00  2.12
ATOM   1263  CG  ARG    82      51.125  59.714  47.354  1.00  2.12
ATOM   1264  HG1 ARG    82      50.687  58.766  47.660  1.00  2.12
ATOM   1265  HG2 ARG    82      51.265  59.665  46.276  1.00  2.12
ATOM   1266  CD  ARG    82      50.107  60.810  47.694  1.00  2.12
ATOM   1267  HD1 ARG    82      49.960  60.812  48.774  1.00  2.12
ATOM   1268  HD2 ARG    82      49.156  60.566  47.218  1.00  2.12
ATOM   1269  NE  ARG    82      50.542  62.136  47.225  1.00  2.12
ATOM   1270  HE  ARG    82      50.935  62.170  46.288  1.00  2.12
ATOM   1271  CZ  ARG    82      50.590  63.233  47.963  1.00  2.12
ATOM   1272  NH1 ARG    82      49.902  63.402  49.051  1.00  2.12
ATOM   1273 1HH1 ARG    82      49.107  62.780  49.237  1.00  2.12
ATOM   1274 2HH1 ARG    82      50.056  64.271  49.557  1.00  2.12
ATOM   1275  NH2 ARG    82      51.397  64.202  47.662  1.00  2.12
ATOM   1276 1HH2 ARG    82      52.083  64.086  46.921  1.00  2.12
ATOM   1277 2HH2 ARG    82      51.429  64.984  48.316  1.00  2.12
ATOM   1278  C   ARG    82      54.838  60.667  48.251  1.00  2.12
ATOM   1279  O   ARG    82      54.939  60.533  49.470  1.00  2.12
ATOM   1280  N   LEU    83      55.839  60.464  47.387  1.00  1.91
ATOM   1281  H   LEU    83      55.614  60.602  46.415  1.00  1.91
ATOM   1282  CA  LEU    83      57.013  59.632  47.633  1.00  1.91
ATOM   1283  HA  LEU    83      57.515  59.967  48.543  1.00  1.91
ATOM   1284  CB  LEU    83      56.415  58.222  47.862  1.00  1.91
ATOM   1285  HB1 LEU    83      55.696  58.014  47.067  1.00  1.91
ATOM   1286  HB2 LEU    83      55.834  58.266  48.783  1.00  1.91
ATOM   1287  CG  LEU    83      57.315  57.006  48.038  1.00  1.91
ATOM   1288  HG  LEU    83      56.794  56.316  48.701  1.00  1.91
ATOM   1289  CD1 LEU    83      57.467  56.319  46.698  1.00  1.91
ATOM   1290 1HD1 LEU    83      58.050  55.418  46.814  1.00  1.91
ATOM   1291 2HD1 LEU    83      56.490  56.020  46.328  1.00  1.91
ATOM   1292 3HD1 LEU    83      57.941  56.990  45.983  1.00  1.91
ATOM   1293  CD2 LEU    83      58.669  57.305  48.667  1.00  1.91
ATOM   1294 1HD2 LEU    83      59.099  56.371  49.020  1.00  1.91
ATOM   1295 2HD2 LEU    83      59.340  57.747  47.933  1.00  1.91
ATOM   1296 3HD2 LEU    83      58.548  57.995  49.496  1.00  1.91
ATOM   1297  C   LEU    83      57.987  59.795  46.453  1.00  1.91
ATOM   1298  O   LEU    83      57.571  59.649  45.310  1.00  1.91
ATOM   1299  N   THR    84      59.240  60.187  46.709  1.00  2.15
ATOM   1300  H   THR    84      59.471  60.453  47.663  1.00  2.15
ATOM   1301  CA  THR    84      60.291  60.420  45.690  1.00  2.15
ATOM   1302  HA  THR    84      59.785  60.792  44.801  1.00  2.15
ATOM   1303  CB  THR    84      61.287  61.514  46.143  1.00  2.15
ATOM   1304  HB  THR    84      62.256  61.346  45.676  1.00  2.15
ATOM   1305  CG2 THR    84      60.794  62.887  45.693  1.00  2.15
ATOM   1306 1HG2 THR    84      61.432  63.663  46.116  1.00  2.15
ATOM   1307 2HG2 THR    84      60.827  62.948  44.606  1.00  2.15
ATOM   1308 3HG2 THR    84      59.770  63.031  46.029  1.00  2.15
ATOM   1309  OG1 THR    84      61.500  61.583  47.533  1.00  2.15
ATOM   1310  HG1 THR    84      60.664  61.873  47.969  1.00  2.15
ATOM   1311  C   THR    84      61.035  59.153  45.233  1.00  2.15
ATOM   1312  O   THR    84      60.818  58.106  45.820  1.00  2.15
ATOM   1313  N   PRO    85      61.867  59.170  44.164  1.00  2.52
ATOM   1314  CD  PRO    85      62.004  60.258  43.204  1.00  2.52
ATOM   1315  HD1 PRO    85      62.796  60.933  43.529  1.00  2.52
ATOM   1316  HD2 PRO    85      61.072  60.806  43.066  1.00  2.52
ATOM   1317  CG  PRO    85      62.406  59.597  41.888  1.00  2.52
ATOM   1318  HG1 PRO    85      62.988  60.270  41.257  1.00  2.52
ATOM   1319  HG2 PRO    85      61.513  59.253  41.364  1.00  2.52
ATOM   1320  CB  PRO    85      63.225  58.395  42.346  1.00  2.52
ATOM   1321  HB1 PRO    85      64.249  58.715  42.547  1.00  2.52
ATOM   1322  HB2 PRO    85      63.218  57.596  41.603  1.00  2.52
ATOM   1323  CA  PRO    85      62.534  57.961  43.644  1.00  2.52
ATOM   1324  HA  PRO    85      61.756  57.241  43.385  1.00  2.52
ATOM   1325  C   PRO    85      63.538  57.245  44.570  1.00  2.52
ATOM   1326  O   PRO    85      63.531  56.015  44.671  1.00  2.52
ATOM   1327  N   ALA    86      64.404  57.998  45.254  1.00  2.54
ATOM   1328  H   ALA    86      64.342  58.999  45.188  1.00  2.54
ATOM   1329  CA  ALA    86      65.311  57.421  46.248  1.00  2.54
ATOM   1330  HA  ALA    86      65.887  56.619  45.787  1.00  2.54
ATOM   1331  CB  ALA    86      66.268  58.528  46.710  1.00  2.54
ATOM   1332  HB1 ALA    86      66.957  58.124  47.448  1.00  2.54
ATOM   1333  HB2 ALA    86      66.835  58.906  45.859  1.00  2.54
ATOM   1334  HB3 ALA    86      65.705  59.342  47.168  1.00  2.54
ATOM   1335  C   ALA    86      64.523  56.824  47.419  1.00  2.54
ATOM   1336  O   ALA    86      64.771  55.694  47.864  1.00  2.54
ATOM   1337  N   HIS    87      63.524  57.586  47.890  1.00  2.07
ATOM   1338  CA  HIS    87      62.731  57.207  49.044  1.00  2.07
ATOM   1339  CB  HIS    87      63.707  57.027  50.206  1.00  2.07
ATOM   1340  CG  HIS    87      64.294  58.315  50.685  1.00  2.07
ATOM   1341  ND1 HIS    87      63.612  59.242  51.461  1.00  2.07
ATOM   1342  CE1 HIS    87      64.477  60.252  51.633  1.00  2.07
ATOM   1343  NE2 HIS    87      65.656  59.967  51.038  1.00  2.07
ATOM   1344  CD2 HIS    87      65.570  58.731  50.441  1.00  2.07
ATOM   1345  C   HIS    87      61.828  55.987  48.781  1.00  2.07
ATOM   1346  O   HIS    87      61.528  55.197  49.688  1.00  2.07
ATOM   1347  N   TYR    88      61.411  55.865  47.520  1.00  2.17
ATOM   1348  H   TYR    88      61.633  56.646  46.910  1.00  2.17
ATOM   1349  CA  TYR    88      60.757  54.730  46.884  1.00  2.17
ATOM   1350  HA  TYR    88      59.845  54.475  47.418  1.00  2.17
ATOM   1351  CB  TYR    88      60.431  55.021  45.399  1.00  2.17
ATOM   1352  HB1 TYR    88      61.251  55.566  44.960  1.00  2.17
ATOM   1353  HB2 TYR    88      59.587  55.691  45.316  1.00  2.17
ATOM   1354  CG  TYR    88      60.179  53.806  44.519  1.00  2.17
ATOM   1355  CD1 TYR    88      58.896  53.234  44.428  1.00  2.17
ATOM   1356  HD1 TYR    88      58.069  53.672  44.967  1.00  2.17
ATOM   1357  CE1 TYR    88      58.684  52.097  43.623  1.00  2.17
ATOM   1358  HE1 TYR    88      57.711  51.636  43.566  1.00  2.17
ATOM   1359  CZ  TYR    88      59.749  51.542  42.885  1.00  2.17
ATOM   1360  OH  TYR    88      59.540  50.451  42.101  1.00  2.17
ATOM   1361  HH  TYR    88      60.343  50.167  41.664  1.00  2.17
ATOM   1362  CE2 TYR    88      61.032  52.126  42.962  1.00  2.17
ATOM   1363  HE2 TYR    88      61.855  51.705  42.406  1.00  2.17
ATOM   1364  CD2 TYR    88      61.242  53.256  43.773  1.00  2.17
ATOM   1365  HD2 TYR    88      62.226  53.699  43.832  1.00  2.17
ATOM   1366  C   TYR    88      61.676  53.536  46.961  1.00  2.17
ATOM   1367  O   TYR    88      61.234  52.526  47.484  1.00  2.17
ATOM   1368  N   ASP    89      62.937  53.628  46.515  1.00  2.48
ATOM   1369  H   ASP    89      63.281  54.486  46.090  1.00  2.48
ATOM   1370  CA  ASP    89      63.806  52.451  46.601  1.00  2.48
ATOM   1371  HA  ASP    89      63.257  51.641  46.120  1.00  2.48
ATOM   1372  CB  ASP    89      65.098  52.605  45.769  1.00  2.48
ATOM   1373  HB1 ASP    89      64.834  53.025  44.796  1.00  2.48
ATOM   1374  HB2 ASP    89      65.486  51.603  45.583  1.00  2.48
ATOM   1375  CG  ASP    89      66.243  53.427  46.381  1.00  2.48
ATOM   1376  OD1 ASP    89      66.778  54.329  45.703  1.00  2.48
ATOM   1377  OD2 ASP    89      66.703  53.132  47.506  1.00  2.48
ATOM   1378  C   ASP    89      64.047  51.978  48.051  1.00  2.48
ATOM   1379  O   ASP    89      63.930  50.777  48.339  1.00  2.48
ATOM   1380  N   ARG    90      64.254  52.902  49.005  1.00  2.33
ATOM   1381  H   ARG    90      64.396  53.868  48.716  1.00  2.33
ATOM   1382  CA  ARG    90      64.408  52.494  50.415  1.00  2.33
ATOM   1383  HA  ARG    90      65.177  51.721  50.465  1.00  2.33
ATOM   1384  CB  ARG    90      64.828  53.684  51.298  1.00  2.33
ATOM   1385  HB1 ARG    90      64.410  53.530  52.295  1.00  2.33
ATOM   1386  HB2 ARG    90      64.383  54.596  50.909  1.00  2.33
ATOM   1387  CG  ARG    90      66.349  53.837  51.471  1.00  2.33
ATOM   1388  HG1 ARG    90      66.884  52.984  51.052  1.00  2.33
ATOM   1389  HG2 ARG    90      66.558  53.850  52.541  1.00  2.33
ATOM   1390  CD  ARG    90      66.921  55.134  50.886  1.00  2.33
ATOM   1391  HD1 ARG    90      67.827  55.374  51.446  1.00  2.33
ATOM   1392  HD2 ARG    90      66.209  55.951  51.018  1.00  2.33
ATOM   1393  NE  ARG    90      67.276  54.993  49.466  1.00  2.33
ATOM   1394  HE  ARG    90      66.883  54.212  48.932  1.00  2.33
ATOM   1395  CZ  ARG    90      68.101  55.754  48.780  1.00  2.33
ATOM   1396  NH1 ARG    90      68.617  56.843  49.278  1.00  2.33
ATOM   1397 1HH1 ARG    90      68.235  57.185  50.141  1.00  2.33
ATOM   1398 2HH1 ARG    90      69.234  57.392  48.718  1.00  2.33
ATOM   1399  NH2 ARG    90      68.422  55.456  47.563  1.00  2.33
ATOM   1400 1HH2 ARG    90      67.855  54.728  47.101  1.00  2.33
ATOM   1401 2HH2 ARG    90      68.972  56.043  46.978  1.00  2.33
ATOM   1402  C   ARG    90      63.154  51.830  50.988  1.00  2.33
ATOM   1403  O   ARG    90      63.226  50.836  51.716  1.00  2.33
ATOM   1404  N   TYR    91      61.996  52.381  50.636  1.00  2.14
ATOM   1405  H   TYR    91      62.007  53.183  50.016  1.00  2.14
ATOM   1406  CA  TYR    91      60.720  51.793  50.992  1.00  2.14
ATOM   1407  HA  TYR    91      60.680  51.675  52.076  1.00  2.14
ATOM   1408  CB  TYR    91      59.613  52.737  50.570  1.00  2.14
ATOM   1409  HB1 TYR    91      59.559  52.766  49.486  1.00  2.14
ATOM   1410  HB2 TYR    91      59.875  53.738  50.906  1.00  2.14
ATOM   1411  CG  TYR    91      58.249  52.401  51.130  1.00  2.14
ATOM   1412  CD1 TYR    91      57.552  51.233  50.758  1.00  2.14
ATOM   1413  HD1 TYR    91      57.994  50.486  50.120  1.00  2.14
ATOM   1414  CE1 TYR    91      56.224  51.044  51.166  1.00  2.14
ATOM   1415  HE1 TYR    91      55.690  50.145  50.884  1.00  2.14
ATOM   1416  CZ  TYR    91      55.597  52.019  51.956  1.00  2.14
ATOM   1417  OH  TYR    91      54.322  51.827  52.346  1.00  2.14
ATOM   1418  HH  TYR    91      54.084  52.377  53.091  1.00  2.14
ATOM   1419  CE2 TYR    91      56.314  53.151  52.398  1.00  2.14
ATOM   1420  HE2 TYR    91      55.853  53.870  53.055  1.00  2.14
ATOM   1421  CD2 TYR    91      57.639  53.335  51.981  1.00  2.14
ATOM   1422  HD2 TYR    91      58.194  54.202  52.288  1.00  2.14
ATOM   1423  C   TYR    91      60.539  50.419  50.360  1.00  2.14
ATOM   1424  O   TYR    91      60.124  49.551  51.093  1.00  2.14
ATOM   1425  N   VAL    92      60.846  50.153  49.085  1.00  2.46
ATOM   1426  H   VAL    92      61.199  50.898  48.488  1.00  2.46
ATOM   1427  CA  VAL    92      60.664  48.802  48.526  1.00  2.46
ATOM   1428  HA  VAL    92      59.679  48.451  48.835  1.00  2.46
ATOM   1429  CB  VAL    92      60.694  48.699  46.976  1.00  2.46
ATOM   1430  HB  VAL    92      60.153  47.784  46.728  1.00  2.46
ATOM   1431  CG1 VAL    92      59.970  49.834  46.250  1.00  2.46
ATOM   1432 1HG1 VAL    92      59.569  49.465  45.306  1.00  2.46
ATOM   1433 2HG1 VAL    92      59.159  50.206  46.860  1.00  2.46
ATOM   1434 3HG1 VAL    92      60.653  50.652  46.033  1.00  2.46
ATOM   1435  CG2 VAL    92      62.081  48.571  46.328  1.00  2.46
ATOM   1436 1HG2 VAL    92      61.984  48.554  45.244  1.00  2.46
ATOM   1437 2HG2 VAL    92      62.705  49.414  46.612  1.00  2.46
ATOM   1438 3HG2 VAL    92      62.563  47.642  46.632  1.00  2.46
ATOM   1439  C   VAL    92      61.666  47.813  49.097  1.00  2.46
ATOM   1440  O   VAL    92      61.379  46.626  49.124  1.00  2.46
ATOM   1441  N   ASN    93      62.826  48.256  49.592  1.00  2.74
ATOM   1442  H   ASN    93      63.078  49.230  49.457  1.00  2.74
ATOM   1443  CA  ASN    93      63.674  47.385  50.409  1.00  2.74
ATOM   1444  HA  ASN    93      63.859  46.460  49.859  1.00  2.74
ATOM   1445  CB  ASN    93      65.023  48.095  50.639  1.00  2.74
ATOM   1446  HB1 ASN    93      64.875  48.982  51.249  1.00  2.74
ATOM   1447  HB2 ASN    93      65.432  48.411  49.678  1.00  2.74
ATOM   1448  CG  ASN    93      66.024  47.204  51.344  1.00  2.74
ATOM   1449  OD1 ASN    93      66.053  47.102  52.554  1.00  2.74
ATOM   1450  ND2 ASN    93      66.862  46.502  50.616  1.00  2.74
ATOM   1451 1HD2 ASN    93      66.883  46.597  49.617  1.00  2.74
ATOM   1452 2HD2 ASN    93      67.483  45.896  51.122  1.00  2.74
ATOM   1453  C   ASN    93      62.935  46.998  51.714  1.00  2.74
ATOM   1454  O   ASN    93      62.710  45.818  51.988  1.00  2.74
ATOM   1455  N   LYS    94      62.434  47.984  52.469  1.00  2.69
ATOM   1456  H   LYS    94      62.588  48.942  52.167  1.00  2.69
ATOM   1457  CA  LYS    94      61.651  47.740  53.698  1.00  2.69
ATOM   1458  HA  LYS    94      62.276  47.186  54.395  1.00  2.69
ATOM   1459  CB  LYS    94      61.320  49.125  54.297  1.00  2.69
ATOM   1460  HB1 LYS    94      60.892  49.737  53.504  1.00  2.69
ATOM   1461  HB2 LYS    94      62.248  49.614  54.598  1.00  2.69
ATOM   1462  CG  LYS    94      60.318  49.198  55.466  1.00  2.69
ATOM   1463  HG1 LYS    94      59.430  48.608  55.247  1.00  2.69
ATOM   1464  HG2 LYS    94      59.984  50.232  55.524  1.00  2.69
ATOM   1465  CD  LYS    94      60.874  48.828  56.852  1.00  2.69
ATOM   1466  HD1 LYS    94      60.140  49.138  57.600  1.00  2.69
ATOM   1467  HD2 LYS    94      61.787  49.397  57.030  1.00  2.69
ATOM   1468  CE  LYS    94      61.160  47.339  57.068  1.00  2.69
ATOM   1469  HE1 LYS    94      61.567  47.211  58.073  1.00  2.69
ATOM   1470  HE2 LYS    94      61.902  46.990  56.349  1.00  2.69
ATOM   1471  NZ  LYS    94      59.924  46.541  56.955  1.00  2.69
ATOM   1472  HZ1 LYS    94      59.528  46.600  56.024  1.00  2.69
ATOM   1473  HZ2 LYS    94      60.079  45.572  57.179  1.00  2.69
ATOM   1474  HZ3 LYS    94      59.196  46.928  57.569  1.00  2.69
ATOM   1475  C   LYS    94      60.369  46.911  53.484  1.00  2.69
ATOM   1476  O   LYS    94      60.083  46.029  54.289  1.00  2.69
ATOM   1477  N   ASP    95      59.610  47.139  52.419  1.00  2.74
ATOM   1478  H   ASP    95      59.844  47.935  51.837  1.00  2.74
ATOM   1479  CA  ASP    95      58.426  46.368  52.055  1.00  2.74
ATOM   1480  HA  ASP    95      57.802  46.287  52.936  1.00  2.74
ATOM   1481  CB  ASP    95      57.567  47.061  50.975  1.00  2.74
ATOM   1482  HB1 ASP    95      58.036  46.918  50.001  1.00  2.74
ATOM   1483  HB2 ASP    95      57.563  48.133  51.177  1.00  2.74
ATOM   1484  CG  ASP    95      56.089  46.589  50.904  1.00  2.74
ATOM   1485  OD1 ASP    95      55.766  45.448  51.321  1.00  2.74
ATOM   1486  OD2 ASP    95      55.280  47.365  50.351  1.00  2.74
ATOM   1487  C   ASP    95      58.854  44.967  51.635  1.00  2.74
ATOM   1488  O   ASP    95      58.245  44.005  52.068  1.00  2.74
ATOM   1489  N   MET    96      59.992  44.785  50.958  1.00  3.20
ATOM   1490  H   MET    96      60.502  45.587  50.604  1.00  3.20
ATOM   1491  CA  MET    96      60.546  43.447  50.741  1.00  3.20
ATOM   1492  HA  MET    96      59.803  42.850  50.231  1.00  3.20
ATOM   1493  CB  MET    96      61.744  43.530  49.776  1.00  3.20
ATOM   1494  HB1 MET    96      62.550  44.088  50.244  1.00  3.20
ATOM   1495  HB2 MET    96      61.437  44.069  48.881  1.00  3.20
ATOM   1496  CG  MET    96      62.328  42.184  49.312  1.00  3.20
ATOM   1497  HG1 MET    96      62.578  41.569  50.176  1.00  3.20
ATOM   1498  HG2 MET    96      63.263  42.405  48.799  1.00  3.20
ATOM   1499  SD  MET    96      61.308  41.227  48.152  1.00  3.20
ATOM   1500  CE  MET    96      60.689  39.920  49.243  1.00  3.20
ATOM   1501  HE1 MET    96      60.006  39.272  48.694  1.00  3.20
ATOM   1502  HE2 MET    96      61.525  39.331  49.617  1.00  3.20
ATOM   1503  HE3 MET    96      60.158  40.359  50.084  1.00  3.20
ATOM   1504  C   MET    96      60.925  42.775  52.057  1.00  3.20
ATOM   1505  O   MET    96      60.948  41.563  52.117  1.00  3.20
ATOM   1506  N   SER    97      61.169  43.508  53.140  1.00  3.58
ATOM   1507  H   SER    97      61.178  44.513  53.029  1.00  3.58
ATOM   1508  CA  SER    97      61.305  42.948  54.487  1.00  3.58
ATOM   1509  HA  SER    97      61.849  42.006  54.411  1.00  3.58
ATOM   1510  CB  SER    97      62.170  43.899  55.341  1.00  3.58
ATOM   1511  HB1 SER    97      62.208  44.881  54.871  1.00  3.58
ATOM   1512  HB2 SER    97      63.190  43.513  55.356  1.00  3.58
ATOM   1513  OG  SER    97      61.717  44.064  56.678  1.00  3.58
ATOM   1514  HG  SER    97      61.728  43.192  57.095  1.00  3.58
ATOM   1515  C   SER    97      59.970  42.624  55.167  1.00  3.58
ATOM   1516  O   SER    97      59.958  41.665  55.937  1.00  3.58
ATOM   1517  N   ILE    98      58.854  43.332  54.917  1.00  3.62
ATOM   1518  H   ILE    98      58.890  44.116  54.274  1.00  3.62
ATOM   1519  CA  ILE    98      57.551  42.868  55.445  1.00  3.62
ATOM   1520  HA  ILE    98      57.756  42.409  56.412  1.00  3.62
ATOM   1521  CB  ILE    98      56.496  43.946  55.755  1.00  3.62
ATOM   1522  HB  ILE    98      55.531  43.440  55.820  1.00  3.62
ATOM   1523  CG2 ILE    98      56.772  44.539  57.145  1.00  3.62
ATOM   1524 1HG2 ILE    98      56.716  43.762  57.909  1.00  3.62
ATOM   1525 2HG2 ILE    98      57.755  44.999  57.169  1.00  3.62
ATOM   1526 3HG2 ILE    98      56.028  45.301  57.384  1.00  3.62
ATOM   1527  CG1 ILE    98      56.382  45.035  54.684  1.00  3.62
ATOM   1528 1HG1 ILE    98      56.545  44.585  53.712  1.00  3.62
ATOM   1529 2HG1 ILE    98      57.141  45.794  54.873  1.00  3.62
ATOM   1530  CD1 ILE    98      55.005  45.695  54.631  1.00  3.62
ATOM   1531  HD1 ILE    98      55.037  46.547  53.953  1.00  3.62
ATOM   1532  HD2 ILE    98      54.275  44.987  54.243  1.00  3.62
ATOM   1533  HD3 ILE    98      54.706  46.030  55.622  1.00  3.62
ATOM   1534  C   ILE    98      56.929  41.718  54.648  1.00  3.62
ATOM   1535  O   ILE    98      56.430  40.763  55.249  1.00  3.62
ATOM   1536  N   GLN    99      57.044  41.727  53.324  1.00  3.90
ATOM   1537  H   GLN    99      57.415  42.562  52.880  1.00  3.90
ATOM   1538  CA  GLN    99      56.653  40.604  52.482  1.00  3.90
ATOM   1539  HA  GLN    99      55.701  40.255  52.886  1.00  3.90
ATOM   1540  CB  GLN    99      56.293  41.050  51.049  1.00  3.90
ATOM   1541  HB1 GLN    99      55.617  41.902  51.128  1.00  3.90
ATOM   1542  HB2 GLN    99      55.748  40.247  50.553  1.00  3.90
ATOM   1543  CG  GLN    99      57.494  41.430  50.185  1.00  3.90
ATOM   1544  HG1 GLN    99      57.875  40.528  49.706  1.00  3.90
ATOM   1545  HG2 GLN    99      58.259  41.801  50.850  1.00  3.90
ATOM   1546  CD  GLN    99      57.200  42.484  49.107  1.00  3.90
ATOM   1547  OE1 GLN    99      57.364  42.245  47.920  1.00  3.90
ATOM   1548  NE2 GLN    99      56.803  43.691  49.444  1.00  3.90
ATOM   1549 1HE2 GLN    99      56.583  43.952  50.407  1.00  3.90
ATOM   1550 2HE2 GLN    99      56.612  44.352  48.711  1.00  3.90
ATOM   1551  C   GLN    99      57.599  39.397  52.630  1.00  3.90
ATOM   1552  O   GLN    99      57.106  38.276  52.727  1.00  3.90
ATOM   1553  N   GLU   100      58.919  39.586  52.802  1.00  4.26
ATOM   1554  H   GLU   100      59.326  40.503  52.649  1.00  4.26
ATOM   1555  CA  GLU   100      59.835  38.487  53.172  1.00  4.26
ATOM   1556  HA  GLU   100      59.612  37.692  52.489  1.00  4.26
ATOM   1557  CB  GLU   100      61.329  38.773  52.921  1.00  4.26
ATOM   1558  HB1 GLU   100      61.708  39.412  53.720  1.00  4.26
ATOM   1559  HB2 GLU   100      61.438  39.287  51.973  1.00  4.26
ATOM   1560  CG  GLU   100      62.215  37.513  52.803  1.00  4.26
ATOM   1561  HG1 GLU   100      62.010  36.826  53.624  1.00  4.26
ATOM   1562  HG2 GLU   100      63.254  37.835  52.904  1.00  4.26
ATOM   1563  CD  GLU   100      62.073  36.776  51.454  1.00  4.26
ATOM   1564  OE1 GLU   100      61.118  37.027  50.682  1.00  4.26
ATOM   1565  OE2 GLU   100      62.948  35.957  51.086  1.00  4.26
ATOM   1566  C   GLU   100      59.596  37.960  54.603  1.00  4.26
ATOM   1567  O   GLU   100      59.739  36.768  54.866  1.00  4.26
ATOM   1568  N   LEU   101      59.166  38.799  55.550  1.00  4.07
ATOM   1569  H   LEU   101      59.128  39.793  55.358  1.00  4.07
ATOM   1570  CA  LEU   101      58.725  38.307  56.861  1.00  4.07
ATOM   1571  HA  LEU   101      59.508  37.665  57.267  1.00  4.07
ATOM   1572  CB  LEU   101      58.538  39.505  57.810  1.00  4.07
ATOM   1573  HB1 LEU   101      57.819  40.190  57.364  1.00  4.07
ATOM   1574  HB2 LEU   101      59.491  40.026  57.896  1.00  4.07
ATOM   1575  CG  LEU   101      58.050  39.158  59.230  1.00  4.07
ATOM   1576  HG  LEU   101      57.095  38.635  59.177  1.00  4.07
ATOM   1577  CD1 LEU   101      59.053  38.295  59.996  1.00  4.07
ATOM   1578 1HD1 LEU   101      58.702  38.143  61.016  1.00  4.07
ATOM   1579 2HD1 LEU   101      59.141  37.319  59.519  1.00  4.07
ATOM   1580 3HD1 LEU   101      60.029  38.779  60.012  1.00  4.07
ATOM   1581  CD2 LEU   101      57.841  40.460  60.005  1.00  4.07
ATOM   1582 1HD2 LEU   101      57.471  40.237  61.006  1.00  4.07
ATOM   1583 2HD2 LEU   101      58.777  41.010  60.084  1.00  4.07
ATOM   1584 3HD2 LEU   101      57.104  41.079  59.493  1.00  4.07
ATOM   1585  C   LEU   101      57.447  37.456  56.756  1.00  4.07
ATOM   1586  O   LEU   101      57.352  36.414  57.406  1.00  4.07
ATOM   1587  N   ALA   102      56.491  37.862  55.918  1.00  4.86
ATOM   1588  H   ALA   102      56.619  38.747  55.441  1.00  4.86
ATOM   1589  CA  ALA   102      55.288  37.089  55.623  1.00  4.86
ATOM   1590  HA  ALA   102      54.741  36.926  56.549  1.00  4.86
ATOM   1591  CB  ALA   102      54.377  37.898  54.692  1.00  4.86
ATOM   1592  HB1 ALA   102      53.514  37.289  54.429  1.00  4.86
ATOM   1593  HB2 ALA   102      54.046  38.811  55.188  1.00  4.86
ATOM   1594  HB3 ALA   102      54.890  38.156  53.771  1.00  4.86
ATOM   1595  C   ALA   102      55.612  35.711  55.032  1.00  4.86
ATOM   1596  O   ALA   102      55.066  34.697  55.477  1.00  4.86
ATOM   1597  N   VAL   103      56.552  35.639  54.081  1.00  6.36
ATOM   1598  H   VAL   103      56.961  36.494  53.712  1.00  6.36
ATOM   1599  CA  VAL   103      57.053  34.327  53.666  1.00  6.36
ATOM   1600  HA  VAL   103      56.181  33.714  53.454  1.00  6.36
ATOM   1601  CB  VAL   103      57.886  34.296  52.384  1.00  6.36
ATOM   1602  HB  VAL   103      57.121  34.374  51.628  1.00  6.36
ATOM   1603  CG1 VAL   103      58.824  35.434  52.108  1.00  6.36
ATOM   1604 1HG1 VAL   103      59.324  35.300  51.154  1.00  6.36
ATOM   1605 2HG1 VAL   103      58.230  36.331  52.028  1.00  6.36
ATOM   1606 3HG1 VAL   103      59.583  35.488  52.880  1.00  6.36
ATOM   1607  CG2 VAL   103      58.764  33.035  52.185  1.00  6.36
ATOM   1608 1HG2 VAL   103      59.233  33.027  51.205  1.00  6.36
ATOM   1609 2HG2 VAL   103      59.569  33.016  52.922  1.00  6.36
ATOM   1610 3HG2 VAL   103      58.175  32.132  52.299  1.00  6.36
ATOM   1611  C   VAL   103      57.776  33.569  54.767  1.00  6.36
ATOM   1612  O   VAL   103      57.652  32.355  54.794  1.00  6.36
ATOM   1613  N   LEU   104      58.502  34.188  55.690  1.00  8.22
ATOM   1614  H   LEU   104      58.667  35.188  55.630  1.00  8.22
ATOM   1615  CA  LEU   104      59.098  33.413  56.780  1.00  8.22
ATOM   1616  HA  LEU   104      59.675  32.599  56.340  1.00  8.22
ATOM   1617  CB  LEU   104      60.070  34.333  57.556  1.00  8.22
ATOM   1618  HB1 LEU   104      59.505  35.144  58.013  1.00  8.22
ATOM   1619  HB2 LEU   104      60.732  34.790  56.819  1.00  8.22
ATOM   1620  CG  LEU   104      60.985  33.716  58.642  1.00  8.22
ATOM   1621  HG  LEU   104      61.764  34.454  58.834  1.00  8.22
ATOM   1622  CD1 LEU   104      60.298  33.466  59.989  1.00  8.22
ATOM   1623 1HD1 LEU   104      61.053  33.242  60.743  1.00  8.22
ATOM   1624 2HD1 LEU   104      59.748  34.354  60.296  1.00  8.22
ATOM   1625 3HD1 LEU   104      59.613  32.624  59.927  1.00  8.22
ATOM   1626  CD2 LEU   104      61.687  32.436  58.188  1.00  8.22
ATOM   1627 1HD2 LEU   104      62.426  32.138  58.931  1.00  8.22
ATOM   1628 2HD2 LEU   104      60.961  31.631  58.068  1.00  8.22
ATOM   1629 3HD2 LEU   104      62.191  32.612  57.238  1.00  8.22
ATOM   1630  C   LEU   104      58.035  32.772  57.687  1.00  8.22
ATOM   1631  O   LEU   104      58.212  31.634  58.122  1.00  8.22
ATOM   1632  N   VAL   105      56.915  33.465  57.932  1.00  9.03
ATOM   1633  H   VAL   105      56.839  34.408  57.564  1.00  9.03
ATOM   1634  CA  VAL   105      55.871  32.949  58.835  1.00  9.03
ATOM   1635  HA  VAL   105      56.369  32.319  59.573  1.00  9.03
ATOM   1636  CB  VAL   105      55.177  34.048  59.662  1.00  9.03
ATOM   1637  HB  VAL   105      54.480  33.567  60.349  1.00  9.03
ATOM   1638  CG1 VAL   105      56.196  34.818  60.515  1.00  9.03
ATOM   1639 1HG1 VAL   105      55.674  35.515  61.168  1.00  9.03
ATOM   1640 2HG1 VAL   105      56.766  34.120  61.127  1.00  9.03
ATOM   1641 3HG1 VAL   105      56.880  35.378  59.878  1.00  9.03
ATOM   1642  CG2 VAL   105      54.381  35.040  58.814  1.00  9.03
ATOM   1643 1HG2 VAL   105      53.874  35.756  59.460  1.00  9.03
ATOM   1644 2HG2 VAL   105      55.056  35.572  58.153  1.00  9.03
ATOM   1645 3HG2 VAL   105      53.634  34.515  58.218  1.00  9.03
ATOM   1646  C   VAL   105      54.837  32.015  58.196  1.00  9.03
ATOM   1647  O   VAL   105      54.222  31.230  58.913  1.00  9.03
ATOM   1648  N   SER   106      54.684  32.038  56.867  1.00  8.05
ATOM   1649  H   SER   106      55.118  32.805  56.364  1.00  8.05
ATOM   1650  CA  SER   106      53.731  31.171  56.143  1.00  8.05
ATOM   1651  HA  SER   106      53.128  30.598  56.847  1.00  8.05
ATOM   1652  CB  SER   106      52.782  32.040  55.308  1.00  8.05
ATOM   1653  HB1 SER   106      52.056  31.401  54.804  1.00  8.05
ATOM   1654  HB2 SER   106      53.379  32.550  54.554  1.00  8.05
ATOM   1655  OG  SER   106      52.082  33.025  56.037  1.00  8.05
ATOM   1656  HG  SER   106      51.656  33.587  55.369  1.00  8.05
ATOM   1657  C   SER   106      54.398  30.177  55.183  1.00  8.05
ATOM   1658  O   SER   106      53.729  29.419  54.484  1.00  8.05
ATOM   1659  N   GLY   107      55.723  30.244  55.059  1.00  7.03
ATOM   1660  H   GLY   107      56.213  30.880  55.677  1.00  7.03
ATOM   1661  CA  GLY   107      56.516  29.744  53.930  1.00  7.03
ATOM   1662  HA1 GLY   107      56.352  28.670  53.840  1.00  7.03
ATOM   1663  HA2 GLY   107      57.573  29.905  54.140  1.00  7.03
ATOM   1664  C   GLY   107      56.200  30.379  52.556  1.00  7.03
ATOM   1665  O   GLY   107      56.759  29.964  51.545  1.00  7.03
ATOM   1666  N   GLN   108      55.304  31.370  52.477  1.00  6.12
ATOM   1667  H   GLN   108      54.928  31.701  53.350  1.00  6.12
ATOM   1668  CA  GLN   108      54.518  31.645  51.262  1.00  6.12
ATOM   1669  HA  GLN   108      54.201  30.672  50.883  1.00  6.12
ATOM   1670  CB  GLN   108      53.216  32.403  51.652  1.00  6.12
ATOM   1671  HB1 GLN   108      52.751  31.872  52.481  1.00  6.12
ATOM   1672  HB2 GLN   108      52.520  32.328  50.815  1.00  6.12
ATOM   1673  CG  GLN   108      53.348  33.906  52.013  1.00  6.12
ATOM   1674  HG1 GLN   108      53.695  34.461  51.142  1.00  6.12
ATOM   1675  HG2 GLN   108      54.082  34.028  52.807  1.00  6.12
ATOM   1676  CD  GLN   108      52.025  34.519  52.503  1.00  6.12
ATOM   1677  OE1 GLN   108      51.425  34.041  53.455  1.00  6.12
ATOM   1678  NE2 GLN   108      51.513  35.570  51.896  1.00  6.12
ATOM   1679 1HE2 GLN   108      51.953  36.078  51.141  1.00  6.12
ATOM   1680 2HE2 GLN   108      50.607  35.920  52.177  1.00  6.12
ATOM   1681  C   GLN   108      55.198  32.343  50.060  1.00  6.12
ATOM   1682  O   GLN   108      54.518  32.715  49.105  1.00  6.12
ATOM   1683  N   LYS   109      56.515  32.579  50.108  1.00  6.25
ATOM   1684  H   LYS   109      56.991  32.121  50.874  1.00  6.25
ATOM   1685  CA  LYS   109      57.337  33.457  49.233  1.00  6.25
ATOM   1686  HA  LYS   109      57.926  34.142  49.822  1.00  6.25
ATOM   1687  CB  LYS   109      58.318  32.562  48.442  1.00  6.25
ATOM   1688  HB1 LYS   109      57.751  31.959  47.730  1.00  6.25
ATOM   1689  HB2 LYS   109      58.793  31.870  49.139  1.00  6.25
ATOM   1690  CG  LYS   109      59.445  33.287  47.673  1.00  6.25
ATOM   1691  HG1 LYS   109      59.017  33.825  46.828  1.00  6.25
ATOM   1692  HG2 LYS   109      60.118  32.529  47.270  1.00  6.25
ATOM   1693  CD  LYS   109      60.268  34.266  48.529  1.00  6.25
ATOM   1694  HD1 LYS   109      60.687  33.741  49.389  1.00  6.25
ATOM   1695  HD2 LYS   109      59.623  35.074  48.878  1.00  6.25
ATOM   1696  CE  LYS   109      61.401  34.896  47.715  1.00  6.25
ATOM   1697  HE1 LYS   109      60.959  35.396  46.848  1.00  6.25
ATOM   1698  HE2 LYS   109      62.075  34.110  47.364  1.00  6.25
ATOM   1699  NZ  LYS   109      62.142  35.883  48.532  1.00  6.25
ATOM   1700  HZ1 LYS   109      62.631  35.478  49.336  1.00  6.25
ATOM   1701  HZ2 LYS   109      62.779  36.461  48.015  1.00  6.25
ATOM   1702  HZ3 LYS   109      61.504  36.490  49.058  1.00  6.25
ATOM   1703  C   LYS   109      56.527  34.381  48.303  1.00  6.25
ATOM   1704  O   LYS   109      55.296  34.392  48.286  1.00  6.25
