# Supplementary material for: Selecting Near-Native Protein Structures from Predicted Decoy Sets Using Ordered Graphlet Degree Similarity
Source: Genes (Basel). 2019 Feb 11;10(2):132. doi: 10.3390/genes10020132 (PMC6410076; doi:10.3390/genes10020132)
Supplement: Supplementary file 1 [file genes-10-00132-s001.zip › CodeData/data/CASP11/T0759/model100.pdb]

ATOM      1  N   MET     1      40.468  51.399  51.671  1.00  9.44
ATOM      2  CA  MET     1      40.385  49.947  51.392  1.00  9.44
ATOM      3  C   MET     1      41.510  49.256  52.067  1.00  9.44
ATOM      4  O   MET     1      41.754  48.071  51.849  1.00  9.44
ATOM      5 1H   MET     1      39.852  51.959  51.329  1.00  9.44
ATOM      6 2H   MET     1      41.196  51.865  51.419  1.00  9.44
ATOM      7 3H   MET     1      40.432  51.697  52.519  1.00  9.44
ATOM      8  CB  MET     1      40.405  49.689  49.884  1.00  9.44
ATOM      9  SD  MET     1      39.232  49.864  47.380  1.00  9.44
ATOM     10  CE  MET     1      37.702  50.624  46.843  1.00  9.44
ATOM     11  CG  MET     1      39.166  50.182  49.154  1.00  9.44
ATOM     12  N   GLY     2      42.245  50.009  52.903  1.00  8.16
ATOM     13  CA  GLY     2      43.260  49.389  53.690  1.00  8.16
ATOM     14  C   GLY     2      42.533  48.469  54.582  1.00  8.16
ATOM     15  O   GLY     2      43.008  47.383  54.888  1.00  8.16
ATOM     16  H   GLY     2      42.102  50.895  52.969  1.00  8.16
ATOM     17  N   HIS     3      41.366  48.916  55.069  1.00  6.39
ATOM     18  CA  HIS     3      40.553  48.036  55.838  1.00  6.39
ATOM     19  C   HIS     3      39.262  47.983  55.140  1.00  6.39
ATOM     20  O   HIS     3      38.501  48.946  55.106  1.00  6.39
ATOM     21  H   HIS     3      41.095  49.760  54.915  1.00  6.39
ATOM     22  CB  HIS     3      40.434  48.538  57.279  1.00  6.39
ATOM     23  CG  HIS     3      41.743  48.610  58.003  1.00  6.39
ATOM     24  ND1 HIS     3      42.317  47.516  58.613  1.00  6.39
ATOM     25  CE1 HIS     3      43.480  47.889  59.176  1.00  6.39
ATOM     26  CD2 HIS     3      42.717  49.654  58.285  1.00  6.39
ATOM     27  HE2 HIS     3      44.469  49.643  59.283  1.00  6.39
ATOM     28  NE2 HIS     3      43.726  49.171  58.984  1.00  6.39
ATOM     29  N   HIS     4      38.991  46.835  54.528  1.00  5.81
ATOM     30  CA  HIS     4      37.748  46.718  53.869  1.00  5.81
ATOM     31  C   HIS     4      37.806  45.303  53.477  1.00  5.81
ATOM     32  O   HIS     4      37.161  44.430  54.056  1.00  5.81
ATOM     33  H   HIS     4      39.569  46.145  54.524  1.00  5.81
ATOM     34  CB  HIS     4      37.653  47.726  52.722  1.00  5.81
ATOM     35  CG  HIS     4      36.330  47.721  52.021  1.00  5.81
ATOM     36  ND1 HIS     4      35.178  48.203  52.603  1.00  5.81
ATOM     37  CE1 HIS     4      34.159  48.066  51.736  1.00  5.81
ATOM     38  CD2 HIS     4      35.847  47.290  50.717  1.00  5.81
ATOM     39  HE2 HIS     4      34.020  47.330  49.865  1.00  5.81
ATOM     40  NE2 HIS     4      34.553  47.518  50.603  1.00  5.81
ATOM     41  N   HIS     5      38.591  45.054  52.429  1.00  5.69
ATOM     42  CA  HIS     5      38.868  43.704  52.123  1.00  5.69
ATOM     43  C   HIS     5      39.725  43.205  53.200  1.00  5.69
ATOM     44  O   HIS     5      39.530  42.138  53.776  1.00  5.69
ATOM     45  H   HIS     5      38.941  45.711  51.923  1.00  5.69
ATOM     46  CB  HIS     5      39.527  43.591  50.747  1.00  5.69
ATOM     47  CG  HIS     5      38.601  43.883  49.608  1.00  5.69
ATOM     48  ND1 HIS     5      38.328  45.165  49.180  1.00  5.69
ATOM     49  CE1 HIS     5      37.468  45.108  48.147  1.00  5.69
ATOM     50  CD2 HIS     5      37.792  43.087  48.696  1.00  5.69
ATOM     51  HE2 HIS     5      36.565  43.590  47.177  1.00  5.69
ATOM     52  NE2 HIS     5      37.142  43.865  47.852  1.00  5.69
ATOM     53  N   HIS     6      40.707  44.049  53.491  1.00  4.81
ATOM     54  CA  HIS     6      41.699  43.802  54.458  1.00  4.81
ATOM     55  C   HIS     6      41.071  43.947  55.789  1.00  4.81
ATOM     56  O   HIS     6      41.731  43.583  56.764  1.00  4.81
ATOM     57  H   HIS     6      40.714  44.819  53.025  1.00  4.81
ATOM     58  CB  HIS     6      42.877  44.760  54.274  1.00  4.81
ATOM     59  CG  HIS     6      43.668  44.513  53.027  1.00  4.81
ATOM     60  ND1 HIS     6      44.370  43.348  52.809  1.00  4.81
ATOM     61  CE1 HIS     6      44.975  43.418  51.610  1.00  4.81
ATOM     62  CD2 HIS     6      43.944  45.259  51.807  1.00  4.81
ATOM     63  HE2 HIS     6      45.037  44.827  50.168  1.00  4.81
ATOM     64  NE2 HIS     6      44.723  44.563  51.003  1.00  4.81
ATOM     65  N   HIS     7      39.765  44.389  55.827  1.00  4.35
ATOM     66  CA  HIS     7      38.971  44.724  57.001  1.00  4.35
ATOM     67  C   HIS     7      39.336  43.705  57.978  1.00  4.35
ATOM     68  O   HIS     7      39.468  43.973  59.168  1.00  4.35
ATOM     69  H   HIS     7      39.406  44.463  55.005  1.00  4.35
ATOM     70  CB  HIS     7      37.481  44.740  56.654  1.00  4.35
ATOM     71  CG  HIS     7      36.596  45.100  57.806  1.00  4.35
ATOM     72  HD1 HIS     7      36.978  47.118  57.986  1.00  4.35
ATOM     73  ND1 HIS     7      36.510  46.381  58.306  1.00  4.35
ATOM     74  CE1 HIS     7      35.640  46.393  59.332  1.00  4.35
ATOM     75  CD2 HIS     7      35.670  44.381  58.669  1.00  4.35
ATOM     76  NE2 HIS     7      35.132  45.196  59.555  1.00  4.35
ATOM     77  N   HIS     8      39.384  42.487  57.453  1.00  3.90
ATOM     78  CA  HIS     8      40.242  41.496  57.968  1.00  3.90
ATOM     79  C   HIS     8      39.658  40.181  57.821  1.00  3.90
ATOM     80  O   HIS     8      38.510  39.922  58.178  1.00  3.90
ATOM     81  H   HIS     8      38.851  42.301  56.752  1.00  3.90
ATOM     82  CB  HIS     8      40.558  41.772  59.439  1.00  3.90
ATOM     83  CG  HIS     8      41.335  43.032  59.664  1.00  3.90
ATOM     84  ND1 HIS     8      42.667  43.154  59.334  1.00  3.90
ATOM     85  CE1 HIS     8      43.086  44.392  59.652  1.00  3.90
ATOM     86  CD2 HIS     8      41.041  44.350  60.209  1.00  3.90
ATOM     87  HE2 HIS     8      42.178  45.996  60.469  1.00  3.90
ATOM     88  NE2 HIS     8      42.115  45.115  60.177  1.00  3.90
ATOM     89  N   SER     9      40.476  39.305  57.249  1.00  3.26
ATOM     90  CA  SER     9      40.045  37.978  57.352  1.00  3.26
ATOM     91  C   SER     9      40.813  37.660  58.569  1.00  3.26
ATOM     92  O   SER     9      41.966  37.237  58.504  1.00  3.26
ATOM     93  H   SER     9      41.246  39.496  56.823  1.00  3.26
ATOM     94  CB  SER     9      40.384  37.204  56.077  1.00  3.26
ATOM     95  HG  SER     9      39.854  37.268  54.290  1.00  3.26
ATOM     96  OG  SER     9      39.654  37.702  54.969  1.00  3.26
ATOM     97  N   HIS    10      40.173  37.878  59.727  1.00  3.17
ATOM     98  CA  HIS    10      40.925  37.756  60.923  1.00  3.17
ATOM     99  C   HIS    10      40.807  36.340  61.336  1.00  3.17
ATOM    100  O   HIS    10      40.097  36.039  62.293  1.00  3.17
ATOM    101  H   HIS    10      39.300  38.094  59.764  1.00  3.17
ATOM    102  CB  HIS    10      40.405  38.728  61.984  1.00  3.17
ATOM    103  CG  HIS    10      41.282  38.827  63.194  1.00  3.17
ATOM    104  HD1 HIS    10      39.958  39.577  64.585  1.00  3.17
ATOM    105  ND1 HIS    10      40.825  39.291  64.408  1.00  3.17
ATOM    106  CE1 HIS    10      41.835  39.263  65.296  1.00  3.17
ATOM    107  CD2 HIS    10      42.675  38.530  63.494  1.00  3.17
ATOM    108  NE2 HIS    10      42.948  38.807  64.754  1.00  3.17
ATOM    109  N   MET    11      41.546  35.436  60.683  1.00  2.36
ATOM    110  CA  MET    11      41.424  34.079  61.096  1.00  2.36
ATOM    111  C   MET    11      42.077  34.028  62.411  1.00  2.36
ATOM    112  O   MET    11      43.292  33.855  62.435  1.00  2.36
ATOM    113  H   MET    11      42.102  35.653  60.010  1.00  2.36
ATOM    114  CB  MET    11      42.061  33.146  60.064  1.00  2.36
ATOM    115  SD  MET    11      40.225  31.102  60.422  1.00  2.36
ATOM    116  CE  MET    11      39.843  31.117  58.673  1.00  2.36
ATOM    117  CG  MET    11      41.936  31.669  60.403  1.00  2.36
ATOM    118  N   VAL    12      41.357  34.093  63.533  1.00  2.23
ATOM    119  CA  VAL    12      42.224  34.012  64.659  1.00  2.23
ATOM    120  C   VAL    12      41.570  33.373  65.831  1.00  2.23
ATOM    121  O   VAL    12      40.380  33.549  66.095  1.00  2.23
ATOM    122  H   VAL    12      40.469  34.175  63.654  1.00  2.23
ATOM    123  CB  VAL    12      42.747  35.401  65.070  1.00  2.23
ATOM    124  CG1 VAL    12      41.594  36.306  65.475  1.00  2.23
ATOM    125  CG2 VAL    12      43.755  35.277  66.202  1.00  2.23
ATOM    126  N   VAL    13      42.381  32.607  66.580  1.00  2.07
ATOM    127  CA  VAL    13      41.937  32.126  67.846  1.00  2.07
ATOM    128  C   VAL    13      42.902  32.726  68.796  1.00  2.07
ATOM    129  O   VAL    13      44.108  32.660  68.586  1.00  2.07
ATOM    130  H   VAL    13      43.204  32.398  66.283  1.00  2.07
ATOM    131  CB  VAL    13      41.898  30.587  67.883  1.00  2.07
ATOM    132  CG1 VAL    13      41.471  30.098  69.258  1.00  2.07
ATOM    133  CG2 VAL    13      40.962  30.052  66.809  1.00  2.07
ATOM    134  N   ILE    14      42.415  33.367  69.857  1.00  2.60
ATOM    135  CA  ILE    14      43.355  33.880  70.795  1.00  2.60
ATOM    136  C   ILE    14      43.017  33.199  72.057  1.00  2.60
ATOM    137  O   ILE    14      41.844  33.044  72.388  1.00  2.60
ATOM    138  H   ILE    14      41.533  33.482  69.995  1.00  2.60
ATOM    139  CB  ILE    14      43.281  35.416  70.886  1.00  2.60
ATOM    140  CD1 ILE    14      43.344  37.532  69.467  1.00  2.60
ATOM    141  CG1 ILE    14      43.621  36.046  69.534  1.00  2.60
ATOM    142  CG2 ILE    14      44.188  35.928  71.994  1.00  2.60
ATOM    143  N   HIS    15      44.038  32.720  72.778  1.00  2.69
ATOM    144  CA  HIS    15      43.686  32.032  73.968  1.00  2.69
ATOM    145  C   HIS    15      43.836  33.009  75.076  1.00  2.69
ATOM    146  O   HIS    15      44.885  33.617  75.253  1.00  2.69
ATOM    147  H   HIS    15      44.904  32.811  72.550  1.00  2.69
ATOM    148  CB  HIS    15      44.567  30.795  74.152  1.00  2.69
ATOM    149  CG  HIS    15      44.214  29.975  75.354  1.00  2.69
ATOM    150  ND1 HIS    15      44.699  28.701  75.555  1.00  2.69
ATOM    151  CE1 HIS    15      44.209  28.223  76.713  1.00  2.69
ATOM    152  CD2 HIS    15      43.387  30.169  76.537  1.00  2.69
ATOM    153  HE2 HIS    15      42.975  28.983  78.115  1.00  2.69
ATOM    154  NE2 HIS    15      43.421  29.099  77.307  1.00  2.69
ATOM    155  N   PRO    16      42.775  33.226  75.788  1.00  3.50
ATOM    156  CA  PRO    16      42.853  34.159  76.870  1.00  3.50
ATOM    157  C   PRO    16      43.673  33.604  77.963  1.00  3.50
ATOM    158  O   PRO    16      44.185  34.369  78.780  1.00  3.50
ATOM    159  CB  PRO    16      41.396  34.357  77.293  1.00  3.50
ATOM    160  CD  PRO    16      41.383  32.679  75.587  1.00  3.50
ATOM    161  CG  PRO    16      40.707  33.107  76.860  1.00  3.50
ATOM    162  N   ASP    17      43.766  32.270  78.045  1.00  3.47
ATOM    163  CA  ASP    17      44.565  31.812  79.120  1.00  3.47
ATOM    164  C   ASP    17      46.003  32.175  78.845  1.00  3.47
ATOM    165  O   ASP    17      46.624  32.839  79.671  1.00  3.47
ATOM    166  H   ASP    17      43.375  31.678  77.491  1.00  3.47
ATOM    167  CB  ASP    17      44.398  30.303  79.307  1.00  3.47
ATOM    168  CG  ASP    17      43.038  29.932  79.866  1.00  3.47
ATOM    169  OD1 ASP    17      42.333  30.836  80.362  1.00  3.47
ATOM    170  OD2 ASP    17      42.678  28.737  79.808  1.00  3.47
ATOM    171  N   PRO    18      46.581  31.795  77.730  1.00  3.15
ATOM    172  CA  PRO    18      47.965  32.134  77.483  1.00  3.15
ATOM    173  C   PRO    18      48.236  33.424  76.754  1.00  3.15
ATOM    174  O   PRO    18      49.406  33.741  76.565  1.00  3.15
ATOM    175  CB  PRO    18      48.486  30.970  76.638  1.00  3.15
ATOM    176  CD  PRO    18      46.208  30.453  77.161  1.00  3.15
ATOM    177  CG  PRO    18      47.564  29.839  76.950  1.00  3.15
ATOM    178  N   GLY    19      47.223  34.155  76.258  1.00  3.36
ATOM    179  CA  GLY    19      47.502  35.364  75.527  1.00  3.36
ATOM    180  C   GLY    19      48.296  35.006  74.311  1.00  3.36
ATOM    181  O   GLY    19      49.245  35.703  73.953  1.00  3.36
ATOM    182  H   GLY    19      46.372  33.890  76.382  1.00  3.36
ATOM    183  N   ARG    20      47.934  33.898  73.638  1.00  2.77
ATOM    184  CA  ARG    20      48.691  33.499  72.488  1.00  2.77
ATOM    185  C   ARG    20      47.783  33.470  71.302  1.00  2.77
ATOM    186  O   ARG    20      46.589  33.198  71.419  1.00  2.77
ATOM    187  H   ARG    20      47.226  33.409  73.902  1.00  2.77
ATOM    188  CB  ARG    20      49.344  32.135  72.723  1.00  2.77
ATOM    189  CD  ARG    20      50.991  30.746  74.010  1.00  2.77
ATOM    190  HE  ARG    20      51.672  30.551  75.887  1.00  2.77
ATOM    191  NE  ARG    20      51.969  30.715  75.095  1.00  2.77
ATOM    192  CG  ARG    20      50.403  32.134  73.814  1.00  2.77
ATOM    193  CZ  ARG    20      53.272  30.922  74.933  1.00  2.77
ATOM    194 1HH1 ARG    20      53.771  30.709  76.762  1.00  2.77
ATOM    195 2HH1 ARG    20      54.929  31.008  75.874  1.00  2.77
ATOM    196  NH1 ARG    20      54.086  30.874  75.979  1.00  2.77
ATOM    197 1HH2 ARG    20      53.229  31.208  73.048  1.00  2.77
ATOM    198 2HH2 ARG    20      54.600  31.311  73.621  1.00  2.77
ATOM    199  NH2 ARG    20      53.757  31.177  73.726  1.00  2.77
ATOM    200  N   GLU    21      48.338  33.770  70.111  1.00  2.53
ATOM    201  CA  GLU    21      47.532  33.753  68.928  1.00  2.53
ATOM    202  C   GLU    21      47.739  32.415  68.285  1.00  2.53
ATOM    203  O   GLU    21      48.858  32.069  67.908  1.00  2.53
ATOM    204  H   GLU    21      49.211  33.980  70.057  1.00  2.53
ATOM    205  CB  GLU    21      47.914  34.910  68.003  1.00  2.53
ATOM    206  CD  GLU    21      48.007  37.407  67.632  1.00  2.53
ATOM    207  CG  GLU    21      47.620  36.287  68.577  1.00  2.53
ATOM    208  OE1 GLU    21      49.098  37.326  67.030  1.00  2.53
ATOM    209  OE2 GLU    21      47.218  38.366  67.493  1.00  2.53
ATOM    210  N   LEU    22      46.660  31.622  68.139  1.00  1.91
ATOM    211  CA  LEU    22      46.817  30.332  67.531  1.00  1.91
ATOM    212  C   LEU    22      45.858  30.189  66.381  1.00  1.91
ATOM    213  O   LEU    22      44.724  30.655  66.428  1.00  1.91
ATOM    214  H   LEU    22      45.848  31.892  68.417  1.00  1.91
ATOM    215  CB  LEU    22      46.596  29.223  68.562  1.00  1.91
ATOM    216  CG  LEU    22      47.571  29.191  69.741  1.00  1.91
ATOM    217  CD1 LEU    22      47.135  28.159  70.770  1.00  1.91
ATOM    218  CD2 LEU    22      48.984  28.896  69.263  1.00  1.91
ATOM    219  N   SER    23      46.277  29.488  65.315  1.00  1.69
ATOM    220  CA  SER    23      45.456  29.396  64.140  1.00  1.69
ATOM    221  C   SER    23      44.167  28.763  64.526  1.00  1.69
ATOM    222  O   SER    23      44.030  28.194  65.605  1.00  1.69
ATOM    223  H   SER    23      47.076  29.075  65.339  1.00  1.69
ATOM    224  CB  SER    23      46.172  28.600  63.047  1.00  1.69
ATOM    225  HG  SER    23      46.740  27.178  64.112  1.00  1.69
ATOM    226  OG  SER    23      46.301  27.236  63.410  1.00  1.69
ATOM    227  N   PRO    24      43.193  28.901  63.675  1.00  1.66
ATOM    228  CA  PRO    24      41.912  28.336  63.956  1.00  1.66
ATOM    229  C   PRO    24      42.066  26.871  64.158  1.00  1.66
ATOM    230  O   PRO    24      41.475  26.335  65.090  1.00  1.66
ATOM    231  CB  PRO    24      41.080  28.671  62.717  1.00  1.66
ATOM    232  CD  PRO    24      43.185  29.760  62.382  1.00  1.66
ATOM    233  CG  PRO    24      41.704  29.911  62.171  1.00  1.66
ATOM    234  N   GLU    25      42.923  26.227  63.352  1.00  1.68
ATOM    235  CA  GLU    25      43.131  24.814  63.436  1.00  1.68
ATOM    236  C   GLU    25      43.701  24.470  64.768  1.00  1.68
ATOM    237  O   GLU    25      43.300  23.479  65.382  1.00  1.68
ATOM    238  H   GLU    25      43.375  26.713  62.744  1.00  1.68
ATOM    239  CB  GLU    25      44.052  24.340  62.310  1.00  1.68
ATOM    240  CD  GLU    25      45.209  22.270  63.181  1.00  1.68
ATOM    241  CG  GLU    25      44.186  22.829  62.212  1.00  1.68
ATOM    242  OE1 GLU    25      46.128  23.020  63.572  1.00  1.68
ATOM    243  OE2 GLU    25      45.091  21.083  63.550  1.00  1.68
ATOM    244  N   GLU    26      44.685  25.274  65.222  1.00  1.91
ATOM    245  CA  GLU    26      45.370  24.908  66.420  1.00  1.91
ATOM    246  C   GLU    26      44.436  25.013  67.573  1.00  1.91
ATOM    247  O   GLU    26      44.507  24.219  68.506  1.00  1.91
ATOM    248  H   GLU    26      44.912  26.028  64.786  1.00  1.91
ATOM    249  CB  GLU    26      46.599  25.795  66.627  1.00  1.91
ATOM    250  CD  GLU    26      48.889  26.493  65.819  1.00  1.91
ATOM    251  CG  GLU    26      47.713  25.556  65.621  1.00  1.91
ATOM    252  OE1 GLU    26      48.729  27.706  65.571  1.00  1.91
ATOM    253  OE2 GLU    26      49.969  26.013  66.223  1.00  1.91
ATOM    254  N   ALA    27      43.557  26.027  67.552  1.00  1.99
ATOM    255  CA  ALA    27      42.632  26.228  68.622  1.00  1.99
ATOM    256  C   ALA    27      41.683  25.067  68.699  1.00  1.99
ATOM    257  O   ALA    27      41.315  24.640  69.793  1.00  1.99
ATOM    258  H   ALA    27      43.557  26.586  66.847  1.00  1.99
ATOM    259  CB  ALA    27      41.875  27.533  68.431  1.00  1.99
ATOM    260  N   HIS    28      41.258  24.525  67.537  1.00  2.25
ATOM    261  CA  HIS    28      40.331  23.418  67.533  1.00  2.25
ATOM    262  C   HIS    28      40.979  22.283  68.230  1.00  2.25
ATOM    263  O   HIS    28      40.353  21.597  69.034  1.00  2.25
ATOM    264  H   HIS    28      41.560  24.862  66.759  1.00  2.25
ATOM    265  CB  HIS    28      39.935  23.056  66.100  1.00  2.25
ATOM    266  CG  HIS    28      38.971  21.914  66.010  1.00  2.25
ATOM    267  HD1 HIS    28      37.231  22.810  66.660  1.00  2.25
ATOM    268  ND1 HIS    28      37.641  22.034  66.352  1.00  2.25
ATOM    269  CE1 HIS    28      37.033  20.849  66.167  1.00  2.25
ATOM    270  CD2 HIS    28      39.050  20.517  65.608  1.00  2.25
ATOM    271  NE2 HIS    28      37.872  19.935  65.721  1.00  2.25
ATOM    272  N   ARG    29      42.251  22.032  67.865  1.00  2.40
ATOM    273  CA  ARG    29      42.913  20.861  68.347  1.00  2.40
ATOM    274  C   ARG    29      43.043  20.940  69.847  1.00  2.40
ATOM    275  O   ARG    29      42.856  19.943  70.543  1.00  2.40
ATOM    276  H   ARG    29      42.684  22.601  67.318  1.00  2.40
ATOM    277  CB  ARG    29      44.284  20.710  67.685  1.00  2.40
ATOM    278  CD  ARG    29      46.352  19.330  67.340  1.00  2.40
ATOM    279  HE  ARG    29      46.319  20.021  65.458  1.00  2.40
ATOM    280  NE  ARG    29      46.210  19.283  65.887  1.00  2.40
ATOM    281  CG  ARG    29      45.007  19.421  68.042  1.00  2.40
ATOM    282  CZ  ARG    29      45.925  18.181  65.200  1.00  2.40
ATOM    283 1HH1 ARG    29      45.927  18.980  63.468  1.00  2.40
ATOM    284 2HH1 ARG    29      45.630  17.521  63.435  1.00  2.40
ATOM    285  NH1 ARG    29      45.814  18.233  63.880  1.00  2.40
ATOM    286 1HH2 ARG    29      45.823  16.996  66.691  1.00  2.40
ATOM    287 2HH2 ARG    29      45.567  16.317  65.390  1.00  2.40
ATOM    288  NH2 ARG    29      45.751  17.030  65.835  1.00  2.40
ATOM    289  N   ALA    30      43.367  22.136  70.385  1.00  2.50
ATOM    290  CA  ALA    30      43.537  22.349  71.806  1.00  2.50
ATOM    291  C   ALA    30      42.235  22.095  72.505  1.00  2.50
ATOM    292  O   ALA    30      42.205  21.593  73.633  1.00  2.50
ATOM    293  H   ALA    30      43.478  22.820  69.811  1.00  2.50
ATOM    294  CB  ALA    30      44.036  23.760  72.075  1.00  2.50
ATOM    295  N   GLY    31      41.121  22.469  71.843  1.00  2.69
ATOM    296  CA  GLY    31      39.817  22.308  72.415  1.00  2.69
ATOM    297  C   GLY    31      39.294  23.649  72.813  1.00  2.69
ATOM    298  O   GLY    31      38.234  23.760  73.425  1.00  2.69
ATOM    299  H   GLY    31      41.211  22.827  71.022  1.00  2.69
ATOM    300  N   LEU    32      40.039  24.714  72.479  1.00  2.42
ATOM    301  CA  LEU    32      39.597  26.037  72.796  1.00  2.42
ATOM    302  C   LEU    32      38.337  26.352  72.054  1.00  2.42
ATOM    303  O   LEU    32      37.449  26.999  72.600  1.00  2.42
ATOM    304  H   LEU    32      40.822  24.591  72.052  1.00  2.42
ATOM    305  CB  LEU    32      40.686  27.059  72.465  1.00  2.42
ATOM    306  CG  LEU    32      40.357  28.522  72.769  1.00  2.42
ATOM    307  CD1 LEU    32      40.080  28.714  74.252  1.00  2.42
ATOM    308  CD2 LEU    32      41.490  29.433  72.321  1.00  2.42
ATOM    309  N   ILE    33      38.208  25.949  70.779  1.00  2.49
ATOM    310  CA  ILE    33      36.972  26.291  70.140  1.00  2.49
ATOM    311  C   ILE    33      36.409  25.156  69.348  1.00  2.49
ATOM    312  O   ILE    33      37.076  24.492  68.561  1.00  2.49
ATOM    313  H   ILE    33      38.837  25.492  70.326  1.00  2.49
ATOM    314  CB  ILE    33      37.131  27.517  69.222  1.00  2.49
ATOM    315  CD1 ILE    33      37.993  29.916  69.172  1.00  2.49
ATOM    316  CG1 ILE    33      37.616  28.726  70.026  1.00  2.49
ATOM    317  CG2 ILE    33      35.830  27.808  68.491  1.00  2.49
ATOM    318  N   ASP    34      35.106  24.918  69.514  1.00  2.63
ATOM    319  CA  ASP    34      34.587  23.736  68.918  1.00  2.63
ATOM    320  C   ASP    34      34.695  23.718  67.437  1.00  2.63
ATOM    321  O   ASP    34      35.008  24.707  66.775  1.00  2.63
ATOM    322  H   ASP    34      34.562  25.465  69.977  1.00  2.63
ATOM    323  CB  ASP    34      33.120  23.541  69.305  1.00  2.63
ATOM    324  CG  ASP    34      32.947  23.155  70.761  1.00  2.63
ATOM    325  OD1 ASP    34      33.959  22.813  71.408  1.00  2.63
ATOM    326  OD2 ASP    34      31.801  23.196  71.254  1.00  2.63
ATOM    327  N   TRP    35      34.458  22.508  66.910  1.00  2.54
ATOM    328  CA  TRP    35      34.679  22.168  65.549  1.00  2.54
ATOM    329  C   TRP    35      33.816  23.024  64.702  1.00  2.54
ATOM    330  O   TRP    35      34.272  23.517  63.681  1.00  2.54
ATOM    331  H   TRP    35      34.138  21.891  67.482  1.00  2.54
ATOM    332  CB  TRP    35      34.395  20.683  65.315  1.00  2.54
ATOM    333 1HB  TRP    35      33.381  20.500  65.224  1.00  2.54
ATOM    334 2HB  TRP    35      35.055  20.046  65.713  1.00  2.54
ATOM    335  CG  TRP    35      34.628  20.243  63.902  1.00  2.54
ATOM    336  CD1 TRP    35      35.802  19.804  63.363  1.00  2.54
ATOM    337  HE1 TRP    35      36.298  19.168  61.467  1.00  2.54
ATOM    338  NE1 TRP    35      35.628  19.490  62.037  1.00  2.54
ATOM    339  CD2 TRP    35      33.660  20.201  62.846  1.00  2.54
ATOM    340  CE2 TRP    35      34.319  19.726  61.697  1.00  2.54
ATOM    341  CH2 TRP    35      32.338  19.879  60.421  1.00  2.54
ATOM    342  CZ2 TRP    35      33.666  19.561  60.477  1.00  2.54
ATOM    343  CE3 TRP    35      32.301  20.519  62.760  1.00  2.54
ATOM    344  CZ3 TRP    35      31.658  20.353  61.548  1.00  2.54
ATOM    345  N   ASN    36      32.544  23.204  65.089  1.00  2.81
ATOM    346  CA  ASN    36      31.629  23.973  64.296  1.00  2.81
ATOM    347  C   ASN    36      32.066  25.402  64.246  1.00  2.81
ATOM    348  O   ASN    36      31.975  26.041  63.196  1.00  2.81
ATOM    349  H   ASN    36      32.268  22.832  65.861  1.00  2.81
ATOM    350  CB  ASN    36      30.207  23.849  64.847  1.00  2.81
ATOM    351  CG  ASN    36      29.589  22.494  64.566  1.00  2.81
ATOM    352  OD1 ASN    36      30.025  21.777  63.665  1.00  2.81
ATOM    353 1HD2 ASN    36      28.166  21.343  65.215  1.00  2.81
ATOM    354 2HD2 ASN    36      28.282  22.692  65.988  1.00  2.81
ATOM    355  ND2 ASN    36      28.569  22.138  65.339  1.00  2.81
ATOM    356  N   MET    37      32.534  25.955  65.386  1.00  2.54
ATOM    357  CA  MET    37      32.864  27.349  65.346  1.00  2.54
ATOM    358  C   MET    37      34.014  27.556  64.453  1.00  2.54
ATOM    359  O   MET    37      34.069  28.548  63.734  1.00  2.54
ATOM    360  H   MET    37      32.642  25.489  66.148  1.00  2.54
ATOM    361  CB  MET    37      33.164  27.869  66.753  1.00  2.54
ATOM    362  SD  MET    37      32.366  28.430  69.347  1.00  2.54
ATOM    363  CE  MET    37      32.735  30.163  69.091  1.00  2.54
ATOM    364  CG  MET    37      31.951  27.919  67.668  1.00  2.54
ATOM    365  N   PHE    38      34.969  26.619  64.510  1.00  1.98
ATOM    366  CA  PHE    38      36.154  26.724  63.730  1.00  1.98
ATOM    367  C   PHE    38      35.833  26.692  62.290  1.00  1.98
ATOM    368  O   PHE    38      36.458  27.421  61.531  1.00  1.98
ATOM    369  H   PHE    38      34.850  25.913  65.055  1.00  1.98
ATOM    370  CB  PHE    38      37.129  25.599  64.083  1.00  1.98
ATOM    371  CG  PHE    38      38.416  25.648  63.310  1.00  1.98
ATOM    372  CZ  PHE    38      40.797  25.731  61.877  1.00  1.98
ATOM    373  CD1 PHE    38      39.195  26.792  63.306  1.00  1.98
ATOM    374  CE1 PHE    38      40.379  26.836  62.594  1.00  1.98
ATOM    375  CD2 PHE    38      38.848  24.550  62.587  1.00  1.98
ATOM    376  CE2 PHE    38      40.032  24.595  61.875  1.00  1.98
ATOM    377  N   VAL    39      34.912  25.807  61.867  1.00  2.25
ATOM    378  CA  VAL    39      34.601  25.736  60.467  1.00  2.25
ATOM    379  C   VAL    39      33.990  27.016  60.009  1.00  2.25
ATOM    380  O   VAL    39      34.271  27.450  58.896  1.00  2.25
ATOM    381  H   VAL    39      34.493  25.264  62.449  1.00  2.25
ATOM    382  CB  VAL    39      33.662  24.556  60.157  1.00  2.25
ATOM    383  CG1 VAL    39      33.178  24.624  58.716  1.00  2.25
ATOM    384  CG2 VAL    39      34.362  23.233  60.425  1.00  2.25
ATOM    385  N   LYS    40      33.125  27.647  60.830  1.00  2.52
ATOM    386  CA  LYS    40      32.533  28.884  60.391  1.00  2.52
ATOM    387  C   LYS    40      33.586  29.933  60.193  1.00  2.52
ATOM    388  O   LYS    40      33.508  30.708  59.241  1.00  2.52
ATOM    389  H   LYS    40      32.916  27.310  61.638  1.00  2.52
ATOM    390  CB  LYS    40      31.487  29.365  61.399  1.00  2.52
ATOM    391  CD  LYS    40      29.237  29.042  62.464  1.00  2.52
ATOM    392  CE  LYS    40      27.979  28.190  62.506  1.00  2.52
ATOM    393  CG  LYS    40      30.222  28.521  61.430  1.00  2.52
ATOM    394 1HZ  LYS    40      26.300  28.143  63.542  1.00  2.52
ATOM    395 2HZ  LYS    40      26.785  29.502  63.369  1.00  2.52
ATOM    396 3HZ  LYS    40      27.411  28.626  64.345  1.00  2.52
ATOM    397  NZ  LYS    40      27.023  28.663  63.545  1.00  2.52
ATOM    398  N   LEU    41      34.572  30.011  61.113  1.00  2.33
ATOM    399  CA  LEU    41      35.567  31.049  61.023  1.00  2.33
ATOM    400  C   LEU    41      36.370  30.870  59.784  1.00  2.33
ATOM    401  O   LEU    41      36.683  31.837  59.091  1.00  2.33
ATOM    402  H   LEU    41      34.606  29.412  61.784  1.00  2.33
ATOM    403  CB  LEU    41      36.467  31.037  62.260  1.00  2.33
ATOM    404  CG  LEU    41      35.816  31.469  63.576  1.00  2.33
ATOM    405  CD1 LEU    41      36.762  31.238  64.745  1.00  2.33
ATOM    406  CD2 LEU    41      35.397  32.930  63.515  1.00  2.33
ATOM    407  N   ARG    42      36.733  29.617  59.472  1.00  2.06
ATOM    408  CA  ARG    42      37.554  29.397  58.322  1.00  2.06
ATOM    409  C   ARG    42      36.831  29.768  57.064  1.00  2.06
ATOM    410  O   ARG    42      37.442  30.289  56.135  1.00  2.06
ATOM    411  H   ARG    42      36.467  28.920  59.975  1.00  2.06
ATOM    412  CB  ARG    42      38.005  27.936  58.257  1.00  2.06
ATOM    413  CD  ARG    42      40.285  28.267  59.255  1.00  2.06
ATOM    414  HE  ARG    42      41.068  27.082  60.670  1.00  2.06
ATOM    415  NE  ARG    42      41.251  27.812  60.251  1.00  2.06
ATOM    416  CG  ARG    42      38.959  27.532  59.369  1.00  2.06
ATOM    417  CZ  ARG    42      42.380  28.450  60.543  1.00  2.06
ATOM    418 1HH1 ARG    42      43.000  27.230  61.872  1.00  2.06
ATOM    419 2HH1 ARG    42      43.930  28.373  61.652  1.00  2.06
ATOM    420  NH1 ARG    42      43.199  27.960  61.463  1.00  2.06
ATOM    421 1HH2 ARG    42      42.156  29.893  59.316  1.00  2.06
ATOM    422 2HH2 ARG    42      43.418  29.988  60.102  1.00  2.06
ATOM    423  NH2 ARG    42      42.687  29.576  59.913  1.00  2.06
ATOM    424  N   SER    43      35.520  29.475  56.978  1.00  2.49
ATOM    425  CA  SER    43      34.779  29.773  55.782  1.00  2.49
ATOM    426  C   SER    43      34.693  31.251  55.578  1.00  2.49
ATOM    427  O   SER    43      34.656  31.707  54.435  1.00  2.49
ATOM    428  H   SER    43      35.107  29.089  57.678  1.00  2.49
ATOM    429  CB  SER    43      33.379  29.160  55.852  1.00  2.49
ATOM    430  HG  SER    43      32.985  29.653  57.607  1.00  2.49
ATOM    431  OG  SER    43      32.608  29.765  56.876  1.00  2.49
ATOM    432  N   GLN    44      34.605  32.031  56.677  1.00  2.82
ATOM    433  CA  GLN    44      34.533  33.466  56.563  1.00  2.82
ATOM    434  C   GLN    44      35.812  33.979  56.026  1.00  2.82
ATOM    435  O   GLN    44      35.841  34.882  55.187  1.00  2.82
ATOM    436  H   GLN    44      34.592  31.643  57.489  1.00  2.82
ATOM    437  CB  GLN    44      34.215  34.096  57.920  1.00  2.82
ATOM    438  CD  GLN    44      32.555  34.387  59.802  1.00  2.82
ATOM    439  CG  GLN    44      32.807  33.816  58.420  1.00  2.82
ATOM    440  OE1 GLN    44      33.318  34.141  60.735  1.00  2.82
ATOM    441 1HE2 GLN    44      31.283  35.519  60.735  1.00  2.82
ATOM    442 2HE2 GLN    44      30.946  35.310  59.227  1.00  2.82
ATOM    443  NE2 GLN    44      31.479  35.155  59.935  1.00  2.82
ATOM    444  N   GLU    45      36.917  33.403  56.520  1.00  2.54
ATOM    445  CA  GLU    45      38.181  33.918  56.132  1.00  2.54
ATOM    446  C   GLU    45      38.250  33.750  54.661  1.00  2.54
ATOM    447  O   GLU    45      38.324  34.777  53.990  1.00  2.54
ATOM    448  H   GLU    45      36.870  32.705  57.086  1.00  2.54
ATOM    449  CB  GLU    45      39.306  33.188  56.868  1.00  2.54
ATOM    450  CD  GLU    45      41.328  33.325  55.361  1.00  2.54
ATOM    451  CG  GLU    45      40.684  33.792  56.652  1.00  2.54
ATOM    452  OE1 GLU    45      40.988  32.218  54.894  1.00  2.54
ATOM    453  OE2 GLU    45      42.174  34.067  54.817  1.00  2.54
ATOM    454  N   CYS    46      38.044  32.499  54.154  1.00  3.22
ATOM    455  CA  CYS    46      38.224  32.058  52.779  1.00  3.22
ATOM    456  C   CYS    46      37.306  32.769  51.902  1.00  3.22
ATOM    457  O   CYS    46      37.621  33.019  50.736  1.00  3.22
ATOM    458  H   CYS    46      37.766  31.916  54.781  1.00  3.22
ATOM    459  CB  CYS    46      38.013  30.547  52.669  1.00  3.22
ATOM    460  SG  CYS    46      38.340  29.864  51.027  1.00  3.22
ATOM    461  N   ASP    47      36.094  33.028  52.405  1.00  4.54
ATOM    462  CA  ASP    47      35.318  33.985  51.706  1.00  4.54
ATOM    463  C   ASP    47      36.068  35.208  52.095  1.00  4.54
ATOM    464  O   ASP    47      35.579  35.949  52.937  1.00  4.54
ATOM    465  H   ASP    47      35.764  32.633  53.143  1.00  4.54
ATOM    466  CB  ASP    47      33.855  33.914  52.148  1.00  4.54
ATOM    467  CG  ASP    47      33.173  32.635  51.704  1.00  4.54
ATOM    468  OD1 ASP    47      33.635  32.028  50.715  1.00  4.54
ATOM    469  OD2 ASP    47      32.178  32.239  52.346  1.00  4.54
ATOM    470  N   TRP    48      37.213  35.491  51.415  1.00  6.46
ATOM    471  CA  TRP    48      38.209  36.414  51.870  1.00  6.46
ATOM    472  C   TRP    48      37.600  37.645  52.234  1.00  6.46
ATOM    473  O   TRP    48      37.971  38.315  53.177  1.00  6.46
ATOM    474  H   TRP    48      37.325  35.057  50.635  1.00  6.46
ATOM    475  CB  TRP    48      39.269  36.634  50.789  1.00  6.46
ATOM    476 1HB  TRP    48      38.941  37.297  50.065  1.00  6.46
ATOM    477 2HB  TRP    48      39.884  35.864  50.620  1.00  6.46
ATOM    478  CG  TRP    48      40.356  37.580  51.199  1.00  6.46
ATOM    479  CD1 TRP    48      41.233  37.423  52.233  1.00  6.46
ATOM    480  HE1 TRP    48      42.769  38.605  52.932  1.00  6.46
ATOM    481  NE1 TRP    48      42.085  38.498  52.300  1.00  6.46
ATOM    482  CD2 TRP    48      40.682  38.832  50.582  1.00  6.46
ATOM    483  CE2 TRP    48      41.766  39.377  51.295  1.00  6.46
ATOM    484  CH2 TRP    48      41.814  41.276  49.893  1.00  6.46
ATOM    485  CZ2 TRP    48      42.341  40.601  50.958  1.00  6.46
ATOM    486  CE3 TRP    48      40.164  39.544  49.496  1.00  6.46
ATOM    487  CZ3 TRP    48      40.737  40.757  49.166  1.00  6.46
ATOM    488  N   GLU    49      36.645  38.034  51.474  1.00  8.02
ATOM    489  CA  GLU    49      35.928  39.049  52.085  1.00  8.02
ATOM    490  C   GLU    49      34.648  38.383  52.152  1.00  8.02
ATOM    491  O   GLU    49      34.331  37.585  51.252  1.00  8.02
ATOM    492  H   GLU    49      36.408  37.745  50.655  1.00  8.02
ATOM    493  CB  GLU    49      35.993  40.329  51.249  1.00  8.02
ATOM    494  CD  GLU    49      35.422  42.781  51.052  1.00  8.02
ATOM    495  CG  GLU    49      35.287  41.518  51.880  1.00  8.02
ATOM    496  OE1 GLU    49      35.048  42.754  49.861  1.00  8.02
ATOM    497  OE2 GLU    49      35.901  43.799  51.595  1.00  8.02
ATOM    498  N   GLU    50      33.988  38.765  53.259  1.00  7.39
ATOM    499  CA  GLU    50      32.834  38.322  53.947  1.00  7.39
ATOM    500  C   GLU    50      31.795  37.862  53.049  1.00  7.39
ATOM    501  O   GLU    50      31.363  38.533  52.116  1.00  7.39
ATOM    502  H   GLU    50      34.455  39.469  53.570  1.00  7.39
ATOM    503  CB  GLU    50      32.278  39.437  54.835  1.00  7.39
ATOM    504  CD  GLU    50      31.355  38.004  56.698  1.00  7.39
ATOM    505  CG  GLU    50      31.048  39.039  55.634  1.00  7.39
ATOM    506  OE1 GLU    50      32.375  38.159  57.401  1.00  7.39
ATOM    507  OE2 GLU    50      30.575  37.037  56.829  1.00  7.39
ATOM    508  N   ILE    51      31.370  36.650  53.385  1.00  6.62
ATOM    509  CA  ILE    51      30.216  36.161  52.783  1.00  6.62
ATOM    510  C   ILE    51      29.259  36.844  53.680  1.00  6.62
ATOM    511  O   ILE    51      28.904  36.378  54.755  1.00  6.62
ATOM    512  H   ILE    51      31.811  36.147  53.988  1.00  6.62
ATOM    513  CB  ILE    51      30.198  34.621  52.765  1.00  6.62
ATOM    514  CD1 ILE    51      31.631  34.549  50.658  1.00  6.62
ATOM    515  CG1 ILE    51      31.458  34.081  52.087  1.00  6.62
ATOM    516  CG2 ILE    51      28.931  34.111  52.096  1.00  6.62
ATOM    517  N   SER    52      28.802  38.034  53.248  1.00  7.08
ATOM    518  CA  SER    52      27.934  38.798  54.091  1.00  7.08
ATOM    519  C   SER    52      26.700  37.965  54.150  1.00  7.08
ATOM    520  O   SER    52      25.937  37.991  55.110  1.00  7.08
ATOM    521  H   SER    52      29.037  38.350  52.439  1.00  7.08
ATOM    522  CB  SER    52      27.720  40.198  53.512  1.00  7.08
ATOM    523  HG  SER    52      27.382  39.684  51.751  1.00  7.08
ATOM    524  OG  SER    52      26.973  40.143  52.308  1.00  7.08
ATOM    525  N   VAL    53      26.563  37.149  53.096  1.00  7.86
ATOM    526  CA  VAL    53      25.620  36.131  52.805  1.00  7.86
ATOM    527  C   VAL    53      24.302  36.765  52.607  1.00  7.86
ATOM    528  O   VAL    53      23.277  36.098  52.480  1.00  7.86
ATOM    529  H   VAL    53      27.219  37.336  52.509  1.00  7.86
ATOM    530  CB  VAL    53      25.570  35.072  53.922  1.00  7.86
ATOM    531  CG1 VAL    53      24.456  34.071  53.658  1.00  7.86
ATOM    532  CG2 VAL    53      26.910  34.362  54.043  1.00  7.86
ATOM    533  N   LYS    54      24.265  38.095  52.513  1.00  9.54
ATOM    534  CA  LYS    54      22.985  38.493  52.061  1.00  9.54
ATOM    535  C   LYS    54      23.211  38.393  50.597  1.00  9.54
ATOM    536  O   LYS    54      23.476  39.385  49.920  1.00  9.54
ATOM    537  H   LYS    54      24.894  38.715  52.685  1.00  9.54
ATOM    538  CB  LYS    54      22.636  39.883  52.597  1.00  9.54
ATOM    539  CD  LYS    54      22.116  41.346  54.569  1.00  9.54
ATOM    540  CE  LYS    54      21.914  41.397  56.075  1.00  9.54
ATOM    541  CG  LYS    54      22.479  39.944  54.108  1.00  9.54
ATOM    542 1HZ  LYS    54      21.427  42.754  57.422  1.00  9.54
ATOM    543 2HZ  LYS    54      20.777  43.008  56.147  1.00  9.54
ATOM    544 3HZ  LYS    54      22.181  43.336  56.324  1.00  9.54
ATOM    545  NZ  LYS    54      21.537  42.761  56.538  1.00  9.54
ATOM    546  N   GLY    55      23.113  37.159  50.076  1.00 10.39
ATOM    547  CA  GLY    55      23.432  36.939  48.702  1.00 10.39
ATOM    548  C   GLY    55      24.873  37.298  48.505  1.00 10.39
ATOM    549  O   GLY    55      25.251  38.025  47.587  1.00 10.39
ATOM    550  H   GLY    55      22.847  36.471  50.592  1.00 10.39
ATOM    551  N   PRO    56      25.668  36.760  49.379  1.00  9.08
ATOM    552  CA  PRO    56      27.056  37.104  49.491  1.00  9.08
ATOM    553  C   PRO    56      27.894  37.012  48.277  1.00  9.08
ATOM    554  O   PRO    56      28.061  35.928  47.715  1.00  9.08
ATOM    555  CB  PRO    56      27.599  36.120  50.529  1.00  9.08
ATOM    556  CD  PRO    56      25.308  35.542  50.143  1.00  9.08
ATOM    557  CG  PRO    56      26.655  34.965  50.478  1.00  9.08
ATOM    558  N   ASN    57      28.502  38.143  47.904  1.00  7.71
ATOM    559  CA  ASN    57      29.434  38.032  46.844  1.00  7.71
ATOM    560  C   ASN    57      30.500  37.181  47.406  1.00  7.71
ATOM    561  O   ASN    57      30.889  36.183  46.799  1.00  7.71
ATOM    562  H   ASN    57      28.348  38.943  48.286  1.00  7.71
ATOM    563  CB  ASN    57      29.898  39.418  46.391  1.00  7.71
ATOM    564  CG  ASN    57      28.832  40.165  45.615  1.00  7.71
ATOM    565  OD1 ASN    57      27.879  39.566  45.117  1.00  7.71
ATOM    566 1HD2 ASN    57      28.385  41.970  45.059  1.00  7.71
ATOM    567 2HD2 ASN    57      29.701  41.879  45.889  1.00  7.71
ATOM    568  ND2 ASN    57      28.990  41.479  45.510  1.00  7.71
ATOM    569  N   GLY    58      30.953  37.588  48.612  1.00  6.21
ATOM    570  CA  GLY    58      31.974  36.933  49.364  1.00  6.21
ATOM    571  C   GLY    58      33.037  36.614  48.416  1.00  6.21
ATOM    572  O   GLY    58      33.516  35.484  48.429  1.00  6.21
ATOM    573  H   GLY    58      30.561  38.330  48.937  1.00  6.21
ATOM    574  N   GLU    59      33.345  37.603  47.550  1.00  5.07
ATOM    575  CA  GLU    59      34.323  37.531  46.510  1.00  5.07
ATOM    576  C   GLU    59      35.625  37.540  47.193  1.00  5.07
ATOM    577  O   GLU    59      36.420  38.475  47.137  1.00  5.07
ATOM    578  H   GLU    59      32.871  38.359  47.670  1.00  5.07
ATOM    579  CB  GLU    59      34.152  38.695  45.532  1.00  5.07
ATOM    580  CD  GLU    59      32.708  39.838  43.803  1.00  5.07
ATOM    581  CG  GLU    59      32.838  38.676  44.768  1.00  5.07
ATOM    582  OE1 GLU    59      33.571  40.740  43.840  1.00  5.07
ATOM    583  OE2 GLU    59      31.744  39.847  43.010  1.00  5.07
ATOM    584  N   SER    60      35.819  36.369  47.764  1.00  4.17
ATOM    585  CA  SER    60      36.760  35.709  48.561  1.00  4.17
ATOM    586  C   SER    60      38.027  35.350  47.883  1.00  4.17
ATOM    587  O   SER    60      38.166  35.273  46.660  1.00  4.17
ATOM    588  H   SER    60      35.071  35.942  47.504  1.00  4.17
ATOM    589  CB  SER    60      36.164  34.426  49.143  1.00  4.17
ATOM    590  HG  SER    60      35.604  32.781  48.465  1.00  4.17
ATOM    591  OG  SER    60      35.927  33.467  48.127  1.00  4.17
ATOM    592  N   SER    61      38.966  35.047  48.793  1.00  3.20
ATOM    593  CA  SER    61      40.330  34.714  48.606  1.00  3.20
ATOM    594  C   SER    61      40.640  33.545  49.487  1.00  3.20
ATOM    595  O   SER    61      39.829  32.633  49.615  1.00  3.20
ATOM    596  H   SER    61      38.620  35.076  49.623  1.00  3.20
ATOM    597  CB  SER    61      41.223  35.916  48.920  1.00  3.20
ATOM    598  HG  SER    61      43.030  36.331  48.720  1.00  3.20
ATOM    599  OG  SER    61      42.565  35.667  48.541  1.00  3.20
ATOM    600  N   VAL    62      41.845  33.511  50.092  1.00  2.59
ATOM    601  CA  VAL    62      42.253  32.286  50.718  1.00  2.59
ATOM    602  C   VAL    62      42.833  32.453  52.077  1.00  2.59
ATOM    603  O   VAL    62      43.279  33.535  52.461  1.00  2.59
ATOM    604  H   VAL    62      42.388  34.228  50.110  1.00  2.59
ATOM    605  CB  VAL    62      43.278  31.526  49.856  1.00  2.59
ATOM    606  CG1 VAL    62      42.674  31.158  48.510  1.00  2.59
ATOM    607  CG2 VAL    62      44.538  32.358  49.670  1.00  2.59
ATOM    608  N   ILE    63      42.788  31.347  52.869  1.00  2.09
ATOM    609  CA  ILE    63      42.999  31.287  54.297  1.00  2.09
ATOM    610  C   ILE    63      44.329  31.809  54.687  1.00  2.09
ATOM    611  O   ILE    63      45.362  31.502  54.101  1.00  2.09
ATOM    612  H   ILE    63      42.604  30.595  52.409  1.00  2.09
ATOM    613  CB  ILE    63      42.840  29.851  54.831  1.00  2.09
ATOM    614  CD1 ILE    63      40.340  30.145  55.235  1.00  2.09
ATOM    615  CG1 ILE    63      41.425  29.335  54.560  1.00  2.09
ATOM    616  CG2 ILE    63      43.191  29.791  56.310  1.00  2.09
ATOM    617  N   HIS    64      44.306  32.651  55.733  1.00  2.19
ATOM    618  CA  HIS    64      45.476  33.309  56.180  1.00  2.19
ATOM    619  C   HIS    64      46.174  32.601  57.282  1.00  2.19
ATOM    620  O   HIS    64      45.587  31.982  58.169  1.00  2.19
ATOM    621  H   HIS    64      43.522  32.793  56.152  1.00  2.19
ATOM    622  CB  HIS    64      45.148  34.731  56.641  1.00  2.19
ATOM    623  CG  HIS    64      44.678  35.629  55.540  1.00  2.19
ATOM    624  HD1 HIS    64      43.954  37.233  56.616  1.00  2.19
ATOM    625  ND1 HIS    64      44.101  36.858  55.777  1.00  2.19
ATOM    626  CE1 HIS    64      43.785  37.428  54.601  1.00  2.19
ATOM    627  CD2 HIS    64      44.655  35.565  54.086  1.00  2.19
ATOM    628  NE2 HIS    64      44.115  36.658  53.582  1.00  2.19
ATOM    629  N   ASP    65      47.511  32.704  57.211  1.00  2.42
ATOM    630  CA  ASP    65      48.360  32.193  58.225  1.00  2.42
ATOM    631  C   ASP    65      48.389  33.306  59.214  1.00  2.42
ATOM    632  O   ASP    65      48.658  34.458  58.909  1.00  2.42
ATOM    633  H   ASP    65      47.865  33.113  56.491  1.00  2.42
ATOM    634  CB  ASP    65      49.726  31.824  57.644  1.00  2.42
ATOM    635  CG  ASP    65      50.628  31.149  58.659  1.00  2.42
ATOM    636  OD1 ASP    65      50.420  31.361  59.872  1.00  2.42
ATOM    637  OD2 ASP    65      51.542  30.408  58.241  1.00  2.42
ATOM    638  N   ARG    66      48.064  33.037  60.456  1.00  2.61
ATOM    639  CA  ARG    66      48.115  34.118  61.381  1.00  2.61
ATOM    640  C   ARG    66      49.529  34.535  61.618  1.00  2.61
ATOM    641  O   ARG    66      49.796  35.707  61.876  1.00  2.61
ATOM    642  H   ARG    66      47.817  32.218  60.735  1.00  2.61
ATOM    643  CB  ARG    66      47.445  33.727  62.700  1.00  2.61
ATOM    644  CD  ARG    66      46.612  36.024  63.272  1.00  2.61
ATOM    645  HE  ARG    66      46.846  36.891  65.066  1.00  2.61
ATOM    646  NE  ARG    66      46.562  37.084  64.276  1.00  2.61
ATOM    647  CG  ARG    66      47.432  34.834  63.742  1.00  2.61
ATOM    648  CZ  ARG    66      46.110  38.312  64.044  1.00  2.61
ATOM    649 1HH1 ARG    66      46.390  39.000  65.801  1.00  2.61
ATOM    650 2HH1 ARG    66      45.810  40.006  64.869  1.00  2.61
ATOM    651  NH1 ARG    66      46.102  39.211  65.019  1.00  2.61
ATOM    652 1HH2 ARG    66      45.671  38.055  62.206  1.00  2.61
ATOM    653 2HH2 ARG    66      45.373  39.433  62.688  1.00  2.61
ATOM    654  NH2 ARG    66      45.666  38.638  62.838  1.00  2.61
ATOM    655  N   LYS    67      50.475  33.580  61.565  1.00  3.10
ATOM    656  CA  LYS    67      51.835  33.894  61.902  1.00  3.10
ATOM    657  C   LYS    67      52.328  34.959  60.990  1.00  3.10
ATOM    658  O   LYS    67      52.743  36.036  61.414  1.00  3.10
ATOM    659  H   LYS    67      50.254  32.743  61.318  1.00  3.10
ATOM    660  CB  LYS    67      52.711  32.643  61.815  1.00  3.10
ATOM    661  CD  LYS    67      54.962  31.583  62.143  1.00  3.10
ATOM    662  CE  LYS    67      56.423  31.821  62.491  1.00  3.10
ATOM    663  CG  LYS    67      54.166  32.876  62.189  1.00  3.10
ATOM    664 1HZ  LYS    67      58.063  30.737  62.657  1.00  3.10
ATOM    665 2HZ  LYS    67      57.178  30.213  61.631  1.00  3.10
ATOM    666 3HZ  LYS    67      56.882  29.980  63.034  1.00  3.10
ATOM    667  NZ  LYS    67      57.216  30.561  62.449  1.00  3.10
ATOM    668  N   SER    68      52.284  34.672  59.687  1.00  3.27
ATOM    669  CA  SER    68      52.585  35.676  58.725  1.00  3.27
ATOM    670  C   SER    68      51.291  35.703  58.028  1.00  3.27
ATOM    671  O   SER    68      50.816  34.624  57.682  1.00  3.27
ATOM    672  H   SER    68      52.064  33.842  59.417  1.00  3.27
ATOM    673  CB  SER    68      53.802  35.271  57.890  1.00  3.27
ATOM    674  HG  SER    68      54.211  36.962  57.218  1.00  3.27
ATOM    675  OG  SER    68      54.062  36.222  56.873  1.00  3.27
ATOM    676  N   GLY    69      50.700  36.901  57.833  1.00  2.92
ATOM    677  CA  GLY    69      49.395  37.023  57.259  1.00  2.92
ATOM    678  C   GLY    69      49.467  36.738  55.798  1.00  2.92
ATOM    679  O   GLY    69      49.114  37.571  54.966  1.00  2.92
ATOM    680  H   GLY    69      51.155  37.638  58.077  1.00  2.92
ATOM    681  N   LYS    70      49.854  35.502  55.449  1.00  2.84
ATOM    682  CA  LYS    70      50.020  35.179  54.076  1.00  2.84
ATOM    683  C   LYS    70      48.756  34.538  53.631  1.00  2.84
ATOM    684  O   LYS    70      48.170  33.720  54.340  1.00  2.84
ATOM    685  H   LYS    70      50.008  34.879  56.080  1.00  2.84
ATOM    686  CB  LYS    70      51.235  34.269  53.883  1.00  2.84
ATOM    687  CD  LYS    70      53.724  33.973  53.994  1.00  2.84
ATOM    688  CE  LYS    70      55.047  34.611  54.386  1.00  2.84
ATOM    689  CG  LYS    70      52.561  34.920  54.240  1.00  2.84
ATOM    690 1HZ  LYS    70      56.947  34.079  54.443  1.00  2.84
ATOM    691 2HZ  LYS    70      56.242  33.429  53.351  1.00  2.84
ATOM    692 3HZ  LYS    70      56.068  32.953  54.713  1.00  2.84
ATOM    693  NZ  LYS    70      56.191  33.674  54.205  1.00  2.84
ATOM    694  N   LYS    71      48.293  34.931  52.434  1.00  2.53
ATOM    695  CA  LYS    71      47.082  34.377  51.921  1.00  2.53
ATOM    696  C   LYS    71      47.411  33.031  51.377  1.00  2.53
ATOM    697  O   LYS    71      48.439  32.864  50.722  1.00  2.53
ATOM    698  H   LYS    71      48.746  35.544  51.955  1.00  2.53
ATOM    699  CB  LYS    71      46.479  35.298  50.858  1.00  2.53
ATOM    700  CD  LYS    71      45.293  37.445  50.326  1.00  2.53
ATOM    701  CE  LYS    71      46.248  37.968  49.266  1.00  2.53
ATOM    702  CG  LYS    71      46.032  36.650  51.390  1.00  2.53
ATOM    703 1HZ  LYS    71      46.131  39.071  47.633  1.00  2.53
ATOM    704 2HZ  LYS    71      45.152  39.479  48.626  1.00  2.53
ATOM    705 3HZ  LYS    71      44.927  38.282  47.834  1.00  2.53
ATOM    706  NZ  LYS    71      45.544  38.782  48.236  1.00  2.53
ATOM    707  N   PHE    72      46.549  32.023  51.622  1.00  2.19
ATOM    708  CA  PHE    72      46.874  30.774  51.009  1.00  2.19
ATOM    709  C   PHE    72      45.666  30.005  50.595  1.00  2.19
ATOM    710  O   PHE    72      44.696  29.861  51.335  1.00  2.19
ATOM    711  H   PHE    72      45.810  32.096  52.131  1.00  2.19
ATOM    712  CB  PHE    72      47.717  29.916  51.955  1.00  2.19
ATOM    713  CG  PHE    72      49.028  30.544  52.335  1.00  2.19
ATOM    714  CZ  PHE    72      51.455  31.704  53.034  1.00  2.19
ATOM    715  CD1 PHE    72      49.238  31.018  53.619  1.00  2.19
ATOM    716  CE1 PHE    72      50.444  31.595  53.969  1.00  2.19
ATOM    717  CD2 PHE    72      50.051  30.660  51.411  1.00  2.19
ATOM    718  CE2 PHE    72      51.256  31.237  51.761  1.00  2.19
ATOM    719  N   SER    73      45.750  29.402  49.399  1.00  2.23
ATOM    720  CA  SER    73      44.655  28.629  48.915  1.00  2.23
ATOM    721  C   SER    73      44.445  27.542  49.899  1.00  2.23
ATOM    722  O   SER    73      45.288  27.271  50.751  1.00  2.23
ATOM    723  H   SER    73      46.496  29.485  48.903  1.00  2.23
ATOM    724  CB  SER    73      44.951  28.101  47.510  1.00  2.23
ATOM    725  HG  SER    73      46.676  27.474  47.843  1.00  2.23
ATOM    726  OG  SER    73      45.985  27.132  47.536  1.00  2.23
ATOM    727  N   ILE    74      43.290  26.882  49.782  1.00  2.06
ATOM    728  CA  ILE    74      42.917  25.891  50.727  1.00  2.06
ATOM    729  C   ILE    74      43.930  24.803  50.710  1.00  2.06
ATOM    730  O   ILE    74      44.299  24.305  51.767  1.00  2.06
ATOM    731  H   ILE    74      42.745  27.073  49.092  1.00  2.06
ATOM    732  CB  ILE    74      41.508  25.340  50.440  1.00  2.06
ATOM    733  CD1 ILE    74      40.399  27.013  52.011  1.00  2.06
ATOM    734  CG1 ILE    74      40.459  26.440  50.612  1.00  2.06
ATOM    735  CG2 ILE    74      41.217  24.137  51.324  1.00  2.06
ATOM    736  N   GLU    75      44.402  24.401  49.518  1.00  2.39
ATOM    737  CA  GLU    75      45.360  23.339  49.413  1.00  2.39
ATOM    738  C   GLU    75      46.625  23.727  50.110  1.00  2.39
ATOM    739  O   GLU    75      47.235  22.905  50.798  1.00  2.39
ATOM    740  H   GLU    75      44.104  24.813  48.776  1.00  2.39
ATOM    741  CB  GLU    75      45.630  23.004  47.945  1.00  2.39
ATOM    742  CD  GLU    75      46.777  21.494  46.276  1.00  2.39
ATOM    743  CG  GLU    75      46.594  21.847  47.739  1.00  2.39
ATOM    744  OE1 GLU    75      46.164  22.168  45.421  1.00  2.39
ATOM    745  OE2 GLU    75      47.533  20.544  45.984  1.00  2.39
ATOM    746  N   GLU    76      47.060  24.991  49.931  1.00  2.39
ATOM    747  CA  GLU    76      48.315  25.369  50.504  1.00  2.39
ATOM    748  C   GLU    76      48.212  25.368  51.996  1.00  2.39
ATOM    749  O   GLU    76      49.170  25.034  52.684  1.00  2.39
ATOM    750  H   GLU    76      46.580  25.592  49.463  1.00  2.39
ATOM    751  CB  GLU    76      48.746  26.744  49.991  1.00  2.39
ATOM    752  CD  GLU    76      49.491  28.155  48.032  1.00  2.39
ATOM    753  CG  GLU    76      49.128  26.766  48.520  1.00  2.39
ATOM    754  OE1 GLU    76      48.586  29.014  47.958  1.00  2.39
ATOM    755  OE2 GLU    76      50.679  28.385  47.724  1.00  2.39
ATOM    756  N   ALA    77      47.048  25.773  52.533  1.00  1.91
ATOM    757  CA  ALA    77      46.814  25.826  53.950  1.00  1.91
ATOM    758  C   ALA    77      46.912  24.432  54.504  1.00  1.91
ATOM    759  O   ALA    77      47.454  24.235  55.589  1.00  1.91
ATOM    760  H   ALA    77      46.398  26.018  51.960  1.00  1.91
ATOM    761  CB  ALA    77      45.456  26.447  54.240  1.00  1.91
ATOM    762  N   LEU    78      46.368  23.422  53.792  1.00  2.10
ATOM    763  CA  LEU    78      46.412  22.081  54.320  1.00  2.10
ATOM    764  C   LEU    78      47.823  21.623  54.397  1.00  2.10
ATOM    765  O   LEU    78      48.206  20.939  55.345  1.00  2.10
ATOM    766  H   LEU    78      45.981  23.579  52.995  1.00  2.10
ATOM    767  CB  LEU    78      45.578  21.136  53.453  1.00  2.10
ATOM    768  CG  LEU    78      45.501  19.680  53.917  1.00  2.10
ATOM    769  CD1 LEU    78      44.905  19.591  55.313  1.00  2.10
ATOM    770  CD2 LEU    78      44.687  18.846  52.940  1.00  2.10
ATOM    771  N   GLN    79      48.619  21.947  53.359  1.00  2.50
ATOM    772  CA  GLN    79      49.973  21.479  53.343  1.00  2.50
ATOM    773  C   GLN    79      50.742  22.083  54.489  1.00  2.50
ATOM    774  O   GLN    79      51.550  21.397  55.115  1.00  2.50
ATOM    775  H   GLN    79      48.309  22.451  52.681  1.00  2.50
ATOM    776  CB  GLN    79      50.641  21.816  52.008  1.00  2.50
ATOM    777  CD  GLN    79      50.712  21.455  49.509  1.00  2.50
ATOM    778  CG  GLN    79      50.112  21.014  50.830  1.00  2.50
ATOM    779  OE1 GLN    79      51.082  22.617  49.342  1.00  2.50
ATOM    780 1HE2 GLN    79      51.159  20.734  47.763  1.00  2.50
ATOM    781 2HE2 GLN    79      50.527  19.687  48.729  1.00  2.50
ATOM    782  NE2 GLN    79      50.809  20.526  48.566  1.00  2.50
ATOM    783  N   SER    80      50.507  23.374  54.809  1.00  2.28
ATOM    784  CA  SER    80      51.195  24.031  55.899  1.00  2.28
ATOM    785  C   SER    80      50.756  23.417  57.200  1.00  2.28
ATOM    786  O   SER    80      51.486  23.456  58.195  1.00  2.28
ATOM    787  H   SER    80      49.902  23.827  54.321  1.00  2.28
ATOM    788  CB  SER    80      50.919  25.536  55.878  1.00  2.28
ATOM    789  HG  SER    80      49.083  25.442  55.560  1.00  2.28
ATOM    790  OG  SER    80      49.553  25.807  56.139  1.00  2.28
ATOM    791  N   GLY    81      49.535  22.841  57.228  1.00  2.23
ATOM    792  CA  GLY    81      49.055  22.214  58.429  1.00  2.23
ATOM    793  C   GLY    81      48.075  23.106  59.122  1.00  2.23
ATOM    794  O   GLY    81      47.596  22.790  60.209  1.00  2.23
ATOM    795  H   GLY    81      49.021  22.851  56.489  1.00  2.23
ATOM    796  N   ARG    82      47.747  24.247  58.500  1.00  1.81
ATOM    797  CA  ARG    82      46.809  25.190  59.035  1.00  1.81
ATOM    798  C   ARG    82      45.430  24.571  59.067  1.00  1.81
ATOM    799  O   ARG    82      44.594  25.002  59.855  1.00  1.81
ATOM    800  H   ARG    82      48.147  24.409  57.710  1.00  1.81
ATOM    801  CB  ARG    82      46.811  26.476  58.207  1.00  1.81
ATOM    802  CD  ARG    82      48.318  27.829  59.688  1.00  1.81
ATOM    803  HE  ARG    82      49.896  28.872  59.021  1.00  1.81
ATOM    804  NE  ARG    82      49.509  28.673  59.764  1.00  1.81
ATOM    805  CG  ARG    82      48.106  27.268  58.292  1.00  1.81
ATOM    806  CZ  ARG    82      50.021  29.143  60.896  1.00  1.81
ATOM    807 1HH1 ARG    82      51.480  30.091  60.116  1.00  1.81
ATOM    808 2HH1 ARG    82      51.439  30.207  61.601  1.00  1.81
ATOM    809  NH1 ARG    82      51.107  29.903  60.868  1.00  1.81
ATOM    810 1HH2 ARG    82      48.741  28.359  62.074  1.00  1.81
ATOM    811 2HH2 ARG    82      49.777  29.156  62.788  1.00  1.81
ATOM    812  NH2 ARG    82      49.446  28.851  62.055  1.00  1.81
ATOM    813  N   LEU    83      45.110  23.605  58.174  1.00  1.84
ATOM    814  CA  LEU    83      43.771  23.037  58.152  1.00  1.84
ATOM    815  C   LEU    83      43.823  21.532  58.052  1.00  1.84
ATOM    816  O   LEU    83      44.736  20.971  57.463  1.00  1.84
ATOM    817  H   LEU    83      45.732  23.315  57.592  1.00  1.84
ATOM    818  CB  LEU    83      42.963  23.614  56.988  1.00  1.84
ATOM    819  CG  LEU    83      42.731  25.127  57.008  1.00  1.84
ATOM    820  CD1 LEU    83      42.081  25.588  55.713  1.00  1.84
ATOM    821  CD2 LEU    83      41.875  25.524  58.201  1.00  1.84
ATOM    822  N   THR    84      42.820  20.819  58.587  1.00  2.15
ATOM    823  CA  THR    84      42.888  19.385  58.567  1.00  2.15
ATOM    824  C   THR    84      42.148  18.863  57.363  1.00  2.15
ATOM    825  O   THR    84      41.407  19.614  56.737  1.00  2.15
ATOM    826  H   THR    84      42.110  21.231  58.956  1.00  2.15
ATOM    827  CB  THR    84      42.307  18.774  59.856  1.00  2.15
ATOM    828  HG1 THR    84      40.805  19.899  59.956  1.00  2.15
ATOM    829  OG1 THR    84      40.909  19.076  59.943  1.00  2.15
ATOM    830  CG2 THR    84      43.005  19.349  61.079  1.00  2.15
ATOM    831  N   PRO    85      42.302  17.594  57.022  1.00  2.36
ATOM    832  CA  PRO    85      41.669  17.044  55.844  1.00  2.36
ATOM    833  C   PRO    85      40.156  17.215  55.685  1.00  2.36
ATOM    834  O   PRO    85      39.706  17.567  54.593  1.00  2.36
ATOM    835  CB  PRO    85      41.977  15.547  55.923  1.00  2.36
ATOM    836  CD  PRO    85      43.233  16.516  57.715  1.00  2.36
ATOM    837  CG  PRO    85      43.286  15.472  56.635  1.00  2.36
ATOM    838  N   ALA    86      39.330  16.967  56.720  1.00  2.65
ATOM    839  CA  ALA    86      37.894  17.152  56.607  1.00  2.65
ATOM    840  C   ALA    86      37.603  18.606  56.449  1.00  2.65
ATOM    841  O   ALA    86      36.693  19.042  55.719  1.00  2.65
ATOM    842  H   ALA    86      39.687  16.680  57.495  1.00  2.65
ATOM    843  CB  ALA    86      37.188  16.577  57.825  1.00  2.65
ATOM    844  N   HIS    87      38.397  19.385  57.211  1.00  2.22
ATOM    845  CA  HIS    87      38.106  20.765  57.258  1.00  2.22
ATOM    846  C   HIS    87      38.337  21.298  55.934  1.00  2.22
ATOM    847  O   HIS    87      37.539  22.076  55.473  1.00  2.22
ATOM    848  H   HIS    87      39.091  19.055  57.679  1.00  2.22
ATOM    849  CB  HIS    87      38.966  21.458  58.316  1.00  2.22
ATOM    850  CG  HIS    87      38.602  21.097  59.723  1.00  2.22
ATOM    851  HD1 HIS    87      40.066  22.090  60.782  1.00  2.22
ATOM    852  ND1 HIS    87      39.316  21.542  60.814  1.00  2.22
ATOM    853  CE1 HIS    87      38.752  21.055  61.934  1.00  2.22
ATOM    854  CD2 HIS    87      37.562  20.297  60.353  1.00  2.22
ATOM    855  NE2 HIS    87      37.699  20.307  61.665  1.00  2.22
ATOM    856  N   TYR    88      39.393  20.820  55.296  1.00  2.06
ATOM    857  CA  TYR    88      39.967  21.130  54.032  1.00  2.06
ATOM    858  C   TYR    88      38.922  20.821  52.990  1.00  2.06
ATOM    859  O   TYR    88      38.770  21.594  52.060  1.00  2.06
ATOM    860  H   TYR    88      39.766  20.188  55.817  1.00  2.06
ATOM    861  CB  TYR    88      41.255  20.332  53.818  1.00  2.06
ATOM    862  CG  TYR    88      41.934  20.608  52.496  1.00  2.06
ATOM    863  HH  TYR    88      44.219  22.097  48.915  1.00  2.06
ATOM    864  OH  TYR    88      43.806  21.379  48.864  1.00  2.06
ATOM    865  CZ  TYR    88      43.186  21.122  50.065  1.00  2.06
ATOM    866  CD1 TYR    88      42.695  21.755  52.312  1.00  2.06
ATOM    867  CE1 TYR    88      43.319  22.015  51.107  1.00  2.06
ATOM    868  CD2 TYR    88      41.811  19.720  51.435  1.00  2.06
ATOM    869  CE2 TYR    88      42.428  19.963  50.222  1.00  2.06
ATOM    870  N   ASP    89      38.174  19.697  53.066  1.00  2.43
ATOM    871  CA  ASP    89      37.164  19.451  52.053  1.00  2.43
ATOM    872  C   ASP    89      36.087  20.500  52.141  1.00  2.43
ATOM    873  O   ASP    89      35.575  21.001  51.133  1.00  2.43
ATOM    874  H   ASP    89      38.296  19.105  53.733  1.00  2.43
ATOM    875  CB  ASP    89      36.572  18.050  52.216  1.00  2.43
ATOM    876  CG  ASP    89      37.546  16.956  51.824  1.00  2.43
ATOM    877  OD1 ASP    89      38.565  17.273  51.175  1.00  2.43
ATOM    878  OD2 ASP    89      37.289  15.782  52.164  1.00  2.43
ATOM    879  N   ARG    90      35.693  20.859  53.376  1.00  2.38
ATOM    880  CA  ARG    90      34.614  21.803  53.462  1.00  2.38
ATOM    881  C   ARG    90      35.021  23.140  52.902  1.00  2.38
ATOM    882  O   ARG    90      34.257  23.841  52.227  1.00  2.38
ATOM    883  H   ARG    90      36.071  20.538  54.127  1.00  2.38
ATOM    884  CB  ARG    90      34.152  21.958  54.912  1.00  2.38
ATOM    885  CD  ARG    90      31.754  22.457  54.362  1.00  2.38
ATOM    886  HE  ARG    90      30.694  23.944  55.191  1.00  2.38
ATOM    887  NE  ARG    90      30.624  23.362  54.561  1.00  2.38
ATOM    888  CG  ARG    90      32.999  22.931  55.096  1.00  2.38
ATOM    889  CZ  ARG    90      29.511  23.337  53.836  1.00  2.38
ATOM    890 1HH1 ARG    90      28.623  24.773  54.722  1.00  2.38
ATOM    891 2HH1 ARG    90      27.815  24.182  53.619  1.00  2.38
ATOM    892  NH1 ARG    90      28.535  24.198  54.089  1.00  2.38
ATOM    893 1HH2 ARG    90      30.009  21.891  52.695  1.00  2.38
ATOM    894 2HH2 ARG    90      28.655  22.434  52.389  1.00  2.38
ATOM    895  NH2 ARG    90      29.376  22.450  52.859  1.00  2.38
ATOM    896  N   TYR    91      36.260  23.546  53.209  1.00  2.23
ATOM    897  CA  TYR    91      36.695  24.834  52.780  1.00  2.23
ATOM    898  C   TYR    91      36.799  24.857  51.286  1.00  2.23
ATOM    899  O   TYR    91      36.602  25.917  50.703  1.00  2.23
ATOM    900  H   TYR    91      36.816  23.017  53.680  1.00  2.23
ATOM    901  CB  TYR    91      38.036  25.189  53.426  1.00  2.23
ATOM    902  CG  TYR    91      37.942  25.494  54.904  1.00  2.23
ATOM    903  HH  TYR    91      37.026  26.786  59.120  1.00  2.23
ATOM    904  OH  TYR    91      37.698  26.322  58.972  1.00  2.23
ATOM    905  CZ  TYR    91      37.777  26.049  57.625  1.00  2.23
ATOM    906  CD1 TYR    91      38.897  25.014  55.791  1.00  2.23
ATOM    907  CE1 TYR    91      38.819  25.287  57.144  1.00  2.23
ATOM    908  CD2 TYR    91      36.898  26.260  55.408  1.00  2.23
ATOM    909  CE2 TYR    91      36.804  26.543  56.757  1.00  2.23
ATOM    910  N   VAL    92      37.194  23.731  50.636  1.00  2.34
ATOM    911  CA  VAL    92      37.322  23.689  49.198  1.00  2.34
ATOM    912  C   VAL    92      35.978  23.890  48.618  1.00  2.34
ATOM    913  O   VAL    92      35.893  24.514  47.575  1.00  2.34
ATOM    914  H   VAL    92      37.378  22.999  51.126  1.00  2.34
ATOM    915  CB  VAL    92      37.950  22.365  48.726  1.00  2.34
ATOM    916  CG1 VAL    92      37.881  22.253  47.210  1.00  2.34
ATOM    917  CG2 VAL    92      39.389  22.256  49.207  1.00  2.34
ATOM    918  N   ASN    93      34.908  23.347  49.240  1.00  2.83
ATOM    919  CA  ASN    93      33.570  23.531  48.726  1.00  2.83
ATOM    920  C   ASN    93      33.222  25.003  48.781  1.00  2.83
ATOM    921  O   ASN    93      32.598  25.523  47.861  1.00  2.83
ATOM    922  H   ASN    93      35.040  22.863  49.987  1.00  2.83
ATOM    923  CB  ASN    93      32.572  22.681  49.514  1.00  2.83
ATOM    924  CG  ASN    93      32.682  21.204  49.190  1.00  2.83
ATOM    925  OD1 ASN    93      33.225  20.824  48.153  1.00  2.83
ATOM    926 1HD2 ASN    93      32.204  19.476  49.937  1.00  2.83
ATOM    927 2HD2 ASN    93      31.776  20.683  50.827  1.00  2.83
ATOM    928  ND2 ASN    93      32.165  20.364  50.080  1.00  2.83
ATOM    929  N   LYS    94      33.580  25.731  49.862  1.00  2.96
ATOM    930  CA  LYS    94      33.223  27.139  49.912  1.00  2.96
ATOM    931  C   LYS    94      33.933  27.942  48.828  1.00  2.96
ATOM    932  O   LYS    94      33.374  28.855  48.203  1.00  2.96
ATOM    933  H   LYS    94      34.032  25.357  50.544  1.00  2.96
ATOM    934  CB  LYS    94      33.550  27.726  51.287  1.00  2.96
ATOM    935  CD  LYS    94      31.225  27.591  52.224  1.00  2.96
ATOM    936  CE  LYS    94      30.371  27.137  53.396  1.00  2.96
ATOM    937  CG  LYS    94      32.680  27.192  52.413  1.00  2.96
ATOM    938 1HZ  LYS    94      28.467  27.204  53.908  1.00  2.96
ATOM    939 2HZ  LYS    94      28.630  27.088  52.468  1.00  2.96
ATOM    940 3HZ  LYS    94      28.852  28.366  53.125  1.00  2.96
ATOM    941  NZ  LYS    94      28.936  27.484  53.205  1.00  2.96
ATOM    942  N   ASP    95      35.222  27.634  48.594  1.00  2.83
ATOM    943  CA  ASP    95      35.987  28.367  47.616  1.00  2.83
ATOM    944  C   ASP    95      35.394  28.167  46.276  1.00  2.83
ATOM    945  O   ASP    95      35.338  29.076  45.449  1.00  2.83
ATOM    946  H   ASP    95      35.606  26.963  49.055  1.00  2.83
ATOM    947  CB  ASP    95      37.451  27.923  47.639  1.00  2.83
ATOM    948  CG  ASP    95      38.330  28.769  46.739  1.00  2.83
ATOM    949  OD1 ASP    95      38.470  29.980  47.013  1.00  2.83
ATOM    950  OD2 ASP    95      38.879  28.222  45.760  1.00  2.83
ATOM    951  N   MET    96      34.956  26.929  46.038  1.00  3.02
ATOM    952  CA  MET    96      34.389  26.556  44.785  1.00  3.02
ATOM    953  C   MET    96      33.133  27.345  44.620  1.00  3.02
ATOM    954  O   MET    96      32.807  27.564  43.469  1.00  3.02
ATOM    955  H   MET    96      35.027  26.322  46.698  1.00  3.02
ATOM    956  CB  MET    96      34.135  25.048  44.739  1.00  3.02
ATOM    957  SD  MET    96      36.434  24.579  43.265  1.00  3.02
ATOM    958  CE  MET    96      35.381  24.014  41.931  1.00  3.02
ATOM    959  CG  MET    96      35.400  24.207  44.695  1.00  3.02
ATOM    960  N   SER    97      32.360  27.692  45.699  1.00  3.79
ATOM    961  CA  SER    97      31.121  28.468  45.586  1.00  3.79
ATOM    962  C   SER    97      31.454  29.800  45.047  1.00  3.79
ATOM    963  O   SER    97      30.758  30.322  44.163  1.00  3.79
ATOM    964  H   SER    97      32.648  27.419  46.507  1.00  3.79
ATOM    965  CB  SER    97      30.427  28.570  46.946  1.00  3.79
ATOM    966  HG  SER    97      30.624  26.786  47.455  1.00  3.79
ATOM    967  OG  SER    97      29.976  27.300  47.384  1.00  3.79
ATOM    968  N   ILE    98      32.550  30.384  45.582  1.00  3.85
ATOM    969  CA  ILE    98      32.754  31.677  45.046  1.00  3.85
ATOM    970  C   ILE    98      33.060  31.665  43.577  1.00  3.85
ATOM    971  O   ILE    98      32.467  32.366  42.730  1.00  3.85
ATOM    972  H   ILE    98      33.119  30.057  46.198  1.00  3.85
ATOM    973  CB  ILE    98      33.886  32.420  45.780  1.00  3.85
ATOM    974  CD1 ILE    98      32.285  33.562  47.403  1.00  3.85
ATOM    975  CG1 ILE    98      33.499  32.674  47.239  1.00  3.85
ATOM    976  CG2 ILE    98      34.234  33.710  45.054  1.00  3.85
ATOM    977  N   GLN    99      33.984  30.763  43.251  1.00  3.82
ATOM    978  CA  GLN    99      34.472  30.747  41.924  1.00  3.82
ATOM    979  C   GLN    99      33.372  30.427  40.951  1.00  3.82
ATOM    980  O   GLN    99      33.347  31.003  39.868  1.00  3.82
ATOM    981  H   GLN    99      34.298  30.172  43.853  1.00  3.82
ATOM    982  CB  GLN    99      35.611  29.735  41.784  1.00  3.82
ATOM    983  CD  GLN    99      37.960  29.067  42.429  1.00  3.82
ATOM    984  CG  GLN    99      36.894  30.143  42.491  1.00  3.82
ATOM    985  OE1 GLN    99      37.735  27.988  41.882  1.00  3.82
ATOM    986 1HE2 GLN    99      39.794  28.756  42.983  1.00  3.82
ATOM    987 2HE2 GLN    99      39.250  30.161  43.382  1.00  3.82
ATOM    988  NE2 GLN    99      39.127  29.359  42.992  1.00  3.82
ATOM    989  N   GLU   100      32.449  29.504  41.300  1.00  4.36
ATOM    990  CA  GLU   100      31.353  29.047  40.461  1.00  4.36
ATOM    991  C   GLU   100      30.366  30.129  40.201  1.00  4.36
ATOM    992  O   GLU   100      29.712  30.180  39.154  1.00  4.36
ATOM    993  H   GLU   100      32.553  29.166  42.128  1.00  4.36
ATOM    994  CB  GLU   100      30.649  27.851  41.104  1.00  4.36
ATOM    995  CD  GLU   100      30.010  26.679  38.960  1.00  4.36
ATOM    996  CG  GLU   100      29.520  27.271  40.267  1.00  4.36
ATOM    997  OE1 GLU   100      31.217  26.375  38.861  1.00  4.36
ATOM    998  OE2 GLU   100      29.186  26.519  38.035  1.00  4.36
ATOM    999  N   LEU   101      30.150  30.992  41.193  1.00  3.67
ATOM   1000  CA  LEU   101      29.212  32.015  40.870  1.00  3.67
ATOM   1001  C   LEU   101      29.771  32.860  39.784  1.00  3.67
ATOM   1002  O   LEU   101      29.077  33.267  38.840  1.00  3.67
ATOM   1003  H   LEU   101      30.534  30.974  42.007  1.00  3.67
ATOM   1004  CB  LEU   101      28.884  32.852  42.108  1.00  3.67
ATOM   1005  CG  LEU   101      28.079  32.152  43.205  1.00  3.67
ATOM   1006  CD1 LEU   101      27.981  33.030  44.443  1.00  3.67
ATOM   1007  CD2 LEU   101      26.690  31.788  42.704  1.00  3.67
ATOM   1008  N   ALA   102      31.079  33.136  39.912  1.00  4.02
ATOM   1009  CA  ALA   102      31.633  34.027  38.945  1.00  4.02
ATOM   1010  C   ALA   102      31.541  33.454  37.578  1.00  4.02
ATOM   1011  O   ALA   102      31.271  34.176  36.628  1.00  4.02
ATOM   1012  H   ALA   102      31.601  32.794  40.560  1.00  4.02
ATOM   1013  CB  ALA   102      33.081  34.344  39.285  1.00  4.02
ATOM   1014  N   VAL   103      31.810  32.151  37.443  1.00  5.38
ATOM   1015  CA  VAL   103      31.833  31.448  36.188  1.00  5.38
ATOM   1016  C   VAL   103      30.481  31.375  35.587  1.00  5.38
ATOM   1017  O   VAL   103      30.353  31.373  34.375  1.00  5.38
ATOM   1018  H   VAL   103      31.985  31.711  38.208  1.00  5.38
ATOM   1019  CB  VAL   103      32.407  30.028  36.347  1.00  5.38
ATOM   1020  CG1 VAL   103      33.834  30.085  36.870  1.00  5.38
ATOM   1021  CG2 VAL   103      31.529  29.199  37.273  1.00  5.38
ATOM   1022  N   LEU   104      29.420  31.219  36.381  1.00  6.37
ATOM   1023  CA  LEU   104      28.152  31.185  35.719  1.00  6.37
ATOM   1024  C   LEU   104      27.895  32.510  35.118  1.00  6.37
ATOM   1025  O   LEU   104      27.358  32.616  34.015  1.00  6.37
ATOM   1026  H   LEU   104      29.463  31.138  37.276  1.00  6.37
ATOM   1027  CB  LEU   104      27.045  30.794  36.701  1.00  6.37
ATOM   1028  CG  LEU   104      27.081  29.357  37.225  1.00  6.37
ATOM   1029  CD1 LEU   104      26.039  29.157  38.315  1.00  6.37
ATOM   1030  CD2 LEU   104      26.859  28.366  36.093  1.00  6.37
ATOM   1031  N   VAL   105      28.243  33.580  35.846  1.00  7.72
ATOM   1032  CA  VAL   105      27.869  34.812  35.241  1.00  7.72
ATOM   1033  C   VAL   105      28.616  35.051  33.957  1.00  7.72
ATOM   1034  O   VAL   105      28.024  35.494  32.976  1.00  7.72
ATOM   1035  H   VAL   105      28.669  33.579  36.639  1.00  7.72
ATOM   1036  CB  VAL   105      28.095  36.000  36.194  1.00  7.72
ATOM   1037  CG1 VAL   105      27.865  37.317  35.468  1.00  7.72
ATOM   1038  CG2 VAL   105      27.184  35.891  37.407  1.00  7.72
ATOM   1039  N   SER   106      29.949  34.836  33.950  1.00  7.11
ATOM   1040  CA  SER   106      30.747  35.068  32.769  1.00  7.11
ATOM   1041  C   SER   106      30.605  34.019  31.713  1.00  7.11
ATOM   1042  O   SER   106      30.530  34.281  30.500  1.00  7.11
ATOM   1043  H   SER   106      30.339  34.541  34.706  1.00  7.11
ATOM   1044  CB  SER   106      32.228  35.182  33.137  1.00  7.11
ATOM   1045  HG  SER   106      32.247  37.010  33.507  1.00  7.11
ATOM   1046  OG  SER   106      32.469  36.331  33.930  1.00  7.11
ATOM   1047  N   GLY   107      30.524  32.797  32.254  1.00  6.24
ATOM   1048  CA  GLY   107      30.595  31.495  31.666  1.00  6.24
ATOM   1049  C   GLY   107      31.942  30.937  31.999  1.00  6.24
ATOM   1050  O   GLY   107      32.331  29.879  31.508  1.00  6.24
ATOM   1051  H   GLY   107      30.405  32.884  33.142  1.00  6.24
ATOM   1052  N   GLN   108      32.683  31.637  32.876  1.00  6.17
ATOM   1053  CA  GLN   108      34.008  31.218  33.230  1.00  6.17
ATOM   1054  C   GLN   108      33.951  29.937  33.999  1.00  6.17
ATOM   1055  O   GLN   108      32.952  29.223  33.941  1.00  6.17
ATOM   1056  H   GLN   108      32.333  32.381  33.243  1.00  6.17
ATOM   1057  CB  GLN   108      34.715  32.305  34.043  1.00  6.17
ATOM   1058  CD  GLN   108      35.677  34.639  34.105  1.00  6.17
ATOM   1059  CG  GLN   108      34.974  33.588  33.270  1.00  6.17
ATOM   1060  OE1 GLN   108      36.884  34.559  34.335  1.00  6.17
ATOM   1061 1HE2 GLN   108      35.290  36.282  35.064  1.00  6.17
ATOM   1062 2HE2 GLN   108      34.043  35.653  34.371  1.00  6.17
ATOM   1063  NE2 GLN   108      34.922  35.632  34.563  1.00  6.17
ATOM   1064  N   LYS   109      35.052  29.598  34.701  1.00  6.35
ATOM   1065  CA  LYS   109      35.252  28.348  35.390  1.00  6.35
ATOM   1066  C   LYS   109      34.078  27.750  36.157  1.00  6.35
ATOM   1067  O   LYS   109      34.154  27.765  37.416  1.00  6.35
ATOM   1068  H   LYS   109      35.693  30.229  34.718  1.00  6.35
ATOM   1069  OXT LYS   109      33.126  27.289  35.471  1.00  6.35
ATOM   1070  CB  LYS   109      36.399  28.468  36.396  1.00  6.35
ATOM   1071  CD  LYS   109      37.923  27.344  38.042  1.00  6.35
ATOM   1072  CE  LYS   109      38.247  26.051  38.773  1.00  6.35
ATOM   1073  CG  LYS   109      36.730  27.172  37.117  1.00  6.35
ATOM   1074 1HZ  LYS   109      39.573  25.433  40.097  1.00  6.35
ATOM   1075 2HZ  LYS   109      39.232  26.832  40.294  1.00  6.35
ATOM   1076 3HZ  LYS   109      40.128  26.447  39.217  1.00  6.35
ATOM   1077  NZ  LYS   109      39.412  26.206  39.687  1.00  6.35
