# Supplementary material for: Selecting Near-Native Protein Structures from Predicted Decoy Sets Using Ordered Graphlet Degree Similarity
Source: Genes (Basel). 2019 Feb 11;10(2):132. doi: 10.3390/genes10020132 (PMC6410076; doi:10.3390/genes10020132)
Supplement: Supplementary file 1 [file genes-10-00132-s001.zip › CodeData/data/CASP11/T0759/model101.pdb]

ATOM      1  N   MET     1      61.380  47.143  72.814  1.00  9.96
ATOM      2  CA  MET     1      61.342  47.886  71.552  1.00  9.96
ATOM      3  HA  MET     1      61.456  48.936  71.806  1.00  9.96
ATOM      4  CB  MET     1      62.539  47.441  70.686  1.00  9.96
ATOM      5  HB1 MET     1      62.312  46.478  70.224  1.00  9.96
ATOM      6  HB2 MET     1      63.413  47.313  71.326  1.00  9.96
ATOM      7  CG  MET     1      62.912  48.452  69.596  1.00  9.96
ATOM      8  HG1 MET     1      63.199  49.383  70.083  1.00  9.96
ATOM      9  HG2 MET     1      62.047  48.643  68.963  1.00  9.96
ATOM     10  SD  MET     1      64.280  47.946  68.524  1.00  9.96
ATOM     11  CE  MET     1      64.425  49.451  67.526  1.00  9.96
ATOM     12  HE1 MET     1      65.244  49.337  66.815  1.00  9.96
ATOM     13  HE2 MET     1      63.497  49.625  66.982  1.00  9.96
ATOM     14  HE3 MET     1      64.627  50.302  68.177  1.00  9.96
ATOM     15  C   MET     1      60.012  47.702  70.822  1.00  9.96
ATOM     16  O   MET     1      59.760  48.362  69.825  1.00  9.96
ATOM     17  N   GLY     2      59.101  46.881  71.340  1.00  8.49
ATOM     18  H   GLY     2      59.365  46.375  72.172  1.00  8.49
ATOM     19  CA  GLY     2      57.749  46.716  70.788  1.00  8.49
ATOM     20  HA1 GLY     2      57.296  45.820  71.213  1.00  8.49
ATOM     21  HA2 GLY     2      57.820  46.575  69.708  1.00  8.49
ATOM     22  C   GLY     2      56.788  47.890  71.033  1.00  8.49
ATOM     23  O   GLY     2      55.582  47.745  70.886  1.00  8.49
ATOM     24  N   HIS     3      57.332  49.034  71.449  1.00  6.80
ATOM     25  H   HIS     3      58.320  49.010  71.637  1.00  6.80
ATOM     26  CA  HIS     3      56.722  50.363  71.357  1.00  6.80
ATOM     27  HA  HIS     3      56.080  50.372  70.471  1.00  6.80
ATOM     28  CB  HIS     3      55.831  50.639  72.589  1.00  6.80
ATOM     29  HB1 HIS     3      56.371  51.225  73.332  1.00  6.80
ATOM     30  HB2 HIS     3      55.557  49.693  73.058  1.00  6.80
ATOM     31  CG  HIS     3      54.541  51.334  72.228  1.00  6.80
ATOM     32  ND1 HIS     3      54.155  52.617  72.623  1.00  6.80
ATOM     33  CE1 HIS     3      52.971  52.840  72.028  1.00  6.80
ATOM     34  HE1 HIS     3      52.415  53.767  72.081  1.00  6.80
ATOM     35  NE2 HIS     3      52.588  51.767  71.320  1.00  6.80
ATOM     36  HE2 HIS     3      51.746  51.720  70.730  1.00  6.80
ATOM     37  CD2 HIS     3      53.567  50.805  71.432  1.00  6.80
ATOM     38  HD2 HIS     3      53.581  49.836  70.952  1.00  6.80
ATOM     39  C   HIS     3      57.822  51.406  71.105  1.00  6.80
ATOM     40  O   HIS     3      57.880  52.475  71.703  1.00  6.80
ATOM     41  N   HIS     4      58.782  51.023  70.258  1.00  6.26
ATOM     42  H   HIS     4      58.677  50.114  69.821  1.00  6.26
ATOM     43  CA  HIS     4      59.876  51.873  69.791  1.00  6.26
ATOM     44  HA  HIS     4      59.574  52.915  69.913  1.00  6.26
ATOM     45  CB  HIS     4      61.148  51.653  70.615  1.00  6.26
ATOM     46  HB1 HIS     4      61.416  50.607  70.543  1.00  6.26
ATOM     47  HB2 HIS     4      60.941  51.886  71.660  1.00  6.26
ATOM     48  CG  HIS     4      62.340  52.467  70.169  1.00  6.26
ATOM     49  ND1 HIS     4      63.669  52.045  70.247  1.00  6.26
ATOM     50  CE1 HIS     4      64.405  53.032  69.721  1.00  6.26
ATOM     51  HE1 HIS     4      65.482  53.007  69.624  1.00  6.26
ATOM     52  NE2 HIS     4      63.614  54.040  69.316  1.00  6.26
ATOM     53  HE2 HIS     4      63.921  54.881  68.850  1.00  6.26
ATOM     54  CD2 HIS     4      62.310  53.707  69.598  1.00  6.26
ATOM     55  HD2 HIS     4      61.425  54.288  69.373  1.00  6.26
ATOM     56  C   HIS     4      60.103  51.665  68.298  1.00  6.26
ATOM     57  O   HIS     4      60.119  52.648  67.574  1.00  6.26
ATOM     58  N   HIS     5      60.134  50.421  67.818  1.00  5.88
ATOM     59  H   HIS     5      60.106  49.669  68.499  1.00  5.88
ATOM     60  CA  HIS     5      59.816  50.036  66.438  1.00  5.88
ATOM     61  HA  HIS     5      60.260  50.741  65.740  1.00  5.88
ATOM     62  CB  HIS     5      60.429  48.656  66.146  1.00  5.88
ATOM     63  HB1 HIS     5      59.903  47.895  66.725  1.00  5.88
ATOM     64  HB2 HIS     5      61.473  48.655  66.456  1.00  5.88
ATOM     65  CG  HIS     5      60.379  48.283  64.685  1.00  5.88
ATOM     66  ND1 HIS     5      61.433  48.400  63.772  1.00  5.88
ATOM     67  CE1 HIS     5      60.926  48.024  62.587  1.00  5.88
ATOM     68  HE1 HIS     5      61.482  48.020  61.659  1.00  5.88
ATOM     69  NE2 HIS     5      59.630  47.685  62.710  1.00  5.88
ATOM     70  HE2 HIS     5      58.998  47.447  61.958  1.00  5.88
ATOM     71  CD2 HIS     5      59.275  47.830  64.028  1.00  5.88
ATOM     72  HD2 HIS     5      58.297  47.681  64.462  1.00  5.88
ATOM     73  C   HIS     5      58.315  50.026  66.167  1.00  5.88
ATOM     74  O   HIS     5      57.887  50.486  65.115  1.00  5.88
ATOM     75  N   HIS     6      57.515  49.679  67.181  1.00  4.95
ATOM     76  CA  HIS     6      56.076  49.965  67.222  1.00  4.95
ATOM     77  CB  HIS     6      55.307  49.312  66.047  1.00  4.95
ATOM     78  CG  HIS     6      55.709  47.910  65.610  1.00  4.95
ATOM     79  ND1 HIS     6      55.666  47.426  64.294  1.00  4.95
ATOM     80  CE1 HIS     6      56.025  46.138  64.368  1.00  4.95
ATOM     81  NE2 HIS     6      56.320  45.801  65.637  1.00  4.95
ATOM     82  CD2 HIS     6      56.110  46.900  66.443  1.00  4.95
ATOM     83  C   HIS     6      55.748  51.446  67.445  1.00  4.95
ATOM     84  O   HIS     6      54.614  51.775  67.722  1.00  4.95
ATOM     85  N   HIS     7      56.740  52.337  67.375  1.00  4.28
ATOM     86  H   HIS     7      57.664  51.944  67.309  1.00  4.28
ATOM     87  CA  HIS     7      56.613  53.794  67.174  1.00  4.28
ATOM     88  HA  HIS     7      55.640  54.001  66.720  1.00  4.28
ATOM     89  CB  HIS     7      56.670  54.534  68.531  1.00  4.28
ATOM     90  HB1 HIS     7      57.365  55.372  68.482  1.00  4.28
ATOM     91  HB2 HIS     7      57.023  53.865  69.317  1.00  4.28
ATOM     92  CG  HIS     7      55.321  55.077  68.925  1.00  4.28
ATOM     93  ND1 HIS     7      54.858  56.375  68.684  1.00  4.28
ATOM     94  CE1 HIS     7      53.540  56.343  68.950  1.00  4.28
ATOM     95  HE1 HIS     7      52.862  57.173  68.798  1.00  4.28
ATOM     96  NE2 HIS     7      53.166  55.112  69.338  1.00  4.28
ATOM     97  HE2 HIS     7      52.209  54.740  69.350  1.00  4.28
ATOM     98  CD2 HIS     7      54.280  54.316  69.356  1.00  4.28
ATOM     99  HD2 HIS     7      54.297  53.253  69.537  1.00  4.28
ATOM    100  C   HIS     7      57.676  54.293  66.174  1.00  4.28
ATOM    101  O   HIS     7      57.881  55.496  66.003  1.00  4.28
ATOM    102  N   HIS     8      58.317  53.372  65.446  1.00  3.99
ATOM    103  H   HIS     8      58.035  52.403  65.550  1.00  3.99
ATOM    104  CA  HIS     8      59.300  53.637  64.407  1.00  3.99
ATOM    105  HA  HIS     8      59.151  54.669  64.087  1.00  3.99
ATOM    106  CB  HIS     8      60.764  53.611  64.874  1.00  3.99
ATOM    107  HB1 HIS     8      61.040  52.607  65.184  1.00  3.99
ATOM    108  HB2 HIS     8      60.877  54.286  65.722  1.00  3.99
ATOM    109  CG  HIS     8      61.721  54.056  63.792  1.00  3.99
ATOM    110  ND1 HIS     8      61.564  55.186  62.986  1.00  3.99
ATOM    111  CE1 HIS     8      62.610  55.202  62.150  1.00  3.99
ATOM    112  HE1 HIS     8      62.776  55.954  61.390  1.00  3.99
ATOM    113  NE2 HIS     8      63.410  54.149  62.387  1.00  3.99
ATOM    114  HE2 HIS     8      64.258  53.938  61.879  1.00  3.99
ATOM    115  CD2 HIS     8      62.856  53.404  63.407  1.00  3.99
ATOM    116  HD2 HIS     8      63.226  52.476  63.819  1.00  3.99
ATOM    117  C   HIS     8      59.089  52.789  63.160  1.00  3.99
ATOM    118  O   HIS     8      59.630  51.702  63.008  1.00  3.99
ATOM    119  N   SER     9      58.350  53.386  62.230  1.00  3.13
ATOM    120  H   SER     9      58.083  54.342  62.412  1.00  3.13
ATOM    121  CA  SER     9      58.007  52.916  60.887  1.00  3.13
ATOM    122  HA  SER     9      57.340  52.057  60.971  1.00  3.13
ATOM    123  CB  SER     9      57.262  54.058  60.179  1.00  3.13
ATOM    124  HB1 SER     9      56.225  54.068  60.504  1.00  3.13
ATOM    125  HB2 SER     9      57.282  53.913  59.105  1.00  3.13
ATOM    126  OG  SER     9      57.855  55.310  60.469  1.00  3.13
ATOM    127  HG  SER     9      57.751  55.884  59.689  1.00  3.13
ATOM    128  C   SER     9      59.164  52.494  59.992  1.00  3.13
ATOM    129  O   SER     9      58.915  52.072  58.869  1.00  3.13
ATOM    130  N   HIS    10      60.406  52.651  60.453  1.00  3.37
ATOM    131  H   HIS    10      60.453  52.926  61.425  1.00  3.37
ATOM    132  CA  HIS    10      61.690  52.451  59.763  1.00  3.37
ATOM    133  HA  HIS    10      62.421  52.905  60.419  1.00  3.37
ATOM    134  CB  HIS    10      62.083  50.960  59.751  1.00  3.37
ATOM    135  HB1 HIS    10      62.116  50.593  60.778  1.00  3.37
ATOM    136  HB2 HIS    10      63.089  50.864  59.340  1.00  3.37
ATOM    137  CG  HIS    10      61.167  50.068  58.954  1.00  3.37
ATOM    138  ND1 HIS    10      61.206  49.883  57.576  1.00  3.37
ATOM    139  CE1 HIS    10      60.162  49.088  57.294  1.00  3.37
ATOM    140  HE1 HIS    10      59.893  48.777  56.299  1.00  3.37
ATOM    141  NE2 HIS    10      59.502  48.741  58.413  1.00  3.37
ATOM    142  HE2 HIS    10      58.663  48.162  58.464  1.00  3.37
ATOM    143  CD2 HIS    10      60.124  49.360  59.476  1.00  3.37
ATOM    144  HD2 HIS    10      59.799  49.375  60.506  1.00  3.37
ATOM    145  C   HIS    10      61.943  53.163  58.444  1.00  3.37
ATOM    146  O   HIS    10      63.111  53.423  58.147  1.00  3.37
ATOM    147  N   MET    11      60.903  53.519  57.674  1.00  2.53
ATOM    148  H   MET    11      60.023  53.394  58.161  1.00  2.53
ATOM    149  CA  MET    11      60.853  53.174  56.268  1.00  2.53
ATOM    150  HA  MET    11      60.598  52.117  56.251  1.00  2.53
ATOM    151  CB  MET    11      59.753  53.917  55.525  1.00  2.53
ATOM    152  HB1 MET    11      59.886  54.986  55.637  1.00  2.53
ATOM    153  HB2 MET    11      58.816  53.566  55.938  1.00  2.53
ATOM    154  CG  MET    11      59.846  53.518  54.067  1.00  2.53
ATOM    155  HG1 MET    11      60.754  53.925  53.632  1.00  2.53
ATOM    156  HG2 MET    11      59.042  53.953  53.491  1.00  2.53
ATOM    157  SD  MET    11      59.814  51.721  53.852  1.00  2.53
ATOM    158  CE  MET    11      58.075  51.485  54.195  1.00  2.53
ATOM    159  HE1 MET    11      57.939  51.256  55.253  1.00  2.53
ATOM    160  HE2 MET    11      57.508  52.378  53.936  1.00  2.53
ATOM    161  HE3 MET    11      57.738  50.668  53.571  1.00  2.53
ATOM    162  C   MET    11      62.186  53.329  55.549  1.00  2.53
ATOM    163  O   MET    11      62.686  54.434  55.321  1.00  2.53
ATOM    164  N   VAL    12      62.708  52.184  55.157  1.00  2.17
ATOM    165  H   VAL    12      62.244  51.325  55.416  1.00  2.17
ATOM    166  CA  VAL    12      63.963  52.065  54.454  1.00  2.17
ATOM    167  HA  VAL    12      64.074  52.892  53.752  1.00  2.17
ATOM    168  CB  VAL    12      65.119  52.136  55.485  1.00  2.17
ATOM    169  HB  VAL    12      65.006  53.079  56.014  1.00  2.17
ATOM    170  CG1 VAL    12      65.076  51.016  56.537  1.00  2.17
ATOM    171 1HG1 VAL    12      65.157  50.043  56.060  1.00  2.17
ATOM    172 2HG1 VAL    12      65.895  51.150  57.240  1.00  2.17
ATOM    173 3HG1 VAL    12      64.138  51.061  57.087  1.00  2.17
ATOM    174  CG2 VAL    12      66.520  52.167  54.866  1.00  2.17
ATOM    175 1HG2 VAL    12      67.236  52.527  55.606  1.00  2.17
ATOM    176 2HG2 VAL    12      66.828  51.168  54.579  1.00  2.17
ATOM    177 3HG2 VAL    12      66.541  52.822  53.997  1.00  2.17
ATOM    178  C   VAL    12      63.988  50.758  53.646  1.00  2.17
ATOM    179  O   VAL    12      63.307  49.805  53.997  1.00  2.17
ATOM    180  N   VAL    13      64.874  50.698  52.650  1.00  2.04
ATOM    181  H   VAL    13      65.270  51.564  52.296  1.00  2.04
ATOM    182  CA  VAL    13      65.723  49.506  52.486  1.00  2.04
ATOM    183  HA  VAL    13      65.718  48.954  53.425  1.00  2.04
ATOM    184  CB  VAL    13      65.293  48.541  51.374  1.00  2.04
ATOM    185  HB  VAL    13      65.600  48.944  50.414  1.00  2.04
ATOM    186  CG1 VAL    13      65.957  47.172  51.553  1.00  2.04
ATOM    187 1HG1 VAL    13      65.681  46.516  50.735  1.00  2.04
ATOM    188 2HG1 VAL    13      67.040  47.256  51.528  1.00  2.04
ATOM    189 3HG1 VAL    13      65.651  46.711  52.492  1.00  2.04
ATOM    190  CG2 VAL    13      63.782  48.289  51.307  1.00  2.04
ATOM    191 1HG2 VAL    13      63.589  47.618  50.474  1.00  2.04
ATOM    192 2HG2 VAL    13      63.438  47.849  52.243  1.00  2.04
ATOM    193 3HG2 VAL    13      63.265  49.230  51.133  1.00  2.04
ATOM    194  C   VAL    13      67.153  49.935  52.210  1.00  2.04
ATOM    195  O   VAL    13      67.369  50.858  51.433  1.00  2.04
ATOM    196  N   ILE    14      68.136  49.277  52.813  1.00  2.52
ATOM    197  H   ILE    14      67.915  48.480  53.392  1.00  2.52
ATOM    198  CA  ILE    14      69.540  49.548  52.514  1.00  2.52
ATOM    199  HA  ILE    14      69.644  50.551  52.101  1.00  2.52
ATOM    200  CB  ILE    14      70.413  49.489  53.794  1.00  2.52
ATOM    201  HB  ILE    14      70.503  48.449  54.114  1.00  2.52
ATOM    202  CG2 ILE    14      71.823  50.017  53.464  1.00  2.52
ATOM    203 1HG2 ILE    14      72.483  49.887  54.320  1.00  2.52
ATOM    204 2HG2 ILE    14      72.261  49.467  52.632  1.00  2.52
ATOM    205 3HG2 ILE    14      71.775  51.075  53.208  1.00  2.52
ATOM    206  CG1 ILE    14      69.756  50.281  54.955  1.00  2.52
ATOM    207 1HG1 ILE    14      68.841  49.767  55.253  1.00  2.52
ATOM    208 2HG1 ILE    14      69.477  51.272  54.600  1.00  2.52
ATOM    209  CD1 ILE    14      70.608  50.430  56.219  1.00  2.52
ATOM    210  HD1 ILE    14      70.005  50.883  57.006  1.00  2.52
ATOM    211  HD2 ILE    14      70.956  49.454  56.556  1.00  2.52
ATOM    212  HD3 ILE    14      71.462  51.079  56.030  1.00  2.52
ATOM    213  C   ILE    14      70.025  48.542  51.475  1.00  2.52
ATOM    214  O   ILE    14      69.913  47.335  51.684  1.00  2.52
ATOM    215  N   HIS    15      70.564  49.032  50.361  1.00  2.64
ATOM    216  H   HIS    15      70.624  50.040  50.254  1.00  2.64
ATOM    217  CA  HIS    15      71.256  48.199  49.382  1.00  2.64
ATOM    218  HA  HIS    15      70.703  47.269  49.269  1.00  2.64
ATOM    219  CB  HIS    15      71.216  48.923  48.022  1.00  2.64
ATOM    220  HB1 HIS    15      71.998  49.681  47.977  1.00  2.64
ATOM    221  HB2 HIS    15      70.267  49.449  47.934  1.00  2.64
ATOM    222  CG  HIS    15      71.324  48.023  46.814  1.00  2.64
ATOM    223  ND1 HIS    15      70.916  48.356  45.521  1.00  2.64
ATOM    224  CE1 HIS    15      71.356  47.364  44.725  1.00  2.64
ATOM    225  HE1 HIS    15      71.275  47.350  43.647  1.00  2.64
ATOM    226  NE2 HIS    15      72.000  46.439  45.449  1.00  2.64
ATOM    227  HE2 HIS    15      72.647  45.730  45.083  1.00  2.64
ATOM    228  CD2 HIS    15      71.972  46.827  46.762  1.00  2.64
ATOM    229  HD2 HIS    15      72.495  46.333  47.560  1.00  2.64
ATOM    230  C   HIS    15      72.659  47.916  49.904  1.00  2.64
ATOM    231  O   HIS    15      73.421  48.881  50.031  1.00  2.64
ATOM    232  N   PRO    16      72.989  46.661  50.285  1.00  3.29
ATOM    233  CD  PRO    16      72.175  45.451  50.201  1.00  3.29
ATOM    234  HD1 PRO    16      71.691  45.341  49.232  1.00  3.29
ATOM    235  HD2 PRO    16      71.425  45.462  50.991  1.00  3.29
ATOM    236  CG  PRO    16      73.130  44.284  50.433  1.00  3.29
ATOM    237  HG1 PRO    16      73.597  43.996  49.490  1.00  3.29
ATOM    238  HG2 PRO    16      72.622  43.431  50.884  1.00  3.29
ATOM    239  CB  PRO    16      74.179  44.881  51.367  1.00  3.29
ATOM    240  HB1 PRO    16      75.138  44.370  51.273  1.00  3.29
ATOM    241  HB2 PRO    16      73.819  44.822  52.395  1.00  3.29
ATOM    242  CA  PRO    16      74.258  46.351  50.942  1.00  3.29
ATOM    243  HA  PRO    16      74.368  46.972  51.832  1.00  3.29
ATOM    244  C   PRO    16      75.444  46.636  50.026  1.00  3.29
ATOM    245  O   PRO    16      76.420  47.223  50.482  1.00  3.29
ATOM    246  N   ASP    17      75.345  46.301  48.738  1.00  3.41
ATOM    247  H   ASP    17      74.554  45.745  48.416  1.00  3.41
ATOM    248  CA  ASP    17      76.429  46.489  47.780  1.00  3.41
ATOM    249  HA  ASP    17      77.316  46.104  48.286  1.00  3.41
ATOM    250  CB  ASP    17      76.310  45.584  46.529  1.00  3.41
ATOM    251  HB1 ASP    17      76.847  44.658  46.741  1.00  3.41
ATOM    252  HB2 ASP    17      76.828  46.064  45.697  1.00  3.41
ATOM    253  CG  ASP    17      74.894  45.186  46.093  1.00  3.41
ATOM    254  OD1 ASP    17      74.137  44.650  46.934  1.00  3.41
ATOM    255  OD2 ASP    17      74.540  45.440  44.922  1.00  3.41
ATOM    256  C   ASP    17      76.821  47.959  47.499  1.00  3.41
ATOM    257  O   ASP    17      77.991  48.307  47.668  1.00  3.41
ATOM    258  N   PRO    18      75.890  48.879  47.191  1.00  3.42
ATOM    259  CD  PRO    18      74.620  48.605  46.560  1.00  3.42
ATOM    260  HD1 PRO    18      73.890  48.416  47.341  1.00  3.42
ATOM    261  HD2 PRO    18      74.678  47.770  45.867  1.00  3.42
ATOM    262  CG  PRO    18      74.268  49.875  45.795  1.00  3.42
ATOM    263  HG1 PRO    18      73.195  49.982  45.644  1.00  3.42
ATOM    264  HG2 PRO    18      74.797  49.889  44.841  1.00  3.42
ATOM    265  CB  PRO    18      74.824  50.952  46.716  1.00  3.42
ATOM    266  HB1 PRO    18      74.101  51.117  47.515  1.00  3.42
ATOM    267  HB2 PRO    18      75.029  51.879  46.182  1.00  3.42
ATOM    268  CA  PRO    18      76.104  50.326  47.288  1.00  3.42
ATOM    269  HA  PRO    18      76.950  50.590  46.654  1.00  3.42
ATOM    270  C   PRO    18      76.363  50.870  48.704  1.00  3.42
ATOM    271  O   PRO    18      76.715  52.044  48.852  1.00  3.42
ATOM    272  N   GLY    19      76.110  50.074  49.749  1.00  3.21
ATOM    273  H   GLY    19      75.889  49.105  49.550  1.00  3.21
ATOM    274  CA  GLY    19      75.924  50.494  51.142  1.00  3.21
ATOM    275  HA1 GLY    19      76.901  50.651  51.596  1.00  3.21
ATOM    276  HA2 GLY    19      75.418  49.693  51.680  1.00  3.21
ATOM    277  C   GLY    19      75.102  51.761  51.289  1.00  3.21
ATOM    278  O   GLY    19      75.557  52.702  51.949  1.00  3.21
ATOM    279  N   ARG    20      73.956  51.853  50.601  1.00  2.84
ATOM    280  H   ARG    20      73.614  51.016  50.135  1.00  2.84
ATOM    281  CA  ARG    20      73.226  53.129  50.442  1.00  2.84
ATOM    282  HA  ARG    20      73.617  53.830  51.178  1.00  2.84
ATOM    283  CB  ARG    20      73.462  53.716  49.031  1.00  2.84
ATOM    284  HB1 ARG    20      72.530  53.651  48.465  1.00  2.84
ATOM    285  HB2 ARG    20      74.199  53.123  48.492  1.00  2.84
ATOM    286  CG  ARG    20      73.937  55.184  49.030  1.00  2.84
ATOM    287  HG1 ARG    20      73.559  55.705  49.910  1.00  2.84
ATOM    288  HG2 ARG    20      73.503  55.670  48.155  1.00  2.84
ATOM    289  CD  ARG    20      75.467  55.359  48.931  1.00  2.84
ATOM    290  HD1 ARG    20      75.687  56.427  48.876  1.00  2.84
ATOM    291  HD2 ARG    20      75.810  54.887  48.008  1.00  2.84
ATOM    292  NE  ARG    20      76.191  54.772  50.072  1.00  2.84
ATOM    293  HE  ARG    20      75.653  54.207  50.718  1.00  2.84
ATOM    294  CZ  ARG    20      77.497  54.672  50.245  1.00  2.84
ATOM    295  NH1 ARG    20      77.940  53.997  51.264  1.00  2.84
ATOM    296 1HH1 ARG    20      77.251  53.506  51.828  1.00  2.84
ATOM    297 2HH1 ARG    20      78.916  53.818  51.386  1.00  2.84
ATOM    298  NH2 ARG    20      78.367  55.217  49.441  1.00  2.84
ATOM    299 1HH2 ARG    20      78.031  55.682  48.621  1.00  2.84
ATOM    300 2HH2 ARG    20      79.345  55.061  49.585  1.00  2.84
ATOM    301  C   ARG    20      71.751  52.977  50.772  1.00  2.84
ATOM    302  O   ARG    20      71.121  51.977  50.437  1.00  2.84
ATOM    303  N   GLU    21      71.230  53.982  51.467  1.00  2.58
ATOM    304  H   GLU    21      71.811  54.764  51.711  1.00  2.58
ATOM    305  CA  GLU    21      69.861  53.975  51.969  1.00  2.58
ATOM    306  HA  GLU    21      69.589  52.946  52.218  1.00  2.58
ATOM    307  CB  GLU    21      69.757  54.784  53.271  1.00  2.58
ATOM    308  HB1 GLU    21      68.726  54.725  53.621  1.00  2.58
ATOM    309  HB2 GLU    21      70.003  55.830  53.083  1.00  2.58
ATOM    310  CG  GLU    21      70.697  54.215  54.346  1.00  2.58
ATOM    311  HG1 GLU    21      71.724  54.519  54.127  1.00  2.58
ATOM    312  HG2 GLU    21      70.663  53.127  54.322  1.00  2.58
ATOM    313  CD  GLU    21      70.291  54.691  55.741  1.00  2.58
ATOM    314  OE1 GLU    21      70.921  55.631  56.268  1.00  2.58
ATOM    315  OE2 GLU    21      69.284  54.179  56.284  1.00  2.58
ATOM    316  C   GLU    21      68.880  54.458  50.900  1.00  2.58
ATOM    317  O   GLU    21      68.960  55.586  50.394  1.00  2.58
ATOM    318  N   LEU    22      67.948  53.580  50.548  1.00  2.08
ATOM    319  H   LEU    22      67.906  52.696  51.045  1.00  2.08
ATOM    320  CA  LEU    22      66.921  53.756  49.533  1.00  2.08
ATOM    321  HA  LEU    22      67.105  54.665  48.961  1.00  2.08
ATOM    322  CB  LEU    22      66.906  52.546  48.572  1.00  2.08
ATOM    323  HB1 LEU    22      66.192  52.753  47.779  1.00  2.08
ATOM    324  HB2 LEU    22      66.529  51.677  49.112  1.00  2.08
ATOM    325  CG  LEU    22      68.239  52.145  47.915  1.00  2.08
ATOM    326  HG  LEU    22      68.909  51.750  48.678  1.00  2.08
ATOM    327  CD1 LEU    22      67.977  51.046  46.883  1.00  2.08
ATOM    328 1HD1 LEU    22      68.919  50.711  46.446  1.00  2.08
ATOM    329 2HD1 LEU    22      67.499  50.194  47.364  1.00  2.08
ATOM    330 3HD1 LEU    22      67.332  51.407  46.083  1.00  2.08
ATOM    331  CD2 LEU    22      68.934  53.312  47.209  1.00  2.08
ATOM    332 1HD2 LEU    22      69.852  52.953  46.742  1.00  2.08
ATOM    333 2HD2 LEU    22      68.284  53.732  46.445  1.00  2.08
ATOM    334 3HD2 LEU    22      69.196  54.082  47.933  1.00  2.08
ATOM    335  C   LEU    22      65.551  53.863  50.218  1.00  2.08
ATOM    336  O   LEU    22      65.335  53.364  51.328  1.00  2.08
ATOM    337  N   SER    23      64.597  54.481  49.524  1.00  1.83
ATOM    338  H   SER    23      64.822  54.811  48.600  1.00  1.83
ATOM    339  CA  SER    23      63.187  54.338  49.888  1.00  1.83
ATOM    340  HA  SER    23      63.104  54.423  50.973  1.00  1.83
ATOM    341  CB  SER    23      62.401  55.513  49.289  1.00  1.83
ATOM    342  HB1 SER    23      62.960  56.438  49.449  1.00  1.83
ATOM    343  HB2 SER    23      61.451  55.625  49.805  1.00  1.83
ATOM    344  OG  SER    23      62.154  55.351  47.910  1.00  1.83
ATOM    345  HG  SER    23      62.708  55.967  47.413  1.00  1.83
ATOM    346  C   SER    23      62.655  52.946  49.510  1.00  1.83
ATOM    347  O   SER    23      63.299  52.255  48.722  1.00  1.83
ATOM    348  N   PRO    24      61.486  52.496  50.004  1.00  1.59
ATOM    349  CD  PRO    24      60.452  53.202  50.730  1.00  1.59
ATOM    350  HD1 PRO    24      60.158  54.120  50.227  1.00  1.59
ATOM    351  HD2 PRO    24      60.819  53.410  51.727  1.00  1.59
ATOM    352  CG  PRO    24      59.253  52.240  50.757  1.00  1.59
ATOM    353  HG1 PRO    24      58.646  52.402  49.870  1.00  1.59
ATOM    354  HG2 PRO    24      58.611  52.367  51.621  1.00  1.59
ATOM    355  CB  PRO    24      59.906  50.860  50.690  1.00  1.59
ATOM    356  HB1 PRO    24      59.251  50.083  50.324  1.00  1.59
ATOM    357  HB2 PRO    24      60.338  50.546  51.633  1.00  1.59
ATOM    358  CA  PRO    24      61.039  51.139  49.735  1.00  1.59
ATOM    359  HA  PRO    24      61.846  50.431  49.913  1.00  1.59
ATOM    360  C   PRO    24      60.579  50.982  48.279  1.00  1.59
ATOM    361  O   PRO    24      60.759  49.939  47.654  1.00  1.59
ATOM    362  N   GLU    25      60.083  52.090  47.729  1.00  1.69
ATOM    363  H   GLU    25      60.000  52.880  48.341  1.00  1.69
ATOM    364  CA  GLU    25      59.945  52.355  46.310  1.00  1.69
ATOM    365  HA  GLU    25      59.148  51.753  45.878  1.00  1.69
ATOM    366  CB  GLU    25      59.726  53.866  46.094  1.00  1.69
ATOM    367  HB1 GLU    25      60.441  54.300  45.394  1.00  1.69
ATOM    368  HB2 GLU    25      59.828  54.402  47.038  1.00  1.69
ATOM    369  CG  GLU    25      58.368  54.158  45.544  1.00  1.69
ATOM    370  HG1 GLU    25      58.317  55.227  45.350  1.00  1.69
ATOM    371  HG2 GLU    25      57.685  53.885  46.346  1.00  1.69
ATOM    372  CD  GLU    25      58.008  53.426  44.252  1.00  1.69
ATOM    373  OE1 GLU    25      58.859  53.318  43.352  1.00  1.69
ATOM    374  OE2 GLU    25      56.831  53.008  44.165  1.00  1.69
ATOM    375  C   GLU    25      61.223  52.044  45.561  1.00  1.69
ATOM    376  O   GLU    25      61.260  51.244  44.640  1.00  1.69
ATOM    377  N   GLU    26      62.296  52.703  45.974  1.00  1.93
ATOM    378  H   GLU    26      62.212  53.326  46.764  1.00  1.93
ATOM    379  CA  GLU    26      63.528  52.707  45.231  1.00  1.93
ATOM    380  HA  GLU    26      63.280  52.857  44.180  1.00  1.93
ATOM    381  CB  GLU    26      64.342  53.915  45.683  1.00  1.93
ATOM    382  HB1 GLU    26      64.597  53.830  46.736  1.00  1.93
ATOM    383  HB2 GLU    26      63.713  54.799  45.557  1.00  1.93
ATOM    384  CG  GLU    26      65.601  54.104  44.844  1.00  1.93
ATOM    385  HG1 GLU    26      65.376  53.858  43.803  1.00  1.93
ATOM    386  HG2 GLU    26      66.381  53.429  45.195  1.00  1.93
ATOM    387  CD  GLU    26      66.073  55.551  44.924  1.00  1.93
ATOM    388  OE1 GLU    26      66.334  56.113  43.836  1.00  1.93
ATOM    389  OE2 GLU    26      66.150  56.111  46.048  1.00  1.93
ATOM    390  C   GLU    26      64.257  51.351  45.325  1.00  1.93
ATOM    391  O   GLU    26      65.001  50.970  44.420  1.00  1.93
ATOM    392  N   ALA    27      63.952  50.581  46.370  1.00  1.84
ATOM    393  H   ALA    27      63.375  50.996  47.091  1.00  1.84
ATOM    394  CA  ALA    27      64.320  49.186  46.529  1.00  1.84
ATOM    395  HA  ALA    27      65.368  49.076  46.246  1.00  1.84
ATOM    396  CB  ALA    27      64.191  48.865  48.009  1.00  1.84
ATOM    397  HB1 ALA    27      64.599  47.876  48.213  1.00  1.84
ATOM    398  HB2 ALA    27      64.746  49.605  48.581  1.00  1.84
ATOM    399  HB3 ALA    27      63.144  48.901  48.312  1.00  1.84
ATOM    400  C   ALA    27      63.497  48.210  45.654  1.00  1.84
ATOM    401  O   ALA    27      64.046  47.217  45.156  1.00  1.84
ATOM    402  N   HIS    28      62.208  48.502  45.417  1.00  1.98
ATOM    403  H   HIS    28      61.800  49.308  45.880  1.00  1.98
ATOM    404  CA  HIS    28      61.399  47.812  44.394  1.00  1.98
ATOM    405  HA  HIS    28      61.491  46.734  44.559  1.00  1.98
ATOM    406  CB  HIS    28      59.901  48.165  44.540  1.00  1.98
ATOM    407  HB1 HIS    28      59.791  48.905  45.332  1.00  1.98
ATOM    408  HB2 HIS    28      59.391  47.262  44.875  1.00  1.98
ATOM    409  CG  HIS    28      59.159  48.686  43.316  1.00  1.98
ATOM    410  ND1 HIS    28      58.609  47.921  42.282  1.00  1.98
ATOM    411  CE1 HIS    28      58.070  48.792  41.413  1.00  1.98
ATOM    412  HE1 HIS    28      57.586  48.510  40.487  1.00  1.98
ATOM    413  NE2 HIS    28      58.172  50.047  41.883  1.00  1.98
ATOM    414  HE2 HIS    28      57.791  50.896  41.473  1.00  1.98
ATOM    415  CD2 HIS    28      58.858  49.994  43.071  1.00  1.98
ATOM    416  HD2 HIS    28      59.118  50.843  43.686  1.00  1.98
ATOM    417  C   HIS    28      61.934  48.055  42.984  1.00  1.98
ATOM    418  O   HIS    28      62.163  47.117  42.232  1.00  1.98
ATOM    419  N   ARG    29      62.241  49.315  42.678  1.00  2.41
ATOM    420  H   ARG    29      62.000  50.003  43.388  1.00  2.41
ATOM    421  CA  ARG    29      62.800  49.808  41.415  1.00  2.41
ATOM    422  HA  ARG    29      62.128  49.529  40.602  1.00  2.41
ATOM    423  CB  ARG    29      62.850  51.344  41.554  1.00  2.41
ATOM    424  HB1 ARG    29      63.569  51.606  42.328  1.00  2.41
ATOM    425  HB2 ARG    29      61.864  51.683  41.881  1.00  2.41
ATOM    426  CG  ARG    29      63.213  52.115  40.279  1.00  2.41
ATOM    427  HG1 ARG    29      62.526  51.809  39.490  1.00  2.41
ATOM    428  HG2 ARG    29      64.231  51.879  39.966  1.00  2.41
ATOM    429  CD  ARG    29      63.061  53.635  40.495  1.00  2.41
ATOM    430  HD1 ARG    29      62.187  53.818  41.124  1.00  2.41
ATOM    431  HD2 ARG    29      62.840  54.092  39.531  1.00  2.41
ATOM    432  NE  ARG    29      64.248  54.289  41.107  1.00  2.41
ATOM    433  HE  ARG    29      64.360  54.202  42.106  1.00  2.41
ATOM    434  CZ  ARG    29      65.081  55.121  40.501  1.00  2.41
ATOM    435  NH1 ARG    29      65.936  55.850  41.157  1.00  2.41
ATOM    436 1HH1 ARG    29      65.975  55.829  42.185  1.00  2.41
ATOM    437 2HH1 ARG    29      66.533  56.505  40.695  1.00  2.41
ATOM    438  NH2 ARG    29      65.099  55.256  39.205  1.00  2.41
ATOM    439 1HH2 ARG    29      64.501  54.659  38.663  1.00  2.41
ATOM    440 2HH2 ARG    29      65.737  55.895  38.769  1.00  2.41
ATOM    441  C   ARG    29      64.177  49.222  41.102  1.00  2.41
ATOM    442  O   ARG    29      64.471  48.954  39.940  1.00  2.41
ATOM    443  N   ALA    30      65.010  49.024  42.124  1.00  2.56
ATOM    444  H   ALA    30      64.746  49.401  43.026  1.00  2.56
ATOM    445  CA  ALA    30      66.293  48.327  42.021  1.00  2.56
ATOM    446  HA  ALA    30      66.742  48.548  41.052  1.00  2.56
ATOM    447  CB  ALA    30      67.213  48.883  43.119  1.00  2.56
ATOM    448  HB1 ALA    30      68.202  48.427  43.039  1.00  2.56
ATOM    449  HB2 ALA    30      67.313  49.963  43.011  1.00  2.56
ATOM    450  HB3 ALA    30      66.801  48.659  44.103  1.00  2.56
ATOM    451  C   ALA    30      66.190  46.792  42.131  1.00  2.56
ATOM    452  O   ALA    30      67.211  46.118  42.010  1.00  2.56
ATOM    453  N   GLY    31      65.005  46.221  42.393  1.00  2.66
ATOM    454  H   GLY    31      64.183  46.801  42.505  1.00  2.66
ATOM    455  CA  GLY    31      64.817  44.765  42.488  1.00  2.66
ATOM    456  HA1 GLY    31      65.302  44.282  41.641  1.00  2.66
ATOM    457  HA2 GLY    31      63.749  44.550  42.451  1.00  2.66
ATOM    458  C   GLY    31      65.373  44.141  43.776  1.00  2.66
ATOM    459  O   GLY    31      65.275  42.932  43.977  1.00  2.66
ATOM    460  N   LEU    32      65.925  44.985  44.646  1.00  2.42
ATOM    461  H   LEU    32      65.893  45.954  44.378  1.00  2.42
ATOM    462  CA  LEU    32      66.427  44.702  45.979  1.00  2.42
ATOM    463  HA  LEU    32      67.220  43.956  45.900  1.00  2.42
ATOM    464  CB  LEU    32      67.026  46.020  46.519  1.00  2.42
ATOM    465  HB1 LEU    32      66.249  46.782  46.484  1.00  2.42
ATOM    466  HB2 LEU    32      67.830  46.338  45.852  1.00  2.42
ATOM    467  CG  LEU    32      67.570  45.974  47.959  1.00  2.42
ATOM    468  HG  LEU    32      66.805  45.612  48.644  1.00  2.42
ATOM    469  CD1 LEU    32      68.810  45.092  48.085  1.00  2.42
ATOM    470 1HD1 LEU    32      69.184  45.127  49.107  1.00  2.42
ATOM    471 2HD1 LEU    32      68.547  44.061  47.851  1.00  2.42
ATOM    472 3HD1 LEU    32      69.583  45.428  47.393  1.00  2.42
ATOM    473  CD2 LEU    32      67.932  47.390  48.396  1.00  2.42
ATOM    474 1HD2 LEU    32      68.355  47.368  49.397  1.00  2.42
ATOM    475 2HD2 LEU    32      68.643  47.814  47.690  1.00  2.42
ATOM    476 3HD2 LEU    32      67.036  48.006  48.411  1.00  2.42
ATOM    477  C   LEU    32      65.372  44.156  46.936  1.00  2.42
ATOM    478  O   LEU    32      65.720  43.337  47.787  1.00  2.42
ATOM    479  N   ILE    33      64.108  44.578  46.810  1.00  2.31
ATOM    480  H   ILE    33      63.875  45.234  46.071  1.00  2.31
ATOM    481  CA  ILE    33      63.022  43.854  47.495  1.00  2.31
ATOM    482  HA  ILE    33      63.406  42.871  47.771  1.00  2.31
ATOM    483  CB  ILE    33      62.547  44.511  48.808  1.00  2.31
ATOM    484  HB  ILE    33      61.783  43.855  49.223  1.00  2.31
ATOM    485  CG2 ILE    33      63.702  44.560  49.822  1.00  2.31
ATOM    486 1HG2 ILE    33      63.355  44.892  50.796  1.00  2.31
ATOM    487 2HG2 ILE    33      64.131  43.564  49.934  1.00  2.31
ATOM    488 3HG2 ILE    33      64.473  45.232  49.458  1.00  2.31
ATOM    489  CG1 ILE    33      61.888  45.893  48.611  1.00  2.31
ATOM    490 1HG1 ILE    33      61.172  45.844  47.791  1.00  2.31
ATOM    491 2HG1 ILE    33      62.651  46.616  48.342  1.00  2.31
ATOM    492  CD1 ILE    33      61.126  46.373  49.852  1.00  2.31
ATOM    493  HD1 ILE    33      60.708  47.360  49.659  1.00  2.31
ATOM    494  HD2 ILE    33      60.329  45.671  50.074  1.00  2.31
ATOM    495  HD3 ILE    33      61.770  46.424  50.725  1.00  2.31
ATOM    496  C   ILE    33      61.854  43.579  46.556  1.00  2.31
ATOM    497  O   ILE    33      61.546  44.354  45.653  1.00  2.31
ATOM    498  N   ASP    34      61.201  42.449  46.806  1.00  2.52
ATOM    499  H   ASP    34      61.530  41.882  47.569  1.00  2.52
ATOM    500  CA  ASP    34      59.968  42.019  46.152  1.00  2.52
ATOM    501  HA  ASP    34      60.175  41.858  45.093  1.00  2.52
ATOM    502  CB  ASP    34      59.580  40.658  46.777  1.00  2.52
ATOM    503  HB1 ASP    34      59.981  40.602  47.792  1.00  2.52
ATOM    504  HB2 ASP    34      60.054  39.861  46.202  1.00  2.52
ATOM    505  CG  ASP    34      58.077  40.383  46.865  1.00  2.52
ATOM    506  OD1 ASP    34      57.598  40.154  47.999  1.00  2.52
ATOM    507  OD2 ASP    34      57.375  40.495  45.838  1.00  2.52
ATOM    508  C   ASP    34      58.862  43.078  46.236  1.00  2.52
ATOM    509  O   ASP    34      58.743  43.771  47.244  1.00  2.52
ATOM    510  N   TRP    35      58.024  43.184  45.201  1.00  2.44
ATOM    511  H   TRP    35      58.096  42.492  44.470  1.00  2.44
ATOM    512  CA  TRP    35      56.867  44.082  45.193  1.00  2.44
ATOM    513  HA  TRP    35      57.220  45.112  45.240  1.00  2.44
ATOM    514  CB  TRP    35      56.087  43.891  43.884  1.00  2.44
ATOM    515  HB1 TRP    35      55.756  42.853  43.816  1.00  2.44
ATOM    516  HB2 TRP    35      56.762  44.076  43.047  1.00  2.44
ATOM    517  CG  TRP    35      54.888  44.780  43.732  1.00  2.44
ATOM    518  CD1 TRP    35      54.909  46.015  43.190  1.00  2.44
ATOM    519  HD1 TRP    35      55.803  46.487  42.798  1.00  2.44
ATOM    520  NE1 TRP    35      53.648  46.578  43.248  1.00  2.44
ATOM    521  HE1 TRP    35      53.461  47.531  42.954  1.00  2.44
ATOM    522  CE2 TRP    35      52.740  45.724  43.839  1.00  2.44
ATOM    523  CZ2 TRP    35      51.372  45.833  44.138  1.00  2.44
ATOM    524  HZ2 TRP    35      50.837  46.735  43.886  1.00  2.44
ATOM    525  CH2 TRP    35      50.729  44.762  44.785  1.00  2.44
ATOM    526  HH2 TRP    35      49.686  44.830  45.051  1.00  2.44
ATOM    527  CZ3 TRP    35      51.451  43.600  45.107  1.00  2.44
ATOM    528  HZ3 TRP    35      50.954  42.777  45.602  1.00  2.44
ATOM    529  CE3 TRP    35      52.822  43.499  44.794  1.00  2.44
ATOM    530  HE3 TRP    35      53.369  42.601  45.039  1.00  2.44
ATOM    531  CD2 TRP    35      53.505  44.559  44.157  1.00  2.44
ATOM    532  C   TRP    35      55.942  43.857  46.396  1.00  2.44
ATOM    533  O   TRP    35      55.486  44.812  47.027  1.00  2.44
ATOM    534  N   ASN    36      55.681  42.596  46.754  1.00  2.66
ATOM    535  H   ASN    36      56.159  41.838  46.262  1.00  2.66
ATOM    536  CA  ASN    36      54.880  42.277  47.930  1.00  2.66
ATOM    537  HA  ASN    36      53.959  42.856  47.861  1.00  2.66
ATOM    538  CB  ASN    36      54.485  40.783  47.911  1.00  2.66
ATOM    539  HB1 ASN    36      55.178  40.214  47.293  1.00  2.66
ATOM    540  HB2 ASN    36      53.501  40.678  47.460  1.00  2.66
ATOM    541  CG  ASN    36      54.451  40.154  49.294  1.00  2.66
ATOM    542  OD1 ASN    36      53.513  40.335  50.063  1.00  2.66
ATOM    543  ND2 ASN    36      55.507  39.484  49.680  1.00  2.66
ATOM    544 1HD2 ASN    36      56.329  39.496  49.061  1.00  2.66
ATOM    545 2HD2 ASN    36      55.520  39.053  50.581  1.00  2.66
ATOM    546  C   ASN    36      55.557  42.731  49.233  1.00  2.66
ATOM    547  O   ASN    36      54.886  43.324  50.089  1.00  2.66
ATOM    548  N   MET    37      56.862  42.502  49.378  1.00  2.42
ATOM    549  H   MET    37      57.322  41.924  48.676  1.00  2.42
ATOM    550  CA  MET    37      57.643  42.974  50.516  1.00  2.42
ATOM    551  HA  MET    37      57.214  42.542  51.420  1.00  2.42
ATOM    552  CB  MET    37      59.089  42.473  50.403  1.00  2.42
ATOM    553  HB1 MET    37      59.563  42.887  49.514  1.00  2.42
ATOM    554  HB2 MET    37      59.083  41.385  50.317  1.00  2.42
ATOM    555  CG  MET    37      59.913  42.863  51.634  1.00  2.42
ATOM    556  HG1 MET    37      59.402  42.512  52.531  1.00  2.42
ATOM    557  HG2 MET    37      59.984  43.950  51.686  1.00  2.42
ATOM    558  SD  MET    37      61.587  42.184  51.625  1.00  2.42
ATOM    559  CE  MET    37      62.276  43.066  53.049  1.00  2.42
ATOM    560  HE1 MET    37      63.312  42.762  53.195  1.00  2.42
ATOM    561  HE2 MET    37      62.237  44.140  52.867  1.00  2.42
ATOM    562  HE3 MET    37      61.699  42.828  53.943  1.00  2.42
ATOM    563  C   MET    37      57.566  44.491  50.655  1.00  2.42
ATOM    564  O   MET    37      57.196  44.965  51.726  1.00  2.42
ATOM    565  N   PHE    38      57.799  45.243  49.576  1.00  1.94
ATOM    566  H   PHE    38      58.074  44.766  48.719  1.00  1.94
ATOM    567  CA  PHE    38      57.653  46.698  49.527  1.00  1.94
ATOM    568  HA  PHE    38      58.384  47.155  50.194  1.00  1.94
ATOM    569  CB  PHE    38      57.910  47.209  48.091  1.00  1.94
ATOM    570  HB1 PHE    38      57.419  46.525  47.400  1.00  1.94
ATOM    571  HB2 PHE    38      58.978  47.136  47.888  1.00  1.94
ATOM    572  CG  PHE    38      57.458  48.624  47.711  1.00  1.94
ATOM    573  CD1 PHE    38      57.243  49.649  48.657  1.00  1.94
ATOM    574  HD1 PHE    38      57.384  49.469  49.704  1.00  1.94
ATOM    575  CE1 PHE    38      56.826  50.930  48.262  1.00  1.94
ATOM    576  HE1 PHE    38      56.655  51.693  49.004  1.00  1.94
ATOM    577  CZ  PHE    38      56.659  51.221  46.903  1.00  1.94
ATOM    578  HZ  PHE    38      56.351  52.202  46.580  1.00  1.94
ATOM    579  CE2 PHE    38      56.928  50.232  45.949  1.00  1.94
ATOM    580  HE2 PHE    38      56.859  50.478  44.897  1.00  1.94
ATOM    581  CD2 PHE    38      57.274  48.930  46.351  1.00  1.94
ATOM    582  HD2 PHE    38      57.420  48.165  45.603  1.00  1.94
ATOM    583  C   PHE    38      56.283  47.119  50.027  1.00  1.94
ATOM    584  O   PHE    38      56.183  47.901  50.975  1.00  1.94
ATOM    585  N   VAL    39      55.228  46.546  49.449  1.00  2.08
ATOM    586  H   VAL    39      55.384  45.938  48.647  1.00  2.08
ATOM    587  CA  VAL    39      53.859  46.881  49.831  1.00  2.08
ATOM    588  HA  VAL    39      53.731  47.937  49.637  1.00  2.08
ATOM    589  CB  VAL    39      52.853  46.098  48.953  1.00  2.08
ATOM    590  HB  VAL    39      53.166  45.054  48.913  1.00  2.08
ATOM    591  CG1 VAL    39      51.404  46.121  49.460  1.00  2.08
ATOM    592 1HG1 VAL    39      50.764  45.571  48.769  1.00  2.08
ATOM    593 2HG1 VAL    39      51.331  45.657  50.442  1.00  2.08
ATOM    594 3HG1 VAL    39      51.044  47.147  49.526  1.00  2.08
ATOM    595  CG2 VAL    39      52.832  46.658  47.525  1.00  2.08
ATOM    596 1HG2 VAL    39      52.262  45.992  46.880  1.00  2.08
ATOM    597 2HG2 VAL    39      52.377  47.648  47.510  1.00  2.08
ATOM    598 3HG2 VAL    39      53.841  46.735  47.123  1.00  2.08
ATOM    599  C   VAL    39      53.615  46.695  51.325  1.00  2.08
ATOM    600  O   VAL    39      53.014  47.559  51.961  1.00  2.08
ATOM    601  N   LYS    40      54.156  45.612  51.899  1.00  2.36
ATOM    602  H   LYS    40      54.742  45.023  51.315  1.00  2.36
ATOM    603  CA  LYS    40      54.085  45.327  53.338  1.00  2.36
ATOM    604  HA  LYS    40      53.040  45.387  53.645  1.00  2.36
ATOM    605  CB  LYS    40      54.649  43.914  53.628  1.00  2.36
ATOM    606  HB1 LYS    40      55.609  44.012  54.139  1.00  2.36
ATOM    607  HB2 LYS    40      54.856  43.370  52.707  1.00  2.36
ATOM    608  CG  LYS    40      53.724  43.070  54.523  1.00  2.36
ATOM    609  HG1 LYS    40      53.135  43.729  55.163  1.00  2.36
ATOM    610  HG2 LYS    40      54.352  42.466  55.179  1.00  2.36
ATOM    611  CD  LYS    40      52.784  42.106  53.776  1.00  2.36
ATOM    612  HD1 LYS    40      52.104  41.682  54.518  1.00  2.36
ATOM    613  HD2 LYS    40      53.368  41.278  53.367  1.00  2.36
ATOM    614  CE  LYS    40      51.935  42.742  52.664  1.00  2.36
ATOM    615  HE1 LYS    40      51.769  43.798  52.900  1.00  2.36
ATOM    616  HE2 LYS    40      50.961  42.245  52.656  1.00  2.36
ATOM    617  NZ  LYS    40      52.563  42.593  51.327  1.00  2.36
ATOM    618  HZ1 LYS    40      52.003  43.000  50.594  1.00  2.36
ATOM    619  HZ2 LYS    40      53.482  43.027  51.286  1.00  2.36
ATOM    620  HZ3 LYS    40      52.728  41.614  51.087  1.00  2.36
ATOM    621  C   LYS    40      54.818  46.364  54.194  1.00  2.36
ATOM    622  O   LYS    40      54.257  46.823  55.186  1.00  2.36
ATOM    623  N   LEU    41      56.041  46.740  53.808  1.00  2.05
ATOM    624  H   LEU    41      56.441  46.306  52.980  1.00  2.05
ATOM    625  CA  LEU    41      56.806  47.760  54.526  1.00  2.05
ATOM    626  HA  LEU    41      56.908  47.450  55.568  1.00  2.05
ATOM    627  CB  LEU    41      58.221  47.936  53.930  1.00  2.05
ATOM    628  HB1 LEU    41      58.703  48.735  54.492  1.00  2.05
ATOM    629  HB2 LEU    41      58.134  48.279  52.898  1.00  2.05
ATOM    630  CG  LEU    41      59.161  46.714  53.954  1.00  2.05
ATOM    631  HG  LEU    41      58.868  46.029  53.166  1.00  2.05
ATOM    632  CD1 LEU    41      60.593  47.164  53.661  1.00  2.05
ATOM    633 1HD1 LEU    41      61.242  46.294  53.564  1.00  2.05
ATOM    634 2HD1 LEU    41      60.623  47.729  52.730  1.00  2.05
ATOM    635 3HD1 LEU    41      60.972  47.796  54.465  1.00  2.05
ATOM    636  CD2 LEU    41      59.159  45.939  55.275  1.00  2.05
ATOM    637 1HD2 LEU    41      59.892  45.134  55.228  1.00  2.05
ATOM    638 2HD2 LEU    41      59.404  46.596  56.107  1.00  2.05
ATOM    639 3HD2 LEU    41      58.177  45.499  55.444  1.00  2.05
ATOM    640  C   LEU    41      56.047  49.091  54.556  1.00  2.05
ATOM    641  O   LEU    41      55.906  49.745  55.585  1.00  2.05
ATOM    642  N   ARG    42      55.513  49.478  53.403  1.00  1.88
ATOM    643  H   ARG    42      55.632  48.844  52.617  1.00  1.88
ATOM    644  CA  ARG    42      54.824  50.747  53.172  1.00  1.88
ATOM    645  HA  ARG    42      55.361  51.564  53.656  1.00  1.88
ATOM    646  CB  ARG    42      54.888  50.946  51.651  1.00  1.88
ATOM    647  HB1 ARG    42      54.486  50.056  51.163  1.00  1.88
ATOM    648  HB2 ARG    42      55.939  51.020  51.367  1.00  1.88
ATOM    649  CG  ARG    42      54.164  52.146  51.046  1.00  1.88
ATOM    650  HG1 ARG    42      53.100  51.955  51.107  1.00  1.88
ATOM    651  HG2 ARG    42      54.472  52.210  50.008  1.00  1.88
ATOM    652  CD  ARG    42      54.372  53.517  51.651  1.00  1.88
ATOM    653  HD1 ARG    42      53.845  53.542  52.602  1.00  1.88
ATOM    654  HD2 ARG    42      53.896  54.258  51.012  1.00  1.88
ATOM    655  NE  ARG    42      55.775  53.871  51.884  1.00  1.88
ATOM    656  HE  ARG    42      55.969  54.038  52.877  1.00  1.88
ATOM    657  CZ  ARG    42      56.656  54.361  51.050  1.00  1.88
ATOM    658  NH1 ARG    42      57.718  54.953  51.500  1.00  1.88
ATOM    659 1HH1 ARG    42      57.759  55.087  52.523  1.00  1.88
ATOM    660 2HH1 ARG    42      58.368  55.415  50.902  1.00  1.88
ATOM    661  NH2 ARG    42      56.459  54.302  49.768  1.00  1.88
ATOM    662 1HH2 ARG    42      55.602  53.896  49.450  1.00  1.88
ATOM    663 2HH2 ARG    42      57.019  54.866  49.132  1.00  1.88
ATOM    664  C   ARG    42      53.413  50.787  53.783  1.00  1.88
ATOM    665  O   ARG    42      52.866  51.861  54.006  1.00  1.88
ATOM    666  N   SER    43      52.871  49.628  54.158  1.00  2.36
ATOM    667  H   SER    43      53.310  48.778  53.834  1.00  2.36
ATOM    668  CA  SER    43      51.692  49.466  55.024  1.00  2.36
ATOM    669  HA  SER    43      51.161  50.413  55.111  1.00  2.36
ATOM    670  CB  SER    43      50.755  48.434  54.375  1.00  2.36
ATOM    671  HB1 SER    43      50.591  48.695  53.329  1.00  2.36
ATOM    672  HB2 SER    43      49.798  48.453  54.894  1.00  2.36
ATOM    673  OG  SER    43      51.281  47.119  54.465  1.00  2.36
ATOM    674  HG  SER    43      51.544  46.987  55.390  1.00  2.36
ATOM    675  C   SER    43      52.028  48.997  56.460  1.00  2.36
ATOM    676  O   SER    43      51.167  48.426  57.129  1.00  2.36
ATOM    677  N   GLN    44      53.280  49.164  56.889  1.00  2.61
ATOM    678  H   GLN    44      53.971  49.444  56.213  1.00  2.61
ATOM    679  CA  GLN    44      53.666  49.273  58.301  1.00  2.61
ATOM    680  HA  GLN    44      52.821  49.021  58.944  1.00  2.61
ATOM    681  CB  GLN    44      54.814  48.275  58.564  1.00  2.61
ATOM    682  HB1 GLN    44      55.599  48.449  57.828  1.00  2.61
ATOM    683  HB2 GLN    44      54.431  47.265  58.408  1.00  2.61
ATOM    684  CG  GLN    44      55.455  48.348  59.965  1.00  2.61
ATOM    685  HG1 GLN    44      54.682  48.187  60.717  1.00  2.61
ATOM    686  HG2 GLN    44      55.896  49.331  60.130  1.00  2.61
ATOM    687  CD  GLN    44      56.564  47.310  60.152  1.00  2.61
ATOM    688  OE1 GLN    44      57.304  46.971  59.235  1.00  2.61
ATOM    689  NE2 GLN    44      56.727  46.747  61.333  1.00  2.61
ATOM    690 1HE2 GLN    44      56.178  47.050  62.139  1.00  2.61
ATOM    691 2HE2 GLN    44      57.283  45.914  61.375  1.00  2.61
ATOM    692  C   GLN    44      54.097  50.710  58.661  1.00  2.61
ATOM    693  O   GLN    44      53.977  51.156  59.800  1.00  2.61
ATOM    694  N   GLU    45      54.616  51.440  57.678  1.00  2.44
ATOM    695  H   GLU    45      54.824  50.975  56.808  1.00  2.44
ATOM    696  CA  GLU    45      54.952  52.852  57.775  1.00  2.44
ATOM    697  HA  GLU    45      55.262  53.056  58.795  1.00  2.44
ATOM    698  CB  GLU    45      56.154  53.091  56.860  1.00  2.44
ATOM    699  HB1 GLU    45      56.017  52.490  55.960  1.00  2.44
ATOM    700  HB2 GLU    45      57.039  52.686  57.338  1.00  2.44
ATOM    701  CG  GLU    45      56.415  54.552  56.470  1.00  2.44
ATOM    702  HG1 GLU    45      57.405  54.873  56.792  1.00  2.44
ATOM    703  HG2 GLU    45      55.729  55.246  56.953  1.00  2.44
ATOM    704  CD  GLU    45      56.257  54.644  54.964  1.00  2.44
ATOM    705  OE1 GLU    45      57.177  55.065  54.231  1.00  2.44
ATOM    706  OE2 GLU    45      55.170  54.285  54.484  1.00  2.44
ATOM    707  C   GLU    45      53.745  53.787  57.525  1.00  2.44
ATOM    708  O   GLU    45      53.545  54.716  58.308  1.00  2.44
ATOM    709  N   CYS    46      52.872  53.532  56.542  1.00  2.61
ATOM    710  H   CYS    46      53.123  52.876  55.814  1.00  2.61
ATOM    711  CA  CYS    46      51.437  53.782  56.760  1.00  2.61
ATOM    712  HA  CYS    46      51.292  54.772  57.198  1.00  2.61
ATOM    713  CB  CYS    46      50.711  53.717  55.403  1.00  2.61
ATOM    714  HB1 CYS    46      50.814  52.709  55.006  1.00  2.61
ATOM    715  HB2 CYS    46      51.179  54.407  54.703  1.00  2.61
ATOM    716  SG  CYS    46      48.937  54.090  55.547  1.00  2.61
ATOM    717  HG  CYS    46      48.976  55.439  55.527  1.00  2.61
ATOM    718  C   CYS    46      50.898  52.728  57.717  1.00  2.61
ATOM    719  O   CYS    46      51.357  51.591  57.651  1.00  2.61
ATOM    720  N   ASP    47      49.957  53.079  58.595  1.00  3.37
ATOM    721  H   ASP    47      49.566  54.003  58.519  1.00  3.37
ATOM    722  CA  ASP    47      49.654  52.294  59.809  1.00  3.37
ATOM    723  HA  ASP    47      48.769  52.737  60.267  1.00  3.37
ATOM    724  CB  ASP    47      49.321  50.819  59.452  1.00  3.37
ATOM    725  HB1 ASP    47      50.172  50.173  59.676  1.00  3.37
ATOM    726  HB2 ASP    47      49.133  50.739  58.380  1.00  3.37
ATOM    727  CG  ASP    47      48.062  50.251  60.097  1.00  3.37
ATOM    728  OD1 ASP    47      47.016  50.919  59.943  1.00  3.37
ATOM    729  OD2 ASP    47      47.974  49.015  60.291  1.00  3.37
ATOM    730  C   ASP    47      50.777  52.400  60.862  1.00  3.37
ATOM    731  O   ASP    47      50.805  51.609  61.804  1.00  3.37
ATOM    732  N   TRP    48      51.694  53.380  60.719  1.00  4.76
ATOM    733  H   TRP    48      51.680  53.950  59.888  1.00  4.76
ATOM    734  CA  TRP    48      52.627  53.739  61.790  1.00  4.76
ATOM    735  HA  TRP    48      53.325  52.910  61.913  1.00  4.76
ATOM    736  CB  TRP    48      53.426  55.019  61.496  1.00  4.76
ATOM    737  HB1 TRP    48      52.739  55.780  61.122  1.00  4.76
ATOM    738  HB2 TRP    48      54.146  54.807  60.710  1.00  4.76
ATOM    739  CG  TRP    48      54.174  55.608  62.671  1.00  4.76
ATOM    740  CD1 TRP    48      55.433  55.295  63.059  1.00  4.76
ATOM    741  HD1 TRP    48      56.061  54.565  62.578  1.00  4.76
ATOM    742  NE1 TRP    48      55.789  56.041  64.166  1.00  4.76
ATOM    743  HE1 TRP    48      56.663  55.943  64.681  1.00  4.76
ATOM    744  CE2 TRP    48      54.752  56.825  64.601  1.00  4.76
ATOM    745  CZ2 TRP    48      54.607  57.686  65.695  1.00  4.76
ATOM    746  HZ2 TRP    48      55.424  57.826  66.388  1.00  4.76
ATOM    747  CH2 TRP    48      53.362  58.287  65.932  1.00  4.76
ATOM    748  HH2 TRP    48      53.213  58.906  66.807  1.00  4.76
ATOM    749  CZ3 TRP    48      52.291  58.018  65.066  1.00  4.76
ATOM    750  HZ3 TRP    48      51.323  58.427  65.285  1.00  4.76
ATOM    751  CE3 TRP    48      52.459  57.166  63.959  1.00  4.76
ATOM    752  HE3 TRP    48      51.619  56.919  63.334  1.00  4.76
ATOM    753  CD2 TRP    48      53.696  56.553  63.684  1.00  4.76
ATOM    754  C   TRP    48      51.858  53.914  63.104  1.00  4.76
ATOM    755  O   TRP    48      50.870  54.649  63.137  1.00  4.76
ATOM    756  N   GLU    49      52.303  53.231  64.159  1.00  5.65
ATOM    757  H   GLU    49      53.184  52.757  64.056  1.00  5.65
ATOM    758  CA  GLU    49      51.388  52.600  65.118  1.00  5.65
ATOM    759  HA  GLU    49      50.963  51.724  64.624  1.00  5.65
ATOM    760  CB  GLU    49      52.165  52.096  66.329  1.00  5.65
ATOM    761  HB1 GLU    49      52.675  52.944  66.788  1.00  5.65
ATOM    762  HB2 GLU    49      52.915  51.409  65.936  1.00  5.65
ATOM    763  CG  GLU    49      51.337  51.326  67.385  1.00  5.65
ATOM    764  HG1 GLU    49      51.953  50.492  67.730  1.00  5.65
ATOM    765  HG2 GLU    49      50.462  50.883  66.904  1.00  5.65
ATOM    766  CD  GLU    49      50.897  52.120  68.635  1.00  5.65
ATOM    767  OE1 GLU    49      50.392  51.472  69.583  1.00  5.65
ATOM    768  OE2 GLU    49      51.111  53.352  68.734  1.00  5.65
ATOM    769  C   GLU    49      50.177  53.424  65.579  1.00  5.65
ATOM    770  O   GLU    49      49.033  52.989  65.451  1.00  5.65
ATOM    771  N   GLU    50      50.416  54.616  66.120  1.00  5.44
ATOM    772  H   GLU    50      51.380  54.849  66.305  1.00  5.44
ATOM    773  CA  GLU    50      49.364  55.378  66.793  1.00  5.44
ATOM    774  HA  GLU    50      48.777  54.698  67.412  1.00  5.44
ATOM    775  CB  GLU    50      50.043  56.443  67.707  1.00  5.44
ATOM    776  HB1 GLU    50      50.328  57.280  67.072  1.00  5.44
ATOM    777  HB2 GLU    50      50.961  56.020  68.101  1.00  5.44
ATOM    778  CG  GLU    50      49.248  56.991  68.925  1.00  5.44
ATOM    779  HG1 GLU    50      49.270  56.246  69.722  1.00  5.44
ATOM    780  HG2 GLU    50      48.206  57.121  68.628  1.00  5.44
ATOM    781  CD  GLU    50      49.767  58.351  69.473  1.00  5.44
ATOM    782  OE1 GLU    50      50.843  58.828  69.040  1.00  5.44
ATOM    783  OE2 GLU    50      49.005  59.101  70.136  1.00  5.44
ATOM    784  C   GLU    50      48.428  56.099  65.827  1.00  5.44
ATOM    785  O   GLU    50      47.331  56.521  66.197  1.00  5.44
ATOM    786  N   ILE    51      48.942  56.384  64.630  1.00  5.99
ATOM    787  H   ILE    51      49.729  55.794  64.365  1.00  5.99
ATOM    788  CA  ILE    51      48.708  57.573  63.788  1.00  5.99
ATOM    789  HA  ILE    51      49.544  57.554  63.092  1.00  5.99
ATOM    790  CB  ILE    51      47.483  57.412  62.864  1.00  5.99
ATOM    791  HB  ILE    51      47.546  58.206  62.138  1.00  5.99
ATOM    792  CG2 ILE    51      47.638  56.123  62.052  1.00  5.99
ATOM    793 1HG2 ILE    51      46.875  56.090  61.287  1.00  5.99
ATOM    794 2HG2 ILE    51      48.615  56.083  61.569  1.00  5.99
ATOM    795 3HG2 ILE    51      47.541  55.248  62.697  1.00  5.99
ATOM    796  CG1 ILE    51      46.107  57.506  63.563  1.00  5.99
ATOM    797 1HG1 ILE    51      46.145  58.244  64.362  1.00  5.99
ATOM    798 2HG1 ILE    51      45.864  56.541  64.007  1.00  5.99
ATOM    799  CD1 ILE    51      44.961  57.923  62.627  1.00  5.99
ATOM    800  HD1 ILE    51      45.087  58.959  62.322  1.00  5.99
ATOM    801  HD2 ILE    51      44.936  57.300  61.737  1.00  5.99
ATOM    802  HD3 ILE    51      44.013  57.830  63.156  1.00  5.99
ATOM    803  C   ILE    51      48.865  58.937  64.453  1.00  5.99
ATOM    804  O   ILE    51      49.514  59.819  63.873  1.00  5.99
ATOM    805  N   SER    52      48.360  59.003  65.688  1.00  7.35
ATOM    806  H   SER    52      47.833  58.171  65.931  1.00  7.35
ATOM    807  CA  SER    52      48.523  59.904  66.827  1.00  7.35
ATOM    808  HA  SER    52      48.547  59.284  67.703  1.00  7.35
ATOM    809  CB  SER    52      49.819  60.730  66.735  1.00  7.35
ATOM    810  HB1 SER    52      49.651  61.621  66.130  1.00  7.35
ATOM    811  HB2 SER    52      50.601  60.138  66.267  1.00  7.35
ATOM    812  OG  SER    52      50.287  61.089  68.017  1.00  7.35
ATOM    813  HG  SER    52      50.599  60.235  68.441  1.00  7.35
ATOM    814  C   SER    52      47.298  60.776  66.978  1.00  7.35
ATOM    815  O   SER    52      46.927  61.130  68.093  1.00  7.35
ATOM    816  N   VAL    53      46.623  61.051  65.860  1.00  8.63
ATOM    817  H   VAL    53      46.975  60.643  65.012  1.00  8.63
ATOM    818  CA  VAL    53      45.338  61.741  65.811  1.00  8.63
ATOM    819  HA  VAL    53      45.220  62.030  64.785  1.00  8.63
ATOM    820  CB  VAL    53      44.144  60.794  66.070  1.00  8.63
ATOM    821  HB  VAL    53      44.211  59.976  65.354  1.00  8.63
ATOM    822  CG1 VAL    53      44.071  60.119  67.456  1.00  8.63
ATOM    823 1HG1 VAL    53      44.937  59.473  67.591  1.00  8.63
ATOM    824 2HG1 VAL    53      44.041  60.880  68.234  1.00  8.63
ATOM    825 3HG1 VAL    53      43.173  59.507  67.517  1.00  8.63
ATOM    826  CG2 VAL    53      42.789  61.468  65.804  1.00  8.63
ATOM    827 1HG2 VAL    53      42.561  62.191  66.589  1.00  8.63
ATOM    828 2HG2 VAL    53      42.798  61.977  64.841  1.00  8.63
ATOM    829 3HG2 VAL    53      41.994  60.722  65.780  1.00  8.63
ATOM    830  C   VAL    53      45.304  63.091  66.537  1.00  8.63
ATOM    831  O   VAL    53      44.663  63.280  67.565  1.00  8.63
ATOM    832  N   LYS    54      46.037  64.052  65.964  1.00  9.96
ATOM    833  H   LYS    54      46.494  63.839  65.094  1.00  9.96
ATOM    834  CA  LYS    54      46.131  65.423  66.462  1.00  9.96
ATOM    835  HA  LYS    54      45.532  65.516  67.371  1.00  9.96
ATOM    836  CB  LYS    54      47.594  65.765  66.852  1.00  9.96
ATOM    837  HB1 LYS    54      47.712  66.848  66.786  1.00  9.96
ATOM    838  HB2 LYS    54      48.275  65.332  66.116  1.00  9.96
ATOM    839  CG  LYS    54      48.051  65.361  68.279  1.00  9.96
ATOM    840  HG1 LYS    54      47.412  65.862  69.007  1.00  9.96
ATOM    841  HG2 LYS    54      49.068  65.728  68.422  1.00  9.96
ATOM    842  CD  LYS    54      48.038  63.852  68.562  1.00  9.96
ATOM    843  HD1 LYS    54      48.591  63.343  67.771  1.00  9.96
ATOM    844  HD2 LYS    54      47.001  63.536  68.539  1.00  9.96
ATOM    845  CE  LYS    54      48.604  63.422  69.931  1.00  9.96
ATOM    846  HE1 LYS    54      47.991  63.879  70.711  1.00  9.96
ATOM    847  HE2 LYS    54      49.628  63.794  70.031  1.00  9.96
ATOM    848  NZ  LYS    54      48.593  61.940  70.084  1.00  9.96
ATOM    849  HZ1 LYS    54      48.789  61.595  71.012  1.00  9.96
ATOM    850  HZ2 LYS    54      47.725  61.519  69.759  1.00  9.96
ATOM    851  HZ3 LYS    54      49.277  61.496  69.475  1.00  9.96
ATOM    852  C   LYS    54      45.541  66.414  65.457  1.00  9.96
ATOM    853  O   LYS    54      46.008  66.514  64.325  1.00  9.96
ATOM    854  N   GLY    55      44.515  67.147  65.892  1.00  9.73
ATOM    855  H   GLY    55      44.165  66.958  66.817  1.00  9.73
ATOM    856  CA  GLY    55      43.732  68.043  65.033  1.00  9.73
ATOM    857  HA1 GLY    55      44.389  68.836  64.674  1.00  9.73
ATOM    858  HA2 GLY    55      42.930  68.499  65.613  1.00  9.73
ATOM    859  C   GLY    55      43.110  67.334  63.820  1.00  9.73
ATOM    860  O   GLY    55      43.069  66.106  63.778  1.00  9.73
ATOM    861  N   PRO    56      42.685  68.101  62.803  1.00  8.20
ATOM    862  CD  PRO    56      42.374  69.526  62.863  1.00  8.20
ATOM    863  HD1 PRO    56      43.223  70.106  63.227  1.00  8.20
ATOM    864  HD2 PRO    56      41.508  69.679  63.508  1.00  8.20
ATOM    865  CG  PRO    56      42.034  69.950  61.432  1.00  8.20
ATOM    866  HG1 PRO    56      42.910  70.403  60.965  1.00  8.20
ATOM    867  HG2 PRO    56      41.190  70.640  61.405  1.00  8.20
ATOM    868  CB  PRO    56      41.705  68.630  60.734  1.00  8.20
ATOM    869  HB1 PRO    56      41.841  68.690  59.654  1.00  8.20
ATOM    870  HB2 PRO    56      40.676  68.343  60.962  1.00  8.20
ATOM    871  CA  PRO    56      42.668  67.648  61.411  1.00  8.20
ATOM    872  HA  PRO    56      42.290  66.627  61.337  1.00  8.20
ATOM    873  C   PRO    56      44.083  67.694  60.800  1.00  8.20
ATOM    874  O   PRO    56      44.246  67.937  59.606  1.00  8.20
ATOM    875  N   ASN    57      45.141  67.617  61.620  1.00  7.04
ATOM    876  H   ASN    57      45.031  67.229  62.547  1.00  7.04
ATOM    877  CA  ASN    57      46.479  68.063  61.231  1.00  7.04
ATOM    878  HA  ASN    57      46.358  68.903  60.545  1.00  7.04
ATOM    879  CB  ASN    57      47.220  68.580  62.485  1.00  7.04
ATOM    880  HB1 ASN    57      47.795  67.771  62.932  1.00  7.04
ATOM    881  HB2 ASN    57      46.495  68.928  63.218  1.00  7.04
ATOM    882  CG  ASN    57      48.149  69.743  62.200  1.00  7.04
ATOM    883  OD1 ASN    57      48.010  70.817  62.754  1.00  7.04
ATOM    884  ND2 ASN    57      49.119  69.585  61.334  1.00  7.04
ATOM    885 1HD2 ASN    57      49.209  68.689  60.870  1.00  7.04
ATOM    886 2HD2 ASN    57      49.707  70.374  61.154  1.00  7.04
ATOM    887  C   ASN    57      47.261  66.989  60.460  1.00  7.04
ATOM    888  O   ASN    57      48.493  66.995  60.444  1.00  7.04
ATOM    889  N   GLY    58      46.552  66.010  59.892  1.00  5.65
ATOM    890  H   GLY    58      45.539  66.088  59.849  1.00  5.65
ATOM    891  CA  GLY    58      47.135  64.722  59.582  1.00  5.65
ATOM    892  HA1 GLY    58      48.083  64.861  59.060  1.00  5.65
ATOM    893  HA2 GLY    58      46.469  64.184  58.913  1.00  5.65
ATOM    894  C   GLY    58      47.381  63.892  60.826  1.00  5.65
ATOM    895  O   GLY    58      48.503  63.480  61.133  1.00  5.65
ATOM    896  N   GLU    59      46.301  63.683  61.564  1.00  4.82
ATOM    897  H   GLU    59      45.482  64.199  61.241  1.00  4.82
ATOM    898  CA  GLU    59      46.013  62.444  62.279  1.00  4.82
ATOM    899  HA  GLU    59      46.454  62.554  63.270  1.00  4.82
ATOM    900  CB  GLU    59      44.468  62.311  62.429  1.00  4.82
ATOM    901  HB1 GLU    59      44.122  63.178  62.998  1.00  4.82
ATOM    902  HB2 GLU    59      44.268  61.419  63.025  1.00  4.82
ATOM    903  CG  GLU    59      43.604  62.184  61.162  1.00  4.82
ATOM    904  HG1 GLU    59      42.552  62.301  61.441  1.00  4.82
ATOM    905  HG2 GLU    59      43.722  61.176  60.754  1.00  4.82
ATOM    906  CD  GLU    59      43.965  63.219  60.091  1.00  4.82
ATOM    907  OE1 GLU    59      44.590  62.794  59.098  1.00  4.82
ATOM    908  OE2 GLU    59      43.844  64.433  60.374  1.00  4.82
ATOM    909  C   GLU    59      46.604  61.198  61.686  1.00  4.82
ATOM    910  O   GLU    59      47.228  60.484  62.456  1.00  4.82
ATOM    911  N   SER    60      46.496  60.961  60.376  1.00  4.03
ATOM    912  H   SER    60      45.889  61.547  59.799  1.00  4.03
ATOM    913  CA  SER    60      47.326  59.969  59.703  1.00  4.03
ATOM    914  HA  SER    60      47.203  59.014  60.208  1.00  4.03
ATOM    915  CB  SER    60      46.870  59.733  58.251  1.00  4.03
ATOM    916  HB1 SER    60      47.669  59.233  57.707  1.00  4.03
ATOM    917  HB2 SER    60      46.644  60.683  57.765  1.00  4.03
ATOM    918  OG  SER    60      45.744  58.876  58.219  1.00  4.03
ATOM    919  HG  SER    60      45.707  58.474  57.320  1.00  4.03
ATOM    920  C   SER    60      48.802  60.370  59.797  1.00  4.03
ATOM    921  O   SER    60      49.267  61.281  59.099  1.00  4.03
ATOM    922  N   SER    61      49.588  59.746  60.690  1.00  3.18
ATOM    923  H   SER    61      49.178  59.121  61.369  1.00  3.18
ATOM    924  CA  SER    61      51.040  59.734  60.451  1.00  3.18
ATOM    925  HA  SER    61      51.311  60.707  60.077  1.00  3.18
ATOM    926  CB  SER    61      51.817  59.577  61.742  1.00  3.18
ATOM    927  HB1 SER    61      52.876  59.410  61.539  1.00  3.18
ATOM    928  HB2 SER    61      51.406  58.752  62.311  1.00  3.18
ATOM    929  OG  SER    61      51.647  60.799  62.447  1.00  3.18
ATOM    930  HG  SER    61      50.901  60.621  63.060  1.00  3.18
ATOM    931  C   SER    61      51.483  58.807  59.319  1.00  3.18
ATOM    932  O   SER    61      50.944  57.721  59.150  1.00  3.18
ATOM    933  N   VAL    62      52.403  59.317  58.484  1.00  2.52
ATOM    934  H   VAL    62      52.977  60.075  58.801  1.00  2.52
ATOM    935  CA  VAL    62      52.430  59.057  57.034  1.00  2.52
ATOM    936  HA  VAL    62      51.943  58.089  56.894  1.00  2.52
ATOM    937  CB  VAL    62      51.566  60.062  56.249  1.00  2.52
ATOM    938  HB  VAL    62      51.790  59.952  55.207  1.00  2.52
ATOM    939  CG1 VAL    62      50.090  59.698  56.329  1.00  2.52
ATOM    940 1HG1 VAL    62      49.471  60.470  55.876  1.00  2.52
ATOM    941 2HG1 VAL    62      49.910  58.756  55.807  1.00  2.52
ATOM    942 3HG1 VAL    62      49.793  59.558  57.359  1.00  2.52
ATOM    943  CG2 VAL    62      51.783  61.524  56.658  1.00  2.52
ATOM    944 1HG2 VAL    62      51.233  62.181  55.985  1.00  2.52
ATOM    945 2HG2 VAL    62      51.408  61.690  57.664  1.00  2.52
ATOM    946 3HG2 VAL    62      52.841  61.760  56.603  1.00  2.52
ATOM    947  C   VAL    62      53.823  58.826  56.469  1.00  2.52
ATOM    948  O   VAL    62      54.827  59.098  57.115  1.00  2.52
ATOM    949  N   ILE    63      53.821  58.307  55.249  1.00  2.21
ATOM    950  H   ILE    63      52.936  58.316  54.771  1.00  2.21
ATOM    951  CA  ILE    63      54.905  57.697  54.498  1.00  2.21
ATOM    952  HA  ILE    63      55.050  56.701  54.885  1.00  2.21
ATOM    953  CB  ILE    63      54.444  57.623  53.020  1.00  2.21
ATOM    954  HB  ILE    63      54.062  58.585  52.700  1.00  2.21
ATOM    955  CG2 ILE    63      55.642  57.354  52.113  1.00  2.21
ATOM    956 1HG2 ILE    63      55.330  57.067  51.116  1.00  2.21
ATOM    957 2HG2 ILE    63      56.255  58.249  52.039  1.00  2.21
ATOM    958 3HG2 ILE    63      56.222  56.571  52.573  1.00  2.21
ATOM    959  CG1 ILE    63      53.325  56.587  52.764  1.00  2.21
ATOM    960 1HG1 ILE    63      53.656  55.626  53.129  1.00  2.21
ATOM    961 2HG1 ILE    63      53.170  56.509  51.692  1.00  2.21
ATOM    962  CD1 ILE    63      51.954  56.863  53.389  1.00  2.21
ATOM    963  HD1 ILE    63      51.245  56.130  53.011  1.00  2.21
ATOM    964  HD2 ILE    63      51.986  56.738  54.470  1.00  2.21
ATOM    965  HD3 ILE    63      51.615  57.867  53.134  1.00  2.21
ATOM    966  C   ILE    63      56.194  58.491  54.650  1.00  2.21
ATOM    967  O   ILE    63      56.241  59.667  54.303  1.00  2.21
ATOM    968  N   HIS    64      57.263  57.865  55.115  1.00  2.41
ATOM    969  H   HIS    64      57.232  56.870  55.298  1.00  2.41
ATOM    970  CA  HIS    64      58.489  58.592  55.377  1.00  2.41
ATOM    971  HA  HIS    64      58.257  59.631  55.600  1.00  2.41
ATOM    972  CB  HIS    64      59.162  58.024  56.633  1.00  2.41
ATOM    973  HB1 HIS    64      60.114  58.533  56.790  1.00  2.41
ATOM    974  HB2 HIS    64      59.362  56.964  56.499  1.00  2.41
ATOM    975  CG  HIS    64      58.314  58.206  57.866  1.00  2.41
ATOM    976  ND1 HIS    64      57.356  57.304  58.330  1.00  2.41
ATOM    977  CE1 HIS    64      56.766  57.898  59.379  1.00  2.41
ATOM    978  HE1 HIS    64      55.965  57.459  59.962  1.00  2.41
ATOM    979  NE2 HIS    64      57.343  59.087  59.627  1.00  2.41
ATOM    980  HE2 HIS    64      57.131  59.692  60.405  1.00  2.41
ATOM    981  CD2 HIS    64      58.310  59.304  58.673  1.00  2.41
ATOM    982  HD2 HIS    64      58.941  60.172  58.566  1.00  2.41
ATOM    983  C   HIS    64      59.425  58.564  54.180  1.00  2.41
ATOM    984  O   HIS    64      59.685  57.540  53.542  1.00  2.41
ATOM    985  N   ASP    65      59.957  59.738  53.874  1.00  2.60
ATOM    986  H   ASP    65      59.656  60.549  54.408  1.00  2.60
ATOM    987  CA  ASP    65      61.086  59.902  52.979  1.00  2.60
ATOM    988  HA  ASP    65      60.961  59.266  52.102  1.00  2.60
ATOM    989  CB  ASP    65      61.128  61.360  52.539  1.00  2.60
ATOM    990  HB1 ASP    65      61.386  62.008  53.377  1.00  2.60
ATOM    991  HB2 ASP    65      60.138  61.648  52.209  1.00  2.60
ATOM    992  CG  ASP    65      62.118  61.528  51.398  1.00  2.60
ATOM    993  OD1 ASP    65      61.636  61.588  50.246  1.00  2.60
ATOM    994  OD2 ASP    65      63.338  61.540  51.675  1.00  2.60
ATOM    995  C   ASP    65      62.384  59.544  53.700  1.00  2.60
ATOM    996  O   ASP    65      62.863  60.316  54.521  1.00  2.60
ATOM    997  N   ARG    66      63.001  58.393  53.431  1.00  2.72
ATOM    998  H   ARG    66      62.540  57.715  52.842  1.00  2.72
ATOM    999  CA  ARG    66      64.209  58.016  54.189  1.00  2.72
ATOM   1000  HA  ARG    66      63.916  57.950  55.237  1.00  2.72
ATOM   1001  CB  ARG    66      64.704  56.629  53.728  1.00  2.72
ATOM   1002  HB1 ARG    66      64.954  56.678  52.667  1.00  2.72
ATOM   1003  HB2 ARG    66      63.892  55.916  53.831  1.00  2.72
ATOM   1004  CG  ARG    66      65.941  56.089  54.482  1.00  2.72
ATOM   1005  HG1 ARG    66      66.808  56.690  54.205  1.00  2.72
ATOM   1006  HG2 ARG    66      66.136  55.075  54.138  1.00  2.72
ATOM   1007  CD  ARG    66      65.809  56.074  56.015  1.00  2.72
ATOM   1008  HD1 ARG    66      65.118  55.282  56.306  1.00  2.72
ATOM   1009  HD2 ARG    66      65.388  57.011  56.370  1.00  2.72
ATOM   1010  NE  ARG    66      67.113  55.860  56.676  1.00  2.72
ATOM   1011  HE  ARG    66      67.560  54.946  56.574  1.00  2.72
ATOM   1012  CZ  ARG    66      67.839  56.726  57.360  1.00  2.72
ATOM   1013  NH1 ARG    66      68.868  56.302  58.022  1.00  2.72
ATOM   1014 1HH1 ARG    66      69.203  55.397  57.672  1.00  2.72
ATOM   1015 2HH1 ARG    66      69.617  56.924  58.244  1.00  2.72
ATOM   1016  NH2 ARG    66      67.597  58.009  57.385  1.00  2.72
ATOM   1017 1HH2 ARG    66      66.957  58.384  56.694  1.00  2.72
ATOM   1018 2HH2 ARG    66      68.175  58.617  57.932  1.00  2.72
ATOM   1019  C   ARG    66      65.357  59.035  54.123  1.00  2.72
ATOM   1020  O   ARG    66      66.196  59.080  55.029  1.00  2.72
ATOM   1021  N   LYS    67      65.400  59.831  53.051  1.00  3.24
ATOM   1022  H   LYS    67      64.596  59.835  52.435  1.00  3.24
ATOM   1023  CA  LYS    67      66.487  60.757  52.729  1.00  3.24
ATOM   1024  HA  LYS    67      67.401  60.418  53.222  1.00  3.24
ATOM   1025  CB  LYS    67      66.735  60.753  51.206  1.00  3.24
ATOM   1026  HB1 LYS    67      67.580  61.408  50.988  1.00  3.24
ATOM   1027  HB2 LYS    67      65.857  61.153  50.698  1.00  3.24
ATOM   1028  CG  LYS    67      67.047  59.351  50.637  1.00  3.24
ATOM   1029  HG1 LYS    67      66.176  58.709  50.780  1.00  3.24
ATOM   1030  HG2 LYS    67      67.890  58.921  51.181  1.00  3.24
ATOM   1031  CD  LYS    67      67.380  59.409  49.140  1.00  3.24
ATOM   1032  HD1 LYS    67      68.329  59.929  49.000  1.00  3.24
ATOM   1033  HD2 LYS    67      66.593  59.959  48.622  1.00  3.24
ATOM   1034  CE  LYS    67      67.470  57.991  48.556  1.00  3.24
ATOM   1035  HE1 LYS    67      66.526  57.478  48.760  1.00  3.24
ATOM   1036  HE2 LYS    67      68.262  57.434  49.068  1.00  3.24
ATOM   1037  NZ  LYS    67      67.695  57.999  47.087  1.00  3.24
ATOM   1038  HZ1 LYS    67      67.398  57.099  46.690  1.00  3.24
ATOM   1039  HZ2 LYS    67      67.072  58.648  46.632  1.00  3.24
ATOM   1040  HZ3 LYS    67      68.653  58.183  46.833  1.00  3.24
ATOM   1041  C   LYS    67      66.252  62.181  53.241  1.00  3.24
ATOM   1042  O   LYS    67      67.146  63.014  53.129  1.00  3.24
ATOM   1043  N   SER    68      65.095  62.459  53.845  1.00  3.57
ATOM   1044  H   SER    68      64.360  61.763  53.771  1.00  3.57
ATOM   1045  CA  SER    68      64.779  63.767  54.451  1.00  3.57
ATOM   1046  HA  SER    68      65.712  64.255  54.732  1.00  3.57
ATOM   1047  CB  SER    68      64.102  64.663  53.407  1.00  3.57
ATOM   1048  HB1 SER    68      64.817  64.890  52.614  1.00  3.57
ATOM   1049  HB2 SER    68      63.790  65.601  53.868  1.00  3.57
ATOM   1050  OG  SER    68      62.983  64.014  52.840  1.00  3.57
ATOM   1051  HG  SER    68      63.310  63.238  52.340  1.00  3.57
ATOM   1052  C   SER    68      63.953  63.685  55.742  1.00  3.57
ATOM   1053  O   SER    68      63.533  64.702  56.290  1.00  3.57
ATOM   1054  N   GLY    69      63.703  62.466  56.220  1.00  3.33
ATOM   1055  H   GLY    69      64.018  61.705  55.636  1.00  3.33
ATOM   1056  CA  GLY    69      62.854  62.047  57.338  1.00  3.33
ATOM   1057  HA1 GLY    69      63.282  62.445  58.257  1.00  3.33
ATOM   1058  HA2 GLY    69      62.878  60.960  57.396  1.00  3.33
ATOM   1059  C   GLY    69      61.389  62.469  57.306  1.00  3.33
ATOM   1060  O   GLY    69      60.588  61.916  58.065  1.00  3.33
ATOM   1061  N   LYS    70      61.009  63.434  56.459  1.00  3.10
ATOM   1062  H   LYS    70      61.726  63.880  55.899  1.00  3.10
ATOM   1063  CA  LYS    70      59.652  63.971  56.431  1.00  3.10
ATOM   1064  HA  LYS    70      59.487  64.374  57.431  1.00  3.10
ATOM   1065  CB  LYS    70      59.534  65.175  55.470  1.00  3.10
ATOM   1066  HB1 LYS    70      59.903  64.900  54.485  1.00  3.10
ATOM   1067  HB2 LYS    70      60.163  65.982  55.849  1.00  3.10
ATOM   1068  CG  LYS    70      58.078  65.679  55.365  1.00  3.10
ATOM   1069  HG1 LYS    70      57.665  65.780  56.370  1.00  3.10
ATOM   1070  HG2 LYS    70      57.524  64.919  54.824  1.00  3.10
ATOM   1071  CD  LYS    70      57.881  67.014  54.628  1.00  3.10
ATOM   1072  HD1 LYS    70      58.277  66.926  53.618  1.00  3.10
ATOM   1073  HD2 LYS    70      58.460  67.785  55.140  1.00  3.10
ATOM   1074  CE  LYS    70      56.407  67.482  54.557  1.00  3.10
ATOM   1075  HE1 LYS    70      56.366  68.375  53.926  1.00  3.10
ATOM   1076  HE2 LYS    70      56.074  67.770  55.557  1.00  3.10
ATOM   1077  NZ  LYS    70      55.484  66.454  54.007  1.00  3.10
ATOM   1078  HZ1 LYS    70      54.577  66.822  53.696  1.00  3.10
ATOM   1079  HZ2 LYS    70      55.870  66.035  53.173  1.00  3.10
ATOM   1080  HZ3 LYS    70      55.312  65.712  54.681  1.00  3.10
ATOM   1081  C   LYS    70      58.600  62.876  56.247  1.00  3.10
ATOM   1082  O   LYS    70      58.696  62.037  55.352  1.00  3.10
ATOM   1083  N   LYS    71      57.568  62.941  57.095  1.00  2.87
ATOM   1084  H   LYS    71      57.608  63.624  57.832  1.00  2.87
ATOM   1085  CA  LYS    71      56.302  62.254  56.861  1.00  2.87
ATOM   1086  HA  LYS    71      56.523  61.238  56.518  1.00  2.87
ATOM   1087  CB  LYS    71      55.474  62.133  58.181  1.00  2.87
ATOM   1088  HB1 LYS    71      56.153  61.922  59.009  1.00  2.87
ATOM   1089  HB2 LYS    71      54.862  61.249  58.067  1.00  2.87
ATOM   1090  CG  LYS    71      54.488  63.257  58.612  1.00  2.87
ATOM   1091  HG1 LYS    71      53.909  63.586  57.751  1.00  2.87
ATOM   1092  HG2 LYS    71      55.047  64.109  59.000  1.00  2.87
ATOM   1093  CD  LYS    71      53.473  62.758  59.674  1.00  2.87
ATOM   1094  HD1 LYS    71      53.989  62.581  60.619  1.00  2.87
ATOM   1095  HD2 LYS    71      53.077  61.808  59.328  1.00  2.87
ATOM   1096  CE  LYS    71      52.275  63.708  59.917  1.00  2.87
ATOM   1097  HE1 LYS    71      51.931  64.095  58.953  1.00  2.87
ATOM   1098  HE2 LYS    71      52.627  64.557  60.510  1.00  2.87
ATOM   1099  NZ  LYS    71      51.126  63.042  60.606  1.00  2.87
ATOM   1100  HZ1 LYS    71      50.417  63.690  60.949  1.00  2.87
ATOM   1101  HZ2 LYS    71      50.574  62.454  59.980  1.00  2.87
ATOM   1102  HZ3 LYS    71      51.409  62.454  61.388  1.00  2.87
ATOM   1103  C   LYS    71      55.509  62.957  55.765  1.00  2.87
ATOM   1104  O   LYS    71      55.383  64.185  55.742  1.00  2.87
ATOM   1105  N   PHE    72      54.916  62.180  54.884  1.00  2.59
ATOM   1106  H   PHE    72      55.139  61.188  54.910  1.00  2.59
ATOM   1107  CA  PHE    72      54.221  62.640  53.700  1.00  2.59
ATOM   1108  HA  PHE    72      53.926  63.687  53.783  1.00  2.59
ATOM   1109  CB  PHE    72      55.156  62.453  52.488  1.00  2.59
ATOM   1110  HB1 PHE    72      54.554  62.489  51.582  1.00  2.59
ATOM   1111  HB2 PHE    72      55.574  61.446  52.514  1.00  2.59
ATOM   1112  CG  PHE    72      56.293  63.445  52.314  1.00  2.59
ATOM   1113  CD1 PHE    72      57.615  63.100  52.644  1.00  2.59
ATOM   1114  HD1 PHE    72      57.824  62.145  53.104  1.00  2.59
ATOM   1115  CE1 PHE    72      58.672  63.974  52.321  1.00  2.59
ATOM   1116  HE1 PHE    72      59.691  63.722  52.576  1.00  2.59
ATOM   1117  CZ  PHE    72      58.423  65.169  51.628  1.00  2.59
ATOM   1118  HZ  PHE    72      59.247  65.811  51.348  1.00  2.59
ATOM   1119  CE2 PHE    72      57.105  65.521  51.306  1.00  2.59
ATOM   1120  HE2 PHE    72      56.902  66.436  50.766  1.00  2.59
ATOM   1121  CD2 PHE    72      56.052  64.668  51.671  1.00  2.59
ATOM   1122  HD2 PHE    72      55.047  64.958  51.449  1.00  2.59
ATOM   1123  C   PHE    72      52.982  61.798  53.488  1.00  2.59
ATOM   1124  O   PHE    72      53.092  60.581  53.455  1.00  2.59
ATOM   1125  N   SER    73      51.822  62.423  53.318  1.00  2.67
ATOM   1126  H   SER    73      51.806  63.440  53.295  1.00  2.67
ATOM   1127  CA  SER    73      50.604  61.718  52.924  1.00  2.67
ATOM   1128  HA  SER    73      50.290  61.072  53.742  1.00  2.67
ATOM   1129  CB  SER    73      49.476  62.719  52.654  1.00  2.67
ATOM   1130  HB1 SER    73      49.276  63.298  53.557  1.00  2.67
ATOM   1131  HB2 SER    73      48.569  62.184  52.373  1.00  2.67
ATOM   1132  OG  SER    73      49.848  63.590  51.611  1.00  2.67
ATOM   1133  HG  SER    73      50.460  64.251  52.008  1.00  2.67
ATOM   1134  C   SER    73      50.837  60.833  51.695  1.00  2.67
ATOM   1135  O   SER    73      51.742  61.089  50.898  1.00  2.67
ATOM   1136  N   ILE    74      49.996  59.814  51.509  1.00  2.36
ATOM   1137  H   ILE    74      49.289  59.616  52.203  1.00  2.36
ATOM   1138  CA  ILE    74      50.008  58.996  50.300  1.00  2.36
ATOM   1139  HA  ILE    74      50.935  58.423  50.311  1.00  2.36
ATOM   1140  CB  ILE    74      48.840  57.972  50.291  1.00  2.36
ATOM   1141  HB  ILE    74      48.924  57.419  49.353  1.00  2.36
ATOM   1142  CG2 ILE    74      49.007  56.928  51.410  1.00  2.36
ATOM   1143 1HG2 ILE    74      49.027  57.400  52.394  1.00  2.36
ATOM   1144 2HG2 ILE    74      48.179  56.220  51.386  1.00  2.36
ATOM   1145 3HG2 ILE    74      49.927  56.371  51.245  1.00  2.36
ATOM   1146  CG1 ILE    74      47.401  58.548  50.313  1.00  2.36
ATOM   1147 1HG1 ILE    74      46.718  57.702  50.293  1.00  2.36
ATOM   1148 2HG1 ILE    74      47.230  59.115  49.398  1.00  2.36
ATOM   1149  CD1 ILE    74      46.974  59.415  51.506  1.00  2.36
ATOM   1150  HD1 ILE    74      47.228  58.927  52.447  1.00  2.36
ATOM   1151  HD2 ILE    74      47.445  60.394  51.451  1.00  2.36
ATOM   1152  HD3 ILE    74      45.894  59.560  51.471  1.00  2.36
ATOM   1153  C   ILE    74      50.041  59.819  49.005  1.00  2.36
ATOM   1154  O   ILE    74      50.795  59.505  48.085  1.00  2.36
ATOM   1155  N   GLU    75      49.294  60.919  48.975  1.00  2.68
ATOM   1156  H   GLU    75      48.697  61.118  49.763  1.00  2.68
ATOM   1157  CA  GLU    75      49.298  61.878  47.872  1.00  2.68
ATOM   1158  HA  GLU    75      49.052  61.360  46.945  1.00  2.68
ATOM   1159  CB  GLU    75      48.208  62.914  48.207  1.00  2.68
ATOM   1160  HB1 GLU    75      48.546  63.557  49.021  1.00  2.68
ATOM   1161  HB2 GLU    75      47.315  62.395  48.560  1.00  2.68
ATOM   1162  CG  GLU    75      47.815  63.786  47.016  1.00  2.68
ATOM   1163  HG1 GLU    75      48.674  64.399  46.740  1.00  2.68
ATOM   1164  HG2 GLU    75      47.005  64.454  47.318  1.00  2.68
ATOM   1165  CD  GLU    75      47.358  62.929  45.832  1.00  2.68
ATOM   1166  OE1 GLU    75      46.637  61.934  46.081  1.00  2.68
ATOM   1167  OE2 GLU    75      47.776  63.250  44.698  1.00  2.68
ATOM   1168  C   GLU    75      50.663  62.549  47.681  1.00  2.68
ATOM   1169  O   GLU    75      51.230  62.512  46.591  1.00  2.68
ATOM   1170  N   GLU    76      51.252  63.106  48.744  1.00  2.73
ATOM   1171  H   GLU    76      50.784  63.074  49.644  1.00  2.73
ATOM   1172  CA  GLU    76      52.551  63.774  48.631  1.00  2.73
ATOM   1173  HA  GLU    76      52.489  64.531  47.848  1.00  2.73
ATOM   1174  CB  GLU    76      52.938  64.463  49.938  1.00  2.73
ATOM   1175  HB1 GLU    76      53.944  64.838  49.772  1.00  2.73
ATOM   1176  HB2 GLU    76      52.959  63.703  50.716  1.00  2.73
ATOM   1177  CG  GLU    76      52.109  65.652  50.442  1.00  2.73
ATOM   1178  HG1 GLU    76      51.049  65.470  50.266  1.00  2.73
ATOM   1179  HG2 GLU    76      52.395  66.550  49.890  1.00  2.73
ATOM   1180  CD  GLU    76      52.369  65.834  51.949  1.00  2.73
ATOM   1181  OE1 GLU    76      51.694  65.134  52.738  1.00  2.73
ATOM   1182  OE2 GLU    76      53.335  66.534  52.340  1.00  2.73
ATOM   1183  C   GLU    76      53.698  62.818  48.251  1.00  2.73
ATOM   1184  O   GLU    76      54.694  63.217  47.645  1.00  2.73
ATOM   1185  N   ALA    77      53.596  61.549  48.642  1.00  2.26
ATOM   1186  H   ALA    77      52.770  61.298  49.179  1.00  2.26
ATOM   1187  CA  ALA    77      54.549  60.502  48.310  1.00  2.26
ATOM   1188  HA  ALA    77      55.552  60.896  48.433  1.00  2.26
ATOM   1189  CB  ALA    77      54.353  59.369  49.317  1.00  2.26
ATOM   1190  HB1 ALA    77      55.088  58.585  49.145  1.00  2.26
ATOM   1191  HB2 ALA    77      54.475  59.752  50.332  1.00  2.26
ATOM   1192  HB3 ALA    77      53.343  58.974  49.218  1.00  2.26
ATOM   1193  C   ALA    77      54.439  60.070  46.825  1.00  2.26
ATOM   1194  O   ALA    77      55.469  59.967  46.134  1.00  2.26
ATOM   1195  N   LEU    78      53.212  59.925  46.303  1.00  2.34
ATOM   1196  H   LEU    78      52.395  60.020  46.901  1.00  2.34
ATOM   1197  CA  LEU    78      52.999  59.813  44.855  1.00  2.34
ATOM   1198  HA  LEU    78      53.468  58.895  44.513  1.00  2.34
ATOM   1199  CB  LEU    78      51.490  59.724  44.539  1.00  2.34
ATOM   1200  HB1 LEU    78      50.976  60.557  45.016  1.00  2.34
ATOM   1201  HB2 LEU    78      51.096  58.806  44.970  1.00  2.34
ATOM   1202  CG  LEU    78      51.144  59.754  43.032  1.00  2.34
ATOM   1203  HG  LEU    78      51.576  60.642  42.572  1.00  2.34
ATOM   1204  CD1 LEU    78      51.664  58.514  42.296  1.00  2.34
ATOM   1205 1HD1 LEU    78      51.378  58.569  41.247  1.00  2.34
ATOM   1206 2HD1 LEU    78      52.752  58.479  42.355  1.00  2.34
ATOM   1207 3HD1 LEU    78      51.246  57.613  42.744  1.00  2.34
ATOM   1208  CD2 LEU    78      49.635  59.822  42.821  1.00  2.34
ATOM   1209 1HD2 LEU    78      49.406  59.917  41.761  1.00  2.34
ATOM   1210 2HD2 LEU    78      49.159  58.925  43.213  1.00  2.34
ATOM   1211 3HD2 LEU    78      49.224  60.691  43.340  1.00  2.34
ATOM   1212  C   LEU    78      53.669  60.957  44.102  1.00  2.34
ATOM   1213  O   LEU    78      54.514  60.735  43.237  1.00  2.34
ATOM   1214  N   GLN    79      53.359  62.184  44.505  1.00  2.80
ATOM   1215  H   GLN    79      52.645  62.282  45.224  1.00  2.80
ATOM   1216  CA  GLN    79      53.887  63.396  43.886  1.00  2.80
ATOM   1217  HA  GLN    79      53.774  63.304  42.805  1.00  2.80
ATOM   1218  CB  GLN    79      53.026  64.587  44.345  1.00  2.80
ATOM   1219  HB1 GLN    79      53.452  65.505  43.937  1.00  2.80
ATOM   1220  HB2 GLN    79      53.048  64.653  45.434  1.00  2.80
ATOM   1221  CG  GLN    79      51.562  64.474  43.867  1.00  2.80
ATOM   1222  HG1 GLN    79      51.110  63.560  44.249  1.00  2.80
ATOM   1223  HG2 GLN    79      51.540  64.425  42.778  1.00  2.80
ATOM   1224  CD  GLN    79      50.697  65.652  44.305  1.00  2.80
ATOM   1225  OE1 GLN    79      51.168  66.753  44.548  1.00  2.80
ATOM   1226  NE2 GLN    79      49.396  65.496  44.403  1.00  2.80
ATOM   1227 1HE2 GLN    79      48.945  64.577  44.318  1.00  2.80
ATOM   1228 2HE2 GLN    79      48.875  66.278  44.742  1.00  2.80
ATOM   1229  C   GLN    79      55.384  63.642  44.138  1.00  2.80
ATOM   1230  O   GLN    79      55.948  64.531  43.506  1.00  2.80
ATOM   1231  N   SER    80      56.058  62.854  44.993  1.00  2.75
ATOM   1232  H   SER    80      55.546  62.167  45.528  1.00  2.75
ATOM   1233  CA  SER    80      57.528  62.927  45.127  1.00  2.75
ATOM   1234  HA  SER    80      57.920  63.828  44.654  1.00  2.75
ATOM   1235  CB  SER    80      57.939  62.944  46.593  1.00  2.75
ATOM   1236  HB1 SER    80      59.028  62.992  46.654  1.00  2.75
ATOM   1237  HB2 SER    80      57.605  62.011  47.045  1.00  2.75
ATOM   1238  OG  SER    80      57.396  64.038  47.313  1.00  2.75
ATOM   1239  HG  SER    80      56.463  64.117  47.046  1.00  2.75
ATOM   1240  C   SER    80      58.214  61.728  44.467  1.00  2.75
ATOM   1241  O   SER    80      59.435  61.604  44.531  1.00  2.75
ATOM   1242  N   GLY    81      57.440  60.796  43.894  1.00  2.47
ATOM   1243  H   GLY    81      56.437  60.944  43.821  1.00  2.47
ATOM   1244  CA  GLY    81      57.992  59.567  43.329  1.00  2.47
ATOM   1245  HA1 GLY    81      58.790  59.812  42.627  1.00  2.47
ATOM   1246  HA2 GLY    81      57.202  59.048  42.787  1.00  2.47
ATOM   1247  C   GLY    81      58.553  58.602  44.383  1.00  2.47
ATOM   1248  O   GLY    81      59.363  57.724  44.100  1.00  2.47
ATOM   1249  N   ARG    82      58.090  58.789  45.618  1.00  2.10
ATOM   1250  H   ARG    82      57.402  59.530  45.689  1.00  2.10
ATOM   1251  CA  ARG    82      58.282  57.976  46.819  1.00  2.10
ATOM   1252  HA  ARG    82      59.252  57.479  46.771  1.00  2.10
ATOM   1253  CB  ARG    82      58.238  58.978  47.990  1.00  2.10
ATOM   1254  HB1 ARG    82      57.244  59.419  48.013  1.00  2.10
ATOM   1255  HB2 ARG    82      58.944  59.777  47.754  1.00  2.10
ATOM   1256  CG  ARG    82      58.563  58.475  49.410  1.00  2.10
ATOM   1257  HG1 ARG    82      59.618  58.202  49.466  1.00  2.10
ATOM   1258  HG2 ARG    82      57.959  57.607  49.660  1.00  2.10
ATOM   1259  CD  ARG    82      58.252  59.564  50.451  1.00  2.10
ATOM   1260  HD1 ARG    82      58.536  59.199  51.440  1.00  2.10
ATOM   1261  HD2 ARG    82      57.177  59.746  50.462  1.00  2.10
ATOM   1262  NE  ARG    82      58.982  60.810  50.164  1.00  2.10
ATOM   1263  HE  ARG    82      59.997  60.797  50.227  1.00  2.10
ATOM   1264  CZ  ARG    82      58.526  61.963  49.732  1.00  2.10
ATOM   1265  NH1 ARG    82      59.366  62.868  49.343  1.00  2.10
ATOM   1266 1HH1 ARG    82      60.362  62.664  49.457  1.00  2.10
ATOM   1267 2HH1 ARG    82      59.032  63.703  48.891  1.00  2.10
ATOM   1268  NH2 ARG    82      57.264  62.235  49.635  1.00  2.10
ATOM   1269 1HH2 ARG    82      56.591  61.650  50.085  1.00  2.10
ATOM   1270 2HH2 ARG    82      57.000  63.110  49.205  1.00  2.10
ATOM   1271  C   ARG    82      57.206  56.894  46.960  1.00  2.10
ATOM   1272  O   ARG    82      57.291  56.073  47.875  1.00  2.10
ATOM   1273  N   LEU    83      56.215  56.864  46.060  1.00  1.87
ATOM   1274  H   LEU    83      56.151  57.633  45.408  1.00  1.87
ATOM   1275  CA  LEU    83      55.462  55.632  45.704  1.00  1.87
ATOM   1276  HA  LEU    83      56.113  54.798  45.605  1.00  1.87
ATOM   1277  CB  LEU    83      54.474  55.237  46.821  1.00  1.87
ATOM   1278  HB1 LEU    83      55.059  54.736  47.586  1.00  1.87
ATOM   1279  HB2 LEU    83      53.779  54.490  46.437  1.00  1.87
ATOM   1280  CG  LEU    83      53.686  56.381  47.488  1.00  1.87
ATOM   1281  HG  LEU    83      54.247  57.307  47.469  1.00  1.87
ATOM   1282  CD1 LEU    83      52.379  56.617  46.769  1.00  1.87
ATOM   1283 1HD1 LEU    83      51.848  57.441  47.235  1.00  1.87
ATOM   1284 2HD1 LEU    83      52.581  56.881  45.733  1.00  1.87
ATOM   1285 3HD1 LEU    83      51.776  55.721  46.820  1.00  1.87
ATOM   1286  CD2 LEU    83      53.399  56.066  48.954  1.00  1.87
ATOM   1287 1HD2 LEU    83      52.755  56.833  49.381  1.00  1.87
ATOM   1288 2HD2 LEU    83      52.900  55.115  49.067  1.00  1.87
ATOM   1289 3HD2 LEU    83      54.338  56.040  49.496  1.00  1.87
ATOM   1290  C   LEU    83      54.813  55.752  44.316  1.00  1.87
ATOM   1291  O   LEU    83      54.511  56.860  43.880  1.00  1.87
ATOM   1292  N   THR    84      54.629  54.620  43.626  1.00  2.17
ATOM   1293  H   THR    84      55.061  53.772  43.987  1.00  2.17
ATOM   1294  CA  THR    84      54.238  54.569  42.205  1.00  2.17
ATOM   1295  HA  THR    84      54.217  55.602  41.865  1.00  2.17
ATOM   1296  CB  THR    84      55.312  53.895  41.329  1.00  2.17
ATOM   1297  HB  THR    84      54.898  53.714  40.338  1.00  2.17
ATOM   1298  CG2 THR    84      56.520  54.819  41.169  1.00  2.17
ATOM   1299 1HG2 THR    84      56.225  55.735  40.657  1.00  2.17
ATOM   1300 2HG2 THR    84      56.939  55.072  42.142  1.00  2.17
ATOM   1301 3HG2 THR    84      57.288  54.316  40.581  1.00  2.17
ATOM   1302  OG1 THR    84      55.802  52.673  41.822  1.00  2.17
ATOM   1303  HG1 THR    84      56.262  52.836  42.682  1.00  2.17
ATOM   1304  C   THR    84      52.805  54.079  41.962  1.00  2.17
ATOM   1305  O   THR    84      52.268  53.408  42.826  1.00  2.17
ATOM   1306  N   PRO    85      52.097  54.487  40.883  1.00  2.50
ATOM   1307  CD  PRO    85      52.635  55.171  39.710  1.00  2.50
ATOM   1308  HD1 PRO    85      53.118  54.442  39.058  1.00  2.50
ATOM   1309  HD2 PRO    85      53.340  55.957  39.980  1.00  2.50
ATOM   1310  CG  PRO    85      51.439  55.791  38.984  1.00  2.50
ATOM   1311  HG1 PRO    85      51.571  55.773  37.902  1.00  2.50
ATOM   1312  HG2 PRO    85      51.291  56.813  39.334  1.00  2.50
ATOM   1313  CB  PRO    85      50.261  54.926  39.425  1.00  2.50
ATOM   1314  HB1 PRO    85      50.224  54.019  38.820  1.00  2.50
ATOM   1315  HB2 PRO    85      49.317  55.470  39.364  1.00  2.50
ATOM   1316  CA  PRO    85      50.623  54.587  40.871  1.00  2.50
ATOM   1317  HA  PRO    85      50.361  55.451  41.481  1.00  2.50
ATOM   1318  C   PRO    85      49.788  53.398  41.398  1.00  2.50
ATOM   1319  O   PRO    85      48.841  53.611  42.154  1.00  2.50
ATOM   1320  N   ALA    86      50.134  52.152  41.064  1.00  2.57
ATOM   1321  H   ALA    86      50.966  52.008  40.516  1.00  2.57
ATOM   1322  CA  ALA    86      49.430  50.981  41.609  1.00  2.57
ATOM   1323  HA  ALA    86      48.358  51.111  41.453  1.00  2.57
ATOM   1324  CB  ALA    86      49.892  49.744  40.825  1.00  2.57
ATOM   1325  HB1 ALA    86      49.382  48.862  41.209  1.00  2.57
ATOM   1326  HB2 ALA    86      49.647  49.866  39.770  1.00  2.57
ATOM   1327  HB3 ALA    86      50.969  49.609  40.934  1.00  2.57
ATOM   1328  C   ALA    86      49.652  50.805  43.116  1.00  2.57
ATOM   1329  O   ALA    86      48.750  50.534  43.919  1.00  2.57
ATOM   1330  N   HIS    87      50.906  51.002  43.495  1.00  2.10
ATOM   1331  H   HIS    87      51.595  51.260  42.794  1.00  2.10
ATOM   1332  CA  HIS    87      51.358  51.031  44.862  1.00  2.10
ATOM   1333  HA  HIS    87      51.092  50.077  45.319  1.00  2.10
ATOM   1334  CB  HIS    87      52.887  51.132  44.866  1.00  2.10
ATOM   1335  HB1 HIS    87      53.236  50.739  45.807  1.00  2.10
ATOM   1336  HB2 HIS    87      53.196  52.173  44.797  1.00  2.10
ATOM   1337  CG  HIS    87      53.614  50.345  43.797  1.00  2.10
ATOM   1338  ND1 HIS    87      53.550  50.561  42.418  1.00  2.10
ATOM   1339  CE1 HIS    87      54.580  49.883  41.892  1.00  2.10
ATOM   1340  HE1 HIS    87      54.881  49.941  40.854  1.00  2.10
ATOM   1341  NE2 HIS    87      55.250  49.223  42.852  1.00  2.10
ATOM   1342  HE2 HIS    87      56.177  48.814  42.747  1.00  2.10
ATOM   1343  CD2 HIS    87      54.609  49.453  44.047  1.00  2.10
ATOM   1344  HD2 HIS    87      54.917  49.110  45.021  1.00  2.10
ATOM   1345  C   HIS    87      50.592  52.105  45.637  1.00  2.10
ATOM   1346  O   HIS    87      49.950  51.763  46.620  1.00  2.10
ATOM   1347  N   TYR    88      50.518  53.336  45.122  1.00  2.16
ATOM   1348  H   TYR    88      51.051  53.499  44.274  1.00  2.16
ATOM   1349  CA  TYR    88      49.637  54.413  45.579  1.00  2.16
ATOM   1350  HA  TYR    88      49.976  54.726  46.563  1.00  2.16
ATOM   1351  CB  TYR    88      49.720  55.640  44.655  1.00  2.16
ATOM   1352  HB1 TYR    88      49.684  55.309  43.626  1.00  2.16
ATOM   1353  HB2 TYR    88      50.688  56.116  44.768  1.00  2.16
ATOM   1354  CG  TYR    88      48.634  56.692  44.840  1.00  2.16
ATOM   1355  CD1 TYR    88      48.734  57.689  45.834  1.00  2.16
ATOM   1356  HD1 TYR    88      49.565  57.687  46.521  1.00  2.16
ATOM   1357  CE1 TYR    88      47.771  58.718  45.906  1.00  2.16
ATOM   1358  HE1 TYR    88      47.844  59.501  46.643  1.00  2.16
ATOM   1359  CZ  TYR    88      46.688  58.741  44.999  1.00  2.16
ATOM   1360  OH  TYR    88      45.771  59.745  45.016  1.00  2.16
ATOM   1361  HH  TYR    88      46.095  60.558  45.479  1.00  2.16
ATOM   1362  CE2 TYR    88      46.557  57.708  44.049  1.00  2.16
ATOM   1363  HE2 TYR    88      45.719  57.725  43.369  1.00  2.16
ATOM   1364  CD2 TYR    88      47.531  56.695  43.963  1.00  2.16
ATOM   1365  HD2 TYR    88      47.445  55.928  43.205  1.00  2.16
ATOM   1366  C   TYR    88      48.199  53.966  45.796  1.00  2.16
ATOM   1367  O   TYR    88      47.719  54.194  46.898  1.00  2.16
ATOM   1368  N   ASP    89      47.522  53.292  44.860  1.00  2.52
ATOM   1369  H   ASP    89      47.925  53.127  43.942  1.00  2.52
ATOM   1370  CA  ASP    89      46.142  52.866  45.153  1.00  2.52
ATOM   1371  HA  ASP    89      45.616  53.765  45.481  1.00  2.52
ATOM   1372  CB  ASP    89      45.387  52.406  43.887  1.00  2.52
ATOM   1373  HB1 ASP    89      45.559  53.139  43.097  1.00  2.52
ATOM   1374  HB2 ASP    89      44.320  52.429  44.115  1.00  2.52
ATOM   1375  CG  ASP    89      45.707  51.005  43.352  1.00  2.52
ATOM   1376  OD1 ASP    89      45.980  50.853  42.143  1.00  2.52
ATOM   1377  OD2 ASP    89      45.624  50.011  44.104  1.00  2.52
ATOM   1378  C   ASP    89      46.037  51.886  46.341  1.00  2.52
ATOM   1379  O   ASP    89      45.181  52.051  47.228  1.00  2.52
ATOM   1380  N   ARG    90      46.972  50.929  46.448  1.00  2.45
ATOM   1381  H   ARG    90      47.651  50.831  45.697  1.00  2.45
ATOM   1382  CA  ARG    90      46.994  50.020  47.610  1.00  2.45
ATOM   1383  HA  ARG    90      45.997  49.592  47.721  1.00  2.45
ATOM   1384  CB  ARG    90      48.004  48.884  47.365  1.00  2.45
ATOM   1385  HB1 ARG    90      48.435  48.586  48.323  1.00  2.45
ATOM   1386  HB2 ARG    90      48.826  49.242  46.741  1.00  2.45
ATOM   1387  CG  ARG    90      47.347  47.634  46.741  1.00  2.45
ATOM   1388  HG1 ARG    90      46.274  47.779  46.606  1.00  2.45
ATOM   1389  HG2 ARG    90      47.468  46.814  47.450  1.00  2.45
ATOM   1390  CD  ARG    90      47.954  47.182  45.406  1.00  2.45
ATOM   1391  HD1 ARG    90      47.750  46.116  45.303  1.00  2.45
ATOM   1392  HD2 ARG    90      49.034  47.337  45.424  1.00  2.45
ATOM   1393  NE  ARG    90      47.360  47.884  44.256  1.00  2.45
ATOM   1394  HE  ARG    90      46.899  48.784  44.428  1.00  2.45
ATOM   1395  CZ  ARG    90      47.270  47.482  43.004  1.00  2.45
ATOM   1396  NH1 ARG    90      46.688  48.213  42.108  1.00  2.45
ATOM   1397 1HH1 ARG    90      46.313  49.132  42.398  1.00  2.45
ATOM   1398 2HH1 ARG    90      46.574  47.945  41.159  1.00  2.45
ATOM   1399  NH2 ARG    90      47.757  46.343  42.597  1.00  2.45
ATOM   1400 1HH2 ARG    90      48.210  45.745  43.255  1.00  2.45
ATOM   1401 2HH2 ARG    90      47.635  46.080  41.642  1.00  2.45
ATOM   1402  C   ARG    90      47.232  50.746  48.940  1.00  2.45
ATOM   1403  O   ARG    90      46.576  50.462  49.950  1.00  2.45
ATOM   1404  N   TYR    91      48.146  51.702  48.940  1.00  2.18
ATOM   1405  H   TYR    91      48.659  51.868  48.077  1.00  2.18
ATOM   1406  CA  TYR    91      48.495  52.465  50.127  1.00  2.18
ATOM   1407  HA  TYR    91      48.632  51.779  50.962  1.00  2.18
ATOM   1408  CB  TYR    91      49.813  53.211  49.892  1.00  2.18
ATOM   1409  HB1 TYR    91      50.107  53.705  50.819  1.00  2.18
ATOM   1410  HB2 TYR    91      49.646  53.981  49.137  1.00  2.18
ATOM   1411  CG  TYR    91      50.951  52.310  49.443  1.00  2.18
ATOM   1412  CD1 TYR    91      51.051  50.989  49.924  1.00  2.18
ATOM   1413  HD1 TYR    91      50.359  50.614  50.661  1.00  2.18
ATOM   1414  CE1 TYR    91      52.044  50.132  49.434  1.00  2.18
ATOM   1415  HE1 TYR    91      52.093  49.127  49.807  1.00  2.18
ATOM   1416  CZ  TYR    91      52.983  50.595  48.489  1.00  2.18
ATOM   1417  OH  TYR    91      53.969  49.768  48.055  1.00  2.18
ATOM   1418  HH  TYR    91      54.621  50.199  47.494  1.00  2.18
ATOM   1419  CE2 TYR    91      52.913  51.933  48.034  1.00  2.18
ATOM   1420  HE2 TYR    91      53.621  52.295  47.306  1.00  2.18
ATOM   1421  CD2 TYR    91      51.875  52.770  48.487  1.00  2.18
ATOM   1422  HD2 TYR    91      51.727  53.737  48.032  1.00  2.18
ATOM   1423  C   TYR    91      47.362  53.403  50.545  1.00  2.18
ATOM   1424  O   TYR    91      47.049  53.440  51.727  1.00  2.18
ATOM   1425  N   VAL    92      46.679  54.048  49.593  1.00  2.52
ATOM   1426  H   VAL    92      46.978  53.919  48.627  1.00  2.52
ATOM   1427  CA  VAL    92      45.451  54.813  49.821  1.00  2.52
ATOM   1428  HA  VAL    92      45.672  55.658  50.473  1.00  2.52
ATOM   1429  CB  VAL    92      44.889  55.369  48.488  1.00  2.52
ATOM   1430  HB  VAL    92      44.846  54.561  47.761  1.00  2.52
ATOM   1431  CG1 VAL    92      43.477  55.953  48.634  1.00  2.52
ATOM   1432 1HG1 VAL    92      43.167  56.418  47.697  1.00  2.52
ATOM   1433 2HG1 VAL    92      42.761  55.165  48.866  1.00  2.52
ATOM   1434 3HG1 VAL    92      43.459  56.701  49.426  1.00  2.52
ATOM   1435  CG2 VAL    92      45.766  56.488  47.908  1.00  2.52
ATOM   1436 1HG2 VAL    92      45.545  56.605  46.846  1.00  2.52
ATOM   1437 2HG2 VAL    92      45.560  57.434  48.403  1.00  2.52
ATOM   1438 3HG2 VAL    92      46.823  56.253  48.013  1.00  2.52
ATOM   1439  C   VAL    92      44.428  53.952  50.537  1.00  2.52
ATOM   1440  O   VAL    92      44.001  54.333  51.621  1.00  2.52
ATOM   1441  N   ASN    93      44.133  52.749  50.028  1.00  2.98
ATOM   1442  H   ASN    93      44.550  52.475  49.144  1.00  2.98
ATOM   1443  CA  ASN    93      43.254  51.816  50.744  1.00  2.98
ATOM   1444  HA  ASN    93      42.256  52.259  50.798  1.00  2.98
ATOM   1445  CB  ASN    93      43.146  50.502  49.949  1.00  2.98
ATOM   1446  HB1 ASN    93      42.752  49.725  50.603  1.00  2.98
ATOM   1447  HB2 ASN    93      44.122  50.182  49.595  1.00  2.98
ATOM   1448  CG  ASN    93      42.188  50.616  48.778  1.00  2.98
ATOM   1449  OD1 ASN    93      40.989  50.473  48.930  1.00  2.98
ATOM   1450  ND2 ASN    93      42.658  50.854  47.578  1.00  2.98
ATOM   1451 1HD2 ASN    93      43.636  51.080  47.429  1.00  2.98
ATOM   1452 2HD2 ASN    93      41.984  50.938  46.840  1.00  2.98
ATOM   1453  C   ASN    93      43.700  51.597  52.205  1.00  2.98
ATOM   1454  O   ASN    93      42.894  51.789  53.126  1.00  2.98
ATOM   1455  N   LYS    94      44.986  51.287  52.455  1.00  2.94
ATOM   1456  H   LYS    94      45.645  51.237  51.686  1.00  2.94
ATOM   1457  CA  LYS    94      45.443  51.065  53.845  1.00  2.94
ATOM   1458  HA  LYS    94      44.838  50.271  54.278  1.00  2.94
ATOM   1459  CB  LYS    94      46.928  50.648  53.861  1.00  2.94
ATOM   1460  HB1 LYS    94      47.532  51.493  53.528  1.00  2.94
ATOM   1461  HB2 LYS    94      47.087  49.828  53.159  1.00  2.94
ATOM   1462  CG  LYS    94      47.422  50.223  55.259  1.00  2.94
ATOM   1463  HG1 LYS    94      47.127  50.958  56.007  1.00  2.94
ATOM   1464  HG2 LYS    94      48.511  50.207  55.248  1.00  2.94
ATOM   1465  CD  LYS    94      46.910  48.830  55.661  1.00  2.94
ATOM   1466  HD1 LYS    94      47.351  48.098  54.984  1.00  2.94
ATOM   1467  HD2 LYS    94      45.825  48.775  55.564  1.00  2.94
ATOM   1468  CE  LYS    94      47.308  48.466  57.096  1.00  2.94
ATOM   1469  HE1 LYS    94      48.330  48.813  57.293  1.00  2.94
ATOM   1470  HE2 LYS    94      47.303  47.377  57.204  1.00  2.94
ATOM   1471  NZ  LYS    94      46.384  49.050  58.096  1.00  2.94
ATOM   1472  HZ1 LYS    94      46.419  50.067  58.104  1.00  2.94
ATOM   1473  HZ2 LYS    94      45.443  48.705  58.044  1.00  2.94
ATOM   1474  HZ3 LYS    94      46.750  48.870  59.040  1.00  2.94
ATOM   1475  C   LYS    94      45.243  52.302  54.738  1.00  2.94
ATOM   1476  O   LYS    94      44.797  52.174  55.885  1.00  2.94
ATOM   1477  N   ASP    95      45.498  53.492  54.196  1.00  2.90
ATOM   1478  H   ASP    95      45.837  53.534  53.238  1.00  2.90
ATOM   1479  CA  ASP    95      45.381  54.733  54.955  1.00  2.90
ATOM   1480  HA  ASP    95      45.919  54.615  55.897  1.00  2.90
ATOM   1481  CB  ASP    95      46.018  55.909  54.183  1.00  2.90
ATOM   1482  HB1 ASP    95      45.286  56.340  53.498  1.00  2.90
ATOM   1483  HB2 ASP    95      46.842  55.528  53.578  1.00  2.90
ATOM   1484  CG  ASP    95      46.573  57.006  55.109  1.00  2.90
ATOM   1485  OD1 ASP    95      45.766  57.671  55.800  1.00  2.90
ATOM   1486  OD2 ASP    95      47.811  57.197  55.107  1.00  2.90
ATOM   1487  C   ASP    95      43.902  54.966  55.283  1.00  2.90
ATOM   1488  O   ASP    95      43.546  55.256  56.422  1.00  2.90
ATOM   1489  N   MET    96      43.007  54.667  54.336  1.00  3.29
ATOM   1490  H   MET    96      43.335  54.360  53.425  1.00  3.29
ATOM   1491  CA  MET    96      41.576  54.764  54.583  1.00  3.29
ATOM   1492  HA  MET    96      41.353  55.757  54.972  1.00  3.29
ATOM   1493  CB  MET    96      40.780  54.571  53.285  1.00  3.29
ATOM   1494  HB1 MET    96      39.725  54.473  53.540  1.00  3.29
ATOM   1495  HB2 MET    96      41.100  53.661  52.780  1.00  3.29
ATOM   1496  CG  MET    96      40.949  55.770  52.344  1.00  3.29
ATOM   1497  HG1 MET    96      42.011  55.917  52.148  1.00  3.29
ATOM   1498  HG2 MET    96      40.579  56.665  52.847  1.00  3.29
ATOM   1499  SD  MET    96      40.110  55.616  50.740  1.00  3.29
ATOM   1500  CE  MET    96      38.376  55.576  51.269  1.00  3.29
ATOM   1501  HE1 MET    96      37.731  55.575  50.390  1.00  3.29
ATOM   1502  HE2 MET    96      38.185  54.674  51.850  1.00  3.29
ATOM   1503  HE3 MET    96      38.156  56.454  51.877  1.00  3.29
ATOM   1504  C   MET    96      41.148  53.763  55.652  1.00  3.29
ATOM   1505  O   MET    96      40.253  54.056  56.426  1.00  3.29
ATOM   1506  N   SER    97      41.823  52.621  55.784  1.00  3.81
ATOM   1507  H   SER    97      42.609  52.468  55.166  1.00  3.81
ATOM   1508  CA  SER    97      41.565  51.683  56.881  1.00  3.81
ATOM   1509  HA  SER    97      40.502  51.444  56.894  1.00  3.81
ATOM   1510  CB  SER    97      42.353  50.379  56.680  1.00  3.81
ATOM   1511  HB1 SER    97      41.917  49.606  57.315  1.00  3.81
ATOM   1512  HB2 SER    97      43.382  50.527  57.006  1.00  3.81
ATOM   1513  OG  SER    97      42.373  49.918  55.336  1.00  3.81
ATOM   1514  HG  SER    97      42.340  50.680  54.735  1.00  3.81
ATOM   1515  C   SER    97      41.940  52.258  58.244  1.00  3.81
ATOM   1516  O   SER    97      41.212  52.038  59.215  1.00  3.81
ATOM   1517  N   ILE    98      43.063  52.987  58.341  1.00  3.84
ATOM   1518  H   ILE    98      43.598  53.218  57.511  1.00  3.84
ATOM   1519  CA  ILE    98      43.472  53.552  59.639  1.00  3.84
ATOM   1520  HA  ILE    98      43.251  52.777  60.375  1.00  3.84
ATOM   1521  CB  ILE    98      45.000  53.754  59.718  1.00  3.84
ATOM   1522  HB  ILE    98      45.455  53.025  59.045  1.00  3.84
ATOM   1523  CG2 ILE    98      45.481  55.127  59.230  1.00  3.84
ATOM   1524 1HG2 ILE    98      46.570  55.160  59.249  1.00  3.84
ATOM   1525 2HG2 ILE    98      45.178  55.291  58.202  1.00  3.84
ATOM   1526 3HG2 ILE    98      45.077  55.927  59.847  1.00  3.84
ATOM   1527  CG1 ILE    98      45.538  53.391  61.124  1.00  3.84
ATOM   1528 1HG1 ILE    98      46.608  53.593  61.146  1.00  3.84
ATOM   1529 2HG1 ILE    98      45.417  52.318  61.267  1.00  3.84
ATOM   1530  CD1 ILE    98      44.879  54.061  62.335  1.00  3.84
ATOM   1531  HD1 ILE    98      45.502  53.905  63.216  1.00  3.84
ATOM   1532  HD2 ILE    98      44.762  55.126  62.164  1.00  3.84
ATOM   1533  HD3 ILE    98      43.905  53.613  62.526  1.00  3.84
ATOM   1534  C   ILE    98      42.589  54.752  60.058  1.00  3.84
ATOM   1535  O   ILE    98      42.043  54.793  61.169  1.00  3.84
ATOM   1536  N   GLN    99      42.297  55.642  59.106  1.00  3.92
ATOM   1537  H   GLN    99      42.765  55.542  58.209  1.00  3.92
ATOM   1538  CA  GLN    99      41.300  56.710  59.249  1.00  3.92
ATOM   1539  HA  GLN    99      41.643  57.446  59.976  1.00  3.92
ATOM   1540  CB  GLN    99      41.113  57.392  57.871  1.00  3.92
ATOM   1541  HB1 GLN    99      40.298  58.113  57.952  1.00  3.92
ATOM   1542  HB2 GLN    99      40.794  56.625  57.164  1.00  3.92
ATOM   1543  CG  GLN    99      42.331  58.119  57.259  1.00  3.92
ATOM   1544  HG1 GLN    99      43.236  57.540  57.433  1.00  3.92
ATOM   1545  HG2 GLN    99      42.467  59.082  57.750  1.00  3.92
ATOM   1546  CD  GLN    99      42.163  58.342  55.749  1.00  3.92
ATOM   1547  OE1 GLN    99      41.089  58.657  55.252  1.00  3.92
ATOM   1548  NE2 GLN    99      43.188  58.167  54.933  1.00  3.92
ATOM   1549 1HE2 GLN    99      44.105  57.943  55.330  1.00  3.92
ATOM   1550 2HE2 GLN    99      43.062  58.325  53.952  1.00  3.92
ATOM   1551  C   GLN    99      39.924  56.155  59.710  1.00  3.92
ATOM   1552  O   GLN    99      39.315  56.660  60.657  1.00  3.92
ATOM   1553  N   GLU   100      39.432  55.092  59.060  1.00  4.28
ATOM   1554  H   GLU   100      39.929  54.751  58.242  1.00  4.28
ATOM   1555  CA  GLU   100      38.139  54.463  59.361  1.00  4.28
ATOM   1556  HA  GLU   100      37.394  55.235  59.377  1.00  4.28
ATOM   1557  CB  GLU   100      37.688  53.525  58.221  1.00  4.28
ATOM   1558  HB1 GLU   100      36.812  52.962  58.547  1.00  4.28
ATOM   1559  HB2 GLU   100      38.485  52.804  58.037  1.00  4.28
ATOM   1560  CG  GLU   100      37.335  54.237  56.893  1.00  4.28
ATOM   1561  HG1 GLU   100      37.435  53.508  56.086  1.00  4.28
ATOM   1562  HG2 GLU   100      38.046  55.041  56.704  1.00  4.28
ATOM   1563  CD  GLU   100      35.932  54.854  56.826  1.00  4.28
ATOM   1564  OE1 GLU   100      35.107  54.460  55.966  1.00  4.28
ATOM   1565  OE2 GLU   100      35.646  55.830  57.558  1.00  4.28
ATOM   1566  C   GLU   100      38.117  53.729  60.715  1.00  4.28
ATOM   1567  O   GLU   100      37.082  53.691  61.380  1.00  4.28
ATOM   1568  N   LEU   101      39.244  53.199  61.199  1.00  4.04
ATOM   1569  H   LEU   101      40.071  53.178  60.611  1.00  4.04
ATOM   1570  CA  LEU   101      39.342  52.751  62.595  1.00  4.04
ATOM   1571  HA  LEU   101      38.520  52.069  62.806  1.00  4.04
ATOM   1572  CB  LEU   101      40.682  52.018  62.813  1.00  4.04
ATOM   1573  HB1 LEU   101      40.896  51.981  63.882  1.00  4.04
ATOM   1574  HB2 LEU   101      41.478  52.596  62.346  1.00  4.04
ATOM   1575  CG  LEU   101      40.721  50.579  62.268  1.00  4.04
ATOM   1576  HG  LEU   101      40.336  50.554  61.249  1.00  4.04
ATOM   1577  CD1 LEU   101      42.159  50.058  62.265  1.00  4.04
ATOM   1578 1HD1 LEU   101      42.187  49.041  61.874  1.00  4.04
ATOM   1579 2HD1 LEU   101      42.777  50.691  61.629  1.00  4.04
ATOM   1580 3HD1 LEU   101      42.566  50.069  63.277  1.00  4.04
ATOM   1581  CD2 LEU   101      39.893  49.625  63.138  1.00  4.04
ATOM   1582 1HD2 LEU   101      39.967  48.614  62.740  1.00  4.04
ATOM   1583 2HD2 LEU   101      40.261  49.635  64.165  1.00  4.04
ATOM   1584 3HD2 LEU   101      38.846  49.922  63.124  1.00  4.04
ATOM   1585  C   LEU   101      39.211  53.918  63.581  1.00  4.04
ATOM   1586  O   LEU   101      38.498  53.801  64.584  1.00  4.04
ATOM   1587  N   ALA   102      39.845  55.060  63.294  1.00  5.08
ATOM   1588  H   ALA   102      40.418  55.108  62.458  1.00  5.08
ATOM   1589  CA  ALA   102      39.696  56.244  64.141  1.00  5.08
ATOM   1590  HA  ALA   102      39.991  55.961  65.154  1.00  5.08
ATOM   1591  CB  ALA   102      40.653  57.349  63.675  1.00  5.08
ATOM   1592  HB1 ALA   102      40.620  58.178  64.382  1.00  5.08
ATOM   1593  HB2 ALA   102      41.671  56.961  63.627  1.00  5.08
ATOM   1594  HB3 ALA   102      40.364  57.715  62.691  1.00  5.08
ATOM   1595  C   ALA   102      38.241  56.731  64.226  1.00  5.08
ATOM   1596  O   ALA   102      37.761  57.048  65.323  1.00  5.08
ATOM   1597  N   VAL   103      37.502  56.729  63.108  1.00  6.57
ATOM   1598  H   VAL   103      37.934  56.490  62.220  1.00  6.57
ATOM   1599  CA  VAL   103      36.051  56.959  63.191  1.00  6.57
ATOM   1600  HA  VAL   103      35.909  57.845  63.810  1.00  6.57
ATOM   1601  CB  VAL   103      35.347  57.287  61.877  1.00  6.57
ATOM   1602  HB  VAL   103      35.630  58.308  61.738  1.00  6.57
ATOM   1603  CG1 VAL   103      35.813  56.559  60.647  1.00  6.57
ATOM   1604 1HG1 VAL   103      35.272  56.913  59.774  1.00  6.57
ATOM   1605 2HG1 VAL   103      36.860  56.794  60.504  1.00  6.57
ATOM   1606 3HG1 VAL   103      35.629  55.495  60.752  1.00  6.57
ATOM   1607  CG2 VAL   103      33.813  57.163  61.865  1.00  6.57
ATOM   1608 1HG2 VAL   103      33.404  57.557  60.939  1.00  6.57
ATOM   1609 2HG2 VAL   103      33.512  56.118  61.948  1.00  6.57
ATOM   1610 3HG2 VAL   103      33.387  57.715  62.692  1.00  6.57
ATOM   1611  C   VAL   103      35.290  55.858  63.915  1.00  6.57
ATOM   1612  O   VAL   103      34.359  56.185  64.629  1.00  6.57
ATOM   1613  N   LEU   104      35.636  54.579  63.830  1.00  8.64
ATOM   1614  H   LEU   104      36.371  54.286  63.193  1.00  8.64
ATOM   1615  CA  LEU   104      34.933  53.584  64.652  1.00  8.64
ATOM   1616  HA  LEU   104      33.860  53.686  64.489  1.00  8.64
ATOM   1617  CB  LEU   104      35.367  52.169  64.224  1.00  8.64
ATOM   1618  HB1 LEU   104      35.074  51.458  64.997  1.00  8.64
ATOM   1619  HB2 LEU   104      36.455  52.145  64.157  1.00  8.64
ATOM   1620  CG  LEU   104      34.765  51.699  62.885  1.00  8.64
ATOM   1621  HG  LEU   104      34.866  52.479  62.134  1.00  8.64
ATOM   1622  CD1 LEU   104      35.504  50.451  62.401  1.00  8.64
ATOM   1623 1HD1 LEU   104      35.068  50.101  61.465  1.00  8.64
ATOM   1624 2HD1 LEU   104      36.549  50.703  62.218  1.00  8.64
ATOM   1625 3HD1 LEU   104      35.444  49.662  63.149  1.00  8.64
ATOM   1626  CD2 LEU   104      33.282  51.336  63.021  1.00  8.64
ATOM   1627 1HD2 LEU   104      32.905  50.979  62.063  1.00  8.64
ATOM   1628 2HD2 LEU   104      33.151  50.558  63.774  1.00  8.64
ATOM   1629 3HD2 LEU   104      32.710  52.217  63.308  1.00  8.64
ATOM   1630  C   LEU   104      35.148  53.773  66.167  1.00  8.64
ATOM   1631  O   LEU   104      34.296  53.385  66.964  1.00  8.64
ATOM   1632  N   VAL   105      36.264  54.395  66.559  1.00  9.68
ATOM   1633  H   VAL   105      36.967  54.578  65.851  1.00  9.68
ATOM   1634  CA  VAL   105      36.585  54.693  67.965  1.00  9.68
ATOM   1635  HA  VAL   105      36.144  53.920  68.595  1.00  9.68
ATOM   1636  CB  VAL   105      38.121  54.620  68.154  1.00  9.68
ATOM   1637  HB  VAL   105      38.600  55.229  67.387  1.00  9.68
ATOM   1638  CG1 VAL   105      38.625  55.105  69.520  1.00  9.68
ATOM   1639 1HG1 VAL   105      39.697  54.926  69.609  1.00  9.68
ATOM   1640 2HG1 VAL   105      38.459  56.177  69.622  1.00  9.68
ATOM   1641 3HG1 VAL   105      38.102  54.580  70.320  1.00  9.68
ATOM   1642  CG2 VAL   105      38.599  53.168  67.999  1.00  9.68
ATOM   1643 1HG2 VAL   105      39.686  53.124  68.078  1.00  9.68
ATOM   1644 2HG2 VAL   105      38.155  52.542  68.773  1.00  9.68
ATOM   1645 3HG2 VAL   105      38.318  52.777  67.022  1.00  9.68
ATOM   1646  C   VAL   105      36.015  56.023  68.480  1.00  9.68
ATOM   1647  O   VAL   105      35.790  56.161  69.681  1.00  9.68
ATOM   1648  N   SER   106      35.749  56.997  67.604  1.00  8.41
ATOM   1649  H   SER   106      35.975  56.824  66.632  1.00  8.41
ATOM   1650  CA  SER   106      35.338  58.368  67.996  1.00  8.41
ATOM   1651  HA  SER   106      35.278  58.437  69.082  1.00  8.41
ATOM   1652  CB  SER   106      36.410  59.356  67.527  1.00  8.41
ATOM   1653  HB1 SER   106      37.367  59.103  67.985  1.00  8.41
ATOM   1654  HB2 SER   106      36.132  60.367  67.832  1.00  8.41
ATOM   1655  OG  SER   106      36.530  59.306  66.117  1.00  8.41
ATOM   1656  HG  SER   106      37.096  58.546  65.885  1.00  8.41
ATOM   1657  C   SER   106      33.973  58.818  67.459  1.00  8.41
ATOM   1658  O   SER   106      33.548  59.951  67.672  1.00  8.41
ATOM   1659  N   GLY   107      33.321  57.942  66.705  1.00  7.09
ATOM   1660  H   GLY   107      33.767  57.043  66.579  1.00  7.09
ATOM   1661  CA  GLY   107      32.254  58.212  65.745  1.00  7.09
ATOM   1662  HA1 GLY   107      31.394  58.597  66.292  1.00  7.09
ATOM   1663  HA2 GLY   107      31.962  57.269  65.282  1.00  7.09
ATOM   1664  C   GLY   107      32.560  59.207  64.615  1.00  7.09
ATOM   1665  O   GLY   107      31.682  59.461  63.792  1.00  7.09
ATOM   1666  N   GLN   108      33.778  59.750  64.504  1.00  5.92
ATOM   1667  H   GLN   108      34.481  59.493  65.186  1.00  5.92
ATOM   1668  CA  GLN   108      34.049  60.938  63.689  1.00  5.92
ATOM   1669  HA  GLN   108      33.098  61.346  63.340  1.00  5.92
ATOM   1670  CB  GLN   108      34.646  62.035  64.600  1.00  5.92
ATOM   1671  HB1 GLN   108      35.443  61.602  65.205  1.00  5.92
ATOM   1672  HB2 GLN   108      33.861  62.360  65.285  1.00  5.92
ATOM   1673  CG  GLN   108      35.225  63.285  63.905  1.00  5.92
ATOM   1674  HG1 GLN   108      36.230  63.053  63.550  1.00  5.92
ATOM   1675  HG2 GLN   108      35.325  64.083  64.639  1.00  5.92
ATOM   1676  CD  GLN   108      34.395  63.808  62.734  1.00  5.92
ATOM   1677  OE1 GLN   108      33.197  64.004  62.817  1.00  5.92
ATOM   1678  NE2 GLN   108      34.992  64.008  61.580  1.00  5.92
ATOM   1679 1HE2 GLN   108      35.958  63.765  61.447  1.00  5.92
ATOM   1680 2HE2 GLN   108      34.404  64.289  60.813  1.00  5.92
ATOM   1681  C   GLN   108      34.880  60.657  62.427  1.00  5.92
ATOM   1682  O   GLN   108      36.106  60.742  62.420  1.00  5.92
ATOM   1683  N   LYS   109      34.194  60.328  61.324  1.00  6.03
ATOM   1684  H   LYS   109      33.188  60.274  61.422  1.00  6.03
ATOM   1685  CA  LYS   109      34.789  60.051  59.996  1.00  6.03
ATOM   1686  HA  LYS   109      35.427  59.176  60.001  1.00  6.03
ATOM   1687  CB  LYS   109      33.640  59.809  58.996  1.00  6.03
ATOM   1688  HB1 LYS   109      33.145  60.752  58.756  1.00  6.03
ATOM   1689  HB2 LYS   109      32.896  59.160  59.459  1.00  6.03
ATOM   1690  CG  LYS   109      34.120  59.132  57.705  1.00  6.03
ATOM   1691  HG1 LYS   109      34.599  58.193  57.973  1.00  6.03
ATOM   1692  HG2 LYS   109      34.853  59.763  57.201  1.00  6.03
ATOM   1693  CD  LYS   109      32.944  58.858  56.751  1.00  6.03
ATOM   1694  HD1 LYS   109      32.659  59.797  56.274  1.00  6.03
ATOM   1695  HD2 LYS   109      32.086  58.487  57.314  1.00  6.03
ATOM   1696  CE  LYS   109      33.312  57.833  55.670  1.00  6.03
ATOM   1697  HE1 LYS   109      34.269  58.119  55.222  1.00  6.03
ATOM   1698  HE2 LYS   109      32.549  57.845  54.888  1.00  6.03
ATOM   1699  NZ  LYS   109      33.420  56.472  56.243  1.00  6.03
ATOM   1700  HZ1 LYS   109      32.568  56.101  56.625  1.00  6.03
ATOM   1701  HZ2 LYS   109      33.826  55.781  55.606  1.00  6.03
ATOM   1702  HZ3 LYS   109      34.150  56.432  56.964  1.00  6.03
ATOM   1703  C   LYS   109      35.707  61.206  59.552  1.00  6.03
ATOM   1704  O   LYS   109      35.918  62.223  60.213  1.00  6.03
