# Supplementary material for: Selecting Near-Native Protein Structures from Predicted Decoy Sets Using Ordered Graphlet Degree Similarity
Source: Genes (Basel). 2019 Feb 11;10(2):132. doi: 10.3390/genes10020132 (PMC6410076; doi:10.3390/genes10020132)
Supplement: Supplementary file 1 [file genes-10-00132-s001.zip › CodeData/data/CASP11/T0759/model102.pdb]

ATOM      1  N   MET     1      30.803 -15.917  49.340  1.00  9.96
ATOM      2  CA  MET     1      31.380 -16.393  48.063  1.00  9.96
ATOM      3  C   MET     1      30.287 -16.941  47.224  1.00  9.96
ATOM      4  O   MET     1      30.201 -16.667  46.031  1.00  9.96
ATOM      5 1H   MET     1      31.336 -15.553  49.967  1.00  9.96
ATOM      6 2H   MET     1      30.371 -16.492  49.881  1.00  9.96
ATOM      7 3H   MET     1      30.176 -15.272  49.338  1.00  9.96
ATOM      8  CB  MET     1      32.464 -17.441  48.322  1.00  9.96
ATOM      9  SD  MET     1      34.302 -19.300  47.405  1.00  9.96
ATOM     10  CE  MET     1      33.217 -20.636  47.901  1.00  9.96
ATOM     11  CG  MET     1      33.104 -17.998  47.061  1.00  9.96
ATOM     12  N   GLY     2      29.413 -17.756  47.829  1.00  8.49
ATOM     13  CA  GLY     2      28.297 -18.200  47.066  1.00  8.49
ATOM     14  C   GLY     2      27.571 -16.951  46.758  1.00  8.49
ATOM     15  O   GLY     2      26.995 -16.814  45.692  1.00  8.49
ATOM     16  H   GLY     2      29.510 -18.024  48.683  1.00  8.49
ATOM     17  N   HIS     3      27.527 -16.022  47.723  1.00  6.80
ATOM     18  CA  HIS     3      26.982 -14.729  47.461  1.00  6.80
ATOM     19  C   HIS     3      27.944 -14.003  46.595  1.00  6.80
ATOM     20  O   HIS     3      27.576 -13.066  45.906  1.00  6.80
ATOM     21  H   HIS     3      27.845 -16.219  48.542  1.00  6.80
ATOM     22  CB  HIS     3      26.717 -13.984  48.771  1.00  6.80
ATOM     23  CG  HIS     3      25.584 -14.550  49.569  1.00  6.80
ATOM     24  ND1 HIS     3      24.268 -14.438  49.178  1.00  6.80
ATOM     25  CE1 HIS     3      23.486 -15.040  50.092  1.00  6.80
ATOM     26  CD2 HIS     3      25.462 -15.290  50.817  1.00  6.80
ATOM     27  HE2 HIS     3      23.866 -16.014  51.816  1.00  6.80
ATOM     28  NE2 HIS     3      24.196 -15.554  51.078  1.00  6.80
ATOM     29  N   HIS     4      29.240 -14.324  46.656  1.00  6.26
ATOM     30  CA  HIS     4      30.071 -13.584  45.758  1.00  6.26
ATOM     31  C   HIS     4      29.682 -13.886  44.372  1.00  6.26
ATOM     32  O   HIS     4      29.180 -13.014  43.689  1.00  6.26
ATOM     33  H   HIS     4      29.603 -14.944  47.198  1.00  6.26
ATOM     34  CB  HIS     4      31.546 -13.913  45.998  1.00  6.26
ATOM     35  CG  HIS     4      32.485 -13.169  45.101  1.00  6.26
ATOM     36  HD1 HIS     4      32.384 -11.272  45.902  1.00  6.26
ATOM     37  ND1 HIS     4      32.750 -11.826  45.251  1.00  6.26
ATOM     38  CE1 HIS     4      33.625 -11.444  44.303  1.00  6.26
ATOM     39  CD2 HIS     4      33.313 -13.510  43.953  1.00  6.26
ATOM     40  NE2 HIS     4      33.967 -12.449  43.521  1.00  6.26
ATOM     41  N   HIS     5      29.816 -15.149  43.951  1.00  5.88
ATOM     42  CA  HIS     5      29.541 -15.518  42.603  1.00  5.88
ATOM     43  C   HIS     5      28.097 -15.318  42.396  1.00  5.88
ATOM     44  O   HIS     5      27.636 -14.947  41.319  1.00  5.88
ATOM     45  H   HIS     5      30.087 -15.772  44.542  1.00  5.88
ATOM     46  CB  HIS     5      29.973 -16.963  42.344  1.00  5.88
ATOM     47  CG  HIS     5      31.457 -17.158  42.339  1.00  5.88
ATOM     48  HD1 HIS     5      32.006 -16.008  40.717  1.00  5.88
ATOM     49  ND1 HIS     5      32.283 -16.566  41.408  1.00  5.88
ATOM     50  CE1 HIS     5      33.555 -16.925  41.659  1.00  5.88
ATOM     51  CD2 HIS     5      32.410 -17.899  43.153  1.00  5.88
ATOM     52  NE2 HIS     5      33.638 -17.725  42.704  1.00  5.88
ATOM     53  N   HIS     6      27.330 -15.607  43.446  1.00  4.95
ATOM     54  CA  HIS     6      25.963 -15.278  43.347  1.00  4.95
ATOM     55  C   HIS     6      25.851 -13.945  43.983  1.00  4.95
ATOM     56  O   HIS     6      25.309 -13.777  45.079  1.00  4.95
ATOM     57  H   HIS     6      27.647 -15.994  44.194  1.00  4.95
ATOM     58  CB  HIS     6      25.104 -16.349  44.022  1.00  4.95
ATOM     59  CG  HIS     6      25.182 -17.691  43.362  1.00  4.95
ATOM     60  HD1 HIS     6      23.549 -17.614  42.106  1.00  4.95
ATOM     61  ND1 HIS     6      24.273 -18.109  42.415  1.00  4.95
ATOM     62  CE1 HIS     6      24.602 -19.348  42.009  1.00  4.95
ATOM     63  CD2 HIS     6      26.071 -18.840  43.449  1.00  4.95
ATOM     64  NE2 HIS     6      25.680 -19.793  42.625  1.00  4.95
ATOM     65  N   HIS     7      26.496 -13.023  43.227  1.00  4.28
ATOM     66  CA  HIS     7      26.608 -11.589  43.177  1.00  4.28
ATOM     67  C   HIS     7      27.700 -11.328  42.185  1.00  4.28
ATOM     68  O   HIS     7      28.273 -10.243  42.122  1.00  4.28
ATOM     69  H   HIS     7      26.942 -13.530  42.632  1.00  4.28
ATOM     70  CB  HIS     7      26.902 -11.026  44.569  1.00  4.28
ATOM     71  CG  HIS     7      26.928  -9.530  44.622  1.00  4.28
ATOM     72  HD1 HIS     7      28.800  -9.136  43.852  1.00  4.28
ATOM     73  ND1 HIS     7      28.010  -8.789  44.199  1.00  4.28
ATOM     74  CE1 HIS     7      27.739  -7.482  44.369  1.00  4.28
ATOM     75  CD2 HIS     7      26.005  -8.490  45.054  1.00  4.28
ATOM     76  NE2 HIS     7      26.538  -7.296  44.882  1.00  4.28
ATOM     77  N   HIS     8      28.061 -12.381  41.420  1.00  3.99
ATOM     78  CA  HIS     8      29.137 -12.279  40.481  1.00  3.99
ATOM     79  C   HIS     8      28.720 -12.915  39.212  1.00  3.99
ATOM     80  O   HIS     8      28.631 -14.137  39.100  1.00  3.99
ATOM     81  H   HIS     8      27.613 -13.156  41.508  1.00  3.99
ATOM     82  CB  HIS     8      30.402 -12.931  41.043  1.00  3.99
ATOM     83  CG  HIS     8      31.599 -12.790  40.156  1.00  3.99
ATOM     84  HD1 HIS     8      32.923 -14.085  41.062  1.00  3.99
ATOM     85  ND1 HIS     8      32.771 -13.484  40.370  1.00  3.99
ATOM     86  CE1 HIS     8      33.658 -13.150  39.415  1.00  3.99
ATOM     87  CD2 HIS     8      31.924 -12.019  38.964  1.00  3.99
ATOM     88  NE2 HIS     8      33.156 -12.272  38.569  1.00  3.99
ATOM     89  N   SER     9      28.499 -12.087  38.191  1.00  3.13
ATOM     90  CA  SER     9      28.052 -12.622  36.951  1.00  3.13
ATOM     91  C   SER     9      29.183 -13.199  36.164  1.00  3.13
ATOM     92  O   SER     9      28.985 -14.080  35.328  1.00  3.13
ATOM     93  H   SER     9      28.629 -11.201  38.278  1.00  3.13
ATOM     94  CB  SER     9      27.342 -11.545  36.128  1.00  3.13
ATOM     95  HG  SER     9      28.850 -10.856  35.275  1.00  3.13
ATOM     96  OG  SER     9      28.244 -10.525  35.736  1.00  3.13
ATOM     97  N   HIS    10      30.398 -12.687  36.396  1.00  3.37
ATOM     98  CA  HIS    10      31.593 -13.159  35.761  1.00  3.37
ATOM     99  C   HIS    10      31.402 -13.316  34.298  1.00  3.37
ATOM    100  O   HIS    10      31.701 -14.367  33.734  1.00  3.37
ATOM    101  H   HIS    10      30.440 -12.010  36.987  1.00  3.37
ATOM    102  CB  HIS    10      32.037 -14.488  36.375  1.00  3.37
ATOM    103  CG  HIS    10      31.003 -15.567  36.292  1.00  3.37
ATOM    104  ND1 HIS    10      30.807 -16.326  35.158  1.00  3.37
ATOM    105  CE1 HIS    10      29.817 -17.207  35.385  1.00  3.37
ATOM    106  CD2 HIS    10      30.004 -16.121  37.196  1.00  3.37
ATOM    107  HE2 HIS    10      28.644 -17.593  36.979  1.00  3.37
ATOM    108  NE2 HIS    10      29.330 -17.089  36.606  1.00  3.37
ATOM    109  N   MET    11      30.952 -12.256  33.621  1.00  2.53
ATOM    110  CA  MET    11      30.738 -12.413  32.221  1.00  2.53
ATOM    111  C   MET    11      32.067 -12.417  31.574  1.00  2.53
ATOM    112  O   MET    11      32.633 -11.359  31.308  1.00  2.53
ATOM    113  H   MET    11      30.785 -11.465  34.016  1.00  2.53
ATOM    114  CB  MET    11      29.839 -11.295  31.688  1.00  2.53
ATOM    115  SD  MET    11      28.563 -12.895  29.821  1.00  2.53
ATOM    116  CE  MET    11      26.974 -12.474  30.533  1.00  2.53
ATOM    117  CG  MET    11      29.514 -11.414  30.208  1.00  2.53
ATOM    118  N   VAL    12      32.612 -13.603  31.268  1.00  2.17
ATOM    119  CA  VAL    12      33.864 -13.459  30.616  1.00  2.17
ATOM    120  C   VAL    12      34.317 -14.753  30.056  1.00  2.17
ATOM    121  O   VAL    12      33.908 -15.832  30.484  1.00  2.17
ATOM    122  H   VAL    12      32.279 -14.424  31.427  1.00  2.17
ATOM    123  CB  VAL    12      34.935 -12.895  31.568  1.00  2.17
ATOM    124  CG1 VAL    12      35.204 -13.870  32.705  1.00  2.17
ATOM    125  CG2 VAL    12      36.217 -12.591  30.808  1.00  2.17
ATOM    126  N   VAL    13      35.151 -14.649  29.011  1.00  2.04
ATOM    127  CA  VAL    13      35.753 -15.818  28.480  1.00  2.04
ATOM    128  C   VAL    13      37.171 -15.429  28.293  1.00  2.04
ATOM    129  O   VAL    13      37.473 -14.347  27.799  1.00  2.04
ATOM    130  H   VAL    13      35.330 -13.846  28.647  1.00  2.04
ATOM    131  CB  VAL    13      35.058 -16.271  27.183  1.00  2.04
ATOM    132  CG1 VAL    13      35.744 -17.504  26.614  1.00  2.04
ATOM    133  CG2 VAL    13      33.584 -16.547  27.437  1.00  2.04
ATOM    134  N   ILE    14      38.107 -16.289  28.699  1.00  2.52
ATOM    135  CA  ILE    14      39.464 -15.896  28.515  1.00  2.52
ATOM    136  C   ILE    14      40.042 -16.892  27.594  1.00  2.52
ATOM    137  O   ILE    14      39.828 -18.095  27.735  1.00  2.52
ATOM    138  H   ILE    14      37.916 -17.085  29.074  1.00  2.52
ATOM    139  CB  ILE    14      40.215 -15.815  29.857  1.00  2.52
ATOM    140  CD1 ILE    14      40.091 -14.793  32.189  1.00  2.52
ATOM    141  CG1 ILE    14      39.561 -14.778  30.772  1.00  2.52
ATOM    142  CG2 ILE    14      41.688 -15.517  29.626  1.00  2.52
ATOM    143  N   HIS    15      40.775 -16.404  26.589  1.00  2.64
ATOM    144  CA  HIS    15      41.360 -17.359  25.718  1.00  2.64
ATOM    145  C   HIS    15      42.694 -17.612  26.297  1.00  2.64
ATOM    146  O   HIS    15      43.476 -16.689  26.491  1.00  2.64
ATOM    147  H   HIS    15      40.908 -15.525  26.448  1.00  2.64
ATOM    148  CB  HIS    15      41.404 -16.822  24.286  1.00  2.64
ATOM    149  CG  HIS    15      41.911 -17.813  23.285  1.00  2.64
ATOM    150  ND1 HIS    15      42.302 -17.452  22.013  1.00  2.64
ATOM    151  CE1 HIS    15      42.706 -18.551  21.352  1.00  2.64
ATOM    152  CD2 HIS    15      42.140 -19.250  23.271  1.00  2.64
ATOM    153  HE2 HIS    15      42.835 -20.501  21.849  1.00  2.64
ATOM    154  NE2 HIS    15      42.612 -19.633  22.100  1.00  2.64
ATOM    155  N   PRO    16      42.936 -18.831  26.663  1.00  3.29
ATOM    156  CA  PRO    16      44.185 -19.229  27.230  1.00  3.29
ATOM    157  C   PRO    16      45.272 -19.047  26.228  1.00  3.29
ATOM    158  O   PRO    16      46.405 -18.784  26.627  1.00  3.29
ATOM    159  CB  PRO    16      43.975 -20.701  27.592  1.00  3.29
ATOM    160  CD  PRO    16      41.866 -19.917  26.775  1.00  3.29
ATOM    161  CG  PRO    16      42.501 -20.832  27.784  1.00  3.29
ATOM    162  N   ASP    17      44.976 -19.226  24.927  1.00  3.41
ATOM    163  CA  ASP    17      46.056 -19.075  24.008  1.00  3.41
ATOM    164  C   ASP    17      46.504 -17.638  23.944  1.00  3.41
ATOM    165  O   ASP    17      47.688 -17.379  24.149  1.00  3.41
ATOM    166  H   ASP    17      44.153 -19.430  24.625  1.00  3.41
ATOM    167  CB  ASP    17      45.649 -19.567  22.617  1.00  3.41
ATOM    168  CG  ASP    17      45.513 -21.075  22.549  1.00  3.41
ATOM    169  OD1 ASP    17      45.991 -21.757  23.481  1.00  3.41
ATOM    170  OD2 ASP    17      44.930 -21.575  21.565  1.00  3.41
ATOM    171  N   PRO    18      45.644 -16.678  23.677  1.00  3.42
ATOM    172  CA  PRO    18      46.105 -15.310  23.676  1.00  3.42
ATOM    173  C   PRO    18      46.235 -14.725  25.051  1.00  3.42
ATOM    174  O   PRO    18      46.793 -13.639  25.179  1.00  3.42
ATOM    175  CB  PRO    18      45.040 -14.561  22.873  1.00  3.42
ATOM    176  CD  PRO    18      44.375 -16.860  22.911  1.00  3.42
ATOM    177  CG  PRO    18      44.370 -15.620  22.062  1.00  3.42
ATOM    178  N   GLY    19      45.679 -15.368  26.091  1.00  3.21
ATOM    179  CA  GLY    19      45.761 -14.810  27.410  1.00  3.21
ATOM    180  C   GLY    19      44.932 -13.560  27.437  1.00  3.21
ATOM    181  O   GLY    19      45.172 -12.667  28.247  1.00  3.21
ATOM    182  H   GLY    19      45.254 -16.150  25.959  1.00  3.21
ATOM    183  N   ARG    20      43.899 -13.473  26.574  1.00  2.84
ATOM    184  CA  ARG    20      43.145 -12.256  26.478  1.00  2.84
ATOM    185  C   ARG    20      41.764 -12.450  26.998  1.00  2.84
ATOM    186  O   ARG    20      41.221 -13.553  27.030  1.00  2.84
ATOM    187  H   ARG    20      43.683 -14.178  26.058  1.00  2.84
ATOM    188  CB  ARG    20      43.103 -11.765  25.030  1.00  2.84
ATOM    189  CD  ARG    20      44.341 -10.879  23.035  1.00  2.84
ATOM    190  HE  ARG    20      46.076 -11.155  22.068  1.00  2.84
ATOM    191  NE  ARG    20      45.642 -10.529  22.468  1.00  2.84
ATOM    192  CG  ARG    20      44.454 -11.343  24.478  1.00  2.84
ATOM    193  CZ  ARG    20      46.184  -9.318  22.536  1.00  2.84
ATOM    194 1HH1 ARG    20      47.792  -9.730  21.595  1.00  2.84
ATOM    195 2HH1 ARG    20      47.724  -8.308  22.035  1.00  2.84
ATOM    196  NH1 ARG    20      47.373  -9.092  21.992  1.00  2.84
ATOM    197 1HH2 ARG    20      44.767  -8.480  23.499  1.00  2.84
ATOM    198 2HH2 ARG    20      45.889  -7.551  23.190  1.00  2.84
ATOM    199  NH2 ARG    20      45.538  -8.334  23.146  1.00  2.84
ATOM    200  N   GLU    21      41.172 -11.337  27.461  1.00  2.58
ATOM    201  CA  GLU    21      39.858 -11.401  28.008  1.00  2.58
ATOM    202  C   GLU    21      38.903 -11.032  26.917  1.00  2.58
ATOM    203  O   GLU    21      39.051  -9.997  26.270  1.00  2.58
ATOM    204  H   GLU    21      41.607 -10.550  27.425  1.00  2.58
ATOM    205  CB  GLU    21      39.736 -10.473  29.218  1.00  2.58
ATOM    206  CD  GLU    21      40.450  -9.939  31.582  1.00  2.58
ATOM    207  CG  GLU    21      40.606 -10.874  30.398  1.00  2.58
ATOM    208  OE1 GLU    21      40.401  -8.710  31.366  1.00  2.58
ATOM    209  OE2 GLU    21      40.375 -10.436  32.725  1.00  2.58
ATOM    210  N   LEU    22      37.899 -11.896  26.680  1.00  2.08
ATOM    211  CA  LEU    22      36.963 -11.679  25.616  1.00  2.08
ATOM    212  C   LEU    22      35.548 -11.874  26.094  1.00  2.08
ATOM    213  O   LEU    22      35.262 -12.690  26.963  1.00  2.08
ATOM    214  H   LEU    22      37.822 -12.622  27.206  1.00  2.08
ATOM    215  CB  LEU    22      37.257 -12.617  24.444  1.00  2.08
ATOM    216  CG  LEU    22      38.627 -12.463  23.779  1.00  2.08
ATOM    217  CD1 LEU    22      38.858 -13.569  22.761  1.00  2.08
ATOM    218  CD2 LEU    22      38.753 -11.099  23.117  1.00  2.08
ATOM    219  N   SER    23      34.596 -11.135  25.500  1.00  1.83
ATOM    220  CA  SER    23      33.226 -11.198  25.925  1.00  1.83
ATOM    221  C   SER    23      32.714 -12.566  25.629  1.00  1.83
ATOM    222  O   SER    23      33.361 -13.323  24.910  1.00  1.83
ATOM    223  H   SER    23      34.832 -10.592  24.822  1.00  1.83
ATOM    224  CB  SER    23      32.398 -10.119  25.225  1.00  1.83
ATOM    225  HG  SER    23      33.034 -10.407  23.495  1.00  1.83
ATOM    226  OG  SER    23      32.279 -10.387  23.838  1.00  1.83
ATOM    227  N   PRO    24      31.596 -12.937  26.206  1.00  1.59
ATOM    228  CA  PRO    24      31.035 -14.218  25.905  1.00  1.59
ATOM    229  C   PRO    24      30.734 -14.287  24.442  1.00  1.59
ATOM    230  O   PRO    24      30.946 -15.331  23.822  1.00  1.59
ATOM    231  CB  PRO    24      29.770 -14.279  26.764  1.00  1.59
ATOM    232  CD  PRO    24      30.793 -12.152  27.160  1.00  1.59
ATOM    233  CG  PRO    24      29.466 -12.854  27.083  1.00  1.59
ATOM    234  N   GLU    25      30.266 -13.168  23.866  1.00  1.69
ATOM    235  CA  GLU    25      29.946 -13.134  22.469  1.00  1.69
ATOM    236  C   GLU    25      31.205 -13.287  21.685  1.00  1.69
ATOM    237  O   GLU    25      31.222 -13.934  20.636  1.00  1.69
ATOM    238  H   GLU    25      30.154 -12.432  24.371  1.00  1.69
ATOM    239  CB  GLU    25      29.225 -11.832  22.116  1.00  1.69
ATOM    240  CD  GLU    25      29.722 -11.402  19.677  1.00  1.69
ATOM    241  CG  GLU    25      28.673 -11.792  20.700  1.00  1.69
ATOM    242  OE1 GLU    25      30.682 -10.696  20.050  1.00  1.69
ATOM    243  OE2 GLU    25      29.583 -11.804  18.502  1.00  1.69
ATOM    244  N   GLU    26      32.285 -12.638  22.170  1.00  1.93
ATOM    245  CA  GLU    26      33.490 -12.667  21.408  1.00  1.93
ATOM    246  C   GLU    26      34.013 -14.071  21.385  1.00  1.93
ATOM    247  O   GLU    26      34.594 -14.492  20.391  1.00  1.93
ATOM    248  H   GLU    26      32.258 -12.195  22.953  1.00  1.93
ATOM    249  CB  GLU    26      34.519 -11.700  21.996  1.00  1.93
ATOM    250  CD  GLU    26      35.626 -11.064  19.816  1.00  1.93
ATOM    251  CG  GLU    26      35.819 -11.624  21.212  1.00  1.93
ATOM    252  OE1 GLU    26      34.597 -10.396  19.581  1.00  1.93
ATOM    253  OE2 GLU    26      36.503 -11.294  18.957  1.00  1.93
ATOM    254  N   ALA    27      33.848 -14.817  22.496  1.00  1.84
ATOM    255  CA  ALA    27      34.299 -16.179  22.635  1.00  1.84
ATOM    256  C   ALA    27      33.561 -17.017  21.626  1.00  1.84
ATOM    257  O   ALA    27      34.135 -17.948  21.060  1.00  1.84
ATOM    258  H   ALA    27      33.425 -14.411  23.179  1.00  1.84
ATOM    259  CB  ALA    27      34.069 -16.671  24.056  1.00  1.84
ATOM    260  N   HIS    28      32.256 -16.733  21.396  1.00  1.98
ATOM    261  CA  HIS    28      31.495 -17.503  20.427  1.00  1.98
ATOM    262  C   HIS    28      32.104 -17.343  19.112  1.00  1.98
ATOM    263  O   HIS    28      32.238 -18.302  18.358  1.00  1.98
ATOM    264  H   HIS    28      31.861 -16.062  21.848  1.00  1.98
ATOM    265  CB  HIS    28      30.032 -17.057  20.418  1.00  1.98
ATOM    266  CG  HIS    28      29.177 -17.806  19.444  1.00  1.98
ATOM    267  HD1 HIS    28      29.003 -19.631  20.388  1.00  1.98
ATOM    268  ND1 HIS    28      28.783 -19.111  19.650  1.00  1.98
ATOM    269  CE1 HIS    28      28.029 -19.509  18.610  1.00  1.98
ATOM    270  CD2 HIS    28      28.558 -17.507  18.161  1.00  1.98
ATOM    271  NE2 HIS    28      27.889 -18.552  17.713  1.00  1.98
ATOM    272  N   ARG    29      32.412 -16.082  18.800  1.00  2.41
ATOM    273  CA  ARG    29      32.814 -15.768  17.474  1.00  2.41
ATOM    274  C   ARG    29      34.091 -16.518  17.189  1.00  2.41
ATOM    275  O   ARG    29      34.243 -17.120  16.128  1.00  2.41
ATOM    276  H   ARG    29      32.367 -15.433  19.422  1.00  2.41
ATOM    277  CB  ARG    29      32.993 -14.257  17.312  1.00  2.41
ATOM    278  CD  ARG    29      33.568 -12.319  15.824  1.00  2.41
ATOM    279  HE  ARG    29      34.492 -11.521  17.415  1.00  2.41
ATOM    280  NE  ARG    29      34.685 -11.867  16.650  1.00  2.41
ATOM    281  CG  ARG    29      33.373 -13.825  15.905  1.00  2.41
ATOM    282  CZ  ARG    29      35.962 -11.956  16.293  1.00  2.41
ATOM    283 1HH1 ARG    29      36.699 -11.176  17.870  1.00  2.41
ATOM    284 2HH1 ARG    29      37.737 -11.576  16.879  1.00  2.41
ATOM    285  NH1 ARG    29      36.910 -11.518  17.109  1.00  2.41
ATOM    286 1HH2 ARG    29      35.672 -12.767  14.591  1.00  2.41
ATOM    287 2HH2 ARG    29      37.114 -12.541  14.890  1.00  2.41
ATOM    288  NH2 ARG    29      36.287 -12.483  15.121  1.00  2.41
ATOM    289  N   ALA    30      35.026 -16.524  18.165  1.00  2.56
ATOM    290  CA  ALA    30      36.324 -17.156  18.064  1.00  2.56
ATOM    291  C   ALA    30      36.151 -18.640  17.901  1.00  2.56
ATOM    292  O   ALA    30      36.944 -19.297  17.221  1.00  2.56
ATOM    293  H   ALA    30      34.792 -16.094  18.920  1.00  2.56
ATOM    294  CB  ALA    30      37.165 -16.838  19.291  1.00  2.56
ATOM    295  N   GLY    31      35.124 -19.209  18.566  1.00  2.66
ATOM    296  CA  GLY    31      34.894 -20.625  18.502  1.00  2.66
ATOM    297  C   GLY    31      35.374 -21.206  19.790  1.00  2.66
ATOM    298  O   GLY    31      35.400 -22.419  19.984  1.00  2.66
ATOM    299  H   GLY    31      34.579 -18.686  19.055  1.00  2.66
ATOM    300  N   LEU    32      35.780 -20.325  20.714  1.00  2.42
ATOM    301  CA  LEU    32      36.313 -20.776  21.956  1.00  2.42
ATOM    302  C   LEU    32      35.257 -21.478  22.764  1.00  2.42
ATOM    303  O   LEU    32      35.532 -22.521  23.353  1.00  2.42
ATOM    304  H   LEU    32      35.714 -19.443  20.546  1.00  2.42
ATOM    305  CB  LEU    32      36.894 -19.603  22.747  1.00  2.42
ATOM    306  CG  LEU    32      37.539 -19.945  24.092  1.00  2.42
ATOM    307  CD1 LEU    32      38.688 -20.923  23.904  1.00  2.42
ATOM    308  CD2 LEU    32      38.026 -18.685  24.791  1.00  2.42
ATOM    309  N   ILE    33      34.016 -20.948  22.838  1.00  2.31
ATOM    310  CA  ILE    33      33.060 -21.651  23.656  1.00  2.31
ATOM    311  C   ILE    33      31.935 -22.018  22.744  1.00  2.31
ATOM    312  O   ILE    33      31.835 -21.497  21.642  1.00  2.31
ATOM    313  H   ILE    33      33.773 -20.195  22.408  1.00  2.31
ATOM    314  CB  ILE    33      32.602 -20.794  24.851  1.00  2.31
ATOM    315  CD1 ILE    33      31.233 -18.733  25.462  1.00  2.31
ATOM    316  CG1 ILE    33      31.899 -19.527  24.360  1.00  2.31
ATOM    317  CG2 ILE    33      33.779 -20.475  25.760  1.00  2.31
ATOM    318  N   ASP    34      31.089 -22.977  23.129  1.00  2.52
ATOM    319  CA  ASP    34      30.035 -23.365  22.237  1.00  2.52
ATOM    320  C   ASP    34      28.901 -22.398  22.346  1.00  2.52
ATOM    321  O   ASP    34      28.757 -21.729  23.364  1.00  2.52
ATOM    322  H   ASP    34      31.171 -23.378  23.931  1.00  2.52
ATOM    323  CB  ASP    34      29.568 -24.789  22.547  1.00  2.52
ATOM    324  CG  ASP    34      30.601 -25.834  22.177  1.00  2.52
ATOM    325  OD1 ASP    34      31.566 -25.489  21.462  1.00  2.52
ATOM    326  OD2 ASP    34      30.447 -26.999  22.601  1.00  2.52
ATOM    327  N   TRP    35      28.016 -22.383  21.323  1.00  2.44
ATOM    328  CA  TRP    35      26.936 -21.435  21.248  1.00  2.44
ATOM    329  C   TRP    35      26.084 -21.646  22.448  1.00  2.44
ATOM    330  O   TRP    35      25.604 -20.686  23.042  1.00  2.44
ATOM    331  H   TRP    35      28.122 -22.997  20.673  1.00  2.44
ATOM    332  CB  TRP    35      26.154 -21.615  19.945  1.00  2.44
ATOM    333 1HB  TRP    35      25.491 -22.407  20.007  1.00  2.44
ATOM    334 2HB  TRP    35      26.628 -21.333  19.111  1.00  2.44
ATOM    335  CG  TRP    35      25.023 -20.646  19.785  1.00  2.44
ATOM    336  CD1 TRP    35      25.085 -19.399  19.234  1.00  2.44
ATOM    337  HE1 TRP    35      23.650 -17.950  18.936  1.00  2.44
ATOM    338  NE1 TRP    35      23.845 -18.807  19.261  1.00  2.44
ATOM    339  CD2 TRP    35      23.661 -20.844  20.182  1.00  2.44
ATOM    340  CE2 TRP    35      22.954 -19.677  19.839  1.00  2.44
ATOM    341  CH2 TRP    35      20.940 -20.572  20.685  1.00  2.44
ATOM    342  CZ2 TRP    35      21.590 -19.530  20.087  1.00  2.44
ATOM    343  CE3 TRP    35      22.970 -21.895  20.792  1.00  2.44
ATOM    344  CZ3 TRP    35      21.618 -21.745  21.036  1.00  2.44
ATOM    345  N   ASN    36      25.837 -22.916  22.808  1.00  2.66
ATOM    346  CA  ASN    36      25.015 -23.226  23.941  1.00  2.66
ATOM    347  C   ASN    36      25.677 -22.736  25.185  1.00  2.66
ATOM    348  O   ASN    36      25.003 -22.231  26.086  1.00  2.66
ATOM    349  H   ASN    36      26.200 -23.580  22.321  1.00  2.66
ATOM    350  CB  ASN    36      24.739 -24.729  24.007  1.00  2.66
ATOM    351  CG  ASN    36      23.757 -25.189  22.948  1.00  2.66
ATOM    352  OD1 ASN    36      23.007 -24.385  22.393  1.00  2.66
ATOM    353 1HD2 ASN    36      23.194 -26.811  22.042  1.00  2.66
ATOM    354 2HD2 ASN    36      24.323 -27.040  23.093  1.00  2.66
ATOM    355  ND2 ASN    36      23.758 -26.486  22.664  1.00  2.66
ATOM    356  N   MET    37      27.013 -22.901  25.284  1.00  2.42
ATOM    357  CA  MET    37      27.633 -22.504  26.509  1.00  2.42
ATOM    358  C   MET    37      27.540 -21.028  26.639  1.00  2.42
ATOM    359  O   MET    37      27.390 -20.524  27.747  1.00  2.42
ATOM    360  H   MET    37      27.511 -23.245  24.618  1.00  2.42
ATOM    361  CB  MET    37      29.088 -22.974  26.550  1.00  2.42
ATOM    362  SD  MET    37      30.976 -25.002  26.589  1.00  2.42
ATOM    363  CE  MET    37      31.565 -24.430  28.181  1.00  2.42
ATOM    364  CG  MET    37      29.251 -24.481  26.656  1.00  2.42
ATOM    365  N   PHE    38      27.670 -20.293  25.517  1.00  1.94
ATOM    366  CA  PHE    38      27.645 -18.862  25.599  1.00  1.94
ATOM    367  C   PHE    38      26.324 -18.421  26.066  1.00  1.94
ATOM    368  O   PHE    38      26.255 -17.443  26.799  1.00  1.94
ATOM    369  H   PHE    38      27.772 -20.696  24.719  1.00  1.94
ATOM    370  CB  PHE    38      27.981 -18.242  24.241  1.00  1.94
ATOM    371  CG  PHE    38      27.989 -16.740  24.247  1.00  1.94
ATOM    372  CZ  PHE    38      28.001 -13.960  24.252  1.00  1.94
ATOM    373  CD1 PHE    38      28.772 -16.041  25.149  1.00  1.94
ATOM    374  CE1 PHE    38      28.780 -14.659  25.154  1.00  1.94
ATOM    375  CD2 PHE    38      27.215 -16.025  23.350  1.00  1.94
ATOM    376  CE2 PHE    38      27.223 -14.644  23.355  1.00  1.94
ATOM    377  N   VAL    39      25.248 -19.052  25.558  1.00  2.08
ATOM    378  CA  VAL    39      23.940 -18.603  25.924  1.00  2.08
ATOM    379  C   VAL    39      23.748 -18.793  27.387  1.00  2.08
ATOM    380  O   VAL    39      23.142 -17.946  28.035  1.00  2.08
ATOM    381  H   VAL    39      25.344 -19.748  24.995  1.00  2.08
ATOM    382  CB  VAL    39      22.847 -19.341  25.129  1.00  2.08
ATOM    383  CG1 VAL    39      21.469 -19.005  25.679  1.00  2.08
ATOM    384  CG2 VAL    39      22.935 -18.990  23.651  1.00  2.08
ATOM    385  N   LYS    40      24.241 -19.908  27.952  1.00  2.36
ATOM    386  CA  LYS    40      24.053 -20.143  29.360  1.00  2.36
ATOM    387  C   LYS    40      24.772 -19.101  30.171  1.00  2.36
ATOM    388  O   LYS    40      24.259 -18.650  31.193  1.00  2.36
ATOM    389  H   LYS    40      24.688 -20.508  27.451  1.00  2.36
ATOM    390  CB  LYS    40      24.541 -21.543  29.739  1.00  2.36
ATOM    391  CD  LYS    40      24.216 -24.028  29.612  1.00  2.36
ATOM    392  CE  LYS    40      23.348 -25.154  29.075  1.00  2.36
ATOM    393  CG  LYS    40      23.664 -22.669  29.215  1.00  2.36
ATOM    394 1HZ  LYS    40      23.369 -27.128  29.090  1.00  2.36
ATOM    395 2HZ  LYS    40      23.949 -26.577  30.304  1.00  2.36
ATOM    396 3HZ  LYS    40      24.714 -26.578  29.068  1.00  2.36
ATOM    397  NZ  LYS    40      23.900 -26.494  29.419  1.00  2.36
ATOM    398  N   LEU    41      25.993 -18.707  29.748  1.00  2.05
ATOM    399  CA  LEU    41      26.779 -17.750  30.493  1.00  2.05
ATOM    400  C   LEU    41      26.067 -16.441  30.516  1.00  2.05
ATOM    401  O   LEU    41      26.027 -15.760  31.540  1.00  2.05
ATOM    402  H   LEU    41      26.315 -19.055  28.983  1.00  2.05
ATOM    403  CB  LEU    41      28.173 -17.607  29.879  1.00  2.05
ATOM    404  CG  LEU    41      29.103 -18.814  30.020  1.00  2.05
ATOM    405  CD1 LEU    41      30.377 -18.609  29.215  1.00  2.05
ATOM    406  CD2 LEU    41      29.436 -19.068  31.482  1.00  2.05
ATOM    407  N   ARG    42      25.508 -16.045  29.359  1.00  1.88
ATOM    408  CA  ARG    42      24.848 -14.776  29.274  1.00  1.88
ATOM    409  C   ARG    42      23.605 -14.756  30.126  1.00  1.88
ATOM    410  O   ARG    42      23.273 -13.727  30.708  1.00  1.88
ATOM    411  H   ARG    42      25.549 -16.580  28.636  1.00  1.88
ATOM    412  CB  ARG    42      24.496 -14.451  27.821  1.00  1.88
ATOM    413  CD  ARG    42      24.761 -11.969  28.080  1.00  1.88
ATOM    414  HE  ARG    42      26.670 -12.302  27.563  1.00  1.88
ATOM    415  NE  ARG    42      25.973 -11.893  27.267  1.00  1.88
ATOM    416  CG  ARG    42      23.842 -13.093  27.629  1.00  1.88
ATOM    417  CZ  ARG    42      26.058 -11.239  26.113  1.00  1.88
ATOM    418 1HH1 ARG    42      27.888 -11.638  25.754  1.00  1.88
ATOM    419 2HH1 ARG    42      27.257 -10.801  24.696  1.00  1.88
ATOM    420  NH1 ARG    42      27.202 -11.224  25.442  1.00  1.88
ATOM    421 1HH2 ARG    42      24.258 -10.610  26.068  1.00  1.88
ATOM    422 2HH2 ARG    42      25.055 -10.177  24.887  1.00  1.88
ATOM    423  NH2 ARG    42      24.999 -10.600  25.633  1.00  1.88
ATOM    424  N   SER    43      22.862 -15.878  30.215  1.00  2.36
ATOM    425  CA  SER    43      21.688 -15.928  31.058  1.00  2.36
ATOM    426  C   SER    43      22.101 -15.818  32.503  1.00  2.36
ATOM    427  O   SER    43      21.359 -15.279  33.317  1.00  2.36
ATOM    428  H   SER    43      23.106 -16.602  29.740  1.00  2.36
ATOM    429  CB  SER    43      20.905 -17.219  30.810  1.00  2.36
ATOM    430  HG  SER    43      22.361 -18.382  30.760  1.00  2.36
ATOM    431  OG  SER    43      21.657 -18.355  31.199  1.00  2.36
ATOM    432  N   GLN    44      23.257 -16.390  32.904  1.00  2.61
ATOM    433  CA  GLN    44      23.608 -16.238  34.296  1.00  2.61
ATOM    434  C   GLN    44      23.928 -14.797  34.586  1.00  2.61
ATOM    435  O   GLN    44      23.596 -14.276  35.652  1.00  2.61
ATOM    436  H   GLN    44      23.799 -16.848  32.351  1.00  2.61
ATOM    437  CB  GLN    44      24.792 -17.140  34.652  1.00  2.61
ATOM    438  CD  GLN    44      25.681 -19.489  34.916  1.00  2.61
ATOM    439  CG  GLN    44      24.467 -18.624  34.638  1.00  2.61
ATOM    440  OE1 GLN    44      26.816 -19.083  34.663  1.00  2.61
ATOM    441 1HE2 GLN    44      26.132 -21.239  35.624  1.00  2.61
ATOM    442 2HE2 GLN    44      24.601 -20.945  35.609  1.00  2.61
ATOM    443  NE2 GLN    44      25.446 -20.686  35.439  1.00  2.61
ATOM    444  N   GLU    45      24.593 -14.112  33.630  1.00  2.44
ATOM    445  CA  GLU    45      24.959 -12.728  33.820  1.00  2.44
ATOM    446  C   GLU    45      23.680 -12.009  33.946  1.00  2.44
ATOM    447  O   GLU    45      23.543 -11.206  34.863  1.00  2.44
ATOM    448  H   GLU    45      24.808 -14.533  32.864  1.00  2.44
ATOM    449  CB  GLU    45      25.817 -12.236  32.653  1.00  2.44
ATOM    450  CD  GLU    45      25.417  -9.747  32.496  1.00  2.44
ATOM    451  CG  GLU    45      26.399 -10.846  32.853  1.00  2.44
ATOM    452  OE1 GLU    45      24.522  -9.998  31.662  1.00  2.44
ATOM    453  OE2 GLU    45      25.543  -8.634  33.050  1.00  2.44
ATOM    454  N   CYS    46      22.731 -12.347  33.039  1.00  2.61
ATOM    455  CA  CYS    46      21.415 -11.794  32.909  1.00  2.61
ATOM    456  C   CYS    46      20.418 -12.720  33.464  1.00  2.61
ATOM    457  O   CYS    46      19.730 -13.434  32.736  1.00  2.61
ATOM    458  H   CYS    46      23.004 -12.995  32.477  1.00  2.61
ATOM    459  CB  CYS    46      21.105 -11.487  31.443  1.00  2.61
ATOM    460  SG  CYS    46      19.505 -10.691  31.168  1.00  2.61
ATOM    461  N   ASP    47      20.341 -12.606  34.783  1.00  3.37
ATOM    462  CA  ASP    47      19.668 -13.192  35.887  1.00  3.37
ATOM    463  C   ASP    47      20.846 -13.337  36.771  1.00  3.37
ATOM    464  O   ASP    47      21.350 -14.414  37.086  1.00  3.37
ATOM    465  H   ASP    47      20.924 -11.933  34.917  1.00  3.37
ATOM    466  CB  ASP    47      18.957 -14.478  35.460  1.00  3.37
ATOM    467  CG  ASP    47      18.073 -15.045  36.553  1.00  3.37
ATOM    468  OD1 ASP    47      18.118 -14.521  37.686  1.00  3.37
ATOM    469  OD2 ASP    47      17.335 -16.014  36.277  1.00  3.37
ATOM    470  N   TRP    48      21.362 -12.128  37.065  1.00  4.76
ATOM    471  CA  TRP    48      22.565 -11.821  37.759  1.00  4.76
ATOM    472  C   TRP    48      22.486 -12.556  39.035  1.00  4.76
ATOM    473  O   TRP    48      22.884 -13.717  39.113  1.00  4.76
ATOM    474  H   TRP    48      20.837 -11.464  36.759  1.00  4.76
ATOM    475  CB  TRP    48      22.704 -10.309  37.948  1.00  4.76
ATOM    476 1HB  TRP    48      22.139  -9.974  38.748  1.00  4.76
ATOM    477 2HB  TRP    48      22.885  -9.781  37.118  1.00  4.76
ATOM    478  CG  TRP    48      23.970  -9.905  38.638  1.00  4.76
ATOM    479  CD1 TRP    48      25.246 -10.152  38.221  1.00  4.76
ATOM    480  HE1 TRP    48      27.080  -9.678  39.032  1.00  4.76
ATOM    481  NE1 TRP    48      26.148  -9.627  39.115  1.00  4.76
ATOM    482  CD2 TRP    48      24.083  -9.180  39.869  1.00  4.76
ATOM    483  CE2 TRP    48      25.456  -9.025  40.136  1.00  4.76
ATOM    484  CH2 TRP    48      25.000  -7.848  42.131  1.00  4.76
ATOM    485  CZ2 TRP    48      25.926  -8.359  41.267  1.00  4.76
ATOM    486  CE3 TRP    48      23.158  -8.647  40.771  1.00  4.76
ATOM    487  CZ3 TRP    48      23.629  -7.988  41.891  1.00  4.76
ATOM    488  N   GLU    49      22.119 -11.908  40.143  1.00  5.65
ATOM    489  CA  GLU    49      21.612 -12.787  41.130  1.00  5.65
ATOM    490  C   GLU    49      20.243 -12.356  41.499  1.00  5.65
ATOM    491  O   GLU    49      19.234 -13.050  41.404  1.00  5.65
ATOM    492  H   GLU    49      22.162 -11.024  40.307  1.00  5.65
ATOM    493  CB  GLU    49      22.534 -12.811  42.351  1.00  5.65
ATOM    494  CD  GLU    49      22.144 -15.219  43.007  1.00  5.65
ATOM    495  CG  GLU    49      22.091 -13.769  43.445  1.00  5.65
ATOM    496  OE1 GLU    49      22.850 -15.516  42.020  1.00  5.65
ATOM    497  OE2 GLU    49      21.482 -16.059  43.651  1.00  5.65
ATOM    498  N   GLU    50      20.282 -11.108  41.985  1.00  5.44
ATOM    499  CA  GLU    50      19.258 -10.369  42.637  1.00  5.44
ATOM    500  C   GLU    50      18.410  -9.455  41.836  1.00  5.44
ATOM    501  O   GLU    50      17.294  -9.149  42.253  1.00  5.44
ATOM    502  H   GLU    50      21.091 -10.736  41.853  1.00  5.44
ATOM    503  CB  GLU    50      19.848  -9.510  43.758  1.00  5.44
ATOM    504  CD  GLU    50      21.044  -9.427  45.981  1.00  5.44
ATOM    505  CG  GLU    50      20.442 -10.310  44.905  1.00  5.44
ATOM    506  OE1 GLU    50      21.118  -8.199  45.768  1.00  5.44
ATOM    507  OE2 GLU    50      21.441  -9.964  47.036  1.00  5.44
ATOM    508  N   ILE    51      18.869  -9.121  40.628  1.00  5.99
ATOM    509  CA  ILE    51      18.671  -7.837  40.034  1.00  5.99
ATOM    510  C   ILE    51      18.033  -6.905  40.933  1.00  5.99
ATOM    511  O   ILE    51      17.114  -6.253  40.466  1.00  5.99
ATOM    512  H   ILE    51      19.325  -9.757  40.183  1.00  5.99
ATOM    513  CB  ILE    51      17.842  -7.936  38.740  1.00  5.99
ATOM    514  CD1 ILE    51      15.491  -8.402  37.871  1.00  5.99
ATOM    515  CG1 ILE    51      16.447  -8.486  39.041  1.00  5.99
ATOM    516  CG2 ILE    51      18.571  -8.776  37.703  1.00  5.99
ATOM    517  N   SER    52      18.780  -6.602  42.038  1.00  7.35
ATOM    518  CA  SER    52      18.323  -5.852  43.174  1.00  7.35
ATOM    519  C   SER    52      17.709  -4.648  42.602  1.00  7.35
ATOM    520  O   SER    52      18.363  -3.681  42.213  1.00  7.35
ATOM    521  H   SER    52      19.623  -6.916  42.015  1.00  7.35
ATOM    522  CB  SER    52      19.487  -5.551  44.121  1.00  7.35
ATOM    523  HG  SER    52      18.472  -5.139  45.631  1.00  7.35
ATOM    524  OG  SER    52      19.065  -4.743  45.206  1.00  7.35
ATOM    525  N   VAL    53      16.376  -4.686  42.638  1.00  8.63
ATOM    526  CA  VAL    53      15.608  -3.759  41.888  1.00  8.63
ATOM    527  C   VAL    53      15.693  -2.427  42.527  1.00  8.63
ATOM    528  O   VAL    53      15.579  -2.273  43.740  1.00  8.63
ATOM    529  H   VAL    53      15.964  -5.306  43.144  1.00  8.63
ATOM    530  CB  VAL    53      14.142  -4.213  41.761  1.00  8.63
ATOM    531  CG1 VAL    53      13.461  -4.202  43.121  1.00  8.63
ATOM    532  CG2 VAL    53      13.392  -3.325  40.780  1.00  8.63
ATOM    533  N   LYS    54      15.955  -1.406  41.705  1.00  9.96
ATOM    534  CA  LYS    54      15.976  -0.107  42.276  1.00  9.96
ATOM    535  C   LYS    54      15.353   0.818  41.302  1.00  9.96
ATOM    536  O   LYS    54      15.711   0.829  40.124  1.00  9.96
ATOM    537  H   LYS    54      16.114  -1.514  40.826  1.00  9.96
ATOM    538  CB  LYS    54      17.409   0.304  42.621  1.00  9.96
ATOM    539  CD  LYS    54      18.956   1.956  43.705  1.00  9.96
ATOM    540  CE  LYS    54      19.067   3.309  44.389  1.00  9.96
ATOM    541  CG  LYS    54      17.518   1.650  43.318  1.00  9.96
ATOM    542 1HZ  LYS    54      20.503   4.433  45.143  1.00  9.96
ATOM    543 2HZ  LYS    54      20.972   3.657  44.007  1.00  9.96
ATOM    544 3HZ  LYS    54      20.793   3.017  45.300  1.00  9.96
ATOM    545  NZ  LYS    54      20.475   3.637  44.746  1.00  9.96
ATOM    546  N   GLY    55      14.370   1.599  41.780  1.00  9.73
ATOM    547  CA  GLY    55      13.761   2.563  40.928  1.00  9.73
ATOM    548  C   GLY    55      13.198   1.857  39.753  1.00  9.73
ATOM    549  O   GLY    55      12.893   0.665  39.772  1.00  9.73
ATOM    550  H   GLY    55      14.096   1.516  42.633  1.00  9.73
ATOM    551  N   PRO    56      12.977   2.659  38.755  1.00  8.20
ATOM    552  CA  PRO    56      12.731   2.181  37.428  1.00  8.20
ATOM    553  C   PRO    56      14.099   2.035  36.876  1.00  8.20
ATOM    554  O   PRO    56      14.240   1.723  35.695  1.00  8.20
ATOM    555  CB  PRO    56      11.891   3.287  36.786  1.00  8.20
ATOM    556  CD  PRO    56      12.738   4.220  38.821  1.00  8.20
ATOM    557  CG  PRO    56      12.408   4.548  37.392  1.00  8.20
ATOM    558  N   ASN    57      15.092   2.314  37.742  1.00  7.04
ATOM    559  CA  ASN    57      16.469   2.420  37.413  1.00  7.04
ATOM    560  C   ASN    57      17.063   1.105  37.114  1.00  7.04
ATOM    561  O   ASN    57      18.147   0.755  37.578  1.00  7.04
ATOM    562  H   ASN    57      14.822   2.437  38.591  1.00  7.04
ATOM    563  CB  ASN    57      17.239   3.104  38.544  1.00  7.04
ATOM    564  CG  ASN    57      18.650   3.484  38.142  1.00  7.04
ATOM    565  OD1 ASN    57      18.906   3.827  36.987  1.00  7.04
ATOM    566 1HD2 ASN    57      20.427   3.640  38.909  1.00  7.04
ATOM    567 2HD2 ASN    57      19.344   3.169  39.927  1.00  7.04
ATOM    568  ND2 ASN    57      19.573   3.425  39.095  1.00  7.04
ATOM    569  N   GLY    58      16.384   0.364  36.250  1.00  5.65
ATOM    570  CA  GLY    58      16.958  -0.848  35.831  1.00  5.65
ATOM    571  C   GLY    58      17.142  -1.763  36.952  1.00  5.65
ATOM    572  O   GLY    58      18.267  -2.022  37.337  1.00  5.65
ATOM    573  H   GLY    58      15.580   0.615  35.932  1.00  5.65
ATOM    574  N   GLU    59      16.056  -2.293  37.517  1.00  4.82
ATOM    575  CA  GLU    59      16.248  -3.291  38.513  1.00  4.82
ATOM    576  C   GLU    59      16.974  -4.360  37.825  1.00  4.82
ATOM    577  O   GLU    59      17.831  -5.019  38.408  1.00  4.82
ATOM    578  H   GLU    59      15.223  -2.040  37.288  1.00  4.82
ATOM    579  CB  GLU    59      14.903  -3.738  39.090  1.00  4.82
ATOM    580  CD  GLU    59      13.156  -3.396  37.298  1.00  4.82
ATOM    581  CG  GLU    59      13.983  -4.400  38.077  1.00  4.82
ATOM    582  OE1 GLU    59      13.521  -2.202  37.293  1.00  4.82
ATOM    583  OE2 GLU    59      12.142  -3.804  36.693  1.00  4.82
ATOM    584  N   SER    60      16.681  -4.494  36.524  1.00  4.03
ATOM    585  CA  SER    60      17.351  -5.479  35.787  1.00  4.03
ATOM    586  C   SER    60      18.786  -5.169  35.863  1.00  4.03
ATOM    587  O   SER    60      19.300  -4.292  35.162  1.00  4.03
ATOM    588  H   SER    60      16.070  -3.969  36.122  1.00  4.03
ATOM    589  CB  SER    60      16.839  -5.510  34.345  1.00  4.03
ATOM    590  HG  SER    60      15.395  -6.656  34.624  1.00  4.03
ATOM    591  OG  SER    60      15.478  -5.898  34.296  1.00  4.03
ATOM    592  N   SER    61      19.511  -5.991  36.659  1.00  3.18
ATOM    593  CA  SER    61      20.952  -5.833  36.486  1.00  3.18
ATOM    594  C   SER    61      21.231  -6.227  35.056  1.00  3.18
ATOM    595  O   SER    61      20.336  -6.756  34.414  1.00  3.18
ATOM    596  H   SER    61      19.192  -6.590  37.250  1.00  3.18
ATOM    597  CB  SER    61      21.711  -6.689  37.502  1.00  3.18
ATOM    598  HG  SER    61      21.865  -6.740  39.360  1.00  3.18
ATOM    599  OG  SER    61      21.444  -6.263  38.827  1.00  3.18
ATOM    600  N   VAL    62      22.428  -5.992  34.464  1.00  2.52
ATOM    601  CA  VAL    62      22.494  -6.245  33.041  1.00  2.52
ATOM    602  C   VAL    62      23.800  -6.820  32.569  1.00  2.52
ATOM    603  O   VAL    62      24.754  -6.932  33.329  1.00  2.52
ATOM    604  H   VAL    62      23.156  -5.696  34.903  1.00  2.52
ATOM    605  CB  VAL    62      22.220  -4.967  32.227  1.00  2.52
ATOM    606  CG1 VAL    62      20.823  -4.440  32.517  1.00  2.52
ATOM    607  CG2 VAL    62      23.267  -3.907  32.532  1.00  2.52
ATOM    608  N   ILE    63      23.862  -7.174  31.256  1.00  2.21
ATOM    609  CA  ILE    63      24.962  -7.870  30.633  1.00  2.21
ATOM    610  C   ILE    63      26.172  -7.027  30.665  1.00  2.21
ATOM    611  O   ILE    63      26.189  -5.892  30.199  1.00  2.21
ATOM    612  H   ILE    63      23.143  -6.940  30.768  1.00  2.21
ATOM    613  CB  ILE    63      24.626  -8.277  29.186  1.00  2.21
ATOM    614  CD1 ILE    63      22.930  -9.567  27.787  1.00  2.21
ATOM    615  CG1 ILE    63      23.477  -9.287  29.170  1.00  2.21
ATOM    616  CG2 ILE    63      25.863  -8.813  28.483  1.00  2.21
ATOM    617  N   HIS    64      27.261  -7.620  31.169  1.00  2.41
ATOM    618  CA  HIS    64      28.417  -6.827  31.394  1.00  2.41
ATOM    619  C   HIS    64      29.363  -6.856  30.245  1.00  2.41
ATOM    620  O   HIS    64      29.474  -7.822  29.489  1.00  2.41
ATOM    621  H   HIS    64      27.273  -8.498  31.365  1.00  2.41
ATOM    622  CB  HIS    64      29.145  -7.287  32.659  1.00  2.41
ATOM    623  CG  HIS    64      28.368  -7.061  33.919  1.00  2.41
ATOM    624  HD1 HIS    64      26.981  -8.583  33.812  1.00  2.41
ATOM    625  ND1 HIS    64      27.306  -7.855  34.291  1.00  2.41
ATOM    626  CE1 HIS    64      26.814  -7.409  35.461  1.00  2.41
ATOM    627  CD2 HIS    64      28.424  -6.105  35.016  1.00  2.41
ATOM    628  NE2 HIS    64      27.480  -6.359  35.901  1.00  2.41
ATOM    629  N   ASP    65      30.044  -5.710  30.078  1.00  2.60
ATOM    630  CA  ASP    65      31.085  -5.576  29.113  1.00  2.60
ATOM    631  C   ASP    65      32.296  -5.940  29.896  1.00  2.60
ATOM    632  O   ASP    65      32.634  -5.265  30.858  1.00  2.60
ATOM    633  H   ASP    65      29.823  -5.012  30.601  1.00  2.60
ATOM    634  CB  ASP    65      31.102  -4.159  28.536  1.00  2.60
ATOM    635  CG  ASP    65      32.134  -3.989  27.439  1.00  2.60
ATOM    636  OD1 ASP    65      31.862  -4.413  26.296  1.00  2.60
ATOM    637  OD2 ASP    65      33.215  -3.431  27.722  1.00  2.60
ATOM    638  N   ARG    66      33.013  -7.001  29.532  1.00  2.72
ATOM    639  CA  ARG    66      34.135  -7.351  30.352  1.00  2.72
ATOM    640  C   ARG    66      35.146  -6.260  30.305  1.00  2.72
ATOM    641  O   ARG    66      35.789  -5.957  31.307  1.00  2.72
ATOM    642  H   ARG    66      32.817  -7.492  28.804  1.00  2.72
ATOM    643  CB  ARG    66      34.742  -8.678  29.892  1.00  2.72
ATOM    644  CD  ARG    66      35.538  -9.435  32.148  1.00  2.72
ATOM    645  HE  ARG    66      37.402 -10.075  32.523  1.00  2.72
ATOM    646  NE  ARG    66      36.671  -9.902  32.944  1.00  2.72
ATOM    647  CG  ARG    66      35.937  -9.132  30.713  1.00  2.72
ATOM    648  CZ  ARG    66      36.639 -10.071  34.262  1.00  2.72
ATOM    649 1HH1 ARG    66      38.439 -10.668  34.465  1.00  2.72
ATOM    650 2HH1 ARG    66      37.697 -10.610  35.755  1.00  2.72
ATOM    651  NH1 ARG    66      37.718 -10.500  34.902  1.00  2.72
ATOM    652 1HH2 ARG    66      34.827  -9.534  34.522  1.00  2.72
ATOM    653 2HH2 ARG    66      35.506  -9.922  35.790  1.00  2.72
ATOM    654  NH2 ARG    66      35.527  -9.812  34.937  1.00  2.72
ATOM    655  N   LYS    67      35.344  -5.651  29.126  1.00  3.24
ATOM    656  CA  LYS    67      36.415  -4.705  29.026  1.00  3.24
ATOM    657  C   LYS    67      36.197  -3.582  29.991  1.00  3.24
ATOM    658  O   LYS    67      37.043  -3.298  30.837  1.00  3.24
ATOM    659  H   LYS    67      34.826  -5.822  28.410  1.00  3.24
ATOM    660  CB  LYS    67      36.529  -4.174  27.596  1.00  3.24
ATOM    661  CD  LYS    67      37.760  -2.749  25.936  1.00  3.24
ATOM    662  CE  LYS    67      38.879  -1.740  25.735  1.00  3.24
ATOM    663  CG  LYS    67      37.666  -3.186  27.389  1.00  3.24
ATOM    664 1HZ  LYS    67      39.647  -0.715  24.234  1.00  3.24
ATOM    665 2HZ  LYS    67      38.219  -0.924  24.064  1.00  3.24
ATOM    666 3HZ  LYS    67      39.149  -2.009  23.799  1.00  3.24
ATOM    667  NZ  LYS    67      38.984  -1.303  24.316  1.00  3.24
ATOM    668  N   SER    68      35.043  -2.903  29.869  1.00  3.57
ATOM    669  CA  SER    68      34.764  -1.754  30.682  1.00  3.57
ATOM    670  C   SER    68      34.168  -2.063  32.031  1.00  3.57
ATOM    671  O   SER    68      34.377  -1.314  32.983  1.00  3.57
ATOM    672  H   SER    68      34.440  -3.182  29.262  1.00  3.57
ATOM    673  CB  SER    68      33.817  -0.799  29.953  1.00  3.57
ATOM    674  HG  SER    68      32.621  -2.080  29.316  1.00  3.57
ATOM    675  OG  SER    68      32.541  -1.388  29.768  1.00  3.57
ATOM    676  N   GLY    69      33.397  -3.157  32.164  1.00  3.33
ATOM    677  CA  GLY    69      32.770  -3.483  33.420  1.00  3.33
ATOM    678  C   GLY    69      31.439  -2.809  33.488  1.00  3.33
ATOM    679  O   GLY    69      30.813  -2.736  34.546  1.00  3.33
ATOM    680  H   GLY    69      33.276  -3.690  31.449  1.00  3.33
ATOM    681  N   LYS    70      30.953  -2.290  32.352  1.00  3.10
ATOM    682  CA  LYS    70      29.705  -1.616  32.469  1.00  3.10
ATOM    683  C   LYS    70      28.600  -2.566  32.202  1.00  3.10
ATOM    684  O   LYS    70      28.673  -3.443  31.343  1.00  3.10
ATOM    685  H   LYS    70      31.361  -2.345  31.552  1.00  3.10
ATOM    686  CB  LYS    70      29.646  -0.427  31.508  1.00  3.10
ATOM    687  CD  LYS    70      30.512   1.835  30.849  1.00  3.10
ATOM    688  CE  LYS    70      31.525   2.927  31.150  1.00  3.10
ATOM    689  CG  LYS    70      30.643   0.676  31.824  1.00  3.10
ATOM    690 1HZ  LYS    70      32.045   4.668  30.379  1.00  3.10
ATOM    691 2HZ  LYS    70      30.626   4.407  30.204  1.00  3.10
ATOM    692 3HZ  LYS    70      31.598   3.740  29.354  1.00  3.10
ATOM    693  NZ  LYS    70      31.440   4.048  30.174  1.00  3.10
ATOM    694  N   LYS    71      27.526  -2.399  32.983  1.00  2.87
ATOM    695  CA  LYS    71      26.406  -3.263  32.867  1.00  2.87
ATOM    696  C   LYS    71      25.462  -2.659  31.895  1.00  2.87
ATOM    697  O   LYS    71      25.140  -1.474  31.969  1.00  2.87
ATOM    698  H   LYS    71      27.518  -1.731  33.586  1.00  2.87
ATOM    699  CB  LYS    71      25.753  -3.480  34.233  1.00  2.87
ATOM    700  CD  LYS    71      24.536  -2.506  36.201  1.00  2.87
ATOM    701  CE  LYS    71      23.876  -1.264  36.778  1.00  2.87
ATOM    702  CG  LYS    71      25.149  -2.223  34.839  1.00  2.87
ATOM    703 1HZ  LYS    71      22.925  -0.771  38.435  1.00  2.87
ATOM    704 2HZ  LYS    71      23.950  -1.772  38.683  1.00  2.87
ATOM    705 3HZ  LYS    71      22.688  -2.159  38.075  1.00  2.87
ATOM    706  NZ  LYS    71      23.302  -1.517  38.128  1.00  2.87
ATOM    707  N   PHE    72      24.993  -3.480  30.937  1.00  2.59
ATOM    708  CA  PHE    72      24.170  -2.918  29.919  1.00  2.59
ATOM    709  C   PHE    72      22.960  -3.744  29.656  1.00  2.59
ATOM    710  O   PHE    72      22.974  -4.972  29.694  1.00  2.59
ATOM    711  H   PHE    72      25.185  -4.359  30.926  1.00  2.59
ATOM    712  CB  PHE    72      24.964  -2.746  28.622  1.00  2.59
ATOM    713  CG  PHE    72      26.133  -1.812  28.746  1.00  2.59
ATOM    714  CZ  PHE    72      28.294  -0.079  28.977  1.00  2.59
ATOM    715  CD1 PHE    72      27.430  -2.296  28.719  1.00  2.59
ATOM    716  CE1 PHE    72      28.506  -1.437  28.834  1.00  2.59
ATOM    717  CD2 PHE    72      25.937  -0.450  28.891  1.00  2.59
ATOM    718  CE2 PHE    72      27.014   0.409  29.005  1.00  2.59
ATOM    719  N   SER    73      21.867  -3.054  29.314  1.00  2.67
ATOM    720  CA  SER    73      20.654  -3.740  29.030  1.00  2.67
ATOM    721  C   SER    73      20.892  -4.584  27.826  1.00  2.67
ATOM    722  O   SER    73      21.934  -4.502  27.176  1.00  2.67
ATOM    723  H   SER    73      21.899  -2.156  29.263  1.00  2.67
ATOM    724  CB  SER    73      19.512  -2.744  28.817  1.00  2.67
ATOM    725  HG  SER    73      20.412  -1.583  27.668  1.00  2.67
ATOM    726  OG  SER    73      19.697  -2.003  27.624  1.00  2.67
ATOM    727  N   ILE    74      19.909  -5.442  27.519  1.00  2.36
ATOM    728  CA  ILE    74      20.031  -6.344  26.419  1.00  2.36
ATOM    729  C   ILE    74      20.177  -5.525  25.190  1.00  2.36
ATOM    730  O   ILE    74      21.012  -5.835  24.347  1.00  2.36
ATOM    731  H   ILE    74      19.162  -5.443  28.021  1.00  2.36
ATOM    732  CB  ILE    74      18.825  -7.298  26.335  1.00  2.36
ATOM    733  CD1 ILE    74      19.990  -9.094  27.718  1.00  2.36
ATOM    734  CG1 ILE    74      18.775  -8.205  27.565  1.00  2.36
ATOM    735  CG2 ILE    74      18.868  -8.097  25.042  1.00  2.36
ATOM    736  N   GLU    75      19.370  -4.457  25.063  1.00  2.68
ATOM    737  CA  GLU    75      19.378  -3.626  23.891  1.00  2.68
ATOM    738  C   GLU    75      20.717  -2.968  23.746  1.00  2.68
ATOM    739  O   GLU    75      21.253  -2.863  22.638  1.00  2.68
ATOM    740  H   GLU    75      18.812  -4.270  25.744  1.00  2.68
ATOM    741  CB  GLU    75      18.264  -2.580  23.968  1.00  2.68
ATOM    742  CD  GLU    75      17.769  -2.439  21.495  1.00  2.68
ATOM    743  CG  GLU    75      18.170  -1.682  22.746  1.00  2.68
ATOM    744  OE1 GLU    75      17.214  -3.551  21.626  1.00  2.68
ATOM    745  OE2 GLU    75      18.008  -1.921  20.384  1.00  2.68
ATOM    746  N   GLU    76      21.280  -2.492  24.879  1.00  2.73
ATOM    747  CA  GLU    76      22.510  -1.764  24.803  1.00  2.73
ATOM    748  C   GLU    76      23.589  -2.683  24.342  1.00  2.73
ATOM    749  O   GLU    76      24.464  -2.271  23.588  1.00  2.73
ATOM    750  H   GLU    76      20.887  -2.630  25.677  1.00  2.73
ATOM    751  CB  GLU    76      22.851  -1.145  26.160  1.00  2.73
ATOM    752  CD  GLU    76      22.253   0.528  27.955  1.00  2.73
ATOM    753  CG  GLU    76      21.921  -0.019  26.580  1.00  2.73
ATOM    754  OE1 GLU    76      22.052  -0.201  28.949  1.00  2.73
ATOM    755  OE2 GLU    76      22.713   1.686  28.038  1.00  2.73
ATOM    756  N   ALA    77      23.556  -3.946  24.808  1.00  2.26
ATOM    757  CA  ALA    77      24.536  -4.947  24.483  1.00  2.26
ATOM    758  C   ALA    77      24.483  -5.216  23.003  1.00  2.26
ATOM    759  O   ALA    77      25.519  -5.441  22.380  1.00  2.26
ATOM    760  H   ALA    77      22.869  -4.149  25.353  1.00  2.26
ATOM    761  CB  ALA    77      24.286  -6.214  25.286  1.00  2.26
ATOM    762  N   LEU    78      23.267  -5.224  22.411  1.00  2.34
ATOM    763  CA  LEU    78      23.114  -5.533  21.005  1.00  2.34
ATOM    764  C   LEU    78      23.838  -4.473  20.252  1.00  2.34
ATOM    765  O   LEU    78      24.569  -4.750  19.301  1.00  2.34
ATOM    766  H   LEU    78      22.544  -5.032  22.911  1.00  2.34
ATOM    767  CB  LEU    78      21.632  -5.606  20.631  1.00  2.34
ATOM    768  CG  LEU    78      21.318  -5.882  19.159  1.00  2.34
ATOM    769  CD1 LEU    78      21.874  -7.232  18.734  1.00  2.34
ATOM    770  CD2 LEU    78      19.818  -5.825  18.910  1.00  2.34
ATOM    771  N   GLN    79      23.605  -3.213  20.674  1.00  2.80
ATOM    772  CA  GLN    79      24.116  -2.100  19.930  1.00  2.80
ATOM    773  C   GLN    79      25.611  -2.141  19.945  1.00  2.80
ATOM    774  O   GLN    79      26.261  -1.917  18.924  1.00  2.80
ATOM    775  H   GLN    79      23.128  -3.072  21.424  1.00  2.80
ATOM    776  CB  GLN    79      23.596  -0.783  20.510  1.00  2.80
ATOM    777  CD  GLN    79      21.609   0.708  20.966  1.00  2.80
ATOM    778  CG  GLN    79      22.112  -0.546  20.280  1.00  2.80
ATOM    779  OE1 GLN    79      22.358   1.667  21.156  1.00  2.80
ATOM    780 1HE2 GLN    79      19.986   1.424  21.754  1.00  2.80
ATOM    781 2HE2 GLN    79      19.822  -0.017  21.185  1.00  2.80
ATOM    782  NE2 GLN    79      20.335   0.705  21.342  1.00  2.80
ATOM    783  N   SER    80      26.196  -2.440  21.117  1.00  2.75
ATOM    784  CA  SER    80      27.625  -2.442  21.271  1.00  2.75
ATOM    785  C   SER    80      28.240  -3.583  20.509  1.00  2.75
ATOM    786  O   SER    80      29.417  -3.544  20.140  1.00  2.75
ATOM    787  H   SER    80      25.668  -2.643  21.817  1.00  2.75
ATOM    788  CB  SER    80      28.004  -2.526  22.751  1.00  2.75
ATOM    789  HG  SER    80      26.838  -3.903  23.224  1.00  2.75
ATOM    790  OG  SER    80      27.657  -3.787  23.296  1.00  2.75
ATOM    791  N   GLY    81      27.451  -4.637  20.239  1.00  2.47
ATOM    792  CA  GLY    81      27.993  -5.741  19.505  1.00  2.47
ATOM    793  C   GLY    81      28.372  -6.814  20.470  1.00  2.47
ATOM    794  O   GLY    81      28.953  -7.829  20.094  1.00  2.47
ATOM    795  H   GLY    81      26.594  -4.656  20.512  1.00  2.47
ATOM    796  N   ARG    82      28.042  -6.599  21.749  1.00  2.10
ATOM    797  CA  ARG    82      28.332  -7.504  22.816  1.00  2.10
ATOM    798  C   ARG    82      27.534  -8.761  22.632  1.00  2.10
ATOM    799  O   ARG    82      27.951  -9.811  23.109  1.00  2.10
ATOM    800  H   ARG    82      27.611  -5.827  21.918  1.00  2.10
ATOM    801  CB  ARG    82      28.029  -6.854  24.167  1.00  2.10
ATOM    802  CD  ARG    82      28.191  -6.950  26.670  1.00  2.10
ATOM    803  HE  ARG    82      29.781  -5.750  26.905  1.00  2.10
ATOM    804  NE  ARG    82      28.933  -5.695  26.764  1.00  2.10
ATOM    805  CG  ARG    82      28.469  -7.679  25.366  1.00  2.10
ATOM    806  CZ  ARG    82      28.383  -4.491  26.647  1.00  2.10
ATOM    807 1HH1 ARG    82      29.983  -3.480  26.888  1.00  2.10
ATOM    808 2HH1 ARG    82      28.781  -2.626  26.672  1.00  2.10
ATOM    809  NH1 ARG    82      29.137  -3.405  26.747  1.00  2.10
ATOM    810 1HH2 ARG    82      26.591  -5.080  26.366  1.00  2.10
ATOM    811 2HH2 ARG    82      26.724  -3.596  26.355  1.00  2.10
ATOM    812  NH2 ARG    82      27.080  -4.375  26.431  1.00  2.10
ATOM    813  N   LEU    83      26.327  -8.701  22.024  1.00  1.87
ATOM    814  CA  LEU    83      25.619  -9.933  21.751  1.00  1.87
ATOM    815  C   LEU    83      25.131  -9.940  20.311  1.00  1.87
ATOM    816  O   LEU    83      25.193  -8.919  19.641  1.00  1.87
ATOM    817  H   LEU    83      25.963  -7.912  21.790  1.00  1.87
ATOM    818  CB  LEU    83      24.448 -10.105  22.721  1.00  1.87
ATOM    819  CG  LEU    83      23.397  -8.993  22.719  1.00  1.87
ATOM    820  CD1 LEU    83      22.462  -9.140  21.528  1.00  1.87
ATOM    821  CD2 LEU    83      22.606  -8.998  24.017  1.00  1.87
ATOM    822  N   THR    84      24.655 -11.071  19.744  1.00  2.17
ATOM    823  CA  THR    84      24.243 -11.039  18.355  1.00  2.17
ATOM    824  C   THR    84      22.743 -11.007  18.275  1.00  2.17
ATOM    825  O   THR    84      22.103 -11.129  19.308  1.00  2.17
ATOM    826  H   THR    84      24.592 -11.836  20.215  1.00  2.17
ATOM    827  CB  THR    84      24.792 -12.249  17.576  1.00  2.17
ATOM    828  HG1 THR    84      24.418 -13.531  18.898  1.00  2.17
ATOM    829  OG1 THR    84      24.220 -13.455  18.096  1.00  2.17
ATOM    830  CG2 THR    84      26.304 -12.329  17.713  1.00  2.17
ATOM    831  N   PRO    85      22.141 -10.850  17.109  1.00  2.50
ATOM    832  CA  PRO    85      20.695 -10.797  16.964  1.00  2.50
ATOM    833  C   PRO    85      19.893 -11.984  17.517  1.00  2.50
ATOM    834  O   PRO    85      18.891 -11.773  18.208  1.00  2.50
ATOM    835  CB  PRO    85      20.477 -10.715  15.452  1.00  2.50
ATOM    836  CD  PRO    85      22.849 -10.584  15.746  1.00  2.50
ATOM    837  CG  PRO    85      21.705 -10.044  14.934  1.00  2.50
ATOM    838  N   ALA    86      20.284 -13.245  17.218  1.00  2.57
ATOM    839  CA  ALA    86      19.616 -14.437  17.720  1.00  2.57
ATOM    840  C   ALA    86      19.834 -14.503  19.182  1.00  2.57
ATOM    841  O   ALA    86      18.960 -14.886  19.983  1.00  2.57
ATOM    842  H   ALA    86      20.999 -13.324  16.677  1.00  2.57
ATOM    843  CB  ALA    86      20.143 -15.677  17.014  1.00  2.57
ATOM    844  N   HIS    87      21.089 -14.148  19.521  1.00  2.10
ATOM    845  CA  HIS    87      21.457 -14.283  20.867  1.00  2.10
ATOM    846  C   HIS    87      20.641 -13.306  21.589  1.00  2.10
ATOM    847  O   HIS    87      20.192 -13.658  22.661  1.00  2.10
ATOM    848  H   HIS    87      21.683 -13.834  18.921  1.00  2.10
ATOM    849  CB  HIS    87      22.960 -14.055  21.037  1.00  2.10
ATOM    850  CG  HIS    87      23.806 -15.144  20.455  1.00  2.10
ATOM    851  ND1 HIS    87      25.183 -15.081  20.423  1.00  2.10
ATOM    852  CE1 HIS    87      25.659 -16.198  19.845  1.00  2.10
ATOM    853  CD2 HIS    87      23.552 -16.432  19.826  1.00  2.10
ATOM    854  HE2 HIS    87      24.782 -17.839  19.068  1.00  2.10
ATOM    855  NE2 HIS    87      24.686 -17.013  19.484  1.00  2.10
ATOM    856  N   TYR    88      20.395 -12.105  21.008  1.00  2.16
ATOM    857  CA  TYR    88      19.671 -11.025  21.630  1.00  2.16
ATOM    858  C   TYR    88      18.292 -11.496  21.883  1.00  2.16
ATOM    859  O   TYR    88      17.760 -11.126  22.909  1.00  2.16
ATOM    860  H   TYR    88      20.720 -12.007  20.175  1.00  2.16
ATOM    861  CB  TYR    88      19.695  -9.781  20.740  1.00  2.16
ATOM    862  CG  TYR    88      18.959  -8.596  21.323  1.00  2.16
ATOM    863  HH  TYR    88      17.499  -4.817  23.286  1.00  2.16
ATOM    864  OH  TYR    88      16.950  -5.330  22.933  1.00  2.16
ATOM    865  CZ  TYR    88      17.614  -6.411  22.399  1.00  2.16
ATOM    866  CD1 TYR    88      19.649  -7.582  21.976  1.00  2.16
ATOM    867  CE1 TYR    88      18.985  -6.495  22.513  1.00  2.16
ATOM    868  CD2 TYR    88      17.578  -8.495  21.219  1.00  2.16
ATOM    869  CE2 TYR    88      16.897  -7.415  21.749  1.00  2.16
ATOM    870  N   ASP    89      17.632 -12.223  20.953  1.00  2.52
ATOM    871  CA  ASP    89      16.266 -12.600  21.238  1.00  2.52
ATOM    872  C   ASP    89      16.193 -13.526  22.425  1.00  2.52
ATOM    873  O   ASP    89      15.315 -13.413  23.293  1.00  2.52
ATOM    874  H   ASP    89      18.015 -12.472  20.178  1.00  2.52
ATOM    875  CB  ASP    89      15.627 -13.263  20.016  1.00  2.52
ATOM    876  CG  ASP    89      15.342 -12.276  18.901  1.00  2.52
ATOM    877  OD1 ASP    89      15.378 -11.055  19.164  1.00  2.52
ATOM    878  OD2 ASP    89      15.082 -12.723  17.764  1.00  2.52
ATOM    879  N   ARG    90      17.140 -14.474  22.510  1.00  2.45
ATOM    880  CA  ARG    90      17.064 -15.378  23.623  1.00  2.45
ATOM    881  C   ARG    90      17.260 -14.662  24.929  1.00  2.45
ATOM    882  O   ARG    90      16.594 -14.931  25.939  1.00  2.45
ATOM    883  H   ARG    90      17.803 -14.558  21.907  1.00  2.45
ATOM    884  CB  ARG    90      18.103 -16.492  23.480  1.00  2.45
ATOM    885  CD  ARG    90      18.849 -18.583  22.309  1.00  2.45
ATOM    886  HE  ARG    90      19.030 -19.362  20.470  1.00  2.45
ATOM    887  NE  ARG    90      18.608 -19.510  21.205  1.00  2.45
ATOM    888  CG  ARG    90      17.796 -17.488  22.374  1.00  2.45
ATOM    889  CZ  ARG    90      17.786 -20.552  21.272  1.00  2.45
ATOM    890 1HH1 ARG    90      18.060 -21.178  19.491  1.00  2.45
ATOM    891 2HH1 ARG    90      17.098 -22.015  20.260  1.00  2.45
ATOM    892  NH1 ARG    90      17.630 -21.341  20.217  1.00  2.45
ATOM    893 1HH2 ARG    90      17.225 -20.292  23.076  1.00  2.45
ATOM    894 2HH2 ARG    90      16.591 -21.478  22.435  1.00  2.45
ATOM    895  NH2 ARG    90      17.123 -20.803  22.392  1.00  2.45
ATOM    896  N   TYR    91      18.230 -13.738  24.933  1.00  2.18
ATOM    897  CA  TYR    91      18.541 -13.071  26.155  1.00  2.18
ATOM    898  C   TYR    91      17.387 -12.220  26.567  1.00  2.18
ATOM    899  O   TYR    91      17.221 -12.043  27.763  1.00  2.18
ATOM    900  H   TYR    91      18.683 -13.535  24.182  1.00  2.18
ATOM    901  CB  TYR    91      19.811 -12.232  25.999  1.00  2.18
ATOM    902  CG  TYR    91      21.077 -13.051  25.892  1.00  2.18
ATOM    903  HH  TYR    91      25.178 -14.832  25.351  1.00  2.18
ATOM    904  OH  TYR    91      24.552 -15.316  25.603  1.00  2.18
ATOM    905  CZ  TYR    91      23.403 -14.565  25.698  1.00  2.18
ATOM    906  CD1 TYR    91      21.075 -14.406  26.196  1.00  2.18
ATOM    907  CE1 TYR    91      22.228 -15.162  26.101  1.00  2.18
ATOM    908  CD2 TYR    91      22.270 -12.466  25.488  1.00  2.18
ATOM    909  CE2 TYR    91      23.433 -13.206  25.387  1.00  2.18
ATOM    910  N   VAL    92      16.633 -11.599  25.622  1.00  2.52
ATOM    911  CA  VAL    92      15.492 -10.760  25.939  1.00  2.52
ATOM    912  C   VAL    92      14.469 -11.598  26.605  1.00  2.52
ATOM    913  O   VAL    92      13.817 -11.117  27.518  1.00  2.52
ATOM    914  H   VAL    92      16.872 -11.729  24.764  1.00  2.52
ATOM    915  CB  VAL    92      14.924 -10.080  24.679  1.00  2.52
ATOM    916  CG1 VAL    92      13.612  -9.380  24.998  1.00  2.52
ATOM    917  CG2 VAL    92      15.932  -9.095  24.106  1.00  2.52
ATOM    918  N   ASN    93      14.273 -12.858  26.170  1.00  2.98
ATOM    919  CA  ASN    93      13.278 -13.682  26.810  1.00  2.98
ATOM    920  C   ASN    93      13.664 -13.899  28.248  1.00  2.98
ATOM    921  O   ASN    93      12.829 -13.851  29.146  1.00  2.98
ATOM    922  H   ASN    93      14.757 -13.186  25.486  1.00  2.98
ATOM    923  CB  ASN    93      13.118 -15.007  26.062  1.00  2.98
ATOM    924  CG  ASN    93      12.390 -14.848  24.742  1.00  2.98
ATOM    925  OD1 ASN    93      11.693 -13.857  24.523  1.00  2.98
ATOM    926 1HD2 ASN    93      12.141 -15.780  23.058  1.00  2.98
ATOM    927 2HD2 ASN    93      13.070 -16.532  24.058  1.00  2.98
ATOM    928  ND2 ASN    93      12.551 -15.825  23.858  1.00  2.98
ATOM    929  N   LYS    94      14.954 -14.170  28.508  1.00  2.94
ATOM    930  CA  LYS    94      15.377 -14.466  29.859  1.00  2.94
ATOM    931  C   LYS    94      15.203 -13.260  30.759  1.00  2.94
ATOM    932  O   LYS    94      14.862 -13.373  31.937  1.00  2.94
ATOM    933  H   LYS    94      15.556 -14.167  27.839  1.00  2.94
ATOM    934  CB  LYS    94      16.835 -14.929  29.875  1.00  2.94
ATOM    935  CD  LYS    94      16.648 -16.532  31.797  1.00  2.94
ATOM    936  CE  LYS    94      17.242 -16.967  33.127  1.00  2.94
ATOM    937  CG  LYS    94      17.354 -15.300  31.254  1.00  2.94
ATOM    938 1HZ  LYS    94      16.896 -18.367  34.474  1.00  2.94
ATOM    939 2HZ  LYS    94      16.575 -18.824  33.133  1.00  2.94
ATOM    940 3HZ  LYS    94      15.669 -17.928  33.831  1.00  2.94
ATOM    941  NZ  LYS    94      16.523 -18.139  33.698  1.00  2.94
ATOM    942  N   ASP    95      15.487 -12.057  30.231  1.00  2.90
ATOM    943  CA  ASP    95      15.407 -10.832  30.990  1.00  2.90
ATOM    944  C   ASP    95      13.961 -10.574  31.329  1.00  2.90
ATOM    945  O   ASP    95      13.658 -10.042  32.398  1.00  2.90
ATOM    946  H   ASP    95      15.736 -12.035  29.366  1.00  2.90
ATOM    947  CB  ASP    95      16.013  -9.671  30.199  1.00  2.90
ATOM    948  CG  ASP    95      16.149  -8.409  31.028  1.00  2.90
ATOM    949  OD1 ASP    95      16.894  -8.434  32.030  1.00  2.90
ATOM    950  OD2 ASP    95      15.510  -7.395  30.676  1.00  2.90
ATOM    951  N   MET    96      13.036 -10.922  30.397  1.00  3.29
ATOM    952  CA  MET    96      11.632 -10.716  30.633  1.00  3.29
ATOM    953  C   MET    96      11.274 -11.591  31.773  1.00  3.29
ATOM    954  O   MET    96      10.408 -11.195  32.533  1.00  3.29
ATOM    955  H   MET    96      13.313 -11.287  29.622  1.00  3.29
ATOM    956  CB  MET    96      10.825 -11.029  29.371  1.00  3.29
ATOM    957  SD  MET    96      10.190 -10.524  26.722  1.00  3.29
ATOM    958  CE  MET    96       8.476 -10.306  27.197  1.00  3.29
ATOM    959  CG  MET    96      11.029 -10.034  28.241  1.00  3.29
ATOM    960  N   SER    97      11.862 -12.807  31.896  1.00  3.81
ATOM    961  CA  SER    97      11.544 -13.728  32.975  1.00  3.81
ATOM    962  C   SER    97      11.965 -13.111  34.283  1.00  3.81
ATOM    963  O   SER    97      11.279 -13.260  35.294  1.00  3.81
ATOM    964  H   SER    97      12.472 -13.035  31.274  1.00  3.81
ATOM    965  CB  SER    97      12.233 -15.075  32.750  1.00  3.81
ATOM    966  HG  SER    97      11.840 -15.250  30.935  1.00  3.81
ATOM    967  OG  SER    97      11.716 -15.727  31.603  1.00  3.81
ATOM    968  N   ILE    98      13.128 -12.425  34.323  1.00  3.84
ATOM    969  CA  ILE    98      13.521 -11.889  35.600  1.00  3.84
ATOM    970  C   ILE    98      12.585 -10.819  36.043  1.00  3.84
ATOM    971  O   ILE    98      12.109 -10.777  37.188  1.00  3.84
ATOM    972  H   ILE    98      13.649 -12.296  33.601  1.00  3.84
ATOM    973  CB  ILE    98      14.960 -11.343  35.564  1.00  3.84
ATOM    974  CD1 ILE    98      15.947 -13.569  36.320  1.00  3.84
ATOM    975  CG1 ILE    98      15.952 -12.472  35.277  1.00  3.84
ATOM    976  CG2 ILE    98      15.287 -10.617  36.860  1.00  3.84
ATOM    977  N   GLN    99      12.276  -9.928  35.096  1.00  3.92
ATOM    978  CA  GLN    99      11.416  -8.851  35.431  1.00  3.92
ATOM    979  C   GLN    99      10.036  -9.339  35.840  1.00  3.92
ATOM    980  O   GLN    99       9.430  -8.743  36.725  1.00  3.92
ATOM    981  H   GLN    99      12.601 -10.001  34.260  1.00  3.92
ATOM    982  CB  GLN    99      11.293  -7.878  34.257  1.00  3.92
ATOM    983  CD  GLN    99      12.436  -6.213  32.739  1.00  3.92
ATOM    984  CG  GLN    99      12.556  -7.079  33.978  1.00  3.92
ATOM    985  OE1 GLN    99      11.411  -6.228  32.056  1.00  3.92
ATOM    986 1HE2 GLN    99      13.466  -4.921  31.721  1.00  3.92
ATOM    987 2HE2 GLN    99      14.215  -5.472  32.971  1.00  3.92
ATOM    988  NE2 GLN    99      13.485  -5.454  32.445  1.00  3.92
ATOM    989  N   GLU   100       9.488 -10.403  35.209  1.00  4.28
ATOM    990  CA  GLU   100       8.171 -10.969  35.504  1.00  4.28
ATOM    991  C   GLU   100       8.150 -11.573  36.879  1.00  4.28
ATOM    992  O   GLU   100       7.122 -11.612  37.558  1.00  4.28
ATOM    993  H   GLU   100      10.000 -10.766  34.564  1.00  4.28
ATOM    994  CB  GLU   100       7.792 -12.018  34.457  1.00  4.28
ATOM    995  CD  GLU   100       7.173 -12.516  32.059  1.00  4.28
ATOM    996  CG  GLU   100       7.524 -11.446  33.074  1.00  4.28
ATOM    997  OE1 GLU   100       7.302 -13.714  32.389  1.00  4.28
ATOM    998  OE2 GLU   100       6.768 -12.157  30.933  1.00  4.28
ATOM    999  N   LEU   101       9.277 -12.159  37.306  1.00  4.04
ATOM   1000  CA  LEU   101       9.218 -12.716  38.623  1.00  4.04
ATOM   1001  C   LEU   101       9.065 -11.578  39.587  1.00  4.04
ATOM   1002  O   LEU   101       8.399 -11.697  40.617  1.00  4.04
ATOM   1003  H   LEU   101      10.036 -12.217  36.826  1.00  4.04
ATOM   1004  CB  LEU   101      10.471 -13.546  38.910  1.00  4.04
ATOM   1005  CG  LEU   101      10.624 -14.841  38.109  1.00  4.04
ATOM   1006  CD1 LEU   101      11.984 -15.472  38.363  1.00  4.04
ATOM   1007  CD2 LEU   101       9.513 -15.821  38.453  1.00  4.04
ATOM   1008  N   ALA   102       9.723 -10.437  39.287  1.00  5.08
ATOM   1009  CA  ALA   102       9.623  -9.308  40.180  1.00  5.08
ATOM   1010  C   ALA   102       8.218  -8.810  40.256  1.00  5.08
ATOM   1011  O   ALA   102       7.792  -8.373  41.321  1.00  5.08
ATOM   1012  H   ALA   102      10.220 -10.377  38.539  1.00  5.08
ATOM   1013  CB  ALA   102      10.553  -8.192  39.729  1.00  5.08
ATOM   1014  N   VAL   103       7.495  -8.796  39.118  1.00  6.57
ATOM   1015  CA  VAL   103       6.133  -8.314  39.042  1.00  6.57
ATOM   1016  C   VAL   103       5.294  -9.221  39.867  1.00  6.57
ATOM   1017  O   VAL   103       4.335  -8.780  40.481  1.00  6.57
ATOM   1018  H   VAL   103       7.904  -9.108  38.379  1.00  6.57
ATOM   1019  CB  VAL   103       5.639  -8.246  37.585  1.00  6.57
ATOM   1020  CG1 VAL   103       5.480  -9.645  37.010  1.00  6.57
ATOM   1021  CG2 VAL   103       4.327  -7.480  37.503  1.00  6.57
ATOM   1022  N   LEU   104       5.564 -10.531  39.877  1.00  8.64
ATOM   1023  CA  LEU   104       4.728 -11.401  40.641  1.00  8.64
ATOM   1024  C   LEU   104       4.898 -11.085  42.084  1.00  8.64
ATOM   1025  O   LEU   104       3.936 -11.065  42.862  1.00  8.64
ATOM   1026  H   LEU   104       6.258 -10.867  39.413  1.00  8.64
ATOM   1027  CB  LEU   104       5.068 -12.864  40.349  1.00  8.64
ATOM   1028  CG  LEU   104       4.725 -13.372  38.947  1.00  8.64
ATOM   1029  CD1 LEU   104       5.270 -14.776  38.736  1.00  8.64
ATOM   1030  CD2 LEU   104       3.222 -13.349  38.719  1.00  8.64
ATOM   1031  N   VAL   105       6.158 -10.866  42.493  1.00  9.68
ATOM   1032  CA  VAL   105       6.315 -10.666  43.893  1.00  9.68
ATOM   1033  C   VAL   105       5.629  -9.398  44.351  1.00  9.68
ATOM   1034  O   VAL   105       4.935  -9.399  45.370  1.00  9.68
ATOM   1035  H   VAL   105       6.876 -10.840  41.951  1.00  9.68
ATOM   1036  CB  VAL   105       7.801 -10.622  44.294  1.00  9.68
ATOM   1037  CG1 VAL   105       7.948 -10.225  45.755  1.00  9.68
ATOM   1038  CG2 VAL   105       8.463 -11.967  44.034  1.00  9.68
ATOM   1039  N   SER   106       5.839  -8.268  43.637  1.00  8.41
ATOM   1040  CA  SER   106       5.239  -7.008  44.009  1.00  8.41
ATOM   1041  C   SER   106       3.785  -6.892  43.700  1.00  8.41
ATOM   1042  O   SER   106       2.948  -6.403  44.480  1.00  8.41
ATOM   1043  H   SER   106       6.370  -8.317  42.912  1.00  8.41
ATOM   1044  CB  SER   106       5.963  -5.847  43.325  1.00  8.41
ATOM   1045  HG  SER   106       6.110  -6.615  41.631  1.00  8.41
ATOM   1046  OG  SER   106       5.798  -5.901  41.918  1.00  8.41
ATOM   1047  N   GLY   107       3.531  -7.417  42.499  1.00  7.09
ATOM   1048  CA  GLY   107       2.362  -7.389  41.692  1.00  7.09
ATOM   1049  C   GLY   107       2.511  -6.290  40.699  1.00  7.09
ATOM   1050  O   GLY   107       1.544  -5.881  40.058  1.00  7.09
ATOM   1051  H   GLY   107       4.267  -7.847  42.210  1.00  7.09
ATOM   1052  N   GLN   108       3.740  -5.765  40.559  1.00  5.92
ATOM   1053  CA  GLN   108       3.928  -4.717  39.609  1.00  5.92
ATOM   1054  C   GLN   108       4.735  -5.259  38.482  1.00  5.92
ATOM   1055  O   GLN   108       5.899  -5.615  38.656  1.00  5.92
ATOM   1056  H   GLN   108       4.436  -6.060  41.048  1.00  5.92
ATOM   1057  CB  GLN   108       4.607  -3.514  40.266  1.00  5.92
ATOM   1058  CD  GLN   108       3.608  -1.724  38.791  1.00  5.92
ATOM   1059  CG  GLN   108       4.880  -2.360  39.315  1.00  5.92
ATOM   1060  OE1 GLN   108       2.806  -1.192  39.559  1.00  5.92
ATOM   1061 1HE2 GLN   108       2.680  -1.414  37.114  1.00  5.92
ATOM   1062 2HE2 GLN   108       4.031  -2.175  36.951  1.00  5.92
ATOM   1063  NE2 GLN   108       3.420  -1.776  37.477  1.00  5.92
ATOM   1064  N   LYS   109       4.125  -5.334  37.285  1.00  6.03
ATOM   1065  CA  LYS   109       4.857  -5.807  36.157  1.00  6.03
ATOM   1066  C   LYS   109       5.540  -4.626  35.492  1.00  6.03
ATOM   1067  O   LYS   109       6.209  -3.841  36.212  1.00  6.03
ATOM   1068  H   LYS   109       3.264  -5.089  37.192  1.00  6.03
ATOM   1069  OXT LYS   109       5.408  -4.483  34.249  1.00  6.03
ATOM   1070  CB  LYS   109       3.929  -6.536  35.183  1.00  6.03
ATOM   1071  CD  LYS   109       3.672  -7.921  33.106  1.00  6.03
ATOM   1072  CE  LYS   109       4.386  -8.544  31.917  1.00  6.03
ATOM   1073  CG  LYS   109       4.643  -7.161  33.996  1.00  6.03
ATOM   1074 1HZ  LYS   109       3.898  -9.646  30.355  1.00  6.03
ATOM   1075 2HZ  LYS   109       2.822  -8.743  30.729  1.00  6.03
ATOM   1076 3HZ  LYS   109       3.062  -9.948  31.505  1.00  6.03
ATOM   1077  NZ  LYS   109       3.448  -9.296  31.038  1.00  6.03
