# Supplementary material for: Selecting Near-Native Protein Structures from Predicted Decoy Sets Using Ordered Graphlet Degree Similarity
Source: Genes (Basel). 2019 Feb 11;10(2):132. doi: 10.3390/genes10020132 (PMC6410076; doi:10.3390/genes10020132)
Supplement: Supplementary file 1 [file genes-10-00132-s001.zip › CodeData/data/CASP11/T0759/model103.pdb]

ATOM      1  N   MET     1      59.116  73.532  54.332  1.00  9.74
ATOM      2  CA  MET     1      57.854  74.178  54.683  1.00  9.74
ATOM      3  HA  MET     1      58.073  74.863  55.501  1.00  9.74
ATOM      4  CB  MET     1      57.325  74.989  53.484  1.00  9.74
ATOM      5  HB1 MET     1      56.478  74.473  53.037  1.00  9.74
ATOM      6  HB2 MET     1      58.107  75.079  52.726  1.00  9.74
ATOM      7  CG  MET     1      56.880  76.407  53.856  1.00  9.74
ATOM      8  HG1 MET     1      56.654  76.935  52.929  1.00  9.74
ATOM      9  HG2 MET     1      57.712  76.921  54.338  1.00  9.74
ATOM     10  SD  MET     1      55.418  76.516  54.928  1.00  9.74
ATOM     11  CE  MET     1      55.203  78.314  54.956  1.00  9.74
ATOM     12  HE1 MET     1      54.343  78.568  55.575  1.00  9.74
ATOM     13  HE2 MET     1      56.096  78.786  55.368  1.00  9.74
ATOM     14  HE3 MET     1      55.036  78.679  53.942  1.00  9.74
ATOM     15  C   MET     1      56.812  73.151  55.178  1.00  9.74
ATOM     16  O   MET     1      56.717  72.011  54.704  1.00  9.74
ATOM     17  N   GLY     2      55.961  73.623  56.097  1.00  8.34
ATOM     18  H   GLY     2      56.092  74.577  56.390  1.00  8.34
ATOM     19  CA  GLY     2      54.814  72.901  56.665  1.00  8.34
ATOM     20  HA1 GLY     2      54.330  73.528  57.413  1.00  8.34
ATOM     21  HA2 GLY     2      55.180  72.000  57.158  1.00  8.34
ATOM     22  C   GLY     2      53.744  72.466  55.656  1.00  8.34
ATOM     23  O   GLY     2      52.873  71.677  55.993  1.00  8.34
ATOM     24  N   HIS     3      53.827  72.957  54.418  1.00  6.70
ATOM     25  H   HIS     3      54.594  73.579  54.223  1.00  6.70
ATOM     26  CA  HIS     3      52.956  72.589  53.296  1.00  6.70
ATOM     27  HA  HIS     3      52.355  71.716  53.564  1.00  6.70
ATOM     28  CB  HIS     3      51.994  73.757  52.975  1.00  6.70
ATOM     29  HB1 HIS     3      51.284  73.417  52.220  1.00  6.70
ATOM     30  HB2 HIS     3      52.572  74.571  52.537  1.00  6.70
ATOM     31  CG  HIS     3      51.211  74.319  54.139  1.00  6.70
ATOM     32  ND1 HIS     3      49.853  74.099  54.396  1.00  6.70
ATOM     33  CE1 HIS     3      49.544  74.870  55.447  1.00  6.70
ATOM     34  HE1 HIS     3      48.556  74.942  55.883  1.00  6.70
ATOM     35  NE2 HIS     3      50.621  75.560  55.858  1.00  6.70
ATOM     36  HE2 HIS     3      50.634  76.232  56.611  1.00  6.70
ATOM     37  CD2 HIS     3      51.677  75.235  55.037  1.00  6.70
ATOM     38  HD2 HIS     3      52.676  75.643  55.064  1.00  6.70
ATOM     39  C   HIS     3      53.798  72.200  52.070  1.00  6.70
ATOM     40  O   HIS     3      53.431  72.477  50.932  1.00  6.70
ATOM     41  N   HIS     4      55.000  71.659  52.310  1.00  6.53
ATOM     42  H   HIS     4      55.263  71.505  53.277  1.00  6.53
ATOM     43  CA  HIS     4      55.991  71.316  51.280  1.00  6.53
ATOM     44  HA  HIS     4      55.470  71.198  50.331  1.00  6.53
ATOM     45  CB  HIS     4      56.985  72.469  51.120  1.00  6.53
ATOM     46  HB1 HIS     4      57.639  72.509  51.991  1.00  6.53
ATOM     47  HB2 HIS     4      56.429  73.404  51.064  1.00  6.53
ATOM     48  CG  HIS     4      57.863  72.456  49.888  1.00  6.53
ATOM     49  ND1 HIS     4      58.885  73.371  49.652  1.00  6.53
ATOM     50  CE1 HIS     4      59.389  73.067  48.448  1.00  6.53
ATOM     51  HE1 HIS     4      60.206  73.596  47.974  1.00  6.53
ATOM     52  NE2 HIS     4      58.728  72.024  47.915  1.00  6.53
ATOM     53  HE2 HIS     4      58.913  71.609  47.016  1.00  6.53
ATOM     54  CD2 HIS     4      57.759  71.627  48.805  1.00  6.53
ATOM     55  HD2 HIS     4      57.050  70.816  48.682  1.00  6.53
ATOM     56  C   HIS     4      56.687  69.971  51.576  1.00  6.53
ATOM     57  O   HIS     4      57.006  69.242  50.638  1.00  6.53
ATOM     58  N   HIS     5      56.749  69.555  52.849  1.00  6.17
ATOM     59  H   HIS     5      56.617  70.256  53.569  1.00  6.17
ATOM     60  CA  HIS     5      56.264  68.188  53.209  1.00  6.17
ATOM     61  HA  HIS     5      55.805  67.729  52.341  1.00  6.17
ATOM     62  CB  HIS     5      57.390  67.232  53.620  1.00  6.17
ATOM     63  HB1 HIS     5      56.926  66.334  54.027  1.00  6.17
ATOM     64  HB2 HIS     5      57.968  67.714  54.392  1.00  6.17
ATOM     65  CG  HIS     5      58.281  66.754  52.491  1.00  6.17
ATOM     66  ND1 HIS     5      59.675  66.562  52.535  1.00  6.17
ATOM     67  CE1 HIS     5      60.024  66.129  51.308  1.00  6.17
ATOM     68  HE1 HIS     5      61.039  65.931  50.987  1.00  6.17
ATOM     69  NE2 HIS     5      58.934  65.972  50.538  1.00  6.17
ATOM     70  HE2 HIS     5      58.912  65.647  49.579  1.00  6.17
ATOM     71  CD2 HIS     5      57.838  66.358  51.269  1.00  6.17
ATOM     72  HD2 HIS     5      56.803  66.369  50.947  1.00  6.17
ATOM     73  C   HIS     5      55.128  68.381  54.196  1.00  6.17
ATOM     74  O   HIS     5      55.299  69.205  55.092  1.00  6.17
ATOM     75  N   HIS     6      53.972  67.742  53.985  1.00  4.98
ATOM     76  H   HIS     6      53.923  67.114  53.187  1.00  4.98
ATOM     77  CA  HIS     6      52.732  68.062  54.723  1.00  4.98
ATOM     78  HA  HIS     6      52.689  69.148  54.644  1.00  4.98
ATOM     79  CB  HIS     6      51.397  67.627  54.070  1.00  4.98
ATOM     80  HB1 HIS     6      50.976  66.786  54.618  1.00  4.98
ATOM     81  HB2 HIS     6      51.587  67.330  53.040  1.00  4.98
ATOM     82  CG  HIS     6      50.327  68.695  54.050  1.00  4.98
ATOM     83  ND1 HIS     6      50.419  69.983  54.581  1.00  4.98
ATOM     84  CE1 HIS     6      49.264  70.596  54.291  1.00  4.98
ATOM     85  HE1 HIS     6      49.037  71.623  54.542  1.00  4.98
ATOM     86  NE2 HIS     6      48.445  69.754  53.638  1.00  4.98
ATOM     87  HE2 HIS     6      47.514  69.961  53.310  1.00  4.98
ATOM     88  CD2 HIS     6      49.100  68.555  53.474  1.00  4.98
ATOM     89  HD2 HIS     6      48.719  67.674  52.973  1.00  4.98
ATOM     90  C   HIS     6      52.855  67.821  56.227  1.00  4.98
ATOM     91  O   HIS     6      52.655  66.715  56.723  1.00  4.98
ATOM     92  N   HIS     7      53.303  68.880  56.904  1.00  4.43
ATOM     93  H   HIS     7      53.298  69.750  56.385  1.00  4.43
ATOM     94  CA  HIS     7      53.950  68.954  58.218  1.00  4.43
ATOM     95  HA  HIS     7      54.378  69.953  58.290  1.00  4.43
ATOM     96  CB  HIS     7      52.871  68.874  59.313  1.00  4.43
ATOM     97  HB1 HIS     7      53.309  69.125  60.279  1.00  4.43
ATOM     98  HB2 HIS     7      52.483  67.855  59.364  1.00  4.43
ATOM     99  CG  HIS     7      51.732  69.822  59.032  1.00  4.43
ATOM    100  ND1 HIS     7      51.787  71.212  59.174  1.00  4.43
ATOM    101  CE1 HIS     7      50.724  71.682  58.503  1.00  4.43
ATOM    102  HE1 HIS     7      50.511  72.731  58.354  1.00  4.43
ATOM    103  NE2 HIS     7      50.012  70.675  57.970  1.00  4.43
ATOM    104  HE2 HIS     7      49.283  70.775  57.279  1.00  4.43
ATOM    105  CD2 HIS     7      50.629  69.494  58.301  1.00  4.43
ATOM    106  HD2 HIS     7      50.405  68.510  57.912  1.00  4.43
ATOM    107  C   HIS     7      55.139  67.992  58.455  1.00  4.43
ATOM    108  O   HIS     7      55.488  67.676  59.592  1.00  4.43
ATOM    109  N   HIS     8      55.812  67.597  57.372  1.00  4.14
ATOM    110  H   HIS     8      55.495  68.028  56.514  1.00  4.14
ATOM    111  CA  HIS     8      56.690  66.429  57.234  1.00  4.14
ATOM    112  HA  HIS     8      56.897  66.362  56.170  1.00  4.14
ATOM    113  CB  HIS     8      58.063  66.637  57.896  1.00  4.14
ATOM    114  HB1 HIS     8      58.561  65.674  58.011  1.00  4.14
ATOM    115  HB2 HIS     8      57.944  67.074  58.887  1.00  4.14
ATOM    116  CG  HIS     8      58.950  67.520  57.051  1.00  4.14
ATOM    117  ND1 HIS     8      59.983  67.070  56.210  1.00  4.14
ATOM    118  CE1 HIS     8      60.393  68.169  55.542  1.00  4.14
ATOM    119  HE1 HIS     8      61.157  68.180  54.775  1.00  4.14
ATOM    120  NE2 HIS     8      59.680  69.251  55.905  1.00  4.14
ATOM    121  HE2 HIS     8      59.736  70.171  55.477  1.00  4.14
ATOM    122  CD2 HIS     8      58.761  68.857  56.849  1.00  4.14
ATOM    123  HD2 HIS     8      57.977  69.467  57.284  1.00  4.14
ATOM    124  C   HIS     8      55.988  65.119  57.529  1.00  4.14
ATOM    125  O   HIS     8      54.945  65.053  58.162  1.00  4.14
ATOM    126  N   SER     9      56.573  64.055  56.992  1.00  3.71
ATOM    127  H   SER     9      57.441  64.182  56.509  1.00  3.71
ATOM    128  CA  SER     9      55.883  62.777  56.806  1.00  3.71
ATOM    129  HA  SER     9      55.027  62.961  56.181  1.00  3.71
ATOM    130  CB  SER     9      56.836  61.757  56.184  1.00  3.71
ATOM    131  HB1 SER     9      57.236  62.144  55.247  1.00  3.71
ATOM    132  HB2 SER     9      56.296  60.830  55.989  1.00  3.71
ATOM    133  OG  SER     9      57.915  61.498  57.058  1.00  3.71
ATOM    134  HG  SER     9      58.462  60.843  56.608  1.00  3.71
ATOM    135  C   SER     9      55.319  62.139  58.059  1.00  3.71
ATOM    136  O   SER     9      54.399  61.331  57.914  1.00  3.71
ATOM    137  N   HIS    10      55.926  62.525  59.195  1.00  3.95
ATOM    138  H   HIS    10      56.546  63.308  59.064  1.00  3.95
ATOM    139  CA  HIS    10      55.783  62.067  60.573  1.00  3.95
ATOM    140  HA  HIS    10      56.477  62.648  61.180  1.00  3.95
ATOM    141  CB  HIS    10      54.376  62.432  61.081  1.00  3.95
ATOM    142  HB1 HIS    10      53.642  61.767  60.624  1.00  3.95
ATOM    143  HB2 HIS    10      54.140  63.455  60.781  1.00  3.95
ATOM    144  CG  HIS    10      54.254  62.359  62.583  1.00  3.95
ATOM    145  ND1 HIS    10      54.970  63.147  63.486  1.00  3.95
ATOM    146  CE1 HIS    10      54.657  62.684  64.705  1.00  3.95
ATOM    147  HE1 HIS    10      55.060  63.076  65.628  1.00  3.95
ATOM    148  NE2 HIS    10      53.800  61.653  64.613  1.00  3.95
ATOM    149  HE2 HIS    10      53.465  61.093  65.383  1.00  3.95
ATOM    150  CD2 HIS    10      53.530  61.437  63.281  1.00  3.95
ATOM    151  HD2 HIS    10      52.946  60.636  62.850  1.00  3.95
ATOM    152  C   HIS    10      56.169  60.599  60.826  1.00  3.95
ATOM    153  O   HIS    10      55.769  60.018  61.835  1.00  3.95
ATOM    154  N   MET    11      56.989  59.970  59.973  1.00  2.47
ATOM    155  H   MET    11      57.299  60.443  59.133  1.00  2.47
ATOM    156  CA  MET    11      57.564  58.675  60.360  1.00  2.47
ATOM    157  HA  MET    11      56.753  58.012  60.668  1.00  2.47
ATOM    158  CB  MET    11      58.352  57.970  59.239  1.00  2.47
ATOM    159  HB1 MET    11      59.243  58.534  58.991  1.00  2.47
ATOM    160  HB2 MET    11      57.754  57.919  58.349  1.00  2.47
ATOM    161  CG  MET    11      58.755  56.561  59.737  1.00  2.47
ATOM    162  HG1 MET    11      57.864  55.951  59.754  1.00  2.47
ATOM    163  HG2 MET    11      59.075  56.625  60.769  1.00  2.47
ATOM    164  SD  MET    11      60.069  55.623  58.917  1.00  2.47
ATOM    165  CE  MET    11      61.275  55.584  60.258  1.00  2.47
ATOM    166  HE1 MET    11      61.403  56.590  60.657  1.00  2.47
ATOM    167  HE2 MET    11      60.902  54.942  61.040  1.00  2.47
ATOM    168  HE3 MET    11      62.224  55.195  59.901  1.00  2.47
ATOM    169  C   MET    11      58.567  58.810  61.512  1.00  2.47
ATOM    170  O   MET    11      59.767  58.983  61.276  1.00  2.47
ATOM    171  N   VAL    12      58.074  58.566  62.720  1.00  2.16
ATOM    172  H   VAL    12      57.061  58.562  62.799  1.00  2.16
ATOM    173  CA  VAL    12      58.803  58.246  63.947  1.00  2.16
ATOM    174  HA  VAL    12      59.668  57.624  63.716  1.00  2.16
ATOM    175  CB  VAL    12      59.286  59.562  64.608  1.00  2.16
ATOM    176  HB  VAL    12      59.940  60.053  63.890  1.00  2.16
ATOM    177  CG1 VAL    12      58.158  60.551  64.942  1.00  2.16
ATOM    178 1HG1 VAL    12      58.579  61.455  65.385  1.00  2.16
ATOM    179 2HG1 VAL    12      57.621  60.831  64.035  1.00  2.16
ATOM    180 3HG1 VAL    12      57.452  60.108  65.643  1.00  2.16
ATOM    181  CG2 VAL    12      60.102  59.353  65.887  1.00  2.16
ATOM    182 1HG2 VAL    12      60.683  60.249  66.089  1.00  2.16
ATOM    183 2HG2 VAL    12      59.447  59.187  66.736  1.00  2.16
ATOM    184 3HG2 VAL    12      60.778  58.505  65.778  1.00  2.16
ATOM    185  C   VAL    12      57.858  57.478  64.881  1.00  2.16
ATOM    186  O   VAL    12      56.639  57.508  64.715  1.00  2.16
ATOM    187  N   VAL    13      58.415  56.863  65.917  1.00  2.15
ATOM    188  H   VAL    13      59.424  56.741  65.904  1.00  2.15
ATOM    189  CA  VAL    13      57.759  56.688  67.220  1.00  2.15
ATOM    190  HA  VAL    13      56.894  57.348  67.284  1.00  2.15
ATOM    191  CB  VAL    13      57.300  55.240  67.449  1.00  2.15
ATOM    192  HB  VAL    13      58.167  54.582  67.414  1.00  2.15
ATOM    193  CG1 VAL    13      56.608  55.078  68.810  1.00  2.15
ATOM    194 1HG1 VAL    13      56.232  54.061  68.910  1.00  2.15
ATOM    195 2HG1 VAL    13      57.314  55.252  69.621  1.00  2.15
ATOM    196 3HG1 VAL    13      55.771  55.770  68.898  1.00  2.15
ATOM    197  CG2 VAL    13      56.310  54.801  66.369  1.00  2.15
ATOM    198 1HG2 VAL    13      55.979  53.788  66.578  1.00  2.15
ATOM    199 2HG2 VAL    13      55.450  55.472  66.350  1.00  2.15
ATOM    200 3HG2 VAL    13      56.794  54.812  65.396  1.00  2.15
ATOM    201  C   VAL    13      58.757  57.091  68.292  1.00  2.15
ATOM    202  O   VAL    13      59.932  56.768  68.179  1.00  2.15
ATOM    203  N   ILE    14      58.317  57.794  69.331  1.00  2.55
ATOM    204  H   ILE    14      57.336  58.007  69.418  1.00  2.55
ATOM    205  CA  ILE    14      59.192  58.150  70.448  1.00  2.55
ATOM    206  HA  ILE    14      60.225  57.893  70.214  1.00  2.55
ATOM    207  CB  ILE    14      59.174  59.668  70.746  1.00  2.55
ATOM    208  HB  ILE    14      58.179  59.949  71.096  1.00  2.55
ATOM    209  CG2 ILE    14      60.190  59.970  71.868  1.00  2.55
ATOM    210 1HG2 ILE    14      60.134  61.019  72.155  1.00  2.55
ATOM    211 2HG2 ILE    14      59.975  59.381  72.760  1.00  2.55
ATOM    212 3HG2 ILE    14      61.203  59.748  71.528  1.00  2.55
ATOM    213  CG1 ILE    14      59.483  60.478  69.464  1.00  2.55
ATOM    214 1HG1 ILE    14      58.687  60.307  68.740  1.00  2.55
ATOM    215 2HG1 ILE    14      60.415  60.119  69.028  1.00  2.55
ATOM    216  CD1 ILE    14      59.587  61.996  69.657  1.00  2.55
ATOM    217  HD1 ILE    14      59.672  62.475  68.681  1.00  2.55
ATOM    218  HD2 ILE    14      58.696  62.370  70.162  1.00  2.55
ATOM    219  HD3 ILE    14      60.474  62.246  70.238  1.00  2.55
ATOM    220  C   ILE    14      58.758  57.332  71.651  1.00  2.55
ATOM    221  O   ILE    14      57.637  57.458  72.139  1.00  2.55
ATOM    222  N   HIS    15      59.657  56.461  72.076  1.00  2.82
ATOM    223  H   HIS    15      60.546  56.442  71.584  1.00  2.82
ATOM    224  CA  HIS    15      59.510  55.545  73.198  1.00  2.82
ATOM    225  HA  HIS    15      58.485  55.185  73.247  1.00  2.82
ATOM    226  CB  HIS    15      60.414  54.355  72.835  1.00  2.82
ATOM    227  HB1 HIS    15      61.457  54.650  72.913  1.00  2.82
ATOM    228  HB2 HIS    15      60.245  54.111  71.786  1.00  2.82
ATOM    229  CG  HIS    15      60.194  53.075  73.592  1.00  2.82
ATOM    230  ND1 HIS    15      60.876  51.882  73.344  1.00  2.82
ATOM    231  CE1 HIS    15      60.444  51.014  74.273  1.00  2.82
ATOM    232  HE1 HIS    15      60.837  50.018  74.421  1.00  2.82
ATOM    233  NE2 HIS    15      59.522  51.591  75.056  1.00  2.82
ATOM    234  HE2 HIS    15      59.240  51.253  75.982  1.00  2.82
ATOM    235  CD2 HIS    15      59.339  52.883  74.630  1.00  2.82
ATOM    236  HD2 HIS    15      58.697  53.612  75.099  1.00  2.82
ATOM    237  C   HIS    15      59.895  56.292  74.473  1.00  2.82
ATOM    238  O   HIS    15      61.080  56.616  74.612  1.00  2.82
ATOM    239  N   PRO    16      58.917  56.666  75.330  1.00  3.36
ATOM    240  CD  PRO    16      57.496  56.337  75.267  1.00  3.36
ATOM    241  HD1 PRO    16      57.336  55.346  75.697  1.00  3.36
ATOM    242  HD2 PRO    16      57.097  56.374  74.257  1.00  3.36
ATOM    243  CG  PRO    16      56.793  57.383  76.126  1.00  3.36
ATOM    244  HG1 PRO    16      55.857  57.006  76.537  1.00  3.36
ATOM    245  HG2 PRO    16      56.623  58.285  75.535  1.00  3.36
ATOM    246  CB  PRO    16      57.820  57.669  77.216  1.00  3.36
ATOM    247  HB1 PRO    16      57.715  56.924  78.006  1.00  3.36
ATOM    248  HB2 PRO    16      57.702  58.673  77.627  1.00  3.36
ATOM    249  CA  PRO    16      59.166  57.511  76.496  1.00  3.36
ATOM    250  HA  PRO    16      59.513  58.487  76.157  1.00  3.36
ATOM    251  C   PRO    16      60.219  56.905  77.416  1.00  3.36
ATOM    252  O   PRO    16      61.144  57.594  77.834  1.00  3.36
ATOM    253  N   ASP    17      60.104  55.606  77.685  1.00  3.41
ATOM    254  H   ASP    17      59.309  55.092  77.312  1.00  3.41
ATOM    255  CA  ASP    17      60.928  54.892  78.648  1.00  3.41
ATOM    256  HA  ASP    17      60.895  55.505  79.551  1.00  3.41
ATOM    257  CB  ASP    17      60.305  53.551  79.096  1.00  3.41
ATOM    258  HB1 ASP    17      59.621  53.765  79.919  1.00  3.41
ATOM    259  HB2 ASP    17      61.094  52.912  79.499  1.00  3.41
ATOM    260  CG  ASP    17      59.506  52.783  78.039  1.00  3.41
ATOM    261  OD1 ASP    17      58.542  53.365  77.488  1.00  3.41
ATOM    262  OD2 ASP    17      59.852  51.610  77.781  1.00  3.41
ATOM    263  C   ASP    17      62.440  54.840  78.340  1.00  3.41
ATOM    264  O   ASP    17      63.232  55.182  79.221  1.00  3.41
ATOM    265  N   PRO    18      62.892  54.529  77.112  1.00  3.28
ATOM    266  CD  PRO    18      62.199  53.722  76.128  1.00  3.28
ATOM    267  HD1 PRO    18      61.322  54.239  75.750  1.00  3.28
ATOM    268  HD2 PRO    18      61.914  52.768  76.573  1.00  3.28
ATOM    269  CG  PRO    18      63.209  53.479  75.004  1.00  3.28
ATOM    270  HG1 PRO    18      63.112  54.254  74.249  1.00  3.28
ATOM    271  HG2 PRO    18      63.107  52.487  74.568  1.00  3.28
ATOM    272  CB  PRO    18      64.553  53.626  75.698  1.00  3.28
ATOM    273  HB1 PRO    18      65.355  53.857  75.000  1.00  3.28
ATOM    274  HB2 PRO    18      64.782  52.707  76.241  1.00  3.28
ATOM    275  CA  PRO    18      64.273  54.749  76.695  1.00  3.28
ATOM    276  HA  PRO    18      64.936  54.613  77.550  1.00  3.28
ATOM    277  C   PRO    18      64.557  56.153  76.132  1.00  3.28
ATOM    278  O   PRO    18      65.674  56.379  75.648  1.00  3.28
ATOM    279  N   GLY    19      63.584  57.075  76.163  1.00  3.02
ATOM    280  H   GLY    19      62.713  56.827  76.620  1.00  3.02
ATOM    281  CA  GLY    19      63.611  58.403  75.530  1.00  3.02
ATOM    282  HA1 GLY    19      64.212  59.076  76.140  1.00  3.02
ATOM    283  HA2 GLY    19      62.593  58.789  75.490  1.00  3.02
ATOM    284  C   GLY    19      64.170  58.398  74.121  1.00  3.02
ATOM    285  O   GLY    19      65.105  59.140  73.818  1.00  3.02
ATOM    286  N   ARG    20      63.672  57.484  73.287  1.00  2.58
ATOM    287  H   ARG    20      62.852  56.963  73.592  1.00  2.58
ATOM    288  CA  ARG    20      64.374  57.076  72.066  1.00  2.58
ATOM    289  HA  ARG    20      65.227  57.737  71.911  1.00  2.58
ATOM    290  CB  ARG    20      64.852  55.623  72.220  1.00  2.58
ATOM    291  HB1 ARG    20      64.095  54.928  71.851  1.00  2.58
ATOM    292  HB2 ARG    20      64.954  55.413  73.280  1.00  2.58
ATOM    293  CG  ARG    20      66.185  55.361  71.493  1.00  2.58
ATOM    294  HG1 ARG    20      66.687  56.302  71.267  1.00  2.58
ATOM    295  HG2 ARG    20      65.984  54.852  70.549  1.00  2.58
ATOM    296  CD  ARG    20      67.137  54.513  72.346  1.00  2.58
ATOM    297  HD1 ARG    20      68.067  54.376  71.792  1.00  2.58
ATOM    298  HD2 ARG    20      66.681  53.535  72.520  1.00  2.58
ATOM    299  NE  ARG    20      67.401  55.170  73.642  1.00  2.58
ATOM    300  HE  ARG    20      66.641  55.721  74.035  1.00  2.58
ATOM    301  CZ  ARG    20      68.448  55.074  74.433  1.00  2.58
ATOM    302  NH1 ARG    20      68.433  55.695  75.573  1.00  2.58
ATOM    303 1HH1 ARG    20      67.582  56.193  75.830  1.00  2.58
ATOM    304 2HH1 ARG    20      69.210  55.667  76.202  1.00  2.58
ATOM    305  NH2 ARG    20      69.504  54.373  74.129  1.00  2.58
ATOM    306 1HH2 ARG    20      69.524  53.883  73.255  1.00  2.58
ATOM    307 2HH2 ARG    20      70.269  54.317  74.773  1.00  2.58
ATOM    308  C   ARG    20      63.463  57.204  70.868  1.00  2.58
ATOM    309  O   ARG    20      62.363  56.658  70.853  1.00  2.58
ATOM    310  N   GLU    21      63.951  57.877  69.840  1.00  2.31
ATOM    311  H   GLU    21      64.839  58.343  69.914  1.00  2.31
ATOM    312  CA  GLU    21      63.335  57.749  68.534  1.00  2.31
ATOM    313  HA  GLU    21      62.254  57.863  68.639  1.00  2.31
ATOM    314  CB  GLU    21      63.831  58.832  67.572  1.00  2.31
ATOM    315  HB1 GLU    21      63.305  58.687  66.627  1.00  2.31
ATOM    316  HB2 GLU    21      64.901  58.712  67.390  1.00  2.31
ATOM    317  CG  GLU    21      63.560  60.251  68.087  1.00  2.31
ATOM    318  HG1 GLU    21      64.400  60.580  68.702  1.00  2.31
ATOM    319  HG2 GLU    21      62.667  60.241  68.715  1.00  2.31
ATOM    320  CD  GLU    21      63.346  61.213  66.920  1.00  2.31
ATOM    321  OE1 GLU    21      64.145  61.196  65.963  1.00  2.31
ATOM    322  OE2 GLU    21      62.315  61.924  66.906  1.00  2.31
ATOM    323  C   GLU    21      63.630  56.376  67.933  1.00  2.31
ATOM    324  O   GLU    21      64.764  55.887  67.910  1.00  2.31
ATOM    325  N   LEU    22      62.574  55.789  67.397  1.00  1.92
ATOM    326  H   LEU    22      61.682  56.263  67.498  1.00  1.92
ATOM    327  CA  LEU    22      62.509  54.507  66.731  1.00  1.92
ATOM    328  HA  LEU    22      63.506  54.096  66.581  1.00  1.92
ATOM    329  CB  LEU    22      61.662  53.542  67.583  1.00  1.92
ATOM    330  HB1 LEU    22      61.695  52.564  67.115  1.00  1.92
ATOM    331  HB2 LEU    22      60.626  53.886  67.549  1.00  1.92
ATOM    332  CG  LEU    22      62.043  53.371  69.065  1.00  1.92
ATOM    333  HG  LEU    22      61.906  54.316  69.589  1.00  1.92
ATOM    334  CD1 LEU    22      61.096  52.337  69.673  1.00  1.92
ATOM    335 1HD1 LEU    22      61.332  52.189  70.726  1.00  1.92
ATOM    336 2HD1 LEU    22      60.070  52.688  69.590  1.00  1.92
ATOM    337 3HD1 LEU    22      61.192  51.382  69.156  1.00  1.92
ATOM    338  CD2 LEU    22      63.470  52.878  69.295  1.00  1.92
ATOM    339 1HD2 LEU    22      63.659  52.802  70.365  1.00  1.92
ATOM    340 2HD2 LEU    22      63.600  51.896  68.838  1.00  1.92
ATOM    341 3HD2 LEU    22      64.178  53.575  68.856  1.00  1.92
ATOM    342  C   LEU    22      61.829  54.735  65.376  1.00  1.92
ATOM    343  O   LEU    22      61.023  55.653  65.194  1.00  1.92
ATOM    344  N   SER    23      62.114  53.872  64.415  1.00  1.71
ATOM    345  H   SER    23      62.880  53.219  64.567  1.00  1.71
ATOM    346  CA  SER    23      61.239  53.657  63.269  1.00  1.71
ATOM    347  HA  SER    23      61.098  54.603  62.759  1.00  1.71
ATOM    348  CB  SER    23      62.007  52.665  62.389  1.00  1.71
ATOM    349  HB1 SER    23      62.191  51.767  62.971  1.00  1.71
ATOM    350  HB2 SER    23      62.970  53.101  62.117  1.00  1.71
ATOM    351  OG  SER    23      61.331  52.283  61.216  1.00  1.71
ATOM    352  HG  SER    23      61.888  51.616  60.790  1.00  1.71
ATOM    353  C   SER    23      59.876  53.078  63.707  1.00  1.71
ATOM    354  O   SER    23      59.844  52.267  64.631  1.00  1.71
ATOM    355  N   PRO    24      58.747  53.371  63.029  1.00  1.62
ATOM    356  CD  PRO    24      58.475  54.539  62.217  1.00  1.62
ATOM    357  HD1 PRO    24      58.862  54.366  61.218  1.00  1.62
ATOM    358  HD2 PRO    24      58.911  55.438  62.655  1.00  1.62
ATOM    359  CG  PRO    24      56.947  54.662  62.151  1.00  1.62
ATOM    360  HG1 PRO    24      56.598  55.132  61.233  1.00  1.62
ATOM    361  HG2 PRO    24      56.585  55.217  63.017  1.00  1.62
ATOM    362  CB  PRO    24      56.484  53.213  62.238  1.00  1.62
ATOM    363  HB1 PRO    24      56.565  52.734  61.263  1.00  1.62
ATOM    364  HB2 PRO    24      55.465  53.137  62.622  1.00  1.62
ATOM    365  CA  PRO    24      57.502  52.635  63.219  1.00  1.62
ATOM    366  HA  PRO    24      57.152  52.878  64.222  1.00  1.62
ATOM    367  C   PRO    24      57.606  51.106  63.177  1.00  1.62
ATOM    368  O   PRO    24      56.961  50.416  63.961  1.00  1.62
ATOM    369  N   GLU    25      58.464  50.574  62.303  1.00  1.68
ATOM    370  H   GLU    25      58.986  51.203  61.709  1.00  1.68
ATOM    371  CA  GLU    25      58.789  49.143  62.248  1.00  1.68
ATOM    372  HA  GLU    25      57.884  48.554  62.098  1.00  1.68
ATOM    373  CB  GLU    25      59.752  48.937  61.074  1.00  1.68
ATOM    374  HB1 GLU    25      60.770  49.210  61.357  1.00  1.68
ATOM    375  HB2 GLU    25      59.437  49.625  60.302  1.00  1.68
ATOM    376  CG  GLU    25      59.745  47.569  60.401  1.00  1.68
ATOM    377  HG1 GLU    25      60.494  47.584  59.612  1.00  1.68
ATOM    378  HG2 GLU    25      58.776  47.430  59.929  1.00  1.68
ATOM    379  CD  GLU    25      60.050  46.376  61.290  1.00  1.68
ATOM    380  OE1 GLU    25      60.925  46.452  62.175  1.00  1.68
ATOM    381  OE2 GLU    25      59.516  45.292  60.976  1.00  1.68
ATOM    382  C   GLU    25      59.437  48.662  63.540  1.00  1.68
ATOM    383  O   GLU    25      58.986  47.679  64.120  1.00  1.68
ATOM    384  N   GLU    26      60.426  49.411  64.036  1.00  1.91
ATOM    385  H   GLU    26      60.658  50.281  63.591  1.00  1.91
ATOM    386  CA  GLU    26      61.108  49.074  65.275  1.00  1.91
ATOM    387  HA  GLU    26      61.560  48.084  65.194  1.00  1.91
ATOM    388  CB  GLU    26      62.182  50.102  65.635  1.00  1.91
ATOM    389  HB1 GLU    26      62.472  49.937  66.674  1.00  1.91
ATOM    390  HB2 GLU    26      61.729  51.083  65.574  1.00  1.91
ATOM    391  CG  GLU    26      63.461  50.136  64.805  1.00  1.91
ATOM    392  HG1 GLU    26      63.225  50.099  63.741  1.00  1.91
ATOM    393  HG2 GLU    26      64.081  49.271  65.052  1.00  1.91
ATOM    394  CD  GLU    26      64.194  51.436  65.160  1.00  1.91
ATOM    395  OE1 GLU    26      64.554  52.237  64.266  1.00  1.91
ATOM    396  OE2 GLU    26      64.388  51.717  66.360  1.00  1.91
ATOM    397  C   GLU    26      60.129  49.060  66.454  1.00  1.91
ATOM    398  O   GLU    26      60.207  48.188  67.309  1.00  1.91
ATOM    399  N   ALA    27      59.211  50.029  66.514  1.00  1.94
ATOM    400  H   ALA    27      59.233  50.747  65.802  1.00  1.94
ATOM    401  CA  ALA    27      58.205  50.129  67.563  1.00  1.94
ATOM    402  HA  ALA    27      58.707  50.072  68.531  1.00  1.94
ATOM    403  CB  ALA    27      57.545  51.504  67.446  1.00  1.94
ATOM    404  HB1 ALA    27      56.811  51.627  68.242  1.00  1.94
ATOM    405  HB2 ALA    27      58.306  52.278  67.534  1.00  1.94
ATOM    406  HB3 ALA    27      57.049  51.595  66.479  1.00  1.94
ATOM    407  C   ALA    27      57.163  48.987  67.521  1.00  1.94
ATOM    408  O   ALA    27      56.686  48.527  68.570  1.00  1.94
ATOM    409  N   HIS    28      56.834  48.486  66.321  1.00  2.14
ATOM    410  H   HIS    28      57.216  48.914  65.483  1.00  2.14
ATOM    411  CA  HIS    28      56.077  47.234  66.201  1.00  2.14
ATOM    412  HA  HIS    28      55.168  47.300  66.808  1.00  2.14
ATOM    413  CB  HIS    28      55.633  47.011  64.749  1.00  2.14
ATOM    414  HB1 HIS    28      56.482  47.112  64.074  1.00  2.14
ATOM    415  HB2 HIS    28      54.900  47.773  64.495  1.00  2.14
ATOM    416  CG  HIS    28      55.017  45.648  64.554  1.00  2.14
ATOM    417  ND1 HIS    28      53.758  45.264  65.013  1.00  2.14
ATOM    418  CE1 HIS    28      53.725  43.931  64.916  1.00  2.14
ATOM    419  HE1 HIS    28      52.914  43.319  65.284  1.00  2.14
ATOM    420  NE2 HIS    28      54.865  43.467  64.376  1.00  2.14
ATOM    421  HE2 HIS    28      55.129  42.493  64.332  1.00  2.14
ATOM    422  CD2 HIS    28      55.697  44.538  64.143  1.00  2.14
ATOM    423  HD2 HIS    28      56.735  44.509  63.839  1.00  2.14
ATOM    424  C   HIS    28      56.852  46.030  66.738  1.00  2.14
ATOM    425  O   HIS    28      56.338  45.262  67.545  1.00  2.14
ATOM    426  N   ARG    29      58.113  45.890  66.330  1.00  2.40
ATOM    427  H   ARG    29      58.457  46.584  65.672  1.00  2.40
ATOM    428  CA  ARG    29      59.023  44.799  66.714  1.00  2.40
ATOM    429  HA  ARG    29      58.562  43.846  66.450  1.00  2.40
ATOM    430  CB  ARG    29      60.293  45.008  65.863  1.00  2.40
ATOM    431  HB1 ARG    29      60.795  45.916  66.196  1.00  2.40
ATOM    432  HB2 ARG    29      59.981  45.164  64.829  1.00  2.40
ATOM    433  CG  ARG    29      61.310  43.859  65.876  1.00  2.40
ATOM    434  HG1 ARG    29      60.841  42.951  65.494  1.00  2.40
ATOM    435  HG2 ARG    29      61.637  43.680  66.901  1.00  2.40
ATOM    436  CD  ARG    29      62.545  44.203  65.021  1.00  2.40
ATOM    437  HD1 ARG    29      63.285  43.411  65.142  1.00  2.40
ATOM    438  HD2 ARG    29      62.985  45.128  65.400  1.00  2.40
ATOM    439  NE  ARG    29      62.213  44.389  63.592  1.00  2.40
ATOM    440  HE  ARG    29      61.713  45.243  63.333  1.00  2.40
ATOM    441  CZ  ARG    29      62.409  43.573  62.576  1.00  2.40
ATOM    442  NH1 ARG    29      61.889  43.850  61.424  1.00  2.40
ATOM    443 1HH1 ARG    29      61.309  44.692  61.393  1.00  2.40
ATOM    444 2HH1 ARG    29      61.896  43.230  60.639  1.00  2.40
ATOM    445  NH2 ARG    29      63.099  42.471  62.682  1.00  2.40
ATOM    446 1HH2 ARG    29      63.537  42.258  63.557  1.00  2.40
ATOM    447 2HH2 ARG    29      63.231  41.907  61.865  1.00  2.40
ATOM    448  C   ARG    29      59.321  44.739  68.218  1.00  2.40
ATOM    449  O   ARG    29      59.532  43.652  68.749  1.00  2.40
ATOM    450  N   ALA    30      59.317  45.888  68.889  1.00  2.57
ATOM    451  H   ALA    30      59.271  46.736  68.334  1.00  2.57
ATOM    452  CA  ALA    30      59.448  46.033  70.338  1.00  2.57
ATOM    453  HA  ALA    30      60.073  45.226  70.723  1.00  2.57
ATOM    454  CB  ALA    30      60.154  47.369  70.611  1.00  2.57
ATOM    455  HB1 ALA    30      60.337  47.474  71.681  1.00  2.57
ATOM    456  HB2 ALA    30      61.107  47.403  70.082  1.00  2.57
ATOM    457  HB3 ALA    30      59.528  48.198  70.277  1.00  2.57
ATOM    458  C   ALA    30      58.103  45.970  71.085  1.00  2.57
ATOM    459  O   ALA    30      58.103  45.893  72.312  1.00  2.57
ATOM    460  N   GLY    31      56.963  45.998  70.379  1.00  2.67
ATOM    461  H   GLY    31      57.001  46.042  69.368  1.00  2.67
ATOM    462  CA  GLY    31      55.642  45.841  71.006  1.00  2.67
ATOM    463  HA1 GLY    31      55.699  45.106  71.809  1.00  2.67
ATOM    464  HA2 GLY    31      54.942  45.479  70.252  1.00  2.67
ATOM    465  C   GLY    31      55.071  47.138  71.585  1.00  2.67
ATOM    466  O   GLY    31      54.016  47.132  72.214  1.00  2.67
ATOM    467  N   LEU    32      55.779  48.245  71.358  1.00  2.41
ATOM    468  H   LEU    32      56.584  48.137  70.756  1.00  2.41
ATOM    469  CA  LEU    32      55.402  49.603  71.716  1.00  2.41
ATOM    470  HA  LEU    32      55.156  49.632  72.778  1.00  2.41
ATOM    471  CB  LEU    32      56.631  50.496  71.449  1.00  2.41
ATOM    472  HB1 LEU    32      56.922  50.377  70.407  1.00  2.41
ATOM    473  HB2 LEU    32      57.458  50.140  72.066  1.00  2.41
ATOM    474  CG  LEU    32      56.427  51.999  71.712  1.00  2.41
ATOM    475  HG  LEU    32      55.598  52.379  71.117  1.00  2.41
ATOM    476  CD1 LEU    32      56.148  52.286  73.186  1.00  2.41
ATOM    477 1HD1 LEU    32      56.115  53.361  73.358  1.00  2.41
ATOM    478 2HD1 LEU    32      55.182  51.866  73.465  1.00  2.41
ATOM    479 3HD1 LEU    32      56.923  51.840  73.807  1.00  2.41
ATOM    480  CD2 LEU    32      57.676  52.752  71.269  1.00  2.41
ATOM    481 1HD2 LEU    32      57.596  53.801  71.546  1.00  2.41
ATOM    482 2HD2 LEU    32      58.551  52.303  71.736  1.00  2.41
ATOM    483 3HD2 LEU    32      57.781  52.673  70.190  1.00  2.41
ATOM    484  C   LEU    32      54.189  50.113  70.937  1.00  2.41
ATOM    485  O   LEU    32      53.422  50.901  71.494  1.00  2.41
ATOM    486  N   ILE    33      54.004  49.679  69.682  1.00  2.46
ATOM    487  H   ILE    33      54.646  49.002  69.287  1.00  2.46
ATOM    488  CA  ILE    33      52.763  49.996  68.957  1.00  2.46
ATOM    489  HA  ILE    33      52.022  50.339  69.680  1.00  2.46
ATOM    490  CB  ILE    33      52.930  51.141  67.929  1.00  2.46
ATOM    491  HB  ILE    33      51.940  51.326  67.510  1.00  2.46
ATOM    492  CG2 ILE    33      53.373  52.442  68.625  1.00  2.46
ATOM    493 1HG2 ILE    33      53.283  53.290  67.948  1.00  2.46
ATOM    494 2HG2 ILE    33      52.740  52.627  69.493  1.00  2.46
ATOM    495 3HG2 ILE    33      54.407  52.356  68.960  1.00  2.46
ATOM    496  CG1 ILE    33      53.864  50.782  66.752  1.00  2.46
ATOM    497 1HG1 ILE    33      53.585  49.812  66.342  1.00  2.46
ATOM    498 2HG1 ILE    33      54.886  50.707  67.112  1.00  2.46
ATOM    499  CD1 ILE    33      53.801  51.792  65.598  1.00  2.46
ATOM    500  HD1 ILE    33      54.465  51.469  64.795  1.00  2.46
ATOM    501  HD2 ILE    33      52.781  51.850  65.221  1.00  2.46
ATOM    502  HD3 ILE    33      54.110  52.780  65.926  1.00  2.46
ATOM    503  C   ILE    33      52.145  48.760  68.305  1.00  2.46
ATOM    504  O   ILE    33      52.837  47.845  67.869  1.00  2.46
ATOM    505  N   ASP    34      50.816  48.770  68.230  1.00  2.73
ATOM    506  H   ASP    34      50.328  49.561  68.617  1.00  2.73
ATOM    507  CA  ASP    34      50.011  47.739  67.578  1.00  2.73
ATOM    508  HA  ASP    34      50.249  46.781  68.043  1.00  2.73
ATOM    509  CB  ASP    34      48.511  48.051  67.869  1.00  2.73
ATOM    510  HB1 ASP    34      48.423  49.074  68.241  1.00  2.73
ATOM    511  HB2 ASP    34      48.183  47.399  68.679  1.00  2.73
ATOM    512  CG  ASP    34      47.522  47.905  66.698  1.00  2.73
ATOM    513  OD1 ASP    34      47.330  46.776  66.191  1.00  2.73
ATOM    514  OD2 ASP    34      46.968  48.939  66.245  1.00  2.73
ATOM    515  C   ASP    34      50.326  47.601  66.083  1.00  2.73
ATOM    516  O   ASP    34      50.574  48.596  65.409  1.00  2.73
ATOM    517  N   TRP    35      50.255  46.379  65.552  1.00  2.57
ATOM    518  H   TRP    35      50.003  45.623  66.169  1.00  2.57
ATOM    519  CA  TRP    35      50.459  46.051  64.134  1.00  2.57
ATOM    520  HA  TRP    35      51.511  46.186  63.888  1.00  2.57
ATOM    521  CB  TRP    35      50.084  44.564  63.978  1.00  2.57
ATOM    522  HB1 TRP    35      49.022  44.452  64.204  1.00  2.57
ATOM    523  HB2 TRP    35      50.624  44.003  64.743  1.00  2.57
ATOM    524  CG  TRP    35      50.339  43.883  62.664  1.00  2.57
ATOM    525  CD1 TRP    35      51.309  42.967  62.445  1.00  2.57
ATOM    526  HD1 TRP    35      52.023  42.639  63.191  1.00  2.57
ATOM    527  NE1 TRP    35      51.204  42.466  61.163  1.00  2.57
ATOM    528  HE1 TRP    35      51.778  41.714  60.809  1.00  2.57
ATOM    529  CE2 TRP    35      50.175  43.065  60.471  1.00  2.57
ATOM    530  CZ2 TRP    35      49.698  42.916  59.161  1.00  2.57
ATOM    531  HZ2 TRP    35      50.195  42.246  58.476  1.00  2.57
ATOM    532  CH2 TRP    35      48.553  43.627  58.768  1.00  2.57
ATOM    533  HH2 TRP    35      48.160  43.508  57.773  1.00  2.57
ATOM    534  CZ3 TRP    35      47.902  44.468  59.687  1.00  2.57
ATOM    535  HZ3 TRP    35      46.999  44.992  59.402  1.00  2.57
ATOM    536  CE3 TRP    35      48.406  44.623  60.992  1.00  2.57
ATOM    537  HE3 TRP    35      47.882  45.255  61.689  1.00  2.57
ATOM    538  CD2 TRP    35      49.569  43.945  61.418  1.00  2.57
ATOM    539  C   TRP    35      49.626  46.935  63.192  1.00  2.57
ATOM    540  O   TRP    35      50.102  47.418  62.161  1.00  2.57
ATOM    541  N   ASN    36      48.371  47.187  63.563  1.00  2.82
ATOM    542  H   ASN    36      48.058  46.821  64.460  1.00  2.82
ATOM    543  CA  ASN    36      47.452  48.004  62.785  1.00  2.82
ATOM    544  HA  ASN    36      47.537  47.704  61.738  1.00  2.82
ATOM    545  CB  ASN    36      46.008  47.744  63.232  1.00  2.82
ATOM    546  HB1 ASN    36      45.329  48.322  62.608  1.00  2.82
ATOM    547  HB2 ASN    36      45.864  48.027  64.269  1.00  2.82
ATOM    548  CG  ASN    36      45.640  46.286  63.067  1.00  2.82
ATOM    549  OD1 ASN    36      45.271  45.861  61.987  1.00  2.82
ATOM    550  ND2 ASN    36      45.756  45.499  64.111  1.00  2.82
ATOM    551 1HD2 ASN    36      46.141  45.865  64.984  1.00  2.82
ATOM    552 2HD2 ASN    36      45.487  44.538  64.010  1.00  2.82
ATOM    553  C   ASN    36      47.842  49.485  62.852  1.00  2.82
ATOM    554  O   ASN    36      47.823  50.167  61.830  1.00  2.82
ATOM    555  N   MET    37      48.194  50.011  64.030  1.00  2.59
ATOM    556  H   MET    37      48.159  49.403  64.847  1.00  2.59
ATOM    557  CA  MET    37      48.733  51.363  64.214  1.00  2.59
ATOM    558  HA  MET    37      48.006  52.100  63.898  1.00  2.59
ATOM    559  CB  MET    37      49.074  51.631  65.693  1.00  2.59
ATOM    560  HB1 MET    37      49.842  52.404  65.741  1.00  2.59
ATOM    561  HB2 MET    37      49.473  50.732  66.160  1.00  2.59
ATOM    562  CG  MET    37      47.866  52.123  66.495  1.00  2.59
ATOM    563  HG1 MET    37      47.045  51.423  66.356  1.00  2.59
ATOM    564  HG2 MET    37      47.556  53.093  66.103  1.00  2.59
ATOM    565  SD  MET    37      48.145  52.287  68.280  1.00  2.59
ATOM    566  CE  MET    37      49.487  53.508  68.342  1.00  2.59
ATOM    567  HE1 MET    37      49.696  53.762  69.381  1.00  2.59
ATOM    568  HE2 MET    37      50.390  53.092  67.896  1.00  2.59
ATOM    569  HE3 MET    37      49.194  54.410  67.805  1.00  2.59
ATOM    570  C   MET    37      49.977  51.599  63.356  1.00  2.59
ATOM    571  O   MET    37      50.049  52.597  62.643  1.00  2.59
ATOM    572  N   PHE    38      50.913  50.658  63.381  1.00  2.10
ATOM    573  H   PHE    38      50.771  49.878  64.019  1.00  2.10
ATOM    574  CA  PHE    38      52.110  50.609  62.560  1.00  2.10
ATOM    575  HA  PHE    38      52.739  51.469  62.791  1.00  2.10
ATOM    576  CB  PHE    38      52.874  49.334  62.966  1.00  2.10
ATOM    577  HB1 PHE    38      52.147  48.544  63.144  1.00  2.10
ATOM    578  HB2 PHE    38      53.357  49.515  63.924  1.00  2.10
ATOM    579  CG  PHE    38      53.918  48.768  62.018  1.00  2.10
ATOM    580  CD1 PHE    38      54.005  47.372  61.866  1.00  2.10
ATOM    581  HD1 PHE    38      53.321  46.725  62.398  1.00  2.10
ATOM    582  CE1 PHE    38      55.016  46.804  61.078  1.00  2.10
ATOM    583  HE1 PHE    38      55.117  45.731  61.021  1.00  2.10
ATOM    584  CZ  PHE    38      55.910  47.623  60.382  1.00  2.10
ATOM    585  HZ  PHE    38      56.666  47.169  59.760  1.00  2.10
ATOM    586  CE2 PHE    38      55.840  49.014  60.542  1.00  2.10
ATOM    587  HE2 PHE    38      56.577  49.629  60.070  1.00  2.10
ATOM    588  CD2 PHE    38      54.857  49.591  61.368  1.00  2.10
ATOM    589  HD2 PHE    38      54.829  50.659  61.515  1.00  2.10
ATOM    590  C   PHE    38      51.811  50.675  61.062  1.00  2.10
ATOM    591  O   PHE    38      52.396  51.506  60.365  1.00  2.10
ATOM    592  N   VAL    39      50.855  49.874  60.579  1.00  2.18
ATOM    593  H   VAL    39      50.472  49.162  61.198  1.00  2.18
ATOM    594  CA  VAL    39      50.398  49.919  59.178  1.00  2.18
ATOM    595  HA  VAL    39      51.256  49.768  58.535  1.00  2.18
ATOM    596  CB  VAL    39      49.385  48.775  58.921  1.00  2.18
ATOM    597  HB  VAL    39      48.720  48.694  59.780  1.00  2.18
ATOM    598  CG1 VAL    39      48.498  48.935  57.674  1.00  2.18
ATOM    599 1HG1 VAL    39      49.116  49.051  56.785  1.00  2.18
ATOM    600 2HG1 VAL    39      47.861  48.058  57.566  1.00  2.18
ATOM    601 3HG1 VAL    39      47.851  49.806  57.780  1.00  2.18
ATOM    602  CG2 VAL    39      50.131  47.448  58.759  1.00  2.18
ATOM    603 1HG2 VAL    39      50.759  47.274  59.633  1.00  2.18
ATOM    604 2HG2 VAL    39      49.420  46.627  58.687  1.00  2.18
ATOM    605 3HG2 VAL    39      50.753  47.472  57.865  1.00  2.18
ATOM    606  C   VAL    39      49.811  51.268  58.756  1.00  2.18
ATOM    607  O   VAL    39      50.133  51.775  57.671  1.00  2.18
ATOM    608  N   LYS    40      48.951  51.854  59.598  1.00  2.44
ATOM    609  H   LYS    40      48.710  51.359  60.453  1.00  2.44
ATOM    610  CA  LYS    40      48.369  53.183  59.350  1.00  2.44
ATOM    611  HA  LYS    40      47.822  53.180  58.406  1.00  2.44
ATOM    612  CB  LYS    40      47.409  53.572  60.502  1.00  2.44
ATOM    613  HB1 LYS    40      47.047  54.588  60.333  1.00  2.44
ATOM    614  HB2 LYS    40      47.993  53.593  61.421  1.00  2.44
ATOM    615  CG  LYS    40      46.182  52.651  60.708  1.00  2.44
ATOM    616  HG1 LYS    40      46.449  51.631  60.448  1.00  2.44
ATOM    617  HG2 LYS    40      45.387  52.951  60.024  1.00  2.44
ATOM    618  CD  LYS    40      45.651  52.692  62.164  1.00  2.44
ATOM    619  HD1 LYS    40      44.915  53.492  62.256  1.00  2.44
ATOM    620  HD2 LYS    40      46.470  52.937  62.833  1.00  2.44
ATOM    621  CE  LYS    40      45.026  51.352  62.606  1.00  2.44
ATOM    622  HE1 LYS    40      45.504  50.553  62.031  1.00  2.44
ATOM    623  HE2 LYS    40      43.965  51.356  62.336  1.00  2.44
ATOM    624  NZ  LYS    40      45.195  51.068  64.064  1.00  2.44
ATOM    625  HZ1 LYS    40      44.747  50.198  64.325  1.00  2.44
ATOM    626  HZ2 LYS    40      46.172  50.944  64.314  1.00  2.44
ATOM    627  HZ3 LYS    40      44.801  51.800  64.641  1.00  2.44
ATOM    628  C   LYS    40      49.463  54.238  59.215  1.00  2.44
ATOM    629  O   LYS    40      49.501  54.943  58.210  1.00  2.44
ATOM    630  N   LEU    41      50.366  54.282  60.199  1.00  2.26
ATOM    631  H   LEU    41      50.254  53.643  60.978  1.00  2.26
ATOM    632  CA  LEU    41      51.471  55.240  60.237  1.00  2.26
ATOM    633  HA  LEU    41      51.050  56.245  60.213  1.00  2.26
ATOM    634  CB  LEU    41      52.280  55.072  61.535  1.00  2.26
ATOM    635  HB1 LEU    41      53.242  55.575  61.424  1.00  2.26
ATOM    636  HB2 LEU    41      52.475  54.010  61.692  1.00  2.26
ATOM    637  CG  LEU    41      51.562  55.657  62.766  1.00  2.26
ATOM    638  HG  LEU    41      50.523  55.326  62.780  1.00  2.26
ATOM    639  CD1 LEU    41      52.239  55.157  64.043  1.00  2.26
ATOM    640 1HD1 LEU    41      51.722  55.556  64.915  1.00  2.26
ATOM    641 2HD1 LEU    41      52.197  54.069  64.076  1.00  2.26
ATOM    642 3HD1 LEU    41      53.280  55.480  64.068  1.00  2.26
ATOM    643  CD2 LEU    41      51.593  57.188  62.791  1.00  2.26
ATOM    644 1HD2 LEU    41      51.080  57.553  63.678  1.00  2.26
ATOM    645 2HD2 LEU    41      52.625  57.543  62.797  1.00  2.26
ATOM    646 3HD2 LEU    41      51.089  57.590  61.915  1.00  2.26
ATOM    647  C   LEU    41      52.347  55.129  59.001  1.00  2.26
ATOM    648  O   LEU    41      52.510  56.127  58.316  1.00  2.26
ATOM    649  N   ARG    42      52.791  53.920  58.654  1.00  1.96
ATOM    650  H   ARG    42      52.584  53.150  59.282  1.00  1.96
ATOM    651  CA  ARG    42      53.526  53.625  57.417  1.00  1.96
ATOM    652  HA  ARG    42      54.498  54.083  57.436  1.00  1.96
ATOM    653  CB  ARG    42      53.726  52.121  57.324  1.00  1.96
ATOM    654  HB1 ARG    42      53.999  51.861  56.302  1.00  1.96
ATOM    655  HB2 ARG    42      52.791  51.625  57.579  1.00  1.96
ATOM    656  CG  ARG    42      54.823  51.659  58.281  1.00  1.96
ATOM    657  HG1 ARG    42      54.620  50.643  58.603  1.00  1.96
ATOM    658  HG2 ARG    42      54.829  52.288  59.174  1.00  1.96
ATOM    659  CD  ARG    42      56.196  51.703  57.614  1.00  1.96
ATOM    660  HD1 ARG    42      56.327  52.655  57.106  1.00  1.96
ATOM    661  HD2 ARG    42      56.287  50.934  56.855  1.00  1.96
ATOM    662  NE  ARG    42      57.209  51.490  58.645  1.00  1.96
ATOM    663  HE  ARG    42      56.970  50.840  59.370  1.00  1.96
ATOM    664  CZ  ARG    42      58.282  52.218  58.844  1.00  1.96
ATOM    665  NH1 ARG    42      58.937  52.097  59.947  1.00  1.96
ATOM    666 1HH1 ARG    42      58.691  51.393  60.620  1.00  1.96
ATOM    667 2HH1 ARG    42      59.775  52.643  60.073  1.00  1.96
ATOM    668  NH2 ARG    42      58.706  53.092  58.006  1.00  1.96
ATOM    669 1HH2 ARG    42      57.929  53.549  57.532  1.00  1.96
ATOM    670 2HH2 ARG    42      59.379  53.759  58.315  1.00  1.96
ATOM    671  C   ARG    42      52.849  54.133  56.172  1.00  1.96
ATOM    672  O   ARG    42      53.501  54.777  55.372  1.00  1.96
ATOM    673  N   SER    43      51.549  53.878  56.032  1.00  2.37
ATOM    674  H   SER    43      51.091  53.349  56.761  1.00  2.37
ATOM    675  CA  SER    43      50.764  54.411  54.916  1.00  2.37
ATOM    676  HA  SER    43      51.147  54.011  53.982  1.00  2.37
ATOM    677  CB  SER    43      49.294  54.002  55.040  1.00  2.37
ATOM    678  HB1 SER    43      48.744  54.397  54.190  1.00  2.37
ATOM    679  HB2 SER    43      48.859  54.426  55.942  1.00  2.37
ATOM    680  OG  SER    43      49.159  52.593  55.074  1.00  2.37
ATOM    681  HG  SER    43      49.562  52.282  55.898  1.00  2.37
ATOM    682  C   SER    43      50.862  55.927  54.873  1.00  2.37
ATOM    683  O   SER    43      51.292  56.441  53.860  1.00  2.37
ATOM    684  N   GLN    44      50.588  56.650  55.963  1.00  2.80
ATOM    685  H   GLN    44      50.294  56.178  56.812  1.00  2.80
ATOM    686  CA  GLN    44      50.781  58.109  55.984  1.00  2.80
ATOM    687  HA  GLN    44      50.067  58.597  55.330  1.00  2.80
ATOM    688  CB  GLN    44      50.605  58.670  57.410  1.00  2.80
ATOM    689  HB1 GLN    44      50.714  59.755  57.360  1.00  2.80
ATOM    690  HB2 GLN    44      51.418  58.305  58.035  1.00  2.80
ATOM    691  CG  GLN    44      49.285  58.359  58.131  1.00  2.80
ATOM    692  HG1 GLN    44      49.003  57.324  57.978  1.00  2.80
ATOM    693  HG2 GLN    44      48.500  58.978  57.726  1.00  2.80
ATOM    694  CD  GLN    44      49.364  58.623  59.631  1.00  2.80
ATOM    695  OE1 GLN    44      48.972  57.802  60.447  1.00  2.80
ATOM    696  NE2 GLN    44      49.871  59.758  60.067  1.00  2.80
ATOM    697 1HE2 GLN    44      50.268  60.420  59.423  1.00  2.80
ATOM    698 2HE2 GLN    44      49.935  59.859  61.061  1.00  2.80
ATOM    699  C   GLN    44      52.202  58.525  55.535  1.00  2.80
ATOM    700  O   GLN    44      52.401  59.440  54.741  1.00  2.80
ATOM    701  N   GLU    45      53.229  57.809  55.988  1.00  2.57
ATOM    702  H   GLU    45      53.049  57.035  56.617  1.00  2.57
ATOM    703  CA  GLU    45      54.611  58.207  55.739  1.00  2.57
ATOM    704  HA  GLU    45      54.617  59.291  55.620  1.00  2.57
ATOM    705  CB  GLU    45      55.525  57.959  56.945  1.00  2.57
ATOM    706  HB1 GLU    45      55.281  58.708  57.699  1.00  2.57
ATOM    707  HB2 GLU    45      56.540  58.152  56.638  1.00  2.57
ATOM    708  CG  GLU    45      55.400  56.587  57.614  1.00  2.57
ATOM    709  HG1 GLU    45      54.610  56.067  57.110  1.00  2.57
ATOM    710  HG2 GLU    45      55.098  56.743  58.652  1.00  2.57
ATOM    711  CD  GLU    45      56.606  55.649  57.607  1.00  2.57
ATOM    712  OE1 GLU    45      57.651  55.926  56.974  1.00  2.57
ATOM    713  OE2 GLU    45      56.520  54.613  58.308  1.00  2.57
ATOM    714  C   GLU    45      55.149  57.673  54.393  1.00  2.57
ATOM    715  O   GLU    45      56.222  58.087  53.954  1.00  2.57
ATOM    716  N   CYS    46      54.343  56.920  53.635  1.00  4.32
ATOM    717  H   CYS    46      53.506  56.526  54.055  1.00  4.32
ATOM    718  CA  CYS    46      54.521  56.759  52.197  1.00  4.32
ATOM    719  HA  CYS    46      55.514  57.103  51.946  1.00  4.32
ATOM    720  CB  CYS    46      54.483  55.288  51.750  1.00  4.32
ATOM    721  HB1 CYS    46      55.238  54.714  52.275  1.00  4.32
ATOM    722  HB2 CYS    46      54.716  55.257  50.683  1.00  4.32
ATOM    723  SG  CYS    46      52.873  54.500  51.997  1.00  4.32
ATOM    724  HG  CYS    46      52.112  55.531  51.584  1.00  4.32
ATOM    725  C   CYS    46      53.589  57.603  51.365  1.00  4.32
ATOM    726  O   CYS    46      53.877  57.829  50.202  1.00  4.32
ATOM    727  N   ASP    47      52.608  58.201  52.026  1.00  6.68
ATOM    728  H   ASP    47      52.330  57.793  52.908  1.00  6.68
ATOM    729  CA  ASP    47      52.072  59.511  51.729  1.00  6.68
ATOM    730  HA  ASP    47      51.410  59.799  52.544  1.00  6.68
ATOM    731  CB  ASP    47      51.198  59.332  50.510  1.00  6.68
ATOM    732  HB1 ASP    47      51.878  59.233  49.673  1.00  6.68
ATOM    733  HB2 ASP    47      50.629  60.254  50.461  1.00  6.68
ATOM    734  CG  ASP    47      50.213  58.127  50.455  1.00  6.68
ATOM    735  OD1 ASP    47      50.590  56.934  50.597  1.00  6.68
ATOM    736  OD2 ASP    47      48.986  58.328  50.268  1.00  6.68
ATOM    737  C   ASP    47      53.247  60.498  51.752  1.00  6.68
ATOM    738  O   ASP    47      53.213  61.529  51.134  1.00  6.68
ATOM    739  N   TRP    48      54.302  60.192  52.512  1.00  8.90
ATOM    740  H   TRP    48      54.176  59.324  53.011  1.00  8.90
ATOM    741  CA  TRP    48      55.328  61.096  53.036  1.00  8.90
ATOM    742  HA  TRP    48      55.758  60.517  53.845  1.00  8.90
ATOM    743  CB  TRP    48      56.530  61.341  52.097  1.00  8.90
ATOM    744  HB1 TRP    48      56.859  60.384  51.698  1.00  8.90
ATOM    745  HB2 TRP    48      57.296  61.731  52.754  1.00  8.90
ATOM    746  CG  TRP    48      56.571  62.343  50.989  1.00  8.90
ATOM    747  CD1 TRP    48      55.761  63.406  50.847  1.00  8.90
ATOM    748  HD1 TRP    48      54.933  63.640  51.501  1.00  8.90
ATOM    749  NE1 TRP    48      56.111  64.137  49.736  1.00  8.90
ATOM    750  HE1 TRP    48      55.549  64.930  49.428  1.00  8.90
ATOM    751  CE2 TRP    48      57.236  63.625  49.136  1.00  8.90
ATOM    752  CZ2 TRP    48      57.990  64.007  48.017  1.00  8.90
ATOM    753  HZ2 TRP    48      57.672  64.846  47.414  1.00  8.90
ATOM    754  CH2 TRP    48      59.130  63.259  47.674  1.00  8.90
ATOM    755  HH2 TRP    48      59.699  63.517  46.790  1.00  8.90
ATOM    756  CZ3 TRP    48      59.510  62.158  48.465  1.00  8.90
ATOM    757  HZ3 TRP    48      60.376  61.574  48.182  1.00  8.90
ATOM    758  CE3 TRP    48      58.746  61.787  49.588  1.00  8.90
ATOM    759  HE3 TRP    48      59.037  60.922  50.160  1.00  8.90
ATOM    760  CD2 TRP    48      57.575  62.494  49.940  1.00  8.90
ATOM    761  C   TRP    48      54.814  62.302  53.784  1.00  8.90
ATOM    762  O   TRP    48      55.552  63.277  53.904  1.00  8.90
ATOM    763  N   GLU    49      53.618  62.173  54.366  1.00 10.46
ATOM    764  H   GLU    49      53.180  61.256  54.371  1.00 10.46
ATOM    765  CA  GLU    49      52.705  63.267  54.680  1.00 10.46
ATOM    766  HA  GLU    49      52.919  63.540  55.714  1.00 10.46
ATOM    767  CB  GLU    49      52.946  64.580  53.893  1.00 10.46
ATOM    768  HB1 GLU    49      53.967  64.919  54.005  1.00 10.46
ATOM    769  HB2 GLU    49      52.394  65.329  54.425  1.00 10.46
ATOM    770  CG  GLU    49      52.498  64.616  52.418  1.00 10.46
ATOM    771  HG1 GLU    49      51.425  64.811  52.379  1.00 10.46
ATOM    772  HG2 GLU    49      52.650  63.644  51.990  1.00 10.46
ATOM    773  CD  GLU    49      53.224  65.659  51.554  1.00 10.46
ATOM    774  OE1 GLU    49      52.614  66.167  50.593  1.00 10.46
ATOM    775  OE2 GLU    49      54.406  65.963  51.825  1.00 10.46
ATOM    776  C   GLU    49      51.244  62.834  54.731  1.00 10.46
ATOM    777  O   GLU    49      50.910  61.688  55.020  1.00 10.46
ATOM    778  N   GLU    50      50.332  63.754  54.468  1.00  9.92
ATOM    779  H   GLU    50      50.639  64.693  54.250  1.00  9.92
ATOM    780  CA  GLU    50      48.990  63.380  54.102  1.00  9.92
ATOM    781  HA  GLU    50      48.560  62.847  54.945  1.00  9.92
ATOM    782  CB  GLU    50      48.146  64.667  53.901  1.00  9.92
ATOM    783  HB1 GLU    50      47.359  64.446  53.198  1.00  9.92
ATOM    784  HB2 GLU    50      48.758  65.440  53.434  1.00  9.92
ATOM    785  CG  GLU    50      47.457  65.232  55.157  1.00  9.92
ATOM    786  HG1 GLU    50      48.113  65.957  55.642  1.00  9.92
ATOM    787  HG2 GLU    50      47.272  64.419  55.864  1.00  9.92
ATOM    788  CD  GLU    50      46.103  65.897  54.808  1.00  9.92
ATOM    789  OE1 GLU    50      45.049  65.427  55.303  1.00  9.92
ATOM    790  OE2 GLU    50      46.056  66.789  53.933  1.00  9.92
ATOM    791  C   GLU    50      48.882  62.422  52.903  1.00  9.92
ATOM    792  O   GLU    50      48.795  62.904  51.790  1.00  9.92
ATOM    793  N   ILE    51      48.625  61.129  53.150  1.00  8.87
ATOM    794  H   ILE    51      48.991  60.810  54.035  1.00  8.87
ATOM    795  CA  ILE    51      47.435  60.367  52.659  1.00  8.87
ATOM    796  HA  ILE    51      47.561  60.135  51.603  1.00  8.87
ATOM    797  CB  ILE    51      47.302  59.047  53.505  1.00  8.87
ATOM    798  HB  ILE    51      46.438  58.521  53.097  1.00  8.87
ATOM    799  CG2 ILE    51      48.465  58.065  53.300  1.00  8.87
ATOM    800 1HG2 ILE    51      49.422  58.584  53.273  1.00  8.87
ATOM    801 2HG2 ILE    51      48.489  57.285  54.056  1.00  8.87
ATOM    802 3HG2 ILE    51      48.315  57.546  52.363  1.00  8.87
ATOM    803  CG1 ILE    51      47.009  59.159  55.045  1.00  8.87
ATOM    804 1HG1 ILE    51      47.405  58.292  55.573  1.00  8.87
ATOM    805 2HG1 ILE    51      45.929  59.085  55.177  1.00  8.87
ATOM    806  CD1 ILE    51      47.458  60.411  55.815  1.00  8.87
ATOM    807  HD1 ILE    51      48.544  60.482  55.819  1.00  8.87
ATOM    808  HD2 ILE    51      47.028  61.314  55.390  1.00  8.87
ATOM    809  HD3 ILE    51      47.091  60.348  56.838  1.00  8.87
ATOM    810  C   ILE    51      46.183  61.228  52.861  1.00  8.87
ATOM    811  O   ILE    51      45.282  60.869  53.613  1.00  8.87
ATOM    812  N   SER    52      46.124  62.429  52.280  1.00  8.99
ATOM    813  H   SER    52      46.926  62.735  51.728  1.00  8.99
ATOM    814  CA  SER    52      44.992  63.343  52.478  1.00  8.99
ATOM    815  HA  SER    52      44.975  63.668  53.515  1.00  8.99
ATOM    816  CB  SER    52      45.142  64.545  51.531  1.00  8.99
ATOM    817  HB1 SER    52      44.778  64.287  50.536  1.00  8.99
ATOM    818  HB2 SER    52      46.190  64.835  51.438  1.00  8.99
ATOM    819  OG  SER    52      44.413  65.650  52.021  1.00  8.99
ATOM    820  HG  SER    52      45.062  66.214  52.496  1.00  8.99
ATOM    821  C   SER    52      43.718  62.568  52.158  1.00  8.99
ATOM    822  O   SER    52      42.730  62.663  52.877  1.00  8.99
ATOM    823  N   VAL    53      43.852  61.709  51.140  1.00  8.57
ATOM    824  H   VAL    53      44.681  61.878  50.580  1.00  8.57
ATOM    825  CA  VAL    53      43.124  60.502  50.746  1.00  8.57
ATOM    826  HA  VAL    53      43.613  60.207  49.831  1.00  8.57
ATOM    827  CB  VAL    53      43.341  59.301  51.692  1.00  8.57
ATOM    828  HB  VAL    53      44.386  59.293  51.973  1.00  8.57
ATOM    829  CG1 VAL    53      42.474  59.329  52.957  1.00  8.57
ATOM    830 1HG1 VAL    53      41.416  59.301  52.705  1.00  8.57
ATOM    831 2HG1 VAL    53      42.707  58.475  53.592  1.00  8.57
ATOM    832 3HG1 VAL    53      42.679  60.226  53.536  1.00  8.57
ATOM    833  CG2 VAL    53      43.144  57.940  50.999  1.00  8.57
ATOM    834 1HG2 VAL    53      43.723  57.913  50.077  1.00  8.57
ATOM    835 2HG2 VAL    53      43.503  57.147  51.653  1.00  8.57
ATOM    836 3HG2 VAL    53      42.093  57.769  50.777  1.00  8.57
ATOM    837  C   VAL    53      41.665  60.710  50.332  1.00  8.57
ATOM    838  O   VAL    53      41.036  59.804  49.801  1.00  8.57
ATOM    839  N   LYS    54      41.167  61.937  50.493  1.00  9.45
ATOM    840  H   LYS    54      41.788  62.569  50.978  1.00  9.45
ATOM    841  CA  LYS    54      39.831  62.467  50.207  1.00  9.45
ATOM    842  HA  LYS    54      39.098  61.891  50.771  1.00  9.45
ATOM    843  CB  LYS    54      39.803  63.940  50.708  1.00  9.45
ATOM    844  HB1 LYS    54      38.843  64.393  50.458  1.00  9.45
ATOM    845  HB2 LYS    54      40.563  64.486  50.145  1.00  9.45
ATOM    846  CG  LYS    54      40.011  64.186  52.223  1.00  9.45
ATOM    847  HG1 LYS    54      40.493  63.333  52.683  1.00  9.45
ATOM    848  HG2 LYS    54      39.036  64.282  52.701  1.00  9.45
ATOM    849  CD  LYS    54      40.825  65.477  52.476  1.00  9.45
ATOM    850  HD1 LYS    54      40.194  66.321  52.193  1.00  9.45
ATOM    851  HD2 LYS    54      41.696  65.494  51.819  1.00  9.45
ATOM    852  CE  LYS    54      41.300  65.705  53.928  1.00  9.45
ATOM    853  HE1 LYS    54      40.549  65.322  54.624  1.00  9.45
ATOM    854  HE2 LYS    54      41.391  66.783  54.083  1.00  9.45
ATOM    855  NZ  LYS    54      42.624  65.085  54.188  1.00  9.45
ATOM    856  HZ1 LYS    54      43.075  65.341  55.067  1.00  9.45
ATOM    857  HZ2 LYS    54      42.592  64.074  54.115  1.00  9.45
ATOM    858  HZ3 LYS    54      43.316  65.393  53.509  1.00  9.45
ATOM    859  C   LYS    54      39.374  62.423  48.725  1.00  9.45
ATOM    860  O   LYS    54      38.593  63.262  48.284  1.00  9.45
ATOM    861  N   GLY    55      39.931  61.517  47.928  1.00  9.91
ATOM    862  H   GLY    55      40.389  60.755  48.409  1.00  9.91
ATOM    863  CA  GLY    55      40.503  61.887  46.634  1.00  9.91
ATOM    864  HA1 GLY    55      40.069  62.821  46.274  1.00  9.91
ATOM    865  HA2 GLY    55      40.298  61.116  45.895  1.00  9.91
ATOM    866  C   GLY    55      41.993  62.101  46.852  1.00  9.91
ATOM    867  O   GLY    55      42.336  63.111  47.464  1.00  9.91
ATOM    868  N   PRO    56      42.847  61.118  46.509  1.00  9.20
ATOM    869  CD  PRO    56      42.586  60.009  45.595  1.00  9.20
ATOM    870  HD1 PRO    56      42.587  60.387  44.574  1.00  9.20
ATOM    871  HD2 PRO    56      41.639  59.515  45.813  1.00  9.20
ATOM    872  CG  PRO    56      43.729  59.009  45.775  1.00  9.20
ATOM    873  HG1 PRO    56      44.013  58.540  44.832  1.00  9.20
ATOM    874  HG2 PRO    56      43.436  58.255  46.505  1.00  9.20
ATOM    875  CB  PRO    56      44.860  59.857  46.346  1.00  9.20
ATOM    876  HB1 PRO    56      45.377  60.339  45.518  1.00  9.20
ATOM    877  HB2 PRO    56      45.560  59.264  46.935  1.00  9.20
ATOM    878  CA  PRO    56      44.105  60.877  47.202  1.00  9.20
ATOM    879  HA  PRO    56      43.859  60.371  48.125  1.00  9.20
ATOM    880  C   PRO    56      44.925  62.095  47.575  1.00  9.20
ATOM    881  O   PRO    56      44.966  62.432  48.757  1.00  9.20
ATOM    882  N   ASN    57      45.602  62.726  46.621  1.00  8.21
ATOM    883  H   ASN    57      45.581  62.370  45.663  1.00  8.21
ATOM    884  CA  ASN    57      46.618  63.739  46.890  1.00  8.21
ATOM    885  HA  ASN    57      47.177  63.886  45.963  1.00  8.21
ATOM    886  CB  ASN    57      45.905  65.074  47.215  1.00  8.21
ATOM    887  HB1 ASN    57      46.664  65.840  47.373  1.00  8.21
ATOM    888  HB2 ASN    57      45.344  64.975  48.142  1.00  8.21
ATOM    889  CG  ASN    57      44.976  65.592  46.121  1.00  8.21
ATOM    890  OD1 ASN    57      45.367  66.336  45.243  1.00  8.21
ATOM    891  ND2 ASN    57      43.692  65.308  46.158  1.00  8.21
ATOM    892 1HD2 ASN    57      43.332  64.645  46.832  1.00  8.21
ATOM    893 2HD2 ASN    57      43.143  65.671  45.402  1.00  8.21
ATOM    894  C   ASN    57      47.669  63.347  47.946  1.00  8.21
ATOM    895  O   ASN    57      48.445  64.187  48.393  1.00  8.21
ATOM    896  N   GLY    58      47.716  62.060  48.288  1.00  6.50
ATOM    897  H   GLY    58      47.026  61.470  47.866  1.00  6.50
ATOM    898  CA  GLY    58      48.790  61.392  48.983  1.00  6.50
ATOM    899  HA1 GLY    58      48.497  60.381  49.239  1.00  6.50
ATOM    900  HA2 GLY    58      49.064  61.942  49.859  1.00  6.50
ATOM    901  C   GLY    58      50.040  61.364  48.119  1.00  6.50
ATOM    902  O   GLY    58      50.666  60.348  48.090  1.00  6.50
ATOM    903  N   GLU    59      50.365  62.338  47.281  1.00  5.04
ATOM    904  H   GLU    59      49.953  63.253  47.407  1.00  5.04
ATOM    905  CA  GLU    59      50.977  61.976  45.997  1.00  5.04
ATOM    906  HA  GLU    59      50.975  60.893  45.876  1.00  5.04
ATOM    907  CB  GLU    59      50.036  62.488  44.851  1.00  5.04
ATOM    908  HB1 GLU    59      50.593  62.536  43.918  1.00  5.04
ATOM    909  HB2 GLU    59      49.663  63.478  45.123  1.00  5.04
ATOM    910  CG  GLU    59      48.849  61.517  44.628  1.00  5.04
ATOM    911  HG1 GLU    59      48.427  61.310  45.613  1.00  5.04
ATOM    912  HG2 GLU    59      49.270  60.583  44.280  1.00  5.04
ATOM    913  CD  GLU    59      47.808  62.014  43.666  1.00  5.04
ATOM    914  OE1 GLU    59      48.121  62.270  42.468  1.00  5.04
ATOM    915  OE2 GLU    59      46.626  62.072  44.107  1.00  5.04
ATOM    916  C   GLU    59      52.508  62.297  45.789  1.00  5.04
ATOM    917  O   GLU    59      52.900  62.410  44.622  1.00  5.04
ATOM    918  N   SER    60      53.550  62.485  46.668  1.00  3.93
ATOM    919  H   SER    60      54.330  62.832  46.159  1.00  3.93
ATOM    920  CA  SER    60      53.936  62.232  48.108  1.00  3.93
ATOM    921  HA  SER    60      54.954  62.590  48.186  1.00  3.93
ATOM    922  CB  SER    60      53.084  63.191  48.954  1.00  3.93
ATOM    923  HB1 SER    60      53.504  63.338  49.929  1.00  3.93
ATOM    924  HB2 SER    60      52.069  62.841  49.062  1.00  3.93
ATOM    925  OG  SER    60      53.099  64.507  48.403  1.00  3.93
ATOM    926  HG  SER    60      52.694  65.124  49.044  1.00  3.93
ATOM    927  C   SER    60      54.038  60.711  48.370  1.00  3.93
ATOM    928  O   SER    60      53.372  59.959  47.699  1.00  3.93
ATOM    929  N   SER    61      55.140  60.254  49.059  1.00  2.78
ATOM    930  H   SER    61      55.605  60.934  49.640  1.00  2.78
ATOM    931  CA  SER    61      55.886  59.128  48.431  1.00  2.78
ATOM    932  HA  SER    61      55.127  58.616  47.839  1.00  2.78
ATOM    933  CB  SER    61      56.816  59.719  47.360  1.00  2.78
ATOM    934  HB1 SER    61      57.626  60.266  47.831  1.00  2.78
ATOM    935  HB2 SER    61      56.248  60.414  46.740  1.00  2.78
ATOM    936  OG  SER    61      57.348  58.723  46.516  1.00  2.78
ATOM    937  HG  SER    61      56.919  57.884  46.742  1.00  2.78
ATOM    938  C   SER    61      56.493  57.908  49.168  1.00  2.78
ATOM    939  O   SER    61      56.492  56.831  48.569  1.00  2.78
ATOM    940  N   VAL    62      57.090  57.978  50.378  1.00  2.43
ATOM    941  H   VAL    62      56.705  58.723  50.936  1.00  2.43
ATOM    942  CA  VAL    62      58.553  57.732  50.541  1.00  2.43
ATOM    943  HA  VAL    62      58.689  58.776  50.809  1.00  2.43
ATOM    944  CB  VAL    62      59.364  57.914  49.221  1.00  2.43
ATOM    945  HB  VAL    62      58.841  58.691  48.680  1.00  2.43
ATOM    946  CG1 VAL    62      60.745  58.547  49.272  1.00  2.43
ATOM    947 1HG1 VAL    62      60.803  59.276  50.071  1.00  2.43
ATOM    948 2HG1 VAL    62      61.488  57.773  49.389  1.00  2.43
ATOM    949 3HG1 VAL    62      60.952  59.043  48.323  1.00  2.43
ATOM    950  CG2 VAL    62      59.381  56.726  48.283  1.00  2.43
ATOM    951 1HG2 VAL    62      60.360  56.592  47.827  1.00  2.43
ATOM    952 2HG2 VAL    62      59.059  55.858  48.851  1.00  2.43
ATOM    953 3HG2 VAL    62      58.686  56.864  47.463  1.00  2.43
ATOM    954  C   VAL    62      59.216  57.330  51.879  1.00  2.43
ATOM    955  O   VAL    62      60.174  58.012  52.260  1.00  2.43
ATOM    956  N   ILE    63      58.651  56.418  52.663  1.00  1.96
ATOM    957  H   ILE    63      57.916  55.907  52.203  1.00  1.96
ATOM    958  CA  ILE    63      58.963  56.021  54.072  1.00  1.96
ATOM    959  HA  ILE    63      58.197  56.473  54.697  1.00  1.96
ATOM    960  CB  ILE    63      58.733  54.481  54.095  1.00  1.96
ATOM    961  HB  ILE    63      58.998  54.087  53.110  1.00  1.96
ATOM    962  CG2 ILE    63      59.627  53.730  55.084  1.00  1.96
ATOM    963 1HG2 ILE    63      60.638  53.705  54.685  1.00  1.96
ATOM    964 2HG2 ILE    63      59.634  54.259  56.032  1.00  1.96
ATOM    965 3HG2 ILE    63      59.280  52.710  55.227  1.00  1.96
ATOM    966  CG1 ILE    63      57.230  54.188  54.320  1.00  1.96
ATOM    967 1HG1 ILE    63      56.646  54.945  53.802  1.00  1.96
ATOM    968 2HG1 ILE    63      56.990  54.266  55.373  1.00  1.96
ATOM    969  CD1 ILE    63      56.748  52.814  53.855  1.00  1.96
ATOM    970  HD1 ILE    63      57.109  52.049  54.537  1.00  1.96
ATOM    971  HD2 ILE    63      55.658  52.797  53.876  1.00  1.96
ATOM    972  HD3 ILE    63      57.091  52.613  52.840  1.00  1.96
ATOM    973  C   ILE    63      60.323  56.451  54.704  1.00  1.96
ATOM    974  O   ILE    63      61.387  56.238  54.104  1.00  1.96
ATOM    975  N   HIS    64      60.321  56.987  55.956  1.00  2.32
ATOM    976  H   HIS    64      59.472  56.939  56.515  1.00  2.32
ATOM    977  CA  HIS    64      61.362  57.956  56.337  1.00  2.32
ATOM    978  HA  HIS    64      62.042  58.039  55.499  1.00  2.32
ATOM    979  CB  HIS    64      60.845  59.396  56.526  1.00  2.32
ATOM    980  HB1 HIS    64      61.701  60.069  56.601  1.00  2.32
ATOM    981  HB2 HIS    64      60.273  59.491  57.442  1.00  2.32
ATOM    982  CG  HIS    64      59.978  59.851  55.413  1.00  2.32
ATOM    983  ND1 HIS    64      60.333  60.715  54.387  1.00  2.32
ATOM    984  CE1 HIS    64      59.366  60.582  53.474  1.00  2.32
ATOM    985  HE1 HIS    64      59.381  61.029  52.491  1.00  2.32
ATOM    986  NE2 HIS    64      58.401  59.770  53.927  1.00  2.32
ATOM    987  HE2 HIS    64      57.608  59.398  53.409  1.00  2.32
ATOM    988  CD2 HIS    64      58.760  59.320  55.156  1.00  2.32
ATOM    989  HD2 HIS    64      58.276  58.537  55.714  1.00  2.32
ATOM    990  C   HIS    64      62.191  57.588  57.530  1.00  2.32
ATOM    991  O   HIS    64      61.860  57.970  58.644  1.00  2.32
ATOM    992  N   ASP    65      63.297  56.893  57.277  1.00  2.63
ATOM    993  H   ASP    65      63.549  56.780  56.301  1.00  2.63
ATOM    994  CA  ASP    65      64.295  56.556  58.287  1.00  2.63
ATOM    995  HA  ASP    65      64.008  55.655  58.823  1.00  2.63
ATOM    996  CB  ASP    65      65.643  56.328  57.583  1.00  2.63
ATOM    997  HB1 ASP    65      66.145  57.262  57.342  1.00  2.63
ATOM    998  HB2 ASP    65      65.500  55.845  56.624  1.00  2.63
ATOM    999  CG  ASP    65      66.547  55.499  58.474  1.00  2.63
ATOM   1000  OD1 ASP    65      66.775  54.332  58.079  1.00  2.63
ATOM   1001  OD2 ASP    65      66.971  56.033  59.525  1.00  2.63
ATOM   1002  C   ASP    65      64.488  57.702  59.268  1.00  2.63
ATOM   1003  O   ASP    65      65.086  58.715  58.898  1.00  2.63
ATOM   1004  N   ARG    66      63.934  57.574  60.478  1.00  2.81
ATOM   1005  H   ARG    66      63.343  56.779  60.654  1.00  2.81
ATOM   1006  CA  ARG    66      63.917  58.692  61.415  1.00  2.81
ATOM   1007  HA  ARG    66      63.495  59.551  60.893  1.00  2.81
ATOM   1008  CB  ARG    66      63.044  58.363  62.629  1.00  2.81
ATOM   1009  HB1 ARG    66      63.443  57.490  63.148  1.00  2.81
ATOM   1010  HB2 ARG    66      62.031  58.135  62.298  1.00  2.81
ATOM   1011  CG  ARG    66      62.994  59.542  63.603  1.00  2.81
ATOM   1012  HG1 ARG    66      63.987  59.699  64.018  1.00  2.81
ATOM   1013  HG2 ARG    66      62.339  59.271  64.422  1.00  2.81
ATOM   1014  CD  ARG    66      62.498  60.849  62.962  1.00  2.81
ATOM   1015  HD1 ARG    66      61.605  60.638  62.370  1.00  2.81
ATOM   1016  HD2 ARG    66      63.276  61.251  62.312  1.00  2.81
ATOM   1017  NE  ARG    66      62.186  61.839  64.000  1.00  2.81
ATOM   1018  HE  ARG    66      62.613  61.680  64.917  1.00  2.81
ATOM   1019  CZ  ARG    66      61.431  62.908  63.913  1.00  2.81
ATOM   1020  NH1 ARG    66      61.109  63.535  64.997  1.00  2.81
ATOM   1021 1HH1 ARG    66      61.474  63.135  65.867  1.00  2.81
ATOM   1022 2HH1 ARG    66      60.567  64.370  64.991  1.00  2.81
ATOM   1023  NH2 ARG    66      60.977  63.356  62.778  1.00  2.81
ATOM   1024 1HH2 ARG    66      61.237  62.850  61.957  1.00  2.81
ATOM   1025 2HH2 ARG    66      60.381  64.158  62.756  1.00  2.81
ATOM   1026  C   ARG    66      65.334  59.076  61.806  1.00  2.81
ATOM   1027  O   ARG    66      65.659  60.252  61.906  1.00  2.81
ATOM   1028  N   LYS    67      66.189  58.064  61.940  1.00  3.12
ATOM   1029  H   LYS    67      65.844  57.145  61.705  1.00  3.12
ATOM   1030  CA  LYS    67      67.570  58.169  62.401  1.00  3.12
ATOM   1031  HA  LYS    67      67.629  58.938  63.175  1.00  3.12
ATOM   1032  CB  LYS    67      67.976  56.818  63.012  1.00  3.12
ATOM   1033  HB1 LYS    67      69.023  56.857  63.320  1.00  3.12
ATOM   1034  HB2 LYS    67      67.873  56.042  62.250  1.00  3.12
ATOM   1035  CG  LYS    67      67.124  56.460  64.240  1.00  3.12
ATOM   1036  HG1 LYS    67      66.062  56.541  64.005  1.00  3.12
ATOM   1037  HG2 LYS    67      67.356  57.143  65.059  1.00  3.12
ATOM   1038  CD  LYS    67      67.404  55.020  64.668  1.00  3.12
ATOM   1039  HD1 LYS    67      68.451  54.918  64.957  1.00  3.12
ATOM   1040  HD2 LYS    67      67.196  54.358  63.825  1.00  3.12
ATOM   1041  CE  LYS    67      66.498  54.645  65.838  1.00  3.12
ATOM   1042  HE1 LYS    67      65.469  54.931  65.597  1.00  3.12
ATOM   1043  HE2 LYS    67      66.790  55.201  66.733  1.00  3.12
ATOM   1044  NZ  LYS    67      66.544  53.192  66.078  1.00  3.12
ATOM   1045  HZ1 LYS    67      65.836  52.903  66.754  1.00  3.12
ATOM   1046  HZ2 LYS    67      66.203  52.703  65.248  1.00  3.12
ATOM   1047  HZ3 LYS    67      67.453  52.856  66.346  1.00  3.12
ATOM   1048  C   LYS    67      68.563  58.582  61.324  1.00  3.12
ATOM   1049  O   LYS    67      69.750  58.706  61.605  1.00  3.12
ATOM   1050  N   SER    68      68.111  58.781  60.087  1.00  3.34
ATOM   1051  H   SER    68      67.140  58.571  59.902  1.00  3.34
ATOM   1052  CA  SER    68      68.939  59.340  59.016  1.00  3.34
ATOM   1053  HA  SER    68      69.658  60.005  59.497  1.00  3.34
ATOM   1054  CB  SER    68      69.791  58.256  58.355  1.00  3.34
ATOM   1055  HB1 SER    68      70.540  57.926  59.077  1.00  3.34
ATOM   1056  HB2 SER    68      70.314  58.672  57.493  1.00  3.34
ATOM   1057  OG  SER    68      69.028  57.133  57.968  1.00  3.34
ATOM   1058  HG  SER    68      68.497  56.862  58.746  1.00  3.34
ATOM   1059  C   SER    68      68.197  60.279  58.063  1.00  3.34
ATOM   1060  O   SER    68      68.647  60.519  56.946  1.00  3.34
ATOM   1061  N   GLY    69      67.051  60.794  58.520  1.00  3.09
ATOM   1062  H   GLY    69      66.780  60.523  59.456  1.00  3.09
ATOM   1063  CA  GLY    69      65.999  61.475  57.757  1.00  3.09
ATOM   1064  HA1 GLY    69      66.266  62.528  57.666  1.00  3.09
ATOM   1065  HA2 GLY    69      65.075  61.408  58.329  1.00  3.09
ATOM   1066  C   GLY    69      65.699  60.952  56.352  1.00  3.09
ATOM   1067  O   GLY    69      65.240  61.734  55.517  1.00  3.09
ATOM   1068  N   LYS    70      66.008  59.687  56.032  1.00  2.94
ATOM   1069  H   LYS    70      66.281  59.052  56.768  1.00  2.94
ATOM   1070  CA  LYS    70      66.122  59.302  54.603  1.00  2.94
ATOM   1071  HA  LYS    70      66.520  60.143  54.032  1.00  2.94
ATOM   1072  CB  LYS    70      67.014  58.069  54.363  1.00  2.94
ATOM   1073  HB1 LYS    70      66.924  57.809  53.306  1.00  2.94
ATOM   1074  HB2 LYS    70      66.630  57.225  54.937  1.00  2.94
ATOM   1075  CG  LYS    70      68.504  58.228  54.667  1.00  2.94
ATOM   1076  HG1 LYS    70      68.637  58.232  55.742  1.00  2.94
ATOM   1077  HG2 LYS    70      68.875  59.168  54.255  1.00  2.94
ATOM   1078  CD  LYS    70      69.271  57.053  54.038  1.00  2.94
ATOM   1079  HD1 LYS    70      69.367  57.252  52.968  1.00  2.94
ATOM   1080  HD2 LYS    70      68.700  56.129  54.154  1.00  2.94
ATOM   1081  CE  LYS    70      70.671  56.858  54.628  1.00  2.94
ATOM   1082  HE1 LYS    70      71.126  57.842  54.786  1.00  2.94
ATOM   1083  HE2 LYS    70      71.280  56.317  53.898  1.00  2.94
ATOM   1084  NZ  LYS    70      70.620  56.092  55.898  1.00  2.94
ATOM   1085  HZ1 LYS    70      71.540  55.984  56.303  1.00  2.94
ATOM   1086  HZ2 LYS    70      70.031  56.574  56.575  1.00  2.94
ATOM   1087  HZ3 LYS    70      70.211  55.177  55.764  1.00  2.94
ATOM   1088  C   LYS    70      64.769  58.926  54.052  1.00  2.94
ATOM   1089  O   LYS    70      64.105  58.060  54.619  1.00  2.94
ATOM   1090  N   LYS    71      64.427  59.510  52.908  1.00  2.75
ATOM   1091  H   LYS    71      65.084  60.155  52.502  1.00  2.75
ATOM   1092  CA  LYS    71      63.134  59.364  52.239  1.00  2.75
ATOM   1093  HA  LYS    71      62.396  59.026  52.971  1.00  2.75
ATOM   1094  CB  LYS    71      62.674  60.762  51.745  1.00  2.75
ATOM   1095  HB1 LYS    71      61.617  60.705  51.494  1.00  2.75
ATOM   1096  HB2 LYS    71      63.230  61.049  50.851  1.00  2.75
ATOM   1097  CG  LYS    71      62.872  61.848  52.837  1.00  2.75
ATOM   1098  HG1 LYS    71      63.896  62.221  52.790  1.00  2.75
ATOM   1099  HG2 LYS    71      62.759  61.371  53.811  1.00  2.75
ATOM   1100  CD  LYS    71      61.907  63.050  52.785  1.00  2.75
ATOM   1101  HD1 LYS    71      60.917  62.709  52.489  1.00  2.75
ATOM   1102  HD2 LYS    71      62.263  63.778  52.055  1.00  2.75
ATOM   1103  CE  LYS    71      61.830  63.681  54.191  1.00  2.75
ATOM   1104  HE1 LYS    71      62.776  64.185  54.405  1.00  2.75
ATOM   1105  HE2 LYS    71      61.717  62.867  54.915  1.00  2.75
ATOM   1106  NZ  LYS    71      60.688  64.622  54.347  1.00  2.75
ATOM   1107  HZ1 LYS    71      60.757  65.417  53.716  1.00  2.75
ATOM   1108  HZ2 LYS    71      59.811  64.168  54.131  1.00  2.75
ATOM   1109  HZ3 LYS    71      60.635  65.014  55.282  1.00  2.75
ATOM   1110  C   LYS    71      63.255  58.265  51.195  1.00  2.75
ATOM   1111  O   LYS    71      63.861  58.506  50.156  1.00  2.75
ATOM   1112  N   PHE    72      62.756  57.059  51.499  1.00  2.32
ATOM   1113  H   PHE    72      62.202  56.960  52.347  1.00  2.32
ATOM   1114  CA  PHE    72      62.984  55.855  50.680  1.00  2.32
ATOM   1115  HA  PHE    72      63.593  56.107  49.809  1.00  2.32
ATOM   1116  CB  PHE    72      63.769  54.831  51.515  1.00  2.32
ATOM   1117  HB1 PHE    72      63.525  53.835  51.151  1.00  2.32
ATOM   1118  HB2 PHE    72      63.370  54.897  52.519  1.00  2.32
ATOM   1119  CG  PHE    72      65.297  54.923  51.573  1.00  2.32
ATOM   1120  CD1 PHE    72      66.026  53.841  52.111  1.00  2.32
ATOM   1121  HD1 PHE    72      65.508  52.955  52.446  1.00  2.32
ATOM   1122  CE1 PHE    72      67.434  53.849  52.112  1.00  2.32
ATOM   1123  HE1 PHE    72      67.987  52.990  52.459  1.00  2.32
ATOM   1124  CZ  PHE    72      68.132  54.933  51.560  1.00  2.32
ATOM   1125  HZ  PHE    72      69.209  54.908  51.489  1.00  2.32
ATOM   1126  CE2 PHE    72      67.419  56.013  51.022  1.00  2.32
ATOM   1127  HE2 PHE    72      67.942  56.816  50.525  1.00  2.32
ATOM   1128  CD2 PHE    72      66.014  56.009  51.029  1.00  2.32
ATOM   1129  HD2 PHE    72      65.511  56.816  50.530  1.00  2.32
ATOM   1130  C   PHE    72      61.712  55.213  50.120  1.00  2.32
ATOM   1131  O   PHE    72      60.687  55.114  50.798  1.00  2.32
ATOM   1132  N   SER    73      61.811  54.727  48.879  1.00  2.34
ATOM   1133  H   SER    73      62.699  54.828  48.387  1.00  2.34
ATOM   1134  CA  SER    73      60.794  53.873  48.258  1.00  2.34
ATOM   1135  HA  SER    73      59.851  54.382  48.164  1.00  2.34
ATOM   1136  CB  SER    73      61.201  53.456  46.842  1.00  2.34
ATOM   1137  HB1 SER    73      61.490  54.336  46.264  1.00  2.34
ATOM   1138  HB2 SER    73      60.353  52.980  46.350  1.00  2.34
ATOM   1139  OG  SER    73      62.271  52.543  46.888  1.00  2.34
ATOM   1140  HG  SER    73      63.079  53.089  46.870  1.00  2.34
ATOM   1141  C   SER    73      60.515  52.649  49.109  1.00  2.34
ATOM   1142  O   SER    73      61.320  52.244  49.946  1.00  2.34
ATOM   1143  N   ILE    74      59.358  52.042  48.893  1.00  1.99
ATOM   1144  H   ILE    74      58.711  52.445  48.232  1.00  1.99
ATOM   1145  CA  ILE    74      58.958  50.833  49.594  1.00  1.99
ATOM   1146  HA  ILE    74      58.912  51.083  50.653  1.00  1.99
ATOM   1147  CB  ILE    74      57.526  50.432  49.166  1.00  1.99
ATOM   1148  HB  ILE    74      57.246  49.567  49.770  1.00  1.99
ATOM   1149  CG2 ILE    74      56.531  51.559  49.526  1.00  1.99
ATOM   1150 1HG2 ILE    74      55.527  51.280  49.212  1.00  1.99
ATOM   1151 2HG2 ILE    74      56.523  51.710  50.605  1.00  1.99
ATOM   1152 3HG2 ILE    74      56.786  52.498  49.035  1.00  1.99
ATOM   1153  CG1 ILE    74      57.347  50.008  47.688  1.00  1.99
ATOM   1154 1HG1 ILE    74      56.301  49.749  47.558  1.00  1.99
ATOM   1155 2HG1 ILE    74      57.921  49.101  47.509  1.00  1.99
ATOM   1156  CD1 ILE    74      57.684  51.011  46.575  1.00  1.99
ATOM   1157  HD1 ILE    74      57.336  50.610  45.622  1.00  1.99
ATOM   1158  HD2 ILE    74      57.187  51.965  46.752  1.00  1.99
ATOM   1159  HD3 ILE    74      58.761  51.154  46.503  1.00  1.99
ATOM   1160  C   ILE    74      59.989  49.687  49.480  1.00  1.99
ATOM   1161  O   ILE    74      60.270  49.000  50.469  1.00  1.99
ATOM   1162  N   GLU    75      60.617  49.528  48.312  1.00  2.37
ATOM   1163  H   GLU    75      60.360  50.124  47.537  1.00  2.37
ATOM   1164  CA  GLU    75      61.660  48.525  48.073  1.00  2.37
ATOM   1165  HA  GLU    75      61.333  47.557  48.457  1.00  2.37
ATOM   1166  CB  GLU    75      61.894  48.379  46.561  1.00  2.37
ATOM   1167  HB1 GLU    75      62.787  47.772  46.403  1.00  2.37
ATOM   1168  HB2 GLU    75      62.055  49.362  46.115  1.00  2.37
ATOM   1169  CG  GLU    75      60.703  47.689  45.887  1.00  2.37
ATOM   1170  HG1 GLU    75      59.797  48.277  46.054  1.00  2.37
ATOM   1171  HG2 GLU    75      60.568  46.712  46.354  1.00  2.37
ATOM   1172  CD  GLU    75      60.935  47.501  44.386  1.00  2.37
ATOM   1173  OE1 GLU    75      61.820  46.681  44.048  1.00  2.37
ATOM   1174  OE2 GLU    75      60.237  48.183  43.601  1.00  2.37
ATOM   1175  C   GLU    75      62.989  48.856  48.774  1.00  2.37
ATOM   1176  O   GLU    75      63.614  47.980  49.386  1.00  2.37
ATOM   1177  N   GLU    76      63.410  50.123  48.742  1.00  2.36
ATOM   1178  H   GLU    76      62.880  50.803  48.204  1.00  2.36
ATOM   1179  CA  GLU    76      64.588  50.600  49.473  1.00  2.36
ATOM   1180  HA  GLU    76      65.469  50.037  49.163  1.00  2.36
ATOM   1181  CB  GLU    76      64.829  52.087  49.198  1.00  2.36
ATOM   1182  HB1 GLU    76      65.520  52.460  49.950  1.00  2.36
ATOM   1183  HB2 GLU    76      63.882  52.610  49.319  1.00  2.36
ATOM   1184  CG  GLU    76      65.428  52.451  47.843  1.00  2.36
ATOM   1185  HG1 GLU    76      64.860  51.975  47.041  1.00  2.36
ATOM   1186  HG2 GLU    76      66.460  52.098  47.793  1.00  2.36
ATOM   1187  CD  GLU    76      65.357  53.975  47.714  1.00  2.36
ATOM   1188  OE1 GLU    76      64.241  54.456  47.406  1.00  2.36
ATOM   1189  OE2 GLU    76      66.358  54.651  48.031  1.00  2.36
ATOM   1190  C   GLU    76      64.448  50.445  50.988  1.00  2.36
ATOM   1191  O   GLU    76      65.393  50.075  51.681  1.00  2.36
ATOM   1192  N   ALA    77      63.266  50.759  51.513  1.00  1.95
ATOM   1193  H   ALA    77      62.548  51.083  50.868  1.00  1.95
ATOM   1194  CA  ALA    77      62.906  50.648  52.912  1.00  1.95
ATOM   1195  HA  ALA    77      63.656  51.173  53.503  1.00  1.95
ATOM   1196  CB  ALA    77      61.561  51.341  53.122  1.00  1.95
ATOM   1197  HB1 ALA    77      61.673  52.411  52.937  1.00  1.95
ATOM   1198  HB2 ALA    77      60.838  50.955  52.408  1.00  1.95
ATOM   1199  HB3 ALA    77      61.207  51.183  54.139  1.00  1.95
ATOM   1200  C   ALA    77      62.944  49.174  53.353  1.00  1.95
ATOM   1201  O   ALA    77      63.629  48.866  54.339  1.00  1.95
ATOM   1202  N   LEU    78      62.335  48.263  52.574  1.00  2.04
ATOM   1203  H   LEU    78      61.832  48.572  51.746  1.00  2.04
ATOM   1204  CA  LEU    78      62.471  46.821  52.809  1.00  2.04
ATOM   1205  HA  LEU    78      61.996  46.574  53.758  1.00  2.04
ATOM   1206  CB  LEU    78      61.782  46.032  51.666  1.00  2.04
ATOM   1207  HB1 LEU    78      62.256  46.302  50.724  1.00  2.04
ATOM   1208  HB2 LEU    78      60.742  46.327  51.582  1.00  2.04
ATOM   1209  CG  LEU    78      61.846  44.495  51.794  1.00  2.04
ATOM   1210  HG  LEU    78      62.888  44.177  51.812  1.00  2.04
ATOM   1211  CD1 LEU    78      61.150  43.961  53.048  1.00  2.04
ATOM   1212 1HD1 LEU    78      61.206  42.873  53.058  1.00  2.04
ATOM   1213 2HD1 LEU    78      61.655  44.331  53.941  1.00  2.04
ATOM   1214 3HD1 LEU    78      60.106  44.267  53.062  1.00  2.04
ATOM   1215  CD2 LEU    78      61.180  43.841  50.583  1.00  2.04
ATOM   1216 1HD2 LEU    78      61.276  42.758  50.642  1.00  2.04
ATOM   1217 2HD2 LEU    78      60.123  44.106  50.541  1.00  2.04
ATOM   1218 3HD2 LEU    78      61.663  44.180  49.666  1.00  2.04
ATOM   1219  C   LEU    78      63.934  46.401  52.924  1.00  2.04
ATOM   1220  O   LEU    78      64.309  45.739  53.886  1.00  2.04
ATOM   1221  N   GLN    79      64.756  46.825  51.964  1.00  2.38
ATOM   1222  H   GLN    79      64.371  47.361  51.192  1.00  2.38
ATOM   1223  CA  GLN    79      66.175  46.466  51.926  1.00  2.38
ATOM   1224  HA  GLN    79      66.258  45.399  52.142  1.00  2.38
ATOM   1225  CB  GLN    79      66.702  46.687  50.498  1.00  2.38
ATOM   1226  HB1 GLN    79      67.788  46.581  50.486  1.00  2.38
ATOM   1227  HB2 GLN    79      66.446  47.695  50.167  1.00  2.38
ATOM   1228  CG  GLN    79      66.096  45.641  49.543  1.00  2.38
ATOM   1229  HG1 GLN    79      65.015  45.594  49.668  1.00  2.38
ATOM   1230  HG2 GLN    79      66.506  44.658  49.780  1.00  2.38
ATOM   1231  CD  GLN    79      66.380  45.950  48.081  1.00  2.38
ATOM   1232  OE1 GLN    79      67.278  45.397  47.468  1.00  2.38
ATOM   1233  NE2 GLN    79      65.614  46.834  47.481  1.00  2.38
ATOM   1234 1HE2 GLN    79      64.860  47.270  47.996  1.00  2.38
ATOM   1235 2HE2 GLN    79      65.752  46.965  46.494  1.00  2.38
ATOM   1236  C   GLN    79      67.044  47.159  52.992  1.00  2.38
ATOM   1237  O   GLN    79      68.153  46.708  53.264  1.00  2.38
ATOM   1238  N   SER    80      66.529  48.206  53.644  1.00  2.23
ATOM   1239  H   SER    80      65.650  48.572  53.304  1.00  2.23
ATOM   1240  CA  SER    80      67.122  48.837  54.833  1.00  2.23
ATOM   1241  HA  SER    80      68.207  48.728  54.816  1.00  2.23
ATOM   1242  CB  SER    80      66.761  50.325  54.878  1.00  2.23
ATOM   1243  HB1 SER    80      67.249  50.785  55.738  1.00  2.23
ATOM   1244  HB2 SER    80      65.682  50.429  54.996  1.00  2.23
ATOM   1245  OG  SER    80      67.160  51.011  53.709  1.00  2.23
ATOM   1246  HG  SER    80      66.819  50.511  52.944  1.00  2.23
ATOM   1247  C   SER    80      66.597  48.224  56.135  1.00  2.23
ATOM   1248  O   SER    80      67.012  48.637  57.215  1.00  2.23
ATOM   1249  N   GLY    81      65.626  47.307  56.054  1.00  2.10
ATOM   1250  H   GLY    81      65.313  46.995  55.141  1.00  2.10
ATOM   1251  CA  GLY    81      64.980  46.710  57.219  1.00  2.10
ATOM   1252  HA1 GLY    81      65.742  46.384  57.927  1.00  2.10
ATOM   1253  HA2 GLY    81      64.417  45.836  56.890  1.00  2.10
ATOM   1254  C   GLY    81      64.014  47.636  57.953  1.00  2.10
ATOM   1255  O   GLY    81      63.611  47.365  59.080  1.00  2.10
ATOM   1256  N   ARG    82      63.625  48.745  57.321  1.00  1.70
ATOM   1257  H   ARG    82      63.947  48.868  56.365  1.00  1.70
ATOM   1258  CA  ARG    82      62.715  49.742  57.888  1.00  1.70
ATOM   1259  HA  ARG    82      62.889  49.806  58.963  1.00  1.70
ATOM   1260  CB  ARG    82      63.046  51.075  57.217  1.00  1.70
ATOM   1261  HB1 ARG    82      62.614  51.092  56.215  1.00  1.70
ATOM   1262  HB2 ARG    82      64.132  51.133  57.120  1.00  1.70
ATOM   1263  CG  ARG    82      62.568  52.301  58.010  1.00  1.70
ATOM   1264  HG1 ARG    82      63.110  52.352  58.955  1.00  1.70
ATOM   1265  HG2 ARG    82      61.502  52.243  58.214  1.00  1.70
ATOM   1266  CD  ARG    82      62.822  53.572  57.207  1.00  1.70
ATOM   1267  HD1 ARG    82      62.537  54.430  57.811  1.00  1.70
ATOM   1268  HD2 ARG    82      62.179  53.562  56.329  1.00  1.70
ATOM   1269  NE  ARG    82      64.242  53.663  56.820  1.00  1.70
ATOM   1270  HE  ARG    82      64.947  53.671  57.554  1.00  1.70
ATOM   1271  CZ  ARG    82      64.738  53.614  55.603  1.00  1.70
ATOM   1272  NH1 ARG    82      66.021  53.469  55.456  1.00  1.70
ATOM   1273 1HH1 ARG    82      66.588  53.516  56.300  1.00  1.70
ATOM   1274 2HH1 ARG    82      66.422  53.251  54.559  1.00  1.70
ATOM   1275  NH2 ARG    82      63.981  53.710  54.552  1.00  1.70
ATOM   1276 1HH2 ARG    82      63.036  54.037  54.679  1.00  1.70
ATOM   1277 2HH2 ARG    82      64.406  53.819  53.647  1.00  1.70
ATOM   1278  C   ARG    82      61.242  49.380  57.676  1.00  1.70
ATOM   1279  O   ARG    82      60.359  50.081  58.158  1.00  1.70
ATOM   1280  N   LEU    83      60.973  48.302  56.945  1.00  1.65
ATOM   1281  H   LEU    83      61.757  47.763  56.603  1.00  1.65
ATOM   1282  CA  LEU    83      59.665  47.671  56.830  1.00  1.65
ATOM   1283  HA  LEU    83      59.165  47.765  57.790  1.00  1.65
ATOM   1284  CB  LEU    83      58.783  48.453  55.829  1.00  1.65
ATOM   1285  HB1 LEU    83      58.673  49.468  56.212  1.00  1.65
ATOM   1286  HB2 LEU    83      57.783  48.017  55.814  1.00  1.65
ATOM   1287  CG  LEU    83      59.325  48.552  54.396  1.00  1.65
ATOM   1288  HG  LEU    83      60.383  48.803  54.413  1.00  1.65
ATOM   1289  CD1 LEU    83      59.110  47.244  53.672  1.00  1.65
ATOM   1290 1HD1 LEU    83      59.210  47.395  52.602  1.00  1.65
ATOM   1291 2HD1 LEU    83      59.835  46.503  53.989  1.00  1.65
ATOM   1292 3HD1 LEU    83      58.113  46.884  53.902  1.00  1.65
ATOM   1293  CD2 LEU    83      58.601  49.610  53.568  1.00  1.65
ATOM   1294 1HD2 LEU    83      59.095  49.713  52.607  1.00  1.65
ATOM   1295 2HD2 LEU    83      57.588  49.294  53.353  1.00  1.65
ATOM   1296 3HD2 LEU    83      58.628  50.566  54.082  1.00  1.65
ATOM   1297  C   LEU    83      59.826  46.154  56.598  1.00  1.65
ATOM   1298  O   LEU    83      60.903  45.716  56.204  1.00  1.65
ATOM   1299  N   THR    84      58.774  45.370  56.862  1.00  1.92
ATOM   1300  H   THR    84      57.909  45.808  57.128  1.00  1.92
ATOM   1301  CA  THR    84      58.797  43.892  56.935  1.00  1.92
ATOM   1302  HA  THR    84      59.806  43.551  56.708  1.00  1.92
ATOM   1303  CB  THR    84      58.460  43.424  58.368  1.00  1.92
ATOM   1304  HB  THR    84      57.824  44.172  58.843  1.00  1.92
ATOM   1305  CG2 THR    84      57.789  42.058  58.543  1.00  1.92
ATOM   1306 1HG2 THR    84      57.549  41.921  59.598  1.00  1.92
ATOM   1307 2HG2 THR    84      56.858  42.009  57.980  1.00  1.92
ATOM   1308 3HG2 THR    84      58.460  41.259  58.236  1.00  1.92
ATOM   1309  OG1 THR    84      59.667  43.318  59.080  1.00  1.92
ATOM   1310  HG1 THR    84      59.598  43.952  59.816  1.00  1.92
ATOM   1311  C   THR    84      57.859  43.268  55.896  1.00  1.92
ATOM   1312  O   THR    84      56.803  43.833  55.706  1.00  1.92
ATOM   1313  N   PRO    85      58.136  42.136  55.219  1.00  2.20
ATOM   1314  CD  PRO    85      59.319  41.299  55.377  1.00  2.20
ATOM   1315  HD1 PRO    85      59.290  40.786  56.336  1.00  2.20
ATOM   1316  HD2 PRO    85      60.235  41.886  55.295  1.00  2.20
ATOM   1317  CG  PRO    85      59.264  40.258  54.253  1.00  2.20
ATOM   1318  HG1 PRO    85      59.606  39.280  54.593  1.00  2.20
ATOM   1319  HG2 PRO    85      59.867  40.600  53.410  1.00  2.20
ATOM   1320  CB  PRO    85      57.790  40.230  53.845  1.00  2.20
ATOM   1321  HB1 PRO    85      57.225  39.595  54.529  1.00  2.20
ATOM   1322  HB2 PRO    85      57.662  39.901  52.813  1.00  2.20
ATOM   1323  CA  PRO    85      57.391  41.693  54.025  1.00  2.20
ATOM   1324  HA  PRO    85      57.827  42.231  53.183  1.00  2.20
ATOM   1325  C   PRO    85      55.854  41.913  53.912  1.00  2.20
ATOM   1326  O   PRO    85      55.404  42.509  52.942  1.00  2.20
ATOM   1327  N   ALA    86      55.017  41.549  54.889  1.00  2.37
ATOM   1328  H   ALA    86      55.370  41.066  55.697  1.00  2.37
ATOM   1329  CA  ALA    86      53.575  41.857  54.776  1.00  2.37
ATOM   1330  HA  ALA    86      53.214  41.452  53.826  1.00  2.37
ATOM   1331  CB  ALA    86      52.833  41.148  55.916  1.00  2.37
ATOM   1332  HB1 ALA    86      53.159  41.541  56.880  1.00  2.37
ATOM   1333  HB2 ALA    86      51.761  41.311  55.804  1.00  2.37
ATOM   1334  HB3 ALA    86      53.032  40.076  55.871  1.00  2.37
ATOM   1335  C   ALA    86      53.262  43.368  54.763  1.00  2.37
ATOM   1336  O   ALA    86      52.396  43.896  54.048  1.00  2.37
ATOM   1337  N   HIS    87      54.002  44.068  55.613  1.00  1.99
ATOM   1338  H   HIS    87      54.711  43.564  56.132  1.00  1.99
ATOM   1339  CA  HIS    87      54.016  45.510  55.739  1.00  1.99
ATOM   1340  HA  HIS    87      52.993  45.858  55.886  1.00  1.99
ATOM   1341  CB  HIS    87      54.822  45.835  57.005  1.00  1.99
ATOM   1342  HB1 HIS    87      54.743  46.876  57.245  1.00  1.99
ATOM   1343  HB2 HIS    87      55.879  45.654  56.859  1.00  1.99
ATOM   1344  CG  HIS    87      54.339  45.049  58.195  1.00  1.99
ATOM   1345  ND1 HIS    87      54.909  43.865  58.659  1.00  1.99
ATOM   1346  CE1 HIS    87      54.165  43.489  59.710  1.00  1.99
ATOM   1347  HE1 HIS    87      54.370  42.622  60.324  1.00  1.99
ATOM   1348  NE2 HIS    87      53.150  44.350  59.898  1.00  1.99
ATOM   1349  HE2 HIS    87      52.453  44.289  60.636  1.00  1.99
ATOM   1350  CD2 HIS    87      53.237  45.337  58.944  1.00  1.99
ATOM   1351  HD2 HIS    87      52.592  46.194  58.829  1.00  1.99
ATOM   1352  C   HIS    87      54.512  46.164  54.445  1.00  1.99
ATOM   1353  O   HIS    87      53.850  47.070  53.952  1.00  1.99
ATOM   1354  N   TYR    88      55.569  45.622  53.827  1.00  1.88
ATOM   1355  H   TYR    88      56.016  44.835  54.283  1.00  1.88
ATOM   1356  CA  TYR    88      56.002  45.938  52.470  1.00  1.88
ATOM   1357  HA  TYR    88      56.351  46.971  52.455  1.00  1.88
ATOM   1358  CB  TYR    88      57.158  45.040  51.989  1.00  1.88
ATOM   1359  HB1 TYR    88      56.938  44.011  52.200  1.00  1.88
ATOM   1360  HB2 TYR    88      58.067  45.238  52.537  1.00  1.88
ATOM   1361  CG  TYR    88      57.461  45.123  50.509  1.00  1.88
ATOM   1362  CD1 TYR    88      58.137  46.237  49.975  1.00  1.88
ATOM   1363  HD1 TYR    88      58.417  47.063  50.605  1.00  1.88
ATOM   1364  CE1 TYR    88      58.432  46.282  48.603  1.00  1.88
ATOM   1365  HE1 TYR    88      58.937  47.129  48.170  1.00  1.88
ATOM   1366  CZ  TYR    88      58.030  45.230  47.758  1.00  1.88
ATOM   1367  OH  TYR    88      58.278  45.311  46.431  1.00  1.88
ATOM   1368  HH  TYR    88      57.948  44.544  45.964  1.00  1.88
ATOM   1369  CE2 TYR    88      57.328  44.126  48.286  1.00  1.88
ATOM   1370  HE2 TYR    88      56.976  43.333  47.643  1.00  1.88
ATOM   1371  CD2 TYR    88      57.049  44.074  49.661  1.00  1.88
ATOM   1372  HD2 TYR    88      56.489  43.231  50.055  1.00  1.88
ATOM   1373  C   TYR    88      54.844  45.866  51.495  1.00  1.88
ATOM   1374  O   TYR    88      54.549  46.894  50.909  1.00  1.88
ATOM   1375  N   ASP    89      54.151  44.733  51.358  1.00  2.22
ATOM   1376  H   ASP    89      54.465  43.892  51.840  1.00  2.22
ATOM   1377  CA  ASP    89      53.081  44.601  50.362  1.00  2.22
ATOM   1378  HA  ASP    89      53.507  44.801  49.376  1.00  2.22
ATOM   1379  CB  ASP    89      52.551  43.162  50.347  1.00  2.22
ATOM   1380  HB1 ASP    89      51.689  43.110  49.680  1.00  2.22
ATOM   1381  HB2 ASP    89      52.220  42.885  51.350  1.00  2.22
ATOM   1382  CG  ASP    89      53.611  42.175  49.847  1.00  2.22
ATOM   1383  OD1 ASP    89      54.092  42.373  48.709  1.00  2.22
ATOM   1384  OD2 ASP    89      53.936  41.245  50.614  1.00  2.22
ATOM   1385  C   ASP    89      51.944  45.615  50.567  1.00  2.22
ATOM   1386  O   ASP    89      51.428  46.208  49.605  1.00  2.22
ATOM   1387  N   ARG    90      51.576  45.904  51.824  1.00  2.29
ATOM   1388  H   ARG    90      52.032  45.406  52.584  1.00  2.29
ATOM   1389  CA  ARG    90      50.603  46.983  52.090  1.00  2.29
ATOM   1390  HA  ARG    90      49.724  46.803  51.472  1.00  2.29
ATOM   1391  CB  ARG    90      50.178  46.948  53.565  1.00  2.29
ATOM   1392  HB1 ARG    90      49.624  47.859  53.800  1.00  2.29
ATOM   1393  HB2 ARG    90      51.056  46.892  54.211  1.00  2.29
ATOM   1394  CG  ARG    90      49.264  45.736  53.799  1.00  2.29
ATOM   1395  HG1 ARG    90      49.804  44.814  53.576  1.00  2.29
ATOM   1396  HG2 ARG    90      48.413  45.809  53.121  1.00  2.29
ATOM   1397  CD  ARG    90      48.743  45.665  55.236  1.00  2.29
ATOM   1398  HD1 ARG    90      48.373  46.645  55.538  1.00  2.29
ATOM   1399  HD2 ARG    90      49.571  45.400  55.898  1.00  2.29
ATOM   1400  NE  ARG    90      47.677  44.648  55.346  1.00  2.29
ATOM   1401  HE  ARG    90      47.988  43.691  55.384  1.00  2.29
ATOM   1402  CZ  ARG    90      46.370  44.845  55.291  1.00  2.29
ATOM   1403  NH1 ARG    90      45.549  43.837  55.379  1.00  2.29
ATOM   1404 1HH1 ARG    90      45.905  42.907  55.516  1.00  2.29
ATOM   1405 2HH1 ARG    90      44.559  43.989  55.325  1.00  2.29
ATOM   1406  NH2 ARG    90      45.848  46.034  55.151  1.00  2.29
ATOM   1407 1HH2 ARG    90      46.457  46.826  55.065  1.00  2.29
ATOM   1408 2HH2 ARG    90      44.853  46.156  55.127  1.00  2.29
ATOM   1409  C   ARG    90      51.094  48.375  51.667  1.00  2.29
ATOM   1410  O   ARG    90      50.325  49.168  51.106  1.00  2.29
ATOM   1411  N   TYR    91      52.365  48.673  51.911  1.00  2.03
ATOM   1412  H   TYR    91      52.957  47.976  52.356  1.00  2.03
ATOM   1413  CA  TYR    91      52.925  49.987  51.599  1.00  2.03
ATOM   1414  HA  TYR    91      52.166  50.729  51.845  1.00  2.03
ATOM   1415  CB  TYR    91      54.112  50.314  52.521  1.00  2.03
ATOM   1416  HB1 TYR    91      54.366  51.367  52.395  1.00  2.03
ATOM   1417  HB2 TYR    91      54.966  49.719  52.193  1.00  2.03
ATOM   1418  CG  TYR    91      53.863  50.037  54.010  1.00  2.03
ATOM   1419  CD1 TYR    91      52.566  50.050  54.572  1.00  2.03
ATOM   1420  HD1 TYR    91      51.727  50.414  53.997  1.00  2.03
ATOM   1421  CE1 TYR    91      52.340  49.538  55.865  1.00  2.03
ATOM   1422  HE1 TYR    91      51.342  49.526  56.271  1.00  2.03
ATOM   1423  CZ  TYR    91      53.420  49.076  56.643  1.00  2.03
ATOM   1424  OH  TYR    91      53.210  48.616  57.906  1.00  2.03
ATOM   1425  HH  TYR    91      54.027  48.449  58.381  1.00  2.03
ATOM   1426  CE2 TYR    91      54.730  49.161  56.127  1.00  2.03
ATOM   1427  HE2 TYR    91      55.574  48.847  56.719  1.00  2.03
ATOM   1428  CD2 TYR    91      54.941  49.643  54.824  1.00  2.03
ATOM   1429  HD2 TYR    91      55.933  49.666  54.425  1.00  2.03
ATOM   1430  C   TYR    91      53.150  50.169  50.093  1.00  2.03
ATOM   1431  O   TYR    91      52.814  51.227  49.570  1.00  2.03
ATOM   1432  N   VAL    92      53.525  49.106  49.373  1.00  2.20
ATOM   1433  H   VAL    92      53.800  48.278  49.894  1.00  2.20
ATOM   1434  CA  VAL    92      53.428  48.982  47.911  1.00  2.20
ATOM   1435  HA  VAL    92      54.117  49.689  47.451  1.00  2.20
ATOM   1436  CB  VAL    92      53.786  47.560  47.421  1.00  2.20
ATOM   1437  HB  VAL    92      53.154  46.843  47.935  1.00  2.20
ATOM   1438  CG1 VAL    92      53.560  47.391  45.912  1.00  2.20
ATOM   1439 1HG1 VAL    92      53.900  46.402  45.599  1.00  2.20
ATOM   1440 2HG1 VAL    92      52.501  47.472  45.672  1.00  2.20
ATOM   1441 3HG1 VAL    92      54.121  48.151  45.368  1.00  2.20
ATOM   1442  CG2 VAL    92      55.243  47.174  47.686  1.00  2.20
ATOM   1443 1HG2 VAL    92      55.338  46.091  47.608  1.00  2.20
ATOM   1444 2HG2 VAL    92      55.905  47.631  46.953  1.00  2.20
ATOM   1445 3HG2 VAL    92      55.555  47.471  48.684  1.00  2.20
ATOM   1446  C   VAL    92      52.030  49.361  47.460  1.00  2.20
ATOM   1447  O   VAL    92      51.911  50.277  46.659  1.00  2.20
ATOM   1448  N   ASN    93      50.965  48.768  48.013  1.00  2.60
ATOM   1449  H   ASN    93      51.112  48.049  48.713  1.00  2.60
ATOM   1450  CA  ASN    93      49.602  49.161  47.626  1.00  2.60
ATOM   1451  HA  ASN    93      49.490  48.970  46.558  1.00  2.60
ATOM   1452  CB  ASN    93      48.582  48.263  48.354  1.00  2.60
ATOM   1453  HB1 ASN    93      47.623  48.781  48.391  1.00  2.60
ATOM   1454  HB2 ASN    93      48.896  48.062  49.375  1.00  2.60
ATOM   1455  CG  ASN    93      48.346  46.944  47.634  1.00  2.60
ATOM   1456  OD1 ASN    93      47.383  46.800  46.906  1.00  2.60
ATOM   1457  ND2 ASN    93      49.195  45.956  47.793  1.00  2.60
ATOM   1458 1HD2 ASN    93      50.015  46.058  48.380  1.00  2.60
ATOM   1459 2HD2 ASN    93      49.037  45.128  47.250  1.00  2.60
ATOM   1460  C   ASN    93      49.334  50.673  47.812  1.00  2.60
ATOM   1461  O   ASN    93      48.735  51.297  46.927  1.00  2.60
ATOM   1462  N   LYS    94      49.840  51.308  48.882  1.00  2.56
ATOM   1463  H   LYS    94      50.391  50.788  49.555  1.00  2.56
ATOM   1464  CA  LYS    94      49.710  52.779  49.013  1.00  2.56
ATOM   1465  HA  LYS    94      48.662  53.026  48.863  1.00  2.56
ATOM   1466  CB  LYS    94      50.113  53.203  50.433  1.00  2.56
ATOM   1467  HB1 LYS    94      50.502  54.221  50.427  1.00  2.56
ATOM   1468  HB2 LYS    94      50.913  52.554  50.789  1.00  2.56
ATOM   1469  CG  LYS    94      48.933  53.117  51.411  1.00  2.56
ATOM   1470  HG1 LYS    94      49.338  52.858  52.387  1.00  2.56
ATOM   1471  HG2 LYS    94      48.264  52.307  51.116  1.00  2.56
ATOM   1472  CD  LYS    94      48.124  54.420  51.571  1.00  2.56
ATOM   1473  HD1 LYS    94      48.769  55.182  52.014  1.00  2.56
ATOM   1474  HD2 LYS    94      47.323  54.218  52.282  1.00  2.56
ATOM   1475  CE  LYS    94      47.484  54.989  50.296  1.00  2.56
ATOM   1476  HE1 LYS    94      46.675  55.661  50.594  1.00  2.56
ATOM   1477  HE2 LYS    94      47.057  54.179  49.697  1.00  2.56
ATOM   1478  NZ  LYS    94      48.463  55.759  49.503  1.00  2.56
ATOM   1479  HZ1 LYS    94      48.251  56.754  49.444  1.00  2.56
ATOM   1480  HZ2 LYS    94      49.352  55.853  49.998  1.00  2.56
ATOM   1481  HZ3 LYS    94      48.681  55.366  48.595  1.00  2.56
ATOM   1482  C   LYS    94      50.480  53.574  47.950  1.00  2.56
ATOM   1483  O   LYS    94      49.841  54.450  47.339  1.00  2.56
ATOM   1484  N   ASP    95      51.736  53.216  47.630  1.00  2.51
ATOM   1485  H   ASP    95      52.184  52.455  48.132  1.00  2.51
ATOM   1486  CA  ASP    95      52.434  53.836  46.481  1.00  2.51
ATOM   1487  HA  ASP    95      52.616  54.897  46.665  1.00  2.51
ATOM   1488  CB  ASP    95      53.770  53.139  46.093  1.00  2.51
ATOM   1489  HB1 ASP    95      53.699  52.072  46.302  1.00  2.51
ATOM   1490  HB2 ASP    95      54.571  53.539  46.716  1.00  2.51
ATOM   1491  CG  ASP    95      54.134  53.315  44.585  1.00  2.51
ATOM   1492  OD1 ASP    95      54.755  54.346  44.246  1.00  2.51
ATOM   1493  OD2 ASP    95      53.733  52.463  43.741  1.00  2.51
ATOM   1494  C   ASP    95      51.529  53.703  45.239  1.00  2.51
ATOM   1495  O   ASP    95      51.373  54.617  44.428  1.00  2.51
ATOM   1496  N   MET    96      50.910  52.530  45.106  1.00  2.80
ATOM   1497  H   MET    96      51.090  51.809  45.796  1.00  2.80
ATOM   1498  CA  MET    96      50.186  52.184  43.912  1.00  2.80
ATOM   1499  HA  MET    96      50.802  52.454  43.056  1.00  2.80
ATOM   1500  CB  MET    96      49.895  50.674  43.829  1.00  2.80
ATOM   1501  HB1 MET    96      49.260  50.475  42.965  1.00  2.80
ATOM   1502  HB2 MET    96      49.344  50.366  44.713  1.00  2.80
ATOM   1503  CG  MET    96      51.164  49.816  43.715  1.00  2.80
ATOM   1504  HG1 MET    96      50.982  48.871  44.227  1.00  2.80
ATOM   1505  HG2 MET    96      51.986  50.316  44.227  1.00  2.80
ATOM   1506  SD  MET    96      51.714  49.428  42.032  1.00  2.80
ATOM   1507  CE  MET    96      53.326  48.699  42.432  1.00  2.80
ATOM   1508  HE1 MET    96      53.851  48.435  41.514  1.00  2.80
ATOM   1509  HE2 MET    96      53.925  49.414  42.997  1.00  2.80
ATOM   1510  HE3 MET    96      53.182  47.799  43.030  1.00  2.80
ATOM   1511  C   MET    96      48.906  53.007  43.814  1.00  2.80
ATOM   1512  O   MET    96      48.487  53.288  42.705  1.00  2.80
ATOM   1513  N   SER    97      48.335  53.482  44.927  1.00  3.47
ATOM   1514  H   SER    97      48.725  53.189  45.815  1.00  3.47
ATOM   1515  CA  SER    97      47.276  54.506  44.922  1.00  3.47
ATOM   1516  HA  SER    97      46.418  54.101  44.384  1.00  3.47
ATOM   1517  CB  SER    97      46.824  54.842  46.346  1.00  3.47
ATOM   1518  HB1 SER    97      45.836  55.303  46.316  1.00  3.47
ATOM   1519  HB2 SER    97      47.519  55.550  46.789  1.00  3.47
ATOM   1520  OG  SER    97      46.793  53.685  47.159  1.00  3.47
ATOM   1521  HG  SER    97      47.362  53.020  46.739  1.00  3.47
ATOM   1522  C   SER    97      47.692  55.781  44.202  1.00  3.47
ATOM   1523  O   SER    97      46.972  56.303  43.342  1.00  3.47
ATOM   1524  N   ILE    98      48.885  56.247  44.558  1.00  3.46
ATOM   1525  H   ILE    98      49.474  55.690  45.166  1.00  3.46
ATOM   1526  CA  ILE    98      49.415  57.532  44.080  1.00  3.46
ATOM   1527  HA  ILE    98      48.686  58.328  44.235  1.00  3.46
ATOM   1528  CB  ILE    98      50.686  57.818  44.893  1.00  3.46
ATOM   1529  HB  ILE    98      51.219  56.896  45.098  1.00  3.46
ATOM   1530  CG2 ILE    98      51.705  58.767  44.225  1.00  3.46
ATOM   1531 1HG2 ILE    98      52.473  59.039  44.953  1.00  3.46
ATOM   1532 2HG2 ILE    98      52.191  58.277  43.386  1.00  3.46
ATOM   1533 3HG2 ILE    98      51.214  59.672  43.872  1.00  3.46
ATOM   1534  CG1 ILE    98      50.257  58.399  46.222  1.00  3.46
ATOM   1535 1HG1 ILE    98      49.960  59.411  46.028  1.00  3.46
ATOM   1536 2HG1 ILE    98      51.126  58.371  46.883  1.00  3.46
ATOM   1537  CD1 ILE    98      49.070  57.826  47.005  1.00  3.46
ATOM   1538  HD1 ILE    98      49.304  56.810  47.287  1.00  3.46
ATOM   1539  HD2 ILE    98      48.917  58.432  47.888  1.00  3.46
ATOM   1540  HD3 ILE    98      48.150  57.883  46.426  1.00  3.46
ATOM   1541  C   ILE    98      49.685  57.477  42.577  1.00  3.46
ATOM   1542  O   ILE    98      49.128  58.200  41.729  1.00  3.46
ATOM   1543  N   GLN    99      50.519  56.494  42.262  1.00  3.38
ATOM   1544  H   GLN    99      50.903  55.921  43.009  1.00  3.38
ATOM   1545  CA  GLN    99      50.924  56.244  40.907  1.00  3.38
ATOM   1546  HA  GLN    99      51.405  57.141  40.514  1.00  3.38
ATOM   1547  CB  GLN    99      51.920  55.087  40.887  1.00  3.38
ATOM   1548  HB1 GLN    99      52.145  54.845  39.848  1.00  3.38
ATOM   1549  HB2 GLN    99      51.450  54.229  41.367  1.00  3.38
ATOM   1550  CG  GLN    99      53.232  55.415  41.611  1.00  3.38
ATOM   1551  HG1 GLN    99      53.918  54.572  41.544  1.00  3.38
ATOM   1552  HG2 GLN    99      53.032  55.591  42.667  1.00  3.38
ATOM   1553  CD  GLN    99      53.915  56.641  41.022  1.00  3.38
ATOM   1554  OE1 GLN    99      54.058  56.777  39.817  1.00  3.38
ATOM   1555  NE2 GLN    99      54.329  57.575  41.846  1.00  3.38
ATOM   1556 1HE2 GLN    99      54.234  57.443  42.842  1.00  3.38
ATOM   1557 2HE2 GLN    99      54.733  58.404  41.448  1.00  3.38
ATOM   1558  C   GLN    99      49.718  55.965  40.008  1.00  3.38
ATOM   1559  O   GLN    99      49.667  56.492  38.903  1.00  3.38
ATOM   1560  N   GLU   100      48.732  55.189  40.467  1.00  3.67
ATOM   1561  H   GLU   100      48.790  54.789  41.398  1.00  3.67
ATOM   1562  CA  GLU   100      47.524  54.903  39.691  1.00  3.67
ATOM   1563  HA  GLU   100      47.853  54.591  38.701  1.00  3.67
ATOM   1564  CB  GLU   100      46.726  53.733  40.296  1.00  3.67
ATOM   1565  HB1 GLU   100      46.300  54.049  41.250  1.00  3.67
ATOM   1566  HB2 GLU   100      47.411  52.905  40.477  1.00  3.67
ATOM   1567  CG  GLU   100      45.596  53.191  39.404  1.00  3.67
ATOM   1568  HG1 GLU   100      44.887  53.986  39.170  1.00  3.67
ATOM   1569  HG2 GLU   100      45.051  52.431  39.969  1.00  3.67
ATOM   1570  CD  GLU   100      46.147  52.567  38.114  1.00  3.67
ATOM   1571  OE1 GLU   100      46.348  51.334  38.078  1.00  3.67
ATOM   1572  OE2 GLU   100      46.459  53.319  37.165  1.00  3.67
ATOM   1573  C   GLU   100      46.644  56.123  39.456  1.00  3.67
ATOM   1574  O   GLU   100      46.087  56.216  38.366  1.00  3.67
ATOM   1575  N   LEU   101      46.560  57.110  40.362  1.00  3.24
ATOM   1576  H   LEU   101      47.045  57.058  41.252  1.00  3.24
ATOM   1577  CA  LEU   101      45.910  58.348  39.912  1.00  3.24
ATOM   1578  HA  LEU   101      44.948  58.050  39.497  1.00  3.24
ATOM   1579  CB  LEU   101      45.628  59.320  41.070  1.00  3.24
ATOM   1580  HB1 LEU   101      46.572  59.737  41.428  1.00  3.24
ATOM   1581  HB2 LEU   101      45.163  58.774  41.892  1.00  3.24
ATOM   1582  CG  LEU   101      44.692  60.473  40.634  1.00  3.24
ATOM   1583  HG  LEU   101      45.131  61.004  39.789  1.00  3.24
ATOM   1584  CD1 LEU   101      43.292  59.992  40.228  1.00  3.24
ATOM   1585 1HD1 LEU   101      42.641  60.848  40.058  1.00  3.24
ATOM   1586 2HD1 LEU   101      43.345  59.430  39.296  1.00  3.24
ATOM   1587 3HD1 LEU   101      42.871  59.364  41.012  1.00  3.24
ATOM   1588  CD2 LEU   101      44.512  61.476  41.766  1.00  3.24
ATOM   1589 1HD2 LEU   101      43.800  62.252  41.489  1.00  3.24
ATOM   1590 2HD2 LEU   101      44.194  60.974  42.678  1.00  3.24
ATOM   1591 3HD2 LEU   101      45.473  61.956  41.946  1.00  3.24
ATOM   1592  C   LEU   101      46.683  59.029  38.764  1.00  3.24
ATOM   1593  O   LEU   101      46.099  59.332  37.711  1.00  3.24
ATOM   1594  N   ALA   102      47.998  59.225  38.936  1.00  3.74
ATOM   1595  H   ALA   102      48.434  58.965  39.814  1.00  3.74
ATOM   1596  CA  ALA   102      48.774  59.969  37.928  1.00  3.74
ATOM   1597  HA  ALA   102      48.348  60.971  37.853  1.00  3.74
ATOM   1598  CB  ALA   102      50.210  60.107  38.449  1.00  3.74
ATOM   1599  HB1 ALA   102      50.803  60.692  37.745  1.00  3.74
ATOM   1600  HB2 ALA   102      50.202  60.619  39.414  1.00  3.74
ATOM   1601  HB3 ALA   102      50.664  59.123  38.574  1.00  3.74
ATOM   1602  C   ALA   102      48.746  59.368  36.526  1.00  3.74
ATOM   1603  O   ALA   102      48.563  60.062  35.510  1.00  3.74
ATOM   1604  N   VAL   103      48.896  58.047  36.472  1.00  5.17
ATOM   1605  H   VAL   103      49.032  57.524  37.335  1.00  5.17
ATOM   1606  CA  VAL   103      48.855  57.356  35.199  1.00  5.17
ATOM   1607  HA  VAL   103      49.090  58.111  34.452  1.00  5.17
ATOM   1608  CB  VAL   103      50.005  56.376  34.959  1.00  5.17
ATOM   1609  HB  VAL   103      49.703  55.721  34.159  1.00  5.17
ATOM   1610  CG1 VAL   103      51.278  57.109  34.510  1.00  5.17
ATOM   1611 1HG1 VAL   103      52.083  56.391  34.352  1.00  5.17
ATOM   1612 2HG1 VAL   103      51.096  57.630  33.570  1.00  5.17
ATOM   1613 3HG1 VAL   103      51.582  57.833  35.268  1.00  5.17
ATOM   1614  CG2 VAL   103      50.386  55.533  36.159  1.00  5.17
ATOM   1615 1HG2 VAL   103      50.991  56.115  36.853  1.00  5.17
ATOM   1616 2HG2 VAL   103      49.475  55.210  36.654  1.00  5.17
ATOM   1617 3HG2 VAL   103      50.965  54.682  35.816  1.00  5.17
ATOM   1618  C   VAL   103      47.455  56.982  34.741  1.00  5.17
ATOM   1619  O   VAL   103      47.324  56.953  33.540  1.00  5.17
ATOM   1620  N   LEU   104      46.361  56.924  35.509  1.00  6.29
ATOM   1621  H   LEU   104      46.435  56.910  36.525  1.00  6.29
ATOM   1622  CA  LEU   104      45.013  57.035  34.886  1.00  6.29
ATOM   1623  HA  LEU   104      44.903  56.251  34.138  1.00  6.29
ATOM   1624  CB  LEU   104      43.910  56.874  35.952  1.00  6.29
ATOM   1625  HB1 LEU   104      42.979  57.283  35.559  1.00  6.29
ATOM   1626  HB2 LEU   104      44.184  57.469  36.825  1.00  6.29
ATOM   1627  CG  LEU   104      43.641  55.423  36.392  1.00  6.29
ATOM   1628  HG  LEU   104      44.574  54.947  36.670  1.00  6.29
ATOM   1629  CD1 LEU   104      42.704  55.422  37.603  1.00  6.29
ATOM   1630 1HD1 LEU   104      42.548  54.396  37.937  1.00  6.29
ATOM   1631 2HD1 LEU   104      43.173  55.978  38.416  1.00  6.29
ATOM   1632 3HD1 LEU   104      41.748  55.876  37.347  1.00  6.29
ATOM   1633  CD2 LEU   104      42.973  54.592  35.288  1.00  6.29
ATOM   1634 1HD2 LEU   104      42.772  53.592  35.670  1.00  6.29
ATOM   1635 2HD2 LEU   104      42.042  55.059  34.971  1.00  6.29
ATOM   1636 3HD2 LEU   104      43.648  54.495  34.440  1.00  6.29
ATOM   1637  C   LEU   104      44.840  58.371  34.152  1.00  6.29
ATOM   1638  O   LEU   104      44.324  58.389  33.035  1.00  6.29
ATOM   1639  N   VAL   105      45.336  59.476  34.723  1.00  7.46
ATOM   1640  H   VAL   105      45.739  59.404  35.655  1.00  7.46
ATOM   1641  CA  VAL   105      45.344  60.786  34.028  1.00  7.46
ATOM   1642  HA  VAL   105      44.343  60.966  33.635  1.00  7.46
ATOM   1643  CB  VAL   105      45.650  61.913  35.044  1.00  7.46
ATOM   1644  HB  VAL   105      46.597  61.705  35.538  1.00  7.46
ATOM   1645  CG1 VAL   105      45.741  63.313  34.422  1.00  7.46
ATOM   1646 1HG1 VAL   105      45.864  64.060  35.206  1.00  7.46
ATOM   1647 2HG1 VAL   105      46.608  63.373  33.765  1.00  7.46
ATOM   1648 3HG1 VAL   105      44.838  63.529  33.851  1.00  7.46
ATOM   1649  CG2 VAL   105      44.553  61.983  36.120  1.00  7.46
ATOM   1650 1HG2 VAL   105      44.806  62.743  36.859  1.00  7.46
ATOM   1651 2HG2 VAL   105      43.594  62.227  35.663  1.00  7.46
ATOM   1652 3HG2 VAL   105      44.464  61.032  36.641  1.00  7.46
ATOM   1653  C   VAL   105      46.287  60.822  32.813  1.00  7.46
ATOM   1654  O   VAL   105      46.089  61.638  31.915  1.00  7.46
ATOM   1655  N   SER   106      47.243  59.888  32.713  1.00  6.66
ATOM   1656  H   SER   106      47.348  59.237  33.478  1.00  6.66
ATOM   1657  CA  SER   106      48.123  59.726  31.526  1.00  6.66
ATOM   1658  HA  SER   106      47.796  60.394  30.730  1.00  6.66
ATOM   1659  CB  SER   106      49.562  60.114  31.906  1.00  6.66
ATOM   1660  HB1 SER   106      50.161  60.205  30.998  1.00  6.66
ATOM   1661  HB2 SER   106      49.992  59.331  32.529  1.00  6.66
ATOM   1662  OG  SER   106      49.605  61.336  32.627  1.00  6.66
ATOM   1663  HG  SER   106      49.169  61.185  33.477  1.00  6.66
ATOM   1664  C   SER   106      48.053  58.285  30.970  1.00  6.66
ATOM   1665  O   SER   106      49.072  57.696  30.622  1.00  6.66
ATOM   1666  N   GLY   107      46.848  57.700  30.994  1.00  5.58
ATOM   1667  H   GLY   107      46.104  58.273  31.368  1.00  5.58
ATOM   1668  CA  GLY   107      46.486  56.281  30.800  1.00  5.58
ATOM   1669  HA1 GLY   107      46.023  56.195  29.817  1.00  5.58
ATOM   1670  HA2 GLY   107      45.713  56.047  31.532  1.00  5.58
ATOM   1671  C   GLY   107      47.541  55.144  30.899  1.00  5.58
ATOM   1672  O   GLY   107      47.692  54.421  29.917  1.00  5.58
ATOM   1673  N   GLN   108      48.245  54.935  32.031  1.00  5.20
ATOM   1674  H   GLN   108      48.088  55.598  32.776  1.00  5.20
ATOM   1675  CA  GLN   108      49.423  54.044  32.111  1.00  5.20
ATOM   1676  HA  GLN   108      49.221  53.247  31.395  1.00  5.20
ATOM   1677  CB  GLN   108      50.633  54.826  31.523  1.00  5.20
ATOM   1678  HB1 GLN   108      50.872  55.652  32.187  1.00  5.20
ATOM   1679  HB2 GLN   108      50.310  55.272  30.581  1.00  5.20
ATOM   1680  CG  GLN   108      51.950  54.088  31.200  1.00  5.20
ATOM   1681  HG1 GLN   108      52.446  53.785  32.120  1.00  5.20
ATOM   1682  HG2 GLN   108      52.617  54.799  30.711  1.00  5.20
ATOM   1683  CD  GLN   108      51.803  52.878  30.277  1.00  5.20
ATOM   1684  OE1 GLN   108      52.052  52.932  29.086  1.00  5.20
ATOM   1685  NE2 GLN   108      51.437  51.727  30.795  1.00  5.20
ATOM   1686 1HE2 GLN   108      51.239  51.679  31.787  1.00  5.20
ATOM   1687 2HE2 GLN   108      51.340  50.955  30.162  1.00  5.20
ATOM   1688  C   GLN   108      49.738  53.241  33.425  1.00  5.20
ATOM   1689  O   GLN   108      50.788  52.598  33.477  1.00  5.20
ATOM   1690  N   LYS   109      48.866  53.153  34.450  1.00  5.46
ATOM   1691  H   LYS   109      48.017  53.700  34.406  1.00  5.46
ATOM   1692  CA  LYS   109      48.877  52.001  35.404  1.00  5.46
ATOM   1693  HA  LYS   109      49.535  51.225  35.014  1.00  5.46
ATOM   1694  CB  LYS   109      49.331  52.280  36.866  1.00  5.46
ATOM   1695  HB1 LYS   109      48.792  51.574  37.496  1.00  5.46
ATOM   1696  HB2 LYS   109      49.001  53.262  37.180  1.00  5.46
ATOM   1697  CG  LYS   109      50.817  52.070  37.244  1.00  5.46
ATOM   1698  HG1 LYS   109      51.442  52.803  36.741  1.00  5.46
ATOM   1699  HG2 LYS   109      51.127  51.077  36.918  1.00  5.46
ATOM   1700  CD  LYS   109      51.018  52.175  38.779  1.00  5.46
ATOM   1701  HD1 LYS   109      50.453  51.373  39.259  1.00  5.46
ATOM   1702  HD2 LYS   109      50.605  53.125  39.118  1.00  5.46
ATOM   1703  CE  LYS   109      52.501  52.079  39.209  1.00  5.46
ATOM   1704  HE1 LYS   109      53.037  52.928  38.775  1.00  5.46
ATOM   1705  HE2 LYS   109      52.924  51.166  38.780  1.00  5.46
ATOM   1706  NZ  LYS   109      52.693  52.069  40.694  1.00  5.46
ATOM   1707  HZ1 LYS   109      53.669  52.077  40.971  1.00  5.46
ATOM   1708  HZ2 LYS   109      52.288  52.879  41.147  1.00  5.46
ATOM   1709  HZ3 LYS   109      52.280  51.247  41.123  1.00  5.46
ATOM   1710  C   LYS   109      47.495  51.328  35.416  1.00  5.46
ATOM   1711  O   LYS   109      46.527  51.683  34.743  1.00  5.46
