# Supplementary material for: Selecting Near-Native Protein Structures from Predicted Decoy Sets Using Ordered Graphlet Degree Similarity
Source: Genes (Basel). 2019 Feb 11;10(2):132. doi: 10.3390/genes10020132 (PMC6410076; doi:10.3390/genes10020132)
Supplement: Supplementary file 1 [file genes-10-00132-s001.zip › CodeData/data/CASP11/T0759/model104.pdb]

ATOM      1  N   MET     1      39.459  49.759  53.911  1.00  9.74
ATOM      2  CA  MET     1      38.971  50.151  55.236  1.00  9.74
ATOM      3  C   MET     1      38.203  49.065  55.865  1.00  9.74
ATOM      4  O   MET     1      38.470  47.881  55.671  1.00  9.74
ATOM      5 1H   MET     1      39.944  50.337  53.421  1.00  9.74
ATOM      6 2H   MET     1      38.875  49.528  53.266  1.00  9.74
ATOM      7 3H   MET     1      40.007  49.051  53.825  1.00  9.74
ATOM      8  CB  MET     1      38.110  51.412  55.138  1.00  9.74
ATOM      9  SD  MET     1      40.152  53.155  55.821  1.00  9.74
ATOM     10  CE  MET     1      41.009  54.391  54.848  1.00  9.74
ATOM     11  CG  MET     1      38.865  52.644  54.667  1.00  9.74
ATOM     12  N   GLY     2      37.209  49.491  56.653  1.00  8.34
ATOM     13  CA  GLY     2      36.333  48.589  57.311  1.00  8.34
ATOM     14  C   GLY     2      35.647  47.861  56.214  1.00  8.34
ATOM     15  O   GLY     2      35.178  46.743  56.383  1.00  8.34
ATOM     16  H   GLY     2      37.104  50.378  56.760  1.00  8.34
ATOM     17  N   HIS     3      35.455  48.563  55.091  1.00  6.70
ATOM     18  CA  HIS     3      34.867  48.022  53.908  1.00  6.70
ATOM     19  C   HIS     3      35.834  47.141  53.160  1.00  6.70
ATOM     20  O   HIS     3      35.425  46.133  52.583  1.00  6.70
ATOM     21  H   HIS     3      35.720  49.423  55.109  1.00  6.70
ATOM     22  CB  HIS     3      34.374  49.145  52.993  1.00  6.70
ATOM     23  CG  HIS     3      33.206  49.903  53.542  1.00  6.70
ATOM     24  ND1 HIS     3      31.960  49.336  53.702  1.00  6.70
ATOM     25  CE1 HIS     3      31.123  50.257  54.212  1.00  6.70
ATOM     26  CD2 HIS     3      32.980  51.259  54.021  1.00  6.70
ATOM     27  HE2 HIS     3      31.344  52.187  54.749  1.00  6.70
ATOM     28  NE2 HIS     3      31.728  51.412  54.406  1.00  6.70
ATOM     29  N   HIS     4      37.139  47.506  53.115  1.00  6.53
ATOM     30  CA  HIS     4      38.042  46.742  52.292  1.00  6.53
ATOM     31  C   HIS     4      38.047  45.337  52.715  1.00  6.53
ATOM     32  O   HIS     4      37.623  44.445  51.981  1.00  6.53
ATOM     33  H   HIS     4      37.445  48.209  53.586  1.00  6.53
ATOM     34  CB  HIS     4      39.454  47.329  52.358  1.00  6.53
ATOM     35  CG  HIS     4      40.450  46.601  51.510  1.00  6.53
ATOM     36  ND1 HIS     4      40.461  46.687  50.135  1.00  6.53
ATOM     37  CE1 HIS     4      41.464  45.929  49.657  1.00  6.53
ATOM     38  CD2 HIS     4      41.568  45.703  51.761  1.00  6.53
ATOM     39  HE2 HIS     4      42.862  44.768  50.529  1.00  6.53
ATOM     40  NE2 HIS     4      42.133  45.336  50.627  1.00  6.53
ATOM     41  N   HIS     5      38.520  45.089  53.933  1.00  6.17
ATOM     42  CA  HIS     5      38.257  43.777  54.384  1.00  6.17
ATOM     43  C   HIS     5      36.856  43.979  54.786  1.00  6.17
ATOM     44  O   HIS     5      36.453  45.127  54.931  1.00  6.17
ATOM     45  H   HIS     5      38.969  45.664  54.459  1.00  6.17
ATOM     46  CB  HIS     5      39.241  43.382  55.487  1.00  6.17
ATOM     47  CG  HIS     5      40.658  43.265  55.020  1.00  6.17
ATOM     48  HD1 HIS     5      40.511  41.692  53.694  1.00  6.17
ATOM     49  ND1 HIS     5      41.062  42.323  54.099  1.00  6.17
ATOM     50  CE1 HIS     5      42.382  42.463  53.879  1.00  6.17
ATOM     51  CD2 HIS     5      41.905  43.961  55.301  1.00  6.17
ATOM     52  NE2 HIS     5      42.894  43.444  54.597  1.00  6.17
ATOM     53  N   HIS     6      36.012  42.949  54.894  1.00  4.98
ATOM     54  CA  HIS     6      34.755  43.349  55.420  1.00  4.98
ATOM     55  C   HIS     6      35.006  43.286  56.861  1.00  4.98
ATOM     56  O   HIS     6      34.679  42.335  57.566  1.00  4.98
ATOM     57  H   HIS     6      36.156  42.087  54.680  1.00  4.98
ATOM     58  CB  HIS     6      33.645  42.425  54.916  1.00  4.98
ATOM     59  CG  HIS     6      32.265  42.908  55.237  1.00  4.98
ATOM     60  HD1 HIS     6      31.983  44.321  53.762  1.00  4.98
ATOM     61  ND1 HIS     6      31.628  43.884  54.502  1.00  4.98
ATOM     62  CE1 HIS     6      30.409  44.104  55.028  1.00  4.98
ATOM     63  CD2 HIS     6      31.264  42.595  56.247  1.00  4.98
ATOM     64  NE2 HIS     6      30.184  43.333  56.075  1.00  4.98
ATOM     65  N   HIS     7      35.666  44.354  57.290  1.00  4.43
ATOM     66  CA  HIS     7      36.096  44.583  58.597  1.00  4.43
ATOM     67  C   HIS     7      37.038  43.501  58.983  1.00  4.43
ATOM     68  O   HIS     7      37.214  43.223  60.166  1.00  4.43
ATOM     69  H   HIS     7      35.832  44.963  56.648  1.00  4.43
ATOM     70  CB  HIS     7      34.901  44.650  59.550  1.00  4.43
ATOM     71  CG  HIS     7      33.930  45.742  59.226  1.00  4.43
ATOM     72  ND1 HIS     7      34.232  47.077  59.381  1.00  4.43
ATOM     73  CE1 HIS     7      33.169  47.813  59.011  1.00  4.43
ATOM     74  CD2 HIS     7      32.565  45.802  58.723  1.00  4.43
ATOM     75  HE2 HIS     7      31.334  47.347  58.317  1.00  4.43
ATOM     76  NE2 HIS     7      32.165  47.054  58.615  1.00  4.43
ATOM     77  N   HIS     8      37.694  42.901  57.971  1.00  4.14
ATOM     78  CA  HIS     8      38.635  41.836  58.142  1.00  4.14
ATOM     79  C   HIS     8      37.843  40.606  58.039  1.00  4.14
ATOM     80  O   HIS     8      36.635  40.597  58.263  1.00  4.14
ATOM     81  H   HIS     8      37.509  43.210  57.146  1.00  4.14
ATOM     82  CB  HIS     8      39.364  41.975  59.480  1.00  4.14
ATOM     83  CG  HIS     8      40.180  43.224  59.597  1.00  4.14
ATOM     84  ND1 HIS     8      41.375  43.397  58.933  1.00  4.14
ATOM     85  CE1 HIS     8      41.871  44.611  59.233  1.00  4.14
ATOM     86  CD2 HIS     8      40.052  44.485  60.313  1.00  4.14
ATOM     87  HE2 HIS     8      41.226  46.122  60.400  1.00  4.14
ATOM     88  NE2 HIS     8      41.082  45.269  60.061  1.00  4.14
ATOM     89  N   SER     9      38.542  39.524  57.713  1.00  3.71
ATOM     90  CA  SER     9      37.882  38.310  57.443  1.00  3.71
ATOM     91  C   SER     9      37.410  37.692  58.707  1.00  3.71
ATOM     92  O   SER     9      36.419  36.970  58.623  1.00  3.71
ATOM     93  H   SER     9      39.440  39.569  57.665  1.00  3.71
ATOM     94  CB  SER     9      38.808  37.353  56.689  1.00  3.71
ATOM     95  HG  SER     9      39.569  36.526  58.177  1.00  3.71
ATOM     96  OG  SER     9      39.875  36.920  57.514  1.00  3.71
ATOM     97  N   HIS    10      38.072  38.053  59.852  1.00  3.95
ATOM     98  CA  HIS    10      37.958  37.657  61.248  1.00  3.95
ATOM     99  C   HIS    10      38.167  36.203  61.472  1.00  3.95
ATOM    100  O   HIS    10      37.419  35.574  62.218  1.00  3.95
ATOM    101  H   HIS    10      38.687  38.663  59.606  1.00  3.95
ATOM    102  CB  HIS    10      36.588  38.048  61.806  1.00  3.95
ATOM    103  CG  HIS    10      36.317  39.520  61.765  1.00  3.95
ATOM    104  ND1 HIS    10      36.973  40.420  62.577  1.00  3.95
ATOM    105  CE1 HIS    10      36.519  41.659  62.313  1.00  3.95
ATOM    106  CD2 HIS    10      35.434  40.393  61.005  1.00  3.95
ATOM    107  HE2 HIS    10      35.146  42.389  61.030  1.00  3.95
ATOM    108  NE2 HIS    10      35.596  41.650  61.371  1.00  3.95
ATOM    109  N   MET    11      39.217  35.614  60.898  1.00  2.47
ATOM    110  CA  MET    11      39.345  34.231  61.189  1.00  2.47
ATOM    111  C   MET    11      40.472  33.997  62.073  1.00  2.47
ATOM    112  O   MET    11      41.578  33.819  61.534  1.00  2.47
ATOM    113  H   MET    11      39.818  36.019  60.365  1.00  2.47
ATOM    114  CB  MET    11      39.504  33.424  59.899  1.00  2.47
ATOM    115  SD  MET    11      40.817  31.171  60.835  1.00  2.47
ATOM    116  CE  MET    11      41.975  31.237  59.470  1.00  2.47
ATOM    117  CG  MET    11      39.361  31.923  60.084  1.00  2.47
ATOM    118  N   VAL    12      40.091  33.936  63.399  1.00  2.16
ATOM    119  CA  VAL    12      40.834  33.695  64.617  1.00  2.16
ATOM    120  C   VAL    12      39.913  33.315  65.751  1.00  2.16
ATOM    121  O   VAL    12      38.746  33.707  65.801  1.00  2.16
ATOM    122  H   VAL    12      39.204  34.083  63.435  1.00  2.16
ATOM    123  CB  VAL    12      41.674  34.922  65.018  1.00  2.16
ATOM    124  CG1 VAL    12      40.771  36.101  65.348  1.00  2.16
ATOM    125  CG2 VAL    12      42.574  34.589  66.198  1.00  2.16
ATOM    126  N   VAL    13      40.442  32.505  66.699  1.00  2.15
ATOM    127  CA  VAL    13      39.749  32.161  67.916  1.00  2.15
ATOM    128  C   VAL    13      40.699  32.450  69.035  1.00  2.15
ATOM    129  O   VAL    13      41.834  31.986  69.028  1.00  2.15
ATOM    130  H   VAL    13      41.265  32.177  66.542  1.00  2.15
ATOM    131  CB  VAL    13      39.284  30.693  67.905  1.00  2.15
ATOM    132  CG1 VAL    13      38.589  30.344  69.212  1.00  2.15
ATOM    133  CG2 VAL    13      38.363  30.435  66.723  1.00  2.15
ATOM    134  N   ILE    14      40.271  33.209  70.057  1.00  2.55
ATOM    135  CA  ILE    14      41.213  33.521  71.094  1.00  2.55
ATOM    136  C   ILE    14      40.777  32.806  72.323  1.00  2.55
ATOM    137  O   ILE    14      39.647  32.951  72.788  1.00  2.55
ATOM    138  H   ILE    14      39.428  33.520  70.107  1.00  2.55
ATOM    139  CB  ILE    14      41.319  35.040  71.322  1.00  2.55
ATOM    140  CD1 ILE    14      41.703  37.250  70.110  1.00  2.55
ATOM    141  CG1 ILE    14      41.785  35.740  70.044  1.00  2.55
ATOM    142  CG2 ILE    14      42.235  35.340  72.499  1.00  2.55
ATOM    143  N   HIS    15      41.689  31.998  72.894  1.00  2.82
ATOM    144  CA  HIS    15      41.282  31.226  74.024  1.00  2.82
ATOM    145  C   HIS    15      41.650  31.985  75.235  1.00  2.82
ATOM    146  O   HIS    15      42.818  32.230  75.520  1.00  2.82
ATOM    147  H   HIS    15      42.532  31.935  72.586  1.00  2.82
ATOM    148  CB  HIS    15      41.937  29.844  73.992  1.00  2.82
ATOM    149  CG  HIS    15      41.478  28.933  75.088  1.00  2.82
ATOM    150  ND1 HIS    15      42.141  27.770  75.416  1.00  2.82
ATOM    151  CE1 HIS    15      41.495  27.169  76.432  1.00  2.82
ATOM    152  CD2 HIS    15      40.376  28.925  76.039  1.00  2.82
ATOM    153  HE2 HIS    15      39.844  27.632  77.492  1.00  2.82
ATOM    154  NE2 HIS    15      40.436  27.857  76.811  1.00  2.82
ATOM    155  N   PRO    16      40.652  32.378  75.948  1.00  3.36
ATOM    156  CA  PRO    16      40.848  33.132  77.144  1.00  3.36
ATOM    157  C   PRO    16      41.783  32.408  78.054  1.00  3.36
ATOM    158  O   PRO    16      42.597  33.061  78.707  1.00  3.36
ATOM    159  CB  PRO    16      39.444  33.251  77.741  1.00  3.36
ATOM    160  CD  PRO    16      39.116  32.222  75.605  1.00  3.36
ATOM    161  CG  PRO    16      38.533  33.226  76.559  1.00  3.36
ATOM    162  N   ASP    17      41.700  31.068  78.128  1.00  3.41
ATOM    163  CA  ASP    17      42.542  30.440  79.092  1.00  3.41
ATOM    164  C   ASP    17      43.995  30.670  78.754  1.00  3.41
ATOM    165  O   ASP    17      44.711  31.202  79.601  1.00  3.41
ATOM    166  H   ASP    17      41.155  30.569  77.613  1.00  3.41
ATOM    167  CB  ASP    17      42.243  28.942  79.170  1.00  3.41
ATOM    168  CG  ASP    17      40.907  28.647  79.824  1.00  3.41
ATOM    169  OD1 ASP    17      40.341  29.564  80.456  1.00  3.41
ATOM    170  OD2 ASP    17      40.428  27.500  79.706  1.00  3.41
ATOM    171  N   PRO    18      44.508  30.331  77.592  1.00  3.28
ATOM    172  CA  PRO    18      45.905  30.622  77.363  1.00  3.28
ATOM    173  C   PRO    18      46.180  32.041  76.981  1.00  3.28
ATOM    174  O   PRO    18      47.324  32.476  77.105  1.00  3.28
ATOM    175  CB  PRO    18      46.296  29.683  76.221  1.00  3.28
ATOM    176  CD  PRO    18      44.003  29.215  76.721  1.00  3.28
ATOM    177  CG  PRO    18      45.293  28.580  76.283  1.00  3.28
ATOM    178  N   GLY    19      45.167  32.778  76.494  1.00  3.02
ATOM    179  CA  GLY    19      45.408  34.097  75.990  1.00  3.02
ATOM    180  C   GLY    19      46.089  33.928  74.666  1.00  3.02
ATOM    181  O   GLY    19      46.822  34.806  74.217  1.00  3.02
ATOM    182  H   GLY    19      44.334  32.438  76.486  1.00  3.02
ATOM    183  N   ARG    20      45.849  32.784  73.990  1.00  2.58
ATOM    184  CA  ARG    20      46.536  32.514  72.757  1.00  2.58
ATOM    185  C   ARG    20      45.580  32.578  71.606  1.00  2.58
ATOM    186  O   ARG    20      44.409  32.210  71.702  1.00  2.58
ATOM    187  H   ARG    20      45.256  32.190  74.314  1.00  2.58
ATOM    188  CB  ARG    20      47.219  31.146  72.812  1.00  2.58
ATOM    189  CD  ARG    20      48.970  29.669  73.839  1.00  2.58
ATOM    190  HE  ARG    20      49.772  29.272  75.633  1.00  2.58
ATOM    191  NE  ARG    20      50.013  29.547  74.854  1.00  2.58
ATOM    192  CG  ARG    20      48.346  31.055  73.828  1.00  2.58
ATOM    193  CZ  ARG    20      51.295  29.831  74.646  1.00  2.58
ATOM    194 1HH1 ARG    20      51.914  29.413  76.401  1.00  2.58
ATOM    195 2HH1 ARG    20      53.003  29.872  75.494  1.00  2.58
ATOM    196  NH1 ARG    20      52.173  29.689  75.629  1.00  2.58
ATOM    197 1HH2 ARG    20      51.125  30.348  72.817  1.00  2.58
ATOM    198 2HH2 ARG    20      52.524  30.439  73.320  1.00  2.58
ATOM    199  NH2 ARG    20      51.695  30.256  73.455  1.00  2.58
ATOM    200  N   GLU    21      46.094  33.046  70.453  1.00  2.31
ATOM    201  CA  GLU    21      45.268  33.182  69.290  1.00  2.31
ATOM    202  C   GLU    21      45.468  31.970  68.424  1.00  2.31
ATOM    203  O   GLU    21      46.552  31.740  67.890  1.00  2.31
ATOM    204  H   GLU    21      46.964  33.274  70.416  1.00  2.31
ATOM    205  CB  GLU    21      45.607  34.472  68.540  1.00  2.31
ATOM    206  CD  GLU    21      45.636  36.997  68.538  1.00  2.31
ATOM    207  CG  GLU    21      45.292  35.741  69.314  1.00  2.31
ATOM    208  OE1 GLU    21      46.364  36.891  67.528  1.00  2.31
ATOM    209  OE2 GLU    21      45.178  38.088  68.939  1.00  2.31
ATOM    210  N   LEU    22      44.398  31.176  68.224  1.00  1.92
ATOM    211  CA  LEU    22      44.529  29.969  67.457  1.00  1.92
ATOM    212  C   LEU    22      43.625  29.983  66.241  1.00  1.92
ATOM    213  O   LEU    22      42.622  30.686  66.181  1.00  1.92
ATOM    214  H   LEU    22      43.600  31.403  68.572  1.00  1.92
ATOM    215  CB  LEU    22      44.217  28.747  68.323  1.00  1.92
ATOM    216  CG  LEU    22      45.087  28.558  69.567  1.00  1.92
ATOM    217  CD1 LEU    22      44.585  27.389  70.402  1.00  1.92
ATOM    218  CD2 LEU    22      46.542  28.345  69.179  1.00  1.92
ATOM    219  N   SER    23      43.982  29.216  65.196  1.00  1.71
ATOM    220  CA  SER    23      43.192  29.203  63.992  1.00  1.71
ATOM    221  C   SER    23      41.912  28.459  64.249  1.00  1.71
ATOM    222  O   SER    23      41.872  27.685  65.198  1.00  1.71
ATOM    223  H   SER    23      44.722  28.708  65.254  1.00  1.71
ATOM    224  CB  SER    23      43.977  28.568  62.843  1.00  1.71
ATOM    225  HG  SER    23      44.605  27.077  63.771  1.00  1.71
ATOM    226  OG  SER    23      44.179  27.183  63.067  1.00  1.71
ATOM    227  N   PRO    24      40.864  28.673  63.465  1.00  1.62
ATOM    228  CA  PRO    24      39.588  28.120  63.822  1.00  1.62
ATOM    229  C   PRO    24      39.704  26.629  63.928  1.00  1.62
ATOM    230  O   PRO    24      39.070  26.025  64.790  1.00  1.62
ATOM    231  CB  PRO    24      38.666  28.550  62.679  1.00  1.62
ATOM    232  CD  PRO    24      40.766  29.606  62.232  1.00  1.62
ATOM    233  CG  PRO    24      39.279  29.806  62.157  1.00  1.62
ATOM    234  N   GLU    25      40.535  26.036  63.057  1.00  1.68
ATOM    235  CA  GLU    25      40.775  24.641  63.001  1.00  1.68
ATOM    236  C   GLU    25      41.447  24.220  64.261  1.00  1.68
ATOM    237  O   GLU    25      41.131  23.160  64.803  1.00  1.68
ATOM    238  H   GLU    25      40.953  26.588  62.482  1.00  1.68
ATOM    239  CB  GLU    25      41.621  24.292  61.775  1.00  1.68
ATOM    240  CD  GLU    25      42.856  22.169  62.366  1.00  1.68
ATOM    241  CG  GLU    25      41.764  22.799  61.524  1.00  1.68
ATOM    242  OE1 GLU    25      43.807  22.887  62.739  1.00  1.68
ATOM    243  OE2 GLU    25      42.760  20.957  62.653  1.00  1.68
ATOM    244  N   GLU    26      42.397  25.044  64.757  1.00  1.91
ATOM    245  CA  GLU    26      43.118  24.620  65.919  1.00  1.91
ATOM    246  C   GLU    26      42.183  24.561  67.080  1.00  1.91
ATOM    247  O   GLU    26      42.314  23.686  67.929  1.00  1.91
ATOM    248  H   GLU    26      42.582  25.839  64.378  1.00  1.91
ATOM    249  CB  GLU    26      44.287  25.567  66.199  1.00  1.91
ATOM    250  CD  GLU    26      46.517  26.486  65.449  1.00  1.91
ATOM    251  CG  GLU    26      45.405  25.493  65.172  1.00  1.91
ATOM    252  OE1 GLU    26      46.274  27.703  65.310  1.00  1.91
ATOM    253  OE2 GLU    26      47.630  26.047  65.805  1.00  1.91
ATOM    254  N   ALA    27      41.235  25.514  67.153  1.00  1.94
ATOM    255  CA  ALA    27      40.274  25.612  68.217  1.00  1.94
ATOM    256  C   ALA    27      39.416  24.373  68.202  1.00  1.94
ATOM    257  O   ALA    27      39.042  23.864  69.259  1.00  1.94
ATOM    258  H   ALA    27      41.225  26.113  66.481  1.00  1.94
ATOM    259  CB  ALA    27      39.437  26.872  68.061  1.00  1.94
ATOM    260  N   HIS    28      39.060  23.868  66.996  1.00  2.14
ATOM    261  CA  HIS    28      38.225  22.687  66.926  1.00  2.14
ATOM    262  C   HIS    28      38.925  21.562  67.538  1.00  2.14
ATOM    263  O   HIS    28      38.325  20.755  68.246  1.00  2.14
ATOM    264  H   HIS    28      39.342  24.265  66.239  1.00  2.14
ATOM    265  CB  HIS    28      37.854  22.378  65.474  1.00  2.14
ATOM    266  CG  HIS    28      36.987  21.168  65.316  1.00  2.14
ATOM    267  ND1 HIS    28      35.653  21.158  65.664  1.00  2.14
ATOM    268  CE1 HIS    28      35.144  19.940  65.409  1.00  2.14
ATOM    269  CD2 HIS    28      37.179  19.809  64.832  1.00  2.14
ATOM    270  HE2 HIS    28      35.925  18.238  64.661  1.00  2.14
ATOM    271  NE2 HIS    28      36.054  19.125  64.910  1.00  2.14
ATOM    272  N   ARG    29      40.205  21.445  67.158  1.00  2.40
ATOM    273  CA  ARG    29      40.924  20.290  67.548  1.00  2.40
ATOM    274  C   ARG    29      41.033  20.259  69.045  1.00  2.40
ATOM    275  O   ARG    29      40.858  19.214  69.668  1.00  2.40
ATOM    276  H   ARG    29      40.608  22.081  66.665  1.00  2.40
ATOM    277  CB  ARG    29      42.307  20.274  66.894  1.00  2.40
ATOM    278  CD  ARG    29      44.456  19.049  66.465  1.00  2.40
ATOM    279  HE  ARG    29      44.397  19.889  64.645  1.00  2.40
ATOM    280  NE  ARG    29      44.328  19.113  65.011  1.00  2.40
ATOM    281  CG  ARG    29      43.101  19.004  67.154  1.00  2.40
ATOM    282  CZ  ARG    29      44.114  18.057  64.233  1.00  2.40
ATOM    283 1HH1 ARG    29      44.084  18.993  62.572  1.00  2.40
ATOM    284 2HH1 ARG    29      43.874  17.527  62.416  1.00  2.40
ATOM    285  NH1 ARG    29      44.012  18.210  62.920  1.00  2.40
ATOM    286 1HH2 ARG    29      44.070  16.750  65.621  1.00  2.40
ATOM    287 2HH2 ARG    29      43.865  16.166  64.266  1.00  2.40
ATOM    288  NH2 ARG    29      44.004  16.849  64.770  1.00  2.40
ATOM    289  N   ALA    30      41.303  21.422  69.664  1.00  2.57
ATOM    290  CA  ALA    30      41.448  21.532  71.093  1.00  2.57
ATOM    291  C   ALA    30      40.152  21.189  71.775  1.00  2.57
ATOM    292  O   ALA    30      40.150  20.584  72.851  1.00  2.57
ATOM    293  H   ALA    30      41.393  22.152  69.145  1.00  2.57
ATOM    294  CB  ALA    30      41.899  22.934  71.474  1.00  2.57
ATOM    295  N   GLY    31      39.012  21.580  71.164  1.00  2.67
ATOM    296  CA  GLY    31      37.730  21.315  71.753  1.00  2.67
ATOM    297  C   GLY    31      37.158  22.591  72.284  1.00  2.67
ATOM    298  O   GLY    31      36.165  22.583  73.010  1.00  2.67
ATOM    299  H   GLY    31      39.065  22.012  70.376  1.00  2.67
ATOM    300  N   LEU    32      37.809  23.727  71.978  1.00  2.41
ATOM    301  CA  LEU    32      37.308  25.008  72.385  1.00  2.41
ATOM    302  C   LEU    32      36.051  25.363  71.645  1.00  2.41
ATOM    303  O   LEU    32      35.115  25.887  72.241  1.00  2.41
ATOM    304  H   LEU    32      38.574  23.672  71.508  1.00  2.41
ATOM    305  CB  LEU    32      38.366  26.091  72.167  1.00  2.41
ATOM    306  CG  LEU    32      37.983  27.509  72.594  1.00  2.41
ATOM    307  CD1 LEU    32      37.650  27.553  74.077  1.00  2.41
ATOM    308  CD2 LEU    32      39.102  28.488  72.274  1.00  2.41
ATOM    309  N   ILE    33      35.960  25.104  70.327  1.00  2.46
ATOM    310  CA  ILE    33      34.731  25.497  69.690  1.00  2.46
ATOM    311  C   ILE    33      34.044  24.304  69.095  1.00  2.46
ATOM    312  O   ILE    33      34.590  23.209  69.046  1.00  2.46
ATOM    313  H   ILE    33      36.611  24.710  69.846  1.00  2.46
ATOM    314  CB  ILE    33      34.973  26.566  68.608  1.00  2.46
ATOM    315  CD1 ILE    33      35.991  26.920  66.298  1.00  2.46
ATOM    316  CG1 ILE    33      35.873  26.012  67.502  1.00  2.46
ATOM    317  CG2 ILE    33      35.549  27.830  69.228  1.00  2.46
ATOM    318  N   ASP    34      32.757  24.408  68.760  1.00  2.73
ATOM    319  CA  ASP    34      32.183  23.197  68.268  1.00  2.73
ATOM    320  C   ASP    34      32.326  23.147  66.792  1.00  2.73
ATOM    321  O   ASP    34      32.486  24.178  66.150  1.00  2.73
ATOM    322  H   ASP    34      32.254  25.152  68.821  1.00  2.73
ATOM    323  CB  ASP    34      30.713  23.095  68.680  1.00  2.73
ATOM    324  CG  ASP    34      30.539  22.892  70.172  1.00  2.73
ATOM    325  OD1 ASP    34      31.523  22.508  70.838  1.00  2.73
ATOM    326  OD2 ASP    34      29.418  23.117  70.675  1.00  2.73
ATOM    327  N   TRP    35      32.160  21.938  66.228  1.00  2.57
ATOM    328  CA  TRP    35      32.441  21.619  64.859  1.00  2.57
ATOM    329  C   TRP    35      31.592  22.484  63.988  1.00  2.57
ATOM    330  O   TRP    35      32.065  23.011  62.987  1.00  2.57
ATOM    331  H   TRP    35      31.846  21.303  66.783  1.00  2.57
ATOM    332  CB  TRP    35      32.187  20.134  64.592  1.00  2.57
ATOM    333 1HB  TRP    35      31.180  19.939  64.459  1.00  2.57
ATOM    334 2HB  TRP    35      32.840  19.500  65.006  1.00  2.57
ATOM    335  CG  TRP    35      32.481  19.719  63.183  1.00  2.57
ATOM    336  CD1 TRP    35      33.681  19.304  62.684  1.00  2.57
ATOM    337  HE1 TRP    35      34.259  18.704  60.799  1.00  2.57
ATOM    338  NE1 TRP    35      33.563  19.008  61.347  1.00  2.57
ATOM    339  CD2 TRP    35      31.556  19.680  62.089  1.00  2.57
ATOM    340  CE2 TRP    35      32.265  19.232  60.960  1.00  2.57
ATOM    341  CH2 TRP    35      30.333  19.377  59.610  1.00  2.57
ATOM    342  CZ2 TRP    35      31.662  19.076  59.713  1.00  2.57
ATOM    343  CE3 TRP    35      30.197  19.981  61.955  1.00  2.57
ATOM    344  CZ3 TRP    35      29.603  19.825  60.717  1.00  2.57
ATOM    345  N   ASN    36      30.308  22.648  64.340  1.00  2.82
ATOM    346  CA  ASN    36      29.420  23.470  63.569  1.00  2.82
ATOM    347  C   ASN    36      29.867  24.904  63.618  1.00  2.82
ATOM    348  O   ASN    36      29.788  25.627  62.616  1.00  2.82
ATOM    349  H   ASN    36      30.007  22.229  65.077  1.00  2.82
ATOM    350  CB  ASN    36      27.982  23.323  64.071  1.00  2.82
ATOM    351  CG  ASN    36      27.365  21.992  63.689  1.00  2.82
ATOM    352  OD1 ASN    36      27.834  21.320  62.770  1.00  2.82
ATOM    353 1HD2 ASN    36      25.903  20.825  64.208  1.00  2.82
ATOM    354 2HD2 ASN    36      25.995  22.129  65.058  1.00  2.82
ATOM    355  ND2 ASN    36      26.307  21.607  64.394  1.00  2.82
ATOM    356  N   MET    37      30.324  25.362  64.804  1.00  2.59
ATOM    357  CA  MET    37      30.660  26.753  64.862  1.00  2.59
ATOM    358  C   MET    37      31.829  26.997  63.999  1.00  2.59
ATOM    359  O   MET    37      31.919  28.041  63.366  1.00  2.59
ATOM    360  H   MET    37      30.422  24.845  65.534  1.00  2.59
ATOM    361  CB  MET    37      30.937  27.178  66.306  1.00  2.59
ATOM    362  SD  MET    37      30.096  27.569  68.916  1.00  2.59
ATOM    363  CE  MET    37      30.476  29.314  68.782  1.00  2.59
ATOM    364  CG  MET    37      29.708  27.173  67.201  1.00  2.59
ATOM    365  N   PHE    38      32.766  26.037  63.989  1.00  2.10
ATOM    366  CA  PHE    38      33.985  26.170  63.261  1.00  2.10
ATOM    367  C   PHE    38      33.678  26.280  61.837  1.00  2.10
ATOM    368  O   PHE    38      34.341  27.049  61.167  1.00  2.10
ATOM    369  H   PHE    38      32.604  25.289  64.463  1.00  2.10
ATOM    370  CB  PHE    38      34.907  24.981  63.539  1.00  2.10
ATOM    371  CG  PHE    38      36.223  25.054  62.818  1.00  2.10
ATOM    372  CZ  PHE    38      38.656  25.181  61.480  1.00  2.10
ATOM    373  CD1 PHE    38      37.040  26.163  62.948  1.00  2.10
ATOM    374  CE1 PHE    38      38.251  26.229  62.284  1.00  2.10
ATOM    375  CD2 PHE    38      36.643  24.012  62.009  1.00  2.10
ATOM    376  CE2 PHE    38      37.854  24.079  61.346  1.00  2.10
ATOM    377  N   VAL    39      32.748  25.456  61.323  1.00  2.18
ATOM    378  CA  VAL    39      32.475  25.475  59.915  1.00  2.18
ATOM    379  C   VAL    39      31.909  26.799  59.527  1.00  2.18
ATOM    380  O   VAL    39      32.218  27.312  58.454  1.00  2.18
ATOM    381  H   VAL    39      32.297  24.893  61.861  1.00  2.18
ATOM    382  CB  VAL    39      31.516  24.340  59.511  1.00  2.18
ATOM    383  CG1 VAL    39      31.075  24.505  58.064  1.00  2.18
ATOM    384  CG2 VAL    39      32.176  22.985  59.719  1.00  2.18
ATOM    385  N   LYS    40      31.033  27.380  60.366  1.00  2.44
ATOM    386  CA  LYS    40      30.463  28.641  59.977  1.00  2.44
ATOM    387  C   LYS    40      31.521  29.695  59.881  1.00  2.44
ATOM    388  O   LYS    40      31.511  30.515  58.960  1.00  2.44
ATOM    389  H   LYS    40      30.801  27.004  61.150  1.00  2.44
ATOM    390  CB  LYS    40      29.379  29.068  60.969  1.00  2.44
ATOM    391  CD  LYS    40      27.088  28.695  61.924  1.00  2.44
ATOM    392  CE  LYS    40      25.827  27.848  61.867  1.00  2.44
ATOM    393  CG  LYS    40      28.112  28.230  60.902  1.00  2.44
ATOM    394 1HZ  LYS    40      24.108  27.750  62.831  1.00  2.44
ATOM    395 2HZ  LYS    40      24.602  29.114  62.757  1.00  2.44
ATOM    396 3HZ  LYS    40      25.187  28.180  63.704  1.00  2.44
ATOM    397  NZ  LYS    40      24.831  28.265  62.892  1.00  2.44
ATOM    398  N   LEU    41      32.451  29.705  60.854  1.00  2.26
ATOM    399  CA  LEU    41      33.472  30.704  60.897  1.00  2.26
ATOM    400  C   LEU    41      34.336  30.578  59.703  1.00  2.26
ATOM    401  O   LEU    41      34.702  31.609  59.176  1.00  2.26
ATOM    402  H   LEU    41      32.421  29.065  61.486  1.00  2.26
ATOM    403  CB  LEU    41      34.292  30.577  62.182  1.00  2.26
ATOM    404  CG  LEU    41      33.574  30.939  63.484  1.00  2.26
ATOM    405  CD1 LEU    41      34.438  30.596  64.688  1.00  2.26
ATOM    406  CD2 LEU    41      33.204  32.414  63.501  1.00  2.26
ATOM    407  N   ARG    42      34.703  29.357  59.256  1.00  1.96
ATOM    408  CA  ARG    42      35.553  29.174  58.108  1.00  1.96
ATOM    409  C   ARG    42      34.872  29.641  56.857  1.00  1.96
ATOM    410  O   ARG    42      35.523  30.151  55.953  1.00  1.96
ATOM    411  H   ARG    42      34.394  28.641  59.706  1.00  1.96
ATOM    412  CB  ARG    42      35.959  27.705  57.971  1.00  1.96
ATOM    413  CD  ARG    42      38.258  27.856  58.966  1.00  1.96
ATOM    414  HE  ARG    42      38.810  28.088  57.052  1.00  1.96
ATOM    415  NE  ARG    42      38.919  27.535  57.703  1.00  1.96
ATOM    416  CG  ARG    42      36.885  27.212  59.070  1.00  1.96
ATOM    417  CZ  ARG    42      39.667  26.454  57.505  1.00  1.96
ATOM    418 1HH1 ARG    42      40.108  26.808  55.683  1.00  1.96
ATOM    419 2HH1 ARG    42      40.713  25.546  56.194  1.00  1.96
ATOM    420  NH1 ARG    42      40.228  26.245  56.322  1.00  1.96
ATOM    421 1HH2 ARG    42      39.488  25.722  59.257  1.00  1.96
ATOM    422 2HH2 ARG    42      40.336  24.887  58.361  1.00  1.96
ATOM    423  NH2 ARG    42      39.852  25.586  58.490  1.00  1.96
ATOM    424  N   SER    43      33.552  29.442  56.725  1.00  2.37
ATOM    425  CA  SER    43      32.875  29.880  55.531  1.00  2.37
ATOM    426  C   SER    43      32.967  31.359  55.431  1.00  2.37
ATOM    427  O   SER    43      33.273  31.904  54.371  1.00  2.37
ATOM    428  H   SER    43      33.089  29.035  57.381  1.00  2.37
ATOM    429  CB  SER    43      31.416  29.419  55.542  1.00  2.37
ATOM    430  HG  SER    43      31.717  27.670  56.118  1.00  2.37
ATOM    431  OG  SER    43      31.327  28.006  55.467  1.00  2.37
ATOM    432  N   GLN    44      32.720  32.034  56.565  1.00  2.80
ATOM    433  CA  GLN    44      32.723  33.468  56.603  1.00  2.80
ATOM    434  C   GLN    44      34.114  33.982  56.286  1.00  2.80
ATOM    435  O   GLN    44      34.264  35.016  55.644  1.00  2.80
ATOM    436  H   GLN    44      32.550  31.564  57.314  1.00  2.80
ATOM    437  CB  GLN    44      32.255  33.969  57.971  1.00  2.80
ATOM    438  CD  GLN    44      30.374  34.141  59.648  1.00  2.80
ATOM    439  CG  GLN    44      30.777  33.740  58.243  1.00  2.80
ATOM    440  OE1 GLN    44      31.182  34.087  60.575  1.00  2.80
ATOM    441 1HE2 GLN    44      28.829  34.796  60.624  1.00  2.80
ATOM    442 2HE2 GLN    44      28.560  34.571  59.105  1.00  2.80
ATOM    443  NE2 GLN    44      29.120  34.546  59.810  1.00  2.80
ATOM    444  N   GLU    45      35.176  33.307  56.775  1.00  2.57
ATOM    445  CA  GLU    45      36.557  33.703  56.556  1.00  2.57
ATOM    446  C   GLU    45      36.837  33.536  55.108  1.00  2.57
ATOM    447  O   GLU    45      37.695  34.228  54.613  1.00  2.57
ATOM    448  H   GLU    45      34.990  32.573  57.261  1.00  2.57
ATOM    449  CB  GLU    45      37.498  32.868  57.426  1.00  2.57
ATOM    450  CD  GLU    45      38.488  30.600  57.933  1.00  2.57
ATOM    451  CG  GLU    45      37.585  31.406  57.020  1.00  2.57
ATOM    452  OE1 GLU    45      38.526  30.898  59.145  1.00  2.57
ATOM    453  OE2 GLU    45      39.158  29.670  57.436  1.00  2.57
ATOM    454  N   CYS    46      36.254  32.545  54.405  1.00  4.32
ATOM    455  CA  CYS    46      36.516  32.388  52.981  1.00  4.32
ATOM    456  C   CYS    46      35.936  33.540  52.255  1.00  4.32
ATOM    457  O   CYS    46      36.453  34.015  51.243  1.00  4.32
ATOM    458  H   CYS    46      35.697  31.977  54.825  1.00  4.32
ATOM    459  CB  CYS    46      35.939  31.065  52.473  1.00  4.32
ATOM    460  SG  CYS    46      36.787  29.593  53.091  1.00  4.32
ATOM    461  N   ASP    47      34.824  34.060  52.803  1.00  6.68
ATOM    462  CA  ASP    47      34.234  35.246  52.244  1.00  6.68
ATOM    463  C   ASP    47      35.314  36.248  52.412  1.00  6.68
ATOM    464  O   ASP    47      35.410  37.193  51.628  1.00  6.68
ATOM    465  H   ASP    47      34.449  33.666  53.520  1.00  6.68
ATOM    466  CB  ASP    47      32.930  35.588  52.967  1.00  6.68
ATOM    467  CG  ASP    47      31.808  34.625  52.631  1.00  6.68
ATOM    468  OD1 ASP    47      31.701  34.225  51.453  1.00  6.68
ATOM    469  OD2 ASP    47      31.035  34.270  53.547  1.00  6.68
ATOM    470  N   TRP    48      36.131  36.001  53.470  1.00  8.90
ATOM    471  CA  TRP    48      37.332  36.680  53.814  1.00  8.90
ATOM    472  C   TRP    48      36.840  37.794  54.521  1.00  8.90
ATOM    473  O   TRP    48      37.564  38.754  54.751  1.00  8.90
ATOM    474  H   TRP    48      35.836  35.322  53.981  1.00  8.90
ATOM    475  CB  TRP    48      38.135  37.018  52.557  1.00  8.90
ATOM    476 1HB  TRP    48      39.135  37.174  52.775  1.00  8.90
ATOM    477 2HB  TRP    48      37.631  37.487  51.831  1.00  8.90
ATOM    478  CG  TRP    48      38.477  35.821  51.723  1.00  8.90
ATOM    479  CD1 TRP    48      37.981  34.557  51.862  1.00  8.90
ATOM    480  HE1 TRP    48      38.334  32.814  50.821  1.00  8.90
ATOM    481  NE1 TRP    48      38.528  33.726  50.915  1.00  8.90
ATOM    482  CD2 TRP    48      39.391  35.776  50.620  1.00  8.90
ATOM    483  CE2 TRP    48      39.398  34.454  50.140  1.00  8.90
ATOM    484  CH2 TRP    48      40.970  35.003  48.466  1.00  8.90
ATOM    485  CZ2 TRP    48      40.185  34.055  49.061  1.00  8.90
ATOM    486  CE3 TRP    48      40.203  36.725  49.992  1.00  8.90
ATOM    487  CZ3 TRP    48      40.982  36.325  48.923  1.00  8.90
ATOM    488  N   GLU    49      35.578  37.597  54.882  1.00 10.46
ATOM    489  CA  GLU    49      34.743  38.683  55.161  1.00 10.46
ATOM    490  C   GLU    49      33.559  38.503  54.317  1.00 10.46
ATOM    491  O   GLU    49      33.605  38.356  53.094  1.00 10.46
ATOM    492  H   GLU    49      35.261  36.757  54.947  1.00 10.46
ATOM    493  CB  GLU    49      35.471  40.002  54.892  1.00 10.46
ATOM    494  CD  GLU    49      37.903  39.544  55.396  1.00 10.46
ATOM    495  CG  GLU    49      36.641  40.266  55.825  1.00 10.46
ATOM    496  OE1 GLU    49      37.790  38.508  54.707  1.00 10.46
ATOM    497  OE2 GLU    49      39.005  40.014  55.748  1.00 10.46
ATOM    498  N   GLU    50      32.460  38.624  55.025  1.00  9.92
ATOM    499  CA  GLU    50      31.156  38.697  54.535  1.00  9.92
ATOM    500  C   GLU    50      30.723  37.784  53.484  1.00  9.92
ATOM    501  O   GLU    50      30.654  38.136  52.305  1.00  9.92
ATOM    502  H   GLU    50      32.610  38.660  55.912  1.00  9.92
ATOM    503  CB  GLU    50      30.865  40.098  53.994  1.00  9.92
ATOM    504  CD  GLU    50      31.480  41.927  52.364  1.00  9.92
ATOM    505  CG  GLU    50      31.740  40.505  52.820  1.00  9.92
ATOM    506  OE1 GLU    50      30.308  42.256  52.084  1.00  9.92
ATOM    507  OE2 GLU    50      32.448  42.712  52.286  1.00  9.92
ATOM    508  N   ILE    51      30.311  36.593  53.936  1.00  8.87
ATOM    509  CA  ILE    51      29.397  35.930  53.093  1.00  8.87
ATOM    510  C   ILE    51      28.176  36.590  53.613  1.00  8.87
ATOM    511  O   ILE    51      27.332  35.997  54.277  1.00  8.87
ATOM    512  H   ILE    51      30.571  36.210  54.708  1.00  8.87
ATOM    513  CB  ILE    51      29.495  34.401  53.246  1.00  8.87
ATOM    514  CD1 ILE    51      29.018  32.492  54.867  1.00  8.87
ATOM    515  CG1 ILE    51      29.168  33.986  54.682  1.00  8.87
ATOM    516  CG2 ILE    51      30.868  33.909  52.813  1.00  8.87
ATOM    517  N   SER    52      27.977  37.866  53.198  1.00  8.99
ATOM    518  CA  SER    52      26.898  38.717  53.602  1.00  8.99
ATOM    519  C   SER    52      25.807  38.366  52.692  1.00  8.99
ATOM    520  O   SER    52      24.816  39.071  52.539  1.00  8.99
ATOM    521  H   SER    52      28.597  38.169  52.620  1.00  8.99
ATOM    522  CB  SER    52      27.317  40.187  53.524  1.00  8.99
ATOM    523  HG  SER    52      27.828  41.364  52.172  1.00  8.99
ATOM    524  OG  SER    52      27.604  40.565  52.189  1.00  8.99
ATOM    525  N   VAL    53      26.021  37.188  52.129  1.00  8.57
ATOM    526  CA  VAL    53      25.446  36.483  51.093  1.00  8.57
ATOM    527  C   VAL    53      24.055  36.219  51.371  1.00  8.57
ATOM    528  O   VAL    53      23.648  35.110  51.676  1.00  8.57
ATOM    529  H   VAL    53      26.713  36.835  52.584  1.00  8.57
ATOM    530  CB  VAL    53      26.192  35.162  50.827  1.00  8.57
ATOM    531  CG1 VAL    53      27.630  35.437  50.415  1.00  8.57
ATOM    532  CG2 VAL    53      26.147  34.268  52.056  1.00  8.57
ATOM    533  N   LYS    54      23.306  37.305  51.244  1.00  9.45
ATOM    534  CA  LYS    54      21.936  37.222  51.002  1.00  9.45
ATOM    535  C   LYS    54      22.139  37.684  49.620  1.00  9.45
ATOM    536  O   LYS    54      22.342  38.878  49.403  1.00  9.45
ATOM    537  H   LYS    54      23.702  38.110  51.318  1.00  9.45
ATOM    538  CB  LYS    54      21.163  38.093  51.994  1.00  9.45
ATOM    539  CD  LYS    54      20.492  38.549  54.370  1.00  9.45
ATOM    540  CE  LYS    54      20.634  38.114  55.819  1.00  9.45
ATOM    541  CG  LYS    54      21.283  37.642  53.441  1.00  9.45
ATOM    542 1HZ  LYS    54      19.960  38.704  57.577  1.00  9.45
ATOM    543 2HZ  LYS    54      18.993  38.953  56.522  1.00  9.45
ATOM    544 3HZ  LYS    54      20.146  39.825  56.671  1.00  9.45
ATOM    545  NZ  LYS    54      19.855  38.987  56.740  1.00  9.45
ATOM    546  N   GLY    55      22.137  36.780  48.635  1.00  9.91
ATOM    547  CA  GLY    55      22.618  37.347  47.422  1.00  9.91
ATOM    548  C   GLY    55      24.049  37.645  47.662  1.00  9.91
ATOM    549  O   GLY    55      24.514  38.776  47.758  1.00  9.91
ATOM    550  H   GLY    55      21.883  35.917  48.659  1.00  9.91
ATOM    551  N   PRO    56      24.741  36.571  47.649  1.00  9.20
ATOM    552  CA  PRO    56      26.048  36.468  48.197  1.00  9.20
ATOM    553  C   PRO    56      27.005  37.601  48.343  1.00  9.20
ATOM    554  O   PRO    56      27.049  38.171  49.430  1.00  9.20
ATOM    555  CB  PRO    56      26.755  35.466  47.282  1.00  9.20
ATOM    556  CD  PRO    56      24.486  35.526  46.521  1.00  9.20
ATOM    557  CG  PRO    56      25.656  34.610  46.746  1.00  9.20
ATOM    558  N   ASN    57      27.788  37.969  47.329  1.00  8.21
ATOM    559  CA  ASN    57      28.749  39.013  47.588  1.00  8.21
ATOM    560  C   ASN    57      29.695  38.631  48.669  1.00  8.21
ATOM    561  O   ASN    57      30.404  39.469  49.219  1.00  8.21
ATOM    562  H   ASN    57      27.737  37.597  46.511  1.00  8.21
ATOM    563  CB  ASN    57      28.037  40.321  47.941  1.00  8.21
ATOM    564  CG  ASN    57      27.224  40.872  46.787  1.00  8.21
ATOM    565  OD1 ASN    57      27.682  40.886  45.644  1.00  8.21
ATOM    566 1HD2 ASN    57      25.489  41.667  46.434  1.00  8.21
ATOM    567 2HD2 ASN    57      25.716  41.300  47.932  1.00  8.21
ATOM    568  ND2 ASN    57      26.013  41.329  47.082  1.00  8.21
ATOM    569  N   GLY    58      29.771  37.325  48.947  1.00  6.50
ATOM    570  CA  GLY    58      30.683  36.625  49.809  1.00  6.50
ATOM    571  C   GLY    58      31.968  36.537  49.080  1.00  6.50
ATOM    572  O   GLY    58      32.857  35.751  49.400  1.00  6.50
ATOM    573  H   GLY    58      29.135  36.871  48.501  1.00  6.50
ATOM    574  N   GLU    59      32.012  37.296  47.988  1.00  5.04
ATOM    575  CA  GLU    59      32.944  37.355  46.935  1.00  5.04
ATOM    576  C   GLU    59      34.314  37.356  47.434  1.00  5.04
ATOM    577  O   GLU    59      35.243  37.120  46.664  1.00  5.04
ATOM    578  H   GLU    59      31.295  37.840  47.985  1.00  5.04
ATOM    579  CB  GLU    59      32.703  38.597  46.075  1.00  5.04
ATOM    580  CD  GLU    59      31.188  39.817  44.463  1.00  5.04
ATOM    581  CG  GLU    59      31.419  38.549  45.262  1.00  5.04
ATOM    582  OE1 GLU    59      31.936  40.795  44.672  1.00  5.04
ATOM    583  OE2 GLU    59      30.260  39.831  43.627  1.00  5.04
ATOM    584  N   SER    60      34.525  37.648  48.715  1.00  3.93
ATOM    585  CA  SER    60      35.910  37.563  48.934  1.00  3.93
ATOM    586  C   SER    60      36.350  36.193  49.174  1.00  3.93
ATOM    587  O   SER    60      35.571  35.239  49.212  1.00  3.93
ATOM    588  H   SER    60      33.975  37.869  49.392  1.00  3.93
ATOM    589  CB  SER    60      36.321  38.444  50.116  1.00  3.93
ATOM    590  HG  SER    60      35.260  39.920  49.700  1.00  3.93
ATOM    591  OG  SER    60      36.070  39.812  49.844  1.00  3.93
ATOM    592  N   SER    61      37.670  36.059  49.212  1.00  2.78
ATOM    593  CA  SER    61      38.135  34.739  49.212  1.00  2.78
ATOM    594  C   SER    61      39.232  34.596  50.192  1.00  2.78
ATOM    595  O   SER    61      39.765  35.577  50.690  1.00  2.78
ATOM    596  H   SER    61      38.255  36.742  49.237  1.00  2.78
ATOM    597  CB  SER    61      38.601  34.335  47.812  1.00  2.78
ATOM    598  HG  SER    61      37.814  34.193  46.127  1.00  2.78
ATOM    599  OG  SER    61      37.538  34.416  46.878  1.00  2.78
ATOM    600  N   VAL    62      39.452  33.335  50.589  1.00  2.43
ATOM    601  CA  VAL    62      40.580  32.807  51.310  1.00  2.43
ATOM    602  C   VAL    62      40.392  32.678  52.769  1.00  2.43
ATOM    603  O   VAL    62      39.521  33.310  53.310  1.00  2.43
ATOM    604  H   VAL    62      38.777  32.791  50.348  1.00  2.43
ATOM    605  CB  VAL    62      41.844  33.657  51.082  1.00  2.43
ATOM    606  CG1 VAL    62      42.231  33.651  49.611  1.00  2.43
ATOM    607  CG2 VAL    62      41.625  35.080  51.573  1.00  2.43
ATOM    608  N   ILE    63      41.182  31.840  53.458  1.00  1.96
ATOM    609  CA  ILE    63      41.020  31.577  54.867  1.00  1.96
ATOM    610  C   ILE    63      42.232  32.140  55.575  1.00  1.96
ATOM    611  O   ILE    63      43.301  32.112  54.955  1.00  1.96
ATOM    612  H   ILE    63      41.839  31.433  52.997  1.00  1.96
ATOM    613  CB  ILE    63      40.842  30.073  55.143  1.00  1.96
ATOM    614  CD1 ILE    63      39.456  28.043  54.467  1.00  1.96
ATOM    615  CG1 ILE    63      39.576  29.551  54.459  1.00  1.96
ATOM    616  CG2 ILE    63      40.828  29.804  56.641  1.00  1.96
ATOM    617  N   HIS    64      42.138  32.708  56.842  1.00  2.32
ATOM    618  CA  HIS    64      43.392  33.327  57.129  1.00  2.32
ATOM    619  C   HIS    64      44.153  32.537  58.118  1.00  2.32
ATOM    620  O   HIS    64      43.583  31.894  58.985  1.00  2.32
ATOM    621  H   HIS    64      41.472  32.740  57.446  1.00  2.32
ATOM    622  CB  HIS    64      43.181  34.753  57.640  1.00  2.32
ATOM    623  CG  HIS    64      42.605  35.683  56.618  1.00  2.32
ATOM    624  ND1 HIS    64      42.644  37.054  56.752  1.00  2.32
ATOM    625  CE1 HIS    64      42.052  37.615  55.683  1.00  2.32
ATOM    626  CD2 HIS    64      41.920  35.528  55.342  1.00  2.32
ATOM    627  HE2 HIS    64      41.177  36.865  54.029  1.00  2.32
ATOM    628  NE2 HIS    64      41.616  36.706  54.833  1.00  2.32
ATOM    629  N   ASP    65      45.489  32.533  58.007  1.00  2.63
ATOM    630  CA  ASP    65      46.180  31.972  59.124  1.00  2.63
ATOM    631  C   ASP    65      46.337  33.127  60.062  1.00  2.63
ATOM    632  O   ASP    65      46.897  34.152  59.686  1.00  2.63
ATOM    633  H   ASP    65      45.953  32.848  57.303  1.00  2.63
ATOM    634  CB  ASP    65      47.505  31.351  58.677  1.00  2.63
ATOM    635  CG  ASP    65      48.237  30.662  59.812  1.00  2.63
ATOM    636  OD1 ASP    65      47.859  29.522  60.157  1.00  2.63
ATOM    637  OD2 ASP    65      49.188  31.261  60.356  1.00  2.63
ATOM    638  N   ARG    66      45.836  33.018  61.310  1.00  2.81
ATOM    639  CA  ARG    66      45.915  34.171  62.165  1.00  2.81
ATOM    640  C   ARG    66      47.343  34.508  62.388  1.00  2.81
ATOM    641  O   ARG    66      47.723  35.677  62.418  1.00  2.81
ATOM    642  H   ARG    66      45.462  32.258  61.613  1.00  2.81
ATOM    643  CB  ARG    66      45.194  33.907  63.489  1.00  2.81
ATOM    644  CD  ARG    66      44.458  36.271  63.899  1.00  2.81
ATOM    645  HE  ARG    66      44.753  37.255  65.622  1.00  2.81
ATOM    646  NE  ARG    66      44.449  37.398  64.829  1.00  2.81
ATOM    647  CG  ARG    66      45.221  35.080  64.455  1.00  2.81
ATOM    648  CZ  ARG    66      44.004  38.613  64.526  1.00  2.81
ATOM    649 1HH1 ARG    66      44.342  39.415  66.224  1.00  2.81
ATOM    650 2HH1 ARG    66      43.746  40.362  65.241  1.00  2.81
ATOM    651  NH1 ARG    66      44.034  39.576  65.437  1.00  2.81
ATOM    652 1HH2 ARG    66      43.510  38.237  62.723  1.00  2.81
ATOM    653 2HH2 ARG    66      43.242  39.648  63.117  1.00  2.81
ATOM    654  NH2 ARG    66      43.530  38.862  63.313  1.00  2.81
ATOM    655  N   LYS    67      48.180  33.483  62.597  1.00  3.12
ATOM    656  CA  LYS    67      49.515  33.808  62.971  1.00  3.12
ATOM    657  C   LYS    67      50.221  34.559  61.887  1.00  3.12
ATOM    658  O   LYS    67      50.823  35.602  62.139  1.00  3.12
ATOM    659  H   LYS    67      47.934  32.622  62.511  1.00  3.12
ATOM    660  CB  LYS    67      50.297  32.540  63.320  1.00  3.12
ATOM    661  CD  LYS    67      52.435  31.501  64.126  1.00  3.12
ATOM    662  CE  LYS    67      53.881  31.752  64.521  1.00  3.12
ATOM    663  CG  LYS    67      51.733  32.795  63.748  1.00  3.12
ATOM    664 1HZ  LYS    67      55.423  30.675  65.119  1.00  3.12
ATOM    665 2HZ  LYS    67      54.575  29.933  64.202  1.00  3.12
ATOM    666 3HZ  LYS    67      54.166  30.114  65.584  1.00  3.12
ATOM    667  NZ  LYS    67      54.582  30.492  64.894  1.00  3.12
ATOM    668  N   SER    68      50.181  34.037  60.650  1.00  3.34
ATOM    669  CA  SER    68      50.888  34.662  59.568  1.00  3.34
ATOM    670  C   SER    68      50.142  35.843  59.016  1.00  3.34
ATOM    671  O   SER    68      50.759  36.802  58.555  1.00  3.34
ATOM    672  H   SER    68      49.705  33.288  60.503  1.00  3.34
ATOM    673  CB  SER    68      51.154  33.654  58.448  1.00  3.34
ATOM    674  HG  SER    68      49.461  32.872  58.416  1.00  3.34
ATOM    675  OG  SER    68      49.943  33.231  57.845  1.00  3.34
ATOM    676  N   GLY    69      48.793  35.823  59.063  1.00  3.09
ATOM    677  CA  GLY    69      48.023  36.863  58.433  1.00  3.09
ATOM    678  C   GLY    69      48.148  36.632  56.969  1.00  3.09
ATOM    679  O   GLY    69      48.502  37.526  56.203  1.00  3.09
ATOM    680  H   GLY    69      48.375  35.152  59.493  1.00  3.09
ATOM    681  N   LYS    70      47.890  35.376  56.562  1.00  2.94
ATOM    682  CA  LYS    70      48.028  35.008  55.194  1.00  2.94
ATOM    683  C   LYS    70      46.699  34.600  54.673  1.00  2.94
ATOM    684  O   LYS    70      45.936  33.895  55.334  1.00  2.94
ATOM    685  H   LYS    70      47.627  34.765  57.168  1.00  2.94
ATOM    686  CB  LYS    70      49.055  33.884  55.043  1.00  2.94
ATOM    687  CD  LYS    70      51.070  35.331  54.665  1.00  2.94
ATOM    688  CE  LYS    70      52.496  35.631  55.098  1.00  2.94
ATOM    689  CG  LYS    70      50.448  34.246  55.529  1.00  2.94
ATOM    690 1HZ  LYS    70      53.918  36.907  54.603  1.00  2.94
ATOM    691 2HZ  LYS    70      52.596  37.492  54.450  1.00  2.94
ATOM    692 3HZ  LYS    70      53.094  36.553  53.459  1.00  2.94
ATOM    693  NZ  LYS    70      53.085  36.759  54.325  1.00  2.94
ATOM    694  N   LYS    71      46.425  35.039  53.431  1.00  2.75
ATOM    695  CA  LYS    71      45.184  34.799  52.772  1.00  2.75
ATOM    696  C   LYS    71      45.404  33.585  51.935  1.00  2.75
ATOM    697  O   LYS    71      46.267  33.581  51.058  1.00  2.75
ATOM    698  H   LYS    71      47.073  35.505  53.015  1.00  2.75
ATOM    699  CB  LYS    71      44.767  36.022  51.953  1.00  2.75
ATOM    700  CD  LYS    71      44.088  38.438  51.913  1.00  2.75
ATOM    701  CE  LYS    71      43.830  39.683  52.746  1.00  2.75
ATOM    702  CG  LYS    71      44.475  37.258  52.789  1.00  2.75
ATOM    703 1HZ  LYS    71      43.334  41.565  52.416  1.00  2.75
ATOM    704 2HZ  LYS    71      42.742  40.675  51.431  1.00  2.75
ATOM    705 3HZ  LYS    71      44.148  41.029  51.338  1.00  2.75
ATOM    706  NZ  LYS    71      43.478  40.856  51.898  1.00  2.75
ATOM    707  N   PHE    72      44.626  32.511  52.180  1.00  2.32
ATOM    708  CA  PHE    72      44.932  31.331  51.426  1.00  2.32
ATOM    709  C   PHE    72      43.730  30.677  50.818  1.00  2.32
ATOM    710  O   PHE    72      42.651  30.590  51.397  1.00  2.32
ATOM    711  H   PHE    72      43.949  32.503  52.773  1.00  2.32
ATOM    712  CB  PHE    72      45.656  30.307  52.303  1.00  2.32
ATOM    713  CG  PHE    72      46.985  30.781  52.816  1.00  2.32
ATOM    714  CZ  PHE    72      49.449  31.655  53.761  1.00  2.32
ATOM    715  CD1 PHE    72      47.077  31.463  54.017  1.00  2.32
ATOM    716  CE1 PHE    72      48.300  31.899  54.490  1.00  2.32
ATOM    717  CD2 PHE    72      48.144  30.545  52.099  1.00  2.32
ATOM    718  CE2 PHE    72      49.368  30.981  52.571  1.00  2.32
ATOM    719  N   SER    73      43.909  30.139  49.605  1.00  2.34
ATOM    720  CA  SER    73      42.816  29.451  49.007  1.00  2.34
ATOM    721  C   SER    73      42.588  28.219  49.815  1.00  2.34
ATOM    722  O   SER    73      43.381  27.867  50.687  1.00  2.34
ATOM    723  H   SER    73      44.693  30.203  49.168  1.00  2.34
ATOM    724  CB  SER    73      43.118  29.138  47.540  1.00  2.34
ATOM    725  HG  SER    73      44.837  28.457  47.785  1.00  2.34
ATOM    726  OG  SER    73      44.146  28.169  47.427  1.00  2.34
ATOM    727  N   ILE    74      41.478  27.524  49.521  1.00  1.99
ATOM    728  CA  ILE    74      41.081  26.374  50.269  1.00  1.99
ATOM    729  C   ILE    74      42.141  25.321  50.162  1.00  1.99
ATOM    730  O   ILE    74      42.497  24.696  51.155  1.00  1.99
ATOM    731  H   ILE    74      40.978  27.804  48.827  1.00  1.99
ATOM    732  CB  ILE    74      39.721  25.832  49.791  1.00  1.99
ATOM    733  CD1 ILE    74      38.432  27.192  51.519  1.00  1.99
ATOM    734  CG1 ILE    74      38.616  26.856  50.055  1.00  1.99
ATOM    735  CG2 ILE    74      39.422  24.492  50.447  1.00  1.99
ATOM    736  N   GLU    75      42.689  25.091  48.960  1.00  2.37
ATOM    737  CA  GLU    75      43.682  24.067  48.796  1.00  2.37
ATOM    738  C   GLU    75      44.908  24.406  49.586  1.00  2.37
ATOM    739  O   GLU    75      45.519  23.534  50.209  1.00  2.37
ATOM    740  H   GLU    75      42.430  25.584  48.253  1.00  2.37
ATOM    741  CB  GLU    75      44.028  23.888  47.316  1.00  2.37
ATOM    742  CD  GLU    75      43.266  23.165  45.019  1.00  2.37
ATOM    743  CG  GLU    75      42.918  23.256  46.492  1.00  2.37
ATOM    744  OE1 GLU    75      44.284  23.762  44.611  1.00  2.37
ATOM    745  OE2 GLU    75      42.520  22.498  44.273  1.00  2.37
ATOM    746  N   GLU    76      45.305  25.694  49.556  1.00  2.36
ATOM    747  CA  GLU    76      46.523  26.088  50.196  1.00  2.36
ATOM    748  C   GLU    76      46.364  25.951  51.677  1.00  2.36
ATOM    749  O   GLU    76      47.303  25.580  52.374  1.00  2.36
ATOM    750  H   GLU    76      44.801  26.307  49.131  1.00  2.36
ATOM    751  CB  GLU    76      46.891  27.522  49.810  1.00  2.36
ATOM    752  CD  GLU    76      47.608  29.128  47.997  1.00  2.36
ATOM    753  CG  GLU    76      47.309  27.686  48.358  1.00  2.36
ATOM    754  OE1 GLU    76      46.661  29.941  47.967  1.00  2.36
ATOM    755  OE2 GLU    76      48.790  29.445  47.745  1.00  2.36
ATOM    756  N   ALA    77      45.160  26.258  52.193  1.00  1.95
ATOM    757  CA  ALA    77      44.868  26.170  53.596  1.00  1.95
ATOM    758  C   ALA    77      44.990  24.734  54.038  1.00  1.95
ATOM    759  O   ALA    77      45.468  24.459  55.135  1.00  1.95
ATOM    760  H   ALA    77      44.523  26.528  51.617  1.00  1.95
ATOM    761  CB  ALA    77      43.478  26.717  53.884  1.00  1.95
ATOM    762  N   LEU    78      44.525  23.773  53.213  1.00  2.04
ATOM    763  CA  LEU    78      44.595  22.384  53.602  1.00  2.04
ATOM    764  C   LEU    78      46.019  21.974  53.705  1.00  2.04
ATOM    765  O   LEU    78      46.394  21.212  54.597  1.00  2.04
ATOM    766  H   LEU    78      44.170  24.000  52.418  1.00  2.04
ATOM    767  CB  LEU    78      43.842  21.508  52.599  1.00  2.04
ATOM    768  CG  LEU    78      43.800  20.010  52.905  1.00  2.04
ATOM    769  CD1 LEU    78      43.138  19.755  54.251  1.00  2.04
ATOM    770  CD2 LEU    78      43.068  19.256  51.805  1.00  2.04
ATOM    771  N   GLN    79      46.842  22.438  52.746  1.00  2.38
ATOM    772  CA  GLN    79      48.206  22.001  52.726  1.00  2.38
ATOM    773  C   GLN    79      48.879  22.470  53.985  1.00  2.38
ATOM    774  O   GLN    79      49.640  21.726  54.603  1.00  2.38
ATOM    775  H   GLN    79      46.545  23.015  52.123  1.00  2.38
ATOM    776  CB  GLN    79      48.920  22.530  51.481  1.00  2.38
ATOM    777  CD  GLN    79      49.103  22.518  48.962  1.00  2.38
ATOM    778  CG  GLN    79      48.459  21.889  50.182  1.00  2.38
ATOM    779  OE1 GLN    79      49.452  23.699  48.971  1.00  2.38
ATOM    780 1HE2 GLN    79      49.639  22.053  47.154  1.00  2.38
ATOM    781 2HE2 GLN    79      48.992  20.871  47.940  1.00  2.38
ATOM    782  NE2 GLN    79      49.262  21.729  47.905  1.00  2.38
ATOM    783  N   SER    80      48.600  23.723  54.402  1.00  2.23
ATOM    784  CA  SER    80      49.214  24.318  55.566  1.00  2.23
ATOM    785  C   SER    80      48.751  23.600  56.806  1.00  2.23
ATOM    786  O   SER    80      49.458  23.568  57.816  1.00  2.23
ATOM    787  H   SER    80      48.002  24.192  53.919  1.00  2.23
ATOM    788  CB  SER    80      48.882  25.809  55.644  1.00  2.23
ATOM    789  HG  SER    80      47.066  25.676  55.237  1.00  2.23
ATOM    790  OG  SER    80      47.496  26.012  55.863  1.00  2.23
ATOM    791  N   GLY    81      47.541  23.002  56.762  1.00  2.10
ATOM    792  CA  GLY    81      47.046  22.293  57.909  1.00  2.10
ATOM    793  C   GLY    81      46.066  23.151  58.645  1.00  2.10
ATOM    794  O   GLY    81      45.586  22.789  59.718  1.00  2.10
ATOM    795  H   GLY    81      47.045  23.048  56.013  1.00  2.10
ATOM    796  N   ARG    82      45.754  24.330  58.087  1.00  1.70
ATOM    797  CA  ARG    82      44.792  25.214  58.669  1.00  1.70
ATOM    798  C   ARG    82      43.405  24.622  58.581  1.00  1.70
ATOM    799  O   ARG    82      42.536  25.027  59.349  1.00  1.70
ATOM    800  H   ARG    82      46.171  24.559  57.323  1.00  1.70
ATOM    801  CB  ARG    82      44.833  26.579  57.980  1.00  1.70
ATOM    802  CD  ARG    82      44.096  28.978  57.942  1.00  1.70
ATOM    803  HE  ARG    82      45.720  29.806  58.779  1.00  1.70
ATOM    804  NE  ARG    82      45.458  29.501  58.017  1.00  1.70
ATOM    805  CG  ARG    82      43.963  27.635  58.642  1.00  1.70
ATOM    806  CZ  ARG    82      46.303  29.534  56.992  1.00  1.70
ATOM    807 1HH1 ARG    82      47.767  30.328  57.921  1.00  1.70
ATOM    808 2HH1 ARG    82      48.069  30.049  56.490  1.00  1.70
ATOM    809  NH1 ARG    82      47.523  30.028  57.153  1.00  1.70
ATOM    810 1HH2 ARG    82      45.135  28.751  55.702  1.00  1.70
ATOM    811 2HH2 ARG    82      46.473  29.093  55.144  1.00  1.70
ATOM    812  NH2 ARG    82      45.926  29.072  55.807  1.00  1.70
ATOM    813  N   LEU    83      43.119  23.701  57.625  1.00  1.65
ATOM    814  CA  LEU    83      41.777  23.149  57.528  1.00  1.65
ATOM    815  C   LEU    83      41.806  21.630  57.382  1.00  1.65
ATOM    816  O   LEU    83      42.782  21.059  56.917  1.00  1.65
ATOM    817  H   LEU    83      43.759  23.432  57.052  1.00  1.65
ATOM    818  CB  LEU    83      41.026  23.770  56.349  1.00  1.65
ATOM    819  CG  LEU    83      41.643  23.559  54.965  1.00  1.65
ATOM    820  CD1 LEU    83      41.296  22.180  54.426  1.00  1.65
ATOM    821  CD2 LEU    83      41.178  24.638  53.998  1.00  1.65
ATOM    822  N   THR    84      40.730  20.914  57.774  1.00  1.92
ATOM    823  CA  THR    84      40.707  19.470  57.732  1.00  1.92
ATOM    824  C   THR    84      40.060  18.993  56.443  1.00  1.92
ATOM    825  O   THR    84      39.453  19.805  55.753  1.00  1.92
ATOM    826  H   THR    84      40.011  21.367  58.069  1.00  1.92
ATOM    827  CB  THR    84      39.958  18.882  58.943  1.00  1.92
ATOM    828  HG1 THR    84      38.178  18.950  59.542  1.00  1.92
ATOM    829  OG1 THR    84      38.579  19.268  58.889  1.00  1.92
ATOM    830  CG2 THR    84      40.558  19.398  60.242  1.00  1.92
ATOM    831  N   PRO    85      40.170  17.719  56.069  1.00  2.20
ATOM    832  CA  PRO    85      39.526  17.230  54.863  1.00  2.20
ATOM    833  C   PRO    85      38.013  17.448  54.685  1.00  2.20
ATOM    834  O   PRO    85      37.589  17.917  53.623  1.00  2.20
ATOM    835  CB  PRO    85      39.786  15.722  54.890  1.00  2.20
ATOM    836  CD  PRO    85      41.059  16.586  56.724  1.00  2.20
ATOM    837  CG  PRO    85      41.086  15.580  55.607  1.00  2.20
ATOM    838  N   ALA    86      37.162  17.155  55.689  1.00  2.37
ATOM    839  CA  ALA    86      35.731  17.399  55.580  1.00  2.37
ATOM    840  C   ALA    86      35.512  18.882  55.507  1.00  2.37
ATOM    841  O   ALA    86      34.638  19.419  54.794  1.00  2.37
ATOM    842  H   ALA    86      37.502  16.799  56.443  1.00  2.37
ATOM    843  CB  ALA    86      34.996  16.780  56.759  1.00  2.37
ATOM    844  N   HIS    87      36.341  19.569  56.320  1.00  1.99
ATOM    845  CA  HIS    87      36.105  20.954  56.463  1.00  1.99
ATOM    846  C   HIS    87      36.366  21.559  55.164  1.00  1.99
ATOM    847  O   HIS    87      35.639  22.446  54.781  1.00  1.99
ATOM    848  H   HIS    87      37.022  19.181  56.762  1.00  1.99
ATOM    849  CB  HIS    87      36.990  21.537  57.567  1.00  1.99
ATOM    850  CG  HIS    87      36.607  21.094  58.945  1.00  1.99
ATOM    851  HD1 HIS    87      38.330  20.133  59.547  1.00  1.99
ATOM    852  ND1 HIS    87      37.463  20.390  59.764  1.00  1.99
ATOM    853  CE1 HIS    87      36.842  20.136  60.930  1.00  1.99
ATOM    854  CD2 HIS    87      35.422  21.211  59.782  1.00  1.99
ATOM    855  NE2 HIS    87      35.617  20.626  60.947  1.00  1.99
ATOM    856  N   TYR    88      37.380  21.039  54.473  1.00  1.88
ATOM    857  CA  TYR    88      37.996  21.389  53.231  1.00  1.88
ATOM    858  C   TYR    88      36.943  21.275  52.178  1.00  1.88
ATOM    859  O   TYR    88      36.861  22.155  51.335  1.00  1.88
ATOM    860  H   TYR    88      37.684  20.334  54.943  1.00  1.88
ATOM    861  CB  TYR    88      39.196  20.482  52.954  1.00  1.88
ATOM    862  CG  TYR    88      39.910  20.789  51.657  1.00  1.88
ATOM    863  HH  TYR    88      41.658  21.097  47.518  1.00  1.88
ATOM    864  OH  TYR    88      41.881  21.648  48.097  1.00  1.88
ATOM    865  CZ  TYR    88      41.228  21.362  49.274  1.00  1.88
ATOM    866  CD1 TYR    88      40.788  21.862  51.565  1.00  1.88
ATOM    867  CE1 TYR    88      41.444  22.151  50.384  1.00  1.88
ATOM    868  CD2 TYR    88      39.704  20.006  50.528  1.00  1.88
ATOM    869  CE2 TYR    88      40.352  20.279  49.339  1.00  1.88
ATOM    870  N   ASP    89      36.124  20.196  52.180  1.00  2.22
ATOM    871  CA  ASP    89      35.098  20.061  51.171  1.00  2.22
ATOM    872  C   ASP    89      34.093  21.169  51.311  1.00  2.22
ATOM    873  O   ASP    89      33.646  21.782  50.333  1.00  2.22
ATOM    874  H   ASP    89      36.220  19.562  52.812  1.00  2.22
ATOM    875  CB  ASP    89      34.417  18.695  51.279  1.00  2.22
ATOM    876  CG  ASP    89      35.310  17.560  50.820  1.00  2.22
ATOM    877  OD1 ASP    89      36.338  17.840  50.168  1.00  2.22
ATOM    878  OD2 ASP    89      34.983  16.391  51.111  1.00  2.22
ATOM    879  N   ARG    90      33.707  21.458  52.563  1.00  2.29
ATOM    880  CA  ARG    90      32.707  22.475  52.738  1.00  2.29
ATOM    881  C   ARG    90      33.208  23.829  52.285  1.00  2.29
ATOM    882  O   ARG    90      32.476  24.655  51.721  1.00  2.29
ATOM    883  H   ARG    90      34.053  21.039  53.280  1.00  2.29
ATOM    884  CB  ARG    90      32.266  22.547  54.201  1.00  2.29
ATOM    885  CD  ARG    90      31.012  21.506  56.110  1.00  2.29
ATOM    886  HE  ARG    90      30.729  19.737  57.012  1.00  2.29
ATOM    887  NE  ARG    90      30.278  20.336  56.588  1.00  2.29
ATOM    888  CG  ARG    90      31.442  21.355  54.660  1.00  2.29
ATOM    889  CZ  ARG    90      28.975  20.147  56.409  1.00  2.29
ATOM    890 1HH1 ARG    90      28.859  18.465  57.300  1.00  2.29
ATOM    891 2HH1 ARG    90      27.550  18.930  56.763  1.00  2.29
ATOM    892  NH1 ARG    90      28.393  19.052  56.879  1.00  2.29
ATOM    893 1HH2 ARG    90      28.634  21.763  55.454  1.00  2.29
ATOM    894 2HH2 ARG    90      27.414  20.930  55.643  1.00  2.29
ATOM    895  NH2 ARG    90      28.257  21.053  55.759  1.00  2.29
ATOM    896  N   TYR    91      34.485  24.114  52.579  1.00  2.03
ATOM    897  CA  TYR    91      35.029  25.403  52.254  1.00  2.03
ATOM    898  C   TYR    91      35.094  25.550  50.765  1.00  2.03
ATOM    899  O   TYR    91      34.976  26.664  50.262  1.00  2.03
ATOM    900  H   TYR    91      35.001  23.496  52.981  1.00  2.03
ATOM    901  CB  TYR    91      36.412  25.575  52.885  1.00  2.03
ATOM    902  CG  TYR    91      36.385  25.724  54.390  1.00  2.03
ATOM    903  HH  TYR    91      35.514  26.281  58.771  1.00  2.03
ATOM    904  OH  TYR    91      36.293  26.134  58.526  1.00  2.03
ATOM    905  CZ  TYR    91      36.325  25.998  57.158  1.00  2.03
ATOM    906  CD1 TYR    91      35.194  25.977  55.058  1.00  2.03
ATOM    907  CE1 TYR    91      35.159  26.114  56.432  1.00  2.03
ATOM    908  CD2 TYR    91      37.550  25.610  55.137  1.00  2.03
ATOM    909  CE2 TYR    91      37.535  25.744  56.512  1.00  2.03
ATOM    910  N   VAL    92      35.381  24.444  50.038  1.00  2.20
ATOM    911  CA  VAL    92      35.460  24.446  48.598  1.00  2.20
ATOM    912  C   VAL    92      34.128  24.827  48.094  1.00  2.20
ATOM    913  O   VAL    92      34.087  25.557  47.122  1.00  2.20
ATOM    914  H   VAL    92      35.526  23.683  50.496  1.00  2.20
ATOM    915  CB  VAL    92      35.913  23.078  48.056  1.00  2.20
ATOM    916  CG1 VAL    92      35.786  23.037  46.541  1.00  2.20
ATOM    917  CG2 VAL    92      37.343  22.782  48.482  1.00  2.20
ATOM    918  N   ASN    93      33.024  24.336  48.707  1.00  2.60
ATOM    919  CA  ASN    93      31.691  24.680  48.260  1.00  2.60
ATOM    920  C   ASN    93      31.468  26.178  48.433  1.00  2.60
ATOM    921  O   ASN    93      30.834  26.816  47.597  1.00  2.60
ATOM    922  H   ASN    93      33.135  23.783  49.408  1.00  2.60
ATOM    923  CB  ASN    93      30.644  23.865  49.021  1.00  2.60
ATOM    924  CG  ASN    93      30.605  22.414  48.585  1.00  2.60
ATOM    925  OD1 ASN    93      31.077  22.068  47.502  1.00  2.60
ATOM    926 1HD2 ASN    93      29.992  20.684  49.220  1.00  2.60
ATOM    927 2HD2 ASN    93      29.708  21.852  50.213  1.00  2.60
ATOM    928  ND2 ASN    93      30.041  21.558  49.430  1.00  2.60
ATOM    929  N   LYS    94      31.936  26.808  49.533  1.00  2.56
ATOM    930  CA  LYS    94      31.708  28.240  49.649  1.00  2.56
ATOM    931  C   LYS    94      32.448  29.049  48.577  1.00  2.56
ATOM    932  O   LYS    94      31.984  30.053  48.003  1.00  2.56
ATOM    933  H   LYS    94      32.377  26.369  50.183  1.00  2.56
ATOM    934  CB  LYS    94      32.128  28.739  51.033  1.00  2.56
ATOM    935  CD  LYS    94      29.830  28.771  52.043  1.00  2.56
ATOM    936  CE  LYS    94      28.975  28.346  53.225  1.00  2.56
ATOM    937  CG  LYS    94      31.248  28.238  52.167  1.00  2.56
ATOM    938 1HZ  LYS    94      27.100  28.560  53.803  1.00  2.56
ATOM    939 2HZ  LYS    94      27.209  28.490  52.356  1.00  2.56
ATOM    940 3HZ  LYS    94      27.564  29.715  53.053  1.00  2.56
ATOM    941  NZ  LYS    94      27.571  28.826  53.096  1.00  2.56
ATOM    942  N   ASP    95      33.680  28.620  48.289  1.00  2.51
ATOM    943  CA  ASP    95      34.478  29.337  47.339  1.00  2.51
ATOM    944  C   ASP    95      33.804  29.261  46.007  1.00  2.51
ATOM    945  O   ASP    95      33.843  30.189  45.203  1.00  2.51
ATOM    946  H   ASP    95      34.009  27.884  48.689  1.00  2.51
ATOM    947  CB  ASP    95      35.895  28.761  47.286  1.00  2.51
ATOM    948  CG  ASP    95      36.824  29.580  46.412  1.00  2.51
ATOM    949  OD1 ASP    95      37.083  30.753  46.755  1.00  2.51
ATOM    950  OD2 ASP    95      37.293  29.049  45.384  1.00  2.51
ATOM    951  N   MET    96      33.186  28.103  45.750  1.00  2.80
ATOM    952  CA  MET    96      32.485  27.783  44.546  1.00  2.80
ATOM    953  C   MET    96      31.308  28.724  44.477  1.00  2.80
ATOM    954  O   MET    96      30.858  28.946  43.366  1.00  2.80
ATOM    955  H   MET    96      33.237  27.499  46.415  1.00  2.80
ATOM    956  CB  MET    96      32.063  26.312  44.546  1.00  2.80
ATOM    957  SD  MET    96      34.176  25.575  42.913  1.00  2.80
ATOM    958  CE  MET    96      32.969  25.119  41.671  1.00  2.80
ATOM    959  CG  MET    96      33.220  25.335  44.423  1.00  2.80
ATOM    960  N   SER    97      30.694  29.192  45.617  1.00  3.47
ATOM    961  CA  SER    97      29.564  30.124  45.551  1.00  3.47
ATOM    962  C   SER    97      30.047  31.358  44.911  1.00  3.47
ATOM    963  O   SER    97      29.413  31.920  44.000  1.00  3.47
ATOM    964  H   SER    97      31.001  28.913  46.416  1.00  3.47
ATOM    965  CB  SER    97      29.002  30.385  46.950  1.00  3.47
ATOM    966  HG  SER    97      29.005  28.618  47.548  1.00  3.47
ATOM    967  OG  SER    97      28.426  29.211  47.496  1.00  3.47
ATOM    968  N   ILE    98      31.229  31.793  45.386  1.00  3.46
ATOM    969  CA  ILE    98      31.592  33.020  44.783  1.00  3.46
ATOM    970  C   ILE    98      31.845  32.925  43.287  1.00  3.46
ATOM    971  O   ILE    98      31.349  33.678  42.414  1.00  3.46
ATOM    972  H   ILE    98      31.770  31.415  45.998  1.00  3.46
ATOM    973  CB  ILE    98      32.844  33.625  45.444  1.00  3.46
ATOM    974  CD1 ILE    98      33.759  34.394  47.696  1.00  3.46
ATOM    975  CG1 ILE    98      32.531  34.066  46.876  1.00  3.46
ATOM    976  CG2 ILE    98      33.389  34.771  44.605  1.00  3.46
ATOM    977  N   GLN    99      32.607  31.889  42.969  1.00  3.38
ATOM    978  CA  GLN    99      33.005  31.785  41.614  1.00  3.38
ATOM    979  C   GLN    99      31.808  31.590  40.701  1.00  3.38
ATOM    980  O   GLN    99      31.853  32.046  39.557  1.00  3.38
ATOM    981  H   GLN    99      32.872  31.269  43.565  1.00  3.38
ATOM    982  CB  GLN    99      33.994  30.632  41.433  1.00  3.38
ATOM    983  CD  GLN    99      36.091  32.037  41.496  1.00  3.38
ATOM    984  CG  GLN    99      35.343  30.862  42.093  1.00  3.38
ATOM    985  OE1 GLN    99      36.327  32.087  40.289  1.00  3.38
ATOM    986 1HE2 GLN    99      36.915  33.709  42.040  1.00  3.38
ATOM    987 2HE2 GLN    99      36.275  32.914  43.218  1.00  3.38
ATOM    988  NE2 GLN    99      36.468  32.989  42.342  1.00  3.38
ATOM    989  N   GLU   100      30.751  30.863  41.152  1.00  3.67
ATOM    990  CA  GLU   100      29.548  30.537  40.388  1.00  3.67
ATOM    991  C   GLU   100      28.774  31.749  40.077  1.00  3.67
ATOM    992  O   GLU   100      28.119  31.863  39.032  1.00  3.67
ATOM    993  H   GLU   100      30.837  30.575  42.000  1.00  3.67
ATOM    994  CB  GLU   100      28.678  29.541  41.157  1.00  3.67
ATOM    995  CD  GLU   100      26.657  28.026  41.153  1.00  3.67
ATOM    996  CG  GLU   100      27.440  29.085  40.402  1.00  3.67
ATOM    997  OE1 GLU   100      27.078  27.655  42.268  1.00  3.67
ATOM    998  OE2 GLU   100      25.622  27.567  40.625  1.00  3.67
ATOM    999  N   LEU   101      28.766  32.679  41.027  1.00  3.24
ATOM   1000  CA  LEU   101      28.042  33.826  40.626  1.00  3.24
ATOM   1001  C   LEU   101      28.707  34.493  39.467  1.00  3.24
ATOM   1002  O   LEU   101      28.053  34.942  38.512  1.00  3.24
ATOM   1003  H   LEU   101      29.149  32.650  41.841  1.00  3.24
ATOM   1004  CB  LEU   101      27.902  34.806  41.793  1.00  3.24
ATOM   1005  CG  LEU   101      27.123  36.092  41.508  1.00  3.24
ATOM   1006  CD1 LEU   101      25.695  35.774  41.091  1.00  3.24
ATOM   1007  CD2 LEU   101      27.128  37.004  42.725  1.00  3.24
ATOM   1008  N   ALA   102      30.049  34.548  39.526  1.00  3.74
ATOM   1009  CA  ALA   102      30.691  35.236  38.444  1.00  3.74
ATOM   1010  C   ALA   102      30.467  34.573  37.126  1.00  3.74
ATOM   1011  O   ALA   102      30.264  35.235  36.113  1.00  3.74
ATOM   1012  H   ALA   102      30.543  34.188  40.186  1.00  3.74
ATOM   1013  CB  ALA   102      32.186  35.350  38.701  1.00  3.74
ATOM   1014  N   VAL   103      30.541  33.240  37.093  1.00  5.17
ATOM   1015  CA  VAL   103      30.412  32.507  35.884  1.00  5.17
ATOM   1016  C   VAL   103      29.038  32.654  35.334  1.00  5.17
ATOM   1017  O   VAL   103      28.923  32.747  34.133  1.00  5.17
ATOM   1018  H   VAL   103      30.677  32.806  37.870  1.00  5.17
ATOM   1019  CB  VAL   103      30.746  31.018  36.089  1.00  5.17
ATOM   1020  CG1 VAL   103      32.177  30.855  36.576  1.00  5.17
ATOM   1021  CG2 VAL   103      29.770  30.382  37.067  1.00  5.17
ATOM   1022  N   LEU   104      27.956  32.676  36.139  1.00  6.29
ATOM   1023  CA  LEU   104      26.646  32.843  35.544  1.00  6.29
ATOM   1024  C   LEU   104      26.558  34.180  34.894  1.00  6.29
ATOM   1025  O   LEU   104      25.869  34.346  33.890  1.00  6.29
ATOM   1026  H   LEU   104      28.037  32.589  37.031  1.00  6.29
ATOM   1027  CB  LEU   104      25.552  32.678  36.601  1.00  6.29
ATOM   1028  CG  LEU   104      25.361  31.268  37.164  1.00  6.29
ATOM   1029  CD1 LEU   104      24.378  31.282  38.325  1.00  6.29
ATOM   1030  CD2 LEU   104      24.885  30.316  36.078  1.00  6.29
ATOM   1031  N   VAL   105      27.189  35.212  35.470  1.00  7.46
ATOM   1032  CA  VAL   105      27.068  36.451  34.750  1.00  7.46
ATOM   1033  C   VAL   105      27.777  36.368  33.421  1.00  7.46
ATOM   1034  O   VAL   105      27.344  37.030  32.478  1.00  7.46
ATOM   1035  H   VAL   105      27.658  35.181  36.237  1.00  7.46
ATOM   1036  CB  VAL   105      27.619  37.635  35.567  1.00  7.46
ATOM   1037  CG1 VAL   105      27.648  38.898  34.721  1.00  7.46
ATOM   1038  CG2 VAL   105      26.786  37.849  36.822  1.00  7.46
ATOM   1039  N   SER   106      28.911  35.621  33.316  1.00  6.66
ATOM   1040  CA  SER   106      29.652  35.582  32.063  1.00  6.66
ATOM   1041  C   SER   106      28.842  35.088  30.910  1.00  6.66
ATOM   1042  O   SER   106      28.622  35.908  30.036  1.00  6.66
ATOM   1043  H   SER   106      29.202  35.150  34.026  1.00  6.66
ATOM   1044  CB  SER   106      30.897  34.704  32.204  1.00  6.66
ATOM   1045  HG  SER   106      31.463  35.348  33.860  1.00  6.66
ATOM   1046  OG  SER   106      31.821  35.272  33.115  1.00  6.66
ATOM   1047  N   GLY   107      28.305  33.838  30.794  1.00  5.58
ATOM   1048  CA  GLY   107      28.242  32.645  31.593  1.00  5.58
ATOM   1049  C   GLY   107      29.508  31.850  31.573  1.00  5.58
ATOM   1050  O   GLY   107      30.426  32.103  30.796  1.00  5.58
ATOM   1051  H   GLY   107      27.913  33.859  29.984  1.00  5.58
ATOM   1052  N   GLN   108      29.534  30.848  32.478  1.00  5.20
ATOM   1053  CA  GLN   108      30.584  29.932  32.808  1.00  5.20
ATOM   1054  C   GLN   108      30.073  29.307  34.072  1.00  5.20
ATOM   1055  O   GLN   108      28.951  29.573  34.500  1.00  5.20
ATOM   1056  H   GLN   108      28.744  30.799  32.906  1.00  5.20
ATOM   1057  CB  GLN   108      31.915  30.672  32.953  1.00  5.20
ATOM   1058  CD  GLN   108      33.418  28.820  32.123  1.00  5.20
ATOM   1059  CG  GLN   108      33.098  29.769  33.262  1.00  5.20
ATOM   1060  OE1 GLN   108      33.627  29.246  30.988  1.00  5.20
ATOM   1061 1HE2 GLN   108      33.645  26.922  31.786  1.00  5.20
ATOM   1062 2HE2 GLN   108      33.301  27.257  33.269  1.00  5.20
ATOM   1063  NE2 GLN   108      33.459  27.528  32.426  1.00  5.20
ATOM   1064  N   LYS   109      30.967  28.557  34.748  1.00  5.46
ATOM   1065  CA  LYS   109      30.849  27.854  36.005  1.00  5.46
ATOM   1066  C   LYS   109      29.507  27.866  36.732  1.00  5.46
ATOM   1067  O   LYS   109      29.552  28.053  37.985  1.00  5.46
ATOM   1068  H   LYS   109      31.740  28.530  34.288  1.00  5.46
ATOM   1069  OXT LYS   109      28.479  27.688  36.011  1.00  5.46
ATOM   1070  CB  LYS   109      31.873  28.382  37.012  1.00  5.46
ATOM   1071  CD  LYS   109      32.938  28.193  39.277  1.00  5.46
ATOM   1072  CE  LYS   109      34.360  27.959  38.792  1.00  5.46
ATOM   1073  CG  LYS   109      31.922  27.600  38.315  1.00  5.46
ATOM   1074 1HZ  LYS   109      36.187  28.274  39.468  1.00  5.46
ATOM   1075 2HZ  LYS   109      35.259  27.986  40.549  1.00  5.46
ATOM   1076 3HZ  LYS   109      35.263  29.298  39.925  1.00  5.46
ATOM   1077  NZ  LYS   109      35.368  28.426  39.783  1.00  5.46
