# Supplementary material for: Selecting Near-Native Protein Structures from Predicted Decoy Sets Using Ordered Graphlet Degree Similarity
Source: Genes (Basel). 2019 Feb 11;10(2):132. doi: 10.3390/genes10020132 (PMC6410076; doi:10.3390/genes10020132)
Supplement: Supplementary file 1 [file genes-10-00132-s001.zip › CodeData/data/CASP11/T0759/model105.pdb]

ATOM      1  N   MET     1      41.811  40.682  63.086  1.00  9.48
ATOM      2  CA  MET     1      42.171  40.359  61.710  1.00  9.48
ATOM      3  HA  MET     1      43.141  40.790  61.482  1.00  9.48
ATOM      4  CB  MET     1      42.282  38.839  61.544  1.00  9.48
ATOM      5  HB1 MET     1      42.408  38.608  60.485  1.00  9.48
ATOM      6  HB2 MET     1      41.367  38.359  61.895  1.00  9.48
ATOM      7  CG  MET     1      43.491  38.287  62.310  1.00  9.48
ATOM      8  HG1 MET     1      43.292  38.341  63.381  1.00  9.48
ATOM      9  HG2 MET     1      44.352  38.922  62.101  1.00  9.48
ATOM     10  SD  MET     1      43.949  36.588  61.872  1.00  9.48
ATOM     11  CE  MET     1      42.547  35.679  62.580  1.00  9.48
ATOM     12  HE1 MET     1      42.707  34.609  62.451  1.00  9.48
ATOM     13  HE2 MET     1      42.466  35.904  63.644  1.00  9.48
ATOM     14  HE3 MET     1      41.625  35.966  62.076  1.00  9.48
ATOM     15  C   MET     1      41.175  40.943  60.711  1.00  9.48
ATOM     16  O   MET     1      39.983  41.104  60.976  1.00  9.48
ATOM     17  N   GLY     2      41.712  41.380  59.574  1.00  7.88
ATOM     18  H   GLY     2      42.683  41.151  59.383  1.00  7.88
ATOM     19  CA  GLY     2      41.119  42.463  58.796  1.00  7.88
ATOM     20  HA1 GLY     2      40.066  42.249  58.610  1.00  7.88
ATOM     21  HA2 GLY     2      41.634  42.547  57.838  1.00  7.88
ATOM     22  C   GLY     2      41.223  43.787  59.529  1.00  7.88
ATOM     23  O   GLY     2      41.897  44.657  59.019  1.00  7.88
ATOM     24  N   HIS     3      40.693  43.887  60.750  1.00  6.18
ATOM     25  H   HIS     3      40.131  43.102  61.060  1.00  6.18
ATOM     26  CA  HIS     3      40.879  44.989  61.712  1.00  6.18
ATOM     27  HA  HIS     3      40.751  45.953  61.222  1.00  6.18
ATOM     28  CB  HIS     3      39.773  44.881  62.777  1.00  6.18
ATOM     29  HB1 HIS     3      39.789  45.782  63.391  1.00  6.18
ATOM     30  HB2 HIS     3      39.980  44.029  63.427  1.00  6.18
ATOM     31  CG  HIS     3      38.386  44.710  62.208  1.00  6.18
ATOM     32  ND1 HIS     3      37.562  45.739  61.754  1.00  6.18
ATOM     33  CE1 HIS     3      36.456  45.147  61.283  1.00  6.18
ATOM     34  HE1 HIS     3      35.613  45.676  60.858  1.00  6.18
ATOM     35  NE2 HIS     3      36.548  43.812  61.410  1.00  6.18
ATOM     36  HE2 HIS     3      35.848  43.147  61.117  1.00  6.18
ATOM     37  CD2 HIS     3      37.759  43.516  61.995  1.00  6.18
ATOM     38  HD2 HIS     3      38.156  42.534  62.222  1.00  6.18
ATOM     39  C   HIS     3      42.233  44.925  62.426  1.00  6.18
ATOM     40  O   HIS     3      42.734  45.955  62.844  1.00  6.18
ATOM     41  N   HIS     4      42.850  43.742  62.572  1.00  5.72
ATOM     42  H   HIS     4      42.342  42.892  62.377  1.00  5.72
ATOM     43  CA  HIS     4      44.237  43.652  63.058  1.00  5.72
ATOM     44  HA  HIS     4      44.390  44.397  63.831  1.00  5.72
ATOM     45  CB  HIS     4      44.532  42.266  63.677  1.00  5.72
ATOM     46  HB1 HIS     4      44.448  41.510  62.906  1.00  5.72
ATOM     47  HB2 HIS     4      43.778  42.065  64.438  1.00  5.72
ATOM     48  CG  HIS     4      45.892  42.058  64.316  1.00  5.72
ATOM     49  ND1 HIS     4      46.107  41.589  65.617  1.00  5.72
ATOM     50  CE1 HIS     4      47.439  41.496  65.765  1.00  5.72
ATOM     51  HE1 HIS     4      47.936  41.186  66.674  1.00  5.72
ATOM     52  NE2 HIS     4      48.066  41.877  64.639  1.00  5.72
ATOM     53  HE2 HIS     4      49.064  42.001  64.514  1.00  5.72
ATOM     54  CD2 HIS     4      47.109  42.199  63.709  1.00  5.72
ATOM     55  HD2 HIS     4      47.302  42.534  62.701  1.00  5.72
ATOM     56  C   HIS     4      45.243  43.964  61.969  1.00  5.72
ATOM     57  O   HIS     4      46.196  44.669  62.217  1.00  5.72
ATOM     58  N   HIS     5      45.068  43.463  60.748  1.00  5.40
ATOM     59  H   HIS     5      44.308  42.826  60.573  1.00  5.40
ATOM     60  CA  HIS     5      45.948  43.861  59.638  1.00  5.40
ATOM     61  HA  HIS     5      46.990  43.710  59.929  1.00  5.40
ATOM     62  CB  HIS     5      45.629  42.976  58.425  1.00  5.40
ATOM     63  HB1 HIS     5      46.334  43.204  57.624  1.00  5.40
ATOM     64  HB2 HIS     5      44.624  43.202  58.065  1.00  5.40
ATOM     65  CG  HIS     5      45.702  41.499  58.736  1.00  5.40
ATOM     66  ND1 HIS     5      44.620  40.688  59.098  1.00  5.40
ATOM     67  CE1 HIS     5      45.137  39.466  59.310  1.00  5.40
ATOM     68  HE1 HIS     5      44.567  38.590  59.595  1.00  5.40
ATOM     69  NE2 HIS     5      46.467  39.478  59.125  1.00  5.40
ATOM     70  HE2 HIS     5      47.079  38.680  59.239  1.00  5.40
ATOM     71  CD2 HIS     5      46.843  40.752  58.764  1.00  5.40
ATOM     72  HD2 HIS     5      47.844  41.107  58.558  1.00  5.40
ATOM     73  C   HIS     5      45.789  45.339  59.311  1.00  5.40
ATOM     74  O   HIS     5      46.777  46.015  59.058  1.00  5.40
ATOM     75  N   HIS     6      44.551  45.825  59.405  1.00  4.70
ATOM     76  H   HIS     6      43.790  45.173  59.531  1.00  4.70
ATOM     77  CA  HIS     6      44.201  47.232  59.477  1.00  4.70
ATOM     78  HA  HIS     6      44.495  47.700  58.537  1.00  4.70
ATOM     79  CB  HIS     6      42.687  47.385  59.598  1.00  4.70
ATOM     80  HB1 HIS     6      42.386  46.774  60.430  1.00  4.70
ATOM     81  HB2 HIS     6      42.230  47.014  58.683  1.00  4.70
ATOM     82  CG  HIS     6      42.109  48.744  59.832  1.00  4.70
ATOM     83  ND1 HIS     6      41.431  49.120  60.988  1.00  4.70
ATOM     84  CE1 HIS     6      41.088  50.401  60.807  1.00  4.70
ATOM     85  HE1 HIS     6      40.657  51.032  61.573  1.00  4.70
ATOM     86  NE2 HIS     6      41.466  50.816  59.586  1.00  4.70
ATOM     87  HE2 HIS     6      41.576  51.801  59.335  1.00  4.70
ATOM     88  CD2 HIS     6      42.107  49.781  58.949  1.00  4.70
ATOM     89  HD2 HIS     6      42.595  49.812  57.984  1.00  4.70
ATOM     90  C   HIS     6      45.033  47.952  60.543  1.00  4.70
ATOM     91  O   HIS     6      45.812  48.820  60.164  1.00  4.70
ATOM     92  N   HIS     7      45.002  47.510  61.807  1.00  4.36
ATOM     93  H   HIS     7      44.298  46.830  62.063  1.00  4.36
ATOM     94  CA  HIS     7      45.869  48.002  62.890  1.00  4.36
ATOM     95  HA  HIS     7      45.809  49.069  62.866  1.00  4.36
ATOM     96  CB  HIS     7      45.312  47.720  64.301  1.00  4.36
ATOM     97  HB1 HIS     7      44.226  47.817  64.276  1.00  4.36
ATOM     98  HB2 HIS     7      45.678  48.518  64.947  1.00  4.36
ATOM     99  CG  HIS     7      45.677  46.443  65.011  1.00  4.36
ATOM    100  ND1 HIS     7      46.949  45.881  65.108  1.00  4.36
ATOM    101  CE1 HIS     7      46.833  44.829  65.920  1.00  4.36
ATOM    102  HE1 HIS     7      47.646  44.167  66.171  1.00  4.36
ATOM    103  NE2 HIS     7      45.567  44.702  66.352  1.00  4.36
ATOM    104  HE2 HIS     7      45.221  43.937  66.910  1.00  4.36
ATOM    105  CD2 HIS     7      44.830  45.735  65.816  1.00  4.36
ATOM    106  HD2 HIS     7      43.787  45.964  65.977  1.00  4.36
ATOM    107  C   HIS     7      47.383  47.780  62.734  1.00  4.36
ATOM    108  O   HIS     7      48.177  48.293  63.525  1.00  4.36
ATOM    109  N   HIS     8      47.810  47.071  61.688  1.00  4.11
ATOM    110  H   HIS     8      47.116  46.715  61.046  1.00  4.11
ATOM    111  CA  HIS     8      49.151  46.517  61.601  1.00  4.11
ATOM    112  HA  HIS     8      49.789  47.127  62.242  1.00  4.11
ATOM    113  CB  HIS     8      49.198  45.090  62.201  1.00  4.11
ATOM    114  HB1 HIS     8      48.724  44.400  61.503  1.00  4.11
ATOM    115  HB2 HIS     8      48.613  45.088  63.120  1.00  4.11
ATOM    116  CG  HIS     8      50.567  44.547  62.561  1.00  4.11
ATOM    117  ND1 HIS     8      50.803  43.336  63.234  1.00  4.11
ATOM    118  CE1 HIS     8      52.136  43.197  63.283  1.00  4.11
ATOM    119  HE1 HIS     8      52.646  42.344  63.711  1.00  4.11
ATOM    120  NE2 HIS     8      52.744  44.239  62.696  1.00  4.11
ATOM    121  HE2 HIS     8      53.739  44.321  62.514  1.00  4.11
ATOM    122  CD2 HIS     8      51.774  45.105  62.249  1.00  4.11
ATOM    123  HD2 HIS     8      51.935  46.024  61.705  1.00  4.11
ATOM    124  C   HIS     8      49.766  46.629  60.213  1.00  4.11
ATOM    125  O   HIS     8      50.231  45.654  59.613  1.00  4.11
ATOM    126  N   SER     9      49.868  47.872  59.757  1.00  3.28
ATOM    127  H   SER     9      49.358  48.596  60.245  1.00  3.28
ATOM    128  CA  SER     9      50.794  48.303  58.712  1.00  3.28
ATOM    129  HA  SER     9      50.540  47.749  57.807  1.00  3.28
ATOM    130  CB  SER     9      50.553  49.758  58.393  1.00  3.28
ATOM    131  HB1 SER     9      51.337  50.092  57.729  1.00  3.28
ATOM    132  HB2 SER     9      50.593  50.318  59.313  1.00  3.28
ATOM    133  OG  SER     9      49.283  49.896  57.792  1.00  3.28
ATOM    134  HG  SER     9      49.282  49.496  56.905  1.00  3.28
ATOM    135  C   SER     9      52.255  48.008  59.028  1.00  3.28
ATOM    136  O   SER     9      52.999  48.788  59.614  1.00  3.28
ATOM    137  N   HIS    10      52.656  46.783  58.697  1.00  3.14
ATOM    138  H   HIS    10      51.949  46.144  58.354  1.00  3.14
ATOM    139  CA  HIS    10      53.965  46.238  59.028  1.00  3.14
ATOM    140  HA  HIS    10      54.275  46.669  59.980  1.00  3.14
ATOM    141  CB  HIS    10      53.853  44.723  59.241  1.00  3.14
ATOM    142  HB1 HIS    10      53.717  44.236  58.275  1.00  3.14
ATOM    143  HB2 HIS    10      52.960  44.519  59.828  1.00  3.14
ATOM    144  CG  HIS    10      55.026  44.100  59.966  1.00  3.14
ATOM    145  ND1 HIS    10      55.420  44.359  61.286  1.00  3.14
ATOM    146  CE1 HIS    10      56.365  43.448  61.573  1.00  3.14
ATOM    147  HE1 HIS    10      56.840  43.339  62.541  1.00  3.14
ATOM    148  NE2 HIS    10      56.627  42.685  60.498  1.00  3.14
ATOM    149  HE2 HIS    10      57.297  41.927  60.454  1.00  3.14
ATOM    150  CD2 HIS    10      55.783  43.074  59.481  1.00  3.14
ATOM    151  HD2 HIS    10      55.690  42.632  58.499  1.00  3.14
ATOM    152  C   HIS    10      55.030  46.634  58.030  1.00  3.14
ATOM    153  O   HIS    10      55.701  45.786  57.439  1.00  3.14
ATOM    154  N   MET    11      55.154  47.938  57.828  1.00  2.50
ATOM    155  H   MET    11      54.544  48.566  58.346  1.00  2.50
ATOM    156  CA  MET    11      56.174  48.502  56.979  1.00  2.50
ATOM    157  HA  MET    11      55.969  48.124  55.982  1.00  2.50
ATOM    158  CB  MET    11      56.039  50.025  57.012  1.00  2.50
ATOM    159  HB1 MET    11      56.119  50.404  58.031  1.00  2.50
ATOM    160  HB2 MET    11      55.063  50.254  56.609  1.00  2.50
ATOM    161  CG  MET    11      57.079  50.687  56.123  1.00  2.50
ATOM    162  HG1 MET    11      58.031  50.710  56.655  1.00  2.50
ATOM    163  HG2 MET    11      56.779  51.714  55.914  1.00  2.50
ATOM    164  SD  MET    11      57.296  49.769  54.586  1.00  2.50
ATOM    165  CE  MET    11      55.682  49.898  53.790  1.00  2.50
ATOM    166  HE1 MET    11      55.736  49.431  52.809  1.00  2.50
ATOM    167  HE2 MET    11      54.928  49.380  54.383  1.00  2.50
ATOM    168  HE3 MET    11      55.411  50.946  53.687  1.00  2.50
ATOM    169  C   MET    11      57.546  48.024  57.425  1.00  2.50
ATOM    170  O   MET    11      58.034  48.374  58.503  1.00  2.50
ATOM    171  N   VAL    12      58.107  47.155  56.613  1.00  2.10
ATOM    172  H   VAL    12      57.587  46.853  55.801  1.00  2.10
ATOM    173  CA  VAL    12      59.350  46.447  56.831  1.00  2.10
ATOM    174  HA  VAL    12      60.116  47.147  57.158  1.00  2.10
ATOM    175  CB  VAL    12      59.179  45.318  57.889  1.00  2.10
ATOM    176  HB  VAL    12      58.524  45.703  58.661  1.00  2.10
ATOM    177  CG1 VAL    12      58.554  44.011  57.375  1.00  2.10
ATOM    178 1HG1 VAL    12      58.313  43.375  58.220  1.00  2.10
ATOM    179 2HG1 VAL    12      57.637  44.231  56.833  1.00  2.10
ATOM    180 3HG1 VAL    12      59.236  43.485  56.717  1.00  2.10
ATOM    181  CG2 VAL    12      60.496  44.940  58.572  1.00  2.10
ATOM    182 1HG2 VAL    12      60.305  44.226  59.366  1.00  2.10
ATOM    183 2HG2 VAL    12      61.182  44.495  57.869  1.00  2.10
ATOM    184 3HG2 VAL    12      60.959  45.815  59.009  1.00  2.10
ATOM    185  C   VAL    12      59.762  45.833  55.488  1.00  2.10
ATOM    186  O   VAL    12      58.892  45.544  54.655  1.00  2.10
ATOM    187  N   VAL    13      61.036  45.524  55.329  1.00  2.05
ATOM    188  H   VAL    13      61.692  46.011  55.922  1.00  2.05
ATOM    189  CA  VAL    13      61.485  44.200  54.854  1.00  2.05
ATOM    190  HA  VAL    13      60.666  43.502  54.935  1.00  2.05
ATOM    191  CB  VAL    13      61.992  44.184  53.418  1.00  2.05
ATOM    192  HB  VAL    13      62.849  44.833  53.368  1.00  2.05
ATOM    193  CG1 VAL    13      62.404  42.790  52.941  1.00  2.05
ATOM    194 1HG1 VAL    13      62.685  42.795  51.889  1.00  2.05
ATOM    195 2HG1 VAL    13      63.285  42.428  53.463  1.00  2.05
ATOM    196 3HG1 VAL    13      61.596  42.072  53.064  1.00  2.05
ATOM    197  CG2 VAL    13      60.901  44.697  52.468  1.00  2.05
ATOM    198 1HG2 VAL    13      61.248  44.591  51.447  1.00  2.05
ATOM    199 2HG2 VAL    13      59.994  44.110  52.602  1.00  2.05
ATOM    200 3HG2 VAL    13      60.696  45.747  52.661  1.00  2.05
ATOM    201  C   VAL    13      62.595  43.771  55.800  1.00  2.05
ATOM    202  O   VAL    13      63.300  44.614  56.323  1.00  2.05
ATOM    203  N   ILE    14      62.752  42.475  56.032  1.00  2.46
ATOM    204  H   ILE    14      62.177  41.789  55.560  1.00  2.46
ATOM    205  CA  ILE    14      63.897  42.001  56.792  1.00  2.46
ATOM    206  HA  ILE    14      64.472  42.837  57.188  1.00  2.46
ATOM    207  CB  ILE    14      63.462  41.140  58.004  1.00  2.46
ATOM    208  HB  ILE    14      63.088  40.181  57.642  1.00  2.46
ATOM    209  CG2 ILE    14      64.696  40.879  58.887  1.00  2.46
ATOM    210 1HG2 ILE    14      64.447  40.188  59.690  1.00  2.46
ATOM    211 2HG2 ILE    14      65.493  40.418  58.305  1.00  2.46
ATOM    212 3HG2 ILE    14      65.058  41.813  59.319  1.00  2.46
ATOM    213  CG1 ILE    14      62.330  41.821  58.812  1.00  2.46
ATOM    214 1HG1 ILE    14      61.443  41.894  58.182  1.00  2.46
ATOM    215 2HG1 ILE    14      62.636  42.832  59.077  1.00  2.46
ATOM    216  CD1 ILE    14      61.904  41.086  60.089  1.00  2.46
ATOM    217  HD1 ILE    14      61.014  41.566  60.495  1.00  2.46
ATOM    218  HD2 ILE    14      61.677  40.044  59.863  1.00  2.46
ATOM    219  HD3 ILE    14      62.692  41.140  60.840  1.00  2.46
ATOM    220  C   ILE    14      64.802  41.235  55.835  1.00  2.46
ATOM    221  O   ILE    14      64.385  40.234  55.251  1.00  2.46
ATOM    222  N   HIS    15      66.029  41.716  55.645  1.00  2.48
ATOM    223  H   HIS    15      66.295  42.551  56.156  1.00  2.48
ATOM    224  CA  HIS    15      67.104  40.934  55.037  1.00  2.48
ATOM    225  HA  HIS    15      66.822  40.628  54.032  1.00  2.48
ATOM    226  CB  HIS    15      68.355  41.819  54.956  1.00  2.48
ATOM    227  HB1 HIS    15      69.211  41.165  54.871  1.00  2.48
ATOM    228  HB2 HIS    15      68.476  42.386  55.878  1.00  2.48
ATOM    229  CG  HIS    15      68.436  42.766  53.785  1.00  2.48
ATOM    230  ND1 HIS    15      69.616  43.383  53.373  1.00  2.48
ATOM    231  CE1 HIS    15      69.335  43.984  52.211  1.00  2.48
ATOM    232  HE1 HIS    15      70.055  44.526  51.612  1.00  2.48
ATOM    233  NE2 HIS    15      68.043  43.807  51.888  1.00  2.48
ATOM    234  HE2 HIS    15      67.612  44.129  51.033  1.00  2.48
ATOM    235  CD2 HIS    15      67.452  43.053  52.879  1.00  2.48
ATOM    236  HD2 HIS    15      66.441  42.672  52.889  1.00  2.48
ATOM    237  C   HIS    15      67.351  39.688  55.887  1.00  2.48
ATOM    238  O   HIS    15      67.761  39.862  57.034  1.00  2.48
ATOM    239  N   PRO    16      67.081  38.461  55.403  1.00  3.13
ATOM    240  CD  PRO    16      66.696  38.111  54.042  1.00  3.13
ATOM    241  HD1 PRO    16      67.388  38.540  53.317  1.00  3.13
ATOM    242  HD2 PRO    16      65.679  38.449  53.846  1.00  3.13
ATOM    243  CG  PRO    16      66.755  36.585  53.962  1.00  3.13
ATOM    244  HG1 PRO    16      67.746  36.274  53.629  1.00  3.13
ATOM    245  HG2 PRO    16      65.989  36.187  53.296  1.00  3.13
ATOM    246  CB  PRO    16      66.536  36.145  55.409  1.00  3.13
ATOM    247  HB1 PRO    16      66.982  35.170  55.606  1.00  3.13
ATOM    248  HB2 PRO    16      65.466  36.122  55.620  1.00  3.13
ATOM    249  CA  PRO    16      67.189  37.261  56.231  1.00  3.13
ATOM    250  HA  PRO    16      66.636  37.393  57.161  1.00  3.13
ATOM    251  C   PRO    16      68.642  36.939  56.578  1.00  3.13
ATOM    252  O   PRO    16      68.904  36.382  57.639  1.00  3.13
ATOM    253  N   ASP    17      69.577  37.335  55.714  1.00  3.24
ATOM    254  H   ASP    17      69.281  37.764  54.839  1.00  3.24
ATOM    255  CA  ASP    17      70.983  36.964  55.779  1.00  3.24
ATOM    256  HA  ASP    17      71.035  36.025  56.331  1.00  3.24
ATOM    257  CB  ASP    17      71.558  36.641  54.375  1.00  3.24
ATOM    258  HB1 ASP    17      71.856  35.591  54.384  1.00  3.24
ATOM    259  HB2 ASP    17      72.473  37.202  54.198  1.00  3.24
ATOM    260  CG  ASP    17      70.583  36.854  53.202  1.00  3.24
ATOM    261  OD1 ASP    17      70.045  37.983  53.074  1.00  3.24
ATOM    262  OD2 ASP    17      70.327  35.865  52.485  1.00  3.24
ATOM    263  C   ASP    17      71.814  37.960  56.620  1.00  3.24
ATOM    264  O   ASP    17      72.378  37.560  57.640  1.00  3.24
ATOM    265  N   PRO    18      71.807  39.276  56.328  1.00  3.19
ATOM    266  CD  PRO    18      71.708  39.825  54.984  1.00  3.19
ATOM    267  HD1 PRO    18      70.677  39.796  54.650  1.00  3.19
ATOM    268  HD2 PRO    18      72.330  39.281  54.277  1.00  3.19
ATOM    269  CG  PRO    18      72.223  41.258  55.070  1.00  3.19
ATOM    270  HG1 PRO    18      71.714  41.915  54.366  1.00  3.19
ATOM    271  HG2 PRO    18      73.299  41.269  54.891  1.00  3.19
ATOM    272  CB  PRO    18      71.944  41.640  56.518  1.00  3.19
ATOM    273  HB1 PRO    18      70.905  41.960  56.598  1.00  3.19
ATOM    274  HB2 PRO    18      72.615  42.425  56.867  1.00  3.19
ATOM    275  CA  PRO    18      72.147  40.331  57.290  1.00  3.19
ATOM    276  HA  PRO    18      73.202  40.225  57.545  1.00  3.19
ATOM    277  C   PRO    18      71.337  40.373  58.601  1.00  3.19
ATOM    278  O   PRO    18      71.704  41.115  59.518  1.00  3.19
ATOM    279  N   GLY    19      70.201  39.671  58.683  1.00  3.08
ATOM    280  H   GLY    19      69.951  39.089  57.894  1.00  3.08
ATOM    281  CA  GLY    19      69.204  39.770  59.760  1.00  3.08
ATOM    282  HA1 GLY    19      69.596  39.270  60.646  1.00  3.08
ATOM    283  HA2 GLY    19      68.299  39.250  59.449  1.00  3.08
ATOM    284  C   GLY    19      68.832  41.197  60.131  1.00  3.08
ATOM    285  O   GLY    19      68.775  41.529  61.316  1.00  3.08
ATOM    286  N   ARG    20      68.693  42.085  59.143  1.00  2.71
ATOM    287  H   ARG    20      68.672  41.714  58.198  1.00  2.71
ATOM    288  CA  ARG    20      68.606  43.541  59.331  1.00  2.71
ATOM    289  HA  ARG    20      68.599  43.775  60.395  1.00  2.71
ATOM    290  CB  ARG    20      69.815  44.240  58.660  1.00  2.71
ATOM    291  HB1 ARG    20      69.454  44.845  57.826  1.00  2.71
ATOM    292  HB2 ARG    20      70.495  43.501  58.239  1.00  2.71
ATOM    293  CG  ARG    20      70.621  45.159  59.597  1.00  2.71
ATOM    294  HG1 ARG    20      69.939  45.726  60.233  1.00  2.71
ATOM    295  HG2 ARG    20      71.162  45.874  58.975  1.00  2.71
ATOM    296  CD  ARG    20      71.660  44.426  60.464  1.00  2.71
ATOM    297  HD1 ARG    20      72.227  45.171  61.023  1.00  2.71
ATOM    298  HD2 ARG    20      72.355  43.894  59.808  1.00  2.71
ATOM    299  NE  ARG    20      71.034  43.456  61.378  1.00  2.71
ATOM    300  HE  ARG    20      70.422  42.778  60.940  1.00  2.71
ATOM    301  CZ  ARG    20      71.215  43.273  62.668  1.00  2.71
ATOM    302  NH1 ARG    20      70.480  42.401  63.290  1.00  2.71
ATOM    303 1HH1 ARG    20      69.759  41.925  62.747  1.00  2.71
ATOM    304 2HH1 ARG    20      70.572  42.226  64.269  1.00  2.71
ATOM    305  NH2 ARG    20      72.099  43.938  63.356  1.00  2.71
ATOM    306 1HH2 ARG    20      72.686  44.586  62.866  1.00  2.71
ATOM    307 2HH2 ARG    20      72.232  43.747  64.330  1.00  2.71
ATOM    308  C   ARG    20      67.284  44.037  58.767  1.00  2.71
ATOM    309  O   ARG    20      66.959  43.775  57.612  1.00  2.71
ATOM    310  N   GLU    21      66.523  44.750  59.588  1.00  2.48
ATOM    311  H   GLU    21      66.810  44.908  60.539  1.00  2.48
ATOM    312  CA  GLU    21      65.342  45.448  59.103  1.00  2.48
ATOM    313  HA  GLU    21      64.758  44.764  58.484  1.00  2.48
ATOM    314  CB  GLU    21      64.436  45.898  60.260  1.00  2.48
ATOM    315  HB1 GLU    21      63.547  46.349  59.816  1.00  2.48
ATOM    316  HB2 GLU    21      64.944  46.658  60.855  1.00  2.48
ATOM    317  CG  GLU    21      64.007  44.740  61.179  1.00  2.48
ATOM    318  HG1 GLU    21      64.756  44.607  61.963  1.00  2.48
ATOM    319  HG2 GLU    21      63.970  43.818  60.599  1.00  2.48
ATOM    320  CD  GLU    21      62.631  45.006  61.799  1.00  2.48
ATOM    321  OE1 GLU    21      62.408  46.111  62.335  1.00  2.48
ATOM    322  OE2 GLU    21      61.713  44.172  61.638  1.00  2.48
ATOM    323  C   GLU    21      65.746  46.647  58.238  1.00  2.48
ATOM    324  O   GLU    21      66.575  47.479  58.628  1.00  2.48
ATOM    325  N   LEU    22      65.128  46.751  57.070  1.00  2.04
ATOM    326  H   LEU    22      64.450  46.028  56.838  1.00  2.04
ATOM    327  CA  LEU    22      65.208  47.861  56.140  1.00  2.04
ATOM    328  HA  LEU    22      65.838  48.649  56.551  1.00  2.04
ATOM    329  CB  LEU    22      65.785  47.389  54.794  1.00  2.04
ATOM    330  HB1 LEU    22      65.596  48.163  54.054  1.00  2.04
ATOM    331  HB2 LEU    22      65.239  46.500  54.473  1.00  2.04
ATOM    332  CG  LEU    22      67.290  47.084  54.784  1.00  2.04
ATOM    333  HG  LEU    22      67.483  46.177  55.358  1.00  2.04
ATOM    334  CD1 LEU    22      67.719  46.857  53.336  1.00  2.04
ATOM    335 1HD1 LEU    22      68.756  46.522  53.315  1.00  2.04
ATOM    336 2HD1 LEU    22      67.090  46.087  52.896  1.00  2.04
ATOM    337 3HD1 LEU    22      67.625  47.769  52.752  1.00  2.04
ATOM    338  CD2 LEU    22      68.153  48.220  55.343  1.00  2.04
ATOM    339 1HD2 LEU    22      69.206  47.997  55.168  1.00  2.04
ATOM    340 2HD2 LEU    22      67.898  49.162  54.859  1.00  2.04
ATOM    341 3HD2 LEU    22      68.001  48.297  56.420  1.00  2.04
ATOM    342  C   LEU    22      63.825  48.471  55.933  1.00  2.04
ATOM    343  O   LEU    22      62.790  47.822  56.123  1.00  2.04
ATOM    344  N   SER    23      63.801  49.727  55.489  1.00  1.81
ATOM    345  H   SER    23      64.678  50.207  55.319  1.00  1.81
ATOM    346  CA  SER    23      62.591  50.280  54.893  1.00  1.81
ATOM    347  HA  SER    23      61.760  50.015  55.550  1.00  1.81
ATOM    348  CB  SER    23      62.672  51.813  54.920  1.00  1.81
ATOM    349  HB1 SER    23      63.152  52.130  55.848  1.00  1.81
ATOM    350  HB2 SER    23      61.675  52.248  54.927  1.00  1.81
ATOM    351  OG  SER    23      63.401  52.319  53.833  1.00  1.81
ATOM    352  HG  SER    23      64.346  52.231  54.105  1.00  1.81
ATOM    353  C   SER    23      62.295  49.625  53.536  1.00  1.81
ATOM    354  O   SER    23      63.168  49.002  52.929  1.00  1.81
ATOM    355  N   PRO    24      61.068  49.778  53.019  1.00  1.60
ATOM    356  CD  PRO    24      60.141  50.834  53.343  1.00  1.60
ATOM    357  HD1 PRO    24      60.611  51.813  53.270  1.00  1.60
ATOM    358  HD2 PRO    24      59.725  50.678  54.337  1.00  1.60
ATOM    359  CG  PRO    24      59.094  50.747  52.252  1.00  1.60
ATOM    360  HG1 PRO    24      59.409  51.380  51.431  1.00  1.60
ATOM    361  HG2 PRO    24      58.131  51.075  52.604  1.00  1.60
ATOM    362  CB  PRO    24      59.102  49.300  51.777  1.00  1.60
ATOM    363  HB1 PRO    24      58.706  49.181  50.771  1.00  1.60
ATOM    364  HB2 PRO    24      58.573  48.646  52.468  1.00  1.60
ATOM    365  CA  PRO    24      60.591  49.026  51.863  1.00  1.60
ATOM    366  HA  PRO    24      60.752  47.959  52.014  1.00  1.60
ATOM    367  C   PRO    24      61.349  49.448  50.601  1.00  1.60
ATOM    368  O   PRO    24      61.677  48.634  49.747  1.00  1.60
ATOM    369  N   GLU    25      61.665  50.740  50.542  1.00  1.64
ATOM    370  H   GLU    25      61.377  51.298  51.326  1.00  1.64
ATOM    371  CA  GLU    25      62.494  51.414  49.563  1.00  1.64
ATOM    372  HA  GLU    25      62.106  51.261  48.555  1.00  1.64
ATOM    373  CB  GLU    25      62.453  52.909  49.903  1.00  1.64
ATOM    374  HB1 GLU    25      62.681  53.021  50.965  1.00  1.64
ATOM    375  HB2 GLU    25      61.439  53.269  49.744  1.00  1.64
ATOM    376  CG  GLU    25      63.432  53.806  49.139  1.00  1.64
ATOM    377  HG1 GLU    25      64.444  53.436  49.293  1.00  1.64
ATOM    378  HG2 GLU    25      63.390  54.802  49.583  1.00  1.64
ATOM    379  CD  GLU    25      63.128  53.941  47.645  1.00  1.64
ATOM    380  OE1 GLU    25      61.940  54.108  47.311  1.00  1.64
ATOM    381  OE2 GLU    25      64.094  54.032  46.853  1.00  1.64
ATOM    382  C   GLU    25      63.931  50.915  49.571  1.00  1.64
ATOM    383  O   GLU    25      64.543  50.749  48.524  1.00  1.64
ATOM    384  N   GLU    26      64.481  50.658  50.753  1.00  1.87
ATOM    385  H   GLU    26      63.918  50.743  51.584  1.00  1.87
ATOM    386  CA  GLU    26      65.842  50.162  50.888  1.00  1.87
ATOM    387  HA  GLU    26      66.481  50.693  50.185  1.00  1.87
ATOM    388  CB  GLU    26      66.361  50.475  52.295  1.00  1.87
ATOM    389  HB1 GLU    26      67.320  49.982  52.447  1.00  1.87
ATOM    390  HB2 GLU    26      65.645  50.088  53.016  1.00  1.87
ATOM    391  CG  GLU    26      66.558  51.986  52.516  1.00  1.87
ATOM    392  HG1 GLU    26      65.695  52.538  52.141  1.00  1.87
ATOM    393  HG2 GLU    26      67.435  52.320  51.956  1.00  1.87
ATOM    394  CD  GLU    26      66.715  52.294  54.006  1.00  1.87
ATOM    395  OE1 GLU    26      65.810  51.920  54.793  1.00  1.87
ATOM    396  OE2 GLU    26      67.723  52.891  54.437  1.00  1.87
ATOM    397  C   GLU    26      65.956  48.675  50.522  1.00  1.87
ATOM    398  O   GLU    26      66.968  48.242  49.975  1.00  1.87
ATOM    399  N   ALA    27      64.887  47.911  50.741  1.00  1.83
ATOM    400  H   ALA    27      64.102  48.314  51.238  1.00  1.83
ATOM    401  CA  ALA    27      64.771  46.537  50.281  1.00  1.83
ATOM    402  HA  ALA    27      65.661  45.994  50.598  1.00  1.83
ATOM    403  CB  ALA    27      63.573  45.932  50.983  1.00  1.83
ATOM    404  HB1 ALA    27      63.564  44.853  50.827  1.00  1.83
ATOM    405  HB2 ALA    27      63.665  46.171  52.036  1.00  1.83
ATOM    406  HB3 ALA    27      62.650  46.373  50.606  1.00  1.83
ATOM    407  C   ALA    27      64.669  46.418  48.751  1.00  1.83
ATOM    408  O   ALA    27      65.405  45.643  48.138  1.00  1.83
ATOM    409  N   HIS    28      63.809  47.242  48.139  1.00  1.91
ATOM    410  H   HIS    28      63.212  47.813  48.727  1.00  1.91
ATOM    411  CA  HIS    28      63.708  47.457  46.687  1.00  1.91
ATOM    412  HA  HIS    28      63.385  46.534  46.199  1.00  1.91
ATOM    413  CB  HIS    28      62.603  48.511  46.469  1.00  1.91
ATOM    414  HB1 HIS    28      62.549  49.157  47.343  1.00  1.91
ATOM    415  HB2 HIS    28      61.657  47.980  46.411  1.00  1.91
ATOM    416  CG  HIS    28      62.681  49.433  45.278  1.00  1.91
ATOM    417  ND1 HIS    28      62.182  49.169  43.999  1.00  1.91
ATOM    418  CE1 HIS    28      62.191  50.349  43.356  1.00  1.91
ATOM    419  HE1 HIS    28      61.822  50.504  42.352  1.00  1.91
ATOM    420  NE2 HIS    28      62.642  51.325  44.162  1.00  1.91
ATOM    421  HE2 HIS    28      62.566  52.320  43.977  1.00  1.91
ATOM    422  CD2 HIS    28      62.961  50.766  45.375  1.00  1.91
ATOM    423  HD2 HIS    28      63.251  51.301  46.270  1.00  1.91
ATOM    424  C   HIS    28      65.068  47.803  46.070  1.00  1.91
ATOM    425  O   HIS    28      65.560  47.068  45.213  1.00  1.91
ATOM    426  N   ARG    29      65.772  48.801  46.620  1.00  2.22
ATOM    427  H   ARG    29      65.306  49.370  47.322  1.00  2.22
ATOM    428  CA  ARG    29      67.161  49.140  46.245  1.00  2.22
ATOM    429  HA  ARG    29      67.189  49.410  45.188  1.00  2.22
ATOM    430  CB  ARG    29      67.650  50.335  47.087  1.00  2.22
ATOM    431  HB1 ARG    29      68.730  50.436  46.963  1.00  2.22
ATOM    432  HB2 ARG    29      67.466  50.105  48.137  1.00  2.22
ATOM    433  CG  ARG    29      67.023  51.695  46.748  1.00  2.22
ATOM    434  HG1 ARG    29      65.940  51.611  46.685  1.00  2.22
ATOM    435  HG2 ARG    29      67.396  52.041  45.783  1.00  2.22
ATOM    436  CD  ARG    29      67.409  52.700  47.847  1.00  2.22
ATOM    437  HD1 ARG    29      68.485  52.877  47.810  1.00  2.22
ATOM    438  HD2 ARG    29      67.154  52.269  48.815  1.00  2.22
ATOM    439  NE  ARG    29      66.689  53.972  47.696  1.00  2.22
ATOM    440  HE  ARG    29      65.972  53.995  46.971  1.00  2.22
ATOM    441  CZ  ARG    29      66.545  54.928  48.594  1.00  2.22
ATOM    442  NH1 ARG    29      65.808  55.964  48.330  1.00  2.22
ATOM    443 1HH1 ARG    29      65.312  55.999  47.446  1.00  2.22
ATOM    444 2HH1 ARG    29      65.526  56.551  49.098  1.00  2.22
ATOM    445  NH2 ARG    29      67.052  54.888  49.795  1.00  2.22
ATOM    446 1HH2 ARG    29      67.573  54.090  50.095  1.00  2.22
ATOM    447 2HH2 ARG    29      66.777  55.614  50.442  1.00  2.22
ATOM    448  C   ARG    29      68.184  48.015  46.424  1.00  2.22
ATOM    449  O   ARG    29      69.187  48.018  45.715  1.00  2.22
ATOM    450  N   ALA    30      67.976  47.089  47.362  1.00  2.39
ATOM    451  H   ALA    30      67.173  47.188  47.967  1.00  2.39
ATOM    452  CA  ALA    30      68.866  45.940  47.570  1.00  2.39
ATOM    453  HA  ALA    30      69.863  46.180  47.196  1.00  2.39
ATOM    454  CB  ALA    30      68.968  45.691  49.080  1.00  2.39
ATOM    455  HB1 ALA    30      69.652  44.863  49.268  1.00  2.39
ATOM    456  HB2 ALA    30      69.345  46.587  49.576  1.00  2.39
ATOM    457  HB3 ALA    30      67.982  45.450  49.476  1.00  2.39
ATOM    458  C   ALA    30      68.398  44.678  46.820  1.00  2.39
ATOM    459  O   ALA    30      68.978  43.608  46.998  1.00  2.39
ATOM    460  N   GLY    31      67.343  44.782  46.006  1.00  2.55
ATOM    461  H   GLY    31      66.874  45.678  45.937  1.00  2.55
ATOM    462  CA  GLY    31      66.809  43.683  45.211  1.00  2.55
ATOM    463  HA1 GLY    31      67.614  43.251  44.615  1.00  2.55
ATOM    464  HA2 GLY    31      66.056  44.085  44.532  1.00  2.55
ATOM    465  C   GLY    31      66.154  42.554  46.008  1.00  2.55
ATOM    466  O   GLY    31      65.953  41.474  45.454  1.00  2.55
ATOM    467  N   LEU    32      65.812  42.789  47.281  1.00  2.33
ATOM    468  H   LEU    32      65.968  43.723  47.642  1.00  2.33
ATOM    469  CA  LEU    32      65.246  41.761  48.164  1.00  2.33
ATOM    470  HA  LEU    32      65.421  40.796  47.687  1.00  2.33
ATOM    471  CB  LEU    32      65.990  41.729  49.519  1.00  2.33
ATOM    472  HB1 LEU    32      65.258  41.696  50.327  1.00  2.33
ATOM    473  HB2 LEU    32      66.592  42.629  49.647  1.00  2.33
ATOM    474  CG  LEU    32      66.888  40.478  49.628  1.00  2.33
ATOM    475  HG  LEU    32      66.300  39.597  49.367  1.00  2.33
ATOM    476  CD1 LEU    32      68.099  40.558  48.696  1.00  2.33
ATOM    477 1HD1 LEU    32      68.733  39.683  48.843  1.00  2.33
ATOM    478 2HD1 LEU    32      67.777  40.577  47.656  1.00  2.33
ATOM    479 3HD1 LEU    32      68.680  41.457  48.903  1.00  2.33
ATOM    480  CD2 LEU    32      67.408  40.271  51.047  1.00  2.33
ATOM    481 1HD2 LEU    32      67.917  39.306  51.111  1.00  2.33
ATOM    482 2HD2 LEU    32      68.130  41.045  51.300  1.00  2.33
ATOM    483 3HD2 LEU    32      66.576  40.276  51.748  1.00  2.33
ATOM    484  C   LEU    32      63.717  41.795  48.299  1.00  2.33
ATOM    485  O   LEU    32      63.144  40.900  48.916  1.00  2.33
ATOM    486  N   ILE    33      63.069  42.767  47.655  1.00  2.27
ATOM    487  H   ILE    33      63.637  43.470  47.200  1.00  2.27
ATOM    488  CA  ILE    33      61.694  42.661  47.151  1.00  2.27
ATOM    489  HA  ILE    33      61.464  41.606  46.998  1.00  2.27
ATOM    490  CB  ILE    33      60.638  43.245  48.117  1.00  2.27
ATOM    491  HB  ILE    33      59.679  43.186  47.603  1.00  2.27
ATOM    492  CG2 ILE    33      60.507  42.381  49.384  1.00  2.27
ATOM    493 1HG2 ILE    33      59.612  42.652  49.941  1.00  2.27
ATOM    494 2HG2 ILE    33      60.428  41.330  49.105  1.00  2.27
ATOM    495 3HG2 ILE    33      61.383  42.509  50.015  1.00  2.27
ATOM    496  CG1 ILE    33      60.886  44.726  48.466  1.00  2.27
ATOM    497 1HG1 ILE    33      61.045  45.298  47.553  1.00  2.27
ATOM    498 2HG1 ILE    33      61.781  44.815  49.078  1.00  2.27
ATOM    499  CD1 ILE    33      59.697  45.358  49.197  1.00  2.27
ATOM    500  HD1 ILE    33      59.890  46.415  49.375  1.00  2.27
ATOM    501  HD2 ILE    33      58.807  45.233  48.588  1.00  2.27
ATOM    502  HD3 ILE    33      59.508  44.873  50.149  1.00  2.27
ATOM    503  C   ILE    33      61.602  43.345  45.787  1.00  2.27
ATOM    504  O   ILE    33      62.354  44.278  45.499  1.00  2.27
ATOM    505  N   ASP    34      60.686  42.878  44.941  1.00  2.39
ATOM    506  H   ASP    34      60.067  42.141  45.236  1.00  2.39
ATOM    507  CA  ASP    34      60.461  43.479  43.626  1.00  2.39
ATOM    508  HA  ASP    34      61.443  43.637  43.176  1.00  2.39
ATOM    509  CB  ASP    34      59.705  42.484  42.710  1.00  2.39
ATOM    510  HB1 ASP    34      59.673  41.495  43.173  1.00  2.39
ATOM    511  HB2 ASP    34      60.277  42.380  41.787  1.00  2.39
ATOM    512  CG  ASP    34      58.279  42.908  42.336  1.00  2.39
ATOM    513  OD1 ASP    34      58.126  43.624  41.324  1.00  2.39
ATOM    514  OD2 ASP    34      57.334  42.586  43.089  1.00  2.39
ATOM    515  C   ASP    34      59.799  44.849  43.712  1.00  2.39
ATOM    516  O   ASP    34      59.082  45.113  44.673  1.00  2.39
ATOM    517  N   TRP    35      59.990  45.697  42.698  1.00  2.33
ATOM    518  H   TRP    35      60.573  45.405  41.930  1.00  2.33
ATOM    519  CA  TRP    35      59.359  47.019  42.624  1.00  2.33
ATOM    520  HA  TRP    35      59.815  47.667  43.372  1.00  2.33
ATOM    521  CB  TRP    35      59.617  47.624  41.233  1.00  2.33
ATOM    522  HB1 TRP    35      59.524  46.836  40.484  1.00  2.33
ATOM    523  HB2 TRP    35      60.642  47.996  41.195  1.00  2.33
ATOM    524  CG  TRP    35      58.675  48.725  40.845  1.00  2.33
ATOM    525  CD1 TRP    35      58.741  50.002  41.279  1.00  2.33
ATOM    526  HD1 TRP    35      59.505  50.398  41.940  1.00  2.33
ATOM    527  NE1 TRP    35      57.672  50.722  40.791  1.00  2.33
ATOM    528  HE1 TRP    35      57.550  51.703  41.011  1.00  2.33
ATOM    529  CE2 TRP    35      56.831  49.932  40.034  1.00  2.33
ATOM    530  CZ2 TRP    35      55.621  50.175  39.364  1.00  2.33
ATOM    531  HZ2 TRP    35      55.180  51.158  39.396  1.00  2.33
ATOM    532  CH2 TRP    35      55.004  49.129  38.655  1.00  2.33
ATOM    533  HH2 TRP    35      54.081  49.306  38.119  1.00  2.33
ATOM    534  CZ3 TRP    35      55.601  47.855  38.628  1.00  2.33
ATOM    535  HZ3 TRP    35      55.144  47.055  38.059  1.00  2.33
ATOM    536  CE3 TRP    35      56.810  47.621  39.313  1.00  2.33
ATOM    537  HE3 TRP    35      57.268  46.642  39.285  1.00  2.33
ATOM    538  CD2 TRP    35      57.459  48.650  40.033  1.00  2.33
ATOM    539  C   TRP    35      57.847  46.974  42.899  1.00  2.33
ATOM    540  O   TRP    35      57.314  47.781  43.661  1.00  2.33
ATOM    541  N   ASN    36      57.130  46.012  42.322  1.00  2.52
ATOM    542  H   ASN    36      57.603  45.293  41.774  1.00  2.52
ATOM    543  CA  ASN    36      55.691  45.929  42.486  1.00  2.52
ATOM    544  HA  ASN    36      55.291  46.937  42.355  1.00  2.52
ATOM    545  CB  ASN    36      55.106  45.031  41.392  1.00  2.52
ATOM    546  HB1 ASN    36      55.307  43.983  41.617  1.00  2.52
ATOM    547  HB2 ASN    36      55.569  45.260  40.433  1.00  2.52
ATOM    548  CG  ASN    36      53.617  45.259  41.279  1.00  2.52
ATOM    549  OD1 ASN    36      52.807  44.526  41.827  1.00  2.52
ATOM    550  ND2 ASN    36      53.208  46.318  40.621  1.00  2.52
ATOM    551 1HD2 ASN    36      53.884  46.929  40.186  1.00  2.52
ATOM    552 2HD2 ASN    36      52.216  46.451  40.540  1.00  2.52
ATOM    553  C   ASN    36      55.278  45.468  43.896  1.00  2.52
ATOM    554  O   ASN    36      54.264  45.926  44.440  1.00  2.52
ATOM    555  N   MET    37      56.019  44.545  44.509  1.00  2.32
ATOM    556  H   MET    37      56.773  44.106  43.974  1.00  2.32
ATOM    557  CA  MET    37      55.863  44.141  45.907  1.00  2.32
ATOM    558  HA  MET    37      54.839  43.813  46.070  1.00  2.32
ATOM    559  CB  MET    37      56.787  42.953  46.209  1.00  2.32
ATOM    560  HB1 MET    37      57.828  43.247  46.080  1.00  2.32
ATOM    561  HB2 MET    37      56.562  42.157  45.502  1.00  2.32
ATOM    562  CG  MET    37      56.583  42.412  47.629  1.00  2.32
ATOM    563  HG1 MET    37      55.532  42.159  47.766  1.00  2.32
ATOM    564  HG2 MET    37      56.838  43.194  48.344  1.00  2.32
ATOM    565  SD  MET    37      57.581  40.956  48.039  1.00  2.32
ATOM    566  CE  MET    37      56.921  39.716  46.890  1.00  2.32
ATOM    567  HE1 MET    37      57.370  38.747  47.110  1.00  2.32
ATOM    568  HE2 MET    37      55.840  39.645  47.005  1.00  2.32
ATOM    569  HE3 MET    37      57.165  39.992  45.864  1.00  2.32
ATOM    570  C   MET    37      56.109  45.301  46.874  1.00  2.32
ATOM    571  O   MET    37      55.314  45.530  47.783  1.00  2.32
ATOM    572  N   PHE    38      57.156  46.074  46.627  1.00  1.83
ATOM    573  H   PHE    38      57.767  45.795  45.858  1.00  1.83
ATOM    574  CA  PHE    38      57.502  47.306  47.321  1.00  1.83
ATOM    575  HA  PHE    38      57.682  47.094  48.373  1.00  1.83
ATOM    576  CB  PHE    38      58.819  47.811  46.700  1.00  1.83
ATOM    577  HB1 PHE    38      58.909  47.428  45.686  1.00  1.83
ATOM    578  HB2 PHE    38      59.644  47.372  47.254  1.00  1.83
ATOM    579  CG  PHE    38      59.046  49.303  46.621  1.00  1.83
ATOM    580  CD1 PHE    38      59.305  50.049  47.780  1.00  1.83
ATOM    581  HD1 PHE    38      59.302  49.551  48.731  1.00  1.83
ATOM    582  CE1 PHE    38      59.647  51.408  47.681  1.00  1.83
ATOM    583  HE1 PHE    38      59.920  51.958  48.560  1.00  1.83
ATOM    584  CZ  PHE    38      59.743  52.021  46.422  1.00  1.83
ATOM    585  HZ  PHE    38      60.062  53.048  46.321  1.00  1.83
ATOM    586  CE2 PHE    38      59.490  51.271  45.267  1.00  1.83
ATOM    587  HE2 PHE    38      59.641  51.703  44.294  1.00  1.83
ATOM    588  CD2 PHE    38      59.132  49.925  45.365  1.00  1.83
ATOM    589  HD2 PHE    38      58.991  49.365  44.457  1.00  1.83
ATOM    590  C   PHE    38      56.376  48.323  47.290  1.00  1.83
ATOM    591  O   PHE    38      55.891  48.712  48.356  1.00  1.83
ATOM    592  N   VAL    39      55.877  48.651  46.095  1.00  1.98
ATOM    593  H   VAL    39      56.385  48.334  45.269  1.00  1.98
ATOM    594  CA  VAL    39      54.727  49.536  45.903  1.00  1.98
ATOM    595  HA  VAL    39      55.006  50.511  46.288  1.00  1.98
ATOM    596  CB  VAL    39      54.397  49.679  44.398  1.00  1.98
ATOM    597  HB  VAL    39      54.390  48.684  43.951  1.00  1.98
ATOM    598  CG1 VAL    39      53.021  50.314  44.131  1.00  1.98
ATOM    599 1HG1 VAL    39      52.889  50.459  43.058  1.00  1.98
ATOM    600 2HG1 VAL    39      52.224  49.658  44.479  1.00  1.98
ATOM    601 3HG1 VAL    39      52.943  51.280  44.627  1.00  1.98
ATOM    602  CG2 VAL    39      55.435  50.530  43.657  1.00  1.98
ATOM    603 1HG2 VAL    39      55.286  50.436  42.582  1.00  1.98
ATOM    604 2HG2 VAL    39      55.343  51.578  43.941  1.00  1.98
ATOM    605 3HG2 VAL    39      56.446  50.196  43.889  1.00  1.98
ATOM    606  C   VAL    39      53.508  49.062  46.689  1.00  1.98
ATOM    607  O   VAL    39      52.893  49.852  47.413  1.00  1.98
ATOM    608  N   LYS    40      53.173  47.765  46.608  1.00  2.23
ATOM    609  H   LYS    40      53.718  47.160  46.002  1.00  2.23
ATOM    610  CA  LYS    40      52.056  47.201  47.385  1.00  2.23
ATOM    611  HA  LYS    40      51.153  47.758  47.132  1.00  2.23
ATOM    612  CB  LYS    40      51.824  45.723  47.020  1.00  2.23
ATOM    613  HB1 LYS    40      51.181  45.273  47.776  1.00  2.23
ATOM    614  HB2 LYS    40      52.774  45.189  47.018  1.00  2.23
ATOM    615  CG  LYS    40      51.121  45.572  45.658  1.00  2.23
ATOM    616  HG1 LYS    40      51.763  45.948  44.864  1.00  2.23
ATOM    617  HG2 LYS    40      50.218  46.183  45.666  1.00  2.23
ATOM    618  CD  LYS    40      50.701  44.124  45.342  1.00  2.23
ATOM    619  HD1 LYS    40      50.193  44.116  44.377  1.00  2.23
ATOM    620  HD2 LYS    40      49.977  43.805  46.095  1.00  2.23
ATOM    621  CE  LYS    40      51.844  43.099  45.312  1.00  2.23
ATOM    622  HE1 LYS    40      51.414  42.112  45.117  1.00  2.23
ATOM    623  HE2 LYS    40      52.321  43.068  46.296  1.00  2.23
ATOM    624  NZ  LYS    40      52.844  43.416  44.266  1.00  2.23
ATOM    625  HZ1 LYS    40      53.565  42.711  44.179  1.00  2.23
ATOM    626  HZ2 LYS    40      52.416  43.535  43.348  1.00  2.23
ATOM    627  HZ3 LYS    40      53.289  44.312  44.446  1.00  2.23
ATOM    628  C   LYS    40      52.213  47.386  48.900  1.00  2.23
ATOM    629  O   LYS    40      51.286  47.896  49.534  1.00  2.23
ATOM    630  N   LEU    41      53.392  47.071  49.448  1.00  1.95
ATOM    631  H   LEU    41      54.107  46.668  48.848  1.00  1.95
ATOM    632  CA  LEU    41      53.690  47.261  50.870  1.00  1.95
ATOM    633  HA  LEU    41      52.941  46.718  51.447  1.00  1.95
ATOM    634  CB  LEU    41      55.079  46.679  51.202  1.00  1.95
ATOM    635  HB1 LEU    41      55.390  47.035  52.186  1.00  1.95
ATOM    636  HB2 LEU    41      55.802  47.045  50.472  1.00  1.95
ATOM    637  CG  LEU    41      55.094  45.136  51.216  1.00  1.95
ATOM    638  HG  LEU    41      54.612  44.753  50.318  1.00  1.95
ATOM    639  CD1 LEU    41      56.533  44.625  51.235  1.00  1.95
ATOM    640 1HD1 LEU    41      56.541  43.535  51.237  1.00  1.95
ATOM    641 2HD1 LEU    41      57.047  44.970  50.341  1.00  1.95
ATOM    642 3HD1 LEU    41      57.056  44.988  52.121  1.00  1.95
ATOM    643  CD2 LEU    41      54.372  44.565  52.439  1.00  1.95
ATOM    644 1HD2 LEU    41      54.475  43.480  52.450  1.00  1.95
ATOM    645 2HD2 LEU    41      54.809  44.966  53.354  1.00  1.95
ATOM    646 3HD2 LEU    41      53.311  44.805  52.409  1.00  1.95
ATOM    647  C   LEU    41      53.547  48.726  51.302  1.00  1.95
ATOM    648  O   LEU    41      52.856  49.023  52.280  1.00  1.95
ATOM    649  N   ARG    42      54.097  49.661  50.513  1.00  1.88
ATOM    650  H   ARG    42      54.591  49.348  49.680  1.00  1.88
ATOM    651  CA  ARG    42      53.920  51.099  50.777  1.00  1.88
ATOM    652  HA  ARG    42      54.370  51.366  51.730  1.00  1.88
ATOM    653  CB  ARG    42      54.439  52.012  49.646  1.00  1.88
ATOM    654  HB1 ARG    42      54.313  53.045  49.978  1.00  1.88
ATOM    655  HB2 ARG    42      53.819  51.889  48.761  1.00  1.88
ATOM    656  CG  ARG    42      55.876  51.844  49.195  1.00  1.88
ATOM    657  HG1 ARG    42      56.211  52.780  48.771  1.00  1.88
ATOM    658  HG2 ARG    42      55.946  51.080  48.431  1.00  1.88
ATOM    659  CD  ARG    42      56.808  51.542  50.333  1.00  1.88
ATOM    660  HD1 ARG    42      57.764  51.252  49.896  1.00  1.88
ATOM    661  HD2 ARG    42      56.458  50.686  50.908  1.00  1.88
ATOM    662  NE  ARG    42      56.961  52.729  51.196  1.00  1.88
ATOM    663  HE  ARG    42      56.461  52.737  52.069  1.00  1.88
ATOM    664  CZ  ARG    42      58.018  53.500  51.103  1.00  1.88
ATOM    665  NH1 ARG    42      58.469  54.085  52.165  1.00  1.88
ATOM    666 1HH1 ARG    42      57.994  54.018  53.050  1.00  1.88
ATOM    667 2HH1 ARG    42      59.373  54.540  52.105  1.00  1.88
ATOM    668  NH2 ARG    42      58.702  53.628  50.004  1.00  1.88
ATOM    669 1HH2 ARG    42      58.307  53.315  49.131  1.00  1.88
ATOM    670 2HH2 ARG    42      59.571  54.144  50.015  1.00  1.88
ATOM    671  C   ARG    42      52.462  51.458  50.891  1.00  1.88
ATOM    672  O   ARG    42      52.062  52.099  51.842  1.00  1.88
ATOM    673  N   SER    43      51.684  51.011  49.915  1.00  2.29
ATOM    674  H   SER    43      52.126  50.474  49.177  1.00  2.29
ATOM    675  CA  SER    43      50.248  51.233  49.837  1.00  2.29
ATOM    676  HA  SER    43      50.065  52.305  49.743  1.00  2.29
ATOM    677  CB  SER    43      49.747  50.538  48.556  1.00  2.29
ATOM    678  HB1 SER    43      50.589  50.186  47.965  1.00  2.29
ATOM    679  HB2 SER    43      49.254  51.274  47.937  1.00  2.29
ATOM    680  OG  SER    43      48.888  49.435  48.774  1.00  2.29
ATOM    681  HG  SER    43      49.440  48.716  49.129  1.00  2.29
ATOM    682  C   SER    43      49.550  50.751  51.108  1.00  2.29
ATOM    683  O   SER    43      48.779  51.519  51.663  1.00  2.29
ATOM    684  N   GLN    44      49.908  49.560  51.605  1.00  2.47
ATOM    685  H   GLN    44      50.645  49.048  51.135  1.00  2.47
ATOM    686  CA  GLN    44      49.314  48.920  52.786  1.00  2.47
ATOM    687  HA  GLN    44      48.235  49.070  52.780  1.00  2.47
ATOM    688  CB  GLN    44      49.610  47.407  52.690  1.00  2.47
ATOM    689  HB1 GLN    44      49.310  46.918  53.618  1.00  2.47
ATOM    690  HB2 GLN    44      50.686  47.268  52.571  1.00  2.47
ATOM    691  CG  GLN    44      48.875  46.719  51.521  1.00  2.47
ATOM    692  HG1 GLN    44      48.895  47.352  50.638  1.00  2.47
ATOM    693  HG2 GLN    44      47.831  46.575  51.799  1.00  2.47
ATOM    694  CD  GLN    44      49.486  45.370  51.137  1.00  2.47
ATOM    695  OE1 GLN    44      50.097  45.199  50.091  1.00  2.47
ATOM    696  NE2 GLN    44      49.331  44.344  51.946  1.00  2.47
ATOM    697 1HE2 GLN    44      48.835  44.455  52.812  1.00  2.47
ATOM    698 2HE2 GLN    44      49.735  43.474  51.652  1.00  2.47
ATOM    699  C   GLN    44      49.830  49.488  54.113  1.00  2.47
ATOM    700  O   GLN    44      49.380  49.111  55.192  1.00  2.47
ATOM    701  N   GLU    45      50.774  50.413  54.015  1.00  2.39
ATOM    702  H   GLU    45      51.203  50.544  53.111  1.00  2.39
ATOM    703  CA  GLU    45      51.254  51.269  55.081  1.00  2.39
ATOM    704  HA  GLU    45      50.934  50.902  56.044  1.00  2.39
ATOM    705  CB  GLU    45      52.784  51.211  54.986  1.00  2.39
ATOM    706  HB1 GLU    45      53.080  51.212  53.939  1.00  2.39
ATOM    707  HB2 GLU    45      53.115  50.260  55.404  1.00  2.39
ATOM    708  CG  GLU    45      53.556  52.356  55.631  1.00  2.39
ATOM    709  HG1 GLU    45      53.243  53.299  55.179  1.00  2.39
ATOM    710  HG2 GLU    45      54.614  52.243  55.397  1.00  2.39
ATOM    711  CD  GLU    45      53.395  52.403  57.148  1.00  2.39
ATOM    712  OE1 GLU    45      53.281  51.350  57.800  1.00  2.39
ATOM    713  OE2 GLU    45      53.550  53.509  57.687  1.00  2.39
ATOM    714  C   GLU    45      50.683  52.693  54.963  1.00  2.39
ATOM    715  O   GLU    45      50.645  53.423  55.936  1.00  2.39
ATOM    716  N   CYS    46      50.178  53.119  53.808  1.00  2.60
ATOM    717  H   CYS    46      50.217  52.504  53.008  1.00  2.60
ATOM    718  CA  CYS    46      49.489  54.396  53.666  1.00  2.60
ATOM    719  HA  CYS    46      49.949  55.156  54.299  1.00  2.60
ATOM    720  CB  CYS    46      49.526  54.854  52.196  1.00  2.60
ATOM    721  HB1 CYS    46      49.016  55.817  52.110  1.00  2.60
ATOM    722  HB2 CYS    46      48.990  54.130  51.581  1.00  2.60
ATOM    723  SG  CYS    46      51.211  55.027  51.560  1.00  2.60
ATOM    724  HG  CYS    46      51.625  53.833  52.001  1.00  2.60
ATOM    725  C   CYS    46      48.016  54.279  54.049  1.00  2.60
ATOM    726  O   CYS    46      47.433  55.179  54.644  1.00  2.60
ATOM    727  N   ASP    47      47.435  53.118  53.755  1.00  3.34
ATOM    728  H   ASP    47      47.959  52.463  53.186  1.00  3.34
ATOM    729  CA  ASP    47      46.136  52.678  54.236  1.00  3.34
ATOM    730  HA  ASP    47      45.373  53.398  53.937  1.00  3.34
ATOM    731  CB  ASP    47      45.796  51.284  53.645  1.00  3.34
ATOM    732  HB1 ASP    47      44.775  51.026  53.928  1.00  3.34
ATOM    733  HB2 ASP    47      46.457  50.553  54.117  1.00  3.34
ATOM    734  CG  ASP    47      45.894  51.073  52.133  1.00  3.34
ATOM    735  OD1 ASP    47      45.603  51.976  51.324  1.00  3.34
ATOM    736  OD2 ASP    47      46.230  49.940  51.715  1.00  3.34
ATOM    737  C   ASP    47      46.075  52.495  55.772  1.00  3.34
ATOM    738  O   ASP    47      45.060  52.012  56.277  1.00  3.34
ATOM    739  N   TRP    48      47.186  52.789  56.469  1.00  4.62
ATOM    740  H   TRP    48      47.933  53.219  55.949  1.00  4.62
ATOM    741  CA  TRP    48      47.425  52.638  57.904  1.00  4.62
ATOM    742  HA  TRP    48      47.820  51.651  58.103  1.00  4.62
ATOM    743  CB  TRP    48      48.447  53.706  58.364  1.00  4.62
ATOM    744  HB1 TRP    48      47.950  54.478  58.943  1.00  4.62
ATOM    745  HB2 TRP    48      48.841  54.215  57.489  1.00  4.62
ATOM    746  CG  TRP    48      49.605  53.249  59.189  1.00  4.62
ATOM    747  CD1 TRP    48      50.887  53.547  58.921  1.00  4.62
ATOM    748  HD1 TRP    48      51.222  54.135  58.072  1.00  4.62
ATOM    749  NE1 TRP    48      51.720  52.864  59.771  1.00  4.62
ATOM    750  HE1 TRP    48      52.687  52.698  59.483  1.00  4.62
ATOM    751  CE2 TRP    48      51.020  52.207  60.753  1.00  4.62
ATOM    752  CZ2 TRP    48      51.383  51.377  61.825  1.00  4.62
ATOM    753  HZ2 TRP    48      52.413  51.101  61.976  1.00  4.62
ATOM    754  CH2 TRP    48      50.376  50.863  62.661  1.00  4.62
ATOM    755  HH2 TRP    48      50.618  50.217  63.492  1.00  4.62
ATOM    756  CZ3 TRP    48      49.031  51.174  62.400  1.00  4.62
ATOM    757  HZ3 TRP    48      48.254  50.788  63.049  1.00  4.62
ATOM    758  CE3 TRP    48      48.685  51.943  61.278  1.00  4.62
ATOM    759  HE3 TRP    48      47.658  52.135  61.055  1.00  4.62
ATOM    760  CD2 TRP    48      49.656  52.464  60.416  1.00  4.62
ATOM    761  C   TRP    48      46.152  52.816  58.713  1.00  4.62
ATOM    762  O   TRP    48      45.608  53.921  58.727  1.00  4.62
ATOM    763  N   GLU    49      45.749  51.740  59.392  1.00  5.84
ATOM    764  H   GLU    49      46.259  50.877  59.247  1.00  5.84
ATOM    765  CA  GLU    49      44.658  51.656  60.361  1.00  5.84
ATOM    766  HA  GLU    49      44.019  50.827  60.095  1.00  5.84
ATOM    767  CB  GLU    49      45.247  51.367  61.764  1.00  5.84
ATOM    768  HB1 GLU    49      45.871  52.200  62.069  1.00  5.84
ATOM    769  HB2 GLU    49      45.971  50.576  61.700  1.00  5.84
ATOM    770  CG  GLU    49      44.183  51.101  62.860  1.00  5.84
ATOM    771  HG1 GLU    49      43.868  50.058  62.809  1.00  5.84
ATOM    772  HG2 GLU    49      43.287  51.694  62.673  1.00  5.84
ATOM    773  CD  GLU    49      44.684  51.460  64.271  1.00  5.84
ATOM    774  OE1 GLU    49      45.388  52.492  64.391  1.00  5.84
ATOM    775  OE2 GLU    49      44.349  50.714  65.217  1.00  5.84
ATOM    776  C   GLU    49      43.802  52.930  60.466  1.00  5.84
ATOM    777  O   GLU    49      42.805  53.150  59.771  1.00  5.84
ATOM    778  N   GLU    50      44.253  53.815  61.346  1.00  5.54
ATOM    779  H   GLU    50      45.052  53.569  61.913  1.00  5.54
ATOM    780  CA  GLU    50      43.765  55.133  61.497  1.00  5.54
ATOM    781  HA  GLU    50      42.732  55.171  61.150  1.00  5.54
ATOM    782  CB  GLU    50      43.768  55.532  63.000  1.00  5.54
ATOM    783  HB1 GLU    50      44.777  55.820  63.298  1.00  5.54
ATOM    784  HB2 GLU    50      43.475  54.673  63.607  1.00  5.54
ATOM    785  CG  GLU    50      42.770  56.672  63.294  1.00  5.54
ATOM    786  HG1 GLU    50      41.775  56.237  63.410  1.00  5.54
ATOM    787  HG2 GLU    50      42.729  57.321  62.424  1.00  5.54
ATOM    788  CD  GLU    50      43.092  57.567  64.512  1.00  5.54
ATOM    789  OE1 GLU    50      42.150  58.151  65.100  1.00  5.54
ATOM    790  OE2 GLU    50      44.267  57.952  64.730  1.00  5.54
ATOM    791  C   GLU    50      44.605  56.108  60.675  1.00  5.54
ATOM    792  O   GLU    50      45.757  56.447  60.970  1.00  5.54
ATOM    793  N   ILE    51      43.939  56.613  59.650  1.00  5.77
ATOM    794  H   ILE    51      43.085  56.143  59.390  1.00  5.77
ATOM    795  CA  ILE    51      44.111  57.963  59.156  1.00  5.77
ATOM    796  HA  ILE    51      45.155  58.137  58.911  1.00  5.77
ATOM    797  CB  ILE    51      43.225  58.116  57.891  1.00  5.77
ATOM    798  HB  ILE    51      42.175  58.094  58.187  1.00  5.77
ATOM    799  CG2 ILE    51      43.510  59.479  57.278  1.00  5.77
ATOM    800 1HG2 ILE    51      42.795  59.691  56.482  1.00  5.77
ATOM    801 2HG2 ILE    51      43.439  60.262  58.028  1.00  5.77
ATOM    802 3HG2 ILE    51      44.513  59.490  56.857  1.00  5.77
ATOM    803  CG1 ILE    51      43.426  57.075  56.758  1.00  5.77
ATOM    804 1HG1 ILE    51      44.487  56.928  56.569  1.00  5.77
ATOM    805 2HG1 ILE    51      42.987  57.481  55.850  1.00  5.77
ATOM    806  CD1 ILE    51      42.761  55.706  56.963  1.00  5.77
ATOM    807  HD1 ILE    51      43.312  55.106  57.685  1.00  5.77
ATOM    808  HD2 ILE    51      41.731  55.833  57.295  1.00  5.77
ATOM    809  HD3 ILE    51      42.762  55.165  56.017  1.00  5.77
ATOM    810  C   ILE    51      43.699  58.902  60.273  1.00  5.77
ATOM    811  O   ILE    51      42.508  59.045  60.555  1.00  5.77
ATOM    812  N   SER    52      44.674  59.467  60.972  1.00  6.89
ATOM    813  H   SER    52      45.617  59.370  60.623  1.00  6.89
ATOM    814  CA  SER    52      44.480  59.986  62.339  1.00  6.89
ATOM    815  HA  SER    52      43.770  59.354  62.854  1.00  6.89
ATOM    816  CB  SER    52      45.848  59.968  63.059  1.00  6.89
ATOM    817  HB1 SER    52      45.758  60.446  64.034  1.00  6.89
ATOM    818  HB2 SER    52      46.573  60.529  62.466  1.00  6.89
ATOM    819  OG  SER    52      46.325  58.659  63.274  1.00  6.89
ATOM    820  HG  SER    52      45.635  58.199  63.812  1.00  6.89
ATOM    821  C   SER    52      43.921  61.403  62.365  1.00  6.89
ATOM    822  O   SER    52      44.158  62.115  63.337  1.00  6.89
ATOM    823  N   VAL    53      43.196  61.806  61.325  1.00  7.77
ATOM    824  H   VAL    53      43.010  61.090  60.634  1.00  7.77
ATOM    825  CA  VAL    53      42.704  63.152  61.022  1.00  7.77
ATOM    826  HA  VAL    53      43.440  63.660  60.410  1.00  7.77
ATOM    827  CB  VAL    53      41.371  63.076  60.217  1.00  7.77
ATOM    828  HB  VAL    53      40.559  62.834  60.902  1.00  7.77
ATOM    829  CG1 VAL    53      41.037  64.437  59.586  1.00  7.77
ATOM    830 1HG1 VAL    53      40.095  64.380  59.043  1.00  7.77
ATOM    831 2HG1 VAL    53      40.928  65.196  60.360  1.00  7.77
ATOM    832 3HG1 VAL    53      41.820  64.750  58.900  1.00  7.77
ATOM    833  CG2 VAL    53      41.291  61.990  59.133  1.00  7.77
ATOM    834 1HG2 VAL    53      41.260  61.009  59.601  1.00  7.77
ATOM    835 2HG2 VAL    53      40.368  62.100  58.567  1.00  7.77
ATOM    836 3HG2 VAL    53      42.128  62.032  58.447  1.00  7.77
ATOM    837  C   VAL    53      42.448  64.022  62.263  1.00  7.77
ATOM    838  O   VAL    53      41.419  63.867  62.929  1.00  7.77
ATOM    839  N   LYS    54      43.370  64.933  62.604  1.00  8.79
ATOM    840  H   LYS    54      44.219  64.973  62.056  1.00  8.79
ATOM    841  CA  LYS    54      43.318  65.662  63.890  1.00  8.79
ATOM    842  HA  LYS    54      42.288  65.637  64.247  1.00  8.79
ATOM    843  CB  LYS    54      44.165  64.906  64.953  1.00  8.79
ATOM    844  HB1 LYS    54      44.525  65.601  65.713  1.00  8.79
ATOM    845  HB2 LYS    54      45.040  64.472  64.466  1.00  8.79
ATOM    846  CG  LYS    54      43.354  63.799  65.676  1.00  8.79
ATOM    847  HG1 LYS    54      42.716  63.290  64.961  1.00  8.79
ATOM    848  HG2 LYS    54      42.692  64.269  66.405  1.00  8.79
ATOM    849  CD  LYS    54      44.216  62.737  66.390  1.00  8.79
ATOM    850  HD1 LYS    54      44.600  63.173  67.313  1.00  8.79
ATOM    851  HD2 LYS    54      45.072  62.468  65.768  1.00  8.79
ATOM    852  CE  LYS    54      43.414  61.461  66.730  1.00  8.79
ATOM    853  HE1 LYS    54      42.440  61.761  67.124  1.00  8.79
ATOM    854  HE2 LYS    54      43.939  60.906  67.512  1.00  8.79
ATOM    855  NZ  LYS    54      43.225  60.567  65.558  1.00  8.79
ATOM    856  HZ1 LYS    54      42.530  59.823  65.694  1.00  8.79
ATOM    857  HZ2 LYS    54      42.968  61.089  64.728  1.00  8.79
ATOM    858  HZ3 LYS    54      44.046  60.009  65.345  1.00  8.79
ATOM    859  C   LYS    54      43.594  67.175  63.841  1.00  8.79
ATOM    860  O   LYS    54      43.640  67.852  64.866  1.00  8.79
ATOM    861  N   GLY    55      43.686  67.714  62.636  1.00  8.65
ATOM    862  H   GLY    55      43.637  67.076  61.853  1.00  8.65
ATOM    863  CA  GLY    55      43.728  69.131  62.277  1.00  8.65
ATOM    864  HA1 GLY    55      44.656  69.576  62.637  1.00  8.65
ATOM    865  HA2 GLY    55      42.873  69.660  62.698  1.00  8.65
ATOM    866  C   GLY    55      43.674  69.193  60.742  1.00  8.65
ATOM    867  O   GLY    55      43.423  68.167  60.105  1.00  8.65
ATOM    868  N   PRO    56      43.987  70.335  60.111  1.00  7.58
ATOM    869  CD  PRO    56      44.153  71.644  60.727  1.00  7.58
ATOM    870  HD1 PRO    56      44.879  71.615  61.540  1.00  7.58
ATOM    871  HD2 PRO    56      43.188  71.995  61.095  1.00  7.58
ATOM    872  CG  PRO    56      44.649  72.570  59.613  1.00  7.58
ATOM    873  HG1 PRO    56      45.739  72.611  59.627  1.00  7.58
ATOM    874  HG2 PRO    56      44.227  73.572  59.703  1.00  7.58
ATOM    875  CB  PRO    56      44.177  71.870  58.338  1.00  7.58
ATOM    876  HB1 PRO    56      44.754  72.174  57.464  1.00  7.58
ATOM    877  HB2 PRO    56      43.120  72.088  58.176  1.00  7.58
ATOM    878  CA  PRO    56      44.340  70.384  58.687  1.00  7.58
ATOM    879  HA  PRO    56      43.642  69.787  58.098  1.00  7.58
ATOM    880  C   PRO    56      45.767  69.853  58.430  1.00  7.58
ATOM    881  O   PRO    56      46.535  70.415  57.647  1.00  7.58
ATOM    882  N   ASN    57      46.153  68.837  59.197  1.00  6.89
ATOM    883  H   ASN    57      45.428  68.375  59.729  1.00  6.89
ATOM    884  CA  ASN    57      47.399  68.104  59.105  1.00  6.89
ATOM    885  HA  ASN    57      47.661  67.969  58.054  1.00  6.89
ATOM    886  CB  ASN    57      48.518  68.898  59.799  1.00  6.89
ATOM    887  HB1 ASN    57      48.363  68.899  60.877  1.00  6.89
ATOM    888  HB2 ASN    57      48.521  69.926  59.440  1.00  6.89
ATOM    889  CG  ASN    57      49.865  68.282  59.489  1.00  6.89
ATOM    890  OD1 ASN    57      50.477  67.611  60.299  1.00  6.89
ATOM    891  ND2 ASN    57      50.338  68.454  58.278  1.00  6.89
ATOM    892 1HD2 ASN    57      49.800  68.977  57.608  1.00  6.89
ATOM    893 2HD2 ASN    57      51.197  67.978  58.052  1.00  6.89
ATOM    894  C   ASN    57      47.211  66.740  59.767  1.00  6.89
ATOM    895  O   ASN    57      46.598  66.644  60.837  1.00  6.89
ATOM    896  N   GLY    58      47.715  65.680  59.142  1.00  5.63
ATOM    897  H   GLY    58      48.052  65.795  58.191  1.00  5.63
ATOM    898  CA  GLY    58      47.509  64.328  59.653  1.00  5.63
ATOM    899  HA1 GLY    58      47.746  64.297  60.717  1.00  5.63
ATOM    900  HA2 GLY    58      48.187  63.655  59.129  1.00  5.63
ATOM    901  C   GLY    58      46.085  63.805  59.456  1.00  5.63
ATOM    902  O   GLY    58      45.693  62.842  60.098  1.00  5.63
ATOM    903  N   GLU    59      45.338  64.422  58.537  1.00  4.95
ATOM    904  H   GLU    59      45.727  65.294  58.183  1.00  4.95
ATOM    905  CA  GLU    59      44.313  63.808  57.663  1.00  4.95
ATOM    906  HA  GLU    59      43.496  63.476  58.278  1.00  4.95
ATOM    907  CB  GLU    59      43.802  64.892  56.680  1.00  4.95
ATOM    908  HB1 GLU    59      43.532  65.782  57.249  1.00  4.95
ATOM    909  HB2 GLU    59      42.890  64.526  56.207  1.00  4.95
ATOM    910  CG  GLU    59      44.808  65.278  55.564  1.00  4.95
ATOM    911  HG1 GLU    59      44.369  66.078  54.963  1.00  4.95
ATOM    912  HG2 GLU    59      44.978  64.432  54.896  1.00  4.95
ATOM    913  CD  GLU    59      46.142  65.761  56.145  1.00  4.95
ATOM    914  OE1 GLU    59      46.076  66.761  56.883  1.00  4.95
ATOM    915  OE2 GLU    59      47.171  65.043  56.076  1.00  4.95
ATOM    916  C   GLU    59      44.778  62.629  56.828  1.00  4.95
ATOM    917  O   GLU    59      44.008  62.035  56.082  1.00  4.95
ATOM    918  N   SER    60      46.063  62.369  56.932  1.00  3.96
ATOM    919  H   SER    60      46.605  63.062  57.425  1.00  3.96
ATOM    920  CA  SER    60      46.801  61.249  56.433  1.00  3.96
ATOM    921  HA  SER    60      46.165  60.626  55.803  1.00  3.96
ATOM    922  CB  SER    60      47.928  61.800  55.545  1.00  3.96
ATOM    923  HB1 SER    60      47.476  62.260  54.663  1.00  3.96
ATOM    924  HB2 SER    60      48.557  60.995  55.199  1.00  3.96
ATOM    925  OG  SER    60      48.700  62.782  56.214  1.00  3.96
ATOM    926  HG  SER    60      48.236  63.644  56.093  1.00  3.96
ATOM    927  C   SER    60      47.231  60.381  57.645  1.00  3.96
ATOM    928  O   SER    60      46.565  60.355  58.687  1.00  3.96
ATOM    929  N   SER    61      48.250  59.564  57.467  1.00  3.28
ATOM    930  H   SER    61      48.671  59.541  56.551  1.00  3.28
ATOM    931  CA  SER    61      48.318  58.289  58.183  1.00  3.28
ATOM    932  HA  SER    61      47.937  58.363  59.190  1.00  3.28
ATOM    933  CB  SER    61      47.449  57.301  57.371  1.00  3.28
ATOM    934  HB1 SER    61      46.421  57.627  57.409  1.00  3.28
ATOM    935  HB2 SER    61      47.517  56.295  57.773  1.00  3.28
ATOM    936  OG  SER    61      47.868  57.336  56.017  1.00  3.28
ATOM    937  HG  SER    61      47.576  56.498  55.590  1.00  3.28
ATOM    938  C   SER    61      49.754  57.660  58.259  1.00  3.28
ATOM    939  O   SER    61      49.896  56.500  58.528  1.00  3.28
ATOM    940  N   VAL    62      50.809  58.470  58.038  1.00  2.42
ATOM    941  H   VAL    62      50.674  59.453  58.209  1.00  2.42
ATOM    942  CA  VAL    62      51.756  58.290  56.891  1.00  2.42
ATOM    943  HA  VAL    62      51.220  57.603  56.243  1.00  2.42
ATOM    944  CB  VAL    62      51.819  59.636  56.112  1.00  2.42
ATOM    945  HB  VAL    62      52.856  59.638  55.633  1.00  2.42
ATOM    946  CG1 VAL    62      50.831  59.621  54.940  1.00  2.42
ATOM    947 1HG1 VAL    62      50.781  60.619  54.508  1.00  2.42
ATOM    948 2HG1 VAL    62      51.173  58.926  54.178  1.00  2.42
ATOM    949 3HG1 VAL    62      49.853  59.296  55.277  1.00  2.42
ATOM    950  CG2 VAL    62      51.594  60.879  56.986  1.00  2.42
ATOM    951 1HG2 VAL    62      51.704  61.789  56.407  1.00  2.42
ATOM    952 2HG2 VAL    62      50.582  60.914  57.390  1.00  2.42
ATOM    953 3HG2 VAL    62      52.315  60.906  57.802  1.00  2.42
ATOM    954  C   VAL    62      53.036  57.535  57.138  1.00  2.42
ATOM    955  O   VAL    62      53.412  57.242  58.251  1.00  2.42
ATOM    956  N   ILE    63      53.646  57.170  55.999  1.00  2.15
ATOM    957  H   ILE    63      53.338  57.648  55.172  1.00  2.15
ATOM    958  CA  ILE    63      54.683  56.163  55.793  1.00  2.15
ATOM    959  HA  ILE    63      54.216  55.181  55.809  1.00  2.15
ATOM    960  CB  ILE    63      55.389  56.413  54.458  1.00  2.15
ATOM    961  HB  ILE    63      55.749  57.444  54.394  1.00  2.15
ATOM    962  CG2 ILE    63      56.652  55.528  54.272  1.00  2.15
ATOM    963 1HG2 ILE    63      57.121  55.844  53.343  1.00  2.15
ATOM    964 2HG2 ILE    63      57.347  55.715  55.093  1.00  2.15
ATOM    965 3HG2 ILE    63      56.338  54.483  54.260  1.00  2.15
ATOM    966  CG1 ILE    63      54.505  56.160  53.207  1.00  2.15
ATOM    967 1HG1 ILE    63      54.070  55.161  53.263  1.00  2.15
ATOM    968 2HG1 ILE    63      55.125  56.205  52.310  1.00  2.15
ATOM    969  CD1 ILE    63      53.388  57.186  53.008  1.00  2.15
ATOM    970  HD1 ILE    63      52.545  56.965  53.662  1.00  2.15
ATOM    971  HD2 ILE    63      53.761  58.192  53.201  1.00  2.15
ATOM    972  HD3 ILE    63      53.041  57.125  51.980  1.00  2.15
ATOM    973  C   ILE    63      55.698  56.186  56.944  1.00  2.15
ATOM    974  O   ILE    63      56.511  57.105  57.064  1.00  2.15
ATOM    975  N   HIS    64      55.685  55.122  57.723  1.00  2.43
ATOM    976  H   HIS    64      54.871  54.527  57.647  1.00  2.43
ATOM    977  CA  HIS    64      56.660  54.790  58.728  1.00  2.43
ATOM    978  HA  HIS    64      56.642  55.577  59.482  1.00  2.43
ATOM    979  CB  HIS    64      56.319  53.459  59.424  1.00  2.43
ATOM    980  HB1 HIS    64      57.243  52.942  59.684  1.00  2.43
ATOM    981  HB2 HIS    64      55.780  52.806  58.741  1.00  2.43
ATOM    982  CG  HIS    64      55.555  53.593  60.715  1.00  2.43
ATOM    983  ND1 HIS    64      55.805  54.529  61.725  1.00  2.43
ATOM    984  CE1 HIS    64      54.990  54.198  62.739  1.00  2.43
ATOM    985  HE1 HIS    64      54.935  54.733  63.679  1.00  2.43
ATOM    986  NE2 HIS    64      54.263  53.111  62.421  1.00  2.43
ATOM    987  HE2 HIS    64      53.565  52.666  63.004  1.00  2.43
ATOM    988  CD2 HIS    64      54.620  52.707  61.154  1.00  2.43
ATOM    989  HD2 HIS    64      54.256  51.849  60.601  1.00  2.43
ATOM    990  C   HIS    64      58.088  54.686  58.201  1.00  2.43
ATOM    991  O   HIS    64      58.419  53.979  57.243  1.00  2.43
ATOM    992  N   ASP    65      58.971  55.291  58.973  1.00  2.61
ATOM    993  H   ASP    65      58.596  55.949  59.649  1.00  2.61
ATOM    994  CA  ASP    65      60.376  54.972  59.092  1.00  2.61
ATOM    995  HA  ASP    65      60.795  54.808  58.099  1.00  2.61
ATOM    996  CB  ASP    65      61.045  56.206  59.722  1.00  2.61
ATOM    997  HB1 ASP    65      60.749  56.315  60.768  1.00  2.61
ATOM    998  HB2 ASP    65      60.708  57.106  59.211  1.00  2.61
ATOM    999  CG  ASP    65      62.559  56.128  59.615  1.00  2.61
ATOM   1000  OD1 ASP    65      63.060  56.493  58.528  1.00  2.61
ATOM   1001  OD2 ASP    65      63.199  55.736  60.613  1.00  2.61
ATOM   1002  C   ASP    65      60.606  53.730  59.951  1.00  2.61
ATOM   1003  O   ASP    65      60.636  53.829  61.174  1.00  2.61
ATOM   1004  N   ARG    66      60.779  52.548  59.348  1.00  2.64
ATOM   1005  H   ARG    66      60.648  52.498  58.349  1.00  2.64
ATOM   1006  CA  ARG    66      60.924  51.299  60.120  1.00  2.64
ATOM   1007  HA  ARG    66      59.970  51.133  60.626  1.00  2.64
ATOM   1008  CB  ARG    66      61.177  50.112  59.178  1.00  2.64
ATOM   1009  HB1 ARG    66      62.099  50.282  58.618  1.00  2.64
ATOM   1010  HB2 ARG    66      60.353  50.057  58.465  1.00  2.64
ATOM   1011  CG  ARG    66      61.285  48.759  59.900  1.00  2.64
ATOM   1012  HG1 ARG    66      62.235  48.698  60.432  1.00  2.64
ATOM   1013  HG2 ARG    66      61.280  47.986  59.136  1.00  2.64
ATOM   1014  CD  ARG    66      60.142  48.510  60.896  1.00  2.64
ATOM   1015  HD1 ARG    66      59.202  48.840  60.465  1.00  2.64
ATOM   1016  HD2 ARG    66      60.301  49.095  61.798  1.00  2.64
ATOM   1017  NE  ARG    66      60.080  47.103  61.302  1.00  2.64
ATOM   1018  HE  ARG    66      60.946  46.704  61.674  1.00  2.64
ATOM   1019  CZ  ARG    66      59.027  46.321  61.368  1.00  2.64
ATOM   1020  NH1 ARG    66      59.166  45.114  61.816  1.00  2.64
ATOM   1021 1HH1 ARG    66      60.132  44.782  61.968  1.00  2.64
ATOM   1022 2HH1 ARG    66      58.415  44.472  61.748  1.00  2.64
ATOM   1023  NH2 ARG    66      57.852  46.701  60.949  1.00  2.64
ATOM   1024 1HH2 ARG    66      57.833  47.506  60.335  1.00  2.64
ATOM   1025 2HH2 ARG    66      57.072  46.073  60.986  1.00  2.64
ATOM   1026  C   ARG    66      61.955  51.380  61.256  1.00  2.64
ATOM   1027  O   ARG    66      61.721  50.890  62.353  1.00  2.64
ATOM   1028  N   LYS    67      63.069  52.065  61.020  1.00  3.33
ATOM   1029  H   LYS    67      63.141  52.542  60.135  1.00  3.33
ATOM   1030  CA  LYS    67      64.174  52.185  61.984  1.00  3.33
ATOM   1031  HA  LYS    67      64.304  51.231  62.501  1.00  3.33
ATOM   1032  CB  LYS    67      65.456  52.485  61.182  1.00  3.33
ATOM   1033  HB1 LYS    67      66.261  52.763  61.865  1.00  3.33
ATOM   1034  HB2 LYS    67      65.273  53.330  60.515  1.00  3.33
ATOM   1035  CG  LYS    67      65.918  51.253  60.376  1.00  3.33
ATOM   1036  HG1 LYS    67      65.075  50.792  59.858  1.00  3.33
ATOM   1037  HG2 LYS    67      66.313  50.519  61.080  1.00  3.33
ATOM   1038  CD  LYS    67      67.007  51.574  59.342  1.00  3.33
ATOM   1039  HD1 LYS    67      67.503  50.641  59.069  1.00  3.33
ATOM   1040  HD2 LYS    67      67.744  52.247  59.784  1.00  3.33
ATOM   1041  CE  LYS    67      66.405  52.195  58.072  1.00  3.33
ATOM   1042  HE1 LYS    67      65.831  53.088  58.338  1.00  3.33
ATOM   1043  HE2 LYS    67      65.716  51.469  57.630  1.00  3.33
ATOM   1044  NZ  LYS    67      67.445  52.540  57.077  1.00  3.33
ATOM   1045  HZ1 LYS    67      67.036  52.700  56.148  1.00  3.33
ATOM   1046  HZ2 LYS    67      67.952  53.381  57.297  1.00  3.33
ATOM   1047  HZ3 LYS    67      68.086  51.781  56.907  1.00  3.33
ATOM   1048  C   LYS    67      63.957  53.208  63.097  1.00  3.33
ATOM   1049  O   LYS    67      64.787  53.282  63.992  1.00  3.33
ATOM   1050  N   SER    68      62.885  54.001  63.073  1.00  3.52
ATOM   1051  H   SER    68      62.268  53.967  62.268  1.00  3.52
ATOM   1052  CA  SER    68      62.653  55.009  64.117  1.00  3.52
ATOM   1053  HA  SER    68      63.072  54.611  65.043  1.00  3.52
ATOM   1054  CB  SER    68      63.457  56.273  63.798  1.00  3.52
ATOM   1055  HB1 SER    68      64.459  55.995  63.469  1.00  3.52
ATOM   1056  HB2 SER    68      63.566  56.854  64.712  1.00  3.52
ATOM   1057  OG  SER    68      62.840  57.055  62.796  1.00  3.52
ATOM   1058  HG  SER    68      63.007  56.561  61.947  1.00  3.52
ATOM   1059  C   SER    68      61.183  55.265  64.462  1.00  3.52
ATOM   1060  O   SER    68      60.877  56.266  65.115  1.00  3.52
ATOM   1061  N   GLY    69      60.295  54.368  64.011  1.00  3.28
ATOM   1062  H   GLY    69      60.665  53.618  63.439  1.00  3.28
ATOM   1063  CA  GLY    69      58.831  54.395  64.098  1.00  3.28
ATOM   1064  HA1 GLY    69      58.524  53.966  65.051  1.00  3.28
ATOM   1065  HA2 GLY    69      58.433  53.766  63.302  1.00  3.28
ATOM   1066  C   GLY    69      58.159  55.760  63.962  1.00  3.28
ATOM   1067  O   GLY    69      57.143  56.029  64.601  1.00  3.28
ATOM   1068  N   LYS    70      58.758  56.646  63.165  1.00  3.04
ATOM   1069  H   LYS    70      59.569  56.329  62.654  1.00  3.04
ATOM   1070  CA  LYS    70      58.190  57.950  62.855  1.00  3.04
ATOM   1071  HA  LYS    70      57.485  58.232  63.638  1.00  3.04
ATOM   1072  CB  LYS    70      59.271  59.035  62.775  1.00  3.04
ATOM   1073  HB1 LYS    70      59.030  59.715  61.959  1.00  3.04
ATOM   1074  HB2 LYS    70      60.244  58.582  62.578  1.00  3.04
ATOM   1075  CG  LYS    70      59.288  59.867  64.065  1.00  3.04
ATOM   1076  HG1 LYS    70      59.246  59.213  64.939  1.00  3.04
ATOM   1077  HG2 LYS    70      58.394  60.493  64.077  1.00  3.04
ATOM   1078  CD  LYS    70      60.527  60.772  64.139  1.00  3.04
ATOM   1079  HD1 LYS    70      60.218  61.755  64.500  1.00  3.04
ATOM   1080  HD2 LYS    70      60.956  60.909  63.145  1.00  3.04
ATOM   1081  CE  LYS    70      61.591  60.231  65.103  1.00  3.04
ATOM   1082  HE1 LYS    70      61.202  60.313  66.122  1.00  3.04
ATOM   1083  HE2 LYS    70      62.479  60.865  65.029  1.00  3.04
ATOM   1084  NZ  LYS    70      61.951  58.819  64.831  1.00  3.04
ATOM   1085  HZ1 LYS    70      61.167  58.181  64.967  1.00  3.04
ATOM   1086  HZ2 LYS    70      62.265  58.657  63.876  1.00  3.04
ATOM   1087  HZ3 LYS    70      62.683  58.503  65.447  1.00  3.04
ATOM   1088  C   LYS    70      57.394  57.842  61.573  1.00  3.04
ATOM   1089  O   LYS    70      57.968  57.612  60.509  1.00  3.04
ATOM   1090  N   LYS    71      56.086  58.043  61.700  1.00  2.78
ATOM   1091  H   LYS    71      55.708  58.131  62.628  1.00  2.78
ATOM   1092  CA  LYS    71      55.210  58.340  60.574  1.00  2.78
ATOM   1093  HA  LYS    71      55.279  57.522  59.853  1.00  2.78
ATOM   1094  CB  LYS    71      53.744  58.436  61.054  1.00  2.78
ATOM   1095  HB1 LYS    71      53.154  58.855  60.238  1.00  2.78
ATOM   1096  HB2 LYS    71      53.672  59.127  61.896  1.00  2.78
ATOM   1097  CG  LYS    71      53.148  57.066  61.449  1.00  2.78
ATOM   1098  HG1 LYS    71      53.518  56.775  62.432  1.00  2.78
ATOM   1099  HG2 LYS    71      53.471  56.314  60.726  1.00  2.78
ATOM   1100  CD  LYS    71      51.607  57.087  61.463  1.00  2.78
ATOM   1101  HD1 LYS    71      51.277  57.497  60.513  1.00  2.78
ATOM   1102  HD2 LYS    71      51.254  57.735  62.266  1.00  2.78
ATOM   1103  CE  LYS    71      51.020  55.674  61.627  1.00  2.78
ATOM   1104  HE1 LYS    71      51.101  55.365  62.671  1.00  2.78
ATOM   1105  HE2 LYS    71      51.631  54.993  61.026  1.00  2.78
ATOM   1106  NZ  LYS    71      49.611  55.572  61.159  1.00  2.78
ATOM   1107  HZ1 LYS    71      49.254  54.630  61.285  1.00  2.78
ATOM   1108  HZ2 LYS    71      48.977  56.218  61.610  1.00  2.78
ATOM   1109  HZ3 LYS    71      49.587  55.736  60.151  1.00  2.78
ATOM   1110  C   LYS    71      55.647  59.609  59.858  1.00  2.78
ATOM   1111  O   LYS    71      55.934  60.605  60.521  1.00  2.78
ATOM   1112  N   PHE    72      55.653  59.583  58.531  1.00  2.50
ATOM   1113  H   PHE    72      55.499  58.697  58.065  1.00  2.50
ATOM   1114  CA  PHE    72      56.043  60.716  57.694  1.00  2.50
ATOM   1115  HA  PHE    72      55.908  61.651  58.242  1.00  2.50
ATOM   1116  CB  PHE    72      57.529  60.568  57.333  1.00  2.50
ATOM   1117  HB1 PHE    72      57.730  61.148  56.435  1.00  2.50
ATOM   1118  HB2 PHE    72      57.735  59.527  57.078  1.00  2.50
ATOM   1119  CG  PHE    72      58.505  61.039  58.398  1.00  2.50
ATOM   1120  CD1 PHE    72      59.375  60.131  59.029  1.00  2.50
ATOM   1121  HD1 PHE    72      59.282  59.073  58.833  1.00  2.50
ATOM   1122  CE1 PHE    72      60.380  60.598  59.896  1.00  2.50
ATOM   1123  HE1 PHE    72      61.059  59.898  60.361  1.00  2.50
ATOM   1124  CZ  PHE    72      60.484  61.972  60.176  1.00  2.50
ATOM   1125  HZ  PHE    72      61.248  62.336  60.847  1.00  2.50
ATOM   1126  CE2 PHE    72      59.581  62.877  59.590  1.00  2.50
ATOM   1127  HE2 PHE    72      59.643  63.934  59.807  1.00  2.50
ATOM   1128  CD2 PHE    72      58.595  62.409  58.704  1.00  2.50
ATOM   1129  HD2 PHE    72      57.904  63.111  58.256  1.00  2.50
ATOM   1130  C   PHE    72      55.200  60.798  56.438  1.00  2.50
ATOM   1131  O   PHE    72      55.074  59.785  55.744  1.00  2.50
ATOM   1132  N   SER    73      54.660  61.986  56.134  1.00  2.58
ATOM   1133  H   SER    73      54.923  62.796  56.699  1.00  2.58
ATOM   1134  CA  SER    73      53.924  62.247  54.892  1.00  2.58
ATOM   1135  HA  SER    73      53.006  61.665  54.880  1.00  2.58
ATOM   1136  CB  SER    73      53.467  63.706  54.753  1.00  2.58
ATOM   1137  HB1 SER    73      53.315  64.151  55.739  1.00  2.58
ATOM   1138  HB2 SER    73      52.516  63.725  54.219  1.00  2.58
ATOM   1139  OG  SER    73      54.394  64.476  54.015  1.00  2.58
ATOM   1140  HG  SER    73      54.740  65.155  54.659  1.00  2.58
ATOM   1141  C   SER    73      54.715  61.776  53.680  1.00  2.58
ATOM   1142  O   SER    73      55.924  61.610  53.726  1.00  2.58
ATOM   1143  N   ILE    74      54.017  61.564  52.562  1.00  2.32
ATOM   1144  H   ILE    74      53.019  61.715  52.546  1.00  2.32
ATOM   1145  CA  ILE    74      54.692  61.109  51.351  1.00  2.32
ATOM   1146  HA  ILE    74      55.183  60.163  51.582  1.00  2.32
ATOM   1147  CB  ILE    74      53.653  60.845  50.241  1.00  2.32
ATOM   1148  HB  ILE    74      52.982  61.704  50.169  1.00  2.32
ATOM   1149  CG2 ILE    74      54.317  60.630  48.871  1.00  2.32
ATOM   1150 1HG2 ILE    74      53.603  60.257  48.142  1.00  2.32
ATOM   1151 2HG2 ILE    74      54.676  61.592  48.513  1.00  2.32
ATOM   1152 3HG2 ILE    74      55.148  59.929  48.946  1.00  2.32
ATOM   1153  CG1 ILE    74      52.840  59.592  50.618  1.00  2.32
ATOM   1154 1HG1 ILE    74      52.606  59.600  51.681  1.00  2.32
ATOM   1155 2HG1 ILE    74      53.432  58.704  50.397  1.00  2.32
ATOM   1156  CD1 ILE    74      51.508  59.498  49.886  1.00  2.32
ATOM   1157  HD1 ILE    74      51.044  58.544  50.134  1.00  2.32
ATOM   1158  HD2 ILE    74      50.859  60.315  50.203  1.00  2.32
ATOM   1159  HD3 ILE    74      51.655  59.555  48.814  1.00  2.32
ATOM   1160  C   ILE    74      55.818  62.068  50.925  1.00  2.32
ATOM   1161  O   ILE    74      56.877  61.605  50.499  1.00  2.32
ATOM   1162  N   GLU    75      55.626  63.377  51.109  1.00  2.58
ATOM   1163  H   GLU    75      54.780  63.688  51.565  1.00  2.58
ATOM   1164  CA  GLU    75      56.656  64.378  50.829  1.00  2.58
ATOM   1165  HA  GLU    75      57.068  64.193  49.835  1.00  2.58
ATOM   1166  CB  GLU    75      56.006  65.776  50.833  1.00  2.58
ATOM   1167  HB1 GLU    75      56.121  66.243  51.812  1.00  2.58
ATOM   1168  HB2 GLU    75      54.936  65.677  50.642  1.00  2.58
ATOM   1169  CG  GLU    75      56.568  66.696  49.742  1.00  2.58
ATOM   1170  HG1 GLU    75      56.037  67.650  49.783  1.00  2.58
ATOM   1171  HG2 GLU    75      56.367  66.251  48.765  1.00  2.58
ATOM   1172  CD  GLU    75      58.068  66.938  49.916  1.00  2.58
ATOM   1173  OE1 GLU    75      58.850  66.348  49.140  1.00  2.58
ATOM   1174  OE2 GLU    75      58.424  67.688  50.850  1.00  2.58
ATOM   1175  C   GLU    75      57.836  64.281  51.821  1.00  2.58
ATOM   1176  O   GLU    75      58.989  64.178  51.413  1.00  2.58
ATOM   1177  N   GLU    76      57.567  64.166  53.129  1.00  2.63
ATOM   1178  H   GLU    76      56.604  64.210  53.438  1.00  2.63
ATOM   1179  CA  GLU    76      58.638  63.995  54.120  1.00  2.63
ATOM   1180  HA  GLU    76      59.324  64.841  54.045  1.00  2.63
ATOM   1181  CB  GLU    76      58.095  63.924  55.550  1.00  2.63
ATOM   1182  HB1 GLU    76      58.901  63.566  56.191  1.00  2.63
ATOM   1183  HB2 GLU    76      57.298  63.182  55.580  1.00  2.63
ATOM   1184  CG  GLU    76      57.605  65.247  56.152  1.00  2.63
ATOM   1185  HG1 GLU    76      57.788  66.062  55.448  1.00  2.63
ATOM   1186  HG2 GLU    76      58.182  65.456  57.057  1.00  2.63
ATOM   1187  CD  GLU    76      56.124  65.160  56.506  1.00  2.63
ATOM   1188  OE1 GLU    76      55.340  65.910  55.882  1.00  2.63
ATOM   1189  OE2 GLU    76      55.737  64.276  57.310  1.00  2.63
ATOM   1190  C   GLU    76      59.468  62.726  53.901  1.00  2.63
ATOM   1191  O   GLU    76      60.679  62.697  54.123  1.00  2.63
ATOM   1192  N   ALA    77      58.818  61.645  53.484  1.00  2.15
ATOM   1193  H   ALA    77      57.812  61.732  53.351  1.00  2.15
ATOM   1194  CA  ALA    77      59.465  60.412  53.108  1.00  2.15
ATOM   1195  HA  ALA    77      60.136  60.128  53.913  1.00  2.15
ATOM   1196  CB  ALA    77      58.398  59.326  52.979  1.00  2.15
ATOM   1197  HB1 ALA    77      58.860  58.386  52.687  1.00  2.15
ATOM   1198  HB2 ALA    77      57.889  59.194  53.937  1.00  2.15
ATOM   1199  HB3 ALA    77      57.660  59.636  52.241  1.00  2.15
ATOM   1200  C   ALA    77      60.358  60.609  51.870  1.00  2.15
ATOM   1201  O   ALA    77      61.516  60.170  51.906  1.00  2.15
ATOM   1202  N   LEU    78      59.878  61.302  50.826  1.00  2.26
ATOM   1203  H   LEU    78      58.954  61.722  50.885  1.00  2.26
ATOM   1204  CA  LEU    78      60.708  61.635  49.665  1.00  2.26
ATOM   1205  HA  LEU    78      61.026  60.701  49.200  1.00  2.26
ATOM   1206  CB  LEU    78      59.879  62.438  48.640  1.00  2.26
ATOM   1207  HB1 LEU    78      59.515  63.348  49.113  1.00  2.26
ATOM   1208  HB2 LEU    78      59.014  61.851  48.343  1.00  2.26
ATOM   1209  CG  LEU    78      60.661  62.844  47.375  1.00  2.26
ATOM   1210  HG  LEU    78      61.571  63.370  47.664  1.00  2.26
ATOM   1211  CD1 LEU    78      61.046  61.630  46.527  1.00  2.26
ATOM   1212 1HD1 LEU    78      61.601  61.974  45.660  1.00  2.26
ATOM   1213 2HD1 LEU    78      61.690  60.962  47.096  1.00  2.26
ATOM   1214 3HD1 LEU    78      60.154  61.096  46.202  1.00  2.26
ATOM   1215  CD2 LEU    78      59.836  63.792  46.508  1.00  2.26
ATOM   1216 1HD2 LEU    78      60.438  64.162  45.679  1.00  2.26
ATOM   1217 2HD2 LEU    78      58.955  63.288  46.117  1.00  2.26
ATOM   1218 3HD2 LEU    78      59.514  64.648  47.106  1.00  2.26
ATOM   1219  C   LEU    78      61.976  62.380  50.086  1.00  2.26
ATOM   1220  O   LEU    78      63.078  61.908  49.803  1.00  2.26
ATOM   1221  N   GLN    79      61.826  63.465  50.848  1.00  2.80
ATOM   1222  H   GLN    79      60.884  63.814  51.023  1.00  2.80
ATOM   1223  CA  GLN    79      62.952  64.237  51.368  1.00  2.80
ATOM   1224  HA  GLN    79      63.568  64.536  50.518  1.00  2.80
ATOM   1225  CB  GLN    79      62.470  65.518  52.068  1.00  2.80
ATOM   1226  HB1 GLN    79      63.322  65.954  52.593  1.00  2.80
ATOM   1227  HB2 GLN    79      61.703  65.279  52.807  1.00  2.80
ATOM   1228  CG  GLN    79      61.931  66.565  51.081  1.00  2.80
ATOM   1229  HG1 GLN    79      60.922  66.285  50.779  1.00  2.80
ATOM   1230  HG2 GLN    79      62.557  66.591  50.189  1.00  2.80
ATOM   1231  CD  GLN    79      61.931  67.967  51.684  1.00  2.80
ATOM   1232  OE1 GLN    79      62.961  68.515  52.055  1.00  2.80
ATOM   1233  NE2 GLN    79      60.799  68.613  51.805  1.00  2.80
ATOM   1234 1HE2 GLN    79      59.929  68.183  51.458  1.00  2.80
ATOM   1235 2HE2 GLN    79      60.813  69.536  52.177  1.00  2.80
ATOM   1236  C   GLN    79      63.886  63.462  52.301  1.00  2.80
ATOM   1237  O   GLN    79      65.060  63.807  52.424  1.00  2.80
ATOM   1238  N   SER    80      63.398  62.393  52.930  1.00  2.76
ATOM   1239  H   SER    80      62.405  62.207  52.845  1.00  2.76
ATOM   1240  CA  SER    80      64.198  61.562  53.828  1.00  2.76
ATOM   1241  HA  SER    80      65.041  62.140  54.209  1.00  2.76
ATOM   1242  CB  SER    80      63.311  61.168  55.002  1.00  2.76
ATOM   1243  HB1 SER    80      62.525  60.506  54.640  1.00  2.76
ATOM   1244  HB2 SER    80      62.859  62.061  55.435  1.00  2.76
ATOM   1245  OG  SER    80      64.071  60.514  55.993  1.00  2.76
ATOM   1246  HG  SER    80      64.718  59.957  55.525  1.00  2.76
ATOM   1247  C   SER    80      64.751  60.330  53.107  1.00  2.76
ATOM   1248  O   SER    80      65.319  59.446  53.751  1.00  2.76
ATOM   1249  N   GLY    81      64.559  60.239  51.786  1.00  2.50
ATOM   1250  H   GLY    81      64.051  60.991  51.329  1.00  2.50
ATOM   1251  CA  GLY    81      65.050  59.166  50.929  1.00  2.50
ATOM   1252  HA1 GLY    81      66.136  59.112  51.013  1.00  2.50
ATOM   1253  HA2 GLY    81      64.791  59.409  49.898  1.00  2.50
ATOM   1254  C   GLY    81      64.467  57.788  51.254  1.00  2.50
ATOM   1255  O   GLY    81      65.059  56.762  50.913  1.00  2.50
ATOM   1256  N   ARG    82      63.309  57.776  51.918  1.00  2.14
ATOM   1257  H   ARG    82      62.907  58.693  52.099  1.00  2.14
ATOM   1258  CA  ARG    82      62.550  56.611  52.392  1.00  2.14
ATOM   1259  HA  ARG    82      63.239  55.803  52.648  1.00  2.14
ATOM   1260  CB  ARG    82      61.817  57.110  53.660  1.00  2.14
ATOM   1261  HB1 ARG    82      61.132  57.904  53.366  1.00  2.14
ATOM   1262  HB2 ARG    82      62.567  57.556  54.316  1.00  2.14
ATOM   1263  CG  ARG    82      61.022  56.084  54.490  1.00  2.14
ATOM   1264  HG1 ARG    82      61.704  55.330  54.885  1.00  2.14
ATOM   1265  HG2 ARG    82      60.281  55.593  53.864  1.00  2.14
ATOM   1266  CD  ARG    82      60.267  56.758  55.653  1.00  2.14
ATOM   1267  HD1 ARG    82      59.688  55.997  56.177  1.00  2.14
ATOM   1268  HD2 ARG    82      59.561  57.487  55.253  1.00  2.14
ATOM   1269  NE  ARG    82      61.191  57.391  56.607  1.00  2.14
ATOM   1270  HE  ARG    82      61.817  56.793  57.140  1.00  2.14
ATOM   1271  CZ  ARG    82      61.408  58.670  56.830  1.00  2.14
ATOM   1272  NH1 ARG    82      62.381  58.990  57.614  1.00  2.14
ATOM   1273 1HH1 ARG    82      62.927  58.226  58.016  1.00  2.14
ATOM   1274 2HH1 ARG    82      62.803  59.899  57.511  1.00  2.14
ATOM   1275  NH2 ARG    82      60.706  59.634  56.317  1.00  2.14
ATOM   1276 1HH2 ARG    82      59.822  59.410  55.906  1.00  2.14
ATOM   1277 2HH2 ARG    82      60.866  60.572  56.651  1.00  2.14
ATOM   1278  C   ARG    82      61.571  56.079  51.341  1.00  2.14
ATOM   1279  O   ARG    82      60.960  55.023  51.523  1.00  2.14
ATOM   1280  N   LEU    83      61.394  56.831  50.264  1.00  1.84
ATOM   1281  H   LEU    83      61.908  57.704  50.219  1.00  1.84
ATOM   1282  CA  LEU    83      60.726  56.472  49.020  1.00  1.84
ATOM   1283  HA  LEU    83      60.922  55.433  48.799  1.00  1.84
ATOM   1284  CB  LEU    83      59.203  56.639  49.203  1.00  1.84
ATOM   1285  HB1 LEU    83      58.940  56.010  50.038  1.00  1.84
ATOM   1286  HB2 LEU    83      58.696  56.258  48.318  1.00  1.84
ATOM   1287  CG  LEU    83      58.614  58.006  49.576  1.00  1.84
ATOM   1288  HG  LEU    83      59.262  58.511  50.289  1.00  1.84
ATOM   1289  CD1 LEU    83      58.398  58.890  48.368  1.00  1.84
ATOM   1290 1HD1 LEU    83      57.900  59.811  48.669  1.00  1.84
ATOM   1291 2HD1 LEU    83      59.352  59.155  47.918  1.00  1.84
ATOM   1292 3HD1 LEU    83      57.784  58.369  47.637  1.00  1.84
ATOM   1293  CD2 LEU    83      57.242  57.777  50.228  1.00  1.84
ATOM   1294 1HD2 LEU    83      56.756  58.737  50.398  1.00  1.84
ATOM   1295 2HD2 LEU    83      56.606  57.181  49.581  1.00  1.84
ATOM   1296 3HD2 LEU    83      57.349  57.263  51.181  1.00  1.84
ATOM   1297  C   LEU    83      61.336  57.347  47.904  1.00  1.84
ATOM   1298  O   LEU    83      61.945  58.372  48.216  1.00  1.84
ATOM   1299  N   THR    84      61.182  56.953  46.642  1.00  2.08
ATOM   1300  H   THR    84      60.749  56.054  46.469  1.00  2.08
ATOM   1301  CA  THR    84      61.917  57.524  45.496  1.00  2.08
ATOM   1302  HA  THR    84      62.540  58.345  45.845  1.00  2.08
ATOM   1303  CB  THR    84      62.860  56.419  44.978  1.00  2.08
ATOM   1304  HB  THR    84      62.336  55.468  45.032  1.00  2.08
ATOM   1305  CG2 THR    84      63.446  56.549  43.576  1.00  2.08
ATOM   1306 1HG2 THR    84      64.179  57.352  43.547  1.00  2.08
ATOM   1307 2HG2 THR    84      63.948  55.615  43.323  1.00  2.08
ATOM   1308 3HG2 THR    84      62.653  56.710  42.847  1.00  2.08
ATOM   1309  OG1 THR    84      63.975  56.353  45.844  1.00  2.08
ATOM   1310  HG1 THR    84      63.983  55.402  46.124  1.00  2.08
ATOM   1311  C   THR    84      60.959  58.094  44.435  1.00  2.08
ATOM   1312  O   THR    84      59.837  57.625  44.385  1.00  2.08
ATOM   1313  N   PRO    85      61.301  59.131  43.633  1.00  2.43
ATOM   1314  CD  PRO    85      62.612  59.771  43.545  1.00  2.43
ATOM   1315  HD1 PRO    85      63.274  59.159  42.937  1.00  2.43
ATOM   1316  HD2 PRO    85      63.048  59.945  44.528  1.00  2.43
ATOM   1317  CG  PRO    85      62.414  61.103  42.820  1.00  2.43
ATOM   1318  HG1 PRO    85      63.262  61.339  42.176  1.00  2.43
ATOM   1319  HG2 PRO    85      62.255  61.904  43.540  1.00  2.43
ATOM   1320  CB  PRO    85      61.142  60.880  42.014  1.00  2.43
ATOM   1321  HB1 PRO    85      61.384  60.362  41.084  1.00  2.43
ATOM   1322  HB2 PRO    85      60.625  61.818  41.807  1.00  2.43
ATOM   1323  CA  PRO    85      60.316  59.972  42.925  1.00  2.43
ATOM   1324  HA  PRO    85      59.852  60.611  43.675  1.00  2.43
ATOM   1325  C   PRO    85      59.173  59.313  42.118  1.00  2.43
ATOM   1326  O   PRO    85      58.038  59.791  42.158  1.00  2.43
ATOM   1327  N   ALA    86      59.427  58.228  41.383  1.00  2.43
ATOM   1328  H   ALA    86      60.314  57.764  41.476  1.00  2.43
ATOM   1329  CA  ALA    86      58.349  57.541  40.667  1.00  2.43
ATOM   1330  HA  ALA    86      57.821  58.274  40.057  1.00  2.43
ATOM   1331  CB  ALA    86      58.972  56.487  39.741  1.00  2.43
ATOM   1332  HB1 ALA    86      58.186  55.969  39.194  1.00  2.43
ATOM   1333  HB2 ALA    86      59.648  56.968  39.035  1.00  2.43
ATOM   1334  HB3 ALA    86      59.529  55.755  40.331  1.00  2.43
ATOM   1335  C   ALA    86      57.337  56.928  41.637  1.00  2.43
ATOM   1336  O   ALA    86      56.119  57.153  41.578  1.00  2.43
ATOM   1337  N   HIS    87      57.911  56.199  42.576  1.00  1.96
ATOM   1338  CA  HIS    87      57.334  55.616  43.760  1.00  1.96
ATOM   1339  CB  HIS    87      58.449  54.879  44.511  1.00  1.96
ATOM   1340  CG  HIS    87      59.375  54.136  43.563  1.00  1.96
ATOM   1341  ND1 HIS    87      60.755  54.298  43.505  1.00  1.96
ATOM   1342  CE1 HIS    87      61.157  53.642  42.411  1.00  1.96
ATOM   1343  NE2 HIS    87      60.106  53.070  41.794  1.00  1.96
ATOM   1344  CD2 HIS    87      58.963  53.372  42.503  1.00  1.96
ATOM   1345  C   HIS    87      56.463  56.638  44.489  1.00  1.96
ATOM   1346  O   HIS    87      55.265  56.414  44.600  1.00  1.96
ATOM   1347  N   TYR    88      57.004  57.814  44.809  1.00  2.06
ATOM   1348  H   TYR    88      57.987  57.907  44.574  1.00  2.06
ATOM   1349  CA  TYR    88      56.308  59.016  45.275  1.00  2.06
ATOM   1350  HA  TYR    88      55.944  58.835  46.285  1.00  2.06
ATOM   1351  CB  TYR    88      57.279  60.212  45.335  1.00  2.06
ATOM   1352  HB1 TYR    88      57.867  60.234  44.434  1.00  2.06
ATOM   1353  HB2 TYR    88      57.994  60.066  46.133  1.00  2.06
ATOM   1354  CG  TYR    88      56.656  61.588  45.485  1.00  2.06
ATOM   1355  CD1 TYR    88      56.521  62.169  46.760  1.00  2.06
ATOM   1356  HD1 TYR    88      56.847  61.632  47.636  1.00  2.06
ATOM   1357  CE1 TYR    88      55.978  63.459  46.896  1.00  2.06
ATOM   1358  HE1 TYR    88      55.880  63.918  47.867  1.00  2.06
ATOM   1359  CZ  TYR    88      55.556  64.169  45.755  1.00  2.06
ATOM   1360  OH  TYR    88      55.013  65.404  45.898  1.00  2.06
ATOM   1361  HH  TYR    88      54.783  65.781  45.049  1.00  2.06
ATOM   1362  CE2 TYR    88      55.691  63.592  44.474  1.00  2.06
ATOM   1363  HE2 TYR    88      55.373  64.125  43.592  1.00  2.06
ATOM   1364  CD2 TYR    88      56.255  62.310  44.342  1.00  2.06
ATOM   1365  HD2 TYR    88      56.380  61.883  43.352  1.00  2.06
ATOM   1366  C   TYR    88      55.086  59.358  44.434  1.00  2.06
ATOM   1367  O   TYR    88      54.026  59.497  45.033  1.00  2.06
ATOM   1368  N   ASP    89      55.152  59.456  43.099  1.00  2.29
ATOM   1369  H   ASP    89      56.052  59.387  42.629  1.00  2.29
ATOM   1370  CA  ASP    89      53.931  59.781  42.339  1.00  2.29
ATOM   1371  HA  ASP    89      53.563  60.755  42.665  1.00  2.29
ATOM   1372  CB  ASP    89      54.147  59.832  40.817  1.00  2.29
ATOM   1373  HB1 ASP    89      53.234  60.215  40.359  1.00  2.29
ATOM   1374  HB2 ASP    89      54.275  58.814  40.449  1.00  2.29
ATOM   1375  CG  ASP    89      55.313  60.669  40.311  1.00  2.29
ATOM   1376  OD1 ASP    89      55.363  61.877  40.620  1.00  2.29
ATOM   1377  OD2 ASP    89      56.086  60.063  39.531  1.00  2.29
ATOM   1378  C   ASP    89      52.823  58.740  42.558  1.00  2.29
ATOM   1379  O   ASP    89      51.637  59.062  42.741  1.00  2.29
ATOM   1380  N   ARG    90      53.208  57.457  42.530  1.00  2.14
ATOM   1381  H   ARG    90      54.209  57.265  42.492  1.00  2.14
ATOM   1382  CA  ARG    90      52.249  56.356  42.688  1.00  2.14
ATOM   1383  HA  ARG    90      51.401  56.540  42.027  1.00  2.14
ATOM   1384  CB  ARG    90      52.920  55.036  42.262  1.00  2.14
ATOM   1385  HB1 ARG    90      52.356  54.215  42.709  1.00  2.14
ATOM   1386  HB2 ARG    90      53.937  54.981  42.656  1.00  2.14
ATOM   1387  CG  ARG    90      52.917  54.822  40.725  1.00  2.14
ATOM   1388  HG1 ARG    90      52.235  55.521  40.240  1.00  2.14
ATOM   1389  HG2 ARG    90      52.506  53.826  40.556  1.00  2.14
ATOM   1390  CD  ARG    90      54.279  54.853  39.998  1.00  2.14
ATOM   1391  HD1 ARG    90      54.206  54.179  39.146  1.00  2.14
ATOM   1392  HD2 ARG    90      55.050  54.462  40.666  1.00  2.14
ATOM   1393  NE  ARG    90      54.683  56.199  39.529  1.00  2.14
ATOM   1394  HE  ARG    90      54.805  56.890  40.264  1.00  2.14
ATOM   1395  CZ  ARG    90      55.286  56.533  38.396  1.00  2.14
ATOM   1396  NH1 ARG    90      55.833  57.704  38.223  1.00  2.14
ATOM   1397 1HH1 ARG    90      55.828  58.437  38.947  1.00  2.14
ATOM   1398 2HH1 ARG    90      56.284  57.966  37.374  1.00  2.14
ATOM   1399  NH2 ARG    90      55.387  55.699  37.397  1.00  2.14
ATOM   1400 1HH2 ARG    90      54.988  54.786  37.497  1.00  2.14
ATOM   1401 2HH2 ARG    90      55.890  55.969  36.575  1.00  2.14
ATOM   1402  C   ARG    90      51.621  56.326  44.092  1.00  2.14
ATOM   1403  O   ARG    90      50.407  56.127  44.233  1.00  2.14
ATOM   1404  N   TYR    91      52.420  56.596  45.120  1.00  1.98
ATOM   1405  H   TYR    91      53.411  56.723  44.932  1.00  1.98
ATOM   1406  CA  TYR    91      51.965  56.719  46.499  1.00  1.98
ATOM   1407  HA  TYR    91      51.339  55.857  46.727  1.00  1.98
ATOM   1408  CB  TYR    91      53.150  56.724  47.488  1.00  1.98
ATOM   1409  HB1 TYR    91      52.758  56.713  48.506  1.00  1.98
ATOM   1410  HB2 TYR    91      53.703  57.655  47.352  1.00  1.98
ATOM   1411  CG  TYR    91      54.107  55.555  47.327  1.00  1.98
ATOM   1412  CD1 TYR    91      53.604  54.281  47.007  1.00  1.98
ATOM   1413  HD1 TYR    91      52.542  54.087  47.036  1.00  1.98
ATOM   1414  CE1 TYR    91      54.475  53.281  46.555  1.00  1.98
ATOM   1415  HE1 TYR    91      54.075  52.335  46.243  1.00  1.98
ATOM   1416  CZ  TYR    91      55.862  53.521  46.477  1.00  1.98
ATOM   1417  OH  TYR    91      56.693  52.526  46.074  1.00  1.98
ATOM   1418  HH  TYR    91      57.600  52.812  45.911  1.00  1.98
ATOM   1419  CE2 TYR    91      56.383  54.744  46.956  1.00  1.98
ATOM   1420  HE2 TYR    91      57.443  54.928  46.920  1.00  1.98
ATOM   1421  CD2 TYR    91      55.500  55.766  47.361  1.00  1.98
ATOM   1422  HD2 TYR    91      55.884  56.756  47.550  1.00  1.98
ATOM   1423  C   TYR    91      51.077  57.943  46.719  1.00  1.98
ATOM   1424  O   TYR    91      50.104  57.810  47.446  1.00  1.98
ATOM   1425  N   VAL    92      51.336  59.091  46.078  1.00  2.30
ATOM   1426  H   VAL    92      52.177  59.151  45.510  1.00  2.30
ATOM   1427  CA  VAL    92      50.443  60.260  46.123  1.00  2.30
ATOM   1428  HA  VAL    92      50.283  60.537  47.164  1.00  2.30
ATOM   1429  CB  VAL    92      51.019  61.494  45.391  1.00  2.30
ATOM   1430  HB  VAL    92      51.372  61.200  44.403  1.00  2.30
ATOM   1431  CG1 VAL    92      49.990  62.623  45.224  1.00  2.30
ATOM   1432 1HG1 VAL    92      50.468  63.499  44.786  1.00  2.30
ATOM   1433 2HG1 VAL    92      49.187  62.315  44.554  1.00  2.30
ATOM   1434 3HG1 VAL    92      49.566  62.890  46.192  1.00  2.30
ATOM   1435  CG2 VAL    92      52.187  62.103  46.175  1.00  2.30
ATOM   1436 1HG2 VAL    92      52.602  62.950  45.628  1.00  2.30
ATOM   1437 2HG2 VAL    92      51.858  62.430  47.161  1.00  2.30
ATOM   1438 3HG2 VAL    92      52.979  61.371  46.288  1.00  2.30
ATOM   1439  C   VAL    92      49.085  59.889  45.564  1.00  2.30
ATOM   1440  O   VAL    92      48.083  60.103  46.237  1.00  2.30
ATOM   1441  N   ASN    93      49.036  59.241  44.395  1.00  2.55
ATOM   1442  H   ASN    93      49.901  59.068  43.896  1.00  2.55
ATOM   1443  CA  ASN    93      47.749  58.782  43.852  1.00  2.55
ATOM   1444  HA  ASN    93      47.114  59.655  43.677  1.00  2.55
ATOM   1445  CB  ASN    93      48.001  58.094  42.499  1.00  2.55
ATOM   1446  HB1 ASN    93      47.138  57.480  42.244  1.00  2.55
ATOM   1447  HB2 ASN    93      48.877  57.449  42.551  1.00  2.55
ATOM   1448  CG  ASN    93      48.169  59.106  41.380  1.00  2.55
ATOM   1449  OD1 ASN    93      47.209  59.510  40.751  1.00  2.55
ATOM   1450  ND2 ASN    93      49.369  59.552  41.090  1.00  2.55
ATOM   1451 1HD2 ASN    93      50.172  59.307  41.658  1.00  2.55
ATOM   1452 2HD2 ASN    93      49.419  60.257  40.379  1.00  2.55
ATOM   1453  C   ASN    93      46.978  57.893  44.850  1.00  2.55
ATOM   1454  O   ASN    93      45.812  58.187  45.189  1.00  2.55
ATOM   1455  N   LYS    94      47.641  56.854  45.402  1.00  2.49
ATOM   1456  H   LYS    94      48.607  56.666  45.152  1.00  2.49
ATOM   1457  CA  LYS    94      46.933  56.050  46.411  1.00  2.49
ATOM   1458  HA  LYS    94      45.994  55.770  45.931  1.00  2.49
ATOM   1459  CB  LYS    94      47.621  54.738  46.807  1.00  2.49
ATOM   1460  HB1 LYS    94      48.382  54.923  47.569  1.00  2.49
ATOM   1461  HB2 LYS    94      48.079  54.276  45.931  1.00  2.49
ATOM   1462  CG  LYS    94      46.508  53.814  47.353  1.00  2.49
ATOM   1463  HG1 LYS    94      45.771  53.643  46.566  1.00  2.49
ATOM   1464  HG2 LYS    94      46.008  54.290  48.195  1.00  2.49
ATOM   1465  CD  LYS    94      46.998  52.466  47.853  1.00  2.49
ATOM   1466  HD1 LYS    94      47.663  52.635  48.702  1.00  2.49
ATOM   1467  HD2 LYS    94      47.513  51.954  47.040  1.00  2.49
ATOM   1468  CE  LYS    94      45.796  51.630  48.296  1.00  2.49
ATOM   1469  HE1 LYS    94      45.236  51.313  47.414  1.00  2.49
ATOM   1470  HE2 LYS    94      45.146  52.257  48.917  1.00  2.49
ATOM   1471  NZ  LYS    94      46.209  50.463  49.102  1.00  2.49
ATOM   1472  HZ1 LYS    94      46.353  50.767  50.077  1.00  2.49
ATOM   1473  HZ2 LYS    94      45.469  49.792  49.221  1.00  2.49
ATOM   1474  HZ3 LYS    94      47.068  50.016  48.804  1.00  2.49
ATOM   1475  C   LYS    94      46.489  56.868  47.637  1.00  2.49
ATOM   1476  O   LYS    94      45.364  56.670  48.086  1.00  2.49
ATOM   1477  N   ASP    95      47.282  57.820  48.132  1.00  2.62
ATOM   1478  H   ASP    95      48.179  57.993  47.694  1.00  2.62
ATOM   1479  CA  ASP    95      46.892  58.685  49.255  1.00  2.62
ATOM   1480  HA  ASP    95      46.636  58.072  50.115  1.00  2.62
ATOM   1481  CB  ASP    95      48.047  59.594  49.685  1.00  2.62
ATOM   1482  HB1 ASP    95      48.379  60.201  48.843  1.00  2.62
ATOM   1483  HB2 ASP    95      48.866  58.945  49.987  1.00  2.62
ATOM   1484  CG  ASP    95      47.687  60.519  50.860  1.00  2.62
ATOM   1485  OD1 ASP    95      48.112  60.198  51.994  1.00  2.62
ATOM   1486  OD2 ASP    95      47.021  61.551  50.600  1.00  2.62
ATOM   1487  C   ASP    95      45.646  59.501  48.911  1.00  2.62
ATOM   1488  O   ASP    95      44.736  59.567  49.727  1.00  2.62
ATOM   1489  N   MET    96      45.511  59.990  47.675  1.00  2.93
ATOM   1490  H   MET    96      46.282  59.878  47.023  1.00  2.93
ATOM   1491  CA  MET    96      44.303  60.703  47.269  1.00  2.93
ATOM   1492  HA  MET    96      44.117  61.506  47.984  1.00  2.93
ATOM   1493  CB  MET    96      44.482  61.328  45.879  1.00  2.93
ATOM   1494  HB1 MET    96      43.523  61.733  45.555  1.00  2.93
ATOM   1495  HB2 MET    96      44.795  60.567  45.165  1.00  2.93
ATOM   1496  CG  MET    96      45.515  62.463  45.902  1.00  2.93
ATOM   1497  HG1 MET    96      46.436  62.092  46.349  1.00  2.93
ATOM   1498  HG2 MET    96      45.138  63.263  46.540  1.00  2.93
ATOM   1499  SD  MET    96      45.938  63.161  44.279  1.00  2.93
ATOM   1500  CE  MET    96      44.321  63.768  43.729  1.00  2.93
ATOM   1501  HE1 MET    96      44.441  64.319  42.796  1.00  2.93
ATOM   1502  HE2 MET    96      43.650  62.926  43.559  1.00  2.93
ATOM   1503  HE3 MET    96      43.897  64.427  44.487  1.00  2.93
ATOM   1504  C   MET    96      43.080  59.776  47.312  1.00  2.93
ATOM   1505  O   MET    96      42.004  60.184  47.762  1.00  2.93
ATOM   1506  N   SER    97      43.252  58.499  46.942  1.00  3.35
ATOM   1507  H   SER    97      44.182  58.189  46.685  1.00  3.35
ATOM   1508  CA  SER    97      42.168  57.516  47.128  1.00  3.35
ATOM   1509  HA  SER    97      41.267  57.903  46.650  1.00  3.35
ATOM   1510  CB  SER    97      42.521  56.194  46.446  1.00  3.35
ATOM   1511  HB1 SER    97      41.696  55.490  46.569  1.00  3.35
ATOM   1512  HB2 SER    97      43.412  55.763  46.900  1.00  3.35
ATOM   1513  OG  SER    97      42.749  56.402  45.065  1.00  3.35
ATOM   1514  HG  SER    97      43.241  57.226  44.961  1.00  3.35
ATOM   1515  C   SER    97      41.811  57.250  48.603  1.00  3.35
ATOM   1516  O   SER    97      40.643  57.028  48.927  1.00  3.35
ATOM   1517  N   ILE    98      42.793  57.284  49.506  1.00  3.19
ATOM   1518  H   ILE    98      43.730  57.497  49.182  1.00  3.19
ATOM   1519  CA  ILE    98      42.604  57.058  50.948  1.00  3.19
ATOM   1520  HA  ILE    98      41.960  56.192  51.090  1.00  3.19
ATOM   1521  CB  ILE    98      43.976  56.748  51.601  1.00  3.19
ATOM   1522  HB  ILE    98      44.675  57.536  51.323  1.00  3.19
ATOM   1523  CG2 ILE    98      43.886  56.726  53.139  1.00  3.19
ATOM   1524 1HG2 ILE    98      44.834  56.417  53.579  1.00  3.19
ATOM   1525 2HG2 ILE    98      43.667  57.725  53.518  1.00  3.19
ATOM   1526 3HG2 ILE    98      43.108  56.035  53.462  1.00  3.19
ATOM   1527  CG1 ILE    98      44.532  55.390  51.101  1.00  3.19
ATOM   1528 1HG1 ILE    98      44.277  55.236  50.053  1.00  3.19
ATOM   1529 2HG1 ILE    98      44.077  54.578  51.669  1.00  3.19
ATOM   1530  CD1 ILE    98      46.058  55.294  51.217  1.00  3.19
ATOM   1531  HD1 ILE    98      46.392  54.306  50.909  1.00  3.19
ATOM   1532  HD2 ILE    98      46.533  56.021  50.566  1.00  3.19
ATOM   1533  HD3 ILE    98      46.372  55.474  52.240  1.00  3.19
ATOM   1534  C   ILE    98      41.909  58.245  51.619  1.00  3.19
ATOM   1535  O   ILE    98      41.005  58.051  52.434  1.00  3.19
ATOM   1536  N   GLN    99      42.250  59.471  51.213  1.00  3.40
ATOM   1537  H   GLN    99      43.043  59.550  50.581  1.00  3.40
ATOM   1538  CA  GLN    99      41.514  60.687  51.542  1.00  3.40
ATOM   1539  HA  GLN    99      41.537  60.839  52.622  1.00  3.40
ATOM   1540  CB  GLN    99      42.111  61.919  50.850  1.00  3.40
ATOM   1541  HB1 GLN    99      41.415  62.746  51.003  1.00  3.40
ATOM   1542  HB2 GLN    99      42.177  61.736  49.778  1.00  3.40
ATOM   1543  CG  GLN    99      43.490  62.360  51.358  1.00  3.40
ATOM   1544  HG1 GLN    99      44.206  61.548  51.243  1.00  3.40
ATOM   1545  HG2 GLN    99      43.433  62.617  52.416  1.00  3.40
ATOM   1546  CD  GLN    99      43.971  63.581  50.577  1.00  3.40
ATOM   1547  OE1 GLN    99      43.197  64.477  50.247  1.00  3.40
ATOM   1548  NE2 GLN    99      45.224  63.648  50.198  1.00  3.40
ATOM   1549 1HE2 GLN    99      45.867  62.879  50.444  1.00  3.40
ATOM   1550 2HE2 GLN    99      45.559  64.475  49.754  1.00  3.40
ATOM   1551  C   GLN    99      40.057  60.535  51.111  1.00  3.40
ATOM   1552  O   GLN    99      39.178  60.683  51.952  1.00  3.40
ATOM   1553  N   GLU   100      39.793  60.181  49.848  1.00  3.86
ATOM   1554  H   GLU   100      40.568  60.075  49.197  1.00  3.86
ATOM   1555  CA  GLU   100      38.422  60.039  49.326  1.00  3.86
ATOM   1556  HA  GLU   100      37.899  60.967  49.481  1.00  3.86
ATOM   1557  CB  GLU   100      38.484  59.875  47.796  1.00  3.86
ATOM   1558  HB1 GLU   100      37.688  59.199  47.480  1.00  3.86
ATOM   1559  HB2 GLU   100      39.429  59.412  47.510  1.00  3.86
ATOM   1560  CG  GLU   100      38.301  61.203  47.022  1.00  3.86
ATOM   1561  HG1 GLU   100      37.242  61.468  47.065  1.00  3.86
ATOM   1562  HG2 GLU   100      38.540  61.023  45.972  1.00  3.86
ATOM   1563  CD  GLU   100      39.113  62.408  47.543  1.00  3.86
ATOM   1564  OE1 GLU   100      40.060  62.888  46.873  1.00  3.86
ATOM   1565  OE2 GLU   100      38.772  62.948  48.623  1.00  3.86
ATOM   1566  C   GLU   100      37.589  58.943  50.042  1.00  3.86
ATOM   1567  O   GLU   100      36.384  59.095  50.277  1.00  3.86
ATOM   1568  N   LEU   101      38.226  57.875  50.524  1.00  4.22
ATOM   1569  H   LEU   101      39.202  57.745  50.278  1.00  4.22
ATOM   1570  CA  LEU   101      37.574  56.917  51.424  1.00  4.22
ATOM   1571  HA  LEU   101      36.619  56.618  50.991  1.00  4.22
ATOM   1572  CB  LEU   101      38.479  55.675  51.563  1.00  4.22
ATOM   1573  HB1 LEU   101      38.139  55.083  52.414  1.00  4.22
ATOM   1574  HB2 LEU   101      39.491  56.010  51.788  1.00  4.22
ATOM   1575  CG  LEU   101      38.519  54.758  50.326  1.00  4.22
ATOM   1576  HG  LEU   101      38.695  55.345  49.427  1.00  4.22
ATOM   1577  CD1 LEU   101      39.650  53.739  50.478  1.00  4.22
ATOM   1578 1HD1 LEU   101      39.696  53.105  49.593  1.00  4.22
ATOM   1579 2HD1 LEU   101      40.600  54.263  50.579  1.00  4.22
ATOM   1580 3HD1 LEU   101      39.486  53.120  51.361  1.00  4.22
ATOM   1581  CD2 LEU   101      37.213  53.974  50.160  1.00  4.22
ATOM   1582 1HD2 LEU   101      37.293  53.308  49.301  1.00  4.22
ATOM   1583 2HD2 LEU   101      37.010  53.383  51.054  1.00  4.22
ATOM   1584 3HD2 LEU   101      36.388  54.661  49.983  1.00  4.22
ATOM   1585  C   LEU   101      37.266  57.480  52.824  1.00  4.22
ATOM   1586  O   LEU   101      36.176  57.251  53.349  1.00  4.22
ATOM   1587  N   ALA   102      38.195  58.213  53.445  1.00  4.63
ATOM   1588  H   ALA   102      39.091  58.344  52.982  1.00  4.63
ATOM   1589  CA  ALA   102      38.010  58.823  54.767  1.00  4.63
ATOM   1590  HA  ALA   102      37.728  58.037  55.469  1.00  4.63
ATOM   1591  CB  ALA   102      39.356  59.405  55.220  1.00  4.63
ATOM   1592  HB1 ALA   102      39.267  59.809  56.229  1.00  4.63
ATOM   1593  HB2 ALA   102      40.116  58.621  55.222  1.00  4.63
ATOM   1594  HB3 ALA   102      39.675  60.199  54.545  1.00  4.63
ATOM   1595  C   ALA   102      36.906  59.873  54.796  1.00  4.63
ATOM   1596  O   ALA   102      36.165  60.013  55.774  1.00  4.63
ATOM   1597  N   VAL   103      36.778  60.592  53.692  1.00  5.95
ATOM   1598  H   VAL   103      37.470  60.449  52.959  1.00  5.95
ATOM   1599  CA  VAL   103      35.761  61.608  53.475  1.00  5.95
ATOM   1600  HA  VAL   103      35.591  62.111  54.419  1.00  5.95
ATOM   1601  CB  VAL   103      36.252  62.644  52.465  1.00  5.95
ATOM   1602  HB  VAL   103      35.504  63.398  52.405  1.00  5.95
ATOM   1603  CG1 VAL   103      37.593  63.284  52.879  1.00  5.95
ATOM   1604 1HG1 VAL   103      38.071  63.738  52.014  1.00  5.95
ATOM   1605 2HG1 VAL   103      37.439  64.035  53.647  1.00  5.95
ATOM   1606 3HG1 VAL   103      38.291  62.552  53.274  1.00  5.95
ATOM   1607  CG2 VAL   103      36.335  62.089  51.067  1.00  5.95
ATOM   1608 1HG2 VAL   103      36.837  62.776  50.387  1.00  5.95
ATOM   1609 2HG2 VAL   103      36.915  61.197  51.164  1.00  5.95
ATOM   1610 3HG2 VAL   103      35.348  61.846  50.672  1.00  5.95
ATOM   1611  C   VAL   103      34.429  61.001  53.078  1.00  5.95
ATOM   1612  O   VAL   103      33.423  61.592  53.433  1.00  5.95
ATOM   1613  N   LEU   104      34.370  59.799  52.492  1.00  7.38
ATOM   1614  H   LEU   104      35.208  59.376  52.107  1.00  7.38
ATOM   1615  CA  LEU   104      33.116  59.036  52.517  1.00  7.38
ATOM   1616  HA  LEU   104      32.312  59.680  52.163  1.00  7.38
ATOM   1617  CB  LEU   104      33.218  57.823  51.574  1.00  7.38
ATOM   1618  HB1 LEU   104      32.398  57.136  51.789  1.00  7.38
ATOM   1619  HB2 LEU   104      34.149  57.297  51.779  1.00  7.38
ATOM   1620  CG  LEU   104      33.163  58.189  50.077  1.00  7.38
ATOM   1621  HG  LEU   104      33.840  59.015  49.868  1.00  7.38
ATOM   1622  CD1 LEU   104      33.593  56.980  49.246  1.00  7.38
ATOM   1623 1HD1 LEU   104      33.580  57.242  48.189  1.00  7.38
ATOM   1624 2HD1 LEU   104      34.613  56.703  49.513  1.00  7.38
ATOM   1625 3HD1 LEU   104      32.925  56.138  49.425  1.00  7.38
ATOM   1626  CD2 LEU   104      31.753  58.590  49.630  1.00  7.38
ATOM   1627 1HD2 LEU   104      31.757  58.796  48.559  1.00  7.38
ATOM   1628 2HD2 LEU   104      31.046  57.788  49.841  1.00  7.38
ATOM   1629 3HD2 LEU   104      31.442  59.494  50.150  1.00  7.38
ATOM   1630  C   LEU   104      32.714  58.606  53.940  1.00  7.38
ATOM   1631  O   LEU   104      31.586  58.855  54.355  1.00  7.38
ATOM   1632  N   VAL   105      33.634  58.018  54.712  1.00  8.00
ATOM   1633  H   VAL   105      34.538  57.827  54.290  1.00  8.00
ATOM   1634  CA  VAL   105      33.391  57.507  56.080  1.00  8.00
ATOM   1635  HA  VAL   105      32.569  56.791  56.035  1.00  8.00
ATOM   1636  CB  VAL   105      34.649  56.754  56.574  1.00  8.00
ATOM   1637  HB  VAL   105      35.531  57.358  56.360  1.00  8.00
ATOM   1638  CG1 VAL   105      34.659  56.425  58.073  1.00  8.00
ATOM   1639 1HG1 VAL   105      35.519  55.801  58.315  1.00  8.00
ATOM   1640 2HG1 VAL   105      34.732  57.342  58.659  1.00  8.00
ATOM   1641 3HG1 VAL   105      33.745  55.897  58.346  1.00  8.00
ATOM   1642  CG2 VAL   105      34.775  55.418  55.828  1.00  8.00
ATOM   1643 1HG2 VAL   105      35.710  54.928  56.103  1.00  8.00
ATOM   1644 2HG2 VAL   105      33.939  54.766  56.084  1.00  8.00
ATOM   1645 3HG2 VAL   105      34.780  55.578  54.751  1.00  8.00
ATOM   1646  C   VAL   105      32.943  58.578  57.079  1.00  8.00
ATOM   1647  O   VAL   105      32.159  58.296  57.981  1.00  8.00
ATOM   1648  N   SER   106      33.421  59.808  56.902  1.00  7.40
ATOM   1649  H   SER   106      34.110  59.930  56.171  1.00  7.40
ATOM   1650  CA  SER   106      33.102  60.958  57.761  1.00  7.40
ATOM   1651  HA  SER   106      32.757  60.623  58.740  1.00  7.40
ATOM   1652  CB  SER   106      34.357  61.826  57.931  1.00  7.40
ATOM   1653  HB1 SER   106      34.181  62.541  58.736  1.00  7.40
ATOM   1654  HB2 SER   106      34.510  62.374  57.002  1.00  7.40
ATOM   1655  OG  SER   106      35.557  61.123  58.191  1.00  7.40
ATOM   1656  HG  SER   106      35.766  60.583  57.405  1.00  7.40
ATOM   1657  C   SER   106      32.054  61.897  57.159  1.00  7.40
ATOM   1658  O   SER   106      31.632  62.836  57.828  1.00  7.40
ATOM   1659  N   GLY   107      31.743  61.740  55.869  1.00  6.83
ATOM   1660  H   GLY   107      32.064  60.913  55.383  1.00  6.83
ATOM   1661  CA  GLY   107      31.188  62.810  55.038  1.00  6.83
ATOM   1662  HA1 GLY   107      30.191  63.060  55.402  1.00  6.83
ATOM   1663  HA2 GLY   107      31.096  62.451  54.013  1.00  6.83
ATOM   1664  C   GLY   107      32.024  64.103  55.018  1.00  6.83
ATOM   1665  O   GLY   107      31.479  65.203  55.082  1.00  6.83
ATOM   1666  N   GLN   108      33.356  63.967  54.979  1.00  6.07
ATOM   1667  H   GLN   108      33.672  63.026  54.795  1.00  6.07
ATOM   1668  CA  GLN   108      34.294  65.075  54.746  1.00  6.07
ATOM   1669  HA  GLN   108      33.838  65.984  55.145  1.00  6.07
ATOM   1670  CB  GLN   108      35.602  64.865  55.548  1.00  6.07
ATOM   1671  HB1 GLN   108      36.364  65.561  55.198  1.00  6.07
ATOM   1672  HB2 GLN   108      35.976  63.857  55.409  1.00  6.07
ATOM   1673  CG  GLN   108      35.449  65.122  57.055  1.00  6.07
ATOM   1674  HG1 GLN   108      34.688  64.477  57.482  1.00  6.07
ATOM   1675  HG2 GLN   108      35.124  66.151  57.206  1.00  6.07
ATOM   1676  CD  GLN   108      36.780  64.932  57.783  1.00  6.07
ATOM   1677  OE1 GLN   108      37.630  65.805  57.769  1.00  6.07
ATOM   1678  NE2 GLN   108      37.043  63.817  58.434  1.00  6.07
ATOM   1679 1HE2 GLN   108      36.417  63.020  58.432  1.00  6.07
ATOM   1680 2HE2 GLN   108      37.933  63.780  58.897  1.00  6.07
ATOM   1681  C   GLN   108      34.465  65.361  53.231  1.00  6.07
ATOM   1682  O   GLN   108      33.607  65.003  52.428  1.00  6.07
ATOM   1683  N   LYS   109      35.597  65.945  52.803  1.00  6.14
ATOM   1684  H   LYS   109      36.246  66.241  53.516  1.00  6.14
ATOM   1685  CA  LYS   109      36.032  66.116  51.395  1.00  6.14
ATOM   1686  HA  LYS   109      35.535  67.025  51.051  1.00  6.14
ATOM   1687  CB  LYS   109      37.547  66.444  51.353  1.00  6.14
ATOM   1688  HB1 LYS   109      38.060  65.925  52.162  1.00  6.14
ATOM   1689  HB2 LYS   109      37.663  67.511  51.551  1.00  6.14
ATOM   1690  CG  LYS   109      38.272  66.113  50.035  1.00  6.14
ATOM   1691  HG1 LYS   109      37.793  66.653  49.217  1.00  6.14
ATOM   1692  HG2 LYS   109      38.185  65.046  49.852  1.00  6.14
ATOM   1693  CD  LYS   109      39.763  66.490  50.072  1.00  6.14
ATOM   1694  HD1 LYS   109      40.254  66.005  50.918  1.00  6.14
ATOM   1695  HD2 LYS   109      39.845  67.570  50.200  1.00  6.14
ATOM   1696  CE  LYS   109      40.470  66.098  48.764  1.00  6.14
ATOM   1697  HE1 LYS   109      41.387  66.683  48.664  1.00  6.14
ATOM   1698  HE2 LYS   109      39.809  66.332  47.925  1.00  6.14
ATOM   1699  NZ  LYS   109      40.817  64.662  48.734  1.00  6.14
ATOM   1700  HZ1 LYS   109      40.018  64.078  48.998  1.00  6.14
ATOM   1701  HZ2 LYS   109      40.952  64.295  47.789  1.00  6.14
ATOM   1702  HZ3 LYS   109      41.618  64.435  49.316  1.00  6.14
ATOM   1703  C   LYS   109      35.529  65.099  50.351  1.00  6.14
ATOM   1704  O   LYS   109      34.788  64.172  50.676  1.00  6.14
