# Supplementary material for: Selecting Near-Native Protein Structures from Predicted Decoy Sets Using Ordered Graphlet Degree Similarity
Source: Genes (Basel). 2019 Feb 11;10(2):132. doi: 10.3390/genes10020132 (PMC6410076; doi:10.3390/genes10020132)
Supplement: Supplementary file 1 [file genes-10-00132-s001.zip › CodeData/data/CASP11/T0759/model106.pdb]

ATOM      1  N   MET     1      30.337  17.477  40.401  1.00  9.48
ATOM      2  CA  MET     1      31.008  17.749  39.111  1.00  9.48
ATOM      3  C   MET     1      30.137  18.549  38.222  1.00  9.48
ATOM      4  O   MET     1      29.003  18.860  38.584  1.00  9.48
ATOM      5 1H   MET     1      30.759  16.998  41.035  1.00  9.48
ATOM      6 2H   MET     1      29.559  17.025  40.417  1.00  9.48
ATOM      7 3H   MET     1      30.081  18.160  40.928  1.00  9.48
ATOM      8  CB  MET     1      31.402  16.439  38.426  1.00  9.48
ATOM      9  SD  MET     1      32.936  14.135  38.305  1.00  9.48
ATOM     10  CE  MET     1      31.461  13.138  38.495  1.00  9.48
ATOM     11  CG  MET     1      32.449  15.635  39.179  1.00  9.48
ATOM     12  N   GLY     2      30.637  18.832  37.001  1.00  7.88
ATOM     13  CA  GLY     2      29.939  19.720  36.129  1.00  7.88
ATOM     14  C   GLY     2      30.158  21.054  36.732  1.00  7.88
ATOM     15  O   GLY     2      30.920  21.868  36.217  1.00  7.88
ATOM     16  H   GLY     2      31.413  18.459  36.737  1.00  7.88
ATOM     17  N   HIS     3      29.439  21.306  37.833  1.00  6.18
ATOM     18  CA  HIS     3      29.617  22.461  38.636  1.00  6.18
ATOM     19  C   HIS     3      30.971  22.366  39.221  1.00  6.18
ATOM     20  O   HIS     3      31.589  23.387  39.474  1.00  6.18
ATOM     21  H   HIS     3      28.816  20.695  38.055  1.00  6.18
ATOM     22  CB  HIS     3      28.524  22.545  39.704  1.00  6.18
ATOM     23  CG  HIS     3      27.167  22.857  39.155  1.00  6.18
ATOM     24  HD1 HIS     3      27.405  24.826  38.594  1.00  6.18
ATOM     25  ND1 HIS     3      26.836  24.093  38.644  1.00  6.18
ATOM     26  CE1 HIS     3      25.556  24.068  38.231  1.00  6.18
ATOM     27  CD2 HIS     3      25.922  22.121  38.984  1.00  6.18
ATOM     28  NE2 HIS     3      25.002  22.888  38.432  1.00  6.18
ATOM     29  N   HIS     4      31.454  21.155  39.540  1.00  5.72
ATOM     30  CA  HIS     4      32.778  21.111  40.080  1.00  5.72
ATOM     31  C   HIS     4      33.811  21.456  39.094  1.00  5.72
ATOM     32  O   HIS     4      34.666  22.259  39.424  1.00  5.72
ATOM     33  H   HIS     4      30.988  20.393  39.429  1.00  5.72
ATOM     34  CB  HIS     4      33.077  19.724  40.653  1.00  5.72
ATOM     35  CG  HIS     4      34.435  19.607  41.273  1.00  5.72
ATOM     36  HD1 HIS     4      34.190  20.731  42.984  1.00  5.72
ATOM     37  ND1 HIS     4      34.762  20.211  42.468  1.00  5.72
ATOM     38  CE1 HIS     4      36.042  19.927  42.766  1.00  5.72
ATOM     39  CD2 HIS     4      35.682  18.942  40.924  1.00  5.72
ATOM     40  NE2 HIS     4      36.600  19.166  41.844  1.00  5.72
ATOM     41  N   HIS     5      33.789  20.880  37.881  1.00  5.40
ATOM     42  CA  HIS     5      34.787  21.243  36.913  1.00  5.40
ATOM     43  C   HIS     5      34.507  22.638  36.566  1.00  5.40
ATOM     44  O   HIS     5      35.383  23.403  36.161  1.00  5.40
ATOM     45  H   HIS     5      33.159  20.273  37.671  1.00  5.40
ATOM     46  CB  HIS     5      34.731  20.303  35.707  1.00  5.40
ATOM     47  CG  HIS     5      35.197  18.912  36.003  1.00  5.40
ATOM     48  ND1 HIS     5      36.518  18.605  36.246  1.00  5.40
ATOM     49  CE1 HIS     5      36.626  17.285  36.478  1.00  5.40
ATOM     50  CD2 HIS     5      34.561  17.608  36.124  1.00  5.40
ATOM     51  HE2 HIS     5      35.293  15.773  36.532  1.00  5.40
ATOM     52  NE2 HIS     5      35.455  16.680  36.407  1.00  5.40
ATOM     53  N   HIS     6      33.223  22.967  36.728  1.00  4.70
ATOM     54  CA  HIS     6      32.762  24.285  36.535  1.00  4.70
ATOM     55  C   HIS     6      33.627  25.061  37.445  1.00  4.70
ATOM     56  O   HIS     6      34.281  26.006  37.030  1.00  4.70
ATOM     57  H   HIS     6      32.646  22.319  36.967  1.00  4.70
ATOM     58  CB  HIS     6      31.266  24.380  36.843  1.00  4.70
ATOM     59  CG  HIS     6      30.698  25.753  36.659  1.00  4.70
ATOM     60  ND1 HIS     6      30.482  26.308  35.417  1.00  4.70
ATOM     61  CE1 HIS     6      29.967  27.541  35.573  1.00  4.70
ATOM     62  CD2 HIS     6      30.245  26.816  37.544  1.00  4.70
ATOM     63  HE2 HIS     6      29.486  28.650  37.186  1.00  4.70
ATOM     64  NE2 HIS     6      29.822  27.852  36.846  1.00  4.70
ATOM     65  N   HIS     7      33.724  24.571  38.685  1.00  4.36
ATOM     66  CA  HIS     7      34.465  25.109  39.774  1.00  4.36
ATOM     67  C   HIS     7      35.920  24.977  39.482  1.00  4.36
ATOM     68  O   HIS     7      36.737  25.694  40.048  1.00  4.36
ATOM     69  H   HIS     7      33.249  23.814  38.794  1.00  4.36
ATOM     70  CB  HIS     7      34.095  24.398  41.077  1.00  4.36
ATOM     71  CG  HIS     7      34.741  24.988  42.292  1.00  4.36
ATOM     72  HD1 HIS     7      33.734  26.781  42.448  1.00  4.36
ATOM     73  ND1 HIS     7      34.386  26.219  42.800  1.00  4.36
ATOM     74  CE1 HIS     7      35.135  26.477  43.886  1.00  4.36
ATOM     75  CD2 HIS     7      35.783  24.573  43.219  1.00  4.36
ATOM     76  NE2 HIS     7      35.976  25.493  44.144  1.00  4.36
ATOM     77  N   HIS     8      36.313  24.037  38.614  1.00  4.11
ATOM     78  CA  HIS     8      37.709  23.811  38.539  1.00  4.11
ATOM     79  C   HIS     8      38.242  24.205  37.227  1.00  4.11
ATOM     80  O   HIS     8      38.034  23.543  36.210  1.00  4.11
ATOM     81  H   HIS     8      35.752  23.561  38.096  1.00  4.11
ATOM     82  CB  HIS     8      38.029  22.340  38.814  1.00  4.11
ATOM     83  CG  HIS     8      39.494  22.030  38.812  1.00  4.11
ATOM     84  HD1 HIS     8      39.466  19.974  38.659  1.00  4.11
ATOM     85  ND1 HIS     8      39.983  20.745  38.724  1.00  4.11
ATOM     86  CE1 HIS     8      41.327  20.785  38.746  1.00  4.11
ATOM     87  CD2 HIS     8      40.721  22.811  38.887  1.00  4.11
ATOM     88  NE2 HIS     8      41.776  22.021  38.843  1.00  4.11
ATOM     89  N   SER     9      38.986  25.313  37.225  1.00  3.28
ATOM     90  CA  SER     9      39.638  25.578  36.000  1.00  3.28
ATOM     91  C   SER     9      41.027  25.156  36.240  1.00  3.28
ATOM     92  O   SER     9      41.824  25.858  36.861  1.00  3.28
ATOM     93  H   SER     9      39.092  25.873  37.922  1.00  3.28
ATOM     94  CB  SER     9      39.496  27.055  35.626  1.00  3.28
ATOM     95  HG  SER     9      38.092  28.189  35.157  1.00  3.28
ATOM     96  OG  SER     9      38.145  27.385  35.357  1.00  3.28
ATOM     97  N   HIS    10      41.363  23.981  35.706  1.00  3.14
ATOM     98  CA  HIS    10      42.679  23.524  35.957  1.00  3.14
ATOM     99  C   HIS    10      43.470  24.101  34.851  1.00  3.14
ATOM    100  O   HIS    10      43.495  23.565  33.746  1.00  3.14
ATOM    101  H   HIS    10      40.801  23.484  35.208  1.00  3.14
ATOM    102  CB  HIS    10      42.714  21.995  36.012  1.00  3.14
ATOM    103  CG  HIS    10      44.047  21.435  36.400  1.00  3.14
ATOM    104  HD1 HIS    10      43.818  19.456  35.869  1.00  3.14
ATOM    105  ND1 HIS    10      44.375  20.108  36.230  1.00  3.14
ATOM    106  CE1 HIS    10      45.630  19.907  36.669  1.00  3.14
ATOM    107  CD2 HIS    10      45.266  21.970  36.990  1.00  3.14
ATOM    108  NE2 HIS    10      46.171  21.020  37.126  1.00  3.14
ATOM    109  N   MET    11      44.132  25.237  35.089  1.00  2.50
ATOM    110  CA  MET    11      44.927  25.627  33.984  1.00  2.50
ATOM    111  C   MET    11      46.280  25.113  34.276  1.00  2.50
ATOM    112  O   MET    11      47.029  25.703  35.048  1.00  2.50
ATOM    113  H   MET    11      44.120  25.741  35.835  1.00  2.50
ATOM    114  CB  MET    11      44.887  27.146  33.805  1.00  2.50
ATOM    115  SD  MET    11      45.048  27.069  31.040  1.00  2.50
ATOM    116  CE  MET    11      43.558  28.053  30.898  1.00  2.50
ATOM    117  CG  MET    11      45.693  27.652  32.619  1.00  2.50
ATOM    118  N   VAL    12      46.639  23.958  33.700  1.00  2.10
ATOM    119  CA  VAL    12      47.986  23.584  33.963  1.00  2.10
ATOM    120  C   VAL    12      48.390  22.481  33.066  1.00  2.10
ATOM    121  O   VAL    12      47.606  21.622  32.667  1.00  2.10
ATOM    122  H   VAL    12      46.118  23.432  33.188  1.00  2.10
ATOM    123  CB  VAL    12      48.181  23.176  35.435  1.00  2.10
ATOM    124  CG1 VAL    12      47.368  21.931  35.755  1.00  2.10
ATOM    125  CG2 VAL    12      49.655  22.945  35.733  1.00  2.10
ATOM    126  N   VAL    13      49.676  22.514  32.715  1.00  2.05
ATOM    127  CA  VAL    13      50.220  21.467  31.947  1.00  2.05
ATOM    128  C   VAL    13      51.260  20.982  32.866  1.00  2.05
ATOM    129  O   VAL    13      51.842  21.762  33.615  1.00  2.05
ATOM    130  H   VAL    13      50.196  23.204  32.968  1.00  2.05
ATOM    131  CB  VAL    13      50.724  21.971  30.582  1.00  2.05
ATOM    132  CG1 VAL    13      51.372  20.838  29.802  1.00  2.05
ATOM    133  CG2 VAL    13      49.581  22.585  29.786  1.00  2.05
ATOM    134  N   ILE    14      51.471  19.673  32.917  1.00  2.46
ATOM    135  CA  ILE    14      52.497  19.249  33.796  1.00  2.46
ATOM    136  C   ILE    14      53.392  18.425  32.948  1.00  2.46
ATOM    137  O   ILE    14      52.907  17.594  32.186  1.00  2.46
ATOM    138  H   ILE    14      51.010  19.067  32.438  1.00  2.46
ATOM    139  CB  ILE    14      51.925  18.487  35.006  1.00  2.46
ATOM    140  CD1 ILE    14      50.196  18.647  36.872  1.00  2.46
ATOM    141  CG1 ILE    14      50.961  19.379  35.791  1.00  2.46
ATOM    142  CG2 ILE    14      53.049  17.957  35.882  1.00  2.46
ATOM    143  N   HIS    15      54.716  18.657  33.019  1.00  2.48
ATOM    144  CA  HIS    15      55.584  17.867  32.202  1.00  2.48
ATOM    145  C   HIS    15      55.852  16.648  33.008  1.00  2.48
ATOM    146  O   HIS    15      56.388  16.749  34.109  1.00  2.48
ATOM    147  H   HIS    15      55.059  19.288  33.561  1.00  2.48
ATOM    148  CB  HIS    15      56.848  18.653  31.847  1.00  2.48
ATOM    149  CG  HIS    15      56.589  19.865  31.007  1.00  2.48
ATOM    150  HD1 HIS    15      58.012  19.640  29.532  1.00  2.48
ATOM    151  ND1 HIS    15      57.316  20.153  29.872  1.00  2.48
ATOM    152  CE1 HIS    15      56.856  21.298  29.337  1.00  2.48
ATOM    153  CD2 HIS    15      55.658  20.983  31.056  1.00  2.48
ATOM    154  NE2 HIS    15      55.861  21.801  30.042  1.00  2.48
ATOM    155  N   PRO    16      55.486  15.492  32.537  1.00  3.13
ATOM    156  CA  PRO    16      55.692  14.337  33.344  1.00  3.13
ATOM    157  C   PRO    16      57.143  14.086  33.496  1.00  3.13
ATOM    158  O   PRO    16      57.573  13.651  34.564  1.00  3.13
ATOM    159  CB  PRO    16      54.991  13.217  32.573  1.00  3.13
ATOM    160  CD  PRO    16      54.772  15.212  31.269  1.00  3.13
ATOM    161  CG  PRO    16      54.916  13.720  31.170  1.00  3.13
ATOM    162  N   ASP    17      57.922  14.323  32.429  1.00  3.24
ATOM    163  CA  ASP    17      59.300  14.040  32.607  1.00  3.24
ATOM    164  C   ASP    17      59.987  14.995  33.547  1.00  3.24
ATOM    165  O   ASP    17      60.660  14.519  34.460  1.00  3.24
ATOM    166  H   ASP    17      57.626  14.639  31.640  1.00  3.24
ATOM    167  CB  ASP    17      60.029  14.058  31.262  1.00  3.24
ATOM    168  CG  ASP    17      59.673  12.870  30.390  1.00  3.24
ATOM    169  OD1 ASP    17      59.086  11.902  30.917  1.00  3.24
ATOM    170  OD2 ASP    17      59.980  12.908  29.180  1.00  3.24
ATOM    171  N   PRO    18      59.885  16.295  33.430  1.00  3.19
ATOM    172  CA  PRO    18      60.542  17.107  34.424  1.00  3.19
ATOM    173  C   PRO    18      59.761  17.228  35.697  1.00  3.19
ATOM    174  O   PRO    18      60.320  17.682  36.692  1.00  3.19
ATOM    175  CB  PRO    18      60.687  18.473  33.749  1.00  3.19
ATOM    176  CD  PRO    18      59.667  17.030  32.135  1.00  3.19
ATOM    177  CG  PRO    18      60.627  18.176  32.288  1.00  3.19
ATOM    178  N   GLY    19      58.460  16.891  35.697  1.00  3.08
ATOM    179  CA  GLY    19      57.691  17.016  36.905  1.00  3.08
ATOM    180  C   GLY    19      57.465  18.471  37.184  1.00  3.08
ATOM    181  O   GLY    19      57.238  18.864  38.327  1.00  3.08
ATOM    182  H   GLY    19      58.070  16.588  34.945  1.00  3.08
ATOM    183  N   ARG    20      57.502  19.322  36.143  1.00  2.71
ATOM    184  CA  ARG    20      57.353  20.722  36.409  1.00  2.71
ATOM    185  C   ARG    20      56.060  21.210  35.847  1.00  2.71
ATOM    186  O   ARG    20      55.639  20.838  34.753  1.00  2.71
ATOM    187  H   ARG    20      57.616  19.034  35.298  1.00  2.71
ATOM    188  CB  ARG    20      58.529  21.507  35.824  1.00  2.71
ATOM    189  CD  ARG    20      60.982  22.034  35.870  1.00  2.71
ATOM    190  HE  ARG    20      62.752  21.123  36.110  1.00  2.71
ATOM    191  NE  ARG    20      62.278  21.741  36.477  1.00  2.71
ATOM    192  CG  ARG    20      59.863  21.216  36.492  1.00  2.71
ATOM    193  CZ  ARG    20      62.759  22.364  37.548  1.00  2.71
ATOM    194 1HH1 ARG    20      64.408  21.410  37.651  1.00  2.71
ATOM    195 2HH1 ARG    20      64.260  22.433  38.724  1.00  2.71
ATOM    196  NH1 ARG    20      63.948  22.030  38.031  1.00  2.71
ATOM    197 1HH2 ARG    20      61.280  23.536  37.820  1.00  2.71
ATOM    198 2HH2 ARG    20      62.362  23.722  38.826  1.00  2.71
ATOM    199  NH2 ARG    20      62.051  23.319  38.134  1.00  2.71
ATOM    200  N   GLU    21      55.390  22.088  36.611  1.00  2.48
ATOM    201  CA  GLU    21      54.122  22.583  36.176  1.00  2.48
ATOM    202  C   GLU    21      54.335  23.792  35.320  1.00  2.48
ATOM    203  O   GLU    21      55.043  24.721  35.702  1.00  2.48
ATOM    204  H   GLU    21      55.737  22.365  37.394  1.00  2.48
ATOM    205  CB  GLU    21      53.232  22.907  37.378  1.00  2.48
ATOM    206  CD  GLU    21      51.942  22.051  39.373  1.00  2.48
ATOM    207  CG  GLU    21      52.840  21.694  38.205  1.00  2.48
ATOM    208  OE1 GLU    21      52.447  22.640  40.352  1.00  2.48
ATOM    209  OE2 GLU    21      50.734  21.741  39.310  1.00  2.48
ATOM    210  N   LEU    22      53.722  23.802  34.116  1.00  2.04
ATOM    211  CA  LEU    22      53.901  24.914  33.227  1.00  2.04
ATOM    212  C   LEU    22      52.580  25.471  32.733  1.00  2.04
ATOM    213  O   LEU    22      51.557  24.798  32.672  1.00  2.04
ATOM    214  H   LEU    22      53.201  23.110  33.872  1.00  2.04
ATOM    215  CB  LEU    22      54.764  24.510  32.030  1.00  2.04
ATOM    216  CG  LEU    22      56.187  24.046  32.347  1.00  2.04
ATOM    217  CD1 LEU    22      56.866  23.504  31.098  1.00  2.04
ATOM    218  CD2 LEU    22      57.004  25.184  32.940  1.00  2.04
ATOM    219  N   SER    23      52.563  26.766  32.375  1.00  1.81
ATOM    220  CA  SER    23      51.364  27.409  31.901  1.00  1.81
ATOM    221  C   SER    23      51.012  26.848  30.554  1.00  1.81
ATOM    222  O   SER    23      51.884  26.333  29.857  1.00  1.81
ATOM    223  H   SER    23      53.329  27.233  32.438  1.00  1.81
ATOM    224  CB  SER    23      51.558  28.925  31.837  1.00  1.81
ATOM    225  HG  SER    23      53.221  28.923  30.993  1.00  1.81
ATOM    226  OG  SER    23      52.489  29.278  30.829  1.00  1.81
ATOM    227  N   PRO    24      49.746  26.946  30.181  1.00  1.60
ATOM    228  CA  PRO    24      49.242  26.288  29.000  1.00  1.60
ATOM    229  C   PRO    24      50.083  26.731  27.863  1.00  1.60
ATOM    230  O   PRO    24      50.448  25.932  27.006  1.00  1.60
ATOM    231  CB  PRO    24      47.792  26.766  28.900  1.00  1.60
ATOM    232  CD  PRO    24      48.754  27.821  30.821  1.00  1.60
ATOM    233  CG  PRO    24      47.753  28.014  29.717  1.00  1.60
ATOM    234  N   GLU    25      50.435  28.012  27.874  1.00  1.64
ATOM    235  CA  GLU    25      51.218  28.542  26.816  1.00  1.64
ATOM    236  C   GLU    25      52.567  27.922  26.813  1.00  1.64
ATOM    237  O   GLU    25      53.140  27.670  25.752  1.00  1.64
ATOM    238  H   GLU    25      50.177  28.544  28.553  1.00  1.64
ATOM    239  CB  GLU    25      51.327  30.063  26.940  1.00  1.64
ATOM    240  CD  GLU    25      51.426  30.568  24.467  1.00  1.64
ATOM    241  CG  GLU    25      52.105  30.723  25.814  1.00  1.64
ATOM    242  OE1 GLU    25      50.197  30.776  24.394  1.00  1.64
ATOM    243  OE2 GLU    25      52.123  30.238  23.485  1.00  1.64
ATOM    244  N   GLU    26      53.129  27.728  28.020  1.00  1.87
ATOM    245  CA  GLU    26      54.471  27.261  28.053  1.00  1.87
ATOM    246  C   GLU    26      54.508  25.866  27.518  1.00  1.87
ATOM    247  O   GLU    26      55.459  25.483  26.844  1.00  1.87
ATOM    248  H   GLU    26      52.687  27.883  28.789  1.00  1.87
ATOM    249  CB  GLU    26      55.026  27.326  29.477  1.00  1.87
ATOM    250  CD  GLU    26      55.734  28.764  31.429  1.00  1.87
ATOM    251  CG  GLU    26      55.242  28.738  29.996  1.00  1.87
ATOM    252  OE1 GLU    26      54.954  28.397  32.332  1.00  1.87
ATOM    253  OE2 GLU    26      56.902  29.151  31.649  1.00  1.87
ATOM    254  N   ALA    27      53.473  25.063  27.830  1.00  1.83
ATOM    255  CA  ALA    27      53.399  23.701  27.389  1.00  1.83
ATOM    256  C   ALA    27      53.302  23.660  25.877  1.00  1.83
ATOM    257  O   ALA    27      53.865  22.764  25.246  1.00  1.83
ATOM    258  H   ALA    27      52.813  25.409  28.334  1.00  1.83
ATOM    259  CB  ALA    27      52.210  23.000  28.029  1.00  1.83
ATOM    260  N   HIS    28      52.581  24.622  25.248  1.00  1.91
ATOM    261  CA  HIS    28      52.465  24.630  23.801  1.00  1.91
ATOM    262  C   HIS    28      53.825  24.809  23.230  1.00  1.91
ATOM    263  O   HIS    28      54.179  24.186  22.231  1.00  1.91
ATOM    264  H   HIS    28      52.173  25.259  25.736  1.00  1.91
ATOM    265  CB  HIS    28      51.511  25.736  23.346  1.00  1.91
ATOM    266  CG  HIS    28      51.303  25.783  21.864  1.00  1.91
ATOM    267  HD1 HIS    28      50.166  24.089  21.566  1.00  1.91
ATOM    268  ND1 HIS    28      50.580  24.829  21.183  1.00  1.91
ATOM    269  CE1 HIS    28      50.569  25.138  19.874  1.00  1.91
ATOM    270  CD2 HIS    28      51.705  26.677  20.788  1.00  1.91
ATOM    271  NE2 HIS    28      51.242  26.246  19.630  1.00  1.91
ATOM    272  N   ARG    29      54.577  25.757  23.822  1.00  2.22
ATOM    273  CA  ARG    29      55.843  26.147  23.275  1.00  2.22
ATOM    274  C   ARG    29      56.767  24.960  23.305  1.00  2.22
ATOM    275  O   ARG    29      57.470  24.683  22.334  1.00  2.22
ATOM    276  H   ARG    29      54.272  26.147  24.573  1.00  2.22
ATOM    277  CB  ARG    29      56.424  27.326  24.057  1.00  2.22
ATOM    278  CD  ARG    29      56.274  29.749  24.697  1.00  2.22
ATOM    279  HE  ARG    29      55.016  31.058  23.847  1.00  2.22
ATOM    280  NE  ARG    29      55.584  31.020  24.493  1.00  2.22
ATOM    281  CG  ARG    29      55.688  28.638  23.840  1.00  2.22
ATOM    282  CZ  ARG    29      55.779  32.104  25.236  1.00  2.22
ATOM    283 1HH1 ARG    29      54.542  33.236  24.327  1.00  2.22
ATOM    284 2HH1 ARG    29      55.233  33.918  25.457  1.00  2.22
ATOM    285  NH1 ARG    29      55.106  33.216  24.976  1.00  2.22
ATOM    286 1HH2 ARG    29      57.085  31.352  26.406  1.00  2.22
ATOM    287 2HH2 ARG    29      56.775  32.775  26.718  1.00  2.22
ATOM    288  NH2 ARG    29      56.648  32.074  26.237  1.00  2.22
ATOM    289  N   ALA    30      56.765  24.212  24.427  1.00  2.39
ATOM    290  CA  ALA    30      57.618  23.064  24.618  1.00  2.39
ATOM    291  C   ALA    30      57.266  22.017  23.608  1.00  2.39
ATOM    292  O   ALA    30      58.133  21.293  23.112  1.00  2.39
ATOM    293  H   ALA    30      56.194  24.461  25.076  1.00  2.39
ATOM    294  CB  ALA    30      57.478  22.530  26.035  1.00  2.39
ATOM    295  N   GLY    31      55.964  21.898  23.290  1.00  2.55
ATOM    296  CA  GLY    31      55.556  20.891  22.360  1.00  2.55
ATOM    297  C   GLY    31      54.853  19.811  23.118  1.00  2.55
ATOM    298  O   GLY    31      54.539  18.759  22.565  1.00  2.55
ATOM    299  H   GLY    31      55.352  22.446  23.657  1.00  2.55
ATOM    300  N   LEU    32      54.621  20.018  24.427  1.00  2.33
ATOM    301  CA  LEU    32      53.920  19.010  25.166  1.00  2.33
ATOM    302  C   LEU    32      52.489  18.897  24.727  1.00  2.33
ATOM    303  O   LEU    32      51.991  17.792  24.531  1.00  2.33
ATOM    304  H   LEU    32      54.896  20.769  24.840  1.00  2.33
ATOM    305  CB  LEU    32      53.980  19.306  26.666  1.00  2.33
ATOM    306  CG  LEU    32      53.258  18.316  27.582  1.00  2.33
ATOM    307  CD1 LEU    32      53.845  16.920  27.434  1.00  2.33
ATOM    308  CD2 LEU    32      53.334  18.770  29.031  1.00  2.33
ATOM    309  N   ILE    33      51.764  20.020  24.555  1.00  2.27
ATOM    310  CA  ILE    33      50.400  19.865  24.125  1.00  2.27
ATOM    311  C   ILE    33      50.121  20.670  22.898  1.00  2.27
ATOM    312  O   ILE    33      50.696  21.724  22.640  1.00  2.27
ATOM    313  H   ILE    33      52.100  20.843  24.698  1.00  2.27
ATOM    314  CB  ILE    33      49.410  20.255  25.238  1.00  2.27
ATOM    315  CD1 ILE    33      48.535  22.244  26.571  1.00  2.27
ATOM    316  CG1 ILE    33      49.598  21.722  25.629  1.00  2.27
ATOM    317  CG2 ILE    33      49.558  19.326  26.433  1.00  2.27
ATOM    318  N   ASP    34      49.216  20.160  22.065  1.00  2.39
ATOM    319  CA  ASP    34      49.053  20.782  20.796  1.00  2.39
ATOM    320  C   ASP    34      48.473  22.143  20.921  1.00  2.39
ATOM    321  O   ASP    34      47.981  22.558  21.968  1.00  2.39
ATOM    322  H   ASP    34      48.715  19.445  22.283  1.00  2.39
ATOM    323  CB  ASP    34      48.168  19.925  19.889  1.00  2.39
ATOM    324  CG  ASP    34      48.859  18.654  19.434  1.00  2.39
ATOM    325  OD1 ASP    34      50.090  18.550  19.614  1.00  2.39
ATOM    326  OD2 ASP    34      48.168  17.762  18.898  1.00  2.39
ATOM    327  N   TRP    35      48.559  22.881  19.805  1.00  2.33
ATOM    328  CA  TRP    35      48.094  24.223  19.727  1.00  2.33
ATOM    329  C   TRP    35      46.623  24.186  19.986  1.00  2.33
ATOM    330  O   TRP    35      46.114  24.993  20.751  1.00  2.33
ATOM    331  H   TRP    35      48.931  22.491  19.084  1.00  2.33
ATOM    332  CB  TRP    35      48.430  24.828  18.362  1.00  2.33
ATOM    333 1HB  TRP    35      47.757  24.524  17.637  1.00  2.33
ATOM    334 2HB  TRP    35      49.397  25.020  18.198  1.00  2.33
ATOM    335  CG  TRP    35      47.989  26.252  18.213  1.00  2.33
ATOM    336  CD1 TRP    35      48.695  27.369  18.555  1.00  2.33
ATOM    337  HE1 TRP    35      48.250  29.377  18.421  1.00  2.33
ATOM    338  NE1 TRP    35      47.964  28.497  18.270  1.00  2.33
ATOM    339  CD2 TRP    35      46.740  26.712  17.681  1.00  2.33
ATOM    340  CE2 TRP    35      46.760  28.118  17.732  1.00  2.33
ATOM    341  CH2 TRP    35      44.598  28.244  16.791  1.00  2.33
ATOM    342  CZ2 TRP    35      45.691  28.896  17.288  1.00  2.33
ATOM    343  CE3 TRP    35      45.609  26.072  17.167  1.00  2.33
ATOM    344  CZ3 TRP    35      44.552  26.848  16.728  1.00  2.33
ATOM    345  N   ASN    36      45.903  23.235  19.362  1.00  2.52
ATOM    346  CA  ASN    36      44.477  23.128  19.514  1.00  2.52
ATOM    347  C   ASN    36      44.147  22.786  20.934  1.00  2.52
ATOM    348  O   ASN    36      43.188  23.320  21.495  1.00  2.52
ATOM    349  H   ASN    36      46.344  22.654  18.835  1.00  2.52
ATOM    350  CB  ASN    36      43.911  22.090  18.543  1.00  2.52
ATOM    351  CG  ASN    36      43.898  22.581  17.108  1.00  2.52
ATOM    352  OD1 ASN    36      43.964  23.783  16.853  1.00  2.52
ATOM    353 1HD2 ASN    36      43.800  21.886  15.298  1.00  2.52
ATOM    354 2HD2 ASN    36      43.765  20.780  16.396  1.00  2.52
ATOM    355  ND2 ASN    36      43.812  21.649  16.166  1.00  2.52
ATOM    356  N   MET    37      44.929  21.866  21.541  1.00  2.32
ATOM    357  CA  MET    37      44.596  21.414  22.859  1.00  2.32
ATOM    358  C   MET    37      44.746  22.540  23.801  1.00  2.32
ATOM    359  O   MET    37      43.974  22.681  24.739  1.00  2.32
ATOM    360  H   MET    37      45.655  21.537  21.123  1.00  2.32
ATOM    361  CB  MET    37      45.481  20.232  23.260  1.00  2.32
ATOM    362  SD  MET    37      46.347  17.625  22.899  1.00  2.32
ATOM    363  CE  MET    37      45.776  17.202  24.543  1.00  2.32
ATOM    364  CG  MET    37      45.210  18.959  22.475  1.00  2.32
ATOM    365  N   PHE    38      45.782  23.350  23.575  1.00  1.83
ATOM    366  CA  PHE    38      46.111  24.464  24.401  1.00  1.83
ATOM    367  C   PHE    38      45.029  25.479  24.356  1.00  1.83
ATOM    368  O   PHE    38      44.716  26.091  25.373  1.00  1.83
ATOM    369  H   PHE    38      46.286  23.160  22.854  1.00  1.83
ATOM    370  CB  PHE    38      47.441  25.081  23.964  1.00  1.83
ATOM    371  CG  PHE    38      47.867  26.256  24.797  1.00  1.83
ATOM    372  CZ  PHE    38      48.656  28.434  26.333  1.00  1.83
ATOM    373  CD1 PHE    38      47.973  26.146  26.173  1.00  1.83
ATOM    374  CE1 PHE    38      48.364  27.227  26.939  1.00  1.83
ATOM    375  CD2 PHE    38      48.163  27.471  24.205  1.00  1.83
ATOM    376  CE2 PHE    38      48.555  28.552  24.971  1.00  1.83
ATOM    377  N   VAL    39      44.474  25.732  23.161  1.00  1.98
ATOM    378  CA  VAL    39      43.443  26.719  23.046  1.00  1.98
ATOM    379  C   VAL    39      42.263  26.273  23.834  1.00  1.98
ATOM    380  O   VAL    39      41.606  27.084  24.479  1.00  1.98
ATOM    381  H   VAL    39      44.749  25.282  22.432  1.00  1.98
ATOM    382  CB  VAL    39      43.063  26.970  21.575  1.00  1.98
ATOM    383  CG1 VAL    39      41.831  27.857  21.487  1.00  1.98
ATOM    384  CG2 VAL    39      44.228  27.594  20.823  1.00  1.98
ATOM    385  N   LYS    40      41.939  24.964  23.776  1.00  2.23
ATOM    386  CA  LYS    40      40.787  24.465  24.478  1.00  2.23
ATOM    387  C   LYS    40      40.968  24.634  25.960  1.00  2.23
ATOM    388  O   LYS    40      40.016  24.970  26.660  1.00  2.23
ATOM    389  H   LYS    40      42.450  24.402  23.293  1.00  2.23
ATOM    390  CB  LYS    40      40.543  22.995  24.131  1.00  2.23
ATOM    391  CD  LYS    40      39.844  21.287  22.430  1.00  2.23
ATOM    392  CE  LYS    40      39.360  21.057  21.008  1.00  2.23
ATOM    393  CG  LYS    40      40.046  22.766  22.713  1.00  2.23
ATOM    394 1HZ  LYS    40      38.916  19.511  19.865  1.00  2.23
ATOM    395 2HZ  LYS    40      38.604  19.252  21.260  1.00  2.23
ATOM    396 3HZ  LYS    40      39.981  19.195  20.801  1.00  2.23
ATOM    397  NZ  LYS    40      39.199  19.609  20.703  1.00  2.23
ATOM    398  N   LEU    41      42.185  24.378  26.486  1.00  1.95
ATOM    399  CA  LEU    41      42.413  24.477  27.908  1.00  1.95
ATOM    400  C   LEU    41      42.242  25.893  28.356  1.00  1.95
ATOM    401  O   LEU    41      41.683  26.160  29.418  1.00  1.95
ATOM    402  H   LEU    41      42.859  24.143  25.938  1.00  1.95
ATOM    403  CB  LEU    41      43.809  23.963  28.264  1.00  1.95
ATOM    404  CG  LEU    41      44.038  22.458  28.108  1.00  1.95
ATOM    405  CD1 LEU    41      45.504  22.112  28.317  1.00  1.95
ATOM    406  CD2 LEU    41      43.166  21.678  29.080  1.00  1.95
ATOM    407  N   ARG    42      42.742  26.844  27.554  1.00  1.88
ATOM    408  CA  ARG    42      42.658  28.224  27.928  1.00  1.88
ATOM    409  C   ARG    42      41.211  28.649  27.971  1.00  1.88
ATOM    410  O   ARG    42      40.834  29.433  28.838  1.00  1.88
ATOM    411  H   ARG    42      43.132  26.611  26.777  1.00  1.88
ATOM    412  CB  ARG    42      43.453  29.093  26.952  1.00  1.88
ATOM    413  CD  ARG    42      45.495  29.439  28.370  1.00  1.88
ATOM    414  HE  ARG    42      44.535  31.103  28.946  1.00  1.88
ATOM    415  NE  ARG    42      45.252  30.871  28.529  1.00  1.88
ATOM    416  CG  ARG    42      44.960  28.914  27.047  1.00  1.88
ATOM    417  CZ  ARG    42      46.062  31.821  28.074  1.00  1.88
ATOM    418 1HH1 ARG    42      45.039  33.311  28.685  1.00  1.88
ATOM    419 2HH1 ARG    42      46.283  33.713  27.972  1.00  1.88
ATOM    420  NH1 ARG    42      45.759  33.098  28.266  1.00  1.88
ATOM    421 1HH2 ARG    42      47.369  30.665  27.304  1.00  1.88
ATOM    422 2HH2 ARG    42      47.696  32.108  27.134  1.00  1.88
ATOM    423  NH2 ARG    42      47.172  31.493  27.429  1.00  1.88
ATOM    424  N   SER    43      40.366  28.173  27.027  1.00  2.29
ATOM    425  CA  SER    43      38.964  28.543  26.980  1.00  2.29
ATOM    426  C   SER    43      38.240  27.995  28.183  1.00  2.29
ATOM    427  O   SER    43      37.270  28.589  28.648  1.00  2.29
ATOM    428  H   SER    43      40.703  27.607  26.414  1.00  2.29
ATOM    429  CB  SER    43      38.319  28.037  25.688  1.00  2.29
ATOM    430  HG  SER    43      39.062  26.326  25.699  1.00  2.29
ATOM    431  OG  SER    43      38.287  26.621  25.655  1.00  2.29
ATOM    432  N   GLN    44      38.644  26.812  28.686  1.00  2.47
ATOM    433  CA  GLN    44      38.031  26.247  29.870  1.00  2.47
ATOM    434  C   GLN    44      38.362  27.116  31.044  1.00  2.47
ATOM    435  O   GLN    44      37.529  27.340  31.928  1.00  2.47
ATOM    436  H   GLN    44      39.310  26.372  28.270  1.00  2.47
ATOM    437  CB  GLN    44      38.510  24.810  30.088  1.00  2.47
ATOM    438  CD  GLN    44      38.560  22.428  29.251  1.00  2.47
ATOM    439  CG  GLN    44      38.002  23.823  29.050  1.00  2.47
ATOM    440  OE1 GLN    44      39.638  22.256  29.818  1.00  2.47
ATOM    441 1HE2 GLN    44      38.110  20.576  28.877  1.00  2.47
ATOM    442 2HE2 GLN    44      37.041  21.594  28.375  1.00  2.47
ATOM    443  NE2 GLN    44      37.825  21.425  28.784  1.00  2.47
ATOM    444  N   GLU    45      39.619  27.607  31.089  1.00  2.39
ATOM    445  CA  GLU    45      39.987  28.407  32.213  1.00  2.39
ATOM    446  C   GLU    45      39.084  29.586  32.175  1.00  2.39
ATOM    447  O   GLU    45      38.323  29.745  33.122  1.00  2.39
ATOM    448  H   GLU    45      40.218  27.443  30.438  1.00  2.39
ATOM    449  CB  GLU    45      41.468  28.785  32.140  1.00  2.39
ATOM    450  CD  GLU    45      41.937  28.864  34.620  1.00  2.39
ATOM    451  CG  GLU    45      41.952  29.626  33.310  1.00  2.39
ATOM    452  OE1 GLU    45      41.897  27.617  34.582  1.00  2.39
ATOM    453  OE2 GLU    45      41.965  29.515  35.686  1.00  2.39
ATOM    454  N   CYS    46      38.990  30.280  31.008  1.00  2.60
ATOM    455  CA  CYS    46      38.295  31.549  30.889  1.00  2.60
ATOM    456  C   CYS    46      36.888  31.382  31.275  1.00  2.60
ATOM    457  O   CYS    46      36.289  32.218  31.964  1.00  2.60
ATOM    458  H   CYS    46      39.386  29.915  30.287  1.00  2.60
ATOM    459  CB  CYS    46      38.407  32.089  29.462  1.00  2.60
ATOM    460  SG  CYS    46      40.063  32.652  29.004  1.00  2.60
ATOM    461  N   ASP    47      36.303  30.282  30.817  1.00  3.34
ATOM    462  CA  ASP    47      35.014  30.073  31.351  1.00  3.34
ATOM    463  C   ASP    47      35.317  29.429  32.670  1.00  3.34
ATOM    464  O   ASP    47      35.090  28.236  32.841  1.00  3.34
ATOM    465  H   ASP    47      36.646  29.695  30.227  1.00  3.34
ATOM    466  CB  ASP    47      34.173  29.218  30.401  1.00  3.34
ATOM    467  CG  ASP    47      32.719  29.136  30.824  1.00  3.34
ATOM    468  OD1 ASP    47      32.288  29.983  31.635  1.00  3.34
ATOM    469  OD2 ASP    47      32.011  28.226  30.344  1.00  3.34
ATOM    470  N   TRP    48      35.866  30.214  33.627  1.00  4.62
ATOM    471  CA  TRP    48      36.206  29.743  34.946  1.00  4.62
ATOM    472  C   TRP    48      34.876  29.635  35.545  1.00  4.62
ATOM    473  O   TRP    48      33.917  30.162  34.992  1.00  4.62
ATOM    474  H   TRP    48      36.017  31.072  33.403  1.00  4.62
ATOM    475  CB  TRP    48      37.160  30.721  35.635  1.00  4.62
ATOM    476 1HB  TRP    48      36.649  31.514  36.059  1.00  4.62
ATOM    477 2HB  TRP    48      38.080  30.778  35.246  1.00  4.62
ATOM    478  CG  TRP    48      37.620  30.260  36.984  1.00  4.62
ATOM    479  CD1 TRP    48      38.707  29.482  37.258  1.00  4.62
ATOM    480  HE1 TRP    48      39.478  28.762  39.028  1.00  4.62
ATOM    481  NE1 TRP    48      38.808  29.268  38.611  1.00  4.62
ATOM    482  CD2 TRP    48      37.005  30.550  38.245  1.00  4.62
ATOM    483  CE2 TRP    48      37.773  29.915  39.238  1.00  4.62
ATOM    484  CH2 TRP    48      36.348  30.717  40.942  1.00  4.62
ATOM    485  CZ2 TRP    48      37.453  29.992  40.593  1.00  4.62
ATOM    486  CE3 TRP    48      35.880  31.285  38.631  1.00  4.62
ATOM    487  CZ3 TRP    48      35.566  31.358  39.975  1.00  4.62
ATOM    488  N   GLU    49      34.774  28.971  36.695  1.00  5.84
ATOM    489  CA  GLU    49      33.470  28.753  37.214  1.00  5.84
ATOM    490  C   GLU    49      32.750  30.016  37.459  1.00  5.84
ATOM    491  O   GLU    49      31.595  30.161  37.061  1.00  5.84
ATOM    492  H   GLU    49      35.493  28.664  37.141  1.00  5.84
ATOM    493  CB  GLU    49      33.538  27.944  38.511  1.00  5.84
ATOM    494  CD  GLU    49      32.286  26.803  40.385  1.00  5.84
ATOM    495  CG  GLU    49      32.180  27.632  39.119  1.00  5.84
ATOM    496  OE1 GLU    49      33.302  26.935  41.098  1.00  5.84
ATOM    497  OE2 GLU    49      31.352  26.022  40.662  1.00  5.84
ATOM    498  N   GLU    50      33.397  30.981  38.111  1.00  5.54
ATOM    499  CA  GLU    50      32.590  32.118  38.340  1.00  5.54
ATOM    500  C   GLU    50      33.220  33.270  37.693  1.00  5.54
ATOM    501  O   GLU    50      34.413  33.523  37.846  1.00  5.54
ATOM    502  H   GLU    50      34.250  30.969  38.399  1.00  5.54
ATOM    503  CB  GLU    50      32.404  32.349  39.841  1.00  5.54
ATOM    504  CD  GLU    50      31.293  33.687  41.673  1.00  5.54
ATOM    505  CG  GLU    50      31.501  33.524  40.180  1.00  5.54
ATOM    506  OE1 GLU    50      30.717  32.771  42.296  1.00  5.54
ATOM    507  OE2 GLU    50      31.707  34.730  42.220  1.00  5.54
ATOM    508  N   ILE    51      32.412  34.030  36.954  1.00  5.77
ATOM    509  CA  ILE    51      33.012  35.243  36.564  1.00  5.77
ATOM    510  C   ILE    51      32.623  36.072  37.722  1.00  5.77
ATOM    511  O   ILE    51      31.453  36.392  37.930  1.00  5.77
ATOM    512  H   ILE    51      31.569  33.843  36.701  1.00  5.77
ATOM    513  CB  ILE    51      32.500  35.709  35.189  1.00  5.77
ATOM    514  CD1 ILE    51      31.955  33.511  34.018  1.00  5.77
ATOM    515  CG1 ILE    51      32.887  34.701  34.105  1.00  5.77
ATOM    516  CG2 ILE    51      33.016  37.105  34.874  1.00  5.77
ATOM    517  N   SER    52      33.602  36.409  38.576  1.00  6.89
ATOM    518  CA  SER    52      33.010  36.958  39.765  1.00  6.89
ATOM    519  C   SER    52      32.969  38.396  39.493  1.00  6.89
ATOM    520  O   SER    52      33.850  39.158  39.885  1.00  6.89
ATOM    521  H   SER    52      34.497  36.343  38.508  1.00  6.89
ATOM    522  CB  SER    52      33.834  36.579  40.998  1.00  6.89
ATOM    523  HG  SER    52      33.010  34.943  41.348  1.00  6.89
ATOM    524  OG  SER    52      33.796  35.181  41.227  1.00  6.89
ATOM    525  N   VAL    53      31.850  38.795  38.868  1.00  7.77
ATOM    526  CA  VAL    53      31.806  40.108  38.353  1.00  7.77
ATOM    527  C   VAL    53      31.509  40.995  39.501  1.00  7.77
ATOM    528  O   VAL    53      30.549  40.811  40.247  1.00  7.77
ATOM    529  H   VAL    53      31.140  38.250  38.773  1.00  7.77
ATOM    530  CB  VAL    53      30.764  40.238  37.227  1.00  7.77
ATOM    531  CG1 VAL    53      30.681  41.677  36.741  1.00  7.77
ATOM    532  CG2 VAL    53      31.104  39.302  36.076  1.00  7.77
ATOM    533  N   LYS    54      32.402  41.960  39.720  1.00  8.79
ATOM    534  CA  LYS    54      32.130  42.886  40.754  1.00  8.79
ATOM    535  C   LYS    54      32.710  44.159  40.270  1.00  8.79
ATOM    536  O   LYS    54      33.918  44.269  40.072  1.00  8.79
ATOM    537  H   LYS    54      33.157  42.035  39.236  1.00  8.79
ATOM    538  CB  LYS    54      32.729  42.404  42.077  1.00  8.79
ATOM    539  CD  LYS    54      32.958  42.713  44.557  1.00  8.79
ATOM    540  CE  LYS    54      32.649  43.611  45.743  1.00  8.79
ATOM    541  CG  LYS    54      32.411  43.297  43.265  1.00  8.79
ATOM    542 1HZ  LYS    54      32.981  43.601  47.688  1.00  8.79
ATOM    543 2HZ  LYS    54      34.063  42.963  46.957  1.00  8.79
ATOM    544 3HZ  LYS    54      32.812  42.255  47.167  1.00  8.79
ATOM    545  NZ  LYS    54      33.179  43.051  47.017  1.00  8.79
ATOM    546  N   GLY    55      31.874  45.184  40.082  1.00  8.65
ATOM    547  CA  GLY    55      32.487  46.355  39.564  1.00  8.65
ATOM    548  C   GLY    55      32.517  46.235  38.085  1.00  8.65
ATOM    549  O   GLY    55      32.201  45.205  37.495  1.00  8.65
ATOM    550  H   GLY    55      30.991  45.177  40.255  1.00  8.65
ATOM    551  N   PRO    56      32.924  47.314  37.494  1.00  7.58
ATOM    552  CA  PRO    56      33.055  47.376  36.067  1.00  7.58
ATOM    553  C   PRO    56      34.195  46.570  35.632  1.00  7.58
ATOM    554  O   PRO    56      34.479  46.520  34.436  1.00  7.58
ATOM    555  CB  PRO    56      33.263  48.864  35.779  1.00  7.58
ATOM    556  CD  PRO    56      33.320  48.640  38.161  1.00  7.58
ATOM    557  CG  PRO    56      33.921  49.394  37.008  1.00  7.58
ATOM    558  N   ASN    57      34.893  45.996  36.608  1.00  6.89
ATOM    559  CA  ASN    57      36.001  45.189  36.299  1.00  6.89
ATOM    560  C   ASN    57      35.765  43.828  36.843  1.00  6.89
ATOM    561  O   ASN    57      34.999  43.621  37.782  1.00  6.89
ATOM    562  H   ASN    57      34.655  46.125  37.466  1.00  6.89
ATOM    563  CB  ASN    57      37.286  45.810  36.850  1.00  6.89
ATOM    564  CG  ASN    57      37.621  47.134  36.193  1.00  6.89
ATOM    565  OD1 ASN    57      37.741  47.220  34.971  1.00  6.89
ATOM    566 1HD2 ASN    57      37.974  48.984  36.667  1.00  6.89
ATOM    567 2HD2 ASN    57      37.678  48.069  37.894  1.00  6.89
ATOM    568  ND2 ASN    57      37.774  48.174  37.005  1.00  6.89
ATOM    569  N   GLY    58      36.387  42.829  36.215  1.00  5.63
ATOM    570  CA  GLY    58      36.269  41.547  36.818  1.00  5.63
ATOM    571  C   GLY    58      34.951  40.920  36.539  1.00  5.63
ATOM    572  O   GLY    58      34.505  40.042  37.275  1.00  5.63
ATOM    573  H   GLY    58      36.860  42.927  35.456  1.00  5.63
ATOM    574  N   GLU    59      34.266  41.340  35.463  1.00  4.95
ATOM    575  CA  GLU    59      33.088  40.624  35.106  1.00  4.95
ATOM    576  C   GLU    59      33.614  39.383  34.549  1.00  4.95
ATOM    577  O   GLU    59      32.960  38.353  34.409  1.00  4.95
ATOM    578  H   GLU    59      34.528  42.048  34.973  1.00  4.95
ATOM    579  CB  GLU    59      32.239  41.442  34.131  1.00  4.95
ATOM    580  CD  GLU    59      33.826  42.848  32.759  1.00  4.95
ATOM    581  CG  GLU    59      32.888  41.658  32.773  1.00  4.95
ATOM    582  OE1 GLU    59      34.199  43.324  33.852  1.00  4.95
ATOM    583  OE2 GLU    59      34.190  43.305  31.655  1.00  4.95
ATOM    584  N   SER    60      34.860  39.528  34.137  1.00  3.96
ATOM    585  CA  SER    60      35.583  38.430  33.693  1.00  3.96
ATOM    586  C   SER    60      35.990  37.643  34.895  1.00  3.96
ATOM    587  O   SER    60      35.745  37.937  36.070  1.00  3.96
ATOM    588  H   SER    60      35.240  40.344  34.145  1.00  3.96
ATOM    589  CB  SER    60      36.790  38.881  32.868  1.00  3.96
ATOM    590  HG  SER    60      38.008  39.021  34.274  1.00  3.96
ATOM    591  OG  SER    60      37.746  39.540  33.681  1.00  3.96
ATOM    592  N   SER    61      36.503  36.486  34.532  1.00  3.28
ATOM    593  CA  SER    61      37.212  35.605  35.362  1.00  3.28
ATOM    594  C   SER    61      38.403  35.533  34.496  1.00  3.28
ATOM    595  O   SER    61      38.254  35.702  33.284  1.00  3.28
ATOM    596  H   SER    61      36.366  36.277  33.667  1.00  3.28
ATOM    597  CB  SER    61      36.411  34.321  35.589  1.00  3.28
ATOM    598  HG  SER    61      36.965  33.413  34.057  1.00  3.28
ATOM    599  OG  SER    61      36.225  33.614  34.375  1.00  3.28
ATOM    600  N   VAL    62      39.602  35.299  35.042  1.00  2.42
ATOM    601  CA  VAL    62      40.700  35.497  34.154  1.00  2.42
ATOM    602  C   VAL    62      41.743  34.440  34.261  1.00  2.42
ATOM    603  O   VAL    62      41.746  33.581  35.141  1.00  2.42
ATOM    604  H   VAL    62      39.751  35.038  35.890  1.00  2.42
ATOM    605  CB  VAL    62      41.367  36.867  34.378  1.00  2.42
ATOM    606  CG1 VAL    62      40.380  37.991  34.104  1.00  2.42
ATOM    607  CG2 VAL    62      41.915  36.967  35.793  1.00  2.42
ATOM    608  N   ILE    63      42.577  34.393  33.201  1.00  2.15
ATOM    609  CA  ILE    63      43.426  33.265  32.962  1.00  2.15
ATOM    610  C   ILE    63      44.453  33.224  34.024  1.00  2.15
ATOM    611  O   ILE    63      45.152  34.192  34.309  1.00  2.15
ATOM    612  H   ILE    63      42.591  35.094  32.637  1.00  2.15
ATOM    613  CB  ILE    63      44.067  33.327  31.563  1.00  2.15
ATOM    614  CD1 ILE    63      43.504  33.532  29.085  1.00  2.15
ATOM    615  CG1 ILE    63      42.990  33.246  30.479  1.00  2.15
ATOM    616  CG2 ILE    63      45.112  32.233  31.407  1.00  2.15
ATOM    617  N   HIS    64      44.541  32.051  34.668  1.00  2.43
ATOM    618  CA  HIS    64      45.352  31.952  35.827  1.00  2.43
ATOM    619  C   HIS    64      46.783  31.648  35.526  1.00  2.43
ATOM    620  O   HIS    64      47.133  30.930  34.589  1.00  2.43
ATOM    621  H   HIS    64      44.091  31.330  34.371  1.00  2.43
ATOM    622  CB  HIS    64      44.808  30.879  36.772  1.00  2.43
ATOM    623  CG  HIS    64      43.466  31.207  37.349  1.00  2.43
ATOM    624  HD1 HIS    64      42.375  31.576  35.639  1.00  2.43
ATOM    625  ND1 HIS    64      42.378  31.531  36.568  1.00  2.43
ATOM    626  CE1 HIS    64      41.322  31.773  37.365  1.00  2.43
ATOM    627  CD2 HIS    64      42.905  31.292  38.690  1.00  2.43
ATOM    628  NE2 HIS    64      41.631  31.631  38.640  1.00  2.43
ATOM    629  N   ASP    65      47.657  32.239  36.358  1.00  2.61
ATOM    630  CA  ASP    65      49.055  31.978  36.293  1.00  2.61
ATOM    631  C   ASP    65      49.192  30.743  37.104  1.00  2.61
ATOM    632  O   ASP    65      48.870  30.727  38.290  1.00  2.61
ATOM    633  H   ASP    65      47.335  32.815  36.970  1.00  2.61
ATOM    634  CB  ASP    65      49.849  33.175  36.821  1.00  2.61
ATOM    635  CG  ASP    65      51.347  32.985  36.688  1.00  2.61
ATOM    636  OD1 ASP    65      51.856  33.053  35.549  1.00  2.61
ATOM    637  OD2 ASP    65      52.012  32.767  37.723  1.00  2.61
ATOM    638  N   ARG    66      49.695  29.672  36.497  1.00  2.64
ATOM    639  CA  ARG    66      49.730  28.444  37.212  1.00  2.64
ATOM    640  C   ARG    66      50.612  28.566  38.413  1.00  2.64
ATOM    641  O   ARG    66      50.239  28.143  39.507  1.00  2.64
ATOM    642  H   ARG    66      50.009  29.711  35.654  1.00  2.64
ATOM    643  CB  ARG    66      50.213  27.310  36.306  1.00  2.64
ATOM    644  CD  ARG    66      48.927  25.466  37.421  1.00  2.64
ATOM    645  HE  ARG    66      49.740  23.734  38.021  1.00  2.64
ATOM    646  NE  ARG    66      48.989  24.154  38.061  1.00  2.64
ATOM    647  CG  ARG    66      50.300  25.958  36.996  1.00  2.64
ATOM    648  CZ  ARG    66      47.969  23.581  38.692  1.00  2.64
ATOM    649 1HH1 ARG    66      48.876  21.980  39.195  1.00  2.64
ATOM    650 2HH1 ARG    66      47.459  22.014  39.652  1.00  2.64
ATOM    651  NH1 ARG    66      48.119  22.385  39.244  1.00  2.64
ATOM    652 1HH2 ARG    66      46.705  24.981  38.409  1.00  2.64
ATOM    653 2HH2 ARG    66      46.142  23.835  39.176  1.00  2.64
ATOM    654  NH2 ARG    66      46.802  24.205  38.768  1.00  2.64
ATOM    655  N   LYS    67      51.803  29.169  38.255  1.00  3.33
ATOM    656  CA  LYS    67      52.704  29.238  39.362  1.00  3.33
ATOM    657  C   LYS    67      52.196  30.112  40.466  1.00  3.33
ATOM    658  O   LYS    67      52.138  29.691  41.622  1.00  3.33
ATOM    659  H   LYS    67      52.035  29.527  37.463  1.00  3.33
ATOM    660  CB  LYS    67      54.074  29.746  38.907  1.00  3.33
ATOM    661  CD  LYS    67      56.465  30.248  39.481  1.00  3.33
ATOM    662  CE  LYS    67      57.498  30.329  40.593  1.00  3.33
ATOM    663  CG  LYS    67      55.110  29.815  40.017  1.00  3.33
ATOM    664 1HZ  LYS    67      59.410  30.790  40.758  1.00  3.33
ATOM    665 2HZ  LYS    67      58.763  31.557  39.707  1.00  3.33
ATOM    666 3HZ  LYS    67      59.118  30.167  39.478  1.00  3.33
ATOM    667  NZ  LYS    67      58.831  30.753  40.083  1.00  3.33
ATOM    668  N   SER    68      51.825  31.361  40.139  1.00  3.52
ATOM    669  CA  SER    68      51.430  32.290  41.159  1.00  3.52
ATOM    670  C   SER    68      50.010  32.091  41.615  1.00  3.52
ATOM    671  O   SER    68      49.708  32.273  42.793  1.00  3.52
ATOM    672  H   SER    68      51.825  31.614  39.275  1.00  3.52
ATOM    673  CB  SER    68      51.601  33.729  40.668  1.00  3.52
ATOM    674  HG  SER    68      50.883  33.493  38.964  1.00  3.52
ATOM    675  OG  SER    68      50.722  34.009  39.593  1.00  3.52
ATOM    676  N   GLY    69      49.090  31.704  40.711  1.00  3.28
ATOM    677  CA  GLY    69      47.712  31.582  41.110  1.00  3.28
ATOM    678  C   GLY    69      47.072  32.923  40.973  1.00  3.28
ATOM    679  O   GLY    69      46.066  33.218  41.618  1.00  3.28
ATOM    680  H   GLY    69      49.331  31.522  39.863  1.00  3.28
ATOM    681  N   LYS    70      47.646  33.789  40.121  1.00  3.04
ATOM    682  CA  LYS    70      47.038  35.072  39.992  1.00  3.04
ATOM    683  C   LYS    70      46.185  35.051  38.771  1.00  3.04
ATOM    684  O   LYS    70      46.560  34.510  37.733  1.00  3.04
ATOM    685  H   LYS    70      48.382  33.590  39.643  1.00  3.04
ATOM    686  CB  LYS    70      48.105  36.166  39.922  1.00  3.04
ATOM    687  CD  LYS    70      49.948  37.432  41.063  1.00  3.04
ATOM    688  CE  LYS    70      50.798  37.551  42.317  1.00  3.04
ATOM    689  CG  LYS    70      48.931  36.309  41.190  1.00  3.04
ATOM    690 1HZ  LYS    70      52.315  38.653  42.935  1.00  3.04
ATOM    691 2HZ  LYS    70      51.444  39.395  42.039  1.00  3.04
ATOM    692 3HZ  LYS    70      52.374  38.416  41.502  1.00  3.04
ATOM    693  NZ  LYS    70      51.837  38.610  42.185  1.00  3.04
ATOM    694  N   LYS    71      44.975  35.620  38.881  1.00  2.78
ATOM    695  CA  LYS    71      44.097  35.619  37.755  1.00  2.78
ATOM    696  C   LYS    71      44.419  36.829  36.929  1.00  2.78
ATOM    697  O   LYS    71      44.684  37.899  37.473  1.00  2.78
ATOM    698  H   LYS    71      44.715  36.000  39.654  1.00  2.78
ATOM    699  CB  LYS    71      42.637  35.611  38.214  1.00  2.78
ATOM    700  CD  LYS    71      40.760  34.394  39.351  1.00  2.78
ATOM    701  CE  LYS    71      40.354  33.140  40.109  1.00  2.78
ATOM    702  CG  LYS    71      42.225  34.346  38.949  1.00  2.78
ATOM    703 1HZ  LYS    71      38.730  32.447  40.989  1.00  2.78
ATOM    704 2HZ  LYS    71      38.404  33.274  39.840  1.00  2.78
ATOM    705 3HZ  LYS    71      38.815  33.894  41.088  1.00  2.78
ATOM    706  NZ  LYS    71      38.933  33.194  40.551  1.00  2.78
ATOM    707  N   PHE    72      44.440  36.686  35.582  1.00  2.50
ATOM    708  CA  PHE    72      44.793  37.830  34.784  1.00  2.50
ATOM    709  C   PHE    72      43.895  37.993  33.596  1.00  2.50
ATOM    710  O   PHE    72      43.567  37.041  32.894  1.00  2.50
ATOM    711  H   PHE    72      44.241  35.904  35.184  1.00  2.50
ATOM    712  CB  PHE    72      46.246  37.728  34.314  1.00  2.50
ATOM    713  CG  PHE    72      47.243  37.682  35.436  1.00  2.50
ATOM    714  CZ  PHE    72      49.089  37.604  37.513  1.00  2.50
ATOM    715  CD1 PHE    72      47.929  36.515  35.725  1.00  2.50
ATOM    716  CE1 PHE    72      48.847  36.472  36.757  1.00  2.50
ATOM    717  CD2 PHE    72      47.497  38.806  36.202  1.00  2.50
ATOM    718  CE2 PHE    72      48.415  38.764  37.234  1.00  2.50
ATOM    719  N   SER    73      43.547  39.249  33.272  1.00  2.58
ATOM    720  CA  SER    73      42.714  39.468  32.129  1.00  2.58
ATOM    721  C   SER    73      43.474  38.968  30.945  1.00  2.58
ATOM    722  O   SER    73      44.649  38.621  31.040  1.00  2.58
ATOM    723  H   SER    73      43.830  39.948  33.763  1.00  2.58
ATOM    724  CB  SER    73      42.350  40.949  32.007  1.00  2.58
ATOM    725  HG  SER    73      44.061  41.643  32.268  1.00  2.58
ATOM    726  OG  SER    73      43.486  41.728  31.676  1.00  2.58
ATOM    727  N   ILE    74      42.805  38.885  29.787  1.00  2.32
ATOM    728  CA  ILE    74      43.465  38.360  28.631  1.00  2.32
ATOM    729  C   ILE    74      44.605  39.261  28.305  1.00  2.32
ATOM    730  O   ILE    74      45.685  38.782  27.981  1.00  2.32
ATOM    731  H   ILE    74      41.948  39.156  29.732  1.00  2.32
ATOM    732  CB  ILE    74      42.496  38.220  27.443  1.00  2.32
ATOM    733  CD1 ILE    74      40.309  37.111  26.744  1.00  2.32
ATOM    734  CG1 ILE    74      41.462  37.127  27.723  1.00  2.32
ATOM    735  CG2 ILE    74      43.264  37.957  26.157  1.00  2.32
ATOM    736  N   GLU    75      44.396  40.589  28.382  1.00  2.58
ATOM    737  CA  GLU    75      45.408  41.544  28.034  1.00  2.58
ATOM    738  C   GLU    75      46.574  41.416  28.968  1.00  2.58
ATOM    739  O   GLU    75      47.734  41.519  28.557  1.00  2.58
ATOM    740  H   GLU    75      43.589  40.871  28.663  1.00  2.58
ATOM    741  CB  GLU    75      44.839  42.964  28.069  1.00  2.58
ATOM    742  CD  GLU    75      43.254  44.654  27.063  1.00  2.58
ATOM    743  CG  GLU    75      43.854  43.266  26.952  1.00  2.58
ATOM    744  OE1 GLU    75      43.458  45.307  28.108  1.00  2.58
ATOM    745  OE2 GLU    75      42.580  45.088  26.106  1.00  2.58
ATOM    746  N   GLU    76      46.283  41.198  30.265  1.00  2.63
ATOM    747  CA  GLU    76      47.333  41.141  31.235  1.00  2.63
ATOM    748  C   GLU    76      48.172  39.928  30.970  1.00  2.63
ATOM    749  O   GLU    76      49.387  39.963  31.148  1.00  2.63
ATOM    750  H   GLU    76      45.427  41.088  30.521  1.00  2.63
ATOM    751  CB  GLU    76      46.754  41.117  32.651  1.00  2.63
ATOM    752  CD  GLU    76      45.480  42.340  34.458  1.00  2.63
ATOM    753  CG  GLU    76      46.095  42.420  33.074  1.00  2.63
ATOM    754  OE1 GLU    76      44.478  41.613  34.621  1.00  2.63
ATOM    755  OE2 GLU    76      46.001  43.004  35.378  1.00  2.63
ATOM    756  N   ALA    77      47.531  38.816  30.556  1.00  2.15
ATOM    757  CA  ALA    77      48.194  37.570  30.270  1.00  2.15
ATOM    758  C   ALA    77      49.126  37.797  29.111  1.00  2.15
ATOM    759  O   ALA    77      50.200  37.197  29.061  1.00  2.15
ATOM    760  H   ALA    77      46.639  38.883  30.461  1.00  2.15
ATOM    761  CB  ALA    77      47.173  36.483  29.971  1.00  2.15
ATOM    762  N   LEU    78      48.712  38.604  28.095  1.00  2.26
ATOM    763  CA  LEU    78      49.557  38.811  26.933  1.00  2.26
ATOM    764  C   LEU    78      50.789  39.487  27.376  1.00  2.26
ATOM    765  O   LEU    78      51.888  39.165  26.925  1.00  2.26
ATOM    766  H   LEU    78      47.910  39.010  28.146  1.00  2.26
ATOM    767  CB  LEU    78      48.817  39.626  25.870  1.00  2.26
ATOM    768  CG  LEU    78      49.583  39.908  24.577  1.00  2.26
ATOM    769  CD1 LEU    78      49.960  38.609  23.880  1.00  2.26
ATOM    770  CD2 LEU    78      48.763  40.789  23.647  1.00  2.26
ATOM    771  N   GLN    79      50.611  40.478  28.260  1.00  2.80
ATOM    772  CA  GLN    79      51.730  41.267  28.657  1.00  2.80
ATOM    773  C   GLN    79      52.726  40.397  29.368  1.00  2.80
ATOM    774  O   GLN    79      53.930  40.503  29.136  1.00  2.80
ATOM    775  H   GLN    79      49.796  40.648  28.603  1.00  2.80
ATOM    776  CB  GLN    79      51.279  42.426  29.548  1.00  2.80
ATOM    777  CD  GLN    79      49.965  44.573  29.750  1.00  2.80
ATOM    778  CG  GLN    79      50.493  43.502  28.817  1.00  2.80
ATOM    779  OE1 GLN    79      49.698  44.312  30.923  1.00  2.80
ATOM    780 1HE2 GLN    79      49.501  46.459  29.742  1.00  2.80
ATOM    781 2HE2 GLN    79      50.019  45.935  28.368  1.00  2.80
ATOM    782  NE2 GLN    79      49.812  45.786  29.231  1.00  2.80
ATOM    783  N   SER    80      52.239  39.504  30.253  1.00  2.76
ATOM    784  CA  SER    80      53.104  38.664  31.041  1.00  2.76
ATOM    785  C   SER    80      53.809  37.680  30.151  1.00  2.76
ATOM    786  O   SER    80      54.928  37.249  30.438  1.00  2.76
ATOM    787  H   SER    80      51.346  39.441  30.344  1.00  2.76
ATOM    788  CB  SER    80      52.304  37.939  32.125  1.00  2.76
ATOM    789  HG  SER    80      50.857  37.432  31.063  1.00  2.76
ATOM    790  OG  SER    80      51.386  37.022  31.554  1.00  2.76
ATOM    791  N   GLY    81      53.175  37.310  29.022  1.00  2.50
ATOM    792  CA  GLY    81      53.789  36.359  28.144  1.00  2.50
ATOM    793  C   GLY    81      53.175  35.021  28.356  1.00  2.50
ATOM    794  O   GLY    81      53.652  34.024  27.823  1.00  2.50
ATOM    795  H   GLY    81      52.370  37.657  28.818  1.00  2.50
ATOM    796  N   ARG    82      52.109  34.969  29.167  1.00  2.14
ATOM    797  CA  ARG    82      51.417  33.755  29.465  1.00  2.14
ATOM    798  C   ARG    82      50.649  33.255  28.287  1.00  2.14
ATOM    799  O   ARG    82      50.357  32.074  28.231  1.00  2.14
ATOM    800  H   ARG    82      51.833  35.745  29.530  1.00  2.14
ATOM    801  CB  ARG    82      50.473  33.954  30.652  1.00  2.14
ATOM    802  CD  ARG    82      48.946  32.935  32.364  1.00  2.14
ATOM    803  HE  ARG    82      50.226  32.892  33.907  1.00  2.14
ATOM    804  NE  ARG    82      49.715  33.449  33.494  1.00  2.14
ATOM    805  CG  ARG    82      49.823  32.673  31.150  1.00  2.14
ATOM    806  CZ  ARG    82      49.672  34.709  33.916  1.00  2.14
ATOM    807 1HH1 ARG    82      50.912  34.515  35.353  1.00  2.14
ATOM    808 2HH1 ARG    82      50.380  35.901  35.226  1.00  2.14
ATOM    809  NH1 ARG    82      50.407  35.086  34.953  1.00  2.14
ATOM    810 1HH2 ARG    82      48.418  35.343  32.626  1.00  2.14
ATOM    811 2HH2 ARG    82      48.867  36.403  33.572  1.00  2.14
ATOM    812  NH2 ARG    82      48.895  35.588  33.299  1.00  2.14
ATOM    813  N   LEU    83      50.202  34.101  27.347  1.00  1.84
ATOM    814  CA  LEU    83      49.556  33.557  26.169  1.00  1.84
ATOM    815  C   LEU    83      50.133  34.329  25.000  1.00  1.84
ATOM    816  O   LEU    83      50.803  35.333  25.210  1.00  1.84
ATOM    817  H   LEU    83      50.297  34.991  27.437  1.00  1.84
ATOM    818  CB  LEU    83      48.036  33.688  26.283  1.00  1.84
ATOM    819  CG  LEU    83      47.490  35.106  26.464  1.00  1.84
ATOM    820  CD1 LEU    83      47.473  35.849  25.137  1.00  1.84
ATOM    821  CD2 LEU    83      46.094  35.071  27.068  1.00  1.84
ATOM    822  N   THR    84      49.912  33.941  23.729  1.00  2.08
ATOM    823  CA  THR    84      50.592  34.677  22.692  1.00  2.08
ATOM    824  C   THR    84      49.587  35.367  21.806  1.00  2.08
ATOM    825  O   THR    84      48.410  35.029  21.842  1.00  2.08
ATOM    826  H   THR    84      49.369  33.257  23.513  1.00  2.08
ATOM    827  CB  THR    84      51.495  33.759  21.848  1.00  2.08
ATOM    828  HG1 THR    84      51.178  32.314  20.688  1.00  2.08
ATOM    829  OG1 THR    84      50.689  32.808  21.142  1.00  2.08
ATOM    830  CG2 THR    84      52.469  33.004  22.739  1.00  2.08
ATOM    831  N   PRO    85      50.035  36.275  20.956  1.00  2.43
ATOM    832  CA  PRO    85      49.174  37.143  20.171  1.00  2.43
ATOM    833  C   PRO    85      48.022  36.490  19.390  1.00  2.43
ATOM    834  O   PRO    85      46.892  36.992  19.446  1.00  2.43
ATOM    835  CB  PRO    85      50.126  37.804  19.173  1.00  2.43
ATOM    836  CD  PRO    85      51.557  36.573  20.645  1.00  2.43
ATOM    837  CG  PRO    85      51.434  37.866  19.888  1.00  2.43
ATOM    838  N   ALA    86      48.252  35.390  18.644  1.00  2.43
ATOM    839  CA  ALA    86      47.174  34.710  17.946  1.00  2.43
ATOM    840  C   ALA    86      46.258  34.115  18.959  1.00  2.43
ATOM    841  O   ALA    86      45.022  34.089  18.815  1.00  2.43
ATOM    842  H   ALA    86      49.094  35.079  18.584  1.00  2.43
ATOM    843  CB  ALA    86      47.734  33.651  17.009  1.00  2.43
ATOM    844  N   HIS    87      46.919  33.591  20.015  1.00  1.96
ATOM    845  CA  HIS    87      46.193  32.892  21.001  1.00  1.96
ATOM    846  C   HIS    87      45.315  33.894  21.622  1.00  1.96
ATOM    847  O   HIS    87      44.182  33.542  21.878  1.00  1.96
ATOM    848  H   HIS    87      47.811  33.683  20.094  1.00  1.96
ATOM    849  CB  HIS    87      47.145  32.228  21.998  1.00  1.96
ATOM    850  CG  HIS    87      47.918  31.082  21.423  1.00  1.96
ATOM    851  HD1 HIS    87      49.155  30.603  23.002  1.00  1.96
ATOM    852  ND1 HIS    87      48.893  30.412  22.130  1.00  1.96
ATOM    853  CE1 HIS    87      49.405  29.439  21.356  1.00  1.96
ATOM    854  CD2 HIS    87      47.934  30.374  20.151  1.00  1.96
ATOM    855  NE2 HIS    87      48.834  29.411  20.167  1.00  1.96
ATOM    856  N   TYR    88      45.796  35.148  21.830  1.00  2.06
ATOM    857  CA  TYR    88      45.071  36.231  22.455  1.00  2.06
ATOM    858  C   TYR    88      43.879  36.557  21.655  1.00  2.06
ATOM    859  O   TYR    88      42.869  36.894  22.247  1.00  2.06
ATOM    860  H   TYR    88      46.639  35.278  21.542  1.00  2.06
ATOM    861  CB  TYR    88      45.972  37.457  22.614  1.00  2.06
ATOM    862  CG  TYR    88      45.289  38.638  23.267  1.00  2.06
ATOM    863  HH  TYR    88      42.969  42.291  24.511  1.00  2.06
ATOM    864  OH  TYR    88      43.419  41.882  25.075  1.00  2.06
ATOM    865  CZ  TYR    88      44.037  40.809  24.475  1.00  2.06
ATOM    866  CD1 TYR    88      45.464  38.902  24.619  1.00  2.06
ATOM    867  CE1 TYR    88      44.844  39.980  25.224  1.00  2.06
ATOM    868  CD2 TYR    88      44.473  39.485  22.528  1.00  2.06
ATOM    869  CE2 TYR    88      43.845  40.567  23.116  1.00  2.06
ATOM    870  N   ASP    89      43.962  36.582  20.313  1.00  2.29
ATOM    871  CA  ASP    89      42.771  36.953  19.590  1.00  2.29
ATOM    872  C   ASP    89      41.682  35.940  19.800  1.00  2.29
ATOM    873  O   ASP    89      40.498  36.258  19.992  1.00  2.29
ATOM    874  H   ASP    89      44.716  36.380  19.865  1.00  2.29
ATOM    875  CB  ASP    89      43.075  37.102  18.098  1.00  2.29
ATOM    876  CG  ASP    89      43.897  38.338  17.792  1.00  2.29
ATOM    877  OD1 ASP    89      44.000  39.217  18.673  1.00  2.29
ATOM    878  OD2 ASP    89      44.439  38.429  16.670  1.00  2.29
ATOM    879  N   ARG    90      42.078  34.658  19.756  1.00  2.14
ATOM    880  CA  ARG    90      41.058  33.663  19.881  1.00  2.14
ATOM    881  C   ARG    90      40.415  33.714  21.232  1.00  2.14
ATOM    882  O   ARG    90      39.193  33.592  21.382  1.00  2.14
ATOM    883  H   ARG    90      42.937  34.411  19.654  1.00  2.14
ATOM    884  CB  ARG    90      41.635  32.269  19.627  1.00  2.14
ATOM    885  CD  ARG    90      42.549  30.597  17.993  1.00  2.14
ATOM    886  HE  ARG    90      43.819  30.459  16.448  1.00  2.14
ATOM    887  NE  ARG    90      42.982  30.353  16.620  1.00  2.14
ATOM    888  CG  ARG    90      42.013  32.008  18.178  1.00  2.14
ATOM    889  CZ  ARG    90      42.171  29.981  15.635  1.00  2.14
ATOM    890 1HH1 ARG    90      43.493  29.892  14.264  1.00  2.14
ATOM    891 2HH1 ARG    90      42.129  29.541  13.779  1.00  2.14
ATOM    892  NH1 ARG    90      42.654  29.782  14.417  1.00  2.14
ATOM    893 1HH2 ARG    90      40.563  29.940  16.661  1.00  2.14
ATOM    894 2HH2 ARG    90      40.352  29.570  15.234  1.00  2.14
ATOM    895  NH2 ARG    90      40.877  29.811  15.871  1.00  2.14
ATOM    896  N   TYR    91      41.252  33.905  22.262  1.00  1.98
ATOM    897  CA  TYR    91      40.742  33.925  23.593  1.00  1.98
ATOM    898  C   TYR    91      39.839  35.115  23.765  1.00  1.98
ATOM    899  O   TYR    91      38.932  35.005  24.572  1.00  1.98
ATOM    900  H   TYR    91      42.133  34.020  22.116  1.00  1.98
ATOM    901  CB  TYR    91      41.888  33.956  24.606  1.00  1.98
ATOM    902  CG  TYR    91      42.653  32.656  24.706  1.00  1.98
ATOM    903  HH  TYR    91      45.447  29.192  25.397  1.00  1.98
ATOM    904  OH  TYR    91      44.744  29.072  24.972  1.00  1.98
ATOM    905  CZ  TYR    91      44.054  30.258  24.885  1.00  1.98
ATOM    906  CD1 TYR    91      42.156  31.493  24.132  1.00  1.98
ATOM    907  CE1 TYR    91      42.848  30.299  24.218  1.00  1.98
ATOM    908  CD2 TYR    91      43.870  32.596  25.373  1.00  1.98
ATOM    909  CE2 TYR    91      44.576  31.411  25.470  1.00  1.98
ATOM    910  N   VAL    92      40.093  36.297  23.131  1.00  2.30
ATOM    911  CA  VAL    92      39.222  37.463  23.273  1.00  2.30
ATOM    912  C   VAL    92      37.872  37.138  22.721  1.00  2.30
ATOM    913  O   VAL    92      36.857  37.577  23.259  1.00  2.30
ATOM    914  H   VAL    92      40.826  36.344  22.611  1.00  2.30
ATOM    915  CB  VAL    92      39.816  38.700  22.574  1.00  2.30
ATOM    916  CG1 VAL    92      38.805  39.836  22.551  1.00  2.30
ATOM    917  CG2 VAL    92      41.099  39.137  23.264  1.00  2.30
ATOM    918  N   ASN    93      37.811  36.385  21.608  1.00  2.55
ATOM    919  CA  ASN    93      36.511  36.073  21.076  1.00  2.55
ATOM    920  C   ASN    93      35.734  35.236  22.062  1.00  2.55
ATOM    921  O   ASN    93      34.544  35.452  22.317  1.00  2.55
ATOM    922  H   ASN    93      38.551  36.078  21.197  1.00  2.55
ATOM    923  CB  ASN    93      36.640  35.361  19.728  1.00  2.55
ATOM    924  CG  ASN    93      37.066  36.296  18.613  1.00  2.55
ATOM    925  OD1 ASN    93      36.929  37.515  18.726  1.00  2.55
ATOM    926 1HD2 ASN    93      37.853  36.238  16.840  1.00  2.55
ATOM    927 2HD2 ASN    93      37.667  34.833  17.489  1.00  2.55
ATOM    928  ND2 ASN    93      37.584  35.728  17.531  1.00  2.55
ATOM    929  N   LYS    94      36.416  34.240  22.652  1.00  2.49
ATOM    930  CA  LYS    94      35.749  33.344  23.557  1.00  2.49
ATOM    931  C   LYS    94      35.263  34.113  24.762  1.00  2.49
ATOM    932  O   LYS    94      34.192  33.810  25.278  1.00  2.49
ATOM    933  H   LYS    94      37.293  34.135  22.479  1.00  2.49
ATOM    934  CB  LYS    94      36.686  32.209  23.975  1.00  2.49
ATOM    935  CD  LYS    94      37.934  30.124  23.344  1.00  2.49
ATOM    936  CE  LYS    94      38.244  29.136  22.232  1.00  2.49
ATOM    937  CG  LYS    94      36.985  31.211  22.867  1.00  2.49
ATOM    938 1HZ  LYS    94      39.366  27.529  22.000  1.00  2.49
ATOM    939 2HZ  LYS    94      38.863  27.638  23.358  1.00  2.49
ATOM    940 3HZ  LYS    94      39.970  28.473  22.924  1.00  2.49
ATOM    941  NZ  LYS    94      39.207  28.089  22.673  1.00  2.49
ATOM    942  N   ASP    95      36.053  35.086  25.280  1.00  2.62
ATOM    943  CA  ASP    95      35.684  35.867  26.443  1.00  2.62
ATOM    944  C   ASP    95      34.480  36.739  26.135  1.00  2.62
ATOM    945  O   ASP    95      33.696  37.045  27.031  1.00  2.62
ATOM    946  H   ASP    95      36.838  35.237  24.867  1.00  2.62
ATOM    947  CB  ASP    95      36.862  36.726  26.907  1.00  2.62
ATOM    948  CG  ASP    95      36.622  37.359  28.264  1.00  2.62
ATOM    949  OD1 ASP    95      36.450  36.609  29.247  1.00  2.62
ATOM    950  OD2 ASP    95      36.607  38.606  28.343  1.00  2.62
ATOM    951  N   MET    96      34.307  37.212  24.880  1.00  2.93
ATOM    952  CA  MET    96      33.130  37.978  24.511  1.00  2.93
ATOM    953  C   MET    96      31.931  37.088  24.636  1.00  2.93
ATOM    954  O   MET    96      30.854  37.515  25.063  1.00  2.93
ATOM    955  H   MET    96      34.943  37.042  24.267  1.00  2.93
ATOM    956  CB  MET    96      33.274  38.532  23.092  1.00  2.93
ATOM    957  SD  MET    96      34.578  40.133  21.245  1.00  2.93
ATOM    958  CE  MET    96      33.030  40.970  20.909  1.00  2.93
ATOM    959  CG  MET    96      34.325  39.622  22.955  1.00  2.93
ATOM    960  N   SER    97      32.092  35.811  24.239  1.00  3.35
ATOM    961  CA  SER    97      30.976  34.911  24.322  1.00  3.35
ATOM    962  C   SER    97      30.606  34.706  25.770  1.00  3.35
ATOM    963  O   SER    97      29.425  34.589  26.083  1.00  3.35
ATOM    964  H   SER    97      32.883  35.519  23.925  1.00  3.35
ATOM    965  CB  SER    97      31.310  33.579  23.647  1.00  3.35
ATOM    966  HG  SER    97      32.114  34.277  22.115  1.00  3.35
ATOM    967  OG  SER    97      31.490  33.746  22.251  1.00  3.35
ATOM    968  N   ILE    98      31.603  34.621  26.683  1.00  3.19
ATOM    969  CA  ILE    98      31.352  34.370  28.080  1.00  3.19
ATOM    970  C   ILE    98      30.620  35.549  28.644  1.00  3.19
ATOM    971  O   ILE    98      29.759  35.369  29.492  1.00  3.19
ATOM    972  H   ILE    98      32.447  34.728  26.390  1.00  3.19
ATOM    973  CB  ILE    98      32.659  34.099  28.848  1.00  3.19
ATOM    974  CD1 ILE    98      34.694  32.564  28.894  1.00  3.19
ATOM    975  CG1 ILE    98      33.283  32.780  28.390  1.00  3.19
ATOM    976  CG2 ILE    98      32.408  34.116  30.349  1.00  3.19
ATOM    977  N   GLN    99      30.970  36.790  28.236  1.00  3.40
ATOM    978  CA  GLN    99      30.315  37.970  28.744  1.00  3.40
ATOM    979  C   GLN    99      28.874  37.933  28.349  1.00  3.40
ATOM    980  O   GLN    99      28.011  38.274  29.149  1.00  3.40
ATOM    981  H   GLN    99      31.631  36.868  27.631  1.00  3.40
ATOM    982  CB  GLN    99      31.002  39.232  28.218  1.00  3.40
ATOM    983  CD  GLN    99      33.081  40.666  28.173  1.00  3.40
ATOM    984  CG  GLN    99      32.385  39.474  28.800  1.00  3.40
ATOM    985  OE1 GLN    99      32.839  40.998  27.012  1.00  3.40
ATOM    986 1HE2 GLN    99      34.390  42.029  28.616  1.00  3.40
ATOM    987 2HE2 GLN    99      34.097  41.039  29.784  1.00  3.40
ATOM    988  NE2 GLN    99      33.949  41.315  28.940  1.00  3.40
ATOM    989  N   GLU   100      28.566  37.515  27.107  1.00  3.86
ATOM    990  CA  GLU   100      27.193  37.490  26.664  1.00  3.86
ATOM    991  C   GLU   100      26.419  36.491  27.483  1.00  3.86
ATOM    992  O   GLU   100      25.266  36.700  27.838  1.00  3.86
ATOM    993  H   GLU   100      29.223  37.250  26.552  1.00  3.86
ATOM    994  CB  GLU   100      27.117  37.152  25.174  1.00  3.86
ATOM    995  CD  GLU   100      27.607  37.856  22.798  1.00  3.86
ATOM    996  CG  GLU   100      27.626  38.255  24.260  1.00  3.86
ATOM    997  OE1 GLU   100      27.380  36.662  22.511  1.00  3.86
ATOM    998  OE2 GLU   100      27.820  38.737  21.939  1.00  3.86
ATOM    999  N   LEU   101      27.022  35.340  27.794  1.00  4.22
ATOM   1000  CA  LEU   101      26.328  34.313  28.532  1.00  4.22
ATOM   1001  C   LEU   101      26.020  34.816  29.929  1.00  4.22
ATOM   1002  O   LEU   101      25.006  34.442  30.516  1.00  4.22
ATOM   1003  H   LEU   101      27.874  35.211  27.536  1.00  4.22
ATOM   1004  CB  LEU   101      27.163  33.032  28.583  1.00  4.22
ATOM   1005  CG  LEU   101      27.349  32.291  27.257  1.00  4.22
ATOM   1006  CD1 LEU   101      28.335  31.144  27.416  1.00  4.22
ATOM   1007  CD2 LEU   101      26.016  31.774  26.739  1.00  4.22
ATOM   1008  N   ALA   102      26.929  35.617  30.533  1.00  4.63
ATOM   1009  CA  ALA   102      26.756  36.152  31.873  1.00  4.63
ATOM   1010  C   ALA   102      25.609  37.062  31.896  1.00  4.63
ATOM   1011  O   ALA   102      24.871  37.140  32.869  1.00  4.63
ATOM   1012  H   ALA   102      27.670  35.815  30.062  1.00  4.63
ATOM   1013  CB  ALA   102      28.022  36.862  32.328  1.00  4.63
ATOM   1014  N   VAL   103      25.484  37.840  30.829  1.00  5.95
ATOM   1015  CA  VAL   103      24.418  38.762  30.754  1.00  5.95
ATOM   1016  C   VAL   103      23.156  37.966  30.684  1.00  5.95
ATOM   1017  O   VAL   103      22.130  38.410  31.178  1.00  5.95
ATOM   1018  H   VAL   103      26.076  37.781  30.154  1.00  5.95
ATOM   1019  CB  VAL   103      24.572  39.706  29.547  1.00  5.95
ATOM   1020  CG1 VAL   103      25.864  40.502  29.656  1.00  5.95
ATOM   1021  CG2 VAL   103      24.535  38.919  28.247  1.00  5.95
ATOM   1022  N   LEU   104      23.148  36.797  30.014  1.00  7.38
ATOM   1023  CA  LEU   104      21.912  36.051  29.979  1.00  7.38
ATOM   1024  C   LEU   104      21.528  35.605  31.345  1.00  7.38
ATOM   1025  O   LEU   104      20.343  35.623  31.703  1.00  7.38
ATOM   1026  H   LEU   104      23.879  36.477  29.597  1.00  7.38
ATOM   1027  CB  LEU   104      22.039  34.847  29.044  1.00  7.38
ATOM   1028  CG  LEU   104      22.152  35.158  27.550  1.00  7.38
ATOM   1029  CD1 LEU   104      22.453  33.894  26.759  1.00  7.38
ATOM   1030  CD2 LEU   104      20.877  35.810  27.039  1.00  7.38
ATOM   1031  N   VAL   105      22.533  35.141  32.117  1.00  8.00
ATOM   1032  CA  VAL   105      22.190  34.604  33.392  1.00  8.00
ATOM   1033  C   VAL   105      21.591  35.676  34.262  1.00  8.00
ATOM   1034  O   VAL   105      20.529  35.479  34.850  1.00  8.00
ATOM   1035  H   VAL   105      23.393  35.161  31.854  1.00  8.00
ATOM   1036  CB  VAL   105      23.412  33.973  34.086  1.00  8.00
ATOM   1037  CG1 VAL   105      23.076  33.604  35.523  1.00  8.00
ATOM   1038  CG2 VAL   105      23.890  32.752  33.316  1.00  8.00
ATOM   1039  N   SER   106      22.263  36.841  34.371  1.00  7.40
ATOM   1040  CA  SER   106      21.801  37.920  35.207  1.00  7.40
ATOM   1041  C   SER   106      20.633  38.639  34.652  1.00  7.40
ATOM   1042  O   SER   106      19.658  39.025  35.326  1.00  7.40
ATOM   1043  H   SER   106      23.024  36.932  33.899  1.00  7.40
ATOM   1044  CB  SER   106      22.927  38.926  35.454  1.00  7.40
ATOM   1045  HG  SER   106      23.670  38.099  36.950  1.00  7.40
ATOM   1046  OG  SER   106      23.970  38.348  36.217  1.00  7.40
ATOM   1047  N   GLY   107      20.786  38.758  33.336  1.00  6.83
ATOM   1048  CA  GLY   107      20.030  39.523  32.421  1.00  6.83
ATOM   1049  C   GLY   107      20.847  40.698  31.978  1.00  6.83
ATOM   1050  O   GLY   107      20.375  41.519  31.201  1.00  6.83
ATOM   1051  H   GLY   107      21.479  38.263  33.044  1.00  6.83
ATOM   1052  N   GLN   108      22.117  40.784  32.418  1.00  6.07
ATOM   1053  CA  GLN   108      23.016  41.861  32.090  1.00  6.07
ATOM   1054  C   GLN   108      23.216  41.891  30.603  1.00  6.07
ATOM   1055  O   GLN   108      22.493  41.240  29.862  1.00  6.07
ATOM   1056  H   GLN   108      22.394  40.112  32.949  1.00  6.07
ATOM   1057  CB  GLN   108      24.347  41.691  32.826  1.00  6.07
ATOM   1058  CD  GLN   108      25.577  41.642  35.031  1.00  6.07
ATOM   1059  CG  GLN   108      24.239  41.806  34.338  1.00  6.07
ATOM   1060  OE1 GLN   108      26.468  42.479  34.888  1.00  6.07
ATOM   1061 1HE2 GLN   108      26.497  40.414  36.220  1.00  6.07
ATOM   1062 2HE2 GLN   108      25.045  39.971  35.865  1.00  6.07
ATOM   1063  NE2 GLN   108      25.722  40.559  35.787  1.00  6.07
ATOM   1064  N   LYS   109      24.231  42.638  30.119  1.00  6.14
ATOM   1065  CA  LYS   109      24.599  42.830  28.728  1.00  6.14
ATOM   1066  C   LYS   109      24.097  41.822  27.692  1.00  6.14
ATOM   1067  O   LYS   109      24.970  41.120  27.105  1.00  6.14
ATOM   1068  H   LYS   109      24.704  43.043  30.769  1.00  6.14
ATOM   1069  OXT LYS   109      22.848  41.768  27.502  1.00  6.14
ATOM   1070  CB  LYS   109      26.121  42.865  28.576  1.00  6.14
ATOM   1071  CD  LYS   109      28.113  43.229  27.094  1.00  6.14
ATOM   1072  CE  LYS   109      28.590  43.482  25.673  1.00  6.14
ATOM   1073  CG  LYS   109      26.597  43.133  27.158  1.00  6.14
ATOM   1074 1HZ  LYS   109      30.318  43.723  24.750  1.00  6.14
ATOM   1075 2HZ  LYS   109      30.435  42.812  25.877  1.00  6.14
ATOM   1076 3HZ  LYS   109      30.358  44.245  26.106  1.00  6.14
ATOM   1077  NZ  LYS   109      30.074  43.575  25.594  1.00  6.14
