# Supplementary material for: Selecting Near-Native Protein Structures from Predicted Decoy Sets Using Ordered Graphlet Degree Similarity
Source: Genes (Basel). 2019 Feb 11;10(2):132. doi: 10.3390/genes10020132 (PMC6410076; doi:10.3390/genes10020132)
Supplement: Supplementary file 1 [file genes-10-00132-s001.zip › CodeData/data/CASP11/T0759/model107.pdb]

ATOM      1  N   MET     1      41.408  70.443  59.022  1.00  9.93
ATOM      2  CA  MET     1      42.729  69.809  59.041  1.00  9.93
ATOM      3  HA  MET     1      42.805  69.143  58.184  1.00  9.93
ATOM      4  CB  MET     1      43.814  70.896  58.923  1.00  9.93
ATOM      5  HB1 MET     1      44.799  70.430  58.956  1.00  9.93
ATOM      6  HB2 MET     1      43.731  71.560  59.784  1.00  9.93
ATOM      7  CG  MET     1      43.737  71.746  57.647  1.00  9.93
ATOM      8  HG1 MET     1      44.461  72.554  57.756  1.00  9.93
ATOM      9  HG2 MET     1      42.752  72.205  57.569  1.00  9.93
ATOM     10  SD  MET     1      44.125  70.892  56.091  1.00  9.93
ATOM     11  CE  MET     1      42.469  70.383  55.549  1.00  9.93
ATOM     12  HE1 MET     1      42.544  69.877  54.587  1.00  9.93
ATOM     13  HE2 MET     1      42.024  69.701  56.272  1.00  9.93
ATOM     14  HE3 MET     1      41.831  71.260  55.446  1.00  9.93
ATOM     15  C   MET     1      42.962  68.945  60.285  1.00  9.93
ATOM     16  O   MET     1      44.058  68.424  60.465  1.00  9.93
ATOM     17  N   GLY     2      41.960  68.766  61.146  1.00  8.66
ATOM     18  H   GLY     2      41.063  69.162  60.897  1.00  8.66
ATOM     19  CA  GLY     2      42.033  67.765  62.217  1.00  8.66
ATOM     20  HA1 GLY     2      41.074  67.724  62.734  1.00  8.66
ATOM     21  HA2 GLY     2      42.813  68.036  62.927  1.00  8.66
ATOM     22  C   GLY     2      42.330  66.383  61.675  1.00  8.66
ATOM     23  O   GLY     2      43.280  65.761  62.135  1.00  8.66
ATOM     24  N   HIS     3      41.637  65.996  60.597  1.00  6.88
ATOM     25  CA  HIS     3      41.936  64.809  59.809  1.00  6.88
ATOM     26  CB  HIS     3      41.008  64.724  58.587  1.00  6.88
ATOM     27  CG  HIS     3      39.533  64.962  58.820  1.00  6.88
ATOM     28  ND1 HIS     3      38.626  64.011  59.281  1.00  6.88
ATOM     29  CE1 HIS     3      37.426  64.606  59.233  1.00  6.88
ATOM     30  NE2 HIS     3      37.541  65.860  58.753  1.00  6.88
ATOM     31  CD2 HIS     3      38.869  66.102  58.468  1.00  6.88
ATOM     32  C   HIS     3      43.385  64.788  59.356  1.00  6.88
ATOM     33  O   HIS     3      44.052  63.791  59.568  1.00  6.88
ATOM     34  N   HIS     4      43.918  65.902  58.837  1.00  6.06
ATOM     35  H   HIS     4      43.339  66.725  58.826  1.00  6.06
ATOM     36  CA  HIS     4      45.332  66.014  58.445  1.00  6.06
ATOM     37  HA  HIS     4      45.517  65.282  57.667  1.00  6.06
ATOM     38  CB  HIS     4      45.621  67.379  57.800  1.00  6.06
ATOM     39  HB1 HIS     4      45.486  68.177  58.523  1.00  6.06
ATOM     40  HB2 HIS     4      44.936  67.545  56.968  1.00  6.06
ATOM     41  CG  HIS     4      47.032  67.466  57.284  1.00  6.06
ATOM     42  ND1 HIS     4      47.448  67.128  55.996  1.00  6.06
ATOM     43  CE1 HIS     4      48.786  67.178  56.024  1.00  6.06
ATOM     44  HE1 HIS     4      49.421  66.931  55.188  1.00  6.06
ATOM     45  NE2 HIS     4      49.221  67.534  57.245  1.00  6.06
ATOM     46  HE2 HIS     4      50.181  67.533  57.547  1.00  6.06
ATOM     47  CD2 HIS     4      48.127  67.730  58.053  1.00  6.06
ATOM     48  HD2 HIS     4      48.124  67.938  59.116  1.00  6.06
ATOM     49  C   HIS     4      46.292  65.719  59.611  1.00  6.06
ATOM     50  O   HIS     4      47.291  65.023  59.468  1.00  6.06
ATOM     51  N   HIS     5      45.980  66.171  60.817  1.00  6.18
ATOM     52  H   HIS     5      45.125  66.708  60.932  1.00  6.18
ATOM     53  CA  HIS     5      46.836  65.945  61.984  1.00  6.18
ATOM     54  HA  HIS     5      47.877  65.831  61.678  1.00  6.18
ATOM     55  CB  HIS     5      46.720  67.181  62.897  1.00  6.18
ATOM     56  HB1 HIS     5      47.351  67.044  63.771  1.00  6.18
ATOM     57  HB2 HIS     5      45.691  67.247  63.253  1.00  6.18
ATOM     58  CG  HIS     5      47.087  68.506  62.265  1.00  6.18
ATOM     59  ND1 HIS     5      48.341  68.874  61.766  1.00  6.18
ATOM     60  CE1 HIS     5      48.204  70.121  61.293  1.00  6.18
ATOM     61  HE1 HIS     5      48.991  70.690  60.817  1.00  6.18
ATOM     62  NE2 HIS     5      46.949  70.558  61.482  1.00  6.18
ATOM     63  HE2 HIS     5      46.586  71.451  61.184  1.00  6.18
ATOM     64  CD2 HIS     5      46.239  69.562  62.110  1.00  6.18
ATOM     65  HD2 HIS     5      45.194  69.576  62.388  1.00  6.18
ATOM     66  C   HIS     5      46.430  64.690  62.776  1.00  6.18
ATOM     67  O   HIS     5      46.937  64.464  63.872  1.00  6.18
ATOM     68  N   HIS     6      45.528  63.863  62.246  1.00  5.59
ATOM     69  H   HIS     6      44.959  64.200  61.479  1.00  5.59
ATOM     70  CA  HIS     6      45.489  62.437  62.561  1.00  5.59
ATOM     71  HA  HIS     6      45.961  62.259  63.529  1.00  5.59
ATOM     72  CB  HIS     6      44.029  61.968  62.666  1.00  5.59
ATOM     73  HB1 HIS     6      43.631  61.790  61.666  1.00  5.59
ATOM     74  HB2 HIS     6      43.439  62.769  63.115  1.00  5.59
ATOM     75  CG  HIS     6      43.812  60.734  63.511  1.00  5.59
ATOM     76  ND1 HIS     6      42.629  60.448  64.199  1.00  5.59
ATOM     77  CE1 HIS     6      42.749  59.179  64.619  1.00  5.59
ATOM     78  HE1 HIS     6      41.954  58.607  65.076  1.00  5.59
ATOM     79  NE2 HIS     6      43.939  58.674  64.265  1.00  5.59
ATOM     80  HE2 HIS     6      44.101  57.672  64.110  1.00  5.59
ATOM     81  CD2 HIS     6      44.634  59.646  63.588  1.00  5.59
ATOM     82  HD2 HIS     6      45.571  59.498  63.082  1.00  5.59
ATOM     83  C   HIS     6      46.314  61.691  61.513  1.00  5.59
ATOM     84  O   HIS     6      47.120  60.844  61.877  1.00  5.59
ATOM     85  N   HIS     7      46.310  62.193  60.270  1.00  4.61
ATOM     86  H   HIS     7      45.614  62.899  60.074  1.00  4.61
ATOM     87  CA  HIS     7      47.319  62.006  59.232  1.00  4.61
ATOM     88  HA  HIS     7      47.488  60.958  59.165  1.00  4.61
ATOM     89  CB  HIS     7      46.806  62.532  57.855  1.00  4.61
ATOM     90  HB1 HIS     7      47.653  62.733  57.201  1.00  4.61
ATOM     91  HB2 HIS     7      46.329  63.479  58.007  1.00  4.61
ATOM     92  CG  HIS     7      45.798  61.724  57.060  1.00  4.61
ATOM     93  ND1 HIS     7      45.982  61.244  55.754  1.00  4.61
ATOM     94  CE1 HIS     7      44.840  60.627  55.410  1.00  4.61
ATOM     95  HE1 HIS     7      44.666  60.084  54.489  1.00  4.61
ATOM     96  NE2 HIS     7      43.939  60.755  56.391  1.00  4.61
ATOM     97  HE2 HIS     7      43.022  60.328  56.381  1.00  4.61
ATOM     98  CD2 HIS     7      44.517  61.440  57.438  1.00  4.61
ATOM     99  HD2 HIS     7      44.055  61.704  58.368  1.00  4.61
ATOM    100  C   HIS     7      48.713  62.554  59.628  1.00  4.61
ATOM    101  O   HIS     7      49.620  62.656  58.796  1.00  4.61
ATOM    102  N   HIS     8      48.895  62.857  60.921  1.00  4.24
ATOM    103  H   HIS     8      48.049  62.814  61.461  1.00  4.24
ATOM    104  CA  HIS     8      50.127  62.845  61.722  1.00  4.24
ATOM    105  HA  HIS     8      50.761  63.615  61.284  1.00  4.24
ATOM    106  CB  HIS     8      49.818  63.306  63.167  1.00  4.24
ATOM    107  HB1 HIS     8      50.484  62.826  63.879  1.00  4.24
ATOM    108  HB2 HIS     8      48.823  62.961  63.439  1.00  4.24
ATOM    109  CG  HIS     8      49.950  64.798  63.419  1.00  4.24
ATOM    110  ND1 HIS     8      50.378  65.779  62.514  1.00  4.24
ATOM    111  CE1 HIS     8      50.326  66.949  63.167  1.00  4.24
ATOM    112  HE1 HIS     8      50.534  67.914  62.720  1.00  4.24
ATOM    113  NE2 HIS     8      49.949  66.754  64.439  1.00  4.24
ATOM    114  HE2 HIS     8      49.762  67.486  65.110  1.00  4.24
ATOM    115  CD2 HIS     8      49.709  65.409  64.614  1.00  4.24
ATOM    116  HD2 HIS     8      49.331  64.917  65.501  1.00  4.24
ATOM    117  C   HIS     8      51.014  61.594  61.634  1.00  4.24
ATOM    118  O   HIS     8      51.527  61.091  62.634  1.00  4.24
ATOM    119  N   SER     9      51.294  61.187  60.402  1.00  3.30
ATOM    120  H   SER     9      50.805  61.647  59.645  1.00  3.30
ATOM    121  CA  SER     9      52.244  60.153  60.024  1.00  3.30
ATOM    122  HA  SER     9      51.810  59.187  60.289  1.00  3.30
ATOM    123  CB  SER     9      52.397  60.193  58.497  1.00  3.30
ATOM    124  HB1 SER     9      51.439  60.436  58.036  1.00  3.30
ATOM    125  HB2 SER     9      52.670  59.204  58.159  1.00  3.30
ATOM    126  OG  SER     9      53.383  61.107  58.043  1.00  3.30
ATOM    127  HG  SER     9      53.726  60.690  57.206  1.00  3.30
ATOM    128  C   SER     9      53.590  60.257  60.750  1.00  3.30
ATOM    129  O   SER     9      54.173  59.254  61.152  1.00  3.30
ATOM    130  N   HIS    10      54.054  61.506  60.932  1.00  3.21
ATOM    131  H   HIS    10      53.455  62.225  60.562  1.00  3.21
ATOM    132  CA  HIS    10      55.350  61.922  61.489  1.00  3.21
ATOM    133  HA  HIS    10      55.670  62.796  60.928  1.00  3.21
ATOM    134  CB  HIS    10      55.234  62.364  62.959  1.00  3.21
ATOM    135  HB1 HIS    10      56.219  62.414  63.422  1.00  3.21
ATOM    136  HB2 HIS    10      54.635  61.642  63.515  1.00  3.21
ATOM    137  CG  HIS    10      54.641  63.736  63.086  1.00  3.21
ATOM    138  ND1 HIS    10      55.294  64.953  62.834  1.00  3.21
ATOM    139  CE1 HIS    10      54.339  65.893  62.940  1.00  3.21
ATOM    140  HE1 HIS    10      54.490  66.948  62.760  1.00  3.21
ATOM    141  NE2 HIS    10      53.158  65.332  63.248  1.00  3.21
ATOM    142  HE2 HIS    10      52.252  65.798  63.274  1.00  3.21
ATOM    143  CD2 HIS    10      53.333  63.977  63.348  1.00  3.21
ATOM    144  HD2 HIS    10      52.584  63.223  63.542  1.00  3.21
ATOM    145  C   HIS    10      56.471  60.893  61.280  1.00  3.21
ATOM    146  O   HIS    10      57.234  60.573  62.187  1.00  3.21
ATOM    147  N   MET    11      56.565  60.445  60.025  1.00  2.49
ATOM    148  H   MET    11      55.808  60.748  59.429  1.00  2.49
ATOM    149  CA  MET    11      57.407  59.400  59.432  1.00  2.49
ATOM    150  HA  MET    11      56.848  58.470  59.463  1.00  2.49
ATOM    151  CB  MET    11      57.695  59.892  57.977  1.00  2.49
ATOM    152  HB1 MET    11      58.276  60.807  58.066  1.00  2.49
ATOM    153  HB2 MET    11      56.770  60.191  57.488  1.00  2.49
ATOM    154  CG  MET    11      58.453  58.910  57.050  1.00  2.49
ATOM    155  HG1 MET    11      57.755  58.260  56.544  1.00  2.49
ATOM    156  HG2 MET    11      59.009  58.233  57.665  1.00  2.49
ATOM    157  SD  MET    11      59.595  59.536  55.774  1.00  2.49
ATOM    158  CE  MET    11      60.561  60.683  56.767  1.00  2.49
ATOM    159  HE1 MET    11      61.470  60.967  56.238  1.00  2.49
ATOM    160  HE2 MET    11      59.946  61.561  56.937  1.00  2.49
ATOM    161  HE3 MET    11      60.801  60.233  57.729  1.00  2.49
ATOM    162  C   MET    11      58.767  59.077  60.057  1.00  2.49
ATOM    163  O   MET    11      59.307  57.975  59.941  1.00  2.49
ATOM    164  N   VAL    12      59.379  60.111  60.594  1.00  2.26
ATOM    165  H   VAL    12      58.773  60.881  60.834  1.00  2.26
ATOM    166  CA  VAL    12      60.738  60.184  61.075  1.00  2.26
ATOM    167  HA  VAL    12      61.413  60.145  60.222  1.00  2.26
ATOM    168  CB  VAL    12      60.917  61.541  61.833  1.00  2.26
ATOM    169  HB  VAL    12      60.851  61.357  62.906  1.00  2.26
ATOM    170  CG1 VAL    12      62.276  62.198  61.577  1.00  2.26
ATOM    171 1HG1 VAL    12      62.344  63.155  62.095  1.00  2.26
ATOM    172 2HG1 VAL    12      63.066  61.570  61.968  1.00  2.26
ATOM    173 3HG1 VAL    12      62.436  62.337  60.509  1.00  2.26
ATOM    174  CG2 VAL    12      59.871  62.630  61.538  1.00  2.26
ATOM    175 1HG2 VAL    12      60.175  63.564  62.006  1.00  2.26
ATOM    176 2HG2 VAL    12      59.761  62.769  60.466  1.00  2.26
ATOM    177 3HG2 VAL    12      58.916  62.359  61.979  1.00  2.26
ATOM    178  C   VAL    12      61.125  59.073  62.060  1.00  2.26
ATOM    179  O   VAL    12      60.299  58.511  62.776  1.00  2.26
ATOM    180  N   VAL    13      62.437  58.954  62.262  1.00  2.49
ATOM    181  H   VAL    13      63.061  59.365  61.572  1.00  2.49
ATOM    182  CA  VAL    13      63.003  58.765  63.601  1.00  2.49
ATOM    183  HA  VAL    13      62.209  58.890  64.336  1.00  2.49
ATOM    184  CB  VAL    13      63.581  57.354  63.789  1.00  2.49
ATOM    185  HB  VAL    13      64.399  57.208  63.088  1.00  2.49
ATOM    186  CG1 VAL    13      64.114  57.136  65.213  1.00  2.49
ATOM    187 1HG1 VAL    13      64.475  56.115  65.322  1.00  2.49
ATOM    188 2HG1 VAL    13      64.955  57.799  65.415  1.00  2.49
ATOM    189 3HG1 VAL    13      63.326  57.311  65.945  1.00  2.49
ATOM    190  CG2 VAL    13      62.505  56.299  63.522  1.00  2.49
ATOM    191 1HG2 VAL    13      62.897  55.319  63.746  1.00  2.49
ATOM    192 2HG2 VAL    13      61.629  56.486  64.145  1.00  2.49
ATOM    193 3HG2 VAL    13      62.207  56.318  62.473  1.00  2.49
ATOM    194  C   VAL    13      64.053  59.832  63.865  1.00  2.49
ATOM    195  O   VAL    13      64.846  60.174  62.989  1.00  2.49
ATOM    196  N   ILE    14      64.038  60.393  65.073  1.00  2.78
ATOM    197  H   ILE    14      63.397  60.043  65.768  1.00  2.78
ATOM    198  CA  ILE    14      65.054  61.347  65.511  1.00  2.78
ATOM    199  HA  ILE    14      65.495  61.824  64.636  1.00  2.78
ATOM    200  CB  ILE    14      64.454  62.473  66.386  1.00  2.78
ATOM    201  HB  ILE    14      64.071  62.036  67.311  1.00  2.78
ATOM    202  CG2 ILE    14      65.557  63.492  66.748  1.00  2.78
ATOM    203 1HG2 ILE    14      66.380  63.003  67.268  1.00  2.78
ATOM    204 2HG2 ILE    14      65.934  63.969  65.842  1.00  2.78
ATOM    205 3HG2 ILE    14      65.161  64.254  67.418  1.00  2.78
ATOM    206  CG1 ILE    14      63.278  63.153  65.641  1.00  2.78
ATOM    207 1HG1 ILE    14      62.481  62.424  65.492  1.00  2.78
ATOM    208 2HG1 ILE    14      63.616  63.476  64.657  1.00  2.78
ATOM    209  CD1 ILE    14      62.652  64.354  66.362  1.00  2.78
ATOM    210  HD1 ILE    14      61.756  64.666  65.825  1.00  2.78
ATOM    211  HD2 ILE    14      62.380  64.078  67.381  1.00  2.78
ATOM    212  HD3 ILE    14      63.348  65.193  66.379  1.00  2.78
ATOM    213  C   ILE    14      66.154  60.586  66.247  1.00  2.78
ATOM    214  O   ILE    14      65.901  59.872  67.214  1.00  2.78
ATOM    215  N   HIS    15      67.381  60.768  65.775  1.00  2.96
ATOM    216  H   HIS    15      67.465  61.369  64.961  1.00  2.96
ATOM    217  CA  HIS    15      68.629  60.292  66.364  1.00  2.96
ATOM    218  HA  HIS    15      68.511  59.248  66.647  1.00  2.96
ATOM    219  CB  HIS    15      69.645  60.349  65.208  1.00  2.96
ATOM    220  HB1 HIS    15      69.888  61.387  64.992  1.00  2.96
ATOM    221  HB2 HIS    15      69.168  59.948  64.315  1.00  2.96
ATOM    222  CG  HIS    15      70.915  59.567  65.384  1.00  2.96
ATOM    223  ND1 HIS    15      71.932  59.480  64.430  1.00  2.96
ATOM    224  CE1 HIS    15      72.938  58.820  65.027  1.00  2.96
ATOM    225  HE1 HIS    15      73.918  58.662  64.597  1.00  2.96
ATOM    226  NE2 HIS    15      72.596  58.489  66.278  1.00  2.96
ATOM    227  HE2 HIS    15      73.257  58.233  67.021  1.00  2.96
ATOM    228  CD2 HIS    15      71.317  58.922  66.511  1.00  2.96
ATOM    229  HD2 HIS    15      70.803  58.858  67.456  1.00  2.96
ATOM    230  C   HIS    15      68.983  61.145  67.583  1.00  2.96
ATOM    231  O   HIS    15      69.282  62.325  67.377  1.00  2.96
ATOM    232  N   PRO    16      68.867  60.616  68.823  1.00  3.55
ATOM    233  CD  PRO    16      68.497  59.248  69.176  1.00  3.55
ATOM    234  HD1 PRO    16      69.380  58.609  69.130  1.00  3.55
ATOM    235  HD2 PRO    16      67.710  58.845  68.542  1.00  3.55
ATOM    236  CG  PRO    16      67.999  59.314  70.616  1.00  3.55
ATOM    237  HG1 PRO    16      68.138  58.366  71.136  1.00  3.55
ATOM    238  HG2 PRO    16      66.949  59.612  70.626  1.00  3.55
ATOM    239  CB  PRO    16      68.854  60.424  71.216  1.00  3.55
ATOM    240  HB1 PRO    16      69.812  60.004  71.530  1.00  3.55
ATOM    241  HB2 PRO    16      68.358  60.904  72.059  1.00  3.55
ATOM    242  CA  PRO    16      69.049  61.399  70.046  1.00  3.55
ATOM    243  HA  PRO    16      68.275  62.165  70.088  1.00  3.55
ATOM    244  C   PRO    16      70.415  62.075  70.110  1.00  3.55
ATOM    245  O   PRO    16      70.496  63.264  70.407  1.00  3.55
ATOM    246  N   ASP    17      71.476  61.333  69.793  1.00  3.63
ATOM    247  H   ASP    17      71.354  60.346  69.571  1.00  3.63
ATOM    248  CA  ASP    17      72.853  61.782  69.949  1.00  3.63
ATOM    249  HA  ASP    17      72.899  62.228  70.944  1.00  3.63
ATOM    250  CB  ASP    17      73.860  60.608  70.016  1.00  3.63
ATOM    251  HB1 ASP    17      73.904  60.273  71.053  1.00  3.63
ATOM    252  HB2 ASP    17      74.854  60.981  69.762  1.00  3.63
ATOM    253  CG  ASP    17      73.531  59.380  69.161  1.00  3.63
ATOM    254  OD1 ASP    17      72.428  58.814  69.339  1.00  3.63
ATOM    255  OD2 ASP    17      74.364  59.007  68.305  1.00  3.63
ATOM    256  C   ASP    17      73.276  62.952  69.033  1.00  3.63
ATOM    257  O   ASP    17      73.766  63.954  69.556  1.00  3.63
ATOM    258  N   PRO    18      73.033  62.931  67.707  1.00  3.54
ATOM    259  CD  PRO    18      72.851  61.755  66.890  1.00  3.54
ATOM    260  HD1 PRO    18      71.896  61.295  67.121  1.00  3.54
ATOM    261  HD2 PRO    18      73.674  61.064  67.059  1.00  3.54
ATOM    262  CG  PRO    18      72.888  62.228  65.434  1.00  3.54
ATOM    263  HG1 PRO    18      71.875  62.369  65.070  1.00  3.54
ATOM    264  HG2 PRO    18      73.443  61.541  64.798  1.00  3.54
ATOM    265  CB  PRO    18      73.602  63.563  65.486  1.00  3.54
ATOM    266  HB1 PRO    18      73.331  64.214  64.657  1.00  3.54
ATOM    267  HB2 PRO    18      74.680  63.395  65.495  1.00  3.54
ATOM    268  CA  PRO    18      73.166  64.097  66.845  1.00  3.54
ATOM    269  HA  PRO    18      73.983  64.713  67.222  1.00  3.54
ATOM    270  C   PRO    18      71.936  65.019  66.797  1.00  3.54
ATOM    271  O   PRO    18      71.891  65.940  65.972  1.00  3.54
ATOM    272  N   GLY    19      70.925  64.782  67.644  1.00  3.57
ATOM    273  H   GLY    19      71.033  64.023  68.308  1.00  3.57
ATOM    274  CA  GLY    19      69.618  65.449  67.629  1.00  3.57
ATOM    275  HA1 GLY    19      69.702  66.413  68.130  1.00  3.57
ATOM    276  HA2 GLY    19      68.904  64.834  68.177  1.00  3.57
ATOM    277  C   GLY    19      69.080  65.669  66.223  1.00  3.57
ATOM    278  O   GLY    19      68.790  66.808  65.849  1.00  3.57
ATOM    279  N   ARG    20      69.084  64.620  65.393  1.00  3.18
ATOM    280  H   ARG    20      69.297  63.713  65.804  1.00  3.18
ATOM    281  CA  ARG    20      69.004  64.747  63.926  1.00  3.18
ATOM    282  HA  ARG    20      68.860  65.791  63.666  1.00  3.18
ATOM    283  CB  ARG    20      70.310  64.231  63.285  1.00  3.18
ATOM    284  HB1 ARG    20      70.168  63.203  62.946  1.00  3.18
ATOM    285  HB2 ARG    20      71.101  64.210  64.030  1.00  3.18
ATOM    286  CG  ARG    20      70.797  65.080  62.098  1.00  3.18
ATOM    287  HG1 ARG    20      69.944  65.462  61.536  1.00  3.18
ATOM    288  HG2 ARG    20      71.375  64.437  61.434  1.00  3.18
ATOM    289  CD  ARG    20      71.710  66.241  62.536  1.00  3.18
ATOM    290  HD1 ARG    20      72.038  66.793  61.654  1.00  3.18
ATOM    291  HD2 ARG    20      72.602  65.819  63.004  1.00  3.18
ATOM    292  NE  ARG    20      71.059  67.141  63.507  1.00  3.18
ATOM    293  HE  ARG    20      71.111  66.842  64.482  1.00  3.18
ATOM    294  CZ  ARG    20      70.388  68.252  63.267  1.00  3.18
ATOM    295  NH1 ARG    20      69.709  68.824  64.213  1.00  3.18
ATOM    296 1HH1 ARG    20      69.532  68.277  65.057  1.00  3.18
ATOM    297 2HH1 ARG    20      69.230  69.692  64.075  1.00  3.18
ATOM    298  NH2 ARG    20      70.340  68.804  62.085  1.00  3.18
ATOM    299 1HH2 ARG    20      70.835  68.368  61.330  1.00  3.18
ATOM    300 2HH2 ARG    20      69.815  69.647  61.948  1.00  3.18
ATOM    301  C   ARG    20      67.801  63.987  63.398  1.00  3.18
ATOM    302  O   ARG    20      67.633  62.805  63.666  1.00  3.18
ATOM    303  N   GLU    21      66.951  64.676  62.653  1.00  2.91
ATOM    304  H   GLU    21      67.117  65.653  62.488  1.00  2.91
ATOM    305  CA  GLU    21      65.817  64.041  61.993  1.00  2.91
ATOM    306  HA  GLU    21      65.305  63.384  62.699  1.00  2.91
ATOM    307  CB  GLU    21      64.820  65.091  61.500  1.00  2.91
ATOM    308  HB1 GLU    21      63.992  64.559  61.031  1.00  2.91
ATOM    309  HB2 GLU    21      65.289  65.730  60.749  1.00  2.91
ATOM    310  CG  GLU    21      64.281  65.970  62.634  1.00  2.91
ATOM    311  HG1 GLU    21      64.986  66.781  62.831  1.00  2.91
ATOM    312  HG2 GLU    21      64.193  65.370  63.541  1.00  2.91
ATOM    313  CD  GLU    21      62.909  66.537  62.274  1.00  2.91
ATOM    314  OE1 GLU    21      62.039  66.600  63.170  1.00  2.91
ATOM    315  OE2 GLU    21      62.665  66.840  61.087  1.00  2.91
ATOM    316  C   GLU    21      66.268  63.205  60.798  1.00  2.91
ATOM    317  O   GLU    21      66.942  63.704  59.891  1.00  2.91
ATOM    318  N   LEU    22      65.846  61.945  60.778  1.00  2.32
ATOM    319  H   LEU    22      65.320  61.577  61.565  1.00  2.32
ATOM    320  CA  LEU    22      66.157  60.985  59.734  1.00  2.32
ATOM    321  HA  LEU    22      66.621  61.493  58.892  1.00  2.32
ATOM    322  CB  LEU    22      67.133  59.931  60.301  1.00  2.32
ATOM    323  HB1 LEU    22      67.397  59.236  59.510  1.00  2.32
ATOM    324  HB2 LEU    22      66.603  59.359  61.064  1.00  2.32
ATOM    325  CG  LEU    22      68.443  60.461  60.921  1.00  2.32
ATOM    326  HG  LEU    22      68.207  61.137  61.739  1.00  2.32
ATOM    327  CD1 LEU    22      69.233  59.291  61.496  1.00  2.32
ATOM    328 1HD1 LEU    22      70.130  59.653  62.000  1.00  2.32
ATOM    329 2HD1 LEU    22      68.611  58.771  62.224  1.00  2.32
ATOM    330 3HD1 LEU    22      69.520  58.596  60.707  1.00  2.32
ATOM    331  CD2 LEU    22      69.349  61.195  59.931  1.00  2.32
ATOM    332 1HD2 LEU    22      70.234  61.560  60.452  1.00  2.32
ATOM    333 2HD2 LEU    22      69.663  60.523  59.135  1.00  2.32
ATOM    334 3HD2 LEU    22      68.821  62.040  59.496  1.00  2.32
ATOM    335  C   LEU    22      64.860  60.335  59.256  1.00  2.32
ATOM    336  O   LEU    22      63.902  60.204  60.015  1.00  2.32
ATOM    337  N   SER    23      64.787  59.912  58.001  1.00  1.99
ATOM    338  H   SER    23      65.605  60.047  57.408  1.00  1.99
ATOM    339  CA  SER    23      63.681  59.057  57.557  1.00  1.99
ATOM    340  HA  SER    23      62.755  59.553  57.824  1.00  1.99
ATOM    341  CB  SER    23      63.733  58.905  56.016  1.00  1.99
ATOM    342  HB1 SER    23      64.429  59.637  55.603  1.00  1.99
ATOM    343  HB2 SER    23      62.746  59.136  55.614  1.00  1.99
ATOM    344  OG  SER    23      64.099  57.612  55.546  1.00  1.99
ATOM    345  HG  SER    23      64.163  57.637  54.583  1.00  1.99
ATOM    346  C   SER    23      63.686  57.702  58.277  1.00  1.99
ATOM    347  O   SER    23      64.677  57.346  58.911  1.00  1.99
ATOM    348  N   PRO    24      62.625  56.897  58.147  1.00  1.80
ATOM    349  CD  PRO    24      61.381  57.173  57.462  1.00  1.80
ATOM    350  HD1 PRO    24      61.535  57.455  56.421  1.00  1.80
ATOM    351  HD2 PRO    24      60.901  57.975  58.011  1.00  1.80
ATOM    352  CG  PRO    24      60.556  55.888  57.525  1.00  1.80
ATOM    353  HG1 PRO    24      60.764  55.273  56.649  1.00  1.80
ATOM    354  HG2 PRO    24      59.487  56.082  57.611  1.00  1.80
ATOM    355  CB  PRO    24      61.108  55.216  58.774  1.00  1.80
ATOM    356  HB1 PRO    24      60.924  54.154  58.786  1.00  1.80
ATOM    357  HB2 PRO    24      60.646  55.664  59.655  1.00  1.80
ATOM    358  CA  PRO    24      62.593  55.585  58.750  1.00  1.80
ATOM    359  HA  PRO    24      62.935  55.654  59.784  1.00  1.80
ATOM    360  C   PRO    24      63.537  54.615  58.024  1.00  1.80
ATOM    361  O   PRO    24      64.152  53.774  58.683  1.00  1.80
ATOM    362  N   GLU    25      63.763  54.774  56.706  1.00  1.73
ATOM    363  H   GLU    25      63.335  55.548  56.215  1.00  1.73
ATOM    364  CA  GLU    25      64.847  54.010  56.065  1.00  1.73
ATOM    365  HA  GLU    25      64.776  53.000  56.469  1.00  1.73
ATOM    366  CB  GLU    25      64.768  53.873  54.547  1.00  1.73
ATOM    367  HB1 GLU    25      65.152  54.777  54.070  1.00  1.73
ATOM    368  HB2 GLU    25      63.724  53.756  54.269  1.00  1.73
ATOM    369  CG  GLU    25      65.560  52.620  54.089  1.00  1.73
ATOM    370  HG1 GLU    25      64.900  51.978  53.503  1.00  1.73
ATOM    371  HG2 GLU    25      65.881  52.015  54.940  1.00  1.73
ATOM    372  CD  GLU    25      66.771  52.970  53.229  1.00  1.73
ATOM    373  OE1 GLU    25      66.549  53.359  52.066  1.00  1.73
ATOM    374  OE2 GLU    25      67.927  52.902  53.696  1.00  1.73
ATOM    375  C   GLU    25      66.234  54.497  56.463  1.00  1.73
ATOM    376  O   GLU    25      67.140  53.705  56.676  1.00  1.73
ATOM    377  N   GLU    26      66.399  55.798  56.644  1.00  2.04
ATOM    378  H   GLU    26      65.610  56.414  56.478  1.00  2.04
ATOM    379  CA  GLU    26      67.657  56.386  57.093  1.00  2.04
ATOM    380  HA  GLU    26      68.451  56.055  56.424  1.00  2.04
ATOM    381  CB  GLU    26      67.467  57.898  56.908  1.00  2.04
ATOM    382  HB1 GLU    26      66.812  58.249  57.696  1.00  2.04
ATOM    383  HB2 GLU    26      66.945  58.052  55.961  1.00  2.04
ATOM    384  CG  GLU    26      68.716  58.781  56.843  1.00  2.04
ATOM    385  HG1 GLU    26      69.390  58.380  56.083  1.00  2.04
ATOM    386  HG2 GLU    26      69.225  58.754  57.807  1.00  2.04
ATOM    387  CD  GLU    26      68.327  60.231  56.475  1.00  2.04
ATOM    388  OE1 GLU    26      69.130  60.980  55.880  1.00  2.04
ATOM    389  OE2 GLU    26      67.181  60.662  56.733  1.00  2.04
ATOM    390  C   GLU    26      68.052  55.936  58.522  1.00  2.04
ATOM    391  O   GLU    26      69.231  55.716  58.802  1.00  2.04
ATOM    392  N   ALA    27      67.065  55.689  59.390  1.00  2.07
ATOM    393  H   ALA    27      66.127  55.953  59.112  1.00  2.07
ATOM    394  CA  ALA    27      67.224  55.106  60.720  1.00  2.07
ATOM    395  HA  ALA    27      68.103  55.555  61.183  1.00  2.07
ATOM    396  CB  ALA    27      66.003  55.507  61.550  1.00  2.07
ATOM    397  HB1 ALA    27      66.115  55.151  62.575  1.00  2.07
ATOM    398  HB2 ALA    27      65.922  56.595  61.558  1.00  2.07
ATOM    399  HB3 ALA    27      65.097  55.085  61.114  1.00  2.07
ATOM    400  C   ALA    27      67.452  53.581  60.714  1.00  2.07
ATOM    401  O   ALA    27      68.191  53.070  61.567  1.00  2.07
ATOM    402  N   HIS    28      66.893  52.849  59.739  1.00  2.13
ATOM    403  H   HIS    28      66.241  53.292  59.100  1.00  2.13
ATOM    404  CA  HIS    28      67.320  51.461  59.486  1.00  2.13
ATOM    405  HA  HIS    28      67.205  50.876  60.403  1.00  2.13
ATOM    406  CB  HIS    28      66.411  50.840  58.410  1.00  2.13
ATOM    407  HB1 HIS    28      66.382  51.475  57.527  1.00  2.13
ATOM    408  HB2 HIS    28      65.404  50.779  58.818  1.00  2.13
ATOM    409  CG  HIS    28      66.850  49.463  57.983  1.00  2.13
ATOM    410  ND1 HIS    28      66.437  48.269  58.569  1.00  2.13
ATOM    411  CE1 HIS    28      67.300  47.339  58.142  1.00  2.13
ATOM    412  HE1 HIS    28      67.345  46.331  58.526  1.00  2.13
ATOM    413  NE2 HIS    28      68.161  47.859  57.253  1.00  2.13
ATOM    414  HE2 HIS    28      68.993  47.400  56.907  1.00  2.13
ATOM    415  CD2 HIS    28      67.882  49.201  57.129  1.00  2.13
ATOM    416  HD2 HIS    28      68.460  49.941  56.592  1.00  2.13
ATOM    417  C   HIS    28      68.797  51.377  59.105  1.00  2.13
ATOM    418  O   HIS    28      69.559  50.620  59.694  1.00  2.13
ATOM    419  N   ARG    29      69.206  52.213  58.154  1.00  2.43
ATOM    420  H   ARG    29      68.485  52.806  57.743  1.00  2.43
ATOM    421  CA  ARG    29      70.555  52.319  57.586  1.00  2.43
ATOM    422  HA  ARG    29      70.853  51.352  57.178  1.00  2.43
ATOM    423  CB  ARG    29      70.408  53.343  56.449  1.00  2.43
ATOM    424  HB1 ARG    29      70.217  54.322  56.889  1.00  2.43
ATOM    425  HB2 ARG    29      69.530  53.065  55.865  1.00  2.43
ATOM    426  CG  ARG    29      71.576  53.466  55.470  1.00  2.43
ATOM    427  HG1 ARG    29      71.639  52.564  54.861  1.00  2.43
ATOM    428  HG2 ARG    29      72.509  53.593  56.020  1.00  2.43
ATOM    429  CD  ARG    29      71.364  54.694  54.567  1.00  2.43
ATOM    430  HD1 ARG    29      72.184  54.743  53.850  1.00  2.43
ATOM    431  HD2 ARG    29      71.403  55.586  55.195  1.00  2.43
ATOM    432  NE  ARG    29      70.081  54.661  53.832  1.00  2.43
ATOM    433  HE  ARG    29      69.547  53.787  53.808  1.00  2.43
ATOM    434  CZ  ARG    29      69.477  55.651  53.211  1.00  2.43
ATOM    435  NH1 ARG    29      68.421  55.425  52.490  1.00  2.43
ATOM    436 1HH1 ARG    29      68.029  54.473  52.468  1.00  2.43
ATOM    437 2HH1 ARG    29      67.944  56.117  51.928  1.00  2.43
ATOM    438  NH2 ARG    29      69.902  56.880  53.305  1.00  2.43
ATOM    439 1HH2 ARG    29      70.658  57.082  53.931  1.00  2.43
ATOM    440 2HH2 ARG    29      69.366  57.607  52.870  1.00  2.43
ATOM    441  C   ARG    29      71.614  52.727  58.601  1.00  2.43
ATOM    442  O   ARG    29      72.726  52.215  58.533  1.00  2.43
ATOM    443  N   ALA    30      71.276  53.611  59.539  1.00  2.70
ATOM    444  H   ALA    30      70.386  54.088  59.448  1.00  2.70
ATOM    445  CA  ALA    30      72.135  53.950  60.675  1.00  2.70
ATOM    446  HA  ALA    30      73.174  53.951  60.343  1.00  2.70
ATOM    447  CB  ALA    30      71.781  55.379  61.100  1.00  2.70
ATOM    448  HB1 ALA    30      72.393  55.674  61.955  1.00  2.70
ATOM    449  HB2 ALA    30      71.971  56.068  60.277  1.00  2.70
ATOM    450  HB3 ALA    30      70.727  55.432  61.368  1.00  2.70
ATOM    451  C   ALA    30      72.053  52.953  61.850  1.00  2.70
ATOM    452  O   ALA    30      72.879  53.043  62.756  1.00  2.70
ATOM    453  N   GLY    31      71.097  52.010  61.866  1.00  2.80
ATOM    454  H   GLY    31      70.453  51.928  61.090  1.00  2.80
ATOM    455  CA  GLY    31      71.004  51.008  62.944  1.00  2.80
ATOM    456  HA1 GLY    31      72.002  50.662  63.217  1.00  2.80
ATOM    457  HA2 GLY    31      70.431  50.157  62.574  1.00  2.80
ATOM    458  C   GLY    31      70.308  51.522  64.209  1.00  2.80
ATOM    459  O   GLY    31      70.379  50.908  65.271  1.00  2.80
ATOM    460  N   LEU    32      69.648  52.667  64.071  1.00  2.65
ATOM    461  H   LEU    32      69.602  53.031  63.128  1.00  2.65
ATOM    462  CA  LEU    32      68.900  53.395  65.085  1.00  2.65
ATOM    463  HA  LEU    32      69.408  53.302  66.046  1.00  2.65
ATOM    464  CB  LEU    32      68.842  54.868  64.673  1.00  2.65
ATOM    465  HB1 LEU    32      68.339  55.440  65.455  1.00  2.65
ATOM    466  HB2 LEU    32      68.244  54.941  63.764  1.00  2.65
ATOM    467  CG  LEU    32      70.222  55.483  64.407  1.00  2.65
ATOM    468  HG  LEU    32      70.768  54.884  63.685  1.00  2.65
ATOM    469  CD1 LEU    32      69.992  56.841  63.773  1.00  2.65
ATOM    470 1HD1 LEU    32      70.952  57.280  63.513  1.00  2.65
ATOM    471 2HD1 LEU    32      69.413  56.722  62.859  1.00  2.65
ATOM    472 3HD1 LEU    32      69.455  57.489  64.462  1.00  2.65
ATOM    473  CD2 LEU    32      71.068  55.586  65.673  1.00  2.65
ATOM    474 1HD2 LEU    32      72.028  56.032  65.421  1.00  2.65
ATOM    475 2HD2 LEU    32      70.563  56.197  66.420  1.00  2.65
ATOM    476 3HD2 LEU    32      71.258  54.593  66.079  1.00  2.65
ATOM    477  C   LEU    32      67.478  52.879  65.264  1.00  2.65
ATOM    478  O   LEU    32      66.866  53.141  66.299  1.00  2.65
ATOM    479  N   ILE    33      66.958  52.143  64.276  1.00  2.62
ATOM    480  H   ILE    33      67.502  52.002  63.432  1.00  2.62
ATOM    481  CA  ILE    33      65.801  51.269  64.503  1.00  2.62
ATOM    482  HA  ILE    33      65.687  51.111  65.576  1.00  2.62
ATOM    483  CB  ILE    33      64.479  51.869  63.979  1.00  2.62
ATOM    484  HB  ILE    33      63.701  51.126  64.150  1.00  2.62
ATOM    485  CG2 ILE    33      64.078  53.098  64.802  1.00  2.62
ATOM    486 1HG2 ILE    33      63.031  53.333  64.624  1.00  2.62
ATOM    487 2HG2 ILE    33      64.204  52.890  65.864  1.00  2.62
ATOM    488 3HG2 ILE    33      64.713  53.942  64.532  1.00  2.62
ATOM    489  CG1 ILE    33      64.515  52.149  62.462  1.00  2.62
ATOM    490 1HG1 ILE    33      64.724  51.220  61.932  1.00  2.62
ATOM    491 2HG1 ILE    33      65.315  52.850  62.241  1.00  2.62
ATOM    492  CD1 ILE    33      63.205  52.716  61.911  1.00  2.62
ATOM    493  HD1 ILE    33      63.227  52.695  60.825  1.00  2.62
ATOM    494  HD2 ILE    33      62.367  52.120  62.271  1.00  2.62
ATOM    495  HD3 ILE    33      63.080  53.748  62.222  1.00  2.62
ATOM    496  C   ILE    33      66.003  49.882  63.889  1.00  2.62
ATOM    497  O   ILE    33      66.756  49.709  62.934  1.00  2.62
ATOM    498  N   ASP    34      65.297  48.891  64.433  1.00  2.83
ATOM    499  H   ASP    34      64.729  49.098  65.239  1.00  2.83
ATOM    500  CA  ASP    34      65.240  47.530  63.892  1.00  2.83
ATOM    501  HA  ASP    34      66.268  47.213  63.709  1.00  2.83
ATOM    502  CB  ASP    34      64.662  46.586  64.993  1.00  2.83
ATOM    503  HB1 ASP    34      64.335  47.183  65.848  1.00  2.83
ATOM    504  HB2 ASP    34      65.480  45.963  65.356  1.00  2.83
ATOM    505  CG  ASP    34      63.497  45.655  64.607  1.00  2.83
ATOM    506  OD1 ASP    34      63.712  44.695  63.831  1.00  2.83
ATOM    507  OD2 ASP    34      62.344  45.912  65.037  1.00  2.83
ATOM    508  C   ASP    34      64.520  47.447  62.540  1.00  2.83
ATOM    509  O   ASP    34      63.614  48.227  62.286  1.00  2.83
ATOM    510  N   TRP    35      64.866  46.482  61.683  1.00  2.63
ATOM    511  H   TRP    35      65.588  45.839  61.971  1.00  2.63
ATOM    512  CA  TRP    35      64.205  46.241  60.387  1.00  2.63
ATOM    513  HA  TRP    35      64.416  47.076  59.719  1.00  2.63
ATOM    514  CB  TRP    35      64.820  44.951  59.806  1.00  2.63
ATOM    515  HB1 TRP    35      64.593  44.128  60.487  1.00  2.63
ATOM    516  HB2 TRP    35      65.905  45.064  59.811  1.00  2.63
ATOM    517  CG  TRP    35      64.414  44.513  58.424  1.00  2.63
ATOM    518  CD1 TRP    35      65.207  44.557  57.330  1.00  2.63
ATOM    519  HD1 TRP    35      66.226  44.923  57.324  1.00  2.63
ATOM    520  NE1 TRP    35      64.554  44.003  56.247  1.00  2.63
ATOM    521  HE1 TRP    35      65.009  43.823  55.361  1.00  2.63
ATOM    522  CE2 TRP    35      63.292  43.569  56.587  1.00  2.63
ATOM    523  CZ2 TRP    35      62.269  42.948  55.854  1.00  2.63
ATOM    524  HZ2 TRP    35      62.388  42.772  54.796  1.00  2.63
ATOM    525  CH2 TRP    35      61.114  42.516  56.529  1.00  2.63
ATOM    526  HH2 TRP    35      60.326  42.007  55.994  1.00  2.63
ATOM    527  CZ3 TRP    35      61.006  42.705  57.918  1.00  2.63
ATOM    528  HZ3 TRP    35      60.141  42.328  58.451  1.00  2.63
ATOM    529  CE3 TRP    35      62.028  43.356  58.633  1.00  2.63
ATOM    530  HE3 TRP    35      61.939  43.463  59.701  1.00  2.63
ATOM    531  CD2 TRP    35      63.192  43.829  57.988  1.00  2.63
ATOM    532  C   TRP    35      62.677  46.103  60.504  1.00  2.63
ATOM    533  O   TRP    35      61.907  46.622  59.684  1.00  2.63
ATOM    534  N   ASN    36      62.229  45.429  61.565  1.00  3.01
ATOM    535  H   ASN    36      62.913  45.083  62.235  1.00  3.01
ATOM    536  CA  ASN    36      60.819  45.236  61.857  1.00  3.01
ATOM    537  HA  ASN    36      60.313  44.977  60.924  1.00  3.01
ATOM    538  CB  ASN    36      60.620  44.062  62.830  1.00  3.01
ATOM    539  HB1 ASN    36      59.555  43.898  62.977  1.00  3.01
ATOM    540  HB2 ASN    36      61.079  44.265  63.792  1.00  3.01
ATOM    541  CG  ASN    36      61.202  42.771  62.288  1.00  3.01
ATOM    542  OD1 ASN    36      60.520  42.011  61.626  1.00  3.01
ATOM    543  ND2 ASN    36      62.460  42.502  62.543  1.00  3.01
ATOM    544 1HD2 ASN    36      63.015  43.147  63.113  1.00  3.01
ATOM    545 2HD2 ASN    36      62.821  41.624  62.220  1.00  3.01
ATOM    546  C   ASN    36      60.194  46.550  62.340  1.00  3.01
ATOM    547  O   ASN    36      59.127  46.920  61.859  1.00  3.01
ATOM    548  N   MET    37      60.830  47.294  63.251  1.00  2.75
ATOM    549  H   MET    37      61.694  46.923  63.648  1.00  2.75
ATOM    550  CA  MET    37      60.425  48.651  63.633  1.00  2.75
ATOM    551  HA  MET    37      59.457  48.622  64.116  1.00  2.75
ATOM    552  CB  MET    37      61.422  49.290  64.615  1.00  2.75
ATOM    553  HB1 MET    37      61.308  50.374  64.566  1.00  2.75
ATOM    554  HB2 MET    37      62.440  49.047  64.323  1.00  2.75
ATOM    555  CG  MET    37      61.210  48.868  66.069  1.00  2.75
ATOM    556  HG1 MET    37      61.261  47.784  66.133  1.00  2.75
ATOM    557  HG2 MET    37      60.219  49.186  66.395  1.00  2.75
ATOM    558  SD  MET    37      62.445  49.545  67.210  1.00  2.75
ATOM    559  CE  MET    37      61.969  51.296  67.254  1.00  2.75
ATOM    560  HE1 MET    37      62.668  51.842  67.890  1.00  2.75
ATOM    561  HE2 MET    37      61.998  51.723  66.252  1.00  2.75
ATOM    562  HE3 MET    37      60.964  51.396  67.663  1.00  2.75
ATOM    563  C   MET    37      60.260  49.576  62.422  1.00  2.75
ATOM    564  O   MET    37      59.240  50.242  62.301  1.00  2.75
ATOM    565  N   PHE    38      61.213  49.578  61.501  1.00  2.14
ATOM    566  H   PHE    38      62.057  49.042  61.697  1.00  2.14
ATOM    567  CA  PHE    38      61.181  50.325  60.258  1.00  2.14
ATOM    568  HA  PHE    38      61.109  51.388  60.486  1.00  2.14
ATOM    569  CB  PHE    38      62.513  50.055  59.524  1.00  2.14
ATOM    570  HB1 PHE    38      62.693  48.983  59.510  1.00  2.14
ATOM    571  HB2 PHE    38      63.328  50.494  60.096  1.00  2.14
ATOM    572  CG  PHE    38      62.615  50.550  58.094  1.00  2.14
ATOM    573  CD1 PHE    38      61.927  51.700  57.684  1.00  2.14
ATOM    574  HD1 PHE    38      61.342  52.234  58.402  1.00  2.14
ATOM    575  CE1 PHE    38      61.995  52.155  56.360  1.00  2.14
ATOM    576  HE1 PHE    38      61.493  53.070  56.076  1.00  2.14
ATOM    577  CZ  PHE    38      62.772  51.455  55.430  1.00  2.14
ATOM    578  HZ  PHE    38      62.830  51.790  54.405  1.00  2.14
ATOM    579  CE2 PHE    38      63.542  50.366  55.858  1.00  2.14
ATOM    580  HE2 PHE    38      64.255  49.926  55.185  1.00  2.14
ATOM    581  CD2 PHE    38      63.440  49.885  57.173  1.00  2.14
ATOM    582  HD2 PHE    38      64.033  49.036  57.485  1.00  2.14
ATOM    583  C   PHE    38      59.981  49.962  59.385  1.00  2.14
ATOM    584  O   PHE    38      59.277  50.850  58.898  1.00  2.14
ATOM    585  N   VAL    39      59.717  48.667  59.196  1.00  2.36
ATOM    586  H   VAL    39      60.347  47.970  59.591  1.00  2.36
ATOM    587  CA  VAL    39      58.501  48.231  58.497  1.00  2.36
ATOM    588  HA  VAL    39      58.505  48.645  57.491  1.00  2.36
ATOM    589  CB  VAL    39      58.464  46.689  58.377  1.00  2.36
ATOM    590  HB  VAL    39      58.671  46.251  59.353  1.00  2.36
ATOM    591  CG1 VAL    39      57.114  46.145  57.888  1.00  2.36
ATOM    592 1HG1 VAL    39      57.182  45.070  57.722  1.00  2.36
ATOM    593 2HG1 VAL    39      56.341  46.313  58.639  1.00  2.36
ATOM    594 3HG1 VAL    39      56.817  46.634  56.960  1.00  2.36
ATOM    595  CG2 VAL    39      59.522  46.184  57.386  1.00  2.36
ATOM    596 1HG2 VAL    39      59.611  45.102  57.483  1.00  2.36
ATOM    597 2HG2 VAL    39      59.232  46.416  56.367  1.00  2.36
ATOM    598 3HG2 VAL    39      60.496  46.616  57.603  1.00  2.36
ATOM    599  C   VAL    39      57.218  48.750  59.162  1.00  2.36
ATOM    600  O   VAL    39      56.330  49.255  58.465  1.00  2.36
ATOM    601  N   LYS    40      57.112  48.660  60.493  1.00  2.74
ATOM    602  H   LYS    40      57.888  48.246  61.002  1.00  2.74
ATOM    603  CA  LYS    40      55.946  49.146  61.251  1.00  2.74
ATOM    604  HA  LYS    40      55.043  48.645  60.899  1.00  2.74
ATOM    605  CB  LYS    40      56.116  48.847  62.760  1.00  2.74
ATOM    606  HB1 LYS    40      55.270  49.273  63.301  1.00  2.74
ATOM    607  HB2 LYS    40      57.008  49.367  63.103  1.00  2.74
ATOM    608  CG  LYS    40      56.215  47.351  63.137  1.00  2.74
ATOM    609  HG1 LYS    40      56.746  46.816  62.354  1.00  2.74
ATOM    610  HG2 LYS    40      55.213  46.923  63.183  1.00  2.74
ATOM    611  CD  LYS    40      56.932  47.130  64.492  1.00  2.74
ATOM    612  HD1 LYS    40      56.188  47.115  65.290  1.00  2.74
ATOM    613  HD2 LYS    40      57.592  47.967  64.691  1.00  2.74
ATOM    614  CE  LYS    40      57.749  45.821  64.516  1.00  2.74
ATOM    615  HE1 LYS    40      58.037  45.584  63.488  1.00  2.74
ATOM    616  HE2 LYS    40      57.098  45.012  64.862  1.00  2.74
ATOM    617  NZ  LYS    40      58.979  45.904  65.363  1.00  2.74
ATOM    618  HZ1 LYS    40      59.463  45.016  65.403  1.00  2.74
ATOM    619  HZ2 LYS    40      59.658  46.555  64.979  1.00  2.74
ATOM    620  HZ3 LYS    40      58.760  46.184  66.309  1.00  2.74
ATOM    621  C   LYS    40      55.723  50.647  61.032  1.00  2.74
ATOM    622  O   LYS    40      54.642  51.037  60.594  1.00  2.74
ATOM    623  N   LEU    41      56.776  51.451  61.204  1.00  2.36
ATOM    624  H   LEU    41      57.643  51.042  61.538  1.00  2.36
ATOM    625  CA  LEU    41      56.729  52.896  60.984  1.00  2.36
ATOM    626  HA  LEU    41      55.955  53.310  61.631  1.00  2.36
ATOM    627  CB  LEU    41      58.071  53.554  61.357  1.00  2.36
ATOM    628  HB1 LEU    41      58.044  54.597  61.032  1.00  2.36
ATOM    629  HB2 LEU    41      58.876  53.056  60.815  1.00  2.36
ATOM    630  CG  LEU    41      58.386  53.531  62.868  1.00  2.36
ATOM    631  HG  LEU    41      58.418  52.501  63.217  1.00  2.36
ATOM    632  CD1 LEU    41      59.756  54.157  63.118  1.00  2.36
ATOM    633 1HD1 LEU    41      60.002  54.103  64.178  1.00  2.36
ATOM    634 2HD1 LEU    41      60.513  53.622  62.549  1.00  2.36
ATOM    635 3HD1 LEU    41      59.749  55.206  62.811  1.00  2.36
ATOM    636  CD2 LEU    41      57.351  54.282  63.714  1.00  2.36
ATOM    637 1HD2 LEU    41      57.685  54.335  64.750  1.00  2.36
ATOM    638 2HD2 LEU    41      57.226  55.296  63.329  1.00  2.36
ATOM    639 3HD2 LEU    41      56.392  53.764  63.686  1.00  2.36
ATOM    640  C   LEU    41      56.273  53.240  59.560  1.00  2.36
ATOM    641  O   LEU    41      55.254  53.910  59.406  1.00  2.36
ATOM    642  N   ARG    42      56.918  52.670  58.525  1.00  2.21
ATOM    643  H   ARG    42      57.712  52.067  58.720  1.00  2.21
ATOM    644  CA  ARG    42      56.457  52.885  57.140  1.00  2.21
ATOM    645  HA  ARG    42      56.552  53.949  56.908  1.00  2.21
ATOM    646  CB  ARG    42      57.227  52.058  56.097  1.00  2.21
ATOM    647  HB1 ARG    42      56.693  52.172  55.153  1.00  2.21
ATOM    648  HB2 ARG    42      57.199  51.002  56.372  1.00  2.21
ATOM    649  CG  ARG    42      58.680  52.487  55.862  1.00  2.21
ATOM    650  HG1 ARG    42      59.295  52.084  56.660  1.00  2.21
ATOM    651  HG2 ARG    42      58.741  53.575  55.901  1.00  2.21
ATOM    652  CD  ARG    42      59.220  52.030  54.487  1.00  2.21
ATOM    653  HD1 ARG    42      60.277  52.273  54.398  1.00  2.21
ATOM    654  HD2 ARG    42      58.708  52.618  53.725  1.00  2.21
ATOM    655  NE  ARG    42      59.009  50.598  54.177  1.00  2.21
ATOM    656  HE  ARG    42      58.456  50.402  53.357  1.00  2.21
ATOM    657  CZ  ARG    42      59.467  49.529  54.805  1.00  2.21
ATOM    658  NH1 ARG    42      59.052  48.354  54.423  1.00  2.21
ATOM    659 1HH1 ARG    42      58.542  48.273  53.548  1.00  2.21
ATOM    660 2HH1 ARG    42      59.306  47.530  54.928  1.00  2.21
ATOM    661  NH2 ARG    42      60.343  49.561  55.771  1.00  2.21
ATOM    662 1HH2 ARG    42      60.751  50.453  56.027  1.00  2.21
ATOM    663 2HH2 ARG    42      60.717  48.730  56.189  1.00  2.21
ATOM    664  C   ARG    42      54.967  52.593  56.959  1.00  2.21
ATOM    665  O   ARG    42      54.252  53.368  56.334  1.00  2.21
ATOM    666  N   SER    43      54.498  51.473  57.512  1.00  2.56
ATOM    667  H   SER    43      55.125  50.917  58.077  1.00  2.56
ATOM    668  CA  SER    43      53.084  51.093  57.416  1.00  2.56
ATOM    669  HA  SER    43      52.844  50.968  56.364  1.00  2.56
ATOM    670  CB  SER    43      52.827  49.765  58.145  1.00  2.56
ATOM    671  HB1 SER    43      51.807  49.439  57.935  1.00  2.56
ATOM    672  HB2 SER    43      52.924  49.902  59.222  1.00  2.56
ATOM    673  OG  SER    43      53.733  48.759  57.722  1.00  2.56
ATOM    674  HG  SER    43      54.627  48.982  58.032  1.00  2.56
ATOM    675  C   SER    43      52.174  52.183  57.976  1.00  2.56
ATOM    676  O   SER    43      51.283  52.633  57.249  1.00  2.56
ATOM    677  N   GLN    44      52.495  52.650  59.189  1.00  2.68
ATOM    678  H   GLN    44      53.335  52.284  59.620  1.00  2.68
ATOM    679  CA  GLN    44      51.832  53.725  59.938  1.00  2.68
ATOM    680  HA  GLN    44      50.749  53.592  59.888  1.00  2.68
ATOM    681  CB  GLN    44      52.308  53.629  61.407  1.00  2.68
ATOM    682  HB1 GLN    44      51.852  54.438  61.980  1.00  2.68
ATOM    683  HB2 GLN    44      53.388  53.782  61.426  1.00  2.68
ATOM    684  CG  GLN    44      51.996  52.312  62.149  1.00  2.68
ATOM    685  HG1 GLN    44      52.253  51.457  61.528  1.00  2.68
ATOM    686  HG2 GLN    44      50.927  52.270  62.358  1.00  2.68
ATOM    687  CD  GLN    44      52.777  52.212  63.462  1.00  2.68
ATOM    688  OE1 GLN    44      53.640  51.362  63.656  1.00  2.68
ATOM    689  NE2 GLN    44      52.530  53.088  64.414  1.00  2.68
ATOM    690 1HE2 GLN    44      51.871  53.830  64.248  1.00  2.68
ATOM    691 2HE2 GLN    44      53.121  53.053  65.220  1.00  2.68
ATOM    692  C   GLN    44      52.148  55.139  59.420  1.00  2.68
ATOM    693  O   GLN    44      51.888  56.140  60.084  1.00  2.68
ATOM    694  N   GLU    45      52.753  55.209  58.243  1.00  2.47
ATOM    695  H   GLU    45      53.118  54.354  57.862  1.00  2.47
ATOM    696  CA  GLU    45      53.038  56.428  57.497  1.00  2.47
ATOM    697  HA  GLU    45      52.491  57.259  57.933  1.00  2.47
ATOM    698  CB  GLU    45      54.550  56.589  57.614  1.00  2.47
ATOM    699  HB1 GLU    45      55.049  55.969  56.868  1.00  2.47
ATOM    700  HB2 GLU    45      54.864  56.233  58.595  1.00  2.47
ATOM    701  CG  GLU    45      55.092  57.991  57.549  1.00  2.47
ATOM    702  HG1 GLU    45      56.139  57.816  57.741  1.00  2.47
ATOM    703  HG2 GLU    45      54.691  58.596  58.360  1.00  2.47
ATOM    704  CD  GLU    45      55.009  58.707  56.209  1.00  2.47
ATOM    705  OE1 GLU    45      55.833  58.365  55.346  1.00  2.47
ATOM    706  OE2 GLU    45      54.275  59.712  56.094  1.00  2.47
ATOM    707  C   GLU    45      52.620  56.231  56.027  1.00  2.47
ATOM    708  O   GLU    45      52.978  57.003  55.140  1.00  2.47
ATOM    709  N   CYS    46      51.870  55.167  55.751  1.00  2.77
ATOM    710  H   CYS    46      51.647  54.569  56.531  1.00  2.77
ATOM    711  CA  CYS    46      51.144  54.975  54.506  1.00  2.77
ATOM    712  HA  CYS    46      51.345  55.804  53.826  1.00  2.77
ATOM    713  CB  CYS    46      51.629  53.679  53.843  1.00  2.77
ATOM    714  HB1 CYS    46      51.457  52.835  54.508  1.00  2.77
ATOM    715  HB2 CYS    46      52.698  53.758  53.647  1.00  2.77
ATOM    716  SG  CYS    46      50.715  53.456  52.285  1.00  2.77
ATOM    717  HG  CYS    46      51.238  52.291  51.843  1.00  2.77
ATOM    718  C   CYS    46      49.627  54.966  54.759  1.00  2.77
ATOM    719  O   CYS    46      48.863  55.645  54.066  1.00  2.77
ATOM    720  N   ASP    47      49.207  54.333  55.868  1.00  3.45
ATOM    721  H   ASP    47      49.908  53.842  56.408  1.00  3.45
ATOM    722  CA  ASP    47      48.168  54.967  56.685  1.00  3.45
ATOM    723  HA  ASP    47      47.290  55.200  56.077  1.00  3.45
ATOM    724  CB  ASP    47      47.716  54.091  57.891  1.00  3.45
ATOM    725  HB1 ASP    47      46.700  54.382  58.158  1.00  3.45
ATOM    726  HB2 ASP    47      48.342  54.313  58.753  1.00  3.45
ATOM    727  CG  ASP    47      47.769  52.588  57.660  1.00  3.45
ATOM    728  OD1 ASP    47      46.966  52.031  56.878  1.00  3.45
ATOM    729  OD2 ASP    47      48.714  51.916  58.131  1.00  3.45
ATOM    730  C   ASP    47      48.823  56.259  57.197  1.00  3.45
ATOM    731  O   ASP    47      49.750  56.201  57.983  1.00  3.45
ATOM    732  N   TRP    48      48.480  57.423  56.641  1.00  4.07
ATOM    733  H   TRP    48      47.766  57.425  55.937  1.00  4.07
ATOM    734  CA  TRP    48      48.832  58.681  57.302  1.00  4.07
ATOM    735  HA  TRP    48      49.832  58.659  57.713  1.00  4.07
ATOM    736  CB  TRP    48      48.711  59.836  56.304  1.00  4.07
ATOM    737  HB1 TRP    48      48.505  60.726  56.878  1.00  4.07
ATOM    738  HB2 TRP    48      47.862  59.621  55.658  1.00  4.07
ATOM    739  CG  TRP    48      49.867  60.191  55.433  1.00  4.07
ATOM    740  CD1 TRP    48      51.032  59.520  55.314  1.00  4.07
ATOM    741  HD1 TRP    48      51.284  58.606  55.848  1.00  4.07
ATOM    742  NE1 TRP    48      51.885  60.219  54.488  1.00  4.07
ATOM    743  HE1 TRP    48      52.871  59.962  54.425  1.00  4.07
ATOM    744  CE2 TRP    48      51.299  61.367  54.002  1.00  4.07
ATOM    745  CZ2 TRP    48      51.729  62.405  53.170  1.00  4.07
ATOM    746  HZ2 TRP    48      52.741  62.378  52.780  1.00  4.07
ATOM    747  CH2 TRP    48      50.866  63.479  52.889  1.00  4.07
ATOM    748  HH2 TRP    48      51.199  64.294  52.286  1.00  4.07
ATOM    749  CZ3 TRP    48      49.571  63.497  53.431  1.00  4.07
ATOM    750  HZ3 TRP    48      48.904  64.318  53.240  1.00  4.07
ATOM    751  CE3 TRP    48      49.143  62.451  54.274  1.00  4.07
ATOM    752  HE3 TRP    48      48.164  62.483  54.722  1.00  4.07
ATOM    753  CD2 TRP    48      49.992  61.366  54.590  1.00  4.07
ATOM    754  C   TRP    48      47.843  58.808  58.464  1.00  4.07
ATOM    755  O   TRP    48      48.237  58.716  59.627  1.00  4.07
ATOM    756  N   GLU    49      46.540  58.977  58.169  1.00  5.11
ATOM    757  H   GLU    49      46.354  59.203  57.203  1.00  5.11
ATOM    758  CA  GLU    49      45.478  58.260  58.874  1.00  5.11
ATOM    759  HA  GLU    49      46.003  57.396  59.286  1.00  5.11
ATOM    760  CB  GLU    49      44.814  58.908  60.106  1.00  5.11
ATOM    761  HB1 GLU    49      44.308  59.825  59.812  1.00  5.11
ATOM    762  HB2 GLU    49      45.588  59.167  60.817  1.00  5.11
ATOM    763  CG  GLU    49      43.777  58.008  60.849  1.00  5.11
ATOM    764  HG1 GLU    49      43.011  57.654  60.161  1.00  5.11
ATOM    765  HG2 GLU    49      43.249  58.634  61.566  1.00  5.11
ATOM    766  CD  GLU    49      44.340  56.764  61.603  1.00  5.11
ATOM    767  OE1 GLU    49      45.241  56.109  61.056  1.00  5.11
ATOM    768  OE2 GLU    49      43.849  56.465  62.717  1.00  5.11
ATOM    769  C   GLU    49      44.525  57.627  57.864  1.00  5.11
ATOM    770  O   GLU    49      44.898  56.663  57.177  1.00  5.11
ATOM    771  N   GLU    50      43.329  58.164  57.732  1.00  4.42
ATOM    772  H   GLU    50      43.135  58.952  58.328  1.00  4.42
ATOM    773  CA  GLU    50      42.190  57.536  57.071  1.00  4.42
ATOM    774  HA  GLU    50      41.935  56.642  57.642  1.00  4.42
ATOM    775  CB  GLU    50      41.007  58.534  57.197  1.00  4.42
ATOM    776  HB1 GLU    50      41.375  59.529  56.949  1.00  4.42
ATOM    777  HB2 GLU    50      40.707  58.557  58.243  1.00  4.42
ATOM    778  CG  GLU    50      39.756  58.311  56.333  1.00  4.42
ATOM    779  HG1 GLU    50      39.995  58.537  55.291  1.00  4.42
ATOM    780  HG2 GLU    50      38.981  59.017  56.636  1.00  4.42
ATOM    781  CD  GLU    50      39.169  56.886  56.399  1.00  4.42
ATOM    782  OE1 GLU    50      39.501  56.159  57.350  1.00  4.42
ATOM    783  OE2 GLU    50      38.523  56.490  55.404  1.00  4.42
ATOM    784  C   GLU    50      42.410  57.101  55.622  1.00  4.42
ATOM    785  O   GLU    50      43.039  57.795  54.814  1.00  4.42
ATOM    786  N   ILE    51      41.801  55.961  55.295  1.00  3.91
ATOM    787  H   ILE    51      41.194  55.560  56.007  1.00  3.91
ATOM    788  CA  ILE    51      42.127  55.136  54.135  1.00  3.91
ATOM    789  HA  ILE    51      43.164  55.339  53.865  1.00  3.91
ATOM    790  CB  ILE    51      42.012  53.636  54.521  1.00  3.91
ATOM    791  HB  ILE    51      40.954  53.368  54.494  1.00  3.91
ATOM    792  CG2 ILE    51      42.747  52.761  53.492  1.00  3.91
ATOM    793 1HG2 ILE    51      42.274  52.826  52.517  1.00  3.91
ATOM    794 2HG2 ILE    51      43.781  53.089  53.390  1.00  3.91
ATOM    795 3HG2 ILE    51      42.731  51.722  53.813  1.00  3.91
ATOM    796  CG1 ILE    51      42.514  53.261  55.939  1.00  3.91
ATOM    797 1HG1 ILE    51      42.318  52.203  56.115  1.00  3.91
ATOM    798 2HG1 ILE    51      41.938  53.805  56.689  1.00  3.91
ATOM    799  CD1 ILE    51      44.007  53.518  56.191  1.00  3.91
ATOM    800  HD1 ILE    51      44.222  53.390  57.252  1.00  3.91
ATOM    801  HD2 ILE    51      44.609  52.809  55.627  1.00  3.91
ATOM    802  HD3 ILE    51      44.274  54.530  55.896  1.00  3.91
ATOM    803  C   ILE    51      41.264  55.424  52.886  1.00  3.91
ATOM    804  O   ILE    51      41.679  55.142  51.764  1.00  3.91
ATOM    805  N   SER    52      40.068  56.000  53.055  1.00  4.62
ATOM    806  H   SER    52      39.729  56.148  54.009  1.00  4.62
ATOM    807  CA  SER    52      39.266  56.632  51.986  1.00  4.62
ATOM    808  HA  SER    52      38.404  57.068  52.493  1.00  4.62
ATOM    809  CB  SER    52      40.057  57.814  51.387  1.00  4.62
ATOM    810  HB1 SER    52      40.784  57.436  50.667  1.00  4.62
ATOM    811  HB2 SER    52      40.601  58.319  52.187  1.00  4.62
ATOM    812  OG  SER    52      39.221  58.774  50.757  1.00  4.62
ATOM    813  HG  SER    52      39.565  58.909  49.841  1.00  4.62
ATOM    814  C   SER    52      38.677  55.739  50.880  1.00  4.62
ATOM    815  O   SER    52      38.084  56.236  49.921  1.00  4.62
ATOM    816  N   VAL    53      38.812  54.422  51.030  1.00  4.92
ATOM    817  H   VAL    53      39.399  54.160  51.810  1.00  4.92
ATOM    818  CA  VAL    53      38.063  53.338  50.363  1.00  4.92
ATOM    819  HA  VAL    53      38.803  52.652  49.956  1.00  4.92
ATOM    820  CB  VAL    53      37.253  52.558  51.428  1.00  4.92
ATOM    821  HB  VAL    53      37.985  52.203  52.138  1.00  4.92
ATOM    822  CG1 VAL    53      36.255  53.346  52.290  1.00  4.92
ATOM    823 1HG1 VAL    53      35.944  52.729  53.131  1.00  4.92
ATOM    824 2HG1 VAL    53      36.724  54.246  52.690  1.00  4.92
ATOM    825 3HG1 VAL    53      35.374  53.626  51.715  1.00  4.92
ATOM    826  CG2 VAL    53      36.556  51.327  50.820  1.00  4.92
ATOM    827 1HG2 VAL    53      36.087  50.740  51.607  1.00  4.92
ATOM    828 2HG2 VAL    53      35.762  51.630  50.137  1.00  4.92
ATOM    829 3HG2 VAL    53      37.278  50.705  50.291  1.00  4.92
ATOM    830  C   VAL    53      37.109  53.687  49.213  1.00  4.92
ATOM    831  O   VAL    53      36.019  54.222  49.403  1.00  4.92
ATOM    832  N   LYS    54      37.457  53.220  48.009  1.00  5.77
ATOM    833  H   LYS    54      38.347  52.748  47.921  1.00  5.77
ATOM    834  CA  LYS    54      36.574  53.171  46.836  1.00  5.77
ATOM    835  HA  LYS    54      35.545  53.024  47.168  1.00  5.77
ATOM    836  CB  LYS    54      36.652  54.514  46.047  1.00  5.77
ATOM    837  HB1 LYS    54      35.965  54.486  45.201  1.00  5.77
ATOM    838  HB2 LYS    54      37.668  54.649  45.668  1.00  5.77
ATOM    839  CG  LYS    54      36.279  55.728  46.903  1.00  5.77
ATOM    840  HG1 LYS    54      37.026  55.795  47.683  1.00  5.77
ATOM    841  HG2 LYS    54      35.296  55.566  47.348  1.00  5.77
ATOM    842  CD  LYS    54      36.260  57.079  46.186  1.00  5.77
ATOM    843  HD1 LYS    54      35.427  57.104  45.481  1.00  5.77
ATOM    844  HD2 LYS    54      37.188  57.214  45.633  1.00  5.77
ATOM    845  CE  LYS    54      36.089  58.204  47.223  1.00  5.77
ATOM    846  HE1 LYS    54      35.157  58.040  47.770  1.00  5.77
ATOM    847  HE2 LYS    54      36.023  59.158  46.695  1.00  5.77
ATOM    848  NZ  LYS    54      37.224  58.258  48.177  1.00  5.77
ATOM    849  HZ1 LYS    54      37.380  57.379  48.672  1.00  5.77
ATOM    850  HZ2 LYS    54      38.102  58.453  47.682  1.00  5.77
ATOM    851  HZ3 LYS    54      37.151  58.974  48.881  1.00  5.77
ATOM    852  C   LYS    54      36.949  51.973  45.949  1.00  5.77
ATOM    853  O   LYS    54      37.717  51.100  46.350  1.00  5.77
ATOM    854  N   GLY    55      36.445  51.989  44.711  1.00  6.06
ATOM    855  H   GLY    55      35.787  52.723  44.514  1.00  6.06
ATOM    856  CA  GLY    55      37.126  51.392  43.557  1.00  6.06
ATOM    857  HA1 GLY    55      36.566  51.627  42.652  1.00  6.06
ATOM    858  HA2 GLY    55      37.139  50.308  43.679  1.00  6.06
ATOM    859  C   GLY    55      38.576  51.873  43.379  1.00  6.06
ATOM    860  O   GLY    55      39.031  52.715  44.148  1.00  6.06
ATOM    861  N   PRO    56      39.304  51.373  42.364  1.00  5.85
ATOM    862  CD  PRO    56      38.766  50.557  41.284  1.00  5.85
ATOM    863  HD1 PRO    56      37.917  51.042  40.802  1.00  5.85
ATOM    864  HD2 PRO    56      38.474  49.581  41.675  1.00  5.85
ATOM    865  CG  PRO    56      39.907  50.389  40.286  1.00  5.85
ATOM    866  HG1 PRO    56      39.945  51.252  39.619  1.00  5.85
ATOM    867  HG2 PRO    56      39.817  49.462  39.718  1.00  5.85
ATOM    868  CB  PRO    56      41.134  50.386  41.192  1.00  5.85
ATOM    869  HB1 PRO    56      42.036  50.648  40.640  1.00  5.85
ATOM    870  HB2 PRO    56      41.250  49.394  41.633  1.00  5.85
ATOM    871  CA  PRO    56      40.774  51.391  42.301  1.00  5.85
ATOM    872  HA  PRO    56      41.148  50.989  43.244  1.00  5.85
ATOM    873  C   PRO    56      41.477  52.758  42.133  1.00  5.85
ATOM    874  O   PRO    56      42.633  52.804  41.718  1.00  5.85
ATOM    875  N   ASN    57      40.828  53.873  42.467  1.00  5.70
ATOM    876  H   ASN    57      39.939  53.752  42.933  1.00  5.70
ATOM    877  CA  ASN    57      41.522  55.128  42.735  1.00  5.70
ATOM    878  HA  ASN    57      42.125  55.387  41.863  1.00  5.70
ATOM    879  CB  ASN    57      40.472  56.236  42.970  1.00  5.70
ATOM    880  HB1 ASN    57      39.986  56.087  43.935  1.00  5.70
ATOM    881  HB2 ASN    57      39.713  56.196  42.191  1.00  5.70
ATOM    882  CG  ASN    57      41.089  57.623  42.924  1.00  5.70
ATOM    883  OD1 ASN    57      42.050  57.866  42.218  1.00  5.70
ATOM    884  ND2 ASN    57      40.565  58.589  43.639  1.00  5.70
ATOM    885 1HD2 ASN    57      39.870  58.412  44.365  1.00  5.70
ATOM    886 2HD2 ASN    57      41.030  59.474  43.591  1.00  5.70
ATOM    887  C   ASN    57      42.442  54.950  43.948  1.00  5.70
ATOM    888  O   ASN    57      41.975  54.762  45.074  1.00  5.70
ATOM    889  N   GLY    58      43.752  54.993  43.715  1.00  4.78
ATOM    890  H   GLY    58      44.057  55.107  42.760  1.00  4.78
ATOM    891  CA  GLY    58      44.768  54.937  44.762  1.00  4.78
ATOM    892  HA1 GLY    58      45.748  54.783  44.312  1.00  4.78
ATOM    893  HA2 GLY    58      44.559  54.106  45.438  1.00  4.78
ATOM    894  C   GLY    58      44.800  56.229  45.559  1.00  4.78
ATOM    895  O   GLY    58      45.689  57.058  45.378  1.00  4.78
ATOM    896  N   GLU    59      43.810  56.412  46.429  1.00  4.01
ATOM    897  H   GLU    59      43.046  55.743  46.427  1.00  4.01
ATOM    898  CA  GLU    59      43.776  57.522  47.381  1.00  4.01
ATOM    899  HA  GLU    59      44.063  58.420  46.832  1.00  4.01
ATOM    900  CB  GLU    59      42.350  57.757  47.887  1.00  4.01
ATOM    901  HB1 GLU    59      42.361  58.514  48.672  1.00  4.01
ATOM    902  HB2 GLU    59      41.923  56.832  48.276  1.00  4.01
ATOM    903  CG  GLU    59      41.528  58.275  46.694  1.00  4.01
ATOM    904  HG1 GLU    59      41.505  57.502  45.923  1.00  4.01
ATOM    905  HG2 GLU    59      42.013  59.161  46.278  1.00  4.01
ATOM    906  CD  GLU    59      40.090  58.640  47.040  1.00  4.01
ATOM    907  OE1 GLU    59      39.215  58.552  46.145  1.00  4.01
ATOM    908  OE2 GLU    59      39.802  58.985  48.208  1.00  4.01
ATOM    909  C   GLU    59      44.842  57.430  48.476  1.00  4.01
ATOM    910  O   GLU    59      44.993  58.367  49.253  1.00  4.01
ATOM    911  N   SER    60      45.641  56.356  48.428  1.00  3.60
ATOM    912  H   SER    60      45.311  55.597  47.848  1.00  3.60
ATOM    913  CA  SER    60      47.095  56.335  48.617  1.00  3.60
ATOM    914  HA  SER    60      47.302  55.658  49.447  1.00  3.60
ATOM    915  CB  SER    60      47.806  55.751  47.389  1.00  3.60
ATOM    916  HB1 SER    60      48.845  55.550  47.648  1.00  3.60
ATOM    917  HB2 SER    60      47.786  56.468  46.568  1.00  3.60
ATOM    918  OG  SER    60      47.198  54.543  46.967  1.00  3.60
ATOM    919  HG  SER    60      47.845  54.053  46.450  1.00  3.60
ATOM    920  C   SER    60      47.713  57.686  48.995  1.00  3.60
ATOM    921  O   SER    60      48.342  58.393  48.193  1.00  3.60
ATOM    922  N   SER    61      47.565  58.050  50.261  1.00  3.26
ATOM    923  H   SER    61      46.900  57.538  50.828  1.00  3.26
ATOM    924  CA  SER    61      48.608  58.792  50.945  1.00  3.26
ATOM    925  HA  SER    61      48.784  59.741  50.448  1.00  3.26
ATOM    926  CB  SER    61      48.194  59.067  52.390  1.00  3.26
ATOM    927  HB1 SER    61      49.049  59.447  52.946  1.00  3.26
ATOM    928  HB2 SER    61      47.838  58.151  52.867  1.00  3.26
ATOM    929  OG  SER    61      47.174  60.045  52.371  1.00  3.26
ATOM    930  HG  SER    61      46.947  60.247  53.288  1.00  3.26
ATOM    931  C   SER    61      49.885  57.976  50.936  1.00  3.26
ATOM    932  O   SER    61      49.853  56.748  50.900  1.00  3.26
ATOM    933  N   VAL    62      51.010  58.674  50.846  1.00  2.64
ATOM    934  H   VAL    62      51.027  59.655  51.082  1.00  2.64
ATOM    935  CA  VAL    62      52.270  58.052  50.458  1.00  2.64
ATOM    936  HA  VAL    62      52.270  57.051  50.894  1.00  2.64
ATOM    937  CB  VAL    62      52.381  57.851  48.940  1.00  2.64
ATOM    938  HB  VAL    62      53.366  57.461  48.766  1.00  2.64
ATOM    939  CG1 VAL    62      51.453  56.773  48.366  1.00  2.64
ATOM    940 1HG1 VAL    62      50.422  57.087  48.441  1.00  2.64
ATOM    941 2HG1 VAL    62      51.674  56.591  47.318  1.00  2.64
ATOM    942 3HG1 VAL    62      51.578  55.843  48.922  1.00  2.64
ATOM    943  CG2 VAL    62      52.153  59.142  48.149  1.00  2.64
ATOM    944 1HG2 VAL    62      52.345  58.975  47.091  1.00  2.64
ATOM    945 2HG2 VAL    62      51.123  59.464  48.264  1.00  2.64
ATOM    946 3HG2 VAL    62      52.833  59.904  48.521  1.00  2.64
ATOM    947  C   VAL    62      53.455  58.746  51.104  1.00  2.64
ATOM    948  O   VAL    62      53.422  59.945  51.389  1.00  2.64
ATOM    949  N   ILE    63      54.450  57.913  51.388  1.00  2.22
ATOM    950  H   ILE    63      54.409  57.003  50.962  1.00  2.22
ATOM    951  CA  ILE    63      55.501  58.100  52.383  1.00  2.22
ATOM    952  HA  ILE    63      54.973  58.117  53.328  1.00  2.22
ATOM    953  CB  ILE    63      56.471  56.875  52.373  1.00  2.22
ATOM    954  HB  ILE    63      55.970  56.084  52.929  1.00  2.22
ATOM    955  CG2 ILE    63      56.735  56.344  50.944  1.00  2.22
ATOM    956 1HG2 ILE    63      57.449  55.526  50.941  1.00  2.22
ATOM    957 2HG2 ILE    63      55.821  55.959  50.494  1.00  2.22
ATOM    958 3HG2 ILE    63      57.105  57.162  50.329  1.00  2.22
ATOM    959  CG1 ILE    63      57.839  57.138  53.063  1.00  2.22
ATOM    960 1HG1 ILE    63      57.670  57.619  54.021  1.00  2.22
ATOM    961 2HG1 ILE    63      58.430  57.820  52.453  1.00  2.22
ATOM    962  CD1 ILE    63      58.685  55.890  53.353  1.00  2.22
ATOM    963  HD1 ILE    63      59.522  56.168  53.993  1.00  2.22
ATOM    964  HD2 ILE    63      58.079  55.143  53.867  1.00  2.22
ATOM    965  HD3 ILE    63      59.085  55.474  52.430  1.00  2.22
ATOM    966  C   ILE    63      56.236  59.438  52.221  1.00  2.22
ATOM    967  O   ILE    63      56.518  59.887  51.110  1.00  2.22
ATOM    968  N   HIS    64      56.573  60.093  53.328  1.00  2.41
ATOM    969  H   HIS    64      56.382  59.594  54.199  1.00  2.41
ATOM    970  CA  HIS    64      56.514  61.549  53.413  1.00  2.41
ATOM    971  HA  HIS    64      56.291  61.963  52.430  1.00  2.41
ATOM    972  CB  HIS    64      55.336  61.886  54.332  1.00  2.41
ATOM    973  HB1 HIS    64      55.608  61.608  55.349  1.00  2.41
ATOM    974  HB2 HIS    64      54.487  61.273  54.033  1.00  2.41
ATOM    975  CG  HIS    64      54.832  63.304  54.384  1.00  2.41
ATOM    976  ND1 HIS    64      54.927  64.284  53.388  1.00  2.41
ATOM    977  CE1 HIS    64      54.092  65.265  53.776  1.00  2.41
ATOM    978  HE1 HIS    64      53.875  66.157  53.204  1.00  2.41
ATOM    979  NE2 HIS    64      53.519  64.971  54.952  1.00  2.41
ATOM    980  HE2 HIS    64      52.792  65.508  55.404  1.00  2.41
ATOM    981  CD2 HIS    64      53.961  63.731  55.340  1.00  2.41
ATOM    982  HD2 HIS    64      53.597  63.128  56.166  1.00  2.41
ATOM    983  C   HIS    64      57.806  62.168  53.913  1.00  2.41
ATOM    984  O   HIS    64      58.082  62.225  55.112  1.00  2.41
ATOM    985  N   ASP    65      58.620  62.629  52.962  1.00  2.51
ATOM    986  H   ASP    65      58.261  62.672  52.013  1.00  2.51
ATOM    987  CA  ASP    65      59.980  63.080  53.226  1.00  2.51
ATOM    988  HA  ASP    65      60.570  62.216  53.528  1.00  2.51
ATOM    989  CB  ASP    65      60.612  63.684  51.966  1.00  2.51
ATOM    990  HB1 ASP    65      60.204  64.675  51.760  1.00  2.51
ATOM    991  HB2 ASP    65      60.368  63.059  51.109  1.00  2.51
ATOM    992  CG  ASP    65      62.130  63.769  52.132  1.00  2.51
ATOM    993  OD1 ASP    65      62.613  64.084  53.242  1.00  2.51
ATOM    994  OD2 ASP    65      62.815  63.387  51.158  1.00  2.51
ATOM    995  C   ASP    65      60.035  64.117  54.351  1.00  2.51
ATOM    996  O   ASP    65      59.700  65.288  54.152  1.00  2.51
ATOM    997  N   ARG    66      60.491  63.698  55.536  1.00  2.70
ATOM    998  H   ARG    66      60.639  62.708  55.648  1.00  2.70
ATOM    999  CA  ARG    66      60.581  64.596  56.685  1.00  2.70
ATOM   1000  HA  ARG    66      59.572  64.958  56.885  1.00  2.70
ATOM   1001  CB  ARG    66      61.105  63.910  57.958  1.00  2.70
ATOM   1002  HB1 ARG    66      62.085  63.472  57.759  1.00  2.70
ATOM   1003  HB2 ARG    66      60.420  63.115  58.244  1.00  2.70
ATOM   1004  CG  ARG    66      61.227  64.874  59.156  1.00  2.70
ATOM   1005  HG1 ARG    66      61.974  65.638  58.947  1.00  2.70
ATOM   1006  HG2 ARG    66      61.593  64.316  60.010  1.00  2.70
ATOM   1007  CD  ARG    66      59.898  65.546  59.545  1.00  2.70
ATOM   1008  HD1 ARG    66      59.108  64.797  59.494  1.00  2.70
ATOM   1009  HD2 ARG    66      59.671  66.344  58.837  1.00  2.70
ATOM   1010  NE  ARG    66      59.974  66.112  60.903  1.00  2.70
ATOM   1011  HE  ARG    66      60.886  66.500  61.175  1.00  2.70
ATOM   1012  CZ  ARG    66      59.051  66.081  61.846  1.00  2.70
ATOM   1013  NH1 ARG    66      59.350  66.409  63.064  1.00  2.70
ATOM   1014 1HH1 ARG    66      60.344  66.603  63.257  1.00  2.70
ATOM   1015 2HH1 ARG    66      58.679  66.360  63.798  1.00  2.70
ATOM   1016  NH2 ARG    66      57.827  65.709  61.600  1.00  2.70
ATOM   1017 1HH2 ARG    66      57.598  65.463  60.660  1.00  2.70
ATOM   1018 2HH2 ARG    66      57.146  65.587  62.339  1.00  2.70
ATOM   1019  C   ARG    66      61.411  65.841  56.381  1.00  2.70
ATOM   1020  O   ARG    66      61.072  66.920  56.857  1.00  2.70
ATOM   1021  N   LYS    67      62.434  65.738  55.530  1.00  3.01
ATOM   1022  H   LYS    67      62.548  64.861  55.022  1.00  3.01
ATOM   1023  CA  LYS    67      63.280  66.862  55.111  1.00  3.01
ATOM   1024  HA  LYS    67      63.596  67.408  56.001  1.00  3.01
ATOM   1025  CB  LYS    67      64.536  66.326  54.384  1.00  3.01
ATOM   1026  HB1 LYS    67      65.251  67.144  54.279  1.00  3.01
ATOM   1027  HB2 LYS    67      64.245  66.021  53.378  1.00  3.01
ATOM   1028  CG  LYS    67      65.245  65.139  55.073  1.00  3.01
ATOM   1029  HG1 LYS    67      64.536  64.327  55.234  1.00  3.01
ATOM   1030  HG2 LYS    67      65.640  65.457  56.039  1.00  3.01
ATOM   1031  CD  LYS    67      66.383  64.599  54.194  1.00  3.01
ATOM   1032  HD1 LYS    67      67.205  65.315  54.165  1.00  3.01
ATOM   1033  HD2 LYS    67      66.001  64.477  53.178  1.00  3.01
ATOM   1034  CE  LYS    67      66.887  63.223  54.653  1.00  3.01
ATOM   1035  HE1 LYS    67      67.528  62.806  53.872  1.00  3.01
ATOM   1036  HE2 LYS    67      66.034  62.546  54.760  1.00  3.01
ATOM   1037  NZ  LYS    67      67.653  63.260  55.920  1.00  3.01
ATOM   1038  HZ1 LYS    67      67.974  62.302  56.118  1.00  3.01
ATOM   1039  HZ2 LYS    67      68.484  63.824  55.849  1.00  3.01
ATOM   1040  HZ3 LYS    67      67.081  63.507  56.711  1.00  3.01
ATOM   1041  C   LYS    67      62.536  67.872  54.228  1.00  3.01
ATOM   1042  O   LYS    67      63.156  68.768  53.657  1.00  3.01
ATOM   1043  N   SER    68      61.232  67.700  53.998  1.00  3.21
ATOM   1044  H   SER    68      60.791  66.886  54.406  1.00  3.21
ATOM   1045  CA  SER    68      60.504  68.483  53.003  1.00  3.21
ATOM   1046  HA  SER    68      60.782  69.532  53.119  1.00  3.21
ATOM   1047  CB  SER    68      60.957  67.972  51.626  1.00  3.21
ATOM   1048  HB1 SER    68      60.102  67.773  50.982  1.00  3.21
ATOM   1049  HB2 SER    68      61.522  67.041  51.717  1.00  3.21
ATOM   1050  OG  SER    68      61.775  68.963  51.040  1.00  3.21
ATOM   1051  HG  SER    68      62.544  69.059  51.635  1.00  3.21
ATOM   1052  C   SER    68      58.974  68.443  53.052  1.00  3.21
ATOM   1053  O   SER    68      58.363  69.110  52.215  1.00  3.21
ATOM   1054  N   GLY    69      58.349  67.647  53.927  1.00  3.05
ATOM   1055  H   GLY    69      58.930  67.058  54.512  1.00  3.05
ATOM   1056  CA  GLY    69      56.914  67.315  53.901  1.00  3.05
ATOM   1057  HA1 GLY    69      56.352  68.099  54.409  1.00  3.05
ATOM   1058  HA2 GLY    69      56.762  66.376  54.435  1.00  3.05
ATOM   1059  C   GLY    69      56.344  67.150  52.492  1.00  3.05
ATOM   1060  O   GLY    69      55.318  67.736  52.143  1.00  3.05
ATOM   1061  N   LYS    70      57.057  66.380  51.670  1.00  2.82
ATOM   1062  H   LYS    70      57.869  65.927  52.063  1.00  2.82
ATOM   1063  CA  LYS    70      56.613  65.963  50.339  1.00  2.82
ATOM   1064  HA  LYS    70      55.718  66.523  50.063  1.00  2.82
ATOM   1065  CB  LYS    70      57.693  66.276  49.292  1.00  2.82
ATOM   1066  HB1 LYS    70      57.466  65.755  48.360  1.00  2.82
ATOM   1067  HB2 LYS    70      58.661  65.935  49.663  1.00  2.82
ATOM   1068  CG  LYS    70      57.720  67.788  49.023  1.00  2.82
ATOM   1069  HG1 LYS    70      57.644  68.310  49.971  1.00  2.82
ATOM   1070  HG2 LYS    70      56.846  68.062  48.431  1.00  2.82
ATOM   1071  CD  LYS    70      58.989  68.254  48.296  1.00  2.82
ATOM   1072  HD1 LYS    70      58.906  67.987  47.241  1.00  2.82
ATOM   1073  HD2 LYS    70      59.870  67.757  48.705  1.00  2.82
ATOM   1074  CE  LYS    70      59.150  69.775  48.431  1.00  2.82
ATOM   1075  HE1 LYS    70      58.219  70.253  48.111  1.00  2.82
ATOM   1076  HE2 LYS    70      59.947  70.103  47.757  1.00  2.82
ATOM   1077  NZ  LYS    70      59.479  70.176  49.825  1.00  2.82
ATOM   1078  HZ1 LYS    70      59.539  71.177  49.922  1.00  2.82
ATOM   1079  HZ2 LYS    70      58.784  69.836  50.491  1.00  2.82
ATOM   1080  HZ3 LYS    70      60.372  69.778  50.115  1.00  2.82
ATOM   1081  C   LYS    70      56.233  64.498  50.367  1.00  2.82
ATOM   1082  O   LYS    70      57.090  63.642  50.587  1.00  2.82
ATOM   1083  N   LYS    71      54.932  64.253  50.167  1.00  2.63
ATOM   1084  H   LYS    71      54.314  65.040  50.071  1.00  2.63
ATOM   1085  CA  LYS    71      54.389  62.917  49.924  1.00  2.63
ATOM   1086  HA  LYS    71      54.744  62.273  50.734  1.00  2.63
ATOM   1087  CB  LYS    71      52.838  62.908  49.978  1.00  2.63
ATOM   1088  HB1 LYS    71      52.497  63.791  50.517  1.00  2.63
ATOM   1089  HB2 LYS    71      52.572  62.056  50.591  1.00  2.63
ATOM   1090  CG  LYS    71      51.995  62.777  48.688  1.00  2.63
ATOM   1091  HG1 LYS    71      52.455  62.062  48.008  1.00  2.63
ATOM   1092  HG2 LYS    71      51.938  63.744  48.187  1.00  2.63
ATOM   1093  CD  LYS    71      50.572  62.268  49.025  1.00  2.63
ATOM   1094  HD1 LYS    71      50.057  63.016  49.630  1.00  2.63
ATOM   1095  HD2 LYS    71      50.661  61.359  49.620  1.00  2.63
ATOM   1096  CE  LYS    71      49.745  61.959  47.762  1.00  2.63
ATOM   1097  HE1 LYS    71      50.377  61.404  47.062  1.00  2.63
ATOM   1098  HE2 LYS    71      49.481  62.909  47.289  1.00  2.63
ATOM   1099  NZ  LYS    71      48.515  61.164  48.056  1.00  2.63
ATOM   1100  HZ1 LYS    71      48.734  60.183  48.248  1.00  2.63
ATOM   1101  HZ2 LYS    71      48.008  61.526  48.853  1.00  2.63
ATOM   1102  HZ3 LYS    71      47.881  61.131  47.267  1.00  2.63
ATOM   1103  C   LYS    71      54.975  62.370  48.633  1.00  2.63
ATOM   1104  O   LYS    71      54.999  63.064  47.619  1.00  2.63
ATOM   1105  N   PHE    72      55.371  61.111  48.677  1.00  2.64
ATOM   1106  H   PHE    72      55.393  60.642  49.579  1.00  2.64
ATOM   1107  CA  PHE    72      55.954  60.387  47.565  1.00  2.64
ATOM   1108  HA  PHE    72      55.677  60.862  46.621  1.00  2.64
ATOM   1109  CB  PHE    72      57.483  60.404  47.699  1.00  2.64
ATOM   1110  HB1 PHE    72      57.905  59.663  47.023  1.00  2.64
ATOM   1111  HB2 PHE    72      57.756  60.093  48.708  1.00  2.64
ATOM   1112  CG  PHE    72      58.138  61.738  47.385  1.00  2.64
ATOM   1113  CD1 PHE    72      58.858  62.430  48.375  1.00  2.64
ATOM   1114  HD1 PHE    72      58.886  62.045  49.384  1.00  2.64
ATOM   1115  CE1 PHE    72      59.531  63.624  48.062  1.00  2.64
ATOM   1116  HE1 PHE    72      60.092  64.140  48.825  1.00  2.64
ATOM   1117  CZ  PHE    72      59.458  64.150  46.761  1.00  2.64
ATOM   1118  HZ  PHE    72      59.967  65.069  46.513  1.00  2.64
ATOM   1119  CE2 PHE    72      58.707  63.484  45.778  1.00  2.64
ATOM   1120  HE2 PHE    72      58.626  63.882  44.777  1.00  2.64
ATOM   1121  CD2 PHE    72      58.052  62.280  46.088  1.00  2.64
ATOM   1122  HD2 PHE    72      57.473  61.782  45.324  1.00  2.64
ATOM   1123  C   PHE    72      55.430  58.968  47.548  1.00  2.64
ATOM   1124  O   PHE    72      55.484  58.293  48.574  1.00  2.64
ATOM   1125  N   SER    73      54.934  58.522  46.387  1.00  2.98
ATOM   1126  H   SER    73      54.987  59.121  45.563  1.00  2.98
ATOM   1127  CA  SER    73      54.535  57.129  46.170  1.00  2.98
ATOM   1128  HA  SER    73      53.691  56.899  46.800  1.00  2.98
ATOM   1129  CB  SER    73      54.087  56.873  44.727  1.00  2.98
ATOM   1130  HB1 SER    73      53.287  57.566  44.464  1.00  2.98
ATOM   1131  HB2 SER    73      53.710  55.854  44.640  1.00  2.98
ATOM   1132  OG  SER    73      55.161  57.039  43.836  1.00  2.98
ATOM   1133  HG  SER    73      55.228  58.018  43.703  1.00  2.98
ATOM   1134  C   SER    73      55.649  56.178  46.555  1.00  2.98
ATOM   1135  O   SER    73      56.805  56.570  46.669  1.00  2.98
ATOM   1136  N   ILE    74      55.314  54.909  46.730  1.00  2.57
ATOM   1137  H   ILE    74      54.348  54.632  46.675  1.00  2.57
ATOM   1138  CA  ILE    74      56.304  53.888  47.029  1.00  2.57
ATOM   1139  HA  ILE    74      56.737  54.119  48.003  1.00  2.57
ATOM   1140  CB  ILE    74      55.560  52.549  47.139  1.00  2.57
ATOM   1141  HB  ILE    74      54.730  52.689  47.833  1.00  2.57
ATOM   1142  CG2 ILE    74      54.928  52.088  45.803  1.00  2.57
ATOM   1143 1HG2 ILE    74      54.243  51.259  45.987  1.00  2.57
ATOM   1144 2HG2 ILE    74      54.346  52.886  45.343  1.00  2.57
ATOM   1145 3HG2 ILE    74      55.696  51.753  45.106  1.00  2.57
ATOM   1146  CG1 ILE    74      56.516  51.552  47.803  1.00  2.57
ATOM   1147 1HG1 ILE    74      56.557  51.760  48.871  1.00  2.57
ATOM   1148 2HG1 ILE    74      57.524  51.655  47.417  1.00  2.57
ATOM   1149  CD1 ILE    74      56.090  50.119  47.578  1.00  2.57
ATOM   1150  HD1 ILE    74      56.280  49.855  46.541  1.00  2.57
ATOM   1151  HD2 ILE    74      56.693  49.495  48.205  1.00  2.57
ATOM   1152  HD3 ILE    74      55.037  49.979  47.817  1.00  2.57
ATOM   1153  C   ILE    74      57.462  53.861  46.016  1.00  2.57
ATOM   1154  O   ILE    74      58.629  53.749  46.404  1.00  2.57
ATOM   1155  N   GLU    75      57.137  54.034  44.734  1.00  2.88
ATOM   1156  H   GLU    75      56.168  54.168  44.496  1.00  2.88
ATOM   1157  CA  GLU    75      58.121  54.085  43.657  1.00  2.88
ATOM   1158  HA  GLU    75      58.832  53.272  43.793  1.00  2.88
ATOM   1159  CB  GLU    75      57.429  53.898  42.295  1.00  2.88
ATOM   1160  HB1 GLU    75      56.676  54.679  42.180  1.00  2.88
ATOM   1161  HB2 GLU    75      56.910  52.939  42.294  1.00  2.88
ATOM   1162  CG  GLU    75      58.372  53.957  41.075  1.00  2.88
ATOM   1163  HG1 GLU    75      58.824  54.950  41.027  1.00  2.88
ATOM   1164  HG2 GLU    75      57.756  53.846  40.180  1.00  2.88
ATOM   1165  CD  GLU    75      59.484  52.890  41.038  1.00  2.88
ATOM   1166  OE1 GLU    75      59.505  52.004  41.919  1.00  2.88
ATOM   1167  OE2 GLU    75      60.310  52.970  40.096  1.00  2.88
ATOM   1168  C   GLU    75      58.941  55.369  43.708  1.00  2.88
ATOM   1169  O   GLU    75      60.160  55.322  43.596  1.00  2.88
ATOM   1170  N   GLU    76      58.321  56.520  43.964  1.00  2.82
ATOM   1171  H   GLU    76      57.316  56.528  44.094  1.00  2.82
ATOM   1172  CA  GLU    76      59.066  57.769  44.128  1.00  2.82
ATOM   1173  HA  GLU    76      59.673  57.932  43.237  1.00  2.82
ATOM   1174  CB  GLU    76      58.110  58.951  44.269  1.00  2.82
ATOM   1175  HB1 GLU    76      58.670  59.825  44.602  1.00  2.82
ATOM   1176  HB2 GLU    76      57.372  58.704  45.029  1.00  2.82
ATOM   1177  CG  GLU    76      57.406  59.307  42.955  1.00  2.82
ATOM   1178  HG1 GLU    76      57.069  58.401  42.449  1.00  2.82
ATOM   1179  HG2 GLU    76      58.108  59.824  42.296  1.00  2.82
ATOM   1180  CD  GLU    76      56.196  60.186  43.266  1.00  2.82
ATOM   1181  OE1 GLU    76      55.228  59.621  43.834  1.00  2.82
ATOM   1182  OE2 GLU    76      56.267  61.406  43.027  1.00  2.82
ATOM   1183  C   GLU    76      60.029  57.733  45.317  1.00  2.82
ATOM   1184  O   GLU    76      61.128  58.285  45.258  1.00  2.82
ATOM   1185  N   ALA    77      59.636  57.074  46.403  1.00  2.17
ATOM   1186  H   ALA    77      58.702  56.669  46.393  1.00  2.17
ATOM   1187  CA  ALA    77      60.463  56.847  47.569  1.00  2.17
ATOM   1188  HA  ALA    77      60.858  57.803  47.895  1.00  2.17
ATOM   1189  CB  ALA    77      59.589  56.277  48.689  1.00  2.17
ATOM   1190  HB1 ALA    77      60.163  56.205  49.612  1.00  2.17
ATOM   1191  HB2 ALA    77      58.742  56.944  48.846  1.00  2.17
ATOM   1192  HB3 ALA    77      59.213  55.291  48.414  1.00  2.17
ATOM   1193  C   ALA    77      61.668  55.971  47.215  1.00  2.17
ATOM   1194  O   ALA    77      62.797  56.379  47.504  1.00  2.17
ATOM   1195  N   LEU    78      61.464  54.848  46.517  1.00  2.22
ATOM   1196  H   LEU    78      60.518  54.586  46.243  1.00  2.22
ATOM   1197  CA  LEU    78      62.579  54.034  46.032  1.00  2.22
ATOM   1198  HA  LEU    78      63.130  53.660  46.894  1.00  2.22
ATOM   1199  CB  LEU    78      61.996  52.836  45.252  1.00  2.22
ATOM   1200  HB1 LEU    78      61.410  53.209  44.411  1.00  2.22
ATOM   1201  HB2 LEU    78      61.318  52.293  45.908  1.00  2.22
ATOM   1202  CG  LEU    78      63.042  51.852  44.705  1.00  2.22
ATOM   1203  HG  LEU    78      63.733  52.375  44.046  1.00  2.22
ATOM   1204  CD1 LEU    78      63.833  51.193  45.836  1.00  2.22
ATOM   1205 1HD1 LEU    78      64.497  50.444  45.417  1.00  2.22
ATOM   1206 2HD1 LEU    78      64.441  51.939  46.347  1.00  2.22
ATOM   1207 3HD1 LEU    78      63.151  50.734  46.551  1.00  2.22
ATOM   1208  CD2 LEU    78      62.368  50.738  43.907  1.00  2.22
ATOM   1209 1HD2 LEU    78      63.118  50.082  43.467  1.00  2.22
ATOM   1210 2HD2 LEU    78      61.700  50.160  44.544  1.00  2.22
ATOM   1211 3HD2 LEU    78      61.779  51.175  43.096  1.00  2.22
ATOM   1212  C   LEU    78      63.574  54.850  45.191  1.00  2.22
ATOM   1213  O   LEU    78      64.766  54.905  45.494  1.00  2.22
ATOM   1214  N   GLN    79      63.044  55.583  44.217  1.00  2.82
ATOM   1215  H   GLN    79      62.042  55.499  44.062  1.00  2.82
ATOM   1216  CA  GLN    79      63.790  56.452  43.314  1.00  2.82
ATOM   1217  HA  GLN    79      64.568  55.866  42.821  1.00  2.82
ATOM   1218  CB  GLN    79      62.817  56.974  42.236  1.00  2.82
ATOM   1219  HB1 GLN    79      63.325  57.705  41.605  1.00  2.82
ATOM   1220  HB2 GLN    79      62.009  57.502  42.743  1.00  2.82
ATOM   1221  CG  GLN    79      62.180  55.888  41.338  1.00  2.82
ATOM   1222  HG1 GLN    79      61.231  56.270  40.961  1.00  2.82
ATOM   1223  HG2 GLN    79      61.960  54.993  41.916  1.00  2.82
ATOM   1224  CD  GLN    79      63.004  55.459  40.129  1.00  2.82
ATOM   1225  OE1 GLN    79      64.036  56.016  39.787  1.00  2.82
ATOM   1226  NE2 GLN    79      62.558  54.455  39.410  1.00  2.82
ATOM   1227 1HE2 GLN    79      61.717  53.935  39.704  1.00  2.82
ATOM   1228 2HE2 GLN    79      63.102  54.163  38.628  1.00  2.82
ATOM   1229  C   GLN    79      64.483  57.642  44.000  1.00  2.82
ATOM   1230  O   GLN    79      65.382  58.239  43.414  1.00  2.82
ATOM   1231  N   SER    80      64.106  57.987  45.236  1.00  2.75
ATOM   1232  H   SER    80      63.332  57.480  45.648  1.00  2.75
ATOM   1233  CA  SER    80      64.765  59.041  46.029  1.00  2.75
ATOM   1234  HA  SER    80      65.578  59.455  45.432  1.00  2.75
ATOM   1235  CB  SER    80      63.830  60.225  46.298  1.00  2.75
ATOM   1236  HB1 SER    80      63.671  60.752  45.355  1.00  2.75
ATOM   1237  HB2 SER    80      64.309  60.917  46.993  1.00  2.75
ATOM   1238  OG  SER    80      62.566  59.842  46.802  1.00  2.75
ATOM   1239  HG  SER    80      62.157  59.247  46.131  1.00  2.75
ATOM   1240  C   SER    80      65.479  58.474  47.254  1.00  2.75
ATOM   1241  O   SER    80      65.847  59.217  48.162  1.00  2.75
ATOM   1242  N   GLY    81      65.723  57.155  47.251  1.00  2.48
ATOM   1243  H   GLY    81      65.348  56.594  46.490  1.00  2.48
ATOM   1244  CA  GLY    81      66.511  56.456  48.260  1.00  2.48
ATOM   1245  HA1 GLY    81      67.544  56.800  48.220  1.00  2.48
ATOM   1246  HA2 GLY    81      66.484  55.387  48.046  1.00  2.48
ATOM   1247  C   GLY    81      65.976  56.672  49.683  1.00  2.48
ATOM   1248  O   GLY    81      66.739  56.779  50.649  1.00  2.48
ATOM   1249  N   ARG    82      64.648  56.796  49.785  1.00  2.00
ATOM   1250  H   ARG    82      64.131  56.764  48.909  1.00  2.00
ATOM   1251  CA  ARG    82      63.901  56.974  51.034  1.00  2.00
ATOM   1252  HA  ARG    82      64.590  57.351  51.790  1.00  2.00
ATOM   1253  CB  ARG    82      62.801  58.023  50.822  1.00  2.00
ATOM   1254  HB1 ARG    82      62.005  57.597  50.213  1.00  2.00
ATOM   1255  HB2 ARG    82      63.255  58.846  50.268  1.00  2.00
ATOM   1256  CG  ARG    82      62.205  58.583  52.136  1.00  2.00
ATOM   1257  HG1 ARG    82      63.012  59.013  52.730  1.00  2.00
ATOM   1258  HG2 ARG    82      61.747  57.779  52.710  1.00  2.00
ATOM   1259  CD  ARG    82      61.127  59.657  51.926  1.00  2.00
ATOM   1260  HD1 ARG    82      60.837  60.056  52.900  1.00  2.00
ATOM   1261  HD2 ARG    82      60.239  59.199  51.488  1.00  2.00
ATOM   1262  NE  ARG    82      61.620  60.753  51.073  1.00  2.00
ATOM   1263  HE  ARG    82      62.199  61.481  51.480  1.00  2.00
ATOM   1264  CZ  ARG    82      61.544  60.816  49.760  1.00  2.00
ATOM   1265  NH1 ARG    82      62.235  61.693  49.105  1.00  2.00
ATOM   1266 1HH1 ARG    82      62.716  62.415  49.646  1.00  2.00
ATOM   1267 2HH1 ARG    82      62.309  61.610  48.105  1.00  2.00
ATOM   1268  NH2 ARG    82      60.797  60.014  49.064  1.00  2.00
ATOM   1269 1HH2 ARG    82      60.104  59.447  49.511  1.00  2.00
ATOM   1270 2HH2 ARG    82      60.933  60.012  48.065  1.00  2.00
ATOM   1271  C   ARG    82      63.343  55.658  51.591  1.00  2.00
ATOM   1272  O   ARG    82      62.916  55.608  52.744  1.00  2.00
ATOM   1273  N   LEU    83      63.363  54.613  50.761  1.00  1.78
ATOM   1274  H   LEU    83      63.730  54.782  49.834  1.00  1.78
ATOM   1275  CA  LEU    83      63.287  53.207  51.146  1.00  1.78
ATOM   1276  HA  LEU    83      63.775  53.123  52.109  1.00  1.78
ATOM   1277  CB  LEU    83      61.819  52.743  51.347  1.00  1.78
ATOM   1278  HB1 LEU    83      61.441  53.278  52.219  1.00  1.78
ATOM   1279  HB2 LEU    83      61.825  51.684  51.603  1.00  1.78
ATOM   1280  CG  LEU    83      60.809  52.965  50.198  1.00  1.78
ATOM   1281  HG  LEU    83      60.841  54.007  49.890  1.00  1.78
ATOM   1282  CD1 LEU    83      61.087  52.082  48.994  1.00  1.78
ATOM   1283 1HD1 LEU    83      60.270  52.160  48.276  1.00  1.78
ATOM   1284 2HD1 LEU    83      61.987  52.409  48.485  1.00  1.78
ATOM   1285 3HD1 LEU    83      61.206  51.049  49.310  1.00  1.78
ATOM   1286  CD2 LEU    83      59.379  52.641  50.652  1.00  1.78
ATOM   1287 1HD2 LEU    83      58.680  52.864  49.842  1.00  1.78
ATOM   1288 2HD2 LEU    83      59.290  51.587  50.913  1.00  1.78
ATOM   1289 3HD2 LEU    83      59.112  53.267  51.500  1.00  1.78
ATOM   1290  C   LEU    83      64.129  52.334  50.187  1.00  1.78
ATOM   1291  O   LEU    83      64.359  52.728  49.046  1.00  1.78
ATOM   1292  N   THR    84      64.604  51.170  50.651  1.00  2.13
ATOM   1293  H   THR    84      64.488  50.954  51.626  1.00  2.13
ATOM   1294  CA  THR    84      65.376  50.223  49.817  1.00  2.13
ATOM   1295  HA  THR    84      66.058  50.810  49.201  1.00  2.13
ATOM   1296  CB  THR    84      66.229  49.240  50.646  1.00  2.13
ATOM   1297  HB  THR    84      67.028  48.876  50.002  1.00  2.13
ATOM   1298  CG2 THR    84      66.902  49.839  51.875  1.00  2.13
ATOM   1299 1HG2 THR    84      67.578  49.108  52.317  1.00  2.13
ATOM   1300 2HG2 THR    84      67.483  50.714  51.581  1.00  2.13
ATOM   1301 3HG2 THR    84      66.164  50.131  52.619  1.00  2.13
ATOM   1302  OG1 THR    84      65.479  48.114  51.047  1.00  2.13
ATOM   1303  HG1 THR    84      65.405  48.166  52.020  1.00  2.13
ATOM   1304  C   THR    84      64.487  49.392  48.881  1.00  2.13
ATOM   1305  O   THR    84      63.287  49.361  49.110  1.00  2.13
ATOM   1306  N   PRO    85      65.010  48.637  47.892  1.00  2.44
ATOM   1307  CD  PRO    85      66.371  48.702  47.380  1.00  2.44
ATOM   1308  HD1 PRO    85      67.028  48.103  48.012  1.00  2.44
ATOM   1309  HD2 PRO    85      66.729  49.731  47.324  1.00  2.44
ATOM   1310  CG  PRO    85      66.323  48.087  45.984  1.00  2.44
ATOM   1311  HG1 PRO    85      67.263  47.595  45.730  1.00  2.44
ATOM   1312  HG2 PRO    85      66.090  48.854  45.247  1.00  2.44
ATOM   1313  CB  PRO    85      65.170  47.090  46.075  1.00  2.44
ATOM   1314  HB1 PRO    85      65.556  46.139  46.446  1.00  2.44
ATOM   1315  HB2 PRO    85      64.691  46.945  45.106  1.00  2.44
ATOM   1316  CA  PRO    85      64.201  47.706  47.091  1.00  2.44
ATOM   1317  HA  PRO    85      63.457  48.289  46.547  1.00  2.44
ATOM   1318  C   PRO    85      63.464  46.585  47.859  1.00  2.44
ATOM   1319  O   PRO    85      62.307  46.285  47.568  1.00  2.44
ATOM   1320  N   ALA    86      64.084  45.958  48.866  1.00  2.68
ATOM   1321  H   ALA    86      65.027  46.222  49.109  1.00  2.68
ATOM   1322  CA  ALA    86      63.390  44.951  49.686  1.00  2.68
ATOM   1323  HA  ALA    86      62.928  44.207  49.031  1.00  2.68
ATOM   1324  CB  ALA    86      64.433  44.248  50.564  1.00  2.68
ATOM   1325  HB1 ALA    86      63.944  43.477  51.161  1.00  2.68
ATOM   1326  HB2 ALA    86      65.187  43.776  49.934  1.00  2.68
ATOM   1327  HB3 ALA    86      64.915  44.967  51.229  1.00  2.68
ATOM   1328  C   ALA    86      62.267  45.581  50.530  1.00  2.68
ATOM   1329  O   ALA    86      61.169  45.037  50.715  1.00  2.68
ATOM   1330  N   HIS    87      62.552  46.781  51.036  1.00  2.42
ATOM   1331  H   HIS    87      63.463  47.187  50.844  1.00  2.42
ATOM   1332  CA  HIS    87      61.598  47.547  51.815  1.00  2.42
ATOM   1333  HA  HIS    87      61.127  46.864  52.520  1.00  2.42
ATOM   1334  CB  HIS    87      62.361  48.598  52.623  1.00  2.42
ATOM   1335  HB1 HIS    87      61.654  49.243  53.141  1.00  2.42
ATOM   1336  HB2 HIS    87      62.947  49.221  51.948  1.00  2.42
ATOM   1337  CG  HIS    87      63.273  47.961  53.647  1.00  2.42
ATOM   1338  ND1 HIS    87      64.665  48.057  53.664  1.00  2.42
ATOM   1339  CE1 HIS    87      65.079  47.385  54.750  1.00  2.42
ATOM   1340  HE1 HIS    87      66.112  47.301  55.069  1.00  2.42
ATOM   1341  NE2 HIS    87      64.025  46.861  55.394  1.00  2.42
ATOM   1342  HE2 HIS    87      64.082  46.307  56.244  1.00  2.42
ATOM   1343  CD2 HIS    87      62.882  47.200  54.710  1.00  2.42
ATOM   1344  HD2 HIS    87      61.876  46.916  54.965  1.00  2.42
ATOM   1345  C   HIS    87      60.442  48.123  50.981  1.00  2.42
ATOM   1346  O   HIS    87      59.342  48.258  51.528  1.00  2.42
ATOM   1347  N   TYR    88      60.681  48.370  49.688  1.00  2.38
ATOM   1348  H   TYR    88      61.652  48.361  49.393  1.00  2.38
ATOM   1349  CA  TYR    88      59.704  48.595  48.627  1.00  2.38
ATOM   1350  HA  TYR    88      59.066  49.435  48.906  1.00  2.38
ATOM   1351  CB  TYR    88      60.389  48.960  47.290  1.00  2.38
ATOM   1352  HB1 TYR    88      61.145  48.230  47.049  1.00  2.38
ATOM   1353  HB2 TYR    88      60.914  49.903  47.402  1.00  2.38
ATOM   1354  CG  TYR    88      59.477  49.060  46.081  1.00  2.38
ATOM   1355  CD1 TYR    88      59.030  50.319  45.640  1.00  2.38
ATOM   1356  HD1 TYR    88      59.332  51.217  46.158  1.00  2.38
ATOM   1357  CE1 TYR    88      58.203  50.413  44.507  1.00  2.38
ATOM   1358  HE1 TYR    88      57.873  51.367  44.133  1.00  2.38
ATOM   1359  CZ  TYR    88      57.820  49.259  43.803  1.00  2.38
ATOM   1360  OH  TYR    88      56.991  49.370  42.732  1.00  2.38
ATOM   1361  HH  TYR    88      56.884  48.538  42.277  1.00  2.38
ATOM   1362  CE2 TYR    88      58.297  47.998  44.218  1.00  2.38
ATOM   1363  HE2 TYR    88      58.033  47.113  43.662  1.00  2.38
ATOM   1364  CD2 TYR    88      59.133  47.904  45.349  1.00  2.38
ATOM   1365  HD2 TYR    88      59.520  46.940  45.641  1.00  2.38
ATOM   1366  C   TYR    88      58.823  47.372  48.502  1.00  2.38
ATOM   1367  O   TYR    88      57.666  47.503  48.840  1.00  2.38
ATOM   1368  N   ASP    89      59.333  46.180  48.175  1.00  2.85
ATOM   1369  H   ASP    89      60.319  46.096  47.949  1.00  2.85
ATOM   1370  CA  ASP    89      58.469  44.990  48.070  1.00  2.85
ATOM   1371  HA  ASP    89      57.813  45.119  47.208  1.00  2.85
ATOM   1372  CB  ASP    89      59.338  43.736  47.807  1.00  2.85
ATOM   1373  HB1 ASP    89      60.375  43.959  48.068  1.00  2.85
ATOM   1374  HB2 ASP    89      59.315  43.515  46.739  1.00  2.85
ATOM   1375  CG  ASP    89      58.911  42.484  48.587  1.00  2.85
ATOM   1376  OD1 ASP    89      59.760  41.913  49.303  1.00  2.85
ATOM   1377  OD2 ASP    89      57.713  42.117  48.588  1.00  2.85
ATOM   1378  C   ASP    89      57.534  44.840  49.289  1.00  2.85
ATOM   1379  O   ASP    89      56.304  44.814  49.143  1.00  2.85
ATOM   1380  N   ARG    90      58.101  44.864  50.505  1.00  2.88
ATOM   1381  H   ARG    90      59.117  44.875  50.563  1.00  2.88
ATOM   1382  CA  ARG    90      57.273  44.738  51.716  1.00  2.88
ATOM   1383  HA  ARG    90      56.700  43.825  51.612  1.00  2.88
ATOM   1384  CB  ARG    90      58.187  44.630  52.952  1.00  2.88
ATOM   1385  HB1 ARG    90      58.507  45.632  53.239  1.00  2.88
ATOM   1386  HB2 ARG    90      59.089  44.077  52.684  1.00  2.88
ATOM   1387  CG  ARG    90      57.538  43.944  54.173  1.00  2.88
ATOM   1388  HG1 ARG    90      56.653  44.507  54.471  1.00  2.88
ATOM   1389  HG2 ARG    90      58.249  43.988  54.998  1.00  2.88
ATOM   1390  CD  ARG    90      57.132  42.469  53.973  1.00  2.88
ATOM   1391  HD1 ARG    90      56.269  42.422  53.311  1.00  2.88
ATOM   1392  HD2 ARG    90      56.811  42.064  54.935  1.00  2.88
ATOM   1393  NE  ARG    90      58.244  41.644  53.451  1.00  2.88
ATOM   1394  HE  ARG    90      58.965  41.385  54.098  1.00  2.88
ATOM   1395  CZ  ARG    90      58.458  41.335  52.182  1.00  2.88
ATOM   1396  NH1 ARG    90      59.619  40.906  51.792  1.00  2.88
ATOM   1397 1HH1 ARG    90      60.390  40.778  52.413  1.00  2.88
ATOM   1398 2HH1 ARG    90      59.790  40.990  50.781  1.00  2.88
ATOM   1399  NH2 ARG    90      57.555  41.453  51.259  1.00  2.88
ATOM   1400 1HH2 ARG    90      56.603  41.737  51.468  1.00  2.88
ATOM   1401 2HH2 ARG    90      57.825  41.379  50.272  1.00  2.88
ATOM   1402  C   ARG    90      56.215  45.841  51.875  1.00  2.88
ATOM   1403  O   ARG    90      55.104  45.573  52.341  1.00  2.88
ATOM   1404  N   TYR    91      56.559  47.076  51.501  1.00  2.69
ATOM   1405  H   TYR    91      57.449  47.208  51.034  1.00  2.69
ATOM   1406  CA  TYR    91      55.600  48.180  51.462  1.00  2.69
ATOM   1407  HA  TYR    91      55.087  48.218  52.424  1.00  2.69
ATOM   1408  CB  TYR    91      56.355  49.517  51.302  1.00  2.69
ATOM   1409  HB1 TYR    91      56.888  49.512  50.356  1.00  2.69
ATOM   1410  HB2 TYR    91      57.118  49.544  52.078  1.00  2.69
ATOM   1411  CG  TYR    91      55.570  50.825  51.395  1.00  2.69
ATOM   1412  CD1 TYR    91      55.978  51.836  52.295  1.00  2.69
ATOM   1413  HD1 TYR    91      56.792  51.660  52.971  1.00  2.69
ATOM   1414  CE1 TYR    91      55.337  53.093  52.309  1.00  2.69
ATOM   1415  HE1 TYR    91      55.628  53.857  53.011  1.00  2.69
ATOM   1416  CZ  TYR    91      54.275  53.352  51.419  1.00  2.69
ATOM   1417  OH  TYR    91      53.649  54.555  51.388  1.00  2.69
ATOM   1418  HH  TYR    91      52.784  54.459  50.972  1.00  2.69
ATOM   1419  CE2 TYR    91      53.855  52.345  50.543  1.00  2.69
ATOM   1420  HE2 TYR    91      53.031  52.534  49.873  1.00  2.69
ATOM   1421  CD2 TYR    91      54.496  51.098  50.524  1.00  2.69
ATOM   1422  HD2 TYR    91      54.141  50.376  49.805  1.00  2.69
ATOM   1423  C   TYR    91      54.508  47.939  50.406  1.00  2.69
ATOM   1424  O   TYR    91      53.358  48.128  50.755  1.00  2.69
ATOM   1425  N   VAL    92      54.795  47.451  49.192  1.00  2.95
ATOM   1426  H   VAL    92      55.771  47.299  48.951  1.00  2.95
ATOM   1427  CA  VAL    92      53.767  47.117  48.187  1.00  2.95
ATOM   1428  HA  VAL    92      53.218  48.022  47.921  1.00  2.95
ATOM   1429  CB  VAL    92      54.339  46.471  46.894  1.00  2.95
ATOM   1430  HB  VAL    92      54.811  45.522  47.145  1.00  2.95
ATOM   1431  CG1 VAL    92      53.224  46.180  45.875  1.00  2.95
ATOM   1432 1HG1 VAL    92      53.650  45.795  44.948  1.00  2.95
ATOM   1433 2HG1 VAL    92      52.534  45.429  46.258  1.00  2.95
ATOM   1434 3HG1 VAL    92      52.668  47.094  45.661  1.00  2.95
ATOM   1435  CG2 VAL    92      55.373  47.308  46.146  1.00  2.95
ATOM   1436 1HG2 VAL    92      55.733  46.764  45.274  1.00  2.95
ATOM   1437 2HG2 VAL    92      54.927  48.246  45.820  1.00  2.95
ATOM   1438 3HG2 VAL    92      56.230  47.498  46.785  1.00  2.95
ATOM   1439  C   VAL    92      52.778  46.108  48.759  1.00  2.95
ATOM   1440  O   VAL    92      51.568  46.325  48.676  1.00  2.95
ATOM   1441  N   ASN    93      53.256  45.006  49.366  1.00  3.38
ATOM   1442  H   ASN    93      54.260  44.853  49.434  1.00  3.38
ATOM   1443  CA  ASN    93      52.283  44.076  49.953  1.00  3.38
ATOM   1444  HA  ASN    93      51.538  43.898  49.175  1.00  3.38
ATOM   1445  CB  ASN    93      52.808  42.667  50.309  1.00  3.38
ATOM   1446  HB1 ASN    93      52.347  41.954  49.628  1.00  3.38
ATOM   1447  HB2 ASN    93      52.461  42.404  51.308  1.00  3.38
ATOM   1448  CG  ASN    93      54.299  42.431  50.271  1.00  3.38
ATOM   1449  OD1 ASN    93      54.937  42.306  51.303  1.00  3.38
ATOM   1450  ND2 ASN    93      54.867  42.276  49.096  1.00  3.38
ATOM   1451 1HD2 ASN    93      54.352  42.473  48.261  1.00  3.38
ATOM   1452 2HD2 ASN    93      55.887  42.195  49.034  1.00  3.38
ATOM   1453  C   ASN    93      51.461  44.719  51.084  1.00  3.38
ATOM   1454  O   ASN    93      50.234  44.556  51.101  1.00  3.38
ATOM   1455  N   LYS    94      52.082  45.541  51.944  1.00  3.68
ATOM   1456  H   LYS    94      53.086  45.675  51.873  1.00  3.68
ATOM   1457  CA  LYS    94      51.306  46.341  52.903  1.00  3.68
ATOM   1458  HA  LYS    94      50.735  45.646  53.520  1.00  3.68
ATOM   1459  CB  LYS    94      52.209  47.168  53.846  1.00  3.68
ATOM   1460  HB1 LYS    94      52.760  47.922  53.283  1.00  3.68
ATOM   1461  HB2 LYS    94      52.931  46.487  54.301  1.00  3.68
ATOM   1462  CG  LYS    94      51.404  47.851  54.979  1.00  3.68
ATOM   1463  HG1 LYS    94      52.040  47.896  55.861  1.00  3.68
ATOM   1464  HG2 LYS    94      50.562  47.207  55.240  1.00  3.68
ATOM   1465  CD  LYS    94      50.895  49.286  54.699  1.00  3.68
ATOM   1466  HD1 LYS    94      50.646  49.428  53.648  1.00  3.68
ATOM   1467  HD2 LYS    94      51.687  49.993  54.931  1.00  3.68
ATOM   1468  CE  LYS    94      49.643  49.581  55.549  1.00  3.68
ATOM   1469  HE1 LYS    94      49.792  49.179  56.554  1.00  3.68
ATOM   1470  HE2 LYS    94      48.794  49.055  55.099  1.00  3.68
ATOM   1471  NZ  LYS    94      49.330  51.023  55.663  1.00  3.68
ATOM   1472  HZ1 LYS    94      48.468  51.164  56.210  1.00  3.68
ATOM   1473  HZ2 LYS    94      49.998  51.521  56.248  1.00  3.68
ATOM   1474  HZ3 LYS    94      49.199  51.494  54.781  1.00  3.68
ATOM   1475  C   LYS    94      50.269  47.262  52.240  1.00  3.68
ATOM   1476  O   LYS    94      49.222  47.433  52.843  1.00  3.68
ATOM   1477  N   ASP    95      50.506  47.842  51.063  1.00  3.30
ATOM   1478  H   ASP    95      51.432  47.746  50.666  1.00  3.30
ATOM   1479  CA  ASP    95      49.542  48.668  50.322  1.00  3.30
ATOM   1480  HA  ASP    95      49.133  49.436  50.978  1.00  3.30
ATOM   1481  CB  ASP    95      50.182  49.358  49.095  1.00  3.30
ATOM   1482  HB1 ASP    95      49.375  49.737  48.465  1.00  3.30
ATOM   1483  HB2 ASP    95      50.733  48.633  48.503  1.00  3.30
ATOM   1484  CG  ASP    95      51.091  50.541  49.415  1.00  3.30
ATOM   1485  OD1 ASP    95      51.076  50.982  50.589  1.00  3.30
ATOM   1486  OD2 ASP    95      51.741  51.035  48.462  1.00  3.30
ATOM   1487  C   ASP    95      48.386  47.804  49.824  1.00  3.30
ATOM   1488  O   ASP    95      47.232  48.231  49.861  1.00  3.30
ATOM   1489  N   MET    96      48.641  46.555  49.422  1.00  3.12
ATOM   1490  H   MET    96      49.599  46.219  49.399  1.00  3.12
ATOM   1491  CA  MET    96      47.524  45.669  49.092  1.00  3.12
ATOM   1492  HA  MET    96      46.893  46.175  48.360  1.00  3.12
ATOM   1493  CB  MET    96      48.008  44.352  48.466  1.00  3.12
ATOM   1494  HB1 MET    96      47.134  43.758  48.198  1.00  3.12
ATOM   1495  HB2 MET    96      48.582  43.785  49.198  1.00  3.12
ATOM   1496  CG  MET    96      48.873  44.542  47.208  1.00  3.12
ATOM   1497  HG1 MET    96      49.026  43.562  46.754  1.00  3.12
ATOM   1498  HG2 MET    96      49.851  44.903  47.522  1.00  3.12
ATOM   1499  SD  MET    96      48.262  45.676  45.921  1.00  3.12
ATOM   1500  CE  MET    96      46.611  44.999  45.595  1.00  3.12
ATOM   1501  HE1 MET    96      46.691  43.950  45.312  1.00  3.12
ATOM   1502  HE2 MET    96      45.986  45.094  46.484  1.00  3.12
ATOM   1503  HE3 MET    96      46.145  45.559  44.784  1.00  3.12
ATOM   1504  C   MET    96      46.651  45.422  50.327  1.00  3.12
ATOM   1505  O   MET    96      45.424  45.563  50.272  1.00  3.12
ATOM   1506  N   SER    97      47.276  45.176  51.484  1.00  3.78
ATOM   1507  H   SER    97      48.288  45.069  51.491  1.00  3.78
ATOM   1508  CA  SER    97      46.532  45.136  52.747  1.00  3.78
ATOM   1509  HA  SER    97      45.670  44.491  52.583  1.00  3.78
ATOM   1510  CB  SER    97      47.342  44.485  53.860  1.00  3.78
ATOM   1511  HB1 SER    97      46.833  44.627  54.815  1.00  3.78
ATOM   1512  HB2 SER    97      48.339  44.924  53.911  1.00  3.78
ATOM   1513  OG  SER    97      47.425  43.096  53.592  1.00  3.78
ATOM   1514  HG  SER    97      46.525  42.753  53.483  1.00  3.78
ATOM   1515  C   SER    97      45.937  46.494  53.191  1.00  3.78
ATOM   1516  O   SER    97      45.015  46.482  53.998  1.00  3.78
ATOM   1517  N   ILE    98      46.353  47.655  52.666  1.00  3.68
ATOM   1518  H   ILE    98      47.159  47.641  52.054  1.00  3.68
ATOM   1519  CA  ILE    98      45.696  48.952  52.915  1.00  3.68
ATOM   1520  HA  ILE    98      45.395  48.967  53.962  1.00  3.68
ATOM   1521  CB  ILE    98      46.628  50.180  52.662  1.00  3.68
ATOM   1522  HB  ILE    98      47.664  49.842  52.702  1.00  3.68
ATOM   1523  CG2 ILE    98      46.418  50.954  51.337  1.00  3.68
ATOM   1524 1HG2 ILE    98      47.269  51.613  51.157  1.00  3.68
ATOM   1525 2HG2 ILE    98      46.349  50.298  50.481  1.00  3.68
ATOM   1526 3HG2 ILE    98      45.505  51.551  51.381  1.00  3.68
ATOM   1527  CG1 ILE    98      46.414  51.174  53.821  1.00  3.68
ATOM   1528 1HG1 ILE    98      46.737  50.692  54.741  1.00  3.68
ATOM   1529 2HG1 ILE    98      45.349  51.379  53.918  1.00  3.68
ATOM   1530  CD1 ILE    98      47.142  52.524  53.684  1.00  3.68
ATOM   1531  HD1 ILE    98      47.015  53.101  54.596  1.00  3.68
ATOM   1532  HD2 ILE    98      48.202  52.363  53.496  1.00  3.68
ATOM   1533  HD3 ILE    98      46.715  53.112  52.872  1.00  3.68
ATOM   1534  C   ILE    98      44.431  49.067  52.082  1.00  3.68
ATOM   1535  O   ILE    98      43.451  49.616  52.560  1.00  3.68
ATOM   1536  N   GLN    99      44.414  48.521  50.865  1.00  4.83
ATOM   1537  H   GLN    99      45.270  48.106  50.511  1.00  4.83
ATOM   1538  CA  GLN    99      43.200  48.430  50.060  1.00  4.83
ATOM   1539  HA  GLN    99      42.752  49.422  49.982  1.00  4.83
ATOM   1540  CB  GLN    99      43.541  47.938  48.640  1.00  4.83
ATOM   1541  HB1 GLN    99      42.614  47.773  48.089  1.00  4.83
ATOM   1542  HB2 GLN    99      44.070  46.988  48.696  1.00  4.83
ATOM   1543  CG  GLN    99      44.401  48.948  47.853  1.00  4.83
ATOM   1544  HG1 GLN    99      45.231  49.278  48.475  1.00  4.83
ATOM   1545  HG2 GLN    99      43.800  49.824  47.612  1.00  4.83
ATOM   1546  CD  GLN    99      44.985  48.382  46.558  1.00  4.83
ATOM   1547  OE1 GLN    99      44.423  47.521  45.898  1.00  4.83
ATOM   1548  NE2 GLN    99      46.137  48.859  46.139  1.00  4.83
ATOM   1549 1HE2 GLN    99      46.625  49.551  46.681  1.00  4.83
ATOM   1550 2HE2 GLN    99      46.534  48.436  45.318  1.00  4.83
ATOM   1551  C   GLN    99      42.172  47.520  50.754  1.00  4.83
ATOM   1552  O   GLN    99      41.003  47.889  50.924  1.00  4.83
ATOM   1553  N   GLU   100      42.636  46.375  51.272  1.00  5.64
ATOM   1554  H   GLU   100      43.597  46.108  51.072  1.00  5.64
ATOM   1555  CA  GLU   100      41.825  45.536  52.168  1.00  5.64
ATOM   1556  HA  GLU   100      40.971  45.163  51.611  1.00  5.64
ATOM   1557  CB  GLU   100      42.625  44.319  52.649  1.00  5.64
ATOM   1558  HB1 GLU   100      42.005  43.769  53.354  1.00  5.64
ATOM   1559  HB2 GLU   100      43.511  44.650  53.182  1.00  5.64
ATOM   1560  CG  GLU   100      43.032  43.364  51.523  1.00  5.64
ATOM   1561  HG1 GLU   100      43.788  43.821  50.892  1.00  5.64
ATOM   1562  HG2 GLU   100      42.151  43.158  50.910  1.00  5.64
ATOM   1563  CD  GLU   100      43.569  42.046  52.090  1.00  5.64
ATOM   1564  OE1 GLU   100      44.194  42.033  53.180  1.00  5.64
ATOM   1565  OE2 GLU   100      43.199  40.979  51.551  1.00  5.64
ATOM   1566  C   GLU   100      41.288  46.296  53.393  1.00  5.64
ATOM   1567  O   GLU   100      40.103  46.193  53.695  1.00  5.64
ATOM   1568  N   LEU   101      42.120  47.081  54.087  1.00  5.36
ATOM   1569  H   LEU   101      43.106  47.076  53.848  1.00  5.36
ATOM   1570  CA  LEU   101      41.687  47.886  55.235  1.00  5.36
ATOM   1571  HA  LEU   101      41.137  47.236  55.910  1.00  5.36
ATOM   1572  CB  LEU   101      42.901  48.456  55.991  1.00  5.36
ATOM   1573  HB1 LEU   101      42.555  49.237  56.670  1.00  5.36
ATOM   1574  HB2 LEU   101      43.564  48.933  55.270  1.00  5.36
ATOM   1575  CG  LEU   101      43.701  47.435  56.827  1.00  5.36
ATOM   1576  HG  LEU   101      43.990  46.590  56.210  1.00  5.36
ATOM   1577  CD1 LEU   101      44.965  48.110  57.360  1.00  5.36
ATOM   1578 1HD1 LEU   101      45.542  47.407  57.958  1.00  5.36
ATOM   1579 2HD1 LEU   101      45.578  48.446  56.525  1.00  5.36
ATOM   1580 3HD1 LEU   101      44.701  48.976  57.970  1.00  5.36
ATOM   1581  CD2 LEU   101      42.911  46.887  58.015  1.00  5.36
ATOM   1582 1HD2 LEU   101      43.544  46.223  58.603  1.00  5.36
ATOM   1583 2HD2 LEU   101      42.571  47.709  58.646  1.00  5.36
ATOM   1584 3HD2 LEU   101      42.057  46.315  57.661  1.00  5.36
ATOM   1585  C   LEU   101      40.721  49.009  54.864  1.00  5.36
ATOM   1586  O   LEU   101      39.886  49.366  55.680  1.00  5.36
ATOM   1587  N   ALA   102      40.766  49.524  53.641  1.00  5.39
ATOM   1588  H   ALA   102      41.564  49.290  53.058  1.00  5.39
ATOM   1589  CA  ALA   102      39.776  50.438  53.100  1.00  5.39
ATOM   1590  HA  ALA   102      39.701  51.299  53.768  1.00  5.39
ATOM   1591  CB  ALA   102      40.292  50.915  51.727  1.00  5.39
ATOM   1592  HB1 ALA   102      41.366  50.761  51.637  1.00  5.39
ATOM   1593  HB2 ALA   102      39.800  50.383  50.913  1.00  5.39
ATOM   1594  HB3 ALA   102      40.126  51.983  51.630  1.00  5.39
ATOM   1595  C   ALA   102      38.423  49.763  53.047  1.00  5.39
ATOM   1596  O   ALA   102      37.447  50.241  53.647  1.00  5.39
ATOM   1597  N   VAL   103      38.395  48.586  52.409  1.00  6.13
ATOM   1598  H   VAL   103      39.240  48.215  51.982  1.00  6.13
ATOM   1599  CA  VAL   103      37.177  47.793  52.488  1.00  6.13
ATOM   1600  HA  VAL   103      36.403  48.486  52.157  1.00  6.13
ATOM   1601  CB  VAL   103      37.053  46.595  51.522  1.00  6.13
ATOM   1602  HB  VAL   103      36.863  45.701  52.103  1.00  6.13
ATOM   1603  CG1 VAL   103      35.864  46.808  50.569  1.00  6.13
ATOM   1604 1HG1 VAL   103      35.690  45.905  49.982  1.00  6.13
ATOM   1605 2HG1 VAL   103      34.957  47.037  51.130  1.00  6.13
ATOM   1606 3HG1 VAL   103      36.070  47.639  49.894  1.00  6.13
ATOM   1607  CG2 VAL   103      38.270  46.331  50.635  1.00  6.13
ATOM   1608 1HG2 VAL   103      38.087  45.472  49.989  1.00  6.13
ATOM   1609 2HG2 VAL   103      38.480  47.201  50.012  1.00  6.13
ATOM   1610 3HG2 VAL   103      39.127  46.128  51.263  1.00  6.13
ATOM   1611  C   VAL   103      36.779  47.519  53.937  1.00  6.13
ATOM   1612  O   VAL   103      35.589  47.582  54.156  1.00  6.13
ATOM   1613  N   LEU   104      37.680  47.393  54.930  1.00  7.58
ATOM   1614  H   LEU   104      38.655  47.320  54.659  1.00  7.58
ATOM   1615  CA  LEU   104      37.366  47.267  56.380  1.00  7.58
ATOM   1616  HA  LEU   104      36.566  46.543  56.469  1.00  7.58
ATOM   1617  CB  LEU   104      38.581  46.691  57.137  1.00  7.58
ATOM   1618  HB1 LEU   104      39.328  47.475  57.235  1.00  7.58
ATOM   1619  HB2 LEU   104      39.015  45.882  56.549  1.00  7.58
ATOM   1620  CG  LEU   104      38.272  46.154  58.552  1.00  7.58
ATOM   1621  HG  LEU   104      37.856  46.949  59.169  1.00  7.58
ATOM   1622  CD1 LEU   104      37.310  44.963  58.564  1.00  7.58
ATOM   1623 1HD1 LEU   104      37.202  44.581  59.578  1.00  7.58
ATOM   1624 2HD1 LEU   104      36.328  45.273  58.212  1.00  7.58
ATOM   1625 3HD1 LEU   104      37.686  44.173  57.915  1.00  7.58
ATOM   1626  CD2 LEU   104      39.576  45.700  59.206  1.00  7.58
ATOM   1627 1HD2 LEU   104      39.371  45.319  60.206  1.00  7.58
ATOM   1628 2HD2 LEU   104      40.046  44.921  58.606  1.00  7.58
ATOM   1629 3HD2 LEU   104      40.249  46.552  59.296  1.00  7.58
ATOM   1630  C   LEU   104      36.839  48.548  57.059  1.00  7.58
ATOM   1631  O   LEU   104      36.106  48.449  58.040  1.00  7.58
ATOM   1632  N   VAL   105      37.103  49.740  56.522  1.00  8.29
ATOM   1633  H   VAL   105      37.797  49.784  55.781  1.00  8.29
ATOM   1634  CA  VAL   105      36.393  50.976  56.895  1.00  8.29
ATOM   1635  HA  VAL   105      36.311  51.023  57.981  1.00  8.29
ATOM   1636  CB  VAL   105      37.162  52.236  56.426  1.00  8.29
ATOM   1637  HB  VAL   105      37.311  52.193  55.348  1.00  8.29
ATOM   1638  CG1 VAL   105      36.423  53.541  56.752  1.00  8.29
ATOM   1639 1HG1 VAL   105      37.043  54.396  56.473  1.00  8.29
ATOM   1640 2HG1 VAL   105      35.494  53.605  56.188  1.00  8.29
ATOM   1641 3HG1 VAL   105      36.208  53.594  57.818  1.00  8.29
ATOM   1642  CG2 VAL   105      38.534  52.336  57.105  1.00  8.29
ATOM   1643 1HG2 VAL   105      38.416  52.390  58.187  1.00  8.29
ATOM   1644 2HG2 VAL   105      39.148  51.474  56.857  1.00  8.29
ATOM   1645 3HG2 VAL   105      39.053  53.234  56.765  1.00  8.29
ATOM   1646  C   VAL   105      34.964  50.969  56.339  1.00  8.29
ATOM   1647  O   VAL   105      34.034  51.386  57.023  1.00  8.29
ATOM   1648  N   SER   106      34.755  50.377  55.155  1.00  8.00
ATOM   1649  H   SER   106      35.565  50.032  54.651  1.00  8.00
ATOM   1650  CA  SER   106      33.413  49.903  54.736  1.00  8.00
ATOM   1651  HA  SER   106      32.655  50.607  55.082  1.00  8.00
ATOM   1652  CB  SER   106      33.346  49.844  53.205  1.00  8.00
ATOM   1653  HB1 SER   106      32.363  49.494  52.889  1.00  8.00
ATOM   1654  HB2 SER   106      34.104  49.158  52.826  1.00  8.00
ATOM   1655  OG  SER   106      33.560  51.127  52.661  1.00  8.00
ATOM   1656  HG  SER   106      34.227  51.569  53.197  1.00  8.00
ATOM   1657  C   SER   106      33.054  48.517  55.325  1.00  8.00
ATOM   1658  O   SER   106      32.183  47.824  54.798  1.00  8.00
ATOM   1659  N   GLY   107      33.759  48.089  56.379  1.00  7.27
ATOM   1660  H   GLY   107      34.463  48.719  56.733  1.00  7.27
ATOM   1661  CA  GLY   107      33.649  46.817  57.090  1.00  7.27
ATOM   1662  HA1 GLY   107      32.685  46.815  57.598  1.00  7.27
ATOM   1663  HA2 GLY   107      34.406  46.782  57.870  1.00  7.27
ATOM   1664  C   GLY   107      33.738  45.484  56.328  1.00  7.27
ATOM   1665  O   GLY   107      33.011  44.540  56.623  1.00  7.27
ATOM   1666  N   GLN   108      34.641  45.402  55.362  1.00  6.75
ATOM   1667  H   GLN   108      35.155  46.254  55.192  1.00  6.75
ATOM   1668  CA  GLN   108      34.936  44.291  54.456  1.00  6.75
ATOM   1669  HA  GLN   108      34.489  43.376  54.846  1.00  6.75
ATOM   1670  CB  GLN   108      34.292  44.602  53.091  1.00  6.75
ATOM   1671  HB1 GLN   108      34.591  43.858  52.351  1.00  6.75
ATOM   1672  HB2 GLN   108      34.663  45.569  52.768  1.00  6.75
ATOM   1673  CG  GLN   108      32.756  44.662  53.100  1.00  6.75
ATOM   1674  HG1 GLN   108      32.389  45.120  54.016  1.00  6.75
ATOM   1675  HG2 GLN   108      32.347  43.654  53.040  1.00  6.75
ATOM   1676  CD  GLN   108      32.253  45.487  51.923  1.00  6.75
ATOM   1677  OE1 GLN   108      32.244  45.057  50.783  1.00  6.75
ATOM   1678  NE2 GLN   108      31.866  46.723  52.148  1.00  6.75
ATOM   1679 1HE2 GLN   108      31.891  47.099  53.093  1.00  6.75
ATOM   1680 2HE2 GLN   108      31.555  47.250  51.355  1.00  6.75
ATOM   1681  C   GLN   108      36.458  44.060  54.377  1.00  6.75
ATOM   1682  O   GLN   108      37.188  44.487  55.263  1.00  6.75
ATOM   1683  N   LYS   109      36.973  43.384  53.342  1.00  7.04
ATOM   1684  H   LYS   109      36.340  42.971  52.671  1.00  7.04
ATOM   1685  CA  LYS   109      38.396  43.450  52.958  1.00  7.04
ATOM   1686  HA  LYS   109      38.680  44.498  52.942  1.00  7.04
ATOM   1687  CB  LYS   109      39.286  42.742  54.019  1.00  7.04
ATOM   1688  HB1 LYS   109      38.669  42.467  54.876  1.00  7.04
ATOM   1689  HB2 LYS   109      39.993  43.485  54.390  1.00  7.04
ATOM   1690  CG  LYS   109      40.079  41.480  53.621  1.00  7.04
ATOM   1691  HG1 LYS   109      40.746  41.701  52.788  1.00  7.04
ATOM   1692  HG2 LYS   109      39.382  40.695  53.326  1.00  7.04
ATOM   1693  CD  LYS   109      40.904  41.009  54.835  1.00  7.04
ATOM   1694  HD1 LYS   109      40.226  40.901  55.683  1.00  7.04
ATOM   1695  HD2 LYS   109      41.636  41.776  55.098  1.00  7.04
ATOM   1696  CE  LYS   109      41.622  39.660  54.659  1.00  7.04
ATOM   1697  HE1 LYS   109      40.943  38.946  54.186  1.00  7.04
ATOM   1698  HE2 LYS   109      41.865  39.284  55.656  1.00  7.04
ATOM   1699  NZ  LYS   109      42.877  39.774  53.880  1.00  7.04
ATOM   1700  HZ1 LYS   109      42.717  40.001  52.892  1.00  7.04
ATOM   1701  HZ2 LYS   109      43.443  40.586  54.137  1.00  7.04
ATOM   1702  HZ3 LYS   109      43.453  38.951  53.907  1.00  7.04
ATOM   1703  C   LYS   109      38.604  42.919  51.535  1.00  7.04
ATOM   1704  O   LYS   109      37.704  42.494  50.810  1.00  7.04
