# Supplementary material for: Selecting Near-Native Protein Structures from Predicted Decoy Sets Using Ordered Graphlet Degree Similarity
Source: Genes (Basel). 2019 Feb 11;10(2):132. doi: 10.3390/genes10020132 (PMC6410076; doi:10.3390/genes10020132)
Supplement: Supplementary file 1 [file genes-10-00132-s001.zip › CodeData/data/CASP11/T0759/model108.pdb]

ATOM      1  N   MET     1      25.857  41.602  37.291  1.00  9.93
ATOM      2  CA  MET     1      25.982  42.224  38.623  1.00  9.93
ATOM      3  C   MET     1      26.390  41.293  39.700  1.00  9.93
ATOM      4  O   MET     1      27.529  40.840  39.774  1.00  9.93
ATOM      5 1H   MET     1      25.613  42.101  36.583  1.00  9.93
ATOM      6 2H   MET     1      25.273  40.929  37.161  1.00  9.93
ATOM      7 3H   MET     1      26.570  41.207  36.910  1.00  9.93
ATOM      8  CB  MET     1      24.663  42.881  39.033  1.00  9.93
ATOM      9  SD  MET     1      22.676  44.773  38.641  1.00  9.93
ATOM     10  CE  MET     1      23.038  45.472  40.249  1.00  9.93
ATOM     11  CG  MET     1      24.286  44.092  38.195  1.00  9.93
ATOM     12  N   GLY     2      25.421  41.018  40.583  1.00  8.66
ATOM     13  CA  GLY     2      25.600  40.143  41.683  1.00  8.66
ATOM     14  C   GLY     2      25.893  38.850  41.062  1.00  8.66
ATOM     15  O   GLY     2      26.658  38.070  41.604  1.00  8.66
ATOM     16  H   GLY     2      24.626  41.419  40.452  1.00  8.66
ATOM     17  N   HIS     3      25.232  38.582  39.926  1.00  6.88
ATOM     18  CA  HIS     3      25.444  37.386  39.190  1.00  6.88
ATOM     19  C   HIS     3      26.847  37.391  38.692  1.00  6.88
ATOM     20  O   HIS     3      27.504  36.360  38.664  1.00  6.88
ATOM     21  H   HIS     3      24.637  39.191  39.634  1.00  6.88
ATOM     22  CB  HIS     3      24.438  37.277  38.043  1.00  6.88
ATOM     23  CG  HIS     3      23.038  36.993  38.492  1.00  6.88
ATOM     24  HD1 HIS     3      23.032  34.931  38.495  1.00  6.88
ATOM     25  ND1 HIS     3      22.552  35.713  38.648  1.00  6.88
ATOM     26  CE1 HIS     3      21.273  35.777  39.058  1.00  6.88
ATOM     27  CD2 HIS     3      21.883  37.797  38.862  1.00  6.88
ATOM     28  NE2 HIS     3      20.865  37.025  39.189  1.00  6.88
ATOM     29  N   HIS     4      27.360  38.552  38.272  1.00  6.06
ATOM     30  CA  HIS     4      28.695  38.583  37.765  1.00  6.06
ATOM     31  C   HIS     4      29.660  38.225  38.847  1.00  6.06
ATOM     32  O   HIS     4      30.628  37.510  38.636  1.00  6.06
ATOM     33  H   HIS     4      26.874  39.309  38.306  1.00  6.06
ATOM     34  CB  HIS     4      29.017  39.963  37.188  1.00  6.06
ATOM     35  CG  HIS     4      30.388  40.065  36.596  1.00  6.06
ATOM     36  HD1 HIS     4      30.171  38.929  34.889  1.00  6.06
ATOM     37  ND1 HIS     4      30.736  39.449  35.413  1.00  6.06
ATOM     38  CE1 HIS     4      32.025  39.722  35.141  1.00  6.06
ATOM     39  CD2 HIS     4      31.633  40.723  36.967  1.00  6.06
ATOM     40  NE2 HIS     4      32.569  40.485  36.068  1.00  6.06
ATOM     41  N   HIS     5      29.465  38.746  40.051  1.00  6.18
ATOM     42  CA  HIS     5      30.387  38.460  41.100  1.00  6.18
ATOM     43  C   HIS     5      30.290  37.068  41.564  1.00  6.18
ATOM     44  O   HIS     5      31.286  36.580  42.056  1.00  6.18
ATOM     45  H   HIS     5      28.756  39.277  40.208  1.00  6.18
ATOM     46  CB  HIS     5      30.165  39.407  42.281  1.00  6.18
ATOM     47  CG  HIS     5      30.568  40.822  42.005  1.00  6.18
ATOM     48  ND1 HIS     5      31.883  41.210  41.873  1.00  6.18
ATOM     49  CE1 HIS     5      31.928  42.532  41.630  1.00  6.18
ATOM     50  CD2 HIS     5      29.865  42.082  41.807  1.00  6.18
ATOM     51  HE2 HIS     5      30.513  43.955  41.436  1.00  6.18
ATOM     52  NE2 HIS     5      30.721  43.061  41.589  1.00  6.18
ATOM     53  N   HIS     6      29.098  36.438  41.537  1.00  5.59
ATOM     54  CA  HIS     6      28.881  35.059  41.910  1.00  5.59
ATOM     55  C   HIS     6      29.617  34.320  40.902  1.00  5.59
ATOM     56  O   HIS     6      29.932  33.143  41.130  1.00  5.59
ATOM     57  H   HIS     6      28.407  36.944  41.261  1.00  5.59
ATOM     58  CB  HIS     6      27.384  34.744  41.949  1.00  5.59
ATOM     59  CG  HIS     6      26.657  35.402  43.080  1.00  5.59
ATOM     60  ND1 HIS     6      25.282  35.456  43.150  1.00  5.59
ATOM     61  CE1 HIS     6      24.926  36.106  44.272  1.00  5.59
ATOM     62  CD2 HIS     6      27.045  36.099  44.297  1.00  5.59
ATOM     63  HE2 HIS     6      25.970  36.959  45.771  1.00  5.59
ATOM     64  NE2 HIS     6      25.979  36.495  44.965  1.00  5.59
ATOM     65  N   HIS     7      29.762  35.002  39.728  1.00  4.61
ATOM     66  CA  HIS     7      30.585  34.396  38.759  1.00  4.61
ATOM     67  C   HIS     7      31.813  34.135  39.544  1.00  4.61
ATOM     68  O   HIS     7      32.230  33.001  39.659  1.00  4.61
ATOM     69  H   HIS     7      29.369  35.793  39.554  1.00  4.61
ATOM     70  CB  HIS     7      30.767  35.323  37.555  1.00  4.61
ATOM     71  CG  HIS     7      29.540  35.463  36.710  1.00  4.61
ATOM     72  ND1 HIS     7      28.520  36.337  37.017  1.00  4.61
ATOM     73  CE1 HIS     7      27.561  36.238  36.079  1.00  4.61
ATOM     74  CD2 HIS     7      29.050  34.853  35.482  1.00  4.61
ATOM     75  HE2 HIS     7      27.360  35.119  34.414  1.00  4.61
ATOM     76  NE2 HIS     7      27.873  35.350  35.155  1.00  4.61
ATOM     77  N   HIS     8      32.354  35.144  40.212  1.00  4.24
ATOM     78  CA  HIS     8      33.291  34.945  41.287  1.00  4.24
ATOM     79  C   HIS     8      34.345  34.028  40.904  1.00  4.24
ATOM     80  O   HIS     8      34.868  33.426  41.820  1.00  4.24
ATOM     81  H   HIS     8      32.116  35.978  39.971  1.00  4.24
ATOM     82  CB  HIS     8      32.573  34.425  42.534  1.00  4.24
ATOM     83  CG  HIS     8      33.284  34.736  43.814  1.00  4.24
ATOM     84  HD1 HIS     8      33.062  36.784  43.906  1.00  4.24
ATOM     85  ND1 HIS     8      33.401  36.017  44.308  1.00  4.24
ATOM     86  CE1 HIS     8      34.086  35.980  45.465  1.00  4.24
ATOM     87  CD2 HIS     8      33.985  33.961  44.828  1.00  4.24
ATOM     88  NE2 HIS     8      34.439  34.749  45.783  1.00  4.24
ATOM     89  N   SER     9      34.699  33.873  39.635  1.00  3.30
ATOM     90  CA  SER     9      35.574  32.773  39.398  1.00  3.30
ATOM     91  C   SER     9      36.842  32.945  40.154  1.00  3.30
ATOM     92  O   SER     9      37.227  32.039  40.891  1.00  3.30
ATOM     93  H   SER     9      34.434  34.393  38.950  1.00  3.30
ATOM     94  CB  SER     9      35.860  32.628  37.902  1.00  3.30
ATOM     95  HG  SER     9      36.703  33.656  36.594  1.00  3.30
ATOM     96  OG  SER     9      36.559  33.756  37.405  1.00  3.30
ATOM     97  N   HIS    10      37.404  34.161  40.084  1.00  3.21
ATOM     98  CA  HIS    10      38.590  34.492  40.808  1.00  3.21
ATOM     99  C   HIS    10      39.558  33.382  40.629  1.00  3.21
ATOM    100  O   HIS    10      40.076  32.832  41.595  1.00  3.21
ATOM    101  H   HIS    10      37.010  34.778  39.560  1.00  3.21
ATOM    102  CB  HIS    10      38.267  34.732  42.284  1.00  3.21
ATOM    103  CG  HIS    10      37.300  35.850  42.517  1.00  3.21
ATOM    104  ND1 HIS    10      37.607  37.167  42.252  1.00  3.21
ATOM    105  CE1 HIS    10      36.546  37.935  42.560  1.00  3.21
ATOM    106  CD2 HIS    10      35.935  35.957  43.014  1.00  3.21
ATOM    107  HE2 HIS    10      34.710  37.534  43.290  1.00  3.21
ATOM    108  NE2 HIS    10      35.540  37.215  43.017  1.00  3.21
ATOM    109  N   MET    11      39.918  33.114  39.377  1.00  2.49
ATOM    110  CA  MET    11      40.603  31.917  39.026  1.00  2.49
ATOM    111  C   MET    11      41.856  31.734  39.803  1.00  2.49
ATOM    112  O   MET    11      42.175  30.616  40.205  1.00  2.49
ATOM    113  H   MET    11      39.715  33.719  38.742  1.00  2.49
ATOM    114  CB  MET    11      40.926  31.903  37.531  1.00  2.49
ATOM    115  SD  MET    11      42.024  30.681  35.300  1.00  2.49
ATOM    116  CE  MET    11      43.306  31.929  35.233  1.00  2.49
ATOM    117  CG  MET    11      41.662  30.657  37.066  1.00  2.49
ATOM    118  N   VAL    12      42.581  32.818  40.077  1.00  2.26
ATOM    119  CA  VAL    12      43.952  32.601  40.399  1.00  2.26
ATOM    120  C   VAL    12      44.361  32.307  41.793  1.00  2.26
ATOM    121  O   VAL    12      43.670  32.514  42.788  1.00  2.26
ATOM    122  H   VAL    12      42.248  33.654  40.067  1.00  2.26
ATOM    123  CB  VAL    12      44.825  33.802  39.991  1.00  2.26
ATOM    124  CG1 VAL    12      44.748  34.030  38.489  1.00  2.26
ATOM    125  CG2 VAL    12      44.397  35.052  40.745  1.00  2.26
ATOM    126  N   VAL    13      45.577  31.736  41.832  1.00  2.49
ATOM    127  CA  VAL    13      46.261  31.372  43.021  1.00  2.49
ATOM    128  C   VAL    13      47.178  32.499  43.352  1.00  2.49
ATOM    129  O   VAL    13      47.753  33.142  42.479  1.00  2.49
ATOM    130  H   VAL    13      45.958  31.587  41.030  1.00  2.49
ATOM    131  CB  VAL    13      47.016  30.040  42.853  1.00  2.49
ATOM    132  CG1 VAL    13      47.805  29.713  44.111  1.00  2.49
ATOM    133  CG2 VAL    13      46.046  28.917  42.521  1.00  2.49
ATOM    134  N   ILE    14      47.314  32.804  44.647  1.00  2.78
ATOM    135  CA  ILE    14      48.196  33.869  44.991  1.00  2.78
ATOM    136  C   ILE    14      49.251  33.272  45.850  1.00  2.78
ATOM    137  O   ILE    14      48.947  32.555  46.800  1.00  2.78
ATOM    138  H   ILE    14      46.870  32.361  45.293  1.00  2.78
ATOM    139  CB  ILE    14      47.447  35.019  45.690  1.00  2.78
ATOM    140  CD1 ILE    14      45.442  36.574  45.446  1.00  2.78
ATOM    141  CG1 ILE    14      46.374  35.597  44.764  1.00  2.78
ATOM    142  CG2 ILE    14      48.425  36.085  46.158  1.00  2.78
ATOM    143  N   HIS    15      50.523  33.562  45.517  1.00  2.96
ATOM    144  CA  HIS    15      51.651  32.981  46.180  1.00  2.96
ATOM    145  C   HIS    15      51.860  33.773  47.421  1.00  2.96
ATOM    146  O   HIS    15      52.180  34.959  47.367  1.00  2.96
ATOM    147  H   HIS    15      50.648  34.149  44.846  1.00  2.96
ATOM    148  CB  HIS    15      52.875  32.991  45.263  1.00  2.96
ATOM    149  CG  HIS    15      54.060  32.272  45.829  1.00  2.96
ATOM    150  HD1 HIS    15      55.380  32.372  44.248  1.00  2.96
ATOM    151  ND1 HIS    15      55.225  32.082  45.118  1.00  2.96
ATOM    152  CE1 HIS    15      56.101  31.409  45.885  1.00  2.96
ATOM    153  CD2 HIS    15      54.376  31.627  47.095  1.00  2.96
ATOM    154  NE2 HIS    15      55.599  31.133  47.072  1.00  2.96
ATOM    155  N   PRO    16      51.690  33.172  48.556  1.00  3.55
ATOM    156  CA  PRO    16      51.830  33.913  49.767  1.00  3.55
ATOM    157  C   PRO    16      53.224  34.405  49.906  1.00  3.55
ATOM    158  O   PRO    16      53.422  35.512  50.406  1.00  3.55
ATOM    159  CB  PRO    16      51.467  32.907  50.861  1.00  3.55
ATOM    160  CD  PRO    16      51.065  31.770  48.793  1.00  3.55
ATOM    161  CG  PRO    16      50.544  31.944  50.192  1.00  3.55
ATOM    162  N   ASP    17      54.217  33.596  49.500  1.00  3.63
ATOM    163  CA  ASP    17      55.534  34.094  49.709  1.00  3.63
ATOM    164  C   ASP    17      55.829  35.252  48.796  1.00  3.63
ATOM    165  O   ASP    17      56.202  36.315  49.290  1.00  3.63
ATOM    166  H   ASP    17      54.096  32.790  49.119  1.00  3.63
ATOM    167  CB  ASP    17      56.566  32.984  49.498  1.00  3.63
ATOM    168  CG  ASP    17      56.545  31.951  50.607  1.00  3.63
ATOM    169  OD1 ASP    17      55.938  32.225  51.663  1.00  3.63
ATOM    170  OD2 ASP    17      57.136  30.866  50.420  1.00  3.63
ATOM    171  N   PRO    18      55.676  35.140  47.498  1.00  3.54
ATOM    172  CA  PRO    18      56.016  36.284  46.693  1.00  3.54
ATOM    173  C   PRO    18      54.979  37.359  46.693  1.00  3.54
ATOM    174  O   PRO    18      55.297  38.481  46.306  1.00  3.54
ATOM    175  CB  PRO    18      56.182  35.709  45.285  1.00  3.54
ATOM    176  CD  PRO    18      55.686  33.855  46.714  1.00  3.54
ATOM    177  CG  PRO    18      56.478  34.264  45.504  1.00  3.54
ATOM    178  N   GLY    19      53.732  37.049  47.085  1.00  3.57
ATOM    179  CA  GLY    19      52.715  38.056  47.028  1.00  3.57
ATOM    180  C   GLY    19      52.409  38.305  45.586  1.00  3.57
ATOM    181  O   GLY    19      52.139  39.435  45.183  1.00  3.57
ATOM    182  H   GLY    19      53.531  36.223  47.380  1.00  3.57
ATOM    183  N   ARG    20      52.440  37.241  44.761  1.00  3.18
ATOM    184  CA  ARG    20      52.209  37.407  43.356  1.00  3.18
ATOM    185  C   ARG    20      50.936  36.721  43.004  1.00  3.18
ATOM    186  O   ARG    20      50.485  35.813  43.699  1.00  3.18
ATOM    187  H   ARG    20      52.607  36.423  45.096  1.00  3.18
ATOM    188  CB  ARG    20      53.386  36.853  42.550  1.00  3.18
ATOM    189  CD  ARG    20      55.821  36.984  41.957  1.00  3.18
ATOM    190  HE  ARG    20      57.584  37.311  42.855  1.00  3.18
ATOM    191  NE  ARG    20      57.102  37.636  42.220  1.00  3.18
ATOM    192  CG  ARG    20      54.691  37.603  42.763  1.00  3.18
ATOM    193  CZ  ARG    20      57.558  38.685  41.545  1.00  3.18
ATOM    194 1HH1 ARG    20      59.203  38.874  42.493  1.00  3.18
ATOM    195 2HH1 ARG    20      59.031  39.892  41.418  1.00  3.18
ATOM    196  NH1 ARG    20      58.735  39.212  41.855  1.00  3.18
ATOM    197 1HH2 ARG    20      56.074  38.865  40.362  1.00  3.18
ATOM    198 2HH2 ARG    20      57.132  39.886  40.126  1.00  3.18
ATOM    199  NH2 ARG    20      56.837  39.206  40.562  1.00  3.18
ATOM    200  N   GLU    21      50.299  37.180  41.913  1.00  2.91
ATOM    201  CA  GLU    21      49.080  36.570  41.489  1.00  2.91
ATOM    202  C   GLU    21      49.401  35.733  40.293  1.00  2.91
ATOM    203  O   GLU    21      49.963  36.223  39.315  1.00  2.91
ATOM    204  H   GLU    21      50.641  37.872  41.450  1.00  2.91
ATOM    205  CB  GLU    21      48.026  37.636  41.184  1.00  2.91
ATOM    206  CD  GLU    21      46.536  39.479  42.057  1.00  2.91
ATOM    207  CG  GLU    21      47.584  38.437  42.397  1.00  2.91
ATOM    208  OE1 GLU    21      45.975  39.416  40.943  1.00  2.91
ATOM    209  OE2 GLU    21      46.276  40.359  42.905  1.00  2.91
ATOM    210  N   LEU    22      49.058  34.431  40.343  1.00  2.32
ATOM    211  CA  LEU    22      49.362  33.557  39.247  1.00  2.32
ATOM    212  C   LEU    22      48.158  32.722  38.882  1.00  2.32
ATOM    213  O   LEU    22      47.325  32.383  39.714  1.00  2.32
ATOM    214  H   LEU    22      48.635  34.111  41.070  1.00  2.32
ATOM    215  CB  LEU    22      50.549  32.656  39.594  1.00  2.32
ATOM    216  CG  LEU    22      51.873  33.362  39.891  1.00  2.32
ATOM    217  CD1 LEU    22      52.910  32.371  40.397  1.00  2.32
ATOM    218  CD2 LEU    22      52.388  34.082  38.655  1.00  2.32
ATOM    219  N   SER    23      48.025  32.349  37.599  1.00  1.99
ATOM    220  CA  SER    23      46.877  31.585  37.202  1.00  1.99
ATOM    221  C   SER    23      47.002  30.202  37.767  1.00  1.99
ATOM    222  O   SER    23      48.033  29.820  38.314  1.00  1.99
ATOM    223  H   SER    23      48.648  32.574  36.990  1.00  1.99
ATOM    224  CB  SER    23      46.754  31.556  35.677  1.00  1.99
ATOM    225  HG  SER    23      47.714  30.796  34.270  1.00  1.99
ATOM    226  OG  SER    23      47.801  30.798  35.095  1.00  1.99
ATOM    227  N   PRO    24      45.920  29.467  37.689  1.00  1.80
ATOM    228  CA  PRO    24      45.921  28.116  38.176  1.00  1.80
ATOM    229  C   PRO    24      46.961  27.269  37.499  1.00  1.80
ATOM    230  O   PRO    24      47.617  26.458  38.154  1.00  1.80
ATOM    231  CB  PRO    24      44.512  27.609  37.864  1.00  1.80
ATOM    232  CD  PRO    24      44.646  29.862  37.067  1.00  1.80
ATOM    233  CG  PRO    24      44.012  28.526  36.798  1.00  1.80
ATOM    234  N   GLU    25      47.166  27.458  36.190  1.00  1.73
ATOM    235  CA  GLU    25      48.158  26.669  35.531  1.00  1.73
ATOM    236  C   GLU    25      49.496  27.044  36.057  1.00  1.73
ATOM    237  O   GLU    25      50.389  26.202  36.169  1.00  1.73
ATOM    238  H   GLU    25      46.694  28.067  35.725  1.00  1.73
ATOM    239  CB  GLU    25      48.081  26.867  34.016  1.00  1.73
ATOM    240  CD  GLU    25      50.401  26.399  33.135  1.00  1.73
ATOM    241  CG  GLU    25      48.965  25.921  33.220  1.00  1.73
ATOM    242  OE1 GLU    25      50.626  27.625  33.221  1.00  1.73
ATOM    243  OE2 GLU    25      51.303  25.548  32.984  1.00  1.73
ATOM    244  N   GLU    26      49.667  28.358  36.311  1.00  2.04
ATOM    245  CA  GLU    26      50.937  28.892  36.682  1.00  2.04
ATOM    246  C   GLU    26      51.292  28.318  38.022  1.00  2.04
ATOM    247  O   GLU    26      52.453  28.040  38.296  1.00  2.04
ATOM    248  H   GLU    26      48.953  28.902  36.241  1.00  2.04
ATOM    249  CB  GLU    26      50.889  30.421  36.707  1.00  2.04
ATOM    250  CD  GLU    26      53.277  30.817  35.987  1.00  2.04
ATOM    251  CG  GLU    26      52.218  31.079  37.040  1.00  2.04
ATOM    252  OE1 GLU    26      52.908  30.464  34.848  1.00  2.04
ATOM    253  OE2 GLU    26      54.477  30.965  36.302  1.00  2.04
ATOM    254  N   ALA    27      50.291  28.164  38.908  1.00  2.07
ATOM    255  CA  ALA    27      50.461  27.632  40.235  1.00  2.07
ATOM    256  C   ALA    27      50.925  26.208  40.116  1.00  2.07
ATOM    257  O   ALA    27      51.717  25.740  40.933  1.00  2.07
ATOM    258  H   ALA    27      49.475  28.418  38.626  1.00  2.07
ATOM    259  CB  ALA    27      49.161  27.735  41.018  1.00  2.07
ATOM    260  N   HIS    28      50.403  25.464  39.115  1.00  2.13
ATOM    261  CA  HIS    28      50.788  24.077  38.968  1.00  2.13
ATOM    262  C   HIS    28      52.228  24.029  38.713  1.00  2.13
ATOM    263  O   HIS    28      52.953  23.223  39.291  1.00  2.13
ATOM    264  H   HIS    28      49.816  25.831  38.540  1.00  2.13
ATOM    265  CB  HIS    28      49.992  23.417  37.841  1.00  2.13
ATOM    266  CG  HIS    28      50.332  21.975  37.626  1.00  2.13
ATOM    267  HD1 HIS    28      49.439  21.105  39.269  1.00  2.13
ATOM    268  ND1 HIS    28      49.937  20.979  38.493  1.00  2.13
ATOM    269  CE1 HIS    28      50.388  19.797  38.038  1.00  2.13
ATOM    270  CD2 HIS    28      51.063  21.219  36.619  1.00  2.13
ATOM    271  NE2 HIS    28      51.065  19.933  36.914  1.00  2.13
ATOM    272  N   ARG    29      52.639  24.894  37.779  1.00  2.43
ATOM    273  CA  ARG    29      53.966  24.841  37.273  1.00  2.43
ATOM    274  C   ARG    29      54.914  25.100  38.416  1.00  2.43
ATOM    275  O   ARG    29      55.907  24.395  38.584  1.00  2.43
ATOM    276  H   ARG    29      52.064  25.515  37.471  1.00  2.43
ATOM    277  CB  ARG    29      54.150  25.858  36.144  1.00  2.43
ATOM    278  CD  ARG    29      55.654  26.889  34.419  1.00  2.43
ATOM    279  HE  ARG    29      54.771  28.634  34.861  1.00  2.43
ATOM    280  NE  ARG    29      55.532  28.243  34.955  1.00  2.43
ATOM    281  CG  ARG    29      55.530  25.834  35.506  1.00  2.43
ATOM    282  CZ  ARG    29      56.514  28.895  35.568  1.00  2.43
ATOM    283 1HH1 ARG    29      55.545  30.499  35.920  1.00  2.43
ATOM    284 2HH1 ARG    29      56.947  30.546  36.419  1.00  2.43
ATOM    285  NH1 ARG    29      56.312  30.124  36.022  1.00  2.43
ATOM    286 1HH2 ARG    29      57.828  27.519  35.431  1.00  2.43
ATOM    287 2HH2 ARG    29      58.333  28.738  36.122  1.00  2.43
ATOM    288  NH2 ARG    29      57.697  28.316  35.725  1.00  2.43
ATOM    289  N   ALA    30      54.607  26.115  39.250  1.00  2.70
ATOM    290  CA  ALA    30      55.432  26.516  40.366  1.00  2.70
ATOM    291  C   ALA    30      55.511  25.417  41.384  1.00  2.70
ATOM    292  O   ALA    30      56.541  25.233  42.039  1.00  2.70
ATOM    293  H   ALA    30      53.838  26.551  39.079  1.00  2.70
ATOM    294  CB  ALA    30      54.887  27.788  40.998  1.00  2.70
ATOM    295  N   GLY    31      54.396  24.679  41.566  1.00  2.80
ATOM    296  CA  GLY    31      54.339  23.645  42.557  1.00  2.80
ATOM    297  C   GLY    31      53.539  24.153  43.713  1.00  2.80
ATOM    298  O   GLY    31      53.464  23.524  44.767  1.00  2.80
ATOM    299  H   GLY    31      53.678  24.847  41.049  1.00  2.80
ATOM    300  N   LEU    32      52.937  25.339  43.543  1.00  2.65
ATOM    301  CA  LEU    32      52.148  25.939  44.574  1.00  2.65
ATOM    302  C   LEU    32      50.896  25.165  44.812  1.00  2.65
ATOM    303  O   LEU    32      50.448  25.033  45.947  1.00  2.65
ATOM    304  H   LEU    32      53.040  25.759  42.754  1.00  2.65
ATOM    305  CB  LEU    32      51.810  27.387  44.215  1.00  2.65
ATOM    306  CG  LEU    32      52.979  28.374  44.204  1.00  2.65
ATOM    307  CD1 LEU    32      52.537  29.726  43.666  1.00  2.65
ATOM    308  CD2 LEU    32      53.568  28.526  45.598  1.00  2.65
ATOM    309  N   ILE    33      50.257  24.633  43.764  1.00  2.62
ATOM    310  CA  ILE    33      49.081  23.889  44.100  1.00  2.62
ATOM    311  C   ILE    33      49.130  22.537  43.452  1.00  2.62
ATOM    312  O   ILE    33      49.995  22.269  42.630  1.00  2.62
ATOM    313  H   ILE    33      50.510  24.711  42.904  1.00  2.62
ATOM    314  CB  ILE    33      47.801  24.639  43.687  1.00  2.62
ATOM    315  CD1 ILE    33      46.449  25.384  41.658  1.00  2.62
ATOM    316  CG1 ILE    33      47.762  24.833  42.170  1.00  2.62
ATOM    317  CG2 ILE    33      47.696  25.962  44.430  1.00  2.62
ATOM    318  N   ASP    34      48.324  21.574  43.911  1.00  2.83
ATOM    319  CA  ASP    34      48.513  20.256  43.373  1.00  2.83
ATOM    320  C   ASP    34      47.747  20.101  42.108  1.00  2.83
ATOM    321  O   ASP    34      46.812  20.849  41.856  1.00  2.83
ATOM    322  H   ASP    34      47.686  21.721  44.528  1.00  2.83
ATOM    323  CB  ASP    34      48.088  19.196  44.391  1.00  2.83
ATOM    324  CG  ASP    34      49.014  19.135  45.590  1.00  2.83
ATOM    325  OD1 ASP    34      50.142  19.662  45.497  1.00  2.83
ATOM    326  OD2 ASP    34      48.610  18.562  46.624  1.00  2.83
ATOM    327  N   TRP    35      48.078  19.055  41.324  1.00  2.63
ATOM    328  CA  TRP    35      47.501  18.855  40.026  1.00  2.63
ATOM    329  C   TRP    35      46.023  18.702  40.209  1.00  2.63
ATOM    330  O   TRP    35      45.240  19.242  39.433  1.00  2.63
ATOM    331  H   TRP    35      48.684  18.471  41.642  1.00  2.63
ATOM    332  CB  TRP    35      48.124  17.635  39.345  1.00  2.63
ATOM    333 1HB  TRP    35      47.710  16.753  39.695  1.00  2.63
ATOM    334 2HB  TRP    35      49.072  17.739  39.047  1.00  2.63
ATOM    335  CG  TRP    35      47.585  17.374  37.972  1.00  2.63
ATOM    336  CD1 TRP    35      48.044  17.898  36.798  1.00  2.63
ATOM    337  HE1 TRP    35      47.433  17.653  34.845  1.00  2.63
ATOM    338  NE1 TRP    35      47.298  17.427  35.745  1.00  2.63
ATOM    339  CD2 TRP    35      46.483  16.524  37.629  1.00  2.63
ATOM    340  CE2 TRP    35      46.332  16.581  36.232  1.00  2.63
ATOM    341  CH2 TRP    35      44.505  15.089  36.304  1.00  2.63
ATOM    342  CZ2 TRP    35      45.344  15.866  35.557  1.00  2.63
ATOM    343  CE3 TRP    35      45.610  15.720  38.368  1.00  2.63
ATOM    344  CZ3 TRP    35      44.632  15.013  37.695  1.00  2.63
ATOM    345  N   ASN    36      45.598  17.939  41.231  1.00  3.01
ATOM    346  CA  ASN    36      44.194  17.754  41.490  1.00  3.01
ATOM    347  C   ASN    36      43.601  19.069  41.888  1.00  3.01
ATOM    348  O   ASN    36      42.473  19.394  41.509  1.00  3.01
ATOM    349  H   ASN    36      46.209  17.540  41.758  1.00  3.01
ATOM    350  CB  ASN    36      43.984  16.685  42.564  1.00  3.01
ATOM    351  CG  ASN    36      44.255  15.284  42.052  1.00  3.01
ATOM    352  OD1 ASN    36      44.233  15.038  40.846  1.00  3.01
ATOM    353 1HD2 ASN    36      44.681  13.511  42.719  1.00  3.01
ATOM    354 2HD2 ASN    36      44.520  14.581  43.842  1.00  3.01
ATOM    355  ND2 ASN    36      44.513  14.359  42.970  1.00  3.01
ATOM    356  N   MET    37      44.340  19.852  42.702  1.00  2.75
ATOM    357  CA  MET    37      43.744  21.073  43.137  1.00  2.75
ATOM    358  C   MET    37      43.575  21.981  41.967  1.00  2.75
ATOM    359  O   MET    37      42.607  22.732  41.927  1.00  2.75
ATOM    360  H   MET    37      45.171  19.636  42.971  1.00  2.75
ATOM    361  CB  MET    37      44.598  21.729  44.224  1.00  2.75
ATOM    362  SD  MET    37      45.722  21.713  46.756  1.00  2.75
ATOM    363  CE  MET    37      44.814  23.199  47.174  1.00  2.75
ATOM    364  CG  MET    37      44.618  20.969  45.540  1.00  2.75
ATOM    365  N   PHE    38      44.522  21.964  41.001  1.00  2.14
ATOM    366  CA  PHE    38      44.426  22.848  39.874  1.00  2.14
ATOM    367  C   PHE    38      43.238  22.504  39.093  1.00  2.14
ATOM    368  O   PHE    38      42.604  23.400  38.560  1.00  2.14
ATOM    369  H   PHE    38      45.215  21.394  41.068  1.00  2.14
ATOM    370  CB  PHE    38      45.691  22.764  39.018  1.00  2.14
ATOM    371  CG  PHE    38      45.676  23.673  37.822  1.00  2.14
ATOM    372  CZ  PHE    38      45.648  25.350  35.606  1.00  2.14
ATOM    373  CD1 PHE    38      45.447  25.030  37.969  1.00  2.14
ATOM    374  CE1 PHE    38      45.432  25.867  36.869  1.00  2.14
ATOM    375  CD2 PHE    38      45.890  23.172  36.551  1.00  2.14
ATOM    376  CE2 PHE    38      45.875  24.008  35.451  1.00  2.14
ATOM    377  N   VAL    39      42.980  21.201  38.908  1.00  2.36
ATOM    378  CA  VAL    39      41.881  20.840  38.068  1.00  2.36
ATOM    379  C   VAL    39      40.608  21.332  38.688  1.00  2.36
ATOM    380  O   VAL    39      39.721  21.808  37.981  1.00  2.36
ATOM    381  H   VAL    39      43.478  20.560  39.297  1.00  2.36
ATOM    382  CB  VAL    39      41.825  19.319  37.834  1.00  2.36
ATOM    383  CG1 VAL    39      40.538  18.937  37.119  1.00  2.36
ATOM    384  CG2 VAL    39      43.037  18.858  37.039  1.00  2.36
ATOM    385  N   LYS    40      40.486  21.233  40.030  1.00  2.74
ATOM    386  CA  LYS    40      39.272  21.662  40.686  1.00  2.74
ATOM    387  C   LYS    40      39.069  23.133  40.478  1.00  2.74
ATOM    388  O   LYS    40      37.946  23.580  40.246  1.00  2.74
ATOM    389  H   LYS    40      41.166  20.898  40.516  1.00  2.74
ATOM    390  CB  LYS    40      39.323  21.329  42.179  1.00  2.74
ATOM    391  CD  LYS    40      39.298  19.585  43.983  1.00  2.74
ATOM    392  CE  LYS    40      39.210  18.099  44.291  1.00  2.74
ATOM    393  CG  LYS    40      39.220  19.845  42.487  1.00  2.74
ATOM    394 1HZ  LYS    40      39.271  16.950  45.894  1.00  2.74
ATOM    395 2HZ  LYS    40      38.669  18.240  46.183  1.00  2.74
ATOM    396 3HZ  LYS    40      40.111  18.126  46.046  1.00  2.74
ATOM    397  NZ  LYS    40      39.327  17.826  45.750  1.00  2.74
ATOM    398  N   LEU    41      40.153  23.929  40.593  1.00  2.36
ATOM    399  CA  LEU    41      40.049  25.364  40.477  1.00  2.36
ATOM    400  C   LEU    41      39.616  25.721  39.088  1.00  2.36
ATOM    401  O   LEU    41      38.826  26.643  38.906  1.00  2.36
ATOM    402  H   LEU    41      40.953  23.547  40.745  1.00  2.36
ATOM    403  CB  LEU    41      41.383  26.028  40.823  1.00  2.36
ATOM    404  CG  LEU    41      41.817  25.955  42.288  1.00  2.36
ATOM    405  CD1 LEU    41      43.231  26.488  42.458  1.00  2.36
ATOM    406  CD2 LEU    41      40.851  26.728  43.173  1.00  2.36
ATOM    407  N   ARG    42      40.142  25.021  38.062  1.00  2.21
ATOM    408  CA  ARG    42      39.769  25.344  36.705  1.00  2.21
ATOM    409  C   ARG    42      38.312  25.072  36.475  1.00  2.21
ATOM    410  O   ARG    42      37.668  25.789  35.711  1.00  2.21
ATOM    411  H   ARG    42      40.724  24.354  38.222  1.00  2.21
ATOM    412  CB  ARG    42      40.620  24.550  35.712  1.00  2.21
ATOM    413  CD  ARG    42      41.351  24.195  33.337  1.00  2.21
ATOM    414  HE  ARG    42      40.483  22.411  33.040  1.00  2.21
ATOM    415  NE  ARG    42      41.192  22.744  33.398  1.00  2.21
ATOM    416  CG  ARG    42      40.376  24.913  34.256  1.00  2.21
ATOM    417  CZ  ARG    42      42.067  21.920  33.966  1.00  2.21
ATOM    418 1HH1 ARG    42      41.125  20.300  33.611  1.00  2.21
ATOM    419 2HH1 ARG    42      42.405  20.081  34.342  1.00  2.21
ATOM    420  NH1 ARG    42      41.839  20.614  33.974  1.00  2.21
ATOM    421 1HH2 ARG    42      43.315  23.251  34.521  1.00  2.21
ATOM    422 2HH2 ARG    42      43.733  21.871  34.893  1.00  2.21
ATOM    423  NH2 ARG    42      43.167  22.404  34.526  1.00  2.21
ATOM    424  N   SER    43      37.774  23.983  37.061  1.00  2.56
ATOM    425  CA  SER    43      36.388  23.627  36.874  1.00  2.56
ATOM    426  C   SER    43      35.520  24.679  37.496  1.00  2.56
ATOM    427  O   SER    43      34.465  25.023  36.966  1.00  2.56
ATOM    428  H   SER    43      38.304  23.473  37.580  1.00  2.56
ATOM    429  CB  SER    43      36.102  22.250  37.477  1.00  2.56
ATOM    430  HG  SER    43      37.613  21.377  36.818  1.00  2.56
ATOM    431  OG  SER    43      36.797  21.233  36.777  1.00  2.56
ATOM    432  N   GLN    44      35.925  25.204  38.667  1.00  2.68
ATOM    433  CA  GLN    44      35.126  26.232  39.286  1.00  2.68
ATOM    434  C   GLN    44      35.156  27.481  38.443  1.00  2.68
ATOM    435  O   GLN    44      34.170  28.215  38.371  1.00  2.68
ATOM    436  H   GLN    44      36.682  24.923  39.064  1.00  2.68
ATOM    437  CB  GLN    44      35.628  26.521  40.702  1.00  2.68
ATOM    438  CD  GLN    44      35.968  25.680  43.059  1.00  2.68
ATOM    439  CG  GLN    44      35.387  25.391  41.689  1.00  2.68
ATOM    440  OE1 GLN    44      36.922  26.447  43.190  1.00  2.68
ATOM    441 1HE2 GLN    44      35.699  25.202  44.921  1.00  2.68
ATOM    442 2HE2 GLN    44      34.697  24.512  43.947  1.00  2.68
ATOM    443  NE2 GLN    44      35.393  25.065  44.086  1.00  2.68
ATOM    444  N   GLU    45      36.308  27.798  37.813  1.00  2.47
ATOM    445  CA  GLU    45      36.316  29.002  37.024  1.00  2.47
ATOM    446  C   GLU    45      35.362  28.815  35.919  1.00  2.47
ATOM    447  O   GLU    45      34.549  29.708  35.732  1.00  2.47
ATOM    448  H   GLU    45      37.050  27.293  37.870  1.00  2.47
ATOM    449  CB  GLU    45      37.728  29.301  36.517  1.00  2.47
ATOM    450  CD  GLU    45      37.437  30.604  34.373  1.00  2.47
ATOM    451  CG  GLU    45      37.867  30.647  35.826  1.00  2.47
ATOM    452  OE1 GLU    45      37.488  29.511  33.770  1.00  2.47
ATOM    453  OE2 GLU    45      37.047  31.663  33.837  1.00  2.47
ATOM    454  N   CYS    46      35.354  27.639  35.245  1.00  2.77
ATOM    455  CA  CYS    46      34.537  27.438  34.067  1.00  2.77
ATOM    456  C   CYS    46      33.139  27.679  34.470  1.00  2.77
ATOM    457  O   CYS    46      32.352  28.323  33.766  1.00  2.77
ATOM    458  H   CYS    46      35.876  26.972  35.549  1.00  2.77
ATOM    459  CB  CYS    46      34.746  26.031  33.504  1.00  2.77
ATOM    460  SG  CYS    46      33.873  25.710  31.953  1.00  2.77
ATOM    461  N   ASP    47      32.786  27.139  35.637  1.00  3.45
ATOM    462  CA  ASP    47      31.493  27.503  36.075  1.00  3.45
ATOM    463  C   ASP    47      31.740  28.800  36.795  1.00  3.45
ATOM    464  O   ASP    47      31.742  28.778  38.026  1.00  3.45
ATOM    465  H   ASP    47      33.292  26.587  36.137  1.00  3.45
ATOM    466  CB  ASP    47      30.892  26.399  36.948  1.00  3.45
ATOM    467  CG  ASP    47      29.442  26.661  37.303  1.00  3.45
ATOM    468  OD1 ASP    47      28.923  27.733  36.926  1.00  3.45
ATOM    469  OD2 ASP    47      28.825  25.795  37.957  1.00  3.45
ATOM    470  N   TRP    48      31.971  29.936  36.062  1.00  4.07
ATOM    471  CA  TRP    48      32.160  31.218  36.711  1.00  4.07
ATOM    472  C   TRP    48      30.991  31.328  37.571  1.00  4.07
ATOM    473  O   TRP    48      31.024  31.089  38.773  1.00  4.07
ATOM    474  H   TRP    48      32.004  29.877  35.165  1.00  4.07
ATOM    475  CB  TRP    48      32.282  32.333  35.670  1.00  4.07
ATOM    476 1HB  TRP    48      31.354  32.618  35.310  1.00  4.07
ATOM    477 2HB  TRP    48      33.127  32.339  35.136  1.00  4.07
ATOM    478  CG  TRP    48      32.496  33.690  36.267  1.00  4.07
ATOM    479  CD1 TRP    48      32.059  34.129  37.483  1.00  4.07
ATOM    480  HE1 TRP    48      32.259  35.937  38.452  1.00  4.07
ATOM    481  NE1 TRP    48      32.448  35.431  37.686  1.00  4.07
ATOM    482  CD2 TRP    48      33.202  34.787  35.674  1.00  4.07
ATOM    483  CE2 TRP    48      33.152  35.856  36.587  1.00  4.07
ATOM    484  CH2 TRP    48      34.393  37.239  35.131  1.00  4.07
ATOM    485  CZ2 TRP    48      33.746  37.090  36.325  1.00  4.07
ATOM    486  CE3 TRP    48      33.872  34.968  34.460  1.00  4.07
ATOM    487  CZ3 TRP    48      34.459  36.193  34.205  1.00  4.07
ATOM    488  N   GLU    49      29.865  31.613  36.959  1.00  5.11
ATOM    489  CA  GLU    49      28.790  31.377  37.826  1.00  5.11
ATOM    490  C   GLU    49      27.637  31.209  36.947  1.00  5.11
ATOM    491  O   GLU    49      27.386  31.993  36.033  1.00  5.11
ATOM    492  H   GLU    49      29.713  31.915  36.125  1.00  5.11
ATOM    493  CB  GLU    49      28.637  32.532  38.817  1.00  5.11
ATOM    494  CD  GLU    49      27.767  31.174  40.761  1.00  5.11
ATOM    495  CG  GLU    49      27.517  32.341  39.826  1.00  5.11
ATOM    496  OE1 GLU    49      28.770  31.214  41.505  1.00  5.11
ATOM    497  OE2 GLU    49      26.961  30.221  40.750  1.00  5.11
ATOM    498  N   GLU    50      26.934  30.119  37.206  1.00  4.42
ATOM    499  CA  GLU    50      25.729  29.893  36.525  1.00  4.42
ATOM    500  C   GLU    50      25.949  29.387  35.151  1.00  4.42
ATOM    501  O   GLU    50      26.595  30.003  34.304  1.00  4.42
ATOM    502  H   GLU    50      27.225  29.524  37.815  1.00  4.42
ATOM    503  CB  GLU    50      24.896  31.175  36.469  1.00  4.42
ATOM    504  CD  GLU    50      23.589  32.930  37.731  1.00  4.42
ATOM    505  CG  GLU    50      24.401  31.653  37.825  1.00  4.42
ATOM    506  OE1 GLU    50      23.483  33.487  36.618  1.00  4.42
ATOM    507  OE2 GLU    50      23.057  33.373  38.771  1.00  4.42
ATOM    508  N   ILE    51      25.365  28.210  34.892  1.00  3.91
ATOM    509  CA  ILE    51      25.470  27.747  33.561  1.00  3.91
ATOM    510  C   ILE    51      24.079  27.885  33.045  1.00  3.91
ATOM    511  O   ILE    51      23.129  27.277  33.543  1.00  3.91
ATOM    512  H   ILE    51      24.925  27.720  35.506  1.00  3.91
ATOM    513  CB  ILE    51      26.023  26.311  33.505  1.00  3.91
ATOM    514  CD1 ILE    51      28.434  27.128  33.644  1.00  3.91
ATOM    515  CG1 ILE    51      27.368  26.229  34.230  1.00  3.91
ATOM    516  CG2 ILE    51      26.127  25.836  32.064  1.00  3.91
ATOM    517  N   SER    52      23.930  28.763  32.045  1.00  4.62
ATOM    518  CA  SER    52      22.656  28.977  31.457  1.00  4.62
ATOM    519  C   SER    52      22.652  27.945  30.393  1.00  4.62
ATOM    520  O   SER    52      23.514  27.915  29.518  1.00  4.62
ATOM    521  H   SER    52      24.646  29.219  31.746  1.00  4.62
ATOM    522  CB  SER    52      22.529  30.420  30.965  1.00  4.62
ATOM    523  HG  SER    52      21.271  30.110  29.623  1.00  4.62
ATOM    524  OG  SER    52      21.305  30.619  30.278  1.00  4.62
ATOM    525  N   VAL    53      21.647  27.076  30.459  1.00  4.92
ATOM    526  CA  VAL    53      21.606  25.882  29.689  1.00  4.92
ATOM    527  C   VAL    53      20.541  25.976  28.671  1.00  4.92
ATOM    528  O   VAL    53      19.404  26.328  28.970  1.00  4.92
ATOM    529  H   VAL    53      20.973  27.272  31.022  1.00  4.92
ATOM    530  CB  VAL    53      21.391  24.644  30.579  1.00  4.92
ATOM    531  CG1 VAL    53      20.096  24.772  31.367  1.00  4.92
ATOM    532  CG2 VAL    53      21.383  23.377  29.736  1.00  4.92
ATOM    533  N   LYS    54      20.902  25.629  27.429  1.00  5.77
ATOM    534  CA  LYS    54      19.957  25.649  26.371  1.00  5.77
ATOM    535  C   LYS    54      20.447  24.684  25.360  1.00  5.77
ATOM    536  O   LYS    54      21.082  23.676  25.663  1.00  5.77
ATOM    537  H   LYS    54      21.752  25.382  27.268  1.00  5.77
ATOM    538  CB  LYS    54      19.809  27.065  25.811  1.00  5.77
ATOM    539  CD  LYS    54      19.130  29.452  26.184  1.00  5.77
ATOM    540  CE  LYS    54      18.550  30.452  27.171  1.00  5.77
ATOM    541  CG  LYS    54      19.252  28.071  26.806  1.00  5.77
ATOM    542 1HZ  LYS    54      19.101  31.291  28.870  1.00  5.77
ATOM    543 2HZ  LYS    54      20.242  31.028  28.009  1.00  5.77
ATOM    544 3HZ  LYS    54      19.622  29.940  28.747  1.00  5.77
ATOM    545  NZ  LYS    54      19.471  30.703  28.314  1.00  5.77
ATOM    546  N   GLY    55      20.128  24.985  24.096  1.00  6.06
ATOM    547  CA  GLY    55      20.575  24.133  23.051  1.00  6.06
ATOM    548  C   GLY    55      22.031  24.341  22.928  1.00  6.06
ATOM    549  O   GLY    55      22.654  25.031  23.733  1.00  6.06
ATOM    550  H   GLY    55      19.638  25.715  23.903  1.00  6.06
ATOM    551  N   PRO    56      22.596  23.685  21.969  1.00  5.85
ATOM    552  CA  PRO    56      23.993  23.876  21.785  1.00  5.85
ATOM    553  C   PRO    56      24.314  25.243  21.326  1.00  5.85
ATOM    554  O   PRO    56      24.219  25.541  20.139  1.00  5.85
ATOM    555  CB  PRO    56      24.372  22.838  20.727  1.00  5.85
ATOM    556  CD  PRO    56      21.986  22.806  20.915  1.00  5.85
ATOM    557  CG  PRO    56      23.120  22.628  19.944  1.00  5.85
ATOM    558  N   ASN    57      24.721  26.071  22.281  1.00  5.70
ATOM    559  CA  ASN    57      25.232  27.379  22.086  1.00  5.70
ATOM    560  C   ASN    57      26.085  27.424  23.258  1.00  5.70
ATOM    561  O   ASN    57      25.577  27.430  24.376  1.00  5.70
ATOM    562  H   ASN    57      24.650  25.735  23.113  1.00  5.70
ATOM    563  CB  ASN    57      24.090  28.393  22.001  1.00  5.70
ATOM    564  CG  ASN    57      24.575  29.791  21.670  1.00  5.70
ATOM    565  OD1 ASN    57      25.703  30.160  21.996  1.00  5.70
ATOM    566 1HD2 ASN    57      23.960  31.413  20.799  1.00  5.70
ATOM    567 2HD2 ASN    57      22.905  30.265  20.800  1.00  5.70
ATOM    568  ND2 ASN    57      23.722  30.574  21.020  1.00  5.70
ATOM    569  N   GLY    58      27.398  27.401  23.058  1.00  4.78
ATOM    570  CA  GLY    58      28.107  27.328  24.276  1.00  4.78
ATOM    571  C   GLY    58      27.988  28.637  24.931  1.00  4.78
ATOM    572  O   GLY    58      28.631  29.609  24.539  1.00  4.78
ATOM    573  H   GLY    58      27.846  27.426  22.278  1.00  4.78
ATOM    574  N   GLU    59      27.174  28.689  25.995  1.00  4.01
ATOM    575  CA  GLU    59      27.195  29.844  26.815  1.00  4.01
ATOM    576  C   GLU    59      28.263  29.432  27.740  1.00  4.01
ATOM    577  O   GLU    59      28.052  29.221  28.933  1.00  4.01
ATOM    578  H   GLU    59      26.621  28.007  26.192  1.00  4.01
ATOM    579  CB  GLU    59      25.816  30.090  27.430  1.00  4.01
ATOM    580  CD  GLU    59      23.375  30.621  27.057  1.00  4.01
ATOM    581  CG  GLU    59      24.725  30.380  26.412  1.00  4.01
ATOM    582  OE1 GLU    59      22.796  29.657  27.601  1.00  4.01
ATOM    583  OE2 GLU    59      22.895  31.773  27.019  1.00  4.01
ATOM    584  N   SER    60      29.471  29.299  27.183  1.00  3.60
ATOM    585  CA  SER    60      30.473  28.736  27.987  1.00  3.60
ATOM    586  C   SER    60      31.299  29.867  28.396  1.00  3.60
ATOM    587  O   SER    60      32.003  30.486  27.598  1.00  3.60
ATOM    588  H   SER    60      29.659  29.549  26.339  1.00  3.60
ATOM    589  CB  SER    60      31.245  27.667  27.211  1.00  3.60
ATOM    590  HG  SER    60      32.720  26.575  27.542  1.00  3.60
ATOM    591  OG  SER    60      32.316  27.151  27.982  1.00  3.60
ATOM    592  N   SER    61      31.211  30.159  29.691  1.00  3.26
ATOM    593  CA  SER    61      32.030  31.201  30.145  1.00  3.26
ATOM    594  C   SER    61      33.333  30.514  30.261  1.00  3.26
ATOM    595  O   SER    61      33.393  29.342  30.630  1.00  3.26
ATOM    596  H   SER    61      30.667  29.731  30.266  1.00  3.26
ATOM    597  CB  SER    61      31.483  31.783  31.450  1.00  3.26
ATOM    598  HG  SER    61      29.681  31.812  30.968  1.00  3.26
ATOM    599  OG  SER    61      30.215  32.383  31.249  1.00  3.26
ATOM    600  N   VAL    62      34.413  31.234  29.938  1.00  2.64
ATOM    601  CA  VAL    62      35.676  30.595  29.780  1.00  2.64
ATOM    602  C   VAL    62      36.660  31.125  30.742  1.00  2.64
ATOM    603  O   VAL    62      36.411  32.114  31.429  1.00  2.64
ATOM    604  H   VAL    62      34.341  32.123  29.820  1.00  2.64
ATOM    605  CB  VAL    62      36.212  30.751  28.345  1.00  2.64
ATOM    606  CG1 VAL    62      35.255  30.117  27.347  1.00  2.64
ATOM    607  CG2 VAL    62      36.434  32.219  28.016  1.00  2.64
ATOM    608  N   ILE    63      37.782  30.392  30.859  1.00  2.22
ATOM    609  CA  ILE    63      38.763  30.551  31.884  1.00  2.22
ATOM    610  C   ILE    63      39.379  31.899  31.772  1.00  2.22
ATOM    611  O   ILE    63      39.787  32.339  30.699  1.00  2.22
ATOM    612  H   ILE    63      37.891  29.762  30.226  1.00  2.22
ATOM    613  CB  ILE    63      39.838  29.451  31.812  1.00  2.22
ATOM    614  CD1 ILE    63      40.150  26.921  31.813  1.00  2.22
ATOM    615  CG1 ILE    63      39.217  28.080  32.088  1.00  2.22
ATOM    616  CG2 ILE    63      40.980  29.758  32.768  1.00  2.22
ATOM    617  N   HIS    64      39.462  32.603  32.915  1.00  2.41
ATOM    618  CA  HIS    64      39.916  33.944  32.801  1.00  2.41
ATOM    619  C   HIS    64      41.352  34.119  33.142  1.00  2.41
ATOM    620  O   HIS    64      41.945  33.433  33.974  1.00  2.41
ATOM    621  H   HIS    64      39.248  32.267  33.722  1.00  2.41
ATOM    622  CB  HIS    64      39.084  34.869  33.692  1.00  2.41
ATOM    623  CG  HIS    64      39.249  34.605  35.157  1.00  2.41
ATOM    624  HD1 HIS    64      41.148  35.338  35.484  1.00  2.41
ATOM    625  ND1 HIS    64      40.394  34.934  35.849  1.00  2.41
ATOM    626  CE1 HIS    64      40.245  34.577  37.137  1.00  2.41
ATOM    627  CD2 HIS    64      38.427  34.016  36.204  1.00  2.41
ATOM    628  NE2 HIS    64      39.067  34.026  37.357  1.00  2.41
ATOM    629  N   ASP    65      41.942  35.106  32.452  1.00  2.51
ATOM    630  CA  ASP    65      43.296  35.485  32.680  1.00  2.51
ATOM    631  C   ASP    65      43.226  36.384  33.863  1.00  2.51
ATOM    632  O   ASP    65      42.462  37.343  33.891  1.00  2.51
ATOM    633  H   ASP    65      41.454  35.533  31.828  1.00  2.51
ATOM    634  CB  ASP    65      43.883  36.151  31.434  1.00  2.51
ATOM    635  CG  ASP    65      45.362  36.454  31.577  1.00  2.51
ATOM    636  OD1 ASP    65      45.698  37.522  32.128  1.00  2.51
ATOM    637  OD2 ASP    65      46.184  35.622  31.138  1.00  2.51
ATOM    638  N   ARG    66      43.983  36.089  34.916  1.00  2.70
ATOM    639  CA  ARG    66      43.895  36.996  36.007  1.00  2.70
ATOM    640  C   ARG    66      44.586  38.283  35.661  1.00  2.70
ATOM    641  O   ARG    66      44.217  39.341  36.166  1.00  2.70
ATOM    642  H   ARG    66      44.526  35.373  34.969  1.00  2.70
ATOM    643  CB  ARG    66      44.503  36.378  37.268  1.00  2.70
ATOM    644  CD  ARG    66      42.989  37.542  38.897  1.00  2.70
ATOM    645  HE  ARG    66      43.628  38.498  40.540  1.00  2.70
ATOM    646  NE  ARG    66      42.902  38.374  40.095  1.00  2.70
ATOM    647  CG  ARG    66      44.430  37.273  38.495  1.00  2.70
ATOM    648  CZ  ARG    66      41.782  38.942  40.530  1.00  2.70
ATOM    649 1HH1 ARG    66      42.532  39.795  42.061  1.00  2.70
ATOM    650 2HH1 ARG    66      41.073  40.050  41.911  1.00  2.70
ATOM    651  NH1 ARG    66      41.797  39.683  41.629  1.00  2.70
ATOM    652 1HH2 ARG    66      40.638  38.287  39.150  1.00  2.70
ATOM    653 2HH2 ARG    66      39.923  39.135  40.145  1.00  2.70
ATOM    654  NH2 ARG    66      40.648  38.768  39.864  1.00  2.70
ATOM    655  N   LYS    67      45.628  38.227  34.804  1.00  3.01
ATOM    656  CA  LYS    67      46.424  39.394  34.528  1.00  3.01
ATOM    657  C   LYS    67      45.517  40.459  34.021  1.00  3.01
ATOM    658  O   LYS    67      45.516  41.590  34.504  1.00  3.01
ATOM    659  H   LYS    67      45.822  37.445  34.403  1.00  3.01
ATOM    660  CB  LYS    67      47.529  39.064  33.522  1.00  3.01
ATOM    661  CD  LYS    67      49.533  39.829  32.220  1.00  3.01
ATOM    662  CE  LYS    67      50.416  41.011  31.855  1.00  3.01
ATOM    663  CG  LYS    67      48.432  40.238  33.184  1.00  3.01
ATOM    664 1HZ  LYS    67      51.996  41.338  30.719  1.00  3.01
ATOM    665 2HZ  LYS    67      51.141  40.303  30.162  1.00  3.01
ATOM    666 3HZ  LYS    67      52.012  40.000  31.285  1.00  3.01
ATOM    667  NZ  LYS    67      51.500  40.624  30.910  1.00  3.01
ATOM    668  N   SER    68      44.717  40.116  33.008  1.00  3.21
ATOM    669  CA  SER    68      43.709  41.018  32.558  1.00  3.21
ATOM    670  C   SER    68      42.548  40.115  32.534  1.00  3.21
ATOM    671  O   SER    68      42.712  39.007  32.037  1.00  3.21
ATOM    672  H   SER    68      44.815  39.315  32.609  1.00  3.21
ATOM    673  CB  SER    68      44.101  41.632  31.213  1.00  3.21
ATOM    674  HG  SER    68      42.946  43.095  31.266  1.00  3.21
ATOM    675  OG  SER    68      43.079  42.482  30.722  1.00  3.21
ATOM    676  N   GLY    69      41.395  40.535  33.103  1.00  3.05
ATOM    677  CA  GLY    69      40.245  39.684  33.187  1.00  3.05
ATOM    678  C   GLY    69      39.705  39.441  31.820  1.00  3.05
ATOM    679  O   GLY    69      38.656  39.955  31.440  1.00  3.05
ATOM    680  H   GLY    69      41.361  41.371  33.434  1.00  3.05
ATOM    681  N   LYS    70      40.375  38.574  31.058  1.00  2.82
ATOM    682  CA  LYS    70      39.930  38.331  29.737  1.00  2.82
ATOM    683  C   LYS    70      39.534  36.909  29.744  1.00  2.82
ATOM    684  O   LYS    70      40.275  36.036  30.193  1.00  2.82
ATOM    685  H   LYS    70      41.101  38.146  31.374  1.00  2.82
ATOM    686  CB  LYS    70      41.036  38.657  28.731  1.00  2.82
ATOM    687  CD  LYS    70      42.488  40.386  27.635  1.00  2.82
ATOM    688  CE  LYS    70      42.915  41.844  27.631  1.00  2.82
ATOM    689  CG  LYS    70      41.428  40.125  28.693  1.00  2.82
ATOM    690 1HZ  LYS    70      44.194  42.972  26.637  1.00  2.82
ATOM    691 2HZ  LYS    70      43.656  41.910  25.803  1.00  2.82
ATOM    692 3HZ  LYS    70      44.684  41.612  26.786  1.00  2.82
ATOM    693  NZ  LYS    70      43.968  42.111  26.612  1.00  2.82
ATOM    694  N   LYS    71      38.313  36.665  29.260  1.00  2.63
ATOM    695  CA  LYS    71      37.769  35.356  29.251  1.00  2.63
ATOM    696  C   LYS    71      38.343  34.653  28.068  1.00  2.63
ATOM    697  O   LYS    71      38.439  35.232  26.987  1.00  2.63
ATOM    698  H   LYS    71      37.834  37.354  28.935  1.00  2.63
ATOM    699  CB  LYS    71      36.241  35.411  29.207  1.00  2.63
ATOM    700  CD  LYS    71      34.095  36.097  30.313  1.00  2.63
ATOM    701  CE  LYS    71      33.443  34.724  30.347  1.00  2.63
ATOM    702  CG  LYS    71      35.604  35.995  30.458  1.00  2.63
ATOM    703 1HZ  LYS    71      31.609  33.996  30.368  1.00  2.63
ATOM    704 2HZ  LYS    71      31.684  35.234  29.612  1.00  2.63
ATOM    705 3HZ  LYS    71      31.687  35.268  31.065  1.00  2.63
ATOM    706  NZ  LYS    71      31.957  34.815  30.348  1.00  2.63
ATOM    707  N   PHE    72      38.778  33.390  28.239  1.00  2.64
ATOM    708  CA  PHE    72      39.254  32.731  27.062  1.00  2.64
ATOM    709  C   PHE    72      38.797  31.307  26.993  1.00  2.64
ATOM    710  O   PHE    72      38.891  30.552  27.955  1.00  2.64
ATOM    711  H   PHE    72      38.783  32.959  29.029  1.00  2.64
ATOM    712  CB  PHE    72      40.782  32.783  26.999  1.00  2.64
ATOM    713  CG  PHE    72      41.339  34.177  26.947  1.00  2.64
ATOM    714  CZ  PHE    72      42.368  36.757  26.844  1.00  2.64
ATOM    715  CD1 PHE    72      42.006  34.713  28.035  1.00  2.64
ATOM    716  CE1 PHE    72      42.518  35.995  27.987  1.00  2.64
ATOM    717  CD2 PHE    72      41.196  34.953  25.810  1.00  2.64
ATOM    718  CE2 PHE    72      41.709  36.235  25.762  1.00  2.64
ATOM    719  N   SER    73      38.392  30.863  25.791  1.00  2.98
ATOM    720  CA  SER    73      37.926  29.514  25.636  1.00  2.98
ATOM    721  C   SER    73      39.039  28.597  26.043  1.00  2.98
ATOM    722  O   SER    73      40.152  29.018  26.349  1.00  2.98
ATOM    723  H   SER    73      38.414  31.416  25.081  1.00  2.98
ATOM    724  CB  SER    73      37.479  29.264  24.194  1.00  2.98
ATOM    725  HG  SER    73      38.959  30.019  23.346  1.00  2.98
ATOM    726  OG  SER    73      38.585  29.279  23.308  1.00  2.98
ATOM    727  N   ILE    74      38.738  27.294  26.082  1.00  2.57
ATOM    728  CA  ILE    74      39.692  26.309  26.488  1.00  2.57
ATOM    729  C   ILE    74      40.811  26.380  25.514  1.00  2.57
ATOM    730  O   ILE    74      41.973  26.360  25.904  1.00  2.57
ATOM    731  H   ILE    74      37.907  27.044  25.843  1.00  2.57
ATOM    732  CB  ILE    74      39.061  24.906  26.555  1.00  2.57
ATOM    733  CD1 ILE    74      39.334  22.620  27.650  1.00  2.57
ATOM    734  CG1 ILE    74      39.985  23.940  27.300  1.00  2.57
ATOM    735  CG2 ILE    74      38.726  24.406  25.158  1.00  2.57
ATOM    736  N   GLU    75      40.470  26.474  24.217  1.00  2.88
ATOM    737  CA  GLU    75      41.423  26.501  23.148  1.00  2.88
ATOM    738  C   GLU    75      42.280  27.719  23.269  1.00  2.88
ATOM    739  O   GLU    75      43.496  27.664  23.063  1.00  2.88
ATOM    740  H   GLU    75      39.590  26.521  24.036  1.00  2.88
ATOM    741  CB  GLU    75      40.711  26.468  21.794  1.00  2.88
ATOM    742  CD  GLU    75      42.472  25.179  20.523  1.00  2.88
ATOM    743  CG  GLU    75      41.650  26.450  20.599  1.00  2.88
ATOM    744  OE1 GLU    75      42.073  24.176  21.151  1.00  2.88
ATOM    745  OE2 GLU    75      43.514  25.185  19.834  1.00  2.88
ATOM    746  N   GLU    76      41.646  28.860  23.599  1.00  2.82
ATOM    747  CA  GLU    76      42.378  30.083  23.656  1.00  2.82
ATOM    748  C   GLU    76      43.356  30.007  24.773  1.00  2.82
ATOM    749  O   GLU    76      44.456  30.538  24.673  1.00  2.82
ATOM    750  H   GLU    76      40.765  28.854  23.783  1.00  2.82
ATOM    751  CB  GLU    76      41.427  31.269  23.831  1.00  2.82
ATOM    752  CD  GLU    76      39.591  32.696  22.845  1.00  2.82
ATOM    753  CG  GLU    76      40.561  31.554  22.614  1.00  2.82
ATOM    754  OE1 GLU    76      38.653  32.525  23.652  1.00  2.82
ATOM    755  OE2 GLU    76      39.768  33.762  22.219  1.00  2.82
ATOM    756  N   ALA    77      42.952  29.383  25.892  1.00  2.17
ATOM    757  CA  ALA    77      43.788  29.280  27.050  1.00  2.17
ATOM    758  C   ALA    77      44.989  28.467  26.678  1.00  2.17
ATOM    759  O   ALA    77      46.083  28.735  27.173  1.00  2.17
ATOM    760  H   ALA    77      42.127  29.023  25.899  1.00  2.17
ATOM    761  CB  ALA    77      43.019  28.658  28.206  1.00  2.17
ATOM    762  N   LEU    78      44.817  27.393  25.864  1.00  2.22
ATOM    763  CA  LEU    78      45.953  26.552  25.552  1.00  2.22
ATOM    764  C   LEU    78      46.938  27.361  24.809  1.00  2.22
ATOM    765  O   LEU    78      48.145  27.274  25.046  1.00  2.22
ATOM    766  H   LEU    78      44.008  27.202  25.520  1.00  2.22
ATOM    767  CB  LEU    78      45.509  25.328  24.748  1.00  2.22
ATOM    768  CG  LEU    78      46.608  24.337  24.360  1.00  2.22
ATOM    769  CD1 LEU    78      47.280  23.766  25.600  1.00  2.22
ATOM    770  CD2 LEU    78      46.042  23.216  23.502  1.00  2.22
ATOM    771  N   GLN    79      46.420  28.151  23.856  1.00  2.82
ATOM    772  CA  GLN    79      47.319  28.861  23.010  1.00  2.82
ATOM    773  C   GLN    79      48.114  29.853  23.820  1.00  2.82
ATOM    774  O   GLN    79      49.315  30.006  23.601  1.00  2.82
ATOM    775  H   GLN    79      45.531  28.239  23.743  1.00  2.82
ATOM    776  CB  GLN    79      46.555  29.568  21.889  1.00  2.82
ATOM    777  CD  GLN    79      45.118  29.351  19.822  1.00  2.82
ATOM    778  CG  GLN    79      45.964  28.627  20.851  1.00  2.82
ATOM    779  OE1 GLN    79      45.357  30.520  19.520  1.00  2.82
ATOM    780 1HE2 GLN    79      43.592  29.039  18.665  1.00  2.82
ATOM    781 2HE2 GLN    79      43.984  27.803  19.530  1.00  2.82
ATOM    782  NE2 GLN    79      44.125  28.657  19.281  1.00  2.82
ATOM    783  N   SER    80      47.470  30.547  24.785  1.00  2.75
ATOM    784  CA  SER    80      48.136  31.539  25.600  1.00  2.75
ATOM    785  C   SER    80      49.120  30.884  26.528  1.00  2.75
ATOM    786  O   SER    80      50.065  31.519  27.006  1.00  2.75
ATOM    787  H   SER    80      46.596  30.373  24.912  1.00  2.75
ATOM    788  CB  SER    80      47.114  32.353  26.395  1.00  2.75
ATOM    789  HG  SER    80      46.087  30.923  27.011  1.00  2.75
ATOM    790  OG  SER    80      46.479  31.555  27.379  1.00  2.75
ATOM    791  N   GLY    81      48.921  29.584  26.817  1.00  2.48
ATOM    792  CA  GLY    81      49.832  28.908  27.693  1.00  2.48
ATOM    793  C   GLY    81      49.257  28.893  29.072  1.00  2.48
ATOM    794  O   GLY    81      49.905  28.476  30.030  1.00  2.48
ATOM    795  H   GLY    81      48.222  29.140  26.465  1.00  2.48
ATOM    796  N   ARG    82      48.003  29.349  29.195  1.00  2.00
ATOM    797  CA  ARG    82      47.303  29.452  30.440  1.00  2.00
ATOM    798  C   ARG    82      46.982  28.105  31.007  1.00  2.00
ATOM    799  O   ARG    82      46.730  27.996  32.199  1.00  2.00
ATOM    800  H   ARG    82      47.600  29.599  28.430  1.00  2.00
ATOM    801  CB  ARG    82      46.016  30.260  30.266  1.00  2.00
ATOM    802  CD  ARG    82      44.060  31.421  31.327  1.00  2.00
ATOM    803  HE  ARG    82      44.768  33.296  31.269  1.00  2.00
ATOM    804  NE  ARG    82      44.396  32.720  30.749  1.00  2.00
ATOM    805  CG  ARG    82      45.295  30.568  31.568  1.00  2.00
ATOM    806  CZ  ARG    82      44.164  33.057  29.485  1.00  2.00
ATOM    807 1HH1 ARG    82      44.874  34.825  29.581  1.00  2.00
ATOM    808 2HH1 ARG    82      44.354  34.480  28.229  1.00  2.00
ATOM    809  NH1 ARG    82      44.504  34.262  29.047  1.00  2.00
ATOM    810 1HH2 ARG    82      43.373  31.408  28.945  1.00  2.00
ATOM    811 2HH2 ARG    82      43.443  32.407  27.843  1.00  2.00
ATOM    812  NH2 ARG    82      43.593  32.189  28.661  1.00  2.00
ATOM    813  N   LEU    83      46.843  27.067  30.168  1.00  1.78
ATOM    814  CA  LEU    83      46.651  25.720  30.652  1.00  1.78
ATOM    815  C   LEU    83      47.470  24.809  29.760  1.00  1.78
ATOM    816  O   LEU    83      47.868  25.203  28.672  1.00  1.78
ATOM    817  H   LEU    83      46.872  27.227  29.283  1.00  1.78
ATOM    818  CB  LEU    83      45.165  25.355  30.646  1.00  1.78
ATOM    819  CG  LEU    83      44.464  25.390  29.287  1.00  1.78
ATOM    820  CD1 LEU    83      44.746  24.118  28.503  1.00  1.78
ATOM    821  CD2 LEU    83      42.965  25.583  29.460  1.00  1.78
ATOM    822  N   THR    84      47.818  23.585  30.203  1.00  2.13
ATOM    823  CA  THR    84      48.677  22.709  29.431  1.00  2.13
ATOM    824  C   THR    84      47.853  21.710  28.663  1.00  2.13
ATOM    825  O   THR    84      46.737  21.422  29.075  1.00  2.13
ATOM    826  H   THR    84      47.502  23.316  31.002  1.00  2.13
ATOM    827  CB  THR    84      49.685  21.971  30.331  1.00  2.13
ATOM    828  HG1 THR    84      49.527  20.724  31.729  1.00  2.13
ATOM    829  OG1 THR    84      48.982  21.121  31.245  1.00  2.13
ATOM    830  CG2 THR    84      50.513  22.965  31.131  1.00  2.13
ATOM    831  N   PRO    85      48.389  21.109  27.607  1.00  2.44
ATOM    832  CA  PRO    85      47.621  20.207  26.771  1.00  2.44
ATOM    833  C   PRO    85      46.883  19.080  27.499  1.00  2.44
ATOM    834  O   PRO    85      45.755  18.740  27.116  1.00  2.44
ATOM    835  CB  PRO    85      48.661  19.603  25.825  1.00  2.44
ATOM    836  CD  PRO    85      49.847  21.289  27.042  1.00  2.44
ATOM    837  CG  PRO    85      49.698  20.666  25.682  1.00  2.44
ATOM    838  N   ALA    86      47.487  18.455  28.532  1.00  2.68
ATOM    839  CA  ALA    86      46.797  17.456  29.321  1.00  2.68
ATOM    840  C   ALA    86      45.699  18.123  30.059  1.00  2.68
ATOM    841  O   ALA    86      44.599  17.574  30.228  1.00  2.68
ATOM    842  H   ALA    86      48.339  18.672  28.726  1.00  2.68
ATOM    843  CB  ALA    86      47.767  16.763  30.265  1.00  2.68
ATOM    844  N   HIS    87      46.024  19.342  30.543  1.00  2.42
ATOM    845  CA  HIS    87      45.063  20.007  31.333  1.00  2.42
ATOM    846  C   HIS    87      43.928  20.296  30.430  1.00  2.42
ATOM    847  O   HIS    87      42.822  20.148  30.897  1.00  2.42
ATOM    848  H   HIS    87      46.819  19.731  30.378  1.00  2.42
ATOM    849  CB  HIS    87      45.663  21.269  31.957  1.00  2.42
ATOM    850  CG  HIS    87      46.683  20.992  33.017  1.00  2.42
ATOM    851  HD1 HIS    87      47.857  22.683  32.891  1.00  2.42
ATOM    852  ND1 HIS    87      47.707  21.866  33.310  1.00  2.42
ATOM    853  CE1 HIS    87      48.455  21.347  34.300  1.00  2.42
ATOM    854  CD2 HIS    87      46.935  19.911  33.959  1.00  2.42
ATOM    855  NE2 HIS    87      47.998  20.174  34.694  1.00  2.42
ATOM    856  N   TYR    88      44.144  20.666  29.140  1.00  2.38
ATOM    857  CA  TYR    88      43.082  20.984  28.200  1.00  2.38
ATOM    858  C   TYR    88      42.213  19.808  27.983  1.00  2.38
ATOM    859  O   TYR    88      41.017  19.987  27.804  1.00  2.38
ATOM    860  H   TYR    88      45.004  20.709  28.878  1.00  2.38
ATOM    861  CB  TYR    88      43.669  21.466  26.872  1.00  2.38
ATOM    862  CG  TYR    88      42.627  21.824  25.836  1.00  2.38
ATOM    863  HH  TYR    88      39.493  22.134  22.616  1.00  2.38
ATOM    864  OH  TYR    88      39.764  22.823  22.991  1.00  2.38
ATOM    865  CZ  TYR    88      40.711  22.491  23.932  1.00  2.38
ATOM    866  CD1 TYR    88      42.256  23.146  25.628  1.00  2.38
ATOM    867  CE1 TYR    88      41.305  23.482  24.683  1.00  2.38
ATOM    868  CD2 TYR    88      42.018  20.838  25.069  1.00  2.38
ATOM    869  CE2 TYR    88      41.065  21.155  24.120  1.00  2.38
ATOM    870  N   ASP    89      42.771  18.591  27.868  1.00  2.85
ATOM    871  CA  ASP    89      41.852  17.513  27.621  1.00  2.85
ATOM    872  C   ASP    89      40.929  17.308  28.788  1.00  2.85
ATOM    873  O   ASP    89      39.724  17.055  28.628  1.00  2.85
ATOM    874  H   ASP    89      43.653  18.424  27.935  1.00  2.85
ATOM    875  CB  ASP    89      42.612  16.220  27.320  1.00  2.85
ATOM    876  CG  ASP    89      43.289  16.244  25.964  1.00  2.85
ATOM    877  OD1 ASP    89      42.956  17.130  25.149  1.00  2.85
ATOM    878  OD2 ASP    89      44.154  15.377  25.717  1.00  2.85
ATOM    879  N   ARG    90      41.488  17.423  30.009  1.00  2.88
ATOM    880  CA  ARG    90      40.657  17.203  31.154  1.00  2.88
ATOM    881  C   ARG    90      39.585  18.241  31.229  1.00  2.88
ATOM    882  O   ARG    90      38.449  17.912  31.555  1.00  2.88
ATOM    883  H   ARG    90      42.357  17.631  30.117  1.00  2.88
ATOM    884  CB  ARG    90      41.496  17.208  32.434  1.00  2.88
ATOM    885  CD  ARG    90      39.979  15.678  33.722  1.00  2.88
ATOM    886  HE  ARG    90      41.743  14.763  33.994  1.00  2.88
ATOM    887  NE  ARG    90      40.921  14.567  33.828  1.00  2.88
ATOM    888  CG  ARG    90      40.686  17.024  33.707  1.00  2.88
ATOM    889  CZ  ARG    90      40.587  13.288  33.685  1.00  2.88
ATOM    890 1HH1 ARG    90      42.327  12.560  33.964  1.00  2.88
ATOM    891 2HH1 ARG    90      41.295  11.517  33.705  1.00  2.88
ATOM    892  NH1 ARG    90      41.511  12.344  33.798  1.00  2.88
ATOM    893 1HH2 ARG    90      38.729  13.569  33.355  1.00  2.88
ATOM    894 2HH2 ARG    90      39.112  12.129  33.336  1.00  2.88
ATOM    895  NH2 ARG    90      39.329  12.957  33.429  1.00  2.88
ATOM    896  N   TYR    91      39.919  19.515  30.941  1.00  2.69
ATOM    897  CA  TYR    91      38.969  20.591  31.021  1.00  2.69
ATOM    898  C   TYR    91      37.893  20.393  29.988  1.00  2.69
ATOM    899  O   TYR    91      36.776  20.812  30.227  1.00  2.69
ATOM    900  H   TYR    91      40.768  19.682  30.692  1.00  2.69
ATOM    901  CB  TYR    91      39.668  21.938  30.829  1.00  2.69
ATOM    902  CG  TYR    91      38.746  23.130  30.956  1.00  2.69
ATOM    903  HH  TYR    91      36.066  26.553  32.126  1.00  2.69
ATOM    904  OH  TYR    91      36.212  26.407  31.322  1.00  2.69
ATOM    905  CZ  TYR    91      37.051  25.323  31.199  1.00  2.69
ATOM    906  CD1 TYR    91      38.343  23.587  32.204  1.00  2.69
ATOM    907  CE1 TYR    91      37.501  24.676  32.330  1.00  2.69
ATOM    908  CD2 TYR    91      38.283  23.795  29.828  1.00  2.69
ATOM    909  CE2 TYR    91      37.440  24.885  29.934  1.00  2.69
ATOM    910  N   VAL    92      38.169  19.849  28.783  1.00  2.95
ATOM    911  CA  VAL    92      37.129  19.623  27.787  1.00  2.95
ATOM    912  C   VAL    92      36.140  18.610  28.319  1.00  2.95
ATOM    913  O   VAL    92      34.932  18.699  28.084  1.00  2.95
ATOM    914  H   VAL    92      39.022  19.624  28.602  1.00  2.95
ATOM    915  CB  VAL    92      37.724  19.154  26.446  1.00  2.95
ATOM    916  CG1 VAL    92      36.618  18.723  25.495  1.00  2.95
ATOM    917  CG2 VAL    92      38.569  20.255  25.824  1.00  2.95
ATOM    918  N   ASN    93      36.635  17.571  29.006  1.00  3.38
ATOM    919  CA  ASN    93      35.710  16.589  29.498  1.00  3.38
ATOM    920  C   ASN    93      34.820  17.185  30.545  1.00  3.38
ATOM    921  O   ASN    93      33.625  16.905  30.631  1.00  3.38
ATOM    922  H   ASN    93      37.516  17.477  29.162  1.00  3.38
ATOM    923  CB  ASN    93      36.460  15.373  30.045  1.00  3.38
ATOM    924  CG  ASN    93      37.060  14.517  28.947  1.00  3.38
ATOM    925  OD1 ASN    93      36.634  14.580  27.794  1.00  3.38
ATOM    926 1HD2 ASN    93      38.446  13.181  28.690  1.00  3.38
ATOM    927 2HD2 ASN    93      38.336  13.695  30.158  1.00  3.38
ATOM    928  ND2 ASN    93      38.054  13.711  29.303  1.00  3.38
ATOM    929  N   LYS    94      35.401  18.029  31.397  1.00  3.68
ATOM    930  CA  LYS    94      34.653  18.654  32.437  1.00  3.68
ATOM    931  C   LYS    94      33.625  19.579  31.808  1.00  3.68
ATOM    932  O   LYS    94      32.615  19.770  32.452  1.00  3.68
ATOM    933  H   LYS    94      36.280  18.202  31.308  1.00  3.68
ATOM    934  CB  LYS    94      35.584  19.415  33.383  1.00  3.68
ATOM    935  CD  LYS    94      35.730  17.621  35.132  1.00  3.68
ATOM    936  CE  LYS    94      36.659  16.812  36.021  1.00  3.68
ATOM    937  CG  LYS    94      36.512  18.523  34.192  1.00  3.68
ATOM    938 1HZ  LYS    94      36.480  15.456  37.444  1.00  3.68
ATOM    939 2HZ  LYS    94      35.414  15.346  36.463  1.00  3.68
ATOM    940 3HZ  LYS    94      35.376  16.400  37.462  1.00  3.68
ATOM    941  NZ  LYS    94      35.907  15.913  36.940  1.00  3.68
ATOM    942  N   ASP    95      33.853  20.245  30.631  1.00  3.30
ATOM    943  CA  ASP    95      32.915  21.118  29.901  1.00  3.30
ATOM    944  C   ASP    95      31.763  20.241  29.428  1.00  3.30
ATOM    945  O   ASP    95      30.617  20.668  29.285  1.00  3.30
ATOM    946  H   ASP    95      34.680  20.103  30.307  1.00  3.30
ATOM    947  CB  ASP    95      33.626  21.816  28.739  1.00  3.30
ATOM    948  CG  ASP    95      34.597  22.881  29.207  1.00  3.30
ATOM    949  OD1 ASP    95      34.526  23.272  30.391  1.00  3.30
ATOM    950  OD2 ASP    95      35.431  23.325  28.389  1.00  3.30
ATOM    951  N   MET    96      32.032  18.971  29.083  1.00  3.12
ATOM    952  CA  MET    96      30.904  18.144  28.724  1.00  3.12
ATOM    953  C   MET    96      30.027  17.964  29.927  1.00  3.12
ATOM    954  O   MET    96      28.792  17.991  29.863  1.00  3.12
ATOM    955  H   MET    96      32.864  18.628  29.068  1.00  3.12
ATOM    956  CB  MET    96      31.380  16.796  28.180  1.00  3.12
ATOM    957  SD  MET    96      31.025  17.574  25.544  1.00  3.12
ATOM    958  CE  MET    96      29.796  16.282  25.382  1.00  3.12
ATOM    959  CG  MET    96      32.079  16.882  26.833  1.00  3.12
ATOM    960  N   SER    97      30.682  17.756  31.080  1.00  3.78
ATOM    961  CA  SER    97      29.944  17.551  32.285  1.00  3.78
ATOM    962  C   SER    97      29.215  18.857  32.626  1.00  3.78
ATOM    963  O   SER    97      28.201  18.764  33.291  1.00  3.78
ATOM    964  H   SER    97      31.582  17.745  31.096  1.00  3.78
ATOM    965  CB  SER    97      30.876  17.112  33.416  1.00  3.78
ATOM    966  HG  SER    97      31.869  15.868  32.445  1.00  3.78
ATOM    967  OG  SER    97      31.434  15.837  33.151  1.00  3.78
ATOM    968  N   ILE    98      29.701  20.094  32.274  1.00  3.68
ATOM    969  CA  ILE    98      29.048  21.398  32.509  1.00  3.68
ATOM    970  C   ILE    98      27.808  21.442  31.645  1.00  3.68
ATOM    971  O   ILE    98      26.803  22.062  31.970  1.00  3.68
ATOM    972  H   ILE    98      30.500  20.059  31.861  1.00  3.68
ATOM    973  CB  ILE    98      30.001  22.569  32.207  1.00  3.68
ATOM    974  CD1 ILE    98      32.270  23.542  32.843  1.00  3.68
ATOM    975  CG1 ILE    98      31.150  22.596  33.217  1.00  3.68
ATOM    976  CG2 ILE    98      29.238  23.885  32.182  1.00  3.68
ATOM    977  N   GLN    99      27.857  20.864  30.438  1.00  4.83
ATOM    978  CA  GLN    99      26.647  20.858  29.649  1.00  4.83
ATOM    979  C   GLN    99      25.600  20.028  30.382  1.00  4.83
ATOM    980  O   GLN    99      24.409  20.365  30.459  1.00  4.83
ATOM    981  H   GLN    99      28.608  20.488  30.114  1.00  4.83
ATOM    982  CB  GLN    99      26.923  20.306  28.249  1.00  4.83
ATOM    983  CD  GLN    99      28.109  20.597  26.038  1.00  4.83
ATOM    984  CG  GLN    99      27.758  21.225  27.373  1.00  4.83
ATOM    985  OE1 GLN    99      28.221  19.376  25.926  1.00  4.83
ATOM    986 1HE2 GLN    99      28.492  21.111  24.206  1.00  4.83
ATOM    987 2HE2 GLN    99      28.192  22.318  25.145  1.00  4.83
ATOM    988  NE2 GLN    99      28.283  21.432  25.020  1.00  4.83
ATOM    989  N   GLU   100      26.044  18.889  30.956  1.00  5.64
ATOM    990  CA  GLU   100      25.114  18.017  31.648  1.00  5.64
ATOM    991  C   GLU   100      24.550  18.746  32.868  1.00  5.64
ATOM    992  O   GLU   100      23.416  18.516  33.277  1.00  5.64
ATOM    993  H   GLU   100      26.916  18.671  30.909  1.00  5.64
ATOM    994  CB  GLU   100      25.804  16.714  32.057  1.00  5.64
ATOM    995  CD  GLU   100      26.880  14.548  31.329  1.00  5.64
ATOM    996  CG  GLU   100      26.158  15.806  30.890  1.00  5.64
ATOM    997  OE1 GLU   100      27.442  14.544  32.444  1.00  5.64
ATOM    998  OE2 GLU   100      26.884  13.566  30.557  1.00  5.64
ATOM    999  N   LEU   101      25.356  19.607  33.521  1.00  5.36
ATOM   1000  CA  LEU   101      25.009  20.446  34.667  1.00  5.36
ATOM   1001  C   LEU   101      23.946  21.449  34.267  1.00  5.36
ATOM   1002  O   LEU   101      23.237  21.991  35.107  1.00  5.36
ATOM   1003  H   LEU   101      26.188  19.634  33.179  1.00  5.36
ATOM   1004  CB  LEU   101      26.252  21.158  35.205  1.00  5.36
ATOM   1005  CG  LEU   101      27.304  20.272  35.875  1.00  5.36
ATOM   1006  CD1 LEU   101      28.550  21.077  36.211  1.00  5.36
ATOM   1007  CD2 LEU   101      26.740  19.622  37.129  1.00  5.36
ATOM   1008  N   ALA   102      23.949  21.889  33.001  1.00  5.39
ATOM   1009  CA  ALA   102      22.958  22.818  32.483  1.00  5.39
ATOM   1010  C   ALA   102      21.674  22.155  32.538  1.00  5.39
ATOM   1011  O   ALA   102      20.624  22.686  32.935  1.00  5.39
ATOM   1012  H   ALA   102      24.603  21.583  32.464  1.00  5.39
ATOM   1013  CB  ALA   102      23.321  23.247  31.070  1.00  5.39
ATOM   1014  N   VAL   103      21.791  20.901  32.143  1.00  6.13
ATOM   1015  CA  VAL   103      20.596  20.200  32.058  1.00  6.13
ATOM   1016  C   VAL   103      20.079  20.103  33.490  1.00  6.13
ATOM   1017  O   VAL   103      18.867  20.215  33.603  1.00  6.13
ATOM   1018  H   VAL   103      22.567  20.495  31.936  1.00  6.13
ATOM   1019  CB  VAL   103      20.796  18.822  31.400  1.00  6.13
ATOM   1020  CG1 VAL   103      19.517  18.002  31.482  1.00  6.13
ATOM   1021  CG2 VAL   103      21.238  18.982  29.954  1.00  6.13
ATOM   1022  N   LEU   104      20.964  19.968  34.558  1.00  7.58
ATOM   1023  CA  LEU   104      20.752  19.814  36.041  1.00  7.58
ATOM   1024  C   LEU   104      20.108  21.076  36.577  1.00  7.58
ATOM   1025  O   LEU   104      19.422  21.082  37.608  1.00  7.58
ATOM   1026  H   LEU   104      21.799  19.985  34.222  1.00  7.58
ATOM   1027  CB  LEU   104      22.079  19.526  36.745  1.00  7.58
ATOM   1028  CG  LEU   104      22.014  19.328  38.261  1.00  7.58
ATOM   1029  CD1 LEU   104      21.122  18.147  38.611  1.00  7.58
ATOM   1030  CD2 LEU   104      23.407  19.129  38.837  1.00  7.58
ATOM   1031  N   VAL   105      20.485  22.233  36.000  1.00  8.29
ATOM   1032  CA  VAL   105      19.830  23.404  36.481  1.00  8.29
ATOM   1033  C   VAL   105      18.392  23.304  36.096  1.00  8.29
ATOM   1034  O   VAL   105      17.497  23.645  36.873  1.00  8.29
ATOM   1035  H   VAL   105      21.106  22.299  35.352  1.00  8.29
ATOM   1036  CB  VAL   105      20.482  24.684  35.925  1.00  8.29
ATOM   1037  CG1 VAL   105      19.663  25.907  36.307  1.00  8.29
ATOM   1038  CG2 VAL   105      21.910  24.816  36.430  1.00  8.29
ATOM   1039  N   SER   106      18.129  22.840  34.856  1.00  8.00
ATOM   1040  CA  SER   106      16.755  22.686  34.462  1.00  8.00
ATOM   1041  C   SER   106      16.228  21.571  35.349  1.00  8.00
ATOM   1042  O   SER   106      15.012  21.510  35.681  1.00  8.00
ATOM   1043  H   SER   106      18.788  22.629  34.281  1.00  8.00
ATOM   1044  CB  SER   106      16.658  22.376  32.967  1.00  8.00
ATOM   1045  HG  SER   106      17.894  23.640  32.374  1.00  8.00
ATOM   1046  OG  SER   106      17.102  23.473  32.188  1.00  8.00
ATOM   1047  N   GLY   107      17.276  20.745  35.726  1.00  7.27
ATOM   1048  CA  GLY   107      17.447  19.580  36.581  1.00  7.27
ATOM   1049  C   GLY   107      18.143  18.406  35.950  1.00  7.27
ATOM   1050  O   GLY   107      18.961  17.747  36.593  1.00  7.27
ATOM   1051  H   GLY   107      17.982  21.088  35.287  1.00  7.27
ATOM   1052  N   GLN   108      17.876  18.135  34.672  1.00  6.75
ATOM   1053  CA  GLN   108      18.352  17.021  33.908  1.00  6.75
ATOM   1054  C   GLN   108      19.821  16.962  33.746  1.00  6.75
ATOM   1055  O   GLN   108      20.585  17.419  34.585  1.00  6.75
ATOM   1056  H   GLN   108      17.335  18.744  34.290  1.00  6.75
ATOM   1057  CB  GLN   108      17.721  17.018  32.514  1.00  6.75
ATOM   1058  CD  GLN   108      15.628  16.794  31.117  1.00  6.75
ATOM   1059  CG  GLN   108      16.220  16.775  32.513  1.00  6.75
ATOM   1060  OE1 GLN   108      15.967  17.650  30.300  1.00  6.75
ATOM   1061 1HE2 GLN   108      14.358  15.813  30.026  1.00  6.75
ATOM   1062 2HE2 GLN   108      14.519  15.239  31.467  1.00  6.75
ATOM   1063  NE2 GLN   108      14.740  15.847  30.840  1.00  6.75
ATOM   1064  N   LYS   109      20.241  16.242  32.690  1.00  7.04
ATOM   1065  CA  LYS   109      21.626  16.148  32.360  1.00  7.04
ATOM   1066  C   LYS   109      21.703  16.037  30.845  1.00  7.04
ATOM   1067  O   LYS   109      22.842  16.091  30.308  1.00  7.04
ATOM   1068  H   LYS   109      19.629  15.815  32.188  1.00  7.04
ATOM   1069  OXT LYS   109      20.624  15.897  30.209  1.00  7.04
ATOM   1070  CB  LYS   109      22.266  14.952  33.068  1.00  7.04
ATOM   1071  CD  LYS   109      22.963  13.864  35.220  1.00  7.04
ATOM   1072  CE  LYS   109      22.973  13.973  36.736  1.00  7.04
ATOM   1073  CG  LYS   109      22.271  15.059  34.585  1.00  7.04
ATOM   1074 1HZ  LYS   109      23.623  12.899  38.258  1.00  7.04
ATOM   1075 2HZ  LYS   109      24.478  12.748  37.092  1.00  7.04
ATOM   1076 3HZ  LYS   109      23.201  12.058  37.150  1.00  7.04
ATOM   1077  NZ  LYS   109      23.635  12.802  37.373  1.00  7.04
