# Supplementary material for: Selecting Near-Native Protein Structures from Predicted Decoy Sets Using Ordered Graphlet Degree Similarity
Source: Genes (Basel). 2019 Feb 11;10(2):132. doi: 10.3390/genes10020132 (PMC6410076; doi:10.3390/genes10020132)
Supplement: Supplementary file 1 [file genes-10-00132-s001.zip › CodeData/data/CASP11/T0759/model109.pdb]

ATOM      1  N   MET     1      58.001  42.937  71.937  1.00  8.44
ATOM      2  CA  MET     1      58.516  44.073  71.163  1.00  8.44
ATOM      3  HA  MET     1      58.565  44.931  71.830  1.00  8.44
ATOM      4  CB  MET     1      59.939  43.788  70.657  1.00  8.44
ATOM      5  HB1 MET     1      60.265  44.633  70.052  1.00  8.44
ATOM      6  HB2 MET     1      59.937  42.899  70.026  1.00  8.44
ATOM      7  CG  MET     1      60.937  43.600  71.805  1.00  8.44
ATOM      8  HG1 MET     1      60.733  42.642  72.284  1.00  8.44
ATOM      9  HG2 MET     1      60.780  44.385  72.544  1.00  8.44
ATOM     10  SD  MET     1      62.684  43.633  71.310  1.00  8.44
ATOM     11  CE  MET     1      62.886  45.402  70.954  1.00  8.44
ATOM     12  HE1 MET     1      63.929  45.607  70.713  1.00  8.44
ATOM     13  HE2 MET     1      62.263  45.689  70.107  1.00  8.44
ATOM     14  HE3 MET     1      62.597  45.988  71.826  1.00  8.44
ATOM     15  C   MET     1      57.603  44.483  70.005  1.00  8.44
ATOM     16  O   MET     1      57.911  45.420  69.276  1.00  8.44
ATOM     17  N   GLY     2      56.431  43.848  69.885  1.00  7.10
ATOM     18  H   GLY     2      56.279  43.054  70.491  1.00  7.10
ATOM     19  CA  GLY     2      55.336  44.356  69.049  1.00  7.10
ATOM     20  HA1 GLY     2      54.427  43.788  69.244  1.00  7.10
ATOM     21  HA2 GLY     2      55.606  44.248  67.997  1.00  7.10
ATOM     22  C   GLY     2      55.061  45.834  69.324  1.00  7.10
ATOM     23  O   GLY     2      55.059  46.628  68.405  1.00  7.10
ATOM     24  N   HIS     3      54.987  46.218  70.602  1.00  5.92
ATOM     25  H   HIS     3      55.006  45.498  71.303  1.00  5.92
ATOM     26  CA  HIS     3      54.881  47.609  71.069  1.00  5.92
ATOM     27  HA  HIS     3      53.923  48.026  70.754  1.00  5.92
ATOM     28  CB  HIS     3      54.929  47.618  72.607  1.00  5.92
ATOM     29  HB1 HIS     3      54.762  48.639  72.953  1.00  5.92
ATOM     30  HB2 HIS     3      55.924  47.315  72.938  1.00  5.92
ATOM     31  CG  HIS     3      53.913  46.726  73.273  1.00  5.92
ATOM     32  ND1 HIS     3      52.590  47.074  73.529  1.00  5.92
ATOM     33  CE1 HIS     3      52.038  46.019  74.138  1.00  5.92
ATOM     34  HE1 HIS     3      51.008  45.974  74.471  1.00  5.92
ATOM     35  NE2 HIS     3      52.941  45.031  74.277  1.00  5.92
ATOM     36  HE2 HIS     3      52.764  44.136  74.709  1.00  5.92
ATOM     37  CD2 HIS     3      54.134  45.460  73.739  1.00  5.92
ATOM     38  HD2 HIS     3      55.069  44.918  73.707  1.00  5.92
ATOM     39  C   HIS     3      55.975  48.537  70.558  1.00  5.92
ATOM     40  O   HIS     3      55.688  49.692  70.294  1.00  5.92
ATOM     41  N   HIS     4      57.211  48.052  70.416  1.00  5.65
ATOM     42  H   HIS     4      57.372  47.068  70.568  1.00  5.65
ATOM     43  CA  HIS     4      58.300  48.815  69.812  1.00  5.65
ATOM     44  HA  HIS     4      58.287  49.830  70.217  1.00  5.65
ATOM     45  CB  HIS     4      59.661  48.184  70.141  1.00  5.65
ATOM     46  HB1 HIS     4      60.440  48.756  69.635  1.00  5.65
ATOM     47  HB2 HIS     4      59.703  47.165  69.759  1.00  5.65
ATOM     48  CG  HIS     4      59.975  48.171  71.617  1.00  5.65
ATOM     49  ND1 HIS     4      59.946  47.050  72.451  1.00  5.65
ATOM     50  CE1 HIS     4      60.288  47.488  73.671  1.00  5.65
ATOM     51  HE1 HIS     4      60.360  46.857  74.547  1.00  5.65
ATOM     52  NE2 HIS     4      60.524  48.810  73.648  1.00  5.65
ATOM     53  HE2 HIS     4      60.794  49.375  74.441  1.00  5.65
ATOM     54  CD2 HIS     4      60.330  49.258  72.359  1.00  5.65
ATOM     55  HD2 HIS     4      60.431  50.270  71.987  1.00  5.65
ATOM     56  C   HIS     4      58.110  48.960  68.314  1.00  5.65
ATOM     57  O   HIS     4      58.254  50.070  67.845  1.00  5.65
ATOM     58  N   HIS     5      57.678  47.923  67.584  1.00  5.54
ATOM     59  H   HIS     5      57.511  47.031  68.035  1.00  5.54
ATOM     60  CA  HIS     5      57.328  48.081  66.156  1.00  5.54
ATOM     61  HA  HIS     5      58.179  48.516  65.637  1.00  5.54
ATOM     62  CB  HIS     5      57.044  46.707  65.528  1.00  5.54
ATOM     63  HB1 HIS     5      56.830  46.846  64.468  1.00  5.54
ATOM     64  HB2 HIS     5      56.157  46.278  65.993  1.00  5.54
ATOM     65  CG  HIS     5      58.176  45.713  65.648  1.00  5.54
ATOM     66  ND1 HIS     5      58.026  44.324  65.727  1.00  5.54
ATOM     67  CE1 HIS     5      59.265  43.831  65.858  1.00  5.54
ATOM     68  HE1 HIS     5      59.496  42.779  65.959  1.00  5.54
ATOM     69  NE2 HIS     5      60.175  44.821  65.844  1.00  5.54
ATOM     70  HE2 HIS     5      61.174  44.710  65.930  1.00  5.54
ATOM     71  CD2 HIS     5      59.506  46.014  65.706  1.00  5.54
ATOM     72  HD2 HIS     5      59.937  47.009  65.665  1.00  5.54
ATOM     73  C   HIS     5      56.151  49.028  65.929  1.00  5.54
ATOM     74  O   HIS     5      56.061  49.663  64.883  1.00  5.54
ATOM     75  N   HIS     6      55.264  49.109  66.918  1.00  4.85
ATOM     76  H   HIS     6      55.371  48.429  67.659  1.00  4.85
ATOM     77  CA  HIS     6      54.109  49.995  67.024  1.00  4.85
ATOM     78  HA  HIS     6      53.701  50.157  66.026  1.00  4.85
ATOM     79  CB  HIS     6      53.028  49.310  67.865  1.00  4.85
ATOM     80  HB1 HIS     6      52.335  50.065  68.237  1.00  4.85
ATOM     81  HB2 HIS     6      53.472  48.816  68.725  1.00  4.85
ATOM     82  CG  HIS     6      52.224  48.309  67.072  1.00  4.85
ATOM     83  ND1 HIS     6      52.709  47.438  66.084  1.00  4.85
ATOM     84  CE1 HIS     6      51.621  46.908  65.503  1.00  4.85
ATOM     85  HE1 HIS     6      51.633  46.255  64.640  1.00  4.85
ATOM     86  NE2 HIS     6      50.507  47.377  66.079  1.00  4.85
ATOM     87  HE2 HIS     6      49.559  47.304  65.689  1.00  4.85
ATOM     88  CD2 HIS     6      50.865  48.259  67.066  1.00  4.85
ATOM     89  HD2 HIS     6      50.193  48.876  67.642  1.00  4.85
ATOM     90  C   HIS     6      54.454  51.392  67.554  1.00  4.85
ATOM     91  O   HIS     6      53.610  52.285  67.492  1.00  4.85
ATOM     92  N   HIS     7      55.694  51.582  68.002  1.00  4.16
ATOM     93  H   HIS     7      56.301  50.774  68.024  1.00  4.16
ATOM     94  CA  HIS     7      56.322  52.845  68.373  1.00  4.16
ATOM     95  HA  HIS     7      55.668  53.635  68.006  1.00  4.16
ATOM     96  CB  HIS     7      56.418  53.027  69.907  1.00  4.16
ATOM     97  HB1 HIS     7      57.430  53.306  70.198  1.00  4.16
ATOM     98  HB2 HIS     7      56.209  52.089  70.411  1.00  4.16
ATOM     99  CG  HIS     7      55.483  54.076  70.478  1.00  4.16
ATOM    100  ND1 HIS     7      55.840  55.049  71.418  1.00  4.16
ATOM    101  CE1 HIS     7      54.724  55.758  71.656  1.00  4.16
ATOM    102  HE1 HIS     7      54.655  56.596  72.340  1.00  4.16
ATOM    103  NE2 HIS     7      53.701  55.290  70.927  1.00  4.16
ATOM    104  HE2 HIS     7      52.754  55.691  70.917  1.00  4.16
ATOM    105  CD2 HIS     7      54.155  54.224  70.184  1.00  4.16
ATOM    106  HD2 HIS     7      53.577  53.623  69.489  1.00  4.16
ATOM    107  C   HIS     7      57.615  53.073  67.563  1.00  4.16
ATOM    108  O   HIS     7      58.660  53.421  68.114  1.00  4.16
ATOM    109  N   HIS     8      57.542  52.840  66.239  1.00  3.64
ATOM    110  CA  HIS     8      58.728  52.517  65.449  1.00  3.64
ATOM    111  CB  HIS     8      58.749  51.002  65.253  1.00  3.64
ATOM    112  CG  HIS     8      60.065  50.288  65.075  1.00  3.64
ATOM    113  ND1 HIS     8      60.300  49.346  64.075  1.00  3.64
ATOM    114  CE1 HIS     8      61.503  48.822  64.339  1.00  3.64
ATOM    115  NE2 HIS     8      62.013  49.365  65.460  1.00  3.64
ATOM    116  CD2 HIS     8      61.108  50.280  65.957  1.00  3.64
ATOM    117  C   HIS     8      58.839  53.156  64.081  1.00  3.64
ATOM    118  O   HIS     8      59.851  53.787  63.765  1.00  3.64
ATOM    119  N   SER     9      57.810  52.900  63.276  1.00  2.96
ATOM    120  H   SER     9      57.068  52.361  63.698  1.00  2.96
ATOM    121  CA  SER     9      57.727  53.199  61.847  1.00  2.96
ATOM    122  HA  SER     9      57.129  52.395  61.417  1.00  2.96
ATOM    123  CB  SER     9      56.874  54.469  61.642  1.00  2.96
ATOM    124  HB1 SER     9      56.144  54.533  62.449  1.00  2.96
ATOM    125  HB2 SER     9      56.316  54.343  60.719  1.00  2.96
ATOM    126  OG  SER     9      57.586  55.675  61.568  1.00  2.96
ATOM    127  HG  SER     9      57.854  55.722  60.621  1.00  2.96
ATOM    128  C   SER     9      59.082  53.102  61.127  1.00  2.96
ATOM    129  O   SER     9      59.601  54.062  60.556  1.00  2.96
ATOM    130  N   HIS    10      59.729  51.924  61.210  1.00  3.32
ATOM    131  H   HIS    10      59.359  51.197  61.807  1.00  3.32
ATOM    132  CA  HIS    10      61.038  51.721  60.586  1.00  3.32
ATOM    133  HA  HIS    10      61.564  52.660  60.776  1.00  3.32
ATOM    134  CB  HIS    10      61.939  50.676  61.257  1.00  3.32
ATOM    135  HB1 HIS    10      62.491  50.105  60.511  1.00  3.32
ATOM    136  HB2 HIS    10      61.338  49.974  61.826  1.00  3.32
ATOM    137  CG  HIS    10      62.955  51.359  62.142  1.00  3.32
ATOM    138  ND1 HIS    10      64.273  51.707  61.789  1.00  3.32
ATOM    139  CE1 HIS    10      64.754  52.383  62.849  1.00  3.32
ATOM    140  HE1 HIS    10      65.759  52.774  62.930  1.00  3.32
ATOM    141  NE2 HIS    10      63.809  52.527  63.792  1.00  3.32
ATOM    142  HE2 HIS    10      63.902  53.000  64.680  1.00  3.32
ATOM    143  CD2 HIS    10      62.669  51.907  63.352  1.00  3.32
ATOM    144  HD2 HIS    10      61.712  51.875  63.854  1.00  3.32
ATOM    145  C   HIS    10      61.030  51.649  59.072  1.00  3.32
ATOM    146  O   HIS    10      61.231  50.621  58.426  1.00  3.32
ATOM    147  N   MET    11      60.821  52.817  58.491  1.00  2.50
ATOM    148  H   MET    11      60.541  53.587  59.097  1.00  2.50
ATOM    149  CA  MET    11      60.943  53.066  57.086  1.00  2.50
ATOM    150  HA  MET    11      60.472  52.239  56.580  1.00  2.50
ATOM    151  CB  MET    11      60.221  54.377  56.758  1.00  2.50
ATOM    152  HB1 MET    11      60.836  55.225  57.059  1.00  2.50
ATOM    153  HB2 MET    11      59.280  54.435  57.302  1.00  2.50
ATOM    154  CG  MET    11      59.921  54.462  55.265  1.00  2.50
ATOM    155  HG1 MET    11      60.784  54.086  54.721  1.00  2.50
ATOM    156  HG2 MET    11      59.825  55.520  55.026  1.00  2.50
ATOM    157  SD  MET    11      58.415  53.617  54.672  1.00  2.50
ATOM    158  CE  MET    11      58.263  52.133  55.686  1.00  2.50
ATOM    159  HE1 MET    11      57.300  51.715  55.491  1.00  2.50
ATOM    160  HE2 MET    11      59.021  51.397  55.431  1.00  2.50
ATOM    161  HE3 MET    11      58.315  52.371  56.748  1.00  2.50
ATOM    162  C   MET    11      62.388  53.040  56.619  1.00  2.50
ATOM    163  O   MET    11      63.091  54.048  56.603  1.00  2.50
ATOM    164  N   VAL    12      62.818  51.848  56.239  1.00  1.99
ATOM    165  H   VAL    12      62.234  51.041  56.434  1.00  1.99
ATOM    166  CA  VAL    12      64.129  51.581  55.674  1.00  1.99
ATOM    167  HA  VAL    12      64.440  52.433  55.069  1.00  1.99
ATOM    168  CB  VAL    12      65.154  51.397  56.811  1.00  1.99
ATOM    169  HB  VAL    12      65.119  52.313  57.385  1.00  1.99
ATOM    170  CG1 VAL    12      64.838  50.243  57.769  1.00  1.99
ATOM    171 1HG1 VAL    12      65.592  50.201  58.556  1.00  1.99
ATOM    172 2HG1 VAL    12      63.869  50.394  58.240  1.00  1.99
ATOM    173 3HG1 VAL    12      64.827  49.292  57.237  1.00  1.99
ATOM    174  CG2 VAL    12      66.592  51.242  56.320  1.00  1.99
ATOM    175 1HG2 VAL    12      67.273  51.346  57.162  1.00  1.99
ATOM    176 2HG2 VAL    12      66.744  50.255  55.893  1.00  1.99
ATOM    177 3HG2 VAL    12      66.832  52.006  55.583  1.00  1.99
ATOM    178  C   VAL    12      64.065  50.356  54.766  1.00  1.99
ATOM    179  O   VAL    12      63.227  49.481  54.956  1.00  1.99
ATOM    180  N   VAL    13      64.995  50.260  53.822  1.00  2.00
ATOM    181  H   VAL    13      65.492  51.099  53.540  1.00  2.00
ATOM    182  CA  VAL    13      65.629  48.990  53.468  1.00  2.00
ATOM    183  HA  VAL    13      65.472  48.278  54.278  1.00  2.00
ATOM    184  CB  VAL    13      65.088  48.361  52.180  1.00  2.00
ATOM    185  HB  VAL    13      65.334  49.027  51.362  1.00  2.00
ATOM    186  CG1 VAL    13      65.744  46.996  51.912  1.00  2.00
ATOM    187 1HG1 VAL    13      65.350  46.572  50.991  1.00  2.00
ATOM    188 2HG1 VAL    13      66.820  47.098  51.785  1.00  2.00
ATOM    189 3HG1 VAL    13      65.543  46.309  52.734  1.00  2.00
ATOM    190  CG2 VAL    13      63.574  48.157  52.205  1.00  2.00
ATOM    191 1HG2 VAL    13      63.276  47.683  51.275  1.00  2.00
ATOM    192 2HG2 VAL    13      63.290  47.526  53.049  1.00  2.00
ATOM    193 3HG2 VAL    13      63.067  49.117  52.286  1.00  2.00
ATOM    194  C   VAL    13      67.115  49.227  53.302  1.00  2.00
ATOM    195  O   VAL    13      67.526  50.096  52.539  1.00  2.00
ATOM    196  N   ILE    14      67.936  48.452  54.000  1.00  2.29
ATOM    197  H   ILE    14      67.558  47.704  54.561  1.00  2.29
ATOM    198  CA  ILE    14      69.382  48.508  53.814  1.00  2.29
ATOM    199  HA  ILE    14      69.663  49.499  53.461  1.00  2.29
ATOM    200  CB  ILE    14      70.140  48.246  55.140  1.00  2.29
ATOM    201  HB  ILE    14      70.103  47.178  55.365  1.00  2.29
ATOM    202  CG2 ILE    14      71.615  48.647  54.949  1.00  2.29
ATOM    203 1HG2 ILE    14      72.204  48.350  55.816  1.00  2.29
ATOM    204 2HG2 ILE    14      72.047  48.147  54.082  1.00  2.29
ATOM    205 3HG2 ILE    14      71.697  49.726  54.817  1.00  2.29
ATOM    206  CG1 ILE    14      69.487  48.992  56.332  1.00  2.29
ATOM    207 1HG1 ILE    14      68.521  48.530  56.539  1.00  2.29
ATOM    208 2HG1 ILE    14      69.303  50.024  56.045  1.00  2.29
ATOM    209  CD1 ILE    14      70.281  48.978  57.641  1.00  2.29
ATOM    210  HD1 ILE    14      69.673  49.418  58.432  1.00  2.29
ATOM    211  HD2 ILE    14      70.534  47.954  57.915  1.00  2.29
ATOM    212  HD3 ILE    14      71.190  49.569  57.544  1.00  2.29
ATOM    213  C   ILE    14      69.770  47.475  52.768  1.00  2.29
ATOM    214  O   ILE    14      69.447  46.296  52.899  1.00  2.29
ATOM    215  N   HIS    15      70.465  47.922  51.734  1.00  2.31
ATOM    216  H   HIS    15      70.703  48.908  51.698  1.00  2.31
ATOM    217  CA  HIS    15      71.038  47.050  50.722  1.00  2.31
ATOM    218  HA  HIS    15      70.367  46.219  50.563  1.00  2.31
ATOM    219  CB  HIS    15      71.113  47.835  49.403  1.00  2.31
ATOM    220  HB1 HIS    15      71.660  47.234  48.682  1.00  2.31
ATOM    221  HB2 HIS    15      71.637  48.773  49.569  1.00  2.31
ATOM    222  CG  HIS    15      69.780  48.147  48.766  1.00  2.31
ATOM    223  ND1 HIS    15      69.406  47.718  47.493  1.00  2.31
ATOM    224  CE1 HIS    15      68.159  48.161  47.298  1.00  2.31
ATOM    225  HE1 HIS    15      67.577  47.957  46.409  1.00  2.31
ATOM    226  NE2 HIS    15      67.733  48.846  48.371  1.00  2.31
ATOM    227  HE2 HIS    15      66.822  49.275  48.463  1.00  2.31
ATOM    228  CD2 HIS    15      68.744  48.857  49.308  1.00  2.31
ATOM    229  HD2 HIS    15      68.727  49.336  50.275  1.00  2.31
ATOM    230  C   HIS    15      72.357  46.514  51.245  1.00  2.31
ATOM    231  O   HIS    15      73.248  47.333  51.484  1.00  2.31
ATOM    232  N   PRO    16      72.482  45.197  51.507  1.00  2.79
ATOM    233  CD  PRO    16      71.534  44.132  51.192  1.00  2.79
ATOM    234  HD1 PRO    16      71.210  44.186  50.151  1.00  2.79
ATOM    235  HD2 PRO    16      70.676  44.197  51.861  1.00  2.79
ATOM    236  CG  PRO    16      72.269  42.813  51.430  1.00  2.79
ATOM    237  HG1 PRO    16      72.725  42.470  50.502  1.00  2.79
ATOM    238  HG2 PRO    16      71.601  42.047  51.823  1.00  2.79
ATOM    239  CB  PRO    16      73.364  43.180  52.430  1.00  2.79
ATOM    240  HB1 PRO    16      74.238  42.536  52.326  1.00  2.79
ATOM    241  HB2 PRO    16      72.962  43.109  53.441  1.00  2.79
ATOM    242  CA  PRO    16      73.681  44.645  52.117  1.00  2.79
ATOM    243  HA  PRO    16      73.908  45.170  53.045  1.00  2.79
ATOM    244  C   PRO    16      74.873  44.815  51.175  1.00  2.79
ATOM    245  O   PRO    16      75.941  45.225  51.617  1.00  2.79
ATOM    246  N   ASP    17      74.651  44.611  49.875  1.00  2.85
ATOM    247  H   ASP    17      73.760  44.209  49.584  1.00  2.85
ATOM    248  CA  ASP    17      75.669  44.691  48.833  1.00  2.85
ATOM    249  HA  ASP    17      76.426  43.946  49.089  1.00  2.85
ATOM    250  CB  ASP    17      75.083  44.242  47.482  1.00  2.85
ATOM    251  HB1 ASP    17      75.900  44.080  46.776  1.00  2.85
ATOM    252  HB2 ASP    17      74.430  45.006  47.070  1.00  2.85
ATOM    253  CG  ASP    17      74.269  42.959  47.640  1.00  2.85
ATOM    254  OD1 ASP    17      74.849  41.870  47.450  1.00  2.85
ATOM    255  OD2 ASP    17      73.084  43.098  48.028  1.00  2.85
ATOM    256  C   ASP    17      76.420  46.041  48.767  1.00  2.85
ATOM    257  O   ASP    17      77.653  46.042  48.768  1.00  2.85
ATOM    258  N   PRO    18      75.742  47.209  48.783  1.00  2.92
ATOM    259  CD  PRO    18      74.379  47.403  48.326  1.00  2.92
ATOM    260  HD1 PRO    18      73.681  46.866  48.957  1.00  2.92
ATOM    261  HD2 PRO    18      74.290  47.074  47.291  1.00  2.92
ATOM    262  CG  PRO    18      74.127  48.910  48.362  1.00  2.92
ATOM    263  HG1 PRO    18      73.790  49.213  49.352  1.00  2.92
ATOM    264  HG2 PRO    18      73.421  49.222  47.591  1.00  2.92
ATOM    265  CB  PRO    18      75.524  49.463  48.117  1.00  2.92
ATOM    266  HB1 PRO    18      75.612  50.505  48.420  1.00  2.92
ATOM    267  HB2 PRO    18      75.787  49.351  47.063  1.00  2.92
ATOM    268  CA  PRO    18      76.372  48.513  48.967  1.00  2.92
ATOM    269  HA  PRO    18      77.387  48.496  48.568  1.00  2.92
ATOM    270  C   PRO    18      76.451  49.001  50.428  1.00  2.92
ATOM    271  O   PRO    18      76.906  50.119  50.674  1.00  2.92
ATOM    272  N   GLY    19      75.947  48.255  51.412  1.00  2.70
ATOM    273  H   GLY    19      75.628  47.316  51.187  1.00  2.70
ATOM    274  CA  GLY    19      75.727  48.735  52.785  1.00  2.70
ATOM    275  HA1 GLY    19      76.683  48.755  53.307  1.00  2.70
ATOM    276  HA2 GLY    19      75.077  48.024  53.294  1.00  2.70
ATOM    277  C   GLY    19      75.081  50.117  52.892  1.00  2.70
ATOM    278  O   GLY    19      75.491  50.921  53.735  1.00  2.70
ATOM    279  N   ARG    20      74.132  50.450  52.010  1.00  2.43
ATOM    280  H   ARG    20      73.838  49.732  51.360  1.00  2.43
ATOM    281  CA  ARG    20      73.409  51.738  52.045  1.00  2.43
ATOM    282  HA  ARG    20      73.812  52.346  52.850  1.00  2.43
ATOM    283  CB  ARG    20      73.539  52.524  50.730  1.00  2.43
ATOM    284  HB1 ARG    20      72.939  53.434  50.801  1.00  2.43
ATOM    285  HB2 ARG    20      73.135  51.925  49.912  1.00  2.43
ATOM    286  CG  ARG    20      74.976  52.931  50.378  1.00  2.43
ATOM    287  HG1 ARG    20      74.957  53.511  49.454  1.00  2.43
ATOM    288  HG2 ARG    20      75.538  52.029  50.179  1.00  2.43
ATOM    289  CD  ARG    20      75.690  53.749  51.464  1.00  2.43
ATOM    290  HD1 ARG    20      75.504  53.332  52.451  1.00  2.43
ATOM    291  HD2 ARG    20      75.300  54.767  51.457  1.00  2.43
ATOM    292  NE  ARG    20      77.141  53.767  51.225  1.00  2.43
ATOM    293  HE  ARG    20      77.465  54.395  50.511  1.00  2.43
ATOM    294  CZ  ARG    20      78.042  52.970  51.783  1.00  2.43
ATOM    295  NH1 ARG    20      79.274  53.008  51.360  1.00  2.43
ATOM    296 1HH1 ARG    20      79.525  53.593  50.587  1.00  2.43
ATOM    297 2HH1 ARG    20      79.944  52.376  51.755  1.00  2.43
ATOM    298  NH2 ARG    20      77.782  52.141  52.750  1.00  2.43
ATOM    299 1HH2 ARG    20      76.823  51.989  53.050  1.00  2.43
ATOM    300 2HH2 ARG    20      78.478  51.493  53.055  1.00  2.43
ATOM    301  C   ARG    20      71.944  51.591  52.407  1.00  2.43
ATOM    302  O   ARG    20      71.225  50.788  51.814  1.00  2.43
ATOM    303  N   GLU    21      71.516  52.421  53.353  1.00  2.34
ATOM    304  H   GLU    21      72.170  53.047  53.789  1.00  2.34
ATOM    305  CA  GLU    21      70.106  52.664  53.604  1.00  2.34
ATOM    306  HA  GLU    21      69.600  51.708  53.754  1.00  2.34
ATOM    307  CB  GLU    21      69.888  53.515  54.865  1.00  2.34
ATOM    308  HB1 GLU    21      68.808  53.611  54.988  1.00  2.34
ATOM    309  HB2 GLU    21      70.298  54.514  54.710  1.00  2.34
ATOM    310  CG  GLU    21      70.484  52.930  56.153  1.00  2.34
ATOM    311  HG1 GLU    21      71.522  53.254  56.253  1.00  2.34
ATOM    312  HG2 GLU    21      70.482  51.844  56.094  1.00  2.34
ATOM    313  CD  GLU    21      69.663  53.385  57.369  1.00  2.34
ATOM    314  OE1 GLU    21      69.251  52.535  58.189  1.00  2.34
ATOM    315  OE2 GLU    21      69.299  54.575  57.442  1.00  2.34
ATOM    316  C   GLU    21      69.461  53.387  52.419  1.00  2.34
ATOM    317  O   GLU    21      69.929  54.439  51.996  1.00  2.34
ATOM    318  N   LEU    22      68.350  52.843  51.923  1.00  1.94
ATOM    319  H   LEU    22      68.030  51.957  52.305  1.00  1.94
ATOM    320  CA  LEU    22      67.551  53.386  50.834  1.00  1.94
ATOM    321  HA  LEU    22      67.792  54.442  50.718  1.00  1.94
ATOM    322  CB  LEU    22      67.918  52.659  49.528  1.00  1.94
ATOM    323  HB1 LEU    22      67.259  53.004  48.746  1.00  1.94
ATOM    324  HB2 LEU    22      67.752  51.591  49.666  1.00  1.94
ATOM    325  CG  LEU    22      69.362  52.889  49.033  1.00  1.94
ATOM    326  HG  LEU    22      70.075  52.543  49.780  1.00  1.94
ATOM    327  CD1 LEU    22      69.604  52.100  47.746  1.00  1.94
ATOM    328 1HD1 LEU    22      69.437  51.040  47.920  1.00  1.94
ATOM    329 2HD1 LEU    22      68.931  52.444  46.960  1.00  1.94
ATOM    330 3HD1 LEU    22      70.635  52.230  47.417  1.00  1.94
ATOM    331  CD2 LEU    22      69.661  54.357  48.693  1.00  1.94
ATOM    332 1HD2 LEU    22      69.552  54.985  49.574  1.00  1.94
ATOM    333 2HD2 LEU    22      70.692  54.442  48.352  1.00  1.94
ATOM    334 3HD2 LEU    22      68.998  54.710  47.907  1.00  1.94
ATOM    335  C   LEU    22      66.067  53.332  51.197  1.00  1.94
ATOM    336  O   LEU    22      65.627  52.445  51.928  1.00  1.94
ATOM    337  N   SER    23      65.293  54.327  50.764  1.00  1.71
ATOM    338  H   SER    23      65.688  55.052  50.192  1.00  1.71
ATOM    339  CA  SER    23      63.871  54.368  51.107  1.00  1.71
ATOM    340  HA  SER    23      63.822  54.232  52.184  1.00  1.71
ATOM    341  CB  SER    23      63.284  55.761  50.851  1.00  1.71
ATOM    342  HB1 SER    23      62.210  55.719  51.003  1.00  1.71
ATOM    343  HB2 SER    23      63.515  56.053  49.832  1.00  1.71
ATOM    344  OG  SER    23      63.799  56.734  51.755  1.00  1.71
ATOM    345  HG  SER    23      63.609  57.634  51.426  1.00  1.71
ATOM    346  C   SER    23      63.102  53.195  50.472  1.00  1.71
ATOM    347  O   SER    23      63.540  52.674  49.444  1.00  1.71
ATOM    348  N   PRO    24      62.002  52.705  51.073  1.00  1.53
ATOM    349  CD  PRO    24      61.557  52.957  52.434  1.00  1.53
ATOM    350  HD1 PRO    24      60.885  53.815  52.441  1.00  1.53
ATOM    351  HD2 PRO    24      62.389  53.111  53.121  1.00  1.53
ATOM    352  CG  PRO    24      60.805  51.686  52.829  1.00  1.53
ATOM    353  HG1 PRO    24      60.080  51.854  53.608  1.00  1.53
ATOM    354  HG2 PRO    24      61.513  50.920  53.150  1.00  1.53
ATOM    355  CB  PRO    24      60.146  51.268  51.523  1.00  1.53
ATOM    356  HB1 PRO    24      59.303  51.921  51.295  1.00  1.53
ATOM    357  HB2 PRO    24      59.851  50.218  51.535  1.00  1.53
ATOM    358  CA  PRO    24      61.306  51.525  50.572  1.00  1.53
ATOM    359  HA  PRO    24      62.002  50.691  50.685  1.00  1.53
ATOM    360  C   PRO    24      60.920  51.522  49.088  1.00  1.53
ATOM    361  O   PRO    24      60.962  50.480  48.437  1.00  1.53
ATOM    362  N   GLU    25      60.624  52.692  48.527  1.00  1.55
ATOM    363  H   GLU    25      60.701  53.541  49.082  1.00  1.55
ATOM    364  CA  GLU    25      60.397  52.861  47.094  1.00  1.55
ATOM    365  HA  GLU    25      59.700  52.087  46.777  1.00  1.55
ATOM    366  CB  GLU    25      59.744  54.222  46.782  1.00  1.55
ATOM    367  HB1 GLU    25      58.988  54.437  47.538  1.00  1.55
ATOM    368  HB2 GLU    25      59.222  54.123  45.829  1.00  1.55
ATOM    369  CG  GLU    25      60.695  55.426  46.650  1.00  1.55
ATOM    370  HG1 GLU    25      60.099  56.272  46.316  1.00  1.55
ATOM    371  HG2 GLU    25      61.416  55.236  45.857  1.00  1.55
ATOM    372  CD  GLU    25      61.432  55.809  47.941  1.00  1.55
ATOM    373  OE1 GLU    25      61.031  55.330  49.031  1.00  1.55
ATOM    374  OE2 GLU    25      62.363  56.648  47.876  1.00  1.55
ATOM    375  C   GLU    25      61.637  52.677  46.229  1.00  1.55
ATOM    376  O   GLU    25      61.551  52.210  45.099  1.00  1.55
ATOM    377  N   GLU    26      62.784  53.041  46.782  1.00  1.77
ATOM    378  H   GLU    26      62.750  53.351  47.746  1.00  1.77
ATOM    379  CA  GLU    26      64.109  52.929  46.197  1.00  1.77
ATOM    380  HA  GLU    26      64.096  53.302  45.173  1.00  1.77
ATOM    381  CB  GLU    26      65.042  53.805  47.053  1.00  1.77
ATOM    382  HB1 GLU    26      65.425  53.189  47.856  1.00  1.77
ATOM    383  HB2 GLU    26      64.472  54.609  47.524  1.00  1.77
ATOM    384  CG  GLU    26      66.216  54.448  46.318  1.00  1.77
ATOM    385  HG1 GLU    26      66.708  53.713  45.677  1.00  1.77
ATOM    386  HG2 GLU    26      66.931  54.802  47.060  1.00  1.77
ATOM    387  CD  GLU    26      65.726  55.647  45.505  1.00  1.77
ATOM    388  OE1 GLU    26      65.363  55.449  44.325  1.00  1.77
ATOM    389  OE2 GLU    26      65.571  56.752  46.076  1.00  1.77
ATOM    390  C   GLU    26      64.568  51.462  46.199  1.00  1.77
ATOM    391  O   GLU    26      65.212  50.994  45.267  1.00  1.77
ATOM    392  N   ALA    27      64.180  50.708  47.233  1.00  1.66
ATOM    393  H   ALA    27      63.684  51.176  47.984  1.00  1.66
ATOM    394  CA  ALA    27      64.438  49.273  47.350  1.00  1.66
ATOM    395  HA  ALA    27      65.453  49.081  47.007  1.00  1.66
ATOM    396  CB  ALA    27      64.349  48.933  48.829  1.00  1.66
ATOM    397  HB1 ALA    27      64.657  47.899  48.991  1.00  1.66
ATOM    398  HB2 ALA    27      65.007  49.606  49.374  1.00  1.66
ATOM    399  HB3 ALA    27      63.328  49.077  49.185  1.00  1.66
ATOM    400  C   ALA    27      63.517  48.389  46.485  1.00  1.66
ATOM    401  O   ALA    27      63.958  47.351  45.974  1.00  1.66
ATOM    402  N   HIS    28      62.282  48.846  46.247  1.00  1.82
ATOM    403  H   HIS    28      61.944  49.630  46.797  1.00  1.82
ATOM    404  CA  HIS    28      61.440  48.359  45.146  1.00  1.82
ATOM    405  HA  HIS    28      61.329  47.277  45.223  1.00  1.82
ATOM    406  CB  HIS    28      60.045  48.998  45.305  1.00  1.82
ATOM    407  HB1 HIS    28      60.151  50.053  45.553  1.00  1.82
ATOM    408  HB2 HIS    28      59.548  48.512  46.142  1.00  1.82
ATOM    409  CG  HIS    28      59.153  48.901  44.093  1.00  1.82
ATOM    410  ND1 HIS    28      58.270  47.857  43.811  1.00  1.82
ATOM    411  CE1 HIS    28      57.839  48.073  42.563  1.00  1.82
ATOM    412  HE1 HIS    28      57.228  47.380  42.004  1.00  1.82
ATOM    413  NE2 HIS    28      58.336  49.224  42.081  1.00  1.82
ATOM    414  HE2 HIS    28      58.256  49.538  41.125  1.00  1.82
ATOM    415  CD2 HIS    28      59.158  49.769  43.042  1.00  1.82
ATOM    416  HD2 HIS    28      59.771  50.658  42.960  1.00  1.82
ATOM    417  C   HIS    28      62.071  48.628  43.774  1.00  1.82
ATOM    418  O   HIS    28      62.231  47.728  42.959  1.00  1.82
ATOM    419  N   ARG    29      62.505  49.866  43.537  1.00  2.26
ATOM    420  H   ARG    29      62.331  50.554  44.264  1.00  2.26
ATOM    421  CA  ARG    29      63.105  50.358  42.281  1.00  2.26
ATOM    422  HA  ARG    29      62.473  50.057  41.446  1.00  2.26
ATOM    423  CB  ARG    29      63.051  51.901  42.424  1.00  2.26
ATOM    424  HB1 ARG    29      63.562  52.180  43.344  1.00  2.26
ATOM    425  HB2 ARG    29      62.000  52.167  42.537  1.00  2.26
ATOM    426  CG  ARG    29      63.624  52.793  41.314  1.00  2.26
ATOM    427  HG1 ARG    29      63.394  52.341  40.349  1.00  2.26
ATOM    428  HG2 ARG    29      64.708  52.855  41.419  1.00  2.26
ATOM    429  CD  ARG    29      63.011  54.214  41.339  1.00  2.26
ATOM    430  HD1 ARG    29      61.938  54.116  41.171  1.00  2.26
ATOM    431  HD2 ARG    29      63.428  54.769  40.497  1.00  2.26
ATOM    432  NE  ARG    29      63.263  54.994  42.578  1.00  2.26
ATOM    433  HE  ARG    29      64.183  54.919  43.021  1.00  2.26
ATOM    434  CZ  ARG    29      62.489  55.917  43.137  1.00  2.26
ATOM    435  NH1 ARG    29      62.931  56.665  44.102  1.00  2.26
ATOM    436 1HH1 ARG    29      63.899  56.509  44.406  1.00  2.26
ATOM    437 2HH1 ARG    29      62.327  57.319  44.574  1.00  2.26
ATOM    438  NH2 ARG    29      61.264  56.149  42.761  1.00  2.26
ATOM    439 1HH2 ARG    29      60.858  55.595  42.036  1.00  2.26
ATOM    440 2HH2 ARG    29      60.756  56.865  43.262  1.00  2.26
ATOM    441  C   ARG    29      64.504  49.822  41.960  1.00  2.26
ATOM    442  O   ARG    29      64.945  49.954  40.824  1.00  2.26
ATOM    443  N   ALA    30      65.146  49.153  42.914  1.00  2.36
ATOM    444  H   ALA    30      64.785  49.258  43.850  1.00  2.36
ATOM    445  CA  ALA    30      66.372  48.372  42.739  1.00  2.36
ATOM    446  HA  ALA    30      66.675  48.423  41.692  1.00  2.36
ATOM    447  CB  ALA    30      67.476  49.034  43.570  1.00  2.36
ATOM    448  HB1 ALA    30      68.403  48.466  43.485  1.00  2.36
ATOM    449  HB2 ALA    30      67.650  50.047  43.208  1.00  2.36
ATOM    450  HB3 ALA    30      67.176  49.085  44.614  1.00  2.36
ATOM    451  C   ALA    30      66.172  46.872  43.044  1.00  2.36
ATOM    452  O   ALA    30      67.145  46.125  43.113  1.00  2.36
ATOM    453  N   GLY    31      64.921  46.419  43.204  1.00  2.42
ATOM    454  H   GLY    31      64.154  47.079  43.182  1.00  2.42
ATOM    455  CA  GLY    31      64.568  44.997  43.167  1.00  2.42
ATOM    456  HA1 GLY    31      65.089  44.520  42.337  1.00  2.42
ATOM    457  HA2 GLY    31      63.494  44.907  43.003  1.00  2.42
ATOM    458  C   GLY    31      64.910  44.220  44.444  1.00  2.42
ATOM    459  O   GLY    31      64.606  43.032  44.516  1.00  2.42
ATOM    460  N   LEU    32      65.515  44.867  45.448  1.00  2.21
ATOM    461  H   LEU    32      65.679  45.856  45.338  1.00  2.21
ATOM    462  CA  LEU    32      65.826  44.232  46.725  1.00  2.21
ATOM    463  HA  LEU    32      66.261  43.262  46.484  1.00  2.21
ATOM    464  CB  LEU    32      66.882  45.030  47.508  1.00  2.21
ATOM    465  HB1 LEU    32      66.451  45.993  47.780  1.00  2.21
ATOM    466  HB2 LEU    32      67.745  45.203  46.862  1.00  2.21
ATOM    467  CG  LEU    32      67.361  44.318  48.797  1.00  2.21
ATOM    468  HG  LEU    32      66.526  44.181  49.481  1.00  2.21
ATOM    469  CD1 LEU    32      68.041  42.970  48.543  1.00  2.21
ATOM    470 1HD1 LEU    32      68.430  42.570  49.479  1.00  2.21
ATOM    471 2HD1 LEU    32      67.324  42.253  48.145  1.00  2.21
ATOM    472 3HD1 LEU    32      68.866  43.088  47.839  1.00  2.21
ATOM    473  CD2 LEU    32      68.358  45.196  49.525  1.00  2.21
ATOM    474 1HD2 LEU    32      68.621  44.736  50.476  1.00  2.21
ATOM    475 2HD2 LEU    32      69.246  45.312  48.904  1.00  2.21
ATOM    476 3HD2 LEU    32      67.914  46.169  49.722  1.00  2.21
ATOM    477  C   LEU    32      64.605  43.940  47.598  1.00  2.21
ATOM    478  O   LEU    32      64.668  43.003  48.393  1.00  2.21
ATOM    479  N   ILE    33      63.502  44.677  47.447  1.00  2.14
ATOM    480  H   ILE    33      63.487  45.408  46.745  1.00  2.14
ATOM    481  CA  ILE    33      62.233  44.187  48.000  1.00  2.14
ATOM    482  HA  ILE    33      62.368  43.147  48.297  1.00  2.14
ATOM    483  CB  ILE    33      61.763  44.922  49.276  1.00  2.14
ATOM    484  HB  ILE    33      60.815  44.464  49.563  1.00  2.14
ATOM    485  CG2 ILE    33      62.745  44.673  50.436  1.00  2.14
ATOM    486 1HG2 ILE    33      62.354  45.070  51.369  1.00  2.14
ATOM    487 2HG2 ILE    33      62.897  43.601  50.560  1.00  2.14
ATOM    488 3HG2 ILE    33      63.705  45.135  50.218  1.00  2.14
ATOM    489  CG1 ILE    33      61.500  46.424  49.055  1.00  2.14
ATOM    490 1HG1 ILE    33      60.934  46.570  48.136  1.00  2.14
ATOM    491 2HG1 ILE    33      62.448  46.943  48.953  1.00  2.14
ATOM    492  CD1 ILE    33      60.684  47.053  50.191  1.00  2.14
ATOM    493  HD1 ILE    33      61.208  46.987  51.140  1.00  2.14
ATOM    494  HD2 ILE    33      60.490  48.101  49.965  1.00  2.14
ATOM    495  HD3 ILE    33      59.744  46.517  50.289  1.00  2.14
ATOM    496  C   ILE    33      61.147  44.147  46.944  1.00  2.14
ATOM    497  O   ILE    33      61.056  45.010  46.071  1.00  2.14
ATOM    498  N   ASP    34      60.316  43.115  47.038  1.00  2.38
ATOM    499  H   ASP    34      60.461  42.445  47.770  1.00  2.38
ATOM    500  CA  ASP    34      59.136  42.958  46.200  1.00  2.38
ATOM    501  HA  ASP    34      59.470  43.004  45.162  1.00  2.38
ATOM    502  CB  ASP    34      58.529  41.550  46.424  1.00  2.38
ATOM    503  HB1 ASP    34      59.112  40.999  47.163  1.00  2.38
ATOM    504  HB2 ASP    34      58.607  40.996  45.488  1.00  2.38
ATOM    505  CG  ASP    34      57.060  41.554  46.858  1.00  2.38
ATOM    506  OD1 ASP    34      56.793  41.471  48.078  1.00  2.38
ATOM    507  OD2 ASP    34      56.189  41.721  45.977  1.00  2.38
ATOM    508  C   ASP    34      58.139  44.109  46.398  1.00  2.38
ATOM    509  O   ASP    34      58.042  44.702  47.476  1.00  2.38
ATOM    510  N   TRP    35      57.355  44.375  45.353  1.00  2.32
ATOM    511  H   TRP    35      57.452  43.777  44.546  1.00  2.32
ATOM    512  CA  TRP    35      56.264  45.349  45.326  1.00  2.32
ATOM    513  HA  TRP    35      56.679  46.356  45.306  1.00  2.32
ATOM    514  CB  TRP    35      55.486  45.081  44.020  1.00  2.32
ATOM    515  HB1 TRP    35      55.147  44.044  44.031  1.00  2.32
ATOM    516  HB2 TRP    35      56.187  45.171  43.189  1.00  2.32
ATOM    517  CG  TRP    35      54.289  45.935  43.707  1.00  2.32
ATOM    518  CD1 TRP    35      54.252  46.894  42.756  1.00  2.32
ATOM    519  HD1 TRP    35      55.082  47.151  42.111  1.00  2.32
ATOM    520  NE1 TRP    35      52.996  47.464  42.711  1.00  2.32
ATOM    521  HE1 TRP    35      52.719  48.165  42.041  1.00  2.32
ATOM    522  CE2 TRP    35      52.147  46.893  43.630  1.00  2.32
ATOM    523  CZ2 TRP    35      50.804  47.127  43.957  1.00  2.32
ATOM    524  HZ2 TRP    35      50.256  47.930  43.488  1.00  2.32
ATOM    525  CH2 TRP    35      50.175  46.296  44.899  1.00  2.32
ATOM    526  HH2 TRP    35      49.140  46.459  45.163  1.00  2.32
ATOM    527  CZ3 TRP    35      50.888  45.230  45.474  1.00  2.32
ATOM    528  HZ3 TRP    35      50.393  44.570  46.173  1.00  2.32
ATOM    529  CE3 TRP    35      52.238  45.008  45.132  1.00  2.32
ATOM    530  HE3 TRP    35      52.763  44.166  45.542  1.00  2.32
ATOM    531  CD2 TRP    35      52.921  45.859  44.236  1.00  2.32
ATOM    532  C   TRP    35      55.333  45.243  46.540  1.00  2.32
ATOM    533  O   TRP    35      54.953  46.243  47.147  1.00  2.32
ATOM    534  N   ASN    36      54.964  44.023  46.917  1.00  2.55
ATOM    535  H   ASN    36      55.382  43.230  46.430  1.00  2.55
ATOM    536  CA  ASN    36      53.997  43.729  47.960  1.00  2.55
ATOM    537  HA  ASN    36      53.161  44.423  47.856  1.00  2.55
ATOM    538  CB  ASN    36      53.492  42.294  47.703  1.00  2.55
ATOM    539  HB1 ASN    36      54.197  41.576  48.119  1.00  2.55
ATOM    540  HB2 ASN    36      53.457  42.106  46.629  1.00  2.55
ATOM    541  CG  ASN    36      52.121  42.037  48.278  1.00  2.55
ATOM    542  OD1 ASN    36      51.956  41.844  49.470  1.00  2.55
ATOM    543  ND2 ASN    36      51.090  41.998  47.468  1.00  2.55
ATOM    544 1HD2 ASN    36      51.226  42.088  46.475  1.00  2.55
ATOM    545 2HD2 ASN    36      50.198  41.766  47.867  1.00  2.55
ATOM    546  C   ASN    36      54.583  43.939  49.369  1.00  2.55
ATOM    547  O   ASN    36      53.899  44.426  50.273  1.00  2.55
ATOM    548  N   MET    37      55.854  43.590  49.586  1.00  2.35
ATOM    549  H   MET    37      56.350  43.084  48.847  1.00  2.35
ATOM    550  CA  MET    37      56.596  43.944  50.800  1.00  2.35
ATOM    551  HA  MET    37      56.018  43.635  51.670  1.00  2.35
ATOM    552  CB  MET    37      57.950  43.221  50.849  1.00  2.35
ATOM    553  HB1 MET    37      58.585  43.708  51.590  1.00  2.35
ATOM    554  HB2 MET    37      58.444  43.275  49.878  1.00  2.35
ATOM    555  CG  MET    37      57.768  41.758  51.274  1.00  2.35
ATOM    556  HG1 MET    37      57.241  41.216  50.490  1.00  2.35
ATOM    557  HG2 MET    37      57.150  41.740  52.171  1.00  2.35
ATOM    558  SD  MET    37      59.298  40.873  51.668  1.00  2.35
ATOM    559  CE  MET    37      60.026  40.721  50.016  1.00  2.35
ATOM    560  HE1 MET    37      60.939  40.129  50.074  1.00  2.35
ATOM    561  HE2 MET    37      59.315  40.229  49.352  1.00  2.35
ATOM    562  HE3 MET    37      60.263  41.709  49.627  1.00  2.35
ATOM    563  C   MET    37      56.788  45.457  50.948  1.00  2.35
ATOM    564  O   MET    37      56.576  45.990  52.036  1.00  2.35
ATOM    565  N   PHE    38      57.101  46.162  49.864  1.00  1.91
ATOM    566  H   PHE    38      57.303  45.657  49.003  1.00  1.91
ATOM    567  CA  PHE    38      57.187  47.620  49.834  1.00  1.91
ATOM    568  HA  PHE    38      57.943  47.943  50.548  1.00  1.91
ATOM    569  CB  PHE    38      57.635  48.055  48.420  1.00  1.91
ATOM    570  HB1 PHE    38      57.102  47.446  47.693  1.00  1.91
ATOM    571  HB2 PHE    38      58.690  47.809  48.304  1.00  1.91
ATOM    572  CG  PHE    38      57.445  49.515  48.020  1.00  1.91
ATOM    573  CD1 PHE    38      57.692  50.570  48.918  1.00  1.91
ATOM    574  HD1 PHE    38      58.009  50.350  49.927  1.00  1.91
ATOM    575  CE1 PHE    38      57.539  51.906  48.505  1.00  1.91
ATOM    576  HE1 PHE    38      57.787  52.708  49.181  1.00  1.91
ATOM    577  CZ  PHE    38      57.128  52.202  47.195  1.00  1.91
ATOM    578  HZ  PHE    38      57.025  53.227  46.866  1.00  1.91
ATOM    579  CE2 PHE    38      56.930  51.159  46.282  1.00  1.91
ATOM    580  HE2 PHE    38      56.678  51.378  45.254  1.00  1.91
ATOM    581  CD2 PHE    38      57.073  49.822  46.698  1.00  1.91
ATOM    582  HD2 PHE    38      56.919  49.024  45.983  1.00  1.91
ATOM    583  C   PHE    38      55.883  48.291  50.245  1.00  1.91
ATOM    584  O   PHE    38      55.888  49.177  51.111  1.00  1.91
ATOM    585  N   VAL    39      54.767  47.818  49.686  1.00  2.05
ATOM    586  H   VAL    39      54.861  47.143  48.930  1.00  2.05
ATOM    587  CA  VAL    39      53.430  48.307  50.037  1.00  2.05
ATOM    588  HA  VAL    39      53.428  49.382  49.904  1.00  2.05
ATOM    589  CB  VAL    39      52.365  47.698  49.093  1.00  2.05
ATOM    590  HB  VAL    39      52.541  46.624  49.010  1.00  2.05
ATOM    591  CG1 VAL    39      50.908  47.900  49.543  1.00  2.05
ATOM    592 1HG1 VAL    39      50.232  47.482  48.798  1.00  2.05
ATOM    593 2HG1 VAL    39      50.729  47.387  50.487  1.00  2.05
ATOM    594 3HG1 VAL    39      50.695  48.960  49.660  1.00  2.05
ATOM    595  CG2 VAL    39      52.458  48.323  47.697  1.00  2.05
ATOM    596 1HG2 VAL    39      51.791  47.801  47.012  1.00  2.05
ATOM    597 2HG2 VAL    39      52.185  49.377  47.740  1.00  2.05
ATOM    598 3HG2 VAL    39      53.471  48.226  47.314  1.00  2.05
ATOM    599  C   VAL    39      53.079  48.054  51.503  1.00  2.05
ATOM    600  O   VAL    39      52.569  48.967  52.159  1.00  2.05
ATOM    601  N   LYS    40      53.399  46.868  52.048  1.00  2.34
ATOM    602  H   LYS    40      53.808  46.154  51.455  1.00  2.34
ATOM    603  CA  LYS    40      53.243  46.627  53.495  1.00  2.34
ATOM    604  HA  LYS    40      52.193  46.750  53.767  1.00  2.34
ATOM    605  CB  LYS    40      53.704  45.220  53.908  1.00  2.34
ATOM    606  HB1 LYS    40      53.757  45.177  54.998  1.00  2.34
ATOM    607  HB2 LYS    40      54.707  45.048  53.520  1.00  2.34
ATOM    608  CG  LYS    40      52.781  44.093  53.448  1.00  2.34
ATOM    609  HG1 LYS    40      52.648  44.154  52.372  1.00  2.34
ATOM    610  HG2 LYS    40      51.800  44.204  53.913  1.00  2.34
ATOM    611  CD  LYS    40      53.384  42.732  53.847  1.00  2.34
ATOM    612  HD1 LYS    40      53.067  42.496  54.865  1.00  2.34
ATOM    613  HD2 LYS    40      54.475  42.772  53.835  1.00  2.34
ATOM    614  CE  LYS    40      52.918  41.630  52.896  1.00  2.34
ATOM    615  HE1 LYS    40      51.833  41.710  52.784  1.00  2.34
ATOM    616  HE2 LYS    40      53.149  40.653  53.328  1.00  2.34
ATOM    617  NZ  LYS    40      53.573  41.770  51.575  1.00  2.34
ATOM    618  HZ1 LYS    40      54.509  41.394  51.557  1.00  2.34
ATOM    619  HZ2 LYS    40      53.009  41.307  50.861  1.00  2.34
ATOM    620  HZ3 LYS    40      53.583  42.745  51.281  1.00  2.34
ATOM    621  C   LYS    40      54.034  47.619  54.330  1.00  2.34
ATOM    622  O   LYS    40      53.442  48.261  55.186  1.00  2.34
ATOM    623  N   LEU    41      55.328  47.782  54.065  1.00  2.08
ATOM    624  H   LEU    41      55.746  47.228  53.324  1.00  2.08
ATOM    625  CA  LEU    41      56.169  48.684  54.843  1.00  2.08
ATOM    626  HA  LEU    41      56.153  48.365  55.888  1.00  2.08
ATOM    627  CB  LEU    41      57.614  48.594  54.317  1.00  2.08
ATOM    628  HB1 LEU    41      58.191  49.435  54.695  1.00  2.08
ATOM    629  HB2 LEU    41      57.598  48.664  53.229  1.00  2.08
ATOM    630  CG  LEU    41      58.324  47.290  54.741  1.00  2.08
ATOM    631  HG  LEU    41      57.651  46.442  54.616  1.00  2.08
ATOM    632  CD1 LEU    41      59.550  47.054  53.862  1.00  2.08
ATOM    633 1HD1 LEU    41      60.045  46.131  54.165  1.00  2.08
ATOM    634 2HD1 LEU    41      59.240  46.954  52.823  1.00  2.08
ATOM    635 3HD1 LEU    41      60.253  47.882  53.956  1.00  2.08
ATOM    636  CD2 LEU    41      58.776  47.353  56.203  1.00  2.08
ATOM    637 1HD2 LEU    41      59.287  46.430  56.474  1.00  2.08
ATOM    638 2HD2 LEU    41      59.456  48.191  56.359  1.00  2.08
ATOM    639 3HD2 LEU    41      57.917  47.466  56.863  1.00  2.08
ATOM    640  C   LEU    41      55.609  50.105  54.828  1.00  2.08
ATOM    641  O   LEU    41      55.342  50.669  55.888  1.00  2.08
ATOM    642  N   ARG    42      55.337  50.667  53.646  1.00  1.80
ATOM    643  H   ARG    42      55.509  50.128  52.797  1.00  1.80
ATOM    644  CA  ARG    42      54.756  52.010  53.559  1.00  1.80
ATOM    645  HA  ARG    42      55.422  52.700  54.079  1.00  1.80
ATOM    646  CB  ARG    42      54.674  52.430  52.099  1.00  1.80
ATOM    647  HB1 ARG    42      53.954  53.244  51.996  1.00  1.80
ATOM    648  HB2 ARG    42      54.308  51.566  51.546  1.00  1.80
ATOM    649  CG  ARG    42      56.027  52.869  51.499  1.00  1.80
ATOM    650  HG1 ARG    42      55.971  52.703  50.432  1.00  1.80
ATOM    651  HG2 ARG    42      56.835  52.258  51.903  1.00  1.80
ATOM    652  CD  ARG    42      56.320  54.359  51.727  1.00  1.80
ATOM    653  HD1 ARG    42      56.278  54.551  52.799  1.00  1.80
ATOM    654  HD2 ARG    42      55.523  54.932  51.252  1.00  1.80
ATOM    655  NE  ARG    42      57.618  54.813  51.160  1.00  1.80
ATOM    656  HE  ARG    42      57.833  54.603  50.198  1.00  1.80
ATOM    657  CZ  ARG    42      58.479  55.626  51.759  1.00  1.80
ATOM    658  NH1 ARG    42      59.563  56.033  51.180  1.00  1.80
ATOM    659 1HH1 ARG    42      59.792  55.805  50.205  1.00  1.80
ATOM    660 2HH1 ARG    42      60.214  56.582  51.703  1.00  1.80
ATOM    661  NH2 ARG    42      58.329  56.064  52.967  1.00  1.80
ATOM    662 1HH2 ARG    42      57.657  55.622  53.569  1.00  1.80
ATOM    663 2HH2 ARG    42      58.974  56.750  53.347  1.00  1.80
ATOM    664  C   ARG    42      53.420  52.152  54.303  1.00  1.80
ATOM    665  O   ARG    42      53.237  53.129  55.027  1.00  1.80
ATOM    666  N   SER    43      52.540  51.150  54.224  1.00  2.17
ATOM    667  H   SER    43      52.747  50.378  53.603  1.00  2.17
ATOM    668  CA  SER    43      51.311  51.102  55.035  1.00  2.17
ATOM    669  HA  SER    43      50.757  52.021  54.847  1.00  2.17
ATOM    670  CB  SER    43      50.381  49.954  54.607  1.00  2.17
ATOM    671  HB1 SER    43      50.233  50.012  53.529  1.00  2.17
ATOM    672  HB2 SER    43      49.416  50.108  55.089  1.00  2.17
ATOM    673  OG  SER    43      50.824  48.655  54.943  1.00  2.17
ATOM    674  HG  SER    43      51.796  48.640  55.004  1.00  2.17
ATOM    675  C   SER    43      51.570  51.075  56.532  1.00  2.17
ATOM    676  O   SER    43      50.883  51.793  57.226  1.00  2.17
ATOM    677  N   GLN    44      52.597  50.395  57.049  1.00  2.60
ATOM    678  H   GLN    44      53.197  49.846  56.453  1.00  2.60
ATOM    679  CA  GLN    44      52.966  50.574  58.449  1.00  2.60
ATOM    680  HA  GLN    44      52.105  50.338  59.068  1.00  2.60
ATOM    681  CB  GLN    44      54.142  49.673  58.865  1.00  2.60
ATOM    682  HB1 GLN    44      54.397  49.903  59.901  1.00  2.60
ATOM    683  HB2 GLN    44      55.016  49.898  58.257  1.00  2.60
ATOM    684  CG  GLN    44      53.846  48.170  58.769  1.00  2.60
ATOM    685  HG1 GLN    44      53.529  47.923  57.758  1.00  2.60
ATOM    686  HG2 GLN    44      53.034  47.921  59.446  1.00  2.60
ATOM    687  CD  GLN    44      55.075  47.336  59.111  1.00  2.60
ATOM    688  OE1 GLN    44      55.743  46.809  58.238  1.00  2.60
ATOM    689  NE2 GLN    44      55.424  47.189  60.376  1.00  2.60
ATOM    690 1HE2 GLN    44      54.890  47.637  61.104  1.00  2.60
ATOM    691 2HE2 GLN    44      56.271  46.678  60.556  1.00  2.60
ATOM    692  C   GLN    44      53.319  52.042  58.706  1.00  2.60
ATOM    693  O   GLN    44      52.760  52.675  59.580  1.00  2.60
ATOM    694  N   GLU    45      54.184  52.629  57.885  1.00  2.41
ATOM    695  H   GLU    45      54.541  52.103  57.099  1.00  2.41
ATOM    696  CA  GLU    45      54.689  53.988  58.106  1.00  2.41
ATOM    697  HA  GLU    45      55.104  54.067  59.107  1.00  2.41
ATOM    698  CB  GLU    45      55.835  54.167  57.090  1.00  2.41
ATOM    699  HB1 GLU    45      55.499  53.800  56.122  1.00  2.41
ATOM    700  HB2 GLU    45      56.653  53.528  57.412  1.00  2.41
ATOM    701  CG  GLU    45      56.366  55.585  56.856  1.00  2.41
ATOM    702  HG1 GLU    45      55.545  56.212  56.519  1.00  2.41
ATOM    703  HG2 GLU    45      57.075  55.567  56.030  1.00  2.41
ATOM    704  CD  GLU    45      57.058  56.203  58.065  1.00  2.41
ATOM    705  OE1 GLU    45      57.579  55.445  58.905  1.00  2.41
ATOM    706  OE2 GLU    45      57.165  57.445  58.090  1.00  2.41
ATOM    707  C   GLU    45      53.646  55.125  57.969  1.00  2.41
ATOM    708  O   GLU    45      53.904  56.262  58.366  1.00  2.41
ATOM    709  N   CYS    46      52.465  54.854  57.405  1.00  2.39
ATOM    710  H   CYS    46      52.305  53.923  57.045  1.00  2.39
ATOM    711  CA  CYS    46      51.406  55.864  57.252  1.00  2.39
ATOM    712  HA  CYS    46      51.684  56.765  57.802  1.00  2.39
ATOM    713  CB  CYS    46      51.252  56.260  55.781  1.00  2.39
ATOM    714  HB1 CYS    46      52.211  56.613  55.418  1.00  2.39
ATOM    715  HB2 CYS    46      50.528  57.074  55.711  1.00  2.39
ATOM    716  SG  CYS    46      50.655  54.865  54.771  1.00  2.39
ATOM    717  HG  CYS    46      51.646  54.033  55.126  1.00  2.39
ATOM    718  C   CYS    46      50.030  55.496  57.839  1.00  2.39
ATOM    719  O   CYS    46      49.073  56.260  57.731  1.00  2.39
ATOM    720  N   ASP    47      49.952  54.319  58.450  1.00  3.08
ATOM    721  H   ASP    47      50.763  53.717  58.404  1.00  3.08
ATOM    722  CA  ASP    47      48.756  53.745  59.067  1.00  3.08
ATOM    723  HA  ASP    47      47.964  54.493  59.093  1.00  3.08
ATOM    724  CB  ASP    47      48.279  52.551  58.217  1.00  3.08
ATOM    725  HB1 ASP    47      48.864  51.683  58.518  1.00  3.08
ATOM    726  HB2 ASP    47      48.510  52.758  57.175  1.00  3.08
ATOM    727  CG  ASP    47      46.808  52.143  58.282  1.00  3.08
ATOM    728  OD1 ASP    47      45.914  52.949  57.924  1.00  3.08
ATOM    729  OD2 ASP    47      46.554  50.912  58.329  1.00  3.08
ATOM    730  C   ASP    47      49.041  53.287  60.505  1.00  3.08
ATOM    731  O   ASP    47      48.177  52.680  61.142  1.00  3.08
ATOM    732  N   TRP    48      50.269  53.491  60.998  1.00  4.86
ATOM    733  H   TRP    48      50.971  53.925  60.420  1.00  4.86
ATOM    734  CA  TRP    48      50.669  52.927  62.269  1.00  4.86
ATOM    735  HA  TRP    48      50.288  51.914  62.256  1.00  4.86
ATOM    736  CB  TRP    48      52.182  52.797  62.498  1.00  4.86
ATOM    737  HB1 TRP    48      52.410  53.241  63.467  1.00  4.86
ATOM    738  HB2 TRP    48      52.740  53.398  61.793  1.00  4.86
ATOM    739  CG  TRP    48      52.697  51.386  62.534  1.00  4.86
ATOM    740  CD1 TRP    48      53.801  51.036  63.214  1.00  4.86
ATOM    741  HD1 TRP    48      54.433  51.715  63.770  1.00  4.86
ATOM    742  NE1 TRP    48      53.956  49.672  63.189  1.00  4.86
ATOM    743  HE1 TRP    48      54.677  49.219  63.746  1.00  4.86
ATOM    744  CE2 TRP    48      52.939  49.046  62.520  1.00  4.86
ATOM    745  CZ2 TRP    48      52.642  47.690  62.311  1.00  4.86
ATOM    746  HZ2 TRP    48      53.259  46.931  62.758  1.00  4.86
ATOM    747  CH2 TRP    48      51.502  47.351  61.566  1.00  4.86
ATOM    748  HH2 TRP    48      51.233  46.311  61.420  1.00  4.86
ATOM    749  CZ3 TRP    48      50.708  48.371  61.017  1.00  4.86
ATOM    750  HZ3 TRP    48      49.826  48.119  60.450  1.00  4.86
ATOM    751  CE3 TRP    48      51.016  49.726  61.241  1.00  4.86
ATOM    752  HE3 TRP    48      50.376  50.477  60.810  1.00  4.86
ATOM    753  CD2 TRP    48      52.134  50.115  62.023  1.00  4.86
ATOM    754  C   TRP    48      49.997  53.523  63.484  1.00  4.86
ATOM    755  O   TRP    48      49.779  54.723  63.619  1.00  4.86
ATOM    756  N   GLU    49      49.728  52.580  64.379  1.00  5.85
ATOM    757  H   GLU    49      49.998  51.641  64.135  1.00  5.85
ATOM    758  CA  GLU    49      48.802  52.701  65.485  1.00  5.85
ATOM    759  HA  GLU    49      47.841  53.012  65.073  1.00  5.85
ATOM    760  CB  GLU    49      48.606  51.306  66.112  1.00  5.85
ATOM    761  HB1 GLU    49      48.035  51.396  67.037  1.00  5.85
ATOM    762  HB2 GLU    49      49.581  50.874  66.344  1.00  5.85
ATOM    763  CG  GLU    49      47.836  50.369  65.148  1.00  5.85
ATOM    764  HG1 GLU    49      48.266  50.453  64.148  1.00  5.85
ATOM    765  HG2 GLU    49      46.799  50.703  65.092  1.00  5.85
ATOM    766  CD  GLU    49      47.873  48.890  65.565  1.00  5.85
ATOM    767  OE1 GLU    49      47.615  48.589  66.752  1.00  5.85
ATOM    768  OE2 GLU    49      48.217  48.036  64.712  1.00  5.85
ATOM    769  C   GLU    49      49.162  53.794  66.504  1.00  5.85
ATOM    770  O   GLU    49      48.282  54.300  67.202  1.00  5.85
ATOM    771  N   GLU    50      50.407  54.276  66.490  1.00  6.33
ATOM    772  H   GLU    50      51.097  53.776  65.948  1.00  6.33
ATOM    773  CA  GLU    50      50.678  55.692  66.731  1.00  6.33
ATOM    774  HA  GLU    50      49.827  56.268  66.367  1.00  6.33
ATOM    775  CB  GLU    50      50.847  55.930  68.249  1.00  6.33
ATOM    776  HB1 GLU    50      51.858  55.649  68.545  1.00  6.33
ATOM    777  HB2 GLU    50      50.153  55.307  68.815  1.00  6.33
ATOM    778  CG  GLU    50      50.580  57.395  68.646  1.00  6.33
ATOM    779  HG1 GLU    50      49.525  57.610  68.469  1.00  6.33
ATOM    780  HG2 GLU    50      51.158  58.042  67.987  1.00  6.33
ATOM    781  CD  GLU    50      50.939  57.751  70.102  1.00  6.33
ATOM    782  OE1 GLU    50      51.420  56.876  70.856  1.00  6.33
ATOM    783  OE2 GLU    50      50.838  58.963  70.411  1.00  6.33
ATOM    784  C   GLU    50      51.935  56.143  66.001  1.00  6.33
ATOM    785  O   GLU    50      52.919  55.404  65.931  1.00  6.33
ATOM    786  N   ILE    51      51.961  57.389  65.533  1.00  6.83
ATOM    787  H   ILE    51      51.129  57.954  65.608  1.00  6.83
ATOM    788  CA  ILE    51      53.190  57.994  65.026  1.00  6.83
ATOM    789  HA  ILE    51      54.021  57.461  65.493  1.00  6.83
ATOM    790  CB  ILE    51      53.380  57.796  63.502  1.00  6.83
ATOM    791  HB  ILE    51      52.764  58.536  62.998  1.00  6.83
ATOM    792  CG2 ILE    51      54.881  58.015  63.196  1.00  6.83
ATOM    793 1HG2 ILE    51      55.061  58.028  62.122  1.00  6.83
ATOM    794 2HG2 ILE    51      55.233  58.955  63.613  1.00  6.83
ATOM    795 3HG2 ILE    51      55.464  57.194  63.618  1.00  6.83
ATOM    796  CG1 ILE    51      52.937  56.425  62.932  1.00  6.83
ATOM    797 1HG1 ILE    51      51.879  56.290  63.140  1.00  6.83
ATOM    798 2HG1 ILE    51      53.493  55.624  63.417  1.00  6.83
ATOM    799  CD1 ILE    51      53.121  56.304  61.415  1.00  6.83
ATOM    800  HD1 ILE    51      52.541  55.467  61.035  1.00  6.83
ATOM    801  HD2 ILE    51      52.772  57.206  60.925  1.00  6.83
ATOM    802  HD3 ILE    51      54.168  56.134  61.169  1.00  6.83
ATOM    803  C   ILE    51      53.305  59.431  65.514  1.00  6.83
ATOM    804  O   ILE    51      53.087  60.398  64.769  1.00  6.83
ATOM    805  N   SER    52      53.608  59.469  66.821  1.00  7.56
ATOM    806  H   SER    52      53.780  58.556  67.225  1.00  7.56
ATOM    807  CA  SER    52      53.517  60.570  67.796  1.00  7.56
ATOM    808  HA  SER    52      52.573  61.078  67.605  1.00  7.56
ATOM    809  CB  SER    52      53.437  59.992  69.221  1.00  7.56
ATOM    810  HB1 SER    52      54.431  59.920  69.671  1.00  7.56
ATOM    811  HB2 SER    52      53.029  58.983  69.177  1.00  7.56
ATOM    812  OG  SER    52      52.589  60.809  70.007  1.00  7.56
ATOM    813  HG  SER    52      51.858  60.191  70.295  1.00  7.56
ATOM    814  C   SER    52      54.622  61.618  67.723  1.00  7.56
ATOM    815  O   SER    52      55.108  62.097  68.736  1.00  7.56
ATOM    816  N   VAL    53      55.051  62.008  66.518  1.00  8.01
ATOM    817  H   VAL    53      54.595  61.623  65.699  1.00  8.01
ATOM    818  CA  VAL    53      56.143  62.984  66.331  1.00  8.01
ATOM    819  HA  VAL    53      57.051  62.516  66.707  1.00  8.01
ATOM    820  CB  VAL    53      56.359  63.272  64.830  1.00  8.01
ATOM    821  HB  VAL    53      55.456  63.698  64.397  1.00  8.01
ATOM    822  CG1 VAL    53      57.530  64.228  64.577  1.00  8.01
ATOM    823 1HG1 VAL    53      57.693  64.354  63.508  1.00  8.01
ATOM    824 2HG1 VAL    53      57.311  65.212  64.988  1.00  8.01
ATOM    825 3HG1 VAL    53      58.444  63.843  65.028  1.00  8.01
ATOM    826  CG2 VAL    53      56.698  61.964  64.086  1.00  8.01
ATOM    827 1HG2 VAL    53      56.933  62.182  63.045  1.00  8.01
ATOM    828 2HG2 VAL    53      57.560  61.481  64.552  1.00  8.01
ATOM    829 3HG2 VAL    53      55.848  61.286  64.118  1.00  8.01
ATOM    830  C   VAL    53      55.934  64.261  67.144  1.00  8.01
ATOM    831  O   VAL    53      54.816  64.734  67.272  1.00  8.01
ATOM    832  N   LYS    54      57.032  64.780  67.718  1.00  8.70
ATOM    833  H   LYS    54      57.920  64.362  67.484  1.00  8.70
ATOM    834  CA  LYS    54      57.083  66.024  68.497  1.00  8.70
ATOM    835  HA  LYS    54      56.106  66.512  68.431  1.00  8.70
ATOM    836  CB  LYS    54      57.419  65.746  69.980  1.00  8.70
ATOM    837  HB1 LYS    54      58.153  66.480  70.311  1.00  8.70
ATOM    838  HB2 LYS    54      57.896  64.772  70.082  1.00  8.70
ATOM    839  CG  LYS    54      56.230  65.840  70.962  1.00  8.70
ATOM    840  HG1 LYS    54      55.746  66.814  70.861  1.00  8.70
ATOM    841  HG2 LYS    54      56.643  65.787  71.972  1.00  8.70
ATOM    842  CD  LYS    54      55.181  64.720  70.839  1.00  8.70
ATOM    843  HD1 LYS    54      54.871  64.407  71.837  1.00  8.70
ATOM    844  HD2 LYS    54      55.648  63.864  70.354  1.00  8.70
ATOM    845  CE  LYS    54      53.929  65.163  70.064  1.00  8.70
ATOM    846  HE1 LYS    54      54.252  65.782  69.222  1.00  8.70
ATOM    847  HE2 LYS    54      53.297  65.781  70.708  1.00  8.70
ATOM    848  NZ  LYS    54      53.169  64.015  69.527  1.00  8.70
ATOM    849  HZ1 LYS    54      52.470  64.346  68.862  1.00  8.70
ATOM    850  HZ2 LYS    54      53.802  63.424  69.000  1.00  8.70
ATOM    851  HZ3 LYS    54      52.751  63.420  70.228  1.00  8.70
ATOM    852  C   LYS    54      58.070  66.998  67.846  1.00  8.70
ATOM    853  O   LYS    54      58.892  66.612  67.026  1.00  8.70
ATOM    854  N   GLY    55      57.925  68.275  68.197  1.00  8.00
ATOM    855  H   GLY    55      57.214  68.479  68.872  1.00  8.00
ATOM    856  CA  GLY    55      58.285  69.365  67.299  1.00  8.00
ATOM    857  HA1 GLY    55      59.078  69.064  66.617  1.00  8.00
ATOM    858  HA2 GLY    55      58.643  70.218  67.876  1.00  8.00
ATOM    859  C   GLY    55      57.023  69.778  66.557  1.00  8.00
ATOM    860  O   GLY    55      56.050  70.135  67.231  1.00  8.00
ATOM    861  N   PRO    56      56.937  69.629  65.224  1.00  6.75
ATOM    862  CD  PRO    56      58.001  69.269  64.293  1.00  6.75
ATOM    863  HD1 PRO    56      58.610  68.452  64.675  1.00  6.75
ATOM    864  HD2 PRO    56      58.634  70.136  64.106  1.00  6.75
ATOM    865  CG  PRO    56      57.308  68.837  62.995  1.00  6.75
ATOM    866  HG1 PRO    56      57.215  67.750  62.986  1.00  6.75
ATOM    867  HG2 PRO    56      57.857  69.182  62.121  1.00  6.75
ATOM    868  CB  PRO    56      55.925  69.477  63.086  1.00  6.75
ATOM    869  HB1 PRO    56      55.181  68.912  62.521  1.00  6.75
ATOM    870  HB2 PRO    56      55.977  70.507  62.721  1.00  6.75
ATOM    871  CA  PRO    56      55.636  69.477  64.592  1.00  6.75
ATOM    872  HA  PRO    56      54.988  70.317  64.843  1.00  6.75
ATOM    873  C   PRO    56      54.997  68.170  65.050  1.00  6.75
ATOM    874  O   PRO    56      55.680  67.197  65.390  1.00  6.75
ATOM    875  N   ASN    57      53.670  68.127  65.024  1.00  6.05
ATOM    876  H   ASN    57      53.179  68.943  64.748  1.00  6.05
ATOM    877  CA  ASN    57      52.916  66.913  65.286  1.00  6.05
ATOM    878  HA  ASN    57      53.495  66.288  65.963  1.00  6.05
ATOM    879  CB  ASN    57      51.620  67.314  66.011  1.00  6.05
ATOM    880  HB1 ASN    57      50.872  67.681  65.305  1.00  6.05
ATOM    881  HB2 ASN    57      51.829  68.136  66.698  1.00  6.05
ATOM    882  CG  ASN    57      51.012  66.213  66.862  1.00  6.05
ATOM    883  OD1 ASN    57      51.696  65.482  67.595  1.00  6.05
ATOM    884  ND2 ASN    57      49.726  66.057  66.834  1.00  6.05
ATOM    885 1HD2 ASN    57      49.207  66.573  66.122  1.00  6.05
ATOM    886 2HD2 ASN    57      49.322  65.342  67.397  1.00  6.05
ATOM    887  C   ASN    57      52.810  66.105  63.978  1.00  6.05
ATOM    888  O   ASN    57      53.779  65.852  63.270  1.00  6.05
ATOM    889  N   GLY    58      51.612  65.636  63.678  1.00  4.91
ATOM    890  H   GLY    58      50.792  66.014  64.132  1.00  4.91
ATOM    891  CA  GLY    58      51.481  64.323  63.084  1.00  4.91
ATOM    892  HA1 GLY    58      52.439  63.869  62.953  1.00  4.91
ATOM    893  HA2 GLY    58      50.946  64.454  62.145  1.00  4.91
ATOM    894  C   GLY    58      50.685  63.438  64.024  1.00  4.91
ATOM    895  O   GLY    58      51.067  62.330  64.336  1.00  4.91
ATOM    896  N   GLU    59      49.592  64.011  64.518  1.00  4.65
ATOM    897  H   GLU    59      49.411  64.961  64.219  1.00  4.65
ATOM    898  CA  GLU    59      48.439  63.288  65.022  1.00  4.65
ATOM    899  HA  GLU    59      48.707  62.823  65.974  1.00  4.65
ATOM    900  CB  GLU    59      47.247  64.250  65.274  1.00  4.65
ATOM    901  HB1 GLU    59      47.480  64.880  66.130  1.00  4.65
ATOM    902  HB2 GLU    59      46.386  63.648  65.574  1.00  4.65
ATOM    903  CG  GLU    59      46.804  65.159  64.106  1.00  4.65
ATOM    904  HG1 GLU    59      45.967  65.787  64.437  1.00  4.65
ATOM    905  HG2 GLU    59      46.441  64.539  63.278  1.00  4.65
ATOM    906  CD  GLU    59      47.944  66.067  63.607  1.00  4.65
ATOM    907  OE1 GLU    59      48.519  66.782  64.456  1.00  4.65
ATOM    908  OE2 GLU    59      48.466  65.809  62.506  1.00  4.65
ATOM    909  C   GLU    59      48.020  62.140  64.084  1.00  4.65
ATOM    910  O   GLU    59      47.678  61.055  64.556  1.00  4.65
ATOM    911  N   SER    60      48.199  62.332  62.776  1.00  3.94
ATOM    912  H   SER    60      48.368  63.283  62.467  1.00  3.94
ATOM    913  CA  SER    60      48.695  61.269  61.900  1.00  3.94
ATOM    914  HA  SER    60      48.702  60.316  62.426  1.00  3.94
ATOM    915  CB  SER    60      47.834  61.145  60.647  1.00  3.94
ATOM    916  HB1 SER    60      47.801  62.090  60.102  1.00  3.94
ATOM    917  HB2 SER    60      46.818  60.862  60.916  1.00  3.94
ATOM    918  OG  SER    60      48.415  60.158  59.817  1.00  3.94
ATOM    919  HG  SER    60      47.851  59.977  59.053  1.00  3.94
ATOM    920  C   SER    60      50.118  61.618  61.460  1.00  3.94
ATOM    921  O   SER    60      50.307  62.672  60.876  1.00  3.94
ATOM    922  N   SER    61      51.126  60.752  61.703  1.00  2.87
ATOM    923  H   SER    61      50.949  59.884  62.184  1.00  2.87
ATOM    924  CA  SER    61      52.309  60.864  60.837  1.00  2.87
ATOM    925  HA  SER    61      52.286  61.828  60.342  1.00  2.87
ATOM    926  CB  SER    61      53.628  60.917  61.610  1.00  2.87
ATOM    927  HB1 SER    61      54.449  61.118  60.925  1.00  2.87
ATOM    928  HB2 SER    61      53.835  59.972  62.092  1.00  2.87
ATOM    929  OG  SER    61      53.599  61.947  62.565  1.00  2.87
ATOM    930  HG  SER    61      53.116  61.581  63.340  1.00  2.87
ATOM    931  C   SER    61      52.404  59.915  59.668  1.00  2.87
ATOM    932  O   SER    61      51.609  58.990  59.508  1.00  2.87
ATOM    933  N   VAL    62      53.346  60.261  58.796  1.00  2.46
ATOM    934  H   VAL    62      54.066  60.901  59.074  1.00  2.46
ATOM    935  CA  VAL    62      53.239  60.030  57.368  1.00  2.46
ATOM    936  HA  VAL    62      52.771  59.052  57.246  1.00  2.46
ATOM    937  CB  VAL    62      52.295  61.052  56.700  1.00  2.46
ATOM    938  HB  VAL    62      52.387  60.939  55.627  1.00  2.46
ATOM    939  CG1 VAL    62      50.818  60.764  56.980  1.00  2.46
ATOM    940 1HG1 VAL    62      50.193  61.410  56.364  1.00  2.46
ATOM    941 2HG1 VAL    62      50.575  59.729  56.738  1.00  2.46
ATOM    942 3HG1 VAL    62      50.564  60.949  58.022  1.00  2.46
ATOM    943  CG2 VAL    62      52.577  62.506  57.124  1.00  2.46
ATOM    944 1HG2 VAL    62      51.977  63.184  56.518  1.00  2.46
ATOM    945 2HG2 VAL    62      52.302  62.659  58.165  1.00  2.46
ATOM    946 3HG2 VAL    62      53.632  62.732  56.989  1.00  2.46
ATOM    947  C   VAL    62      54.610  59.918  56.720  1.00  2.46
ATOM    948  O   VAL    62      55.541  60.642  57.053  1.00  2.46
ATOM    949  N   ILE    63      54.669  58.972  55.795  1.00  2.13
ATOM    950  H   ILE    63      53.795  58.497  55.656  1.00  2.13
ATOM    951  CA  ILE    63      55.742  58.579  54.883  1.00  2.13
ATOM    952  HA  ILE    63      55.940  57.525  55.024  1.00  2.13
ATOM    953  CB  ILE    63      55.182  58.743  53.434  1.00  2.13
ATOM    954  HB  ILE    63      55.114  59.805  53.215  1.00  2.13
ATOM    955  CG2 ILE    63      56.095  58.160  52.345  1.00  2.13
ATOM    956 1HG2 ILE    63      55.653  58.331  51.367  1.00  2.13
ATOM    957 2HG2 ILE    63      57.078  58.626  52.384  1.00  2.13
ATOM    958 3HG2 ILE    63      56.164  57.094  52.491  1.00  2.13
ATOM    959  CG1 ILE    63      53.762  58.165  53.184  1.00  2.13
ATOM    960 1HG1 ILE    63      53.420  58.515  52.210  1.00  2.13
ATOM    961 2HG1 ILE    63      53.071  58.582  53.912  1.00  2.13
ATOM    962  CD1 ILE    63      53.635  56.636  53.204  1.00  2.13
ATOM    963  HD1 ILE    63      52.584  56.362  53.149  1.00  2.13
ATOM    964  HD2 ILE    63      54.121  56.203  52.336  1.00  2.13
ATOM    965  HD3 ILE    63      54.066  56.222  54.115  1.00  2.13
ATOM    966  C   ILE    63      57.088  59.315  55.020  1.00  2.13
ATOM    967  O   ILE    63      57.376  60.308  54.336  1.00  2.13
ATOM    968  N   HIS    64      57.971  58.749  55.840  1.00  2.43
ATOM    969  H   HIS    64      57.603  58.140  56.570  1.00  2.43
ATOM    970  CA  HIS    64      59.384  59.112  55.939  1.00  2.43
ATOM    971  HA  HIS    64      59.399  60.159  56.234  1.00  2.43
ATOM    972  CB  HIS    64      60.105  58.335  57.047  1.00  2.43
ATOM    973  HB1 HIS    64      61.129  58.116  56.739  1.00  2.43
ATOM    974  HB2 HIS    64      59.610  57.380  57.224  1.00  2.43
ATOM    975  CG  HIS    64      60.196  59.117  58.330  1.00  2.43
ATOM    976  ND1 HIS    64      60.732  60.406  58.466  1.00  2.43
ATOM    977  CE1 HIS    64      60.632  60.690  59.776  1.00  2.43
ATOM    978  HE1 HIS    64      60.962  61.617  60.232  1.00  2.43
ATOM    979  NE2 HIS    64      60.085  59.664  60.447  1.00  2.43
ATOM    980  HE2 HIS    64      59.909  59.615  61.438  1.00  2.43
ATOM    981  CD2 HIS    64      59.800  58.665  59.549  1.00  2.43
ATOM    982  HD2 HIS    64      59.328  57.706  59.752  1.00  2.43
ATOM    983  C   HIS    64      60.172  59.035  54.647  1.00  2.43
ATOM    984  O   HIS    64      60.052  58.079  53.856  1.00  2.43
ATOM    985  N   ASP    65      61.100  59.980  54.509  1.00  2.62
ATOM    986  H   ASP    65      61.031  60.783  55.130  1.00  2.62
ATOM    987  CA  ASP    65      62.303  59.827  53.707  1.00  2.62
ATOM    988  HA  ASP    65      62.084  59.072  52.952  1.00  2.62
ATOM    989  CB  ASP    65      62.729  61.121  53.019  1.00  2.62
ATOM    990  HB1 ASP    65      63.453  61.689  53.605  1.00  2.62
ATOM    991  HB2 ASP    65      61.870  61.779  52.911  1.00  2.62
ATOM    992  CG  ASP    65      63.335  60.795  51.655  1.00  2.62
ATOM    993  OD1 ASP    65      63.205  61.694  50.796  1.00  2.62
ATOM    994  OD2 ASP    65      63.779  59.641  51.427  1.00  2.62
ATOM    995  C   ASP    65      63.477  59.335  54.556  1.00  2.62
ATOM    996  O   ASP    65      63.999  60.099  55.367  1.00  2.62
ATOM    997  N   ARG    66      63.960  58.102  54.373  1.00  2.80
ATOM    998  H   ARG    66      63.588  57.506  53.641  1.00  2.80
ATOM    999  CA  ARG    66      65.071  57.612  55.206  1.00  2.80
ATOM   1000  HA  ARG    66      64.762  57.719  56.248  1.00  2.80
ATOM   1001  CB  ARG    66      65.332  56.116  54.948  1.00  2.80
ATOM   1002  HB1 ARG    66      65.723  55.994  53.936  1.00  2.80
ATOM   1003  HB2 ARG    66      64.378  55.590  54.995  1.00  2.80
ATOM   1004  CG  ARG    66      66.307  55.420  55.933  1.00  2.80
ATOM   1005  HG1 ARG    66      67.308  55.829  55.790  1.00  2.80
ATOM   1006  HG2 ARG    66      66.339  54.368  55.652  1.00  2.80
ATOM   1007  CD  ARG    66      65.933  55.523  57.423  1.00  2.80
ATOM   1008  HD1 ARG    66      64.861  55.379  57.536  1.00  2.80
ATOM   1009  HD2 ARG    66      66.184  56.523  57.781  1.00  2.80
ATOM   1010  NE  ARG    66      66.670  54.528  58.240  1.00  2.80
ATOM   1011  HE  ARG    66      67.670  54.436  58.030  1.00  2.80
ATOM   1012  CZ  ARG    66      66.224  53.742  59.207  1.00  2.80
ATOM   1013  NH1 ARG    66      67.005  52.845  59.732  1.00  2.80
ATOM   1014 1HH1 ARG    66      67.930  52.715  59.295  1.00  2.80
ATOM   1015 2HH1 ARG    66      66.644  52.174  60.379  1.00  2.80
ATOM   1016  NH2 ARG    66      64.993  53.795  59.636  1.00  2.80
ATOM   1017 1HH2 ARG    66      64.355  54.430  59.196  1.00  2.80
ATOM   1018 2HH2 ARG    66      64.669  53.140  60.339  1.00  2.80
ATOM   1019  C   ARG    66      66.352  58.457  55.077  1.00  2.80
ATOM   1020  O   ARG    66      67.064  58.674  56.047  1.00  2.80
ATOM   1021  N   LYS    67      66.552  59.021  53.881  1.00  3.10
ATOM   1022  H   LYS    67      65.863  58.769  53.186  1.00  3.10
ATOM   1023  CA  LYS    67      67.624  59.937  53.432  1.00  3.10
ATOM   1024  HA  LYS    67      68.595  59.461  53.583  1.00  3.10
ATOM   1025  CB  LYS    67      67.371  60.185  51.910  1.00  3.10
ATOM   1026  HB1 LYS    67      68.228  60.713  51.488  1.00  3.10
ATOM   1027  HB2 LYS    67      66.511  60.852  51.832  1.00  3.10
ATOM   1028  CG  LYS    67      67.070  58.944  51.019  1.00  3.10
ATOM   1029  HG1 LYS    67      66.386  58.275  51.538  1.00  3.10
ATOM   1030  HG2 LYS    67      67.992  58.386  50.851  1.00  3.10
ATOM   1031  CD  LYS    67      66.411  59.263  49.648  1.00  3.10
ATOM   1032  HD1 LYS    67      67.181  59.416  48.890  1.00  3.10
ATOM   1033  HD2 LYS    67      65.814  60.172  49.734  1.00  3.10
ATOM   1034  CE  LYS    67      65.478  58.101  49.245  1.00  3.10
ATOM   1035  HE1 LYS    67      64.799  57.950  50.081  1.00  3.10
ATOM   1036  HE2 LYS    67      66.070  57.194  49.115  1.00  3.10
ATOM   1037  NZ  LYS    67      64.658  58.336  48.029  1.00  3.10
ATOM   1038  HZ1 LYS    67      63.839  57.719  48.011  1.00  3.10
ATOM   1039  HZ2 LYS    67      64.335  59.286  47.952  1.00  3.10
ATOM   1040  HZ3 LYS    67      65.171  58.041  47.191  1.00  3.10
ATOM   1041  C   LYS    67      67.641  61.288  54.158  1.00  3.10
ATOM   1042  O   LYS    67      68.559  62.076  53.957  1.00  3.10
ATOM   1043  N   SER    68      66.596  61.622  54.922  1.00  3.51
ATOM   1044  H   SER    68      65.849  60.947  55.023  1.00  3.51
ATOM   1045  CA  SER    68      66.490  62.932  55.582  1.00  3.51
ATOM   1046  HA  SER    68      67.485  63.188  55.950  1.00  3.51
ATOM   1047  CB  SER    68      66.061  63.987  54.546  1.00  3.51
ATOM   1048  HB1 SER    68      65.008  64.238  54.680  1.00  3.51
ATOM   1049  HB2 SER    68      66.188  63.597  53.534  1.00  3.51
ATOM   1050  OG  SER    68      66.865  65.145  54.678  1.00  3.51
ATOM   1051  HG  SER    68      67.729  64.919  54.299  1.00  3.51
ATOM   1052  C   SER    68      65.566  62.979  56.806  1.00  3.51
ATOM   1053  O   SER    68      65.305  64.073  57.304  1.00  3.51
ATOM   1054  N   GLY    69      65.022  61.837  57.244  1.00  3.43
ATOM   1055  H   GLY    69      65.259  60.981  56.761  1.00  3.43
ATOM   1056  CA  GLY    69      63.982  61.698  58.274  1.00  3.43
ATOM   1057  HA1 GLY    69      64.455  61.665  59.254  1.00  3.43
ATOM   1058  HA2 GLY    69      63.468  60.749  58.120  1.00  3.43
ATOM   1059  C   GLY    69      62.925  62.791  58.305  1.00  3.43
ATOM   1060  O   GLY    69      62.596  63.334  59.357  1.00  3.43
ATOM   1061  N   LYS    70      62.432  63.154  57.125  1.00  3.21
ATOM   1062  H   LYS    70      62.789  62.673  56.316  1.00  3.21
ATOM   1063  CA  LYS    70      61.281  64.036  56.965  1.00  3.21
ATOM   1064  HA  LYS    70      61.097  64.555  57.908  1.00  3.21
ATOM   1065  CB  LYS    70      61.595  65.117  55.926  1.00  3.21
ATOM   1066  HB1 LYS    70      60.675  65.626  55.634  1.00  3.21
ATOM   1067  HB2 LYS    70      62.062  64.647  55.061  1.00  3.21
ATOM   1068  CG  LYS    70      62.558  66.143  56.549  1.00  3.21
ATOM   1069  HG1 LYS    70      63.268  65.627  57.189  1.00  3.21
ATOM   1070  HG2 LYS    70      61.993  66.829  57.181  1.00  3.21
ATOM   1071  CD  LYS    70      63.345  66.949  55.505  1.00  3.21
ATOM   1072  HD1 LYS    70      62.671  67.668  55.038  1.00  3.21
ATOM   1073  HD2 LYS    70      63.733  66.286  54.732  1.00  3.21
ATOM   1074  CE  LYS    70      64.508  67.692  56.176  1.00  3.21
ATOM   1075  HE1 LYS    70      64.112  68.247  57.032  1.00  3.21
ATOM   1076  HE2 LYS    70      64.917  68.414  55.464  1.00  3.21
ATOM   1077  NZ  LYS    70      65.582  66.763  56.618  1.00  3.21
ATOM   1078  HZ1 LYS    70      66.272  67.224  57.189  1.00  3.21
ATOM   1079  HZ2 LYS    70      65.211  65.972  57.144  1.00  3.21
ATOM   1080  HZ3 LYS    70      66.060  66.345  55.822  1.00  3.21
ATOM   1081  C   LYS    70      60.067  63.174  56.713  1.00  3.21
ATOM   1082  O   LYS    70      60.020  62.469  55.713  1.00  3.21
ATOM   1083  N   LYS    71      59.141  63.212  57.670  1.00  2.98
ATOM   1084  H   LYS    71      59.342  63.752  58.493  1.00  2.98
ATOM   1085  CA  LYS    71      57.783  62.706  57.526  1.00  2.98
ATOM   1086  HA  LYS    71      57.824  61.689  57.129  1.00  2.98
ATOM   1087  CB  LYS    71      57.090  62.642  58.899  1.00  2.98
ATOM   1088  HB1 LYS    71      57.534  61.834  59.482  1.00  2.98
ATOM   1089  HB2 LYS    71      56.049  62.377  58.744  1.00  2.98
ATOM   1090  CG  LYS    71      57.147  63.931  59.756  1.00  2.98
ATOM   1091  HG1 LYS    71      57.187  64.814  59.121  1.00  2.98
ATOM   1092  HG2 LYS    71      58.062  63.905  60.352  1.00  2.98
ATOM   1093  CD  LYS    71      55.940  64.057  60.687  1.00  2.98
ATOM   1094  HD1 LYS    71      56.126  64.854  61.410  1.00  2.98
ATOM   1095  HD2 LYS    71      55.803  63.121  61.230  1.00  2.98
ATOM   1096  CE  LYS    71      54.663  64.394  59.900  1.00  2.98
ATOM   1097  HE1 LYS    71      54.534  63.672  59.087  1.00  2.98
ATOM   1098  HE2 LYS    71      54.777  65.386  59.450  1.00  2.98
ATOM   1099  NZ  LYS    71      53.481  64.368  60.790  1.00  2.98
ATOM   1100  HZ1 LYS    71      53.613  65.022  61.560  1.00  2.98
ATOM   1101  HZ2 LYS    71      52.629  64.583  60.282  1.00  2.98
ATOM   1102  HZ3 LYS    71      53.396  63.456  61.238  1.00  2.98
ATOM   1103  C   LYS    71      57.016  63.559  56.534  1.00  2.98
ATOM   1104  O   LYS    71      57.013  64.780  56.663  1.00  2.98
ATOM   1105  N   PHE    72      56.371  62.916  55.577  1.00  2.43
ATOM   1106  H   PHE    72      56.394  61.902  55.556  1.00  2.43
ATOM   1107  CA  PHE    72      55.626  63.593  54.535  1.00  2.43
ATOM   1108  HA  PHE    72      55.443  64.638  54.790  1.00  2.43
ATOM   1109  CB  PHE    72      56.460  63.547  53.247  1.00  2.43
ATOM   1110  HB1 PHE    72      55.834  63.851  52.418  1.00  2.43
ATOM   1111  HB2 PHE    72      56.730  62.510  53.049  1.00  2.43
ATOM   1112  CG  PHE    72      57.702  64.412  53.237  1.00  2.43
ATOM   1113  CD1 PHE    72      58.967  63.812  53.338  1.00  2.43
ATOM   1114  HD1 PHE    72      59.044  62.747  53.496  1.00  2.43
ATOM   1115  CE1 PHE    72      60.130  64.576  53.141  1.00  2.43
ATOM   1116  HE1 PHE    72      61.095  64.091  53.160  1.00  2.43
ATOM   1117  CZ  PHE    72      60.036  65.957  52.896  1.00  2.43
ATOM   1118  HZ  PHE    72      60.924  66.547  52.741  1.00  2.43
ATOM   1119  CE2 PHE    72      58.774  66.572  52.866  1.00  2.43
ATOM   1120  HE2 PHE    72      58.687  67.636  52.697  1.00  2.43
ATOM   1121  CD2 PHE    72      57.612  65.800  53.031  1.00  2.43
ATOM   1122  HD2 PHE    72      56.650  66.280  52.983  1.00  2.43
ATOM   1123  C   PHE    72      54.286  62.926  54.306  1.00  2.43
ATOM   1124  O   PHE    72      54.193  61.693  54.363  1.00  2.43
ATOM   1125  N   SER    73      53.264  63.737  54.033  1.00  2.39
ATOM   1126  H   SER    73      53.447  64.739  53.991  1.00  2.39
ATOM   1127  CA  SER    73      51.977  63.227  53.561  1.00  2.39
ATOM   1128  HA  SER    73      51.601  62.532  54.307  1.00  2.39
ATOM   1129  CB  SER    73      50.907  64.319  53.426  1.00  2.39
ATOM   1130  HB1 SER    73      50.951  64.990  54.286  1.00  2.39
ATOM   1131  HB2 SER    73      49.925  63.844  53.410  1.00  2.39
ATOM   1132  OG  SER    73      51.066  65.048  52.231  1.00  2.39
ATOM   1133  HG  SER    73      51.438  65.923  52.519  1.00  2.39
ATOM   1134  C   SER    73      52.143  62.441  52.262  1.00  2.39
ATOM   1135  O   SER    73      53.175  62.508  51.586  1.00  2.39
ATOM   1136  N   ILE    74      51.114  61.677  51.901  1.00  2.00
ATOM   1137  H   ILE    74      50.303  61.611  52.500  1.00  2.00
ATOM   1138  CA  ILE    74      51.208  60.808  50.734  1.00  2.00
ATOM   1139  HA  ILE    74      52.064  60.150  50.884  1.00  2.00
ATOM   1140  CB  ILE    74      49.939  59.936  50.574  1.00  2.00
ATOM   1141  HB  ILE    74      49.150  60.553  50.141  1.00  2.00
ATOM   1142  CG2 ILE    74      50.232  58.796  49.582  1.00  2.00
ATOM   1143 1HG2 ILE    74      51.087  58.214  49.920  1.00  2.00
ATOM   1144 2HG2 ILE    74      49.364  58.150  49.489  1.00  2.00
ATOM   1145 3HG2 ILE    74      50.446  59.204  48.597  1.00  2.00
ATOM   1146  CG1 ILE    74      49.366  59.351  51.886  1.00  2.00
ATOM   1147 1HG1 ILE    74      48.560  58.662  51.643  1.00  2.00
ATOM   1148 2HG1 ILE    74      48.918  60.159  52.465  1.00  2.00
ATOM   1149  CD1 ILE    74      50.368  58.617  52.782  1.00  2.00
ATOM   1150  HD1 ILE    74      49.837  58.102  53.581  1.00  2.00
ATOM   1151  HD2 ILE    74      50.927  57.883  52.207  1.00  2.00
ATOM   1152  HD3 ILE    74      51.054  59.330  53.234  1.00  2.00
ATOM   1153  C   ILE    74      51.465  61.612  49.453  1.00  2.00
ATOM   1154  O   ILE    74      52.253  61.188  48.605  1.00  2.00
ATOM   1155  N   GLU    75      50.849  62.790  49.341  1.00  2.38
ATOM   1156  H   GLU    75      50.259  63.104  50.095  1.00  2.38
ATOM   1157  CA  GLU    75      51.019  63.667  48.187  1.00  2.38
ATOM   1158  HA  GLU    75      50.934  63.052  47.289  1.00  2.38
ATOM   1159  CB  GLU    75      49.882  64.701  48.165  1.00  2.38
ATOM   1160  HB1 GLU    75      49.956  65.336  49.050  1.00  2.38
ATOM   1161  HB2 GLU    75      48.928  64.174  48.213  1.00  2.38
ATOM   1162  CG  GLU    75      49.885  65.593  46.914  1.00  2.38
ATOM   1163  HG1 GLU    75      50.738  66.270  46.983  1.00  2.38
ATOM   1164  HG2 GLU    75      48.983  66.208  46.924  1.00  2.38
ATOM   1165  CD  GLU    75      49.949  64.807  45.592  1.00  2.38
ATOM   1166  OE1 GLU    75      49.366  63.703  45.535  1.00  2.38
ATOM   1167  OE2 GLU    75      50.596  65.330  44.655  1.00  2.38
ATOM   1168  C   GLU    75      52.408  64.323  48.149  1.00  2.38
ATOM   1169  O   GLU    75      53.056  64.373  47.106  1.00  2.38
ATOM   1170  N   GLU    76      52.944  64.729  49.298  1.00  2.40
ATOM   1171  H   GLU    76      52.395  64.657  50.146  1.00  2.40
ATOM   1172  CA  GLU    76      54.317  65.235  49.401  1.00  2.40
ATOM   1173  HA  GLU    76      54.446  66.089  48.734  1.00  2.40
ATOM   1174  CB  GLU    76      54.562  65.688  50.841  1.00  2.40
ATOM   1175  HB1 GLU    76      55.631  65.837  50.986  1.00  2.40
ATOM   1176  HB2 GLU    76      54.236  64.869  51.477  1.00  2.40
ATOM   1177  CG  GLU    76      53.834  66.963  51.280  1.00  2.40
ATOM   1178  HG1 GLU    76      52.920  67.084  50.694  1.00  2.40
ATOM   1179  HG2 GLU    76      54.473  67.829  51.100  1.00  2.40
ATOM   1180  CD  GLU    76      53.467  66.872  52.771  1.00  2.40
ATOM   1181  OE1 GLU    76      54.293  66.373  53.566  1.00  2.40
ATOM   1182  OE2 GLU    76      52.293  67.135  53.103  1.00  2.40
ATOM   1183  C   GLU    76      55.375  64.182  49.028  1.00  2.40
ATOM   1184  O   GLU    76      56.401  64.484  48.410  1.00  2.40
ATOM   1185  N   ALA    77      55.127  62.921  49.394  1.00  2.07
ATOM   1186  H   ALA    77      54.271  62.744  49.918  1.00  2.07
ATOM   1187  CA  ALA    77      55.981  61.788  49.056  1.00  2.07
ATOM   1188  HA  ALA    77      57.010  62.052  49.278  1.00  2.07
ATOM   1189  CB  ALA    77      55.586  60.598  49.922  1.00  2.07
ATOM   1190  HB1 ALA    77      56.236  59.755  49.696  1.00  2.07
ATOM   1191  HB2 ALA    77      55.686  60.862  50.976  1.00  2.07
ATOM   1192  HB3 ALA    77      54.550  60.316  49.729  1.00  2.07
ATOM   1193  C   ALA    77      55.926  61.445  47.548  1.00  2.07
ATOM   1194  O   ALA    77      56.966  61.156  46.926  1.00  2.07
ATOM   1195  N   LEU    78      54.725  61.517  46.955  1.00  2.11
ATOM   1196  H   LEU    78      53.908  61.736  47.521  1.00  2.11
ATOM   1197  CA  LEU    78      54.549  61.422  45.507  1.00  2.11
ATOM   1198  HA  LEU    78      54.902  60.451  45.177  1.00  2.11
ATOM   1199  CB  LEU    78      53.056  61.590  45.116  1.00  2.11
ATOM   1200  HB1 LEU    78      52.709  62.567  45.448  1.00  2.11
ATOM   1201  HB2 LEU    78      52.440  60.859  45.633  1.00  2.11
ATOM   1202  CG  LEU    78      52.785  61.510  43.595  1.00  2.11
ATOM   1203  HG  LEU    78      53.337  62.305  43.094  1.00  2.11
ATOM   1204  CD1 LEU    78      53.192  60.174  42.965  1.00  2.11
ATOM   1205 1HD1 LEU    78      52.954  60.193  41.904  1.00  2.11
ATOM   1206 2HD1 LEU    78      54.265  60.023  43.063  1.00  2.11
ATOM   1207 3HD1 LEU    78      52.653  59.357  43.440  1.00  2.11
ATOM   1208  CD2 LEU    78      51.304  61.716  43.294  1.00  2.11
ATOM   1209 1HD2 LEU    78      51.128  61.717  42.220  1.00  2.11
ATOM   1210 2HD2 LEU    78      50.702  60.943  43.766  1.00  2.11
ATOM   1211 3HD2 LEU    78      50.983  62.684  43.687  1.00  2.11
ATOM   1212  C   LEU    78      55.402  62.455  44.791  1.00  2.11
ATOM   1213  O   LEU    78      56.247  62.094  43.975  1.00  2.11
ATOM   1214  N   GLN    79      55.227  63.716  45.171  1.00  2.52
ATOM   1215  H   GLN    79      54.483  63.918  45.839  1.00  2.52
ATOM   1216  CA  GLN    79      55.969  64.840  44.616  1.00  2.52
ATOM   1217  HA  GLN    79      55.868  64.810  43.529  1.00  2.52
ATOM   1218  CB  GLN    79      55.339  66.157  45.106  1.00  2.52
ATOM   1219  HB1 GLN    79      55.978  66.986  44.798  1.00  2.52
ATOM   1220  HB2 GLN    79      55.277  66.151  46.196  1.00  2.52
ATOM   1221  CG  GLN    79      53.939  66.372  44.505  1.00  2.52
ATOM   1222  HG1 GLN    79      53.294  65.535  44.773  1.00  2.52
ATOM   1223  HG2 GLN    79      54.009  66.396  43.417  1.00  2.52
ATOM   1224  CD  GLN    79      53.272  67.663  44.968  1.00  2.52
ATOM   1225  OE1 GLN    79      53.907  68.651  45.305  1.00  2.52
ATOM   1226  NE2 GLN    79      51.962  67.719  44.975  1.00  2.52
ATOM   1227 1HE2 GLN    79      51.426  66.866  44.764  1.00  2.52
ATOM   1228 2HE2 GLN    79      51.533  68.552  45.316  1.00  2.52
ATOM   1229  C   GLN    79      57.470  64.808  44.904  1.00  2.52
ATOM   1230  O   GLN    79      58.225  65.501  44.227  1.00  2.52
ATOM   1231  N   SER    80      57.931  63.992  45.861  1.00  2.50
ATOM   1232  H   SER    80      57.270  63.498  46.446  1.00  2.50
ATOM   1233  CA  SER    80      59.375  63.860  46.107  1.00  2.50
ATOM   1234  HA  SER    80      59.924  64.700  45.682  1.00  2.50
ATOM   1235  CB  SER    80      59.642  63.830  47.594  1.00  2.50
ATOM   1236  HB1 SER    80      60.718  63.743  47.744  1.00  2.50
ATOM   1237  HB2 SER    80      59.149  62.948  48.001  1.00  2.50
ATOM   1238  OG  SER    80      59.177  64.997  48.252  1.00  2.50
ATOM   1239  HG  SER    80      58.236  65.125  48.025  1.00  2.50
ATOM   1240  C   SER    80      59.939  62.577  45.490  1.00  2.50
ATOM   1241  O   SER    80      61.109  62.256  45.688  1.00  2.50
ATOM   1242  N   GLY    81      59.102  61.782  44.811  1.00  2.34
ATOM   1243  H   GLY    81      58.140  62.084  44.677  1.00  2.34
ATOM   1244  CA  GLY    81      59.500  60.510  44.206  1.00  2.34
ATOM   1245  HA1 GLY    81      60.348  60.684  43.542  1.00  2.34
ATOM   1246  HA2 GLY    81      58.668  60.140  43.607  1.00  2.34
ATOM   1247  C   GLY    81      59.894  59.397  45.195  1.00  2.34
ATOM   1248  O   GLY    81      60.551  58.408  44.838  1.00  2.34
ATOM   1249  N   ARG    82      59.467  59.603  46.442  1.00  1.98
ATOM   1250  H   ARG    82      58.915  60.448  46.548  1.00  1.98
ATOM   1251  CA  ARG    82      59.579  58.763  47.641  1.00  1.98
ATOM   1252  HA  ARG    82      60.531  58.237  47.642  1.00  1.98
ATOM   1253  CB  ARG    82      59.534  59.769  48.803  1.00  1.98
ATOM   1254  HB1 ARG    82      58.628  60.364  48.700  1.00  1.98
ATOM   1255  HB2 ARG    82      60.383  60.439  48.657  1.00  1.98
ATOM   1256  CG  ARG    82      59.563  59.237  50.244  1.00  1.98
ATOM   1257  HG1 ARG    82      60.523  58.757  50.439  1.00  1.98
ATOM   1258  HG2 ARG    82      58.758  58.524  50.402  1.00  1.98
ATOM   1259  CD  ARG    82      59.346  60.392  51.233  1.00  1.98
ATOM   1260  HD1 ARG    82      59.453  60.019  52.251  1.00  1.98
ATOM   1261  HD2 ARG    82      58.323  60.758  51.131  1.00  1.98
ATOM   1262  NE  ARG    82      60.319  61.467  50.993  1.00  1.98
ATOM   1263  HE  ARG    82      61.299  61.212  50.965  1.00  1.98
ATOM   1264  CZ  ARG    82      60.105  62.699  50.603  1.00  1.98
ATOM   1265  NH1 ARG    82      61.122  63.424  50.260  1.00  1.98
ATOM   1266 1HH1 ARG    82      62.053  63.002  50.323  1.00  1.98
ATOM   1267 2HH1 ARG    82      60.969  64.332  49.859  1.00  1.98
ATOM   1268  NH2 ARG    82      58.922  63.220  50.500  1.00  1.98
ATOM   1269 1HH2 ARG    82      58.155  62.803  50.991  1.00  1.98
ATOM   1270 2HH2 ARG    82      58.828  64.154  50.124  1.00  1.98
ATOM   1271  C   ARG    82      58.433  57.750  47.740  1.00  1.98
ATOM   1272  O   ARG    82      58.422  56.855  48.591  1.00  1.98
ATOM   1273  N   LEU    83      57.460  57.855  46.838  1.00  1.71
ATOM   1274  H   LEU    83      57.502  58.636  46.199  1.00  1.71
ATOM   1275  CA  LEU    83      56.685  56.671  46.423  1.00  1.71
ATOM   1276  HA  LEU    83      57.248  55.776  46.688  1.00  1.71
ATOM   1277  CB  LEU    83      55.365  56.618  47.224  1.00  1.71
ATOM   1278  HB1 LEU    83      55.619  56.487  48.277  1.00  1.71
ATOM   1279  HB2 LEU    83      54.781  55.748  46.925  1.00  1.71
ATOM   1280  CG  LEU    83      54.484  57.874  47.116  1.00  1.71
ATOM   1281  HG  LEU    83      55.068  58.749  47.388  1.00  1.71
ATOM   1282  CD1 LEU    83      53.929  58.056  45.716  1.00  1.71
ATOM   1283 1HD1 LEU    83      53.277  58.914  45.728  1.00  1.71
ATOM   1284 2HD1 LEU    83      54.711  58.296  45.004  1.00  1.71
ATOM   1285 3HD1 LEU    83      53.373  57.175  45.402  1.00  1.71
ATOM   1286  CD2 LEU    83      53.303  57.791  48.068  1.00  1.71
ATOM   1287 1HD2 LEU    83      52.712  58.701  47.978  1.00  1.71
ATOM   1288 2HD2 LEU    83      52.683  56.932  47.820  1.00  1.71
ATOM   1289 3HD2 LEU    83      53.657  57.727  49.095  1.00  1.71
ATOM   1290  C   LEU    83      56.557  56.621  44.886  1.00  1.71
ATOM   1291  O   LEU    83      57.282  57.324  44.182  1.00  1.71
ATOM   1292  N   THR    84      55.629  55.814  44.360  1.00  2.04
ATOM   1293  H   THR    84      55.088  55.233  44.979  1.00  2.04
ATOM   1294  CA  THR    84      55.262  55.762  42.931  1.00  2.04
ATOM   1295  HA  THR    84      55.613  56.681  42.466  1.00  2.04
ATOM   1296  CB  THR    84      55.925  54.571  42.211  1.00  2.04
ATOM   1297  HB  THR    84      55.323  54.288  41.346  1.00  2.04
ATOM   1298  CG2 THR    84      57.320  54.931  41.705  1.00  2.04
ATOM   1299 1HG2 THR    84      57.964  55.190  42.545  1.00  2.04
ATOM   1300 2HG2 THR    84      57.746  54.077  41.179  1.00  2.04
ATOM   1301 3HG2 THR    84      57.262  55.774  41.018  1.00  2.04
ATOM   1302  OG1 THR    84      56.090  53.443  43.039  1.00  2.04
ATOM   1303  HG1 THR    84      55.233  52.995  43.172  1.00  2.04
ATOM   1304  C   THR    84      53.744  55.696  42.731  1.00  2.04
ATOM   1305  O   THR    84      53.090  55.127  43.586  1.00  2.04
ATOM   1306  N   PRO    85      53.143  56.227  41.645  1.00  2.31
ATOM   1307  CD  PRO    85      53.832  56.818  40.503  1.00  2.31
ATOM   1308  HD1 PRO    85      54.268  56.026  39.893  1.00  2.31
ATOM   1309  HD2 PRO    85      54.602  57.523  40.814  1.00  2.31
ATOM   1310  CG  PRO    85      52.770  57.564  39.693  1.00  2.31
ATOM   1311  HG1 PRO    85      52.957  57.496  38.621  1.00  2.31
ATOM   1312  HG2 PRO    85      52.736  58.607  40.009  1.00  2.31
ATOM   1313  CB  PRO    85      51.464  56.874  40.083  1.00  2.31
ATOM   1314  HB1 PRO    85      51.337  55.970  39.483  1.00  2.31
ATOM   1315  HB2 PRO    85      50.607  57.538  39.962  1.00  2.31
ATOM   1316  CA  PRO    85      51.696  56.511  41.551  1.00  2.31
ATOM   1317  HA  PRO    85      51.511  57.413  42.135  1.00  2.31
ATOM   1318  C   PRO    85      50.675  55.445  42.030  1.00  2.31
ATOM   1319  O   PRO    85      49.754  55.771  42.772  1.00  2.31
ATOM   1320  N   ALA    86      50.815  54.164  41.666  1.00  2.43
ATOM   1321  H   ALA    86      51.570  53.902  41.056  1.00  2.43
ATOM   1322  CA  ALA    86      49.911  53.118  42.178  1.00  2.43
ATOM   1323  HA  ALA    86      48.879  53.400  41.957  1.00  2.43
ATOM   1324  CB  ALA    86      50.224  51.808  41.442  1.00  2.43
ATOM   1325  HB1 ALA    86      49.533  51.034  41.780  1.00  2.43
ATOM   1326  HB2 ALA    86      50.099  51.948  40.368  1.00  2.43
ATOM   1327  HB3 ALA    86      51.246  51.491  41.655  1.00  2.43
ATOM   1328  C   ALA    86      50.022  52.938  43.702  1.00  2.43
ATOM   1329  O   ALA    86      49.039  52.810  44.448  1.00  2.43
ATOM   1330  N   HIS    87      51.267  52.981  44.161  1.00  1.93
ATOM   1331  H   HIS    87      52.026  53.102  43.502  1.00  1.93
ATOM   1332  CA  HIS    87      51.615  52.986  45.562  1.00  1.93
ATOM   1333  HA  HIS    87      51.144  52.121  46.031  1.00  1.93
ATOM   1334  CB  HIS    87      53.131  52.843  45.724  1.00  1.93
ATOM   1335  HB1 HIS    87      53.339  52.653  46.766  1.00  1.93
ATOM   1336  HB2 HIS    87      53.641  53.765  45.468  1.00  1.93
ATOM   1337  CG  HIS    87      53.697  51.715  44.914  1.00  1.93
ATOM   1338  ND1 HIS    87      53.947  51.743  43.538  1.00  1.93
ATOM   1339  CE1 HIS    87      54.443  50.530  43.244  1.00  1.93
ATOM   1340  HE1 HIS    87      54.760  50.215  42.259  1.00  1.93
ATOM   1341  NE2 HIS    87      54.507  49.764  44.346  1.00  1.93
ATOM   1342  HE2 HIS    87      54.847  48.811  44.397  1.00  1.93
ATOM   1343  CD2 HIS    87      54.031  50.495  45.407  1.00  1.93
ATOM   1344  HD2 HIS    87      53.969  50.183  46.441  1.00  1.93
ATOM   1345  C   HIS    87      51.064  54.226  46.281  1.00  1.93
ATOM   1346  O   HIS    87      50.612  54.106  47.414  1.00  1.93
ATOM   1347  N   TYR    88      51.015  55.389  45.621  1.00  1.83
ATOM   1348  H   TYR    88      51.415  55.415  44.694  1.00  1.83
ATOM   1349  CA  TYR    88      50.281  56.567  46.083  1.00  1.83
ATOM   1350  HA  TYR    88      50.647  56.829  47.074  1.00  1.83
ATOM   1351  CB  TYR    88      50.489  57.801  45.178  1.00  1.83
ATOM   1352  HB1 TYR    88      50.821  57.493  44.193  1.00  1.83
ATOM   1353  HB2 TYR    88      51.286  58.379  45.616  1.00  1.83
ATOM   1354  CG  TYR    88      49.309  58.752  45.025  1.00  1.83
ATOM   1355  CD1 TYR    88      49.206  59.881  45.862  1.00  1.83
ATOM   1356  HD1 TYR    88      49.976  60.106  46.578  1.00  1.83
ATOM   1357  CE1 TYR    88      48.104  60.749  45.747  1.00  1.83
ATOM   1358  HE1 TYR    88      48.041  61.640  46.355  1.00  1.83
ATOM   1359  CZ  TYR    88      47.091  60.488  44.803  1.00  1.83
ATOM   1360  OH  TYR    88      46.011  61.305  44.715  1.00  1.83
ATOM   1361  HH  TYR    88      45.459  61.070  43.974  1.00  1.83
ATOM   1362  CE2 TYR    88      47.197  59.366  43.954  1.00  1.83
ATOM   1363  HE2 TYR    88      46.422  59.160  43.233  1.00  1.83
ATOM   1364  CD2 TYR    88      48.312  58.516  44.056  1.00  1.83
ATOM   1365  HD2 TYR    88      48.384  57.661  43.402  1.00  1.83
ATOM   1366  C   TYR    88      48.799  56.307  46.265  1.00  1.83
ATOM   1367  O   TYR    88      48.301  56.657  47.323  1.00  1.83
ATOM   1368  N   ASP    89      48.101  55.667  45.321  1.00  2.21
ATOM   1369  H   ASP    89      48.547  55.409  44.449  1.00  2.21
ATOM   1370  CA  ASP    89      46.690  55.330  45.552  1.00  2.21
ATOM   1371  HA  ASP    89      46.127  56.252  45.709  1.00  2.21
ATOM   1372  CB  ASP    89      46.086  54.614  44.327  1.00  2.21
ATOM   1373  HB1 ASP    89      46.863  54.050  43.811  1.00  2.21
ATOM   1374  HB2 ASP    89      45.704  55.362  43.630  1.00  2.21
ATOM   1375  CG  ASP    89      44.958  53.644  44.711  1.00  2.21
ATOM   1376  OD1 ASP    89      45.168  52.414  44.622  1.00  2.21
ATOM   1377  OD2 ASP    89      43.909  54.078  45.234  1.00  2.21
ATOM   1378  C   ASP    89      46.535  54.503  46.836  1.00  2.21
ATOM   1379  O   ASP    89      45.825  54.898  47.773  1.00  2.21
ATOM   1380  N   ARG    90      47.243  53.367  46.919  1.00  2.31
ATOM   1381  H   ARG    90      47.804  53.076  46.121  1.00  2.31
ATOM   1382  CA  ARG    90      47.059  52.489  48.085  1.00  2.31
ATOM   1383  HA  ARG    90      45.993  52.280  48.149  1.00  2.31
ATOM   1384  CB  ARG    90      47.825  51.168  47.882  1.00  2.31
ATOM   1385  HB1 ARG    90      48.703  51.163  48.531  1.00  2.31
ATOM   1386  HB2 ARG    90      48.180  51.084  46.852  1.00  2.31
ATOM   1387  CG  ARG    90      46.955  49.937  48.207  1.00  2.31
ATOM   1388  HG1 ARG    90      46.341  50.142  49.085  1.00  2.31
ATOM   1389  HG2 ARG    90      47.628  49.117  48.462  1.00  2.31
ATOM   1390  CD  ARG    90      46.069  49.456  47.041  1.00  2.31
ATOM   1391  HD1 ARG    90      45.550  48.545  47.342  1.00  2.31
ATOM   1392  HD2 ARG    90      46.718  49.194  46.202  1.00  2.31
ATOM   1393  NE  ARG    90      45.088  50.451  46.566  1.00  2.31
ATOM   1394  HE  ARG    90      45.355  51.027  45.762  1.00  2.31
ATOM   1395  CZ  ARG    90      43.897  50.759  47.048  1.00  2.31
ATOM   1396  NH1 ARG    90      43.191  51.683  46.487  1.00  2.31
ATOM   1397 1HH1 ARG    90      43.615  52.235  45.728  1.00  2.31
ATOM   1398 2HH1 ARG    90      42.389  52.055  46.970  1.00  2.31
ATOM   1399  NH2 ARG    90      43.384  50.206  48.112  1.00  2.31
ATOM   1400 1HH2 ARG    90      43.861  49.449  48.549  1.00  2.31
ATOM   1401 2HH2 ARG    90      42.513  50.593  48.447  1.00  2.31
ATOM   1402  C   ARG    90      47.394  53.175  49.425  1.00  2.31
ATOM   1403  O   ARG    90      46.678  53.011  50.421  1.00  2.31
ATOM   1404  N   TYR    91      48.452  53.985  49.441  1.00  1.98
ATOM   1405  H   TYR    91      49.022  54.081  48.607  1.00  1.98
ATOM   1406  CA  TYR    91      48.835  54.719  50.639  1.00  1.98
ATOM   1407  HA  TYR    91      48.797  54.031  51.484  1.00  1.98
ATOM   1408  CB  TYR    91      50.282  55.230  50.562  1.00  1.98
ATOM   1409  HB1 TYR    91      50.526  55.708  51.510  1.00  1.98
ATOM   1410  HB2 TYR    91      50.323  55.984  49.779  1.00  1.98
ATOM   1411  CG  TYR    91      51.372  54.207  50.264  1.00  1.98
ATOM   1412  CD1 TYR    91      51.151  52.823  50.417  1.00  1.98
ATOM   1413  HD1 TYR    91      50.238  52.454  50.858  1.00  1.98
ATOM   1414  CE1 TYR    91      52.092  51.901  49.937  1.00  1.98
ATOM   1415  HE1 TYR    91      51.907  50.845  50.034  1.00  1.98
ATOM   1416  CZ  TYR    91      53.277  52.352  49.323  1.00  1.98
ATOM   1417  OH  TYR    91      54.176  51.445  48.858  1.00  1.98
ATOM   1418  HH  TYR    91      54.979  51.840  48.516  1.00  1.98
ATOM   1419  CE2 TYR    91      53.548  53.737  49.249  1.00  1.98
ATOM   1420  HE2 TYR    91      54.457  54.091  48.799  1.00  1.98
ATOM   1421  CD2 TYR    91      52.597  54.657  49.734  1.00  1.98
ATOM   1422  HD2 TYR    91      52.774  55.720  49.660  1.00  1.98
ATOM   1423  C   TYR    91      47.854  55.842  50.994  1.00  1.98
ATOM   1424  O   TYR    91      47.535  55.964  52.166  1.00  1.98
ATOM   1425  N   VAL    92      47.266  56.555  50.021  1.00  2.15
ATOM   1426  H   VAL    92      47.573  56.403  49.062  1.00  2.15
ATOM   1427  CA  VAL    92      46.140  57.483  50.235  1.00  2.15
ATOM   1428  HA  VAL    92      46.477  58.273  50.906  1.00  2.15
ATOM   1429  CB  VAL    92      45.650  58.165  48.937  1.00  2.15
ATOM   1430  HB  VAL    92      45.575  57.434  48.135  1.00  2.15
ATOM   1431  CG1 VAL    92      44.272  58.828  49.099  1.00  2.15
ATOM   1432 1HG1 VAL    92      44.021  59.392  48.201  1.00  2.15
ATOM   1433 2HG1 VAL    92      43.504  58.071  49.245  1.00  2.15
ATOM   1434 3HG1 VAL    92      44.283  59.504  49.953  1.00  2.15
ATOM   1435  CG2 VAL    92      46.608  59.278  48.501  1.00  2.15
ATOM   1436 1HG2 VAL    92      46.244  59.738  47.583  1.00  2.15
ATOM   1437 2HG2 VAL    92      46.686  60.039  49.275  1.00  2.15
ATOM   1438 3HG2 VAL    92      47.590  58.867  48.298  1.00  2.15
ATOM   1439  C   VAL    92      45.035  56.766  50.966  1.00  2.15
ATOM   1440  O   VAL    92      44.642  57.242  52.024  1.00  2.15
ATOM   1441  N   ASN    93      44.622  55.586  50.486  1.00  2.70
ATOM   1442  H   ASN    93      45.105  55.215  49.677  1.00  2.70
ATOM   1443  CA  ASN    93      43.603  54.793  51.184  1.00  2.70
ATOM   1444  HA  ASN    93      42.668  55.357  51.183  1.00  2.70
ATOM   1445  CB  ASN    93      43.360  53.445  50.466  1.00  2.70
ATOM   1446  HB1 ASN    93      42.680  52.864  51.089  1.00  2.70
ATOM   1447  HB2 ASN    93      44.286  52.888  50.402  1.00  2.70
ATOM   1448  CG  ASN    93      42.750  53.480  49.067  1.00  2.70
ATOM   1449  OD1 ASN    93      41.903  52.654  48.755  1.00  2.70
ATOM   1450  ND2 ASN    93      43.196  54.311  48.158  1.00  2.70
ATOM   1451 1HD2 ASN    93      44.034  54.855  48.312  1.00  2.70
ATOM   1452 2HD2 ASN    93      42.913  54.214  47.188  1.00  2.70
ATOM   1453  C   ASN    93      44.004  54.599  52.661  1.00  2.70
ATOM   1454  O   ASN    93      43.222  54.955  53.547  1.00  2.70
ATOM   1455  N   LYS    94      45.233  54.141  52.950  1.00  2.62
ATOM   1456  H   LYS    94      45.885  53.976  52.191  1.00  2.62
ATOM   1457  CA  LYS    94      45.673  53.958  54.356  1.00  2.62
ATOM   1458  HA  LYS    94      44.976  53.287  54.838  1.00  2.62
ATOM   1459  CB  LYS    94      47.067  53.318  54.393  1.00  2.62
ATOM   1460  HB1 LYS    94      47.424  53.325  55.419  1.00  2.62
ATOM   1461  HB2 LYS    94      47.751  53.940  53.816  1.00  2.62
ATOM   1462  CG  LYS    94      47.133  51.880  53.845  1.00  2.62
ATOM   1463  HG1 LYS    94      48.178  51.678  53.609  1.00  2.62
ATOM   1464  HG2 LYS    94      46.577  51.805  52.911  1.00  2.62
ATOM   1465  CD  LYS    94      46.663  50.768  54.805  1.00  2.62
ATOM   1466  HD1 LYS    94      47.194  50.874  55.753  1.00  2.62
ATOM   1467  HD2 LYS    94      46.978  49.816  54.373  1.00  2.62
ATOM   1468  CE  LYS    94      45.145  50.692  55.028  1.00  2.62
ATOM   1469  HE1 LYS    94      44.811  49.675  54.815  1.00  2.62
ATOM   1470  HE2 LYS    94      44.645  51.371  54.332  1.00  2.62
ATOM   1471  NZ  LYS    94      44.767  51.031  56.419  1.00  2.62
ATOM   1472  HZ1 LYS    94      43.778  51.091  56.603  1.00  2.62
ATOM   1473  HZ2 LYS    94      45.249  50.477  57.132  1.00  2.62
ATOM   1474  HZ3 LYS    94      45.116  51.957  56.696  1.00  2.62
ATOM   1475  C   LYS    94      45.617  55.242  55.227  1.00  2.62
ATOM   1476  O   LYS    94      45.095  55.230  56.353  1.00  2.62
ATOM   1477  N   ASP    95      46.044  56.375  54.678  1.00  2.46
ATOM   1478  H   ASP    95      46.434  56.358  53.745  1.00  2.46
ATOM   1479  CA  ASP    95      46.025  57.650  55.407  1.00  2.46
ATOM   1480  HA  ASP    95      46.567  57.539  56.349  1.00  2.46
ATOM   1481  CB  ASP    95      46.737  58.702  54.538  1.00  2.46
ATOM   1482  HB1 ASP    95      46.125  58.927  53.663  1.00  2.46
ATOM   1483  HB2 ASP    95      47.666  58.261  54.178  1.00  2.46
ATOM   1484  CG  ASP    95      47.080  60.021  55.244  1.00  2.46
ATOM   1485  OD1 ASP    95      46.218  60.565  55.971  1.00  2.46
ATOM   1486  OD2 ASP    95      48.185  60.536  54.961  1.00  2.46
ATOM   1487  C   ASP    95      44.571  58.047  55.719  1.00  2.46
ATOM   1488  O   ASP    95      44.214  58.444  56.837  1.00  2.46
ATOM   1489  N   MET    96      43.703  57.795  54.733  1.00  2.77
ATOM   1490  H   MET    96      44.056  57.392  53.873  1.00  2.77
ATOM   1491  CA  MET    96      42.279  58.007  54.852  1.00  2.77
ATOM   1492  HA  MET    96      42.118  59.052  55.117  1.00  2.77
ATOM   1493  CB  MET    96      41.569  57.727  53.513  1.00  2.77
ATOM   1494  HB1 MET    96      41.192  56.705  53.497  1.00  2.77
ATOM   1495  HB2 MET    96      42.287  57.822  52.701  1.00  2.77
ATOM   1496  CG  MET    96      40.432  58.705  53.191  1.00  2.77
ATOM   1497  HG1 MET    96      40.051  58.451  52.202  1.00  2.77
ATOM   1498  HG2 MET    96      40.857  59.707  53.128  1.00  2.77
ATOM   1499  SD  MET    96      39.009  58.791  54.317  1.00  2.77
ATOM   1500  CE  MET    96      38.444  57.065  54.309  1.00  2.77
ATOM   1501  HE1 MET    96      37.483  56.998  54.817  1.00  2.77
ATOM   1502  HE2 MET    96      38.333  56.709  53.286  1.00  2.77
ATOM   1503  HE3 MET    96      39.157  56.434  54.838  1.00  2.77
ATOM   1504  C   MET    96      41.727  57.147  55.983  1.00  2.77
ATOM   1505  O   MET    96      40.924  57.656  56.739  1.00  2.77
ATOM   1506  N   SER    97      42.206  55.914  56.194  1.00  3.36
ATOM   1507  H   SER    97      42.876  55.535  55.538  1.00  3.36
ATOM   1508  CA  SER    97      41.842  55.122  57.376  1.00  3.36
ATOM   1509  HA  SER    97      40.754  55.182  57.418  1.00  3.36
ATOM   1510  CB  SER    97      42.091  53.623  57.246  1.00  3.36
ATOM   1511  HB1 SER    97      41.245  53.178  56.721  1.00  3.36
ATOM   1512  HB2 SER    97      42.143  53.173  58.238  1.00  3.36
ATOM   1513  OG  SER    97      43.259  53.316  56.526  1.00  3.36
ATOM   1514  HG  SER    97      43.959  53.947  56.809  1.00  3.36
ATOM   1515  C   SER    97      42.280  55.680  58.733  1.00  3.36
ATOM   1516  O   SER    97      41.487  55.589  59.684  1.00  3.36
ATOM   1517  N   ILE    98      43.447  56.331  58.839  1.00  3.42
ATOM   1518  H   ILE    98      44.049  56.440  58.031  1.00  3.42
ATOM   1519  CA  ILE    98      43.724  57.093  60.081  1.00  3.42
ATOM   1520  HA  ILE    98      43.598  56.416  60.924  1.00  3.42
ATOM   1521  CB  ILE    98      45.175  57.627  60.124  1.00  3.42
ATOM   1522  HB  ILE    98      45.352  58.240  59.239  1.00  3.42
ATOM   1523  CG2 ILE    98      45.393  58.518  61.363  1.00  3.42
ATOM   1524 1HG2 ILE    98      46.460  58.698  61.499  1.00  3.42
ATOM   1525 2HG2 ILE    98      44.895  59.478  61.232  1.00  3.42
ATOM   1526 3HG2 ILE    98      45.005  58.033  62.257  1.00  3.42
ATOM   1527  CG1 ILE    98      46.210  56.486  60.105  1.00  3.42
ATOM   1528 1HG1 ILE    98      47.212  56.917  60.118  1.00  3.42
ATOM   1529 2HG1 ILE    98      46.120  55.924  59.174  1.00  3.42
ATOM   1530  CD1 ILE    98      46.100  55.499  61.280  1.00  3.42
ATOM   1531  HD1 ILE    98      46.967  54.848  61.272  1.00  3.42
ATOM   1532  HD2 ILE    98      46.087  56.026  62.231  1.00  3.42
ATOM   1533  HD3 ILE    98      45.203  54.889  61.179  1.00  3.42
ATOM   1534  C   ILE    98      42.688  58.225  60.306  1.00  3.42
ATOM   1535  O   ILE    98      41.977  58.314  61.336  1.00  3.42
ATOM   1536  N   GLN    99      42.567  59.081  59.286  1.00  3.39
ATOM   1537  H   GLN    99      43.129  58.927  58.451  1.00  3.39
ATOM   1538  CA  GLN    99      41.677  60.239  59.335  1.00  3.39
ATOM   1539  HA  GLN    99      41.988  60.886  60.155  1.00  3.39
ATOM   1540  CB  GLN    99      41.771  61.025  58.021  1.00  3.39
ATOM   1541  HB1 GLN    99      41.030  61.825  58.050  1.00  3.39
ATOM   1542  HB2 GLN    99      41.528  60.371  57.183  1.00  3.39
ATOM   1543  CG  GLN    99      43.151  61.657  57.777  1.00  3.39
ATOM   1544  HG1 GLN    99      43.898  60.873  57.683  1.00  3.39
ATOM   1545  HG2 GLN    99      43.419  62.281  58.626  1.00  3.39
ATOM   1546  CD  GLN    99      43.161  62.521  56.521  1.00  3.39
ATOM   1547  OE1 GLN    99      42.283  63.343  56.298  1.00  3.39
ATOM   1548  NE2 GLN    99      44.146  62.388  55.664  1.00  3.39
ATOM   1549 1HE2 GLN    99      44.888  61.700  55.843  1.00  3.39
ATOM   1550 2HE2 GLN    99      44.193  63.014  54.892  1.00  3.39
ATOM   1551  C   GLN    99      40.187  59.854  59.584  1.00  3.39
ATOM   1552  O   GLN    99      39.401  60.592  60.185  1.00  3.39
ATOM   1553  N   GLU   100      39.772  58.681  59.128  1.00  3.64
ATOM   1554  H   GLU   100      40.430  58.169  58.544  1.00  3.64
ATOM   1555  CA  GLU   100      38.431  58.115  59.210  1.00  3.64
ATOM   1556  HA  GLU   100      37.702  58.898  59.023  1.00  3.64
ATOM   1557  CB  GLU   100      38.293  57.052  58.116  1.00  3.64
ATOM   1558  HB1 GLU   100      39.108  56.341  58.233  1.00  3.64
ATOM   1559  HB2 GLU   100      38.386  57.551  57.152  1.00  3.64
ATOM   1560  CG  GLU   100      36.976  56.274  58.118  1.00  3.64
ATOM   1561  HG1 GLU   100      36.146  56.982  58.064  1.00  3.64
ATOM   1562  HG2 GLU   100      36.884  55.701  59.043  1.00  3.64
ATOM   1563  CD  GLU   100      36.932  55.312  56.927  1.00  3.64
ATOM   1564  OE1 GLU   100      35.902  55.333  56.216  1.00  3.64
ATOM   1565  OE2 GLU   100      37.927  54.578  56.727  1.00  3.64
ATOM   1566  C   GLU   100      38.157  57.494  60.577  1.00  3.64
ATOM   1567  O   GLU   100      37.070  57.673  61.122  1.00  3.64
ATOM   1568  N   LEU   101      39.142  56.854  61.215  1.00  3.20
ATOM   1569  H   LEU   101      40.027  56.678  60.744  1.00  3.20
ATOM   1570  CA  LEU   101      38.987  56.542  62.634  1.00  3.20
ATOM   1571  HA  LEU   101      38.122  55.885  62.740  1.00  3.20
ATOM   1572  CB  LEU   101      40.237  55.771  63.110  1.00  3.20
ATOM   1573  HB1 LEU   101      41.114  56.416  63.058  1.00  3.20
ATOM   1574  HB2 LEU   101      40.393  54.957  62.399  1.00  3.20
ATOM   1575  CG  LEU   101      40.120  55.160  64.523  1.00  3.20
ATOM   1576  HG  LEU   101      39.103  54.797  64.677  1.00  3.20
ATOM   1577  CD1 LEU   101      41.068  53.965  64.662  1.00  3.20
ATOM   1578 1HD1 LEU   101      40.961  53.512  65.647  1.00  3.20
ATOM   1579 2HD1 LEU   101      40.834  53.215  63.907  1.00  3.20
ATOM   1580 3HD1 LEU   101      42.102  54.287  64.526  1.00  3.20
ATOM   1581  CD2 LEU   101      40.469  56.143  65.648  1.00  3.20
ATOM   1582 1HD2 LEU   101      40.472  55.624  66.607  1.00  3.20
ATOM   1583 2HD2 LEU   101      41.458  56.569  65.473  1.00  3.20
ATOM   1584 3HD2 LEU   101      39.738  56.944  65.702  1.00  3.20
ATOM   1585  C   LEU   101      38.700  57.819  63.442  1.00  3.20
ATOM   1586  O   LEU   101      37.791  57.818  64.282  1.00  3.20
ATOM   1587  N   ALA   102      39.376  58.938  63.131  1.00  4.23
ATOM   1588  H   ALA   102      40.105  58.910  62.426  1.00  4.23
ATOM   1589  CA  ALA   102      38.962  60.211  63.749  1.00  4.23
ATOM   1590  HA  ALA   102      38.975  60.063  64.830  1.00  4.23
ATOM   1591  CB  ALA   102      40.010  61.291  63.451  1.00  4.23
ATOM   1592  HB1 ALA   102      39.744  62.211  63.972  1.00  4.23
ATOM   1593  HB2 ALA   102      40.989  60.958  63.796  1.00  4.23
ATOM   1594  HB3 ALA   102      40.061  61.493  62.386  1.00  4.23
ATOM   1595  C   ALA   102      37.505  60.667  63.402  1.00  4.23
ATOM   1596  O   ALA   102      36.768  61.114  64.300  1.00  4.23
ATOM   1597  N   VAL   103      37.045  60.543  62.136  1.00  5.17
ATOM   1598  H   VAL   103      37.667  60.161  61.434  1.00  5.17
ATOM   1599  CA  VAL   103      35.637  60.881  61.774  1.00  5.17
ATOM   1600  HA  VAL   103      35.485  61.898  62.105  1.00  5.17
ATOM   1601  CB  VAL   103      35.313  60.856  60.247  1.00  5.17
ATOM   1602  HB  VAL   103      36.175  61.253  59.711  1.00  5.17
ATOM   1603  CG1 VAL   103      34.908  59.527  59.589  1.00  5.17
ATOM   1604 1HG1 VAL   103      34.721  59.672  58.524  1.00  5.17
ATOM   1605 2HG1 VAL   103      35.690  58.796  59.664  1.00  5.17
ATOM   1606 3HG1 VAL   103      34.008  59.116  60.045  1.00  5.17
ATOM   1607  CG2 VAL   103      34.102  61.746  59.926  1.00  5.17
ATOM   1608 1HG2 VAL   103      33.977  61.840  58.847  1.00  5.17
ATOM   1609 2HG2 VAL   103      33.192  61.321  60.349  1.00  5.17
ATOM   1610 3HG2 VAL   103      34.220  62.736  60.334  1.00  5.17
ATOM   1611  C   VAL   103      34.609  60.059  62.529  1.00  5.17
ATOM   1612  O   VAL   103      33.607  60.617  62.954  1.00  5.17
ATOM   1613  N   LEU   104      34.852  58.775  62.768  1.00  6.98
ATOM   1614  H   LEU   104      35.679  58.344  62.361  1.00  6.98
ATOM   1615  CA  LEU   104      33.954  57.970  63.583  1.00  6.98
ATOM   1616  HA  LEU   104      32.937  58.085  63.205  1.00  6.98
ATOM   1617  CB  LEU   104      34.376  56.494  63.424  1.00  6.98
ATOM   1618  HB1 LEU   104      35.356  56.336  63.875  1.00  6.98
ATOM   1619  HB2 LEU   104      34.482  56.308  62.354  1.00  6.98
ATOM   1620  CG  LEU   104      33.383  55.449  63.976  1.00  6.98
ATOM   1621  HG  LEU   104      32.374  55.709  63.653  1.00  6.98
ATOM   1622  CD1 LEU   104      33.733  54.078  63.400  1.00  6.98
ATOM   1623 1HD1 LEU   104      33.005  53.336  63.725  1.00  6.98
ATOM   1624 2HD1 LEU   104      33.717  54.115  62.310  1.00  6.98
ATOM   1625 3HD1 LEU   104      34.727  53.772  63.728  1.00  6.98
ATOM   1626  CD2 LEU   104      33.394  55.304  65.505  1.00  6.98
ATOM   1627 1HD2 LEU   104      32.777  54.456  65.803  1.00  6.98
ATOM   1628 2HD2 LEU   104      34.414  55.148  65.857  1.00  6.98
ATOM   1629 3HD2 LEU   104      32.976  56.191  65.975  1.00  6.98
ATOM   1630  C   LEU   104      33.970  58.442  65.039  1.00  6.98
ATOM   1631  O   LEU   104      32.923  58.752  65.604  1.00  6.98
ATOM   1632  N   VAL   105      35.158  58.532  65.639  1.00  8.03
ATOM   1633  H   VAL   105      35.987  58.318  65.089  1.00  8.03
ATOM   1634  CA  VAL   105      35.315  58.765  67.087  1.00  8.03
ATOM   1635  HA  VAL   105      34.650  58.079  67.612  1.00  8.03
ATOM   1636  CB  VAL   105      36.768  58.406  67.495  1.00  8.03
ATOM   1637  HB  VAL   105      37.457  58.933  66.835  1.00  8.03
ATOM   1638  CG1 VAL   105      37.160  58.741  68.941  1.00  8.03
ATOM   1639 1HG1 VAL   105      38.156  58.358  69.159  1.00  8.03
ATOM   1640 2HG1 VAL   105      37.188  59.820  69.083  1.00  8.03
ATOM   1641 3HG1 VAL   105      36.446  58.303  69.638  1.00  8.03
ATOM   1642  CG2 VAL   105      36.993  56.893  67.335  1.00  8.03
ATOM   1643 1HG2 VAL   105      38.029  56.648  67.561  1.00  8.03
ATOM   1644 2HG2 VAL   105      36.339  56.343  68.010  1.00  8.03
ATOM   1645 3HG2 VAL   105      36.788  56.575  66.315  1.00  8.03
ATOM   1646  C   VAL   105      34.909  60.163  67.553  1.00  8.03
ATOM   1647  O   VAL   105      34.704  60.366  68.752  1.00  8.03
ATOM   1648  N   SER   106      34.733  61.139  66.658  1.00  6.70
ATOM   1649  H   SER   106      35.003  60.977  65.696  1.00  6.70
ATOM   1650  CA  SER   106      34.147  62.433  67.074  1.00  6.70
ATOM   1651  HA  SER   106      33.553  62.279  67.976  1.00  6.70
ATOM   1652  CB  SER   106      35.271  63.406  67.445  1.00  6.70
ATOM   1653  HB1 SER   106      34.855  64.376  67.721  1.00  6.70
ATOM   1654  HB2 SER   106      35.948  63.529  66.600  1.00  6.70
ATOM   1655  OG  SER   106      35.998  62.895  68.545  1.00  6.70
ATOM   1656  HG  SER   106      35.600  62.042  68.787  1.00  6.70
ATOM   1657  C   SER   106      33.143  63.029  66.092  1.00  6.70
ATOM   1658  O   SER   106      32.972  64.246  66.048  1.00  6.70
ATOM   1659  N   GLY   107      32.533  62.190  65.247  1.00  5.54
ATOM   1660  H   GLY   107      32.711  61.195  65.326  1.00  5.54
ATOM   1661  CA  GLY   107      31.799  62.640  64.059  1.00  5.54
ATOM   1662  HA1 GLY   107      30.927  63.213  64.374  1.00  5.54
ATOM   1663  HA2 GLY   107      31.458  61.774  63.494  1.00  5.54
ATOM   1664  C   GLY   107      32.644  63.529  63.130  1.00  5.54
ATOM   1665  O   GLY   107      32.097  64.286  62.331  1.00  5.54
ATOM   1666  N   GLN   108      33.972  63.526  63.302  1.00  4.96
ATOM   1667  H   GLN   108      34.346  62.815  63.912  1.00  4.96
ATOM   1668  CA  GLN   108      34.804  64.674  62.981  1.00  4.96
ATOM   1669  HA  GLN   108      34.158  65.550  63.078  1.00  4.96
ATOM   1670  CB  GLN   108      35.917  64.866  64.030  1.00  4.96
ATOM   1671  HB1 GLN   108      36.542  63.973  64.068  1.00  4.96
ATOM   1672  HB2 GLN   108      35.434  64.983  65.000  1.00  4.96
ATOM   1673  CG  GLN   108      36.818  66.099  63.815  1.00  4.96
ATOM   1674  HG1 GLN   108      37.479  65.925  62.966  1.00  4.96
ATOM   1675  HG2 GLN   108      37.452  66.221  64.693  1.00  4.96
ATOM   1676  CD  GLN   108      36.051  67.401  63.572  1.00  4.96
ATOM   1677  OE1 GLN   108      35.805  67.791  62.438  1.00  4.96
ATOM   1678  NE2 GLN   108      35.642  68.105  64.604  1.00  4.96
ATOM   1679 1HE2 GLN   108      35.805  67.777  65.540  1.00  4.96
ATOM   1680 2HE2 GLN   108      35.142  68.958  64.424  1.00  4.96
ATOM   1681  C   GLN   108      35.264  64.687  61.526  1.00  4.96
ATOM   1682  O   GLN   108      34.583  65.252  60.675  1.00  4.96
ATOM   1683  N   LYS   109      36.418  64.096  61.220  1.00  5.46
ATOM   1684  H   LYS   109      36.954  63.691  61.979  1.00  5.46
ATOM   1685  CA  LYS   109      37.042  64.046  59.888  1.00  5.46
ATOM   1686  HA  LYS   109      36.402  63.534  59.169  1.00  5.46
ATOM   1687  CB  LYS   109      37.370  65.483  59.409  1.00  5.46
ATOM   1688  HB1 LYS   109      38.404  65.533  59.061  1.00  5.46
ATOM   1689  HB2 LYS   109      37.296  66.173  60.252  1.00  5.46
ATOM   1690  CG  LYS   109      36.478  65.981  58.255  1.00  5.46
ATOM   1691  HG1 LYS   109      35.461  65.608  58.362  1.00  5.46
ATOM   1692  HG2 LYS   109      36.870  65.566  57.326  1.00  5.46
ATOM   1693  CD  LYS   109      36.467  67.520  58.156  1.00  5.46
ATOM   1694  HD1 LYS   109      36.679  67.793  57.121  1.00  5.46
ATOM   1695  HD2 LYS   109      37.267  67.950  58.763  1.00  5.46
ATOM   1696  CE  LYS   109      35.125  68.168  58.539  1.00  5.46
ATOM   1697  HE1 LYS   109      34.367  67.824  57.830  1.00  5.46
ATOM   1698  HE2 LYS   109      35.220  69.251  58.430  1.00  5.46
ATOM   1699  NZ  LYS   109      34.684  67.844  59.919  1.00  5.46
ATOM   1700  HZ1 LYS   109      33.797  68.264  60.151  1.00  5.46
ATOM   1701  HZ2 LYS   109      34.566  66.839  60.030  1.00  5.46
ATOM   1702  HZ3 LYS   109      35.357  68.107  60.638  1.00  5.46
ATOM   1703  C   LYS   109      38.355  63.257  60.019  1.00  5.46
ATOM   1704  O   LYS   109      38.803  62.758  61.051  1.00  5.46
