# Supplementary material for: Selecting Near-Native Protein Structures from Predicted Decoy Sets Using Ordered Graphlet Degree Similarity
Source: Genes (Basel). 2019 Feb 11;10(2):132. doi: 10.3390/genes10020132 (PMC6410076; doi:10.3390/genes10020132)
Supplement: Supplementary file 1 [file genes-10-00132-s001.zip › CodeData/data/CASP11/T0759/model11.pdb]

ATOM      1  N   MET     1      60.092  50.474  73.482  1.00  9.96
ATOM      2  CA  MET     1      59.942  49.024  73.599  1.00  9.96
ATOM      3  HA  MET     1      60.678  48.547  72.958  1.00  9.96
ATOM      4  CB  MET     1      60.226  48.577  75.040  1.00  9.96
ATOM      5  HB1 MET     1      60.060  47.502  75.112  1.00  9.96
ATOM      6  HB2 MET     1      59.526  49.074  75.713  1.00  9.96
ATOM      7  CG  MET     1      61.657  48.873  75.510  1.00  9.96
ATOM      8  HG1 MET     1      61.726  48.566  76.554  1.00  9.96
ATOM      9  HG2 MET     1      61.837  49.947  75.474  1.00  9.96
ATOM     10  SD  MET     1      62.978  48.014  74.604  1.00  9.96
ATOM     11  CE  MET     1      63.475  49.304  73.426  1.00  9.96
ATOM     12  HE1 MET     1      64.269  48.923  72.784  1.00  9.96
ATOM     13  HE2 MET     1      62.630  49.599  72.805  1.00  9.96
ATOM     14  HE3 MET     1      63.840  50.176  73.969  1.00  9.96
ATOM     15  C   MET     1      58.558  48.543  73.152  1.00  9.96
ATOM     16  O   MET     1      58.439  47.524  72.469  1.00  9.96
ATOM     17  N   GLY     2      57.542  49.365  73.409  1.00  8.49
ATOM     18  H   GLY     2      57.741  50.145  74.031  1.00  8.49
ATOM     19  CA  GLY     2      56.394  49.533  72.510  1.00  8.49
ATOM     20  HA1 GLY     2      55.471  49.439  73.080  1.00  8.49
ATOM     21  HA2 GLY     2      56.405  48.780  71.722  1.00  8.49
ATOM     22  C   GLY     2      56.416  50.920  71.853  1.00  8.49
ATOM     23  O   GLY     2      55.421  51.351  71.283  1.00  8.49
ATOM     24  N   HIS     3      57.541  51.633  71.993  1.00  6.80
ATOM     25  H   HIS     3      58.304  51.183  72.486  1.00  6.80
ATOM     26  CA  HIS     3      57.638  53.089  71.897  1.00  6.80
ATOM     27  HA  HIS     3      56.910  53.437  71.160  1.00  6.80
ATOM     28  CB  HIS     3      57.248  53.691  73.261  1.00  6.80
ATOM     29  HB1 HIS     3      56.195  53.474  73.447  1.00  6.80
ATOM     30  HB2 HIS     3      57.349  54.776  73.222  1.00  6.80
ATOM     31  CG  HIS     3      58.046  53.161  74.429  1.00  6.80
ATOM     32  ND1 HIS     3      57.693  52.068  75.230  1.00  6.80
ATOM     33  CE1 HIS     3      58.691  51.932  76.117  1.00  6.80
ATOM     34  HE1 HIS     3      58.732  51.168  76.881  1.00  6.80
ATOM     35  NE2 HIS     3      59.640  52.861  75.908  1.00  6.80
ATOM     36  HE2 HIS     3      60.511  52.939  76.412  1.00  6.80
ATOM     37  CD2 HIS     3      59.249  53.645  74.848  1.00  6.80
ATOM     38  HD2 HIS     3      59.793  54.463  74.392  1.00  6.80
ATOM     39  C   HIS     3      59.030  53.552  71.399  1.00  6.80
ATOM     40  O   HIS     3      59.570  54.561  71.838  1.00  6.80
ATOM     41  N   HIS     4      59.651  52.757  70.519  1.00  6.26
ATOM     42  H   HIS     4      59.118  51.971  70.183  1.00  6.26
ATOM     43  CA  HIS     4      61.107  52.715  70.311  1.00  6.26
ATOM     44  HA  HIS     4      61.539  52.453  71.279  1.00  6.26
ATOM     45  CB  HIS     4      61.481  51.563  69.363  1.00  6.26
ATOM     46  HB1 HIS     4      62.545  51.638  69.133  1.00  6.26
ATOM     47  HB2 HIS     4      60.929  51.683  68.442  1.00  6.26
ATOM     48  CG  HIS     4      61.226  50.154  69.856  1.00  6.26
ATOM     49  ND1 HIS     4      62.208  49.183  70.056  1.00  6.26
ATOM     50  CE1 HIS     4      61.568  48.065  70.423  1.00  6.26
ATOM     51  HE1 HIS     4      62.057  47.148  70.723  1.00  6.26
ATOM     52  NE2 HIS     4      60.242  48.271  70.432  1.00  6.26
ATOM     53  HE2 HIS     4      59.552  47.634  70.829  1.00  6.26
ATOM     54  CD2 HIS     4      60.008  49.584  70.092  1.00  6.26
ATOM     55  HD2 HIS     4      59.045  50.065  70.029  1.00  6.26
ATOM     56  C   HIS     4      61.843  54.019  69.932  1.00  6.26
ATOM     57  O   HIS     4      62.651  54.489  70.724  1.00  6.26
ATOM     58  N   HIS     5      61.625  54.601  68.739  1.00  5.88
ATOM     59  H   HIS     5      61.032  54.132  68.075  1.00  5.88
ATOM     60  CA  HIS     5      62.174  55.934  68.392  1.00  5.88
ATOM     61  HA  HIS     5      63.068  56.109  68.992  1.00  5.88
ATOM     62  CB  HIS     5      62.601  56.025  66.914  1.00  5.88
ATOM     63  HB1 HIS     5      61.738  55.849  66.283  1.00  5.88
ATOM     64  HB2 HIS     5      63.341  55.253  66.715  1.00  5.88
ATOM     65  CG  HIS     5      63.199  57.344  66.481  1.00  5.88
ATOM     66  ND1 HIS     5      63.183  57.829  65.170  1.00  5.88
ATOM     67  CE1 HIS     5      63.817  59.010  65.204  1.00  5.88
ATOM     68  HE1 HIS     5      63.970  59.646  64.341  1.00  5.88
ATOM     69  NE2 HIS     5      64.223  59.288  66.454  1.00  5.88
ATOM     70  HE2 HIS     5      64.702  60.127  66.747  1.00  5.88
ATOM     71  CD2 HIS     5      63.849  58.247  67.271  1.00  5.88
ATOM     72  HD2 HIS     5      64.011  58.167  68.338  1.00  5.88
ATOM     73  C   HIS     5      61.193  57.058  68.777  1.00  5.88
ATOM     74  O   HIS     5      61.561  58.043  69.402  1.00  5.88
ATOM     75  N   HIS     6      59.918  56.814  68.485  1.00  4.95
ATOM     76  H   HIS     6      59.746  56.071  67.836  1.00  4.95
ATOM     77  CA  HIS     6      58.755  57.253  69.238  1.00  4.95
ATOM     78  HA  HIS     6      59.018  57.428  70.274  1.00  4.95
ATOM     79  CB  HIS     6      58.219  58.552  68.622  1.00  4.95
ATOM     80  HB1 HIS     6      57.601  58.335  67.753  1.00  4.95
ATOM     81  HB2 HIS     6      59.047  59.185  68.287  1.00  4.95
ATOM     82  CG  HIS     6      57.428  59.450  69.555  1.00  4.95
ATOM     83  ND1 HIS     6      57.404  60.817  69.500  1.00  4.95
ATOM     84  CE1 HIS     6      56.520  61.216  70.423  1.00  4.95
ATOM     85  HE1 HIS     6      56.214  62.242  70.576  1.00  4.95
ATOM     86  NE2 HIS     6      56.003  60.156  71.064  1.00  4.95
ATOM     87  HE2 HIS     6      55.213  60.221  71.697  1.00  4.95
ATOM     88  CD2 HIS     6      56.561  59.010  70.539  1.00  4.95
ATOM     89  HD2 HIS     6      56.316  57.987  70.804  1.00  4.95
ATOM     90  C   HIS     6      57.715  56.063  69.185  1.00  4.95
ATOM     91  O   HIS     6      57.246  55.638  70.217  1.00  4.95
ATOM     92  N   HIS     7      57.530  55.431  68.022  1.00  4.28
ATOM     93  H   HIS     7      57.629  55.943  67.151  1.00  4.28
ATOM     94  CA  HIS     7      57.947  54.002  67.728  1.00  4.28
ATOM     95  HA  HIS     7      58.282  53.570  68.685  1.00  4.28
ATOM     96  CB  HIS     7      56.805  53.147  67.200  1.00  4.28
ATOM     97  HB1 HIS     7      56.412  53.544  66.267  1.00  4.28
ATOM     98  HB2 HIS     7      56.017  53.098  67.945  1.00  4.28
ATOM     99  CG  HIS     7      57.257  51.710  66.959  1.00  4.28
ATOM    100  ND1 HIS     7      57.998  50.953  67.863  1.00  4.28
ATOM    101  CE1 HIS     7      58.185  49.757  67.279  1.00  4.28
ATOM    102  HE1 HIS     7      58.695  48.913  67.727  1.00  4.28
ATOM    103  NE2 HIS     7      57.672  49.762  66.039  1.00  4.28
ATOM    104  HE2 HIS     7      57.676  48.992  65.383  1.00  4.28
ATOM    105  CD2 HIS     7      57.103  50.989  65.813  1.00  4.28
ATOM    106  HD2 HIS     7      56.612  51.333  64.914  1.00  4.28
ATOM    107  C   HIS     7      59.120  54.113  66.759  1.00  4.28
ATOM    108  O   HIS     7      59.346  55.159  66.192  1.00  4.28
ATOM    109  N   HIS     8      59.941  53.066  66.612  1.00  3.99
ATOM    110  H   HIS     8      59.688  52.158  66.998  1.00  3.99
ATOM    111  CA  HIS     8      60.930  53.066  65.530  1.00  3.99
ATOM    112  HA  HIS     8      61.130  54.093  65.228  1.00  3.99
ATOM    113  CB  HIS     8      62.319  52.506  65.913  1.00  3.99
ATOM    114  HB1 HIS     8      62.691  53.069  66.764  1.00  3.99
ATOM    115  HB2 HIS     8      62.985  52.739  65.081  1.00  3.99
ATOM    116  CG  HIS     8      62.548  51.049  66.242  1.00  3.99
ATOM    117  ND1 HIS     8      63.819  50.547  66.527  1.00  3.99
ATOM    118  CE1 HIS     8      63.652  49.261  66.862  1.00  3.99
ATOM    119  HE1 HIS     8      64.452  48.597  67.164  1.00  3.99
ATOM    120  NE2 HIS     8      62.353  48.927  66.795  1.00  3.99
ATOM    121  HE2 HIS     8      61.972  48.029  67.048  1.00  3.99
ATOM    122  CD2 HIS     8      61.644  50.044  66.417  1.00  3.99
ATOM    123  HD2 HIS     8      60.576  50.121  66.301  1.00  3.99
ATOM    124  C   HIS     8      60.286  52.413  64.328  1.00  3.99
ATOM    125  O   HIS     8      60.196  51.192  64.206  1.00  3.99
ATOM    126  N   SER     9      59.789  53.262  63.444  1.00  3.13
ATOM    127  H   SER     9      59.738  54.250  63.642  1.00  3.13
ATOM    128  CA  SER     9      59.552  52.817  62.090  1.00  3.13
ATOM    129  HA  SER     9      58.757  52.071  62.116  1.00  3.13
ATOM    130  CB  SER     9      59.081  53.966  61.212  1.00  3.13
ATOM    131  HB1 SER     9      58.854  53.592  60.214  1.00  3.13
ATOM    132  HB2 SER     9      59.859  54.726  61.157  1.00  3.13
ATOM    133  OG  SER     9      57.916  54.492  61.804  1.00  3.13
ATOM    134  HG  SER     9      57.386  54.948  61.141  1.00  3.13
ATOM    135  C   SER     9      60.797  52.166  61.524  1.00  3.13
ATOM    136  O   SER     9      61.907  52.608  61.810  1.00  3.13
ATOM    137  N   HIS    10      60.619  51.141  60.695  1.00  3.37
ATOM    138  H   HIS    10      59.700  50.737  60.600  1.00  3.37
ATOM    139  CA  HIS    10      61.749  50.506  60.026  1.00  3.37
ATOM    140  HA  HIS    10      62.445  50.118  60.772  1.00  3.37
ATOM    141  CB  HIS    10      61.267  49.341  59.139  1.00  3.37
ATOM    142  HB1 HIS    10      62.140  48.800  58.769  1.00  3.37
ATOM    143  HB2 HIS    10      60.739  49.743  58.273  1.00  3.37
ATOM    144  CG  HIS    10      60.354  48.361  59.824  1.00  3.37
ATOM    145  ND1 HIS    10      60.750  47.197  60.482  1.00  3.37
ATOM    146  CE1 HIS    10      59.625  46.657  60.976  1.00  3.37
ATOM    147  HE1 HIS    10      59.586  45.749  61.563  1.00  3.37
ATOM    148  NE2 HIS    10      58.560  47.411  60.652  1.00  3.37
ATOM    149  HE2 HIS    10      57.595  47.257  60.949  1.00  3.37
ATOM    150  CD2 HIS    10      58.999  48.485  59.916  1.00  3.37
ATOM    151  HD2 HIS    10      58.390  49.274  59.499  1.00  3.37
ATOM    152  C   HIS    10      62.515  51.488  59.141  1.00  3.37
ATOM    153  O   HIS    10      63.727  51.409  59.038  1.00  3.37
ATOM    154  N   MET    11      61.788  52.404  58.495  1.00  2.53
ATOM    155  H   MET    11      60.792  52.333  58.627  1.00  2.53
ATOM    156  CA  MET    11      62.229  53.507  57.627  1.00  2.53
ATOM    157  HA  MET    11      61.328  54.088  57.429  1.00  2.53
ATOM    158  CB  MET    11      63.202  54.483  58.324  1.00  2.53
ATOM    159  HB1 MET    11      63.299  55.368  57.695  1.00  2.53
ATOM    160  HB2 MET    11      64.184  54.032  58.406  1.00  2.53
ATOM    161  CG  MET    11      62.804  54.937  59.724  1.00  2.53
ATOM    162  HG1 MET    11      63.034  54.126  60.408  1.00  2.53
ATOM    163  HG2 MET    11      61.734  55.130  59.756  1.00  2.53
ATOM    164  SD  MET    11      63.690  56.410  60.301  1.00  2.53
ATOM    165  CE  MET    11      63.083  56.428  62.007  1.00  2.53
ATOM    166  HE1 MET    11      63.529  57.266  62.541  1.00  2.53
ATOM    167  HE2 MET    11      61.997  56.527  62.010  1.00  2.53
ATOM    168  HE3 MET    11      63.360  55.497  62.501  1.00  2.53
ATOM    169  C   MET    11      62.765  53.179  56.241  1.00  2.53
ATOM    170  O   MET    11      62.633  54.014  55.332  1.00  2.53
ATOM    171  N   VAL    12      63.413  52.012  56.167  1.00  2.17
ATOM    172  H   VAL    12      63.364  51.454  57.011  1.00  2.17
ATOM    173  CA  VAL    12      64.492  51.606  55.257  1.00  2.17
ATOM    174  HA  VAL    12      64.585  52.329  54.449  1.00  2.17
ATOM    175  CB  VAL    12      65.848  51.509  56.025  1.00  2.17
ATOM    176  HB  VAL    12      66.642  51.555  55.280  1.00  2.17
ATOM    177  CG1 VAL    12      66.088  52.656  57.008  1.00  2.17
ATOM    178 1HG1 VAL    12      67.161  52.772  57.164  1.00  2.17
ATOM    179 2HG1 VAL    12      65.638  53.573  56.640  1.00  2.17
ATOM    180 3HG1 VAL    12      65.650  52.428  57.975  1.00  2.17
ATOM    181  CG2 VAL    12      66.080  50.235  56.860  1.00  2.17
ATOM    182 1HG2 VAL    12      65.230  50.044  57.512  1.00  2.17
ATOM    183 2HG2 VAL    12      66.235  49.371  56.224  1.00  2.17
ATOM    184 3HG2 VAL    12      66.974  50.345  57.475  1.00  2.17
ATOM    185  C   VAL    12      64.207  50.221  54.668  1.00  2.17
ATOM    186  O   VAL    12      63.360  49.469  55.141  1.00  2.17
ATOM    187  N   VAL    13      65.054  49.822  53.732  1.00  2.04
ATOM    188  H   VAL    13      65.615  50.536  53.274  1.00  2.04
ATOM    189  CA  VAL    13      65.666  48.489  53.717  1.00  2.04
ATOM    190  HA  VAL    13      65.463  47.967  54.653  1.00  2.04
ATOM    191  CB  VAL    13      65.091  47.647  52.547  1.00  2.04
ATOM    192  HB  VAL    13      65.284  48.173  51.615  1.00  2.04
ATOM    193  CG1 VAL    13      65.677  46.231  52.423  1.00  2.04
ATOM    194 1HG1 VAL    13      65.129  45.662  51.672  1.00  2.04
ATOM    195 2HG1 VAL    13      66.709  46.270  52.085  1.00  2.04
ATOM    196 3HG1 VAL    13      65.610  45.707  53.377  1.00  2.04
ATOM    197  CG2 VAL    13      63.573  47.475  52.668  1.00  2.04
ATOM    198 1HG2 VAL    13      63.215  46.865  51.843  1.00  2.04
ATOM    199 2HG2 VAL    13      63.321  46.997  53.615  1.00  2.04
ATOM    200 3HG2 VAL    13      63.079  48.444  52.613  1.00  2.04
ATOM    201  C   VAL    13      67.181  48.732  53.601  1.00  2.04
ATOM    202  O   VAL    13      67.636  49.840  53.288  1.00  2.04
ATOM    203  N   ILE    14      67.977  47.694  53.814  1.00  2.52
ATOM    204  H   ILE    14      67.566  46.809  54.080  1.00  2.52
ATOM    205  CA  ILE    14      69.379  47.669  53.409  1.00  2.52
ATOM    206  HA  ILE    14      69.610  48.576  52.850  1.00  2.52
ATOM    207  CB  ILE    14      70.305  47.663  54.650  1.00  2.52
ATOM    208  HB  ILE    14      70.109  48.592  55.190  1.00  2.52
ATOM    209  CG2 ILE    14      70.014  46.502  55.624  1.00  2.52
ATOM    210 1HG2 ILE    14      70.605  46.617  56.532  1.00  2.52
ATOM    211 2HG2 ILE    14      68.964  46.502  55.915  1.00  2.52
ATOM    212 3HG2 ILE    14      70.257  45.547  55.158  1.00  2.52
ATOM    213  CG1 ILE    14      71.787  47.694  54.212  1.00  2.52
ATOM    214 1HG1 ILE    14      71.920  48.497  53.486  1.00  2.52
ATOM    215 2HG1 ILE    14      72.051  46.752  53.728  1.00  2.52
ATOM    216  CD1 ILE    14      72.770  47.944  55.362  1.00  2.52
ATOM    217  HD1 ILE    14      73.777  48.053  54.960  1.00  2.52
ATOM    218  HD2 ILE    14      72.499  48.858  55.891  1.00  2.52
ATOM    219  HD3 ILE    14      72.769  47.104  56.056  1.00  2.52
ATOM    220  C   ILE    14      69.602  46.497  52.453  1.00  2.52
ATOM    221  O   ILE    14      69.171  45.376  52.706  1.00  2.52
ATOM    222  N   HIS    15      70.213  46.790  51.311  1.00  2.64
ATOM    223  H   HIS    15      70.571  47.736  51.211  1.00  2.64
ATOM    224  CA  HIS    15      70.464  45.880  50.197  1.00  2.64
ATOM    225  HA  HIS    15      69.553  45.327  49.974  1.00  2.64
ATOM    226  CB  HIS    15      70.812  46.780  48.991  1.00  2.64
ATOM    227  HB1 HIS    15      71.858  47.075  49.044  1.00  2.64
ATOM    228  HB2 HIS    15      70.242  47.704  49.068  1.00  2.64
ATOM    229  CG  HIS    15      70.514  46.255  47.611  1.00  2.64
ATOM    230  ND1 HIS    15      70.198  47.072  46.521  1.00  2.64
ATOM    231  CE1 HIS    15      70.047  46.246  45.475  1.00  2.64
ATOM    232  HE1 HIS    15      69.795  46.563  44.471  1.00  2.64
ATOM    233  NE2 HIS    15      70.272  44.975  45.845  1.00  2.64
ATOM    234  HE2 HIS    15      70.253  44.172  45.228  1.00  2.64
ATOM    235  CD2 HIS    15      70.557  44.957  47.192  1.00  2.64
ATOM    236  HD2 HIS    15      70.809  44.090  47.785  1.00  2.64
ATOM    237  C   HIS    15      71.611  44.921  50.583  1.00  2.64
ATOM    238  O   HIS    15      72.763  45.357  50.628  1.00  2.64
ATOM    239  N   PRO    16      71.345  43.642  50.911  1.00  3.29
ATOM    240  CD  PRO    16      70.080  42.945  50.700  1.00  3.29
ATOM    241  HD1 PRO    16      69.834  42.899  49.640  1.00  3.29
ATOM    242  HD2 PRO    16      69.279  43.437  51.248  1.00  3.29
ATOM    243  CG  PRO    16      70.269  41.535  51.257  1.00  3.29
ATOM    244  HG1 PRO    16      70.656  40.876  50.477  1.00  3.29
ATOM    245  HG2 PRO    16      69.344  41.138  51.676  1.00  3.29
ATOM    246  CB  PRO    16      71.334  41.751  52.329  1.00  3.29
ATOM    247  HB1 PRO    16      71.832  40.822  52.607  1.00  3.29
ATOM    248  HB2 PRO    16      70.873  42.200  53.211  1.00  3.29
ATOM    249  CA  PRO    16      72.266  42.776  51.667  1.00  3.29
ATOM    250  HA  PRO    16      72.769  43.356  52.441  1.00  3.29
ATOM    251  C   PRO    16      73.356  42.118  50.794  1.00  3.29
ATOM    252  O   PRO    16      73.722  40.965  50.999  1.00  3.29
ATOM    253  N   ASP    17      73.839  42.854  49.800  1.00  3.41
ATOM    254  H   ASP    17      73.531  43.815  49.773  1.00  3.41
ATOM    255  CA  ASP    17      74.899  42.477  48.862  1.00  3.41
ATOM    256  HA  ASP    17      75.598  41.793  49.348  1.00  3.41
ATOM    257  CB  ASP    17      74.274  41.719  47.672  1.00  3.41
ATOM    258  HB1 ASP    17      73.315  42.169  47.409  1.00  3.41
ATOM    259  HB2 ASP    17      74.063  40.696  47.988  1.00  3.41
ATOM    260  CG  ASP    17      75.174  41.676  46.436  1.00  3.41
ATOM    261  OD1 ASP    17      76.309  41.174  46.563  1.00  3.41
ATOM    262  OD2 ASP    17      74.707  42.157  45.378  1.00  3.41
ATOM    263  C   ASP    17      75.709  43.746  48.502  1.00  3.41
ATOM    264  O   ASP    17      76.829  43.883  48.993  1.00  3.41
ATOM    265  N   PRO    18      75.139  44.787  47.851  1.00  3.42
ATOM    266  CD  PRO    18      73.825  44.844  47.228  1.00  3.42
ATOM    267  HD1 PRO    18      73.043  44.686  47.966  1.00  3.42
ATOM    268  HD2 PRO    18      73.754  44.107  46.433  1.00  3.42
ATOM    269  CG  PRO    18      73.699  46.230  46.599  1.00  3.42
ATOM    270  HG1 PRO    18      73.264  46.925  47.311  1.00  3.42
ATOM    271  HG2 PRO    18      73.119  46.204  45.675  1.00  3.42
ATOM    272  CB  PRO    18      75.147  46.617  46.344  1.00  3.42
ATOM    273  HB1 PRO    18      75.270  47.695  46.240  1.00  3.42
ATOM    274  HB2 PRO    18      75.505  46.110  45.446  1.00  3.42
ATOM    275  CA  PRO    18      75.853  46.034  47.572  1.00  3.42
ATOM    276  HA  PRO    18      76.881  45.795  47.293  1.00  3.42
ATOM    277  C   PRO    18      75.926  47.020  48.756  1.00  3.42
ATOM    278  O   PRO    18      76.155  48.211  48.541  1.00  3.42
ATOM    279  N   GLY    19      75.682  46.566  49.991  1.00  3.21
ATOM    280  H   GLY    19      75.534  45.568  50.071  1.00  3.21
ATOM    281  CA  GLY    19      75.813  47.315  51.256  1.00  3.21
ATOM    282  HA1 GLY    19      76.840  47.673  51.331  1.00  3.21
ATOM    283  HA2 GLY    19      75.640  46.624  52.081  1.00  3.21
ATOM    284  C   GLY    19      74.888  48.527  51.469  1.00  3.21
ATOM    285  O   GLY    19      74.713  48.984  52.598  1.00  3.21
ATOM    286  N   ARG    20      74.306  49.091  50.406  1.00  2.84
ATOM    287  H   ARG    20      74.562  48.701  49.508  1.00  2.84
ATOM    288  CA  ARG    20      73.590  50.372  50.436  1.00  2.84
ATOM    289  HA  ARG    20      74.216  51.061  51.005  1.00  2.84
ATOM    290  CB  ARG    20      73.462  50.938  49.006  1.00  2.84
ATOM    291  HB1 ARG    20      74.466  51.023  48.587  1.00  2.84
ATOM    292  HB2 ARG    20      73.040  51.943  49.066  1.00  2.84
ATOM    293  CG  ARG    20      72.596  50.095  48.051  1.00  2.84
ATOM    294  HG1 ARG    20      71.549  50.148  48.352  1.00  2.84
ATOM    295  HG2 ARG    20      72.916  49.057  48.107  1.00  2.84
ATOM    296  CD  ARG    20      72.728  50.545  46.587  1.00  2.84
ATOM    297  HD1 ARG    20      72.228  49.810  45.951  1.00  2.84
ATOM    298  HD2 ARG    20      73.785  50.541  46.313  1.00  2.84
ATOM    299  NE  ARG    20      72.160  51.889  46.340  1.00  2.84
ATOM    300  HE  ARG    20      72.794  52.669  46.349  1.00  2.84
ATOM    301  CZ  ARG    20      70.894  52.168  46.078  1.00  2.84
ATOM    302  NH1 ARG    20      69.972  51.261  46.007  1.00  2.84
ATOM    303 1HH1 ARG    20      70.177  50.293  46.171  1.00  2.84
ATOM    304 2HH1 ARG    20      69.034  51.586  45.764  1.00  2.84
ATOM    305  NH2 ARG    20      70.486  53.382  45.859  1.00  2.84
ATOM    306 1HH2 ARG    20      71.112  54.156  45.834  1.00  2.84
ATOM    307 2HH2 ARG    20      69.493  53.494  45.615  1.00  2.84
ATOM    308  C   ARG    20      72.244  50.320  51.152  1.00  2.84
ATOM    309  O   ARG    20      71.428  49.436  50.905  1.00  2.84
ATOM    310  N   GLU    21      71.952  51.349  51.943  1.00  2.58
ATOM    311  H   GLU    21      72.686  52.001  52.160  1.00  2.58
ATOM    312  CA  GLU    21      70.565  51.703  52.272  1.00  2.58
ATOM    313  HA  GLU    21      70.099  50.907  52.854  1.00  2.58
ATOM    314  CB  GLU    21      70.502  53.026  53.050  1.00  2.58
ATOM    315  HB1 GLU    21      69.464  53.186  53.348  1.00  2.58
ATOM    316  HB2 GLU    21      70.769  53.820  52.352  1.00  2.58
ATOM    317  CG  GLU    21      71.388  53.208  54.285  1.00  2.58
ATOM    318  HG1 GLU    21      72.440  53.155  53.996  1.00  2.58
ATOM    319  HG2 GLU    21      71.170  52.416  55.004  1.00  2.58
ATOM    320  CD  GLU    21      71.080  54.588  54.883  1.00  2.58
ATOM    321  OE1 GLU    21      70.596  54.672  56.022  1.00  2.58
ATOM    322  OE2 GLU    21      71.096  55.605  54.144  1.00  2.58
ATOM    323  C   GLU    21      69.771  51.961  50.990  1.00  2.58
ATOM    324  O   GLU    21      70.277  52.607  50.067  1.00  2.58
ATOM    325  N   LEU    22      68.491  51.599  50.989  1.00  2.08
ATOM    326  H   LEU    22      68.116  51.090  51.788  1.00  2.08
ATOM    327  CA  LEU    22      67.523  52.059  49.991  1.00  2.08
ATOM    328  HA  LEU    22      67.863  53.031  49.633  1.00  2.08
ATOM    329  CB  LEU    22      67.532  51.133  48.755  1.00  2.08
ATOM    330  HB1 LEU    22      68.570  51.039  48.432  1.00  2.08
ATOM    331  HB2 LEU    22      67.008  51.646  47.953  1.00  2.08
ATOM    332  CG  LEU    22      66.946  49.716  48.870  1.00  2.08
ATOM    333  HG  LEU    22      65.879  49.805  49.052  1.00  2.08
ATOM    334  CD1 LEU    22      67.167  48.972  47.552  1.00  2.08
ATOM    335 1HD1 LEU    22      66.802  47.950  47.633  1.00  2.08
ATOM    336 2HD1 LEU    22      66.629  49.468  46.749  1.00  2.08
ATOM    337 3HD1 LEU    22      68.229  48.938  47.312  1.00  2.08
ATOM    338  CD2 LEU    22      67.568  48.866  49.974  1.00  2.08
ATOM    339 1HD2 LEU    22      67.257  47.826  49.887  1.00  2.08
ATOM    340 2HD2 LEU    22      68.652  48.938  49.935  1.00  2.08
ATOM    341 3HD2 LEU    22      67.220  49.247  50.925  1.00  2.08
ATOM    342  C   LEU    22      66.174  52.320  50.662  1.00  2.08
ATOM    343  O   LEU    22      65.912  51.792  51.739  1.00  2.08
ATOM    344  N   SER    23      65.318  53.175  50.099  1.00  1.83
ATOM    345  H   SER    23      65.509  53.556  49.184  1.00  1.83
ATOM    346  CA  SER    23      63.952  53.256  50.630  1.00  1.83
ATOM    347  HA  SER    23      64.006  53.406  51.706  1.00  1.83
ATOM    348  CB  SER    23      63.178  54.441  50.035  1.00  1.83
ATOM    349  HB1 SER    23      63.738  55.360  50.215  1.00  1.83
ATOM    350  HB2 SER    23      62.212  54.518  50.533  1.00  1.83
ATOM    351  OG  SER    23      62.970  54.280  48.645  1.00  1.83
ATOM    352  HG  SER    23      62.439  55.002  48.286  1.00  1.83
ATOM    353  C   SER    23      63.218  51.933  50.363  1.00  1.83
ATOM    354  O   SER    23      63.547  51.236  49.401  1.00  1.83
ATOM    355  N   PRO    24      62.191  51.586  51.153  1.00  1.59
ATOM    356  CD  PRO    24      61.934  52.048  52.502  1.00  1.59
ATOM    357  HD1 PRO    24      61.499  53.037  52.455  1.00  1.59
ATOM    358  HD2 PRO    24      62.844  52.072  53.097  1.00  1.59
ATOM    359  CG  PRO    24      60.942  51.045  53.096  1.00  1.59
ATOM    360  HG1 PRO    24      60.277  51.502  53.820  1.00  1.59
ATOM    361  HG2 PRO    24      61.481  50.218  53.554  1.00  1.59
ATOM    362  CB  PRO    24      60.186  50.532  51.878  1.00  1.59
ATOM    363  HB1 PRO    24      59.418  51.248  51.588  1.00  1.59
ATOM    364  HB2 PRO    24      59.756  49.545  52.051  1.00  1.59
ATOM    365  CA  PRO    24      61.288  50.496  50.823  1.00  1.59
ATOM    366  HA  PRO    24      61.844  49.566  50.953  1.00  1.59
ATOM    367  C   PRO    24      60.723  50.478  49.399  1.00  1.59
ATOM    368  O   PRO    24      60.551  49.416  48.806  1.00  1.59
ATOM    369  N   GLU    25      60.469  51.656  48.838  1.00  1.69
ATOM    370  H   GLU    25      60.710  52.486  49.350  1.00  1.69
ATOM    371  CA  GLU    25      60.025  51.795  47.455  1.00  1.69
ATOM    372  HA  GLU    25      59.176  51.137  47.301  1.00  1.69
ATOM    373  CB  GLU    25      59.572  53.255  47.290  1.00  1.69
ATOM    374  HB1 GLU    25      60.438  53.918  47.255  1.00  1.69
ATOM    375  HB2 GLU    25      59.005  53.531  48.181  1.00  1.69
ATOM    376  CG  GLU    25      58.646  53.519  46.102  1.00  1.69
ATOM    377  HG1 GLU    25      58.237  54.513  46.231  1.00  1.69
ATOM    378  HG2 GLU    25      57.822  52.805  46.121  1.00  1.69
ATOM    379  CD  GLU    25      59.327  53.514  44.741  1.00  1.69
ATOM    380  OE1 GLU    25      60.458  54.043  44.669  1.00  1.69
ATOM    381  OE2 GLU    25      58.676  53.035  43.783  1.00  1.69
ATOM    382  C   GLU    25      61.128  51.386  46.473  1.00  1.69
ATOM    383  O   GLU    25      60.887  50.593  45.563  1.00  1.69
ATOM    384  N   GLU    26      62.370  51.821  46.684  1.00  1.93
ATOM    385  H   GLU    26      62.577  52.428  47.467  1.00  1.93
ATOM    386  CA  GLU    26      63.454  51.392  45.814  1.00  1.93
ATOM    387  HA  GLU    26      63.111  51.522  44.788  1.00  1.93
ATOM    388  CB  GLU    26      64.679  52.294  45.982  1.00  1.93
ATOM    389  HB1 GLU    26      65.095  52.177  46.981  1.00  1.93
ATOM    390  HB2 GLU    26      64.366  53.332  45.856  1.00  1.93
ATOM    391  CG  GLU    26      65.729  51.952  44.915  1.00  1.93
ATOM    392  HG1 GLU    26      65.235  51.785  43.955  1.00  1.93
ATOM    393  HG2 GLU    26      66.238  51.027  45.187  1.00  1.93
ATOM    394  CD  GLU    26      66.755  53.065  44.748  1.00  1.93
ATOM    395  OE1 GLU    26      66.442  54.034  44.020  1.00  1.93
ATOM    396  OE2 GLU    26      67.864  52.917  45.316  1.00  1.93
ATOM    397  C   GLU    26      63.793  49.894  45.960  1.00  1.93
ATOM    398  O   GLU    26      64.141  49.240  44.976  1.00  1.93
ATOM    399  N   ALA    27      63.630  49.309  47.151  1.00  1.84
ATOM    400  H   ALA    27      63.344  49.886  47.935  1.00  1.84
ATOM    401  CA  ALA    27      63.776  47.868  47.346  1.00  1.84
ATOM    402  HA  ALA    27      64.726  47.549  46.918  1.00  1.84
ATOM    403  CB  ALA    27      63.790  47.565  48.849  1.00  1.84
ATOM    404  HB1 ALA    27      63.882  46.489  49.004  1.00  1.84
ATOM    405  HB2 ALA    27      64.634  48.050  49.326  1.00  1.84
ATOM    406  HB3 ALA    27      62.872  47.924  49.313  1.00  1.84
ATOM    407  C   ALA    27      62.676  47.055  46.633  1.00  1.84
ATOM    408  O   ALA    27      62.973  45.981  46.102  1.00  1.84
ATOM    409  N   HIS    28      61.437  47.558  46.572  1.00  1.98
ATOM    410  H   HIS    28      61.223  48.425  47.055  1.00  1.98
ATOM    411  CA  HIS    28      60.399  46.907  45.765  1.00  1.98
ATOM    412  HA  HIS    28      60.409  45.844  46.001  1.00  1.98
ATOM    413  CB  HIS    28      58.982  47.429  46.127  1.00  1.98
ATOM    414  HB1 HIS    28      59.047  48.062  47.011  1.00  1.98
ATOM    415  HB2 HIS    28      58.379  46.565  46.406  1.00  1.98
ATOM    416  CG  HIS    28      58.203  48.188  45.064  1.00  1.98
ATOM    417  ND1 HIS    28      57.385  47.628  44.079  1.00  1.98
ATOM    418  CE1 HIS    28      56.894  48.656  43.366  1.00  1.98
ATOM    419  HE1 HIS    28      56.240  48.551  42.511  1.00  1.98
ATOM    420  NE2 HIS    28      57.320  49.824  43.870  1.00  1.98
ATOM    421  HE2 HIS    28      57.101  50.756  43.529  1.00  1.98
ATOM    422  CD2 HIS    28      58.130  49.543  44.938  1.00  1.98
ATOM    423  HD2 HIS    28      58.602  50.269  45.566  1.00  1.98
ATOM    424  C   HIS    28      60.703  46.982  44.266  1.00  1.98
ATOM    425  O   HIS    28      60.699  45.956  43.591  1.00  1.98
ATOM    426  N   ARG    29      61.104  48.158  43.762  1.00  2.41
ATOM    427  H   ARG    29      61.101  48.964  44.382  1.00  2.41
ATOM    428  CA  ARG    29      61.534  48.334  42.361  1.00  2.41
ATOM    429  HA  ARG    29      60.701  48.105  41.694  1.00  2.41
ATOM    430  CB  ARG    29      61.988  49.785  42.150  1.00  2.41
ATOM    431  HB1 ARG    29      62.636  49.837  41.272  1.00  2.41
ATOM    432  HB2 ARG    29      62.579  50.091  43.014  1.00  2.41
ATOM    433  CG  ARG    29      60.833  50.770  41.932  1.00  2.41
ATOM    434  HG1 ARG    29      59.970  50.467  42.528  1.00  2.41
ATOM    435  HG2 ARG    29      60.546  50.769  40.880  1.00  2.41
ATOM    436  CD  ARG    29      61.228  52.184  42.365  1.00  2.41
ATOM    437  HD1 ARG    29      61.269  52.157  43.454  1.00  2.41
ATOM    438  HD2 ARG    29      60.448  52.886  42.065  1.00  2.41
ATOM    439  NE  ARG    29      62.537  52.641  41.853  1.00  2.41
ATOM    440  HE  ARG    29      62.887  52.199  41.024  1.00  2.41
ATOM    441  CZ  ARG    29      63.314  53.522  42.460  1.00  2.41
ATOM    442  NH1 ARG    29      62.912  54.199  43.494  1.00  2.41
ATOM    443 1HH1 ARG    29      61.944  54.089  43.824  1.00  2.41
ATOM    444 2HH1 ARG    29      63.500  54.886  43.918  1.00  2.41
ATOM    445  NH2 ARG    29      64.530  53.734  42.041  1.00  2.41
ATOM    446 1HH2 ARG    29      64.883  53.235  41.252  1.00  2.41
ATOM    447 2HH2 ARG    29      65.207  54.130  42.706  1.00  2.41
ATOM    448  C   ARG    29      62.673  47.405  41.940  1.00  2.41
ATOM    449  O   ARG    29      62.647  46.866  40.837  1.00  2.41
ATOM    450  N   ALA    30      63.681  47.251  42.796  1.00  2.56
ATOM    451  H   ALA    30      63.667  47.797  43.651  1.00  2.56
ATOM    452  CA  ALA    30      64.818  46.364  42.561  1.00  2.56
ATOM    453  HA  ALA    30      65.094  46.414  41.507  1.00  2.56
ATOM    454  CB  ALA    30      65.995  46.880  43.401  1.00  2.56
ATOM    455  HB1 ALA    30      66.883  46.278  43.201  1.00  2.56
ATOM    456  HB2 ALA    30      66.204  47.920  43.148  1.00  2.56
ATOM    457  HB3 ALA    30      65.751  46.814  44.463  1.00  2.56
ATOM    458  C   ALA    30      64.521  44.887  42.883  1.00  2.56
ATOM    459  O   ALA    30      65.391  44.045  42.671  1.00  2.56
ATOM    460  N   GLY    31      63.332  44.549  43.400  1.00  2.66
ATOM    461  H   GLY    31      62.640  45.268  43.573  1.00  2.66
ATOM    462  CA  GLY    31      62.933  43.157  43.624  1.00  2.66
ATOM    463  HA1 GLY    31      63.121  42.572  42.723  1.00  2.66
ATOM    464  HA2 GLY    31      61.863  43.137  43.837  1.00  2.66
ATOM    465  C   GLY    31      63.656  42.486  44.797  1.00  2.66
ATOM    466  O   GLY    31      63.816  41.267  44.833  1.00  2.66
ATOM    467  N   LEU    32      64.093  43.305  45.753  1.00  2.42
ATOM    468  H   LEU    32      63.884  44.286  45.616  1.00  2.42
ATOM    469  CA  LEU    32      64.684  42.927  47.030  1.00  2.42
ATOM    470  HA  LEU    32      65.046  41.902  46.961  1.00  2.42
ATOM    471  CB  LEU    32      65.863  43.882  47.337  1.00  2.42
ATOM    472  HB1 LEU    32      65.857  44.121  48.401  1.00  2.42
ATOM    473  HB2 LEU    32      65.716  44.829  46.812  1.00  2.42
ATOM    474  CG  LEU    32      67.267  43.350  47.010  1.00  2.42
ATOM    475  HG  LEU    32      67.964  44.148  47.257  1.00  2.42
ATOM    476  CD1 LEU    32      67.643  42.139  47.864  1.00  2.42
ATOM    477 1HD1 LEU    32      68.692  41.889  47.709  1.00  2.42
ATOM    478 2HD1 LEU    32      67.476  42.362  48.918  1.00  2.42
ATOM    479 3HD1 LEU    32      67.039  41.274  47.588  1.00  2.42
ATOM    480  CD2 LEU    32      67.459  43.000  45.535  1.00  2.42
ATOM    481 1HD2 LEU    32      68.486  42.687  45.355  1.00  2.42
ATOM    482 2HD2 LEU    32      66.791  42.185  45.251  1.00  2.42
ATOM    483 3HD2 LEU    32      67.227  43.868  44.918  1.00  2.42
ATOM    484  C   LEU    32      63.694  42.953  48.198  1.00  2.42
ATOM    485  O   LEU    32      63.963  42.307  49.211  1.00  2.42
ATOM    486  N   ILE    33      62.556  43.644  48.057  1.00  2.31
ATOM    487  H   ILE    33      62.413  44.171  47.204  1.00  2.31
ATOM    488  CA  ILE    33      61.357  43.284  48.831  1.00  2.31
ATOM    489  HA  ILE    33      61.544  42.312  49.289  1.00  2.31
ATOM    490  CB  ILE    33      61.029  44.233  49.998  1.00  2.31
ATOM    491  HB  ILE    33      60.140  43.832  50.488  1.00  2.31
ATOM    492  CG2 ILE    33      62.157  44.212  51.044  1.00  2.31
ATOM    493 1HG2 ILE    33      61.846  44.721  51.955  1.00  2.31
ATOM    494 2HG2 ILE    33      62.401  43.180  51.300  1.00  2.31
ATOM    495 3HG2 ILE    33      63.049  44.690  50.641  1.00  2.31
ATOM    496  CG1 ILE    33      60.686  45.652  49.519  1.00  2.31
ATOM    497 1HG1 ILE    33      59.871  45.592  48.800  1.00  2.31
ATOM    498 2HG1 ILE    33      61.542  46.085  49.016  1.00  2.31
ATOM    499  CD1 ILE    33      60.254  46.560  50.672  1.00  2.31
ATOM    500  HD1 ILE    33      59.859  47.494  50.283  1.00  2.31
ATOM    501  HD2 ILE    33      59.486  46.050  51.249  1.00  2.31
ATOM    502  HD3 ILE    33      61.093  46.793  51.320  1.00  2.31
ATOM    503  C   ILE    33      60.175  43.045  47.900  1.00  2.31
ATOM    504  O   ILE    33      60.065  43.665  46.847  1.00  2.31
ATOM    505  N   ASP    34      59.294  42.124  48.281  1.00  2.52
ATOM    506  H   ASP    34      59.417  41.655  49.163  1.00  2.52
ATOM    507  CA  ASP    34      58.051  41.889  47.550  1.00  2.52
ATOM    508  HA  ASP    34      58.293  41.754  46.495  1.00  2.52
ATOM    509  CB  ASP    34      57.400  40.576  48.062  1.00  2.52
ATOM    510  HB1 ASP    34      57.965  40.190  48.914  1.00  2.52
ATOM    511  HB2 ASP    34      57.476  39.828  47.271  1.00  2.52
ATOM    512  CG  ASP    34      55.926  40.697  48.478  1.00  2.52
ATOM    513  OD1 ASP    34      55.653  40.744  49.697  1.00  2.52
ATOM    514  OD2 ASP    34      55.055  40.818  47.590  1.00  2.52
ATOM    515  C   ASP    34      57.110  43.095  47.648  1.00  2.52
ATOM    516  O   ASP    34      57.154  43.841  48.627  1.00  2.52
ATOM    517  N   TRP    35      56.215  43.257  46.672  1.00  2.44
ATOM    518  H   TRP    35      56.158  42.551  45.953  1.00  2.44
ATOM    519  CA  TRP    35      55.226  44.332  46.675  1.00  2.44
ATOM    520  HA  TRP    35      55.779  45.269  46.627  1.00  2.44
ATOM    521  CB  TRP    35      54.354  44.253  45.421  1.00  2.44
ATOM    522  HB1 TRP    35      53.715  43.370  45.478  1.00  2.44
ATOM    523  HB2 TRP    35      54.998  44.146  44.547  1.00  2.44
ATOM    524  CG  TRP    35      53.503  45.468  45.225  1.00  2.44
ATOM    525  CD1 TRP    35      53.944  46.638  44.715  1.00  2.44
ATOM    526  HD1 TRP    35      54.958  46.810  44.371  1.00  2.44
ATOM    527  NE1 TRP    35      52.922  47.566  44.728  1.00  2.44
ATOM    528  HE1 TRP    35      53.037  48.506  44.386  1.00  2.44
ATOM    529  CE2 TRP    35      51.763  47.035  45.256  1.00  2.44
ATOM    530  CZ2 TRP    35      50.483  47.563  45.483  1.00  2.44
ATOM    531  HZ2 TRP    35      50.261  48.584  45.217  1.00  2.44
ATOM    532  CH2 TRP    35      49.498  46.744  46.062  1.00  2.44
ATOM    533  HH2 TRP    35      48.508  47.137  46.247  1.00  2.44
ATOM    534  CZ3 TRP    35      49.802  45.413  46.403  1.00  2.44
ATOM    535  HZ3 TRP    35      49.042  44.787  46.849  1.00  2.44
ATOM    536  CE3 TRP    35      51.090  44.892  46.167  1.00  2.44
ATOM    537  HE3 TRP    35      51.318  43.869  46.428  1.00  2.44
ATOM    538  CD2 TRP    35      52.104  45.688  45.586  1.00  2.44
ATOM    539  C   TRP    35      54.364  44.397  47.946  1.00  2.44
ATOM    540  O   TRP    35      54.139  45.474  48.498  1.00  2.44
ATOM    541  N   ASN    36      53.916  43.253  48.463  1.00  2.66
ATOM    542  H   ASN    36      54.215  42.378  48.029  1.00  2.66
ATOM    543  CA  ASN    36      53.076  43.183  49.654  1.00  2.66
ATOM    544  HA  ASN    36      52.292  43.936  49.549  1.00  2.66
ATOM    545  CB  ASN    36      52.419  41.791  49.672  1.00  2.66
ATOM    546  HB1 ASN    36      53.128  41.044  50.027  1.00  2.66
ATOM    547  HB2 ASN    36      52.145  41.513  48.654  1.00  2.66
ATOM    548  CG  ASN    36      51.176  41.744  50.536  1.00  2.66
ATOM    549  OD1 ASN    36      51.231  41.883  51.748  1.00  2.66
ATOM    550  ND2 ASN    36      50.017  41.544  49.955  1.00  2.66
ATOM    551 1HD2 ASN    36      49.970  41.390  48.962  1.00  2.66
ATOM    552 2HD2 ASN    36      49.203  41.512  50.541  1.00  2.66
ATOM    553  C   ASN    36      53.860  43.527  50.942  1.00  2.66
ATOM    554  O   ASN    36      53.357  44.230  51.827  1.00  2.66
ATOM    555  N   MET    37      55.101  43.055  51.086  1.00  2.42
ATOM    556  H   MET    37      55.439  42.401  50.376  1.00  2.42
ATOM    557  CA  MET    37      56.031  43.452  52.155  1.00  2.42
ATOM    558  HA  MET    37      55.607  43.214  53.127  1.00  2.42
ATOM    559  CB  MET    37      57.368  42.705  52.011  1.00  2.42
ATOM    560  HB1 MET    37      58.121  43.192  52.633  1.00  2.42
ATOM    561  HB2 MET    37      57.704  42.755  50.975  1.00  2.42
ATOM    562  CG  MET    37      57.288  41.240  52.439  1.00  2.42
ATOM    563  HG1 MET    37      56.463  40.758  51.921  1.00  2.42
ATOM    564  HG2 MET    37      57.094  41.184  53.510  1.00  2.42
ATOM    565  SD  MET    37      58.810  40.331  52.072  1.00  2.42
ATOM    566  CE  MET    37      58.138  38.654  51.939  1.00  2.42
ATOM    567  HE1 MET    37      58.945  37.957  51.710  1.00  2.42
ATOM    568  HE2 MET    37      57.670  38.368  52.881  1.00  2.42
ATOM    569  HE3 MET    37      57.398  38.621  51.138  1.00  2.42
ATOM    570  C   MET    37      56.313  44.958  52.147  1.00  2.42
ATOM    571  O   MET    37      56.176  45.601  53.181  1.00  2.42
ATOM    572  N   PHE    38      56.639  45.517  50.984  1.00  1.94
ATOM    573  H   PHE    38      56.745  44.896  50.182  1.00  1.94
ATOM    574  CA  PHE    38      56.816  46.943  50.730  1.00  1.94
ATOM    575  HA  PHE    38      57.680  47.319  51.271  1.00  1.94
ATOM    576  CB  PHE    38      57.052  47.110  49.214  1.00  1.94
ATOM    577  HB1 PHE    38      56.485  46.350  48.684  1.00  1.94
ATOM    578  HB2 PHE    38      58.093  46.910  48.991  1.00  1.94
ATOM    579  CG  PHE    38      56.690  48.447  48.600  1.00  1.94
ATOM    580  CD1 PHE    38      57.231  49.636  49.117  1.00  1.94
ATOM    581  HD1 PHE    38      57.899  49.600  49.964  1.00  1.94
ATOM    582  CE1 PHE    38      56.917  50.867  48.519  1.00  1.94
ATOM    583  HE1 PHE    38      57.329  51.780  48.915  1.00  1.94
ATOM    584  CZ  PHE    38      56.099  50.906  47.379  1.00  1.94
ATOM    585  HZ  PHE    38      55.887  51.849  46.896  1.00  1.94
ATOM    586  CE2 PHE    38      55.550  49.721  46.864  1.00  1.94
ATOM    587  HE2 PHE    38      54.941  49.747  45.973  1.00  1.94
ATOM    588  CD2 PHE    38      55.835  48.492  47.481  1.00  1.94
ATOM    589  HD2 PHE    38      55.424  47.582  47.065  1.00  1.94
ATOM    590  C   PHE    38      55.615  47.778  51.191  1.00  1.94
ATOM    591  O   PHE    38      55.760  48.723  51.977  1.00  1.94
ATOM    592  N   VAL    39      54.416  47.393  50.751  1.00  2.08
ATOM    593  H   VAL    39      54.384  46.645  50.060  1.00  2.08
ATOM    594  CA  VAL    39      53.168  48.060  51.121  1.00  2.08
ATOM    595  HA  VAL    39      53.221  49.103  50.814  1.00  2.08
ATOM    596  CB  VAL    39      51.974  47.391  50.392  1.00  2.08
ATOM    597  HB  VAL    39      52.060  46.312  50.519  1.00  2.08
ATOM    598  CG1 VAL    39      50.601  47.815  50.932  1.00  2.08
ATOM    599 1HG1 VAL    39      49.812  47.401  50.304  1.00  2.08
ATOM    600 2HG1 VAL    39      50.456  47.435  51.943  1.00  2.08
ATOM    601 3HG1 VAL    39      50.522  48.902  50.938  1.00  2.08
ATOM    602  CG2 VAL    39      51.948  47.692  48.889  1.00  2.08
ATOM    603 1HG2 VAL    39      51.391  46.904  48.381  1.00  2.08
ATOM    604 2HG2 VAL    39      51.456  48.639  48.686  1.00  2.08
ATOM    605 3HG2 VAL    39      52.955  47.717  48.475  1.00  2.08
ATOM    606  C   VAL    39      52.949  48.043  52.632  1.00  2.08
ATOM    607  O   VAL    39      52.619  49.086  53.199  1.00  2.08
ATOM    608  N   LYS    40      53.173  46.894  53.291  1.00  2.36
ATOM    609  H   LYS    40      53.438  46.077  52.749  1.00  2.36
ATOM    610  CA  LYS    40      53.067  46.785  54.758  1.00  2.36
ATOM    611  HA  LYS    40      52.093  47.176  55.062  1.00  2.36
ATOM    612  CB  LYS    40      53.164  45.316  55.210  1.00  2.36
ATOM    613  HB1 LYS    40      53.290  45.295  56.294  1.00  2.36
ATOM    614  HB2 LYS    40      54.040  44.853  54.754  1.00  2.36
ATOM    615  CG  LYS    40      51.896  44.515  54.863  1.00  2.36
ATOM    616  HG1 LYS    40      51.773  44.461  53.783  1.00  2.36
ATOM    617  HG2 LYS    40      51.031  45.044  55.264  1.00  2.36
ATOM    618  CD  LYS    40      51.892  43.091  55.451  1.00  2.36
ATOM    619  HD1 LYS    40      50.969  42.596  55.142  1.00  2.36
ATOM    620  HD2 LYS    40      51.870  43.171  56.539  1.00  2.36
ATOM    621  CE  LYS    40      53.088  42.208  55.059  1.00  2.36
ATOM    622  HE1 LYS    40      52.983  41.245  55.567  1.00  2.36
ATOM    623  HE2 LYS    40      54.009  42.677  55.417  1.00  2.36
ATOM    624  NZ  LYS    40      53.157  41.990  53.596  1.00  2.36
ATOM    625  HZ1 LYS    40      53.883  41.342  53.323  1.00  2.36
ATOM    626  HZ2 LYS    40      52.270  41.648  53.225  1.00  2.36
ATOM    627  HZ3 LYS    40      53.292  42.872  53.105  1.00  2.36
ATOM    628  C   LYS    40      54.087  47.639  55.517  1.00  2.36
ATOM    629  O   LYS    40      53.711  48.276  56.495  1.00  2.36
ATOM    630  N   LEU    41      55.341  47.691  55.065  1.00  2.05
ATOM    631  H   LEU    41      55.585  47.116  54.265  1.00  2.05
ATOM    632  CA  LEU    41      56.381  48.539  55.660  1.00  2.05
ATOM    633  HA  LEU    41      56.475  48.295  56.719  1.00  2.05
ATOM    634  CB  LEU    41      57.734  48.301  54.960  1.00  2.05
ATOM    635  HB1 LEU    41      58.414  49.116  55.219  1.00  2.05
ATOM    636  HB2 LEU    41      57.583  48.334  53.881  1.00  2.05
ATOM    637  CG  LEU    41      58.415  46.974  55.338  1.00  2.05
ATOM    638  HG  LEU    41      57.704  46.155  55.241  1.00  2.05
ATOM    639  CD1 LEU    41      59.582  46.714  54.389  1.00  2.05
ATOM    640 1HD1 LEU    41      60.041  45.753  54.624  1.00  2.05
ATOM    641 2HD1 LEU    41      59.215  46.682  53.367  1.00  2.05
ATOM    642 3HD1 LEU    41      60.334  47.499  54.481  1.00  2.05
ATOM    643  CD2 LEU    41      58.953  46.986  56.769  1.00  2.05
ATOM    644 1HD2 LEU    41      59.488  46.059  56.969  1.00  2.05
ATOM    645 2HD2 LEU    41      59.642  47.820  56.903  1.00  2.05
ATOM    646 3HD2 LEU    41      58.136  47.072  57.485  1.00  2.05
ATOM    647  C   LEU    41      56.001  50.009  55.596  1.00  2.05
ATOM    648  O   LEU    41      56.020  50.694  56.610  1.00  2.05
ATOM    649  N   ARG    42      55.591  50.480  54.418  1.00  1.88
ATOM    650  H   ARG    42      55.605  49.852  53.617  1.00  1.88
ATOM    651  CA  ARG    42      55.205  51.876  54.244  1.00  1.88
ATOM    652  HA  ARG    42      55.967  52.490  54.731  1.00  1.88
ATOM    653  CB  ARG    42      55.220  52.195  52.751  1.00  1.88
ATOM    654  HB1 ARG    42      54.752  53.157  52.599  1.00  1.88
ATOM    655  HB2 ARG    42      54.629  51.431  52.249  1.00  1.88
ATOM    656  CG  ARG    42      56.619  52.245  52.096  1.00  1.88
ATOM    657  HG1 ARG    42      56.486  52.549  51.058  1.00  1.88
ATOM    658  HG2 ARG    42      57.047  51.242  52.088  1.00  1.88
ATOM    659  CD  ARG    42      57.618  53.201  52.776  1.00  1.88
ATOM    660  HD1 ARG    42      58.267  52.604  53.413  1.00  1.88
ATOM    661  HD2 ARG    42      57.075  53.910  53.406  1.00  1.88
ATOM    662  NE  ARG    42      58.428  53.978  51.811  1.00  1.88
ATOM    663  HE  ARG    42      58.039  54.097  50.892  1.00  1.88
ATOM    664  CZ  ARG    42      59.415  54.808  52.131  1.00  1.88
ATOM    665  NH1 ARG    42      60.079  54.807  53.245  1.00  1.88
ATOM    666 1HH1 ARG    42      59.748  54.212  54.021  1.00  1.88
ATOM    667 2HH1 ARG    42      60.577  55.623  53.579  1.00  1.88
ATOM    668  NH2 ARG    42      59.800  55.717  51.289  1.00  1.88
ATOM    669 1HH2 ARG    42      59.291  55.831  50.421  1.00  1.88
ATOM    670 2HH2 ARG    42      60.371  56.447  51.666  1.00  1.88
ATOM    671  C   ARG    42      53.931  52.262  55.000  1.00  1.88
ATOM    672  O   ARG    42      53.949  53.297  55.654  1.00  1.88
ATOM    673  N   SER    43      52.903  51.408  55.055  1.00  2.36
ATOM    674  H   SER    43      52.949  50.548  54.523  1.00  2.36
ATOM    675  CA  SER    43      51.826  51.597  56.044  1.00  2.36
ATOM    676  HA  SER    43      51.282  52.511  55.799  1.00  2.36
ATOM    677  CB  SER    43      50.833  50.438  56.071  1.00  2.36
ATOM    678  HB1 SER    43      51.328  49.529  56.415  1.00  2.36
ATOM    679  HB2 SER    43      50.448  50.272  55.064  1.00  2.36
ATOM    680  OG  SER    43      49.748  50.748  56.936  1.00  2.36
ATOM    681  HG  SER    43      50.063  51.005  57.835  1.00  2.36
ATOM    682  C   SER    43      52.406  51.752  57.438  1.00  2.36
ATOM    683  O   SER    43      52.067  52.733  58.066  1.00  2.36
ATOM    684  N   GLN    44      53.308  50.886  57.912  1.00  2.61
ATOM    685  H   GLN    44      53.608  50.093  57.361  1.00  2.61
ATOM    686  CA  GLN    44      53.843  51.046  59.265  1.00  2.61
ATOM    687  HA  GLN    44      52.982  51.102  59.932  1.00  2.61
ATOM    688  CB  GLN    44      54.649  49.810  59.696  1.00  2.61
ATOM    689  HB1 GLN    44      55.553  49.712  59.095  1.00  2.61
ATOM    690  HB2 GLN    44      54.026  48.926  59.548  1.00  2.61
ATOM    691  CG  GLN    44      55.022  49.914  61.187  1.00  2.61
ATOM    692  HG1 GLN    44      54.189  50.366  61.726  1.00  2.61
ATOM    693  HG2 GLN    44      55.886  50.568  61.308  1.00  2.61
ATOM    694  CD  GLN    44      55.327  48.576  61.850  1.00  2.61
ATOM    695  OE1 GLN    44      55.839  47.634  61.261  1.00  2.61
ATOM    696  NE2 GLN    44      55.024  48.434  63.118  1.00  2.61
ATOM    697 1HE2 GLN    44      54.535  49.209  63.601  1.00  2.61
ATOM    698 2HE2 GLN    44      55.144  47.546  63.555  1.00  2.61
ATOM    699  C   GLN    44      54.614  52.368  59.467  1.00  2.61
ATOM    700  O   GLN    44      54.631  52.928  60.560  1.00  2.61
ATOM    701  N   GLU    45      55.202  52.919  58.406  1.00  2.44
ATOM    702  H   GLU    45      55.202  52.412  57.532  1.00  2.44
ATOM    703  CA  GLU    45      55.798  54.248  58.456  1.00  2.44
ATOM    704  HA  GLU    45      56.414  54.331  59.350  1.00  2.44
ATOM    705  CB  GLU    45      56.674  54.518  57.252  1.00  2.44
ATOM    706  HB1 GLU    45      56.977  55.567  57.290  1.00  2.44
ATOM    707  HB2 GLU    45      56.105  54.361  56.338  1.00  2.44
ATOM    708  CG  GLU    45      57.936  53.660  57.224  1.00  2.44
ATOM    709  HG1 GLU    45      57.681  52.602  57.280  1.00  2.44
ATOM    710  HG2 GLU    45      58.576  53.915  58.070  1.00  2.44
ATOM    711  CD  GLU    45      58.669  53.950  55.928  1.00  2.44
ATOM    712  OE1 GLU    45      59.421  53.086  55.435  1.00  2.44
ATOM    713  OE2 GLU    45      58.501  55.057  55.370  1.00  2.44
ATOM    714  C   GLU    45      54.765  55.386  58.527  1.00  2.44
ATOM    715  O   GLU    45      55.061  56.445  59.079  1.00  2.44
ATOM    716  N   CYS    46      53.564  55.185  57.975  1.00  2.61
ATOM    717  H   CYS    46      53.401  54.308  57.493  1.00  2.61
ATOM    718  CA  CYS    46      52.455  56.134  58.114  1.00  2.61
ATOM    719  HA  CYS    46      52.829  57.143  57.969  1.00  2.61
ATOM    720  CB  CYS    46      51.341  55.842  57.069  1.00  2.61
ATOM    721  HB1 CYS    46      51.788  55.326  56.226  1.00  2.61
ATOM    722  HB2 CYS    46      50.944  56.808  56.759  1.00  2.61
ATOM    723  SG  CYS    46      49.877  54.847  57.537  1.00  2.61
ATOM    724  HG  CYS    46      50.568  53.803  58.026  1.00  2.61
ATOM    725  C   CYS    46      51.802  56.055  59.503  1.00  2.61
ATOM    726  O   CYS    46      51.389  57.035  60.116  1.00  2.61
ATOM    727  N   ASP    47      51.682  54.828  59.991  1.00  3.37
ATOM    728  H   ASP    47      52.020  54.064  59.418  1.00  3.37
ATOM    729  CA  ASP    47      51.010  54.500  61.225  1.00  3.37
ATOM    730  HA  ASP    47      50.057  55.016  61.268  1.00  3.37
ATOM    731  CB  ASP    47      50.733  52.982  61.288  1.00  3.37
ATOM    732  HB1 ASP    47      50.482  52.713  62.315  1.00  3.37
ATOM    733  HB2 ASP    47      51.638  52.438  61.022  1.00  3.37
ATOM    734  CG  ASP    47      49.566  52.545  60.402  1.00  3.37
ATOM    735  OD1 ASP    47      49.772  51.802  59.405  1.00  3.37
ATOM    736  OD2 ASP    47      48.410  52.948  60.682  1.00  3.37
ATOM    737  C   ASP    47      51.844  54.919  62.438  1.00  3.37
ATOM    738  O   ASP    47      51.345  54.939  63.561  1.00  3.37
ATOM    739  N   TRP    48      53.116  55.227  62.161  1.00  4.76
ATOM    740  H   TRP    48      53.362  55.146  61.187  1.00  4.76
ATOM    741  CA  TRP    48      54.231  55.472  63.050  1.00  4.76
ATOM    742  HA  TRP    48      54.730  54.510  63.170  1.00  4.76
ATOM    743  CB  TRP    48      55.254  56.364  62.335  1.00  4.76
ATOM    744  HB1 TRP    48      54.719  57.179  61.864  1.00  4.76
ATOM    745  HB2 TRP    48      55.659  55.780  61.511  1.00  4.76
ATOM    746  CG  TRP    48      56.413  56.889  63.134  1.00  4.76
ATOM    747  CD1 TRP    48      56.985  56.261  64.185  1.00  4.76
ATOM    748  HD1 TRP    48      56.674  55.294  64.561  1.00  4.76
ATOM    749  NE1 TRP    48      58.051  57.002  64.648  1.00  4.76
ATOM    750  HE1 TRP    48      58.690  56.655  65.359  1.00  4.76
ATOM    751  CE2 TRP    48      58.246  58.140  63.907  1.00  4.76
ATOM    752  CZ2 TRP    48      59.217  59.149  63.953  1.00  4.76
ATOM    753  HZ2 TRP    48      59.980  59.127  64.718  1.00  4.76
ATOM    754  CH2 TRP    48      59.179  60.175  62.996  1.00  4.76
ATOM    755  HH2 TRP    48      59.925  60.957  63.010  1.00  4.76
ATOM    756  CZ3 TRP    48      58.193  60.153  61.996  1.00  4.76
ATOM    757  HZ3 TRP    48      58.202  60.906  61.229  1.00  4.76
ATOM    758  CE3 TRP    48      57.237  59.118  61.946  1.00  4.76
ATOM    759  HE3 TRP    48      56.535  59.058  61.129  1.00  4.76
ATOM    760  CD2 TRP    48      57.217  58.095  62.917  1.00  4.76
ATOM    761  C   TRP    48      53.812  55.911  64.440  1.00  4.76
ATOM    762  O   TRP    48      53.383  57.043  64.635  1.00  4.76
ATOM    763  N   GLU    49      53.918  54.957  65.368  1.00  5.65
ATOM    764  H   GLU    49      54.364  54.115  65.015  1.00  5.65
ATOM    765  CA  GLU    49      52.954  54.680  66.438  1.00  5.65
ATOM    766  HA  GLU    49      51.966  54.801  65.989  1.00  5.65
ATOM    767  CB  GLU    49      53.032  53.198  66.865  1.00  5.65
ATOM    768  HB1 GLU    49      52.320  53.050  67.665  1.00  5.65
ATOM    769  HB2 GLU    49      54.013  52.961  67.253  1.00  5.65
ATOM    770  CG  GLU    49      52.655  52.186  65.748  1.00  5.65
ATOM    771  HG1 GLU    49      51.836  52.595  65.155  1.00  5.65
ATOM    772  HG2 GLU    49      52.264  51.296  66.249  1.00  5.65
ATOM    773  CD  GLU    49      53.797  51.731  64.810  1.00  5.65
ATOM    774  OE1 GLU    49      54.732  52.521  64.538  1.00  5.65
ATOM    775  OE2 GLU    49      53.775  50.557  64.373  1.00  5.65
ATOM    776  C   GLU    49      52.937  55.717  67.584  1.00  5.65
ATOM    777  O   GLU    49      52.335  55.496  68.633  1.00  5.65
ATOM    778  N   GLU    50      53.476  56.913  67.322  1.00  5.44
ATOM    779  H   GLU    50      53.898  56.996  66.404  1.00  5.44
ATOM    780  CA  GLU    50      52.847  58.146  67.781  1.00  5.44
ATOM    781  HA  GLU    50      51.906  57.861  68.253  1.00  5.44
ATOM    782  CB  GLU    50      53.662  58.848  68.882  1.00  5.44
ATOM    783  HB1 GLU    50      54.516  59.361  68.440  1.00  5.44
ATOM    784  HB2 GLU    50      54.040  58.092  69.572  1.00  5.44
ATOM    785  CG  GLU    50      52.782  59.834  69.688  1.00  5.44
ATOM    786  HG1 GLU    50      52.677  59.439  70.701  1.00  5.44
ATOM    787  HG2 GLU    50      51.776  59.872  69.267  1.00  5.44
ATOM    788  CD  GLU    50      53.331  61.267  69.761  1.00  5.44
ATOM    789  OE1 GLU    50      53.550  61.923  68.718  1.00  5.44
ATOM    790  OE2 GLU    50      53.528  61.801  70.881  1.00  5.44
ATOM    791  C   GLU    50      52.494  59.124  66.653  1.00  5.44
ATOM    792  O   GLU    50      53.324  59.819  66.064  1.00  5.44
ATOM    793  N   ILE    51      51.188  59.216  66.437  1.00  5.99
ATOM    794  H   ILE    51      50.630  58.498  66.871  1.00  5.99
ATOM    795  CA  ILE    51      50.447  60.359  65.909  1.00  5.99
ATOM    796  HA  ILE    51      50.648  60.488  64.845  1.00  5.99
ATOM    797  CB  ILE    51      48.926  60.061  66.145  1.00  5.99
ATOM    798  HB  ILE    51      48.731  60.138  67.215  1.00  5.99
ATOM    799  CG2 ILE    51      48.029  61.091  65.447  1.00  5.99
ATOM    800 1HG2 ILE    51      47.034  61.089  65.892  1.00  5.99
ATOM    801 2HG2 ILE    51      48.444  62.089  65.542  1.00  5.99
ATOM    802 3HG2 ILE    51      47.931  60.842  64.389  1.00  5.99
ATOM    803  CG1 ILE    51      48.459  58.638  65.761  1.00  5.99
ATOM    804 1HG1 ILE    51      49.081  57.886  66.245  1.00  5.99
ATOM    805 2HG1 ILE    51      48.569  58.524  64.691  1.00  5.99
ATOM    806  CD1 ILE    51      47.010  58.322  66.163  1.00  5.99
ATOM    807  HD1 ILE    51      46.307  58.942  65.609  1.00  5.99
ATOM    808  HD2 ILE    51      46.792  57.277  65.943  1.00  5.99
ATOM    809  HD3 ILE    51      46.875  58.491  67.232  1.00  5.99
ATOM    810  C   ILE    51      50.823  61.624  66.692  1.00  5.99
ATOM    811  O   ILE    51      50.377  61.801  67.830  1.00  5.99
ATOM    812  N   SER    52      51.576  62.559  66.109  1.00  7.35
ATOM    813  H   SER    52      51.946  62.387  65.183  1.00  7.35
ATOM    814  CA  SER    52      51.877  63.815  66.847  1.00  7.35
ATOM    815  HA  SER    52      51.922  63.635  67.919  1.00  7.35
ATOM    816  CB  SER    52      53.233  64.339  66.353  1.00  7.35
ATOM    817  HB1 SER    52      53.287  65.424  66.435  1.00  7.35
ATOM    818  HB2 SER    52      53.369  64.075  65.303  1.00  7.35
ATOM    819  OG  SER    52      54.289  63.805  67.124  1.00  7.35
ATOM    820  HG  SER    52      54.032  62.902  67.453  1.00  7.35
ATOM    821  C   SER    52      50.750  64.809  66.574  1.00  7.35
ATOM    822  O   SER    52      50.984  65.897  66.051  1.00  7.35
ATOM    823  N   VAL    53      49.515  64.382  66.862  1.00  8.63
ATOM    824  H   VAL    53      49.461  63.453  67.272  1.00  8.63
ATOM    825  CA  VAL    53      48.270  65.165  66.843  1.00  8.63
ATOM    826  HA  VAL    53      48.157  65.621  65.880  1.00  8.63
ATOM    827  CB  VAL    53      47.033  64.271  67.064  1.00  8.63
ATOM    828  HB  VAL    53      46.935  63.639  66.184  1.00  8.63
ATOM    829  CG1 VAL    53      47.104  63.335  68.280  1.00  8.63
ATOM    830 1HG1 VAL    53      46.209  62.714  68.318  1.00  8.63
ATOM    831 2HG1 VAL    53      47.960  62.667  68.207  1.00  8.63
ATOM    832 3HG1 VAL    53      47.173  63.905  69.205  1.00  8.63
ATOM    833  CG2 VAL    53      45.752  65.102  67.131  1.00  8.63
ATOM    834 1HG2 VAL    53      45.658  65.718  66.234  1.00  8.63
ATOM    835 2HG2 VAL    53      44.912  64.421  67.184  1.00  8.63
ATOM    836 3HG2 VAL    53      45.737  65.731  68.020  1.00  8.63
ATOM    837  C   VAL    53      48.360  66.351  67.811  1.00  8.63
ATOM    838  O   VAL    53      48.099  66.248  69.010  1.00  8.63
ATOM    839  N   LYS    54      48.887  67.466  67.300  1.00  9.96
ATOM    840  H   LYS    54      49.145  67.418  66.321  1.00  9.96
ATOM    841  CA  LYS    54      49.542  68.515  68.086  1.00  9.96
ATOM    842  HA  LYS    54      49.040  68.581  69.053  1.00  9.96
ATOM    843  CB  LYS    54      51.031  68.161  68.363  1.00  9.96
ATOM    844  HB1 LYS    54      51.519  69.018  68.829  1.00  9.96
ATOM    845  HB2 LYS    54      51.536  67.971  67.415  1.00  9.96
ATOM    846  CG  LYS    54      51.220  66.959  69.314  1.00  9.96
ATOM    847  HG1 LYS    54      50.644  66.115  68.950  1.00  9.96
ATOM    848  HG2 LYS    54      50.842  67.223  70.302  1.00  9.96
ATOM    849  CD  LYS    54      52.670  66.473  69.437  1.00  9.96
ATOM    850  HD1 LYS    54      53.276  67.219  69.952  1.00  9.96
ATOM    851  HD2 LYS    54      53.075  66.314  68.439  1.00  9.96
ATOM    852  CE  LYS    54      52.674  65.147  70.218  1.00  9.96
ATOM    853  HE1 LYS    54      51.825  64.541  69.887  1.00  9.96
ATOM    854  HE2 LYS    54      52.528  65.355  71.281  1.00  9.96
ATOM    855  NZ  LYS    54      53.908  64.353  70.014  1.00  9.96
ATOM    856  HZ1 LYS    54      53.814  63.444  70.485  1.00  9.96
ATOM    857  HZ2 LYS    54      54.014  64.057  69.044  1.00  9.96
ATOM    858  HZ3 LYS    54      54.748  64.806  70.326  1.00  9.96
ATOM    859  C   LYS    54      49.376  69.893  67.442  1.00  9.96
ATOM    860  O   LYS    54      50.331  70.648  67.256  1.00  9.96
ATOM    861  N   GLY    55      48.143  70.169  67.031  1.00  9.73
ATOM    862  H   GLY    55      47.459  69.447  67.196  1.00  9.73
ATOM    863  CA  GLY    55      47.810  71.160  66.009  1.00  9.73
ATOM    864  HA1 GLY    55      48.516  71.984  66.013  1.00  9.73
ATOM    865  HA2 GLY    55      46.824  71.569  66.230  1.00  9.73
ATOM    866  C   GLY    55      47.762  70.499  64.621  1.00  9.73
ATOM    867  O   GLY    55      48.141  69.330  64.490  1.00  9.73
ATOM    868  N   PRO    56      47.324  71.236  63.583  1.00  8.20
ATOM    869  CD  PRO    56      46.894  72.628  63.660  1.00  8.20
ATOM    870  HD1 PRO    56      47.654  73.254  64.129  1.00  8.20
ATOM    871  HD2 PRO    56      45.958  72.688  64.216  1.00  8.20
ATOM    872  CG  PRO    56      46.662  73.084  62.219  1.00  8.20
ATOM    873  HG1 PRO    56      47.586  73.495  61.809  1.00  8.20
ATOM    874  HG2 PRO    56      45.852  73.811  62.149  1.00  8.20
ATOM    875  CB  PRO    56      46.316  71.778  61.506  1.00  8.20
ATOM    876  HB1 PRO    56      46.471  71.843  60.429  1.00  8.20
ATOM    877  HB2 PRO    56      45.278  71.514  61.717  1.00  8.20
ATOM    878  CA  PRO    56      47.244  70.768  62.194  1.00  8.20
ATOM    879  HA  PRO    56      46.787  69.777  62.164  1.00  8.20
ATOM    880  C   PRO    56      48.651  70.674  61.545  1.00  8.20
ATOM    881  O   PRO    56      48.899  71.186  60.455  1.00  8.20
ATOM    882  N   ASN    57      49.604  70.055  62.248  1.00  7.04
ATOM    883  H   ASN    57      49.278  69.576  63.079  1.00  7.04
ATOM    884  CA  ASN    57      51.020  70.442  62.242  1.00  7.04
ATOM    885  HA  ASN    57      51.173  71.264  61.539  1.00  7.04
ATOM    886  CB  ASN    57      51.370  70.930  63.665  1.00  7.04
ATOM    887  HB1 ASN    57      52.448  71.048  63.761  1.00  7.04
ATOM    888  HB2 ASN    57      51.051  70.188  64.397  1.00  7.04
ATOM    889  CG  ASN    57      50.785  72.275  64.024  1.00  7.04
ATOM    890  OD1 ASN    57      50.343  73.054  63.203  1.00  7.04
ATOM    891  ND2 ASN    57      50.767  72.606  65.288  1.00  7.04
ATOM    892 1HD2 ASN    57      50.997  71.925  66.005  1.00  7.04
ATOM    893 2HD2 ASN    57      50.460  73.534  65.505  1.00  7.04
ATOM    894  C   ASN    57      51.998  69.334  61.838  1.00  7.04
ATOM    895  O   ASN    57      53.203  69.430  62.072  1.00  7.04
ATOM    896  N   GLY    58      51.476  68.224  61.333  1.00  5.65
ATOM    897  H   GLY    58      50.503  68.246  61.070  1.00  5.65
ATOM    898  CA  GLY    58      52.192  66.955  61.389  1.00  5.65
ATOM    899  HA1 GLY    58      53.245  67.108  61.622  1.00  5.65
ATOM    900  HA2 GLY    58      52.134  66.492  60.404  1.00  5.65
ATOM    901  C   GLY    58      51.629  65.965  62.383  1.00  5.65
ATOM    902  O   GLY    58      52.406  65.276  63.043  1.00  5.65
ATOM    903  N   GLU    59      50.302  65.927  62.486  1.00  4.82
ATOM    904  H   GLU    59      49.753  66.571  61.941  1.00  4.82
ATOM    905  CA  GLU    59      49.565  64.902  63.217  1.00  4.82
ATOM    906  HA  GLU    59      50.053  64.700  64.161  1.00  4.82
ATOM    907  CB  GLU    59      48.122  65.405  63.466  1.00  4.82
ATOM    908  HB1 GLU    59      48.187  66.366  63.977  1.00  4.82
ATOM    909  HB2 GLU    59      47.643  64.681  64.122  1.00  4.82
ATOM    910  CG  GLU    59      47.164  65.590  62.274  1.00  4.82
ATOM    911  HG1 GLU    59      47.163  64.691  61.654  1.00  4.82
ATOM    912  HG2 GLU    59      47.514  66.424  61.660  1.00  4.82
ATOM    913  CD  GLU    59      45.728  65.860  62.774  1.00  4.82
ATOM    914  OE1 GLU    59      44.830  65.020  62.513  1.00  4.82
ATOM    915  OE2 GLU    59      45.532  66.906  63.433  1.00  4.82
ATOM    916  C   GLU    59      49.439  63.587  62.508  1.00  4.82
ATOM    917  O   GLU    59      49.239  62.584  63.172  1.00  4.82
ATOM    918  N   SER    60      49.646  63.561  61.193  1.00  4.03
ATOM    919  H   SER    60      49.809  64.415  60.687  1.00  4.03
ATOM    920  CA  SER    60      50.152  62.339  60.606  1.00  4.03
ATOM    921  HA  SER    60      49.406  61.563  60.788  1.00  4.03
ATOM    922  CB  SER    60      50.245  62.448  59.085  1.00  4.03
ATOM    923  HB1 SER    60      49.238  62.361  58.675  1.00  4.03
ATOM    924  HB2 SER    60      50.832  61.624  58.688  1.00  4.03
ATOM    925  OG  SER    60      50.777  63.698  58.678  1.00  4.03
ATOM    926  HG  SER    60      50.520  63.789  57.754  1.00  4.03
ATOM    927  C   SER    60      51.408  61.879  61.366  1.00  4.03
ATOM    928  O   SER    60      52.053  62.608  62.145  1.00  4.03
ATOM    929  N   SER    61      51.814  60.654  61.104  1.00  3.18
ATOM    930  H   SER    61      51.244  60.031  60.539  1.00  3.18
ATOM    931  CA  SER    61      53.226  60.334  61.190  1.00  3.18
ATOM    932  HA  SER    61      53.785  61.257  61.254  1.00  3.18
ATOM    933  CB  SER    61      53.575  59.584  62.483  1.00  3.18
ATOM    934  HB1 SER    61      54.540  59.115  62.344  1.00  3.18
ATOM    935  HB2 SER    61      52.810  58.843  62.720  1.00  3.18
ATOM    936  OG  SER    61      53.727  60.536  63.524  1.00  3.18
ATOM    937  HG  SER    61      53.650  60.063  64.386  1.00  3.18
ATOM    938  C   SER    61      53.651  59.701  59.880  1.00  3.18
ATOM    939  O   SER    61      52.831  59.085  59.217  1.00  3.18
ATOM    940  N   VAL    62      54.782  60.150  59.335  1.00  2.52
ATOM    941  H   VAL    62      55.501  60.580  59.889  1.00  2.52
ATOM    942  CA  VAL    62      54.815  60.350  57.881  1.00  2.52
ATOM    943  HA  VAL    62      54.171  59.585  57.459  1.00  2.52
ATOM    944  CB  VAL    62      54.164  61.691  57.450  1.00  2.52
ATOM    945  HB  VAL    62      54.841  62.228  56.804  1.00  2.52
ATOM    946  CG1 VAL    62      52.842  61.372  56.738  1.00  2.52
ATOM    947 1HG1 VAL    62      52.239  60.667  57.310  1.00  2.52
ATOM    948 2HG1 VAL    62      52.239  62.265  56.612  1.00  2.52
ATOM    949 3HG1 VAL    62      53.035  60.918  55.768  1.00  2.52
ATOM    950  CG2 VAL    62      53.842  62.697  58.564  1.00  2.52
ATOM    951 1HG2 VAL    62      53.049  62.315  59.196  1.00  2.52
ATOM    952 2HG2 VAL    62      54.727  62.862  59.150  1.00  2.52
ATOM    953 3HG2 VAL    62      53.531  63.641  58.117  1.00  2.52
ATOM    954  C   VAL    62      56.090  59.969  57.208  1.00  2.52
ATOM    955  O   VAL    62      57.144  60.260  57.765  1.00  2.52
ATOM    956  N   ILE    63      55.919  59.282  56.059  1.00  2.21
ATOM    957  H   ILE    63      55.009  59.342  55.645  1.00  2.21
ATOM    958  CA  ILE    63      56.859  58.446  55.320  1.00  2.21
ATOM    959  HA  ILE    63      56.703  57.397  55.573  1.00  2.21
ATOM    960  CB  ILE    63      56.770  58.641  53.761  1.00  2.21
ATOM    961  HB  ILE    63      56.867  59.701  53.532  1.00  2.21
ATOM    962  CG2 ILE    63      57.930  57.909  53.036  1.00  2.21
ATOM    963 1HG2 ILE    63      57.790  57.904  51.957  1.00  2.21
ATOM    964 2HG2 ILE    63      58.871  58.428  53.215  1.00  2.21
ATOM    965 3HG2 ILE    63      57.992  56.885  53.405  1.00  2.21
ATOM    966  CG1 ILE    63      55.508  58.146  53.042  1.00  2.21
ATOM    967 1HG1 ILE    63      55.335  57.124  53.344  1.00  2.21
ATOM    968 2HG1 ILE    63      55.678  58.120  51.969  1.00  2.21
ATOM    969  CD1 ILE    63      54.270  59.019  53.221  1.00  2.21
ATOM    970  HD1 ILE    63      54.008  59.147  54.268  1.00  2.21
ATOM    971  HD2 ILE    63      54.456  59.990  52.769  1.00  2.21
ATOM    972  HD3 ILE    63      53.438  58.546  52.707  1.00  2.21
ATOM    973  C   ILE    63      58.284  58.857  55.652  1.00  2.21
ATOM    974  O   ILE    63      58.629  60.031  55.446  1.00  2.21
ATOM    975  N   HIS    64      59.153  57.916  56.025  1.00  2.41
ATOM    976  H   HIS    64      58.922  56.922  56.000  1.00  2.41
ATOM    977  CA  HIS    64      60.514  58.358  56.194  1.00  2.41
ATOM    978  HA  HIS    64      60.559  59.360  56.621  1.00  2.41
ATOM    979  CB  HIS    64      61.239  57.400  57.142  1.00  2.41
ATOM    980  HB1 HIS    64      62.301  57.648  57.156  1.00  2.41
ATOM    981  HB2 HIS    64      61.129  56.374  56.788  1.00  2.41
ATOM    982  CG  HIS    64      60.707  57.502  58.545  1.00  2.41
ATOM    983  ND1 HIS    64      59.739  56.667  59.104  1.00  2.41
ATOM    984  CE1 HIS    64      59.469  57.194  60.306  1.00  2.41
ATOM    985  HE1 HIS    64      58.727  56.809  60.991  1.00  2.41
ATOM    986  NE2 HIS    64      60.233  58.272  60.539  1.00  2.41
ATOM    987  HE2 HIS    64      60.164  58.853  61.364  1.00  2.41
ATOM    988  CD2 HIS    64      61.016  58.493  59.430  1.00  2.41
ATOM    989  HD2 HIS    64      61.709  59.306  59.261  1.00  2.41
ATOM    990  C   HIS    64      61.168  58.345  54.812  1.00  2.41
ATOM    991  O   HIS    64      61.181  57.343  54.083  1.00  2.41
ATOM    992  N   ASP    65      61.750  59.472  54.437  1.00  2.60
ATOM    993  H   ASP    65      61.631  60.289  55.033  1.00  2.60
ATOM    994  CA  ASP    65      62.747  59.517  53.388  1.00  2.60
ATOM    995  HA  ASP    65      62.369  59.033  52.488  1.00  2.60
ATOM    996  CB  ASP    65      63.100  60.968  53.045  1.00  2.60
ATOM    997  HB1 ASP    65      63.146  61.563  53.959  1.00  2.60
ATOM    998  HB2 ASP    65      62.311  61.352  52.403  1.00  2.60
ATOM    999  CG  ASP    65      64.437  61.081  52.308  1.00  2.60
ATOM   1000  OD1 ASP    65      64.494  60.696  51.126  1.00  2.60
ATOM   1001  OD2 ASP    65      65.440  61.530  52.902  1.00  2.60
ATOM   1002  C   ASP    65      64.000  58.782  53.858  1.00  2.60
ATOM   1003  O   ASP    65      64.730  59.273  54.726  1.00  2.60
ATOM   1004  N   ARG    66      64.297  57.630  53.249  1.00  2.72
ATOM   1005  H   ARG    66      63.638  57.229  52.600  1.00  2.72
ATOM   1006  CA  ARG    66      65.549  56.944  53.541  1.00  2.72
ATOM   1007  HA  ARG    66      65.796  57.254  54.551  1.00  2.72
ATOM   1008  CB  ARG    66      65.444  55.420  53.644  1.00  2.72
ATOM   1009  HB1 ARG    66      65.295  54.992  52.654  1.00  2.72
ATOM   1010  HB2 ARG    66      64.584  55.175  54.264  1.00  2.72
ATOM   1011  CG  ARG    66      66.704  54.797  54.292  1.00  2.72
ATOM   1012  HG1 ARG    66      67.526  54.786  53.578  1.00  2.72
ATOM   1013  HG2 ARG    66      66.481  53.752  54.482  1.00  2.72
ATOM   1014  CD  ARG    66      67.187  55.453  55.612  1.00  2.72
ATOM   1015  HD1 ARG    66      67.462  54.663  56.302  1.00  2.72
ATOM   1016  HD2 ARG    66      66.392  56.026  56.089  1.00  2.72
ATOM   1017  NE  ARG    66      68.430  56.219  55.458  1.00  2.72
ATOM   1018  HE  ARG    66      69.266  55.642  55.345  1.00  2.72
ATOM   1019  CZ  ARG    66      68.758  57.419  55.873  1.00  2.72
ATOM   1020  NH1 ARG    66      67.913  58.286  56.358  1.00  2.72
ATOM   1021 1HH1 ARG    66      66.957  58.018  56.495  1.00  2.72
ATOM   1022 2HH1 ARG    66      68.259  59.143  56.770  1.00  2.72
ATOM   1023  NH2 ARG    66      70.002  57.750  55.760  1.00  2.72
ATOM   1024 1HH2 ARG    66      70.306  58.697  55.917  1.00  2.72
ATOM   1025 2HH2 ARG    66      70.654  57.016  55.467  1.00  2.72
ATOM   1026  C   ARG    66      66.752  57.434  52.731  1.00  2.72
ATOM   1027  O   ARG    66      67.403  56.693  51.987  1.00  2.72
ATOM   1028  N   LYS    67      67.122  58.690  52.969  1.00  3.24
ATOM   1029  H   LYS    67      66.477  59.255  53.515  1.00  3.24
ATOM   1030  CA  LYS    67      68.485  59.181  52.722  1.00  3.24
ATOM   1031  HA  LYS    67      69.176  58.373  52.934  1.00  3.24
ATOM   1032  CB  LYS    67      68.604  59.609  51.244  1.00  3.24
ATOM   1033  HB1 LYS    67      68.112  60.577  51.124  1.00  3.24
ATOM   1034  HB2 LYS    67      68.070  58.905  50.604  1.00  3.24
ATOM   1035  CG  LYS    67      70.047  59.725  50.721  1.00  3.24
ATOM   1036  HG1 LYS    67      70.671  60.233  51.457  1.00  3.24
ATOM   1037  HG2 LYS    67      70.015  60.358  49.833  1.00  3.24
ATOM   1038  CD  LYS    67      70.708  58.397  50.305  1.00  3.24
ATOM   1039  HD1 LYS    67      71.622  58.654  49.767  1.00  3.24
ATOM   1040  HD2 LYS    67      70.063  57.862  49.606  1.00  3.24
ATOM   1041  CE  LYS    67      71.114  57.489  51.475  1.00  3.24
ATOM   1042  HE1 LYS    67      71.171  58.088  52.389  1.00  3.24
ATOM   1043  HE2 LYS    67      72.122  57.108  51.288  1.00  3.24
ATOM   1044  NZ  LYS    67      70.196  56.341  51.679  1.00  3.24
ATOM   1045  HZ1 LYS    67      70.447  55.900  52.568  1.00  3.24
ATOM   1046  HZ2 LYS    67      69.220  56.621  51.740  1.00  3.24
ATOM   1047  HZ3 LYS    67      70.290  55.646  50.953  1.00  3.24
ATOM   1048  C   LYS    67      68.884  60.306  53.669  1.00  3.24
ATOM   1049  O   LYS    67      69.963  60.245  54.247  1.00  3.24
ATOM   1050  N   SER    68      67.971  61.240  53.917  1.00  3.57
ATOM   1051  H   SER    68      67.113  61.238  53.370  1.00  3.57
ATOM   1052  CA  SER    68      68.057  62.144  55.062  1.00  3.57
ATOM   1053  HA  SER    68      69.103  62.420  55.207  1.00  3.57
ATOM   1054  CB  SER    68      67.292  63.456  54.796  1.00  3.57
ATOM   1055  HB1 SER    68      67.691  63.919  53.891  1.00  3.57
ATOM   1056  HB2 SER    68      67.471  64.137  55.629  1.00  3.57
ATOM   1057  OG  SER    68      65.891  63.290  54.644  1.00  3.57
ATOM   1058  HG  SER    68      65.721  62.664  53.889  1.00  3.57
ATOM   1059  C   SER    68      67.604  61.458  56.351  1.00  3.57
ATOM   1060  O   SER    68      68.403  61.166  57.237  1.00  3.57
ATOM   1061  N   GLY    69      66.328  61.084  56.398  1.00  3.33
ATOM   1062  H   GLY    69      65.798  61.183  55.540  1.00  3.33
ATOM   1063  CA  GLY    69      65.567  60.749  57.603  1.00  3.33
ATOM   1064  HA1 GLY    69      66.180  60.893  58.493  1.00  3.33
ATOM   1065  HA2 GLY    69      65.264  59.704  57.551  1.00  3.33
ATOM   1066  C   GLY    69      64.296  61.593  57.759  1.00  3.33
ATOM   1067  O   GLY    69      63.626  61.510  58.785  1.00  3.33
ATOM   1068  N   LYS    70      63.977  62.462  56.786  1.00  3.10
ATOM   1069  H   LYS    70      64.588  62.527  55.980  1.00  3.10
ATOM   1070  CA  LYS    70      62.838  63.388  56.866  1.00  3.10
ATOM   1071  HA  LYS    70      62.956  63.934  57.803  1.00  3.10
ATOM   1072  CB  LYS    70      62.910  64.433  55.732  1.00  3.10
ATOM   1073  HB1 LYS    70      63.058  63.914  54.788  1.00  3.10
ATOM   1074  HB2 LYS    70      63.775  65.076  55.903  1.00  3.10
ATOM   1075  CG  LYS    70      61.639  65.301  55.639  1.00  3.10
ATOM   1076  HG1 LYS    70      61.400  65.708  56.623  1.00  3.10
ATOM   1077  HG2 LYS    70      60.819  64.659  55.324  1.00  3.10
ATOM   1078  CD  LYS    70      61.731  66.469  54.646  1.00  3.10
ATOM   1079  HD1 LYS    70      62.410  66.196  53.837  1.00  3.10
ATOM   1080  HD2 LYS    70      62.137  67.347  55.149  1.00  3.10
ATOM   1081  CE  LYS    70      60.365  66.798  54.018  1.00  3.10
ATOM   1082  HE1 LYS    70      60.037  65.936  53.432  1.00  3.10
ATOM   1083  HE2 LYS    70      60.482  67.631  53.319  1.00  3.10
ATOM   1084  NZ  LYS    70      59.299  67.120  54.995  1.00  3.10
ATOM   1085  HZ1 LYS    70      58.431  67.269  54.466  1.00  3.10
ATOM   1086  HZ2 LYS    70      59.098  66.347  55.623  1.00  3.10
ATOM   1087  HZ3 LYS    70      59.483  67.967  55.502  1.00  3.10
ATOM   1088  C   LYS    70      61.482  62.699  56.950  1.00  3.10
ATOM   1089  O   LYS    70      61.219  61.764  56.206  1.00  3.10
ATOM   1090  N   LYS    71      60.581  63.255  57.775  1.00  2.87
ATOM   1091  H   LYS    71      60.881  63.996  58.385  1.00  2.87
ATOM   1092  CA  LYS    71      59.153  62.915  57.748  1.00  2.87
ATOM   1093  HA  LYS    71      59.122  61.860  57.452  1.00  2.87
ATOM   1094  CB  LYS    71      58.529  62.917  59.182  1.00  2.87
ATOM   1095  HB1 LYS    71      59.330  63.026  59.916  1.00  2.87
ATOM   1096  HB2 LYS    71      58.148  61.909  59.317  1.00  2.87
ATOM   1097  CG  LYS    71      57.376  63.870  59.590  1.00  2.87
ATOM   1098  HG1 LYS    71      56.645  63.904  58.784  1.00  2.87
ATOM   1099  HG2 LYS    71      57.776  64.875  59.732  1.00  2.87
ATOM   1100  CD  LYS    71      56.671  63.397  60.903  1.00  2.87
ATOM   1101  HD1 LYS    71      57.409  63.365  61.708  1.00  2.87
ATOM   1102  HD2 LYS    71      56.307  62.380  60.750  1.00  2.87
ATOM   1103  CE  LYS    71      55.481  64.283  61.359  1.00  2.87
ATOM   1104  HE1 LYS    71      54.853  64.497  60.489  1.00  2.87
ATOM   1105  HE2 LYS    71      55.889  65.236  61.708  1.00  2.87
ATOM   1106  NZ  LYS    71      54.630  63.680  62.441  1.00  2.87
ATOM   1107  HZ1 LYS    71      53.971  62.976  62.110  1.00  2.87
ATOM   1108  HZ2 LYS    71      55.164  63.268  63.195  1.00  2.87
ATOM   1109  HZ3 LYS    71      53.977  64.363  62.834  1.00  2.87
ATOM   1110  C   LYS    71      58.376  63.632  56.642  1.00  2.87
ATOM   1111  O   LYS    71      58.450  64.859  56.523  1.00  2.87
ATOM   1112  N   PHE    72      57.678  62.844  55.822  1.00  2.59
ATOM   1113  H   PHE    72      57.758  61.838  55.957  1.00  2.59
ATOM   1114  CA  PHE    72      57.057  63.270  54.565  1.00  2.59
ATOM   1115  HA  PHE    72      57.102  64.357  54.477  1.00  2.59
ATOM   1116  CB  PHE    72      57.811  62.663  53.360  1.00  2.59
ATOM   1117  HB1 PHE    72      57.094  62.555  52.547  1.00  2.59
ATOM   1118  HB2 PHE    72      58.147  61.657  53.601  1.00  2.59
ATOM   1119  CG  PHE    72      58.974  63.446  52.779  1.00  2.59
ATOM   1120  CD1 PHE    72      60.304  63.161  53.133  1.00  2.59
ATOM   1121  HD1 PHE    72      60.506  62.404  53.877  1.00  2.59
ATOM   1122  CE1 PHE    72      61.361  63.832  52.483  1.00  2.59
ATOM   1123  HE1 PHE    72      62.385  63.608  52.735  1.00  2.59
ATOM   1124  CZ  PHE    72      61.099  64.780  51.481  1.00  2.59
ATOM   1125  HZ  PHE    72      61.910  65.277  50.970  1.00  2.59
ATOM   1126  CE2 PHE    72      59.773  65.067  51.130  1.00  2.59
ATOM   1127  HE2 PHE    72      59.556  65.783  50.347  1.00  2.59
ATOM   1128  CD2 PHE    72      58.726  64.385  51.767  1.00  2.59
ATOM   1129  HD2 PHE    72      57.719  64.554  51.448  1.00  2.59
ATOM   1130  C   PHE    72      55.596  62.874  54.469  1.00  2.59
ATOM   1131  O   PHE    72      55.282  61.690  54.494  1.00  2.59
ATOM   1132  N   SER    73      54.689  63.841  54.335  1.00  2.67
ATOM   1133  H   SER    73      54.999  64.803  54.209  1.00  2.67
ATOM   1134  CA  SER    73      53.308  63.499  54.002  1.00  2.67
ATOM   1135  HA  SER    73      52.931  62.873  54.788  1.00  2.67
ATOM   1136  CB  SER    73      52.405  64.734  53.988  1.00  2.67
ATOM   1137  HB1 SER    73      52.404  65.180  54.983  1.00  2.67
ATOM   1138  HB2 SER    73      51.387  64.427  53.746  1.00  2.67
ATOM   1139  OG  SER    73      52.816  65.708  53.061  1.00  2.67
ATOM   1140  HG  SER    73      53.720  66.025  53.286  1.00  2.67
ATOM   1141  C   SER    73      53.234  62.662  52.734  1.00  2.67
ATOM   1142  O   SER    73      54.022  62.847  51.821  1.00  2.67
ATOM   1143  N   ILE    74      52.298  61.723  52.684  1.00  2.36
ATOM   1144  H   ILE    74      51.761  61.550  53.521  1.00  2.36
ATOM   1145  CA  ILE    74      51.926  60.928  51.511  1.00  2.36
ATOM   1146  HA  ILE    74      52.441  59.974  51.531  1.00  2.36
ATOM   1147  CB  ILE    74      50.394  60.680  51.592  1.00  2.36
ATOM   1148  HB  ILE    74      50.034  60.530  50.583  1.00  2.36
ATOM   1149  CG2 ILE    74      50.161  59.372  52.325  1.00  2.36
ATOM   1150 1HG2 ILE    74      49.101  59.134  52.368  1.00  2.36
ATOM   1151 2HG2 ILE    74      50.672  58.579  51.782  1.00  2.36
ATOM   1152 3HG2 ILE    74      50.554  59.441  53.339  1.00  2.36
ATOM   1153  CG1 ILE    74      49.573  61.830  52.244  1.00  2.36
ATOM   1154 1HG1 ILE    74      49.870  62.785  51.813  1.00  2.36
ATOM   1155 2HG1 ILE    74      49.780  61.868  53.315  1.00  2.36
ATOM   1156  CD1 ILE    74      48.057  61.716  52.077  1.00  2.36
ATOM   1157  HD1 ILE    74      47.582  62.606  52.491  1.00  2.36
ATOM   1158  HD2 ILE    74      47.799  61.640  51.022  1.00  2.36
ATOM   1159  HD3 ILE    74      47.689  60.848  52.620  1.00  2.36
ATOM   1160  C   ILE    74      52.244  61.535  50.136  1.00  2.36
ATOM   1161  O   ILE    74      53.033  60.977  49.364  1.00  2.36
ATOM   1162  N   GLU    75      51.621  62.680  49.842  1.00  2.68
ATOM   1163  H   GLU    75      51.000  63.080  50.525  1.00  2.68
ATOM   1164  CA  GLU    75      51.776  63.378  48.570  1.00  2.68
ATOM   1165  HA  GLU    75      51.544  62.695  47.750  1.00  2.68
ATOM   1166  CB  GLU    75      50.800  64.569  48.516  1.00  2.68
ATOM   1167  HB1 GLU    75      51.021  65.235  49.352  1.00  2.68
ATOM   1168  HB2 GLU    75      49.784  64.203  48.659  1.00  2.68
ATOM   1169  CG  GLU    75      50.854  65.403  47.220  1.00  2.68
ATOM   1170  HG1 GLU    75      51.858  65.815  47.097  1.00  2.68
ATOM   1171  HG2 GLU    75      50.176  66.251  47.338  1.00  2.68
ATOM   1172  CD  GLU    75      50.443  64.616  45.967  1.00  2.68
ATOM   1173  OE1 GLU    75      49.281  64.152  45.928  1.00  2.68
ATOM   1174  OE2 GLU    75      51.281  64.478  45.049  1.00  2.68
ATOM   1175  C   GLU    75      53.215  63.857  48.377  1.00  2.68
ATOM   1176  O   GLU    75      53.799  63.712  47.318  1.00  2.68
ATOM   1177  N   GLU    76      53.819  64.380  49.431  1.00  2.73
ATOM   1178  H   GLU    76      53.316  64.347  50.307  1.00  2.73
ATOM   1179  CA  GLU    76      55.178  64.913  49.481  1.00  2.73
ATOM   1180  HA  GLU    76      55.278  65.705  48.739  1.00  2.73
ATOM   1181  CB  GLU    76      55.282  65.509  50.900  1.00  2.73
ATOM   1182  HB1 GLU    76      55.550  64.706  51.582  1.00  2.73
ATOM   1183  HB2 GLU    76      54.288  65.857  51.165  1.00  2.73
ATOM   1184  CG  GLU    76      56.170  66.710  51.222  1.00  2.73
ATOM   1185  HG1 GLU    76      55.729  67.610  50.789  1.00  2.73
ATOM   1186  HG2 GLU    76      57.155  66.571  50.774  1.00  2.73
ATOM   1187  CD  GLU    76      56.291  66.868  52.758  1.00  2.73
ATOM   1188  OE1 GLU    76      55.380  66.440  53.515  1.00  2.73
ATOM   1189  OE2 GLU    76      57.350  67.357  53.208  1.00  2.73
ATOM   1190  C   GLU    76      56.237  63.827  49.195  1.00  2.73
ATOM   1191  O   GLU    76      57.233  64.069  48.510  1.00  2.73
ATOM   1192  N   ALA    77      56.001  62.603  49.678  1.00  2.26
ATOM   1193  H   ALA    77      55.171  62.500  50.256  1.00  2.26
ATOM   1194  CA  ALA    77      56.779  61.401  49.405  1.00  2.26
ATOM   1195  HA  ALA    77      57.832  61.640  49.558  1.00  2.26
ATOM   1196  CB  ALA    77      56.381  60.333  50.421  1.00  2.26
ATOM   1197  HB1 ALA    77      57.016  59.457  50.294  1.00  2.26
ATOM   1198  HB2 ALA    77      56.516  60.714  51.431  1.00  2.26
ATOM   1199  HB3 ALA    77      55.334  60.062  50.290  1.00  2.26
ATOM   1200  C   ALA    77      56.622  60.920  47.942  1.00  2.26
ATOM   1201  O   ALA    77      57.623  60.598  47.268  1.00  2.26
ATOM   1202  N   LEU    78      55.385  60.926  47.424  1.00  2.34
ATOM   1203  H   LEU    78      54.598  61.205  48.005  1.00  2.34
ATOM   1204  CA  LEU    78      55.146  60.632  46.010  1.00  2.34
ATOM   1205  HA  LEU    78      55.550  59.639  45.813  1.00  2.34
ATOM   1206  CB  LEU    78      53.634  60.603  45.714  1.00  2.34
ATOM   1207  HB1 LEU    78      53.205  61.588  45.898  1.00  2.34
ATOM   1208  HB2 LEU    78      53.168  59.917  46.422  1.00  2.34
ATOM   1209  CG  LEU    78      53.228  60.152  44.291  1.00  2.34
ATOM   1210  HG  LEU    78      52.163  59.968  44.323  1.00  2.34
ATOM   1211  CD1 LEU    78      53.426  61.195  43.190  1.00  2.34
ATOM   1212 1HD1 LEU    78      52.858  60.900  42.310  1.00  2.34
ATOM   1213 2HD1 LEU    78      53.057  62.163  43.533  1.00  2.34
ATOM   1214 3HD1 LEU    78      54.472  61.282  42.906  1.00  2.34
ATOM   1215  CD2 LEU    78      53.882  58.839  43.857  1.00  2.34
ATOM   1216 1HD2 LEU    78      53.457  58.531  42.906  1.00  2.34
ATOM   1217 2HD2 LEU    78      54.957  58.972  43.729  1.00  2.34
ATOM   1218 3HD2 LEU    78      53.694  58.072  44.606  1.00  2.34
ATOM   1219  C   LEU    78      55.897  61.596  45.092  1.00  2.34
ATOM   1220  O   LEU    78      56.646  61.142  44.233  1.00  2.34
ATOM   1221  N   GLN    79      55.790  62.902  45.331  1.00  2.80
ATOM   1222  H   GLN    79      55.132  63.206  46.046  1.00  2.80
ATOM   1223  CA  GLN    79      56.512  63.933  44.587  1.00  2.80
ATOM   1224  HA  GLN    79      56.348  63.758  43.522  1.00  2.80
ATOM   1225  CB  GLN    79      55.956  65.328  44.927  1.00  2.80
ATOM   1226  HB1 GLN    79      56.531  66.077  44.381  1.00  2.80
ATOM   1227  HB2 GLN    79      56.097  65.512  45.993  1.00  2.80
ATOM   1228  CG  GLN    79      54.463  65.527  44.590  1.00  2.80
ATOM   1229  HG1 GLN    79      54.166  66.532  44.885  1.00  2.80
ATOM   1230  HG2 GLN    79      53.869  64.835  45.177  1.00  2.80
ATOM   1231  CD  GLN    79      54.087  65.333  43.123  1.00  2.80
ATOM   1232  OE1 GLN    79      54.887  65.480  42.212  1.00  2.80
ATOM   1233  NE2 GLN    79      52.847  65.002  42.837  1.00  2.80
ATOM   1234 1HE2 GLN    79      52.187  64.835  43.611  1.00  2.80
ATOM   1235 2HE2 GLN    79      52.599  64.873  41.880  1.00  2.80
ATOM   1236  C   GLN    79      58.031  63.882  44.789  1.00  2.80
ATOM   1237  O   GLN    79      58.786  64.321  43.924  1.00  2.80
ATOM   1238  N   SER    80      58.501  63.284  45.889  1.00  2.75
ATOM   1239  H   SER    80      57.849  63.010  46.611  1.00  2.75
ATOM   1240  CA  SER    80      59.937  63.081  46.102  1.00  2.75
ATOM   1241  HA  SER    80      60.493  63.914  45.672  1.00  2.75
ATOM   1242  CB  SER    80      60.200  63.053  47.608  1.00  2.75
ATOM   1243  HB1 SER    80      61.246  62.840  47.796  1.00  2.75
ATOM   1244  HB2 SER    80      59.592  62.284  48.086  1.00  2.75
ATOM   1245  OG  SER    80      59.903  64.313  48.157  1.00  2.75
ATOM   1246  HG  SER    80      58.930  64.369  48.249  1.00  2.75
ATOM   1247  C   SER    80      60.434  61.791  45.449  1.00  2.75
ATOM   1248  O   SER    80      61.630  61.494  45.530  1.00  2.75
ATOM   1249  N   GLY    81      59.535  60.997  44.856  1.00  2.47
ATOM   1250  H   GLY    81      58.566  61.300  44.798  1.00  2.47
ATOM   1251  CA  GLY    81      59.868  59.723  44.221  1.00  2.47
ATOM   1252  HA1 GLY    81      60.622  59.881  43.450  1.00  2.47
ATOM   1253  HA2 GLY    81      58.970  59.314  43.756  1.00  2.47
ATOM   1254  C   GLY    81      60.394  58.704  45.219  1.00  2.47
ATOM   1255  O   GLY    81      61.347  57.970  44.971  1.00  2.47
ATOM   1256  N   ARG    82      59.777  58.738  46.400  1.00  2.10
ATOM   1257  H   ARG    82      59.075  59.467  46.501  1.00  2.10
ATOM   1258  CA  ARG    82      59.981  57.835  47.529  1.00  2.10
ATOM   1259  HA  ARG    82      60.597  57.000  47.187  1.00  2.10
ATOM   1260  CB  ARG    82      60.744  58.600  48.627  1.00  2.10
ATOM   1261  HB1 ARG    82      60.591  58.123  49.596  1.00  2.10
ATOM   1262  HB2 ARG    82      60.367  59.623  48.688  1.00  2.10
ATOM   1263  CG  ARG    82      62.255  58.597  48.312  1.00  2.10
ATOM   1264  HG1 ARG    82      62.434  58.508  47.241  1.00  2.10
ATOM   1265  HG2 ARG    82      62.691  57.712  48.779  1.00  2.10
ATOM   1266  CD  ARG    82      63.008  59.832  48.816  1.00  2.10
ATOM   1267  HD1 ARG    82      64.026  59.519  49.057  1.00  2.10
ATOM   1268  HD2 ARG    82      62.526  60.208  49.721  1.00  2.10
ATOM   1269  NE  ARG    82      63.093  60.901  47.803  1.00  2.10
ATOM   1270  HE  ARG    82      62.614  60.744  46.921  1.00  2.10
ATOM   1271  CZ  ARG    82      63.719  62.061  47.910  1.00  2.10
ATOM   1272  NH1 ARG    82      64.314  62.439  49.002  1.00  2.10
ATOM   1273 1HH1 ARG    82      64.372  61.773  49.777  1.00  2.10
ATOM   1274 2HH1 ARG    82      64.745  63.336  49.076  1.00  2.10
ATOM   1275  NH2 ARG    82      63.734  62.899  46.911  1.00  2.10
ATOM   1276 1HH2 ARG    82      63.245  62.615  46.068  1.00  2.10
ATOM   1277 2HH2 ARG    82      64.137  63.811  47.005  1.00  2.10
ATOM   1278  C   ARG    82      58.660  57.169  47.951  1.00  2.10
ATOM   1279  O   ARG    82      58.683  56.323  48.845  1.00  2.10
ATOM   1280  N   LEU    83      57.567  57.430  47.215  1.00  1.87
ATOM   1281  H   LEU    83      57.659  58.158  46.522  1.00  1.87
ATOM   1282  CA  LEU    83      56.516  56.422  46.918  1.00  1.87
ATOM   1283  HA  LEU    83      56.791  55.454  47.332  1.00  1.87
ATOM   1284  CB  LEU    83      55.162  56.824  47.551  1.00  1.87
ATOM   1285  HB1 LEU    83      54.452  56.021  47.347  1.00  1.87
ATOM   1286  HB2 LEU    83      54.797  57.714  47.036  1.00  1.87
ATOM   1287  CG  LEU    83      55.090  57.104  49.058  1.00  1.87
ATOM   1288  HG  LEU    83      55.587  58.047  49.249  1.00  1.87
ATOM   1289  CD1 LEU    83      53.617  57.251  49.443  1.00  1.87
ATOM   1290 1HD1 LEU    83      53.154  58.041  48.849  1.00  1.87
ATOM   1291 2HD1 LEU    83      53.089  56.311  49.278  1.00  1.87
ATOM   1292 3HD1 LEU    83      53.530  57.528  50.493  1.00  1.87
ATOM   1293  CD2 LEU    83      55.734  56.034  49.948  1.00  1.87
ATOM   1294 1HD2 LEU    83      56.699  56.395  50.294  1.00  1.87
ATOM   1295 2HD2 LEU    83      55.124  55.854  50.833  1.00  1.87
ATOM   1296 3HD2 LEU    83      55.872  55.111  49.392  1.00  1.87
ATOM   1297  C   LEU    83      56.285  56.264  45.397  1.00  1.87
ATOM   1298  O   LEU    83      56.906  56.981  44.617  1.00  1.87
ATOM   1299  N   THR    84      55.358  55.385  44.981  1.00  2.17
ATOM   1300  H   THR    84      54.911  54.781  45.655  1.00  2.17
ATOM   1301  CA  THR    84      54.922  55.243  43.578  1.00  2.17
ATOM   1302  HA  THR    84      55.237  56.148  43.063  1.00  2.17
ATOM   1303  CB  THR    84      55.585  54.051  42.854  1.00  2.17
ATOM   1304  HB  THR    84      54.847  53.587  42.199  1.00  2.17
ATOM   1305  CG2 THR    84      56.733  54.530  41.968  1.00  2.17
ATOM   1306 1HG2 THR    84      57.217  53.673  41.497  1.00  2.17
ATOM   1307 2HG2 THR    84      56.356  55.193  41.191  1.00  2.17
ATOM   1308 3HG2 THR    84      57.471  55.065  42.568  1.00  2.17
ATOM   1309  OG1 THR    84      56.080  53.047  43.717  1.00  2.17
ATOM   1310  HG1 THR    84      57.069  53.087  43.677  1.00  2.17
ATOM   1311  C   THR    84      53.400  55.171  43.427  1.00  2.17
ATOM   1312  O   THR    84      52.759  54.617  44.307  1.00  2.17
ATOM   1313  N   PRO    85      52.763  55.712  42.365  1.00  2.50
ATOM   1314  CD  PRO    85      53.401  56.189  41.140  1.00  2.50
ATOM   1315  HD1 PRO    85      53.697  55.333  40.532  1.00  2.50
ATOM   1316  HD2 PRO    85      54.268  56.818  41.345  1.00  2.50
ATOM   1317  CG  PRO    85      52.348  57.011  40.394  1.00  2.50
ATOM   1318  HG1 PRO    85      52.435  56.893  39.313  1.00  2.50
ATOM   1319  HG2 PRO    85      52.445  58.063  40.669  1.00  2.50
ATOM   1320  CB  PRO    85      51.021  56.468  40.920  1.00  2.50
ATOM   1321  HB1 PRO    85      50.755  55.562  40.372  1.00  2.50
ATOM   1322  HB2 PRO    85      50.225  57.210  40.847  1.00  2.50
ATOM   1323  CA  PRO    85      51.347  56.132  42.376  1.00  2.50
ATOM   1324  HA  PRO    85      51.297  57.062  42.944  1.00  2.50
ATOM   1325  C   PRO    85      50.294  55.186  42.989  1.00  2.50
ATOM   1326  O   PRO    85      49.496  55.629  43.812  1.00  2.50
ATOM   1327  N   ALA    86      50.309  53.889  42.666  1.00  2.57
ATOM   1328  H   ALA    86      50.985  53.553  42.000  1.00  2.57
ATOM   1329  CA  ALA    86      49.373  52.934  43.276  1.00  2.57
ATOM   1330  HA  ALA    86      48.366  53.337  43.178  1.00  2.57
ATOM   1331  CB  ALA    86      49.442  51.621  42.485  1.00  2.57
ATOM   1332  HB1 ALA    86      48.718  50.913  42.890  1.00  2.57
ATOM   1333  HB2 ALA    86      49.199  51.806  41.438  1.00  2.57
ATOM   1334  HB3 ALA    86      50.440  51.187  42.555  1.00  2.57
ATOM   1335  C   ALA    86      49.638  52.702  44.775  1.00  2.57
ATOM   1336  O   ALA    86      48.728  52.583  45.603  1.00  2.57
ATOM   1337  N   HIS    87      50.922  52.664  45.128  1.00  2.10
ATOM   1338  H   HIS    87      51.613  52.913  44.433  1.00  2.10
ATOM   1339  CA  HIS    87      51.371  52.585  46.505  1.00  2.10
ATOM   1340  HA  HIS    87      50.827  51.778  46.996  1.00  2.10
ATOM   1341  CB  HIS    87      52.858  52.226  46.537  1.00  2.10
ATOM   1342  HB1 HIS    87      53.444  52.927  45.948  1.00  2.10
ATOM   1343  HB2 HIS    87      53.000  51.224  46.134  1.00  2.10
ATOM   1344  CG  HIS    87      53.353  52.270  47.941  1.00  2.10
ATOM   1345  ND1 HIS    87      54.045  53.341  48.497  1.00  2.10
ATOM   1346  CE1 HIS    87      54.044  53.096  49.811  1.00  2.10
ATOM   1347  HE1 HIS    87      54.491  53.751  50.541  1.00  2.10
ATOM   1348  NE2 HIS    87      53.405  51.949  50.097  1.00  2.10
ATOM   1349  HE2 HIS    87      53.248  51.568  51.022  1.00  2.10
ATOM   1350  CD2 HIS    87      52.961  51.411  48.921  1.00  2.10
ATOM   1351  HD2 HIS    87      52.324  50.555  48.795  1.00  2.10
ATOM   1352  C   HIS    87      51.048  53.842  47.320  1.00  2.10
ATOM   1353  O   HIS    87      50.621  53.702  48.463  1.00  2.10
ATOM   1354  N   TYR    88      51.148  55.035  46.720  1.00  2.16
ATOM   1355  H   TYR    88      51.523  55.059  45.780  1.00  2.16
ATOM   1356  CA  TYR    88      50.596  56.271  47.277  1.00  2.16
ATOM   1357  HA  TYR    88      51.062  56.448  48.246  1.00  2.16
ATOM   1358  CB  TYR    88      50.900  57.486  46.381  1.00  2.16
ATOM   1359  HB1 TYR    88      50.694  57.212  45.349  1.00  2.16
ATOM   1360  HB2 TYR    88      51.966  57.700  46.449  1.00  2.16
ATOM   1361  CG  TYR    88      50.136  58.779  46.676  1.00  2.16
ATOM   1362  CD1 TYR    88      49.866  59.677  45.621  1.00  2.16
ATOM   1363  HD1 TYR    88      50.149  59.427  44.610  1.00  2.16
ATOM   1364  CE1 TYR    88      49.243  60.916  45.871  1.00  2.16
ATOM   1365  HE1 TYR    88      49.104  61.638  45.078  1.00  2.16
ATOM   1366  CZ  TYR    88      48.767  61.210  47.164  1.00  2.16
ATOM   1367  OH  TYR    88      48.171  62.395  47.452  1.00  2.16
ATOM   1368  HH  TYR    88      48.432  63.079  46.788  1.00  2.16
ATOM   1369  CE2 TYR    88      48.935  60.271  48.193  1.00  2.16
ATOM   1370  HE2 TYR    88      48.509  60.492  49.153  1.00  2.16
ATOM   1371  CD2 TYR    88      49.685  59.101  47.975  1.00  2.16
ATOM   1372  HD2 TYR    88      49.876  58.446  48.811  1.00  2.16
ATOM   1373  C   TYR    88      49.101  56.109  47.535  1.00  2.16
ATOM   1374  O   TYR    88      48.706  56.310  48.676  1.00  2.16
ATOM   1375  N   ASP    89      48.277  55.688  46.568  1.00  2.52
ATOM   1376  H   ASP    89      48.622  55.565  45.621  1.00  2.52
ATOM   1377  CA  ASP    89      46.832  55.578  46.838  1.00  2.52
ATOM   1378  HA  ASP    89      46.512  56.571  47.141  1.00  2.52
ATOM   1379  CB  ASP    89      46.028  55.313  45.536  1.00  2.52
ATOM   1380  HB1 ASP    89      46.499  55.856  44.715  1.00  2.52
ATOM   1381  HB2 ASP    89      45.040  55.755  45.674  1.00  2.52
ATOM   1382  CG  ASP    89      45.803  53.852  45.115  1.00  2.52
ATOM   1383  OD1 ASP    89      46.148  53.463  43.974  1.00  2.52
ATOM   1384  OD2 ASP    89      45.243  53.077  45.916  1.00  2.52
ATOM   1385  C   ASP    89      46.489  54.637  48.020  1.00  2.52
ATOM   1386  O   ASP    89      45.719  55.010  48.924  1.00  2.52
ATOM   1387  N   ARG    90      47.170  53.476  48.108  1.00  2.45
ATOM   1388  H   ARG    90      47.764  53.212  47.329  1.00  2.45
ATOM   1389  CA  ARG    90      46.990  52.580  49.269  1.00  2.45
ATOM   1390  HA  ARG    90      45.919  52.399  49.379  1.00  2.45
ATOM   1391  CB  ARG    90      47.703  51.221  49.089  1.00  2.45
ATOM   1392  HB1 ARG    90      47.487  50.618  49.974  1.00  2.45
ATOM   1393  HB2 ARG    90      48.782  51.386  49.065  1.00  2.45
ATOM   1394  CG  ARG    90      47.317  50.386  47.852  1.00  2.45
ATOM   1395  HG1 ARG    90      47.684  49.368  47.989  1.00  2.45
ATOM   1396  HG2 ARG    90      47.835  50.800  46.997  1.00  2.45
ATOM   1397  CD  ARG    90      45.804  50.339  47.579  1.00  2.45
ATOM   1398  HD1 ARG    90      45.411  51.353  47.534  1.00  2.45
ATOM   1399  HD2 ARG    90      45.321  49.846  48.423  1.00  2.45
ATOM   1400  NE  ARG    90      45.415  49.642  46.330  1.00  2.45
ATOM   1401  HE  ARG    90      44.718  48.927  46.430  1.00  2.45
ATOM   1402  CZ  ARG    90      45.596  50.089  45.094  1.00  2.45
ATOM   1403  NH1 ARG    90      46.548  50.894  44.741  1.00  2.45
ATOM   1404 1HH1 ARG    90      47.098  51.294  45.486  1.00  2.45
ATOM   1405 2HH1 ARG    90      46.285  51.665  44.119  1.00  2.45
ATOM   1406  NH2 ARG    90      44.808  49.702  44.134  1.00  2.45
ATOM   1407 1HH2 ARG    90      43.973  49.191  44.340  1.00  2.45
ATOM   1408 2HH2 ARG    90      44.972  50.103  43.229  1.00  2.45
ATOM   1409  C   ARG    90      47.407  53.227  50.596  1.00  2.45
ATOM   1410  O   ARG    90      46.685  53.132  51.594  1.00  2.45
ATOM   1411  N   TYR    91      48.555  53.901  50.594  1.00  2.18
ATOM   1412  H   TYR    91      49.081  53.952  49.726  1.00  2.18
ATOM   1413  CA  TYR    91      49.071  54.635  51.741  1.00  2.18
ATOM   1414  HA  TYR    91      49.215  53.934  52.565  1.00  2.18
ATOM   1415  CB  TYR    91      50.439  55.220  51.373  1.00  2.18
ATOM   1416  HB1 TYR    91      50.304  56.098  50.742  1.00  2.18
ATOM   1417  HB2 TYR    91      50.972  54.481  50.779  1.00  2.18
ATOM   1418  CG  TYR    91      51.348  55.595  52.526  1.00  2.18
ATOM   1419  CD1 TYR    91      52.606  54.982  52.627  1.00  2.18
ATOM   1420  HD1 TYR    91      52.867  54.201  51.939  1.00  2.18
ATOM   1421  CE1 TYR    91      53.507  55.385  53.626  1.00  2.18
ATOM   1422  HE1 TYR    91      54.476  54.932  53.740  1.00  2.18
ATOM   1423  CZ  TYR    91      53.162  56.406  54.524  1.00  2.18
ATOM   1424  OH  TYR    91      54.042  56.741  55.499  1.00  2.18
ATOM   1425  HH  TYR    91      53.648  57.277  56.190  1.00  2.18
ATOM   1426  CE2 TYR    91      51.917  57.054  54.398  1.00  2.18
ATOM   1427  HE2 TYR    91      51.651  57.873  55.051  1.00  2.18
ATOM   1428  CD2 TYR    91      50.993  56.600  53.443  1.00  2.18
ATOM   1429  HD2 TYR    91      50.019  57.062  53.408  1.00  2.18
ATOM   1430  C   TYR    91      48.110  55.716  52.203  1.00  2.18
ATOM   1431  O   TYR    91      47.855  55.737  53.390  1.00  2.18
ATOM   1432  N   VAL    92      47.527  56.552  51.333  1.00  2.52
ATOM   1433  H   VAL    92      47.738  56.450  50.343  1.00  2.52
ATOM   1434  CA  VAL    92      46.561  57.576  51.765  1.00  2.52
ATOM   1435  HA  VAL    92      47.028  58.101  52.599  1.00  2.52
ATOM   1436  CB  VAL    92      46.279  58.673  50.719  1.00  2.52
ATOM   1437  HB  VAL    92      47.225  59.175  50.527  1.00  2.52
ATOM   1438  CG1 VAL    92      45.751  58.165  49.385  1.00  2.52
ATOM   1439 1HG1 VAL    92      45.584  59.002  48.705  1.00  2.52
ATOM   1440 2HG1 VAL    92      46.509  57.529  48.951  1.00  2.52
ATOM   1441 3HG1 VAL    92      44.825  57.605  49.514  1.00  2.52
ATOM   1442  CG2 VAL    92      45.291  59.731  51.227  1.00  2.52
ATOM   1443 1HG2 VAL    92      45.294  60.587  50.551  1.00  2.52
ATOM   1444 2HG2 VAL    92      44.285  59.317  51.276  1.00  2.52
ATOM   1445 3HG2 VAL    92      45.578  60.065  52.224  1.00  2.52
ATOM   1446  C   VAL    92      45.312  56.959  52.350  1.00  2.52
ATOM   1447  O   VAL    92      44.906  57.414  53.418  1.00  2.52
ATOM   1448  N   ASN    93      44.769  55.877  51.767  1.00  2.98
ATOM   1449  H   ASN    93      45.152  55.523  50.894  1.00  2.98
ATOM   1450  CA  ASN    93      43.709  55.143  52.472  1.00  2.98
ATOM   1451  HA  ASN    93      42.856  55.816  52.571  1.00  2.98
ATOM   1452  CB  ASN    93      43.260  53.923  51.646  1.00  2.98
ATOM   1453  HB1 ASN    93      44.099  53.241  51.513  1.00  2.98
ATOM   1454  HB2 ASN    93      42.927  54.251  50.662  1.00  2.98
ATOM   1455  CG  ASN    93      42.129  53.163  52.321  1.00  2.98
ATOM   1456  OD1 ASN    93      42.293  52.061  52.810  1.00  2.98
ATOM   1457  ND2 ASN    93      40.953  53.738  52.432  1.00  2.98
ATOM   1458 1HD2 ASN    93      40.770  54.653  52.061  1.00  2.98
ATOM   1459 2HD2 ASN    93      40.260  53.222  52.946  1.00  2.98
ATOM   1460  C   ASN    93      44.139  54.790  53.923  1.00  2.98
ATOM   1461  O   ASN    93      43.459  55.146  54.894  1.00  2.98
ATOM   1462  N   LYS    94      45.336  54.216  54.099  1.00  2.94
ATOM   1463  H   LYS    94      45.905  54.020  53.281  1.00  2.94
ATOM   1464  CA  LYS    94      45.881  53.905  55.435  1.00  2.94
ATOM   1465  HA  LYS    94      45.124  53.319  55.952  1.00  2.94
ATOM   1466  CB  LYS    94      47.145  53.040  55.252  1.00  2.94
ATOM   1467  HB1 LYS    94      47.905  53.282  55.989  1.00  2.94
ATOM   1468  HB2 LYS    94      47.597  53.261  54.285  1.00  2.94
ATOM   1469  CG  LYS    94      46.819  51.536  55.293  1.00  2.94
ATOM   1470  HG1 LYS    94      47.680  51.004  54.886  1.00  2.94
ATOM   1471  HG2 LYS    94      45.994  51.356  54.601  1.00  2.94
ATOM   1472  CD  LYS    94      46.463  50.874  56.649  1.00  2.94
ATOM   1473  HD1 LYS    94      47.259  50.174  56.903  1.00  2.94
ATOM   1474  HD2 LYS    94      45.575  50.261  56.484  1.00  2.94
ATOM   1475  CE  LYS    94      46.187  51.740  57.891  1.00  2.94
ATOM   1476  HE1 LYS    94      45.900  51.073  58.708  1.00  2.94
ATOM   1477  HE2 LYS    94      45.340  52.401  57.696  1.00  2.94
ATOM   1478  NZ  LYS    94      47.359  52.531  58.328  1.00  2.94
ATOM   1479  HZ1 LYS    94      48.211  51.979  58.432  1.00  2.94
ATOM   1480  HZ2 LYS    94      47.561  53.322  57.734  1.00  2.94
ATOM   1481  HZ3 LYS    94      47.276  52.893  59.283  1.00  2.94
ATOM   1482  C   LYS    94      46.128  55.123  56.352  1.00  2.94
ATOM   1483  O   LYS    94      45.938  55.025  57.568  1.00  2.94
ATOM   1484  N   ASP    95      46.488  56.267  55.785  1.00  2.90
ATOM   1485  H   ASP    95      46.659  56.247  54.786  1.00  2.90
ATOM   1486  CA  ASP    95      46.755  57.529  56.471  1.00  2.90
ATOM   1487  HA  ASP    95      47.417  57.334  57.309  1.00  2.90
ATOM   1488  CB  ASP    95      47.470  58.511  55.505  1.00  2.90
ATOM   1489  HB1 ASP    95      46.722  59.063  54.933  1.00  2.90
ATOM   1490  HB2 ASP    95      48.040  57.923  54.784  1.00  2.90
ATOM   1491  CG  ASP    95      48.462  59.518  56.137  1.00  2.90
ATOM   1492  OD1 ASP    95      48.057  60.347  56.980  1.00  2.90
ATOM   1493  OD2 ASP    95      49.637  59.508  55.697  1.00  2.90
ATOM   1494  C   ASP    95      45.424  58.095  56.964  1.00  2.90
ATOM   1495  O   ASP    95      45.384  58.720  58.009  1.00  2.90
ATOM   1496  N   MET    96      44.290  57.768  56.321  1.00  3.29
ATOM   1497  H   MET    96      44.339  57.270  55.438  1.00  3.29
ATOM   1498  CA  MET    96      43.001  58.075  56.936  1.00  3.29
ATOM   1499  HA  MET    96      42.966  59.147  57.142  1.00  3.29
ATOM   1500  CB  MET    96      41.815  57.733  56.015  1.00  3.29
ATOM   1501  HB1 MET    96      40.896  58.036  56.511  1.00  3.29
ATOM   1502  HB2 MET    96      41.764  56.657  55.862  1.00  3.29
ATOM   1503  CG  MET    96      41.862  58.435  54.655  1.00  3.29
ATOM   1504  HG1 MET    96      42.818  58.229  54.188  1.00  3.29
ATOM   1505  HG2 MET    96      41.789  59.513  54.808  1.00  3.29
ATOM   1506  SD  MET    96      40.561  57.911  53.503  1.00  3.29
ATOM   1507  CE  MET    96      41.204  58.669  51.988  1.00  3.29
ATOM   1508  HE1 MET    96      40.512  58.484  51.166  1.00  3.29
ATOM   1509  HE2 MET    96      41.314  59.744  52.133  1.00  3.29
ATOM   1510  HE3 MET    96      42.175  58.237  51.747  1.00  3.29
ATOM   1511  C   MET    96      42.860  57.349  58.276  1.00  3.29
ATOM   1512  O   MET    96      42.433  57.939  59.264  1.00  3.29
ATOM   1513  N   SER    97      43.247  56.070  58.313  1.00  3.81
ATOM   1514  H   SER    97      43.743  55.713  57.509  1.00  3.81
ATOM   1515  CA  SER    97      43.153  55.235  59.515  1.00  3.81
ATOM   1516  HA  SER    97      42.129  55.268  59.888  1.00  3.81
ATOM   1517  CB  SER    97      43.510  53.773  59.221  1.00  3.81
ATOM   1518  HB1 SER    97      43.196  53.155  60.064  1.00  3.81
ATOM   1519  HB2 SER    97      44.591  53.682  59.132  1.00  3.81
ATOM   1520  OG  SER    97      42.910  53.280  58.034  1.00  3.81
ATOM   1521  HG  SER    97      42.765  54.013  57.425  1.00  3.81
ATOM   1522  C   SER    97      44.072  55.717  60.638  1.00  3.81
ATOM   1523  O   SER    97      43.638  55.678  61.783  1.00  3.81
ATOM   1524  N   ILE    98      45.292  56.204  60.352  1.00  3.84
ATOM   1525  H   ILE    98      45.633  56.207  59.399  1.00  3.84
ATOM   1526  CA  ILE    98      46.132  56.782  61.430  1.00  3.84
ATOM   1527  HA  ILE    98      45.973  56.159  62.309  1.00  3.84
ATOM   1528  CB  ILE    98      47.640  56.699  61.094  1.00  3.84
ATOM   1529  HB  ILE    98      47.847  55.699  60.710  1.00  3.84
ATOM   1530  CG2 ILE    98      48.044  57.721  60.025  1.00  3.84
ATOM   1531 1HG2 ILE    98      47.274  57.787  59.274  1.00  3.84
ATOM   1532 2HG2 ILE    98      48.178  58.713  60.457  1.00  3.84
ATOM   1533 3HG2 ILE    98      48.975  57.414  59.550  1.00  3.84
ATOM   1534  CG1 ILE    98      48.535  56.946  62.324  1.00  3.84
ATOM   1535 1HG1 ILE    98      48.349  57.951  62.691  1.00  3.84
ATOM   1536 2HG1 ILE    98      49.580  56.926  62.023  1.00  3.84
ATOM   1537  CD1 ILE    98      48.338  55.935  63.462  1.00  3.84
ATOM   1538  HD1 ILE    98      49.091  56.107  64.230  1.00  3.84
ATOM   1539  HD2 ILE    98      47.357  56.052  63.917  1.00  3.84
ATOM   1540  HD3 ILE    98      48.446  54.918  63.082  1.00  3.84
ATOM   1541  C   ILE    98      45.746  58.198  61.847  1.00  3.84
ATOM   1542  O   ILE    98      45.842  58.564  63.015  1.00  3.84
ATOM   1543  N   GLN    99      45.177  58.954  60.911  1.00  3.92
ATOM   1544  H   GLN    99      45.230  58.644  59.947  1.00  3.92
ATOM   1545  CA  GLN    99      44.383  60.147  61.175  1.00  3.92
ATOM   1546  HA  GLN    99      44.990  60.764  61.838  1.00  3.92
ATOM   1547  CB  GLN    99      44.216  60.932  59.862  1.00  3.92
ATOM   1548  HB1 GLN    99      43.387  60.533  59.277  1.00  3.92
ATOM   1549  HB2 GLN    99      45.128  60.802  59.282  1.00  3.92
ATOM   1550  CG  GLN    99      44.093  62.451  60.037  1.00  3.92
ATOM   1551  HG1 GLN    99      44.364  62.933  59.098  1.00  3.92
ATOM   1552  HG2 GLN    99      44.798  62.791  60.796  1.00  3.92
ATOM   1553  CD  GLN    99      42.689  62.905  60.386  1.00  3.92
ATOM   1554  OE1 GLN    99      41.714  62.481  59.784  1.00  3.92
ATOM   1555  NE2 GLN    99      42.550  63.811  61.335  1.00  3.92
ATOM   1556 1HE2 GLN    99      43.390  64.230  61.765  1.00  3.92
ATOM   1557 2HE2 GLN    99      41.630  64.148  61.526  1.00  3.92
ATOM   1558  C   GLN    99      43.098  59.835  61.971  1.00  3.92
ATOM   1559  O   GLN    99      42.405  60.752  62.412  1.00  3.92
ATOM   1560  N   GLU   100      42.834  58.544  62.220  1.00  4.28
ATOM   1561  H   GLU   100      43.479  57.884  61.816  1.00  4.28
ATOM   1562  CA  GLU   100      41.760  57.931  63.019  1.00  4.28
ATOM   1563  HA  GLU   100      42.047  56.898  63.211  1.00  4.28
ATOM   1564  CB  GLU   100      41.577  58.581  64.407  1.00  4.28
ATOM   1565  HB1 GLU   100      40.838  57.993  64.947  1.00  4.28
ATOM   1566  HB2 GLU   100      41.174  59.587  64.296  1.00  4.28
ATOM   1567  CG  GLU   100      42.837  58.629  65.279  1.00  4.28
ATOM   1568  HG1 GLU   100      43.599  59.235  64.784  1.00  4.28
ATOM   1569  HG2 GLU   100      43.228  57.617  65.404  1.00  4.28
ATOM   1570  CD  GLU   100      42.506  59.241  66.648  1.00  4.28
ATOM   1571  OE1 GLU   100      42.750  60.463  66.802  1.00  4.28
ATOM   1572  OE2 GLU   100      41.989  58.511  67.519  1.00  4.28
ATOM   1573  C   GLU   100      40.416  57.856  62.288  1.00  4.28
ATOM   1574  O   GLU   100      39.439  57.342  62.824  1.00  4.28
ATOM   1575  N   LEU   101      40.377  58.365  61.056  1.00  4.04
ATOM   1576  H   LEU   101      41.293  58.541  60.659  1.00  4.04
ATOM   1577  CA  LEU   101      39.303  59.173  60.493  1.00  4.04
ATOM   1578  HA  LEU   101      39.713  59.607  59.585  1.00  4.04
ATOM   1579  CB  LEU   101      38.070  58.330  60.089  1.00  4.04
ATOM   1580  HB1 LEU   101      37.190  58.962  60.185  1.00  4.04
ATOM   1581  HB2 LEU   101      37.953  57.509  60.792  1.00  4.04
ATOM   1582  CG  LEU   101      38.040  57.737  58.671  1.00  4.04
ATOM   1583  HG  LEU   101      37.076  57.243  58.549  1.00  4.04
ATOM   1584  CD1 LEU   101      38.142  58.811  57.583  1.00  4.04
ATOM   1585 1HD1 LEU   101      37.960  58.355  56.610  1.00  4.04
ATOM   1586 2HD1 LEU   101      37.392  59.582  57.747  1.00  4.04
ATOM   1587 3HD1 LEU   101      39.131  59.266  57.570  1.00  4.04
ATOM   1588  CD2 LEU   101      39.121  56.683  58.454  1.00  4.04
ATOM   1589 1HD2 LEU   101      39.034  56.258  57.455  1.00  4.04
ATOM   1590 2HD2 LEU   101      40.101  57.132  58.572  1.00  4.04
ATOM   1591 3HD2 LEU   101      39.009  55.889  59.191  1.00  4.04
ATOM   1592  C   LEU   101      38.967  60.350  61.397  1.00  4.04
ATOM   1593  O   LEU   101      38.316  60.197  62.434  1.00  4.04
ATOM   1594  N   ALA   102      39.292  61.539  60.889  1.00  5.08
ATOM   1595  H   ALA   102      40.018  61.580  60.181  1.00  5.08
ATOM   1596  CA  ALA   102      38.784  62.821  61.347  1.00  5.08
ATOM   1597  HA  ALA   102      39.402  63.177  62.160  1.00  5.08
ATOM   1598  CB  ALA   102      38.871  63.848  60.207  1.00  5.08
ATOM   1599  HB1 ALA   102      38.232  64.694  60.457  1.00  5.08
ATOM   1600  HB2 ALA   102      39.895  64.201  60.096  1.00  5.08
ATOM   1601  HB3 ALA   102      38.533  63.419  59.265  1.00  5.08
ATOM   1602  C   ALA   102      37.320  62.713  61.875  1.00  5.08
ATOM   1603  O   ALA   102      36.958  62.886  63.051  1.00  5.08
ATOM   1604  N   VAL   103      36.475  62.318  60.927  1.00  6.57
ATOM   1605  H   VAL   103      36.838  62.180  60.001  1.00  6.57
ATOM   1606  CA  VAL   103      35.057  62.143  61.156  1.00  6.57
ATOM   1607  HA  VAL   103      34.688  63.076  61.585  1.00  6.57
ATOM   1608  CB  VAL   103      34.329  61.954  59.806  1.00  6.57
ATOM   1609  HB  VAL   103      34.679  62.742  59.138  1.00  6.57
ATOM   1610  CG1 VAL   103      34.649  60.611  59.139  1.00  6.57
ATOM   1611 1HG1 VAL   103      34.180  60.572  58.157  1.00  6.57
ATOM   1612 2HG1 VAL   103      35.722  60.505  59.013  1.00  6.57
ATOM   1613 3HG1 VAL   103      34.269  59.785  59.739  1.00  6.57
ATOM   1614  CG2 VAL   103      32.809  62.113  59.914  1.00  6.57
ATOM   1615 1HG2 VAL   103      32.368  62.113  58.918  1.00  6.57
ATOM   1616 2HG2 VAL   103      32.379  61.295  60.492  1.00  6.57
ATOM   1617 3HG2 VAL   103      32.574  63.058  60.405  1.00  6.57
ATOM   1618  C   VAL   103      34.689  61.049  62.160  1.00  6.57
ATOM   1619  O   VAL   103      33.627  61.122  62.767  1.00  6.57
ATOM   1620  N   LEU   104      35.548  60.041  62.352  1.00  8.64
ATOM   1621  H   LEU   104      36.482  60.115  61.973  1.00  8.64
ATOM   1622  CA  LEU   104      35.288  58.936  63.268  1.00  8.64
ATOM   1623  HA  LEU   104      34.221  58.717  63.207  1.00  8.64
ATOM   1624  CB  LEU   104      36.037  57.671  62.822  1.00  8.64
ATOM   1625  HB1 LEU   104      37.098  57.847  62.949  1.00  8.64
ATOM   1626  HB2 LEU   104      35.841  57.541  61.759  1.00  8.64
ATOM   1627  CG  LEU   104      35.682  56.325  63.492  1.00  8.64
ATOM   1628  HG  LEU   104      36.131  55.545  62.877  1.00  8.64
ATOM   1629  CD1 LEU   104      36.237  56.139  64.903  1.00  8.64
ATOM   1630 1HD1 LEU   104      36.072  55.113  65.229  1.00  8.64
ATOM   1631 2HD1 LEU   104      37.311  56.329  64.894  1.00  8.64
ATOM   1632 3HD1 LEU   104      35.754  56.812  65.608  1.00  8.64
ATOM   1633  CD2 LEU   104      34.176  56.059  63.526  1.00  8.64
ATOM   1634 1HD2 LEU   104      33.995  55.038  63.857  1.00  8.64
ATOM   1635 2HD2 LEU   104      33.685  56.747  64.216  1.00  8.64
ATOM   1636 3HD2 LEU   104      33.762  56.187  62.527  1.00  8.64
ATOM   1637  C   LEU   104      35.555  59.329  64.715  1.00  8.64
ATOM   1638  O   LEU   104      34.653  59.209  65.542  1.00  8.64
ATOM   1639  N   VAL   105      36.725  59.895  65.028  1.00  9.68
ATOM   1640  H   VAL   105      37.441  59.982  64.309  1.00  9.68
ATOM   1641  CA  VAL   105      37.017  60.326  66.415  1.00  9.68
ATOM   1642  HA  VAL   105      36.355  59.773  67.082  1.00  9.68
ATOM   1643  CB  VAL   105      38.436  59.917  66.871  1.00  9.68
ATOM   1644  HB  VAL   105      39.192  60.446  66.297  1.00  9.68
ATOM   1645  CG1 VAL   105      38.674  60.167  68.368  1.00  9.68
ATOM   1646 1HG1 VAL   105      39.661  59.785  68.639  1.00  9.68
ATOM   1647 2HG1 VAL   105      38.667  61.230  68.594  1.00  9.68
ATOM   1648 3HG1 VAL   105      37.919  59.656  68.964  1.00  9.68
ATOM   1649  CG2 VAL   105      38.602  58.405  66.653  1.00  9.68
ATOM   1650 1HG2 VAL   105      39.553  58.070  67.066  1.00  9.68
ATOM   1651 2HG2 VAL   105      37.797  57.856  67.138  1.00  9.68
ATOM   1652 3HG2 VAL   105      38.610  58.179  65.587  1.00  9.68
ATOM   1653  C   VAL   105      36.612  61.788  66.597  1.00  9.68
ATOM   1654  O   VAL   105      37.366  62.645  67.052  1.00  9.68
ATOM   1655  N   SER   106      35.355  62.076  66.256  1.00  8.41
ATOM   1656  H   SER   106      34.897  61.367  65.693  1.00  8.41
ATOM   1657  CA  SER   106      34.444  62.868  67.139  1.00  8.41
ATOM   1658  HA  SER   106      33.429  62.572  66.877  1.00  8.41
ATOM   1659  CB  SER   106      34.621  62.539  68.636  1.00  8.41
ATOM   1660  HB1 SER   106      34.606  61.456  68.767  1.00  8.41
ATOM   1661  HB2 SER   106      33.782  62.958  69.193  1.00  8.41
ATOM   1662  OG  SER   106      35.820  63.057  69.183  1.00  8.41
ATOM   1663  HG  SER   106      36.534  62.944  68.530  1.00  8.41
ATOM   1664  C   SER   106      34.510  64.370  66.880  1.00  8.41
ATOM   1665  O   SER   106      33.964  65.177  67.627  1.00  8.41
ATOM   1666  N   GLY   107      35.185  64.752  65.803  1.00  7.09
ATOM   1667  H   GLY   107      35.537  64.034  65.182  1.00  7.09
ATOM   1668  CA  GLY   107      35.483  66.133  65.494  1.00  7.09
ATOM   1669  HA1 GLY   107      36.293  66.471  66.142  1.00  7.09
ATOM   1670  HA2 GLY   107      34.606  66.754  65.684  1.00  7.09
ATOM   1671  C   GLY   107      35.891  66.316  64.047  1.00  7.09
ATOM   1672  O   GLY   107      35.653  65.462  63.197  1.00  7.09
ATOM   1673  N   GLN   108      36.670  67.361  63.801  1.00  5.92
ATOM   1674  H   GLN   108      36.798  68.040  64.534  1.00  5.92
ATOM   1675  CA  GLN   108      37.723  67.283  62.790  1.00  5.92
ATOM   1676  HA  GLN   108      37.300  66.850  61.881  1.00  5.92
ATOM   1677  CB  GLN   108      38.211  68.723  62.477  1.00  5.92
ATOM   1678  HB1 GLN   108      39.014  68.998  63.163  1.00  5.92
ATOM   1679  HB2 GLN   108      37.392  69.420  62.662  1.00  5.92
ATOM   1680  CG  GLN   108      38.668  68.964  61.026  1.00  5.92
ATOM   1681  HG1 GLN   108      39.186  69.921  60.973  1.00  5.92
ATOM   1682  HG2 GLN   108      37.783  69.033  60.393  1.00  5.92
ATOM   1683  CD  GLN   108      39.566  67.876  60.443  1.00  5.92
ATOM   1684  OE1 GLN   108      39.089  66.901  59.895  1.00  5.92
ATOM   1685  NE2 GLN   108      40.872  67.977  60.531  1.00  5.92
ATOM   1686 1HE2 GLN   108      41.298  68.712  61.064  1.00  5.92
ATOM   1687 2HE2 GLN   108      41.394  67.178  60.212  1.00  5.92
ATOM   1688  C   GLN   108      38.877  66.348  63.276  1.00  5.92
ATOM   1689  O   GLN   108      40.051  66.709  63.202  1.00  5.92
ATOM   1690  N   LYS   109      38.556  65.204  63.913  1.00  6.03
ATOM   1691  H   LYS   109      37.594  64.887  63.821  1.00  6.03
ATOM   1692  CA  LYS   109      39.503  64.330  64.627  1.00  6.03
ATOM   1693  HA  LYS   109      40.404  64.292  64.020  1.00  6.03
ATOM   1694  CB  LYS   109      39.865  64.914  66.007  1.00  6.03
ATOM   1695  HB1 LYS   109      38.942  64.987  66.593  1.00  6.03
ATOM   1696  HB2 LYS   109      40.277  65.920  65.873  1.00  6.03
ATOM   1697  CG  LYS   109      40.884  64.068  66.801  1.00  6.03
ATOM   1698  HG1 LYS   109      40.578  63.023  66.838  1.00  6.03
ATOM   1699  HG2 LYS   109      40.837  64.415  67.835  1.00  6.03
ATOM   1700  CD  LYS   109      42.356  64.153  66.373  1.00  6.03
ATOM   1701  HD1 LYS   109      42.930  63.572  67.096  1.00  6.03
ATOM   1702  HD2 LYS   109      42.692  65.187  66.455  1.00  6.03
ATOM   1703  CE  LYS   109      42.785  63.656  64.976  1.00  6.03
ATOM   1704  HE1 LYS   109      43.860  63.819  64.858  1.00  6.03
ATOM   1705  HE2 LYS   109      42.283  64.230  64.195  1.00  6.03
ATOM   1706  NZ  LYS   109      42.513  62.209  64.794  1.00  6.03
ATOM   1707  HZ1 LYS   109      41.521  62.001  64.759  1.00  6.03
ATOM   1708  HZ2 LYS   109      42.888  61.822  63.934  1.00  6.03
ATOM   1709  HZ3 LYS   109      42.869  61.653  65.575  1.00  6.03
ATOM   1710  C   LYS   109      39.024  62.894  64.782  1.00  6.03
ATOM   1711  O   LYS   109      37.942  62.498  64.349  1.00  6.03
