# Supplementary material for: Selecting Near-Native Protein Structures from Predicted Decoy Sets Using Ordered Graphlet Degree Similarity
Source: Genes (Basel). 2019 Feb 11;10(2):132. doi: 10.3390/genes10020132 (PMC6410076; doi:10.3390/genes10020132)
Supplement: Supplementary file 1 [file genes-10-00132-s001.zip › CodeData/data/CASP11/T0759/model110.pdb]

ATOM      1  N   MET     1      29.467 -19.984  46.610  1.00  8.44
ATOM      2  CA  MET     1      29.421 -20.937  45.481  1.00  8.44
ATOM      3  C   MET     1      28.454 -20.499  44.445  1.00  8.44
ATOM      4  O   MET     1      28.789 -19.731  43.545  1.00  8.44
ATOM      5 1H   MET     1      30.017 -20.137  47.306  1.00  8.44
ATOM      6 2H   MET     1      28.723 -19.817  47.089  1.00  8.44
ATOM      7 3H   MET     1      29.703 -19.127  46.466  1.00  8.44
ATOM      8  CB  MET     1      29.057 -22.338  45.977  1.00  8.44
ATOM      9  SD  MET     1      29.613 -24.584  47.500  1.00  8.44
ATOM     10  CE  MET     1      29.581 -25.583  46.014  1.00  8.44
ATOM     11  CG  MET     1      30.131 -22.993  46.830  1.00  8.44
ATOM     12  N   GLY     2      27.208 -20.981  44.560  1.00  7.10
ATOM     13  CA  GLY     2      26.220 -20.604  43.605  1.00  7.10
ATOM     14  C   GLY     2      26.107 -19.128  43.720  1.00  7.10
ATOM     15  O   GLY     2      25.920 -18.397  42.745  1.00  7.10
ATOM     16  H   GLY     2      26.993 -21.538  45.233  1.00  7.10
ATOM     17  N   HIS     3      26.234 -18.668  44.969  1.00  5.92
ATOM     18  CA  HIS     3      26.132 -17.294  45.295  1.00  5.92
ATOM     19  C   HIS     3      27.203 -16.566  44.601  1.00  5.92
ATOM     20  O   HIS     3      26.942 -15.476  44.136  1.00  5.92
ATOM     21  H   HIS     3      26.391 -19.274  45.616  1.00  5.92
ATOM     22  CB  HIS     3      26.213 -17.095  46.810  1.00  5.92
ATOM     23  CG  HIS     3      24.998 -17.568  47.547  1.00  5.92
ATOM     24  HD1 HIS     3      23.553 -16.310  46.784  1.00  5.92
ATOM     25  ND1 HIS     3      23.752 -17.010  47.363  1.00  5.92
ATOM     26  CE1 HIS     3      22.868 -17.641  48.157  1.00  5.92
ATOM     27  CD2 HIS     3      24.721 -18.595  48.541  1.00  5.92
ATOM     28  NE2 HIS     3      23.443 -18.593  48.867  1.00  5.92
ATOM     29  N   HIS     4      28.425 -17.102  44.499  1.00  5.65
ATOM     30  CA  HIS     4      29.447 -16.335  43.848  1.00  5.65
ATOM     31  C   HIS     4      29.119 -16.143  42.422  1.00  5.65
ATOM     32  O   HIS     4      29.412 -15.090  41.862  1.00  5.65
ATOM     33  H   HIS     4      28.614 -17.919  44.825  1.00  5.65
ATOM     34  CB  HIS     4      30.807 -17.020  43.995  1.00  5.65
ATOM     35  CG  HIS     4      31.350 -16.992  45.390  1.00  5.65
ATOM     36  HD1 HIS     4      31.601 -14.966  45.680  1.00  5.65
ATOM     37  ND1 HIS     4      31.681 -15.821  46.037  1.00  5.65
ATOM     38  CE1 HIS     4      32.137 -16.114  47.267  1.00  5.65
ATOM     39  CD2 HIS     4      31.672 -17.991  46.399  1.00  5.65
ATOM     40  NE2 HIS     4      32.135 -17.414  47.492  1.00  5.65
ATOM     41  N   HIS     5      28.549 -17.162  41.773  1.00  5.54
ATOM     42  CA  HIS     5      28.221 -16.954  40.407  1.00  5.54
ATOM     43  C   HIS     5      27.062 -16.008  40.377  1.00  5.54
ATOM     44  O   HIS     5      26.907 -15.206  39.460  1.00  5.54
ATOM     45  H   HIS     5      28.371 -17.953  42.163  1.00  5.54
ATOM     46  CB  HIS     5      27.902 -18.285  39.724  1.00  5.54
ATOM     47  CG  HIS     5      29.095 -19.170  39.539  1.00  5.54
ATOM     48  ND1 HIS     5      30.099 -18.889  38.637  1.00  5.54
ATOM     49  CE1 HIS     5      31.027 -19.860  38.698  1.00  5.54
ATOM     50  CD2 HIS     5      29.562 -20.420  40.123  1.00  5.54
ATOM     51  HE2 HIS     5      31.206 -21.541  39.796  1.00  5.54
ATOM     52  NE2 HIS     5      30.712 -20.781  39.587  1.00  5.54
ATOM     53  N   HIS     6      26.184 -16.088  41.388  1.00  4.85
ATOM     54  CA  HIS     6      25.088 -15.175  41.422  1.00  4.85
ATOM     55  C   HIS     6      25.619 -13.792  41.618  1.00  4.85
ATOM     56  O   HIS     6      25.031 -12.802  41.200  1.00  4.85
ATOM     57  H   HIS     6      26.277 -16.704  42.038  1.00  4.85
ATOM     58  CB  HIS     6      24.107 -15.557  42.532  1.00  4.85
ATOM     59  CG  HIS     6      23.345 -16.816  42.259  1.00  4.85
ATOM     60  ND1 HIS     6      22.609 -17.465  43.226  1.00  4.85
ATOM     61  CE1 HIS     6      22.042 -18.558  42.684  1.00  4.85
ATOM     62  CD2 HIS     6      23.132 -17.669  41.099  1.00  4.85
ATOM     63  HE2 HIS     6      22.073 -19.365  40.837  1.00  4.85
ATOM     64  NE2 HIS     6      22.352 -18.687  41.408  1.00  4.85
ATOM     65  N   HIS     7      26.725 -13.689  42.345  1.00  4.16
ATOM     66  CA  HIS     7      27.408 -12.482  42.645  1.00  4.16
ATOM     67  C   HIS     7      28.195 -12.050  41.474  1.00  4.16
ATOM     68  O   HIS     7      28.571 -10.885  41.365  1.00  4.16
ATOM     69  H   HIS     7      27.038 -14.473  42.657  1.00  4.16
ATOM     70  CB  HIS     7      28.309 -12.666  43.868  1.00  4.16
ATOM     71  CG  HIS     7      27.558 -12.882  45.145  1.00  4.16
ATOM     72  HD1 HIS     7      26.549 -11.092  45.322  1.00  4.16
ATOM     73  ND1 HIS     7      26.721 -11.931  45.686  1.00  4.16
ATOM     74  CE1 HIS     7      26.193 -12.410  46.826  1.00  4.16
ATOM     75  CD2 HIS     7      27.445 -13.963  46.113  1.00  4.16
ATOM     76  NE2 HIS     7      26.623 -13.629  47.088  1.00  4.16
ATOM     77  N   HIS     8      28.529 -12.995  40.589  1.00  3.64
ATOM     78  CA  HIS     8      29.450 -12.590  39.589  1.00  3.64
ATOM     79  C   HIS     8      28.900 -12.797  38.235  1.00  3.64
ATOM     80  O   HIS     8      28.329 -13.832  37.901  1.00  3.64
ATOM     81  H   HIS     8      28.213 -13.838  40.595  1.00  3.64
ATOM     82  CB  HIS     8      30.770 -13.349  39.737  1.00  3.64
ATOM     83  CG  HIS     8      31.477 -13.085  41.030  1.00  3.64
ATOM     84  HD1 HIS     8      30.709 -14.584  42.219  1.00  3.64
ATOM     85  ND1 HIS     8      31.280 -13.853  42.157  1.00  3.64
ATOM     86  CE1 HIS     8      32.048 -13.375  43.153  1.00  3.64
ATOM     87  CD2 HIS     8      32.450 -12.109  41.501  1.00  3.64
ATOM     88  NE2 HIS     8      32.752 -12.329  42.766  1.00  3.64
ATOM     89  N   SER     9      29.071 -11.766  37.406  1.00  2.96
ATOM     90  CA  SER     9      28.707 -11.918  36.047  1.00  2.96
ATOM     91  C   SER     9      30.044 -12.136  35.456  1.00  2.96
ATOM     92  O   SER     9      30.769 -11.179  35.196  1.00  2.96
ATOM     93  H   SER     9      29.411 -10.985  37.696  1.00  2.96
ATOM     94  CB  SER     9      27.950 -10.683  35.554  1.00  2.96
ATOM     95  HG  SER     9      26.832 -10.476  37.032  1.00  2.96
ATOM     96  OG  SER     9      26.704 -10.551  36.215  1.00  2.96
ATOM     97  N   HIS    10      30.421 -13.386  35.181  1.00  3.32
ATOM     98  CA  HIS    10      31.759 -13.478  34.714  1.00  3.32
ATOM     99  C   HIS    10      31.696 -13.422  33.252  1.00  3.32
ATOM    100  O   HIS    10      31.409 -14.392  32.556  1.00  3.32
ATOM    101  H   HIS    10      29.921 -14.130  35.264  1.00  3.32
ATOM    102  CB  HIS    10      32.417 -14.762  35.223  1.00  3.32
ATOM    103  CG  HIS    10      33.870 -14.873  34.880  1.00  3.32
ATOM    104  ND1 HIS    10      34.571 -16.055  34.983  1.00  3.32
ATOM    105  CE1 HIS    10      35.845 -15.842  34.609  1.00  3.32
ATOM    106  CD2 HIS    10      34.897 -13.958  34.403  1.00  3.32
ATOM    107  HE2 HIS    10      36.850 -14.216  33.968  1.00  3.32
ATOM    108  NE2 HIS    10      36.048 -14.587  34.260  1.00  3.32
ATOM    109  N   MET    11      31.987 -12.238  32.732  1.00  2.50
ATOM    110  CA  MET    11      31.842 -12.146  31.337  1.00  2.50
ATOM    111  C   MET    11      33.197 -12.249  30.793  1.00  2.50
ATOM    112  O   MET    11      33.874 -11.236  30.637  1.00  2.50
ATOM    113  H   MET    11      32.260 -11.522  33.204  1.00  2.50
ATOM    114  CB  MET    11      31.143 -10.840  30.956  1.00  2.50
ATOM    115  SD  MET    11      29.798 -11.939  28.797  1.00  2.50
ATOM    116  CE  MET    11      28.233 -11.428  29.501  1.00  2.50
ATOM    117  CG  MET    11      30.900 -10.678  29.464  1.00  2.50
ATOM    118  N   VAL    12      33.632 -13.481  30.485  1.00  1.99
ATOM    119  CA  VAL    12      34.947 -13.531  29.929  1.00  1.99
ATOM    120  C   VAL    12      35.182 -14.837  29.267  1.00  1.99
ATOM    121  O   VAL    12      34.602 -15.866  29.610  1.00  1.99
ATOM    122  H   VAL    12      33.164 -14.241  30.603  1.00  1.99
ATOM    123  CB  VAL    12      36.023 -13.280  31.002  1.00  1.99
ATOM    124  CG1 VAL    12      36.006 -14.389  32.042  1.00  1.99
ATOM    125  CG2 VAL    12      37.398 -13.167  30.361  1.00  1.99
ATOM    126  N   VAL    13      36.045 -14.782  28.240  1.00  2.00
ATOM    127  CA  VAL    13      36.491 -15.965  27.594  1.00  2.00
ATOM    128  C   VAL    13      37.956 -15.783  27.425  1.00  2.00
ATOM    129  O   VAL    13      38.420 -14.839  26.797  1.00  2.00
ATOM    130  H   VAL    13      36.341 -13.979  27.962  1.00  2.00
ATOM    131  CB  VAL    13      35.754 -16.193  26.261  1.00  2.00
ATOM    132  CG1 VAL    13      36.259 -17.456  25.582  1.00  2.00
ATOM    133  CG2 VAL    13      34.252 -16.270  26.490  1.00  2.00
ATOM    134  N   ILE    14      38.757 -16.704  27.960  1.00  2.29
ATOM    135  CA  ILE    14      40.154 -16.468  27.804  1.00  2.29
ATOM    136  C   ILE    14      40.623 -17.532  26.902  1.00  2.29
ATOM    137  O   ILE    14      40.202 -18.681  27.010  1.00  2.29
ATOM    138  H   ILE    14      38.470 -17.437  28.397  1.00  2.29
ATOM    139  CB  ILE    14      40.881 -16.462  29.162  1.00  2.29
ATOM    140  CD1 ILE    14      40.823 -15.406  31.481  1.00  2.29
ATOM    141  CG1 ILE    14      40.349 -15.333  30.046  1.00  2.29
ATOM    142  CG2 ILE    14      42.385 -16.364  28.961  1.00  2.29
ATOM    143  N   HIS    15      41.463 -17.158  25.933  1.00  2.31
ATOM    144  CA  HIS    15      41.947 -18.183  25.080  1.00  2.31
ATOM    145  C   HIS    15      43.083 -18.810  25.816  1.00  2.31
ATOM    146  O   HIS    15      43.944 -18.137  26.375  1.00  2.31
ATOM    147  H   HIS    15      41.724 -16.306  25.806  1.00  2.31
ATOM    148  CB  HIS    15      42.358 -17.603  23.725  1.00  2.31
ATOM    149  CG  HIS    15      41.215 -17.049  22.933  1.00  2.31
ATOM    150  HD1 HIS    15      42.056 -16.921  21.055  1.00  2.31
ATOM    151  ND1 HIS    15      41.303 -16.785  21.584  1.00  2.31
ATOM    152  CE1 HIS    15      40.125 -16.298  21.155  1.00  2.31
ATOM    153  CD2 HIS    15      39.844 -16.654  23.225  1.00  2.31
ATOM    154  NE2 HIS    15      39.245 -16.217  22.135  1.00  2.31
ATOM    155  N   PRO    16      43.075 -20.088  25.952  1.00  2.79
ATOM    156  CA  PRO    16      44.223 -20.663  26.574  1.00  2.79
ATOM    157  C   PRO    16      45.336 -20.610  25.596  1.00  2.79
ATOM    158  O   PRO    16      46.490 -20.479  26.000  1.00  2.79
ATOM    159  CB  PRO    16      43.787 -22.091  26.907  1.00  2.79
ATOM    160  CD  PRO    16      41.959 -21.054  25.762  1.00  2.79
ATOM    161  CG  PRO    16      42.661 -22.367  25.968  1.00  2.79
ATOM    162  N   ASP    17      45.008 -20.722  24.295  1.00  2.85
ATOM    163  CA  ASP    17      46.094 -20.785  23.378  1.00  2.85
ATOM    164  C   ASP    17      46.822 -19.480  23.405  1.00  2.85
ATOM    165  O   ASP    17      47.986 -19.470  23.801  1.00  2.85
ATOM    166  H   ASP    17      44.161 -20.757  23.993  1.00  2.85
ATOM    167  CB  ASP    17      45.589 -21.112  21.971  1.00  2.85
ATOM    168  CG  ASP    17      45.106 -22.543  21.844  1.00  2.85
ATOM    169  OD1 ASP    17      45.408 -23.355  22.744  1.00  2.85
ATOM    170  OD2 ASP    17      44.426 -22.854  20.843  1.00  2.85
ATOM    171  N   PRO    18      46.253 -18.359  23.032  1.00  2.92
ATOM    172  CA  PRO    18      46.984 -17.169  23.347  1.00  2.92
ATOM    173  C   PRO    18      46.377 -16.813  24.646  1.00  2.92
ATOM    174  O   PRO    18      45.152 -16.783  24.669  1.00  2.92
ATOM    175  CB  PRO    18      46.670 -16.223  22.186  1.00  2.92
ATOM    176  CD  PRO    18      45.231 -18.121  21.945  1.00  2.92
ATOM    177  CG  PRO    18      45.312 -16.636  21.725  1.00  2.92
ATOM    178  N   GLY    19      47.146 -16.473  25.696  1.00  2.70
ATOM    179  CA  GLY    19      46.489 -16.161  26.930  1.00  2.70
ATOM    180  C   GLY    19      45.991 -14.775  26.757  1.00  2.70
ATOM    181  O   GLY    19      46.679 -13.802  27.053  1.00  2.70
ATOM    182  H   GLY    19      48.044 -16.438  25.643  1.00  2.70
ATOM    183  N   ARG    20      44.750 -14.658  26.275  1.00  2.43
ATOM    184  CA  ARG    20      44.226 -13.365  26.009  1.00  2.43
ATOM    185  C   ARG    20      42.837 -13.387  26.508  1.00  2.43
ATOM    186  O   ARG    20      42.149 -14.402  26.434  1.00  2.43
ATOM    187  H   ARG    20      44.247 -15.388  26.119  1.00  2.43
ATOM    188  CB  ARG    20      44.318 -13.046  24.515  1.00  2.43
ATOM    189  CD  ARG    20      46.453 -11.726  24.517  1.00  2.43
ATOM    190  HE  ARG    20      47.867 -11.071  23.255  1.00  2.43
ATOM    191  NE  ARG    20      47.790 -11.578  23.947  1.00  2.43
ATOM    192  CG  ARG    20      45.740 -12.959  23.986  1.00  2.43
ATOM    193  CZ  ARG    20      48.877 -12.171  24.428  1.00  2.43
ATOM    194 1HH1 ARG    20      50.109 -11.469  23.153  1.00  2.43
ATOM    195 2HH1 ARG    20      50.755 -12.362  24.155  1.00  2.43
ATOM    196  NH1 ARG    20      50.051 -11.978  23.844  1.00  2.43
ATOM    197 1HH2 ARG    20      48.026 -13.082  25.872  1.00  2.43
ATOM    198 2HH2 ARG    20      49.491 -13.341  25.804  1.00  2.43
ATOM    199  NH2 ARG    20      48.788 -12.957  25.493  1.00  2.43
ATOM    200  N   GLU    21      42.386 -12.250  27.045  1.00  2.34
ATOM    201  CA  GLU    21      41.046 -12.247  27.511  1.00  2.34
ATOM    202  C   GLU    21      40.214 -11.630  26.443  1.00  2.34
ATOM    203  O   GLU    21      40.561 -10.595  25.881  1.00  2.34
ATOM    204  H   GLU    21      42.890 -11.508  27.119  1.00  2.34
ATOM    205  CB  GLU    21      40.941 -11.490  28.836  1.00  2.34
ATOM    206  CD  GLU    21      41.555 -11.373  31.284  1.00  2.34
ATOM    207  CG  GLU    21      41.691 -12.144  29.986  1.00  2.34
ATOM    208  OE1 GLU    21      42.162 -10.288  31.397  1.00  2.34
ATOM    209  OE2 GLU    21      40.840 -11.854  32.188  1.00  2.34
ATOM    210  N   LEU    22      39.102 -12.301  26.098  1.00  1.94
ATOM    211  CA  LEU    22      38.274 -11.844  25.025  1.00  1.94
ATOM    212  C   LEU    22      36.827 -11.799  25.439  1.00  1.94
ATOM    213  O   LEU    22      36.368 -12.535  26.309  1.00  1.94
ATOM    214  H   LEU    22      38.881 -13.046  26.551  1.00  1.94
ATOM    215  CB  LEU    22      38.442 -12.743  23.798  1.00  1.94
ATOM    216  CG  LEU    22      39.845 -12.806  23.192  1.00  1.94
ATOM    217  CD1 LEU    22      39.913 -13.867  22.104  1.00  1.94
ATOM    218  CD2 LEU    22      40.252 -11.451  22.635  1.00  1.94
ATOM    219  N   SER    23      36.056 -10.901  24.810  1.00  1.71
ATOM    220  CA  SER    23      34.663 -10.766  25.105  1.00  1.71
ATOM    221  C   SER    23      33.959 -11.999  24.618  1.00  1.71
ATOM    222  O   SER    23      34.508 -12.760  23.828  1.00  1.71
ATOM    223  H   SER    23      36.437 -10.375  24.187  1.00  1.71
ATOM    224  CB  SER    23      34.098  -9.501  24.456  1.00  1.71
ATOM    225  HG  SER    23      33.771  -8.919  22.715  1.00  1.71
ATOM    226  OG  SER    23      34.081  -9.615  23.044  1.00  1.71
ATOM    227  N   PRO    24      32.778 -12.268  25.116  1.00  1.53
ATOM    228  CA  PRO    24      32.088 -13.489  24.812  1.00  1.53
ATOM    229  C   PRO    24      31.898 -13.525  23.353  1.00  1.53
ATOM    230  O   PRO    24      32.049 -14.583  22.749  1.00  1.53
ATOM    231  CB  PRO    24      30.775 -13.375  25.589  1.00  1.53
ATOM    232  CD  PRO    24      32.050 -11.448  26.211  1.00  1.53
ATOM    233  CG  PRO    24      31.098 -12.483  26.740  1.00  1.53
ATOM    234  N   GLU    25      31.576 -12.355  22.787  1.00  1.55
ATOM    235  CA  GLU    25      31.284 -12.254  21.402  1.00  1.55
ATOM    236  C   GLU    25      32.522 -12.552  20.633  1.00  1.55
ATOM    237  O   GLU    25      32.464 -13.181  19.577  1.00  1.55
ATOM    238  H   GLU    25      31.547 -11.621  23.308  1.00  1.55
ATOM    239  CB  GLU    25      30.741 -10.863  21.069  1.00  1.55
ATOM    240  CD  GLU    25      31.319 -10.454  18.645  1.00  1.55
ATOM    241  CG  GLU    25      30.217 -10.725  19.649  1.00  1.55
ATOM    242  OE1 GLU    25      32.357  -9.884  19.042  1.00  1.55
ATOM    243  OE2 GLU    25      31.146 -10.811  17.461  1.00  1.55
ATOM    244  N   GLU    26      33.672 -12.063  21.140  1.00  1.77
ATOM    245  CA  GLU    26      34.888 -12.227  20.408  1.00  1.77
ATOM    246  C   GLU    26      35.223 -13.684  20.352  1.00  1.77
ATOM    247  O   GLU    26      35.751 -14.157  19.352  1.00  1.77
ATOM    248  H   GLU    26      33.678 -11.636  21.932  1.00  1.77
ATOM    249  CB  GLU    26      36.016 -11.421  21.055  1.00  1.77
ATOM    250  CD  GLU    26      37.262 -10.871  18.928  1.00  1.77
ATOM    251  CG  GLU    26      37.338 -11.493  20.308  1.00  1.77
ATOM    252  OE1 GLU    26      36.337 -10.067  18.689  1.00  1.77
ATOM    253  OE2 GLU    26      38.128 -11.187  18.085  1.00  1.77
ATOM    254  N   ALA    27      34.945 -14.426  21.441  1.00  1.66
ATOM    255  CA  ALA    27      35.218 -15.833  21.544  1.00  1.66
ATOM    256  C   ALA    27      34.403 -16.547  20.499  1.00  1.66
ATOM    257  O   ALA    27      34.870 -17.521  19.907  1.00  1.66
ATOM    258  H   ALA    27      34.566 -13.989  22.131  1.00  1.66
ATOM    259  CB  ALA    27      34.900 -16.334  22.945  1.00  1.66
ATOM    260  N   HIS    28      33.150 -16.092  20.261  1.00  1.82
ATOM    261  CA  HIS    28      32.296 -16.718  19.269  1.00  1.82
ATOM    262  C   HIS    28      32.918 -16.629  17.964  1.00  1.82
ATOM    263  O   HIS    28      32.933 -17.587  17.196  1.00  1.82
ATOM    264  H   HIS    28      32.850 -15.387  20.733  1.00  1.82
ATOM    265  CB  HIS    28      30.914 -16.061  19.260  1.00  1.82
ATOM    266  CG  HIS    28      29.970 -16.654  18.261  1.00  1.82
ATOM    267  ND1 HIS    28      29.386 -17.890  18.432  1.00  1.82
ATOM    268  CE1 HIS    28      28.593 -18.149  17.377  1.00  1.82
ATOM    269  CD2 HIS    28      29.416 -16.236  16.981  1.00  1.82
ATOM    270  HE2 HIS    28      28.134 -17.125  15.702  1.00  1.82
ATOM    271  NE2 HIS    28      28.606 -17.161  16.503  1.00  1.82
ATOM    272  N   ARG    29      33.360 -15.401  17.683  1.00  2.26
ATOM    273  CA  ARG    29      33.817 -15.119  16.378  1.00  2.26
ATOM    274  C   ARG    29      35.018 -15.979  16.086  1.00  2.26
ATOM    275  O   ARG    29      35.122 -16.561  15.008  1.00  2.26
ATOM    276  H   ARG    29      33.369 -14.757  18.312  1.00  2.26
ATOM    277  CB  ARG    29      34.151 -13.633  16.237  1.00  2.26
ATOM    278  CD  ARG    29      34.950 -11.749  14.783  1.00  2.26
ATOM    279  HE  ARG    29      35.915 -11.063  16.401  1.00  2.26
ATOM    280  NE  ARG    29      36.089 -11.419  15.637  1.00  2.26
ATOM    281  CG  ARG    29      34.603 -13.228  14.843  1.00  2.26
ATOM    282  CZ  ARG    29      37.358 -11.634  15.305  1.00  2.26
ATOM    283 1HH1 ARG    29      38.136 -10.947  16.905  1.00  2.26
ATOM    284 2HH1 ARG    29      39.149 -11.440  15.931  1.00  2.26
ATOM    285  NH1 ARG    29      38.328 -11.301  16.146  1.00  2.26
ATOM    286 1HH2 ARG    29      37.024 -12.396  13.589  1.00  2.26
ATOM    287 2HH2 ARG    29      38.475 -12.319  13.919  1.00  2.26
ATOM    288  NH2 ARG    29      37.653 -12.180  14.134  1.00  2.26
ATOM    289  N   ALA    30      35.938 -16.108  17.062  1.00  2.36
ATOM    290  CA  ALA    30      37.152 -16.877  16.923  1.00  2.36
ATOM    291  C   ALA    30      36.818 -18.327  16.723  1.00  2.36
ATOM    292  O   ALA    30      37.538 -19.059  16.039  1.00  2.36
ATOM    293  H   ALA    30      35.762 -15.681  17.834  1.00  2.36
ATOM    294  CB  ALA    30      38.040 -16.691  18.144  1.00  2.36
ATOM    295  N   GLY    31      35.735 -18.788  17.378  1.00  2.42
ATOM    296  CA  GLY    31      35.332 -20.158  17.248  1.00  2.42
ATOM    297  C   GLY    31      35.606 -20.874  18.534  1.00  2.42
ATOM    298  O   GLY    31      35.296 -22.057  18.665  1.00  2.42
ATOM    299  H   GLY    31      35.263 -18.228  17.901  1.00  2.42
ATOM    300  N   LEU    32      36.187 -20.167  19.523  1.00  2.21
ATOM    301  CA  LEU    32      36.525 -20.761  20.787  1.00  2.21
ATOM    302  C   LEU    32      35.296 -21.244  21.488  1.00  2.21
ATOM    303  O   LEU    32      35.284 -22.343  22.031  1.00  2.21
ATOM    304  H   LEU    32      36.363 -19.297  19.373  1.00  2.21
ATOM    305  CB  LEU    32      37.279 -19.760  21.665  1.00  2.21
ATOM    306  CG  LEU    32      37.719 -20.263  23.041  1.00  2.21
ATOM    307  CD1 LEU    32      38.662 -21.449  22.904  1.00  2.21
ATOM    308  CD2 LEU    32      38.384 -19.147  23.833  1.00  2.21
ATOM    309  N   ILE    33      34.212 -20.456  21.517  1.00  2.14
ATOM    310  CA  ILE    33      33.066 -20.993  22.193  1.00  2.14
ATOM    311  C   ILE    33      31.946 -21.113  21.220  1.00  2.14
ATOM    312  O   ILE    33      31.939 -20.486  20.172  1.00  2.14
ATOM    313  H   ILE    33      34.173 -19.637  21.146  1.00  2.14
ATOM    314  CB  ILE    33      32.662 -20.123  23.398  1.00  2.14
ATOM    315  CD1 ILE    33      31.692 -17.851  24.026  1.00  2.14
ATOM    316  CG1 ILE    33      32.297 -18.711  22.937  1.00  2.14
ATOM    317  CG2 ILE    33      33.770 -20.110  24.440  1.00  2.14
ATOM    318  N   ASP    34      31.016 -22.034  21.471  1.00  2.38
ATOM    319  CA  ASP    34      29.989 -22.190  20.494  1.00  2.38
ATOM    320  C   ASP    34      28.959 -21.147  20.718  1.00  2.38
ATOM    321  O   ASP    34      28.876 -20.582  21.804  1.00  2.38
ATOM    322  H   ASP    34      31.013 -22.545  22.212  1.00  2.38
ATOM    323  CB  ASP    34      29.387 -23.594  20.569  1.00  2.38
ATOM    324  CG  ASP    34      30.347 -24.666  20.091  1.00  2.38
ATOM    325  OD1 ASP    34      31.374 -24.312  19.476  1.00  2.38
ATOM    326  OD2 ASP    34      30.071 -25.861  20.331  1.00  2.38
ATOM    327  N   TRP    35      28.094 -20.950  19.706  1.00  2.32
ATOM    328  CA  TRP    35      27.129 -19.893  19.670  1.00  2.32
ATOM    329  C   TRP    35      26.227 -20.046  20.838  1.00  2.32
ATOM    330  O   TRP    35      25.883 -19.060  21.475  1.00  2.32
ATOM    331  H   TRP    35      28.148 -21.534  19.023  1.00  2.32
ATOM    332  CB  TRP    35      26.353 -19.921  18.352  1.00  2.32
ATOM    333 1HB  TRP    35      25.607 -20.638  18.366  1.00  2.32
ATOM    334 2HB  TRP    35      26.867 -19.650  17.538  1.00  2.32
ATOM    335  CG  TRP    35      25.336 -18.827  18.232  1.00  2.32
ATOM    336  CD1 TRP    35      25.540 -17.568  17.746  1.00  2.32
ATOM    337  HE1 TRP    35      24.275 -15.958  17.511  1.00  2.32
ATOM    338  NE1 TRP    35      24.372 -16.847  17.792  1.00  2.32
ATOM    339  CD2 TRP    35      23.954 -18.896  18.603  1.00  2.32
ATOM    340  CE2 TRP    35      23.383 -17.643  18.316  1.00  2.32
ATOM    341  CH2 TRP    35      21.271 -18.356  19.093  1.00  2.32
ATOM    342  CZ2 TRP    35      22.039 -17.361  18.557  1.00  2.32
ATOM    343  CE3 TRP    35      23.144 -19.895  19.151  1.00  2.32
ATOM    344  CZ3 TRP    35      21.812 -19.611  19.389  1.00  2.32
ATOM    345  N   ASN    36      25.795 -21.282  21.131  1.00  2.55
ATOM    346  CA  ASN    36      24.879 -21.503  22.210  1.00  2.55
ATOM    347  C   ASN    36      25.530 -21.161  23.520  1.00  2.55
ATOM    348  O   ASN    36      24.884 -20.606  24.412  1.00  2.55
ATOM    349  H   ASN    36      26.088 -21.977  20.640  1.00  2.55
ATOM    350  CB  ASN    36      24.381 -22.950  22.202  1.00  2.55
ATOM    351  CG  ASN    36      23.400 -23.222  21.079  1.00  2.55
ATOM    352  OD1 ASN    36      22.793 -22.300  20.535  1.00  2.55
ATOM    353 1HD2 ASN    36      22.672 -24.710  20.066  1.00  2.55
ATOM    354 2HD2 ASN    36      23.706 -25.138  21.151  1.00  2.55
ATOM    355  ND2 ASN    36      23.242 -24.493  20.728  1.00  2.55
ATOM    356  N   MET    37      26.825 -21.516  23.690  1.00  2.35
ATOM    357  CA  MET    37      27.419 -21.250  24.970  1.00  2.35
ATOM    358  C   MET    37      27.528 -19.785  25.160  1.00  2.35
ATOM    359  O   MET    37      27.412 -19.276  26.273  1.00  2.35
ATOM    360  H   MET    37      27.312 -21.904  23.040  1.00  2.35
ATOM    361  CB  MET    37      28.789 -21.923  25.075  1.00  2.35
ATOM    362  SD  MET    37      30.334 -24.180  25.520  1.00  2.35
ATOM    363  CE  MET    37      31.173 -23.956  23.954  1.00  2.35
ATOM    364  CG  MET    37      28.730 -23.440  25.156  1.00  2.35
ATOM    365  N   PHE    38      27.801 -19.070  24.061  1.00  1.91
ATOM    366  CA  PHE    38      27.968 -17.652  24.152  1.00  1.91
ATOM    367  C   PHE    38      26.727 -17.033  24.612  1.00  1.91
ATOM    368  O   PHE    38      26.785 -16.083  25.381  1.00  1.91
ATOM    369  H   PHE    38      27.879 -19.482  23.265  1.00  1.91
ATOM    370  CB  PHE    38      28.392 -17.075  22.800  1.00  1.91
ATOM    371  CG  PHE    38      28.603 -15.588  22.815  1.00  1.91
ATOM    372  CZ  PHE    38      28.988 -12.835  22.839  1.00  1.91
ATOM    373  CD1 PHE    38      29.467 -15.006  23.726  1.00  1.91
ATOM    374  CE1 PHE    38      29.661 -13.637  23.740  1.00  1.91
ATOM    375  CD2 PHE    38      27.937 -14.770  21.919  1.00  1.91
ATOM    376  CE2 PHE    38      28.131 -13.402  21.933  1.00  1.91
ATOM    377  N   VAL    39      25.597 -17.476  24.036  1.00  2.05
ATOM    378  CA  VAL    39      24.349 -16.851  24.340  1.00  2.05
ATOM    379  C   VAL    39      24.059 -17.061  25.782  1.00  2.05
ATOM    380  O   VAL    39      23.528 -16.167  26.425  1.00  2.05
ATOM    381  H   VAL    39      25.626 -18.166  23.459  1.00  2.05
ATOM    382  CB  VAL    39      23.213 -17.399  23.456  1.00  2.05
ATOM    383  CG1 VAL    39      21.867 -16.879  23.936  1.00  2.05
ATOM    384  CG2 VAL    39      23.444 -17.026  22.000  1.00  2.05
ATOM    385  N   LYS    40      24.372 -18.249  26.332  1.00  2.34
ATOM    386  CA  LYS    40      24.077 -18.486  27.724  1.00  2.34
ATOM    387  C   LYS    40      24.870 -17.552  28.595  1.00  2.34
ATOM    388  O   LYS    40      24.364 -17.058  29.600  1.00  2.34
ATOM    389  H   LYS    40      24.762 -18.893  25.839  1.00  2.34
ATOM    390  CB  LYS    40      24.371 -19.941  28.094  1.00  2.34
ATOM    391  CD  LYS    40      23.760 -22.366  27.886  1.00  2.34
ATOM    392  CE  LYS    40      22.795 -23.369  27.275  1.00  2.34
ATOM    393  CG  LYS    40      23.398 -20.943  27.495  1.00  2.34
ATOM    394 1HZ  LYS    40      22.579 -25.331  27.242  1.00  2.34
ATOM    395 2HZ  LYS    40      23.150 -24.876  28.498  1.00  2.34
ATOM    396 3HZ  LYS    40      23.979 -24.948  27.307  1.00  2.34
ATOM    397  NZ  LYS    40      23.163 -24.772  27.615  1.00  2.34
ATOM    398  N   LEU    41      26.155 -17.312  28.261  1.00  2.08
ATOM    399  CA  LEU    41      26.996 -16.469  29.071  1.00  2.08
ATOM    400  C   LEU    41      26.473 -15.062  29.059  1.00  2.08
ATOM    401  O   LEU    41      26.450 -14.371  30.082  1.00  2.08
ATOM    402  H   LEU    41      26.484 -17.692  27.514  1.00  2.08
ATOM    403  CB  LEU    41      28.441 -16.514  28.570  1.00  2.08
ATOM    404  CG  LEU    41      29.189 -17.833  28.774  1.00  2.08
ATOM    405  CD1 LEU    41      30.538 -17.800  28.074  1.00  2.08
ATOM    406  CD2 LEU    41      29.368 -18.126  30.256  1.00  2.08
ATOM    407  N   ARG    42      26.047 -14.594  27.873  1.00  1.80
ATOM    408  CA  ARG    42      25.539 -13.256  27.790  1.00  1.80
ATOM    409  C   ARG    42      24.277 -13.115  28.602  1.00  1.80
ATOM    410  O   ARG    42      24.054 -12.057  29.183  1.00  1.80
ATOM    411  H   ARG    42      26.078 -15.110  27.136  1.00  1.80
ATOM    412  CB  ARG    42      25.279 -12.871  26.332  1.00  1.80
ATOM    413  CD  ARG    42      27.338 -11.504  25.897  1.00  1.80
ATOM    414  HE  ARG    42      28.581 -11.816  24.355  1.00  1.80
ATOM    415  NE  ARG    42      28.511 -11.310  25.048  1.00  1.80
ATOM    416  CG  ARG    42      26.538 -12.731  25.493  1.00  1.80
ATOM    417  CZ  ARG    42      29.461 -10.411  25.280  1.00  1.80
ATOM    418 1HH1 ARG    42      30.545 -10.820  23.764  1.00  1.80
ATOM    419 2HH1 ARG    42      31.107  -9.724  24.602  1.00  1.80
ATOM    420  NH1 ARG    42      30.492 -10.306  24.452  1.00  1.80
ATOM    421 1HH2 ARG    42      28.711  -9.686  26.876  1.00  1.80
ATOM    422 2HH2 ARG    42      29.994  -9.036  26.490  1.00  1.80
ATOM    423  NH2 ARG    42      29.379  -9.618  26.339  1.00  1.80
ATOM    424  N   SER    43      23.389 -14.138  28.627  1.00  2.17
ATOM    425  CA  SER    43      22.154 -14.050  29.384  1.00  2.17
ATOM    426  C   SER    43      22.465 -13.977  30.847  1.00  2.17
ATOM    427  O   SER    43      21.776 -13.302  31.615  1.00  2.17
ATOM    428  H   SER    43      23.579 -14.884  28.161  1.00  2.17
ATOM    429  CB  SER    43      21.251 -15.247  29.077  1.00  2.17
ATOM    430  HG  SER    43      22.568 -16.566  29.134  1.00  2.17
ATOM    431  OG  SER    43      21.841 -16.457  29.519  1.00  2.17
ATOM    432  N   GLN    44      23.509 -14.699  31.288  1.00  2.60
ATOM    433  CA  GLN    44      23.810 -14.641  32.690  1.00  2.60
ATOM    434  C   GLN    44      24.182 -13.243  33.009  1.00  2.60
ATOM    435  O   GLN    44      23.701 -12.689  33.992  1.00  2.60
ATOM    436  H   GLN    44      24.012 -15.206  30.740  1.00  2.60
ATOM    437  CB  GLN    44      24.928 -15.625  33.039  1.00  2.60
ATOM    438  CD  GLN    44      25.677 -18.032  33.196  1.00  2.60
ATOM    439  CG  GLN    44      24.517 -17.086  32.958  1.00  2.60
ATOM    440  OE1 GLN    44      26.828 -17.704  32.907  1.00  2.60
ATOM    441 1HE2 GLN    44      26.029 -19.812  33.887  1.00  2.60
ATOM    442 2HE2 GLN    44      24.522 -19.414  33.922  1.00  2.60
ATOM    443  NE2 GLN    44      25.377 -19.213  33.725  1.00  2.60
ATOM    444  N   GLU    45      24.999 -12.613  32.152  1.00  2.41
ATOM    445  CA  GLU    45      25.510 -11.297  32.445  1.00  2.41
ATOM    446  C   GLU    45      24.374 -10.301  32.510  1.00  2.41
ATOM    447  O   GLU    45      24.364  -9.398  33.348  1.00  2.41
ATOM    448  H   GLU    45      25.227 -13.024  31.385  1.00  2.41
ATOM    449  CB  GLU    45      26.538 -10.875  31.393  1.00  2.41
ATOM    450  CD  GLU    45      28.005  -9.455  32.880  1.00  2.41
ATOM    451  CG  GLU    45      27.143  -9.501  31.633  1.00  2.41
ATOM    452  OE1 GLU    45      29.098 -10.059  32.869  1.00  2.41
ATOM    453  OE2 GLU    45      27.587  -8.814  33.867  1.00  2.41
ATOM    454  N   CYS    46      23.442 -10.347  31.541  1.00  2.39
ATOM    455  CA  CYS    46      22.333  -9.422  31.560  1.00  2.39
ATOM    456  C   CYS    46      21.222  -9.693  32.554  1.00  2.39
ATOM    457  O   CYS    46      20.615  -8.793  33.150  1.00  2.39
ATOM    458  H   CYS    46      23.510 -10.955  30.881  1.00  2.39
ATOM    459  CB  CYS    46      21.678  -9.342  30.179  1.00  2.39
ATOM    460  SG  CYS    46      20.363  -8.108  30.047  1.00  2.39
ATOM    461  N   ASP    47      20.853 -10.979  32.630  1.00  3.08
ATOM    462  CA  ASP    47      19.715 -11.454  33.359  1.00  3.08
ATOM    463  C   ASP    47      19.903 -11.699  34.790  1.00  3.08
ATOM    464  O   ASP    47      18.913 -11.861  35.495  1.00  3.08
ATOM    465  H   ASP    47      21.375 -11.560  32.182  1.00  3.08
ATOM    466  CB  ASP    47      19.193 -12.756  32.749  1.00  3.08
ATOM    467  CG  ASP    47      17.826 -13.141  33.279  1.00  3.08
ATOM    468  OD1 ASP    47      16.889 -12.325  33.152  1.00  3.08
ATOM    469  OD2 ASP    47      17.692 -14.259  33.820  1.00  3.08
ATOM    470  N   TRP    48      21.157 -11.782  35.224  1.00  4.86
ATOM    471  CA  TRP    48      21.554 -12.182  36.534  1.00  4.86
ATOM    472  C   TRP    48      20.613 -11.838  37.595  1.00  4.86
ATOM    473  O   TRP    48      19.911 -10.831  37.580  1.00  4.86
ATOM    474  H   TRP    48      21.780 -11.560  34.613  1.00  4.86
ATOM    475  CB  TRP    48      22.911 -11.573  36.892  1.00  4.86
ATOM    476 1HB  TRP    48      23.303 -11.998  37.751  1.00  4.86
ATOM    477 2HB  TRP    48      23.050 -10.623  36.612  1.00  4.86
ATOM    478  CG  TRP    48      24.045 -12.115  36.076  1.00  4.86
ATOM    479  CD1 TRP    48      24.918 -11.399  35.309  1.00  4.86
ATOM    480  HE1 TRP    48      26.514 -11.969  34.137  1.00  4.86
ATOM    481  NE1 TRP    48      25.823 -12.240  34.708  1.00  4.86
ATOM    482  CD2 TRP    48      24.429 -13.489  35.945  1.00  4.86
ATOM    483  CE2 TRP    48      25.541 -13.530  35.085  1.00  4.86
ATOM    484  CH2 TRP    48      25.675 -15.880  35.268  1.00  4.86
ATOM    485  CZ2 TRP    48      26.174 -14.723  34.738  1.00  4.86
ATOM    486  CE3 TRP    48      23.940 -14.688  36.472  1.00  4.86
ATOM    487  CZ3 TRP    48      24.570 -15.869  36.126  1.00  4.86
ATOM    488  N   GLU    49      20.654 -12.701  38.600  1.00  5.85
ATOM    489  CA  GLU    49      19.847 -12.472  39.717  1.00  5.85
ATOM    490  C   GLU    49      20.230 -11.154  40.281  1.00  5.85
ATOM    491  O   GLU    49      19.355 -10.425  40.738  1.00  5.85
ATOM    492  H   GLU    49      21.189 -13.424  38.572  1.00  5.85
ATOM    493  CB  GLU    49      20.010 -13.601  40.736  1.00  5.85
ATOM    494  CD  GLU    49      19.658 -16.039  41.295  1.00  5.85
ATOM    495  CG  GLU    49      19.410 -14.926  40.296  1.00  5.85
ATOM    496  OE1 GLU    49      20.454 -15.828  42.234  1.00  5.85
ATOM    497  OE2 GLU    49      19.056 -17.122  41.140  1.00  5.85
ATOM    498  N   GLU    50      21.525 -10.779  40.296  1.00  6.33
ATOM    499  CA  GLU    50      21.651  -9.472  40.865  1.00  6.33
ATOM    500  C   GLU    50      22.874  -8.743  40.471  1.00  6.33
ATOM    501  O   GLU    50      23.949  -8.939  41.033  1.00  6.33
ATOM    502  H   GLU    50      22.257 -11.219  40.013  1.00  6.33
ATOM    503  CB  GLU    50      21.613  -9.547  42.393  1.00  6.33
ATOM    504  CD  GLU    50      21.550  -8.301  44.589  1.00  6.33
ATOM    505  CG  GLU    50      21.671  -8.193  43.082  1.00  6.33
ATOM    506  OE1 GLU    50      21.427  -9.437  45.095  1.00  6.33
ATOM    507  OE2 GLU    50      21.579  -7.251  45.264  1.00  6.33
ATOM    508  N   ILE    51      22.749  -7.758  39.588  1.00  6.83
ATOM    509  CA  ILE    51      23.983  -7.078  39.433  1.00  6.83
ATOM    510  C   ILE    51      23.871  -5.731  40.024  1.00  6.83
ATOM    511  O   ILE    51      23.309  -4.795  39.430  1.00  6.83
ATOM    512  H   ILE    51      22.029  -7.496  39.117  1.00  6.83
ATOM    513  CB  ILE    51      24.400  -6.996  37.953  1.00  6.83
ATOM    514  CD1 ILE    51      24.734  -8.410  35.858  1.00  6.83
ATOM    515  CG1 ILE    51      24.529  -8.399  37.357  1.00  6.83
ATOM    516  CG2 ILE    51      25.686  -6.197  37.805  1.00  6.83
ATOM    517  N   SER    52      24.505  -5.701  41.232  1.00  7.56
ATOM    518  CA  SER    52      24.597  -4.635  42.178  1.00  7.56
ATOM    519  C   SER    52      25.832  -3.879  41.877  1.00  7.56
ATOM    520  O   SER    52      26.924  -4.170  42.362  1.00  7.56
ATOM    521  H   SER    52      24.903  -6.490  41.403  1.00  7.56
ATOM    522  CB  SER    52      24.595  -5.184  43.606  1.00  7.56
ATOM    523  HG  SER    52      24.096  -3.610  44.472  1.00  7.56
ATOM    524  OG  SER    52      24.729  -4.140  44.554  1.00  7.56
ATOM    525  N   VAL    53      25.657  -2.799  41.111  1.00  8.01
ATOM    526  CA  VAL    53      26.839  -2.098  40.733  1.00  8.01
ATOM    527  C   VAL    53      26.862  -0.811  41.460  1.00  8.01
ATOM    528  O   VAL    53      25.836  -0.173  41.693  1.00  8.01
ATOM    529  H   VAL    53      24.852  -2.506  40.834  1.00  8.01
ATOM    530  CB  VAL    53      26.906  -1.885  39.209  1.00  8.01
ATOM    531  CG1 VAL    53      28.137  -1.071  38.839  1.00  8.01
ATOM    532  CG2 VAL    53      26.908  -3.221  38.484  1.00  8.01
ATOM    533  N   LYS    54      28.080  -0.424  41.857  1.00  8.70
ATOM    534  CA  LYS    54      28.248   0.758  42.631  1.00  8.70
ATOM    535  C   LYS    54      28.876   1.811  41.794  1.00  8.70
ATOM    536  O   LYS    54      29.688   1.545  40.911  1.00  8.70
ATOM    537  H   LYS    54      28.797  -0.919  41.630  1.00  8.70
ATOM    538  CB  LYS    54      29.093   0.469  43.874  1.00  8.70
ATOM    539  CD  LYS    54      29.308  -0.687  46.091  1.00  8.70
ATOM    540  CE  LYS    54      28.667  -1.661  47.066  1.00  8.70
ATOM    541  CG  LYS    54      28.442  -0.489  44.857  1.00  8.70
ATOM    542 1HZ  LYS    54      29.120  -2.470  48.807  1.00  8.70
ATOM    543 2HZ  LYS    54      29.661  -1.127  48.685  1.00  8.70
ATOM    544 3HZ  LYS    54      30.306  -2.236  48.002  1.00  8.70
ATOM    545  NZ  LYS    54      29.524  -1.897  48.260  1.00  8.70
ATOM    546  N   GLY    55      28.489   3.058  42.095  1.00  8.00
ATOM    547  CA  GLY    55      28.924   4.242  41.429  1.00  8.00
ATOM    548  C   GLY    55      27.696   4.725  40.752  1.00  8.00
ATOM    549  O   GLY    55      26.998   5.634  41.201  1.00  8.00
ATOM    550  H   GLY    55      27.907   3.114  42.779  1.00  8.00
ATOM    551  N   PRO    56      27.460   4.106  39.647  1.00  6.75
ATOM    552  CA  PRO    56      26.195   4.277  39.010  1.00  6.75
ATOM    553  C   PRO    56      25.475   3.036  39.410  1.00  6.75
ATOM    554  O   PRO    56      26.111   2.168  40.005  1.00  6.75
ATOM    555  CB  PRO    56      26.540   4.379  37.523  1.00  6.75
ATOM    556  CD  PRO    56      28.549   3.651  38.602  1.00  6.75
ATOM    557  CG  PRO    56      27.728   3.491  37.354  1.00  6.75
ATOM    558  N   ASN    57      24.176   2.886  39.109  1.00  6.05
ATOM    559  CA  ASN    57      23.624   1.641  39.535  1.00  6.05
ATOM    560  C   ASN    57      22.871   1.010  38.442  1.00  6.05
ATOM    561  O   ASN    57      21.969   1.593  37.842  1.00  6.05
ATOM    562  H   ASN    57      23.658   3.485  38.680  1.00  6.05
ATOM    563  CB  ASN    57      22.737   1.841  40.766  1.00  6.05
ATOM    564  CG  ASN    57      22.193   0.535  41.310  1.00  6.05
ATOM    565  OD1 ASN    57      20.983   0.307  41.309  1.00  6.05
ATOM    566 1HD2 ASN    57      22.817  -1.118  42.113  1.00  6.05
ATOM    567 2HD2 ASN    57      23.963  -0.122  41.761  1.00  6.05
ATOM    568  ND2 ASN    57      23.087  -0.328  41.778  1.00  6.05
ATOM    569  N   GLY    58      23.258  -0.229  38.144  1.00  4.91
ATOM    570  CA  GLY    58      22.411  -0.951  37.311  1.00  4.91
ATOM    571  C   GLY    58      21.584  -1.649  38.297  1.00  4.91
ATOM    572  O   GLY    58      21.993  -2.647  38.891  1.00  4.91
ATOM    573  H   GLY    58      24.017  -0.604  38.448  1.00  4.91
ATOM    574  N   GLU    59      20.361  -1.116  38.473  1.00  4.65
ATOM    575  CA  GLU    59      19.385  -1.786  39.251  1.00  4.65
ATOM    576  C   GLU    59      19.204  -3.010  38.460  1.00  4.65
ATOM    577  O   GLU    59      18.869  -4.077  38.970  1.00  4.65
ATOM    578  H   GLU    59      20.166  -0.325  38.090  1.00  4.65
ATOM    579  CB  GLU    59      18.137  -0.915  39.412  1.00  4.65
ATOM    580  CD  GLU    59      17.100   1.170  40.389  1.00  4.65
ATOM    581  CG  GLU    59      18.343   0.308  40.290  1.00  4.65
ATOM    582  OE1 GLU    59      16.225   1.054  39.506  1.00  4.65
ATOM    583  OE2 GLU    59      17.002   1.963  41.349  1.00  4.65
ATOM    584  N   SER    60      19.369  -2.806  37.145  1.00  3.94
ATOM    585  CA  SER    60      19.524  -3.860  36.220  1.00  3.94
ATOM    586  C   SER    60      20.910  -3.677  35.744  1.00  3.94
ATOM    587  O   SER    60      21.308  -2.562  35.409  1.00  3.94
ATOM    588  H   SER    60      19.378  -1.952  36.860  1.00  3.94
ATOM    589  CB  SER    60      18.462  -3.770  35.122  1.00  3.94
ATOM    590  HG  SER    60      19.413  -4.661  33.788  1.00  3.94
ATOM    591  OG  SER    60      18.665  -4.764  34.133  1.00  3.94
ATOM    592  N   SER    61      21.739  -4.729  35.781  1.00  2.87
ATOM    593  CA  SER    61      22.924  -4.418  35.060  1.00  2.87
ATOM    594  C   SER    61      22.909  -4.948  33.669  1.00  2.87
ATOM    595  O   SER    61      21.899  -5.437  33.155  1.00  2.87
ATOM    596  H   SER    61      21.648  -5.535  36.170  1.00  2.87
ATOM    597  CB  SER    61      24.154  -4.961  35.791  1.00  2.87
ATOM    598  HG  SER    61      25.352  -4.853  34.366  1.00  2.87
ATOM    599  OG  SER    61      25.349  -4.562  35.143  1.00  2.87
ATOM    600  N   VAL    62      24.066  -4.786  33.005  1.00  2.46
ATOM    601  CA  VAL    62      24.137  -5.017  31.610  1.00  2.46
ATOM    602  C   VAL    62      25.397  -5.708  31.228  1.00  2.46
ATOM    603  O   VAL    62      26.202  -6.099  32.070  1.00  2.46
ATOM    604  H   VAL    62      24.801  -4.528  33.456  1.00  2.46
ATOM    605  CB  VAL    62      24.012  -3.705  30.814  1.00  2.46
ATOM    606  CG1 VAL    62      22.669  -3.044  31.084  1.00  2.46
ATOM    607  CG2 VAL    62      25.154  -2.761  31.159  1.00  2.46
ATOM    608  N   ILE    63      25.579  -5.881  29.908  1.00  2.13
ATOM    609  CA  ILE    63      26.620  -6.690  29.360  1.00  2.13
ATOM    610  C   ILE    63      27.937  -5.983  29.334  1.00  2.13
ATOM    611  O   ILE    63      28.115  -4.868  28.852  1.00  2.13
ATOM    612  H   ILE    63      25.004  -5.456  29.361  1.00  2.13
ATOM    613  CB  ILE    63      26.275  -7.166  27.937  1.00  2.13
ATOM    614  CD1 ILE    63      25.017  -9.204  28.810  1.00  2.13
ATOM    615  CG1 ILE    63      24.970  -7.965  27.943  1.00  2.13
ATOM    616  CG2 ILE    63      27.426  -7.967  27.349  1.00  2.13
ATOM    617  N   HIS    64      28.924  -6.682  29.900  1.00  2.43
ATOM    618  CA  HIS    64      30.219  -6.160  30.186  1.00  2.43
ATOM    619  C   HIS    64      31.201  -6.292  29.077  1.00  2.43
ATOM    620  O   HIS    64      31.292  -7.297  28.372  1.00  2.43
ATOM    621  H   HIS    64      28.728  -7.537  30.103  1.00  2.43
ATOM    622  CB  HIS    64      30.808  -6.837  31.426  1.00  2.43
ATOM    623  CG  HIS    64      30.059  -6.541  32.688  1.00  2.43
ATOM    624  HD1 HIS    64      28.381  -7.713  32.441  1.00  2.43
ATOM    625  ND1 HIS    64      28.839  -7.111  32.981  1.00  2.43
ATOM    626  CE1 HIS    64      28.419  -6.656  34.175  1.00  2.43
ATOM    627  CD2 HIS    64      30.286  -5.705  33.858  1.00  2.43
ATOM    628  NE2 HIS    64      29.282  -5.812  34.707  1.00  2.43
ATOM    629  N   ASP    65      31.999  -5.220  28.935  1.00  2.62
ATOM    630  CA  ASP    65      33.052  -5.186  27.976  1.00  2.62
ATOM    631  C   ASP    65      34.211  -5.681  28.773  1.00  2.62
ATOM    632  O   ASP    65      34.646  -5.042  29.728  1.00  2.62
ATOM    633  H   ASP    65      31.853  -4.510  29.468  1.00  2.62
ATOM    634  CB  ASP    65      33.217  -3.774  27.411  1.00  2.62
ATOM    635  CG  ASP    65      34.266  -3.702  26.320  1.00  2.62
ATOM    636  OD1 ASP    65      33.958  -4.087  25.172  1.00  2.62
ATOM    637  OD2 ASP    65      35.398  -3.260  26.611  1.00  2.62
ATOM    638  N   ARG    66      34.765  -6.828  28.401  1.00  2.80
ATOM    639  CA  ARG    66      35.813  -7.381  29.198  1.00  2.80
ATOM    640  C   ARG    66      37.009  -6.471  29.216  1.00  2.80
ATOM    641  O   ARG    66      37.605  -6.244  30.268  1.00  2.80
ATOM    642  H   ARG    66      34.490  -7.257  27.659  1.00  2.80
ATOM    643  CB  ARG    66      36.209  -8.764  28.678  1.00  2.80
ATOM    644  CD  ARG    66      36.872  -9.734  30.896  1.00  2.80
ATOM    645  HE  ARG    66      38.612 -10.670  31.235  1.00  2.80
ATOM    646  NE  ARG    66      37.916 -10.405  31.666  1.00  2.80
ATOM    647  CG  ARG    66      37.317  -9.433  29.474  1.00  2.80
ATOM    648  CZ  ARG    66      37.853 -10.625  32.975  1.00  2.80
ATOM    649 1HH1 ARG    66      39.539 -11.502  33.145  1.00  2.80
ATOM    650 2HH1 ARG    66      38.811 -11.386  34.439  1.00  2.80
ATOM    651  NH1 ARG    66      38.851 -11.244  33.592  1.00  2.80
ATOM    652 1HH2 ARG    66      36.146  -9.826  33.265  1.00  2.80
ATOM    653 2HH2 ARG    66      36.752 -10.370  34.512  1.00  2.80
ATOM    654  NH2 ARG    66      36.793 -10.227  33.665  1.00  2.80
ATOM    655  N   LYS    67      37.383  -5.880  28.068  1.00  3.10
ATOM    656  CA  LYS    67      38.584  -5.090  28.085  1.00  3.10
ATOM    657  C   LYS    67      38.457  -3.934  29.018  1.00  3.10
ATOM    658  O   LYS    67      39.308  -3.711  29.877  1.00  3.10
ATOM    659  H   LYS    67      36.911  -5.965  27.306  1.00  3.10
ATOM    660  CB  LYS    67      38.918  -4.592  26.677  1.00  3.10
ATOM    661  CD  LYS    67      40.484  -3.340  25.168  1.00  3.10
ATOM    662  CE  LYS    67      41.734  -2.479  25.093  1.00  3.10
ATOM    663  CG  LYS    67      40.187  -3.759  26.598  1.00  3.10
ATOM    664 1HZ  LYS    67      42.773  -1.559  23.690  1.00  3.10
ATOM    665 2HZ  LYS    67      41.356  -1.590  23.372  1.00  3.10
ATOM    666 3HZ  LYS    67      42.167  -2.782  23.192  1.00  3.10
ATOM    667  NZ  LYS    67      42.038  -2.060  23.697  1.00  3.10
ATOM    668  N   SER    68      37.387  -3.145  28.874  1.00  3.51
ATOM    669  CA  SER    68      37.202  -2.107  29.836  1.00  3.51
ATOM    670  C   SER    68      35.898  -2.490  30.386  1.00  3.51
ATOM    671  O   SER    68      34.964  -2.530  29.599  1.00  3.51
ATOM    672  H   SER    68      36.795  -3.248  28.204  1.00  3.51
ATOM    673  CB  SER    68      37.259  -0.735  29.161  1.00  3.51
ATOM    674  HG  SER    68      37.571   0.279  30.696  1.00  3.51
ATOM    675  OG  SER    68      37.002   0.302  30.092  1.00  3.51
ATOM    676  N   GLY    69      35.809  -2.740  31.711  1.00  3.43
ATOM    677  CA  GLY    69      34.658  -3.327  32.343  1.00  3.43
ATOM    678  C   GLY    69      33.495  -2.395  32.375  1.00  3.43
ATOM    679  O   GLY    69      32.939  -2.088  33.426  1.00  3.43
ATOM    680  H   GLY    69      36.528  -2.516  32.204  1.00  3.43
ATOM    681  N   LYS    70      33.024  -2.004  31.190  1.00  3.21
ATOM    682  CA  LYS    70      31.943  -1.104  31.064  1.00  3.21
ATOM    683  C   LYS    70      30.726  -1.941  30.933  1.00  3.21
ATOM    684  O   LYS    70      30.671  -2.875  30.135  1.00  3.21
ATOM    685  H   LYS    70      33.422  -2.336  30.454  1.00  3.21
ATOM    686  CB  LYS    70      32.155  -0.176  29.866  1.00  3.21
ATOM    687  CD  LYS    70      33.495   1.651  28.787  1.00  3.21
ATOM    688  CE  LYS    70      34.695   2.574  28.921  1.00  3.21
ATOM    689  CG  LYS    70      33.344   0.760  30.009  1.00  3.21
ATOM    690 1HZ  LYS    70      35.588   3.952  27.827  1.00  3.21
ATOM    691 2HZ  LYS    70      34.154   3.928  27.592  1.00  3.21
ATOM    692 3HZ  LYS    70      35.004   2.908  27.001  1.00  3.21
ATOM    693  NZ  LYS    70      34.879   3.426  27.714  1.00  3.21
ATOM    694  N   LYS    71      29.709  -1.615  31.738  1.00  2.98
ATOM    695  CA  LYS    71      28.502  -2.366  31.694  1.00  2.98
ATOM    696  C   LYS    71      27.643  -1.651  30.724  1.00  2.98
ATOM    697  O   LYS    71      27.465  -0.438  30.824  1.00  2.98
ATOM    698  H   LYS    71      29.787  -0.922  32.307  1.00  2.98
ATOM    699  CB  LYS    71      27.884  -2.469  33.090  1.00  2.98
ATOM    700  CD  LYS    71      26.848  -1.311  35.061  1.00  2.98
ATOM    701  CE  LYS    71      26.339   0.010  35.614  1.00  2.98
ATOM    702  CG  LYS    71      27.433  -1.138  33.669  1.00  2.98
ATOM    703 1HZ  LYS    71      25.508   0.652  37.285  1.00  2.98
ATOM    704 2HZ  LYS    71      26.435  -0.438  37.534  1.00  2.98
ATOM    705 3HZ  LYS    71      25.119  -0.716  36.985  1.00  2.98
ATOM    706  NZ  LYS    71      25.796  -0.138  36.993  1.00  2.98
ATOM    707  N   PHE    72      27.092  -2.373  29.737  1.00  2.43
ATOM    708  CA  PHE    72      26.309  -1.611  28.830  1.00  2.43
ATOM    709  C   PHE    72      25.017  -2.257  28.500  1.00  2.43
ATOM    710  O   PHE    72      24.895  -3.474  28.410  1.00  2.43
ATOM    711  H   PHE    72      27.181  -3.261  29.619  1.00  2.43
ATOM    712  CB  PHE    72      27.085  -1.354  27.537  1.00  2.43
ATOM    713  CG  PHE    72      28.363  -0.591  27.738  1.00  2.43
ATOM    714  CZ  PHE    72      30.724   0.828  28.110  1.00  2.43
ATOM    715  CD1 PHE    72      29.547  -1.254  28.009  1.00  2.43
ATOM    716  CE1 PHE    72      30.723  -0.551  28.195  1.00  2.43
ATOM    717  CD2 PHE    72      28.381   0.790  27.657  1.00  2.43
ATOM    718  CE2 PHE    72      29.557   1.493  27.842  1.00  2.43
ATOM    719  N   SER    73      24.015  -1.416  28.224  1.00  2.39
ATOM    720  CA  SER    73      22.748  -1.936  27.851  1.00  2.39
ATOM    721  C   SER    73      22.965  -2.705  26.600  1.00  2.39
ATOM    722  O   SER    73      24.023  -2.660  25.978  1.00  2.39
ATOM    723  H   SER    73      24.139  -0.526  28.273  1.00  2.39
ATOM    724  CB  SER    73      21.734  -0.803  27.677  1.00  2.39
ATOM    725  HG  SER    73      22.803   0.326  26.649  1.00  2.39
ATOM    726  OG  SER    73      22.049  -0.005  26.550  1.00  2.39
ATOM    727  N   ILE    74      21.935  -3.458  26.215  1.00  2.00
ATOM    728  CA  ILE    74      22.005  -4.323  25.086  1.00  2.00
ATOM    729  C   ILE    74      22.242  -3.492  23.859  1.00  2.00
ATOM    730  O   ILE    74      23.023  -3.866  22.988  1.00  2.00
ATOM    731  H   ILE    74      21.176  -3.406  26.696  1.00  2.00
ATOM    732  CB  ILE    74      20.728  -5.172  24.946  1.00  2.00
ATOM    733  CD1 ILE    74      21.720  -7.107  26.277  1.00  2.00
ATOM    734  CG1 ILE    74      20.583  -6.118  26.139  1.00  2.00
ATOM    735  CG2 ILE    74      20.731  -5.924  23.623  1.00  2.00
ATOM    736  N   GLU    75      21.556  -2.343  23.740  1.00  2.38
ATOM    737  CA  GLU    75      21.712  -1.535  22.569  1.00  2.38
ATOM    738  C   GLU    75      23.111  -1.005  22.503  1.00  2.38
ATOM    739  O   GLU    75      23.711  -0.930  21.427  1.00  2.38
ATOM    740  H   GLU    75      20.999  -2.081  24.396  1.00  2.38
ATOM    741  CB  GLU    75      20.696  -0.391  22.568  1.00  2.38
ATOM    742  CD  GLU    75      20.381  -0.260  20.066  1.00  2.38
ATOM    743  CG  GLU    75      20.753   0.489  21.330  1.00  2.38
ATOM    744  OE1 GLU    75      19.729  -1.319  20.173  1.00  2.38
ATOM    745  OE2 GLU    75      20.741   0.213  18.967  1.00  2.38
ATOM    746  N   GLU    76      23.661  -0.606  23.667  1.00  2.40
ATOM    747  CA  GLU    76      24.958  -0.003  23.675  1.00  2.40
ATOM    748  C   GLU    76      25.965  -1.026  23.261  1.00  2.40
ATOM    749  O   GLU    76      26.921  -0.703  22.567  1.00  2.40
ATOM    750  H   GLU    76      23.212  -0.719  24.439  1.00  2.40
ATOM    751  CB  GLU    76      25.277   0.564  25.060  1.00  2.40
ATOM    752  CD  GLU    76      24.739   2.270  26.844  1.00  2.40
ATOM    753  CG  GLU    76      24.439   1.773  25.443  1.00  2.40
ATOM    754  OE1 GLU    76      24.409   1.553  27.812  1.00  2.40
ATOM    755  OE2 GLU    76      25.305   3.376  26.973  1.00  2.40
ATOM    756  N   ALA    77      25.782  -2.286  23.702  1.00  2.07
ATOM    757  CA  ALA    77      26.681  -3.373  23.420  1.00  2.07
ATOM    758  C   ALA    77      26.693  -3.609  21.935  1.00  2.07
ATOM    759  O   ALA    77      27.713  -3.965  21.356  1.00  2.07
ATOM    760  H   ALA    77      25.046  -2.428  24.200  1.00  2.07
ATOM    761  CB  ALA    77      26.259  -4.621  24.180  1.00  2.07
ATOM    762  N   LEU    78      25.528  -3.477  21.280  1.00  2.11
ATOM    763  CA  LEU    78      25.381  -3.719  19.866  1.00  2.11
ATOM    764  C   LEU    78      26.205  -2.733  19.138  1.00  2.11
ATOM    765  O   LEU    78      26.947  -3.068  18.211  1.00  2.11
ATOM    766  H   LEU    78      24.817  -3.224  21.770  1.00  2.11
ATOM    767  CB  LEU    78      23.909  -3.633  19.458  1.00  2.11
ATOM    768  CG  LEU    78      23.599  -3.886  17.981  1.00  2.11
ATOM    769  CD1 LEU    78      24.036  -5.284  17.572  1.00  2.11
ATOM    770  CD2 LEU    78      22.117  -3.692  17.702  1.00  2.11
ATOM    771  N   GLN    79      26.104  -1.478  19.595  1.00  2.52
ATOM    772  CA  GLN    79      26.781  -0.426  18.919  1.00  2.52
ATOM    773  C   GLN    79      28.268  -0.638  19.011  1.00  2.52
ATOM    774  O   GLN    79      28.987  -0.478  18.025  1.00  2.52
ATOM    775  H   GLN    79      25.611  -1.299  20.326  1.00  2.52
ATOM    776  CB  GLN    79      26.387   0.930  19.508  1.00  2.52
ATOM    777  CD  GLN    79      24.567   2.638  19.895  1.00  2.52
ATOM    778  CG  GLN    79      24.958   1.348  19.201  1.00  2.52
ATOM    779  OE1 GLN    79      25.412   3.496  20.154  1.00  2.52
ATOM    780 1HE2 GLN    79      22.997   3.526  20.612  1.00  2.52
ATOM    781 2HE2 GLN    79      22.697   2.128  19.992  1.00  2.52
ATOM    782  NE2 GLN    79      23.282   2.779  20.199  1.00  2.52
ATOM    783  N   SER    80      28.763  -1.028  20.205  1.00  2.50
ATOM    784  CA  SER    80      30.176  -1.211  20.431  1.00  2.50
ATOM    785  C   SER    80      30.679  -2.404  19.667  1.00  2.50
ATOM    786  O   SER    80      31.872  -2.517  19.374  1.00  2.50
ATOM    787  H   SER    80      28.178  -1.175  20.873  1.00  2.50
ATOM    788  CB  SER    80      30.463  -1.373  21.925  1.00  2.50
ATOM    789  HG  SER    80      29.113  -2.604  22.301  1.00  2.50
ATOM    790  OG  SER    80      29.935  -2.593  22.417  1.00  2.50
ATOM    791  N   GLY    81      29.780  -3.348  19.331  1.00  2.34
ATOM    792  CA  GLY    81      30.201  -4.499  18.584  1.00  2.34
ATOM    793  C   GLY    81      30.474  -5.633  19.513  1.00  2.34
ATOM    794  O   GLY    81      30.942  -6.692  19.099  1.00  2.34
ATOM    795  H   GLY    81      28.918  -3.259  19.573  1.00  2.34
ATOM    796  N   ARG    82      30.182  -5.431  20.806  1.00  1.98
ATOM    797  CA  ARG    82      30.422  -6.434  21.793  1.00  1.98
ATOM    798  C   ARG    82      29.496  -7.577  21.582  1.00  1.98
ATOM    799  O   ARG    82      29.783  -8.669  22.039  1.00  1.98
ATOM    800  H   ARG    82      29.826  -4.640  21.046  1.00  1.98
ATOM    801  CB  ARG    82      30.257  -5.853  23.199  1.00  1.98
ATOM    802  CD  ARG    82      30.529  -6.142  25.677  1.00  1.98
ATOM    803  HE  ARG    82      32.250  -5.138  25.901  1.00  1.98
ATOM    804  NE  ARG    82      31.408  -4.983  25.812  1.00  1.98
ATOM    805  CG  ARG    82      30.662  -6.803  24.314  1.00  1.98
ATOM    806  CZ  ARG    82      30.988  -3.722  25.804  1.00  1.98
ATOM    807 1HH1 ARG    82      32.698  -2.906  26.021  1.00  1.98
ATOM    808 2HH1 ARG    82      31.589  -1.916  25.928  1.00  1.98
ATOM    809  NH1 ARG    82      31.860  -2.732  25.933  1.00  1.98
ATOM    810 1HH2 ARG    82      29.130  -4.097  25.585  1.00  1.98
ATOM    811 2HH2 ARG    82      29.425  -2.638  25.663  1.00  1.98
ATOM    812  NH2 ARG    82      29.696  -3.454  25.668  1.00  1.98
ATOM    813  N   LEU    83      28.318  -7.375  20.978  1.00  1.71
ATOM    814  CA  LEU    83      27.482  -8.522  20.693  1.00  1.71
ATOM    815  C   LEU    83      26.965  -8.368  19.277  1.00  1.71
ATOM    816  O   LEU    83      27.061  -7.302  18.683  1.00  1.71
ATOM    817  H   LEU    83      28.042  -6.549  20.750  1.00  1.71
ATOM    818  CB  LEU    83      26.344  -8.622  21.711  1.00  1.71
ATOM    819  CG  LEU    83      25.381  -7.435  21.769  1.00  1.71
ATOM    820  CD1 LEU    83      24.349  -7.525  20.656  1.00  1.71
ATOM    821  CD2 LEU    83      24.692  -7.368  23.124  1.00  1.71
ATOM    822  N   THR    84      26.430  -9.439  18.672  1.00  2.04
ATOM    823  CA  THR    84      25.988  -9.422  17.300  1.00  2.04
ATOM    824  C   THR    84      24.481  -9.293  17.219  1.00  2.04
ATOM    825  O   THR    84      23.801  -9.639  18.177  1.00  2.04
ATOM    826  H   THR    84      26.352 -10.191  19.161  1.00  2.04
ATOM    827  CB  THR    84      26.436 -10.688  16.547  1.00  2.04
ATOM    828  HG1 THR    84      26.069 -12.522  16.731  1.00  2.04
ATOM    829  OG1 THR    84      25.826 -11.841  17.139  1.00  2.04
ATOM    830  CG2 THR    84      27.947 -10.845  16.622  1.00  2.04
ATOM    831  N   PRO    85      23.939  -8.870  16.075  1.00  2.31
ATOM    832  CA  PRO    85      22.511  -8.617  15.899  1.00  2.31
ATOM    833  C   PRO    85      21.498  -9.708  16.321  1.00  2.31
ATOM    834  O   PRO    85      20.477  -9.385  16.947  1.00  2.31
ATOM    835  CB  PRO    85      22.358  -8.388  14.394  1.00  2.31
ATOM    836  CD  PRO    85      24.720  -8.545  14.752  1.00  2.31
ATOM    837  CG  PRO    85      23.667  -7.812  13.969  1.00  2.31
ATOM    838  N   ALA    86      21.711 -11.000  15.997  1.00  2.43
ATOM    839  CA  ALA    86      20.812 -12.054  16.457  1.00  2.43
ATOM    840  C   ALA    86      20.938 -12.170  17.936  1.00  2.43
ATOM    841  O   ALA    86      19.981 -12.423  18.699  1.00  2.43
ATOM    842  H   ALA    86      22.423 -11.207  15.487  1.00  2.43
ATOM    843  CB  ALA    86      21.138 -13.368  15.764  1.00  2.43
ATOM    844  N   HIS    87      22.216 -12.020  18.334  1.00  1.93
ATOM    845  CA  HIS    87      22.497 -12.211  19.692  1.00  1.93
ATOM    846  C   HIS    87      21.789 -11.123  20.375  1.00  1.93
ATOM    847  O   HIS    87      21.242 -11.409  21.420  1.00  1.93
ATOM    848  H   HIS    87      22.878 -11.805  17.763  1.00  1.93
ATOM    849  CB  HIS    87      24.008 -12.200  19.933  1.00  1.93
ATOM    850  CG  HIS    87      24.717 -13.397  19.380  1.00  1.93
ATOM    851  HD1 HIS    87      26.683 -12.912  19.768  1.00  1.93
ATOM    852  ND1 HIS    87      26.088 -13.531  19.412  1.00  1.93
ATOM    853  CE1 HIS    87      26.426 -14.702  18.844  1.00  1.93
ATOM    854  CD2 HIS    87      24.312 -14.633  18.725  1.00  1.93
ATOM    855  NE2 HIS    87      25.366 -15.369  18.430  1.00  1.93
ATOM    856  N   TYR    88      21.726  -9.899  19.785  1.00  1.83
ATOM    857  CA  TYR    88      21.077  -8.748  20.374  1.00  1.83
ATOM    858  C   TYR    88      19.655  -9.036  20.570  1.00  1.83
ATOM    859  O   TYR    88      19.136  -8.574  21.564  1.00  1.83
ATOM    860  H   TYR    88      22.121  -9.830  18.979  1.00  1.83
ATOM    861  CB  TYR    88      21.268  -7.514  19.490  1.00  1.83
ATOM    862  CG  TYR    88      20.622  -6.262  20.038  1.00  1.83
ATOM    863  HH  TYR    88      19.437  -2.355  21.934  1.00  1.83
ATOM    864  OH  TYR    88      18.860  -2.812  21.551  1.00  1.83
ATOM    865  CZ  TYR    88      19.442  -3.954  21.049  1.00  1.83
ATOM    866  CD1 TYR    88      21.372  -5.319  20.729  1.00  1.83
ATOM    867  CE1 TYR    88      20.790  -4.171  21.233  1.00  1.83
ATOM    868  CD2 TYR    88      19.265  -6.026  19.862  1.00  1.83
ATOM    869  CE2 TYR    88      18.666  -4.885  20.359  1.00  1.83
ATOM    870  N   ASP    89      18.952  -9.696  19.633  1.00  2.21
ATOM    871  CA  ASP    89      17.541  -9.876  19.887  1.00  2.21
ATOM    872  C   ASP    89      17.314 -10.736  21.103  1.00  2.21
ATOM    873  O   ASP    89      16.453 -10.480  21.964  1.00  2.21
ATOM    874  H   ASP    89      19.318 -10.019  18.877  1.00  2.21
ATOM    875  CB  ASP    89      16.852 -10.495  18.669  1.00  2.21
ATOM    876  CG  ASP    89      16.732  -9.525  17.511  1.00  2.21
ATOM    877  OD1 ASP    89      16.925  -8.310  17.731  1.00  2.21
ATOM    878  OD2 ASP    89      16.446  -9.978  16.383  1.00  2.21
ATOM    879  N   ARG    90      18.115 -11.806  21.203  1.00  2.31
ATOM    880  CA  ARG    90      17.873 -12.667  22.322  1.00  2.31
ATOM    881  C   ARG    90      18.136 -11.968  23.628  1.00  2.31
ATOM    882  O   ARG    90      17.445 -12.140  24.643  1.00  2.31
ATOM    883  H   ARG    90      18.773 -12.000  20.620  1.00  2.31
ATOM    884  CB  ARG    90      18.737 -13.926  22.226  1.00  2.31
ATOM    885  CD  ARG    90      19.194 -16.125  21.105  1.00  2.31
ATOM    886  HE  ARG    90      19.309 -16.954  19.283  1.00  2.31
ATOM    887  NE  ARG    90      18.849 -17.024  20.007  1.00  2.31
ATOM    888  CG  ARG    90      18.316 -14.884  21.123  1.00  2.31
ATOM    889  CZ  ARG    90      17.879 -17.931  20.061  1.00  2.31
ATOM    890 1HH1 ARG    90      18.106 -18.621  18.297  1.00  2.31
ATOM    891 2HH1 ARG    90      17.008 -19.292  19.047  1.00  2.31
ATOM    892  NH1 ARG    90      17.636 -18.705  19.012  1.00  2.31
ATOM    893 1HH2 ARG    90      17.311 -17.559  21.843  1.00  2.31
ATOM    894 2HH2 ARG    90      16.525 -18.648  21.198  1.00  2.31
ATOM    895  NH2 ARG    90      17.153 -18.061  21.163  1.00  2.31
ATOM    896  N   TYR    91      19.202 -11.165  23.630  1.00  1.98
ATOM    897  CA  TYR    91      19.606 -10.532  24.845  1.00  1.98
ATOM    898  C   TYR    91      18.559  -9.538  25.230  1.00  1.98
ATOM    899  O   TYR    91      18.460  -9.293  26.422  1.00  1.98
ATOM    900  H   TYR    91      19.665 -11.021  22.872  1.00  1.98
ATOM    901  CB  TYR    91      20.974  -9.869  24.674  1.00  1.98
ATOM    902  CG  TYR    91      22.121 -10.848  24.570  1.00  1.98
ATOM    903  HH  TYR    91      25.948 -13.160  24.029  1.00  1.98
ATOM    904  OH  TYR    91      25.266 -13.555  24.288  1.00  1.98
ATOM    905  CZ  TYR    91      24.226 -12.658  24.381  1.00  1.98
ATOM    906  CD1 TYR    91      21.943 -12.189  24.888  1.00  1.98
ATOM    907  CE1 TYR    91      22.985 -13.091  24.796  1.00  1.98
ATOM    908  CD2 TYR    91      23.378 -10.430  24.154  1.00  1.98
ATOM    909  CE2 TYR    91      24.433 -11.318  24.056  1.00  1.98
ATOM    910  N   VAL    92      17.858  -8.872  24.258  1.00  2.15
ATOM    911  CA  VAL    92      16.832  -7.869  24.512  1.00  2.15
ATOM    912  C   VAL    92      15.777  -8.557  25.255  1.00  2.15
ATOM    913  O   VAL    92      15.243  -7.960  26.166  1.00  2.15
ATOM    914  H   VAL    92      18.071  -9.094  23.412  1.00  2.15
ATOM    915  CB  VAL    92      16.321  -7.240  23.202  1.00  2.15
ATOM    916  CG1 VAL    92      15.112  -6.357  23.472  1.00  2.15
ATOM    917  CG2 VAL    92      17.427  -6.443  22.527  1.00  2.15
ATOM    918  N   ASN    93      15.449  -9.813  24.901  1.00  2.70
ATOM    919  CA  ASN    93      14.401 -10.515  25.573  1.00  2.70
ATOM    920  C   ASN    93      14.782 -10.716  27.017  1.00  2.70
ATOM    921  O   ASN    93      13.955 -10.582  27.906  1.00  2.70
ATOM    922  H   ASN    93      15.900 -10.211  24.231  1.00  2.70
ATOM    923  CB  ASN    93      14.115 -11.846  24.875  1.00  2.70
ATOM    924  CG  ASN    93      13.388 -11.668  23.557  1.00  2.70
ATOM    925  OD1 ASN    93      12.780 -10.628  23.307  1.00  2.70
ATOM    926 1HD2 ASN    93      13.036 -12.633  21.909  1.00  2.70
ATOM    927 2HD2 ASN    93      13.906 -13.431  22.928  1.00  2.70
ATOM    928  ND2 ASN    93      13.450 -12.687  22.706  1.00  2.70
ATOM    929  N   LYS    94      16.043 -11.064  27.308  1.00  2.62
ATOM    930  CA  LYS    94      16.492 -11.324  28.662  1.00  2.62
ATOM    931  C   LYS    94      16.425 -10.051  29.516  1.00  2.62
ATOM    932  O   LYS    94      16.063 -10.044  30.703  1.00  2.62
ATOM    933  H   LYS    94      16.620 -11.134  26.621  1.00  2.62
ATOM    934  CB  LYS    94      17.917 -11.881  28.656  1.00  2.62
ATOM    935  CD  LYS    94      17.288 -14.298  28.907  1.00  2.62
ATOM    936  CE  LYS    94      17.484 -15.706  28.368  1.00  2.62
ATOM    937  CG  LYS    94      18.035 -13.276  28.065  1.00  2.62
ATOM    938 1HZ  LYS    94      16.859 -17.523  28.816  1.00  2.62
ATOM    939 2HZ  LYS    94      15.854 -16.521  29.125  1.00  2.62
ATOM    940 3HZ  LYS    94      16.998 -16.698  30.003  1.00  2.62
ATOM    941  NZ  LYS    94      16.722 -16.713  29.157  1.00  2.62
ATOM    942  N   ASP    95      16.843  -8.913  28.932  1.00  2.46
ATOM    943  CA  ASP    95      16.828  -7.700  29.701  1.00  2.46
ATOM    944  C   ASP    95      15.428  -7.272  29.995  1.00  2.46
ATOM    945  O   ASP    95      15.133  -6.664  31.024  1.00  2.46
ATOM    946  H   ASP    95      17.128  -8.901  28.078  1.00  2.46
ATOM    947  CB  ASP    95      17.576  -6.588  28.962  1.00  2.46
ATOM    948  CG  ASP    95      17.819  -5.371  29.834  1.00  2.46
ATOM    949  OD1 ASP    95      18.514  -5.507  30.863  1.00  2.46
ATOM    950  OD2 ASP    95      17.315  -4.282  29.487  1.00  2.46
ATOM    951  N   MET    96      14.520  -7.578  29.064  1.00  2.77
ATOM    952  CA  MET    96      13.147  -7.274  29.216  1.00  2.77
ATOM    953  C   MET    96      12.701  -8.084  30.382  1.00  2.77
ATOM    954  O   MET    96      11.770  -7.607  30.985  1.00  2.77
ATOM    955  H   MET    96      14.809  -7.992  28.319  1.00  2.77
ATOM    956  CB  MET    96      12.382  -7.592  27.930  1.00  2.77
ATOM    957  SD  MET    96      12.362  -4.937  27.136  1.00  2.77
ATOM    958  CE  MET    96      10.578  -4.975  27.289  1.00  2.77
ATOM    959  CG  MET    96      12.710  -6.668  26.768  1.00  2.77
ATOM    960  N   SER    97      13.239  -9.314  30.674  1.00  3.36
ATOM    961  CA  SER    97      12.874 -10.168  31.816  1.00  3.36
ATOM    962  C   SER    97      13.203  -9.422  33.063  1.00  3.36
ATOM    963  O   SER    97      12.412  -9.405  34.016  1.00  3.36
ATOM    964  H   SER    97      13.868  -9.587  30.091  1.00  3.36
ATOM    965  CB  SER    97      13.611 -11.507  31.741  1.00  3.36
ATOM    966  HG  SER    97      13.336 -11.835  29.926  1.00  3.36
ATOM    967  OG  SER    97      13.183 -12.262  30.621  1.00  3.36
ATOM    968  N   ILE    98      14.391  -8.775  33.098  1.00  3.42
ATOM    969  CA  ILE    98      14.602  -8.132  34.352  1.00  3.42
ATOM    970  C   ILE    98      13.608  -7.021  34.615  1.00  3.42
ATOM    971  O   ILE    98      12.889  -6.916  35.636  1.00  3.42
ATOM    972  H   ILE    98      15.015  -8.717  32.452  1.00  3.42
ATOM    973  CB  ILE    98      16.028  -7.562  34.461  1.00  3.42
ATOM    974  CD1 ILE    98      16.937  -9.651  35.605  1.00  3.42
ATOM    975  CG1 ILE    98      17.058  -8.694  34.440  1.00  3.42
ATOM    976  CG2 ILE    98      16.163  -6.697  35.705  1.00  3.42
ATOM    977  N   GLN    99      13.480  -6.206  33.574  1.00  3.39
ATOM    978  CA  GLN    99      12.657  -5.063  33.751  1.00  3.39
ATOM    979  C   GLN    99      11.201  -5.441  34.063  1.00  3.39
ATOM    980  O   GLN    99      10.517  -4.741  34.803  1.00  3.39
ATOM    981  H   GLN    99      13.886  -6.350  32.784  1.00  3.39
ATOM    982  CB  GLN    99      12.699  -4.174  32.506  1.00  3.39
ATOM    983  CD  GLN    99      14.071  -2.688  30.994  1.00  3.39
ATOM    984  CG  GLN    99      14.027  -3.465  32.295  1.00  3.39
ATOM    985  OE1 GLN    99      13.409  -3.048  30.021  1.00  3.39
ATOM    986 1HE2 GLN    99      14.917  -1.118  30.226  1.00  3.39
ATOM    987 2HE2 GLN    99      15.323  -1.386  31.707  1.00  3.39
ATOM    988  NE2 GLN    99      14.855  -1.616  30.973  1.00  3.39
ATOM    989  N   GLU   100      10.671  -6.525  33.461  1.00  3.64
ATOM    990  CA  GLU   100       9.316  -7.055  33.557  1.00  3.64
ATOM    991  C   GLU   100       8.977  -7.532  34.900  1.00  3.64
ATOM    992  O   GLU   100       7.825  -7.515  35.349  1.00  3.64
ATOM    993  H   GLU   100      11.280  -6.938  32.943  1.00  3.64
ATOM    994  CB  GLU   100       9.115  -8.197  32.559  1.00  3.64
ATOM    995  CD  GLU   100       7.527  -9.848  31.496  1.00  3.64
ATOM    996  CG  GLU   100       7.709  -8.773  32.549  1.00  3.64
ATOM    997  OE1 GLU   100       8.507 -10.156  30.786  1.00  3.64
ATOM    998  OE2 GLU   100       6.404 -10.383  31.381  1.00  3.64
ATOM    999  N   LEU   101       9.980  -8.111  35.532  1.00  3.20
ATOM   1000  CA  LEU   101       9.664  -8.550  36.829  1.00  3.20
ATOM   1001  C   LEU   101       9.326  -7.351  37.629  1.00  3.20
ATOM   1002  O   LEU   101       8.400  -7.370  38.443  1.00  3.20
ATOM   1003  H   LEU   101      10.809  -8.236  35.204  1.00  3.20
ATOM   1004  CB  LEU   101      10.834  -9.332  37.430  1.00  3.20
ATOM   1005  CG  LEU   101      11.131 -10.695  36.802  1.00  3.20
ATOM   1006  CD1 LEU   101      12.418 -11.278  37.366  1.00  3.20
ATOM   1007  CD2 LEU   101       9.973 -11.655  37.025  1.00  3.20
ATOM   1008  N   ALA   102      10.083  -6.265  37.398  1.00  4.23
ATOM   1009  CA  ALA   102       9.847  -5.100  38.199  1.00  4.23
ATOM   1010  C   ALA   102       8.485  -4.552  38.018  1.00  4.23
ATOM   1011  O   ALA   102       7.880  -4.164  39.004  1.00  4.23
ATOM   1012  H   ALA   102      10.722  -6.253  36.764  1.00  4.23
ATOM   1013  CB  ALA   102      10.870  -4.021  37.880  1.00  4.23
ATOM   1014  N   VAL   103       7.985  -4.483  36.774  1.00  5.17
ATOM   1015  CA  VAL   103       6.684  -3.981  36.435  1.00  5.17
ATOM   1016  C   VAL   103       5.618  -4.811  37.029  1.00  5.17
ATOM   1017  O   VAL   103       4.599  -4.257  37.389  1.00  5.17
ATOM   1018  H   VAL   103       8.534  -4.783  36.127  1.00  5.17
ATOM   1019  CB  VAL   103       6.490  -3.901  34.909  1.00  5.17
ATOM   1020  CG1 VAL   103       6.424  -5.297  34.307  1.00  5.17
ATOM   1021  CG2 VAL   103       5.234  -3.112  34.573  1.00  5.17
ATOM   1022  N   LEU   104       5.733  -6.142  37.076  1.00  6.98
ATOM   1023  CA  LEU   104       4.650  -6.861  37.664  1.00  6.98
ATOM   1024  C   LEU   104       4.544  -6.520  39.091  1.00  6.98
ATOM   1025  O   LEU   104       3.452  -6.398  39.633  1.00  6.98
ATOM   1026  H   LEU   104       6.449  -6.586  36.759  1.00  6.98
ATOM   1027  CB  LEU   104       4.843  -8.367  37.478  1.00  6.98
ATOM   1028  CG  LEU   104       4.709  -8.896  36.048  1.00  6.98
ATOM   1029  CD1 LEU   104       5.101 -10.364  35.979  1.00  6.98
ATOM   1030  CD2 LEU   104       3.291  -8.703  35.534  1.00  6.98
ATOM   1031  N   VAL   105       5.679  -6.364  39.764  1.00  8.03
ATOM   1032  CA  VAL   105       5.529  -6.103  41.152  1.00  8.03
ATOM   1033  C   VAL   105       4.873  -4.783  41.355  1.00  8.03
ATOM   1034  O   VAL   105       3.911  -4.674  42.100  1.00  8.03
ATOM   1035  H   VAL   105       6.501  -6.413  39.402  1.00  8.03
ATOM   1036  CB  VAL   105       6.883  -6.146  41.884  1.00  8.03
ATOM   1037  CG1 VAL   105       6.725  -5.685  43.325  1.00  8.03
ATOM   1038  CG2 VAL   105       7.473  -7.547  41.831  1.00  8.03
ATOM   1039  N   SER   106       5.390  -3.713  40.755  1.00  6.70
ATOM   1040  CA  SER   106       4.761  -2.473  41.046  1.00  6.70
ATOM   1041  C   SER   106       3.480  -2.234  40.345  1.00  6.70
ATOM   1042  O   SER   106       2.576  -1.559  40.841  1.00  6.70
ATOM   1043  H   SER   106       6.094  -3.740  40.195  1.00  6.70
ATOM   1044  CB  SER   106       5.697  -1.308  40.719  1.00  6.70
ATOM   1045  HG  SER   106       7.249  -2.025  41.464  1.00  6.70
ATOM   1046  OG  SER   106       6.833  -1.313  41.565  1.00  6.70
ATOM   1047  N   GLY   107       3.390  -2.867  39.183  1.00  5.54
ATOM   1048  CA  GLY   107       2.492  -2.587  38.123  1.00  5.54
ATOM   1049  C   GLY   107       3.337  -1.683  37.312  1.00  5.54
ATOM   1050  O   GLY   107       2.900  -1.040  36.361  1.00  5.54
ATOM   1051  H   GLY   107       3.983  -3.539  39.105  1.00  5.54
ATOM   1052  N   GLN   108       4.621  -1.646  37.715  1.00  4.96
ATOM   1053  CA  GLN   108       5.617  -0.833  37.070  1.00  4.96
ATOM   1054  C   GLN   108       5.801  -1.275  35.665  1.00  4.96
ATOM   1055  O   GLN   108       4.902  -1.786  35.004  1.00  4.96
ATOM   1056  H   GLN   108       4.846  -2.159  38.420  1.00  4.96
ATOM   1057  CB  GLN   108       6.940  -0.899  37.835  1.00  4.96
ATOM   1058  CD  GLN   108       7.698   1.469  37.390  1.00  4.96
ATOM   1059  CG  GLN   108       8.031  -0.005  37.268  1.00  4.96
ATOM   1060  OE1 GLN   108       7.399   1.959  38.479  1.00  4.96
ATOM   1061 1HE2 GLN   108       7.562   3.061  36.288  1.00  4.96
ATOM   1062 2HE2 GLN   108       7.973   1.784  35.495  1.00  4.96
ATOM   1063  NE2 GLN   108       7.750   2.181  36.271  1.00  4.96
ATOM   1064  N   LYS   109       7.041  -1.071  35.171  1.00  5.46
ATOM   1065  CA  LYS   109       7.417  -1.467  33.848  1.00  5.46
ATOM   1066  C   LYS   109       8.687  -2.332  33.998  1.00  5.46
ATOM   1067  O   LYS   109       9.345  -2.664  32.971  1.00  5.46
ATOM   1068  H   LYS   109       7.641  -0.669  35.708  1.00  5.46
ATOM   1069  OXT LYS   109       9.061  -2.703  35.147  1.00  5.46
ATOM   1070  CB  LYS   109       7.643  -0.238  32.965  1.00  5.46
ATOM   1071  CD  LYS   109       6.684   1.784  31.830  1.00  5.46
ATOM   1072  CE  LYS   109       5.440   2.631  31.615  1.00  5.46
ATOM   1073  CG  LYS   109       6.403   0.617  32.762  1.00  5.46
ATOM   1074 1HZ  LYS   109       4.961   4.270  30.627  1.00  5.46
ATOM   1075 2HZ  LYS   109       5.990   3.511  29.937  1.00  5.46
ATOM   1076 3HZ  LYS   109       6.335   4.312  31.099  1.00  5.46
ATOM   1077  NZ  LYS   109       5.709   3.798  30.730  1.00  5.46
