# Supplementary material for: Selecting Near-Native Protein Structures from Predicted Decoy Sets Using Ordered Graphlet Degree Similarity
Source: Genes (Basel). 2019 Feb 11;10(2):132. doi: 10.3390/genes10020132 (PMC6410076; doi:10.3390/genes10020132)
Supplement: Supplementary file 1 [file genes-10-00132-s001.zip › CodeData/data/CASP11/T0759/model111.pdb]

ATOM      1  N   MET     1      50.343  43.117  71.210  1.00 10.24
ATOM      2  CA  MET     1      51.543  43.279  70.389  1.00 10.24
ATOM      3  HA  MET     1      51.899  44.292  70.550  1.00 10.24
ATOM      4  CB  MET     1      52.629  42.299  70.871  1.00 10.24
ATOM      5  HB1 MET     1      52.382  41.290  70.537  1.00 10.24
ATOM      6  HB2 MET     1      52.658  42.304  71.961  1.00 10.24
ATOM      7  CG  MET     1      54.022  42.683  70.359  1.00 10.24
ATOM      8  HG1 MET     1      54.274  43.664  70.761  1.00 10.24
ATOM      9  HG2 MET     1      54.006  42.751  69.271  1.00 10.24
ATOM     10  SD  MET     1      55.346  41.540  70.824  1.00 10.24
ATOM     11  CE  MET     1      56.763  42.515  70.251  1.00 10.24
ATOM     12  HE1 MET     1      56.669  42.705  69.182  1.00 10.24
ATOM     13  HE2 MET     1      56.789  43.469  70.780  1.00 10.24
ATOM     14  HE3 MET     1      57.685  41.969  70.447  1.00 10.24
ATOM     15  C   MET     1      51.242  43.084  68.905  1.00 10.24
ATOM     16  O   MET     1      51.955  43.610  68.065  1.00 10.24
ATOM     17  N   GLY     2      50.089  42.505  68.575  1.00  8.72
ATOM     18  H   GLY     2      49.555  42.095  69.328  1.00  8.72
ATOM     19  CA  GLY     2      49.408  42.834  67.322  1.00  8.72
ATOM     20  HA1 GLY     2      48.532  42.197  67.210  1.00  8.72
ATOM     21  HA2 GLY     2      50.078  42.660  66.477  1.00  8.72
ATOM     22  C   GLY     2      48.951  44.287  67.292  1.00  8.72
ATOM     23  O   GLY     2      48.849  44.829  66.212  1.00  8.72
ATOM     24  N   HIS     3      48.812  44.956  68.448  1.00  7.09
ATOM     25  H   HIS     3      48.879  44.437  69.313  1.00  7.09
ATOM     26  CA  HIS     3      48.701  46.426  68.533  1.00  7.09
ATOM     27  HA  HIS     3      48.641  46.813  67.522  1.00  7.09
ATOM     28  CB  HIS     3      47.396  46.856  69.235  1.00  7.09
ATOM     29  HB1 HIS     3      47.605  47.191  70.251  1.00  7.09
ATOM     30  HB2 HIS     3      46.714  46.007  69.292  1.00  7.09
ATOM     31  CG  HIS     3      46.692  47.954  68.473  1.00  7.09
ATOM     32  ND1 HIS     3      45.535  47.784  67.709  1.00  7.09
ATOM     33  CE1 HIS     3      45.375  48.923  67.015  1.00  7.09
ATOM     34  HE1 HIS     3      44.609  49.090  66.268  1.00  7.09
ATOM     35  NE2 HIS     3      46.362  49.785  67.300  1.00  7.09
ATOM     36  HE2 HIS     3      46.583  50.616  66.760  1.00  7.09
ATOM     37  CD2 HIS     3      47.195  49.197  68.222  1.00  7.09
ATOM     38  HD2 HIS     3      48.133  49.600  68.579  1.00  7.09
ATOM     39  C   HIS     3      49.968  47.094  69.082  1.00  7.09
ATOM     40  O   HIS     3      49.960  48.260  69.463  1.00  7.09
ATOM     41  N   HIS     4      51.091  46.371  69.065  1.00  6.56
ATOM     42  H   HIS     4      51.015  45.399  68.809  1.00  6.56
ATOM     43  CA  HIS     4      52.397  46.999  68.866  1.00  6.56
ATOM     44  HA  HIS     4      52.378  48.024  69.239  1.00  6.56
ATOM     45  CB  HIS     4      53.511  46.243  69.612  1.00  6.56
ATOM     46  HB1 HIS     4      53.452  45.197  69.333  1.00  6.56
ATOM     47  HB2 HIS     4      53.351  46.330  70.686  1.00  6.56
ATOM     48  CG  HIS     4      54.924  46.676  69.289  1.00  6.56
ATOM     49  ND1 HIS     4      55.985  45.796  69.053  1.00  6.56
ATOM     50  CE1 HIS     4      57.015  46.561  68.660  1.00  6.56
ATOM     51  HE1 HIS     4      57.985  46.180  68.361  1.00  6.56
ATOM     52  NE2 HIS     4      56.663  47.856  68.643  1.00  6.56
ATOM     53  HE2 HIS     4      57.230  48.613  68.280  1.00  6.56
ATOM     54  CD2 HIS     4      55.353  47.950  69.050  1.00  6.56
ATOM     55  HD2 HIS     4      54.741  48.844  69.054  1.00  6.56
ATOM     56  C   HIS     4      52.725  47.072  67.385  1.00  6.56
ATOM     57  O   HIS     4      53.226  48.093  66.980  1.00  6.56
ATOM     58  N   HIS     5      52.406  46.067  66.569  1.00  6.17
ATOM     59  H   HIS     5      52.105  45.192  66.985  1.00  6.17
ATOM     60  CA  HIS     5      52.533  46.096  65.107  1.00  6.17
ATOM     61  HA  HIS     5      53.498  46.503  64.820  1.00  6.17
ATOM     62  CB  HIS     5      52.473  44.662  64.562  1.00  6.17
ATOM     63  HB1 HIS     5      52.582  44.697  63.478  1.00  6.17
ATOM     64  HB2 HIS     5      51.494  44.236  64.788  1.00  6.17
ATOM     65  CG  HIS     5      53.539  43.732  65.112  1.00  6.17
ATOM     66  ND1 HIS     5      53.534  42.346  64.958  1.00  6.17
ATOM     67  CE1 HIS     5      54.593  41.890  65.639  1.00  6.17
ATOM     68  HE1 HIS     5      54.857  40.845  65.730  1.00  6.17
ATOM     69  NE2 HIS     5      55.261  42.906  66.209  1.00  6.17
ATOM     70  HE2 HIS     5      56.060  42.813  66.821  1.00  6.17
ATOM     71  CD2 HIS     5      54.620  44.077  65.879  1.00  6.17
ATOM     72  HD2 HIS     5      54.885  45.073  66.210  1.00  6.17
ATOM     73  C   HIS     5      51.490  47.012  64.464  1.00  6.17
ATOM     74  O   HIS     5      51.822  47.790  63.580  1.00  6.17
ATOM     75  N   HIS     6      50.292  47.081  65.043  1.00  5.18
ATOM     76  H   HIS     6      49.981  46.287  65.590  1.00  5.18
ATOM     77  CA  HIS     6      49.322  48.156  64.825  1.00  5.18
ATOM     78  HA  HIS     6      49.452  48.462  63.791  1.00  5.18
ATOM     79  CB  HIS     6      47.872  47.633  64.886  1.00  5.18
ATOM     80  HB1 HIS     6      47.192  48.482  64.903  1.00  5.18
ATOM     81  HB2 HIS     6      47.683  47.055  65.780  1.00  5.18
ATOM     82  CG  HIS     6      47.517  46.790  63.682  1.00  5.18
ATOM     83  ND1 HIS     6      48.237  45.687  63.205  1.00  5.18
ATOM     84  CE1 HIS     6      47.767  45.451  61.971  1.00  5.18
ATOM     85  HE1 HIS     6      48.174  44.715  61.292  1.00  5.18
ATOM     86  NE2 HIS     6      46.797  46.324  61.660  1.00  5.18
ATOM     87  HE2 HIS     6      46.496  46.546  60.716  1.00  5.18
ATOM     88  CD2 HIS     6      46.606  47.152  62.737  1.00  5.18
ATOM     89  HD2 HIS     6      45.986  48.038  62.747  1.00  5.18
ATOM     90  C   HIS     6      49.630  49.462  65.595  1.00  5.18
ATOM     91  O   HIS     6      48.786  50.336  65.765  1.00  5.18
ATOM     92  N   HIS     7      50.891  49.591  66.011  1.00  4.52
ATOM     93  H   HIS     7      51.473  48.773  65.923  1.00  4.52
ATOM     94  CA  HIS     7      51.605  50.808  66.411  1.00  4.52
ATOM     95  HA  HIS     7      51.104  51.662  65.951  1.00  4.52
ATOM     96  CB  HIS     7      51.511  50.967  67.936  1.00  4.52
ATOM     97  HB1 HIS     7      52.116  50.200  68.418  1.00  4.52
ATOM     98  HB2 HIS     7      50.475  50.822  68.243  1.00  4.52
ATOM     99  CG  HIS     7      51.940  52.322  68.450  1.00  4.52
ATOM    100  ND1 HIS     7      51.603  53.552  67.877  1.00  4.52
ATOM    101  CE1 HIS     7      52.164  54.484  68.656  1.00  4.52
ATOM    102  HE1 HIS     7      52.086  55.547  68.478  1.00  4.52
ATOM    103  NE2 HIS     7      52.824  53.914  69.680  1.00  4.52
ATOM    104  HE2 HIS     7      53.325  54.406  70.406  1.00  4.52
ATOM    105  CD2 HIS     7      52.694  52.548  69.566  1.00  4.52
ATOM    106  HD2 HIS     7      53.098  51.787  70.218  1.00  4.52
ATOM    107  C   HIS     7      53.063  50.809  65.888  1.00  4.52
ATOM    108  O   HIS     7      53.945  51.505  66.389  1.00  4.52
ATOM    109  N   HIS     8      53.337  49.964  64.890  1.00  4.08
ATOM    110  H   HIS     8      52.563  49.437  64.501  1.00  4.08
ATOM    111  CA  HIS     8      54.660  49.640  64.368  1.00  4.08
ATOM    112  HA  HIS     8      55.222  50.574  64.319  1.00  4.08
ATOM    113  CB  HIS     8      55.478  48.728  65.305  1.00  4.08
ATOM    114  HB1 HIS     8      54.991  47.768  65.394  1.00  4.08
ATOM    115  HB2 HIS     8      55.521  49.189  66.291  1.00  4.08
ATOM    116  CG  HIS     8      56.889  48.438  64.874  1.00  4.08
ATOM    117  ND1 HIS     8      58.026  49.194  65.171  1.00  4.08
ATOM    118  CE1 HIS     8      59.057  48.527  64.632  1.00  4.08
ATOM    119  HE1 HIS     8      60.085  48.860  64.668  1.00  4.08
ATOM    120  NE2 HIS     8      58.630  47.399  64.042  1.00  4.08
ATOM    121  HE2 HIS     8      59.200  46.731  63.529  1.00  4.08
ATOM    122  CD2 HIS     8      57.269  47.322  64.193  1.00  4.08
ATOM    123  HD2 HIS     8      56.607  46.545  63.830  1.00  4.08
ATOM    124  C   HIS     8      54.549  49.152  62.936  1.00  4.08
ATOM    125  O   HIS     8      54.789  47.988  62.612  1.00  4.08
ATOM    126  N   SER     9      54.204  50.101  62.068  1.00  3.23
ATOM    127  H   SER     9      53.884  50.988  62.426  1.00  3.23
ATOM    128  CA  SER     9      54.483  50.017  60.646  1.00  3.23
ATOM    129  HA  SER     9      53.938  49.169  60.229  1.00  3.23
ATOM    130  CB  SER     9      54.039  51.270  59.922  1.00  3.23
ATOM    131  HB1 SER     9      54.204  51.121  58.858  1.00  3.23
ATOM    132  HB2 SER     9      54.617  52.128  60.266  1.00  3.23
ATOM    133  OG  SER     9      52.677  51.514  60.177  1.00  3.23
ATOM    134  HG  SER     9      52.113  51.022  59.560  1.00  3.23
ATOM    135  C   SER     9      55.962  49.799  60.445  1.00  3.23
ATOM    136  O   SER     9      56.746  50.749  60.416  1.00  3.23
ATOM    137  N   HIS    10      56.350  48.534  60.345  1.00  3.40
ATOM    138  H   HIS    10      55.665  47.817  60.545  1.00  3.40
ATOM    139  CA  HIS    10      57.720  48.135  60.094  1.00  3.40
ATOM    140  HA  HIS    10      58.368  48.781  60.689  1.00  3.40
ATOM    141  CB  HIS    10      57.964  46.688  60.598  1.00  3.40
ATOM    142  HB1 HIS    10      57.596  45.983  59.852  1.00  3.40
ATOM    143  HB2 HIS    10      57.364  46.544  61.496  1.00  3.40
ATOM    144  CG  HIS    10      59.404  46.382  60.931  1.00  3.40
ATOM    145  ND1 HIS    10      59.848  45.644  62.039  1.00  3.40
ATOM    146  CE1 HIS    10      61.174  45.513  61.903  1.00  3.40
ATOM    147  HE1 HIS    10      61.805  44.936  62.569  1.00  3.40
ATOM    148  NE2 HIS    10      61.598  46.159  60.806  1.00  3.40
ATOM    149  HE2 HIS    10      62.539  46.135  60.424  1.00  3.40
ATOM    150  CD2 HIS    10      60.496  46.720  60.197  1.00  3.40
ATOM    151  HD2 HIS    10      60.472  47.265  59.264  1.00  3.40
ATOM    152  C   HIS    10      58.085  48.372  58.632  1.00  3.40
ATOM    153  O   HIS    10      58.467  47.451  57.908  1.00  3.40
ATOM    154  N   MET    11      57.983  49.635  58.229  1.00  2.61
ATOM    155  H   MET    11      57.584  50.282  58.901  1.00  2.61
ATOM    156  CA  MET    11      58.772  50.237  57.170  1.00  2.61
ATOM    157  HA  MET    11      58.333  49.988  56.205  1.00  2.61
ATOM    158  CB  MET    11      58.792  51.769  57.356  1.00  2.61
ATOM    159  HB1 MET    11      59.277  52.023  58.300  1.00  2.61
ATOM    160  HB2 MET    11      57.776  52.144  57.424  1.00  2.61
ATOM    161  CG  MET    11      59.501  52.480  56.200  1.00  2.61
ATOM    162  HG1 MET    11      59.134  53.501  56.161  1.00  2.61
ATOM    163  HG2 MET    11      59.241  51.976  55.274  1.00  2.61
ATOM    164  SD  MET    11      61.294  52.553  56.283  1.00  2.61
ATOM    165  CE  MET    11      61.767  53.460  54.782  1.00  2.61
ATOM    166  HE1 MET    11      61.559  54.515  54.885  1.00  2.61
ATOM    167  HE2 MET    11      62.837  53.360  54.623  1.00  2.61
ATOM    168  HE3 MET    11      61.252  53.089  53.913  1.00  2.61
ATOM    169  C   MET    11      60.186  49.708  57.289  1.00  2.61
ATOM    170  O   MET    11      60.921  50.053  58.219  1.00  2.61
ATOM    171  N   VAL    12      60.538  48.801  56.393  1.00  2.22
ATOM    172  H   VAL    12      59.817  48.422  55.806  1.00  2.22
ATOM    173  CA  VAL    12      61.887  48.292  56.141  1.00  2.22
ATOM    174  HA  VAL    12      62.544  49.142  55.975  1.00  2.22
ATOM    175  CB  VAL    12      62.424  47.389  57.273  1.00  2.22
ATOM    176  HB  VAL    12      62.209  47.865  58.216  1.00  2.22
ATOM    177  CG1 VAL    12      61.831  45.967  57.318  1.00  2.22
ATOM    178 1HG1 VAL    12      62.150  45.452  58.218  1.00  2.22
ATOM    179 2HG1 VAL    12      60.746  46.017  57.302  1.00  2.22
ATOM    180 3HG1 VAL    12      62.153  45.370  56.470  1.00  2.22
ATOM    181  CG2 VAL    12      63.952  47.250  57.255  1.00  2.22
ATOM    182 1HG2 VAL    12      64.288  46.786  58.182  1.00  2.22
ATOM    183 2HG2 VAL    12      64.285  46.627  56.435  1.00  2.22
ATOM    184 3HG2 VAL    12      64.420  48.227  57.184  1.00  2.22
ATOM    185  C   VAL    12      61.792  47.468  54.844  1.00  2.22
ATOM    186  O   VAL    12      60.740  46.944  54.534  1.00  2.22
ATOM    187  N   VAL    13      62.928  47.214  54.195  1.00  2.12
ATOM    188  H   VAL    13      63.731  47.812  54.363  1.00  2.12
ATOM    189  CA  VAL    13      63.230  45.834  53.766  1.00  2.12
ATOM    190  HA  VAL    13      62.575  45.137  54.291  1.00  2.12
ATOM    191  CB  VAL    13      62.998  45.569  52.274  1.00  2.12
ATOM    192  HB  VAL    13      63.776  46.139  51.757  1.00  2.12
ATOM    193  CG1 VAL    13      63.188  44.078  51.947  1.00  2.12
ATOM    194 1HG1 VAL    13      63.055  43.943  50.882  1.00  2.12
ATOM    195 2HG1 VAL    13      64.191  43.743  52.196  1.00  2.12
ATOM    196 3HG1 VAL    13      62.459  43.480  52.492  1.00  2.12
ATOM    197  CG2 VAL    13      61.609  45.956  51.804  1.00  2.12
ATOM    198 1HG2 VAL    13      61.512  45.748  50.745  1.00  2.12
ATOM    199 2HG2 VAL    13      60.846  45.397  52.349  1.00  2.12
ATOM    200 3HG2 VAL    13      61.431  47.013  51.955  1.00  2.12
ATOM    201  C   VAL    13      64.676  45.533  54.097  1.00  2.12
ATOM    202  O   VAL    13      65.543  46.336  53.838  1.00  2.12
ATOM    203  N   ILE    14      64.931  44.360  54.680  1.00  2.60
ATOM    204  H   ILE    14      64.209  43.674  54.826  1.00  2.60
ATOM    205  CA  ILE    14      66.308  43.936  54.924  1.00  2.60
ATOM    206  HA  ILE    14      66.962  44.806  54.996  1.00  2.60
ATOM    207  CB  ILE    14      66.423  43.172  56.262  1.00  2.60
ATOM    208  HB  ILE    14      65.858  42.243  56.190  1.00  2.60
ATOM    209  CG2 ILE    14      67.905  42.811  56.523  1.00  2.60
ATOM    210 1HG2 ILE    14      67.984  42.215  57.431  1.00  2.60
ATOM    211 2HG2 ILE    14      68.302  42.220  55.696  1.00  2.60
ATOM    212 3HG2 ILE    14      68.490  43.726  56.628  1.00  2.60
ATOM    213  CG1 ILE    14      65.843  44.014  57.422  1.00  2.60
ATOM    214 1HG1 ILE    14      64.782  44.185  57.242  1.00  2.60
ATOM    215 2HG1 ILE    14      66.338  44.984  57.451  1.00  2.60
ATOM    216  CD1 ILE    14      65.947  43.380  58.817  1.00  2.60
ATOM    217  HD1 ILE    14      65.388  43.990  59.529  1.00  2.60
ATOM    218  HD2 ILE    14      65.534  42.372  58.795  1.00  2.60
ATOM    219  HD3 ILE    14      66.988  43.343  59.136  1.00  2.60
ATOM    220  C   ILE    14      66.786  43.100  53.735  1.00  2.60
ATOM    221  O   ILE    14      66.208  42.054  53.438  1.00  2.60
ATOM    222  N   HIS    15      67.837  43.558  53.066  1.00  2.69
ATOM    223  H   HIS    15      68.247  44.438  53.365  1.00  2.69
ATOM    224  CA  HIS    15      68.558  42.783  52.060  1.00  2.69
ATOM    225  HA  HIS    15      67.846  42.201  51.477  1.00  2.69
ATOM    226  CB  HIS    15      69.256  43.775  51.108  1.00  2.69
ATOM    227  HB1 HIS    15      70.183  44.134  51.555  1.00  2.69
ATOM    228  HB2 HIS    15      68.611  44.643  50.991  1.00  2.69
ATOM    229  CG  HIS    15      69.547  43.256  49.723  1.00  2.69
ATOM    230  ND1 HIS    15      69.858  44.049  48.619  1.00  2.69
ATOM    231  CE1 HIS    15      70.201  43.198  47.636  1.00  2.69
ATOM    232  HE1 HIS    15      70.573  43.492  46.663  1.00  2.69
ATOM    233  NE2 HIS    15      70.113  41.931  48.065  1.00  2.69
ATOM    234  HE2 HIS    15      70.545  41.111  47.616  1.00  2.69
ATOM    235  CD2 HIS    15      69.684  41.947  49.367  1.00  2.69
ATOM    236  HD2 HIS    15      69.603  41.081  49.999  1.00  2.69
ATOM    237  C   HIS    15      69.516  41.846  52.789  1.00  2.69
ATOM    238  O   HIS    15      70.462  42.360  53.399  1.00  2.69
ATOM    239  N   PRO    16      69.256  40.522  52.820  1.00  3.33
ATOM    240  CD  PRO    16      68.195  39.789  52.136  1.00  3.33
ATOM    241  HD1 PRO    16      68.104  40.065  51.087  1.00  3.33
ATOM    242  HD2 PRO    16      67.245  39.949  52.644  1.00  3.33
ATOM    243  CG  PRO    16      68.569  38.311  52.243  1.00  3.33
ATOM    244  HG1 PRO    16      69.225  38.037  51.416  1.00  3.33
ATOM    245  HG2 PRO    16      67.685  37.673  52.259  1.00  3.33
ATOM    246  CB  PRO    16      69.341  38.247  53.559  1.00  3.33
ATOM    247  HB1 PRO    16      70.051  37.419  53.570  1.00  3.33
ATOM    248  HB2 PRO    16      68.636  38.151  54.385  1.00  3.33
ATOM    249  CA  PRO    16      70.038  39.608  53.645  1.00  3.33
ATOM    250  HA  PRO    16      70.023  39.945  54.682  1.00  3.33
ATOM    251  C   PRO    16      71.493  39.558  53.189  1.00  3.33
ATOM    252  O   PRO    16      72.387  39.620  54.027  1.00  3.33
ATOM    253  N   ASP    17      71.736  39.519  51.878  1.00  3.42
ATOM    254  H   ASP    17      70.963  39.415  51.221  1.00  3.42
ATOM    255  CA  ASP    17      73.072  39.418  51.306  1.00  3.42
ATOM    256  HA  ASP    17      73.543  38.592  51.842  1.00  3.42
ATOM    257  CB  ASP    17      73.071  38.941  49.831  1.00  3.42
ATOM    258  HB1 ASP    17      73.123  37.851  49.839  1.00  3.42
ATOM    259  HB2 ASP    17      73.983  39.294  49.347  1.00  3.42
ATOM    260  CG  ASP    17      71.853  39.324  48.980  1.00  3.42
ATOM    261  OD1 ASP    17      70.714  39.024  49.407  1.00  3.42
ATOM    262  OD2 ASP    17      72.043  39.952  47.915  1.00  3.42
ATOM    263  C   ASP    17      74.017  40.602  51.620  1.00  3.42
ATOM    264  O   ASP    17      75.088  40.376  52.184  1.00  3.42
ATOM    265  N   PRO    18      73.644  41.871  51.385  1.00  3.42
ATOM    266  CD  PRO    18      72.701  42.301  50.379  1.00  3.42
ATOM    267  HD1 PRO    18      71.724  42.382  50.845  1.00  3.42
ATOM    268  HD2 PRO    18      72.683  41.637  49.524  1.00  3.42
ATOM    269  CG  PRO    18      73.194  43.669  49.925  1.00  3.42
ATOM    270  HG1 PRO    18      72.400  44.276  49.494  1.00  3.42
ATOM    271  HG2 PRO    18      74.023  43.553  49.223  1.00  3.42
ATOM    272  CB  PRO    18      73.696  44.243  51.238  1.00  3.42
ATOM    273  HB1 PRO    18      72.825  44.586  51.793  1.00  3.42
ATOM    274  HB2 PRO    18      74.413  45.050  51.087  1.00  3.42
ATOM    275  CA  PRO    18      74.322  43.037  51.950  1.00  3.42
ATOM    276  HA  PRO    18      75.379  42.975  51.691  1.00  3.42
ATOM    277  C   PRO    18      74.198  43.213  53.471  1.00  3.42
ATOM    278  O   PRO    18      74.845  44.111  54.020  1.00  3.42
ATOM    279  N   GLY    19      73.332  42.451  54.149  1.00  3.23
ATOM    280  H   GLY    19      72.877  41.699  53.645  1.00  3.23
ATOM    281  CA  GLY    19      72.861  42.674  55.522  1.00  3.23
ATOM    282  HA1 GLY    19      73.657  42.418  56.220  1.00  3.23
ATOM    283  HA2 GLY    19      72.017  42.009  55.706  1.00  3.23
ATOM    284  C   GLY    19      72.399  44.099  55.802  1.00  3.23
ATOM    285  O   GLY    19      72.744  44.654  56.849  1.00  3.23
ATOM    286  N   ARG    20      71.711  44.740  54.850  1.00  2.83
ATOM    287  H   ARG    20      71.362  44.188  54.072  1.00  2.83
ATOM    288  CA  ARG    20      71.492  46.199  54.879  1.00  2.83
ATOM    289  HA  ARG    20      71.957  46.602  55.777  1.00  2.83
ATOM    290  CB  ARG    20      72.122  46.869  53.639  1.00  2.83
ATOM    291  HB1 ARG    20      71.346  47.054  52.894  1.00  2.83
ATOM    292  HB2 ARG    20      72.838  46.196  53.179  1.00  2.83
ATOM    293  CG  ARG    20      72.835  48.197  53.964  1.00  2.83
ATOM    294  HG1 ARG    20      72.523  48.563  54.942  1.00  2.83
ATOM    295  HG2 ARG    20      72.535  48.941  53.225  1.00  2.83
ATOM    296  CD  ARG    20      74.371  48.081  53.923  1.00  2.83
ATOM    297  HD1 ARG    20      74.817  48.986  54.340  1.00  2.83
ATOM    298  HD2 ARG    20      74.678  48.020  52.877  1.00  2.83
ATOM    299  NE  ARG    20      74.882  46.885  54.620  1.00  2.83
ATOM    300  HE  ARG    20      75.019  46.048  54.059  1.00  2.83
ATOM    301  CZ  ARG    20      75.072  46.691  55.908  1.00  2.83
ATOM    302  NH1 ARG    20      75.456  45.523  56.317  1.00  2.83
ATOM    303 1HH1 ARG    20      75.493  44.781  55.619  1.00  2.83
ATOM    304 2HH1 ARG    20      75.382  45.274  57.284  1.00  2.83
ATOM    305  NH2 ARG    20      74.899  47.621  56.806  1.00  2.83
ATOM    306 1HH2 ARG    20      74.650  48.542  56.510  1.00  2.83
ATOM    307 2HH2 ARG    20      75.041  47.407  57.776  1.00  2.83
ATOM    308  C   ARG    20      70.005  46.521  54.953  1.00  2.83
ATOM    309  O   ARG    20      69.196  45.965  54.215  1.00  2.83
ATOM    310  N   GLU    21      69.659  47.459  55.824  1.00  2.56
ATOM    311  H   GLU    21      70.352  47.849  56.438  1.00  2.56
ATOM    312  CA  GLU    21      68.306  47.985  55.897  1.00  2.56
ATOM    313  HA  GLU    21      67.589  47.178  55.730  1.00  2.56
ATOM    314  CB  GLU    21      68.024  48.587  57.274  1.00  2.56
ATOM    315  HB1 GLU    21      67.006  48.976  57.240  1.00  2.56
ATOM    316  HB2 GLU    21      68.702  49.418  57.472  1.00  2.56
ATOM    317  CG  GLU    21      68.123  47.577  58.422  1.00  2.56
ATOM    318  HG1 GLU    21      69.131  47.599  58.843  1.00  2.56
ATOM    319  HG2 GLU    21      67.932  46.572  58.043  1.00  2.56
ATOM    320  CD  GLU    21      67.086  47.921  59.495  1.00  2.56
ATOM    321  OE1 GLU    21      67.025  49.081  59.949  1.00  2.56
ATOM    322  OE2 GLU    21      66.229  47.070  59.804  1.00  2.56
ATOM    323  C   GLU    21      68.061  49.070  54.841  1.00  2.56
ATOM    324  O   GLU    21      68.616  50.176  54.872  1.00  2.56
ATOM    325  N   LEU    22      67.179  48.744  53.912  1.00  2.09
ATOM    326  H   LEU    22      66.746  47.825  53.966  1.00  2.09
ATOM    327  CA  LEU    22      66.721  49.591  52.834  1.00  2.09
ATOM    328  HA  LEU    22      67.440  50.382  52.642  1.00  2.09
ATOM    329  CB  LEU    22      66.600  48.728  51.557  1.00  2.09
ATOM    330  HB1 LEU    22      66.426  49.393  50.716  1.00  2.09
ATOM    331  HB2 LEU    22      65.716  48.097  51.659  1.00  2.09
ATOM    332  CG  LEU    22      67.791  47.806  51.216  1.00  2.09
ATOM    333  HG  LEU    22      67.838  46.999  51.947  1.00  2.09
ATOM    334  CD1 LEU    22      67.571  47.190  49.838  1.00  2.09
ATOM    335 1HD1 LEU    22      68.380  46.498  49.600  1.00  2.09
ATOM    336 2HD1 LEU    22      66.631  46.645  49.828  1.00  2.09
ATOM    337 3HD1 LEU    22      67.544  47.962  49.070  1.00  2.09
ATOM    338  CD2 LEU    22      69.151  48.508  51.188  1.00  2.09
ATOM    339 1HD2 LEU    22      69.925  47.775  50.968  1.00  2.09
ATOM    340 2HD2 LEU    22      69.163  49.268  50.408  1.00  2.09
ATOM    341 3HD2 LEU    22      69.360  48.969  52.151  1.00  2.09
ATOM    342  C   LEU    22      65.359  50.217  53.200  1.00  2.09
ATOM    343  O   LEU    22      64.598  49.697  54.021  1.00  2.09
ATOM    344  N   SER    23      65.016  51.328  52.552  1.00  1.83
ATOM    345  H   SER    23      65.702  51.739  51.921  1.00  1.83
ATOM    346  CA  SER    23      63.621  51.736  52.397  1.00  1.83
ATOM    347  HA  SER    23      63.163  51.788  53.377  1.00  1.83
ATOM    348  CB  SER    23      63.574  53.106  51.705  1.00  1.83
ATOM    349  HB1 SER    23      64.177  53.065  50.798  1.00  1.83
ATOM    350  HB2 SER    23      64.005  53.857  52.369  1.00  1.83
ATOM    351  OG  SER    23      62.253  53.488  51.352  1.00  1.83
ATOM    352  HG  SER    23      62.311  54.308  50.845  1.00  1.83
ATOM    353  C   SER    23      62.852  50.714  51.548  1.00  1.83
ATOM    354  O   SER    23      63.434  50.139  50.628  1.00  1.83
ATOM    355  N   PRO    24      61.536  50.523  51.741  1.00  1.59
ATOM    356  CD  PRO    24      60.757  50.723  52.943  1.00  1.59
ATOM    357  HD1 PRO    24      60.339  51.720  52.913  1.00  1.59
ATOM    358  HD2 PRO    24      61.331  50.545  53.851  1.00  1.59
ATOM    359  CG  PRO    24      59.596  49.739  52.830  1.00  1.59
ATOM    360  HG1 PRO    24      58.744  50.060  53.410  1.00  1.59
ATOM    361  HG2 PRO    24      59.912  48.750  53.140  1.00  1.59
ATOM    362  CB  PRO    24      59.317  49.726  51.334  1.00  1.59
ATOM    363  HB1 PRO    24      58.786  50.613  51.031  1.00  1.59
ATOM    364  HB2 PRO    24      58.801  48.820  51.016  1.00  1.59
ATOM    365  CA  PRO    24      60.728  49.804  50.782  1.00  1.59
ATOM    366  HA  PRO    24      61.103  48.783  50.797  1.00  1.59
ATOM    367  C   PRO    24      60.834  50.221  49.313  1.00  1.59
ATOM    368  O   PRO    24      60.826  49.358  48.431  1.00  1.59
ATOM    369  N   GLU    25      61.025  51.514  49.029  1.00  1.67
ATOM    370  H   GLU    25      61.059  52.176  49.789  1.00  1.67
ATOM    371  CA  GLU    25      61.256  51.960  47.647  1.00  1.67
ATOM    372  HA  GLU    25      60.548  51.405  47.028  1.00  1.67
ATOM    373  CB  GLU    25      60.935  53.445  47.474  1.00  1.67
ATOM    374  HB1 GLU    25      61.790  54.045  47.789  1.00  1.67
ATOM    375  HB2 GLU    25      60.087  53.697  48.111  1.00  1.67
ATOM    376  CG  GLU    25      60.533  53.748  46.017  1.00  1.67
ATOM    377  HG1 GLU    25      59.523  54.145  46.009  1.00  1.67
ATOM    378  HG2 GLU    25      60.514  52.839  45.419  1.00  1.67
ATOM    379  CD  GLU    25      61.432  54.777  45.353  1.00  1.67
ATOM    380  OE1 GLU    25      61.569  55.878  45.915  1.00  1.67
ATOM    381  OE2 GLU    25      61.997  54.502  44.270  1.00  1.67
ATOM    382  C   GLU    25      62.644  51.605  47.092  1.00  1.67
ATOM    383  O   GLU    25      62.799  51.288  45.914  1.00  1.67
ATOM    384  N   GLU    26      63.650  51.595  47.960  1.00  1.93
ATOM    385  H   GLU    26      63.415  51.770  48.924  1.00  1.93
ATOM    386  CA  GLU    26      65.028  51.182  47.681  1.00  1.93
ATOM    387  HA  GLU    26      65.398  51.716  46.810  1.00  1.93
ATOM    388  CB  GLU    26      65.843  51.662  48.900  1.00  1.93
ATOM    389  HB1 GLU    26      65.457  51.144  49.769  1.00  1.93
ATOM    390  HB2 GLU    26      65.611  52.720  49.029  1.00  1.93
ATOM    391  CG  GLU    26      67.377  51.547  48.950  1.00  1.93
ATOM    392  HG1 GLU    26      67.806  52.169  48.161  1.00  1.93
ATOM    393  HG2 GLU    26      67.663  50.509  48.776  1.00  1.93
ATOM    394  CD  GLU    26      67.907  52.012  50.335  1.00  1.93
ATOM    395  OE1 GLU    26      69.087  51.800  50.695  1.00  1.93
ATOM    396  OE2 GLU    26      67.115  52.534  51.157  1.00  1.93
ATOM    397  C   GLU    26      65.133  49.671  47.397  1.00  1.93
ATOM    398  O   GLU    26      65.875  49.257  46.510  1.00  1.93
ATOM    399  N   ALA    27      64.315  48.866  48.078  1.00  1.86
ATOM    400  H   ALA    27      63.756  49.278  48.815  1.00  1.86
ATOM    401  CA  ALA    27      64.189  47.426  47.870  1.00  1.86
ATOM    402  HA  ALA    27      65.188  46.990  47.800  1.00  1.86
ATOM    403  CB  ALA    27      63.519  46.870  49.117  1.00  1.86
ATOM    404  HB1 ALA    27      63.474  45.785  49.055  1.00  1.86
ATOM    405  HB2 ALA    27      64.140  47.201  49.954  1.00  1.86
ATOM    406  HB3 ALA    27      62.522  47.294  49.215  1.00  1.86
ATOM    407  C   ALA    27      63.416  47.039  46.592  1.00  1.86
ATOM    408  O   ALA    27      63.826  46.133  45.846  1.00  1.86
ATOM    409  N   HIS    28      62.330  47.770  46.302  1.00  2.03
ATOM    410  H   HIS    28      61.992  48.450  46.976  1.00  2.03
ATOM    411  CA  HIS    28      61.653  47.674  45.004  1.00  2.03
ATOM    412  HA  HIS    28      61.358  46.638  44.845  1.00  2.03
ATOM    413  CB  HIS    28      60.355  48.506  45.033  1.00  2.03
ATOM    414  HB1 HIS    28      60.394  49.216  45.857  1.00  2.03
ATOM    415  HB2 HIS    28      59.532  47.825  45.242  1.00  2.03
ATOM    416  CG  HIS    28      60.001  49.302  43.799  1.00  2.03
ATOM    417  ND1 HIS    28      59.057  48.949  42.827  1.00  2.03
ATOM    418  CE1 HIS    28      58.926  50.028  42.043  1.00  2.03
ATOM    419  HE1 HIS    28      58.249  50.088  41.201  1.00  2.03
ATOM    420  NE2 HIS    28      59.703  51.033  42.480  1.00  2.03
ATOM    421  HE2 HIS    28      59.701  51.986  42.136  1.00  2.03
ATOM    422  CD2 HIS    28      60.394  50.588  43.578  1.00  2.03
ATOM    423  HD2 HIS    28      61.071  51.161  44.192  1.00  2.03
ATOM    424  C   HIS    28      62.592  47.990  43.845  1.00  2.03
ATOM    425  O   HIS    28      62.718  47.176  42.934  1.00  2.03
ATOM    426  N   ARG    29      63.374  49.078  43.923  1.00  2.41
ATOM    427  H   ARG    29      63.257  49.720  44.701  1.00  2.41
ATOM    428  CA  ARG    29      64.368  49.360  42.872  1.00  2.41
ATOM    429  HA  ARG    29      63.907  49.059  41.928  1.00  2.41
ATOM    430  CB  ARG    29      64.612  50.873  42.727  1.00  2.41
ATOM    431  HB1 ARG    29      63.651  51.390  42.741  1.00  2.41
ATOM    432  HB2 ARG    29      65.062  51.039  41.747  1.00  2.41
ATOM    433  CG  ARG    29      65.531  51.489  43.784  1.00  2.41
ATOM    434  HG1 ARG    29      66.492  50.974  43.758  1.00  2.41
ATOM    435  HG2 ARG    29      65.097  51.357  44.767  1.00  2.41
ATOM    436  CD  ARG    29      65.779  52.983  43.508  1.00  2.41
ATOM    437  HD1 ARG    29      65.693  53.168  42.436  1.00  2.41
ATOM    438  HD2 ARG    29      66.813  53.198  43.777  1.00  2.41
ATOM    439  NE  ARG    29      64.862  53.892  44.235  1.00  2.41
ATOM    440  HE  ARG    29      63.875  53.904  43.978  1.00  2.41
ATOM    441  CZ  ARG    29      65.192  54.782  45.152  1.00  2.41
ATOM    442  NH1 ARG    29      64.311  55.626  45.592  1.00  2.41
ATOM    443 1HH1 ARG    29      63.350  55.571  45.246  1.00  2.41
ATOM    444 2HH1 ARG    29      64.477  56.309  46.322  1.00  2.41
ATOM    445  NH2 ARG    29      66.389  54.850  45.665  1.00  2.41
ATOM    446 1HH2 ARG    29      67.095  54.221  45.336  1.00  2.41
ATOM    447 2HH2 ARG    29      66.566  55.530  46.380  1.00  2.41
ATOM    448  C   ARG    29      65.641  48.501  42.924  1.00  2.41
ATOM    449  O   ARG    29      66.420  48.583  41.978  1.00  2.41
ATOM    450  N   ALA    30      65.841  47.652  43.941  1.00  2.59
ATOM    451  H   ALA    30      65.240  47.694  44.750  1.00  2.59
ATOM    452  CA  ALA    30      66.868  46.599  43.867  1.00  2.59
ATOM    453  HA  ALA    30      67.674  46.900  43.196  1.00  2.59
ATOM    454  CB  ALA    30      67.457  46.410  45.273  1.00  2.59
ATOM    455  HB1 ALA    30      68.241  45.652  45.248  1.00  2.59
ATOM    456  HB2 ALA    30      67.888  47.349  45.625  1.00  2.59
ATOM    457  HB3 ALA    30      66.679  46.093  45.968  1.00  2.59
ATOM    458  C   ALA    30      66.288  45.271  43.335  1.00  2.59
ATOM    459  O   ALA    30      67.033  44.322  43.104  1.00  2.59
ATOM    460  N   GLY    31      64.961  45.181  43.177  1.00  2.72
ATOM    461  H   GLY    31      64.377  45.985  43.373  1.00  2.72
ATOM    462  CA  GLY    31      64.278  43.944  42.808  1.00  2.72
ATOM    463  HA1 GLY    31      64.830  43.449  42.008  1.00  2.72
ATOM    464  HA2 GLY    31      63.283  44.193  42.440  1.00  2.72
ATOM    465  C   GLY    31      64.111  42.944  43.954  1.00  2.72
ATOM    466  O   GLY    31      63.533  41.877  43.768  1.00  2.72
ATOM    467  N   LEU    32      64.595  43.312  45.139  1.00  2.47
ATOM    468  H   LEU    32      64.987  44.239  45.191  1.00  2.47
ATOM    469  CA  LEU    32      64.490  42.561  46.380  1.00  2.47
ATOM    470  HA  LEU    32      64.884  41.554  46.233  1.00  2.47
ATOM    471  CB  LEU    32      65.356  43.315  47.412  1.00  2.47
ATOM    472  HB1 LEU    32      65.020  44.352  47.432  1.00  2.47
ATOM    473  HB2 LEU    32      66.392  43.315  47.066  1.00  2.47
ATOM    474  CG  LEU    32      65.316  42.783  48.858  1.00  2.47
ATOM    475  HG  LEU    32      64.288  42.690  49.200  1.00  2.47
ATOM    476  CD1 LEU    32      66.013  41.433  48.996  1.00  2.47
ATOM    477 1HD1 LEU    32      65.997  41.116  50.037  1.00  2.47
ATOM    478 2HD1 LEU    32      65.483  40.690  48.402  1.00  2.47
ATOM    479 3HD1 LEU    32      67.042  41.502  48.646  1.00  2.47
ATOM    480  CD2 LEU    32      65.996  43.796  49.768  1.00  2.47
ATOM    481 1HD2 LEU    32      66.054  43.405  50.781  1.00  2.47
ATOM    482 2HD2 LEU    32      66.993  44.017  49.391  1.00  2.47
ATOM    483 3HD2 LEU    32      65.415  44.714  49.789  1.00  2.47
ATOM    484  C   LEU    32      63.055  42.442  46.892  1.00  2.47
ATOM    485  O   LEU    32      62.752  41.448  47.551  1.00  2.47
ATOM    486  N   ILE    33      62.181  43.418  46.599  1.00  2.38
ATOM    487  H   ILE    33      62.476  44.196  46.021  1.00  2.38
ATOM    488  CA  ILE    33      60.733  43.123  46.718  1.00  2.38
ATOM    489  HA  ILE    33      60.609  42.041  46.758  1.00  2.38
ATOM    490  CB  ILE    33      60.073  43.683  47.995  1.00  2.38
ATOM    491  HB  ILE    33      59.008  43.451  47.928  1.00  2.38
ATOM    492  CG2 ILE    33      60.611  42.954  49.234  1.00  2.38
ATOM    493 1HG2 ILE    33      60.072  43.248  50.134  1.00  2.38
ATOM    494 2HG2 ILE    33      60.503  41.875  49.103  1.00  2.38
ATOM    495 3HG2 ILE    33      61.668  43.173  49.364  1.00  2.38
ATOM    496  CG1 ILE    33      60.202  45.217  48.110  1.00  2.38
ATOM    497 1HG1 ILE    33      59.960  45.679  47.153  1.00  2.38
ATOM    498 2HG1 ILE    33      61.230  45.470  48.356  1.00  2.38
ATOM    499  CD1 ILE    33      59.252  45.798  49.157  1.00  2.38
ATOM    500  HD1 ILE    33      59.400  46.876  49.228  1.00  2.38
ATOM    501  HD2 ILE    33      58.226  45.576  48.879  1.00  2.38
ATOM    502  HD3 ILE    33      59.424  45.361  50.136  1.00  2.38
ATOM    503  C   ILE    33      59.963  43.553  45.478  1.00  2.38
ATOM    504  O   ILE    33      60.318  44.516  44.804  1.00  2.38
ATOM    505  N   ASP    34      58.890  42.822  45.192  1.00  2.63
ATOM    506  H   ASP    34      58.662  42.040  45.784  1.00  2.63
ATOM    507  CA  ASP    34      57.961  43.137  44.114  1.00  2.63
ATOM    508  HA  ASP    34      58.537  43.191  43.189  1.00  2.63
ATOM    509  CB  ASP    34      56.960  41.966  43.966  1.00  2.63
ATOM    510  HB1 ASP    34      56.981  41.355  44.869  1.00  2.63
ATOM    511  HB2 ASP    34      57.292  41.330  43.145  1.00  2.63
ATOM    512  CG  ASP    34      55.512  42.387  43.715  1.00  2.63
ATOM    513  OD1 ASP    34      55.215  42.949  42.639  1.00  2.63
ATOM    514  OD2 ASP    34      54.693  42.231  44.647  1.00  2.63
ATOM    515  C   ASP    34      57.300  44.514  44.283  1.00  2.63
ATOM    516  O   ASP    34      57.064  44.968  45.400  1.00  2.63
ATOM    517  N   TRP    35      56.958  45.142  43.160  1.00  2.51
ATOM    518  H   TRP    35      57.119  44.635  42.303  1.00  2.51
ATOM    519  CA  TRP    35      56.164  46.368  43.059  1.00  2.51
ATOM    520  HA  TRP    35      56.782  47.219  43.341  1.00  2.51
ATOM    521  CB  TRP    35      55.779  46.484  41.567  1.00  2.51
ATOM    522  HB1 TRP    35      55.114  45.655  41.318  1.00  2.51
ATOM    523  HB2 TRP    35      56.689  46.327  40.984  1.00  2.51
ATOM    524  CG  TRP    35      55.144  47.742  41.041  1.00  2.51
ATOM    525  CD1 TRP    35      55.737  48.567  40.147  1.00  2.51
ATOM    526  HD1 TRP    35      56.737  48.413  39.749  1.00  2.51
ATOM    527  NE1 TRP    35      54.857  49.558  39.763  1.00  2.51
ATOM    528  HE1 TRP    35      55.059  50.244  39.048  1.00  2.51
ATOM    529  CE2 TRP    35      53.648  49.438  40.411  1.00  2.51
ATOM    530  CZ2 TRP    35      52.474  50.202  40.373  1.00  2.51
ATOM    531  HZ2 TRP    35      52.418  51.092  39.763  1.00  2.51
ATOM    532  CH2 TRP    35      51.366  49.792  41.132  1.00  2.51
ATOM    533  HH2 TRP    35      50.453  50.371  41.118  1.00  2.51
ATOM    534  CZ3 TRP    35      51.440  48.612  41.893  1.00  2.51
ATOM    535  HZ3 TRP    35      50.578  48.282  42.456  1.00  2.51
ATOM    536  CE3 TRP    35      52.629  47.857  41.925  1.00  2.51
ATOM    537  HE3 TRP    35      52.665  46.948  42.495  1.00  2.51
ATOM    538  CD2 TRP    35      53.781  48.262  41.213  1.00  2.51
ATOM    539  C   TRP    35      54.919  46.338  43.953  1.00  2.51
ATOM    540  O   TRP    35      54.659  47.278  44.705  1.00  2.51
ATOM    541  N   ASN    36      54.144  45.252  43.900  1.00  2.76
ATOM    542  H   ASN    36      54.463  44.466  43.330  1.00  2.76
ATOM    543  CA  ASN    36      52.887  45.106  44.628  1.00  2.76
ATOM    544  HA  ASN    36      52.344  46.049  44.545  1.00  2.76
ATOM    545  CB  ASN    36      52.057  44.018  43.922  1.00  2.76
ATOM    546  HB1 ASN    36      52.451  43.031  44.150  1.00  2.76
ATOM    547  HB2 ASN    36      52.141  44.151  42.843  1.00  2.76
ATOM    548  CG  ASN    36      50.593  44.035  44.301  1.00  2.76
ATOM    549  OD1 ASN    36      50.215  43.761  45.430  1.00  2.76
ATOM    550  ND2 ASN    36      49.707  44.314  43.374  1.00  2.76
ATOM    551 1HD2 ASN    36      50.001  44.469  42.424  1.00  2.76
ATOM    552 2HD2 ASN    36      48.739  44.273  43.641  1.00  2.76
ATOM    553  C   ASN    36      53.108  44.870  46.136  1.00  2.76
ATOM    554  O   ASN    36      52.370  45.402  46.974  1.00  2.76
ATOM    555  N   MET    37      54.130  44.107  46.528  1.00  2.52
ATOM    556  H   MET    37      54.642  43.607  45.795  1.00  2.52
ATOM    557  CA  MET    37      54.606  43.990  47.911  1.00  2.52
ATOM    558  HA  MET    37      53.815  43.591  48.542  1.00  2.52
ATOM    559  CB  MET    37      55.815  43.043  47.995  1.00  2.52
ATOM    560  HB1 MET    37      56.302  43.183  48.961  1.00  2.52
ATOM    561  HB2 MET    37      56.535  43.290  47.217  1.00  2.52
ATOM    562  CG  MET    37      55.436  41.566  47.866  1.00  2.52
ATOM    563  HG1 MET    37      54.846  41.431  46.961  1.00  2.52
ATOM    564  HG2 MET    37      54.818  41.279  48.717  1.00  2.52
ATOM    565  SD  MET    37      56.855  40.441  47.770  1.00  2.52
ATOM    566  CE  MET    37      57.571  40.603  49.428  1.00  2.52
ATOM    567  HE1 MET    37      57.891  41.629  49.600  1.00  2.52
ATOM    568  HE2 MET    37      56.835  40.314  50.177  1.00  2.52
ATOM    569  HE3 MET    37      58.437  39.945  49.507  1.00  2.52
ATOM    570  C   MET    37      54.990  45.346  48.491  1.00  2.52
ATOM    571  O   MET    37      54.510  45.705  49.561  1.00  2.52
ATOM    572  N   PHE    38      55.793  46.114  47.766  1.00  2.00
ATOM    573  H   PHE    38      56.140  45.734  46.883  1.00  2.00
ATOM    574  CA  PHE    38      56.241  47.453  48.126  1.00  2.00
ATOM    575  HA  PHE    38      56.773  47.404  49.076  1.00  2.00
ATOM    576  CB  PHE    38      57.231  47.930  47.044  1.00  2.00
ATOM    577  HB1 PHE    38      56.969  47.445  46.106  1.00  2.00
ATOM    578  HB2 PHE    38      58.226  47.574  47.301  1.00  2.00
ATOM    579  CG  PHE    38      57.326  49.418  46.761  1.00  2.00
ATOM    580  CD1 PHE    38      57.650  50.350  47.767  1.00  2.00
ATOM    581  HD1 PHE    38      57.808  50.007  48.778  1.00  2.00
ATOM    582  CE1 PHE    38      57.774  51.718  47.446  1.00  2.00
ATOM    583  HE1 PHE    38      58.046  52.434  48.203  1.00  2.00
ATOM    584  CZ  PHE    38      57.586  52.149  46.123  1.00  2.00
ATOM    585  HZ  PHE    38      57.671  53.191  45.860  1.00  2.00
ATOM    586  CE2 PHE    38      57.321  51.213  45.120  1.00  2.00
ATOM    587  HE2 PHE    38      57.282  51.523  44.089  1.00  2.00
ATOM    588  CD2 PHE    38      57.167  49.860  45.437  1.00  2.00
ATOM    589  HD2 PHE    38      56.972  49.154  44.644  1.00  2.00
ATOM    590  C   PHE    38      55.083  48.416  48.336  1.00  2.00
ATOM    591  O   PHE    38      55.039  49.115  49.355  1.00  2.00
ATOM    592  N   VAL    39      54.109  48.393  47.422  1.00  2.14
ATOM    593  H   VAL    39      54.255  47.846  46.575  1.00  2.14
ATOM    594  CA  VAL    39      52.905  49.218  47.543  1.00  2.14
ATOM    595  HA  VAL    39      53.245  50.228  47.723  1.00  2.14
ATOM    596  CB  VAL    39      52.106  49.234  46.222  1.00  2.14
ATOM    597  HB  VAL    39      51.977  48.209  45.874  1.00  2.14
ATOM    598  CG1 VAL    39      50.715  49.880  46.330  1.00  2.14
ATOM    599 1HG1 VAL    39      50.240  49.892  45.349  1.00  2.14
ATOM    600 2HG1 VAL    39      50.086  49.306  47.009  1.00  2.14
ATOM    601 3HG1 VAL    39      50.804  50.903  46.695  1.00  2.14
ATOM    602  CG2 VAL    39      52.870  50.034  45.157  1.00  2.14
ATOM    603 1HG2 VAL    39      52.371  49.938  44.195  1.00  2.14
ATOM    604 2HG2 VAL    39      52.915  51.085  45.442  1.00  2.14
ATOM    605 3HG2 VAL    39      53.889  49.661  45.053  1.00  2.14
ATOM    606  C   VAL    39      52.064  48.854  48.761  1.00  2.14
ATOM    607  O   VAL    39      51.596  49.751  49.467  1.00  2.14
ATOM    608  N   LYS    40      51.925  47.556  49.074  1.00  2.45
ATOM    609  H   LYS    40      52.316  46.861  48.444  1.00  2.45
ATOM    610  CA  LYS    40      51.268  47.118  50.318  1.00  2.45
ATOM    611  HA  LYS    40      50.291  47.604  50.372  1.00  2.45
ATOM    612  CB  LYS    40      51.041  45.594  50.317  1.00  2.45
ATOM    613  HB1 LYS    40      50.744  45.287  51.322  1.00  2.45
ATOM    614  HB2 LYS    40      51.970  45.084  50.062  1.00  2.45
ATOM    615  CG  LYS    40      49.922  45.182  49.343  1.00  2.45
ATOM    616  HG1 LYS    40      50.208  45.430  48.322  1.00  2.45
ATOM    617  HG2 LYS    40      49.028  45.761  49.580  1.00  2.45
ATOM    618  CD  LYS    40      49.548  43.691  49.424  1.00  2.45
ATOM    619  HD1 LYS    40      48.729  43.504  48.728  1.00  2.45
ATOM    620  HD2 LYS    40      49.175  43.485  50.430  1.00  2.45
ATOM    621  CE  LYS    40      50.688  42.704  49.122  1.00  2.45
ATOM    622  HE1 LYS    40      50.301  41.689  49.248  1.00  2.45
ATOM    623  HE2 LYS    40      51.486  42.850  49.856  1.00  2.45
ATOM    624  NZ  LYS    40      51.214  42.868  47.748  1.00  2.45
ATOM    625  HZ1 LYS    40      51.887  42.159  47.490  1.00  2.45
ATOM    626  HZ2 LYS    40      50.471  42.863  47.048  1.00  2.45
ATOM    627  HZ3 LYS    40      51.636  43.787  47.631  1.00  2.45
ATOM    628  C   LYS    40      51.989  47.559  51.599  1.00  2.45
ATOM    629  O   LYS    40      51.313  48.052  52.509  1.00  2.45
ATOM    630  N   LEU    41      53.318  47.427  51.657  1.00  2.14
ATOM    631  H   LEU    41      53.791  46.999  50.868  1.00  2.14
ATOM    632  CA  LEU    41      54.114  47.887  52.803  1.00  2.14
ATOM    633  HA  LEU    41      53.774  47.378  53.706  1.00  2.14
ATOM    634  CB  LEU    41      55.618  47.616  52.594  1.00  2.14
ATOM    635  HB1 LEU    41      56.166  48.160  53.367  1.00  2.14
ATOM    636  HB2 LEU    41      55.921  48.028  51.631  1.00  2.14
ATOM    637  CG  LEU    41      56.060  46.146  52.661  1.00  2.14
ATOM    638  HG  LEU    41      55.539  45.571  51.899  1.00  2.14
ATOM    639  CD1 LEU    41      57.560  46.074  52.387  1.00  2.14
ATOM    640 1HD1 LEU    41      57.884  45.035  52.367  1.00  2.14
ATOM    641 2HD1 LEU    41      57.782  46.534  51.426  1.00  2.14
ATOM    642 3HD1 LEU    41      58.111  46.596  53.170  1.00  2.14
ATOM    643  CD2 LEU    41      55.783  45.510  54.024  1.00  2.14
ATOM    644 1HD2 LEU    41      56.206  44.507  54.054  1.00  2.14
ATOM    645 2HD2 LEU    41      56.235  46.110  54.815  1.00  2.14
ATOM    646 3HD2 LEU    41      54.710  45.439  54.201  1.00  2.14
ATOM    647  C   LEU    41      53.899  49.377  53.042  1.00  2.14
ATOM    648  O   LEU    41      53.405  49.762  54.098  1.00  2.14
ATOM    649  N   ARG    42      54.135  50.196  52.011  1.00  1.94
ATOM    650  H   ARG    42      54.502  49.799  51.151  1.00  1.94
ATOM    651  CA  ARG    42      53.931  51.643  52.111  1.00  1.94
ATOM    652  HA  ARG    42      54.592  52.037  52.885  1.00  1.94
ATOM    653  CB  ARG    42      54.224  52.329  50.772  1.00  1.94
ATOM    654  HB1 ARG    42      53.486  53.115  50.621  1.00  1.94
ATOM    655  HB2 ARG    42      54.123  51.600  49.969  1.00  1.94
ATOM    656  CG  ARG    42      55.590  53.007  50.674  1.00  1.94
ATOM    657  HG1 ARG    42      55.598  53.888  51.311  1.00  1.94
ATOM    658  HG2 ARG    42      55.744  53.356  49.658  1.00  1.94
ATOM    659  CD  ARG    42      56.753  52.088  51.027  1.00  1.94
ATOM    660  HD1 ARG    42      57.431  52.041  50.180  1.00  1.94
ATOM    661  HD2 ARG    42      56.402  51.072  51.205  1.00  1.94
ATOM    662  NE  ARG    42      57.475  52.563  52.214  1.00  1.94
ATOM    663  HE  ARG    42      57.223  52.124  53.109  1.00  1.94
ATOM    664  CZ  ARG    42      58.373  53.520  52.284  1.00  1.94
ATOM    665  NH1 ARG    42      58.903  53.825  53.427  1.00  1.94
ATOM    666 1HH1 ARG    42      58.417  53.388  54.216  1.00  1.94
ATOM    667 2HH1 ARG    42      59.390  54.688  53.597  1.00  1.94
ATOM    668  NH2 ARG    42      58.750  54.146  51.208  1.00  1.94
ATOM    669 1HH2 ARG    42      58.336  53.877  50.339  1.00  1.94
ATOM    670 2HH2 ARG    42      59.440  54.881  51.200  1.00  1.94
ATOM    671  C   ARG    42      52.526  52.007  52.578  1.00  1.94
ATOM    672  O   ARG    42      52.376  52.844  53.468  1.00  1.94
ATOM    673  N   SER    43      51.502  51.334  52.036  1.00  2.43
ATOM    674  H   SER    43      51.691  50.661  51.302  1.00  2.43
ATOM    675  CA  SER    43      50.127  51.526  52.506  1.00  2.43
ATOM    676  HA  SER    43      49.876  52.570  52.337  1.00  2.43
ATOM    677  CB  SER    43      49.107  50.723  51.681  1.00  2.43
ATOM    678  HB1 SER    43      49.346  50.829  50.622  1.00  2.43
ATOM    679  HB2 SER    43      48.130  51.170  51.848  1.00  2.43
ATOM    680  OG  SER    43      48.978  49.345  51.985  1.00  2.43
ATOM    681  HG  SER    43      49.831  48.985  52.284  1.00  2.43
ATOM    682  C   SER    43      49.994  51.282  54.005  1.00  2.43
ATOM    683  O   SER    43      49.574  52.211  54.681  1.00  2.43
ATOM    684  N   GLN    44      50.486  50.158  54.550  1.00  2.72
ATOM    685  H   GLN    44      50.969  49.485  53.972  1.00  2.72
ATOM    686  CA  GLN    44      50.485  49.950  56.005  1.00  2.72
ATOM    687  HA  GLN    44      49.452  50.039  56.345  1.00  2.72
ATOM    688  CB  GLN    44      51.003  48.556  56.391  1.00  2.72
ATOM    689  HB1 GLN    44      51.480  48.628  57.371  1.00  2.72
ATOM    690  HB2 GLN    44      51.758  48.209  55.685  1.00  2.72
ATOM    691  CG  GLN    44      49.872  47.522  56.507  1.00  2.72
ATOM    692  HG1 GLN    44      49.662  47.094  55.527  1.00  2.72
ATOM    693  HG2 GLN    44      48.965  48.000  56.878  1.00  2.72
ATOM    694  CD  GLN    44      50.262  46.420  57.485  1.00  2.72
ATOM    695  OE1 GLN    44      50.965  45.479  57.149  1.00  2.72
ATOM    696  NE2 GLN    44      49.849  46.519  58.732  1.00  2.72
ATOM    697 1HE2 GLN    44      49.204  47.271  59.021  1.00  2.72
ATOM    698 2HE2 GLN    44      50.137  45.821  59.385  1.00  2.72
ATOM    699  C   GLN    44      51.251  51.020  56.807  1.00  2.72
ATOM    700  O   GLN    44      50.878  51.365  57.930  1.00  2.72
ATOM    701  N   GLU    45      52.325  51.572  56.254  1.00  2.53
ATOM    702  H   GLU    45      52.633  51.219  55.354  1.00  2.53
ATOM    703  CA  GLU    45      53.098  52.646  56.883  1.00  2.53
ATOM    704  HA  GLU    45      53.143  52.539  57.955  1.00  2.53
ATOM    705  CB  GLU    45      54.498  52.699  56.261  1.00  2.53
ATOM    706  HB1 GLU    45      55.091  53.438  56.803  1.00  2.53
ATOM    707  HB2 GLU    45      54.365  53.066  55.243  1.00  2.53
ATOM    708  CG  GLU    45      55.353  51.440  56.168  1.00  2.53
ATOM    709  HG1 GLU    45      54.753  50.572  55.922  1.00  2.53
ATOM    710  HG2 GLU    45      55.813  51.242  57.135  1.00  2.53
ATOM    711  CD  GLU    45      56.399  51.706  55.082  1.00  2.53
ATOM    712  OE1 GLU    45      56.957  52.832  55.026  1.00  2.53
ATOM    713  OE2 GLU    45      56.673  50.835  54.229  1.00  2.53
ATOM    714  C   GLU    45      52.555  54.063  56.622  1.00  2.53
ATOM    715  O   GLU    45      53.214  55.062  56.941  1.00  2.53
ATOM    716  N   CYS    46      51.381  54.185  56.010  1.00  3.02
ATOM    717  H   CYS    46      50.939  53.357  55.627  1.00  3.02
ATOM    718  CA  CYS    46      50.675  55.457  55.955  1.00  3.02
ATOM    719  HA  CYS    46      51.163  56.150  56.639  1.00  3.02
ATOM    720  CB  CYS    46      50.765  56.111  54.566  1.00  3.02
ATOM    721  HB1 CYS    46      51.808  56.320  54.343  1.00  3.02
ATOM    722  HB2 CYS    46      50.220  57.056  54.581  1.00  3.02
ATOM    723  SG  CYS    46      50.070  55.068  53.257  1.00  3.02
ATOM    724  HG  CYS    46      50.828  53.994  53.540  1.00  3.02
ATOM    725  C   CYS    46      49.228  55.401  56.482  1.00  3.02
ATOM    726  O   CYS    46      48.734  56.431  56.937  1.00  3.02
ATOM    727  N   ASP    47      48.608  54.215  56.564  1.00  4.18
ATOM    728  H   ASP    47      48.982  53.432  56.035  1.00  4.18
ATOM    729  CA  ASP    47      47.625  53.893  57.601  1.00  4.18
ATOM    730  HA  ASP    47      46.721  54.488  57.466  1.00  4.18
ATOM    731  CB  ASP    47      47.256  52.382  57.608  1.00  4.18
ATOM    732  HB1 ASP    47      46.645  52.190  58.492  1.00  4.18
ATOM    733  HB2 ASP    47      48.168  51.793  57.723  1.00  4.18
ATOM    734  CG  ASP    47      46.494  51.838  56.399  1.00  4.18
ATOM    735  OD1 ASP    47      47.093  51.119  55.565  1.00  4.18
ATOM    736  OD2 ASP    47      45.286  52.119  56.224  1.00  4.18
ATOM    737  C   ASP    47      48.217  54.205  58.974  1.00  4.18
ATOM    738  O   ASP    47      47.648  54.981  59.736  1.00  4.18
ATOM    739  N   TRP    48      49.371  53.587  59.272  1.00  5.54
ATOM    740  H   TRP    48      49.735  52.942  58.580  1.00  5.54
ATOM    741  CA  TRP    48      50.031  53.527  60.579  1.00  5.54
ATOM    742  HA  TRP    48      50.823  52.796  60.528  1.00  5.54
ATOM    743  CB  TRP    48      50.648  54.904  60.901  1.00  5.54
ATOM    744  HB1 TRP    48      50.427  55.175  61.934  1.00  5.54
ATOM    745  HB2 TRP    48      50.174  55.675  60.292  1.00  5.54
ATOM    746  CG  TRP    48      52.126  55.015  60.736  1.00  5.54
ATOM    747  CD1 TRP    48      52.742  55.651  59.724  1.00  5.54
ATOM    748  HD1 TRP    48      52.229  56.116  58.891  1.00  5.54
ATOM    749  NE1 TRP    48      54.107  55.584  59.888  1.00  5.54
ATOM    750  HE1 TRP    48      54.747  56.006  59.212  1.00  5.54
ATOM    751  CE2 TRP    48      54.446  54.883  61.023  1.00  5.54
ATOM    752  CZ2 TRP    48      55.670  54.563  61.628  1.00  5.54
ATOM    753  HZ2 TRP    48      56.604  54.802  61.140  1.00  5.54
ATOM    754  CH2 TRP    48      55.668  53.897  62.866  1.00  5.54
ATOM    755  HH2 TRP    48      56.604  53.613  63.331  1.00  5.54
ATOM    756  CZ3 TRP    48      54.447  53.587  63.492  1.00  5.54
ATOM    757  HZ3 TRP    48      54.447  53.080  64.450  1.00  5.54
ATOM    758  CE3 TRP    48      53.224  53.902  62.871  1.00  5.54
ATOM    759  HE3 TRP    48      52.287  53.633  63.349  1.00  5.54
ATOM    760  CD2 TRP    48      53.191  54.540  61.613  1.00  5.54
ATOM    761  C   TRP    48      49.153  53.075  61.762  1.00  5.54
ATOM    762  O   TRP    48      49.640  53.006  62.887  1.00  5.54
ATOM    763  N   GLU    49      47.890  52.738  61.506  1.00  6.56
ATOM    764  H   GLU    49      47.560  52.937  60.577  1.00  6.56
ATOM    765  CA  GLU    49      47.015  51.899  62.322  1.00  6.56
ATOM    766  HA  GLU    49      46.187  51.614  61.673  1.00  6.56
ATOM    767  CB  GLU    49      47.731  50.574  62.651  1.00  6.56
ATOM    768  HB1 GLU    49      47.020  49.914  63.139  1.00  6.56
ATOM    769  HB2 GLU    49      48.517  50.791  63.366  1.00  6.56
ATOM    770  CG  GLU    49      48.404  49.838  61.454  1.00  6.56
ATOM    771  HG1 GLU    49      49.055  49.067  61.860  1.00  6.56
ATOM    772  HG2 GLU    49      49.062  50.513  60.906  1.00  6.56
ATOM    773  CD  GLU    49      47.456  49.151  60.459  1.00  6.56
ATOM    774  OE1 GLU    49      46.233  49.400  60.524  1.00  6.56
ATOM    775  OE2 GLU    49      47.950  48.308  59.666  1.00  6.56
ATOM    776  C   GLU    49      46.316  52.618  63.498  1.00  6.56
ATOM    777  O   GLU    49      45.180  52.304  63.852  1.00  6.56
ATOM    778  N   GLU    50      46.903  53.717  63.966  1.00  6.35
ATOM    779  H   GLU    50      47.883  53.818  63.710  1.00  6.35
ATOM    780  CA  GLU    50      46.234  54.926  64.469  1.00  6.35
ATOM    781  HA  GLU    50      45.221  54.978  64.071  1.00  6.35
ATOM    782  CB  GLU    50      46.199  54.883  66.021  1.00  6.35
ATOM    783  HB1 GLU    50      47.186  55.123  66.420  1.00  6.35
ATOM    784  HB2 GLU    50      45.985  53.853  66.311  1.00  6.35
ATOM    785  CG  GLU    50      45.140  55.748  66.738  1.00  6.35
ATOM    786  HG1 GLU    50      45.044  55.381  67.762  1.00  6.35
ATOM    787  HG2 GLU    50      44.174  55.597  66.250  1.00  6.35
ATOM    788  CD  GLU    50      45.467  57.246  66.784  1.00  6.35
ATOM    789  OE1 GLU    50      45.887  57.789  67.840  1.00  6.35
ATOM    790  OE2 GLU    50      45.332  57.898  65.727  1.00  6.35
ATOM    791  C   GLU    50      47.111  56.025  63.916  1.00  6.35
ATOM    792  O   GLU    50      48.319  56.104  64.150  1.00  6.35
ATOM    793  N   ILE    51      46.487  56.876  63.128  1.00  6.63
ATOM    794  H   ILE    51      45.506  56.708  62.972  1.00  6.63
ATOM    795  CA  ILE    51      47.069  58.031  62.454  1.00  6.63
ATOM    796  HA  ILE    51      47.883  57.628  61.854  1.00  6.63
ATOM    797  CB  ILE    51      45.994  58.606  61.496  1.00  6.63
ATOM    798  HB  ILE    51      46.042  59.675  61.585  1.00  6.63
ATOM    799  CG2 ILE    51      46.352  58.162  60.069  1.00  6.63
ATOM    800 1HG2 ILE    51      45.767  58.715  59.333  1.00  6.63
ATOM    801 2HG2 ILE    51      47.404  58.323  59.869  1.00  6.63
ATOM    802 3HG2 ILE    51      46.168  57.094  59.965  1.00  6.63
ATOM    803  CG1 ILE    51      44.518  58.219  61.775  1.00  6.63
ATOM    804 1HG1 ILE    51      44.315  58.360  62.833  1.00  6.63
ATOM    805 2HG1 ILE    51      44.359  57.166  61.537  1.00  6.63
ATOM    806  CD1 ILE    51      43.495  59.046  60.989  1.00  6.63
ATOM    807  HD1 ILE    51      43.617  60.100  61.220  1.00  6.63
ATOM    808  HD2 ILE    51      43.613  58.912  59.917  1.00  6.63
ATOM    809  HD3 ILE    51      42.490  58.735  61.272  1.00  6.63
ATOM    810  C   ILE    51      47.738  59.057  63.383  1.00  6.63
ATOM    811  O   ILE    51      48.265  60.065  62.902  1.00  6.63
ATOM    812  N   SER    52      47.737  58.763  64.692  1.00  8.09
ATOM    813  H   SER    52      47.267  57.891  64.905  1.00  8.09
ATOM    814  CA  SER    52      47.861  59.630  65.853  1.00  8.09
ATOM    815  HA  SER    52      47.366  59.144  66.678  1.00  8.09
ATOM    816  CB  SER    52      49.328  59.827  66.242  1.00  8.09
ATOM    817  HB1 SER    52      49.809  60.504  65.534  1.00  8.09
ATOM    818  HB2 SER    52      49.839  58.863  66.203  1.00  8.09
ATOM    819  OG  SER    52      49.430  60.342  67.564  1.00  8.09
ATOM    820  HG  SER    52      50.321  60.700  67.657  1.00  8.09
ATOM    821  C   SER    52      47.121  60.919  65.533  1.00  8.09
ATOM    822  O   SER    52      47.721  61.973  65.347  1.00  8.09
ATOM    823  N   VAL    53      45.801  60.798  65.409  1.00  9.32
ATOM    824  H   VAL    53      45.417  59.852  65.490  1.00  9.32
ATOM    825  CA  VAL    53      44.856  61.899  65.198  1.00  9.32
ATOM    826  HA  VAL    53      44.945  62.279  64.185  1.00  9.32
ATOM    827  CB  VAL    53      43.403  61.374  65.418  1.00  9.32
ATOM    828  HB  VAL    53      43.323  61.001  66.440  1.00  9.32
ATOM    829  CG1 VAL    53      42.361  62.490  65.259  1.00  9.32
ATOM    830 1HG1 VAL    53      42.568  63.070  64.367  1.00  9.32
ATOM    831 2HG1 VAL    53      41.356  62.074  65.182  1.00  9.32
ATOM    832 3HG1 VAL    53      42.376  63.156  66.119  1.00  9.32
ATOM    833  CG2 VAL    53      42.991  60.197  64.531  1.00  9.32
ATOM    834 1HG2 VAL    53      43.004  60.471  63.483  1.00  9.32
ATOM    835 2HG2 VAL    53      43.652  59.354  64.699  1.00  9.32
ATOM    836 3HG2 VAL    53      41.982  59.878  64.791  1.00  9.32
ATOM    837  C   VAL    53      45.064  63.053  66.186  1.00  9.32
ATOM    838  O   VAL    53      44.649  62.926  67.340  1.00  9.32
ATOM    839  N   LYS    54      45.735  64.154  65.811  1.00 10.84
ATOM    840  H   LYS    54      46.057  64.241  64.857  1.00 10.84
ATOM    841  CA  LYS    54      46.236  65.079  66.844  1.00 10.84
ATOM    842  HA  LYS    54      45.418  65.166  67.559  1.00 10.84
ATOM    843  CB  LYS    54      47.417  64.421  67.637  1.00 10.84
ATOM    844  HB1 LYS    54      48.260  65.105  67.720  1.00 10.84
ATOM    845  HB2 LYS    54      47.809  63.580  67.080  1.00 10.84
ATOM    846  CG  LYS    54      47.061  63.944  69.072  1.00 10.84
ATOM    847  HG1 LYS    54      45.994  64.050  69.266  1.00 10.84
ATOM    848  HG2 LYS    54      47.567  64.614  69.770  1.00 10.84
ATOM    849  CD  LYS    54      47.476  62.496  69.427  1.00 10.84
ATOM    850  HD1 LYS    54      47.444  62.389  70.513  1.00 10.84
ATOM    851  HD2 LYS    54      48.502  62.331  69.097  1.00 10.84
ATOM    852  CE  LYS    54      46.543  61.439  68.808  1.00 10.84
ATOM    853  HE1 LYS    54      46.534  61.606  67.732  1.00 10.84
ATOM    854  HE2 LYS    54      45.521  61.616  69.158  1.00 10.84
ATOM    855  NZ  LYS    54      46.944  60.033  69.084  1.00 10.84
ATOM    856  HZ1 LYS    54      46.355  59.357  68.574  1.00 10.84
ATOM    857  HZ2 LYS    54      47.891  59.873  68.758  1.00 10.84
ATOM    858  HZ3 LYS    54      46.873  59.801  70.062  1.00 10.84
ATOM    859  C   LYS    54      46.424  66.566  66.506  1.00 10.84
ATOM    860  O   LYS    54      47.424  67.174  66.877  1.00 10.84
ATOM    861  N   GLY    55      45.434  67.173  65.855  1.00 10.83
ATOM    862  H   GLY    55      44.658  66.605  65.550  1.00 10.83
ATOM    863  CA  GLY    55      45.574  68.508  65.254  1.00 10.83
ATOM    864  HA1 GLY    55      46.303  69.103  65.805  1.00 10.83
ATOM    865  HA2 GLY    55      44.613  69.022  65.264  1.00 10.83
ATOM    866  C   GLY    55      46.036  68.347  63.801  1.00 10.83
ATOM    867  O   GLY    55      46.158  67.214  63.327  1.00 10.83
ATOM    868  N   PRO    56      46.400  69.432  63.098  1.00  9.34
ATOM    869  CD  PRO    56      46.351  70.814  63.550  1.00  9.34
ATOM    870  HD1 PRO    56      46.741  70.922  64.563  1.00  9.34
ATOM    871  HD2 PRO    56      45.322  71.174  63.499  1.00  9.34
ATOM    872  CG  PRO    56      47.225  71.599  62.572  1.00  9.34
ATOM    873  HG1 PRO    56      48.254  71.615  62.935  1.00  9.34
ATOM    874  HG2 PRO    56      46.854  72.614  62.424  1.00  9.34
ATOM    875  CB  PRO    56      47.149  70.775  61.287  1.00  9.34
ATOM    876  HB1 PRO    56      48.012  70.946  60.643  1.00  9.34
ATOM    877  HB2 PRO    56      46.227  71.018  60.755  1.00  9.34
ATOM    878  CA  PRO    56      47.072  69.331  61.797  1.00  9.34
ATOM    879  HA  PRO    56      46.460  68.741  61.113  1.00  9.34
ATOM    880  C   PRO    56      48.460  68.664  61.873  1.00  9.34
ATOM    881  O   PRO    56      49.146  68.517  60.869  1.00  9.34
ATOM    882  N   ASN    57      48.862  68.242  63.073  1.00  8.13
ATOM    883  H   ASN    57      48.286  68.519  63.854  1.00  8.13
ATOM    884  CA  ASN    57      50.033  67.450  63.430  1.00  8.13
ATOM    885  HA  ASN    57      50.910  68.016  63.113  1.00  8.13
ATOM    886  CB  ASN    57      50.080  67.321  64.968  1.00  8.13
ATOM    887  HB1 ASN    57      51.023  66.847  65.239  1.00  8.13
ATOM    888  HB2 ASN    57      49.281  66.658  65.294  1.00  8.13
ATOM    889  CG  ASN    57      49.952  68.642  65.732  1.00  8.13
ATOM    890  OD1 ASN    57      49.060  69.450  65.520  1.00  8.13
ATOM    891  ND2 ASN    57      50.849  68.916  66.652  1.00  8.13
ATOM    892 1HD2 ASN    57      51.575  68.261  66.870  1.00  8.13
ATOM    893 2HD2 ASN    57      50.718  69.776  67.153  1.00  8.13
ATOM    894  C   ASN    57      50.164  66.094  62.740  1.00  8.13
ATOM    895  O   ASN    57      51.208  65.451  62.832  1.00  8.13
ATOM    896  N   GLY    58      49.117  65.689  62.036  1.00  6.46
ATOM    897  H   GLY    58      48.281  66.256  62.081  1.00  6.46
ATOM    898  CA  GLY    58      49.234  64.816  60.886  1.00  6.46
ATOM    899  HA1 GLY    58      50.034  64.090  61.038  1.00  6.46
ATOM    900  HA2 GLY    58      49.464  65.408  60.000  1.00  6.46
ATOM    901  C   GLY    58      47.969  64.072  60.649  1.00  6.46
ATOM    902  O   GLY    58      47.450  64.143  59.542  1.00  6.46
ATOM    903  N   GLU    59      47.491  63.388  61.700  1.00  5.31
ATOM    904  H   GLU    59      47.971  63.447  62.584  1.00  5.31
ATOM    905  CA  GLU    59      46.314  62.525  61.589  1.00  5.31
ATOM    906  HA  GLU    59      46.269  61.846  62.438  1.00  5.31
ATOM    907  CB  GLU    59      45.101  63.494  61.635  1.00  5.31
ATOM    908  HB1 GLU    59      45.176  64.207  60.814  1.00  5.31
ATOM    909  HB2 GLU    59      45.179  64.058  62.567  1.00  5.31
ATOM    910  CG  GLU    59      43.698  62.884  61.586  1.00  5.31
ATOM    911  HG1 GLU    59      43.656  62.102  62.337  1.00  5.31
ATOM    912  HG2 GLU    59      43.516  62.437  60.609  1.00  5.31
ATOM    913  CD  GLU    59      42.579  63.901  61.859  1.00  5.31
ATOM    914  OE1 GLU    59      41.442  63.450  62.140  1.00  5.31
ATOM    915  OE2 GLU    59      42.817  65.132  61.806  1.00  5.31
ATOM    916  C   GLU    59      46.413  61.672  60.300  1.00  5.31
ATOM    917  O   GLU    59      45.503  61.462  59.507  1.00  5.31
ATOM    918  N   SER    60      47.650  61.223  60.129  1.00  4.28
ATOM    919  H   SER    60      48.247  61.395  60.925  1.00  4.28
ATOM    920  CA  SER    60      48.332  60.852  58.902  1.00  4.28
ATOM    921  HA  SER    60      47.972  59.871  58.606  1.00  4.28
ATOM    922  CB  SER    60      48.076  61.740  57.675  1.00  4.28
ATOM    923  HB1 SER    60      48.626  62.679  57.748  1.00  4.28
ATOM    924  HB2 SER    60      47.010  61.940  57.565  1.00  4.28
ATOM    925  OG  SER    60      48.521  60.982  56.563  1.00  4.28
ATOM    926  HG  SER    60      47.953  61.168  55.777  1.00  4.28
ATOM    927  C   SER    60      49.790  60.717  59.294  1.00  4.28
ATOM    928  O   SER    60      50.603  61.631  59.199  1.00  4.28
ATOM    929  N   SER    61      50.065  59.595  59.960  1.00  3.24
ATOM    930  H   SER    61      49.301  58.945  60.083  1.00  3.24
ATOM    931  CA  SER    61      51.315  59.372  60.688  1.00  3.24
ATOM    932  HA  SER    61      51.574  60.308  61.187  1.00  3.24
ATOM    933  CB  SER    61      51.074  58.301  61.762  1.00  3.24
ATOM    934  HB1 SER    61      51.664  57.420  61.534  1.00  3.24
ATOM    935  HB2 SER    61      50.027  57.998  61.775  1.00  3.24
ATOM    936  OG  SER    61      51.423  58.782  63.046  1.00  3.24
ATOM    937  HG  SER    61      50.612  59.168  63.412  1.00  3.24
ATOM    938  C   SER    61      52.518  59.008  59.810  1.00  3.24
ATOM    939  O   SER    61      53.623  58.866  60.332  1.00  3.24
ATOM    940  N   VAL    62      52.253  58.882  58.509  1.00  2.62
ATOM    941  H   VAL    62      51.269  58.974  58.294  1.00  2.62
ATOM    942  CA  VAL    62      53.118  58.992  57.323  1.00  2.62
ATOM    943  HA  VAL    62      52.534  58.491  56.549  1.00  2.62
ATOM    944  CB  VAL    62      53.165  60.458  56.856  1.00  2.62
ATOM    945  HB  VAL    62      53.806  60.493  55.997  1.00  2.62
ATOM    946  CG1 VAL    62      51.800  60.897  56.311  1.00  2.62
ATOM    947 1HG1 VAL    62      51.717  61.983  56.299  1.00  2.62
ATOM    948 2HG1 VAL    62      51.656  60.512  55.301  1.00  2.62
ATOM    949 3HG1 VAL    62      50.997  60.516  56.928  1.00  2.62
ATOM    950  CG2 VAL    62      53.708  61.434  57.907  1.00  2.62
ATOM    951 1HG2 VAL    62      53.783  62.436  57.490  1.00  2.62
ATOM    952 2HG2 VAL    62      53.053  61.487  58.772  1.00  2.62
ATOM    953 3HG2 VAL    62      54.689  61.105  58.235  1.00  2.62
ATOM    954  C   VAL    62      54.438  58.232  57.259  1.00  2.62
ATOM    955  O   VAL    62      55.007  57.728  58.228  1.00  2.62
ATOM    956  N   ILE    63      54.875  58.077  56.013  1.00  2.25
ATOM    957  H   ILE    63      54.505  58.698  55.309  1.00  2.25
ATOM    958  CA  ILE    63      55.840  57.078  55.572  1.00  2.25
ATOM    959  HA  ILE    63      55.457  56.082  55.794  1.00  2.25
ATOM    960  CB  ILE    63      56.019  57.234  54.047  1.00  2.25
ATOM    961  HB  ILE    63      56.273  58.272  53.823  1.00  2.25
ATOM    962  CG2 ILE    63      57.186  56.367  53.578  1.00  2.25
ATOM    963 1HG2 ILE    63      57.183  56.265  52.498  1.00  2.25
ATOM    964 2HG2 ILE    63      58.129  56.816  53.887  1.00  2.25
ATOM    965 3HG2 ILE    63      57.069  55.389  54.040  1.00  2.25
ATOM    966  CG1 ILE    63      54.734  56.889  53.260  1.00  2.25
ATOM    967 1HG1 ILE    63      54.912  57.073  52.204  1.00  2.25
ATOM    968 2HG1 ILE    63      53.937  57.563  53.570  1.00  2.25
ATOM    969  CD1 ILE    63      54.228  55.451  53.415  1.00  2.25
ATOM    970  HD1 ILE    63      55.021  54.730  53.237  1.00  2.25
ATOM    971  HD2 ILE    63      53.845  55.302  54.419  1.00  2.25
ATOM    972  HD3 ILE    63      53.421  55.277  52.704  1.00  2.25
ATOM    973  C   ILE    63      57.145  57.281  56.319  1.00  2.25
ATOM    974  O   ILE    63      57.736  58.362  56.301  1.00  2.25
ATOM    975  N   HIS    64      57.598  56.223  56.979  1.00  2.45
ATOM    976  H   HIS    64      57.081  55.356  56.935  1.00  2.45
ATOM    977  CA  HIS    64      58.881  56.265  57.658  1.00  2.45
ATOM    978  HA  HIS    64      58.924  57.192  58.219  1.00  2.45
ATOM    979  CB  HIS    64      58.978  55.069  58.637  1.00  2.45
ATOM    980  HB1 HIS    64      59.763  54.394  58.295  1.00  2.45
ATOM    981  HB2 HIS    64      58.046  54.503  58.628  1.00  2.45
ATOM    982  CG  HIS    64      59.279  55.403  60.080  1.00  2.45
ATOM    983  ND1 HIS    64      59.864  54.522  60.990  1.00  2.45
ATOM    984  CE1 HIS    64      59.968  55.189  62.146  1.00  2.45
ATOM    985  HE1 HIS    64      60.439  54.797  63.038  1.00  2.45
ATOM    986  NE2 HIS    64      59.481  56.432  62.012  1.00  2.45
ATOM    987  HE2 HIS    64      59.648  57.181  62.677  1.00  2.45
ATOM    988  CD2 HIS    64      59.029  56.582  60.721  1.00  2.45
ATOM    989  HD2 HIS    64      58.582  57.462  60.288  1.00  2.45
ATOM    990  C   HIS    64      60.046  56.301  56.678  1.00  2.45
ATOM    991  O   HIS    64      59.939  55.936  55.507  1.00  2.45
ATOM    992  N   ASP    65      61.182  56.697  57.225  1.00  2.66
ATOM    993  H   ASP    65      61.103  57.068  58.163  1.00  2.66
ATOM    994  CA  ASP    65      62.476  56.883  56.593  1.00  2.66
ATOM    995  HA  ASP    65      62.429  56.695  55.521  1.00  2.66
ATOM    996  CB  ASP    65      62.848  58.354  56.854  1.00  2.66
ATOM    997  HB1 ASP    65      62.794  58.556  57.925  1.00  2.66
ATOM    998  HB2 ASP    65      62.110  58.995  56.377  1.00  2.66
ATOM    999  CG  ASP    65      64.238  58.749  56.364  1.00  2.66
ATOM   1000  OD1 ASP    65      64.474  58.630  55.140  1.00  2.66
ATOM   1001  OD2 ASP    65      65.020  59.262  57.190  1.00  2.66
ATOM   1002  C   ASP    65      63.471  55.929  57.239  1.00  2.66
ATOM   1003  O   ASP    65      64.048  56.304  58.243  1.00  2.66
ATOM   1004  N   ARG    66      63.627  54.684  56.766  1.00  2.77
ATOM   1005  H   ARG    66      63.033  54.419  55.999  1.00  2.77
ATOM   1006  CA  ARG    66      64.224  53.595  57.572  1.00  2.77
ATOM   1007  HA  ARG    66      63.489  53.336  58.332  1.00  2.77
ATOM   1008  CB  ARG    66      64.617  52.330  56.765  1.00  2.77
ATOM   1009  HB1 ARG    66      65.427  52.569  56.076  1.00  2.77
ATOM   1010  HB2 ARG    66      63.799  51.969  56.158  1.00  2.77
ATOM   1011  CG  ARG    66      65.067  51.163  57.671  1.00  2.77
ATOM   1012  HG1 ARG    66      66.035  51.384  58.123  1.00  2.77
ATOM   1013  HG2 ARG    66      65.180  50.287  57.038  1.00  2.77
ATOM   1014  CD  ARG    66      64.046  50.865  58.782  1.00  2.77
ATOM   1015  HD1 ARG    66      63.083  50.746  58.304  1.00  2.77
ATOM   1016  HD2 ARG    66      63.998  51.708  59.472  1.00  2.77
ATOM   1017  NE  ARG    66      64.377  49.673  59.572  1.00  2.77
ATOM   1018  HE  ARG    66      65.364  49.414  59.629  1.00  2.77
ATOM   1019  CZ  ARG    66      63.599  49.043  60.425  1.00  2.77
ATOM   1020  NH1 ARG    66      64.097  48.087  61.148  1.00  2.77
ATOM   1021 1HH1 ARG    66      65.048  47.779  60.890  1.00  2.77
ATOM   1022 2HH1 ARG    66      63.647  47.762  61.972  1.00  2.77
ATOM   1023  NH2 ARG    66      62.337  49.324  60.553  1.00  2.77
ATOM   1024 1HH2 ARG    66      61.925  49.892  59.820  1.00  2.77
ATOM   1025 2HH2 ARG    66      61.751  48.748  61.119  1.00  2.77
ATOM   1026  C   ARG    66      65.483  54.032  58.317  1.00  2.77
ATOM   1027  O   ARG    66      65.644  53.786  59.507  1.00  2.77
ATOM   1028  N   LYS    67      66.346  54.714  57.570  1.00  3.25
ATOM   1029  H   LYS    67      66.056  54.929  56.628  1.00  3.25
ATOM   1030  CA  LYS    67      67.659  55.148  58.013  1.00  3.25
ATOM   1031  HA  LYS    67      68.057  54.371  58.671  1.00  3.25
ATOM   1032  CB  LYS    67      68.600  55.228  56.790  1.00  3.25
ATOM   1033  HB1 LYS    67      69.483  55.815  57.051  1.00  3.25
ATOM   1034  HB2 LYS    67      68.090  55.728  55.964  1.00  3.25
ATOM   1035  CG  LYS    67      69.070  53.819  56.370  1.00  3.25
ATOM   1036  HG1 LYS    67      68.213  53.169  56.184  1.00  3.25
ATOM   1037  HG2 LYS    67      69.643  53.392  57.195  1.00  3.25
ATOM   1038  CD  LYS    67      69.974  53.834  55.123  1.00  3.25
ATOM   1039  HD1 LYS    67      70.613  52.949  55.130  1.00  3.25
ATOM   1040  HD2 LYS    67      70.621  54.711  55.172  1.00  3.25
ATOM   1041  CE  LYS    67      69.161  53.877  53.823  1.00  3.25
ATOM   1042  HE1 LYS    67      69.725  54.426  53.063  1.00  3.25
ATOM   1043  HE2 LYS    67      68.235  54.428  54.002  1.00  3.25
ATOM   1044  NZ  LYS    67      68.856  52.523  53.299  1.00  3.25
ATOM   1045  HZ1 LYS    67      68.149  52.578  52.559  1.00  3.25
ATOM   1046  HZ2 LYS    67      69.623  52.133  52.759  1.00  3.25
ATOM   1047  HZ3 LYS    67      68.575  51.841  54.001  1.00  3.25
ATOM   1048  C   LYS    67      67.698  56.397  58.900  1.00  3.25
ATOM   1049  O   LYS    67      68.775  56.756  59.364  1.00  3.25
ATOM   1050  N   SER    68      66.566  57.043  59.199  1.00  3.66
ATOM   1051  H   SER    68      65.709  56.772  58.735  1.00  3.66
ATOM   1052  CA  SER    68      66.520  58.067  60.252  1.00  3.66
ATOM   1053  HA  SER    68      67.281  57.770  60.976  1.00  3.66
ATOM   1054  CB  SER    68      67.012  59.420  59.711  1.00  3.66
ATOM   1055  HB1 SER    68      67.699  59.261  58.878  1.00  3.66
ATOM   1056  HB2 SER    68      67.575  59.912  60.503  1.00  3.66
ATOM   1057  OG  SER    68      65.976  60.285  59.299  1.00  3.66
ATOM   1058  HG  SER    68      65.629  59.917  58.436  1.00  3.66
ATOM   1059  C   SER    68      65.253  58.123  61.115  1.00  3.66
ATOM   1060  O   SER    68      65.088  59.063  61.901  1.00  3.66
ATOM   1061  N   GLY    69      64.381  57.116  60.987  1.00  3.40
ATOM   1062  H   GLY    69      64.596  56.423  60.280  1.00  3.40
ATOM   1063  CA  GLY    69      63.079  56.946  61.641  1.00  3.40
ATOM   1064  HA1 GLY    69      63.241  56.603  62.662  1.00  3.40
ATOM   1065  HA2 GLY    69      62.528  56.172  61.106  1.00  3.40
ATOM   1066  C   GLY    69      62.198  58.189  61.692  1.00  3.40
ATOM   1067  O   GLY    69      61.409  58.363  62.624  1.00  3.40
ATOM   1068  N   LYS    70      62.318  59.060  60.691  1.00  3.18
ATOM   1069  H   LYS    70      62.971  58.844  59.951  1.00  3.18
ATOM   1070  CA  LYS    70      61.431  60.204  60.534  1.00  3.18
ATOM   1071  HA  LYS    70      61.091  60.516  61.523  1.00  3.18
ATOM   1072  CB  LYS    70      62.188  61.384  59.930  1.00  3.18
ATOM   1073  HB1 LYS    70      61.483  62.136  59.569  1.00  3.18
ATOM   1074  HB2 LYS    70      62.809  61.020  59.113  1.00  3.18
ATOM   1075  CG  LYS    70      63.056  62.005  61.033  1.00  3.18
ATOM   1076  HG1 LYS    70      63.516  61.201  61.602  1.00  3.18
ATOM   1077  HG2 LYS    70      62.423  62.567  61.721  1.00  3.18
ATOM   1078  CD  LYS    70      64.151  62.929  60.487  1.00  3.18
ATOM   1079  HD1 LYS    70      63.720  63.911  60.281  1.00  3.18
ATOM   1080  HD2 LYS    70      64.551  62.531  59.554  1.00  3.18
ATOM   1081  CE  LYS    70      65.292  63.062  61.507  1.00  3.18
ATOM   1082  HE1 LYS    70      64.883  63.419  62.457  1.00  3.18
ATOM   1083  HE2 LYS    70      65.998  63.810  61.136  1.00  3.18
ATOM   1084  NZ  LYS    70      65.991  61.765  61.697  1.00  3.18
ATOM   1085  HZ1 LYS    70      66.788  61.837  62.312  1.00  3.18
ATOM   1086  HZ2 LYS    70      65.366  61.040  62.049  1.00  3.18
ATOM   1087  HZ3 LYS    70      66.278  61.396  60.791  1.00  3.18
ATOM   1088  C   LYS    70      60.191  59.788  59.768  1.00  3.18
ATOM   1089  O   LYS    70      60.272  59.121  58.740  1.00  3.18
ATOM   1090  N   LYS    71      59.045  60.153  60.331  1.00  2.94
ATOM   1091  H   LYS    71      59.102  60.727  61.158  1.00  2.94
ATOM   1092  CA  LYS    71      57.755  60.125  59.653  1.00  2.94
ATOM   1093  HA  LYS    71      57.618  59.202  59.085  1.00  2.94
ATOM   1094  CB  LYS    71      56.649  60.271  60.713  1.00  2.94
ATOM   1095  HB1 LYS    71      55.698  60.451  60.216  1.00  2.94
ATOM   1096  HB2 LYS    71      56.866  61.137  61.342  1.00  2.94
ATOM   1097  CG  LYS    71      56.508  59.018  61.595  1.00  2.94
ATOM   1098  HG1 LYS    71      57.485  58.717  61.973  1.00  2.94
ATOM   1099  HG2 LYS    71      56.110  58.206  60.985  1.00  2.94
ATOM   1100  CD  LYS    71      55.596  59.275  62.805  1.00  2.94
ATOM   1101  HD1 LYS    71      54.721  59.855  62.507  1.00  2.94
ATOM   1102  HD2 LYS    71      56.154  59.860  63.538  1.00  2.94
ATOM   1103  CE  LYS    71      55.157  57.951  63.443  1.00  2.94
ATOM   1104  HE1 LYS    71      54.903  58.121  64.493  1.00  2.94
ATOM   1105  HE2 LYS    71      55.990  57.244  63.397  1.00  2.94
ATOM   1106  NZ  LYS    71      53.982  57.388  62.744  1.00  2.94
ATOM   1107  HZ1 LYS    71      53.836  56.413  62.985  1.00  2.94
ATOM   1108  HZ2 LYS    71      53.140  57.917  62.965  1.00  2.94
ATOM   1109  HZ3 LYS    71      54.101  57.457  61.733  1.00  2.94
ATOM   1110  C   LYS    71      57.715  61.290  58.687  1.00  2.94
ATOM   1111  O   LYS    71      58.098  62.392  59.065  1.00  2.94
ATOM   1112  N   PHE    72      57.261  61.045  57.469  1.00  2.68
ATOM   1113  H   PHE    72      57.075  60.089  57.189  1.00  2.68
ATOM   1114  CA  PHE    72      57.247  62.056  56.428  1.00  2.68
ATOM   1115  HA  PHE    72      57.176  63.053  56.869  1.00  2.68
ATOM   1116  CB  PHE    72      58.565  61.959  55.653  1.00  2.68
ATOM   1117  HB1 PHE    72      58.419  62.399  54.668  1.00  2.68
ATOM   1118  HB2 PHE    72      58.802  60.906  55.487  1.00  2.68
ATOM   1119  CG  PHE    72      59.762  62.663  56.278  1.00  2.68
ATOM   1120  CD1 PHE    72      60.904  61.940  56.671  1.00  2.68
ATOM   1121  HD1 PHE    72      60.878  60.859  56.672  1.00  2.68
ATOM   1122  CE1 PHE    72      62.102  62.620  56.972  1.00  2.68
ATOM   1123  HE1 PHE    72      62.999  62.058  57.191  1.00  2.68
ATOM   1124  CZ  PHE    72      62.130  64.025  56.993  1.00  2.68
ATOM   1125  HZ  PHE    72      63.041  64.550  57.246  1.00  2.68
ATOM   1126  CE2 PHE    72      60.964  64.748  56.694  1.00  2.68
ATOM   1127  HE2 PHE    72      60.960  65.831  56.719  1.00  2.68
ATOM   1128  CD2 PHE    72      59.792  64.065  56.331  1.00  2.68
ATOM   1129  HD2 PHE    72      58.910  64.631  56.083  1.00  2.68
ATOM   1130  C   PHE    72      56.064  61.876  55.502  1.00  2.68
ATOM   1131  O   PHE    72      55.846  60.772  54.989  1.00  2.68
ATOM   1132  N   SER    73      55.313  62.968  55.318  1.00  2.75
ATOM   1133  H   SER    73      55.650  63.850  55.709  1.00  2.75
ATOM   1134  CA  SER    73      54.111  63.037  54.476  1.00  2.75
ATOM   1135  HA  SER    73      53.322  62.448  54.921  1.00  2.75
ATOM   1136  CB  SER    73      53.605  64.477  54.349  1.00  2.75
ATOM   1137  HB1 SER    73      53.433  64.899  55.340  1.00  2.75
ATOM   1138  HB2 SER    73      52.666  64.483  53.794  1.00  2.75
ATOM   1139  OG  SER    73      54.559  65.252  53.659  1.00  2.75
ATOM   1140  HG  SER    73      55.238  65.484  54.343  1.00  2.75
ATOM   1141  C   SER    73      54.397  62.467  53.087  1.00  2.75
ATOM   1142  O   SER    73      55.553  62.380  52.669  1.00  2.75
ATOM   1143  N   ILE    74      53.368  62.072  52.336  1.00  2.42
ATOM   1144  H   ILE    74      52.419  62.140  52.677  1.00  2.42
ATOM   1145  CA  ILE    74      53.626  61.438  51.041  1.00  2.42
ATOM   1146  HA  ILE    74      54.259  60.570  51.221  1.00  2.42
ATOM   1147  CB  ILE    74      52.311  60.941  50.383  1.00  2.42
ATOM   1148  HB  ILE    74      51.790  61.807  49.971  1.00  2.42
ATOM   1149  CG2 ILE    74      52.638  59.993  49.216  1.00  2.42
ATOM   1150 1HG2 ILE    74      51.713  59.608  48.793  1.00  2.42
ATOM   1151 2HG2 ILE    74      53.160  60.531  48.427  1.00  2.42
ATOM   1152 3HG2 ILE    74      53.259  59.164  49.553  1.00  2.42
ATOM   1153  CG1 ILE    74      51.320  60.244  51.349  1.00  2.42
ATOM   1154 1HG1 ILE    74      50.466  59.883  50.774  1.00  2.42
ATOM   1155 2HG1 ILE    74      50.927  60.983  52.048  1.00  2.42
ATOM   1156  CD1 ILE    74      51.889  59.071  52.159  1.00  2.42
ATOM   1157  HD1 ILE    74      51.094  58.641  52.769  1.00  2.42
ATOM   1158  HD2 ILE    74      52.276  58.299  51.496  1.00  2.42
ATOM   1159  HD3 ILE    74      52.683  59.418  52.818  1.00  2.42
ATOM   1160  C   ILE    74      54.402  62.371  50.083  1.00  2.42
ATOM   1161  O   ILE    74      55.281  61.911  49.345  1.00  2.42
ATOM   1162  N   GLU    75      54.147  63.681  50.170  1.00  2.76
ATOM   1163  H   GLU    75      53.429  63.984  50.808  1.00  2.76
ATOM   1164  CA  GLU    75      54.951  64.722  49.524  1.00  2.76
ATOM   1165  HA  GLU    75      54.950  64.574  48.444  1.00  2.76
ATOM   1166  CB  GLU    75      54.358  66.107  49.852  1.00  2.76
ATOM   1167  HB1 GLU    75      55.150  66.858  49.853  1.00  2.76
ATOM   1168  HB2 GLU    75      53.932  66.091  50.856  1.00  2.76
ATOM   1169  CG  GLU    75      53.280  66.539  48.854  1.00  2.76
ATOM   1170  HG1 GLU    75      52.848  67.482  49.198  1.00  2.76
ATOM   1171  HG2 GLU    75      52.486  65.789  48.851  1.00  2.76
ATOM   1172  CD  GLU    75      53.835  66.729  47.435  1.00  2.76
ATOM   1173  OE1 GLU    75      55.021  67.107  47.294  1.00  2.76
ATOM   1174  OE2 GLU    75      53.068  66.475  46.482  1.00  2.76
ATOM   1175  C   GLU    75      56.418  64.703  49.958  1.00  2.76
ATOM   1176  O   GLU    75      57.306  64.607  49.116  1.00  2.76
ATOM   1177  N   GLU    76      56.702  64.742  51.262  1.00  2.79
ATOM   1178  H   GLU    76      55.940  64.787  51.932  1.00  2.79
ATOM   1179  CA  GLU    76      58.085  64.785  51.759  1.00  2.79
ATOM   1180  HA  GLU    76      58.607  65.623  51.294  1.00  2.79
ATOM   1181  CB  GLU    76      58.090  64.995  53.273  1.00  2.79
ATOM   1182  HB1 GLU    76      59.102  64.841  53.649  1.00  2.79
ATOM   1183  HB2 GLU    76      57.444  64.239  53.716  1.00  2.79
ATOM   1184  CG  GLU    76      57.630  66.395  53.698  1.00  2.79
ATOM   1185  HG1 GLU    76      56.752  66.696  53.124  1.00  2.79
ATOM   1186  HG2 GLU    76      58.428  67.112  53.493  1.00  2.79
ATOM   1187  CD  GLU    76      57.274  66.382  55.187  1.00  2.79
ATOM   1188  OE1 GLU    76      56.315  65.645  55.524  1.00  2.79
ATOM   1189  OE2 GLU    76      58.006  67.008  55.978  1.00  2.79
ATOM   1190  C   GLU    76      58.884  63.512  51.424  1.00  2.79
ATOM   1191  O   GLU    76      60.104  63.531  51.239  1.00  2.79
ATOM   1192  N   ALA    77      58.199  62.379  51.330  1.00  2.29
ATOM   1193  H   ALA    77      57.201  62.420  51.523  1.00  2.29
ATOM   1194  CA  ALA    77      58.782  61.121  50.905  1.00  2.29
ATOM   1195  HA  ALA    77      59.715  60.972  51.438  1.00  2.29
ATOM   1196  CB  ALA    77      57.827  60.014  51.349  1.00  2.29
ATOM   1197  HB1 ALA    77      58.276  59.041  51.157  1.00  2.29
ATOM   1198  HB2 ALA    77      57.628  60.102  52.419  1.00  2.29
ATOM   1199  HB3 ALA    77      56.883  60.112  50.814  1.00  2.29
ATOM   1200  C   ALA    77      59.111  61.109  49.385  1.00  2.29
ATOM   1201  O   ALA    77      60.205  60.666  48.977  1.00  2.29
ATOM   1202  N   LEU    78      58.213  61.653  48.542  1.00  2.39
ATOM   1203  H   LEU    78      57.333  62.024  48.894  1.00  2.39
ATOM   1204  CA  LEU    78      58.562  61.868  47.132  1.00  2.39
ATOM   1205  HA  LEU    78      58.830  60.900  46.716  1.00  2.39
ATOM   1206  CB  LEU    78      57.373  62.418  46.319  1.00  2.39
ATOM   1207  HB1 LEU    78      57.036  63.355  46.763  1.00  2.39
ATOM   1208  HB2 LEU    78      56.556  61.702  46.367  1.00  2.39
ATOM   1209  CG  LEU    78      57.736  62.672  44.836  1.00  2.39
ATOM   1210  HG  LEU    78      58.580  63.359  44.782  1.00  2.39
ATOM   1211  CD1 LEU    78      58.107  61.385  44.093  1.00  2.39
ATOM   1212 1HD1 LEU    78      58.243  61.604  43.037  1.00  2.39
ATOM   1213 2HD1 LEU    78      59.050  61.001  44.478  1.00  2.39
ATOM   1214 3HD1 LEU    78      57.325  60.638  44.219  1.00  2.39
ATOM   1215  CD2 LEU    78      56.593  63.335  44.069  1.00  2.39
ATOM   1216 1HD2 LEU    78      56.944  63.662  43.092  1.00  2.39
ATOM   1217 2HD2 LEU    78      55.771  62.637  43.938  1.00  2.39
ATOM   1218 3HD2 LEU    78      56.234  64.207  44.619  1.00  2.39
ATOM   1219  C   LEU    78      59.793  62.755  46.988  1.00  2.39
ATOM   1220  O   LEU    78      60.778  62.366  46.365  1.00  2.39
ATOM   1221  N   GLN    79      59.768  63.901  47.653  1.00  2.87
ATOM   1222  H   GLN    79      58.914  64.133  48.157  1.00  2.87
ATOM   1223  CA  GLN    79      60.844  64.882  47.670  1.00  2.87
ATOM   1224  HA  GLN    79      61.144  65.081  46.640  1.00  2.87
ATOM   1225  CB  GLN    79      60.293  66.192  48.269  1.00  2.87
ATOM   1226  HB1 GLN    79      61.109  66.914  48.336  1.00  2.87
ATOM   1227  HB2 GLN    79      59.929  66.001  49.280  1.00  2.87
ATOM   1228  CG  GLN    79      59.159  66.822  47.431  1.00  2.87
ATOM   1229  HG1 GLN    79      58.322  66.132  47.345  1.00  2.87
ATOM   1230  HG2 GLN    79      59.524  67.030  46.425  1.00  2.87
ATOM   1231  CD  GLN    79      58.652  68.132  48.032  1.00  2.87
ATOM   1232  OE1 GLN    79      59.418  68.982  48.462  1.00  2.87
ATOM   1233  NE2 GLN    79      57.363  68.387  48.076  1.00  2.87
ATOM   1234 1HE2 GLN    79      56.648  67.761  47.683  1.00  2.87
ATOM   1235 2HE2 GLN    79      57.092  69.261  48.476  1.00  2.87
ATOM   1236  C   GLN    79      62.110  64.417  48.408  1.00  2.87
ATOM   1237  O   GLN    79      63.098  65.148  48.388  1.00  2.87
ATOM   1238  N   SER    80      62.133  63.215  49.008  1.00  2.79
ATOM   1239  H   SER    80      61.284  62.671  49.057  1.00  2.79
ATOM   1240  CA  SER    80      63.381  62.634  49.558  1.00  2.79
ATOM   1241  HA  SER    80      64.207  63.334  49.430  1.00  2.79
ATOM   1242  CB  SER    80      63.238  62.372  51.049  1.00  2.79
ATOM   1243  HB1 SER    80      63.194  63.323  51.582  1.00  2.79
ATOM   1244  HB2 SER    80      64.086  61.791  51.416  1.00  2.79
ATOM   1245  OG  SER    80      62.041  61.669  51.251  1.00  2.79
ATOM   1246  HG  SER    80      61.340  62.353  51.216  1.00  2.79
ATOM   1247  C   SER    80      63.789  61.365  48.819  1.00  2.79
ATOM   1248  O   SER    80      64.772  60.718  49.189  1.00  2.79
ATOM   1249  N   GLY    81      63.046  61.002  47.762  1.00  2.49
ATOM   1250  H   GLY    81      62.260  61.583  47.485  1.00  2.49
ATOM   1251  CA  GLY    81      63.350  59.822  46.958  1.00  2.49
ATOM   1252  HA1 GLY    81      64.364  59.899  46.564  1.00  2.49
ATOM   1253  HA2 GLY    81      62.650  59.770  46.124  1.00  2.49
ATOM   1254  C   GLY    81      63.233  58.525  47.763  1.00  2.49
ATOM   1255  O   GLY    81      63.979  57.555  47.595  1.00  2.49
ATOM   1256  N   ARG    82      62.281  58.578  48.688  1.00  2.10
ATOM   1257  H   ARG    82      61.814  59.480  48.761  1.00  2.10
ATOM   1258  CA  ARG    82      61.822  57.541  49.597  1.00  2.10
ATOM   1259  HA  ARG    82      62.562  56.743  49.643  1.00  2.10
ATOM   1260  CB  ARG    82      61.686  58.243  50.956  1.00  2.10
ATOM   1261  HB1 ARG    82      60.932  59.023  50.857  1.00  2.10
ATOM   1262  HB2 ARG    82      62.637  58.737  51.170  1.00  2.10
ATOM   1263  CG  ARG    82      61.314  57.383  52.172  1.00  2.10
ATOM   1264  HG1 ARG    82      62.138  56.713  52.420  1.00  2.10
ATOM   1265  HG2 ARG    82      60.421  56.797  51.965  1.00  2.10
ATOM   1266  CD  ARG    82      61.005  58.305  53.357  1.00  2.10
ATOM   1267  HD1 ARG    82      60.721  57.710  54.218  1.00  2.10
ATOM   1268  HD2 ARG    82      60.147  58.926  53.100  1.00  2.10
ATOM   1269  NE  ARG    82      62.162  59.136  53.727  1.00  2.10
ATOM   1270  HE  ARG    82      63.052  58.686  53.927  1.00  2.10
ATOM   1271  CZ  ARG    82      62.178  60.430  53.955  1.00  2.10
ATOM   1272  NH1 ARG    82      63.282  60.995  54.339  1.00  2.10
ATOM   1273 1HH1 ARG    82      64.073  60.380  54.540  1.00  2.10
ATOM   1274 2HH1 ARG    82      63.319  61.977  54.512  1.00  2.10
ATOM   1275  NH2 ARG    82      61.115  61.175  53.882  1.00  2.10
ATOM   1276 1HH2 ARG    82      60.238  60.765  53.636  1.00  2.10
ATOM   1277 2HH2 ARG    82      61.173  62.149  54.121  1.00  2.10
ATOM   1278  C   ARG    82      60.502  56.949  49.113  1.00  2.10
ATOM   1279  O   ARG    82      60.114  55.896  49.625  1.00  2.10
ATOM   1280  N   LEU    83      59.844  57.594  48.138  1.00  1.88
ATOM   1281  H   LEU    83      60.230  58.468  47.809  1.00  1.88
ATOM   1282  CA  LEU    83      58.905  56.904  47.230  1.00  1.88
ATOM   1283  HA  LEU    83      59.304  55.910  47.073  1.00  1.88
ATOM   1284  CB  LEU    83      57.537  56.722  47.919  1.00  1.88
ATOM   1285  HB1 LEU    83      57.663  55.938  48.665  1.00  1.88
ATOM   1286  HB2 LEU    83      56.825  56.350  47.184  1.00  1.88
ATOM   1287  CG  LEU    83      56.947  57.962  48.618  1.00  1.88
ATOM   1288  HG  LEU    83      57.738  58.590  49.014  1.00  1.88
ATOM   1289  CD1 LEU    83      56.134  58.810  47.663  1.00  1.88
ATOM   1290 1HD1 LEU    83      55.704  59.658  48.191  1.00  1.88
ATOM   1291 2HD1 LEU    83      56.785  59.197  46.882  1.00  1.88
ATOM   1292 3HD1 LEU    83      55.345  58.213  47.224  1.00  1.88
ATOM   1293  CD2 LEU    83      56.078  57.537  49.802  1.00  1.88
ATOM   1294 1HD2 LEU    83      55.502  58.383  50.175  1.00  1.88
ATOM   1295 2HD2 LEU    83      55.397  56.742  49.523  1.00  1.88
ATOM   1296 3HD2 LEU    83      56.730  57.170  50.587  1.00  1.88
ATOM   1297  C   LEU    83      58.834  57.547  45.829  1.00  1.88
ATOM   1298  O   LEU    83      59.024  58.751  45.709  1.00  1.88
ATOM   1299  N   THR    84      58.569  56.765  44.771  1.00  2.23
ATOM   1300  H   THR    84      58.508  55.767  44.898  1.00  2.23
ATOM   1301  CA  THR    84      58.691  57.222  43.367  1.00  2.23
ATOM   1302  HA  THR    84      59.259  58.149  43.396  1.00  2.23
ATOM   1303  CB  THR    84      59.502  56.240  42.495  1.00  2.23
ATOM   1304  HB  THR    84      59.046  56.174  41.506  1.00  2.23
ATOM   1305  CG2 THR    84      60.938  56.729  42.315  1.00  2.23
ATOM   1306 1HG2 THR    84      61.524  55.975  41.788  1.00  2.23
ATOM   1307 2HG2 THR    84      60.952  57.649  41.733  1.00  2.23
ATOM   1308 3HG2 THR    84      61.395  56.920  43.288  1.00  2.23
ATOM   1309  OG1 THR    84      59.577  54.937  43.024  1.00  2.23
ATOM   1310  HG1 THR    84      60.503  54.792  43.307  1.00  2.23
ATOM   1311  C   THR    84      57.366  57.582  42.688  1.00  2.23
ATOM   1312  O   THR    84      56.350  57.033  43.073  1.00  2.23
ATOM   1313  N   PRO    85      57.312  58.487  41.682  1.00  2.59
ATOM   1314  CD  PRO    85      58.468  59.083  41.018  1.00  2.59
ATOM   1315  HD1 PRO    85      58.938  58.338  40.373  1.00  2.59
ATOM   1316  HD2 PRO    85      59.192  59.469  41.736  1.00  2.59
ATOM   1317  CG  PRO    85      57.941  60.236  40.163  1.00  2.59
ATOM   1318  HG1 PRO    85      58.479  60.315  39.218  1.00  2.59
ATOM   1319  HG2 PRO    85      58.014  61.171  40.720  1.00  2.59
ATOM   1320  CB  PRO    85      56.471  59.888  39.948  1.00  2.59
ATOM   1321  HB1 PRO    85      56.380  59.190  39.113  1.00  2.59
ATOM   1322  HB2 PRO    85      55.868  60.779  39.770  1.00  2.59
ATOM   1323  CA  PRO    85      56.090  59.200  41.259  1.00  2.59
ATOM   1324  HA  PRO    85      55.916  59.989  41.991  1.00  2.59
ATOM   1325  C   PRO    85      54.757  58.428  41.107  1.00  2.59
ATOM   1326  O   PRO    85      53.722  58.896  41.575  1.00  2.59
ATOM   1327  N   ALA    86      54.741  57.247  40.481  1.00  2.64
ATOM   1328  H   ALA    86      55.602  56.861  40.133  1.00  2.64
ATOM   1329  CA  ALA    86      53.515  56.439  40.390  1.00  2.64
ATOM   1330  HA  ALA    86      52.704  57.061  40.004  1.00  2.64
ATOM   1331  CB  ALA    86      53.773  55.301  39.394  1.00  2.64
ATOM   1332  HB1 ALA    86      52.861  54.713  39.277  1.00  2.64
ATOM   1333  HB2 ALA    86      54.054  55.714  38.424  1.00  2.64
ATOM   1334  HB3 ALA    86      54.571  54.653  39.760  1.00  2.64
ATOM   1335  C   ALA    86      53.065  55.896  41.752  1.00  2.64
ATOM   1336  O   ALA    86      51.885  55.874  42.122  1.00  2.64
ATOM   1337  N   HIS    87      54.058  55.468  42.514  1.00  2.16
ATOM   1338  H   HIS    87      55.009  55.559  42.178  1.00  2.16
ATOM   1339  CA  HIS    87      53.893  54.980  43.859  1.00  2.16
ATOM   1340  HA  HIS    87      53.094  54.237  43.847  1.00  2.16
ATOM   1341  CB  HIS    87      55.175  54.254  44.261  1.00  2.16
ATOM   1342  HB1 HIS    87      54.991  53.679  45.159  1.00  2.16
ATOM   1343  HB2 HIS    87      55.982  54.959  44.450  1.00  2.16
ATOM   1344  CG  HIS    87      55.587  53.285  43.183  1.00  2.16
ATOM   1345  ND1 HIS    87      56.554  53.516  42.204  1.00  2.16
ATOM   1346  CE1 HIS    87      56.553  52.424  41.427  1.00  2.16
ATOM   1347  HE1 HIS    87      57.208  52.276  40.581  1.00  2.16
ATOM   1348  NE2 HIS    87      55.630  51.545  41.852  1.00  2.16
ATOM   1349  HE2 HIS    87      55.453  50.623  41.462  1.00  2.16
ATOM   1350  CD2 HIS    87      54.987  52.087  42.936  1.00  2.16
ATOM   1351  HD2 HIS    87      54.175  51.648  43.491  1.00  2.16
ATOM   1352  C   HIS    87      53.394  56.102  44.775  1.00  2.16
ATOM   1353  O   HIS    87      52.397  55.907  45.449  1.00  2.16
ATOM   1354  N   TYR    88      53.969  57.302  44.684  1.00  2.24
ATOM   1355  H   TYR    88      54.787  57.359  44.089  1.00  2.24
ATOM   1356  CA  TYR    88      53.442  58.564  45.209  1.00  2.24
ATOM   1357  HA  TYR    88      53.481  58.530  46.296  1.00  2.24
ATOM   1358  CB  TYR    88      54.328  59.733  44.748  1.00  2.24
ATOM   1359  HB1 TYR    88      54.679  59.526  43.745  1.00  2.24
ATOM   1360  HB2 TYR    88      55.222  59.766  45.361  1.00  2.24
ATOM   1361  CG  TYR    88      53.708  61.122  44.733  1.00  2.24
ATOM   1362  CD1 TYR    88      53.832  61.981  45.844  1.00  2.24
ATOM   1363  HD1 TYR    88      54.294  61.633  46.756  1.00  2.24
ATOM   1364  CE1 TYR    88      53.418  63.326  45.746  1.00  2.24
ATOM   1365  HE1 TYR    88      53.551  64.000  46.577  1.00  2.24
ATOM   1366  CZ  TYR    88      52.855  63.811  44.545  1.00  2.24
ATOM   1367  OH  TYR    88      52.513  65.116  44.394  1.00  2.24
ATOM   1368  HH  TYR    88      52.731  65.655  45.198  1.00  2.24
ATOM   1369  CE2 TYR    88      52.678  62.934  43.457  1.00  2.24
ATOM   1370  HE2 TYR    88      52.241  63.313  42.547  1.00  2.24
ATOM   1371  CD2 TYR    88      53.107  61.599  43.550  1.00  2.24
ATOM   1372  HD2 TYR    88      52.996  60.950  42.694  1.00  2.24
ATOM   1373  C   TYR    88      51.975  58.810  44.881  1.00  2.24
ATOM   1374  O   TYR    88      51.237  59.062  45.823  1.00  2.24
ATOM   1375  N   ASP    89      51.508  58.657  43.635  1.00  2.61
ATOM   1376  H   ASP    89      52.146  58.473  42.869  1.00  2.61
ATOM   1377  CA  ASP    89      50.061  58.723  43.368  1.00  2.61
ATOM   1378  HA  ASP    89      49.699  59.715  43.644  1.00  2.61
ATOM   1379  CB  ASP    89      49.775  58.526  41.861  1.00  2.61
ATOM   1380  HB1 ASP    89      50.548  57.902  41.415  1.00  2.61
ATOM   1381  HB2 ASP    89      49.821  59.497  41.365  1.00  2.61
ATOM   1382  CG  ASP    89      48.407  57.879  41.586  1.00  2.61
ATOM   1383  OD1 ASP    89      48.361  56.704  41.155  1.00  2.61
ATOM   1384  OD2 ASP    89      47.358  58.485  41.893  1.00  2.61
ATOM   1385  C   ASP    89      49.284  57.720  44.235  1.00  2.61
ATOM   1386  O   ASP    89      48.396  58.108  45.008  1.00  2.61
ATOM   1387  N   ARG    90      49.627  56.426  44.158  1.00  2.53
ATOM   1388  H   ARG    90      50.382  56.152  43.532  1.00  2.53
ATOM   1389  CA  ARG    90      48.822  55.415  44.863  1.00  2.53
ATOM   1390  HA  ARG    90      47.794  55.570  44.540  1.00  2.53
ATOM   1391  CB  ARG    90      49.261  53.997  44.450  1.00  2.53
ATOM   1392  HB1 ARG    90      49.834  53.553  45.265  1.00  2.53
ATOM   1393  HB2 ARG    90      49.916  54.037  43.577  1.00  2.53
ATOM   1394  CG  ARG    90      48.059  53.088  44.125  1.00  2.53
ATOM   1395  HG1 ARG    90      47.234  53.307  44.804  1.00  2.53
ATOM   1396  HG2 ARG    90      48.367  52.058  44.308  1.00  2.53
ATOM   1397  CD  ARG    90      47.572  53.161  42.663  1.00  2.53
ATOM   1398  HD1 ARG    90      46.778  52.428  42.515  1.00  2.53
ATOM   1399  HD2 ARG    90      48.401  52.876  42.012  1.00  2.53
ATOM   1400  NE  ARG    90      47.093  54.492  42.240  1.00  2.53
ATOM   1401  HE  ARG    90      47.751  55.099  41.744  1.00  2.53
ATOM   1402  CZ  ARG    90      45.918  55.062  42.423  1.00  2.53
ATOM   1403  NH1 ARG    90      45.708  56.245  41.954  1.00  2.53
ATOM   1404 1HH1 ARG    90      46.515  56.758  41.569  1.00  2.53
ATOM   1405 2HH1 ARG    90      44.931  56.788  42.294  1.00  2.53
ATOM   1406  NH2 ARG    90      44.943  54.522  43.100  1.00  2.53
ATOM   1407 1HH2 ARG    90      45.049  53.599  43.466  1.00  2.53
ATOM   1408 2HH2 ARG    90      44.147  55.111  43.307  1.00  2.53
ATOM   1409  C   ARG    90      48.782  55.613  46.387  1.00  2.53
ATOM   1410  O   ARG    90      47.734  55.452  47.025  1.00  2.53
ATOM   1411  N   TYR    91      49.910  56.021  46.956  1.00  2.25
ATOM   1412  H   TYR    91      50.733  56.107  46.363  1.00  2.25
ATOM   1413  CA  TYR    91      50.048  56.370  48.359  1.00  2.25
ATOM   1414  HA  TYR    91      49.632  55.560  48.957  1.00  2.25
ATOM   1415  CB  TYR    91      51.525  56.529  48.738  1.00  2.25
ATOM   1416  HB1 TYR    91      51.591  56.742  49.806  1.00  2.25
ATOM   1417  HB2 TYR    91      51.922  57.384  48.192  1.00  2.25
ATOM   1418  CG  TYR    91      52.395  55.326  48.438  1.00  2.25
ATOM   1419  CD1 TYR    91      51.888  54.020  48.552  1.00  2.25
ATOM   1420  HD1 TYR    91      50.895  53.844  48.942  1.00  2.25
ATOM   1421  CE1 TYR    91      52.661  52.933  48.121  1.00  2.25
ATOM   1422  HE1 TYR    91      52.259  51.939  48.205  1.00  2.25
ATOM   1423  CZ  TYR    91      53.971  53.132  47.641  1.00  2.25
ATOM   1424  OH  TYR    91      54.726  52.067  47.273  1.00  2.25
ATOM   1425  HH  TYR    91      55.606  52.289  46.958  1.00  2.25
ATOM   1426  CE2 TYR    91      54.505  54.433  47.588  1.00  2.25
ATOM   1427  HE2 TYR    91      55.505  54.587  47.221  1.00  2.25
ATOM   1428  CD2 TYR    91      53.705  55.525  47.967  1.00  2.25
ATOM   1429  HD2 TYR    91      54.068  56.532  47.836  1.00  2.25
ATOM   1430  C   TYR    91      49.255  57.614  48.739  1.00  2.25
ATOM   1431  O   TYR    91      48.550  57.533  49.737  1.00  2.25
ATOM   1432  N   VAL    92      49.269  58.693  47.945  1.00  2.66
ATOM   1433  H   VAL    92      49.852  58.685  47.110  1.00  2.66
ATOM   1434  CA  VAL    92      48.391  59.855  48.154  1.00  2.66
ATOM   1435  HA  VAL    92      48.632  60.300  49.120  1.00  2.66
ATOM   1436  CB  VAL    92      48.595  60.949  47.077  1.00  2.66
ATOM   1437  HB  VAL    92      48.618  60.489  46.090  1.00  2.66
ATOM   1438  CG1 VAL    92      47.474  62.000  47.081  1.00  2.66
ATOM   1439 1HG1 VAL    92      47.704  62.794  46.369  1.00  2.66
ATOM   1440 2HG1 VAL    92      46.529  61.551  46.779  1.00  2.66
ATOM   1441 3HG1 VAL    92      47.371  62.431  48.077  1.00  2.66
ATOM   1442  CG2 VAL    92      49.908  61.713  47.295  1.00  2.66
ATOM   1443 1HG2 VAL    92      50.050  62.445  46.498  1.00  2.66
ATOM   1444 2HG2 VAL    92      49.888  62.228  48.255  1.00  2.66
ATOM   1445 3HG2 VAL    92      50.752  61.032  47.269  1.00  2.66
ATOM   1446  C   VAL    92      46.946  59.396  48.247  1.00  2.66
ATOM   1447  O   VAL    92      46.291  59.692  49.240  1.00  2.66
ATOM   1448  N   ASN    93      46.478  58.565  47.306  1.00  3.10
ATOM   1449  H   ASN    93      47.119  58.263  46.581  1.00  3.10
ATOM   1450  CA  ASN    93      45.111  58.028  47.370  1.00  3.10
ATOM   1451  HA  ASN    93      44.404  58.858  47.288  1.00  3.10
ATOM   1452  CB  ASN    93      44.859  57.043  46.200  1.00  3.10
ATOM   1453  HB1 ASN    93      43.889  56.579  46.375  1.00  3.10
ATOM   1454  HB2 ASN    93      45.600  56.253  46.228  1.00  3.10
ATOM   1455  CG  ASN    93      44.828  57.586  44.770  1.00  3.10
ATOM   1456  OD1 ASN    93      43.989  57.177  43.980  1.00  3.10
ATOM   1457  ND2 ASN    93      45.770  58.387  44.335  1.00  3.10
ATOM   1458 1HD2 ASN    93      46.590  58.574  44.894  1.00  3.10
ATOM   1459 2HD2 ASN    93      45.865  58.589  43.342  1.00  3.10
ATOM   1460  C   ASN    93      44.858  57.353  48.742  1.00  3.10
ATOM   1461  O   ASN    93      43.898  57.698  49.449  1.00  3.10
ATOM   1462  N   LYS    94      45.754  56.446  49.167  1.00  3.16
ATOM   1463  H   LYS    94      46.590  56.285  48.615  1.00  3.16
ATOM   1464  CA  LYS    94      45.595  55.748  50.461  1.00  3.16
ATOM   1465  HA  LYS    94      44.633  55.233  50.450  1.00  3.16
ATOM   1466  CB  LYS    94      46.732  54.714  50.631  1.00  3.16
ATOM   1467  HB1 LYS    94      47.396  55.005  51.448  1.00  3.16
ATOM   1468  HB2 LYS    94      47.339  54.696  49.725  1.00  3.16
ATOM   1469  CG  LYS    94      46.218  53.284  50.866  1.00  3.16
ATOM   1470  HG1 LYS    94      47.012  52.594  50.582  1.00  3.16
ATOM   1471  HG2 LYS    94      45.371  53.094  50.206  1.00  3.16
ATOM   1472  CD  LYS    94      45.818  52.987  52.322  1.00  3.16
ATOM   1473  HD1 LYS    94      45.072  53.712  52.652  1.00  3.16
ATOM   1474  HD2 LYS    94      46.701  53.063  52.962  1.00  3.16
ATOM   1475  CE  LYS    94      45.228  51.571  52.407  1.00  3.16
ATOM   1476  HE1 LYS    94      45.881  50.885  51.859  1.00  3.16
ATOM   1477  HE2 LYS    94      44.248  51.577  51.922  1.00  3.16
ATOM   1478  NZ  LYS    94      45.102  51.088  53.801  1.00  3.16
ATOM   1479  HZ1 LYS    94      44.635  50.203  53.892  1.00  3.16
ATOM   1480  HZ2 LYS    94      46.016  50.977  54.254  1.00  3.16
ATOM   1481  HZ3 LYS    94      44.701  51.759  54.463  1.00  3.16
ATOM   1482  C   LYS    94      45.527  56.720  51.655  1.00  3.16
ATOM   1483  O   LYS    94      44.640  56.581  52.497  1.00  3.16
ATOM   1484  N   ASP    95      46.383  57.741  51.674  1.00  3.23
ATOM   1485  H   ASP    95      47.043  57.827  50.908  1.00  3.23
ATOM   1486  CA  ASP    95      46.422  58.779  52.708  1.00  3.23
ATOM   1487  HA  ASP    95      46.564  58.326  53.688  1.00  3.23
ATOM   1488  CB  ASP    95      47.647  59.673  52.431  1.00  3.23
ATOM   1489  HB1 ASP    95      47.691  59.885  51.364  1.00  3.23
ATOM   1490  HB2 ASP    95      48.545  59.104  52.679  1.00  3.23
ATOM   1491  CG  ASP    95      47.703  61.014  53.171  1.00  3.23
ATOM   1492  OD1 ASP    95      47.181  61.144  54.304  1.00  3.23
ATOM   1493  OD2 ASP    95      48.294  61.944  52.585  1.00  3.23
ATOM   1494  C   ASP    95      45.089  59.537  52.744  1.00  3.23
ATOM   1495  O   ASP    95      44.460  59.653  53.799  1.00  3.23
ATOM   1496  N   MET    96      44.559  59.903  51.570  1.00  3.47
ATOM   1497  H   MET    96      45.078  59.719  50.716  1.00  3.47
ATOM   1498  CA  MET    96      43.275  60.582  51.491  1.00  3.47
ATOM   1499  HA  MET    96      43.306  61.456  52.144  1.00  3.47
ATOM   1500  CB  MET    96      42.978  61.059  50.066  1.00  3.47
ATOM   1501  HB1 MET    96      41.940  61.390  50.030  1.00  3.47
ATOM   1502  HB2 MET    96      43.106  60.245  49.354  1.00  3.47
ATOM   1503  CG  MET    96      43.878  62.237  49.673  1.00  3.47
ATOM   1504  HG1 MET    96      44.905  61.878  49.592  1.00  3.47
ATOM   1505  HG2 MET    96      43.848  62.982  50.468  1.00  3.47
ATOM   1506  SD  MET    96      43.426  63.049  48.115  1.00  3.47
ATOM   1507  CE  MET    96      41.846  63.812  48.584  1.00  3.47
ATOM   1508  HE1 MET    96      41.489  64.434  47.764  1.00  3.47
ATOM   1509  HE2 MET    96      41.103  63.043  48.794  1.00  3.47
ATOM   1510  HE3 MET    96      41.982  64.428  49.473  1.00  3.47
ATOM   1511  C   MET    96      42.144  59.700  52.008  1.00  3.47
ATOM   1512  O   MET    96      41.165  60.215  52.532  1.00  3.47
ATOM   1513  N   SER    97      42.297  58.378  51.925  1.00  4.09
ATOM   1514  H   SER    97      43.176  58.039  51.563  1.00  4.09
ATOM   1515  CA  SER    97      41.343  57.416  52.474  1.00  4.09
ATOM   1516  HA  SER    97      40.336  57.734  52.203  1.00  4.09
ATOM   1517  CB  SER    97      41.578  56.027  51.862  1.00  4.09
ATOM   1518  HB1 SER    97      40.720  55.393  52.091  1.00  4.09
ATOM   1519  HB2 SER    97      42.458  55.571  52.312  1.00  4.09
ATOM   1520  OG  SER    97      41.753  56.086  50.454  1.00  4.09
ATOM   1521  HG  SER    97      42.397  56.782  50.240  1.00  4.09
ATOM   1522  C   SER    97      41.403  57.321  54.004  1.00  4.09
ATOM   1523  O   SER    97      40.353  57.153  54.630  1.00  4.09
ATOM   1524  N   ILE    98      42.589  57.455  54.623  1.00  4.16
ATOM   1525  H   ILE    98      43.423  57.655  54.083  1.00  4.16
ATOM   1526  CA  ILE    98      42.673  57.452  56.097  1.00  4.16
ATOM   1527  HA  ILE    98      42.028  56.645  56.445  1.00  4.16
ATOM   1528  CB  ILE    98      44.090  57.195  56.672  1.00  4.16
ATOM   1529  HB  ILE    98      44.554  58.157  56.898  1.00  4.16
ATOM   1530  CG2 ILE    98      43.923  56.433  58.001  1.00  4.16
ATOM   1531 1HG2 ILE    98      44.901  56.190  58.413  1.00  4.16
ATOM   1532 2HG2 ILE    98      43.372  57.043  58.714  1.00  4.16
ATOM   1533 3HG2 ILE    98      43.373  55.505  57.853  1.00  4.16
ATOM   1534  CG1 ILE    98      45.088  56.450  55.767  1.00  4.16
ATOM   1535 1HG1 ILE    98      46.037  56.371  56.299  1.00  4.16
ATOM   1536 2HG1 ILE    98      45.278  57.057  54.888  1.00  4.16
ATOM   1537  CD1 ILE    98      44.671  55.044  55.324  1.00  4.16
ATOM   1538  HD1 ILE    98      45.505  54.579  54.799  1.00  4.16
ATOM   1539  HD2 ILE    98      44.422  54.440  56.191  1.00  4.16
ATOM   1540  HD3 ILE    98      43.809  55.084  54.660  1.00  4.16
ATOM   1541  C   ILE    98      42.105  58.746  56.687  1.00  4.16
ATOM   1542  O   ILE    98      41.223  58.719  57.559  1.00  4.16
ATOM   1543  N   GLN    99      42.544  59.874  56.118  1.00  4.20
ATOM   1544  H   GLN    99      43.269  59.812  55.407  1.00  4.20
ATOM   1545  CA  GLN    99      41.972  61.179  56.428  1.00  4.20
ATOM   1546  HA  GLN    99      42.213  61.433  57.462  1.00  4.20
ATOM   1547  CB  GLN    99      42.551  62.259  55.505  1.00  4.20
ATOM   1548  HB1 GLN    99      42.003  63.182  55.699  1.00  4.20
ATOM   1549  HB2 GLN    99      42.385  61.975  54.465  1.00  4.20
ATOM   1550  CG  GLN    99      44.049  62.537  55.713  1.00  4.20
ATOM   1551  HG1 GLN    99      44.623  61.630  55.529  1.00  4.20
ATOM   1552  HG2 GLN    99      44.229  62.850  56.742  1.00  4.20
ATOM   1553  CD  GLN    99      44.527  63.640  54.773  1.00  4.20
ATOM   1554  OE1 GLN    99      43.878  64.669  54.603  1.00  4.20
ATOM   1555  NE2 GLN    99      45.620  63.469  54.070  1.00  4.20
ATOM   1556 1HE2 GLN    99      46.182  62.622  54.196  1.00  4.20
ATOM   1557 2HE2 GLN    99      45.956  64.224  53.513  1.00  4.20
ATOM   1558  C   GLN    99      40.443  61.136  56.300  1.00  4.20
ATOM   1559  O   GLN    99      39.759  61.361  57.290  1.00  4.20
ATOM   1560  N   GLU   100      39.886  60.765  55.141  1.00  4.38
ATOM   1561  H   GLU   100      40.492  60.569  54.348  1.00  4.38
ATOM   1562  CA  GLU   100      38.431  60.769  54.917  1.00  4.38
ATOM   1563  HA  GLU   100      38.051  61.729  55.236  1.00  4.38
ATOM   1564  CB  GLU   100      38.096  60.680  53.415  1.00  4.38
ATOM   1565  HB1 GLU   100      37.114  60.215  53.314  1.00  4.38
ATOM   1566  HB2 GLU   100      38.790  60.009  52.918  1.00  4.38
ATOM   1567  CG  GLU   100      38.012  62.033  52.662  1.00  4.38
ATOM   1568  HG1 GLU   100      37.053  62.489  52.919  1.00  4.38
ATOM   1569  HG2 GLU   100      37.981  61.823  51.591  1.00  4.38
ATOM   1570  CD  GLU   100      39.112  63.077  52.950  1.00  4.38
ATOM   1571  OE1 GLU   100      39.932  63.420  52.063  1.00  4.38
ATOM   1572  OE2 GLU   100      39.120  63.655  54.060  1.00  4.38
ATOM   1573  C   GLU   100      37.646  59.743  55.763  1.00  4.38
ATOM   1574  O   GLU   100      36.470  59.962  56.064  1.00  4.38
ATOM   1575  N   LEU   101      38.265  58.666  56.252  1.00  4.26
ATOM   1576  H   LEU   101      39.220  58.473  55.967  1.00  4.26
ATOM   1577  CA  LEU   101      37.668  57.860  57.326  1.00  4.26
ATOM   1578  HA  LEU   101      36.668  57.550  57.019  1.00  4.26
ATOM   1579  CB  LEU   101      38.540  56.596  57.479  1.00  4.26
ATOM   1580  HB1 LEU   101      39.575  56.880  57.651  1.00  4.26
ATOM   1581  HB2 LEU   101      38.513  56.088  56.514  1.00  4.26
ATOM   1582  CG  LEU   101      38.136  55.578  58.566  1.00  4.26
ATOM   1583  HG  LEU   101      37.050  55.485  58.602  1.00  4.26
ATOM   1584  CD1 LEU   101      38.733  54.217  58.197  1.00  4.26
ATOM   1585 1HD1 LEU   101      38.483  53.477  58.957  1.00  4.26
ATOM   1586 2HD1 LEU   101      38.328  53.880  57.244  1.00  4.26
ATOM   1587 3HD1 LEU   101      39.818  54.294  58.118  1.00  4.26
ATOM   1588  CD2 LEU   101      38.671  55.920  59.964  1.00  4.26
ATOM   1589 1HD2 LEU   101      38.448  55.107  60.655  1.00  4.26
ATOM   1590 2HD2 LEU   101      39.751  56.074  59.924  1.00  4.26
ATOM   1591 3HD2 LEU   101      38.197  56.821  60.346  1.00  4.26
ATOM   1592  C   LEU   101      37.521  58.662  58.626  1.00  4.26
ATOM   1593  O   LEU   101      36.445  58.647  59.236  1.00  4.26
ATOM   1594  N   ALA   102      38.570  59.389  59.033  1.00  5.42
ATOM   1595  H   ALA   102      39.430  59.379  58.488  1.00  5.42
ATOM   1596  CA  ALA   102      38.479  60.290  60.188  1.00  5.42
ATOM   1597  HA  ALA   102      38.169  59.691  61.045  1.00  5.42
ATOM   1598  CB  ALA   102      39.864  60.859  60.514  1.00  5.42
ATOM   1599  HB1 ALA   102      39.825  61.385  61.469  1.00  5.42
ATOM   1600  HB2 ALA   102      40.595  60.054  60.584  1.00  5.42
ATOM   1601  HB3 ALA   102      40.185  61.567  59.750  1.00  5.42
ATOM   1602  C   ALA   102      37.419  61.397  60.024  1.00  5.42
ATOM   1603  O   ALA   102      36.721  61.735  60.990  1.00  5.42
ATOM   1604  N   VAL   103      37.259  61.931  58.806  1.00  6.87
ATOM   1605  H   VAL   103      37.929  61.665  58.090  1.00  6.87
ATOM   1606  CA  VAL   103      36.242  62.949  58.498  1.00  6.87
ATOM   1607  HA  VAL   103      36.253  63.660  59.313  1.00  6.87
ATOM   1608  CB  VAL   103      36.488  63.736  57.196  1.00  6.87
ATOM   1609  HB  VAL   103      36.037  64.691  57.377  1.00  6.87
ATOM   1610  CG1 VAL   103      37.964  64.015  56.954  1.00  6.87
ATOM   1611 1HG1 VAL   103      38.087  64.712  56.139  1.00  6.87
ATOM   1612 2HG1 VAL   103      38.451  64.384  57.853  1.00  6.87
ATOM   1613 3HG1 VAL   103      38.460  63.121  56.639  1.00  6.87
ATOM   1614  CG2 VAL   103      35.799  63.275  55.905  1.00  6.87
ATOM   1615 1HG2 VAL   103      36.141  63.874  55.061  1.00  6.87
ATOM   1616 2HG2 VAL   103      36.014  62.240  55.697  1.00  6.87
ATOM   1617 3HG2 VAL   103      34.718  63.397  55.994  1.00  6.87
ATOM   1618  C   VAL   103      34.835  62.406  58.505  1.00  6.87
ATOM   1619  O   VAL   103      33.956  63.110  58.976  1.00  6.87
ATOM   1620  N   LEU   104      34.590  61.169  58.081  1.00  8.97
ATOM   1621  H   LEU   104      35.327  60.631  57.634  1.00  8.97
ATOM   1622  CA  LEU   104      33.275  60.575  58.305  1.00  8.97
ATOM   1623  HA  LEU   104      32.506  61.251  57.930  1.00  8.97
ATOM   1624  CB  LEU   104      33.179  59.234  57.557  1.00  8.97
ATOM   1625  HB1 LEU   104      32.316  58.680  57.929  1.00  8.97
ATOM   1626  HB2 LEU   104      34.072  58.648  57.783  1.00  8.97
ATOM   1627  CG  LEU   104      33.043  59.383  56.030  1.00  8.97
ATOM   1628  HG  LEU   104      33.794  60.077  55.655  1.00  8.97
ATOM   1629  CD1 LEU   104      33.262  58.023  55.369  1.00  8.97
ATOM   1630 1HD1 LEU   104      33.208  58.132  54.286  1.00  8.97
ATOM   1631 2HD1 LEU   104      34.255  57.652  55.623  1.00  8.97
ATOM   1632 3HD1 LEU   104      32.508  57.312  55.704  1.00  8.97
ATOM   1633  CD2 LEU   104      31.654  59.880  55.614  1.00  8.97
ATOM   1634 1HD2 LEU   104      31.603  59.942  54.526  1.00  8.97
ATOM   1635 2HD2 LEU   104      30.883  59.199  55.975  1.00  8.97
ATOM   1636 3HD2 LEU   104      31.476  60.876  56.018  1.00  8.97
ATOM   1637  C   LEU   104      33.005  60.397  59.806  1.00  8.97
ATOM   1638  O   LEU   104      32.002  60.894  60.318  1.00  8.97
ATOM   1639  N   VAL   105      33.921  59.733  60.522  1.00 10.16
ATOM   1640  H   VAL   105      34.747  59.386  60.042  1.00 10.16
ATOM   1641  CA  VAL   105      33.720  59.365  61.937  1.00 10.16
ATOM   1642  HA  VAL   105      32.793  58.794  62.004  1.00 10.16
ATOM   1643  CB  VAL   105      34.864  58.438  62.407  1.00 10.16
ATOM   1644  HB  VAL   105      35.819  58.897  62.149  1.00 10.16
ATOM   1645  CG1 VAL   105      34.870  58.151  63.915  1.00 10.16
ATOM   1646 1HG1 VAL   105      35.656  57.436  64.158  1.00 10.16
ATOM   1647 2HG1 VAL   105      35.068  59.067  64.472  1.00 10.16
ATOM   1648 3HG1 VAL   105      33.905  57.748  64.224  1.00 10.16
ATOM   1649  CG2 VAL   105      34.761  57.076  61.702  1.00 10.16
ATOM   1650 1HG2 VAL   105      35.604  56.448  61.990  1.00 10.16
ATOM   1651 2HG2 VAL   105      33.831  56.579  61.979  1.00 10.16
ATOM   1652 3HG2 VAL   105      34.787  57.200  60.621  1.00 10.16
ATOM   1653  C   VAL   105      33.523  60.556  62.876  1.00 10.16
ATOM   1654  O   VAL   105      32.769  60.462  63.842  1.00 10.16
ATOM   1655  N   SER   106      34.152  61.686  62.558  1.00  9.00
ATOM   1656  H   SER   106      34.796  61.663  61.778  1.00  9.00
ATOM   1657  CA  SER   106      34.048  62.933  63.329  1.00  9.00
ATOM   1658  HA  SER   106      33.719  62.715  64.345  1.00  9.00
ATOM   1659  CB  SER   106      35.433  63.593  63.400  1.00  9.00
ATOM   1660  HB1 SER   106      35.432  64.348  64.189  1.00  9.00
ATOM   1661  HB2 SER   106      35.633  64.079  62.447  1.00  9.00
ATOM   1662  OG  SER   106      36.472  62.660  63.634  1.00  9.00
ATOM   1663  HG  SER   106      36.702  62.253  62.781  1.00  9.00
ATOM   1664  C   SER   106      33.075  63.938  62.719  1.00  9.00
ATOM   1665  O   SER   106      32.905  65.020  63.275  1.00  9.00
ATOM   1666  N   GLY   107      32.522  63.641  61.535  1.00  7.63
ATOM   1667  H   GLY   107      32.643  62.710  61.154  1.00  7.63
ATOM   1668  CA  GLY   107      32.042  64.669  60.609  1.00  7.63
ATOM   1669  HA1 GLY   107      31.114  65.088  60.997  1.00  7.63
ATOM   1670  HA2 GLY   107      31.834  64.214  59.641  1.00  7.63
ATOM   1671  C   GLY   107      33.034  65.828  60.399  1.00  7.63
ATOM   1672  O   GLY   107      32.605  66.980  60.336  1.00  7.63
ATOM   1673  N   GLN   108      34.346  65.534  60.355  1.00  6.38
ATOM   1674  H   GLN   108      34.576  64.553  60.300  1.00  6.38
ATOM   1675  CA  GLN   108      35.398  66.532  60.131  1.00  6.38
ATOM   1676  HA  GLN   108      34.949  67.478  60.438  1.00  6.38
ATOM   1677  CB  GLN   108      36.592  66.419  61.112  1.00  6.38
ATOM   1678  HB1 GLN   108      36.202  66.158  62.095  1.00  6.38
ATOM   1679  HB2 GLN   108      36.985  67.429  61.236  1.00  6.38
ATOM   1680  CG  GLN   108      37.772  65.477  60.786  1.00  6.38
ATOM   1681  HG1 GLN   108      37.620  64.994  59.834  1.00  6.38
ATOM   1682  HG2 GLN   108      37.842  64.707  61.556  1.00  6.38
ATOM   1683  CD  GLN   108      39.103  66.216  60.678  1.00  6.38
ATOM   1684  OE1 GLN   108      39.198  67.255  60.043  1.00  6.38
ATOM   1685  NE2 GLN   108      40.162  65.722  61.261  1.00  6.38
ATOM   1686 1HE2 GLN   108      40.211  64.804  61.708  1.00  6.38
ATOM   1687 2HE2 GLN   108      41.067  66.169  61.180  1.00  6.38
ATOM   1688  C   GLN   108      35.676  66.790  58.634  1.00  6.38
ATOM   1689  O   GLN   108      34.747  66.716  57.833  1.00  6.38
ATOM   1690  N   LYS   109      36.917  67.095  58.222  1.00  6.28
ATOM   1691  H   LYS   109      37.639  67.194  58.932  1.00  6.28
ATOM   1692  CA  LYS   109      37.321  67.365  56.825  1.00  6.28
ATOM   1693  HA  LYS   109      37.095  68.421  56.664  1.00  6.28
ATOM   1694  CB  LYS   109      38.863  67.259  56.685  1.00  6.28
ATOM   1695  HB1 LYS   109      39.228  66.403  57.247  1.00  6.28
ATOM   1696  HB2 LYS   109      39.307  68.143  57.145  1.00  6.28
ATOM   1697  CG  LYS   109      39.378  67.145  55.236  1.00  6.28
ATOM   1698  HG1 LYS   109      39.046  68.013  54.665  1.00  6.28
ATOM   1699  HG2 LYS   109      38.957  66.253  54.776  1.00  6.28
ATOM   1700  CD  LYS   109      40.909  67.053  55.147  1.00  6.28
ATOM   1701  HD1 LYS   109      41.296  66.362  55.900  1.00  6.28
ATOM   1702  HD2 LYS   109      41.330  68.041  55.337  1.00  6.28
ATOM   1703  CE  LYS   109      41.326  66.582  53.745  1.00  6.28
ATOM   1704  HE1 LYS   109      42.330  66.955  53.524  1.00  6.28
ATOM   1705  HE2 LYS   109      40.628  66.996  53.013  1.00  6.28
ATOM   1706  NZ  LYS   109      41.336  65.106  53.653  1.00  6.28
ATOM   1707  HZ1 LYS   109      42.159  64.712  54.100  1.00  6.28
ATOM   1708  HZ2 LYS   109      40.504  64.684  54.074  1.00  6.28
ATOM   1709  HZ3 LYS   109      41.249  64.742  52.707  1.00  6.28
ATOM   1710  C   LYS   109      36.495  66.699  55.706  1.00  6.28
ATOM   1711  O   LYS   109      35.537  65.971  55.965  1.00  6.28
