# Supplementary material for: Selecting Near-Native Protein Structures from Predicted Decoy Sets Using Ordered Graphlet Degree Similarity
Source: Genes (Basel). 2019 Feb 11;10(2):132. doi: 10.3390/genes10020132 (PMC6410076; doi:10.3390/genes10020132)
Supplement: Supplementary file 1 [file genes-10-00132-s001.zip › CodeData/data/CASP11/T0759/model112.pdb]

ATOM      1  N   MET     1      23.797 -17.726  43.305  1.00 10.24
ATOM      2  CA  MET     1      24.592 -18.769  42.619  1.00 10.24
ATOM      3  C   MET     1      24.232 -18.817  41.186  1.00 10.24
ATOM      4  O   MET     1      24.948 -18.299  40.336  1.00 10.24
ATOM      5 1H   MET     1      23.909 -17.581  44.186  1.00 10.24
ATOM      6 2H   MET     1      22.899 -17.778  43.313  1.00 10.24
ATOM      7 3H   MET     1      23.858 -16.868  43.042  1.00 10.24
ATOM      8  CB  MET     1      24.370 -20.132  43.278  1.00 10.24
ATOM      9  SD  MET     1      24.829 -22.861  43.412  1.00 10.24
ATOM     10  CE  MET     1      23.166 -23.183  42.831  1.00 10.24
ATOM     11  CG  MET     1      25.157 -21.265  42.640  1.00 10.24
ATOM     12  N   GLY     2      23.111 -19.484  40.869  1.00  8.72
ATOM     13  CA  GLY     2      22.663 -19.421  39.519  1.00  8.72
ATOM     14  C   GLY     2      22.392 -17.982  39.365  1.00  8.72
ATOM     15  O   GLY     2      22.584 -17.398  38.304  1.00  8.72
ATOM     16  H   GLY     2      22.646 -19.959  41.476  1.00  8.72
ATOM     17  N   HIS     3      21.891 -17.406  40.469  1.00  7.09
ATOM     18  CA  HIS     3      21.642 -16.015  40.624  1.00  7.09
ATOM     19  C   HIS     3      22.945 -15.326  40.670  1.00  7.09
ATOM     20  O   HIS     3      23.018 -14.147  40.366  1.00  7.09
ATOM     21  H   HIS     3      21.710 -17.973  41.144  1.00  7.09
ATOM     22  CB  HIS     3      20.816 -15.756  41.886  1.00  7.09
ATOM     23  CG  HIS     3      19.400 -16.231  41.789  1.00  7.09
ATOM     24  ND1 HIS     3      18.462 -15.618  40.986  1.00  7.09
ATOM     25  CE1 HIS     3      17.290 -16.266  41.109  1.00  7.09
ATOM     26  CD2 HIS     3      18.623 -17.308  42.385  1.00  7.09
ATOM     27  HE2 HIS     3      16.695 -17.865  42.182  1.00  7.09
ATOM     28  NE2 HIS     3      17.379 -17.280  41.947  1.00  7.09
ATOM     29  N   HIS     4      24.003 -15.993  41.144  1.00  6.56
ATOM     30  CA  HIS     4      25.274 -15.336  41.109  1.00  6.56
ATOM     31  C   HIS     4      25.649 -15.168  39.701  1.00  6.56
ATOM     32  O   HIS     4      26.150 -14.119  39.334  1.00  6.56
ATOM     33  H   HIS     4      23.936 -16.826  41.477  1.00  6.56
ATOM     34  CB  HIS     4      26.316 -16.143  41.885  1.00  6.56
ATOM     35  CG  HIS     4      27.655 -15.480  41.969  1.00  6.56
ATOM     36  HD1 HIS     4      27.243 -13.908  43.238  1.00  6.56
ATOM     37  ND1 HIS     4      27.881 -14.350  42.725  1.00  6.56
ATOM     38  CE1 HIS     4      29.171 -13.990  42.601  1.00  6.56
ATOM     39  CD2 HIS     4      28.972 -15.723  41.397  1.00  6.56
ATOM     40  NE2 HIS     4      29.831 -14.810  41.806  1.00  6.56
ATOM     41  N   HIS     5      25.427 -16.204  38.886  1.00  6.17
ATOM     42  CA  HIS     5      25.712 -16.156  37.492  1.00  6.17
ATOM     43  C   HIS     5      24.730 -15.223  36.924  1.00  6.17
ATOM     44  O   HIS     5      24.940 -14.600  35.890  1.00  6.17
ATOM     45  H   HIS     5      25.084 -16.952  39.250  1.00  6.17
ATOM     46  CB  HIS     5      25.632 -17.556  36.880  1.00  6.17
ATOM     47  CG  HIS     5      26.741 -18.466  37.308  1.00  6.17
ATOM     48  ND1 HIS     5      28.044 -18.300  36.889  1.00  6.17
ATOM     49  CE1 HIS     5      28.806 -19.265  37.435  1.00  6.17
ATOM     50  CD2 HIS     5      26.850 -19.641  38.160  1.00  6.17
ATOM     51  HE2 HIS     5      28.414 -20.806  38.674  1.00  6.17
ATOM     52  NE2 HIS     5      28.096 -20.073  38.199  1.00  6.17
ATOM     53  N   HIS     6      23.591 -15.118  37.613  1.00  5.18
ATOM     54  CA  HIS     6      22.560 -14.214  37.255  1.00  5.18
ATOM     55  C   HIS     6      22.902 -12.950  37.957  1.00  5.18
ATOM     56  O   HIS     6      22.044 -12.197  38.408  1.00  5.18
ATOM     57  H   HIS     6      23.492 -15.652  38.331  1.00  5.18
ATOM     58  CB  HIS     6      21.193 -14.777  37.649  1.00  5.18
ATOM     59  CG  HIS     6      20.815 -16.021  36.907  1.00  5.18
ATOM     60  ND1 HIS     6      20.984 -16.156  35.546  1.00  5.18
ATOM     61  CE1 HIS     6      20.556 -17.374  35.170  1.00  5.18
ATOM     62  CD2 HIS     6      20.238 -17.308  37.264  1.00  5.18
ATOM     63  HE2 HIS     6      19.764 -18.935  36.170  1.00  5.18
ATOM     64  NE2 HIS     6      20.107 -18.071  36.196  1.00  5.18
ATOM     65  N   HIS     7      24.213 -12.792  38.165  1.00  4.52
ATOM     66  CA  HIS     7      24.885 -11.662  38.690  1.00  4.52
ATOM     67  C   HIS     7      26.202 -11.746  38.018  1.00  4.52
ATOM     68  O   HIS     7      27.121 -10.979  38.292  1.00  4.52
ATOM     69  H   HIS     7      24.681 -13.523  37.925  1.00  4.52
ATOM     70  CB  HIS     7      24.939 -11.732  40.217  1.00  4.52
ATOM     71  CG  HIS     7      25.525 -10.513  40.858  1.00  4.52
ATOM     72  ND1 HIS     7      24.869  -9.302  40.894  1.00  4.52
ATOM     73  CE1 HIS     7      25.642  -8.404  41.531  1.00  4.52
ATOM     74  CD2 HIS     7      26.767 -10.200  41.551  1.00  4.52
ATOM     75  HE2 HIS     7      27.465  -8.502  42.386  1.00  4.52
ATOM     76  NE2 HIS     7      26.782  -8.936  41.928  1.00  4.52
ATOM     77  N   HIS     8      26.317 -12.748  37.127  1.00  4.08
ATOM     78  CA  HIS     8      27.577 -12.967  36.508  1.00  4.08
ATOM     79  C   HIS     8      27.387 -13.045  35.048  1.00  4.08
ATOM     80  O   HIS     8      27.012 -14.086  34.511  1.00  4.08
ATOM     81  H   HIS     8      25.617 -13.274  36.920  1.00  4.08
ATOM     82  CB  HIS     8      28.226 -14.242  37.051  1.00  4.08
ATOM     83  CG  HIS     8      29.599 -14.497  36.512  1.00  4.08
ATOM     84  HD1 HIS     8      29.914 -16.440  37.126  1.00  4.08
ATOM     85  ND1 HIS     8      30.253 -15.699  36.678  1.00  4.08
ATOM     86  CE1 HIS     8      31.459 -15.626  36.088  1.00  4.08
ATOM     87  CD2 HIS     8      30.577 -13.728  35.755  1.00  4.08
ATOM     88  NE2 HIS     8      31.661 -14.447  35.533  1.00  4.08
ATOM     89  N   SER     9      27.657 -11.951  34.336  1.00  3.23
ATOM     90  CA  SER     9      27.705 -12.258  32.957  1.00  3.23
ATOM     91  C   SER     9      29.132 -12.589  32.831  1.00  3.23
ATOM     92  O   SER     9      30.001 -11.793  33.183  1.00  3.23
ATOM     93  H   SER     9      27.800 -11.107  34.614  1.00  3.23
ATOM     94  CB  SER     9      27.216 -11.070  32.126  1.00  3.23
ATOM     95  HG  SER     9      25.598 -10.172  31.896  1.00  3.23
ATOM     96  OG  SER     9      25.841 -10.819  32.356  1.00  3.23
ATOM     97  N   HIS    10      29.429 -13.799  32.366  1.00  3.40
ATOM     98  CA  HIS    10      30.815 -14.077  32.357  1.00  3.40
ATOM     99  C   HIS    10      31.288 -13.754  31.005  1.00  3.40
ATOM    100  O   HIS    10      31.617 -14.629  30.206  1.00  3.40
ATOM    101  H   HIS    10      28.844 -14.417  32.074  1.00  3.40
ATOM    102  CB  HIS    10      31.071 -15.536  32.739  1.00  3.40
ATOM    103  CG  HIS    10      32.520 -15.870  32.912  1.00  3.40
ATOM    104  ND1 HIS    10      32.997 -17.162  32.870  1.00  3.40
ATOM    105  CE1 HIS    10      34.329 -17.144  33.057  1.00  3.40
ATOM    106  CD2 HIS    10      33.740 -15.110  33.145  1.00  3.40
ATOM    107  HE2 HIS    10      35.666 -15.667  33.366  1.00  3.40
ATOM    108  NE2 HIS    10      34.781 -15.916  33.222  1.00  3.40
ATOM    109  N   MET    11      31.406 -12.455  30.742  1.00  2.61
ATOM    110  CA  MET    11      31.808 -12.096  29.436  1.00  2.61
ATOM    111  C   MET    11      33.241 -12.429  29.293  1.00  2.61
ATOM    112  O   MET    11      34.097 -11.613  29.611  1.00  2.61
ATOM    113  H   MET    11      31.242 -11.816  31.354  1.00  2.61
ATOM    114  CB  MET    11      31.543 -10.611  29.183  1.00  2.61
ATOM    115  SD  MET    11      31.171  -8.508  27.417  1.00  2.61
ATOM    116  CE  MET    11      31.751  -8.262  25.741  1.00  2.61
ATOM    117  CG  MET    11      31.777 -10.174  27.746  1.00  2.61
ATOM    118  N   VAL    12      33.545 -13.627  28.749  1.00  2.22
ATOM    119  CA  VAL    12      34.917 -13.952  28.513  1.00  2.22
ATOM    120  C   VAL    12      35.000 -15.092  27.568  1.00  2.22
ATOM    121  O   VAL    12      34.114 -15.943  27.487  1.00  2.22
ATOM    122  H   VAL    12      32.900 -14.217  28.536  1.00  2.22
ATOM    123  CB  VAL    12      35.653 -14.279  29.825  1.00  2.22
ATOM    124  CG1 VAL    12      35.070 -15.529  30.466  1.00  2.22
ATOM    125  CG2 VAL    12      37.143 -14.452  29.572  1.00  2.22
ATOM    126  N   VAL    13      36.095 -15.109  26.798  1.00  2.12
ATOM    127  CA  VAL    13      36.362 -16.272  26.032  1.00  2.12
ATOM    128  C   VAL    13      37.749 -16.620  26.414  1.00  2.12
ATOM    129  O   VAL    13      38.639 -15.778  26.441  1.00  2.12
ATOM    130  H   VAL    13      36.656 -14.406  26.759  1.00  2.12
ATOM    131  CB  VAL    13      36.175 -16.011  24.526  1.00  2.12
ATOM    132  CG1 VAL    13      36.502 -17.261  23.724  1.00  2.12
ATOM    133  CG2 VAL    13      34.755 -15.546  24.238  1.00  2.12
ATOM    134  N   ILE    14      37.981 -17.886  26.736  1.00  2.60
ATOM    135  CA  ILE    14      39.294 -18.250  27.136  1.00  2.60
ATOM    136  C   ILE    14      39.806 -19.097  26.042  1.00  2.60
ATOM    137  O   ILE    14      39.101 -19.974  25.553  1.00  2.60
ATOM    138  H   ILE    14      37.331 -18.508  26.706  1.00  2.60
ATOM    139  CB  ILE    14      39.291 -18.961  28.502  1.00  2.60
ATOM    140  CD1 ILE    14      38.475 -18.725  30.905  1.00  2.60
ATOM    141  CG1 ILE    14      38.739 -18.033  29.585  1.00  2.60
ATOM    142  CG2 ILE    14      40.685 -19.465  28.843  1.00  2.60
ATOM    143  N   HIS    15      41.029 -18.806  25.581  1.00  2.69
ATOM    144  CA  HIS    15      41.563 -19.641  24.559  1.00  2.69
ATOM    145  C   HIS    15      42.442 -20.601  25.273  1.00  2.69
ATOM    146  O   HIS    15      43.464 -20.224  25.837  1.00  2.69
ATOM    147  H   HIS    15      41.511 -18.113  25.893  1.00  2.69
ATOM    148  CB  HIS    15      42.302 -18.803  23.514  1.00  2.69
ATOM    149  CG  HIS    15      42.828 -19.601  22.361  1.00  2.69
ATOM    150  ND1 HIS    15      43.296 -19.017  21.204  1.00  2.69
ATOM    151  CE1 HIS    15      43.698 -19.983  20.358  1.00  2.69
ATOM    152  CD2 HIS    15      43.010 -21.016  22.076  1.00  2.69
ATOM    153  HE2 HIS    15      43.737 -21.995  20.469  1.00  2.69
ATOM    154  NE2 HIS    15      43.529 -21.185  20.875  1.00  2.69
ATOM    155  N   PRO    16      42.062 -21.843  25.286  1.00  3.33
ATOM    156  CA  PRO    16      42.823 -22.780  26.045  1.00  3.33
ATOM    157  C   PRO    16      44.183 -22.925  25.479  1.00  3.33
ATOM    158  O   PRO    16      45.102 -23.268  26.223  1.00  3.33
ATOM    159  CB  PRO    16      42.023 -24.080  25.938  1.00  3.33
ATOM    160  CD  PRO    16      40.883 -22.448  24.609  1.00  3.33
ATOM    161  CG  PRO    16      41.203 -23.913  24.703  1.00  3.33
ATOM    162  N   ASP    17      44.342 -22.717  24.161  1.00  3.42
ATOM    163  CA  ASP    17      45.665 -22.902  23.673  1.00  3.42
ATOM    164  C   ASP    17      46.589 -21.825  24.173  1.00  3.42
ATOM    165  O   ASP    17      47.629 -22.148  24.746  1.00  3.42
ATOM    166  H   ASP    17      43.683 -22.477  23.596  1.00  3.42
ATOM    167  CB  ASP    17      45.673 -22.928  22.143  1.00  3.42
ATOM    168  CG  ASP    17      45.053 -24.191  21.579  1.00  3.42
ATOM    169  OD1 ASP    17      45.295 -25.277  22.147  1.00  3.42
ATOM    170  OD2 ASP    17      44.326 -24.096  20.568  1.00  3.42
ATOM    171  N   PRO    18      46.283 -20.562  23.993  1.00  3.42
ATOM    172  CA  PRO    18      47.175 -19.564  24.524  1.00  3.42
ATOM    173  C   PRO    18      47.048 -19.356  26.002  1.00  3.42
ATOM    174  O   PRO    18      47.975 -18.812  26.599  1.00  3.42
ATOM    175  CB  PRO    18      46.789 -18.287  23.775  1.00  3.42
ATOM    176  CD  PRO    18      45.400 -20.027  22.898  1.00  3.42
ATOM    177  CG  PRO    18      46.135 -18.770  22.524  1.00  3.42
ATOM    178  N   GLY    19      45.914 -19.747  26.614  1.00  3.23
ATOM    179  CA  GLY    19      45.731 -19.518  28.019  1.00  3.23
ATOM    180  C   GLY    19      45.493 -18.052  28.212  1.00  3.23
ATOM    181  O   GLY    19      45.871 -17.475  29.231  1.00  3.23
ATOM    182  H   GLY    19      45.269 -20.154  26.137  1.00  3.23
ATOM    183  N   ARG    20      44.838 -17.410  27.228  1.00  2.83
ATOM    184  CA  ARG    20      44.629 -15.994  27.283  1.00  2.83
ATOM    185  C   ARG    20      43.163 -15.746  27.383  1.00  2.83
ATOM    186  O   ARG    20      42.347 -16.527  26.897  1.00  2.83
ATOM    187  H   ARG    20      44.529 -17.884  26.528  1.00  2.83
ATOM    188  CB  ARG    20      45.235 -15.315  26.053  1.00  2.83
ATOM    189  CD  ARG    20      47.281 -14.735  24.721  1.00  2.83
ATOM    190  HE  ARG    20      49.030 -15.560  24.190  1.00  2.83
ATOM    191  NE  ARG    20      48.732 -14.866  24.602  1.00  2.83
ATOM    192  CG  ARG    20      46.750 -15.407  25.976  1.00  2.83
ATOM    193  CZ  ARG    20      49.603 -13.986  25.086  1.00  2.83
ATOM    194 1HH1 ARG    20      51.184 -14.888  24.516  1.00  2.83
ATOM    195 2HH1 ARG    20      51.468 -13.619  25.243  1.00  2.83
ATOM    196  NH1 ARG    20      50.904 -14.188  24.930  1.00  2.83
ATOM    197 1HH2 ARG    20      48.327 -12.776  25.825  1.00  2.83
ATOM    198 2HH2 ARG    20      49.735 -12.338  26.037  1.00  2.83
ATOM    199  NH2 ARG    20      49.171 -12.907  25.724  1.00  2.83
ATOM    200  N   GLU    21      42.793 -14.635  28.047  1.00  2.56
ATOM    201  CA  GLU    21      41.407 -14.322  28.139  1.00  2.56
ATOM    202  C   GLU    21      41.128 -13.248  27.135  1.00  2.56
ATOM    203  O   GLU    21      41.751 -12.189  27.136  1.00  2.56
ATOM    204  H   GLU    21      43.403 -14.094  28.429  1.00  2.56
ATOM    205  CB  GLU    21      41.049 -13.889  29.562  1.00  2.56
ATOM    206  CD  GLU    21      40.837 -14.521  31.998  1.00  2.56
ATOM    207  CG  GLU    21      41.205 -14.986  30.603  1.00  2.56
ATOM    208  OE1 GLU    21      40.727 -13.295  32.207  1.00  2.56
ATOM    209  OE2 GLU    21      40.658 -15.384  32.883  1.00  2.56
ATOM    210  N   LEU    22      40.166 -13.517  26.233  1.00  2.09
ATOM    211  CA  LEU    22      39.872 -12.604  25.168  1.00  2.09
ATOM    212  C   LEU    22      38.417 -12.204  25.199  1.00  2.09
ATOM    213  O   LEU    22      37.546 -12.952  25.631  1.00  2.09
ATOM    214  H   LEU    22      39.704 -14.286  26.307  1.00  2.09
ATOM    215  CB  LEU    22      40.225 -13.227  23.816  1.00  2.09
ATOM    216  CG  LEU    22      41.685 -13.639  23.619  1.00  2.09
ATOM    217  CD1 LEU    22      41.866 -14.358  22.291  1.00  2.09
ATOM    218  CD2 LEU    22      42.601 -12.428  23.695  1.00  2.09
ATOM    219  N   SER    23      38.118 -10.979  24.735  1.00  1.83
ATOM    220  CA  SER    23      36.778 -10.461  24.713  1.00  1.83
ATOM    221  C   SER    23      35.979 -11.317  23.770  1.00  1.83
ATOM    222  O   SER    23      36.552 -12.025  22.948  1.00  1.83
ATOM    223  H   SER    23      38.800 -10.477  24.429  1.00  1.83
ATOM    224  CB  SER    23      36.779  -8.990  24.292  1.00  1.83
ATOM    225  HG  SER    23      37.153  -8.044  22.729  1.00  1.83
ATOM    226  OG  SER    23      37.160  -8.848  22.934  1.00  1.83
ATOM    227  N   PRO    24      34.668 -11.307  23.910  1.00  1.59
ATOM    228  CA  PRO    24      33.843 -12.191  23.129  1.00  1.59
ATOM    229  C   PRO    24      34.121 -11.912  21.702  1.00  1.59
ATOM    230  O   PRO    24      34.234 -12.847  20.921  1.00  1.59
ATOM    231  CB  PRO    24      32.416 -11.828  23.544  1.00  1.59
ATOM    232  CD  PRO    24      33.840 -10.518  24.953  1.00  1.59
ATOM    233  CG  PRO    24      32.554 -11.296  24.931  1.00  1.59
ATOM    234  N   GLU    25      34.278 -10.624  21.369  1.00  1.67
ATOM    235  CA  GLU    25      34.465 -10.191  20.025  1.00  1.67
ATOM    236  C   GLU    25      35.762 -10.736  19.546  1.00  1.67
ATOM    237  O   GLU    25      35.880 -11.150  18.393  1.00  1.67
ATOM    238  H   GLU    25      34.262 -10.022  22.038  1.00  1.67
ATOM    239  CB  GLU    25      34.426  -8.664  19.944  1.00  1.67
ATOM    240  CD  GLU    25      35.810  -8.040  17.925  1.00  1.67
ATOM    241  CG  GLU    25      34.420  -8.118  18.525  1.00  1.67
ATOM    242  OE1 GLU    25      36.784  -7.911  18.696  1.00  1.67
ATOM    243  OE2 GLU    25      35.925  -8.109  16.683  1.00  1.67
ATOM    244  N   GLU    26      36.782 -10.701  20.432  1.00  1.93
ATOM    245  CA  GLU    26      38.076 -11.095  19.985  1.00  1.93
ATOM    246  C   GLU    26      38.068 -12.553  19.665  1.00  1.93
ATOM    247  O   GLU    26      38.740 -12.984  18.732  1.00  1.93
ATOM    248  H   GLU    26      36.661 -10.438  21.284  1.00  1.93
ATOM    249  CB  GLU    26      39.130 -10.773  21.046  1.00  1.93
ATOM    250  CD  GLU    26      41.029 -10.279  19.454  1.00  1.93
ATOM    251  CG  GLU    26      40.553 -11.110  20.629  1.00  1.93
ATOM    252  OE1 GLU    26      40.433  -9.211  19.202  1.00  1.93
ATOM    253  OE2 GLU    26      41.997 -10.697  18.784  1.00  1.93
ATOM    254  N   ALA    27      37.328 -13.355  20.456  1.00  1.86
ATOM    255  CA  ALA    27      37.237 -14.773  20.249  1.00  1.86
ATOM    256  C   ALA    27      36.586 -15.047  18.922  1.00  1.86
ATOM    257  O   ALA    27      36.960 -16.000  18.233  1.00  1.86
ATOM    258  H   ALA    27      36.880 -12.970  21.135  1.00  1.86
ATOM    259  CB  ALA    27      36.459 -15.425  21.382  1.00  1.86
ATOM    260  N   HIS    28      35.573 -14.235  18.541  1.00  2.03
ATOM    261  CA  HIS    28      34.905 -14.498  17.286  1.00  2.03
ATOM    262  C   HIS    28      35.896 -14.332  16.200  1.00  2.03
ATOM    263  O   HIS    28      35.908 -15.089  15.232  1.00  2.03
ATOM    264  H   HIS    28      35.313 -13.542  19.053  1.00  2.03
ATOM    265  CB  HIS    28      33.707 -13.562  17.110  1.00  2.03
ATOM    266  CG  HIS    28      32.934 -13.801  15.850  1.00  2.03
ATOM    267  HD1 HIS    28      32.014 -15.595  16.280  1.00  2.03
ATOM    268  ND1 HIS    28      32.141 -14.911  15.663  1.00  2.03
ATOM    269  CE1 HIS    28      31.579 -14.847  14.443  1.00  2.03
ATOM    270  CD2 HIS    28      32.759 -13.093  14.590  1.00  2.03
ATOM    271  NE2 HIS    28      31.945 -13.758  13.794  1.00  2.03
ATOM    272  N   ARG    29      36.687 -13.249  16.308  1.00  2.41
ATOM    273  CA  ARG    29      37.566 -12.879  15.240  1.00  2.41
ATOM    274  C   ARG    29      38.584 -13.969  15.040  1.00  2.41
ATOM    275  O   ARG    29      38.889 -14.348  13.910  1.00  2.41
ATOM    276  H   ARG    29      36.660 -12.756  17.060  1.00  2.41
ATOM    277  CB  ARG    29      38.242 -11.540  15.542  1.00  2.41
ATOM    278  CD  ARG    29      39.820  -9.729  14.814  1.00  2.41
ATOM    279  HE  ARG    29      40.399  -9.623  16.731  1.00  2.41
ATOM    280  NE  ARG    29      40.705  -9.876  15.967  1.00  2.41
ATOM    281  CG  ARG    29      39.156 -11.043  14.434  1.00  2.41
ATOM    282  CZ  ARG    29      41.937 -10.371  15.905  1.00  2.41
ATOM    283 1HH1 ARG    29      42.347 -10.209  17.761  1.00  2.41
ATOM    284 2HH1 ARG    29      43.466 -10.788  16.966  1.00  2.41
ATOM    285  NH1 ARG    29      42.669 -10.467  17.006  1.00  2.41
ATOM    286 1HH2 ARG    29      41.958 -10.707  14.027  1.00  2.41
ATOM    287 2HH2 ARG    29      43.230 -11.090  14.701  1.00  2.41
ATOM    288  NH2 ARG    29      42.433 -10.769  14.742  1.00  2.41
ATOM    289  N   ALA    30      39.118 -14.518  16.151  1.00  2.59
ATOM    290  CA  ALA    30      40.115 -15.561  16.118  1.00  2.59
ATOM    291  C   ALA    30      39.520 -16.774  15.476  1.00  2.59
ATOM    292  O   ALA    30      40.199 -17.528  14.773  1.00  2.59
ATOM    293  H   ALA    30      38.823 -14.202  16.940  1.00  2.59
ATOM    294  CB  ALA    30      40.612 -15.864  17.523  1.00  2.59
ATOM    295  N   GLY    31      38.219 -17.003  15.736  1.00  2.72
ATOM    296  CA  GLY    31      37.555 -18.141  15.177  1.00  2.72
ATOM    297  C   GLY    31      37.288 -19.132  16.262  1.00  2.72
ATOM    298  O   GLY    31      36.724 -20.196  16.013  1.00  2.72
ATOM    299  H   GLY    31      37.767 -16.433  16.266  1.00  2.72
ATOM    300  N   LEU    32      37.697 -18.819  17.503  1.00  2.47
ATOM    301  CA  LEU    32      37.479 -19.762  18.554  1.00  2.47
ATOM    302  C   LEU    32      36.024 -19.921  18.884  1.00  2.47
ATOM    303  O   LEU    32      35.603 -21.022  19.229  1.00  2.47
ATOM    304  H   LEU    32      38.101 -18.034  17.679  1.00  2.47
ATOM    305  CB  LEU    32      38.244 -19.348  19.813  1.00  2.47
ATOM    306  CG  LEU    32      38.134 -20.289  21.014  1.00  2.47
ATOM    307  CD1 LEU    32      38.647 -21.676  20.658  1.00  2.47
ATOM    308  CD2 LEU    32      38.897 -19.732  22.205  1.00  2.47
ATOM    309  N   ILE    33      35.198 -18.856  18.834  1.00  2.38
ATOM    310  CA  ILE    33      33.801 -19.130  19.068  1.00  2.38
ATOM    311  C   ILE    33      32.930 -18.584  17.975  1.00  2.38
ATOM    312  O   ILE    33      33.157 -17.523  17.401  1.00  2.38
ATOM    313  H   ILE    33      35.470 -18.014  18.667  1.00  2.38
ATOM    314  CB  ILE    33      33.334 -18.565  20.422  1.00  2.38
ATOM    315  CD1 ILE    33      32.922 -16.386  21.679  1.00  2.38
ATOM    316  CG1 ILE    33      33.538 -17.049  20.467  1.00  2.38
ATOM    317  CG2 ILE    33      34.049 -19.266  21.567  1.00  2.38
ATOM    318  N   ASP    34      31.876 -19.341  17.647  1.00  2.63
ATOM    319  CA  ASP    34      31.110 -19.028  16.482  1.00  2.63
ATOM    320  C   ASP    34      30.380 -17.744  16.644  1.00  2.63
ATOM    321  O   ASP    34      30.161 -17.252  17.747  1.00  2.63
ATOM    322  H   ASP    34      31.649 -20.046  18.159  1.00  2.63
ATOM    323  CB  ASP    34      30.123 -20.155  16.171  1.00  2.63
ATOM    324  CG  ASP    34      30.809 -21.408  15.664  1.00  2.63
ATOM    325  OD1 ASP    34      32.008 -21.332  15.324  1.00  2.63
ATOM    326  OD2 ASP    34      30.148 -22.466  15.608  1.00  2.63
ATOM    327  N   TRP    35      29.953 -17.192  15.495  1.00  2.51
ATOM    328  CA  TRP    35      29.312 -15.919  15.437  1.00  2.51
ATOM    329  C   TRP    35      28.074 -16.006  16.263  1.00  2.51
ATOM    330  O   TRP    35      27.776 -15.087  17.017  1.00  2.51
ATOM    331  H   TRP    35      30.087 -17.663  14.740  1.00  2.51
ATOM    332  CB  TRP    35      29.010 -15.537  13.987  1.00  2.51
ATOM    333 1HB  TRP    35      28.158 -16.012  13.639  1.00  2.51
ATOM    334 2HB  TRP    35      29.803 -15.305  13.423  1.00  2.51
ATOM    335  CG  TRP    35      28.353 -14.198  13.844  1.00  2.51
ATOM    336  CD1 TRP    35      28.976 -12.989  13.725  1.00  2.51
ATOM    337  HE1 TRP    35      28.242 -11.074  13.522  1.00  2.51
ATOM    338  NE1 TRP    35      28.044 -11.985  13.614  1.00  2.51
ATOM    339  CD2 TRP    35      26.946 -13.932  13.804  1.00  2.51
ATOM    340  CE2 TRP    35      26.790 -12.541  13.660  1.00  2.51
ATOM    341  CH2 TRP    35      24.437 -12.742  13.660  1.00  2.51
ATOM    342  CZ2 TRP    35      25.537 -11.934  13.586  1.00  2.51
ATOM    343  CE3 TRP    35      25.803 -14.734  13.876  1.00  2.51
ATOM    344  CZ3 TRP    35      24.564 -14.128  13.803  1.00  2.51
ATOM    345  N   ASN    36      27.306 -17.101  16.136  1.00  2.76
ATOM    346  CA  ASN    36      26.083 -17.241  16.880  1.00  2.76
ATOM    347  C   ASN    36      26.385 -17.315  18.346  1.00  2.76
ATOM    348  O   ASN    36      25.656 -16.742  19.159  1.00  2.76
ATOM    349  H   ASN    36      27.568 -17.753  15.574  1.00  2.76
ATOM    350  CB  ASN    36      25.307 -18.473  16.409  1.00  2.76
ATOM    351  CG  ASN    36      24.664 -18.272  15.051  1.00  2.76
ATOM    352  OD1 ASN    36      24.476 -17.141  14.603  1.00  2.76
ATOM    353 1HD2 ASN    36      23.938 -19.310  13.580  1.00  2.76
ATOM    354 2HD2 ASN    36      24.478 -20.181  14.754  1.00  2.76
ATOM    355  ND2 ASN    36      24.323 -19.373  14.391  1.00  2.76
ATOM    356  N   MET    37      27.456 -18.049  18.724  1.00  2.52
ATOM    357  CA  MET    37      27.729 -18.220  20.123  1.00  2.52
ATOM    358  C   MET    37      28.093 -16.917  20.714  1.00  2.52
ATOM    359  O   MET    37      27.753 -16.623  21.853  1.00  2.52
ATOM    360  H   MET    37      27.995 -18.428  18.111  1.00  2.52
ATOM    361  CB  MET    37      28.844 -19.247  20.330  1.00  2.52
ATOM    362  SD  MET    37      29.825 -21.830  20.119  1.00  2.52
ATOM    363  CE  MET    37      30.005 -21.912  21.899  1.00  2.52
ATOM    364  CG  MET    37      28.452 -20.670  19.969  1.00  2.52
ATOM    365  N   PHE    38      28.833 -16.118  19.942  1.00  2.00
ATOM    366  CA  PHE    38      29.296 -14.846  20.377  1.00  2.00
ATOM    367  C   PHE    38      28.162 -13.957  20.656  1.00  2.00
ATOM    368  O   PHE    38      28.198 -13.227  21.638  1.00  2.00
ATOM    369  H   PHE    38      29.037 -16.413  19.117  1.00  2.00
ATOM    370  CB  PHE    38      30.218 -14.224  19.327  1.00  2.00
ATOM    371  CG  PHE    38      30.763 -12.880  19.718  1.00  2.00
ATOM    372  CZ  PHE    38      31.769 -10.390  20.438  1.00  2.00
ATOM    373  CD1 PHE    38      31.439 -12.713  20.914  1.00  2.00
ATOM    374  CE1 PHE    38      31.940 -11.476  21.275  1.00  2.00
ATOM    375  CD2 PHE    38      30.599 -11.783  18.891  1.00  2.00
ATOM    376  CE2 PHE    38      31.101 -10.546  19.252  1.00  2.00
ATOM    377  N   VAL    39      27.160 -13.971  19.763  1.00  2.14
ATOM    378  CA  VAL    39      26.032 -13.104  19.896  1.00  2.14
ATOM    379  C   VAL    39      25.318 -13.438  21.148  1.00  2.14
ATOM    380  O   VAL    39      24.882 -12.542  21.860  1.00  2.14
ATOM    381  H   VAL    39      27.209 -14.542  19.069  1.00  2.14
ATOM    382  CB  VAL    39      25.093 -13.209  18.680  1.00  2.14
ATOM    383  CG1 VAL    39      23.803 -12.444  18.935  1.00  2.14
ATOM    384  CG2 VAL    39      25.784 -12.691  17.427  1.00  2.14
ATOM    385  N   LYS    40      25.161 -14.743  21.442  1.00  2.45
ATOM    386  CA  LYS    40      24.423 -15.152  22.609  1.00  2.45
ATOM    387  C   LYS    40      25.118 -14.679  23.851  1.00  2.45
ATOM    388  O   LYS    40      24.466 -14.226  24.792  1.00  2.45
ATOM    389  H   LYS    40      25.524 -15.362  20.899  1.00  2.45
ATOM    390  CB  LYS    40      24.256 -16.673  22.631  1.00  2.45
ATOM    391  CD  LYS    40      23.198 -18.723  21.642  1.00  2.45
ATOM    392  CE  LYS    40      22.255 -19.259  20.578  1.00  2.45
ATOM    393  CG  LYS    40      23.301 -17.208  21.576  1.00  2.45
ATOM    394 1HZ  LYS    40      21.618 -21.024  19.969  1.00  2.45
ATOM    395 2HZ  LYS    40      21.880 -21.014  21.398  1.00  2.45
ATOM    396 3HZ  LYS    40      22.985 -21.088  20.457  1.00  2.45
ATOM    397  NZ  LYS    40      22.176 -20.745  20.603  1.00  2.45
ATOM    398  N   LEU    41      26.461 -14.784  23.896  1.00  2.14
ATOM    399  CA  LEU    41      27.188 -14.408  25.081  1.00  2.14
ATOM    400  C   LEU    41      27.033 -12.946  25.333  1.00  2.14
ATOM    401  O   LEU    41      26.874 -12.503  26.469  1.00  2.14
ATOM    402  H   LEU    41      26.903 -15.093  23.176  1.00  2.14
ATOM    403  CB  LEU    41      28.666 -14.778  24.943  1.00  2.14
ATOM    404  CG  LEU    41      28.994 -16.273  24.948  1.00  2.14
ATOM    405  CD1 LEU    41      30.462 -16.503  24.623  1.00  2.14
ATOM    406  CD2 LEU    41      28.645 -16.895  26.291  1.00  2.14
ATOM    407  N   ARG    42      27.106 -12.148  24.263  1.00  1.94
ATOM    408  CA  ARG    42      27.021 -10.728  24.413  1.00  1.94
ATOM    409  C   ARG    42      25.652 -10.327  24.896  1.00  1.94
ATOM    410  O   ARG    42      25.529  -9.386  25.674  1.00  1.94
ATOM    411  H   ARG    42      27.209 -12.509  23.445  1.00  1.94
ATOM    412  CB  ARG    42      27.345 -10.029  23.091  1.00  1.94
ATOM    413  CD  ARG    42      29.723  -9.390  23.575  1.00  1.94
ATOM    414  HE  ARG    42      28.885  -7.667  24.170  1.00  1.94
ATOM    415  NE  ARG    42      29.429  -7.959  23.569  1.00  1.94
ATOM    416  CG  ARG    42      28.795 -10.166  22.655  1.00  1.94
ATOM    417  CZ  ARG    42      29.945  -7.094  22.702  1.00  1.94
ATOM    418 1HH1 ARG    42      29.075  -5.537  23.380  1.00  1.94
ATOM    419 2HH1 ARG    42      29.954  -5.251  22.212  1.00  1.94
ATOM    420  NH1 ARG    42      29.620  -5.810  22.773  1.00  1.94
ATOM    421 1HH2 ARG    42      30.995  -8.347  21.720  1.00  1.94
ATOM    422 2HH2 ARG    42      31.119  -6.955  21.205  1.00  1.94
ATOM    423  NH2 ARG    42      30.785  -7.514  21.766  1.00  1.94
ATOM    424  N   SER    43      24.581 -11.011  24.439  1.00  2.43
ATOM    425  CA  SER    43      23.234 -10.696  24.861  1.00  2.43
ATOM    426  C   SER    43      23.098 -10.994  26.328  1.00  2.43
ATOM    427  O   SER    43      22.397 -10.278  27.038  1.00  2.43
ATOM    428  H   SER    43      24.725 -11.680  23.855  1.00  2.43
ATOM    429  CB  SER    43      22.216 -11.488  24.039  1.00  2.43
ATOM    430  HG  SER    43      23.100 -13.130  24.072  1.00  2.43
ATOM    431  OG  SER    43      22.336 -12.879  24.281  1.00  2.43
ATOM    432  N   GLN    44      23.743 -12.073  26.826  1.00  2.72
ATOM    433  CA  GLN    44      23.639 -12.417  28.230  1.00  2.72
ATOM    434  C   GLN    44      24.258 -11.325  29.027  1.00  2.72
ATOM    435  O   GLN    44      23.758 -10.961  30.091  1.00  2.72
ATOM    436  H   GLN    44      24.241 -12.580  26.274  1.00  2.72
ATOM    437  CB  GLN    44      24.313 -13.763  28.503  1.00  2.72
ATOM    438  CD  GLN    44      24.325 -16.259  28.113  1.00  2.72
ATOM    439  CG  GLN    44      23.571 -14.957  27.923  1.00  2.72
ATOM    440  OE1 GLN    44      25.555 -16.272  28.172  1.00  2.72
ATOM    441 1HE2 GLN    44      23.986 -18.159  28.321  1.00  2.72
ATOM    442 2HE2 GLN    44      22.691 -17.306  28.159  1.00  2.72
ATOM    443  NE2 GLN    44      23.588 -17.359  28.208  1.00  2.72
ATOM    444  N   GLU    45      25.405 -10.813  28.542  1.00  2.53
ATOM    445  CA  GLU    45      26.107  -9.808  29.288  1.00  2.53
ATOM    446  C   GLU    45      25.282  -8.587  29.356  1.00  2.53
ATOM    447  O   GLU    45      25.244  -7.960  30.403  1.00  2.53
ATOM    448  H   GLU    45      25.732 -11.098  27.753  1.00  2.53
ATOM    449  CB  GLU    45      27.467  -9.518  28.649  1.00  2.53
ATOM    450  CD  GLU    45      28.190 -11.726  27.657  1.00  2.53
ATOM    451  CG  GLU    45      28.447 -10.678  28.722  1.00  2.53
ATOM    452  OE1 GLU    45      27.046 -11.800  27.160  1.00  2.53
ATOM    453  OE2 GLU    45      29.132 -12.473  27.320  1.00  2.53
ATOM    454  N   CYS    46      24.641  -8.168  28.259  1.00  3.02
ATOM    455  CA  CYS    46      23.861  -6.964  28.330  1.00  3.02
ATOM    456  C   CYS    46      22.642  -7.104  29.187  1.00  3.02
ATOM    457  O   CYS    46      22.259  -6.168  29.893  1.00  3.02
ATOM    458  H   CYS    46      24.692  -8.626  27.486  1.00  3.02
ATOM    459  CB  CYS    46      23.437  -6.517  26.930  1.00  3.02
ATOM    460  SG  CYS    46      22.579  -4.926  26.881  1.00  3.02
ATOM    461  N   ASP    47      21.946  -8.253  29.107  1.00  4.18
ATOM    462  CA  ASP    47      20.802  -8.377  29.963  1.00  4.18
ATOM    463  C   ASP    47      21.296  -8.338  31.354  1.00  4.18
ATOM    464  O   ASP    47      20.721  -7.694  32.246  1.00  4.18
ATOM    465  H   ASP    47      22.167  -8.926  28.552  1.00  4.18
ATOM    466  CB  ASP    47      20.040  -9.667  29.655  1.00  4.18
ATOM    467  CG  ASP    47      19.303  -9.607  28.331  1.00  4.18
ATOM    468  OD1 ASP    47      19.151  -8.494  27.786  1.00  4.18
ATOM    469  OD2 ASP    47      18.877 -10.673  27.840  1.00  4.18
ATOM    470  N   TRP    48      22.392  -9.088  31.534  1.00  5.54
ATOM    471  CA  TRP    48      23.132  -9.038  32.743  1.00  5.54
ATOM    472  C   TRP    48      22.448  -9.664  33.867  1.00  5.54
ATOM    473  O   TRP    48      23.108  -9.909  34.871  1.00  5.54
ATOM    474  H   TRP    48      22.656  -9.632  30.867  1.00  5.54
ATOM    475  CB  TRP    48      23.461  -7.590  33.110  1.00  5.54
ATOM    476 1HB  TRP    48      24.284  -7.535  33.736  1.00  5.54
ATOM    477 2HB  TRP    48      22.685  -6.959  33.133  1.00  5.54
ATOM    478  CG  TRP    48      24.197  -6.851  32.035  1.00  5.54
ATOM    479  CD1 TRP    48      23.700  -5.867  31.229  1.00  5.54
ATOM    480  HE1 TRP    48      24.555  -4.757  29.718  1.00  5.54
ATOM    481  NE1 TRP    48      24.671  -5.427  30.362  1.00  5.54
ATOM    482  CD2 TRP    48      25.564  -7.036  31.646  1.00  5.54
ATOM    483  CE2 TRP    48      25.825  -6.132  30.601  1.00  5.54
ATOM    484  CH2 TRP    48      28.058  -6.880  30.428  1.00  5.54
ATOM    485  CZ2 TRP    48      27.072  -6.045  29.983  1.00  5.54
ATOM    486  CE3 TRP    48      26.591  -7.878  32.081  1.00  5.54
ATOM    487  CZ3 TRP    48      27.825  -7.789  31.466  1.00  5.54
ATOM    488  N   GLU    49      21.151  -9.939  33.707  1.00  6.56
ATOM    489  CA  GLU    49      20.329 -10.212  34.833  1.00  6.56
ATOM    490  C   GLU    49      19.802  -8.860  35.189  1.00  6.56
ATOM    491  O   GLU    49      19.379  -8.099  34.327  1.00  6.56
ATOM    492  H   GLU    49      20.798  -9.951  32.879  1.00  6.56
ATOM    493  CB  GLU    49      21.142 -10.887  35.939  1.00  6.56
ATOM    494  CD  GLU    49      20.007 -10.305  38.119  1.00  6.56
ATOM    495  CG  GLU    49      20.307 -11.391  37.105  1.00  6.56
ATOM    496  OE1 GLU    49      20.832  -9.378  38.258  1.00  6.56
ATOM    497  OE2 GLU    49      18.947 -10.382  38.775  1.00  6.56
ATOM    498  N   GLU    50      19.782  -8.490  36.469  1.00  6.35
ATOM    499  CA  GLU    50      19.238  -7.193  36.727  1.00  6.35
ATOM    500  C   GLU    50      20.058  -6.130  36.114  1.00  6.35
ATOM    501  O   GLU    50      21.274  -6.073  36.283  1.00  6.35
ATOM    502  H   GLU    50      20.082  -8.996  37.150  1.00  6.35
ATOM    503  CB  GLU    50      19.117  -6.953  38.233  1.00  6.35
ATOM    504  CD  GLU    50      18.333  -5.441  40.098  1.00  6.35
ATOM    505  CG  GLU    50      18.466  -5.629  38.600  1.00  6.35
ATOM    506  OE1 GLU    50      18.796  -6.323  40.851  1.00  6.35
ATOM    507  OE2 GLU    50      17.765  -4.411  40.520  1.00  6.35
ATOM    508  N   ILE    51      19.404  -5.167  35.437  1.00  6.63
ATOM    509  CA  ILE    51      20.290  -4.181  34.915  1.00  6.63
ATOM    510  C   ILE    51      20.534  -3.157  35.959  1.00  6.63
ATOM    511  O   ILE    51      20.854  -2.022  35.609  1.00  6.63
ATOM    512  H   ILE    51      18.518  -5.096  35.295  1.00  6.63
ATOM    513  CB  ILE    51      19.730  -3.542  33.631  1.00  6.63
ATOM    514  CD1 ILE    51      17.922  -1.957  32.783  1.00  6.63
ATOM    515  CG1 ILE    51      18.414  -2.817  33.926  1.00  6.63
ATOM    516  CG2 ILE    51      19.567  -4.590  32.541  1.00  6.63
ATOM    517  N   SER    52      20.540  -3.633  37.236  1.00  8.09
ATOM    518  CA  SER    52      20.776  -2.955  38.474  1.00  8.09
ATOM    519  C   SER    52      20.249  -1.613  38.231  1.00  8.09
ATOM    520  O   SER    52      20.987  -0.630  38.223  1.00  8.09
ATOM    521  H   SER    52      20.362  -4.515  37.233  1.00  8.09
ATOM    522  CB  SER    52      22.264  -2.987  38.827  1.00  8.09
ATOM    523  HG  SER    52      22.604  -4.742  38.293  1.00  8.09
ATOM    524  OG  SER    52      22.719  -4.319  38.998  1.00  8.09
ATOM    525  N   VAL    53      18.924  -1.553  38.082  1.00  9.32
ATOM    526  CA  VAL    53      18.347  -0.361  37.585  1.00  9.32
ATOM    527  C   VAL    53      18.628   0.714  38.567  1.00  9.32
ATOM    528  O   VAL    53      18.492   0.565  39.781  1.00  9.32
ATOM    529  H   VAL    53      18.399  -2.254  38.291  1.00  9.32
ATOM    530  CB  VAL    53      16.836  -0.526  37.337  1.00  9.32
ATOM    531  CG1 VAL    53      16.212   0.805  36.945  1.00  9.32
ATOM    532  CG2 VAL    53      16.584  -1.573  36.263  1.00  9.32
ATOM    533  N   LYS    54      19.093   1.834  38.015  1.00 10.84
ATOM    534  CA  LYS    54      19.459   2.974  38.772  1.00 10.84
ATOM    535  C   LYS    54      18.806   4.098  38.073  1.00 10.84
ATOM    536  O   LYS    54      17.777   3.914  37.429  1.00 10.84
ATOM    537  H   LYS    54      19.170   1.845  37.118  1.00 10.84
ATOM    538  CB  LYS    54      20.982   3.099  38.849  1.00 10.84
ATOM    539  CD  LYS    54      23.171   2.136  39.610  1.00 10.84
ATOM    540  CE  LYS    54      23.852   0.989  40.338  1.00 10.84
ATOM    541  CG  LYS    54      21.664   1.944  39.563  1.00 10.84
ATOM    542 1HZ  LYS    54      24.134  -0.942  40.047  1.00 10.84
ATOM    543 2HZ  LYS    54      24.102  -0.211  38.792  1.00 10.84
ATOM    544 3HZ  LYS    54      22.864  -0.498  39.497  1.00 10.84
ATOM    545  NZ  LYS    54      23.725  -0.295  39.594  1.00 10.84
ATOM    546  N   GLY    55      19.361   5.306  38.241  1.00 10.83
ATOM    547  CA  GLY    55      18.836   6.431  37.547  1.00 10.83
ATOM    548  C   GLY    55      19.037   6.214  36.097  1.00 10.83
ATOM    549  O   GLY    55      18.524   5.298  35.471  1.00 10.83
ATOM    550  H   GLY    55      20.065   5.406  38.792  1.00 10.83
ATOM    551  N   PRO    56      19.703   7.144  35.525  1.00  9.34
ATOM    552  CA  PRO    56      20.158   6.979  34.181  1.00  9.34
ATOM    553  C   PRO    56      21.421   6.211  34.268  1.00  9.34
ATOM    554  O   PRO    56      22.148   6.131  33.279  1.00  9.34
ATOM    555  CB  PRO    56      20.345   8.411  33.675  1.00  9.34
ATOM    556  CD  PRO    56      20.015   8.603  36.038  1.00  9.34
ATOM    557  CG  PRO    56      20.779   9.179  34.878  1.00  9.34
ATOM    558  N   ASN    57      21.694   5.623  35.444  1.00  8.13
ATOM    559  CA  ASN    57      22.942   5.005  35.699  1.00  8.13
ATOM    560  C   ASN    57      23.163   3.955  34.701  1.00  8.13
ATOM    561  O   ASN    57      24.284   3.543  34.411  1.00  8.13
ATOM    562  H   ASN    57      21.057   5.629  36.079  1.00  8.13
ATOM    563  CB  ASN    57      22.985   4.453  37.125  1.00  8.13
ATOM    564  CG  ASN    57      23.107   5.546  38.169  1.00  8.13
ATOM    565  OD1 ASN    57      23.512   6.667  37.864  1.00  8.13
ATOM    566 1HD2 ASN    57      22.809   5.832  40.066  1.00  8.13
ATOM    567 2HD2 ASN    57      22.464   4.389  39.589  1.00  8.13
ATOM    568  ND2 ASN    57      22.755   5.221  39.408  1.00  8.13
ATOM    569  N   GLY    58      22.057   3.471  34.166  1.00  6.46
ATOM    570  CA  GLY    58      22.133   2.470  33.202  1.00  6.46
ATOM    571  C   GLY    58      20.807   1.897  33.334  1.00  6.46
ATOM    572  O   GLY    58      19.822   2.460  32.840  1.00  6.46
ATOM    573  H   GLY    58      21.255   3.787  34.424  1.00  6.46
ATOM    574  N   GLU    59      20.789   0.863  34.189  1.00  5.31
ATOM    575  CA  GLU    59      19.695  -0.010  34.219  1.00  5.31
ATOM    576  C   GLU    59      19.802  -0.544  32.864  1.00  5.31
ATOM    577  O   GLU    59      18.858  -0.612  32.089  1.00  5.31
ATOM    578  H   GLU    59      21.485   0.732  34.745  1.00  5.31
ATOM    579  CB  GLU    59      18.410   0.752  34.550  1.00  5.31
ATOM    580  CD  GLU    59      17.117   2.129  36.227  1.00  5.31
ATOM    581  CG  GLU    59      18.428   1.438  35.907  1.00  5.31
ATOM    582  OE1 GLU    59      16.416   2.542  35.279  1.00  5.31
ATOM    583  OE2 GLU    59      16.791   2.258  37.426  1.00  5.31
ATOM    584  N   SER    60      21.064  -0.802  32.541  1.00  4.28
ATOM    585  CA  SER    60      21.500  -1.405  31.339  1.00  4.28
ATOM    586  C   SER    60      22.901  -1.665  31.715  1.00  4.28
ATOM    587  O   SER    60      23.782  -0.852  31.445  1.00  4.28
ATOM    588  H   SER    60      21.664  -0.558  33.166  1.00  4.28
ATOM    589  CB  SER    60      21.278  -0.462  30.155  1.00  4.28
ATOM    590  HG  SER    60      21.576  -0.528  28.315  1.00  4.28
ATOM    591  OG  SER    60      21.706  -1.056  28.942  1.00  4.28
ATOM    592  N   SER    61      23.164  -2.851  32.274  1.00  3.24
ATOM    593  CA  SER    61      24.427  -2.930  32.937  1.00  3.24
ATOM    594  C   SER    61      25.592  -3.087  32.008  1.00  3.24
ATOM    595  O   SER    61      26.734  -2.992  32.446  1.00  3.24
ATOM    596  H   SER    61      22.619  -3.567  32.258  1.00  3.24
ATOM    597  CB  SER    61      24.438  -4.092  33.932  1.00  3.24
ATOM    598  HG  SER    61      23.525  -4.522  35.500  1.00  3.24
ATOM    599  OG  SER    61      23.501  -3.881  34.974  1.00  3.24
ATOM    600  N   VAL    62      25.350  -3.419  30.727  1.00  2.62
ATOM    601  CA  VAL    62      26.301  -3.300  29.651  1.00  2.62
ATOM    602  C   VAL    62      27.452  -4.253  29.570  1.00  2.62
ATOM    603  O   VAL    62      27.966  -4.824  30.527  1.00  2.62
ATOM    604  H   VAL    62      24.523  -3.736  30.564  1.00  2.62
ATOM    605  CB  VAL    62      26.944  -1.901  29.618  1.00  2.62
ATOM    606  CG1 VAL    62      25.886  -0.834  29.379  1.00  2.62
ATOM    607  CG2 VAL    62      27.696  -1.630  30.912  1.00  2.62
ATOM    608  N   ILE    63      27.981  -4.314  28.341  1.00  2.25
ATOM    609  CA  ILE    63      28.926  -5.299  27.943  1.00  2.25
ATOM    610  C   ILE    63      30.239  -5.029  28.566  1.00  2.25
ATOM    611  O   ILE    63      30.768  -3.922  28.532  1.00  2.25
ATOM    612  H   ILE    63      27.709  -3.688  27.754  1.00  2.25
ATOM    613  CB  ILE    63      29.064  -5.362  26.410  1.00  2.25
ATOM    614  CD1 ILE    63      27.173  -7.058  26.189  1.00  2.25
ATOM    615  CG1 ILE    63      27.720  -5.711  25.768  1.00  2.25
ATOM    616  CG2 ILE    63      30.154  -6.346  26.014  1.00  2.25
ATOM    617  N   HIS    64      30.801  -6.084  29.169  1.00  2.45
ATOM    618  CA  HIS    64      31.995  -5.900  29.921  1.00  2.45
ATOM    619  C   HIS    64      33.227  -6.085  29.115  1.00  2.45
ATOM    620  O   HIS    64      33.280  -6.844  28.147  1.00  2.45
ATOM    621  H   HIS    64      30.432  -6.902  29.103  1.00  2.45
ATOM    622  CB  HIS    64      32.031  -6.860  31.112  1.00  2.45
ATOM    623  CG  HIS    64      30.977  -6.588  32.140  1.00  2.45
ATOM    624  ND1 HIS    64      31.025  -7.114  33.412  1.00  2.45
ATOM    625  CE1 HIS    64      29.948  -6.694  34.100  1.00  2.45
ATOM    626  CD2 HIS    64      29.743  -5.817  32.182  1.00  2.45
ATOM    627  HE2 HIS    64      28.380  -5.514  33.638  1.00  2.45
ATOM    628  NE2 HIS    64      29.175  -5.916  33.368  1.00  2.45
ATOM    629  N   ASP    65      34.259  -5.331  29.531  1.00  2.66
ATOM    630  CA  ASP    65      35.561  -5.426  28.961  1.00  2.66
ATOM    631  C   ASP    65      36.200  -6.526  29.732  1.00  2.66
ATOM    632  O   ASP    65      36.296  -6.454  30.955  1.00  2.66
ATOM    633  H   ASP    65      34.101  -4.748  30.198  1.00  2.66
ATOM    634  CB  ASP    65      36.291  -4.086  29.066  1.00  2.66
ATOM    635  CG  ASP    65      37.650  -4.108  28.394  1.00  2.66
ATOM    636  OD1 ASP    65      37.699  -3.997  27.151  1.00  2.66
ATOM    637  OD2 ASP    65      38.665  -4.236  29.110  1.00  2.66
ATOM    638  N   ARG    66      36.675  -7.572  29.052  1.00  2.77
ATOM    639  CA  ARG    66      37.239  -8.651  29.797  1.00  2.77
ATOM    640  C   ARG    66      38.431  -8.144  30.534  1.00  2.77
ATOM    641  O   ARG    66      38.624  -8.423  31.716  1.00  2.77
ATOM    642  H   ARG    66      36.648  -7.611  28.153  1.00  2.77
ATOM    643  CB  ARG    66      37.606  -9.810  28.868  1.00  2.77
ATOM    644  CD  ARG    66      37.250 -11.654  30.533  1.00  2.77
ATOM    645  HE  ARG    66      38.588 -13.098  30.911  1.00  2.77
ATOM    646  NE  ARG    66      37.828 -12.816  31.202  1.00  2.77
ATOM    647  CG  ARG    66      38.233 -10.999  29.576  1.00  2.77
ATOM    648  CZ  ARG    66      37.257 -13.455  32.218  1.00  2.77
ATOM    649 1HH1 ARG    66      38.616 -14.770  32.461  1.00  2.77
ATOM    650 2HH1 ARG    66      37.488 -14.916  33.422  1.00  2.77
ATOM    651  NH1 ARG    66      37.857 -14.503  32.764  1.00  2.77
ATOM    652 1HH2 ARG    66      35.697 -12.362  32.332  1.00  2.77
ATOM    653 2HH2 ARG    66      35.717 -13.455  33.344  1.00  2.77
ATOM    654  NH2 ARG    66      36.087 -13.043  32.686  1.00  2.77
ATOM    655  N   LYS    67      39.280  -7.386  29.820  1.00  3.25
ATOM    656  CA  LYS    67      40.535  -7.020  30.394  1.00  3.25
ATOM    657  C   LYS    67      40.336  -6.178  31.618  1.00  3.25
ATOM    658  O   LYS    67      40.834  -6.507  32.695  1.00  3.25
ATOM    659  H   LYS    67      39.067  -7.109  28.991  1.00  3.25
ATOM    660  CB  LYS    67      41.394  -6.273  29.372  1.00  3.25
ATOM    661  CD  LYS    67      43.588  -5.194  28.805  1.00  3.25
ATOM    662  CE  LYS    67      44.950  -4.769  29.330  1.00  3.25
ATOM    663  CG  LYS    67      42.767  -5.873  29.889  1.00  3.25
ATOM    664 1HZ  LYS    67      46.555  -3.868  28.619  1.00  3.25
ATOM    665 2HZ  LYS    67      45.342  -3.376  27.989  1.00  3.25
ATOM    666 3HZ  LYS    67      45.892  -4.663  27.599  1.00  3.25
ATOM    667  NZ  LYS    67      45.767  -4.102  28.279  1.00  3.25
ATOM    668  N   SER    68      39.612  -5.053  31.464  1.00  3.66
ATOM    669  CA  SER    68      39.425  -4.118  32.539  1.00  3.66
ATOM    670  C   SER    68      38.264  -4.406  33.451  1.00  3.66
ATOM    671  O   SER    68      38.273  -3.997  34.607  1.00  3.66
ATOM    672  H   SER    68      39.240  -4.894  30.660  1.00  3.66
ATOM    673  CB  SER    68      39.246  -2.701  31.991  1.00  3.66
ATOM    674  HG  SER    68      38.067  -3.120  30.608  1.00  3.66
ATOM    675  OG  SER    68      38.046  -2.589  31.246  1.00  3.66
ATOM    676  N   GLY    69      37.205  -5.080  32.986  1.00  3.40
ATOM    677  CA  GLY    69      36.090  -5.263  33.879  1.00  3.40
ATOM    678  C   GLY    69      35.289  -3.999  33.897  1.00  3.40
ATOM    679  O   GLY    69      34.673  -3.650  34.903  1.00  3.40
ATOM    680  H   GLY    69      37.172  -5.414  32.151  1.00  3.40
ATOM    681  N   LYS    70      35.279  -3.262  32.773  1.00  3.18
ATOM    682  CA  LYS    70      34.515  -2.055  32.766  1.00  3.18
ATOM    683  C   LYS    70      33.266  -2.315  32.003  1.00  3.18
ATOM    684  O   LYS    70      33.272  -2.941  30.944  1.00  3.18
ATOM    685  H   LYS    70      35.736  -3.510  32.038  1.00  3.18
ATOM    686  CB  LYS    70      35.327  -0.910  32.158  1.00  3.18
ATOM    687  CD  LYS    70      37.299   0.635  32.320  1.00  3.18
ATOM    688  CE  LYS    70      38.550   0.995  33.104  1.00  3.18
ATOM    689  CG  LYS    70      36.558  -0.526  32.963  1.00  3.18
ATOM    690 1HZ  LYS    70      40.040   2.278  32.939  1.00  3.18
ATOM    691 2HZ  LYS    70      38.805   2.820  32.398  1.00  3.18
ATOM    692 3HZ  LYS    70      39.563   1.841  31.638  1.00  3.18
ATOM    693  NZ  LYS    70      39.316   2.094  32.455  1.00  3.18
ATOM    694  N   LYS    71      32.144  -1.821  32.545  1.00  2.94
ATOM    695  CA  LYS    71      30.879  -2.065  31.929  1.00  2.94
ATOM    696  C   LYS    71      30.678  -0.988  30.922  1.00  2.94
ATOM    697  O   LYS    71      30.791   0.193  31.247  1.00  2.94
ATOM    698  H   LYS    71      32.190  -1.334  33.300  1.00  2.94
ATOM    699  CB  LYS    71      29.768  -2.095  32.980  1.00  2.94
ATOM    700  CD  LYS    71      28.745  -3.215  34.980  1.00  2.94
ATOM    701  CE  LYS    71      28.866  -4.355  35.978  1.00  2.94
ATOM    702  CG  LYS    71      29.878  -3.246  33.967  1.00  2.94
ATOM    703 1HZ  LYS    71      27.885  -4.995  37.566  1.00  2.94
ATOM    704 2HZ  LYS    71      26.992  -4.380  36.598  1.00  2.94
ATOM    705 3HZ  LYS    71      27.827  -3.547  37.448  1.00  2.94
ATOM    706  NZ  LYS    71      27.784  -4.315  37.000  1.00  2.94
ATOM    707  N   PHE    72      30.366  -1.351  29.663  1.00  2.68
ATOM    708  CA  PHE    72      30.176  -0.270  28.750  1.00  2.68
ATOM    709  C   PHE    72      28.941  -0.414  27.929  1.00  2.68
ATOM    710  O   PHE    72      28.597  -1.490  27.447  1.00  2.68
ATOM    711  H   PHE    72      30.275  -2.200  29.380  1.00  2.68
ATOM    712  CB  PHE    72      31.383  -0.136  27.819  1.00  2.68
ATOM    713  CG  PHE    72      32.664   0.193  28.531  1.00  2.68
ATOM    714  CZ  PHE    72      35.032   0.810  29.850  1.00  2.68
ATOM    715  CD1 PHE    72      33.703  -0.719  28.574  1.00  2.68
ATOM    716  CE1 PHE    72      34.882  -0.416  29.229  1.00  2.68
ATOM    717  CD2 PHE    72      32.829   1.416  29.158  1.00  2.68
ATOM    718  CE2 PHE    72      34.008   1.719  29.813  1.00  2.68
ATOM    719  N   SER    73      28.300   0.735  27.659  1.00  2.75
ATOM    720  CA  SER    73      27.118   0.757  26.861  1.00  2.75
ATOM    721  C   SER    73      27.484   0.157  25.548  1.00  2.75
ATOM    722  O   SER    73      28.658  -0.028  25.229  1.00  2.75
ATOM    723  H   SER    73      28.631   1.502  27.993  1.00  2.75
ATOM    724  CB  SER    73      26.589   2.186  26.726  1.00  2.75
ATOM    725  HG  SER    73      28.211   3.008  26.309  1.00  2.75
ATOM    726  OG  SER    73      27.465   2.983  25.946  1.00  2.75
ATOM    727  N   ILE    74      26.460  -0.164  24.744  1.00  2.42
ATOM    728  CA  ILE    74      26.716  -0.803  23.495  1.00  2.42
ATOM    729  C   ILE    74      27.537   0.122  22.660  1.00  2.42
ATOM    730  O   ILE    74      28.458  -0.320  21.985  1.00  2.42
ATOM    731  H   ILE    74      25.614   0.022  24.989  1.00  2.42
ATOM    732  CB  ILE    74      25.408  -1.195  22.783  1.00  2.42
ATOM    733  CD1 ILE    74      25.416  -3.537  23.790  1.00  2.42
ATOM    734  CG1 ILE    74      24.651  -2.245  23.598  1.00  2.42
ATOM    735  CG2 ILE    74      25.695  -1.674  21.368  1.00  2.42
ATOM    736  N   GLU    75      27.233   1.432  22.685  1.00  2.76
ATOM    737  CA  GLU    75      27.930   2.404  21.885  1.00  2.76
ATOM    738  C   GLU    75      29.373   2.463  22.303  1.00  2.76
ATOM    739  O   GLU    75      30.274   2.560  21.463  1.00  2.76
ATOM    740  H   GLU    75      26.565   1.693  23.229  1.00  2.76
ATOM    741  CB  GLU    75      27.269   3.778  22.014  1.00  2.76
ATOM    742  CD  GLU    75      25.249   5.225  21.562  1.00  2.76
ATOM    743  CG  GLU    75      25.906   3.876  21.348  1.00  2.76
ATOM    744  OE1 GLU    75      25.764   6.013  22.383  1.00  2.76
ATOM    745  OE2 GLU    75      24.219   5.495  20.910  1.00  2.76
ATOM    746  N   GLU    76      29.620   2.410  23.629  1.00  2.79
ATOM    747  CA  GLU    76      30.964   2.545  24.112  1.00  2.79
ATOM    748  C   GLU    76      31.765   1.374  23.655  1.00  2.79
ATOM    749  O   GLU    76      32.938   1.517  23.323  1.00  2.79
ATOM    750  H   GLU    76      28.943   2.290  24.210  1.00  2.79
ATOM    751  CB  GLU    76      30.976   2.662  25.637  1.00  2.79
ATOM    752  CD  GLU    76      30.364   4.016  27.680  1.00  2.79
ATOM    753  CG  GLU    76      30.391   3.962  26.165  1.00  2.79
ATOM    754  OE1 GLU    76      29.586   3.251  28.288  1.00  2.79
ATOM    755  OE2 GLU    76      31.121   4.823  28.259  1.00  2.79
ATOM    756  N   ALA    77      31.147   0.179  23.658  1.00  2.29
ATOM    757  CA  ALA    77      31.769  -1.061  23.283  1.00  2.29
ATOM    758  C   ALA    77      32.163  -0.975  21.834  1.00  2.29
ATOM    759  O   ALA    77      33.207  -1.496  21.450  1.00  2.29
ATOM    760  H   ALA    77      30.285   0.190  23.918  1.00  2.29
ATOM    761  CB  ALA    77      30.825  -2.226  23.538  1.00  2.29
ATOM    762  N   LEU    78      31.317  -0.345  20.983  1.00  2.39
ATOM    763  CA  LEU    78      31.593  -0.274  19.568  1.00  2.39
ATOM    764  C   LEU    78      32.848   0.504  19.416  1.00  2.39
ATOM    765  O   LEU    78      33.737   0.148  18.639  1.00  2.39
ATOM    766  H   LEU    78      30.571   0.033  21.316  1.00  2.39
ATOM    767  CB  LEU    78      30.418   0.364  18.824  1.00  2.39
ATOM    768  CG  LEU    78      30.589   0.546  17.315  1.00  2.39
ATOM    769  CD1 LEU    78      30.776  -0.799  16.629  1.00  2.39
ATOM    770  CD2 LEU    78      29.396   1.280  16.723  1.00  2.39
ATOM    771  N   GLN    79      32.915   1.627  20.161  1.00  2.87
ATOM    772  CA  GLN    79      34.013   2.526  19.977  1.00  2.87
ATOM    773  C   GLN    79      35.293   1.845  20.348  1.00  2.87
ATOM    774  O   GLN    79      36.302   1.980  19.656  1.00  2.87
ATOM    775  H   GLN    79      32.278   1.813  20.769  1.00  2.87
ATOM    776  CB  GLN    79      33.812   3.795  20.808  1.00  2.87
ATOM    777  CD  GLN    79      32.449   5.882  21.217  1.00  2.87
ATOM    778  CG  GLN    79      32.696   4.696  20.305  1.00  2.87
ATOM    779  OE1 GLN    79      32.677   5.807  22.424  1.00  2.87
ATOM    780 1HE2 GLN    79      31.817   7.715  21.136  1.00  2.87
ATOM    781 2HE2 GLN    79      31.828   6.996  19.754  1.00  2.87
ATOM    782  NE2 GLN    79      31.981   6.983  20.640  1.00  2.87
ATOM    783  N   SER    80      35.276   1.091  21.464  1.00  2.79
ATOM    784  CA  SER    80      36.456   0.441  21.972  1.00  2.79
ATOM    785  C   SER    80      36.888  -0.643  21.029  1.00  2.79
ATOM    786  O   SER    80      38.070  -0.987  20.960  1.00  2.79
ATOM    787  H   SER    80      34.491   1.000  21.895  1.00  2.79
ATOM    788  CB  SER    80      36.195  -0.128  23.368  1.00  2.79
ATOM    789  HG  SER    80      34.524  -0.878  23.018  1.00  2.79
ATOM    790  OG  SER    80      35.238  -1.172  23.323  1.00  2.79
ATOM    791  N   GLY    81      35.936  -1.212  20.264  1.00  2.49
ATOM    792  CA  GLY    81      36.290  -2.260  19.352  1.00  2.49
ATOM    793  C   GLY    81      35.936  -3.571  19.966  1.00  2.49
ATOM    794  O   GLY    81      36.238  -4.634  19.425  1.00  2.49
ATOM    795  H   GLY    81      35.081  -0.937  20.324  1.00  2.49
ATOM    796  N   ARG    82      35.283  -3.513  21.135  1.00  2.10
ATOM    797  CA  ARG    82      34.885  -4.685  21.850  1.00  2.10
ATOM    798  C   ARG    82      33.813  -5.401  21.090  1.00  2.10
ATOM    799  O   ARG    82      33.647  -6.598  21.287  1.00  2.10
ATOM    800  H   ARG    82      35.096  -2.698  21.468  1.00  2.10
ATOM    801  CB  ARG    82      34.403  -4.318  23.255  1.00  2.10
ATOM    802  CD  ARG    82      33.705  -5.079  25.542  1.00  2.10
ATOM    803  HE  ARG    82      35.442  -4.768  26.495  1.00  2.10
ATOM    804  NE  ARG    82      34.758  -4.325  26.218  1.00  2.10
ATOM    805  CG  ARG    82      34.122  -5.515  24.148  1.00  2.10
ATOM    806  CZ  ARG    82      34.722  -3.013  26.426  1.00  2.10
ATOM    807 1HH1 ARG    82      36.401  -2.872  27.319  1.00  2.10
ATOM    808 2HH1 ARG    82      35.703  -1.563  27.184  1.00  2.10
ATOM    809  NH1 ARG    82      35.726  -2.412  27.050  1.00  2.10
ATOM    810 1HH2 ARG    82      33.030  -2.694  25.605  1.00  2.10
ATOM    811 2HH2 ARG    82      33.658  -1.455  26.144  1.00  2.10
ATOM    812  NH2 ARG    82      33.681  -2.304  26.010  1.00  2.10
ATOM    813  N   LEU    83      33.011  -4.691  20.266  1.00  1.88
ATOM    814  CA  LEU    83      31.959  -5.324  19.501  1.00  1.88
ATOM    815  C   LEU    83      32.080  -4.891  18.054  1.00  1.88
ATOM    816  O   LEU    83      32.733  -3.901  17.762  1.00  1.88
ATOM    817  H   LEU    83      33.144  -3.803  20.200  1.00  1.88
ATOM    818  CB  LEU    83      30.588  -4.965  20.077  1.00  1.88
ATOM    819  CG  LEU    83      30.227  -3.478  20.093  1.00  1.88
ATOM    820  CD1 LEU    83      29.742  -3.028  18.723  1.00  1.88
ATOM    821  CD2 LEU    83      29.171  -3.192  21.149  1.00  1.88
ATOM    822  N   THR    84      31.478  -5.587  17.071  1.00  2.23
ATOM    823  CA  THR    84      31.629  -5.096  15.717  1.00  2.23
ATOM    824  C   THR    84      30.363  -4.407  15.275  1.00  2.23
ATOM    825  O   THR    84      29.383  -4.455  16.001  1.00  2.23
ATOM    826  H   THR    84      30.996  -6.331  17.229  1.00  2.23
ATOM    827  CB  THR    84      31.978  -6.234  14.740  1.00  2.23
ATOM    828  HG1 THR    84      30.746  -7.477  15.424  1.00  2.23
ATOM    829  OG1 THR    84      30.887  -7.160  14.670  1.00  2.23
ATOM    830  CG2 THR    84      33.218  -6.978  15.210  1.00  2.23
ATOM    831  N   PRO    85      30.328  -3.763  14.120  1.00  2.59
ATOM    832  CA  PRO    85      29.155  -3.042  13.639  1.00  2.59
ATOM    833  C   PRO    85      27.839  -3.821  13.537  1.00  2.59
ATOM    834  O   PRO    85      26.801  -3.336  14.001  1.00  2.59
ATOM    835  CB  PRO    85      29.557  -2.574  12.239  1.00  2.59
ATOM    836  CD  PRO    85      31.532  -3.573  13.150  1.00  2.59
ATOM    837  CG  PRO    85      31.041  -2.432  12.304  1.00  2.59
ATOM    838  N   ALA    86      27.839  -5.023  12.918  1.00  2.64
ATOM    839  CA  ALA    86      26.651  -5.852  12.800  1.00  2.64
ATOM    840  C   ALA    86      26.285  -6.323  14.155  1.00  2.64
ATOM    841  O   ALA    86      25.109  -6.436  14.548  1.00  2.64
ATOM    842  H   ALA    86      28.620  -5.304  12.570  1.00  2.64
ATOM    843  CB  ALA    86      26.906  -7.011  11.849  1.00  2.64
ATOM    844  N   HIS    87      27.367  -6.655  14.881  1.00  2.16
ATOM    845  CA  HIS    87      27.121  -7.217  16.142  1.00  2.16
ATOM    846  C   HIS    87      26.511  -6.158  16.945  1.00  2.16
ATOM    847  O   HIS    87      25.612  -6.491  17.686  1.00  2.16
ATOM    848  H   HIS    87      28.213  -6.535  14.599  1.00  2.16
ATOM    849  CB  HIS    87      28.418  -7.750  16.753  1.00  2.16
ATOM    850  CG  HIS    87      28.959  -8.963  16.061  1.00  2.16
ATOM    851  HD1 HIS    87      30.736  -9.239  17.069  1.00  2.16
ATOM    852  ND1 HIS    87      30.164  -9.538  16.400  1.00  2.16
ATOM    853  CE1 HIS    87      30.378 -10.604  15.608  1.00  2.16
ATOM    854  CD2 HIS    87      28.509  -9.827  14.979  1.00  2.16
ATOM    855  NE2 HIS    87      29.390 -10.783  14.753  1.00  2.16
ATOM    856  N   TYR    88      26.935  -4.883  16.780  1.00  2.24
ATOM    857  CA  TYR    88      26.469  -3.757  17.546  1.00  2.24
ATOM    858  C   TYR    88      25.017  -3.612  17.287  1.00  2.24
ATOM    859  O   TYR    88      24.322  -3.234  18.208  1.00  2.24
ATOM    860  H   TYR    88      27.553  -4.765  16.137  1.00  2.24
ATOM    861  CB  TYR    88      27.247  -2.494  17.170  1.00  2.24
ATOM    862  CG  TYR    88      26.821  -1.262  17.936  1.00  2.24
ATOM    863  HH  TYR    88      26.192   2.252  20.677  1.00  2.24
ATOM    864  OH  TYR    88      25.663   2.126  20.051  1.00  2.24
ATOM    865  CZ  TYR    88      26.045   1.005  19.350  1.00  2.24
ATOM    866  CD1 TYR    88      27.542  -0.826  19.040  1.00  2.24
ATOM    867  CE1 TYR    88      27.160   0.299  19.746  1.00  2.24
ATOM    868  CD2 TYR    88      25.700  -0.538  17.551  1.00  2.24
ATOM    869  CE2 TYR    88      25.303   0.590  18.245  1.00  2.24
ATOM    870  N   ASP    89      24.524  -3.781  16.038  1.00  2.61
ATOM    871  CA  ASP    89      23.110  -3.572  15.781  1.00  2.61
ATOM    872  C   ASP    89      22.297  -4.569  16.560  1.00  2.61
ATOM    873  O   ASP    89      21.267  -4.253  17.173  1.00  2.61
ATOM    874  H   ASP    89      25.072  -4.023  15.367  1.00  2.61
ATOM    875  CB  ASP    89      22.815  -3.683  14.284  1.00  2.61
ATOM    876  CG  ASP    89      23.346  -2.502  13.496  1.00  2.61
ATOM    877  OD1 ASP    89      23.693  -1.478  14.122  1.00  2.61
ATOM    878  OD2 ASP    89      23.416  -2.599  12.253  1.00  2.61
ATOM    879  N   ARG    90      22.754  -5.833  16.538  1.00  2.53
ATOM    880  CA  ARG    90      21.964  -6.814  17.221  1.00  2.53
ATOM    881  C   ARG    90      21.922  -6.552  18.696  1.00  2.53
ATOM    882  O   ARG    90      20.889  -6.693  19.363  1.00  2.53
ATOM    883  H   ARG    90      23.514  -6.077  16.123  1.00  2.53
ATOM    884  CB  ARG    90      22.508  -8.219  16.956  1.00  2.53
ATOM    885  CD  ARG    90      22.820 -10.125  15.353  1.00  2.53
ATOM    886  HE  ARG    90      23.358 -10.498  13.457  1.00  2.53
ATOM    887  NE  ARG    90      22.676 -10.590  13.976  1.00  2.53
ATOM    888  CG  ARG    90      22.285  -8.714  15.537  1.00  2.53
ATOM    889  CZ  ARG    90      21.570 -11.138  13.484  1.00  2.53
ATOM    890 1HH1 ARG    90      22.222 -11.432  11.716  1.00  2.53
ATOM    891 2HH1 ARG    90      20.815 -11.887  11.900  1.00  2.53
ATOM    892  NH1 ARG    90      21.531 -11.532  12.218  1.00  2.53
ATOM    893 1HH2 ARG    90      20.530 -11.037  15.080  1.00  2.53
ATOM    894 2HH2 ARG    90      19.789 -11.647  13.941  1.00  2.53
ATOM    895  NH2 ARG    90      20.505 -11.292  14.259  1.00  2.53
ATOM    896  N   TYR    91      23.078  -6.168  19.248  1.00  2.25
ATOM    897  CA  TYR    91      23.119  -5.947  20.657  1.00  2.25
ATOM    898  C   TYR    91      22.263  -4.785  21.023  1.00  2.25
ATOM    899  O   TYR    91      21.780  -4.798  22.144  1.00  2.25
ATOM    900  H   TYR    91      23.819  -6.049  18.752  1.00  2.25
ATOM    901  CB  TYR    91      24.559  -5.720  21.122  1.00  2.25
ATOM    902  CG  TYR    91      25.422  -6.960  21.071  1.00  2.25
ATOM    903  HH  TYR    91      28.580 -10.170  21.012  1.00  2.25
ATOM    904  OH  TYR    91      27.782 -10.381  20.929  1.00  2.25
ATOM    905  CZ  TYR    91      27.002  -9.248  20.976  1.00  2.25
ATOM    906  CD1 TYR    91      24.853  -8.216  20.905  1.00  2.25
ATOM    907  CE1 TYR    91      25.634  -9.356  20.857  1.00  2.25
ATOM    908  CD2 TYR    91      26.803  -6.871  21.189  1.00  2.25
ATOM    909  CE2 TYR    91      27.600  -7.999  21.144  1.00  2.25
ATOM    910  N   VAL    92      22.161  -3.717  20.186  1.00  2.66
ATOM    911  CA  VAL    92      21.361  -2.544  20.499  1.00  2.66
ATOM    912  C   VAL    92      19.951  -2.976  20.588  1.00  2.66
ATOM    913  O   VAL    92      19.232  -2.477  21.440  1.00  2.66
ATOM    914  H   VAL    92      22.616  -3.758  19.410  1.00  2.66
ATOM    915  CB  VAL    92      21.551  -1.434  19.448  1.00  2.66
ATOM    916  CG1 VAL    92      20.554  -0.309  19.676  1.00  2.66
ATOM    917  CG2 VAL    92      22.976  -0.904  19.486  1.00  2.66
ATOM    918  N   ASN    93      19.502  -3.894  19.708  1.00  3.10
ATOM    919  CA  ASN    93      18.130  -4.318  19.797  1.00  3.10
ATOM    920  C   ASN    93      17.889  -5.020  21.110  1.00  3.10
ATOM    921  O   ASN    93      16.860  -4.813  21.752  1.00  3.10
ATOM    922  H   ASN    93      20.040  -4.240  19.075  1.00  3.10
ATOM    923  CB  ASN    93      17.770  -5.219  18.614  1.00  3.10
ATOM    924  CG  ASN    93      17.631  -4.448  17.316  1.00  3.10
ATOM    925  OD1 ASN    93      17.446  -3.231  17.322  1.00  3.10
ATOM    926 1HD2 ASN    93      17.644  -4.748  15.398  1.00  3.10
ATOM    927 2HD2 ASN    93      17.855  -6.045  16.236  1.00  3.10
ATOM    928  ND2 ASN    93      17.719  -5.157  16.196  1.00  3.10
ATOM    929  N   LYS    94      18.822  -5.882  21.552  1.00  3.16
ATOM    930  CA  LYS    94      18.605  -6.593  22.796  1.00  3.16
ATOM    931  C   LYS    94      18.587  -5.642  23.990  1.00  3.16
ATOM    932  O   LYS    94      17.856  -5.841  24.965  1.00  3.16
ATOM    933  H   LYS    94      19.577  -6.019  21.081  1.00  3.16
ATOM    934  CB  LYS    94      19.683  -7.660  22.998  1.00  3.16
ATOM    935  CD  LYS    94      18.320  -9.609  22.197  1.00  3.16
ATOM    936  CE  LYS    94      18.283 -10.819  21.278  1.00  3.16
ATOM    937  CG  LYS    94      19.604  -8.816  22.015  1.00  3.16
ATOM    938 1HZ  LYS    94      17.025 -12.282  20.863  1.00  3.16
ATOM    939 2HZ  LYS    94      16.326 -11.055  21.208  1.00  3.16
ATOM    940 3HZ  LYS    94      16.925 -11.867  22.253  1.00  3.16
ATOM    941  NZ  LYS    94      17.012 -11.582  21.414  1.00  3.16
ATOM    942  N   ASP    95      19.434  -4.591  23.981  1.00  3.23
ATOM    943  CA  ASP    95      19.469  -3.640  25.074  1.00  3.23
ATOM    944  C   ASP    95      18.172  -2.899  25.129  1.00  3.23
ATOM    945  O   ASP    95      17.717  -2.543  26.217  1.00  3.23
ATOM    946  H   ASP    95      19.985  -4.488  23.277  1.00  3.23
ATOM    947  CB  ASP    95      20.645  -2.675  24.908  1.00  3.23
ATOM    948  CG  ASP    95      20.856  -1.798  26.126  1.00  3.23
ATOM    949  OD1 ASP    95      21.145  -2.347  27.210  1.00  3.23
ATOM    950  OD2 ASP    95      20.732  -0.562  25.997  1.00  3.23
ATOM    951  N   MET    96      17.584  -2.604  23.945  1.00  3.47
ATOM    952  CA  MET    96      16.343  -1.881  23.881  1.00  3.47
ATOM    953  C   MET    96      15.351  -2.738  24.546  1.00  3.47
ATOM    954  O   MET    96      14.492  -2.169  25.192  1.00  3.47
ATOM    955  H   MET    96      17.988  -2.872  23.187  1.00  3.47
ATOM    956  CB  MET    96      15.981  -1.565  22.428  1.00  3.47
ATOM    957  SD  MET    96      16.534  -0.316  20.018  1.00  3.47
ATOM    958  CE  MET    96      14.942   0.499  20.099  1.00  3.47
ATOM    959  CG  MET    96      16.892  -0.541  21.771  1.00  3.47
ATOM    960  N   SER    97      15.402  -4.086  24.367  1.00  4.09
ATOM    961  CA  SER    97      14.416  -4.968  24.961  1.00  4.09
ATOM    962  C   SER    97      14.539  -4.922  26.462  1.00  4.09
ATOM    963  O   SER    97      13.542  -4.993  27.179  1.00  4.09
ATOM    964  H   SER    97      16.068  -4.427  23.866  1.00  4.09
ATOM    965  CB  SER    97      14.592  -6.396  24.441  1.00  4.09
ATOM    966  HG  SER    97      14.820  -5.974  22.639  1.00  4.09
ATOM    967  OG  SER    97      14.305  -6.474  23.056  1.00  4.09
ATOM    968  N   ILE    98      15.768  -4.832  27.008  1.00  4.16
ATOM    969  CA  ILE    98      15.824  -4.822  28.447  1.00  4.16
ATOM    970  C   ILE    98      15.212  -3.569  28.993  1.00  4.16
ATOM    971  O   ILE    98      14.414  -3.554  29.946  1.00  4.16
ATOM    972  H   ILE    98      16.527  -4.780  26.528  1.00  4.16
ATOM    973  CB  ILE    98      17.270  -4.969  28.957  1.00  4.16
ATOM    974  CD1 ILE    98      17.074  -7.509  29.050  1.00  4.16
ATOM    975  CG1 ILE    98      17.851  -6.319  28.531  1.00  4.16
ATOM    976  CG2 ILE    98      17.325  -4.778  30.465  1.00  4.16
ATOM    977  N   GLN    99      15.581  -2.457  28.357  1.00  4.20
ATOM    978  CA  GLN    99      15.090  -1.232  28.876  1.00  4.20
ATOM    979  C   GLN    99      13.586  -1.151  28.766  1.00  4.20
ATOM    980  O   GLN    99      12.955  -0.595  29.658  1.00  4.20
ATOM    981  H   GLN    99      16.114  -2.457  27.632  1.00  4.20
ATOM    982  CB  GLN    99      15.731  -0.047  28.150  1.00  4.20
ATOM    983  CD  GLN    99      17.833   1.257  27.642  1.00  4.20
ATOM    984  CG  GLN    99      17.205   0.150  28.465  1.00  4.20
ATOM    985  OE1 GLN    99      17.405   1.529  26.520  1.00  4.20
ATOM    986 1HE2 GLN    99      19.262   2.567  27.753  1.00  4.20
ATOM    987 2HE2 GLN    99      19.135   1.670  29.022  1.00  4.20
ATOM    988  NE2 GLN    99      18.853   1.901  28.199  1.00  4.20
ATOM    989  N   GLU   100      12.978  -1.673  27.676  1.00  4.38
ATOM    990  CA  GLU   100      11.543  -1.660  27.404  1.00  4.38
ATOM    991  C   GLU   100      10.812  -2.499  28.414  1.00  4.38
ATOM    992  O   GLU   100       9.664  -2.232  28.765  1.00  4.38
ATOM    993  H   GLU   100      13.544  -2.054  27.089  1.00  4.38
ATOM    994  CB  GLU   100      11.262  -2.162  25.986  1.00  4.38
ATOM    995  CD  GLU   100      11.490  -1.777  23.501  1.00  4.38
ATOM    996  CG  GLU   100      11.731  -1.220  24.890  1.00  4.38
ATOM    997  OE1 GLU   100      11.137  -2.970  23.392  1.00  4.38
ATOM    998  OE2 GLU   100      11.655  -1.021  22.520  1.00  4.38
ATOM    999  N   LEU   101      11.417  -3.606  28.863  1.00  4.26
ATOM   1000  CA  LEU   101      10.707  -4.374  29.847  1.00  4.26
ATOM   1001  C   LEU   101      10.581  -3.540  31.071  1.00  4.26
ATOM   1002  O   LEU   101       9.567  -3.579  31.769  1.00  4.26
ATOM   1003  H   LEU   101      12.227  -3.877  28.579  1.00  4.26
ATOM   1004  CB  LEU   101      11.435  -5.690  30.128  1.00  4.26
ATOM   1005  CG  LEU   101      11.432  -6.721  28.997  1.00  4.26
ATOM   1006  CD1 LEU   101      12.336  -7.895  29.338  1.00  4.26
ATOM   1007  CD2 LEU   101      10.018  -7.207  28.718  1.00  4.26
ATOM   1008  N   ALA   102      11.646  -2.779  31.379  1.00  5.42
ATOM   1009  CA  ALA   102      11.617  -1.983  32.578  1.00  5.42
ATOM   1010  C   ALA   102      10.540  -0.959  32.499  1.00  5.42
ATOM   1011  O   ALA   102       9.915  -0.678  33.516  1.00  5.42
ATOM   1012  H   ALA   102      12.371  -2.763  30.846  1.00  5.42
ATOM   1013  CB  ALA   102      12.966  -1.319  32.806  1.00  5.42
ATOM   1014  N   VAL   103      10.350  -0.342  31.313  1.00  6.87
ATOM   1015  CA  VAL   103       9.380   0.704  31.086  1.00  6.87
ATOM   1016  C   VAL   103       8.032   0.110  31.241  1.00  6.87
ATOM   1017  O   VAL   103       7.127   0.773  31.722  1.00  6.87
ATOM   1018  H   VAL   103      10.876  -0.622  30.639  1.00  6.87
ATOM   1019  CB  VAL   103       9.560   1.349  29.699  1.00  6.87
ATOM   1020  CG1 VAL   103      10.944   1.968  29.575  1.00  6.87
ATOM   1021  CG2 VAL   103       9.331   0.323  28.600  1.00  6.87
ATOM   1022  N   LEU   104       7.811  -1.131  30.792  1.00  8.97
ATOM   1023  CA  LEU   104       6.485  -1.633  30.958  1.00  8.97
ATOM   1024  C   LEU   104       6.188  -1.808  32.403  1.00  8.97
ATOM   1025  O   LEU   104       5.073  -1.547  32.866  1.00  8.97
ATOM   1026  H   LEU   104       8.441  -1.643  30.404  1.00  8.97
ATOM   1027  CB  LEU   104       6.314  -2.954  30.206  1.00  8.97
ATOM   1028  CG  LEU   104       6.351  -2.875  28.678  1.00  8.97
ATOM   1029  CD1 LEU   104       6.346  -4.267  28.067  1.00  8.97
ATOM   1030  CD2 LEU   104       5.177  -2.062  28.154  1.00  8.97
ATOM   1031  N   VAL   105       7.177  -2.310  33.156  1.00 10.16
ATOM   1032  CA  VAL   105       6.859  -2.550  34.525  1.00 10.16
ATOM   1033  C   VAL   105       6.539  -1.262  35.245  1.00 10.16
ATOM   1034  O   VAL   105       5.535  -1.141  35.950  1.00 10.16
ATOM   1035  H   VAL   105       8.002  -2.495  32.846  1.00 10.16
ATOM   1036  CB  VAL   105       8.004  -3.280  35.251  1.00 10.16
ATOM   1037  CG1 VAL   105       7.738  -3.333  36.747  1.00 10.16
ATOM   1038  CG2 VAL   105       8.183  -4.682  34.688  1.00 10.16
ATOM   1039  N   SER   106       7.401  -0.247  35.100  1.00  9.00
ATOM   1040  CA  SER   106       7.163   0.978  35.814  1.00  9.00
ATOM   1041  C   SER   106       6.033   1.735  35.238  1.00  9.00
ATOM   1042  O   SER   106       5.231   2.411  35.910  1.00  9.00
ATOM   1043  H   SER   106       8.121  -0.324  34.565  1.00  9.00
ATOM   1044  CB  SER   106       8.421   1.849  35.818  1.00  9.00
ATOM   1045  HG  SER   106       9.649   0.502  36.213  1.00  9.00
ATOM   1046  OG  SER   106       9.464   1.236  36.555  1.00  9.00
ATOM   1047  N   GLY   107       5.985   1.519  33.923  1.00  7.63
ATOM   1048  CA  GLY   107       5.261   2.257  32.965  1.00  7.63
ATOM   1049  C   GLY   107       6.251   3.249  32.532  1.00  7.63
ATOM   1050  O   GLY   107       5.967   4.194  31.798  1.00  7.63
ATOM   1051  H   GLY   107       6.484   0.816  33.666  1.00  7.63
ATOM   1052  N   GLN   108       7.494   3.025  32.977  1.00  6.38
ATOM   1053  CA  GLN   108       8.514   3.929  32.546  1.00  6.38
ATOM   1054  C   GLN   108       8.698   3.814  31.061  1.00  6.38
ATOM   1055  O   GLN   108       7.867   3.243  30.358  1.00  6.38
ATOM   1056  H   GLN   108       7.701   2.341  33.524  1.00  6.38
ATOM   1057  CB  GLN   108       9.826   3.646  33.280  1.00  6.38
ATOM   1058  CD  GLN   108      10.684   6.020  33.377  1.00  6.38
ATOM   1059  CG  GLN   108      10.955   4.599  32.923  1.00  6.38
ATOM   1060  OE1 GLN   108      10.403   6.264  34.550  1.00  6.38
ATOM   1061 1HE2 GLN   108      10.616   7.823  32.662  1.00  6.38
ATOM   1062 2HE2 GLN   108      10.977   6.742  31.599  1.00  6.38
ATOM   1063  NE2 GLN   108      10.768   6.963  32.446  1.00  6.38
ATOM   1064  N   LYS   109       9.796   4.432  30.574  1.00  6.28
ATOM   1065  CA  LYS   109      10.230   4.598  29.204  1.00  6.28
ATOM   1066  C   LYS   109       9.338   3.916  28.179  1.00  6.28
ATOM   1067  O   LYS   109       9.835   2.983  27.493  1.00  6.28
ATOM   1068  H   LYS   109      10.290   4.769  31.247  1.00  6.28
ATOM   1069  OXT LYS   109       8.149   4.320  28.070  1.00  6.28
ATOM   1070  CB  LYS   109      11.656   4.073  29.026  1.00  6.28
ATOM   1071  CD  LYS   109      13.664   3.800  27.545  1.00  6.28
ATOM   1072  CE  LYS   109      14.225   3.987  26.145  1.00  6.28
ATOM   1073  CG  LYS   109      12.222   4.274  27.630  1.00  6.28
ATOM   1074 1HZ  LYS   109      15.932   3.646  25.215  1.00  6.28
ATOM   1075 2HZ  LYS   109      15.679   2.657  26.249  1.00  6.28
ATOM   1076 3HZ  LYS   109      16.142   3.986  26.612  1.00  6.28
ATOM   1077  NZ  LYS   109      15.636   3.523  26.045  1.00  6.28
