# Supplementary material for: Selecting Near-Native Protein Structures from Predicted Decoy Sets Using Ordered Graphlet Degree Similarity
Source: Genes (Basel). 2019 Feb 11;10(2):132. doi: 10.3390/genes10020132 (PMC6410076; doi:10.3390/genes10020132)
Supplement: Supplementary file 1 [file genes-10-00132-s001.zip › CodeData/data/CASP11/T0759/model113.pdb]

ATOM      1  N   MET     1      59.165  54.796  74.828  1.00  9.84
ATOM      2  CA  MET     1      60.221  54.566  73.841  1.00  9.84
ATOM      3  HA  MET     1      60.458  55.526  73.386  1.00  9.84
ATOM      4  CB  MET     1      61.500  54.055  74.525  1.00  9.84
ATOM      5  HB1 MET     1      61.809  54.780  75.279  1.00  9.84
ATOM      6  HB2 MET     1      62.288  53.993  73.774  1.00  9.84
ATOM      7  CG  MET     1      61.339  52.683  75.196  1.00  9.84
ATOM      8  HG1 MET     1      61.069  51.943  74.442  1.00  9.84
ATOM      9  HG2 MET     1      60.522  52.746  75.916  1.00  9.84
ATOM     10  SD  MET     1      62.803  52.079  76.083  1.00  9.84
ATOM     11  CE  MET     1      63.955  51.806  74.710  1.00  9.84
ATOM     12  HE1 MET     1      63.502  51.138  73.977  1.00  9.84
ATOM     13  HE2 MET     1      64.202  52.757  74.238  1.00  9.84
ATOM     14  HE3 MET     1      64.870  51.353  75.094  1.00  9.84
ATOM     15  C   MET     1      59.758  53.636  72.730  1.00  9.84
ATOM     16  O   MET     1      60.180  53.822  71.608  1.00  9.84
ATOM     17  N   GLY     2      58.770  52.776  72.980  1.00  8.53
ATOM     18  H   GLY     2      58.480  52.683  73.942  1.00  8.53
ATOM     19  CA  GLY     2      57.864  52.303  71.927  1.00  8.53
ATOM     20  HA1 GLY     2      57.365  51.394  72.263  1.00  8.53
ATOM     21  HA2 GLY     2      58.429  52.071  71.032  1.00  8.53
ATOM     22  C   GLY     2      56.797  53.338  71.594  1.00  8.53
ATOM     23  O   GLY     2      56.255  53.314  70.501  1.00  8.53
ATOM     24  N   HIS     3      56.595  54.332  72.467  1.00  6.57
ATOM     25  H   HIS     3      57.044  54.281  73.371  1.00  6.57
ATOM     26  CA  HIS     3      56.036  55.622  72.057  1.00  6.57
ATOM     27  HA  HIS     3      55.058  55.470  71.593  1.00  6.57
ATOM     28  CB  HIS     3      55.857  56.497  73.307  1.00  6.57
ATOM     29  HB1 HIS     3      56.831  56.820  73.677  1.00  6.57
ATOM     30  HB2 HIS     3      55.383  55.902  74.090  1.00  6.57
ATOM     31  CG  HIS     3      54.992  57.707  73.073  1.00  6.57
ATOM     32  ND1 HIS     3      53.668  57.825  73.490  1.00  6.57
ATOM     33  CE1 HIS     3      53.242  59.011  73.035  1.00  6.57
ATOM     34  HE1 HIS     3      52.238  59.392  73.168  1.00  6.57
ATOM     35  NE2 HIS     3      54.229  59.642  72.376  1.00  6.57
ATOM     36  HE2 HIS     3      54.142  60.527  71.898  1.00  6.57
ATOM     37  CD2 HIS     3      55.345  58.835  72.392  1.00  6.57
ATOM     38  HD2 HIS     3      56.297  59.028  71.919  1.00  6.57
ATOM     39  C   HIS     3      56.949  56.301  71.033  1.00  6.57
ATOM     40  O   HIS     3      56.462  56.874  70.072  1.00  6.57
ATOM     41  N   HIS     4      58.280  56.188  71.156  1.00  6.33
ATOM     42  H   HIS     4      58.666  55.662  71.923  1.00  6.33
ATOM     43  CA  HIS     4      59.192  56.686  70.114  1.00  6.33
ATOM     44  HA  HIS     4      58.795  57.622  69.731  1.00  6.33
ATOM     45  CB  HIS     4      60.577  56.998  70.711  1.00  6.33
ATOM     46  HB1 HIS     4      60.966  56.122  71.223  1.00  6.33
ATOM     47  HB2 HIS     4      60.475  57.797  71.446  1.00  6.33
ATOM     48  CG  HIS     4      61.607  57.410  69.689  1.00  6.33
ATOM     49  ND1 HIS     4      62.604  56.575  69.180  1.00  6.33
ATOM     50  CE1 HIS     4      63.261  57.301  68.266  1.00  6.33
ATOM     51  HE1 HIS     4      64.096  56.937  67.681  1.00  6.33
ATOM     52  NE2 HIS     4      62.739  58.537  68.184  1.00  6.33
ATOM     53  HE2 HIS     4      63.072  59.268  67.575  1.00  6.33
ATOM     54  CD2 HIS     4      61.694  58.627  69.078  1.00  6.33
ATOM     55  HD2 HIS     4      61.052  59.480  69.252  1.00  6.33
ATOM     56  C   HIS     4      59.295  55.730  68.927  1.00  6.33
ATOM     57  O   HIS     4      59.574  56.167  67.822  1.00  6.33
ATOM     58  N   HIS     5      58.937  54.458  69.076  1.00  6.10
ATOM     59  H   HIS     5      58.880  54.075  70.008  1.00  6.10
ATOM     60  CA  HIS     5      58.628  53.611  67.934  1.00  6.10
ATOM     61  HA  HIS     5      59.392  53.768  67.170  1.00  6.10
ATOM     62  CB  HIS     5      58.655  52.116  68.277  1.00  6.10
ATOM     63  HB1 HIS     5      58.521  51.553  67.352  1.00  6.10
ATOM     64  HB2 HIS     5      57.810  51.876  68.920  1.00  6.10
ATOM     65  CG  HIS     5      59.930  51.623  68.929  1.00  6.10
ATOM     66  ND1 HIS     5      60.020  50.476  69.720  1.00  6.10
ATOM     67  CE1 HIS     5      61.289  50.416  70.146  1.00  6.10
ATOM     68  HE1 HIS     5      61.681  49.644  70.796  1.00  6.10
ATOM     69  NE2 HIS     5      61.995  51.455  69.670  1.00  6.10
ATOM     70  HE2 HIS     5      62.966  51.648  69.875  1.00  6.10
ATOM     71  CD2 HIS     5      61.158  52.225  68.896  1.00  6.10
ATOM     72  HD2 HIS     5      61.404  53.155  68.400  1.00  6.10
ATOM     73  C   HIS     5      57.302  54.031  67.268  1.00  6.10
ATOM     74  O   HIS     5      57.183  53.980  66.046  1.00  6.10
ATOM     75  N   HIS     6      56.355  54.585  68.037  1.00  4.99
ATOM     76  H   HIS     6      56.449  54.525  69.040  1.00  4.99
ATOM     77  CA  HIS     6      55.205  55.322  67.509  1.00  4.99
ATOM     78  HA  HIS     6      54.764  54.718  66.714  1.00  4.99
ATOM     79  CB  HIS     6      54.120  55.515  68.590  1.00  4.99
ATOM     80  HB1 HIS     6      54.192  56.516  69.012  1.00  4.99
ATOM     81  HB2 HIS     6      54.285  54.801  69.397  1.00  4.99
ATOM     82  CG  HIS     6      52.702  55.313  68.106  1.00  4.99
ATOM     83  ND1 HIS     6      51.780  54.428  68.675  1.00  4.99
ATOM     84  CE1 HIS     6      50.642  54.587  67.979  1.00  4.99
ATOM     85  HE1 HIS     6      49.718  54.055  68.172  1.00  4.99
ATOM     86  NE2 HIS     6      50.801  55.515  67.021  1.00  4.99
ATOM     87  HE2 HIS     6      50.069  55.843  66.389  1.00  4.99
ATOM     88  CD2 HIS     6      52.095  55.982  67.083  1.00  4.99
ATOM     89  HD2 HIS     6      52.542  56.739  66.451  1.00  4.99
ATOM     90  C   HIS     6      55.637  56.651  66.844  1.00  4.99
ATOM     91  O   HIS     6      54.917  57.207  66.022  1.00  4.99
ATOM     92  N   HIS     7      56.848  57.136  67.151  1.00  4.49
ATOM     93  H   HIS     7      57.338  56.686  67.909  1.00  4.49
ATOM     94  CA  HIS     7      57.475  58.290  66.510  1.00  4.49
ATOM     95  HA  HIS     7      56.679  58.950  66.162  1.00  4.49
ATOM     96  CB  HIS     7      58.302  59.103  67.522  1.00  4.49
ATOM     97  HB1 HIS     7      59.180  58.538  67.808  1.00  4.49
ATOM     98  HB2 HIS     7      57.694  59.274  68.412  1.00  4.49
ATOM     99  CG  HIS     7      58.798  60.439  67.030  1.00  4.49
ATOM    100  ND1 HIS     7      58.274  61.680  67.393  1.00  4.49
ATOM    101  CE1 HIS     7      59.040  62.600  66.793  1.00  4.49
ATOM    102  HE1 HIS     7      58.892  63.669  66.878  1.00  4.49
ATOM    103  NE2 HIS     7      60.021  62.007  66.090  1.00  4.49
ATOM    104  HE2 HIS     7      60.739  62.487  65.569  1.00  4.49
ATOM    105  CD2 HIS     7      59.890  60.643  66.235  1.00  4.49
ATOM    106  HD2 HIS     7      60.511  59.871  65.802  1.00  4.49
ATOM    107  C   HIS     7      58.299  57.923  65.253  1.00  4.49
ATOM    108  O   HIS     7      58.392  58.721  64.311  1.00  4.49
ATOM    109  N   HIS     8      58.853  56.707  65.228  1.00  3.93
ATOM    110  H   HIS     8      58.716  56.143  66.059  1.00  3.93
ATOM    111  CA  HIS     8      59.728  56.132  64.207  1.00  3.93
ATOM    112  HA  HIS     8      59.815  56.842  63.381  1.00  3.93
ATOM    113  CB  HIS     8      61.153  55.921  64.756  1.00  3.93
ATOM    114  HB1 HIS     8      61.111  55.239  65.607  1.00  3.93
ATOM    115  HB2 HIS     8      61.537  56.877  65.114  1.00  3.93
ATOM    116  CG  HIS     8      62.126  55.369  63.733  1.00  3.93
ATOM    117  ND1 HIS     8      62.692  56.082  62.669  1.00  3.93
ATOM    118  CE1 HIS     8      63.397  55.182  61.959  1.00  3.93
ATOM    119  HE1 HIS     8      63.907  55.394  61.029  1.00  3.93
ATOM    120  NE2 HIS     8      63.334  53.970  62.534  1.00  3.93
ATOM    121  HE2 HIS     8      63.687  53.110  62.119  1.00  3.93
ATOM    122  CD2 HIS     8      62.526  54.066  63.645  1.00  3.93
ATOM    123  HD2 HIS     8      62.199  53.260  64.288  1.00  3.93
ATOM    124  C   HIS     8      59.112  54.872  63.610  1.00  3.93
ATOM    125  O   HIS     8      59.495  53.745  63.927  1.00  3.93
ATOM    126  N   SER     9      58.142  55.086  62.722  1.00  3.52
ATOM    127  H   SER     9      57.941  56.048  62.465  1.00  3.52
ATOM    128  CA  SER     9      57.560  54.042  61.882  1.00  3.52
ATOM    129  HA  SER     9      57.614  53.125  62.472  1.00  3.52
ATOM    130  CB  SER     9      56.070  54.230  61.714  1.00  3.52
ATOM    131  HB1 SER     9      55.732  53.654  60.855  1.00  3.52
ATOM    132  HB2 SER     9      55.857  55.286  61.619  1.00  3.52
ATOM    133  OG  SER     9      55.436  53.754  62.887  1.00  3.52
ATOM    134  HG  SER     9      55.682  54.335  63.623  1.00  3.52
ATOM    135  C   SER     9      58.415  53.696  60.695  1.00  3.52
ATOM    136  O   SER     9      58.026  53.952  59.562  1.00  3.52
ATOM    137  N   HIS    10      59.575  53.153  61.086  1.00  3.78
ATOM    138  H   HIS    10      59.627  53.089  62.098  1.00  3.78
ATOM    139  CA  HIS    10      60.823  52.702  60.457  1.00  3.78
ATOM    140  HA  HIS    10      61.588  52.987  61.165  1.00  3.78
ATOM    141  CB  HIS    10      60.904  51.170  60.424  1.00  3.78
ATOM    142  HB1 HIS    10      60.215  50.783  59.673  1.00  3.78
ATOM    143  HB2 HIS    10      60.622  50.765  61.396  1.00  3.78
ATOM    144  CG  HIS    10      62.312  50.724  60.112  1.00  3.78
ATOM    145  ND1 HIS    10      63.461  51.085  60.838  1.00  3.78
ATOM    146  CE1 HIS    10      64.493  50.780  60.034  1.00  3.78
ATOM    147  HE1 HIS    10      65.528  50.993  60.262  1.00  3.78
ATOM    148  NE2 HIS    10      64.061  50.251  58.877  1.00  3.78
ATOM    149  HE2 HIS    10      64.602  50.110  58.034  1.00  3.78
ATOM    150  CD2 HIS    10      62.693  50.203  58.913  1.00  3.78
ATOM    151  HD2 HIS    10      62.039  49.948  58.090  1.00  3.78
ATOM    152  C   HIS    10      61.320  53.340  59.167  1.00  3.78
ATOM    153  O   HIS    10      62.528  53.471  58.993  1.00  3.78
ATOM    154  N   MET    11      60.419  53.843  58.347  1.00  2.68
ATOM    155  H   MET    11      59.460  53.656  58.609  1.00  2.68
ATOM    156  CA  MET    11      60.585  54.770  57.247  1.00  2.68
ATOM    157  HA  MET    11      59.593  54.813  56.813  1.00  2.68
ATOM    158  CB  MET    11      60.887  56.177  57.782  1.00  2.68
ATOM    159  HB1 MET    11      60.090  56.427  58.476  1.00  2.68
ATOM    160  HB2 MET    11      60.862  56.850  56.929  1.00  2.68
ATOM    161  CG  MET    11      62.215  56.431  58.502  1.00  2.68
ATOM    162  HG1 MET    11      62.897  55.632  58.264  1.00  2.68
ATOM    163  HG2 MET    11      62.041  56.409  59.579  1.00  2.68
ATOM    164  SD  MET    11      63.036  57.991  58.058  1.00  2.68
ATOM    165  CE  MET    11      64.533  57.860  59.069  1.00  2.68
ATOM    166  HE1 MET    11      65.100  56.976  58.777  1.00  2.68
ATOM    167  HE2 MET    11      65.150  58.745  58.913  1.00  2.68
ATOM    168  HE3 MET    11      64.258  57.785  60.121  1.00  2.68
ATOM    169  C   MET    11      61.507  54.437  56.067  1.00  2.68
ATOM    170  O   MET    11      61.340  55.096  55.033  1.00  2.68
ATOM    171  N   VAL    12      62.452  53.486  56.212  1.00  2.16
ATOM    172  H   VAL    12      62.497  53.020  57.113  1.00  2.16
ATOM    173  CA  VAL    12      63.558  53.221  55.269  1.00  2.16
ATOM    174  HA  VAL    12      63.253  53.599  54.294  1.00  2.16
ATOM    175  CB  VAL    12      64.880  53.950  55.642  1.00  2.16
ATOM    176  HB  VAL    12      65.498  53.963  54.743  1.00  2.16
ATOM    177  CG1 VAL    12      64.709  55.405  56.067  1.00  2.16
ATOM    178 1HG1 VAL    12      63.865  55.852  55.547  1.00  2.16
ATOM    179 2HG1 VAL    12      64.534  55.453  57.134  1.00  2.16
ATOM    180 3HG1 VAL    12      65.623  55.963  55.861  1.00  2.16
ATOM    181  CG2 VAL    12      65.713  53.276  56.749  1.00  2.16
ATOM    182 1HG2 VAL    12      66.085  52.307  56.422  1.00  2.16
ATOM    183 2HG2 VAL    12      66.574  53.901  56.991  1.00  2.16
ATOM    184 3HG2 VAL    12      65.098  53.146  57.642  1.00  2.16
ATOM    185  C   VAL    12      63.929  51.750  55.084  1.00  2.16
ATOM    186  O   VAL    12      63.746  50.906  55.955  1.00  2.16
ATOM    187  N   VAL    13      64.643  51.472  53.991  1.00  2.19
ATOM    188  H   VAL    13      64.772  52.212  53.302  1.00  2.19
ATOM    189  CA  VAL    13      65.265  50.171  53.713  1.00  2.19
ATOM    190  HA  VAL    13      65.179  49.523  54.585  1.00  2.19
ATOM    191  CB  VAL    13      64.549  49.475  52.537  1.00  2.19
ATOM    192  HB  VAL    13      64.668  50.080  51.638  1.00  2.19
ATOM    193  CG1 VAL    13      65.162  48.091  52.285  1.00  2.19
ATOM    194 1HG1 VAL    13      64.666  47.621  51.442  1.00  2.19
ATOM    195 2HG1 VAL    13      66.220  48.172  52.041  1.00  2.19
ATOM    196 3HG1 VAL    13      65.043  47.461  53.166  1.00  2.19
ATOM    197  CG2 VAL    13      63.043  49.295  52.783  1.00  2.19
ATOM    198 1HG2 VAL    13      62.874  48.696  53.679  1.00  2.19
ATOM    199 2HG2 VAL    13      62.559  50.262  52.915  1.00  2.19
ATOM    200 3HG2 VAL    13      62.577  48.812  51.928  1.00  2.19
ATOM    201  C   VAL    13      66.737  50.358  53.392  1.00  2.19
ATOM    202  O   VAL    13      67.086  50.861  52.330  1.00  2.19
ATOM    203  N   ILE    14      67.615  49.952  54.306  1.00  2.40
ATOM    204  H   ILE    14      67.262  49.512  55.139  1.00  2.40
ATOM    205  CA  ILE    14      69.056  49.852  54.030  1.00  2.40
ATOM    206  HA  ILE    14      69.355  50.696  53.416  1.00  2.40
ATOM    207  CB  ILE    14      69.860  49.918  55.354  1.00  2.40
ATOM    208  HB  ILE    14      69.476  49.150  56.028  1.00  2.40
ATOM    209  CG2 ILE    14      71.365  49.659  55.139  1.00  2.40
ATOM    210 1HG2 ILE    14      71.907  49.734  56.080  1.00  2.40
ATOM    211 2HG2 ILE    14      71.531  48.651  54.760  1.00  2.40
ATOM    212 3HG2 ILE    14      71.776  50.384  54.434  1.00  2.40
ATOM    213  CG1 ILE    14      69.658  51.306  56.013  1.00  2.40
ATOM    214 1HG1 ILE    14      68.595  51.538  56.064  1.00  2.40
ATOM    215 2HG1 ILE    14      70.135  52.067  55.394  1.00  2.40
ATOM    216  CD1 ILE    14      70.203  51.423  57.442  1.00  2.40
ATOM    217  HD1 ILE    14      69.894  52.380  57.864  1.00  2.40
ATOM    218  HD2 ILE    14      69.803  50.618  58.060  1.00  2.40
ATOM    219  HD3 ILE    14      71.291  51.383  57.445  1.00  2.40
ATOM    220  C   ILE    14      69.328  48.580  53.227  1.00  2.40
ATOM    221  O   ILE    14      68.639  47.575  53.382  1.00  2.40
ATOM    222  N   HIS    15      70.319  48.636  52.342  1.00  2.55
ATOM    223  H   HIS    15      70.840  49.504  52.292  1.00  2.55
ATOM    224  CA  HIS    15      70.331  47.801  51.139  1.00  2.55
ATOM    225  HA  HIS    15      69.350  47.342  51.051  1.00  2.55
ATOM    226  CB  HIS    15      70.489  48.750  49.937  1.00  2.55
ATOM    227  HB1 HIS    15      71.532  48.742  49.645  1.00  2.55
ATOM    228  HB2 HIS    15      70.243  49.770  50.227  1.00  2.55
ATOM    229  CG  HIS    15      69.604  48.446  48.755  1.00  2.55
ATOM    230  ND1 HIS    15      70.020  47.932  47.528  1.00  2.55
ATOM    231  CE1 HIS    15      68.918  47.833  46.771  1.00  2.55
ATOM    232  HE1 HIS    15      68.903  47.438  45.763  1.00  2.55
ATOM    233  NE2 HIS    15      67.844  48.283  47.444  1.00  2.55
ATOM    234  HE2 HIS    15      66.899  48.302  47.086  1.00  2.55
ATOM    235  CD2 HIS    15      68.260  48.686  48.696  1.00  2.55
ATOM    236  HD2 HIS    15      67.653  49.102  49.489  1.00  2.55
ATOM    237  C   HIS    15      71.310  46.627  51.131  1.00  2.55
ATOM    238  O   HIS    15      71.500  46.036  50.078  1.00  2.55
ATOM    239  N   PRO    16      71.888  46.260  52.289  1.00  3.04
ATOM    240  CD  PRO    16      71.064  45.521  53.238  1.00  3.04
ATOM    241  HD1 PRO    16      70.104  45.256  52.790  1.00  3.04
ATOM    242  HD2 PRO    16      70.895  46.117  54.136  1.00  3.04
ATOM    243  CG  PRO    16      71.832  44.239  53.593  1.00  3.04
ATOM    244  HG1 PRO    16      71.215  43.352  53.449  1.00  3.04
ATOM    245  HG2 PRO    16      72.175  44.297  54.627  1.00  3.04
ATOM    246  CB  PRO    16      73.038  44.228  52.650  1.00  3.04
ATOM    247  HB1 PRO    16      72.773  43.734  51.713  1.00  3.04
ATOM    248  HB2 PRO    16      73.910  43.759  53.107  1.00  3.04
ATOM    249  CA  PRO    16      73.242  45.725  52.432  1.00  3.04
ATOM    250  HA  PRO    16      73.649  46.133  53.358  1.00  3.04
ATOM    251  C   PRO    16      74.257  46.084  51.341  1.00  3.04
ATOM    252  O   PRO    16      75.092  46.945  51.596  1.00  3.04
ATOM    253  N   ASP    17      74.181  45.501  50.149  1.00  2.96
ATOM    254  H   ASP    17      73.437  44.827  49.996  1.00  2.96
ATOM    255  CA  ASP    17      75.205  45.554  49.108  1.00  2.96
ATOM    256  HA  ASP    17      76.085  45.056  49.521  1.00  2.96
ATOM    257  CB  ASP    17      74.769  44.698  47.912  1.00  2.96
ATOM    258  HB1 ASP    17      75.382  44.956  47.045  1.00  2.96
ATOM    259  HB2 ASP    17      73.725  44.895  47.663  1.00  2.96
ATOM    260  CG  ASP    17      74.951  43.213  48.228  1.00  2.96
ATOM    261  OD1 ASP    17      74.192  42.713  49.089  1.00  2.96
ATOM    262  OD2 ASP    17      75.870  42.611  47.634  1.00  2.96
ATOM    263  C   ASP    17      75.717  46.945  48.694  1.00  2.96
ATOM    264  O   ASP    17      76.908  47.215  48.867  1.00  2.96
ATOM    265  N   PRO    18      74.888  47.893  48.206  1.00  2.76
ATOM    266  CD  PRO    18      73.532  47.731  47.706  1.00  2.76
ATOM    267  HD1 PRO    18      72.868  47.336  48.471  1.00  2.76
ATOM    268  HD2 PRO    18      73.543  47.061  46.845  1.00  2.76
ATOM    269  CG  PRO    18      73.073  49.123  47.254  1.00  2.76
ATOM    270  HG1 PRO    18      72.533  49.631  48.046  1.00  2.76
ATOM    271  HG2 PRO    18      72.459  49.069  46.355  1.00  2.76
ATOM    272  CB  PRO    18      74.365  49.888  47.005  1.00  2.76
ATOM    273  HB1 PRO    18      74.234  50.959  47.165  1.00  2.76
ATOM    274  HB2 PRO    18      74.702  49.697  45.986  1.00  2.76
ATOM    275  CA  PRO    18      75.355  49.259  47.988  1.00  2.76
ATOM    276  HA  PRO    18      76.327  49.214  47.494  1.00  2.76
ATOM    277  C   PRO    18      75.563  50.064  49.276  1.00  2.76
ATOM    278  O   PRO    18      75.988  51.219  49.179  1.00  2.76
ATOM    279  N   GLY    19      75.272  49.487  50.448  1.00  2.48
ATOM    280  H   GLY    19      75.071  48.491  50.434  1.00  2.48
ATOM    281  CA  GLY    19      75.456  50.068  51.780  1.00  2.48
ATOM    282  HA1 GLY    19      76.521  50.095  52.011  1.00  2.48
ATOM    283  HA2 GLY    19      74.963  49.429  52.512  1.00  2.48
ATOM    284  C   GLY    19      74.897  51.468  51.924  1.00  2.48
ATOM    285  O   GLY    19      75.532  52.358  52.481  1.00  2.48
ATOM    286  N   ARG    20      73.701  51.656  51.372  1.00  2.20
ATOM    287  H   ARG    20      73.249  50.847  50.970  1.00  2.20
ATOM    288  CA  ARG    20      72.935  52.895  51.439  1.00  2.20
ATOM    289  HA  ARG    20      73.379  53.556  52.188  1.00  2.20
ATOM    290  CB  ARG    20      72.952  53.616  50.083  1.00  2.20
ATOM    291  HB1 ARG    20      72.004  54.132  49.915  1.00  2.20
ATOM    292  HB2 ARG    20      73.081  52.885  49.283  1.00  2.20
ATOM    293  CG  ARG    20      74.075  54.666  50.065  1.00  2.20
ATOM    294  HG1 ARG    20      74.915  54.341  50.682  1.00  2.20
ATOM    295  HG2 ARG    20      73.689  55.597  50.484  1.00  2.20
ATOM    296  CD  ARG    20      74.593  54.921  48.649  1.00  2.20
ATOM    297  HD1 ARG    20      75.195  55.832  48.665  1.00  2.20
ATOM    298  HD2 ARG    20      73.744  55.063  47.978  1.00  2.20
ATOM    299  NE  ARG    20      75.431  53.794  48.203  1.00  2.20
ATOM    300  HE  ARG    20      75.606  53.061  48.887  1.00  2.20
ATOM    301  CZ  ARG    20      76.009  53.629  47.034  1.00  2.20
ATOM    302  NH1 ARG    20      76.780  52.599  46.836  1.00  2.20
ATOM    303 1HH1 ARG    20      76.883  51.934  47.601  1.00  2.20
ATOM    304 2HH1 ARG    20      77.279  52.481  45.978  1.00  2.20
ATOM    305  NH2 ARG    20      75.831  54.473  46.055  1.00  2.20
ATOM    306 1HH2 ARG    20      75.206  55.242  46.212  1.00  2.20
ATOM    307 2HH2 ARG    20      76.278  54.332  45.170  1.00  2.20
ATOM    308  C   ARG    20      71.543  52.621  51.947  1.00  2.20
ATOM    309  O   ARG    20      71.058  51.493  51.886  1.00  2.20
ATOM    310  N   GLU    21      70.929  53.666  52.461  1.00  2.02
ATOM    311  H   GLU    21      71.399  54.567  52.377  1.00  2.02
ATOM    312  CA  GLU    21      69.505  53.724  52.710  1.00  2.02
ATOM    313  HA  GLU    21      69.141  52.741  53.002  1.00  2.02
ATOM    314  CB  GLU    21      69.178  54.710  53.859  1.00  2.02
ATOM    315  HB1 GLU    21      69.114  54.131  54.780  1.00  2.02
ATOM    316  HB2 GLU    21      68.186  55.132  53.692  1.00  2.02
ATOM    317  CG  GLU    21      70.172  55.861  54.121  1.00  2.02
ATOM    318  HG1 GLU    21      71.103  55.443  54.510  1.00  2.02
ATOM    319  HG2 GLU    21      69.756  56.500  54.904  1.00  2.02
ATOM    320  CD  GLU    21      70.465  56.702  52.872  1.00  2.02
ATOM    321  OE1 GLU    21      69.654  57.610  52.574  1.00  2.02
ATOM    322  OE2 GLU    21      71.459  56.391  52.174  1.00  2.02
ATOM    323  C   GLU    21      68.759  54.128  51.431  1.00  2.02
ATOM    324  O   GLU    21      69.189  54.960  50.635  1.00  2.02
ATOM    325  N   LEU    22      67.586  53.544  51.245  1.00  1.67
ATOM    326  H   LEU    22      67.297  52.813  51.887  1.00  1.67
ATOM    327  CA  LEU    22      66.657  53.851  50.174  1.00  1.67
ATOM    328  HA  LEU    22      66.910  54.801  49.704  1.00  1.67
ATOM    329  CB  LEU    22      66.684  52.735  49.112  1.00  1.67
ATOM    330  HB1 LEU    22      65.806  52.841  48.484  1.00  1.67
ATOM    331  HB2 LEU    22      66.593  51.773  49.619  1.00  1.67
ATOM    332  CG  LEU    22      67.913  52.691  48.187  1.00  1.67
ATOM    333  HG  LEU    22      68.779  52.362  48.761  1.00  1.67
ATOM    334  CD1 LEU    22      67.646  51.681  47.069  1.00  1.67
ATOM    335 1HD1 LEU    22      68.588  51.398  46.598  1.00  1.67
ATOM    336 2HD1 LEU    22      67.175  50.798  47.484  1.00  1.67
ATOM    337 3HD1 LEU    22      66.978  52.097  46.316  1.00  1.67
ATOM    338  CD2 LEU    22      68.242  54.014  47.494  1.00  1.67
ATOM    339 1HD2 LEU    22      69.031  53.860  46.760  1.00  1.67
ATOM    340 2HD2 LEU    22      67.358  54.413  46.995  1.00  1.67
ATOM    341 3HD2 LEU    22      68.595  54.735  48.225  1.00  1.67
ATOM    342  C   LEU    22      65.246  53.996  50.754  1.00  1.67
ATOM    343  O   LEU    22      64.946  53.509  51.847  1.00  1.67
ATOM    344  N   SER    23      64.356  54.645  50.008  1.00  1.48
ATOM    345  H   SER    23      64.672  55.125  49.169  1.00  1.48
ATOM    346  CA  SER    23      62.924  54.624  50.292  1.00  1.48
ATOM    347  HA  SER    23      62.761  55.003  51.301  1.00  1.48
ATOM    348  CB  SER    23      62.156  55.521  49.311  1.00  1.48
ATOM    349  HB1 SER    23      62.352  55.189  48.294  1.00  1.48
ATOM    350  HB2 SER    23      62.503  56.549  49.421  1.00  1.48
ATOM    351  OG  SER    23      60.757  55.465  49.547  1.00  1.48
ATOM    352  HG  SER    23      60.309  56.100  48.975  1.00  1.48
ATOM    353  C   SER    23      62.400  53.187  50.210  1.00  1.48
ATOM    354  O   SER    23      62.908  52.411  49.403  1.00  1.48
ATOM    355  N   PRO    24      61.340  52.807  50.942  1.00  1.57
ATOM    356  CD  PRO    24      60.812  53.453  52.123  1.00  1.57
ATOM    357  HD1 PRO    24      60.279  54.338  51.799  1.00  1.57
ATOM    358  HD2 PRO    24      61.598  53.711  52.831  1.00  1.57
ATOM    359  CG  PRO    24      59.834  52.449  52.738  1.00  1.57
ATOM    360  HG1 PRO    24      59.046  52.932  53.314  1.00  1.57
ATOM    361  HG2 PRO    24      60.378  51.736  53.361  1.00  1.57
ATOM    362  CB  PRO    24      59.288  51.742  51.498  1.00  1.57
ATOM    363  HB1 PRO    24      58.525  52.365  51.030  1.00  1.57
ATOM    364  HB2 PRO    24      58.889  50.757  51.739  1.00  1.57
ATOM    365  CA  PRO    24      60.531  51.649  50.605  1.00  1.57
ATOM    366  HA  PRO    24      61.091  50.764  50.909  1.00  1.57
ATOM    367  C   PRO    24      60.198  51.479  49.118  1.00  1.57
ATOM    368  O   PRO    24      60.344  50.394  48.551  1.00  1.57
ATOM    369  N   GLU    25      59.828  52.583  48.468  1.00  1.58
ATOM    370  H   GLU    25      59.820  53.454  48.983  1.00  1.58
ATOM    371  CA  GLU    25      59.513  52.623  47.042  1.00  1.58
ATOM    372  HA  GLU    25      58.822  51.812  46.833  1.00  1.58
ATOM    373  CB  GLU    25      58.788  53.953  46.764  1.00  1.58
ATOM    374  HB1 GLU    25      59.354  54.782  47.189  1.00  1.58
ATOM    375  HB2 GLU    25      57.840  53.921  47.302  1.00  1.58
ATOM    376  CG  GLU    25      58.463  54.233  45.289  1.00  1.58
ATOM    377  HG1 GLU    25      57.594  54.885  45.255  1.00  1.58
ATOM    378  HG2 GLU    25      58.183  53.300  44.796  1.00  1.58
ATOM    379  CD  GLU    25      59.592  54.927  44.517  1.00  1.58
ATOM    380  OE1 GLU    25      60.559  55.432  45.125  1.00  1.58
ATOM    381  OE2 GLU    25      59.535  54.949  43.270  1.00  1.58
ATOM    382  C   GLU    25      60.745  52.392  46.153  1.00  1.58
ATOM    383  O   GLU    25      60.707  51.574  45.233  1.00  1.58
ATOM    384  N   GLU    26      61.866  53.036  46.481  1.00  1.78
ATOM    385  H   GLU    26      61.812  53.724  47.214  1.00  1.78
ATOM    386  CA  GLU    26      63.149  52.853  45.803  1.00  1.78
ATOM    387  HA  GLU    26      63.020  53.069  44.743  1.00  1.78
ATOM    388  CB  GLU    26      64.194  53.833  46.389  1.00  1.78
ATOM    389  HB1 GLU    26      65.183  53.518  46.057  1.00  1.78
ATOM    390  HB2 GLU    26      64.155  53.749  47.469  1.00  1.78
ATOM    391  CG  GLU    26      64.045  55.323  46.026  1.00  1.78
ATOM    392  HG1 GLU    26      63.032  55.654  46.249  1.00  1.78
ATOM    393  HG2 GLU    26      64.206  55.436  44.951  1.00  1.78
ATOM    394  CD  GLU    26      65.047  56.213  46.796  1.00  1.78
ATOM    395  OE1 GLU    26      64.854  56.481  48.004  1.00  1.78
ATOM    396  OE2 GLU    26      66.058  56.655  46.213  1.00  1.78
ATOM    397  C   GLU    26      63.668  51.406  45.910  1.00  1.78
ATOM    398  O   GLU    26      64.238  50.872  44.958  1.00  1.78
ATOM    399  N   ALA    27      63.455  50.764  47.059  1.00  2.06
ATOM    400  H   ALA    27      63.018  51.285  47.814  1.00  2.06
ATOM    401  CA  ALA    27      63.817  49.383  47.331  1.00  2.06
ATOM    402  HA  ALA    27      64.812  49.211  46.923  1.00  2.06
ATOM    403  CB  ALA    27      63.892  49.199  48.849  1.00  2.06
ATOM    404  HB1 ALA    27      64.278  48.206  49.073  1.00  2.06
ATOM    405  HB2 ALA    27      64.565  49.944  49.275  1.00  2.06
ATOM    406  HB3 ALA    27      62.901  49.314  49.291  1.00  2.06
ATOM    407  C   ALA    27      62.880  48.358  46.668  1.00  2.06
ATOM    408  O   ALA    27      63.338  47.244  46.396  1.00  2.06
ATOM    409  N   HIS    28      61.625  48.725  46.350  1.00  2.25
ATOM    410  H   HIS    28      61.273  49.616  46.687  1.00  2.25
ATOM    411  CA  HIS    28      60.810  47.948  45.396  1.00  2.25
ATOM    412  HA  HIS    28      60.903  46.893  45.657  1.00  2.25
ATOM    413  CB  HIS    28      59.304  48.303  45.498  1.00  2.25
ATOM    414  HB1 HIS    28      59.137  48.913  46.387  1.00  2.25
ATOM    415  HB2 HIS    28      58.759  47.371  45.654  1.00  2.25
ATOM    416  CG  HIS    28      58.661  48.996  44.306  1.00  2.25
ATOM    417  ND1 HIS    28      58.479  48.456  43.027  1.00  2.25
ATOM    418  CE1 HIS    28      57.878  49.410  42.300  1.00  2.25
ATOM    419  HE1 HIS    28      57.617  49.308  41.255  1.00  2.25
ATOM    420  NE2 HIS    28      57.644  50.499  43.049  1.00  2.25
ATOM    421  HE2 HIS    28      57.191  51.355  42.744  1.00  2.25
ATOM    422  CD2 HIS    28      58.140  50.255  44.306  1.00  2.25
ATOM    423  HD2 HIS    28      58.124  50.933  45.141  1.00  2.25
ATOM    424  C   HIS    28      61.333  48.066  43.966  1.00  2.25
ATOM    425  O   HIS    28      61.537  47.056  43.299  1.00  2.25
ATOM    426  N   ARG    29      61.623  49.290  43.506  1.00  2.39
ATOM    427  H   ARG    29      61.387  50.087  44.094  1.00  2.39
ATOM    428  CA  ARG    29      62.124  49.514  42.144  1.00  2.39
ATOM    429  HA  ARG    29      61.443  49.023  41.445  1.00  2.39
ATOM    430  CB  ARG    29      62.196  51.016  41.826  1.00  2.39
ATOM    431  HB1 ARG    29      62.975  51.171  41.078  1.00  2.39
ATOM    432  HB2 ARG    29      62.472  51.575  42.722  1.00  2.39
ATOM    433  CG  ARG    29      60.884  51.558  41.247  1.00  2.39
ATOM    434  HG1 ARG    29      60.142  51.662  42.042  1.00  2.39
ATOM    435  HG2 ARG    29      60.504  50.858  40.503  1.00  2.39
ATOM    436  CD  ARG    29      61.108  52.908  40.549  1.00  2.39
ATOM    437  HD1 ARG    29      60.207  53.148  39.981  1.00  2.39
ATOM    438  HD2 ARG    29      61.938  52.835  39.845  1.00  2.39
ATOM    439  NE  ARG    29      61.329  53.992  41.513  1.00  2.39
ATOM    440  HE  ARG    29      60.492  54.376  41.963  1.00  2.39
ATOM    441  CZ  ARG    29      62.437  54.466  42.037  1.00  2.39
ATOM    442  NH1 ARG    29      62.334  55.358  42.968  1.00  2.39
ATOM    443 1HH1 ARG    29      61.399  55.514  43.380  1.00  2.39
ATOM    444 2HH1 ARG    29      63.115  55.707  43.480  1.00  2.39
ATOM    445  NH2 ARG    29      63.636  54.082  41.696  1.00  2.39
ATOM    446 1HH2 ARG    29      63.739  53.396  40.972  1.00  2.39
ATOM    447 2HH2 ARG    29      64.422  54.464  42.187  1.00  2.39
ATOM    448  C   ARG    29      63.487  48.886  41.865  1.00  2.39
ATOM    449  O   ARG    29      63.770  48.558  40.718  1.00  2.39
ATOM    450  N   ALA    30      64.331  48.729  42.881  1.00  2.66
ATOM    451  H   ALA    30      64.084  49.164  43.762  1.00  2.66
ATOM    452  CA  ALA    30      65.606  48.018  42.781  1.00  2.66
ATOM    453  HA  ALA    30      66.007  48.145  41.774  1.00  2.66
ATOM    454  CB  ALA    30      66.577  48.677  43.770  1.00  2.66
ATOM    455  HB1 ALA    30      67.564  48.222  43.672  1.00  2.66
ATOM    456  HB2 ALA    30      66.660  49.744  43.555  1.00  2.66
ATOM    457  HB3 ALA    30      66.217  48.543  44.790  1.00  2.66
ATOM    458  C   ALA    30      65.500  46.500  43.033  1.00  2.66
ATOM    459  O   ALA    30      66.517  45.813  43.066  1.00  2.66
ATOM    460  N   GLY    31      64.288  45.985  43.250  1.00  2.81
ATOM    461  H   GLY    31      63.482  46.596  43.183  1.00  2.81
ATOM    462  CA  GLY    31      64.010  44.575  43.507  1.00  2.81
ATOM    463  HA1 GLY    31      64.367  43.982  42.665  1.00  2.81
ATOM    464  HA2 GLY    31      62.929  44.451  43.582  1.00  2.81
ATOM    465  C   GLY    31      64.626  43.998  44.785  1.00  2.81
ATOM    466  O   GLY    31      64.773  42.781  44.871  1.00  2.81
ATOM    467  N   LEU    32      65.000  44.832  45.769  1.00  2.56
ATOM    468  H   LEU    32      64.794  45.816  45.667  1.00  2.56
ATOM    469  CA  LEU    32      65.397  44.319  47.086  1.00  2.56
ATOM    470  HA  LEU    32      66.014  43.436  46.914  1.00  2.56
ATOM    471  CB  LEU    32      66.250  45.332  47.869  1.00  2.56
ATOM    472  HB1 LEU    32      65.665  46.238  48.028  1.00  2.56
ATOM    473  HB2 LEU    32      67.128  45.576  47.272  1.00  2.56
ATOM    474  CG  LEU    32      66.715  44.781  49.239  1.00  2.56
ATOM    475  HG  LEU    32      65.852  44.539  49.856  1.00  2.56
ATOM    476  CD1 LEU    32      67.609  43.545  49.117  1.00  2.56
ATOM    477 1HD1 LEU    32      67.983  43.260  50.100  1.00  2.56
ATOM    478 2HD1 LEU    32      67.042  42.703  48.719  1.00  2.56
ATOM    479 3HD1 LEU    32      68.459  43.754  48.465  1.00  2.56
ATOM    480  CD2 LEU    32      67.508  45.832  49.999  1.00  2.56
ATOM    481 1HD2 LEU    32      67.744  45.462  50.997  1.00  2.56
ATOM    482 2HD2 LEU    32      68.436  46.032  49.463  1.00  2.56
ATOM    483 3HD2 LEU    32      66.914  46.738  50.095  1.00  2.56
ATOM    484  C   LEU    32      64.195  43.851  47.908  1.00  2.56
ATOM    485  O   LEU    32      64.288  42.897  48.679  1.00  2.56
ATOM    486  N   ILE    33      63.074  44.539  47.747  1.00  2.68
ATOM    487  H   ILE    33      63.060  45.294  47.071  1.00  2.68
ATOM    488  CA  ILE    33      61.886  44.324  48.556  1.00  2.68
ATOM    489  HA  ILE    33      62.029  43.484  49.235  1.00  2.68
ATOM    490  CB  ILE    33      61.613  45.596  49.388  1.00  2.68
ATOM    491  HB  ILE    33      61.515  46.437  48.699  1.00  2.68
ATOM    492  CG2 ILE    33      60.299  45.496  50.171  1.00  2.68
ATOM    493 1HG2 ILE    33      60.174  46.371  50.809  1.00  2.68
ATOM    494 2HG2 ILE    33      59.461  45.461  49.479  1.00  2.68
ATOM    495 3HG2 ILE    33      60.303  44.596  50.781  1.00  2.68
ATOM    496  CG1 ILE    33      62.766  45.930  50.360  1.00  2.68
ATOM    497 1HG1 ILE    33      62.531  46.878  50.837  1.00  2.68
ATOM    498 2HG1 ILE    33      63.682  46.075  49.790  1.00  2.68
ATOM    499  CD1 ILE    33      63.053  44.903  51.466  1.00  2.68
ATOM    500  HD1 ILE    33      63.916  45.232  52.044  1.00  2.68
ATOM    501  HD2 ILE    33      62.199  44.822  52.138  1.00  2.68
ATOM    502  HD3 ILE    33      63.276  43.928  51.037  1.00  2.68
ATOM    503  C   ILE    33      60.733  43.982  47.619  1.00  2.68
ATOM    504  O   ILE    33      60.502  44.667  46.624  1.00  2.68
ATOM    505  N   ASP    34      60.023  42.910  47.951  1.00  3.05
ATOM    506  H   ASP    34      60.299  42.391  48.768  1.00  3.05
ATOM    507  CA  ASP    34      58.821  42.464  47.252  1.00  3.05
ATOM    508  HA  ASP    34      59.093  42.233  46.221  1.00  3.05
ATOM    509  CB  ASP    34      58.362  41.139  47.923  1.00  3.05
ATOM    510  HB1 ASP    34      58.795  41.075  48.924  1.00  3.05
ATOM    511  HB2 ASP    34      58.775  40.306  47.353  1.00  3.05
ATOM    512  CG  ASP    34      56.848  40.931  48.070  1.00  3.05
ATOM    513  OD1 ASP    34      56.137  40.881  47.045  1.00  3.05
ATOM    514  OD2 ASP    34      56.365  40.897  49.224  1.00  3.05
ATOM    515  C   ASP    34      57.724  43.532  47.183  1.00  3.05
ATOM    516  O   ASP    34      57.655  44.412  48.036  1.00  3.05
ATOM    517  N   TRP    35      56.839  43.455  46.187  1.00  2.81
ATOM    518  H   TRP    35      56.826  42.606  45.635  1.00  2.81
ATOM    519  CA  TRP    35      55.700  44.368  46.083  1.00  2.81
ATOM    520  HA  TRP    35      56.092  45.386  46.052  1.00  2.81
ATOM    521  CB  TRP    35      54.924  44.118  44.785  1.00  2.81
ATOM    522  HB1 TRP    35      53.858  44.244  44.980  1.00  2.81
ATOM    523  HB2 TRP    35      55.070  43.090  44.448  1.00  2.81
ATOM    524  CG  TRP    35      55.289  45.059  43.683  1.00  2.81
ATOM    525  CD1 TRP    35      56.549  45.408  43.342  1.00  2.81
ATOM    526  HD1 TRP    35      57.453  45.040  43.819  1.00  2.81
ATOM    527  NE1 TRP    35      56.511  46.353  42.340  1.00  2.81
ATOM    528  HE1 TRP    35      57.348  46.853  42.049  1.00  2.81
ATOM    529  CE2 TRP    35      55.218  46.633  41.949  1.00  2.81
ATOM    530  CZ2 TRP    35      54.665  47.475  40.971  1.00  2.81
ATOM    531  HZ2 TRP    35      55.313  48.031  40.311  1.00  2.81
ATOM    532  CH2 TRP    35      53.268  47.524  40.817  1.00  2.81
ATOM    533  HH2 TRP    35      52.827  48.125  40.032  1.00  2.81
ATOM    534  CZ3 TRP    35      52.443  46.762  41.665  1.00  2.81
ATOM    535  HZ3 TRP    35      51.368  46.786  41.533  1.00  2.81
ATOM    536  CE3 TRP    35      53.007  45.928  42.652  1.00  2.81
ATOM    537  HE3 TRP    35      52.372  45.308  43.270  1.00  2.81
ATOM    538  CD2 TRP    35      54.409  45.828  42.807  1.00  2.81
ATOM    539  C   TRP    35      54.774  44.327  47.297  1.00  2.81
ATOM    540  O   TRP    35      54.360  45.383  47.783  1.00  2.81
ATOM    541  N   ASN    36      54.465  43.137  47.816  1.00  3.13
ATOM    542  H   ASN    36      54.918  42.305  47.434  1.00  3.13
ATOM    543  CA  ASN    36      53.644  42.998  49.016  1.00  3.13
ATOM    544  HA  ASN    36      52.732  43.579  48.871  1.00  3.13
ATOM    545  CB  ASN    36      53.216  41.526  49.181  1.00  3.13
ATOM    546  HB1 ASN    36      53.864  40.871  48.598  1.00  3.13
ATOM    547  HB2 ASN    36      52.205  41.400  48.798  1.00  3.13
ATOM    548  CG  ASN    36      53.241  41.062  50.625  1.00  3.13
ATOM    549  OD1 ASN    36      52.335  41.298  51.404  1.00  3.13
ATOM    550  ND2 ASN    36      54.317  40.437  51.029  1.00  3.13
ATOM    551 1HD2 ASN    36      55.108  40.360  50.378  1.00  3.13
ATOM    552 2HD2 ASN    36      54.350  40.112  51.971  1.00  3.13
ATOM    553  C   ASN    36      54.327  43.608  50.249  1.00  3.13
ATOM    554  O   ASN    36      53.724  44.443  50.927  1.00  3.13
ATOM    555  N   MET    37      55.596  43.275  50.491  1.00  2.88
ATOM    556  H   MET    37      56.010  42.534  49.923  1.00  2.88
ATOM    557  CA  MET    37      56.383  43.880  51.559  1.00  2.88
ATOM    558  HA  MET    37      55.947  43.610  52.520  1.00  2.88
ATOM    559  CB  MET    37      57.831  43.377  51.520  1.00  2.88
ATOM    560  HB1 MET    37      58.436  44.028  52.151  1.00  2.88
ATOM    561  HB2 MET    37      58.207  43.430  50.498  1.00  2.88
ATOM    562  CG  MET    37      57.980  41.941  52.030  1.00  2.88
ATOM    563  HG1 MET    37      57.307  41.296  51.468  1.00  2.88
ATOM    564  HG2 MET    37      57.683  41.903  53.078  1.00  2.88
ATOM    565  SD  MET    37      59.658  41.268  51.869  1.00  2.88
ATOM    566  CE  MET    37      60.545  42.235  53.121  1.00  2.88
ATOM    567  HE1 MET    37      61.594  41.941  53.125  1.00  2.88
ATOM    568  HE2 MET    37      60.476  43.298  52.894  1.00  2.88
ATOM    569  HE3 MET    37      60.116  42.046  54.105  1.00  2.88
ATOM    570  C   MET    37      56.332  45.399  51.445  1.00  2.88
ATOM    571  O   MET    37      55.799  46.021  52.347  1.00  2.88
ATOM    572  N   PHE    38      56.737  45.992  50.321  1.00  2.32
ATOM    573  H   PHE    38      57.101  45.399  49.577  1.00  2.32
ATOM    574  CA  PHE    38      56.654  47.432  50.067  1.00  2.32
ATOM    575  HA  PHE    38      57.351  47.940  50.733  1.00  2.32
ATOM    576  CB  PHE    38      57.097  47.716  48.614  1.00  2.32
ATOM    577  HB1 PHE    38      56.701  46.925  47.977  1.00  2.32
ATOM    578  HB2 PHE    38      58.185  47.653  48.565  1.00  2.32
ATOM    579  CG  PHE    38      56.658  49.052  48.017  1.00  2.32
ATOM    580  CD1 PHE    38      56.896  50.264  48.696  1.00  2.32
ATOM    581  HD1 PHE    38      57.411  50.257  49.646  1.00  2.32
ATOM    582  CE1 PHE    38      56.455  51.485  48.156  1.00  2.32
ATOM    583  HE1 PHE    38      56.656  52.403  48.689  1.00  2.32
ATOM    584  CZ  PHE    38      55.823  51.514  46.901  1.00  2.32
ATOM    585  HZ  PHE    38      55.552  52.458  46.447  1.00  2.32
ATOM    586  CE2 PHE    38      55.609  50.312  46.205  1.00  2.32
ATOM    587  HE2 PHE    38      55.200  50.334  45.205  1.00  2.32
ATOM    588  CD2 PHE    38      56.011  49.085  46.766  1.00  2.32
ATOM    589  HD2 PHE    38      55.865  48.168  46.210  1.00  2.32
ATOM    590  C   PHE    38      55.274  48.040  50.339  1.00  2.32
ATOM    591  O   PHE    38      55.192  49.149  50.855  1.00  2.32
ATOM    592  N   VAL    39      54.176  47.343  50.042  1.00  2.28
ATOM    593  H   VAL    39      54.296  46.436  49.592  1.00  2.28
ATOM    594  CA  VAL    39      52.821  47.793  50.402  1.00  2.28
ATOM    595  HA  VAL    39      52.693  48.809  50.078  1.00  2.28
ATOM    596  CB  VAL    39      51.778  46.858  49.715  1.00  2.28
ATOM    597  HB  VAL    39      52.102  45.835  49.861  1.00  2.28
ATOM    598  CG1 VAL    39      50.358  46.919  50.295  1.00  2.28
ATOM    599 1HG1 VAL    39      49.665  46.363  49.662  1.00  2.28
ATOM    600 2HG1 VAL    39      50.349  46.442  51.276  1.00  2.28
ATOM    601 3HG1 VAL    39      50.015  47.940  50.419  1.00  2.28
ATOM    602  CG2 VAL    39      51.672  47.041  48.189  1.00  2.28
ATOM    603 1HG2 VAL    39      51.313  46.104  47.759  1.00  2.28
ATOM    604 2HG2 VAL    39      50.965  47.813  47.906  1.00  2.28
ATOM    605 3HG2 VAL    39      52.653  47.233  47.757  1.00  2.28
ATOM    606  C   VAL    39      52.563  47.850  51.893  1.00  2.28
ATOM    607  O   VAL    39      51.974  48.833  52.352  1.00  2.28
ATOM    608  N   LYS    40      53.018  46.839  52.632  1.00  2.57
ATOM    609  H   LYS    40      53.508  46.079  52.163  1.00  2.57
ATOM    610  CA  LYS    40      53.011  46.870  54.091  1.00  2.57
ATOM    611  HA  LYS    40      51.998  47.045  54.423  1.00  2.57
ATOM    612  CB  LYS    40      53.495  45.519  54.663  1.00  2.57
ATOM    613  HB1 LYS    40      53.449  45.571  55.747  1.00  2.57
ATOM    614  HB2 LYS    40      54.534  45.344  54.388  1.00  2.57
ATOM    615  CG  LYS    40      52.636  44.334  54.173  1.00  2.57
ATOM    616  HG1 LYS    40      52.681  44.280  53.093  1.00  2.57
ATOM    617  HG2 LYS    40      51.594  44.509  54.420  1.00  2.57
ATOM    618  CD  LYS    40      53.047  42.952  54.702  1.00  2.57
ATOM    619  HD1 LYS    40      54.060  42.722  54.372  1.00  2.57
ATOM    620  HD2 LYS    40      52.380  42.222  54.239  1.00  2.57
ATOM    621  CE  LYS    40      52.924  42.810  56.227  1.00  2.57
ATOM    622  HE1 LYS    40      52.628  41.783  56.458  1.00  2.57
ATOM    623  HE2 LYS    40      52.132  43.474  56.585  1.00  2.57
ATOM    624  NZ  LYS    40      54.197  43.118  56.916  1.00  2.57
ATOM    625  HZ1 LYS    40      54.515  44.078  56.747  1.00  2.57
ATOM    626  HZ2 LYS    40      54.119  43.161  57.933  1.00  2.57
ATOM    627  HZ3 LYS    40      54.961  42.517  56.662  1.00  2.57
ATOM    628  C   LYS    40      53.832  48.069  54.565  1.00  2.57
ATOM    629  O   LYS    40      53.291  49.017  55.129  1.00  2.57
ATOM    630  N   LEU    41      55.101  48.141  54.206  1.00  2.29
ATOM    631  H   LEU    41      55.491  47.366  53.682  1.00  2.29
ATOM    632  CA  LEU    41      55.963  49.261  54.540  1.00  2.29
ATOM    633  HA  LEU    41      56.079  49.301  55.614  1.00  2.29
ATOM    634  CB  LEU    41      57.374  49.053  53.905  1.00  2.29
ATOM    635  HB1 LEU    41      58.036  49.785  54.356  1.00  2.29
ATOM    636  HB2 LEU    41      57.288  49.335  52.856  1.00  2.29
ATOM    637  CG  LEU    41      58.136  47.710  53.911  1.00  2.29
ATOM    638  HG  LEU    41      57.666  47.060  53.195  1.00  2.29
ATOM    639  CD1 LEU    41      59.559  47.921  53.385  1.00  2.29
ATOM    640 1HD1 LEU    41      60.073  46.963  53.322  1.00  2.29
ATOM    641 2HD1 LEU    41      59.535  48.387  52.401  1.00  2.29
ATOM    642 3HD1 LEU    41      60.106  48.564  54.079  1.00  2.29
ATOM    643  CD2 LEU    41      58.208  46.946  55.228  1.00  2.29
ATOM    644 1HD2 LEU    41      58.569  45.935  55.052  1.00  2.29
ATOM    645 2HD2 LEU    41      58.899  47.448  55.905  1.00  2.29
ATOM    646 3HD2 LEU    41      57.229  46.908  55.705  1.00  2.29
ATOM    647  C   LEU    41      55.477  50.641  53.991  1.00  2.29
ATOM    648  O   LEU    41      56.071  51.687  54.231  1.00  2.29
ATOM    649  N   ARG    42      54.380  50.706  53.241  1.00  1.94
ATOM    650  H   ARG    42      53.996  49.834  52.913  1.00  1.94
ATOM    651  CA  ARG    42      53.708  51.951  52.852  1.00  1.94
ATOM    652  HA  ARG    42      54.309  52.799  53.152  1.00  1.94
ATOM    653  CB  ARG    42      53.647  51.866  51.312  1.00  1.94
ATOM    654  HB1 ARG    42      52.981  51.038  51.078  1.00  1.94
ATOM    655  HB2 ARG    42      54.640  51.603  50.944  1.00  1.94
ATOM    656  CG  ARG    42      53.220  53.114  50.532  1.00  1.94
ATOM    657  HG1 ARG    42      54.081  53.750  50.405  1.00  1.94
ATOM    658  HG2 ARG    42      52.425  53.644  51.048  1.00  1.94
ATOM    659  CD  ARG    42      52.777  52.807  49.113  1.00  1.94
ATOM    660  HD1 ARG    42      53.600  52.315  48.594  1.00  1.94
ATOM    661  HD2 ARG    42      52.557  53.748  48.605  1.00  1.94
ATOM    662  NE  ARG    42      51.567  51.984  49.127  1.00  1.94
ATOM    663  HE  ARG    42      50.711  52.462  49.384  1.00  1.94
ATOM    664  CZ  ARG    42      51.455  50.726  48.777  1.00  1.94
ATOM    665  NH1 ARG    42      50.363  50.093  49.068  1.00  1.94
ATOM    666 1HH1 ARG    42      49.720  50.521  49.717  1.00  1.94
ATOM    667 2HH1 ARG    42      50.244  49.130  48.816  1.00  1.94
ATOM    668  NH2 ARG    42      52.405  50.092  48.150  1.00  1.94
ATOM    669 1HH2 ARG    42      53.296  50.552  48.039  1.00  1.94
ATOM    670 2HH2 ARG    42      52.355  49.096  48.015  1.00  1.94
ATOM    671  C   ARG    42      52.300  52.115  53.498  1.00  1.94
ATOM    672  O   ARG    42      51.663  53.166  53.395  1.00  1.94
ATOM    673  N   SER    43      51.874  51.133  54.326  1.00  2.26
ATOM    674  H   SER    43      52.477  50.328  54.340  1.00  2.26
ATOM    675  CA  SER    43      50.865  51.244  55.407  1.00  2.26
ATOM    676  HA  SER    43      50.565  52.297  55.353  1.00  2.26
ATOM    677  CB  SER    43      49.643  50.530  54.882  1.00  2.26
ATOM    678  HB1 SER    43      48.882  50.556  55.649  1.00  2.26
ATOM    679  HB2 SER    43      49.913  49.496  54.674  1.00  2.26
ATOM    680  OG  SER    43      49.187  51.143  53.695  1.00  2.26
ATOM    681  HG  SER    43      49.400  52.078  53.785  1.00  2.26
ATOM    682  C   SER    43      51.159  51.127  57.016  1.00  2.26
ATOM    683  O   SER    43      50.204  50.864  57.741  1.00  2.26
ATOM    684  N   GLN    44      52.335  51.375  57.670  1.00  2.60
ATOM    685  H   GLN    44      53.180  51.353  57.124  1.00  2.60
ATOM    686  CA  GLN    44      52.544  51.891  59.120  1.00  2.60
ATOM    687  HA  GLN    44      51.502  52.155  59.367  1.00  2.60
ATOM    688  CB  GLN    44      52.717  50.828  60.279  1.00  2.60
ATOM    689  HB1 GLN    44      53.176  49.941  59.891  1.00  2.60
ATOM    690  HB2 GLN    44      51.723  50.528  60.602  1.00  2.60
ATOM    691  CG  GLN    44      53.491  51.381  61.527  1.00  2.60
ATOM    692  HG1 GLN    44      52.847  52.098  62.026  1.00  2.60
ATOM    693  HG2 GLN    44      54.343  51.924  61.133  1.00  2.60
ATOM    694  CD  GLN    44      54.044  50.501  62.625  1.00  2.60
ATOM    695  OE1 GLN    44      53.485  49.522  63.099  1.00  2.60
ATOM    696  NE2 GLN    44      55.126  50.912  63.234  1.00  2.60
ATOM    697 1HE2 GLN    44      55.492  51.824  62.984  1.00  2.60
ATOM    698 2HE2 GLN    44      55.520  50.382  63.985  1.00  2.60
ATOM    699  C   GLN    44      53.156  53.367  59.582  1.00  2.60
ATOM    700  O   GLN    44      52.731  53.944  60.551  1.00  2.60
ATOM    701  N   GLU    45      54.087  54.112  58.957  1.00  2.49
ATOM    702  H   GLU    45      54.758  53.573  58.443  1.00  2.49
ATOM    703  CA  GLU    45      54.481  55.574  59.127  1.00  2.49
ATOM    704  HA  GLU    45      54.638  55.680  60.191  1.00  2.49
ATOM    705  CB  GLU    45      55.838  55.856  58.476  1.00  2.49
ATOM    706  HB1 GLU    45      55.622  56.115  57.450  1.00  2.49
ATOM    707  HB2 GLU    45      56.355  54.915  58.401  1.00  2.49
ATOM    708  CG  GLU    45      56.753  56.977  58.983  1.00  2.49
ATOM    709  HG1 GLU    45      56.402  57.886  58.511  1.00  2.49
ATOM    710  HG2 GLU    45      57.736  56.757  58.580  1.00  2.49
ATOM    711  CD  GLU    45      56.907  57.294  60.474  1.00  2.49
ATOM    712  OE1 GLU    45      55.933  57.756  61.101  1.00  2.49
ATOM    713  OE2 GLU    45      58.046  57.334  61.004  1.00  2.49
ATOM    714  C   GLU    45      53.563  56.842  58.838  1.00  2.49
ATOM    715  O   GLU    45      53.256  57.577  59.784  1.00  2.49
ATOM    716  N   CYS    46      53.009  57.095  57.646  1.00  4.69
ATOM    717  H   CYS    46      53.384  56.643  56.843  1.00  4.69
ATOM    718  CA  CYS    46      51.627  57.636  57.432  1.00  4.69
ATOM    719  HA  CYS    46      51.717  58.652  57.646  1.00  4.69
ATOM    720  CB  CYS    46      51.139  57.756  55.993  1.00  4.69
ATOM    721  HB1 CYS    46      50.545  56.869  55.773  1.00  4.69
ATOM    722  HB2 CYS    46      51.978  57.869  55.315  1.00  4.69
ATOM    723  SG  CYS    46      50.129  59.274  55.881  1.00  4.69
ATOM    724  HG  CYS    46      49.170  58.932  56.764  1.00  4.69
ATOM    725  C   CYS    46      50.591  57.124  58.434  1.00  4.69
ATOM    726  O   CYS    46      49.476  57.647  58.416  1.00  4.69
ATOM    727  N   ASP    47      50.895  56.210  59.390  1.00  7.60
ATOM    728  H   ASP    47      51.830  56.234  59.792  1.00  7.60
ATOM    729  CA  ASP    47      50.388  54.822  59.328  1.00  7.60
ATOM    730  HA  ASP    47      50.731  54.266  60.135  1.00  7.60
ATOM    731  CB  ASP    47      48.883  54.824  59.559  1.00  7.60
ATOM    732  HB1 ASP    47      48.627  55.286  60.523  1.00  7.60
ATOM    733  HB2 ASP    47      48.614  53.779  59.569  1.00  7.60
ATOM    734  CG  ASP    47      47.890  55.396  58.507  1.00  7.60
ATOM    735  OD1 ASP    47      48.127  55.242  57.310  1.00  7.60
ATOM    736  OD2 ASP    47      46.742  55.580  58.931  1.00  7.60
ATOM    737  C   ASP    47      50.819  54.241  57.877  1.00  7.60
ATOM    738  O   ASP    47      50.078  53.498  57.304  1.00  7.60
ATOM    739  N   TRP    48      52.016  54.606  57.283  1.00 10.19
ATOM    740  H   TRP    48      52.518  55.261  57.837  1.00 10.19
ATOM    741  CA  TRP    48      52.861  54.215  56.098  1.00 10.19
ATOM    742  HA  TRP    48      52.109  53.789  55.388  1.00 10.19
ATOM    743  CB  TRP    48      53.546  55.364  55.335  1.00 10.19
ATOM    744  HB1 TRP    48      54.255  55.800  56.007  1.00 10.19
ATOM    745  HB2 TRP    48      52.765  56.053  55.038  1.00 10.19
ATOM    746  CG  TRP    48      54.411  55.147  54.140  1.00 10.19
ATOM    747  CD1 TRP    48      53.960  55.232  52.877  1.00 10.19
ATOM    748  HD1 TRP    48      52.919  55.336  52.609  1.00 10.19
ATOM    749  NE1 TRP    48      55.025  55.213  52.001  1.00 10.19
ATOM    750  HE1 TRP    48      54.926  55.320  51.005  1.00 10.19
ATOM    751  CE2 TRP    48      56.229  55.165  52.643  1.00 10.19
ATOM    752  CZ2 TRP    48      57.537  55.340  52.177  1.00 10.19
ATOM    753  HZ2 TRP    48      57.748  55.395  51.119  1.00 10.19
ATOM    754  CH2 TRP    48      58.533  55.637  53.115  1.00 10.19
ATOM    755  HH2 TRP    48      59.525  55.931  52.805  1.00 10.19
ATOM    756  CZ3 TRP    48      58.239  55.585  54.481  1.00 10.19
ATOM    757  HZ3 TRP    48      59.021  55.833  55.178  1.00 10.19
ATOM    758  CE3 TRP    48      56.948  55.279  54.934  1.00 10.19
ATOM    759  HE3 TRP    48      56.780  55.213  55.994  1.00 10.19
ATOM    760  CD2 TRP    48      55.877  55.145  54.029  1.00 10.19
ATOM    761  C   TRP    48      54.008  53.095  56.201  1.00 10.19
ATOM    762  O   TRP    48      53.796  52.038  55.699  1.00 10.19
ATOM    763  N   GLU    49      55.201  53.070  56.822  1.00 12.15
ATOM    764  H   GLU    49      55.667  53.921  57.087  1.00 12.15
ATOM    765  CA  GLU    49      55.880  51.781  57.186  1.00 12.15
ATOM    766  HA  GLU    49      56.013  51.211  56.306  1.00 12.15
ATOM    767  CB  GLU    49      57.350  52.073  57.556  1.00 12.15
ATOM    768  HB1 GLU    49      57.518  51.844  58.605  1.00 12.15
ATOM    769  HB2 GLU    49      57.519  53.134  57.378  1.00 12.15
ATOM    770  CG  GLU    49      58.449  51.370  56.747  1.00 12.15
ATOM    771  HG1 GLU    49      59.378  51.922  56.893  1.00 12.15
ATOM    772  HG2 GLU    49      58.221  51.448  55.687  1.00 12.15
ATOM    773  CD  GLU    49      58.678  49.917  57.167  1.00 12.15
ATOM    774  OE1 GLU    49      57.680  49.177  57.288  1.00 12.15
ATOM    775  OE2 GLU    49      59.853  49.542  57.361  1.00 12.15
ATOM    776  C   GLU    49      55.225  50.663  58.060  1.00 12.15
ATOM    777  O   GLU    49      55.424  50.708  59.268  1.00 12.15
ATOM    778  N   GLU    50      54.428  49.721  57.459  1.00 12.14
ATOM    779  H   GLU    50      54.275  49.906  56.475  1.00 12.14
ATOM    780  CA  GLU    50      54.041  48.321  57.856  1.00 12.14
ATOM    781  HA  GLU    50      54.621  47.767  57.117  1.00 12.14
ATOM    782  CB  GLU    50      54.829  47.858  59.135  1.00 12.14
ATOM    783  HB1 GLU    50      54.615  48.523  59.960  1.00 12.14
ATOM    784  HB2 GLU    50      55.886  47.992  58.917  1.00 12.14
ATOM    785  CG  GLU    50      54.714  46.470  59.794  1.00 12.14
ATOM    786  HG1 GLU    50      53.735  46.366  60.244  1.00 12.14
ATOM    787  HG2 GLU    50      55.419  46.444  60.632  1.00 12.14
ATOM    788  CD  GLU    50      54.978  45.226  58.939  1.00 12.14
ATOM    789  OE1 GLU    50      55.339  45.299  57.746  1.00 12.14
ATOM    790  OE2 GLU    50      54.753  44.107  59.478  1.00 12.14
ATOM    791  C   GLU    50      52.670  47.603  57.590  1.00 12.14
ATOM    792  O   GLU    50      52.498  46.442  57.952  1.00 12.14
ATOM    793  N   ILE    51      51.675  48.228  56.951  1.00 11.34
ATOM    794  H   ILE    51      51.967  49.071  56.472  1.00 11.34
ATOM    795  CA  ILE    51      50.210  48.039  57.039  1.00 11.34
ATOM    796  HA  ILE    51      49.769  48.874  56.605  1.00 11.34
ATOM    797  CB  ILE    51      49.653  46.952  56.056  1.00 11.34
ATOM    798  HB  ILE    51      50.185  47.144  55.134  1.00 11.34
ATOM    799  CG2 ILE    51      50.001  45.498  56.398  1.00 11.34
ATOM    800 1HG2 ILE    51      51.075  45.368  56.370  1.00 11.34
ATOM    801 2HG2 ILE    51      49.655  45.235  57.382  1.00 11.34
ATOM    802 3HG2 ILE    51      49.553  44.829  55.664  1.00 11.34
ATOM    803  CG1 ILE    51      48.179  47.139  55.628  1.00 11.34
ATOM    804 1HG1 ILE    51      47.737  47.996  56.136  1.00 11.34
ATOM    805 2HG1 ILE    51      47.609  46.254  55.881  1.00 11.34
ATOM    806  CD1 ILE    51      47.979  47.304  54.112  1.00 11.34
ATOM    807  HD1 ILE    51      48.369  46.429  53.592  1.00 11.34
ATOM    808  HD2 ILE    51      46.914  47.398  53.900  1.00 11.34
ATOM    809  HD3 ILE    51      48.485  48.194  53.746  1.00 11.34
ATOM    810  C   ILE    51      49.769  48.229  58.494  1.00 11.34
ATOM    811  O   ILE    51      48.575  48.403  58.739  1.00 11.34
ATOM    812  N   SER    52      50.722  48.301  59.484  1.00 11.44
ATOM    813  H   SER    52      51.547  48.767  59.151  1.00 11.44
ATOM    814  CA  SER    52      51.009  47.230  60.482  1.00 11.44
ATOM    815  HA  SER    52      51.622  46.466  60.020  1.00 11.44
ATOM    816  CB  SER    52      51.791  47.688  61.699  1.00 11.44
ATOM    817  HB1 SER    52      52.751  48.060  61.349  1.00 11.44
ATOM    818  HB2 SER    52      51.963  46.841  62.364  1.00 11.44
ATOM    819  OG  SER    52      51.118  48.694  62.392  1.00 11.44
ATOM    820  HG  SER    52      51.816  49.043  62.984  1.00 11.44
ATOM    821  C   SER    52      49.721  46.529  60.780  1.00 11.44
ATOM    822  O   SER    52      49.236  46.566  61.893  1.00 11.44
ATOM    823  N   VAL    53      49.122  45.954  59.731  1.00 10.41
ATOM    824  H   VAL    53      49.593  45.963  58.841  1.00 10.41
ATOM    825  CA  VAL    53      47.742  45.548  59.779  1.00 10.41
ATOM    826  HA  VAL    53      47.213  46.191  60.469  1.00 10.41
ATOM    827  CB  VAL    53      46.905  45.497  58.475  1.00 10.41
ATOM    828  HB  VAL    53      47.187  46.363  57.900  1.00 10.41
ATOM    829  CG1 VAL    53      46.951  44.232  57.592  1.00 10.41
ATOM    830 1HG1 VAL    53      46.461  43.400  58.100  1.00 10.41
ATOM    831 2HG1 VAL    53      46.433  44.406  56.649  1.00 10.41
ATOM    832 3HG1 VAL    53      47.968  43.925  57.382  1.00 10.41
ATOM    833  CG2 VAL    53      45.414  45.668  58.789  1.00 10.41
ATOM    834 1HG2 VAL    53      44.816  45.612  57.879  1.00 10.41
ATOM    835 2HG2 VAL    53      45.076  44.901  59.488  1.00 10.41
ATOM    836 3HG2 VAL    53      45.246  46.644  59.222  1.00 10.41
ATOM    837  C   VAL    53      47.936  44.148  60.408  1.00 10.41
ATOM    838  O   VAL    53      48.495  43.224  59.812  1.00 10.41
ATOM    839  N   LYS    54      47.825  44.129  61.732  1.00 11.30
ATOM    840  H   LYS    54      47.159  44.807  62.083  1.00 11.30
ATOM    841  CA  LYS    54      48.794  43.614  62.720  1.00 11.30
ATOM    842  HA  LYS    54      48.684  42.545  62.773  1.00 11.30
ATOM    843  CB  LYS    54      50.283  43.935  62.417  1.00 11.30
ATOM    844  HB1 LYS    54      50.539  44.868  62.918  1.00 11.30
ATOM    845  HB2 LYS    54      50.379  44.056  61.343  1.00 11.30
ATOM    846  CG  LYS    54      51.353  42.929  62.838  1.00 11.30
ATOM    847  HG1 LYS    54      51.181  41.975  62.339  1.00 11.30
ATOM    848  HG2 LYS    54      51.342  42.795  63.920  1.00 11.30
ATOM    849  CD  LYS    54      52.695  43.533  62.384  1.00 11.30
ATOM    850  HD1 LYS    54      52.862  44.470  62.921  1.00 11.30
ATOM    851  HD2 LYS    54      52.645  43.758  61.316  1.00 11.30
ATOM    852  CE  LYS    54      53.902  42.619  62.601  1.00 11.30
ATOM    853  HE1 LYS    54      53.711  41.670  62.093  1.00 11.30
ATOM    854  HE2 LYS    54      54.015  42.425  63.671  1.00 11.30
ATOM    855  NZ  LYS    54      55.126  43.255  62.050  1.00 11.30
ATOM    856  HZ1 LYS    54      55.925  42.643  62.109  1.00 11.30
ATOM    857  HZ2 LYS    54      54.989  43.496  61.062  1.00 11.30
ATOM    858  HZ3 LYS    54      55.334  44.120  62.527  1.00 11.30
ATOM    859  C   LYS    54      48.300  44.228  64.061  1.00 11.30
ATOM    860  O   LYS    54      48.000  43.506  64.999  1.00 11.30
ATOM    861  N   GLY    55      48.041  45.556  64.071  1.00 10.88
ATOM    862  H   GLY    55      48.608  46.051  63.400  1.00 10.88
ATOM    863  CA  GLY    55      46.735  46.217  64.290  1.00 10.88
ATOM    864  HA1 GLY    55      46.832  47.043  64.941  1.00 10.88
ATOM    865  HA2 GLY    55      46.006  45.503  64.741  1.00 10.88
ATOM    866  C   GLY    55      46.187  46.718  62.893  1.00 10.88
ATOM    867  O   GLY    55      45.447  45.894  62.375  1.00 10.88
ATOM    868  N   PRO    56      46.477  47.877  62.169  1.00  9.42
ATOM    869  CD  PRO    56      45.322  48.394  61.429  1.00  9.42
ATOM    870  HD1 PRO    56      44.709  48.974  62.123  1.00  9.42
ATOM    871  HD2 PRO    56      44.699  47.616  60.992  1.00  9.42
ATOM    872  CG  PRO    56      45.852  49.307  60.354  1.00  9.42
ATOM    873  HG1 PRO    56      45.066  49.993  60.055  1.00  9.42
ATOM    874  HG2 PRO    56      46.213  48.725  59.510  1.00  9.42
ATOM    875  CB  PRO    56      46.999  50.006  61.064  1.00  9.42
ATOM    876  HB1 PRO    56      46.569  50.857  61.586  1.00  9.42
ATOM    877  HB2 PRO    56      47.760  50.352  60.364  1.00  9.42
ATOM    878  CA  PRO    56      47.545  48.963  62.048  1.00  9.42
ATOM    879  HA  PRO    56      48.515  48.627  61.671  1.00  9.42
ATOM    880  C   PRO    56      47.666  49.518  63.470  1.00  9.42
ATOM    881  O   PRO    56      46.775  50.216  63.936  1.00  9.42
ATOM    882  N   ASN    57      48.755  49.218  64.174  1.00  7.76
ATOM    883  H   ASN    57      49.423  48.565  63.776  1.00  7.76
ATOM    884  CA  ASN    57      49.233  50.188  65.163  1.00  7.76
ATOM    885  HA  ASN    57      48.379  50.674  65.643  1.00  7.76
ATOM    886  CB  ASN    57      50.010  49.462  66.274  1.00  7.76
ATOM    887  HB1 ASN    57      49.424  48.619  66.638  1.00  7.76
ATOM    888  HB2 ASN    57      50.162  50.152  67.103  1.00  7.76
ATOM    889  CG  ASN    57      51.354  48.960  65.803  1.00  7.76
ATOM    890  OD1 ASN    57      51.488  47.878  65.257  1.00  7.76
ATOM    891  ND2 ASN    57      52.380  49.760  65.938  1.00  7.76
ATOM    892 1HD2 ASN    57      52.238  50.701  66.277  1.00  7.76
ATOM    893 2HD2 ASN    57      53.227  49.480  65.475  1.00  7.76
ATOM    894  C   ASN    57      50.049  51.304  64.481  1.00  7.76
ATOM    895  O   ASN    57      50.474  52.264  65.122  1.00  7.76
ATOM    896  N   GLY    58      50.205  51.205  63.158  1.00  5.65
ATOM    897  H   GLY    58      50.066  50.280  62.775  1.00  5.65
ATOM    898  CA  GLY    58      49.971  52.269  62.200  1.00  5.65
ATOM    899  HA1 GLY    58      49.965  51.859  61.191  1.00  5.65
ATOM    900  HA2 GLY    58      50.771  53.006  62.282  1.00  5.65
ATOM    901  C   GLY    58      48.655  52.979  62.432  1.00  5.65
ATOM    902  O   GLY    58      47.779  52.935  61.581  1.00  5.65
ATOM    903  N   GLU    59      48.575  53.650  63.569  1.00  4.63
ATOM    904  H   GLU    59      49.277  53.462  64.275  1.00  4.63
ATOM    905  CA  GLU    59      47.812  54.867  63.750  1.00  4.63
ATOM    906  HA  GLU    59      47.279  55.086  62.845  1.00  4.63
ATOM    907  CB  GLU    59      46.800  54.756  64.910  1.00  4.63
ATOM    908  HB1 GLU    59      46.215  55.677  64.914  1.00  4.63
ATOM    909  HB2 GLU    59      47.337  54.695  65.858  1.00  4.63
ATOM    910  CG  GLU    59      45.841  53.559  64.833  1.00  4.63
ATOM    911  HG1 GLU    59      46.332  52.684  65.265  1.00  4.63
ATOM    912  HG2 GLU    59      45.609  53.323  63.797  1.00  4.63
ATOM    913  CD  GLU    59      44.541  53.861  65.590  1.00  4.63
ATOM    914  OE1 GLU    59      44.608  53.915  66.839  1.00  4.63
ATOM    915  OE2 GLU    59      43.504  54.064  64.916  1.00  4.63
ATOM    916  C   GLU    59      48.813  55.992  63.959  1.00  4.63
ATOM    917  O   GLU    59      49.036  56.501  65.056  1.00  4.63
ATOM    918  N   SER    60      49.522  56.270  62.875  1.00  3.23
ATOM    919  H   SER    60      49.201  55.872  62.005  1.00  3.23
ATOM    920  CA  SER    60      50.476  57.355  62.761  1.00  3.23
ATOM    921  HA  SER    60      50.483  57.947  63.677  1.00  3.23
ATOM    922  CB  SER    60      51.892  56.790  62.568  1.00  3.23
ATOM    923  HB1 SER    60      52.603  57.594  62.378  1.00  3.23
ATOM    924  HB2 SER    60      51.908  56.092  61.735  1.00  3.23
ATOM    925  OG  SER    60      52.290  56.115  63.739  1.00  3.23
ATOM    926  HG  SER    60      51.542  55.610  64.074  1.00  3.23
ATOM    927  C   SER    60      50.009  58.287  61.660  1.00  3.23
ATOM    928  O   SER    60      48.796  58.441  61.539  1.00  3.23
ATOM    929  N   SER    61      50.892  59.001  60.942  1.00  2.87
ATOM    930  H   SER    61      51.884  58.802  60.959  1.00  2.87
ATOM    931  CA  SER    61      50.350  60.070  60.100  1.00  2.87
ATOM    932  HA  SER    61      49.433  59.702  59.639  1.00  2.87
ATOM    933  CB  SER    61      49.908  61.234  61.013  1.00  2.87
ATOM    934  HB1 SER    61      49.087  60.910  61.652  1.00  2.87
ATOM    935  HB2 SER    61      49.538  62.075  60.426  1.00  2.87
ATOM    936  OG  SER    61      50.973  61.675  61.841  1.00  2.87
ATOM    937  HG  SER    61      51.253  60.925  62.372  1.00  2.87
ATOM    938  C   SER    61      51.090  60.714  58.920  1.00  2.87
ATOM    939  O   SER    61      50.441  61.502  58.241  1.00  2.87
ATOM    940  N   VAL    62      52.376  60.478  58.636  1.00  2.41
ATOM    941  H   VAL    62      52.897  59.807  59.190  1.00  2.41
ATOM    942  CA  VAL    62      53.022  61.086  57.421  1.00  2.41
ATOM    943  HA  VAL    62      52.278  61.089  56.646  1.00  2.41
ATOM    944  CB  VAL    62      53.396  62.492  57.851  1.00  2.41
ATOM    945  HB  VAL    62      54.372  62.697  57.488  1.00  2.41
ATOM    946  CG1 VAL    62      52.462  63.605  57.285  1.00  2.41
ATOM    947 1HG1 VAL    62      53.042  64.482  57.000  1.00  2.41
ATOM    948 2HG1 VAL    62      51.902  63.217  56.441  1.00  2.41
ATOM    949 3HG1 VAL    62      51.715  63.891  58.025  1.00  2.41
ATOM    950  CG2 VAL    62      53.425  62.841  59.377  1.00  2.41
ATOM    951 1HG2 VAL    62      53.724  63.875  59.537  1.00  2.41
ATOM    952 2HG2 VAL    62      52.425  62.754  59.800  1.00  2.41
ATOM    953 3HG2 VAL    62      54.096  62.162  59.889  1.00  2.41
ATOM    954  C   VAL    62      54.081  60.062  56.873  1.00  2.41
ATOM    955  O   VAL    62      54.962  59.714  57.660  1.00  2.41
ATOM    956  N   ILE    63      53.991  59.512  55.613  1.00  1.98
ATOM    957  H   ILE    63      53.216  59.913  55.080  1.00  1.98
ATOM    958  CA  ILE    63      55.048  58.757  54.849  1.00  1.98
ATOM    959  HA  ILE    63      55.021  57.697  55.074  1.00  1.98
ATOM    960  CB  ILE    63      54.999  58.950  53.287  1.00  1.98
ATOM    961  HB  ILE    63      54.173  58.354  52.916  1.00  1.98
ATOM    962  CG2 ILE    63      54.836  60.416  52.864  1.00  1.98
ATOM    963 1HG2 ILE    63      53.808  60.634  52.612  1.00  1.98
ATOM    964 2HG2 ILE    63      55.105  61.079  53.668  1.00  1.98
ATOM    965 3HG2 ILE    63      55.480  60.695  52.033  1.00  1.98
ATOM    966  CG1 ILE    63      56.281  58.469  52.582  1.00  1.98
ATOM    967 1HG1 ILE    63      56.593  57.552  53.045  1.00  1.98
ATOM    968 2HG1 ILE    63      57.099  59.180  52.717  1.00  1.98
ATOM    969  CD1 ILE    63      56.174  58.225  51.075  1.00  1.98
ATOM    970  HD1 ILE    63      55.231  57.742  50.826  1.00  1.98
ATOM    971  HD2 ILE    63      56.275  59.176  50.561  1.00  1.98
ATOM    972  HD3 ILE    63      56.999  57.593  50.757  1.00  1.98
ATOM    973  C   ILE    63      56.402  59.314  55.258  1.00  1.98
ATOM    974  O   ILE    63      56.469  60.529  55.497  1.00  1.98
ATOM    975  N   HIS    64      57.498  58.551  55.261  1.00  2.28
ATOM    976  H   HIS    64      57.497  57.570  55.008  1.00  2.28
ATOM    977  CA  HIS    64      58.708  59.197  55.700  1.00  2.28
ATOM    978  HA  HIS    64      58.590  60.277  55.760  1.00  2.28
ATOM    979  CB  HIS    64      58.868  58.853  57.180  1.00  2.28
ATOM    980  HB1 HIS    64      59.008  57.791  57.248  1.00  2.28
ATOM    981  HB2 HIS    64      57.903  59.070  57.627  1.00  2.28
ATOM    982  CG  HIS    64      59.816  59.594  58.098  1.00  2.28
ATOM    983  ND1 HIS    64      60.182  60.947  58.045  1.00  2.28
ATOM    984  CE1 HIS    64      60.785  61.210  59.218  1.00  2.28
ATOM    985  HE1 HIS    64      61.197  62.169  59.500  1.00  2.28
ATOM    986  NE2 HIS    64      60.800  60.124  60.003  1.00  2.28
ATOM    987  HE2 HIS    64      61.244  60.038  60.908  1.00  2.28
ATOM    988  CD2 HIS    64      60.161  59.117  59.330  1.00  2.28
ATOM    989  HD2 HIS    64      59.926  58.137  59.722  1.00  2.28
ATOM    990  C   HIS    64      59.866  59.088  54.746  1.00  2.28
ATOM    991  O   HIS    64      60.477  58.037  54.594  1.00  2.28
ATOM    992  N   ASP    65      60.102  60.203  54.041  1.00  2.66
ATOM    993  H   ASP    65      59.498  61.007  54.187  1.00  2.66
ATOM    994  CA  ASP    65      61.231  60.359  53.141  1.00  2.66
ATOM    995  HA  ASP    65      61.115  59.640  52.330  1.00  2.66
ATOM    996  CB  ASP    65      61.245  61.764  52.511  1.00  2.66
ATOM    997  HB1 ASP    65      61.367  62.514  53.293  1.00  2.66
ATOM    998  HB2 ASP    65      60.283  61.943  52.027  1.00  2.66
ATOM    999  CG  ASP    65      62.372  61.932  51.473  1.00  2.66
ATOM   1000  OD1 ASP    65      63.565  61.910  51.859  1.00  2.66
ATOM   1001  OD2 ASP    65      62.053  62.108  50.276  1.00  2.66
ATOM   1002  C   ASP    65      62.539  60.058  53.862  1.00  2.66
ATOM   1003  O   ASP    65      63.076  60.903  54.573  1.00  2.66
ATOM   1004  N   ARG    66      63.044  58.850  53.637  1.00  2.71
ATOM   1005  H   ARG    66      62.412  58.183  53.217  1.00  2.71
ATOM   1006  CA  ARG    66      64.309  58.325  54.138  1.00  2.71
ATOM   1007  HA  ARG    66      64.155  57.991  55.165  1.00  2.71
ATOM   1008  CB  ARG    66      64.684  57.122  53.244  1.00  2.71
ATOM   1009  HB1 ARG    66      63.862  56.404  53.272  1.00  2.71
ATOM   1010  HB2 ARG    66      65.561  56.625  53.659  1.00  2.71
ATOM   1011  CG  ARG    66      64.961  57.475  51.763  1.00  2.71
ATOM   1012  HG1 ARG    66      64.588  58.464  51.506  1.00  2.71
ATOM   1013  HG2 ARG    66      64.393  56.800  51.145  1.00  2.71
ATOM   1014  CD  ARG    66      66.449  57.371  51.394  1.00  2.71
ATOM   1015  HD1 ARG    66      66.825  56.391  51.693  1.00  2.71
ATOM   1016  HD2 ARG    66      67.014  58.125  51.946  1.00  2.71
ATOM   1017  NE  ARG    66      66.660  57.537  49.943  1.00  2.71
ATOM   1018  HE  ARG    66      65.885  57.316  49.315  1.00  2.71
ATOM   1019  CZ  ARG    66      67.831  57.675  49.351  1.00  2.71
ATOM   1020  NH1 ARG    66      67.909  57.594  48.055  1.00  2.71
ATOM   1021 1HH1 ARG    66      67.069  57.346  47.511  1.00  2.71
ATOM   1022 2HH1 ARG    66      68.799  57.559  47.612  1.00  2.71
ATOM   1023  NH2 ARG    66      68.946  57.882  49.992  1.00  2.71
ATOM   1024 1HH2 ARG    66      68.953  57.839  51.021  1.00  2.71
ATOM   1025 2HH2 ARG    66      69.805  57.530  49.621  1.00  2.71
ATOM   1026  C   ARG    66      65.477  59.304  54.194  1.00  2.71
ATOM   1027  O   ARG    66      66.235  59.308  55.156  1.00  2.71
ATOM   1028  N   LYS    67      65.621  60.111  53.142  1.00  3.06
ATOM   1029  H   LYS    67      64.859  60.132  52.476  1.00  3.06
ATOM   1030  CA  LYS    67      66.775  60.970  52.885  1.00  3.06
ATOM   1031  HA  LYS    67      67.682  60.468  53.233  1.00  3.06
ATOM   1032  CB  LYS    67      66.853  61.194  51.368  1.00  3.06
ATOM   1033  HB1 LYS    67      66.103  61.934  51.086  1.00  3.06
ATOM   1034  HB2 LYS    67      66.624  60.267  50.844  1.00  3.06
ATOM   1035  CG  LYS    67      68.240  61.661  50.912  1.00  3.06
ATOM   1036  HG1 LYS    67      68.952  60.839  51.000  1.00  3.06
ATOM   1037  HG2 LYS    67      68.582  62.491  51.527  1.00  3.06
ATOM   1038  CD  LYS    67      68.165  62.141  49.464  1.00  3.06
ATOM   1039  HD1 LYS    67      67.387  62.903  49.390  1.00  3.06
ATOM   1040  HD2 LYS    67      67.916  61.304  48.809  1.00  3.06
ATOM   1041  CE  LYS    67      69.511  62.747  49.069  1.00  3.06
ATOM   1042  HE1 LYS    67      70.246  61.942  48.965  1.00  3.06
ATOM   1043  HE2 LYS    67      69.844  63.405  49.880  1.00  3.06
ATOM   1044  NZ  LYS    67      69.380  63.522  47.815  1.00  3.06
ATOM   1045  HZ1 LYS    67      70.276  63.903  47.541  1.00  3.06
ATOM   1046  HZ2 LYS    67      69.025  62.929  47.077  1.00  3.06
ATOM   1047  HZ3 LYS    67      68.727  64.282  47.958  1.00  3.06
ATOM   1048  C   LYS    67      66.677  62.302  53.625  1.00  3.06
ATOM   1049  O   LYS    67      67.659  63.028  53.750  1.00  3.06
ATOM   1050  N   SER    68      65.477  62.630  54.095  1.00  3.43
ATOM   1051  H   SER    68      64.721  61.989  53.882  1.00  3.43
ATOM   1052  CA  SER    68      65.113  63.973  54.530  1.00  3.43
ATOM   1053  HA  SER    68      66.004  64.600  54.566  1.00  3.43
ATOM   1054  CB  SER    68      64.150  64.592  53.505  1.00  3.43
ATOM   1055  HB1 SER    68      64.100  65.669  53.666  1.00  3.43
ATOM   1056  HB2 SER    68      63.155  64.170  53.646  1.00  3.43
ATOM   1057  OG  SER    68      64.557  64.336  52.171  1.00  3.43
ATOM   1058  HG  SER    68      64.242  63.424  51.956  1.00  3.43
ATOM   1059  C   SER    68      64.493  63.997  55.927  1.00  3.43
ATOM   1060  O   SER    68      64.274  65.076  56.479  1.00  3.43
ATOM   1061  N   GLY    69      64.159  62.821  56.474  1.00  3.19
ATOM   1062  H   GLY    69      64.392  61.995  55.931  1.00  3.19
ATOM   1063  CA  GLY    69      63.144  62.603  57.507  1.00  3.19
ATOM   1064  HA1 GLY    69      63.607  62.670  58.490  1.00  3.19
ATOM   1065  HA2 GLY    69      62.736  61.600  57.374  1.00  3.19
ATOM   1066  C   GLY    69      62.005  63.622  57.412  1.00  3.19
ATOM   1067  O   GLY    69      61.797  64.458  58.303  1.00  3.19
ATOM   1068  N   LYS    70      61.317  63.611  56.271  1.00  3.02
ATOM   1069  H   LYS    70      61.554  62.894  55.594  1.00  3.02
ATOM   1070  CA  LYS    70      60.093  64.383  56.037  1.00  3.02
ATOM   1071  HA  LYS    70      59.860  65.002  56.899  1.00  3.02
ATOM   1072  CB  LYS    70      60.224  65.322  54.809  1.00  3.02
ATOM   1073  HB1 LYS    70      59.244  65.765  54.619  1.00  3.02
ATOM   1074  HB2 LYS    70      60.493  64.718  53.941  1.00  3.02
ATOM   1075  CG  LYS    70      61.256  66.438  54.994  1.00  3.02
ATOM   1076  HG1 LYS    70      61.396  66.949  54.042  1.00  3.02
ATOM   1077  HG2 LYS    70      62.210  65.988  55.253  1.00  3.02
ATOM   1078  CD  LYS    70      60.849  67.483  56.053  1.00  3.02
ATOM   1079  HD1 LYS    70      60.175  67.049  56.788  1.00  3.02
ATOM   1080  HD2 LYS    70      60.300  68.284  55.553  1.00  3.02
ATOM   1081  CE  LYS    70      62.049  68.090  56.797  1.00  3.02
ATOM   1082  HE1 LYS    70      61.673  68.874  57.460  1.00  3.02
ATOM   1083  HE2 LYS    70      62.721  68.556  56.069  1.00  3.02
ATOM   1084  NZ  LYS    70      62.781  67.069  57.592  1.00  3.02
ATOM   1085  HZ1 LYS    70      63.453  67.485  58.218  1.00  3.02
ATOM   1086  HZ2 LYS    70      62.157  66.452  58.103  1.00  3.02
ATOM   1087  HZ3 LYS    70      63.300  66.441  56.978  1.00  3.02
ATOM   1088  C   LYS    70      58.953  63.384  55.870  1.00  3.02
ATOM   1089  O   LYS    70      58.725  62.803  54.818  1.00  3.02
ATOM   1090  N   LYS    71      58.292  63.141  57.023  1.00  2.74
ATOM   1091  H   LYS    71      58.871  63.329  57.828  1.00  2.74
ATOM   1092  CA  LYS    71      56.852  63.139  57.248  1.00  2.74
ATOM   1093  HA  LYS    71      56.485  62.118  57.281  1.00  2.74
ATOM   1094  CB  LYS    71      56.703  63.786  58.647  1.00  2.74
ATOM   1095  HB1 LYS    71      55.660  63.917  58.860  1.00  2.74
ATOM   1096  HB2 LYS    71      57.106  64.799  58.591  1.00  2.74
ATOM   1097  CG  LYS    71      57.382  63.090  59.850  1.00  2.74
ATOM   1098  HG1 LYS    71      57.061  63.638  60.737  1.00  2.74
ATOM   1099  HG2 LYS    71      58.461  63.232  59.771  1.00  2.74
ATOM   1100  CD  LYS    71      57.120  61.588  60.095  1.00  2.74
ATOM   1101  HD1 LYS    71      57.699  60.991  59.391  1.00  2.74
ATOM   1102  HD2 LYS    71      56.068  61.355  59.957  1.00  2.74
ATOM   1103  CE  LYS    71      57.532  61.259  61.546  1.00  2.74
ATOM   1104  HE1 LYS    71      56.900  61.848  62.215  1.00  2.74
ATOM   1105  HE2 LYS    71      58.567  61.571  61.697  1.00  2.74
ATOM   1106  NZ  LYS    71      57.400  59.826  61.904  1.00  2.74
ATOM   1107  HZ1 LYS    71      56.486  59.413  61.689  1.00  2.74
ATOM   1108  HZ2 LYS    71      58.026  59.208  61.389  1.00  2.74
ATOM   1109  HZ3 LYS    71      57.593  59.622  62.880  1.00  2.74
ATOM   1110  C   LYS    71      56.098  63.914  56.152  1.00  2.74
ATOM   1111  O   LYS    71      56.214  65.136  56.107  1.00  2.74
ATOM   1112  N   PHE    72      55.314  63.215  55.330  1.00  2.18
ATOM   1113  H   PHE    72      55.384  62.207  55.372  1.00  2.18
ATOM   1114  CA  PHE    72      54.395  63.772  54.335  1.00  2.18
ATOM   1115  HA  PHE    72      54.150  64.790  54.641  1.00  2.18
ATOM   1116  CB  PHE    72      55.153  63.858  52.993  1.00  2.18
ATOM   1117  HB1 PHE    72      54.444  63.824  52.174  1.00  2.18
ATOM   1118  HB2 PHE    72      55.776  62.976  52.877  1.00  2.18
ATOM   1119  CG  PHE    72      56.048  65.074  52.789  1.00  2.18
ATOM   1120  CD1 PHE    72      57.358  64.900  52.297  1.00  2.18
ATOM   1121  HD1 PHE    72      57.735  63.903  52.116  1.00  2.18
ATOM   1122  CE1 PHE    72      58.171  66.015  52.022  1.00  2.18
ATOM   1123  HE1 PHE    72      59.167  65.875  51.625  1.00  2.18
ATOM   1124  CZ  PHE    72      57.681  67.314  52.246  1.00  2.18
ATOM   1125  HZ  PHE    72      58.293  68.176  52.023  1.00  2.18
ATOM   1126  CE2 PHE    72      56.378  67.495  52.744  1.00  2.18
ATOM   1127  HE2 PHE    72      55.984  68.491  52.901  1.00  2.18
ATOM   1128  CD2 PHE    72      55.565  66.380  53.014  1.00  2.18
ATOM   1129  HD2 PHE    72      54.559  66.544  53.376  1.00  2.18
ATOM   1130  C   PHE    72      53.046  63.078  54.194  1.00  2.18
ATOM   1131  O   PHE    72      52.924  61.900  54.473  1.00  2.18
ATOM   1132  N   SER    73      52.000  63.776  53.768  1.00  2.18
ATOM   1133  H   SER    73      52.088  64.778  53.590  1.00  2.18
ATOM   1134  CA  SER    73      50.749  63.114  53.401  1.00  2.18
ATOM   1135  HA  SER    73      50.450  62.457  54.221  1.00  2.18
ATOM   1136  CB  SER    73      49.646  64.159  53.211  1.00  2.18
ATOM   1137  HB1 SER    73      49.855  64.748  52.316  1.00  2.18
ATOM   1138  HB2 SER    73      49.628  64.828  54.072  1.00  2.18
ATOM   1139  OG  SER    73      48.383  63.528  53.084  1.00  2.18
ATOM   1140  HG  SER    73      48.066  63.268  53.961  1.00  2.18
ATOM   1141  C   SER    73      50.951  62.244  52.156  1.00  2.18
ATOM   1142  O   SER    73      51.986  62.301  51.485  1.00  2.18
ATOM   1143  N   ILE    74      49.956  61.431  51.820  1.00  1.85
ATOM   1144  H   ILE    74      49.124  61.456  52.396  1.00  1.85
ATOM   1145  CA  ILE    74      49.989  60.544  50.654  1.00  1.85
ATOM   1146  HA  ILE    74      50.806  59.840  50.758  1.00  1.85
ATOM   1147  CB  ILE    74      48.643  59.785  50.481  1.00  1.85
ATOM   1148  HB  ILE    74      47.992  60.362  49.821  1.00  1.85
ATOM   1149  CG2 ILE    74      48.918  58.470  49.754  1.00  1.85
ATOM   1150 1HG2 ILE    74      49.414  57.810  50.439  1.00  1.85
ATOM   1151 2HG2 ILE    74      47.982  58.013  49.451  1.00  1.85
ATOM   1152 3HG2 ILE    74      49.540  58.626  48.878  1.00  1.85
ATOM   1153  CG1 ILE    74      47.845  59.506  51.777  1.00  1.85
ATOM   1154 1HG1 ILE    74      48.508  59.461  52.641  1.00  1.85
ATOM   1155 2HG1 ILE    74      47.342  58.543  51.711  1.00  1.85
ATOM   1156  CD1 ILE    74      46.772  60.580  51.994  1.00  1.85
ATOM   1157  HD1 ILE    74      45.984  60.476  51.249  1.00  1.85
ATOM   1158  HD2 ILE    74      46.332  60.469  52.980  1.00  1.85
ATOM   1159  HD3 ILE    74      47.202  61.574  51.908  1.00  1.85
ATOM   1160  C   ILE    74      50.212  61.342  49.363  1.00  1.85
ATOM   1161  O   ILE    74      50.953  60.936  48.467  1.00  1.85
ATOM   1162  N   GLU    75      49.559  62.499  49.274  1.00  2.13
ATOM   1163  H   GLU    75      48.955  62.773  50.036  1.00  2.13
ATOM   1164  CA  GLU    75      49.658  63.376  48.114  1.00  2.13
ATOM   1165  HA  GLU    75      49.510  62.787  47.208  1.00  2.13
ATOM   1166  CB  GLU    75      48.538  64.426  48.212  1.00  2.13
ATOM   1167  HB1 GLU    75      48.716  65.063  49.080  1.00  2.13
ATOM   1168  HB2 GLU    75      47.587  63.913  48.367  1.00  2.13
ATOM   1169  CG  GLU    75      48.416  65.310  46.966  1.00  2.13
ATOM   1170  HG1 GLU    75      49.312  65.930  46.886  1.00  2.13
ATOM   1171  HG2 GLU    75      47.563  65.979  47.093  1.00  2.13
ATOM   1172  CD  GLU    75      48.228  64.483  45.688  1.00  2.13
ATOM   1173  OE1 GLU    75      47.304  63.636  45.670  1.00  2.13
ATOM   1174  OE2 GLU    75      49.028  64.693  44.751  1.00  2.13
ATOM   1175  C   GLU    75      51.043  64.027  48.006  1.00  2.13
ATOM   1176  O   GLU    75      51.656  64.058  46.942  1.00  2.13
ATOM   1177  N   GLU    76      51.594  64.478  49.128  1.00  2.06
ATOM   1178  H   GLU    76      51.063  64.432  49.984  1.00  2.06
ATOM   1179  CA  GLU    76      52.934  65.062  49.177  1.00  2.06
ATOM   1180  HA  GLU    76      53.013  65.842  48.417  1.00  2.06
ATOM   1181  CB  GLU    76      53.124  65.717  50.551  1.00  2.06
ATOM   1182  HB1 GLU    76      54.162  66.031  50.654  1.00  2.06
ATOM   1183  HB2 GLU    76      52.899  64.963  51.301  1.00  2.06
ATOM   1184  CG  GLU    76      52.210  66.934  50.794  1.00  2.06
ATOM   1185  HG1 GLU    76      51.187  66.693  50.495  1.00  2.06
ATOM   1186  HG2 GLU    76      52.555  67.763  50.173  1.00  2.06
ATOM   1187  CD  GLU    76      52.194  67.334  52.278  1.00  2.06
ATOM   1188  OE1 GLU    76      51.893  66.440  53.103  1.00  2.06
ATOM   1189  OE2 GLU    76      52.495  68.507  52.591  1.00  2.06
ATOM   1190  C   GLU    76      54.039  64.027  48.873  1.00  2.06
ATOM   1191  O   GLU    76      55.057  64.334  48.254  1.00  2.06
ATOM   1192  N   ALA    77      53.823  62.759  49.226  1.00  1.73
ATOM   1193  H   ALA    77      52.998  62.572  49.789  1.00  1.73
ATOM   1194  CA  ALA    77      54.645  61.626  48.809  1.00  1.73
ATOM   1195  HA  ALA    77      55.675  61.768  49.136  1.00  1.73
ATOM   1196  CB  ALA    77      54.075  60.362  49.449  1.00  1.73
ATOM   1197  HB1 ALA    77      53.993  60.483  50.510  1.00  1.73
ATOM   1198  HB2 ALA    77      53.078  60.172  49.082  1.00  1.73
ATOM   1199  HB3 ALA    77      54.688  59.507  49.183  1.00  1.73
ATOM   1200  C   ALA    77      54.611  61.378  47.287  1.00  1.73
ATOM   1201  O   ALA    77      55.645  61.105  46.654  1.00  1.73
ATOM   1202  N   LEU    78      53.399  61.411  46.714  1.00  1.85
ATOM   1203  H   LEU    78      52.584  61.608  47.288  1.00  1.85
ATOM   1204  CA  LEU    78      53.210  61.238  45.281  1.00  1.85
ATOM   1205  HA  LEU    78      53.614  60.276  44.983  1.00  1.85
ATOM   1206  CB  LEU    78      51.699  61.304  44.946  1.00  1.85
ATOM   1207  HB1 LEU    78      51.308  62.264  45.279  1.00  1.85
ATOM   1208  HB2 LEU    78      51.161  60.543  45.508  1.00  1.85
ATOM   1209  CG  LEU    78      51.352  61.175  43.448  1.00  1.85
ATOM   1210  HG  LEU    78      51.858  61.966  42.896  1.00  1.85
ATOM   1211  CD1 LEU    78      51.738  59.827  42.830  1.00  1.85
ATOM   1212 1HD1 LEU    78      51.501  59.847  41.767  1.00  1.85
ATOM   1213 2HD1 LEU    78      52.809  59.661  42.936  1.00  1.85
ATOM   1214 3HD1 LEU    78      51.173  59.024  43.299  1.00  1.85
ATOM   1215  CD2 LEU    78      49.849  61.344  43.246  1.00  1.85
ATOM   1216 1HD2 LEU    78      49.611  61.356  42.184  1.00  1.85
ATOM   1217 2HD2 LEU    78      49.301  60.538  43.729  1.00  1.85
ATOM   1218 3HD2 LEU    78      49.519  62.294  43.675  1.00  1.85
ATOM   1219  C   LEU    78      53.998  62.294  44.518  1.00  1.85
ATOM   1220  O   LEU    78      54.860  61.962  43.708  1.00  1.85
ATOM   1221  N   GLN    79      53.761  63.551  44.877  1.00  2.15
ATOM   1222  H   GLN    79      53.022  63.726  45.556  1.00  2.15
ATOM   1223  CA  GLN    79      54.433  64.699  44.296  1.00  2.15
ATOM   1224  HA  GLN    79      54.413  64.577  43.212  1.00  2.15
ATOM   1225  CB  GLN    79      53.645  65.980  44.623  1.00  2.15
ATOM   1226  HB1 GLN    79      54.211  66.844  44.272  1.00  2.15
ATOM   1227  HB2 GLN    79      53.506  66.069  45.702  1.00  2.15
ATOM   1228  CG  GLN    79      52.276  65.971  43.916  1.00  2.15
ATOM   1229  HG1 GLN    79      51.681  65.140  44.297  1.00  2.15
ATOM   1230  HG2 GLN    79      52.418  65.820  42.846  1.00  2.15
ATOM   1231  CD  GLN    79      51.491  67.265  44.105  1.00  2.15
ATOM   1232  OE1 GLN    79      51.978  68.368  43.908  1.00  2.15
ATOM   1233  NE2 GLN    79      50.233  67.182  44.466  1.00  2.15
ATOM   1234 1HE2 GLN    79      49.802  66.255  44.579  1.00  2.15
ATOM   1235 2HE2 GLN    79      49.730  68.031  44.609  1.00  2.15
ATOM   1236  C   GLN    79      55.918  64.826  44.652  1.00  2.15
ATOM   1237  O   GLN    79      56.612  65.604  43.998  1.00  2.15
ATOM   1238  N   SER    80      56.449  64.033  45.596  1.00  2.03
ATOM   1239  H   SER    80      55.856  63.445  46.163  1.00  2.03
ATOM   1240  CA  SER    80      57.906  63.997  45.818  1.00  2.03
ATOM   1241  HA  SER    80      58.379  64.857  45.346  1.00  2.03
ATOM   1242  CB  SER    80      58.225  64.097  47.317  1.00  2.03
ATOM   1243  HB1 SER    80      58.015  65.114  47.654  1.00  2.03
ATOM   1244  HB2 SER    80      59.284  63.892  47.481  1.00  2.03
ATOM   1245  OG  SER    80      57.448  63.203  48.085  1.00  2.03
ATOM   1246  HG  SER    80      56.582  63.644  48.222  1.00  2.03
ATOM   1247  C   SER    80      58.543  62.768  45.183  1.00  2.03
ATOM   1248  O   SER    80      59.771  62.646  45.182  1.00  2.03
ATOM   1249  N   GLY    81      57.730  61.869  44.611  1.00  1.88
ATOM   1250  H   GLY    81      56.732  62.052  44.609  1.00  1.88
ATOM   1251  CA  GLY    81      58.174  60.592  44.073  1.00  1.88
ATOM   1252  HA1 GLY    81      58.871  60.761  43.252  1.00  1.88
ATOM   1253  HA2 GLY    81      57.309  60.047  43.693  1.00  1.88
ATOM   1254  C   GLY    81      58.860  59.729  45.131  1.00  1.88
ATOM   1255  O   GLY    81      59.961  59.206  44.927  1.00  1.88
ATOM   1256  N   ARG    82      58.212  59.640  46.296  1.00  1.56
ATOM   1257  H   ARG    82      57.409  60.255  46.413  1.00  1.56
ATOM   1258  CA  ARG    82      58.486  58.663  47.357  1.00  1.56
ATOM   1259  HA  ARG    82      59.405  58.123  47.126  1.00  1.56
ATOM   1260  CB  ARG    82      58.626  59.376  48.721  1.00  1.56
ATOM   1261  HB1 ARG    82      58.677  58.617  49.503  1.00  1.56
ATOM   1262  HB2 ARG    82      57.730  59.973  48.899  1.00  1.56
ATOM   1263  CG  ARG    82      59.846  60.276  48.930  1.00  1.56
ATOM   1264  HG1 ARG    82      59.857  60.565  49.981  1.00  1.56
ATOM   1265  HG2 ARG    82      59.730  61.187  48.343  1.00  1.56
ATOM   1266  CD  ARG    82      61.180  59.580  48.606  1.00  1.56
ATOM   1267  HD1 ARG    82      61.087  58.507  48.776  1.00  1.56
ATOM   1268  HD2 ARG    82      61.959  59.943  49.275  1.00  1.56
ATOM   1269  NE  ARG    82      61.585  59.836  47.216  1.00  1.56
ATOM   1270  HE  ARG    82      61.357  59.131  46.526  1.00  1.56
ATOM   1271  CZ  ARG    82      61.999  60.994  46.741  1.00  1.56
ATOM   1272  NH1 ARG    82      62.135  61.132  45.461  1.00  1.56
ATOM   1273 1HH1 ARG    82      61.704  60.408  44.903  1.00  1.56
ATOM   1274 2HH1 ARG    82      62.095  62.066  45.097  1.00  1.56
ATOM   1275  NH2 ARG    82      62.257  62.025  47.497  1.00  1.56
ATOM   1276 1HH2 ARG    82      62.158  61.944  48.519  1.00  1.56
ATOM   1277 2HH2 ARG    82      62.437  62.923  47.104  1.00  1.56
ATOM   1278  C   ARG    82      57.408  57.587  47.482  1.00  1.56
ATOM   1279  O   ARG    82      57.535  56.687  48.311  1.00  1.56
ATOM   1280  N   LEU    83      56.368  57.648  46.645  1.00  1.55
ATOM   1281  H   LEU    83      56.338  58.417  45.991  1.00  1.55
ATOM   1282  CA  LEU    83      55.531  56.459  46.351  1.00  1.55
ATOM   1283  HA  LEU    83      56.045  55.564  46.701  1.00  1.55
ATOM   1284  CB  LEU    83      54.215  56.563  47.147  1.00  1.55
ATOM   1285  HB1 LEU    83      54.470  56.598  48.208  1.00  1.55
ATOM   1286  HB2 LEU    83      53.624  55.661  46.983  1.00  1.55
ATOM   1287  CG  LEU    83      53.354  57.796  46.818  1.00  1.55
ATOM   1288  HG  LEU    83      53.932  58.698  46.994  1.00  1.55
ATOM   1289  CD1 LEU    83      52.832  57.820  45.389  1.00  1.55
ATOM   1290 1HD1 LEU    83      52.109  58.616  45.299  1.00  1.55
ATOM   1291 2HD1 LEU    83      53.622  58.067  44.686  1.00  1.55
ATOM   1292 3HD1 LEU    83      52.357  56.877  45.134  1.00  1.55
ATOM   1293  CD2 LEU    83      52.137  57.825  47.727  1.00  1.55
ATOM   1294 1HD2 LEU    83      51.499  58.664  47.458  1.00  1.55
ATOM   1295 2HD2 LEU    83      51.584  56.894  47.649  1.00  1.55
ATOM   1296 3HD2 LEU    83      52.470  57.978  48.745  1.00  1.55
ATOM   1297  C   LEU    83      55.335  56.285  44.828  1.00  1.55
ATOM   1298  O   LEU    83      55.931  57.031  44.056  1.00  1.55
ATOM   1299  N   THR    84      54.458  55.371  44.393  1.00  1.89
ATOM   1300  H   THR    84      54.003  54.781  45.066  1.00  1.89
ATOM   1301  CA  THR    84      54.043  55.219  42.982  1.00  1.89
ATOM   1302  HA  THR    84      54.329  56.132  42.462  1.00  1.89
ATOM   1303  CB  THR    84      54.794  54.050  42.297  1.00  1.89
ATOM   1304  HB  THR    84      54.207  53.695  41.449  1.00  1.89
ATOM   1305  CG2 THR    84      56.152  54.502  41.770  1.00  1.89
ATOM   1306 1HG2 THR    84      56.642  53.676  41.256  1.00  1.89
ATOM   1307 2HG2 THR    84      56.025  55.328  41.070  1.00  1.89
ATOM   1308 3HG2 THR    84      56.788  54.831  42.594  1.00  1.89
ATOM   1309  OG1 THR    84      55.068  52.960  43.158  1.00  1.89
ATOM   1310  HG1 THR    84      54.242  52.449  43.231  1.00  1.89
ATOM   1311  C   THR    84      52.514  55.101  42.827  1.00  1.89
ATOM   1312  O   THR    84      51.885  54.638  43.760  1.00  1.89
ATOM   1313  N   PRO    85      51.842  55.533  41.741  1.00  2.27
ATOM   1314  CD  PRO    85      52.447  56.054  40.522  1.00  2.27
ATOM   1315  HD1 PRO    85      52.802  55.223  39.911  1.00  2.27
ATOM   1316  HD2 PRO    85      53.267  56.741  40.735  1.00  2.27
ATOM   1317  CG  PRO    85      51.337  56.802  39.782  1.00  2.27
ATOM   1318  HG1 PRO    85      51.445  56.718  38.700  1.00  2.27
ATOM   1319  HG2 PRO    85      51.340  57.851  40.085  1.00  2.27
ATOM   1320  CB  PRO    85      50.057  56.134  40.278  1.00  2.27
ATOM   1321  HB1 PRO    85      49.884  55.217  39.712  1.00  2.27
ATOM   1322  HB2 PRO    85      49.198  56.801  40.200  1.00  2.27
ATOM   1323  CA  PRO    85      50.385  55.805  41.736  1.00  2.27
ATOM   1324  HA  PRO    85      50.229  56.718  42.312  1.00  2.27
ATOM   1325  C   PRO    85      49.403  54.738  42.294  1.00  2.27
ATOM   1326  O   PRO    85      48.512  55.072  43.076  1.00  2.27
ATOM   1327  N   ALA    86      49.551  53.446  41.977  1.00  2.36
ATOM   1328  H   ALA    86      50.277  53.168  41.336  1.00  2.36
ATOM   1329  CA  ALA    86      48.692  52.408  42.589  1.00  2.36
ATOM   1330  HA  ALA    86      47.646  52.682  42.434  1.00  2.36
ATOM   1331  CB  ALA    86      48.949  51.080  41.867  1.00  2.36
ATOM   1332  HB1 ALA    86      48.294  50.311  42.281  1.00  2.36
ATOM   1333  HB2 ALA    86      48.730  51.189  40.804  1.00  2.36
ATOM   1334  HB3 ALA    86      49.987  50.772  41.996  1.00  2.36
ATOM   1335  C   ALA    86      48.901  52.278  44.112  1.00  2.36
ATOM   1336  O   ALA    86      48.015  52.043  44.942  1.00  2.36
ATOM   1337  N   HIS    87      50.154  52.484  44.465  1.00  2.05
ATOM   1338  H   HIS    87      50.810  52.689  43.722  1.00  2.05
ATOM   1339  CA  HIS    87      50.683  52.484  45.803  1.00  2.05
ATOM   1340  HA  HIS    87      50.289  51.600  46.303  1.00  2.05
ATOM   1341  CB  HIS    87      52.211  52.308  45.661  1.00  2.05
ATOM   1342  HB1 HIS    87      52.646  51.976  46.586  1.00  2.05
ATOM   1343  HB2 HIS    87      52.695  53.255  45.454  1.00  2.05
ATOM   1344  CG  HIS    87      52.561  51.308  44.568  1.00  2.05
ATOM   1345  ND1 HIS    87      52.685  51.624  43.210  1.00  2.05
ATOM   1346  CE1 HIS    87      52.884  50.461  42.568  1.00  2.05
ATOM   1347  HE1 HIS    87      53.041  50.357  41.502  1.00  2.05
ATOM   1348  NE2 HIS    87      52.851  49.439  43.436  1.00  2.05
ATOM   1349  HE2 HIS    87      52.971  48.460  43.181  1.00  2.05
ATOM   1350  CD2 HIS    87      52.636  49.949  44.698  1.00  2.05
ATOM   1351  HD2 HIS    87      52.536  49.375  45.605  1.00  2.05
ATOM   1352  C   HIS    87      50.133  53.697  46.577  1.00  2.05
ATOM   1353  O   HIS    87      49.760  53.549  47.736  1.00  2.05
ATOM   1354  N   TYR    88      49.961  54.842  45.908  1.00  1.96
ATOM   1355  H   TYR    88      50.295  54.855  44.952  1.00  1.96
ATOM   1356  CA  TYR    88      49.182  56.001  46.342  1.00  1.96
ATOM   1357  HA  TYR    88      49.557  56.320  47.312  1.00  1.96
ATOM   1358  CB  TYR    88      49.356  57.184  45.383  1.00  1.96
ATOM   1359  HB1 TYR    88      49.463  56.835  44.366  1.00  1.96
ATOM   1360  HB2 TYR    88      50.286  57.655  45.640  1.00  1.96
ATOM   1361  CG  TYR    88      48.310  58.282  45.395  1.00  1.96
ATOM   1362  CD1 TYR    88      48.510  59.432  46.183  1.00  1.96
ATOM   1363  HD1 TYR    88      49.354  59.499  46.849  1.00  1.96
ATOM   1364  CE1 TYR    88      47.652  60.537  46.046  1.00  1.96
ATOM   1365  HE1 TYR    88      47.824  61.436  46.616  1.00  1.96
ATOM   1366  CZ  TYR    88      46.582  60.497  45.127  1.00  1.96
ATOM   1367  OH  TYR    88      45.830  61.606  44.902  1.00  1.96
ATOM   1368  HH  TYR    88      46.303  62.415  45.215  1.00  1.96
ATOM   1369  CE2 TYR    88      46.339  59.317  44.391  1.00  1.96
ATOM   1370  HE2 TYR    88      45.518  59.299  43.692  1.00  1.96
ATOM   1371  CD2 TYR    88      47.210  58.215  44.516  1.00  1.96
ATOM   1372  HD2 TYR    88      47.062  57.336  43.903  1.00  1.96
ATOM   1373  C   TYR    88      47.719  55.681  46.565  1.00  1.96
ATOM   1374  O   TYR    88      47.262  56.047  47.630  1.00  1.96
ATOM   1375  N   ASP    89      47.004  54.947  45.707  1.00  2.29
ATOM   1376  H   ASP    89      47.389  54.691  44.805  1.00  2.29
ATOM   1377  CA  ASP    89      45.652  54.501  46.098  1.00  2.29
ATOM   1378  HA  ASP    89      45.017  55.378  46.239  1.00  2.29
ATOM   1379  CB  ASP    89      45.001  53.624  45.003  1.00  2.29
ATOM   1380  HB1 ASP    89      45.773  53.145  44.403  1.00  2.29
ATOM   1381  HB2 ASP    89      44.420  54.263  44.336  1.00  2.29
ATOM   1382  CG  ASP    89      44.088  52.532  45.593  1.00  2.29
ATOM   1383  OD1 ASP    89      44.516  51.358  45.662  1.00  2.29
ATOM   1384  OD2 ASP    89      43.006  52.845  46.135  1.00  2.29
ATOM   1385  C   ASP    89      45.683  53.762  47.446  1.00  2.29
ATOM   1386  O   ASP    89      45.039  54.189  48.416  1.00  2.29
ATOM   1387  N   ARG    90      46.459  52.671  47.556  1.00  2.46
ATOM   1388  H   ARG    90      46.894  52.304  46.712  1.00  2.46
ATOM   1389  CA  ARG    90      46.340  51.858  48.786  1.00  2.46
ATOM   1390  HA  ARG    90      45.273  51.673  48.910  1.00  2.46
ATOM   1391  CB  ARG    90      47.028  50.496  48.631  1.00  2.46
ATOM   1392  HB1 ARG    90      47.966  50.562  49.161  1.00  2.46
ATOM   1393  HB2 ARG    90      47.236  50.283  47.580  1.00  2.46
ATOM   1394  CG  ARG    90      46.229  49.328  49.243  1.00  2.46
ATOM   1395  HG1 ARG    90      45.661  49.675  50.108  1.00  2.46
ATOM   1396  HG2 ARG    90      46.942  48.582  49.596  1.00  2.46
ATOM   1397  CD  ARG    90      45.290  48.623  48.248  1.00  2.46
ATOM   1398  HD1 ARG    90      44.822  47.770  48.743  1.00  2.46
ATOM   1399  HD2 ARG    90      45.886  48.235  47.419  1.00  2.46
ATOM   1400  NE  ARG    90      44.257  49.514  47.699  1.00  2.46
ATOM   1401  HE  ARG    90      44.501  50.076  46.875  1.00  2.46
ATOM   1402  CZ  ARG    90      43.025  49.717  48.113  1.00  2.46
ATOM   1403  NH1 ARG    90      42.284  50.573  47.493  1.00  2.46
ATOM   1404 1HH1 ARG    90      42.710  51.155  46.758  1.00  2.46
ATOM   1405 2HH1 ARG    90      41.440  50.903  47.924  1.00  2.46
ATOM   1406  NH2 ARG    90      42.503  49.134  49.157  1.00  2.46
ATOM   1407 1HH2 ARG    90      43.027  48.453  49.666  1.00  2.46
ATOM   1408 2HH2 ARG    90      41.611  49.478  49.485  1.00  2.46
ATOM   1409  C   ARG    90      46.758  52.597  50.072  1.00  2.46
ATOM   1410  O   ARG    90      46.235  52.371  51.169  1.00  2.46
ATOM   1411  N   TYR    91      47.699  53.515  49.915  1.00  2.13
ATOM   1412  H   TYR    91      48.038  53.686  48.975  1.00  2.13
ATOM   1413  CA  TYR    91      48.169  54.396  50.970  1.00  2.13
ATOM   1414  HA  TYR    91      48.304  53.808  51.879  1.00  2.13
ATOM   1415  CB  TYR    91      49.565  54.817  50.479  1.00  2.13
ATOM   1416  HB1 TYR    91      49.434  55.328  49.525  1.00  2.13
ATOM   1417  HB2 TYR    91      50.146  53.915  50.312  1.00  2.13
ATOM   1418  CG  TYR    91      50.412  55.715  51.329  1.00  2.13
ATOM   1419  CD1 TYR    91      49.952  56.107  52.585  1.00  2.13
ATOM   1420  HD1 TYR    91      49.162  55.590  53.102  1.00  2.13
ATOM   1421  CE1 TYR    91      50.386  57.320  53.098  1.00  2.13
ATOM   1422  HE1 TYR    91      49.817  57.744  53.898  1.00  2.13
ATOM   1423  CZ  TYR    91      51.445  58.023  52.509  1.00  2.13
ATOM   1424  OH  TYR    91      51.819  59.207  53.043  1.00  2.13
ATOM   1425  HH  TYR    91      52.414  59.741  52.512  1.00  2.13
ATOM   1426  CE2 TYR    91      52.059  57.510  51.350  1.00  2.13
ATOM   1427  HE2 TYR    91      52.875  58.052  50.902  1.00  2.13
ATOM   1428  CD2 TYR    91      51.516  56.364  50.739  1.00  2.13
ATOM   1429  HD2 TYR    91      51.876  56.034  49.777  1.00  2.13
ATOM   1430  C   TYR    91      47.133  55.507  51.310  1.00  2.13
ATOM   1431  O   TYR    91      46.930  55.788  52.489  1.00  2.13
ATOM   1432  N   VAL    92      46.328  56.004  50.363  1.00  2.41
ATOM   1433  H   VAL    92      46.490  55.752  49.392  1.00  2.41
ATOM   1434  CA  VAL    92      45.114  56.788  50.673  1.00  2.41
ATOM   1435  HA  VAL    92      45.403  57.644  51.282  1.00  2.41
ATOM   1436  CB  VAL    92      44.392  57.341  49.413  1.00  2.41
ATOM   1437  HB  VAL    92      44.209  56.532  48.710  1.00  2.41
ATOM   1438  CG1 VAL    92      43.035  57.986  49.742  1.00  2.41
ATOM   1439 1HG1 VAL    92      42.609  58.441  48.848  1.00  2.41
ATOM   1440 2HG1 VAL    92      42.331  57.235  50.097  1.00  2.41
ATOM   1441 3HG1 VAL    92      43.159  58.751  50.511  1.00  2.41
ATOM   1442  CG2 VAL    92      45.190  58.437  48.692  1.00  2.41
ATOM   1443 1HG2 VAL    92      44.641  58.794  47.819  1.00  2.41
ATOM   1444 2HG2 VAL    92      45.378  59.272  49.363  1.00  2.41
ATOM   1445 3HG2 VAL    92      46.133  58.049  48.333  1.00  2.41
ATOM   1446  C   VAL    92      44.149  55.978  51.523  1.00  2.41
ATOM   1447  O   VAL    92      43.571  56.522  52.454  1.00  2.41
ATOM   1448  N   ASN    93      44.000  54.675  51.266  1.00  2.76
ATOM   1449  H   ASN    93      44.543  54.271  50.515  1.00  2.76
ATOM   1450  CA  ASN    93      43.124  53.846  52.106  1.00  2.76
ATOM   1451  HA  ASN    93      42.147  54.331  52.153  1.00  2.76
ATOM   1452  CB  ASN    93      42.920  52.451  51.469  1.00  2.76
ATOM   1453  HB1 ASN    93      42.342  51.849  52.171  1.00  2.76
ATOM   1454  HB2 ASN    93      43.874  51.955  51.336  1.00  2.76
ATOM   1455  CG  ASN    93      42.182  52.415  50.132  1.00  2.76
ATOM   1456  OD1 ASN    93      41.250  51.644  49.957  1.00  2.76
ATOM   1457  ND2 ASN    93      42.612  53.128  49.117  1.00  2.76
ATOM   1458 1HD2 ASN    93      43.440  53.705  49.166  1.00  2.76
ATOM   1459 2HD2 ASN    93      42.190  53.032  48.201  1.00  2.76
ATOM   1460  C   ASN    93      43.636  53.784  53.553  1.00  2.76
ATOM   1461  O   ASN    93      42.862  54.000  54.490  1.00  2.76
ATOM   1462  N   LYS    94      44.936  53.536  53.757  1.00  2.50
ATOM   1463  H   LYS    94      45.553  53.403  52.965  1.00  2.50
ATOM   1464  CA  LYS    94      45.458  53.457  55.133  1.00  2.50
ATOM   1465  HA  LYS    94      44.701  52.902  55.679  1.00  2.50
ATOM   1466  CB  LYS    94      46.727  52.593  55.179  1.00  2.50
ATOM   1467  HB1 LYS    94      47.459  52.997  55.879  1.00  2.50
ATOM   1468  HB2 LYS    94      47.177  52.598  54.188  1.00  2.50
ATOM   1469  CG  LYS    94      46.329  51.142  55.569  1.00  2.50
ATOM   1470  HG1 LYS    94      46.928  50.442  54.994  1.00  2.50
ATOM   1471  HG2 LYS    94      45.301  50.957  55.250  1.00  2.50
ATOM   1472  CD  LYS    94      46.455  50.817  57.069  1.00  2.50
ATOM   1473  HD1 LYS    94      47.502  50.762  57.366  1.00  2.50
ATOM   1474  HD2 LYS    94      46.027  49.828  57.231  1.00  2.50
ATOM   1475  CE  LYS    94      45.716  51.823  57.950  1.00  2.50
ATOM   1476  HE1 LYS    94      45.278  51.337  58.816  1.00  2.50
ATOM   1477  HE2 LYS    94      44.889  52.246  57.386  1.00  2.50
ATOM   1478  NZ  LYS    94      46.591  52.912  58.417  1.00  2.50
ATOM   1479  HZ1 LYS    94      46.106  53.806  58.584  1.00  2.50
ATOM   1480  HZ2 LYS    94      47.075  52.702  59.281  1.00  2.50
ATOM   1481  HZ3 LYS    94      47.277  53.206  57.726  1.00  2.50
ATOM   1482  C   LYS    94      45.477  54.785  55.903  1.00  2.50
ATOM   1483  O   LYS    94      44.953  54.777  57.022  1.00  2.50
ATOM   1484  N   ASP    95      45.817  55.909  55.262  1.00  2.31
ATOM   1485  H   ASP    95      46.247  55.864  54.347  1.00  2.31
ATOM   1486  CA  ASP    95      45.568  57.235  55.857  1.00  2.31
ATOM   1487  HA  ASP    95      46.151  57.316  56.779  1.00  2.31
ATOM   1488  CB  ASP    95      46.016  58.368  54.915  1.00  2.31
ATOM   1489  HB1 ASP    95      45.554  58.218  53.937  1.00  2.31
ATOM   1490  HB2 ASP    95      47.098  58.315  54.786  1.00  2.31
ATOM   1491  CG  ASP    95      45.624  59.764  55.439  1.00  2.31
ATOM   1492  OD1 ASP    95      46.476  60.493  55.989  1.00  2.31
ATOM   1493  OD2 ASP    95      44.443  60.150  55.286  1.00  2.31
ATOM   1494  C   ASP    95      44.092  57.386  56.241  1.00  2.31
ATOM   1495  O   ASP    95      43.776  57.807  57.355  1.00  2.31
ATOM   1496  N   MET    96      43.171  56.941  55.373  1.00  2.58
ATOM   1497  H   MET    96      43.464  56.614  54.460  1.00  2.58
ATOM   1498  CA  MET    96      41.744  57.049  55.650  1.00  2.58
ATOM   1499  HA  MET    96      41.588  58.059  56.025  1.00  2.58
ATOM   1500  CB  MET    96      40.922  56.899  54.359  1.00  2.58
ATOM   1501  HB1 MET    96      40.701  55.845  54.186  1.00  2.58
ATOM   1502  HB2 MET    96      41.498  57.261  53.513  1.00  2.58
ATOM   1503  CG  MET    96      39.613  57.703  54.381  1.00  2.58
ATOM   1504  HG1 MET    96      38.966  57.300  55.161  1.00  2.58
ATOM   1505  HG2 MET    96      39.110  57.536  53.429  1.00  2.58
ATOM   1506  SD  MET    96      39.740  59.509  54.627  1.00  2.58
ATOM   1507  CE  MET    96      41.192  59.949  53.626  1.00  2.58
ATOM   1508  HE1 MET    96      41.306  61.033  53.606  1.00  2.58
ATOM   1509  HE2 MET    96      42.093  59.518  54.066  1.00  2.58
ATOM   1510  HE3 MET    96      41.070  59.579  52.609  1.00  2.58
ATOM   1511  C   MET    96      41.257  56.112  56.753  1.00  2.58
ATOM   1512  O   MET    96      40.178  56.327  57.281  1.00  2.58
ATOM   1513  N   SER    97      42.054  55.124  57.166  1.00  3.03
ATOM   1514  H   SER    97      42.962  55.068  56.721  1.00  3.03
ATOM   1515  CA  SER    97      41.855  54.381  58.423  1.00  3.03
ATOM   1516  HA  SER    97      40.824  54.028  58.434  1.00  3.03
ATOM   1517  CB  SER    97      42.736  53.145  58.509  1.00  3.03
ATOM   1518  HB1 SER    97      42.403  52.517  59.336  1.00  3.03
ATOM   1519  HB2 SER    97      43.762  53.452  58.698  1.00  3.03
ATOM   1520  OG  SER    97      42.651  52.424  57.286  1.00  3.03
ATOM   1521  HG  SER    97      42.583  53.087  56.580  1.00  3.03
ATOM   1522  C   SER    97      42.007  55.292  59.636  1.00  3.03
ATOM   1523  O   SER    97      41.124  55.348  60.502  1.00  3.03
ATOM   1524  N   ILE    98      43.077  56.089  59.638  1.00  2.87
ATOM   1525  H   ILE    98      43.735  56.077  58.865  1.00  2.87
ATOM   1526  CA  ILE    98      43.312  57.039  60.736  1.00  2.87
ATOM   1527  HA  ILE    98      43.082  56.532  61.673  1.00  2.87
ATOM   1528  CB  ILE    98      44.796  57.417  60.788  1.00  2.87
ATOM   1529  HB  ILE    98      45.191  57.431  59.772  1.00  2.87
ATOM   1530  CG2 ILE    98      45.080  58.795  61.408  1.00  2.87
ATOM   1531 1HG2 ILE    98      46.160  58.944  61.455  1.00  2.87
ATOM   1532 2HG2 ILE    98      44.658  59.576  60.776  1.00  2.87
ATOM   1533 3HG2 ILE    98      44.659  58.852  62.411  1.00  2.87
ATOM   1534  CG1 ILE    98      45.530  56.333  61.610  1.00  2.87
ATOM   1535 1HG1 ILE    98      45.411  56.556  62.671  1.00  2.87
ATOM   1536 2HG1 ILE    98      46.589  56.418  61.369  1.00  2.87
ATOM   1537  CD1 ILE    98      45.077  54.865  61.403  1.00  2.87
ATOM   1538  HD1 ILE    98      45.766  54.177  61.858  1.00  2.87
ATOM   1539  HD2 ILE    98      44.109  54.685  61.870  1.00  2.87
ATOM   1540  HD3 ILE    98      45.026  54.605  60.350  1.00  2.87
ATOM   1541  C   ILE    98      42.278  58.196  60.747  1.00  2.87
ATOM   1542  O   ILE    98      41.655  58.534  61.780  1.00  2.87
ATOM   1543  N   GLN    99      41.998  58.756  59.567  1.00  2.75
ATOM   1544  H   GLN    99      42.518  58.450  58.747  1.00  2.75
ATOM   1545  CA  GLN    99      40.959  59.776  59.447  1.00  2.75
ATOM   1546  HA  GLN    99      41.209  60.572  60.143  1.00  2.75
ATOM   1547  CB  GLN    99      40.900  60.378  58.031  1.00  2.75
ATOM   1548  HB1 GLN    99      40.246  61.248  58.059  1.00  2.75
ATOM   1549  HB2 GLN    99      40.422  59.645  57.382  1.00  2.75
ATOM   1550  CG  GLN    99      42.222  60.793  57.359  1.00  2.75
ATOM   1551  HG1 GLN    99      41.995  61.352  56.451  1.00  2.75
ATOM   1552  HG2 GLN    99      42.721  59.891  57.040  1.00  2.75
ATOM   1553  CD  GLN    99      43.212  61.611  58.188  1.00  2.75
ATOM   1554  OE1 GLN    99      42.873  62.238  59.186  1.00  2.75
ATOM   1555  NE2 GLN    99      44.466  61.671  57.806  1.00  2.75
ATOM   1556 1HE2 GLN    99      44.768  61.153  56.965  1.00  2.75
ATOM   1557 2HE2 GLN    99      45.150  62.194  58.313  1.00  2.75
ATOM   1558  C   GLN    99      39.552  59.256  59.847  1.00  2.75
ATOM   1559  O   GLN    99      38.800  59.977  60.512  1.00  2.75
ATOM   1560  N   GLU   100      39.200  58.015  59.495  1.00  2.87
ATOM   1561  H   GLU   100      39.824  57.474  58.904  1.00  2.87
ATOM   1562  CA  GLU   100      37.938  57.362  59.883  1.00  2.87
ATOM   1563  HA  GLU   100      37.106  57.999  59.581  1.00  2.87
ATOM   1564  CB  GLU   100      37.785  56.014  59.150  1.00  2.87
ATOM   1565  HB1 GLU   100      38.607  55.362  59.446  1.00  2.87
ATOM   1566  HB2 GLU   100      37.860  56.184  58.078  1.00  2.87
ATOM   1567  CG  GLU   100      36.465  55.260  59.405  1.00  2.87
ATOM   1568  HG1 GLU   100      36.322  55.123  60.479  1.00  2.87
ATOM   1569  HG2 GLU   100      36.566  54.265  58.967  1.00  2.87
ATOM   1570  CD  GLU   100      35.223  55.931  58.793  1.00  2.87
ATOM   1571  OE1 GLU   100      35.386  56.943  58.069  1.00  2.87
ATOM   1572  OE2 GLU   100      34.111  55.412  59.042  1.00  2.87
ATOM   1573  C   GLU   100      37.835  57.150  61.393  1.00  2.87
ATOM   1574  O   GLU   100      36.772  57.402  61.958  1.00  2.87
ATOM   1575  N   LEU   101      38.917  56.791  62.103  1.00  2.71
ATOM   1576  H   LEU   101      39.789  56.536  61.642  1.00  2.71
ATOM   1577  CA  LEU   101      38.810  56.816  63.570  1.00  2.71
ATOM   1578  HA  LEU   101      38.005  56.132  63.844  1.00  2.71
ATOM   1579  CB  LEU   101      40.095  56.298  64.246  1.00  2.71
ATOM   1580  HB1 LEU   101      40.937  56.955  64.025  1.00  2.71
ATOM   1581  HB2 LEU   101      40.320  55.319  63.821  1.00  2.71
ATOM   1582  CG  LEU   101      39.920  56.152  65.779  1.00  2.71
ATOM   1583  HG  LEU   101      38.872  55.945  65.999  1.00  2.71
ATOM   1584  CD1 LEU   101      40.730  54.990  66.345  1.00  2.71
ATOM   1585 1HD1 LEU   101      40.473  54.823  67.391  1.00  2.71
ATOM   1586 2HD1 LEU   101      40.532  54.080  65.780  1.00  2.71
ATOM   1587 3HD1 LEU   101      41.797  55.209  66.277  1.00  2.71
ATOM   1588  CD2 LEU   101      40.347  57.402  66.565  1.00  2.71
ATOM   1589 1HD2 LEU   101      40.242  57.212  67.633  1.00  2.71
ATOM   1590 2HD2 LEU   101      41.393  57.626  66.348  1.00  2.71
ATOM   1591 3HD2 LEU   101      39.731  58.258  66.308  1.00  2.71
ATOM   1592  C   LEU   101      38.392  58.207  64.081  1.00  2.71
ATOM   1593  O   LEU   101      37.503  58.320  64.937  1.00  2.71
ATOM   1594  N   ALA   102      38.965  59.279  63.512  1.00  3.35
ATOM   1595  H   ALA   102      39.642  59.152  62.768  1.00  3.35
ATOM   1596  CA  ALA   102      38.478  60.612  63.892  1.00  3.35
ATOM   1597  HA  ALA   102      38.556  60.680  64.979  1.00  3.35
ATOM   1598  CB  ALA   102      39.398  61.689  63.320  1.00  3.35
ATOM   1599  HB1 ALA   102      39.121  62.655  63.743  1.00  3.35
ATOM   1600  HB2 ALA   102      40.434  61.459  63.568  1.00  3.35
ATOM   1601  HB3 ALA   102      39.268  61.723  62.246  1.00  3.35
ATOM   1602  C   ALA   102      36.976  60.871  63.560  1.00  3.35
ATOM   1603  O   ALA   102      36.268  61.406  64.423  1.00  3.35
ATOM   1604  N   VAL   103      36.449  60.458  62.387  1.00  4.77
ATOM   1605  H   VAL   103      37.067  60.049  61.695  1.00  4.77
ATOM   1606  CA  VAL   103      34.984  60.518  62.121  1.00  4.77
ATOM   1607  HA  VAL   103      34.708  61.552  62.248  1.00  4.77
ATOM   1608  CB  VAL   103      34.531  60.107  60.694  1.00  4.77
ATOM   1609  HB  VAL   103      35.338  60.343  60.004  1.00  4.77
ATOM   1610  CG1 VAL   103      34.112  58.651  60.466  1.00  4.77
ATOM   1611 1HG1 VAL   103      33.828  58.505  59.423  1.00  4.77
ATOM   1612 2HG1 VAL   103      34.930  57.977  60.659  1.00  4.77
ATOM   1613 3HG1 VAL   103      33.262  58.368  61.087  1.00  4.77
ATOM   1614  CG2 VAL   103      33.270  60.885  60.278  1.00  4.77
ATOM   1615 1HG2 VAL   103      33.021  60.664  59.239  1.00  4.77
ATOM   1616 2HG2 VAL   103      32.424  60.599  60.905  1.00  4.77
ATOM   1617 3HG2 VAL   103      33.413  61.951  60.368  1.00  4.77
ATOM   1618  C   VAL   103      34.154  59.771  63.145  1.00  4.77
ATOM   1619  O   VAL   103      33.110  60.271  63.542  1.00  4.77
ATOM   1620  N   LEU   104      34.600  58.620  63.631  1.00  6.02
ATOM   1621  H   LEU   104      35.445  58.207  63.241  1.00  6.02
ATOM   1622  CA  LEU   104      33.836  57.892  64.637  1.00  6.02
ATOM   1623  HA  LEU   104      32.791  57.840  64.329  1.00  6.02
ATOM   1624  CB  LEU   104      34.403  56.462  64.731  1.00  6.02
ATOM   1625  HB1 LEU   104      33.905  55.937  65.547  1.00  6.02
ATOM   1626  HB2 LEU   104      35.463  56.531  64.981  1.00  6.02
ATOM   1627  CG  LEU   104      34.251  55.629  63.441  1.00  6.02
ATOM   1628  HG  LEU   104      34.622  56.187  62.586  1.00  6.02
ATOM   1629  CD1 LEU   104      35.067  54.343  63.562  1.00  6.02
ATOM   1630 1HD1 LEU   104      34.988  53.781  62.631  1.00  6.02
ATOM   1631 2HD1 LEU   104      36.116  54.590  63.722  1.00  6.02
ATOM   1632 3HD1 LEU   104      34.700  53.739  64.389  1.00  6.02
ATOM   1633  CD2 LEU   104      32.794  55.247  63.170  1.00  6.02
ATOM   1634 1HD2 LEU   104      32.749  54.653  62.256  1.00  6.02
ATOM   1635 2HD2 LEU   104      32.386  54.675  64.003  1.00  6.02
ATOM   1636 3HD2 LEU   104      32.203  56.146  63.008  1.00  6.02
ATOM   1637  C   LEU   104      33.860  58.575  66.013  1.00  6.02
ATOM   1638  O   LEU   104      32.906  58.453  66.776  1.00  6.02
ATOM   1639  N   VAL   105      34.929  59.314  66.327  1.00  7.26
ATOM   1640  H   VAL   105      35.706  59.309  65.672  1.00  7.26
ATOM   1641  CA  VAL   105      35.107  59.989  67.633  1.00  7.26
ATOM   1642  HA  VAL   105      34.564  59.431  68.395  1.00  7.26
ATOM   1643  CB  VAL   105      36.614  59.926  67.993  1.00  7.26
ATOM   1644  HB  VAL   105      37.192  60.317  67.155  1.00  7.26
ATOM   1645  CG1 VAL   105      37.034  60.700  69.249  1.00  7.26
ATOM   1646 1HG1 VAL   105      38.076  60.489  69.491  1.00  7.26
ATOM   1647 2HG1 VAL   105      36.944  61.772  69.073  1.00  7.26
ATOM   1648 3HG1 VAL   105      36.404  60.418  70.093  1.00  7.26
ATOM   1649  CG2 VAL   105      37.030  58.465  68.236  1.00  7.26
ATOM   1650 1HG2 VAL   105      38.102  58.411  68.427  1.00  7.26
ATOM   1651 2HG2 VAL   105      36.492  58.058  69.092  1.00  7.26
ATOM   1652 3HG2 VAL   105      36.817  57.850  67.363  1.00  7.26
ATOM   1653  C   VAL   105      34.549  61.418  67.687  1.00  7.26
ATOM   1654  O   VAL   105      34.418  62.000  68.763  1.00  7.26
ATOM   1655  N   SER   106      34.182  62.015  66.551  1.00  6.65
ATOM   1656  H   SER   106      34.429  61.558  65.681  1.00  6.65
ATOM   1657  CA  SER   106      33.652  63.395  66.531  1.00  6.65
ATOM   1658  HA  SER   106      33.248  63.646  67.512  1.00  6.65
ATOM   1659  CB  SER   106      34.802  64.366  66.241  1.00  6.65
ATOM   1660  HB1 SER   106      34.433  65.393  66.255  1.00  6.65
ATOM   1661  HB2 SER   106      35.223  64.147  65.259  1.00  6.65
ATOM   1662  OG  SER   106      35.818  64.226  67.215  1.00  6.65
ATOM   1663  HG  SER   106      35.454  63.710  67.948  1.00  6.65
ATOM   1664  C   SER   106      32.494  63.619  65.559  1.00  6.65
ATOM   1665  O   SER   106      32.113  64.758  65.300  1.00  6.65
ATOM   1666  N   GLY   107      31.973  62.541  64.972  1.00  5.35
ATOM   1667  H   GLY   107      32.336  61.634  65.237  1.00  5.35
ATOM   1668  CA  GLY   107      31.192  62.561  63.733  1.00  5.35
ATOM   1669  HA1 GLY   107      30.230  63.032  63.932  1.00  5.35
ATOM   1670  HA2 GLY   107      31.007  61.540  63.402  1.00  5.35
ATOM   1671  C   GLY   107      31.858  63.325  62.584  1.00  5.35
ATOM   1672  O   GLY   107      31.170  63.800  61.685  1.00  5.35
ATOM   1673  N   GLN   108      33.181  63.504  62.633  1.00  4.94
ATOM   1674  H   GLN   108      33.688  63.028  63.363  1.00  4.94
ATOM   1675  CA  GLN   108      33.904  64.479  61.826  1.00  4.94
ATOM   1676  HA  GLN   108      33.259  64.778  60.999  1.00  4.94
ATOM   1677  CB  GLN   108      34.184  65.722  62.693  1.00  4.94
ATOM   1678  HB1 GLN   108      34.857  65.455  63.506  1.00  4.94
ATOM   1679  HB2 GLN   108      33.243  66.063  63.128  1.00  4.94
ATOM   1680  CG  GLN   108      34.800  66.893  61.918  1.00  4.94
ATOM   1681  HG1 GLN   108      35.803  66.623  61.586  1.00  4.94
ATOM   1682  HG2 GLN   108      34.881  67.756  62.579  1.00  4.94
ATOM   1683  CD  GLN   108      33.963  67.263  60.703  1.00  4.94
ATOM   1684  OE1 GLN   108      34.193  66.773  59.612  1.00  4.94
ATOM   1685  NE2 GLN   108      32.945  68.081  60.849  1.00  4.94
ATOM   1686 1HE2 GLN   108      32.698  68.440  61.753  1.00  4.94
ATOM   1687 2HE2 GLN   108      32.394  68.254  60.026  1.00  4.94
ATOM   1688  C   GLN   108      35.183  63.867  61.229  1.00  4.94
ATOM   1689  O   GLN   108      36.101  63.490  61.959  1.00  4.94
ATOM   1690  N   LYS   109      35.166  63.741  59.894  1.00  5.05
ATOM   1691  H   LYS   109      34.333  64.122  59.459  1.00  5.05
ATOM   1692  CA  LYS   109      36.118  63.145  58.934  1.00  5.05
ATOM   1693  HA  LYS   109      36.323  63.921  58.196  1.00  5.05
ATOM   1694  CB  LYS   109      37.491  62.710  59.478  1.00  5.05
ATOM   1695  HB1 LYS   109      37.983  62.129  58.696  1.00  5.05
ATOM   1696  HB2 LYS   109      37.361  62.056  60.337  1.00  5.05
ATOM   1697  CG  LYS   109      38.422  63.887  59.840  1.00  5.05
ATOM   1698  HG1 LYS   109      38.095  64.339  60.775  1.00  5.05
ATOM   1699  HG2 LYS   109      38.377  64.649  59.061  1.00  5.05
ATOM   1700  CD  LYS   109      39.877  63.415  59.979  1.00  5.05
ATOM   1701  HD1 LYS   109      40.356  63.452  58.999  1.00  5.05
ATOM   1702  HD2 LYS   109      39.888  62.382  60.313  1.00  5.05
ATOM   1703  CE  LYS   109      40.674  64.269  60.973  1.00  5.05
ATOM   1704  HE1 LYS   109      40.089  64.368  61.893  1.00  5.05
ATOM   1705  HE2 LYS   109      40.806  65.265  60.542  1.00  5.05
ATOM   1706  NZ  LYS   109      41.991  63.650  61.273  1.00  5.05
ATOM   1707  HZ1 LYS   109      41.878  62.766  61.753  1.00  5.05
ATOM   1708  HZ2 LYS   109      42.465  63.396  60.401  1.00  5.05
ATOM   1709  HZ3 LYS   109      42.592  64.262  61.806  1.00  5.05
ATOM   1710  C   LYS   109      35.474  62.037  58.091  1.00  5.05
ATOM   1711  O   LYS   109      34.300  61.685  58.202  1.00  5.05
