# Supplementary material for: Selecting Near-Native Protein Structures from Predicted Decoy Sets Using Ordered Graphlet Degree Similarity
Source: Genes (Basel). 2019 Feb 11;10(2):132. doi: 10.3390/genes10020132 (PMC6410076; doi:10.3390/genes10020132)
Supplement: Supplementary file 1 [file genes-10-00132-s001.zip › CodeData/data/CASP11/T0759/model114.pdb]

ATOM      1  N   MET     1      51.431  30.677  50.454  1.00  9.84
ATOM      2  CA  MET     1      49.996  30.619  49.652  1.00  9.84
ATOM      3  C   MET     1      48.831  29.987  48.903  1.00  9.84
ATOM      4  O   MET     1      47.940  30.559  48.278  1.00  9.84
ATOM      5 1H   MET     1      51.745  31.464  50.759  1.00  9.84
ATOM      6 2H   MET     1      52.186  30.405  50.046  1.00  9.84
ATOM      7 3H   MET     1      51.540  30.210  51.215  1.00  9.84
ATOM      8  CB  MET     1      50.029  31.537  48.428  1.00  9.84
ATOM      9  SD  MET     1      52.609  30.902  47.644  1.00  9.84
ATOM     10  CE  MET     1      53.022  32.640  47.763  1.00  9.84
ATOM     11  CG  MET     1      50.848  30.995  47.268  1.00  9.84
ATOM     12  N   GLY     2      48.742  28.665  48.909  1.00  8.53
ATOM     13  CA  GLY     2      47.307  28.607  48.107  1.00  8.53
ATOM     14  C   GLY     2      46.347  29.623  47.547  1.00  8.53
ATOM     15  O   GLY     2      45.810  29.587  46.441  1.00  8.53
ATOM     16  H   GLY     2      49.145  27.902  49.167  1.00  8.53
ATOM     17  N   HIS     3      45.975  30.678  48.202  1.00  6.57
ATOM     18  CA  HIS     3      45.221  31.687  48.371  1.00  6.57
ATOM     19  C   HIS     3      45.992  32.371  47.225  1.00  6.57
ATOM     20  O   HIS     3      45.545  32.831  46.175  1.00  6.57
ATOM     21  H   HIS     3      46.637  30.508  48.788  1.00  6.57
ATOM     22  CB  HIS     3      45.323  32.197  49.810  1.00  6.57
ATOM     23  CG  HIS     3      44.435  33.367  50.101  1.00  6.57
ATOM     24  ND1 HIS     3      43.067  33.251  50.218  1.00  6.57
ATOM     25  CE1 HIS     3      42.546  34.464  50.480  1.00  6.57
ATOM     26  CD2 HIS     3      44.634  34.791  50.326  1.00  6.57
ATOM     27  HE2 HIS     3      43.351  36.297  50.714  1.00  6.57
ATOM     28  NE2 HIS     3      43.481  35.392  50.545  1.00  6.57
ATOM     29  N   HIS     4      47.319  32.483  47.389  1.00  6.33
ATOM     30  CA  HIS     4      48.123  32.953  46.412  1.00  6.33
ATOM     31  C   HIS     4      47.959  32.071  45.194  1.00  6.33
ATOM     32  O   HIS     4      47.833  32.450  44.031  1.00  6.33
ATOM     33  H   HIS     4      47.670  32.234  48.179  1.00  6.33
ATOM     34  CB  HIS     4      49.577  32.991  46.887  1.00  6.33
ATOM     35  CG  HIS     4      50.530  33.542  45.872  1.00  6.33
ATOM     36  ND1 HIS     4      51.062  32.776  44.858  1.00  6.33
ATOM     37  CE1 HIS     4      51.878  33.543  44.112  1.00  6.33
ATOM     38  CD2 HIS     4      51.138  34.840  45.616  1.00  6.33
ATOM     39  HE2 HIS     4      52.425  35.481  44.202  1.00  6.33
ATOM     40  NE2 HIS     4      51.928  34.782  44.561  1.00  6.33
ATOM     41  N   HIS     5      47.945  30.738  45.363  1.00  6.10
ATOM     42  CA  HIS     5      47.820  29.789  44.436  1.00  6.10
ATOM     43  C   HIS     5      46.469  29.934  43.777  1.00  6.10
ATOM     44  O   HIS     5      46.065  29.300  42.803  1.00  6.10
ATOM     45  H   HIS     5      48.035  30.512  46.229  1.00  6.10
ATOM     46  CB  HIS     5      47.991  28.403  45.061  1.00  6.10
ATOM     47  CG  HIS     5      49.388  28.113  45.515  1.00  6.10
ATOM     48  HD1 HIS     5      50.404  28.143  43.721  1.00  6.10
ATOM     49  ND1 HIS     5      50.451  28.030  44.643  1.00  6.10
ATOM     50  CE1 HIS     5      51.569  27.760  45.340  1.00  6.10
ATOM     51  CD2 HIS     5      50.032  27.857  46.795  1.00  6.10
ATOM     52  NE2 HIS     5      51.325  27.655  46.632  1.00  6.10
ATOM     53  N   HIS     6      45.601  30.834  44.278  1.00  4.99
ATOM     54  CA  HIS     6      44.429  31.171  43.964  1.00  4.99
ATOM     55  C   HIS     6      45.078  32.278  43.171  1.00  4.99
ATOM     56  O   HIS     6      44.709  32.663  42.063  1.00  4.99
ATOM     57  H   HIS     6      46.013  31.233  44.972  1.00  4.99
ATOM     58  CB  HIS     6      43.599  31.456  45.218  1.00  4.99
ATOM     59  CG  HIS     6      42.168  31.788  44.932  1.00  4.99
ATOM     60  ND1 HIS     6      41.304  30.901  44.326  1.00  4.99
ATOM     61  CE1 HIS     6      40.096  31.480  44.204  1.00  4.99
ATOM     62  CD2 HIS     6      41.309  32.944  45.142  1.00  4.99
ATOM     63  HE2 HIS     6      39.369  33.290  44.713  1.00  4.99
ATOM     64  NE2 HIS     6      40.092  32.706  44.692  1.00  4.99
ATOM     65  N   HIS     7      46.156  32.937  43.669  1.00  4.49
ATOM     66  CA  HIS     7      46.747  33.980  42.994  1.00  4.49
ATOM     67  C   HIS     7      47.244  33.637  41.603  1.00  4.49
ATOM     68  O   HIS     7      46.894  34.142  40.537  1.00  4.49
ATOM     69  H   HIS     7      46.483  32.673  44.465  1.00  4.49
ATOM     70  CB  HIS     7      47.926  34.537  43.795  1.00  4.49
ATOM     71  CG  HIS     7      48.619  35.685  43.130  1.00  4.49
ATOM     72  HD1 HIS     7      47.235  37.192  43.391  1.00  4.49
ATOM     73  ND1 HIS     7      48.065  36.945  43.051  1.00  4.49
ATOM     74  CE1 HIS     7      48.917  37.758  42.401  1.00  4.49
ATOM     75  CD2 HIS     7      49.891  35.876  42.447  1.00  4.49
ATOM     76  NE2 HIS     7      50.014  37.123  42.036  1.00  4.49
ATOM     77  N   HIS     8      48.164  32.684  41.500  1.00  3.93
ATOM     78  CA  HIS     8      48.880  31.918  40.576  1.00  3.93
ATOM     79  C   HIS     8      48.049  30.815  39.922  1.00  3.93
ATOM     80  O   HIS     8      47.565  29.801  40.422  1.00  3.93
ATOM     81  H   HIS     8      48.300  32.569  42.382  1.00  3.93
ATOM     82  CB  HIS     8      50.104  31.283  41.240  1.00  3.93
ATOM     83  CG  HIS     8      51.009  30.572  40.283  1.00  3.93
ATOM     84  HD1 HIS     8      52.014  32.157  39.431  1.00  3.93
ATOM     85  ND1 HIS     8      51.897  31.236  39.465  1.00  3.93
ATOM     86  CE1 HIS     8      52.567  30.335  38.724  1.00  3.93
ATOM     87  CD2 HIS     8      51.252  29.183  39.921  1.00  3.93
ATOM     88  NE2 HIS     8      52.185  29.101  38.993  1.00  3.93
ATOM     89  N   SER     9      47.834  31.007  38.629  1.00  3.52
ATOM     90  CA  SER     9      46.695  30.252  38.017  1.00  3.52
ATOM     91  C   SER     9      47.746  29.816  37.010  1.00  3.52
ATOM     92  O   SER     9      47.726  29.991  35.793  1.00  3.52
ATOM     93  H   SER     9      48.333  31.558  38.122  1.00  3.52
ATOM     94  CB  SER     9      45.553  31.204  37.657  1.00  3.52
ATOM     95  HG  SER     9      45.673  32.308  39.155  1.00  3.52
ATOM     96  OG  SER     9      45.061  31.869  38.808  1.00  3.52
ATOM     97  N   HIS    10      48.821  29.172  37.450  1.00  3.78
ATOM     98  CA  HIS    10      49.939  28.734  36.750  1.00  3.78
ATOM     99  C   HIS    10      49.746  28.908  35.238  1.00  3.78
ATOM    100  O   HIS    10      49.052  28.262  34.455  1.00  3.78
ATOM    101  H   HIS    10      48.759  29.027  38.336  1.00  3.78
ATOM    102  CB  HIS    10      50.236  27.269  37.077  1.00  3.78
ATOM    103  CG  HIS    10      51.510  26.762  36.475  1.00  3.78
ATOM    104  HD1 HIS    10      50.923  26.422  34.528  1.00  3.78
ATOM    105  ND1 HIS    10      51.612  26.392  35.152  1.00  3.78
ATOM    106  CE1 HIS    10      52.869  25.982  34.908  1.00  3.78
ATOM    107  CD2 HIS    10      52.860  26.514  36.959  1.00  3.78
ATOM    108  NE2 HIS    10      53.623  26.052  35.988  1.00  3.78
ATOM    109  N   MET    11      50.439  29.905  34.726  1.00  2.68
ATOM    110  CA  MET    11      49.698  30.720  33.624  1.00  2.68
ATOM    111  C   MET    11      50.698  30.188  32.600  1.00  2.68
ATOM    112  O   MET    11      50.563  30.204  31.378  1.00  2.68
ATOM    113  H   MET    11      51.277  30.131  34.966  1.00  2.68
ATOM    114  CB  MET    11      49.668  32.206  33.986  1.00  2.68
ATOM    115  SD  MET    11      52.234  32.477  34.994  1.00  2.68
ATOM    116  CE  MET    11      51.479  33.107  36.491  1.00  2.68
ATOM    117  CG  MET    11      50.990  32.925  33.769  1.00  2.68
ATOM    118  N   VAL    12      51.859  29.635  33.017  1.00  2.16
ATOM    119  CA  VAL    12      52.618  29.147  31.677  1.00  2.16
ATOM    120  C   VAL    12      52.785  27.685  31.349  1.00  2.16
ATOM    121  O   VAL    12      52.254  26.726  31.907  1.00  2.16
ATOM    122  H   VAL    12      52.240  29.506  33.822  1.00  2.16
ATOM    123  CB  VAL    12      54.053  29.702  31.607  1.00  2.16
ATOM    124  CG1 VAL    12      54.035  31.222  31.578  1.00  2.16
ATOM    125  CG2 VAL    12      54.877  29.197  32.782  1.00  2.16
ATOM    126  N   VAL    13      53.612  27.418  30.328  1.00  2.19
ATOM    127  CA  VAL    13      54.363  26.173  30.111  1.00  2.19
ATOM    128  C   VAL    13      55.803  26.523  29.870  1.00  2.19
ATOM    129  O   VAL    13      56.245  27.458  29.205  1.00  2.19
ATOM    130  H   VAL    13      53.685  28.096  29.741  1.00  2.19
ATOM    131  CB  VAL    13      53.783  25.361  28.938  1.00  2.19
ATOM    132  CG1 VAL    13      54.611  24.108  28.696  1.00  2.19
ATOM    133  CG2 VAL    13      52.330  24.999  29.208  1.00  2.19
ATOM    134  N   ILE    14      56.706  25.737  30.438  1.00  2.40
ATOM    135  CA  ILE    14      58.076  25.833  30.215  1.00  2.40
ATOM    136  C   ILE    14      58.409  24.573  29.430  1.00  2.40
ATOM    137  O   ILE    14      58.116  23.409  29.700  1.00  2.40
ATOM    138  H   ILE    14      56.384  25.111  30.999  1.00  2.40
ATOM    139  CB  ILE    14      58.855  25.963  31.537  1.00  2.40
ATOM    140  CD1 ILE    14      58.970  27.318  33.693  1.00  2.40
ATOM    141  CG1 ILE    14      58.437  27.234  32.280  1.00  2.40
ATOM    142  CG2 ILE    14      60.354  25.925  31.278  1.00  2.40
ATOM    143  N   HIS    15      59.102  24.747  28.313  1.00  2.55
ATOM    144  CA  HIS    15      59.445  23.659  27.553  1.00  2.55
ATOM    145  C   HIS    15      60.376  22.474  27.884  1.00  2.55
ATOM    146  O   HIS    15      60.348  21.334  27.422  1.00  2.55
ATOM    147  H   HIS    15      59.347  25.573  28.053  1.00  2.55
ATOM    148  CB  HIS    15      60.074  24.105  26.232  1.00  2.55
ATOM    149  CG  HIS    15      59.104  24.741  25.285  1.00  2.55
ATOM    150  ND1 HIS    15      59.333  24.826  23.929  1.00  2.55
ATOM    151  CE1 HIS    15      58.291  25.445  23.346  1.00  2.55
ATOM    152  CD2 HIS    15      57.805  25.387  25.408  1.00  2.55
ATOM    153  HE2 HIS    15      56.568  26.220  24.050  1.00  2.55
ATOM    154  NE2 HIS    15      57.370  25.784  24.228  1.00  2.55
ATOM    155  N   PRO    16      61.341  22.664  28.771  1.00  3.04
ATOM    156  CA  PRO    16      62.261  21.674  28.803  1.00  3.04
ATOM    157  C   PRO    16      63.325  21.750  27.716  1.00  3.04
ATOM    158  O   PRO    16      64.526  21.972  27.863  1.00  3.04
ATOM    159  CB  PRO    16      61.436  20.397  28.633  1.00  3.04
ATOM    160  CD  PRO    16      59.920  22.225  28.342  1.00  3.04
ATOM    161  CG  PRO    16      60.227  20.831  27.874  1.00  3.04
ATOM    162  N   ASP    17      62.954  21.560  26.454  1.00  2.96
ATOM    163  CA  ASP    17      64.045  21.603  25.533  1.00  2.96
ATOM    164  C   ASP    17      64.591  23.014  25.265  1.00  2.96
ATOM    165  O   ASP    17      65.759  23.398  25.288  1.00  2.96
ATOM    166  H   ASP    17      62.118  21.415  26.155  1.00  2.96
ATOM    167  CB  ASP    17      63.641  20.981  24.195  1.00  2.96
ATOM    168  CG  ASP    17      63.483  19.475  24.276  1.00  2.96
ATOM    169  OD1 ASP    17      63.943  18.883  25.275  1.00  2.96
ATOM    170  OD2 ASP    17      62.900  18.888  23.341  1.00  2.96
ATOM    171  N   PRO    18      63.744  23.968  24.971  1.00  2.76
ATOM    172  CA  PRO    18      64.365  25.243  24.679  1.00  2.76
ATOM    173  C   PRO    18      63.808  25.408  26.088  1.00  2.76
ATOM    174  O   PRO    18      62.677  25.152  26.499  1.00  2.76
ATOM    175  CB  PRO    18      63.615  25.746  23.444  1.00  2.76
ATOM    176  CD  PRO    18      62.689  23.600  23.963  1.00  2.76
ATOM    177  CG  PRO    18      63.048  24.513  22.824  1.00  2.76
ATOM    178  N   GLY    19      64.660  25.891  26.984  1.00  2.48
ATOM    179  CA  GLY    19      64.287  25.971  28.404  1.00  2.48
ATOM    180  C   GLY    19      63.541  27.295  28.504  1.00  2.48
ATOM    181  O   GLY    19      63.673  28.166  29.363  1.00  2.48
ATOM    182  H   GLY    19      65.472  26.171  26.716  1.00  2.48
ATOM    183  N   ARG    20      62.636  27.566  27.566  1.00  2.20
ATOM    184  CA  ARG    20      61.970  28.850  27.594  1.00  2.20
ATOM    185  C   ARG    20      60.542  28.605  28.094  1.00  2.20
ATOM    186  O   ARG    20      59.839  27.602  27.985  1.00  2.20
ATOM    187  H   ARG    20      62.436  26.969  26.923  1.00  2.20
ATOM    188  CB  ARG    20      61.995  29.497  26.208  1.00  2.20
ATOM    189  CD  ARG    20      63.339  30.497  24.339  1.00  2.20
ATOM    190  HE  ARG    20      65.343  30.493  24.276  1.00  2.20
ATOM    191  NE  ARG    20      64.674  30.784  23.819  1.00  2.20
ATOM    192  CG  ARG    20      63.390  29.823  25.700  1.00  2.20
ATOM    193  CZ  ARG    20      64.911  31.458  22.699  1.00  2.20
ATOM    194 1HH1 ARG    20      66.815  31.373  22.773  1.00  2.20
ATOM    195 2HH1 ARG    20      66.312  32.107  21.579  1.00  2.20
ATOM    196  NH1 ARG    20      66.158  31.671  22.304  1.00  2.20
ATOM    197 1HH2 ARG    20      63.089  31.780  22.231  1.00  2.20
ATOM    198 2HH2 ARG    20      64.052  32.354  21.250  1.00  2.20
ATOM    199  NH2 ARG    20      63.899  31.918  21.975  1.00  2.20
ATOM    200  N   GLU    21      60.001  29.626  28.731  1.00  2.02
ATOM    201  CA  GLU    21      58.607  29.628  29.070  1.00  2.02
ATOM    202  C   GLU    21      57.832  30.170  27.884  1.00  2.02
ATOM    203  O   GLU    21      58.110  31.113  27.144  1.00  2.02
ATOM    204  H   GLU    21      60.519  30.328  28.953  1.00  2.02
ATOM    205  CB  GLU    21      58.363  30.460  30.331  1.00  2.02
ATOM    206  CD  GLU    21      58.392  32.735  31.428  1.00  2.02
ATOM    207  CG  GLU    21      58.658  31.941  30.164  1.00  2.02
ATOM    208  OE1 GLU    21      58.291  32.115  32.508  1.00  2.02
ATOM    209  OE2 GLU    21      58.284  33.976  31.339  1.00  2.02
ATOM    210  N   LEU    22      56.705  29.517  27.638  1.00  1.67
ATOM    211  CA  LEU    22      55.794  29.870  26.567  1.00  1.67
ATOM    212  C   LEU    22      54.329  29.881  26.918  1.00  1.67
ATOM    213  O   LEU    22      53.786  29.272  27.838  1.00  1.67
ATOM    214  H   LEU    22      56.517  28.822  28.178  1.00  1.67
ATOM    215  CB  LEU    22      55.970  28.922  25.379  1.00  1.67
ATOM    216  CG  LEU    22      57.343  28.929  24.704  1.00  1.67
ATOM    217  CD1 LEU    22      57.446  27.807  23.682  1.00  1.67
ATOM    218  CD2 LEU    22      57.610  30.273  24.043  1.00  1.67
ATOM    219  N   SER    23      53.502  30.607  26.190  1.00  1.48
ATOM    220  CA  SER    23      52.069  30.705  26.556  1.00  1.48
ATOM    221  C   SER    23      51.283  29.469  26.148  1.00  1.48
ATOM    222  O   SER    23      51.580  28.630  25.299  1.00  1.48
ATOM    223  H   SER    23      53.813  31.044  25.467  1.00  1.48
ATOM    224  CB  SER    23      51.437  31.944  25.918  1.00  1.48
ATOM    225  HG  SER    23      52.145  31.726  24.207  1.00  1.48
ATOM    226  OG  SER    23      51.377  31.817  24.508  1.00  1.48
ATOM    227  N   PRO    24      50.128  29.273  26.795  1.00  1.57
ATOM    228  CA  PRO    24      49.604  27.877  26.832  1.00  1.57
ATOM    229  C   PRO    24      49.259  27.704  25.346  1.00  1.57
ATOM    230  O   PRO    24      49.260  26.667  24.685  1.00  1.57
ATOM    231  CB  PRO    24      48.419  27.952  27.796  1.00  1.57
ATOM    232  CD  PRO    24      49.396  30.137  27.774  1.00  1.57
ATOM    233  CG  PRO    24      48.714  29.132  28.660  1.00  1.57
ATOM    234  N   GLU    25      48.914  28.796  24.666  1.00  1.58
ATOM    235  CA  GLU    25      48.613  28.694  23.378  1.00  1.58
ATOM    236  C   GLU    25      49.851  28.443  22.537  1.00  1.58
ATOM    237  O   GLU    25      49.956  27.702  21.560  1.00  1.58
ATOM    238  H   GLU    25      48.884  29.598  25.073  1.00  1.58
ATOM    239  CB  GLU    25      47.901  29.958  22.892  1.00  1.58
ATOM    240  CD  GLU    25      48.391  30.125  20.420  1.00  1.58
ATOM    241  CG  GLU    25      47.344  29.854  21.482  1.00  1.58
ATOM    242  OE1 GLU    25      49.359  30.858  20.713  1.00  1.58
ATOM    243  OE2 GLU    25      48.245  29.603  19.295  1.00  1.58
ATOM    244  N   GLU    26      50.962  29.090  22.884  1.00  1.78
ATOM    245  CA  GLU    26      52.163  28.872  22.198  1.00  1.78
ATOM    246  C   GLU    26      52.620  27.428  22.311  1.00  1.78
ATOM    247  O   GLU    26      53.144  26.735  21.440  1.00  1.78
ATOM    248  H   GLU    26      50.934  29.673  23.569  1.00  1.78
ATOM    249  CB  GLU    26      53.257  29.804  22.724  1.00  1.78
ATOM    250  CD  GLU    26      54.114  32.167  22.962  1.00  1.78
ATOM    251  CG  GLU    26      53.055  31.266  22.360  1.00  1.78
ATOM    252  OE1 GLU    26      54.127  32.325  24.201  1.00  1.78
ATOM    253  OE2 GLU    26      54.932  32.717  22.195  1.00  1.78
ATOM    254  N   ALA    27      52.443  26.824  23.477  1.00  2.06
ATOM    255  CA  ALA    27      52.836  25.462  23.655  1.00  2.06
ATOM    256  C   ALA    27      51.977  24.451  22.907  1.00  2.06
ATOM    257  O   ALA    27      52.220  23.266  22.684  1.00  2.06
ATOM    258  H   ALA    27      52.072  27.278  24.160  1.00  2.06
ATOM    259  CB  ALA    27      52.825  25.096  25.131  1.00  2.06
ATOM    260  N   HIS    28      50.818  24.900  22.434  1.00  2.25
ATOM    261  CA  HIS    28      49.893  24.091  21.690  1.00  2.25
ATOM    262  C   HIS    28      50.374  24.178  20.247  1.00  2.25
ATOM    263  O   HIS    28      50.518  23.256  19.447  1.00  2.25
ATOM    264  H   HIS    28      50.626  25.763  22.603  1.00  2.25
ATOM    265  CB  HIS    28      48.462  24.596  21.885  1.00  2.25
ATOM    266  CG  HIS    28      47.429  23.769  21.186  1.00  2.25
ATOM    267  HD1 HIS    28      47.428  22.065  22.347  1.00  2.25
ATOM    268  ND1 HIS    28      47.073  22.507  21.610  1.00  2.25
ATOM    269  CE1 HIS    28      46.127  22.019  20.787  1.00  2.25
ATOM    270  CD2 HIS    28      46.573  23.944  20.021  1.00  2.25
ATOM    271  NE2 HIS    28      45.823  22.876  19.831  1.00  2.25
ATOM    272  N   ARG    29      50.678  25.408  19.795  1.00  2.39
ATOM    273  CA  ARG    29      51.120  25.524  18.527  1.00  2.39
ATOM    274  C   ARG    29      52.369  24.763  18.147  1.00  2.39
ATOM    275  O   ARG    29      52.637  24.296  17.041  1.00  2.39
ATOM    276  H   ARG    29      50.594  26.141  20.311  1.00  2.39
ATOM    277  CB  ARG    29      51.386  26.991  18.184  1.00  2.39
ATOM    278  CD  ARG    29      50.454  29.225  17.518  1.00  2.39
ATOM    279  HE  ARG    29      50.542  30.350  19.176  1.00  2.39
ATOM    280  NE  ARG    29      51.062  30.052  18.557  1.00  2.39
ATOM    281  CG  ARG    29      50.127  27.828  18.020  1.00  2.39
ATOM    282  CZ  ARG    29      52.352  30.367  18.603  1.00  2.39
ATOM    283 1HH1 ARG    29      52.281  31.414  20.196  1.00  2.39
ATOM    284 2HH1 ARG    29      53.650  31.329  19.616  1.00  2.39
ATOM    285  NH1 ARG    29      52.815  31.125  19.587  1.00  2.39
ATOM    286 1HH2 ARG    29      52.876  29.431  17.025  1.00  2.39
ATOM    287 2HH2 ARG    29      54.011  30.126  17.693  1.00  2.39
ATOM    288  NH2 ARG    29      53.176  29.923  17.664  1.00  2.39
ATOM    289  N   ALA    30      53.305  24.549  19.065  1.00  2.66
ATOM    290  CA  ALA    30      54.579  24.039  19.039  1.00  2.66
ATOM    291  C   ALA    30      54.445  22.577  19.403  1.00  2.66
ATOM    292  O   ALA    30      55.356  21.775  19.603  1.00  2.66
ATOM    293  H   ALA    30      52.946  24.825  19.843  1.00  2.66
ATOM    294  CB  ALA    30      55.478  24.808  19.995  1.00  2.66
ATOM    295  N   GLY    31      53.216  22.079  19.528  1.00  2.81
ATOM    296  CA  GLY    31      53.018  20.694  19.805  1.00  2.81
ATOM    297  C   GLY    31      53.472  20.160  21.136  1.00  2.81
ATOM    298  O   GLY    31      53.503  18.979  21.479  1.00  2.81
ATOM    299  H   GLY    31      52.507  22.625  19.436  1.00  2.81
ATOM    300  N   LEU    32      53.888  21.024  22.061  1.00  2.56
ATOM    301  CA  LEU    32      54.318  20.544  23.331  1.00  2.56
ATOM    302  C   LEU    32      53.247  20.159  24.332  1.00  2.56
ATOM    303  O   LEU    32      53.319  19.348  25.255  1.00  2.56
ATOM    304  H   LEU    32      53.898  21.907  21.887  1.00  2.56
ATOM    305  CB  LEU    32      55.208  21.579  24.022  1.00  2.56
ATOM    306  CG  LEU    32      55.781  21.180  25.383  1.00  2.56
ATOM    307  CD1 LEU    32      56.640  19.930  25.260  1.00  2.56
ATOM    308  CD2 LEU    32      56.591  22.320  25.981  1.00  2.56
ATOM    309  N   ILE    33      52.088  20.771  24.199  1.00  2.68
ATOM    310  CA  ILE    33      50.943  20.311  24.942  1.00  2.68
ATOM    311  C   ILE    33      49.761  20.078  24.050  1.00  2.68
ATOM    312  O   ILE    33      49.339  20.821  23.166  1.00  2.68
ATOM    313  H   ILE    33      52.011  21.476  23.645  1.00  2.68
ATOM    314  CB  ILE    33      50.559  21.301  26.057  1.00  2.68
ATOM    315  CD1 ILE    33      52.122  20.274  27.789  1.00  2.68
ATOM    316  CG1 ILE    33      51.736  21.513  27.011  1.00  2.68
ATOM    317  CG2 ILE    33      49.315  20.822  26.790  1.00  2.68
ATOM    318  N   ASP    34      49.091  18.944  24.229  1.00  3.05
ATOM    319  CA  ASP    34      47.874  18.758  23.519  1.00  3.05
ATOM    320  C   ASP    34      46.559  19.518  23.635  1.00  3.05
ATOM    321  O   ASP    34      46.124  20.131  24.609  1.00  3.05
ATOM    322  H   ASP    34      49.391  18.302  24.784  1.00  3.05
ATOM    323  CB  ASP    34      47.358  17.329  23.704  1.00  3.05
ATOM    324  CG  ASP    34      48.208  16.305  22.979  1.00  3.05
ATOM    325  OD1 ASP    34      49.043  16.710  22.143  1.00  3.05
ATOM    326  OD2 ASP    34      48.040  15.096  23.247  1.00  3.05
ATOM    327  N   TRP    35      45.773  19.530  22.566  1.00  2.81
ATOM    328  CA  TRP    35      44.678  20.433  22.442  1.00  2.81
ATOM    329  C   TRP    35      43.888  20.314  23.738  1.00  2.81
ATOM    330  O   TRP    35      43.518  21.244  24.453  1.00  2.81
ATOM    331  H   TRP    35      45.949  18.943  21.907  1.00  2.81
ATOM    332  CB  TRP    35      43.843  20.096  21.205  1.00  2.81
ATOM    333 1HB  TRP    35      43.215  19.291  21.380  1.00  2.81
ATOM    334 2HB  TRP    35      44.264  20.309  20.324  1.00  2.81
ATOM    335  CG  TRP    35      42.668  21.004  21.009  1.00  2.81
ATOM    336  CD1 TRP    35      42.651  22.187  20.329  1.00  2.81
ATOM    337  HE1 TRP    35      41.147  23.547  19.963  1.00  2.81
ATOM    338  NE1 TRP    35      41.392  22.737  20.364  1.00  2.81
ATOM    339  CD2 TRP    35      41.336  20.803  21.500  1.00  2.81
ATOM    340  CE2 TRP    35      40.568  21.903  21.078  1.00  2.81
ATOM    341  CH2 TRP    35      38.637  21.035  22.124  1.00  2.81
ATOM    342  CZ2 TRP    35      39.214  22.030  21.385  1.00  2.81
ATOM    343  CE3 TRP    35      40.720  19.800  22.254  1.00  2.81
ATOM    344  CZ3 TRP    35      39.378  19.930  22.556  1.00  2.81
ATOM    345  N   ASN    36      43.516  19.143  24.223  1.00  3.13
ATOM    346  CA  ASN    36      42.756  19.111  25.335  1.00  3.13
ATOM    347  C   ASN    36      43.434  19.681  26.567  1.00  3.13
ATOM    348  O   ASN    36      42.932  20.384  27.442  1.00  3.13
ATOM    349  H   ASN    36      43.762  18.375  23.824  1.00  3.13
ATOM    350  CB  ASN    36      42.304  17.680  25.634  1.00  3.13
ATOM    351  CG  ASN    36      41.233  17.196  24.676  1.00  3.13
ATOM    352  OD1 ASN    36      40.564  17.995  24.022  1.00  3.13
ATOM    353 1HD2 ASN    36      40.445  15.540  24.038  1.00  3.13
ATOM    354 2HD2 ASN    36      41.578  15.330  25.089  1.00  3.13
ATOM    355  ND2 ASN    36      41.068  15.881  24.592  1.00  3.13
ATOM    356  N   MET    37      44.721  19.400  26.740  1.00  2.88
ATOM    357  CA  MET    37      45.362  19.980  27.854  1.00  2.88
ATOM    358  C   MET    37      45.435  21.498  27.780  1.00  2.88
ATOM    359  O   MET    37      45.321  22.301  28.704  1.00  2.88
ATOM    360  H   MET    37      45.183  18.865  26.183  1.00  2.88
ATOM    361  CB  MET    37      46.778  19.421  28.008  1.00  2.88
ATOM    362  SD  MET    37      48.503  17.298  28.448  1.00  2.88
ATOM    363  CE  MET    37      49.207  18.185  29.836  1.00  2.88
ATOM    364  CG  MET    37      46.827  17.963  28.433  1.00  2.88
ATOM    365  N   PHE    38      45.646  22.045  26.589  1.00  2.32
ATOM    366  CA  PHE    38      45.679  23.456  26.440  1.00  2.32
ATOM    367  C   PHE    38      44.362  24.095  26.856  1.00  2.32
ATOM    368  O   PHE    38      44.195  25.110  27.531  1.00  2.32
ATOM    369  H   PHE    38      45.769  21.514  25.873  1.00  2.32
ATOM    370  CB  PHE    38      46.005  23.835  24.994  1.00  2.32
ATOM    371  CG  PHE    38      46.073  25.316  24.756  1.00  2.32
ATOM    372  CZ  PHE    38      46.193  28.057  24.310  1.00  2.32
ATOM    373  CD1 PHE    38      46.905  26.117  25.518  1.00  2.32
ATOM    374  CE1 PHE    38      46.967  27.480  25.299  1.00  2.32
ATOM    375  CD2 PHE    38      45.305  25.909  23.769  1.00  2.32
ATOM    376  CE2 PHE    38      45.367  27.272  23.550  1.00  2.32
ATOM    377  N   VAL    39      43.250  23.494  26.446  1.00  2.28
ATOM    378  CA  VAL    39      41.984  24.030  26.794  1.00  2.28
ATOM    379  C   VAL    39      41.815  24.091  28.281  1.00  2.28
ATOM    380  O   VAL    39      41.370  25.043  28.920  1.00  2.28
ATOM    381  H   VAL    39      43.301  22.747  25.947  1.00  2.28
ATOM    382  CB  VAL    39      40.835  23.214  26.172  1.00  2.28
ATOM    383  CG1 VAL    39      39.496  23.670  26.729  1.00  2.28
ATOM    384  CG2 VAL    39      40.856  23.336  24.656  1.00  2.28
ATOM    385  N   LYS    40      42.153  23.070  29.040  1.00  2.57
ATOM    386  CA  LYS    40      41.957  22.947  30.336  1.00  2.57
ATOM    387  C   LYS    40      42.821  23.977  31.033  1.00  2.57
ATOM    388  O   LYS    40      42.527  24.666  32.009  1.00  2.57
ATOM    389  H   LYS    40      42.558  22.410  28.581  1.00  2.57
ATOM    390  CB  LYS    40      42.284  21.524  30.795  1.00  2.57
ATOM    391  CD  LYS    40      41.685  19.087  30.795  1.00  2.57
ATOM    392  CE  LYS    40      40.694  18.038  30.317  1.00  2.57
ATOM    393  CG  LYS    40      41.294  20.475  30.315  1.00  2.57
ATOM    394 1HZ  LYS    40      40.488  16.080  30.449  1.00  2.57
ATOM    395 2HZ  LYS    40      41.124  16.631  31.633  1.00  2.57
ATOM    396 3HZ  LYS    40      41.887  16.469  30.408  1.00  2.57
ATOM    397  NZ  LYS    40      41.088  16.667  30.745  1.00  2.57
ATOM    398  N   LEU    41      44.039  24.175  30.553  1.00  2.29
ATOM    399  CA  LEU    41      44.863  25.213  31.038  1.00  2.29
ATOM    400  C   LEU    41      44.238  26.580  30.802  1.00  2.29
ATOM    401  O   LEU    41      44.204  27.535  31.576  1.00  2.29
ATOM    402  H   LEU    41      44.338  23.629  29.903  1.00  2.29
ATOM    403  CB  LEU    41      46.243  25.153  30.381  1.00  2.29
ATOM    404  CG  LEU    41      47.129  23.968  30.771  1.00  2.29
ATOM    405  CD1 LEU    41      48.386  23.932  29.915  1.00  2.29
ATOM    406  CD2 LEU    41      47.494  24.031  32.246  1.00  2.29
ATOM    407  N   ARG    42      43.655  26.788  29.627  1.00  1.94
ATOM    408  CA  ARG    42      42.978  28.093  29.354  1.00  1.94
ATOM    409  C   ARG    42      41.888  28.433  30.389  1.00  1.94
ATOM    410  O   ARG    42      41.711  29.499  30.976  1.00  1.94
ATOM    411  H   ARG    42      43.667  26.146  28.996  1.00  1.94
ATOM    412  CB  ARG    42      42.357  28.092  27.956  1.00  1.94
ATOM    413  CD  ARG    42      41.209  29.374  26.128  1.00  1.94
ATOM    414  HE  ARG    42      39.386  28.554  26.290  1.00  1.94
ATOM    415  NE  ARG    42      40.155  28.379  25.945  1.00  1.94
ATOM    416  CG  ARG    42      41.714  29.412  27.562  1.00  1.94
ATOM    417  CZ  ARG    42      40.313  27.236  25.285  1.00  1.94
ATOM    418 1HH1 ARG    42      38.537  26.583  25.521  1.00  1.94
ATOM    419 2HH1 ARG    42      39.400  25.652  24.743  1.00  1.94
ATOM    420  NH1 ARG    42      39.298  26.391  25.169  1.00  1.94
ATOM    421 1HH2 ARG    42      42.146  27.488  24.818  1.00  1.94
ATOM    422 2HH2 ARG    42      41.589  26.201  24.316  1.00  1.94
ATOM    423  NH2 ARG    42      41.487  26.940  24.743  1.00  1.94
ATOM    424  N   SER    43      41.014  27.472  30.708  1.00  2.26
ATOM    425  CA  SER    43      39.984  27.289  31.710  1.00  2.26
ATOM    426  C   SER    43      40.330  27.428  33.194  1.00  2.26
ATOM    427  O   SER    43      39.593  27.844  34.086  1.00  2.26
ATOM    428  H   SER    43      41.175  26.824  30.105  1.00  2.26
ATOM    429  CB  SER    43      39.346  25.905  31.576  1.00  2.26
ATOM    430  HG  SER    43      39.167  25.897  29.719  1.00  2.26
ATOM    431  OG  SER    43      38.642  25.784  30.352  1.00  2.26
ATOM    432  N   GLN    44      41.523  27.090  33.652  1.00  2.60
ATOM    433  CA  GLN    44      41.658  27.843  35.411  1.00  2.60
ATOM    434  C   GLN    44      42.054  29.313  35.598  1.00  2.60
ATOM    435  O   GLN    44      41.397  30.205  36.133  1.00  2.60
ATOM    436  H   GLN    44      42.208  26.616  33.312  1.00  2.60
ATOM    437  CB  GLN    44      42.662  27.055  36.255  1.00  2.60
ATOM    438  CD  GLN    44      43.756  26.715  38.506  1.00  2.60
ATOM    439  CG  GLN    44      42.787  27.546  37.689  1.00  2.60
ATOM    440  OE1 GLN    44      44.912  26.536  38.122  1.00  2.60
ATOM    441 1HE2 GLN    44      43.822  25.703  40.162  1.00  2.60
ATOM    442 2HE2 GLN    44      42.435  26.359  39.883  1.00  2.60
ATOM    443  NE2 GLN    44      43.287  26.204  39.639  1.00  2.60
ATOM    444  N   GLU    45      43.272  29.665  35.117  1.00  2.49
ATOM    445  CA  GLU    45      43.676  31.410  35.337  1.00  2.49
ATOM    446  C   GLU    45      42.872  32.690  35.041  1.00  2.49
ATOM    447  O   GLU    45      43.119  33.841  35.397  1.00  2.49
ATOM    448  H   GLU    45      43.860  29.114  34.717  1.00  2.49
ATOM    449  CB  GLU    45      44.950  31.766  34.568  1.00  2.49
ATOM    450  CD  GLU    45      45.820  33.518  36.166  1.00  2.49
ATOM    451  CG  GLU    45      45.398  33.208  34.743  1.00  2.49
ATOM    452  OE1 GLU    45      46.578  32.714  36.749  1.00  2.49
ATOM    453  OE2 GLU    45      45.393  34.564  36.698  1.00  2.49
ATOM    454  N   CYS    46      41.775  32.607  34.323  1.00  4.69
ATOM    455  CA  CYS    46      40.652  33.643  33.724  1.00  4.69
ATOM    456  C   CYS    46      40.244  32.190  33.674  1.00  4.69
ATOM    457  O   CYS    46      40.412  31.420  32.730  1.00  4.69
ATOM    458  H   CYS    46      41.700  31.724  34.168  1.00  4.69
ATOM    459  CB  CYS    46      41.244  34.474  32.584  1.00  4.69
ATOM    460  SG  CYS    46      40.137  35.748  31.936  1.00  4.69
ATOM    461  N   ASP    47      39.635  31.655  34.751  1.00  7.60
ATOM    462  CA  ASP    47      39.991  30.977  36.082  1.00  7.60
ATOM    463  C   ASP    47      41.128  30.073  35.644  1.00  7.60
ATOM    464  O   ASP    47      41.881  29.401  36.347  1.00  7.60
ATOM    465  H   ASP    47      38.773  31.781  34.527  1.00  7.60
ATOM    466  CB  ASP    47      38.770  30.261  36.662  1.00  7.60
ATOM    467  CG  ASP    47      38.264  29.150  35.764  1.00  7.60
ATOM    468  OD1 ASP    47      37.923  29.438  34.597  1.00  7.60
ATOM    469  OD2 ASP    47      38.209  27.991  36.226  1.00  7.60
ATOM    470  N   TRP    48      41.366  29.972  34.364  1.00 10.19
ATOM    471  CA  TRP    48      41.704  30.366  32.495  1.00 10.19
ATOM    472  C   TRP    48      42.413  29.054  32.109  1.00 10.19
ATOM    473  O   TRP    48      42.151  28.312  31.164  1.00 10.19
ATOM    474  H   TRP    48      41.329  29.118  34.644  1.00 10.19
ATOM    475  CB  TRP    48      42.524  31.650  32.358  1.00 10.19
ATOM    476 1HB  TRP    48      43.533  31.474  32.512  1.00 10.19
ATOM    477 2HB  TRP    48      42.051  32.497  32.599  1.00 10.19
ATOM    478  CG  TRP    48      42.784  32.047  30.937  1.00 10.19
ATOM    479  CD1 TRP    48      41.979  32.809  30.139  1.00 10.19
ATOM    480  HE1 TRP    48      42.175  33.445  28.189  1.00 10.19
ATOM    481  NE1 TRP    48      42.549  32.961  28.898  1.00 10.19
ATOM    482  CD2 TRP    48      43.927  31.703  30.144  1.00 10.19
ATOM    483  CE2 TRP    48      43.747  32.290  28.879  1.00 10.19
ATOM    484  CH2 TRP    48      45.803  31.418  28.113  1.00 10.19
ATOM    485  CZ2 TRP    48      44.681  32.153  27.853  1.00 10.19
ATOM    486  CE3 TRP    48      45.084  30.956  30.382  1.00 10.19
ATOM    487  CZ3 TRP    48      46.007  30.824  29.363  1.00 10.19
ATOM    488  N   GLU    49      43.446  28.658  32.887  1.00 12.15
ATOM    489  CA  GLU    49      44.804  27.879  33.502  1.00 12.15
ATOM    490  C   GLU    49      43.928  26.749  34.009  1.00 12.15
ATOM    491  O   GLU    49      44.246  25.850  34.785  1.00 12.15
ATOM    492  H   GLU    49      43.044  29.306  33.365  1.00 12.15
ATOM    493  CB  GLU    49      45.540  28.785  34.491  1.00 12.15
ATOM    494  CD  GLU    49      47.169  29.777  32.835  1.00 12.15
ATOM    495  CG  GLU    49      46.098  30.056  33.871  1.00 12.15
ATOM    496  OE1 GLU    49      47.380  28.592  32.503  1.00 12.15
ATOM    497  OE2 GLU    49      47.796  30.744  32.354  1.00 12.15
ATOM    498  N   GLU    50      42.670  26.703  33.580  1.00 12.14
ATOM    499  CA  GLU    50      42.656  24.590  33.983  1.00 12.14
ATOM    500  C   GLU    50      41.496  23.859  34.696  1.00 12.14
ATOM    501  O   GLU    50      41.468  23.362  35.821  1.00 12.14
ATOM    502  H   GLU    50      41.935  27.103  33.247  1.00 12.14
ATOM    503  CB  GLU    50      43.875  24.196  34.820  1.00 12.14
ATOM    504  CD  GLU    50      44.207  21.885  33.856  1.00 12.14
ATOM    505  CG  GLU    50      43.974  22.707  35.109  1.00 12.14
ATOM    506  OE1 GLU    50      44.632  22.466  32.835  1.00 12.14
ATOM    507  OE2 GLU    50      43.965  20.661  33.896  1.00 12.14
ATOM    508  N   ILE    51      40.372  23.767  33.964  1.00 11.34
ATOM    509  CA  ILE    51      39.102  24.052  33.449  1.00 11.34
ATOM    510  C   ILE    51      38.544  23.994  34.889  1.00 11.34
ATOM    511  O   ILE    51      38.326  24.911  35.680  1.00 11.34
ATOM    512  H   ILE    51      40.831  23.055  33.661  1.00 11.34
ATOM    513  CB  ILE    51      38.675  23.015  32.393  1.00 11.34
ATOM    514  CD1 ILE    51      37.150  22.707  30.374  1.00 11.34
ATOM    515  CG1 ILE    51      37.458  23.517  31.614  1.00 11.34
ATOM    516  CG2 ILE    51      38.414  21.667  33.046  1.00 11.34
ATOM    517  N   SER    52      38.263  22.774  35.327  1.00 11.44
ATOM    518  CA  SER    52      40.339  23.244  36.778  1.00 11.44
ATOM    519  C   SER    52      38.910  22.962  37.214  1.00 11.44
ATOM    520  O   SER    52      38.229  23.589  38.024  1.00 11.44
ATOM    521  H   SER    52      37.830  21.988  35.402  1.00 11.44
ATOM    522  CB  SER    52      40.955  24.595  36.410  1.00 11.44
ATOM    523  HG  SER    52      40.433  26.382  36.524  1.00 11.44
ATOM    524  OG  SER    52      40.079  25.661  36.732  1.00 11.44
ATOM    525  N   VAL    53      38.306  21.921  36.667  1.00 10.41
ATOM    526  CA  VAL    53      36.903  22.122  36.078  1.00 10.41
ATOM    527  C   VAL    53      37.043  20.818  36.840  1.00 10.41
ATOM    528  O   VAL    53      37.003  19.665  36.415  1.00 10.41
ATOM    529  H   VAL    53      38.696  21.111  36.634  1.00 10.41
ATOM    530  CB  VAL    53      36.955  22.323  34.552  1.00 10.41
ATOM    531  CG1 VAL    53      35.556  22.542  33.996  1.00 10.41
ATOM    532  CG2 VAL    53      37.862  23.493  34.200  1.00 10.41
ATOM    533  N   LYS    54      37.233  20.939  38.128  1.00 11.30
ATOM    534  CA  LYS    54      37.907  19.808  38.743  1.00 11.30
ATOM    535  C   LYS    54      37.568  21.160  39.314  1.00 11.30
ATOM    536  O   LYS    54      38.240  22.185  39.218  1.00 11.30
ATOM    537  H   LYS    54      36.985  21.643  38.631  1.00 11.30
ATOM    538  CB  LYS    54      39.147  19.419  37.935  1.00 11.30
ATOM    539  CD  LYS    54      39.140  16.941  38.332  1.00 11.30
ATOM    540  CE  LYS    54      39.932  15.751  38.849  1.00 11.30
ATOM    541  CG  LYS    54      39.914  18.237  38.506  1.00 11.30
ATOM    542 1HZ  LYS    54      39.650  13.809  39.059  1.00 11.30
ATOM    543 2HZ  LYS    54      38.949  14.329  37.898  1.00 11.30
ATOM    544 3HZ  LYS    54      38.412  14.551  39.230  1.00 11.30
ATOM    545  NZ  LYS    54      39.158  14.483  38.749  1.00 11.30
ATOM    546  N   GLY    55      36.436  21.303  39.999  1.00 10.88
ATOM    547  CA  GLY    55      35.419  22.159  40.227  1.00 10.88
ATOM    548  C   GLY    55      35.938  23.274  39.330  1.00 10.88
ATOM    549  O   GLY    55      36.085  23.265  38.109  1.00 10.88
ATOM    550  H   GLY    55      36.453  20.504  40.413  1.00 10.88
ATOM    551  N   PRO    56      36.272  24.402  39.976  1.00  9.42
ATOM    552  CA  PRO    56      37.040  24.962  38.371  1.00  9.42
ATOM    553  C   PRO    56      37.129  25.886  39.580  1.00  9.42
ATOM    554  O   PRO    56      36.279  26.660  40.016  1.00  9.42
ATOM    555  CB  PRO    56      35.867  24.989  37.389  1.00  9.42
ATOM    556  CD  PRO    56      34.934  24.521  39.543  1.00  9.42
ATOM    557  CG  PRO    56      34.669  25.230  38.245  1.00  9.42
ATOM    558  N   ASN    57      38.278  25.844  40.245  1.00  7.76
ATOM    559  CA  ASN    57      38.260  26.284  41.539  1.00  7.76
ATOM    560  C   ASN    57      38.618  27.722  41.257  1.00  7.76
ATOM    561  O   ASN    57      39.114  28.531  42.039  1.00  7.76
ATOM    562  H   ASN    57      39.045  25.544  39.882  1.00  7.76
ATOM    563  CB  ASN    57      39.228  25.466  42.397  1.00  7.76
ATOM    564  CG  ASN    57      40.675  25.665  41.993  1.00  7.76
ATOM    565  OD1 ASN    57      40.964  26.129  40.889  1.00  7.76
ATOM    566 1HD2 ASN    57      42.466  25.411  42.698  1.00  7.76
ATOM    567 2HD2 ASN    57      41.338  24.978  43.683  1.00  7.76
ATOM    568  ND2 ASN    57      41.592  25.313  42.887  1.00  7.76
ATOM    569  N   GLY    58      38.388  28.201  40.048  1.00  5.65
ATOM    570  CA  GLY    58      39.008  28.330  38.648  1.00  5.65
ATOM    571  C   GLY    58      37.894  29.370  38.750  1.00  5.65
ATOM    572  O   GLY    58      36.997  29.615  37.945  1.00  5.65
ATOM    573  H   GLY    58      37.572  28.543  40.212  1.00  5.65
ATOM    574  N   GLU    59      37.897  30.103  39.856  1.00  4.63
ATOM    575  CA  GLU    59      36.961  31.016  40.058  1.00  4.63
ATOM    576  C   GLU    59      37.613  32.335  39.646  1.00  4.63
ATOM    577  O   GLU    59      37.064  33.411  39.413  1.00  4.63
ATOM    578  H   GLU    59      38.542  29.976  40.471  1.00  4.63
ATOM    579  CB  GLU    59      36.497  30.994  41.516  1.00  4.63
ATOM    580  CD  GLU    59      35.400  29.703  43.389  1.00  4.63
ATOM    581  CG  GLU    59      35.813  29.702  41.930  1.00  4.63
ATOM    582  OE1 GLU    59      35.594  30.738  44.061  1.00  4.63
ATOM    583  OE2 GLU    59      34.882  28.669  43.861  1.00  4.63
ATOM    584  N   SER    60      38.944  32.327  39.523  1.00  3.23
ATOM    585  CA  SER    60      39.470  33.461  39.177  1.00  3.23
ATOM    586  C   SER    60      39.067  34.161  37.932  1.00  3.23
ATOM    587  O   SER    60      38.206  33.828  37.119  1.00  3.23
ATOM    588  H   SER    60      39.470  31.610  39.661  1.00  3.23
ATOM    589  CB  SER    60      40.990  33.332  39.057  1.00  3.23
ATOM    590  HG  SER    60      41.053  32.846  37.258  1.00  3.23
ATOM    591  OG  SER    60      41.347  32.512  37.959  1.00  3.23
ATOM    592  N   SER    61      39.728  35.273  37.692  1.00  2.87
ATOM    593  CA  SER    61      39.638  35.954  36.543  1.00  2.87
ATOM    594  C   SER    61      40.473  36.752  35.533  1.00  2.87
ATOM    595  O   SER    61      40.103  37.339  34.518  1.00  2.87
ATOM    596  H   SER    61      40.263  35.572  38.351  1.00  2.87
ATOM    597  CB  SER    61      38.625  37.094  36.673  1.00  2.87
ATOM    598  HG  SER    61      39.764  38.343  37.460  1.00  2.87
ATOM    599  OG  SER    61      39.027  38.022  37.666  1.00  2.87
ATOM    600  N   VAL    62      41.768  36.821  35.782  1.00  2.41
ATOM    601  CA  VAL    62      42.283  36.987  33.677  1.00  2.41
ATOM    602  C   VAL    62      43.097  35.794  33.207  1.00  2.41
ATOM    603  O   VAL    62      43.745  35.010  33.899  1.00  2.41
ATOM    604  H   VAL    62      42.417  36.824  36.406  1.00  2.41
ATOM    605  CB  VAL    62      43.058  38.286  33.386  1.00  2.41
ATOM    606  CG1 VAL    62      42.212  39.500  33.737  1.00  2.41
ATOM    607  CG2 VAL    62      44.370  38.307  34.154  1.00  2.41
ATOM    608  N   ILE    63      43.125  35.550  31.897  1.00  1.98
ATOM    609  CA  ILE    63      44.174  34.657  31.139  1.00  1.98
ATOM    610  C   ILE    63      45.482  35.431  31.206  1.00  1.98
ATOM    611  O   ILE    63      45.733  36.550  30.760  1.00  1.98
ATOM    612  H   ILE    63      42.463  35.954  31.439  1.00  1.98
ATOM    613  CB  ILE    63      43.724  34.359  29.697  1.00  1.98
ATOM    614  CD1 ILE    63      44.097  32.739  27.764  1.00  1.98
ATOM    615  CG1 ILE    63      44.632  33.304  29.062  1.00  1.98
ATOM    616  CG2 ILE    63      43.683  35.639  28.876  1.00  1.98
ATOM    617  N   HIS    64      46.470  34.780  31.841  1.00  2.28
ATOM    618  CA  HIS    64      47.737  35.064  31.873  1.00  2.28
ATOM    619  C   HIS    64      48.654  35.143  30.682  1.00  2.28
ATOM    620  O   HIS    64      48.909  34.253  29.871  1.00  2.28
ATOM    621  H   HIS    64      46.158  34.062  32.286  1.00  2.28
ATOM    622  CB  HIS    64      48.484  34.079  32.774  1.00  2.28
ATOM    623  CG  HIS    64      48.137  34.205  34.225  1.00  2.28
ATOM    624  ND1 HIS    64      48.512  33.269  35.164  1.00  2.28
ATOM    625  CE1 HIS    64      48.059  33.653  36.371  1.00  2.28
ATOM    626  CD2 HIS    64      47.415  35.171  35.040  1.00  2.28
ATOM    627  HE2 HIS    64      47.001  35.245  37.012  1.00  2.28
ATOM    628  NE2 HIS    64      47.400  34.794  36.304  1.00  2.28
ATOM    629  N   ASP    65      49.260  36.303  30.478  1.00  2.66
ATOM    630  CA  ASP    65      50.366  36.356  29.627  1.00  2.66
ATOM    631  C   ASP    65      51.648  35.976  30.299  1.00  2.66
ATOM    632  O   ASP    65      52.226  36.627  31.168  1.00  2.66
ATOM    633  H   ASP    65      48.966  37.052  30.881  1.00  2.66
ATOM    634  CB  ASP    65      50.516  37.757  29.030  1.00  2.66
ATOM    635  CG  ASP    65      51.664  37.850  28.044  1.00  2.66
ATOM    636  OD1 ASP    65      52.479  36.905  27.990  1.00  2.66
ATOM    637  OD2 ASP    65      51.749  38.868  27.325  1.00  2.66
ATOM    638  N   ARG    66      52.223  34.800  29.912  1.00  2.71
ATOM    639  CA  ARG    66      53.376  34.409  30.524  1.00  2.71
ATOM    640  C   ARG    66      54.490  35.401  30.752  1.00  2.71
ATOM    641  O   ARG    66      55.173  35.546  31.764  1.00  2.71
ATOM    642  H   ARG    66      51.858  34.287  29.269  1.00  2.71
ATOM    643  CB  ARG    66      54.025  33.255  29.757  1.00  2.71
ATOM    644  CD  ARG    66      55.952  34.075  28.373  1.00  2.71
ATOM    645  HE  ARG    66      55.883  34.295  26.381  1.00  2.71
ATOM    646  NE  ARG    66      56.440  34.387  27.032  1.00  2.71
ATOM    647  CG  ARG    66      54.500  33.627  28.362  1.00  2.71
ATOM    648  CZ  ARG    66      57.675  34.797  26.762  1.00  2.71
ATOM    649 1HH1 ARG    66      57.459  34.960  24.874  1.00  2.71
ATOM    650 2HH1 ARG    66      58.828  35.322  25.337  1.00  2.71
ATOM    651  NH1 ARG    66      58.029  35.057  25.511  1.00  2.71
ATOM    652 1HH2 ARG    66      58.323  34.777  28.556  1.00  2.71
ATOM    653 2HH2 ARG    66      59.352  35.211  27.570  1.00  2.71
ATOM    654  NH2 ARG    66      58.553  34.946  27.744  1.00  2.71
ATOM    655  N   LYS    67      54.771  36.217  29.746  1.00  3.06
ATOM    656  CA  LYS    67      55.820  37.015  29.274  1.00  3.06
ATOM    657  C   LYS    67      55.671  38.235  30.188  1.00  3.06
ATOM    658  O   LYS    67      56.579  38.803  30.792  1.00  3.06
ATOM    659  H   LYS    67      53.996  36.178  29.291  1.00  3.06
ATOM    660  CB  LYS    67      55.655  37.286  27.777  1.00  3.06
ATOM    661  CD  LYS    67      56.599  38.263  25.667  1.00  3.06
ATOM    662  CE  LYS    67      57.719  39.091  25.059  1.00  3.06
ATOM    663  CG  LYS    67      56.779  38.108  27.168  1.00  3.06
ATOM    664 1HZ  LYS    67      58.227  39.740  23.265  1.00  3.06
ATOM    665 2HZ  LYS    67      56.784  39.659  23.417  1.00  3.06
ATOM    666 3HZ  LYS    67      57.560  38.450  23.199  1.00  3.06
ATOM    667  NZ  LYS    67      57.556  39.251  23.587  1.00  3.06
ATOM    668  N   SER    68      54.443  38.777  30.385  1.00  3.43
ATOM    669  CA  SER    68      54.184  39.930  30.966  1.00  3.43
ATOM    670  C   SER    68      53.646  39.703  32.380  1.00  3.43
ATOM    671  O   SER    68      53.722  40.453  33.352  1.00  3.43
ATOM    672  H   SER    68      53.769  38.268  30.074  1.00  3.43
ATOM    673  CB  SER    68      53.184  40.736  30.135  1.00  3.43
ATOM    674  HG  SER    68      53.927  40.394  28.459  1.00  3.43
ATOM    675  OG  SER    68      53.731  41.085  28.875  1.00  3.43
ATOM    676  N   GLY    69      53.015  38.572  32.620  1.00  3.19
ATOM    677  CA  GLY    69      52.204  38.516  33.850  1.00  3.19
ATOM    678  C   GLY    69      51.129  39.591  33.865  1.00  3.19
ATOM    679  O   GLY    69      51.042  40.569  34.606  1.00  3.19
ATOM    680  H   GLY    69      53.060  37.855  32.077  1.00  3.19
ATOM    681  N   LYS    70      50.166  39.420  32.936  1.00  3.02
ATOM    682  CA  LYS    70      49.184  40.516  32.648  1.00  3.02
ATOM    683  C   LYS    70      47.869  39.743  32.567  1.00  3.02
ATOM    684  O   LYS    70      47.485  38.986  31.677  1.00  3.02
ATOM    685  H   LYS    70      50.115  38.641  32.488  1.00  3.02
ATOM    686  CB  LYS    70      49.573  41.262  31.370  1.00  3.02
ATOM    687  CD  LYS    70      50.915  43.116  32.399  1.00  3.02
ATOM    688  CE  LYS    70      52.259  43.825  32.427  1.00  3.02
ATOM    689  CG  LYS    70      50.932  41.940  31.436  1.00  3.02
ATOM    690 1HZ  LYS    70      53.090  45.307  33.432  1.00  3.02
ATOM    691 2HZ  LYS    70      52.141  44.571  34.250  1.00  3.02
ATOM    692 3HZ  LYS    70      51.663  45.515  33.254  1.00  3.02
ATOM    693  NZ  LYS    70      52.292  44.914  33.443  1.00  3.02
ATOM    694  N   LYS    71      47.026  39.902  33.582  1.00  2.74
ATOM    695  CA  LYS    71      45.800  39.250  33.661  1.00  2.74
ATOM    696  C   LYS    71      44.778  39.910  32.760  1.00  2.74
ATOM    697  O   LYS    71      44.394  41.079  32.773  1.00  2.74
ATOM    698  H   LYS    71      47.281  40.463  34.238  1.00  2.74
ATOM    699  CB  LYS    71      45.296  39.230  35.105  1.00  2.74
ATOM    700  CD  LYS    71      45.598  38.431  37.465  1.00  2.74
ATOM    701  CE  LYS    71      46.449  37.595  38.408  1.00  2.74
ATOM    702  CG  LYS    71      46.151  38.401  36.050  1.00  2.74
ATOM    703 1HZ  LYS    71      46.447  37.129  40.326  1.00  2.74
ATOM    704 2HZ  LYS    71      45.098  37.305  39.817  1.00  2.74
ATOM    705 3HZ  LYS    71      45.924  38.466  40.100  1.00  2.74
ATOM    706  NZ  LYS    71      45.927  37.627  39.802  1.00  2.74
ATOM    707  N   PHE    72      44.227  39.136  31.843  1.00  2.18
ATOM    708  CA  PHE    72      43.428  39.627  30.818  1.00  2.18
ATOM    709  C   PHE    72      42.025  39.030  30.735  1.00  2.18
ATOM    710  O   PHE    72      41.681  37.878  30.998  1.00  2.18
ATOM    711  H   PHE    72      44.389  38.253  31.903  1.00  2.18
ATOM    712  CB  PHE    72      44.104  39.414  29.462  1.00  2.18
ATOM    713  CG  PHE    72      45.386  40.180  29.297  1.00  2.18
ATOM    714  CZ  PHE    72      47.754  41.604  28.994  1.00  2.18
ATOM    715  CD1 PHE    72      46.469  39.614  28.649  1.00  2.18
ATOM    716  CE1 PHE    72      47.648  40.319  28.496  1.00  2.18
ATOM    717  CD2 PHE    72      45.507  41.467  29.790  1.00  2.18
ATOM    718  CE2 PHE    72      46.686  42.173  29.637  1.00  2.18
ATOM    719  N   SER    73      41.034  39.813  30.337  1.00  2.18
ATOM    720  CA  SER    73      39.890  39.216  29.814  1.00  2.18
ATOM    721  C   SER    73      39.644  38.695  28.382  1.00  2.18
ATOM    722  O   SER    73      39.619  39.333  27.330  1.00  2.18
ATOM    723  H   SER    73      41.086  40.709  30.398  1.00  2.18
ATOM    724  CB  SER    73      38.682  40.142  29.973  1.00  2.18
ATOM    725  HG  SER    73      37.355  38.862  29.694  1.00  2.18
ATOM    726  OG  SER    73      37.534  39.594  29.348  1.00  2.18
ATOM    727  N   ILE    74      39.428  37.377  28.265  1.00  1.85
ATOM    728  CA  ILE    74      39.203  36.688  27.153  1.00  1.85
ATOM    729  C   ILE    74      39.450  37.547  25.926  1.00  1.85
ATOM    730  O   ILE    74      40.359  37.442  25.105  1.00  1.85
ATOM    731  H   ILE    74      39.448  36.955  29.060  1.00  1.85
ATOM    732  CB  ILE    74      37.771  36.122  27.120  1.00  1.85
ATOM    733  CD1 ILE    74      36.148  34.660  28.434  1.00  1.85
ATOM    734  CG1 ILE    74      37.587  35.072  28.217  1.00  1.85
ATOM    735  CG2 ILE    74      37.451  35.564  25.742  1.00  1.85
ATOM    736  N   GLU    75      38.595  38.533  25.692  1.00  2.13
ATOM    737  CA  GLU    75      38.769  39.493  24.659  1.00  2.13
ATOM    738  C   GLU    75      40.136  40.144  24.551  1.00  2.13
ATOM    739  O   GLU    75      40.806  40.316  23.534  1.00  2.13
ATOM    740  H   GLU    75      37.874  38.576  26.229  1.00  2.13
ATOM    741  CB  GLU    75      37.748  40.623  24.801  1.00  2.13
ATOM    742  CD  GLU    75      37.462  41.159  22.349  1.00  2.13
ATOM    743  CG  GLU    75      37.844  41.686  23.718  1.00  2.13
ATOM    744  OE1 GLU    75      36.803  40.100  22.282  1.00  2.13
ATOM    745  OE2 GLU    75      37.822  41.805  21.342  1.00  2.13
ATOM    746  N   GLU    76      40.689  40.585  25.680  1.00  2.06
ATOM    747  CA  GLU    76      42.005  41.148  25.653  1.00  2.06
ATOM    748  C   GLU    76      43.047  40.116  25.248  1.00  2.06
ATOM    749  O   GLU    76      44.045  40.286  24.550  1.00  2.06
ATOM    750  H   GLU    76      40.239  40.530  26.457  1.00  2.06
ATOM    751  CB  GLU    76      42.363  41.739  27.018  1.00  2.06
ATOM    752  CD  GLU    76      41.913  43.511  28.761  1.00  2.06
ATOM    753  CG  GLU    76      41.589  42.998  27.372  1.00  2.06
ATOM    754  OE1 GLU    76      42.102  42.678  29.672  1.00  2.06
ATOM    755  OE2 GLU    76      41.979  44.745  28.938  1.00  2.06
ATOM    756  N   ALA    77      42.878  38.876  25.692  1.00  1.73
ATOM    757  CA  ALA    77      43.784  37.832  25.326  1.00  1.73
ATOM    758  C   ALA    77      43.774  37.524  23.827  1.00  1.73
ATOM    759  O   ALA    77      44.693  37.110  23.122  1.00  1.73
ATOM    760  H   ALA    77      42.180  38.698  26.231  1.00  1.73
ATOM    761  CB  ALA    77      43.465  36.559  26.096  1.00  1.73
ATOM    762  N   LEU    78      42.637  37.725  23.193  1.00  1.85
ATOM    763  CA  LEU    78      42.419  37.440  21.791  1.00  1.85
ATOM    764  C   LEU    78      43.086  38.552  21.017  1.00  1.85
ATOM    765  O   LEU    78      43.698  38.451  19.955  1.00  1.85
ATOM    766  H   LEU    78      41.969  38.063  23.693  1.00  1.85
ATOM    767  CB  LEU    78      40.922  37.335  21.492  1.00  1.85
ATOM    768  CG  LEU    78      40.541  37.009  20.047  1.00  1.85
ATOM    769  CD1 LEU    78      41.128  35.671  19.624  1.00  1.85
ATOM    770  CD2 LEU    78      39.029  37.001  19.878  1.00  1.85
ATOM    771  N   GLN    79      43.038  39.780  21.484  1.00  2.15
ATOM    772  CA  GLN    79      43.653  40.776  20.824  1.00  2.15
ATOM    773  C   GLN    79      45.139  40.850  21.135  1.00  2.15
ATOM    774  O   GLN    79      46.003  41.462  20.508  1.00  2.15
ATOM    775  H   GLN    79      42.593  39.953  22.247  1.00  2.15
ATOM    776  CB  GLN    79      43.000  42.120  21.152  1.00  2.15
ATOM    777  CD  GLN    79      40.953  43.593  21.005  1.00  2.15
ATOM    778  CG  GLN    79      41.576  42.259  20.640  1.00  2.15
ATOM    779  OE1 GLN    79      41.643  44.609  21.089  1.00  2.15
ATOM    780 1HE2 GLN    79      39.224  44.359  21.442  1.00  2.15
ATOM    781 2HE2 GLN    79      39.175  42.828  21.150  1.00  2.15
ATOM    782  NE2 GLN    79      39.643  43.593  21.222  1.00  2.15
ATOM    783  N   SER    80      45.586  40.187  22.201  1.00  2.03
ATOM    784  CA  SER    80      47.123  40.104  22.136  1.00  2.03
ATOM    785  C   SER    80      47.614  38.915  21.390  1.00  2.03
ATOM    786  O   SER    80      48.787  38.700  21.089  1.00  2.03
ATOM    787  H   SER    80      45.144  39.815  22.891  1.00  2.03
ATOM    788  CB  SER    80      47.719  40.087  23.545  1.00  2.03
ATOM    789  HG  SER    80      46.548  38.842  24.291  1.00  2.03
ATOM    790  OG  SER    80      47.374  38.896  24.231  1.00  2.03
ATOM    791  N   GLY    81      46.810  37.961  20.975  1.00  1.88
ATOM    792  CA  GLY    81      47.161  36.733  20.521  1.00  1.88
ATOM    793  C   GLY    81      47.504  35.626  21.476  1.00  1.88
ATOM    794  O   GLY    81      47.960  34.528  21.161  1.00  1.88
ATOM    795  H   GLY    81      45.942  38.195  21.015  1.00  1.88
ATOM    796  N   ARG    82      47.321  35.787  22.794  1.00  1.56
ATOM    797  CA  ARG    82      47.591  34.730  23.627  1.00  1.56
ATOM    798  C   ARG    82      46.696  33.552  23.263  1.00  1.56
ATOM    799  O   ARG    82      46.975  32.354  23.228  1.00  1.56
ATOM    800  H   ARG    82      47.028  36.566  23.136  1.00  1.56
ATOM    801  CB  ARG    82      47.392  35.136  25.089  1.00  1.56
ATOM    802  CD  ARG    82      49.756  35.743  25.675  1.00  1.56
ATOM    803  HE  ARG    82      50.517  34.898  24.023  1.00  1.56
ATOM    804  NE  ARG    82      50.420  35.678  24.376  1.00  1.56
ATOM    805  CG  ARG    82      48.324  36.241  25.558  1.00  1.56
ATOM    806  CZ  ARG    82      50.877  36.737  23.716  1.00  1.56
ATOM    807 1HH1 ARG    82      51.556  35.794  22.203  1.00  1.56
ATOM    808 2HH1 ARG    82      51.764  37.266  22.112  1.00  1.56
ATOM    809  NH1 ARG    82      51.468  36.581  22.539  1.00  1.56
ATOM    810 1HH2 ARG    82      50.359  38.051  24.998  1.00  1.56
ATOM    811 2HH2 ARG    82      51.038  38.635  23.808  1.00  1.56
ATOM    812  NH2 ARG    82      50.743  37.950  24.235  1.00  1.56
ATOM    813  N   LEU    83      45.464  33.825  22.941  1.00  1.55
ATOM    814  CA  LEU    83      44.624  32.520  22.720  1.00  1.55
ATOM    815  C   LEU    83      44.212  32.524  21.246  1.00  1.55
ATOM    816  O   LEU    83      44.459  33.374  20.392  1.00  1.55
ATOM    817  H   LEU    83      45.077  34.631  22.841  1.00  1.55
ATOM    818  CB  LEU    83      43.424  32.488  23.669  1.00  1.55
ATOM    819  CG  LEU    83      42.445  33.659  23.564  1.00  1.55
ATOM    820  CD1 LEU    83      41.519  33.480  22.371  1.00  1.55
ATOM    821  CD2 LEU    83      41.637  33.801  24.844  1.00  1.55
ATOM    822  N   THR    84      43.503  31.502  20.801  1.00  1.89
ATOM    823  CA  THR    84      43.029  31.336  19.436  1.00  1.89
ATOM    824  C   THR    84      41.577  31.748  19.570  1.00  1.89
ATOM    825  O   THR    84      40.899  31.830  20.593  1.00  1.89
ATOM    826  H   THR    84      43.317  30.877  21.421  1.00  1.89
ATOM    827  CB  THR    84      43.240  29.895  18.937  1.00  1.89
ATOM    828  HG1 THR    84      42.702  29.047  20.525  1.00  1.89
ATOM    829  OG1 THR    84      42.463  28.991  19.732  1.00  1.89
ATOM    830  CG2 THR    84      44.706  29.502  19.047  1.00  1.89
ATOM    831  N   PRO    85      40.972  32.055  18.426  1.00  2.27
ATOM    832  CA  PRO    85      39.452  32.068  18.192  1.00  2.27
ATOM    833  C   PRO    85      38.473  30.986  18.642  1.00  2.27
ATOM    834  O   PRO    85      37.363  31.143  19.148  1.00  2.27
ATOM    835  CB  PRO    85      39.312  32.110  16.669  1.00  2.27
ATOM    836  CD  PRO    85      41.658  32.354  17.075  1.00  2.27
ATOM    837  CG  PRO    85      40.532  32.832  16.202  1.00  2.27
ATOM    838  N   ALA    86      38.837  29.712  18.481  1.00  2.36
ATOM    839  CA  ALA    86      37.905  28.616  18.974  1.00  2.36
ATOM    840  C   ALA    86      38.104  28.490  20.464  1.00  2.36
ATOM    841  O   ALA    86      37.229  28.304  21.308  1.00  2.36
ATOM    842  H   ALA    86      39.618  29.496  18.089  1.00  2.36
ATOM    843  CB  ALA    86      38.190  27.311  18.247  1.00  2.36
ATOM    844  N   HIS    87      39.346  28.587  20.949  1.00  2.05
ATOM    845  CA  HIS    87      39.781  28.706  22.094  1.00  2.05
ATOM    846  C   HIS    87      38.876  29.749  22.743  1.00  2.05
ATOM    847  O   HIS    87      38.083  29.590  23.670  1.00  2.05
ATOM    848  H   HIS    87      39.915  28.551  20.253  1.00  2.05
ATOM    849  CB  HIS    87      41.256  29.110  22.067  1.00  2.05
ATOM    850  CG  HIS    87      42.172  28.023  21.599  1.00  2.05
ATOM    851  ND1 HIS    87      43.521  28.221  21.397  1.00  2.05
ATOM    852  CE1 HIS    87      44.075  27.069  20.980  1.00  2.05
ATOM    853  CD2 HIS    87      42.022  26.618  21.248  1.00  2.05
ATOM    854  HE2 HIS    87      43.340  25.226  20.622  1.00  2.05
ATOM    855  NE2 HIS    87      43.182  26.103  20.889  1.00  2.05
ATOM    856  N   TYR    88      38.962  30.992  22.232  1.00  1.96
ATOM    857  CA  TYR    88      38.227  32.155  22.722  1.00  1.96
ATOM    858  C   TYR    88      36.759  31.894  23.064  1.00  1.96
ATOM    859  O   TYR    88      36.094  32.417  23.957  1.00  1.96
ATOM    860  H   TYR    88      39.525  31.077  21.535  1.00  1.96
ATOM    861  CB  TYR    88      38.278  33.291  21.699  1.00  1.96
ATOM    862  CG  TYR    88      37.533  34.535  22.127  1.00  1.96
ATOM    863  HH  TYR    88      36.039  38.513  23.613  1.00  1.96
ATOM    864  OH  TYR    88      35.497  37.963  23.309  1.00  1.96
ATOM    865  CZ  TYR    88      36.169  36.828  22.917  1.00  1.96
ATOM    866  CD1 TYR    88      38.210  35.617  22.674  1.00  1.96
ATOM    867  CE1 TYR    88      37.537  36.758  23.068  1.00  1.96
ATOM    868  CD2 TYR    88      36.154  34.623  21.982  1.00  1.96
ATOM    869  CE2 TYR    88      35.464  35.756  22.371  1.00  1.96
ATOM    870  N   ASP    89      36.067  31.023  22.365  1.00  2.29
ATOM    871  CA  ASP    89      34.733  30.769  22.562  1.00  2.29
ATOM    872  C   ASP    89      34.469  30.036  23.882  1.00  2.29
ATOM    873  O   ASP    89      33.528  30.190  24.659  1.00  2.29
ATOM    874  H   ASP    89      36.520  30.581  21.725  1.00  2.29
ATOM    875  CB  ASP    89      34.167  29.948  21.402  1.00  2.29
ATOM    876  CG  ASP    89      34.049  30.752  20.122  1.00  2.29
ATOM    877  OD1 ASP    89      34.143  31.995  20.191  1.00  2.29
ATOM    878  OD2 ASP    89      33.864  30.138  19.050  1.00  2.29
ATOM    879  N   ARG    90      35.398  29.109  24.218  1.00  2.46
ATOM    880  CA  ARG    90      35.480  28.127  25.093  1.00  2.46
ATOM    881  C   ARG    90      35.691  28.903  26.404  1.00  2.46
ATOM    882  O   ARG    90      35.171  28.715  27.503  1.00  2.46
ATOM    883  H   ARG    90      36.087  29.277  23.664  1.00  2.46
ATOM    884  CB  ARG    90      36.612  27.168  24.718  1.00  2.46
ATOM    885  CD  ARG    90      37.523  25.455  23.126  1.00  2.46
ATOM    886  HE  ARG    90      36.473  24.662  21.613  1.00  2.46
ATOM    887  NE  ARG    90      37.268  24.639  21.941  1.00  2.46
ATOM    888  CG  ARG    90      36.338  26.342  23.471  1.00  2.46
ATOM    889  CZ  ARG    90      38.180  23.874  21.351  1.00  2.46
ATOM    890 1HH1 ARG    90      37.058  23.201  19.963  1.00  2.46
ATOM    891 2HH1 ARG    90      38.448  22.670  19.896  1.00  2.46
ATOM    892  NH1 ARG    90      37.857  23.165  20.277  1.00  2.46
ATOM    893 1HH2 ARG    90      39.623  24.278  22.532  1.00  2.46
ATOM    894 2HH2 ARG    90      40.004  23.323  21.453  1.00  2.46
ATOM    895  NH2 ARG    90      39.413  23.819  21.835  1.00  2.46
ATOM    896  N   TYR    91      36.537  29.908  26.376  1.00  2.13
ATOM    897  CA  TYR    91      37.193  30.567  27.360  1.00  2.13
ATOM    898  C   TYR    91      36.036  31.469  27.782  1.00  2.13
ATOM    899  O   TYR    91      35.716  31.802  28.922  1.00  2.13
ATOM    900  H   TYR    91      36.654  30.150  25.517  1.00  2.13
ATOM    901  CB  TYR    91      38.445  31.249  26.806  1.00  2.13
ATOM    902  CG  TYR    91      39.252  31.990  27.848  1.00  2.13
ATOM    903  HH  TYR    91      41.644  33.499  31.350  1.00  2.13
ATOM    904  OH  TYR    91      41.470  34.015  30.724  1.00  2.13
ATOM    905  CZ  TYR    91      40.736  33.346  29.771  1.00  2.13
ATOM    906  CD1 TYR    91      39.676  31.351  29.006  1.00  2.13
ATOM    907  CE1 TYR    91      40.413  32.021  29.964  1.00  2.13
ATOM    908  CD2 TYR    91      39.586  33.327  27.671  1.00  2.13
ATOM    909  CE2 TYR    91      40.323  34.012  28.618  1.00  2.13
ATOM    910  N   VAL    92      35.269  31.965  26.813  1.00  2.41
ATOM    911  CA  VAL    92      34.133  32.838  27.111  1.00  2.41
ATOM    912  C   VAL    92      33.201  32.066  28.042  1.00  2.41
ATOM    913  O   VAL    92      32.596  32.491  29.026  1.00  2.41
ATOM    914  H   VAL    92      35.462  31.753  25.960  1.00  2.41
ATOM    915  CB  VAL    92      33.415  33.289  25.825  1.00  2.41
ATOM    916  CG1 VAL    92      32.123  34.016  26.164  1.00  2.41
ATOM    917  CG2 VAL    92      34.326  34.176  24.990  1.00  2.41
ATOM    918  N   ASN    93      33.006  30.778  27.778  1.00  2.76
ATOM    919  CA  ASN    93      32.183  29.993  28.621  1.00  2.76
ATOM    920  C   ASN    93      32.713  29.891  30.050  1.00  2.76
ATOM    921  O   ASN    93      32.074  29.987  31.097  1.00  2.76
ATOM    922  H   ASN    93      33.400  30.405  27.060  1.00  2.76
ATOM    923  CB  ASN    93      32.005  28.589  28.040  1.00  2.76
ATOM    924  CG  ASN    93      31.088  28.570  26.833  1.00  2.76
ATOM    925  OD1 ASN    93      30.304  29.495  26.623  1.00  2.76
ATOM    926 1HD2 ASN    93      30.663  27.451  25.304  1.00  2.76
ATOM    927 2HD2 ASN    93      31.772  26.857  26.225  1.00  2.76
ATOM    928  ND2 ASN    93      31.184  27.513  26.035  1.00  2.76
ATOM    929  N   LYS    94      34.016  29.670  30.211  1.00  2.50
ATOM    930  CA  LYS    94      34.526  29.625  31.568  1.00  2.50
ATOM    931  C   LYS    94      34.456  30.967  32.303  1.00  2.50
ATOM    932  O   LYS    94      34.137  31.170  33.473  1.00  2.50
ATOM    933  H   LYS    94      34.575  29.551  29.516  1.00  2.50
ATOM    934  CB  LYS    94      35.977  29.139  31.579  1.00  2.50
ATOM    935  CD  LYS    94      35.502  26.751  32.185  1.00  2.50
ATOM    936  CE  LYS    94      36.261  26.751  33.502  1.00  2.50
ATOM    937  CG  LYS    94      36.147  27.684  31.174  1.00  2.50
ATOM    938 1HZ  LYS    94      36.122  25.847  35.250  1.00  2.50
ATOM    939 2HZ  LYS    94      35.661  24.994  34.169  1.00  2.50
ATOM    940 3HZ  LYS    94      34.814  26.069  34.657  1.00  2.50
ATOM    941  NZ  LYS    94      35.654  25.822  34.494  1.00  2.50
ATOM    942  N   ASP    95      34.769  32.066  31.630  1.00  2.31
ATOM    943  CA  ASP    95      34.603  33.381  32.240  1.00  2.31
ATOM    944  C   ASP    95      33.169  33.648  32.668  1.00  2.31
ATOM    945  O   ASP    95      32.792  34.307  33.635  1.00  2.31
ATOM    946  H   ASP    95      35.086  31.996  30.791  1.00  2.31
ATOM    947  CB  ASP    95      35.056  34.480  31.276  1.00  2.31
ATOM    948  CG  ASP    95      35.125  35.842  31.937  1.00  2.31
ATOM    949  OD1 ASP    95      35.930  36.007  32.877  1.00  2.31
ATOM    950  OD2 ASP    95      34.373  36.746  31.515  1.00  2.31
ATOM    951  N   MET    96      32.190  33.119  31.930  1.00  2.58
ATOM    952  CA  MET    96      30.861  33.153  32.129  1.00  2.58
ATOM    953  C   MET    96      30.524  32.334  33.353  1.00  2.58
ATOM    954  O   MET    96      29.526  32.470  34.059  1.00  2.58
ATOM    955  H   MET    96      32.527  32.693  31.213  1.00  2.58
ATOM    956  CB  MET    96      30.121  32.633  30.895  1.00  2.58
ATOM    957  SD  MET    96      28.173  34.599  31.011  1.00  2.58
ATOM    958  CE  MET    96      28.530  35.114  29.333  1.00  2.58
ATOM    959  CG  MET    96      28.618  32.854  30.934  1.00  2.58
ATOM    960  N   SER    97      31.363  31.353  33.748  1.00  3.03
ATOM    961  CA  SER    97      31.194  30.644  35.055  1.00  3.03
ATOM    962  C   SER    97      31.367  31.626  36.204  1.00  3.03
ATOM    963  O   SER    97      30.695  31.710  37.230  1.00  3.03
ATOM    964  H   SER    97      32.040  31.129  33.199  1.00  3.03
ATOM    965  CB  SER    97      32.194  29.492  35.173  1.00  3.03
ATOM    966  HG  SER    97      31.975  28.802  33.454  1.00  3.03
ATOM    967  OG  SER    97      31.922  28.481  34.217  1.00  3.03
ATOM    968  N   ILE    98      32.362  32.507  36.096  1.00  2.87
ATOM    969  CA  ILE    98      32.587  33.282  37.105  1.00  2.87
ATOM    970  C   ILE    98      31.524  34.375  37.159  1.00  2.87
ATOM    971  O   ILE    98      30.879  34.750  38.137  1.00  2.87
ATOM    972  H   ILE    98      32.869  32.574  35.355  1.00  2.87
ATOM    973  CB  ILE    98      33.997  33.898  37.040  1.00  2.87
ATOM    974  CD1 ILE    98      35.092  31.638  36.605  1.00  2.87
ATOM    975  CG1 ILE    98      35.047  32.874  37.476  1.00  2.87
ATOM    976  CG2 ILE    98      34.062  35.168  37.875  1.00  2.87
ATOM    977  N   GLN    99      31.244  35.011  36.024  1.00  2.75
ATOM    978  CA  GLN    99      30.240  35.972  36.112  1.00  2.75
ATOM    979  C   GLN    99      28.820  35.464  36.399  1.00  2.75
ATOM    980  O   GLN    99      27.873  36.117  36.837  1.00  2.75
ATOM    981  H   GLN    99      31.653  34.858  35.237  1.00  2.75
ATOM    982  CB  GLN    99      30.168  36.792  34.822  1.00  2.75
ATOM    983  CD  GLN    99      31.282  38.460  33.287  1.00  2.75
ATOM    984  CG  GLN    99      31.376  37.684  34.586  1.00  2.75
ATOM    985  OE1 GLN    99      30.758  39.574  33.255  1.00  2.75
ATOM    986 1HE2 GLN    99      31.761  38.291  31.414  1.00  2.75
ATOM    987 2HE2 GLN    99      32.166  37.058  32.278  1.00  2.75
ATOM    988  NE2 GLN    99      31.791  37.873  32.211  1.00  2.75
ATOM    989  N   GLU   100      28.523  34.182  36.166  1.00  2.87
ATOM    990  CA  GLU   100      27.156  33.578  36.433  1.00  2.87
ATOM    991  C   GLU   100      26.804  33.493  37.918  1.00  2.87
ATOM    992  O   GLU   100      25.713  33.684  38.453  1.00  2.87
ATOM    993  H   GLU   100      29.184  33.670  35.833  1.00  2.87
ATOM    994  CB  GLU   100      27.061  32.177  35.825  1.00  2.87
ATOM    995  CD  GLU   100      24.600  32.252  35.261  1.00  2.87
ATOM    996  CG  GLU   100      25.703  31.517  35.997  1.00  2.87
ATOM    997  OE1 GLU   100      24.918  33.026  34.334  1.00  2.87
ATOM    998  OE2 GLU   100      23.418  32.054  35.612  1.00  2.87
ATOM    999  N   LEU   101      27.795  33.174  38.744  1.00  2.71
ATOM   1000  CA  LEU   101      27.848  32.971  39.937  1.00  2.71
ATOM   1001  C   LEU   101      27.360  34.304  40.490  1.00  2.71
ATOM   1002  O   LEU   101      26.482  34.495  41.329  1.00  2.71
ATOM   1003  H   LEU   101      28.541  33.115  38.244  1.00  2.71
ATOM   1004  CB  LEU   101      29.267  32.577  40.351  1.00  2.71
ATOM   1005  CG  LEU   101      29.495  32.332  41.844  1.00  2.71
ATOM   1006  CD1 LEU   101      28.631  31.182  42.338  1.00  2.71
ATOM   1007  CD2 LEU   101      30.963  32.051  42.125  1.00  2.71
ATOM   1008  N   ALA   102      27.948  35.401  40.013  1.00  3.35
ATOM   1009  CA  ALA   102      27.587  36.681  40.481  1.00  3.35
ATOM   1010  C   ALA   102      26.125  36.994  40.214  1.00  3.35
ATOM   1011  O   ALA   102      25.334  37.574  40.956  1.00  3.35
ATOM   1012  H   ALA   102      28.585  35.315  39.383  1.00  3.35
ATOM   1013  CB  ALA   102      28.463  37.746  39.840  1.00  3.35
ATOM   1014  N   VAL   103      25.625  36.603  39.044  1.00  4.77
ATOM   1015  CA  VAL   103      24.241  36.877  38.716  1.00  4.77
ATOM   1016  C   VAL   103      23.258  36.117  39.593  1.00  4.77
ATOM   1017  O   VAL   103      22.172  36.516  40.012  1.00  4.77
ATOM   1018  H   VAL   103      26.149  36.167  38.456  1.00  4.77
ATOM   1019  CB  VAL   103      23.936  36.555  37.241  1.00  4.77
ATOM   1020  CG1 VAL   103      23.952  35.052  37.010  1.00  4.77
ATOM   1021  CG2 VAL   103      22.595  37.146  36.833  1.00  4.77
ATOM   1022  N   LEU   104      23.581  34.878  39.966  1.00  6.02
ATOM   1023  CA  LEU   104      22.730  34.222  40.817  1.00  6.02
ATOM   1024  C   LEU   104      22.595  34.971  42.136  1.00  6.02
ATOM   1025  O   LEU   104      21.566  35.203  42.769  1.00  6.02
ATOM   1026  H   LEU   104      24.330  34.472  39.677  1.00  6.02
ATOM   1027  CB  LEU   104      23.219  32.794  41.069  1.00  6.02
ATOM   1028  CG  LEU   104      23.134  31.830  39.884  1.00  6.02
ATOM   1029  CD1 LEU   104      23.815  30.511  40.215  1.00  6.02
ATOM   1030  CD2 LEU   104      21.685  31.592  39.487  1.00  6.02
ATOM   1031  N   VAL   105      23.720  35.435  42.680  1.00  7.26
ATOM   1032  CA  VAL   105      23.547  36.092  43.858  1.00  7.26
ATOM   1033  C   VAL   105      22.869  37.440  43.580  1.00  7.26
ATOM   1034  O   VAL   105      21.856  37.902  44.100  1.00  7.26
ATOM   1035  H   VAL   105      24.545  35.344  42.332  1.00  7.26
ATOM   1036  CB  VAL   105      24.884  36.289  44.596  1.00  7.26
ATOM   1037  CG1 VAL   105      24.695  37.182  45.813  1.00  7.26
ATOM   1038  CG2 VAL   105      25.471  34.946  45.003  1.00  7.26
ATOM   1039  N   SER   106      23.434  38.220  42.664  1.00  6.65
ATOM   1040  CA  SER   106      22.256  39.460  42.627  1.00  6.65
ATOM   1041  C   SER   106      21.172  39.463  41.548  1.00  6.65
ATOM   1042  O   SER   106      20.452  40.396  41.196  1.00  6.65
ATOM   1043  H   SER   106      24.159  38.272  42.133  1.00  6.65
ATOM   1044  CB  SER   106      22.925  40.832  42.518  1.00  6.65
ATOM   1045  HG  SER   106      23.141  40.851  40.665  1.00  6.65
ATOM   1046  OG  SER   106      23.656  40.948  41.309  1.00  6.65
ATOM   1047  N   GLY   107      20.976  38.313  40.904  1.00  5.35
ATOM   1048  CA  GLY   107      20.076  38.128  39.929  1.00  5.35
ATOM   1049  C   GLY   107      21.340  38.566  39.203  1.00  5.35
ATOM   1050  O   GLY   107      22.280  37.873  38.817  1.00  5.35
ATOM   1051  H   GLY   107      21.502  37.631  41.166  1.00  5.35
ATOM   1052  N   GLN   108      21.438  39.866  38.957  1.00  4.94
ATOM   1053  CA  GLN   108      22.427  40.245  37.886  1.00  4.94
ATOM   1054  C   GLN   108      23.432  39.221  37.352  1.00  4.94
ATOM   1055  O   GLN   108      24.387  38.709  37.934  1.00  4.94
ATOM   1056  H   GLN   108      20.965  40.505  39.379  1.00  4.94
ATOM   1057  CB  GLN   108      23.283  41.428  38.342  1.00  4.94
ATOM   1058  CD  GLN   108      23.577  42.517  36.082  1.00  4.94
ATOM   1059  CG  GLN   108      24.267  41.923  37.294  1.00  4.94
ATOM   1060  OE1 GLN   108      22.747  43.418  36.207  1.00  4.94
ATOM   1061 1HE2 GLN   108      23.539  42.330  34.150  1.00  4.94
ATOM   1062 2HE2 GLN   108      24.530  41.354  34.854  1.00  4.94
ATOM   1063  NE2 GLN   108      23.919  42.013  34.902  1.00  4.94
ATOM   1064  N   LYS   109      23.231  38.845  36.082  1.00  5.05
ATOM   1065  CA  LYS   109      24.373  38.398  35.213  1.00  5.05
ATOM   1066  C   LYS   109      25.178  37.145  34.783  1.00  5.05
ATOM   1067  O   LYS   109      25.172  37.005  33.561  1.00  5.05
ATOM   1068  H   LYS   109      22.394  38.863  35.751  1.00  5.05
ATOM   1069  OXT LYS   109      25.650  36.559  35.756  1.00  5.05
ATOM   1070  CB  LYS   109      25.655  39.143  35.588  1.00  5.05
ATOM   1071  CD  LYS   109      28.064  39.642  35.087  1.00  5.05
ATOM   1072  CE  LYS   109      27.911  41.139  34.870  1.00  5.05
ATOM   1073  CG  LYS   109      26.819  38.890  34.644  1.00  5.05
ATOM   1074 1HZ  LYS   109      29.045  42.745  35.034  1.00  5.05
ATOM   1075 2HZ  LYS   109      29.820  41.581  34.640  1.00  5.05
ATOM   1076 3HZ  LYS   109      29.397  41.739  36.021  1.00  5.05
ATOM   1077  NZ  LYS   109      29.170  41.875  35.171  1.00  5.05
