# Supplementary material for: Selecting Near-Native Protein Structures from Predicted Decoy Sets Using Ordered Graphlet Degree Similarity
Source: Genes (Basel). 2019 Feb 11;10(2):132. doi: 10.3390/genes10020132 (PMC6410076; doi:10.3390/genes10020132)
Supplement: Supplementary file 1 [file genes-10-00132-s001.zip › CodeData/data/CASP11/T0759/model115.pdb]

ATOM      1  N   MET     1      65.693  69.755  50.705  1.00 10.69
ATOM      2  CA  MET     1      64.273  69.412  50.602  1.00 10.69
ATOM      3  HA  MET     1      63.894  69.391  51.614  1.00 10.69
ATOM      4  CB  MET     1      63.508  70.495  49.825  1.00 10.69
ATOM      5  HB1 MET     1      62.463  70.194  49.739  1.00 10.69
ATOM      6  HB2 MET     1      63.919  70.591  48.819  1.00 10.69
ATOM      7  CG  MET     1      63.570  71.855  50.532  1.00 10.69
ATOM      8  HG1 MET     1      64.578  72.255  50.417  1.00 10.69
ATOM      9  HG2 MET     1      63.384  71.716  51.597  1.00 10.69
ATOM     10  SD  MET     1      62.393  73.086  49.907  1.00 10.69
ATOM     11  CE  MET     1      60.869  72.509  50.704  1.00 10.69
ATOM     12  HE1 MET     1      60.049  73.179  50.446  1.00 10.69
ATOM     13  HE2 MET     1      60.627  71.501  50.366  1.00 10.69
ATOM     14  HE3 MET     1      60.999  72.507  51.787  1.00 10.69
ATOM     15  C   MET     1      64.042  68.030  50.002  1.00 10.69
ATOM     16  O   MET     1      62.914  67.558  50.008  1.00 10.69
ATOM     17  N   GLY     2      65.117  67.321  49.645  1.00  9.06
ATOM     18  H   GLY     2      65.997  67.815  49.636  1.00  9.06
ATOM     19  CA  GLY     2      65.122  65.867  49.817  1.00  9.06
ATOM     20  HA1 GLY     2      66.089  65.462  49.524  1.00  9.06
ATOM     21  HA2 GLY     2      64.340  65.416  49.202  1.00  9.06
ATOM     22  C   GLY     2      64.859  65.523  51.284  1.00  9.06
ATOM     23  O   GLY     2      63.914  64.816  51.586  1.00  9.06
ATOM     24  N   HIS     3      65.578  66.167  52.211  1.00  7.16
ATOM     25  H   HIS     3      66.352  66.734  51.906  1.00  7.16
ATOM     26  CA  HIS     3      65.311  66.093  53.655  1.00  7.16
ATOM     27  HA  HIS     3      65.382  65.049  53.972  1.00  7.16
ATOM     28  CB  HIS     3      66.378  66.895  54.412  1.00  7.16
ATOM     29  HB1 HIS     3      66.203  66.789  55.483  1.00  7.16
ATOM     30  HB2 HIS     3      66.285  67.952  54.156  1.00  7.16
ATOM     31  CG  HIS     3      67.784  66.438  54.119  1.00  7.16
ATOM     32  ND1 HIS     3      68.254  65.139  54.298  1.00  7.16
ATOM     33  CE1 HIS     3      69.533  65.147  53.898  1.00  7.16
ATOM     34  HE1 HIS     3      70.187  64.285  53.919  1.00  7.16
ATOM     35  NE2 HIS     3      69.881  66.374  53.471  1.00  7.16
ATOM     36  HE2 HIS     3      70.794  66.634  53.127  1.00  7.16
ATOM     37  CD2 HIS     3      68.787  67.203  53.600  1.00  7.16
ATOM     38  HD2 HIS     3      68.724  68.253  53.345  1.00  7.16
ATOM     39  C   HIS     3      63.912  66.579  54.055  1.00  7.16
ATOM     40  O   HIS     3      63.335  66.055  55.002  1.00  7.16
ATOM     41  N   HIS     4      63.350  67.559  53.334  1.00  6.67
ATOM     42  H   HIS     4      63.860  67.931  52.552  1.00  6.67
ATOM     43  CA  HIS     4      61.953  67.965  53.532  1.00  6.67
ATOM     44  HA  HIS     4      61.785  68.127  54.600  1.00  6.67
ATOM     45  CB  HIS     4      61.617  69.273  52.802  1.00  6.67
ATOM     46  HB1 HIS     4      61.631  69.105  51.727  1.00  6.67
ATOM     47  HB2 HIS     4      62.369  70.020  53.057  1.00  6.67
ATOM     48  CG  HIS     4      60.271  69.849  53.160  1.00  6.67
ATOM     49  ND1 HIS     4      60.080  70.988  53.940  1.00  6.67
ATOM     50  CE1 HIS     4      58.752  71.137  54.052  1.00  6.67
ATOM     51  HE1 HIS     4      58.272  71.917  54.627  1.00  6.67
ATOM     52  NE2 HIS     4      58.110  70.177  53.364  1.00  6.67
ATOM     53  HE2 HIS     4      57.110  70.044  53.336  1.00  6.67
ATOM     54  CD2 HIS     4      59.053  69.360  52.785  1.00  6.67
ATOM     55  HD2 HIS     4      58.873  68.471  52.197  1.00  6.67
ATOM     56  C   HIS     4      60.995  66.858  53.110  1.00  6.67
ATOM     57  O   HIS     4      60.071  66.579  53.855  1.00  6.67
ATOM     58  N   HIS     5      61.218  66.183  51.975  1.00  6.46
ATOM     59  H   HIS     5      62.011  66.429  51.394  1.00  6.46
ATOM     60  CA  HIS     5      60.422  65.023  51.568  1.00  6.46
ATOM     61  HA  HIS     5      59.376  65.301  51.542  1.00  6.46
ATOM     62  CB  HIS     5      60.808  64.552  50.156  1.00  6.46
ATOM     63  HB1 HIS     5      60.397  63.560  50.001  1.00  6.46
ATOM     64  HB2 HIS     5      61.890  64.473  50.071  1.00  6.46
ATOM     65  CG  HIS     5      60.284  65.423  49.040  1.00  6.46
ATOM     66  ND1 HIS     5      60.990  65.762  47.883  1.00  6.46
ATOM     67  CE1 HIS     5      60.167  66.530  47.158  1.00  6.46
ATOM     68  HE1 HIS     5      60.427  66.974  46.206  1.00  6.46
ATOM     69  NE2 HIS     5      58.981  66.664  47.778  1.00  6.46
ATOM     70  HE2 HIS     5      58.200  67.203  47.438  1.00  6.46
ATOM     71  CD2 HIS     5      59.030  65.960  48.961  1.00  6.46
ATOM     72  HD2 HIS     5      58.232  65.846  49.685  1.00  6.46
ATOM     73  C   HIS     5      60.529  63.883  52.590  1.00  6.46
ATOM     74  O   HIS     5      59.516  63.314  52.969  1.00  6.46
ATOM     75  N   HIS     6      61.718  63.642  53.134  1.00  5.53
ATOM     76  H   HIS     6      62.520  64.109  52.727  1.00  5.53
ATOM     77  CA  HIS     6      61.972  62.731  54.254  1.00  5.53
ATOM     78  HA  HIS     6      61.275  61.897  54.179  1.00  5.53
ATOM     79  CB  HIS     6      63.399  62.155  54.120  1.00  5.53
ATOM     80  HB1 HIS     6      63.801  61.888  55.097  1.00  5.53
ATOM     81  HB2 HIS     6      64.070  62.893  53.680  1.00  5.53
ATOM     82  CG  HIS     6      63.403  60.900  53.289  1.00  5.53
ATOM     83  ND1 HIS     6      63.653  60.820  51.916  1.00  5.53
ATOM     84  CE1 HIS     6      63.339  59.559  51.572  1.00  5.53
ATOM     85  HE1 HIS     6      63.343  59.178  50.561  1.00  5.53
ATOM     86  NE2 HIS     6      62.915  58.863  52.638  1.00  5.53
ATOM     87  HE2 HIS     6      62.427  57.962  52.588  1.00  5.53
ATOM     88  CD2 HIS     6      62.966  59.688  53.735  1.00  5.53
ATOM     89  HD2 HIS     6      62.630  59.455  54.733  1.00  5.53
ATOM     90  C   HIS     6      61.686  63.309  55.654  1.00  5.53
ATOM     91  O   HIS     6      62.165  62.797  56.664  1.00  5.53
ATOM     92  N   HIS     7      60.892  64.375  55.707  1.00  4.82
ATOM     93  H   HIS     7      60.743  64.877  54.846  1.00  4.82
ATOM     94  CA  HIS     7      60.023  64.745  56.831  1.00  4.82
ATOM     95  HA  HIS     7      59.868  63.869  57.468  1.00  4.82
ATOM     96  CB  HIS     7      60.693  65.854  57.672  1.00  4.82
ATOM     97  HB1 HIS     7      59.942  66.366  58.274  1.00  4.82
ATOM     98  HB2 HIS     7      61.150  66.592  57.012  1.00  4.82
ATOM     99  CG  HIS     7      61.722  65.335  58.644  1.00  4.82
ATOM    100  ND1 HIS     7      61.464  64.979  59.970  1.00  4.82
ATOM    101  CE1 HIS     7      62.595  64.420  60.421  1.00  4.82
ATOM    102  HE1 HIS     7      62.707  63.982  61.403  1.00  4.82
ATOM    103  NE2 HIS     7      63.549  64.444  59.475  1.00  4.82
ATOM    104  HE2 HIS     7      64.443  63.982  59.532  1.00  4.82
ATOM    105  CD2 HIS     7      63.018  65.032  58.349  1.00  4.82
ATOM    106  HD2 HIS     7      63.474  65.120  57.373  1.00  4.82
ATOM    107  C   HIS     7      58.627  65.144  56.317  1.00  4.82
ATOM    108  O   HIS     7      57.937  65.959  56.935  1.00  4.82
ATOM    109  N   HIS     8      58.231  64.640  55.136  1.00  4.52
ATOM    110  H   HIS     8      58.860  64.015  54.648  1.00  4.52
ATOM    111  CA  HIS     8      56.993  65.049  54.471  1.00  4.52
ATOM    112  HA  HIS     8      56.669  65.972  54.950  1.00  4.52
ATOM    113  CB  HIS     8      57.164  65.388  52.981  1.00  4.52
ATOM    114  HB1 HIS     8      57.404  64.479  52.431  1.00  4.52
ATOM    115  HB2 HIS     8      57.971  66.099  52.881  1.00  4.52
ATOM    116  CG  HIS     8      55.983  66.036  52.300  1.00  4.52
ATOM    117  ND1 HIS     8      55.703  65.935  50.935  1.00  4.52
ATOM    118  CE1 HIS     8      54.553  66.596  50.743  1.00  4.52
ATOM    119  HE1 HIS     8      54.014  66.631  49.805  1.00  4.52
ATOM    120  NE2 HIS     8      54.110  67.118  51.898  1.00  4.52
ATOM    121  HE2 HIS     8      53.160  67.447  52.045  1.00  4.52
ATOM    122  CD2 HIS     8      55.008  66.789  52.888  1.00  4.52
ATOM    123  HD2 HIS     8      54.912  66.994  53.947  1.00  4.52
ATOM    124  C   HIS     8      55.862  64.089  54.685  1.00  4.52
ATOM    125  O   HIS     8      54.762  64.554  54.990  1.00  4.52
ATOM    126  N   SER     9      56.135  62.787  54.571  1.00  3.40
ATOM    127  H   SER     9      57.099  62.516  54.421  1.00  3.40
ATOM    128  CA  SER     9      55.249  61.767  55.132  1.00  3.40
ATOM    129  HA  SER     9      55.536  60.790  54.810  1.00  3.40
ATOM    130  CB  SER     9      55.426  61.742  56.667  1.00  3.40
ATOM    131  HB1 SER     9      55.188  60.744  57.036  1.00  3.40
ATOM    132  HB2 SER     9      54.747  62.460  57.129  1.00  3.40
ATOM    133  OG  SER     9      56.739  62.097  57.062  1.00  3.40
ATOM    134  HG  SER     9      57.064  61.422  57.686  1.00  3.40
ATOM    135  C   SER     9      53.790  61.994  54.745  1.00  3.40
ATOM    136  O   SER     9      52.875  61.948  55.574  1.00  3.40
ATOM    137  N   HIS    10      53.575  62.408  53.490  1.00  3.41
ATOM    138  H   HIS    10      54.386  62.527  52.901  1.00  3.41
ATOM    139  CA  HIS    10      52.283  62.917  53.035  1.00  3.41
ATOM    140  HA  HIS    10      51.743  63.234  53.926  1.00  3.41
ATOM    141  CB  HIS    10      52.388  64.194  52.188  1.00  3.41
ATOM    142  HB1 HIS    10      52.589  63.944  51.145  1.00  3.41
ATOM    143  HB2 HIS    10      53.234  64.756  52.569  1.00  3.41
ATOM    144  CG  HIS    10      51.165  65.101  52.278  1.00  3.41
ATOM    145  ND1 HIS    10      51.187  66.498  52.170  1.00  3.41
ATOM    146  CE1 HIS    10      49.921  66.910  52.357  1.00  3.41
ATOM    147  HE1 HIS    10      49.600  67.945  52.337  1.00  3.41
ATOM    148  NE2 HIS    10      49.109  65.863  52.577  1.00  3.41
ATOM    149  HE2 HIS    10      48.106  65.912  52.744  1.00  3.41
ATOM    150  CD2 HIS    10      49.875  64.719  52.538  1.00  3.41
ATOM    151  HD2 HIS    10      49.517  63.711  52.680  1.00  3.41
ATOM    152  C   HIS    10      51.439  61.814  52.443  1.00  3.41
ATOM    153  O   HIS    10      50.849  61.948  51.375  1.00  3.41
ATOM    154  N   MET    11      51.411  60.680  53.136  1.00  2.91
ATOM    155  H   MET    11      51.961  60.609  53.989  1.00  2.91
ATOM    156  CA  MET    11      50.606  59.546  52.740  1.00  2.91
ATOM    157  HA  MET    11      50.748  59.416  51.665  1.00  2.91
ATOM    158  CB  MET    11      51.129  58.289  53.381  1.00  2.91
ATOM    159  HB1 MET    11      50.824  58.314  54.414  1.00  2.91
ATOM    160  HB2 MET    11      52.208  58.308  53.283  1.00  2.91
ATOM    161  CG  MET    11      50.622  57.009  52.738  1.00  2.91
ATOM    162  HG1 MET    11      51.337  56.696  51.977  1.00  2.91
ATOM    163  HG2 MET    11      49.682  57.223  52.238  1.00  2.91
ATOM    164  SD  MET    11      50.365  55.640  53.905  1.00  2.91
ATOM    165  CE  MET    11      49.150  56.385  55.027  1.00  2.91
ATOM    166  HE1 MET    11      48.602  55.603  55.547  1.00  2.91
ATOM    167  HE2 MET    11      49.666  57.005  55.761  1.00  2.91
ATOM    168  HE3 MET    11      48.444  56.998  54.474  1.00  2.91
ATOM    169  C   MET    11      49.122  59.781  52.984  1.00  2.91
ATOM    170  O   MET    11      48.531  59.441  54.011  1.00  2.91
ATOM    171  N   VAL    12      48.557  60.386  51.957  1.00  2.40
ATOM    172  H   VAL    12      49.180  60.689  51.215  1.00  2.40
ATOM    173  CA  VAL    12      47.153  60.637  51.710  1.00  2.40
ATOM    174  HA  VAL    12      46.553  60.054  52.407  1.00  2.40
ATOM    175  CB  VAL    12      46.850  62.141  51.923  1.00  2.40
ATOM    176  HB  VAL    12      47.311  62.433  52.867  1.00  2.40
ATOM    177  CG1 VAL    12      47.423  63.050  50.825  1.00  2.40
ATOM    178 1HG1 VAL    12      47.272  64.094  51.102  1.00  2.40
ATOM    179 2HG1 VAL    12      48.489  62.869  50.698  1.00  2.40
ATOM    180 3HG1 VAL    12      46.923  62.870  49.875  1.00  2.40
ATOM    181  CG2 VAL    12      45.358  62.456  52.047  1.00  2.40
ATOM    182 1HG2 VAL    12      45.248  63.480  52.397  1.00  2.40
ATOM    183 2HG2 VAL    12      44.859  62.377  51.091  1.00  2.40
ATOM    184 3HG2 VAL    12      44.881  61.788  52.761  1.00  2.40
ATOM    185  C   VAL    12      46.853  60.165  50.280  1.00  2.40
ATOM    186  O   VAL    12      47.768  60.033  49.466  1.00  2.40
ATOM    187  N   VAL    13      45.577  60.023  49.930  1.00  2.51
ATOM    188  H   VAL    13      44.883  60.000  50.673  1.00  2.51
ATOM    189  CA  VAL    13      45.138  60.622  48.660  1.00  2.51
ATOM    190  HA  VAL    13      45.912  61.327  48.357  1.00  2.51
ATOM    191  CB  VAL    13      44.955  59.671  47.474  1.00  2.51
ATOM    192  HB  VAL    13      43.986  59.192  47.561  1.00  2.51
ATOM    193  CG1 VAL    13      45.001  60.463  46.158  1.00  2.51
ATOM    194 1HG1 VAL    13      44.928  59.779  45.320  1.00  2.51
ATOM    195 2HG1 VAL    13      44.164  61.156  46.089  1.00  2.51
ATOM    196 3HG1 VAL    13      45.939  61.013  46.071  1.00  2.51
ATOM    197  CG2 VAL    13      46.045  58.605  47.365  1.00  2.51
ATOM    198 1HG2 VAL    13      45.817  57.960  46.523  1.00  2.51
ATOM    199 2HG2 VAL    13      47.016  59.074  47.206  1.00  2.51
ATOM    200 3HG2 VAL    13      46.077  58.003  48.269  1.00  2.51
ATOM    201  C   VAL    13      43.891  61.438  48.891  1.00  2.51
ATOM    202  O   VAL    13      43.043  61.035  49.673  1.00  2.51
ATOM    203  N   ILE    14      43.786  62.607  48.272  1.00  2.82
ATOM    204  H   ILE    14      44.491  62.892  47.609  1.00  2.82
ATOM    205  CA  ILE    14      42.607  63.452  48.433  1.00  2.82
ATOM    206  HA  ILE    14      42.088  63.191  49.354  1.00  2.82
ATOM    207  CB  ILE    14      42.997  64.948  48.542  1.00  2.82
ATOM    208  HB  ILE    14      43.463  65.262  47.607  1.00  2.82
ATOM    209  CG2 ILE    14      41.731  65.803  48.767  1.00  2.82
ATOM    210 1HG2 ILE    14      41.981  66.863  48.767  1.00  2.82
ATOM    211 2HG2 ILE    14      41.004  65.643  47.971  1.00  2.82
ATOM    212 3HG2 ILE    14      41.269  65.548  49.722  1.00  2.82
ATOM    213  CG1 ILE    14      44.015  65.156  49.689  1.00  2.82
ATOM    214 1HG1 ILE    14      44.917  64.583  49.477  1.00  2.82
ATOM    215 2HG1 ILE    14      43.587  64.775  50.614  1.00  2.82
ATOM    216  CD1 ILE    14      44.458  66.607  49.916  1.00  2.82
ATOM    217  HD1 ILE    14      45.269  66.623  50.644  1.00  2.82
ATOM    218  HD2 ILE    14      44.811  67.040  48.979  1.00  2.82
ATOM    219  HD3 ILE    14      43.633  67.201  50.309  1.00  2.82
ATOM    220  C   ILE    14      41.673  63.207  47.262  1.00  2.82
ATOM    221  O   ILE    14      42.044  63.448  46.115  1.00  2.82
ATOM    222  N   HIS    15      40.477  62.701  47.548  1.00  3.02
ATOM    223  H   HIS    15      40.227  62.598  48.526  1.00  3.02
ATOM    224  CA  HIS    15      39.435  62.519  46.547  1.00  3.02
ATOM    225  HA  HIS    15      39.910  62.086  45.673  1.00  3.02
ATOM    226  CB  HIS    15      38.408  61.495  47.058  1.00  3.02
ATOM    227  HB1 HIS    15      37.681  61.979  47.706  1.00  3.02
ATOM    228  HB2 HIS    15      38.927  60.759  47.661  1.00  3.02
ATOM    229  CG  HIS    15      37.717  60.749  45.943  1.00  3.02
ATOM    230  ND1 HIS    15      38.275  60.494  44.693  1.00  3.02
ATOM    231  CE1 HIS    15      37.290  59.988  43.937  1.00  3.02
ATOM    232  HE1 HIS    15      37.355  59.806  42.871  1.00  3.02
ATOM    233  NE2 HIS    15      36.161  59.895  44.650  1.00  3.02
ATOM    234  HE2 HIS    15      35.239  59.927  44.204  1.00  3.02
ATOM    235  CD2 HIS    15      36.421  60.332  45.927  1.00  3.02
ATOM    236  HD2 HIS    15      35.687  60.459  46.702  1.00  3.02
ATOM    237  C   HIS    15      38.861  63.869  46.157  1.00  3.02
ATOM    238  O   HIS    15      38.376  64.581  47.040  1.00  3.02
ATOM    239  N   PRO    16      38.958  64.281  44.880  1.00  3.76
ATOM    240  CD  PRO    16      39.572  63.598  43.746  1.00  3.76
ATOM    241  HD1 PRO    16      39.183  62.590  43.621  1.00  3.76
ATOM    242  HD2 PRO    16      40.654  63.569  43.881  1.00  3.76
ATOM    243  CG  PRO    16      39.228  64.434  42.515  1.00  3.76
ATOM    244  HG1 PRO    16      38.276  64.098  42.100  1.00  3.76
ATOM    245  HG2 PRO    16      40.014  64.385  41.761  1.00  3.76
ATOM    246  CB  PRO    16      39.074  65.840  43.089  1.00  3.76
ATOM    247  HB1 PRO    16      38.422  66.462  42.473  1.00  3.76
ATOM    248  HB2 PRO    16      40.058  66.302  43.182  1.00  3.76
ATOM    249  CA  PRO    16      38.496  65.599  44.488  1.00  3.76
ATOM    250  HA  PRO    16      38.887  66.354  45.172  1.00  3.76
ATOM    251  C   PRO    16      36.968  65.692  44.500  1.00  3.76
ATOM    252  O   PRO    16      36.445  66.762  44.795  1.00  3.76
ATOM    253  N   ASP    17      36.248  64.597  44.212  1.00  3.93
ATOM    254  H   ASP    17      36.714  63.727  44.010  1.00  3.93
ATOM    255  CA  ASP    17      34.785  64.635  44.138  1.00  3.93
ATOM    256  HA  ASP    17      34.571  65.574  43.625  1.00  3.93
ATOM    257  CB  ASP    17      34.176  63.591  43.179  1.00  3.93
ATOM    258  HB1 ASP    17      34.701  63.670  42.225  1.00  3.93
ATOM    259  HB2 ASP    17      33.140  63.874  42.990  1.00  3.93
ATOM    260  CG  ASP    17      34.180  62.128  43.626  1.00  3.93
ATOM    261  OD1 ASP    17      34.609  61.285  42.807  1.00  3.93
ATOM    262  OD2 ASP    17      33.771  61.821  44.767  1.00  3.93
ATOM    263  C   ASP    17      34.014  64.817  45.465  1.00  3.93
ATOM    264  O   ASP    17      32.921  65.386  45.419  1.00  3.93
ATOM    265  N   PRO    18      34.586  64.506  46.648  1.00  3.81
ATOM    266  CD  PRO    18      35.370  63.317  46.897  1.00  3.81
ATOM    267  HD1 PRO    18      36.292  63.605  47.383  1.00  3.81
ATOM    268  HD2 PRO    18      35.592  62.764  45.990  1.00  3.81
ATOM    269  CG  PRO    18      34.549  62.484  47.886  1.00  3.81
ATOM    270  HG1 PRO    18      35.199  62.044  48.643  1.00  3.81
ATOM    271  HG2 PRO    18      33.987  61.709  47.366  1.00  3.81
ATOM    272  CB  PRO    18      33.568  63.476  48.509  1.00  3.81
ATOM    273  HB1 PRO    18      33.603  63.451  49.598  1.00  3.81
ATOM    274  HB2 PRO    18      32.559  63.241  48.167  1.00  3.81
ATOM    275  CA  PRO    18      33.989  64.831  47.932  1.00  3.81
ATOM    276  HA  PRO    18      33.094  65.438  47.794  1.00  3.81
ATOM    277  C   PRO    18      34.905  65.627  48.877  1.00  3.81
ATOM    278  O   PRO    18      34.586  65.759  50.057  1.00  3.81
ATOM    279  N   GLY    19      36.071  66.096  48.413  1.00  3.67
ATOM    280  H   GLY    19      36.289  65.924  47.438  1.00  3.67
ATOM    281  CA  GLY    19      37.075  66.822  49.211  1.00  3.67
ATOM    282  HA1 GLY    19      36.594  67.682  49.677  1.00  3.67
ATOM    283  HA2 GLY    19      37.850  67.188  48.537  1.00  3.67
ATOM    284  C   GLY    19      37.769  66.015  50.316  1.00  3.67
ATOM    285  O   GLY    19      38.672  66.522  50.977  1.00  3.67
ATOM    286  N   ARG    20      37.350  64.763  50.532  1.00  3.18
ATOM    287  H   ARG    20      36.554  64.476  49.988  1.00  3.18
ATOM    288  CA  ARG    20      37.877  63.842  51.541  1.00  3.18
ATOM    289  HA  ARG    20      37.680  64.247  52.534  1.00  3.18
ATOM    290  CB  ARG    20      37.214  62.466  51.384  1.00  3.18
ATOM    291  HB1 ARG    20      37.870  61.743  51.863  1.00  3.18
ATOM    292  HB2 ARG    20      37.162  62.200  50.326  1.00  3.18
ATOM    293  CG  ARG    20      35.820  62.345  52.013  1.00  3.18
ATOM    294  HG1 ARG    20      35.109  62.943  51.443  1.00  3.18
ATOM    295  HG2 ARG    20      35.849  62.719  53.038  1.00  3.18
ATOM    296  CD  ARG    20      35.367  60.875  52.026  1.00  3.18
ATOM    297  HD1 ARG    20      35.331  60.513  50.997  1.00  3.18
ATOM    298  HD2 ARG    20      34.363  60.820  52.452  1.00  3.18
ATOM    299  NE  ARG    20      36.289  60.040  52.826  1.00  3.18
ATOM    300  HE  ARG    20      36.949  60.537  53.405  1.00  3.18
ATOM    301  CZ  ARG    20      36.489  58.736  52.737  1.00  3.18
ATOM    302  NH1 ARG    20      37.437  58.175  53.422  1.00  3.18
ATOM    303 1HH1 ARG    20      38.092  58.740  53.927  1.00  3.18
ATOM    304 2HH1 ARG    20      37.551  57.168  53.320  1.00  3.18
ATOM    305  NH2 ARG    20      35.795  57.946  51.973  1.00  3.18
ATOM    306 1HH2 ARG    20      35.059  58.304  51.399  1.00  3.18
ATOM    307 2HH2 ARG    20      36.048  56.958  51.975  1.00  3.18
ATOM    308  C   ARG    20      39.380  63.633  51.418  1.00  3.18
ATOM    309  O   ARG    20      39.852  63.159  50.390  1.00  3.18
ATOM    310  N   GLU    21      40.090  63.749  52.533  1.00  2.83
ATOM    311  H   GLU    21      39.692  64.203  53.337  1.00  2.83
ATOM    312  CA  GLU    21      41.263  62.902  52.722  1.00  2.83
ATOM    313  HA  GLU    21      41.920  63.013  51.856  1.00  2.83
ATOM    314  CB  GLU    21      42.056  63.303  53.967  1.00  2.83
ATOM    315  HB1 GLU    21      42.805  62.529  54.147  1.00  2.83
ATOM    316  HB2 GLU    21      41.391  63.343  54.832  1.00  2.83
ATOM    317  CG  GLU    21      42.785  64.641  53.801  1.00  2.83
ATOM    318  HG1 GLU    21      42.074  65.463  53.906  1.00  2.83
ATOM    319  HG2 GLU    21      43.224  64.690  52.805  1.00  2.83
ATOM    320  CD  GLU    21      43.889  64.747  54.853  1.00  2.83
ATOM    321  OE1 GLU    21      43.544  64.601  56.043  1.00  2.83
ATOM    322  OE2 GLU    21      45.076  64.875  54.470  1.00  2.83
ATOM    323  C   GLU    21      40.869  61.418  52.832  1.00  2.83
ATOM    324  O   GLU    21      39.866  61.021  53.443  1.00  2.83
ATOM    325  N   LEU    22      41.733  60.588  52.266  1.00  2.37
ATOM    326  H   LEU    22      42.479  60.993  51.710  1.00  2.37
ATOM    327  CA  LEU    22      41.709  59.140  52.287  1.00  2.37
ATOM    328  HA  LEU    22      40.961  58.774  52.990  1.00  2.37
ATOM    329  CB  LEU    22      41.425  58.596  50.858  1.00  2.37
ATOM    330  HB1 LEU    22      41.251  57.532  50.941  1.00  2.37
ATOM    331  HB2 LEU    22      42.347  58.689  50.283  1.00  2.37
ATOM    332  CG  LEU    22      40.308  59.185  49.973  1.00  2.37
ATOM    333  HG  LEU    22      40.534  60.223  49.732  1.00  2.37
ATOM    334  CD1 LEU    22      40.258  58.372  48.676  1.00  2.37
ATOM    335 1HD1 LEU    22      39.449  58.711  48.033  1.00  2.37
ATOM    336 2HD1 LEU    22      41.202  58.481  48.144  1.00  2.37
ATOM    337 3HD1 LEU    22      40.091  57.318  48.893  1.00  2.37
ATOM    338  CD2 LEU    22      38.918  59.130  50.594  1.00  2.37
ATOM    339 1HD2 LEU    22      38.218  59.662  49.952  1.00  2.37
ATOM    340 2HD2 LEU    22      38.590  58.101  50.707  1.00  2.37
ATOM    341 3HD2 LEU    22      38.952  59.620  51.561  1.00  2.37
ATOM    342  C   LEU    22      43.104  58.634  52.678  1.00  2.37
ATOM    343  O   LEU    22      44.110  59.309  52.447  1.00  2.37
ATOM    344  N   SER    23      43.192  57.404  53.177  1.00  2.04
ATOM    345  H   SER    23      42.348  56.859  53.258  1.00  2.04
ATOM    346  CA  SER    23      44.461  56.665  53.150  1.00  2.04
ATOM    347  HA  SER    23      45.249  57.311  53.536  1.00  2.04
ATOM    348  CB  SER    23      44.350  55.449  54.093  1.00  2.04
ATOM    349  HB1 SER    23      44.094  55.807  55.091  1.00  2.04
ATOM    350  HB2 SER    23      45.304  54.928  54.157  1.00  2.04
ATOM    351  OG  SER    23      43.360  54.535  53.668  1.00  2.04
ATOM    352  HG  SER    23      43.161  53.889  54.359  1.00  2.04
ATOM    353  C   SER    23      44.849  56.278  51.715  1.00  2.04
ATOM    354  O   SER    23      43.981  56.287  50.839  1.00  2.04
ATOM    355  N   PRO    24      46.104  55.869  51.426  1.00  2.05
ATOM    356  CD  PRO    24      47.287  55.737  52.260  1.00  2.05
ATOM    357  HD1 PRO    24      47.080  55.259  53.216  1.00  2.05
ATOM    358  HD2 PRO    24      47.703  56.730  52.417  1.00  2.05
ATOM    359  CG  PRO    24      48.253  54.863  51.437  1.00  2.05
ATOM    360  HG1 PRO    24      48.024  53.808  51.591  1.00  2.05
ATOM    361  HG2 PRO    24      49.301  55.034  51.628  1.00  2.05
ATOM    362  CB  PRO    24      47.943  55.266  50.010  1.00  2.05
ATOM    363  HB1 PRO    24      48.270  54.522  49.284  1.00  2.05
ATOM    364  HB2 PRO    24      48.385  56.240  49.792  1.00  2.05
ATOM    365  CA  PRO    24      46.431  55.390  50.092  1.00  2.05
ATOM    366  HA  PRO    24      46.099  56.113  49.350  1.00  2.05
ATOM    367  C   PRO    24      45.733  54.057  49.780  1.00  2.05
ATOM    368  O   PRO    24      45.410  53.768  48.629  1.00  2.05
ATOM    369  N   GLU    25      45.462  53.277  50.831  1.00  2.09
ATOM    370  H   GLU    25      45.752  53.600  51.739  1.00  2.09
ATOM    371  CA  GLU    25      44.574  52.119  50.795  1.00  2.09
ATOM    372  HA  GLU    25      44.961  51.395  50.087  1.00  2.09
ATOM    373  CB  GLU    25      44.568  51.467  52.189  1.00  2.09
ATOM    374  HB1 GLU    25      44.312  52.224  52.929  1.00  2.09
ATOM    375  HB2 GLU    25      45.581  51.136  52.411  1.00  2.09
ATOM    376  CG  GLU    25      43.597  50.289  52.381  1.00  2.09
ATOM    377  HG1 GLU    25      42.582  50.613  52.148  1.00  2.09
ATOM    378  HG2 GLU    25      43.611  50.009  53.436  1.00  2.09
ATOM    379  CD  GLU    25      43.961  49.049  51.557  1.00  2.09
ATOM    380  OE1 GLU    25      45.171  48.766  51.428  1.00  2.09
ATOM    381  OE2 GLU    25      43.033  48.363  51.087  1.00  2.09
ATOM    382  C   GLU    25      43.161  52.492  50.333  1.00  2.09
ATOM    383  O   GLU    25      42.644  51.968  49.354  1.00  2.09
ATOM    384  N   GLU    26      42.546  53.467  50.989  1.00  2.21
ATOM    385  H   GLU    26      43.024  53.899  51.765  1.00  2.21
ATOM    386  CA  GLU    26      41.201  53.931  50.677  1.00  2.21
ATOM    387  HA  GLU    26      40.521  53.078  50.704  1.00  2.21
ATOM    388  CB  GLU    26      40.798  54.888  51.813  1.00  2.21
ATOM    389  HB1 GLU    26      41.576  55.642  51.892  1.00  2.21
ATOM    390  HB2 GLU    26      40.807  54.341  52.757  1.00  2.21
ATOM    391  CG  GLU    26      39.458  55.626  51.697  1.00  2.21
ATOM    392  HG1 GLU    26      39.299  55.956  50.673  1.00  2.21
ATOM    393  HG2 GLU    26      39.534  56.521  52.320  1.00  2.21
ATOM    394  CD  GLU    26      38.237  54.840  52.174  1.00  2.21
ATOM    395  OE1 GLU    26      38.292  53.596  52.283  1.00  2.21
ATOM    396  OE2 GLU    26      37.206  55.505  52.448  1.00  2.21
ATOM    397  C   GLU    26      41.083  54.553  49.270  1.00  2.21
ATOM    398  O   GLU    26      40.036  54.464  48.627  1.00  2.21
ATOM    399  N   ALA    27      42.174  55.131  48.767  1.00  2.24
ATOM    400  H   ALA    27      42.985  55.200  49.367  1.00  2.24
ATOM    401  CA  ALA    27      42.306  55.618  47.403  1.00  2.24
ATOM    402  HA  ALA    27      41.436  56.232  47.165  1.00  2.24
ATOM    403  CB  ALA    27      43.547  56.497  47.364  1.00  2.24
ATOM    404  HB1 ALA    27      43.576  57.043  46.423  1.00  2.24
ATOM    405  HB2 ALA    27      43.506  57.197  48.198  1.00  2.24
ATOM    406  HB3 ALA    27      44.445  55.890  47.464  1.00  2.24
ATOM    407  C   ALA    27      42.371  54.489  46.369  1.00  2.24
ATOM    408  O   ALA    27      41.659  54.572  45.363  1.00  2.24
ATOM    409  N   HIS    28      43.157  53.423  46.611  1.00  2.46
ATOM    410  H   HIS    28      43.731  53.400  47.448  1.00  2.46
ATOM    411  CA  HIS    28      43.124  52.240  45.726  1.00  2.46
ATOM    412  HA  HIS    28      43.281  52.612  44.711  1.00  2.46
ATOM    413  CB  HIS    28      44.275  51.241  45.972  1.00  2.46
ATOM    414  HB1 HIS    28      45.069  51.741  46.524  1.00  2.46
ATOM    415  HB2 HIS    28      44.688  50.967  45.000  1.00  2.46
ATOM    416  CG  HIS    28      43.928  49.951  46.680  1.00  2.46
ATOM    417  ND1 HIS    28      43.488  48.759  46.094  1.00  2.46
ATOM    418  CE1 HIS    28      43.342  47.887  47.110  1.00  2.46
ATOM    419  HE1 HIS    28      43.012  46.863  47.001  1.00  2.46
ATOM    420  NE2 HIS    28      43.667  48.460  48.281  1.00  2.46
ATOM    421  HE2 HIS    28      43.598  48.046  49.218  1.00  2.46
ATOM    422  CD2 HIS    28      44.066  49.743  48.014  1.00  2.46
ATOM    423  HD2 HIS    28      44.433  50.454  48.722  1.00  2.46
ATOM    424  C   HIS    28      41.738  51.595  45.676  1.00  2.46
ATOM    425  O   HIS    28      41.193  51.349  44.601  1.00  2.46
ATOM    426  N   ARG    29      41.099  51.476  46.841  1.00  2.68
ATOM    427  H   ARG    29      41.622  51.734  47.676  1.00  2.68
ATOM    428  CA  ARG    29      39.756  50.917  47.026  1.00  2.68
ATOM    429  HA  ARG    29      39.726  49.926  46.569  1.00  2.68
ATOM    430  CB  ARG    29      39.583  50.799  48.551  1.00  2.68
ATOM    431  HB1 ARG    29      39.397  51.793  48.962  1.00  2.68
ATOM    432  HB2 ARG    29      40.512  50.423  48.987  1.00  2.68
ATOM    433  CG  ARG    29      38.473  49.843  48.991  1.00  2.68
ATOM    434  HG1 ARG    29      38.752  48.830  48.699  1.00  2.68
ATOM    435  HG2 ARG    29      37.538  50.101  48.496  1.00  2.68
ATOM    436  CD  ARG    29      38.298  49.893  50.519  1.00  2.68
ATOM    437  HD1 ARG    29      39.280  49.803  50.992  1.00  2.68
ATOM    438  HD2 ARG    29      37.707  49.031  50.833  1.00  2.68
ATOM    439  NE  ARG    29      37.638  51.133  50.986  1.00  2.68
ATOM    440  HE  ARG    29      38.205  51.824  51.479  1.00  2.68
ATOM    441  CZ  ARG    29      36.364  51.450  50.870  1.00  2.68
ATOM    442  NH1 ARG    29      35.908  52.534  51.415  1.00  2.68
ATOM    443 1HH1 ARG    29      36.588  53.110  51.916  1.00  2.68
ATOM    444 2HH1 ARG    29      34.969  52.844  51.305  1.00  2.68
ATOM    445  NH2 ARG    29      35.514  50.715  50.212  1.00  2.68
ATOM    446 1HH2 ARG    29      35.872  49.913  49.728  1.00  2.68
ATOM    447 2HH2 ARG    29      34.561  51.002  50.126  1.00  2.68
ATOM    448  C   ARG    29      38.635  51.751  46.400  1.00  2.68
ATOM    449  O   ARG    29      37.583  51.201  46.077  1.00  2.68
ATOM    450  N   ALA    30      38.842  53.057  46.227  1.00  2.86
ATOM    451  H   ALA    30      39.671  53.454  46.648  1.00  2.86
ATOM    452  CA  ALA    30      37.952  53.952  45.476  1.00  2.86
ATOM    453  HA  ALA    30      36.939  53.549  45.497  1.00  2.86
ATOM    454  CB  ALA    30      37.937  55.311  46.191  1.00  2.86
ATOM    455  HB1 ALA    30      37.231  55.979  45.694  1.00  2.86
ATOM    456  HB2 ALA    30      37.635  55.184  47.230  1.00  2.86
ATOM    457  HB3 ALA    30      38.931  55.760  46.158  1.00  2.86
ATOM    458  C   ALA    30      38.335  54.120  43.991  1.00  2.86
ATOM    459  O   ALA    30      37.613  54.783  43.250  1.00  2.86
ATOM    460  N   GLY    31      39.460  53.556  43.544  1.00  3.08
ATOM    461  H   GLY    31      40.035  53.028  44.190  1.00  3.08
ATOM    462  CA  GLY    31      39.924  53.662  42.158  1.00  3.08
ATOM    463  HA1 GLY    31      39.071  53.573  41.485  1.00  3.08
ATOM    464  HA2 GLY    31      40.605  52.834  41.959  1.00  3.08
ATOM    465  C   GLY    31      40.662  54.960  41.815  1.00  3.08
ATOM    466  O   GLY    31      41.082  55.134  40.673  1.00  3.08
ATOM    467  N   LEU    32      40.826  55.860  42.790  1.00  2.89
ATOM    468  H   LEU    32      40.502  55.597  43.710  1.00  2.89
ATOM    469  CA  LEU    32      41.464  57.170  42.640  1.00  2.89
ATOM    470  HA  LEU    32      40.926  57.733  41.875  1.00  2.89
ATOM    471  CB  LEU    32      41.329  57.896  43.995  1.00  2.89
ATOM    472  HB1 LEU    32      42.070  57.472  44.672  1.00  2.89
ATOM    473  HB2 LEU    32      40.347  57.663  44.412  1.00  2.89
ATOM    474  CG  LEU    32      41.445  59.436  44.009  1.00  2.89
ATOM    475  HG  LEU    32      40.554  59.861  43.553  1.00  2.89
ATOM    476  CD1 LEU    32      41.521  59.869  45.472  1.00  2.89
ATOM    477 1HD1 LEU    32      41.701  60.937  45.532  1.00  2.89
ATOM    478 2HD1 LEU    32      40.578  59.633  45.964  1.00  2.89
ATOM    479 3HD1 LEU    32      42.327  59.346  45.976  1.00  2.89
ATOM    480  CD2 LEU    32      42.646  60.049  43.297  1.00  2.89
ATOM    481 1HD2 LEU    32      42.494  59.977  42.221  1.00  2.89
ATOM    482 2HD2 LEU    32      42.733  61.108  43.538  1.00  2.89
ATOM    483 3HD2 LEU    32      43.560  59.532  43.569  1.00  2.89
ATOM    484  C   LEU    32      42.935  57.058  42.210  1.00  2.89
ATOM    485  O   LEU    32      43.403  57.840  41.383  1.00  2.89
ATOM    486  N   ILE    33      43.659  56.074  42.746  1.00  2.87
ATOM    487  H   ILE    33      43.191  55.403  43.340  1.00  2.87
ATOM    488  CA  ILE    33      45.019  55.763  42.302  1.00  2.87
ATOM    489  HA  ILE    33      45.193  56.283  41.360  1.00  2.87
ATOM    490  CB  ILE    33      46.125  56.236  43.271  1.00  2.87
ATOM    491  HB  ILE    33      47.079  55.980  42.809  1.00  2.87
ATOM    492  CG2 ILE    33      46.086  57.767  43.401  1.00  2.87
ATOM    493 1HG2 ILE    33      46.979  58.143  43.897  1.00  2.87
ATOM    494 2HG2 ILE    33      46.028  58.222  42.411  1.00  2.87
ATOM    495 3HG2 ILE    33      45.204  58.051  43.969  1.00  2.87
ATOM    496  CG1 ILE    33      46.075  55.539  44.647  1.00  2.87
ATOM    497 1HG1 ILE    33      45.995  54.461  44.514  1.00  2.87
ATOM    498 2HG1 ILE    33      45.194  55.875  45.188  1.00  2.87
ATOM    499  CD1 ILE    33      47.329  55.800  45.488  1.00  2.87
ATOM    500  HD1 ILE    33      47.223  55.319  46.461  1.00  2.87
ATOM    501  HD2 ILE    33      48.199  55.403  44.972  1.00  2.87
ATOM    502  HD3 ILE    33      47.486  56.862  45.641  1.00  2.87
ATOM    503  C   ILE    33      45.171  54.282  41.978  1.00  2.87
ATOM    504  O   ILE    33      44.554  53.419  42.598  1.00  2.87
ATOM    505  N   ASP    34      46.027  53.997  40.999  1.00  3.29
ATOM    506  H   ASP    34      46.486  54.756  40.527  1.00  3.29
ATOM    507  CA  ASP    34      46.406  52.639  40.613  1.00  3.29
ATOM    508  HA  ASP    34      45.494  52.109  40.334  1.00  3.29
ATOM    509  CB  ASP    34      47.306  52.706  39.350  1.00  3.29
ATOM    510  HB1 ASP    34      47.645  53.733  39.199  1.00  3.29
ATOM    511  HB2 ASP    34      46.700  52.442  38.482  1.00  3.29
ATOM    512  CG  ASP    34      48.545  51.801  39.385  1.00  3.29
ATOM    513  OD1 ASP    34      49.643  52.338  39.650  1.00  3.29
ATOM    514  OD2 ASP    34      48.408  50.566  39.251  1.00  3.29
ATOM    515  C   ASP    34      47.033  51.847  41.758  1.00  3.29
ATOM    516  O   ASP    34      47.706  52.428  42.608  1.00  3.29
ATOM    517  N   TRP    35      46.867  50.521  41.729  1.00  3.05
ATOM    518  H   TRP    35      46.391  50.130  40.929  1.00  3.05
ATOM    519  CA  TRP    35      47.524  49.581  42.638  1.00  3.05
ATOM    520  HA  TRP    35      47.025  49.621  43.603  1.00  3.05
ATOM    521  CB  TRP    35      47.383  48.160  42.068  1.00  3.05
ATOM    522  HB1 TRP    35      47.583  48.183  40.995  1.00  3.05
ATOM    523  HB2 TRP    35      46.357  47.818  42.209  1.00  3.05
ATOM    524  CG  TRP    35      48.319  47.167  42.685  1.00  3.05
ATOM    525  CD1 TRP    35      48.222  46.706  43.948  1.00  3.05
ATOM    526  HD1 TRP    35      47.426  46.960  44.641  1.00  3.05
ATOM    527  NE1 TRP    35      49.296  45.891  44.232  1.00  3.05
ATOM    528  HE1 TRP    35      49.384  45.428  45.132  1.00  3.05
ATOM    529  CE2 TRP    35      50.152  45.778  43.157  1.00  3.05
ATOM    530  CZ2 TRP    35      51.357  45.086  42.954  1.00  3.05
ATOM    531  HZ2 TRP    35      51.783  44.496  43.750  1.00  3.05
ATOM    532  CH2 TRP    35      51.975  45.148  41.691  1.00  3.05
ATOM    533  HH2 TRP    35      52.885  44.593  41.503  1.00  3.05
ATOM    534  CZ3 TRP    35      51.389  45.905  40.660  1.00  3.05
ATOM    535  HZ3 TRP    35      51.846  45.918  39.678  1.00  3.05
ATOM    536  CE3 TRP    35      50.196  46.621  40.887  1.00  3.05
ATOM    537  HE3 TRP    35      49.746  47.194  40.088  1.00  3.05
ATOM    538  CD2 TRP    35      49.541  46.572  42.138  1.00  3.05
ATOM    539  C   TRP    35      49.001  49.914  42.851  1.00  3.05
ATOM    540  O   TRP    35      49.466  50.077  43.981  1.00  3.05
ATOM    541  N   ASN    36      49.747  50.052  41.760  1.00  3.41
ATOM    542  H   ASN    36      49.291  50.022  40.849  1.00  3.41
ATOM    543  CA  ASN    36      51.181  50.244  41.818  1.00  3.41
ATOM    544  HA  ASN    36      51.572  49.495  42.510  1.00  3.41
ATOM    545  CB  ASN    36      51.753  49.964  40.422  1.00  3.41
ATOM    546  HB1 ASN    36      51.671  50.845  39.788  1.00  3.41
ATOM    547  HB2 ASN    36      51.194  49.162  39.941  1.00  3.41
ATOM    548  CG  ASN    36      53.195  49.537  40.512  1.00  3.41
ATOM    549  OD1 ASN    36      54.102  50.316  40.269  1.00  3.41
ATOM    550  ND2 ASN    36      53.446  48.317  40.921  1.00  3.41
ATOM    551 1HD2 ASN    36      52.685  47.671  41.084  1.00  3.41
ATOM    552 2HD2 ASN    36      54.408  48.040  40.991  1.00  3.41
ATOM    553  C   ASN    36      51.564  51.618  42.397  1.00  3.41
ATOM    554  O   ASN    36      52.558  51.738  43.120  1.00  3.41
ATOM    555  N   MET    37      50.791  52.671  42.125  1.00  3.16
ATOM    556  H   MET    37      50.036  52.533  41.452  1.00  3.16
ATOM    557  CA  MET    37      50.915  53.980  42.768  1.00  3.16
ATOM    558  HA  MET    37      51.950  54.305  42.695  1.00  3.16
ATOM    559  CB  MET    37      50.032  55.022  42.063  1.00  3.16
ATOM    560  HB1 MET    37      49.977  55.918  42.682  1.00  3.16
ATOM    561  HB2 MET    37      49.021  54.634  41.946  1.00  3.16
ATOM    562  CG  MET    37      50.587  55.417  40.686  1.00  3.16
ATOM    563  HG1 MET    37      49.961  56.212  40.281  1.00  3.16
ATOM    564  HG2 MET    37      50.494  54.564  40.018  1.00  3.16
ATOM    565  SD  MET    37      52.323  55.966  40.641  1.00  3.16
ATOM    566  CE  MET    37      52.231  57.442  41.694  1.00  3.16
ATOM    567  HE1 MET    37      53.197  57.946  41.699  1.00  3.16
ATOM    568  HE2 MET    37      51.475  58.125  41.305  1.00  3.16
ATOM    569  HE3 MET    37      51.973  57.158  42.714  1.00  3.16
ATOM    570  C   MET    37      50.617  53.932  44.267  1.00  3.16
ATOM    571  O   MET    37      51.337  54.550  45.046  1.00  3.16
ATOM    572  N   PHE    38      49.629  53.155  44.700  1.00  2.54
ATOM    573  H   PHE    38      49.044  52.697  44.002  1.00  2.54
ATOM    574  CA  PHE    38      49.309  52.938  46.109  1.00  2.54
ATOM    575  HA  PHE    38      49.197  53.908  46.594  1.00  2.54
ATOM    576  CB  PHE    38      47.946  52.220  46.186  1.00  2.54
ATOM    577  HB1 PHE    38      47.682  51.838  45.199  1.00  2.54
ATOM    578  HB2 PHE    38      47.189  52.969  46.414  1.00  2.54
ATOM    579  CG  PHE    38      47.767  51.078  47.169  1.00  2.54
ATOM    580  CD1 PHE    38      47.599  51.330  48.542  1.00  2.54
ATOM    581  HD1 PHE    38      47.697  52.335  48.918  1.00  2.54
ATOM    582  CE1 PHE    38      47.215  50.289  49.408  1.00  2.54
ATOM    583  HE1 PHE    38      47.020  50.477  50.457  1.00  2.54
ATOM    584  CZ  PHE    38      47.011  48.995  48.904  1.00  2.54
ATOM    585  HZ  PHE    38      46.650  48.206  49.551  1.00  2.54
ATOM    586  CE2 PHE    38      47.214  48.734  47.542  1.00  2.54
ATOM    587  HE2 PHE    38      46.994  47.752  47.146  1.00  2.54
ATOM    588  CD2 PHE    38      47.595  49.770  46.680  1.00  2.54
ATOM    589  HD2 PHE    38      47.675  49.564  45.626  1.00  2.54
ATOM    590  C   PHE    38      50.441  52.232  46.852  1.00  2.54
ATOM    591  O   PHE    38      50.830  52.657  47.944  1.00  2.54
ATOM    592  N   VAL    39      51.041  51.220  46.227  1.00  2.61
ATOM    593  H   VAL    39      50.626  50.887  45.359  1.00  2.61
ATOM    594  CA  VAL    39      52.235  50.551  46.748  1.00  2.61
ATOM    595  HA  VAL    39      52.014  50.177  47.747  1.00  2.61
ATOM    596  CB  VAL    39      52.602  49.339  45.861  1.00  2.61
ATOM    597  HB  VAL    39      52.697  49.671  44.828  1.00  2.61
ATOM    598  CG1 VAL    39      53.925  48.681  46.278  1.00  2.61
ATOM    599 1HG1 VAL    39      54.094  47.780  45.689  1.00  2.61
ATOM    600 2HG1 VAL    39      54.761  49.356  46.100  1.00  2.61
ATOM    601 3HG1 VAL    39      53.898  48.417  47.336  1.00  2.61
ATOM    602  CG2 VAL    39      51.532  48.242  45.921  1.00  2.61
ATOM    603 1HG2 VAL    39      51.535  47.764  46.899  1.00  2.61
ATOM    604 2HG2 VAL    39      50.539  48.646  45.732  1.00  2.61
ATOM    605 3HG2 VAL    39      51.738  47.489  45.161  1.00  2.61
ATOM    606  C   VAL    39      53.435  51.495  46.877  1.00  2.61
ATOM    607  O   VAL    39      54.136  51.450  47.895  1.00  2.61
ATOM    608  N   LYS    40      53.666  52.371  45.882  1.00  3.11
ATOM    609  H   LYS    40      53.081  52.327  45.054  1.00  3.11
ATOM    610  CA  LYS    40      54.710  53.411  45.980  1.00  3.11
ATOM    611  HA  LYS    40      55.674  52.935  46.175  1.00  3.11
ATOM    612  CB  LYS    40      54.824  54.241  44.687  1.00  3.11
ATOM    613  HB1 LYS    40      55.466  55.102  44.882  1.00  3.11
ATOM    614  HB2 LYS    40      53.837  54.618  44.419  1.00  3.11
ATOM    615  CG  LYS    40      55.417  53.479  43.496  1.00  3.11
ATOM    616  HG1 LYS    40      54.840  52.576  43.324  1.00  3.11
ATOM    617  HG2 LYS    40      56.440  53.178  43.726  1.00  3.11
ATOM    618  CD  LYS    40      55.420  54.365  42.235  1.00  3.11
ATOM    619  HD1 LYS    40      56.350  54.936  42.212  1.00  3.11
ATOM    620  HD2 LYS    40      54.597  55.081  42.269  1.00  3.11
ATOM    621  CE  LYS    40      55.304  53.538  40.950  1.00  3.11
ATOM    622  HE1 LYS    40      56.028  52.719  40.994  1.00  3.11
ATOM    623  HE2 LYS    40      55.552  54.167  40.090  1.00  3.11
ATOM    624  NZ  LYS    40      53.936  52.992  40.787  1.00  3.11
ATOM    625  HZ1 LYS    40      53.937  52.229  40.112  1.00  3.11
ATOM    626  HZ2 LYS    40      53.623  52.581  41.662  1.00  3.11
ATOM    627  HZ3 LYS    40      53.272  53.701  40.498  1.00  3.11
ATOM    628  C   LYS    40      54.470  54.358  47.149  1.00  3.11
ATOM    629  O   LYS    40      55.343  54.455  48.006  1.00  3.11
ATOM    630  N   LEU    41      53.281  54.965  47.235  1.00  2.82
ATOM    631  H   LEU    41      52.618  54.844  46.479  1.00  2.82
ATOM    632  CA  LEU    41      52.966  55.898  48.318  1.00  2.82
ATOM    633  HA  LEU    41      53.683  56.719  48.274  1.00  2.82
ATOM    634  CB  LEU    41      51.544  56.469  48.192  1.00  2.82
ATOM    635  HB1 LEU    41      51.322  57.006  49.116  1.00  2.82
ATOM    636  HB2 LEU    41      50.832  55.647  48.105  1.00  2.82
ATOM    637  CG  LEU    41      51.330  57.445  47.021  1.00  2.82
ATOM    638  HG  LEU    41      51.377  56.902  46.080  1.00  2.82
ATOM    639  CD1 LEU    41      49.940  58.059  47.160  1.00  2.82
ATOM    640 1HD1 LEU    41      49.715  58.662  46.281  1.00  2.82
ATOM    641 2HD1 LEU    41      49.191  57.273  47.244  1.00  2.82
ATOM    642 3HD1 LEU    41      49.887  58.694  48.046  1.00  2.82
ATOM    643  CD2 LEU    41      52.355  58.583  46.974  1.00  2.82
ATOM    644 1HD2 LEU    41      52.057  59.318  46.228  1.00  2.82
ATOM    645 2HD2 LEU    41      52.419  59.068  47.950  1.00  2.82
ATOM    646 3HD2 LEU    41      53.334  58.193  46.696  1.00  2.82
ATOM    647  C   LEU    41      53.168  55.272  49.688  1.00  2.82
ATOM    648  O   LEU    41      53.881  55.830  50.518  1.00  2.82
ATOM    649  N   ARG    42      52.621  54.073  49.899  1.00  2.41
ATOM    650  H   ARG    42      52.070  53.649  49.156  1.00  2.41
ATOM    651  CA  ARG    42      52.874  53.339  51.137  1.00  2.41
ATOM    652  HA  ARG    42      52.515  53.930  51.985  1.00  2.41
ATOM    653  CB  ARG    42      52.151  51.999  51.102  1.00  2.41
ATOM    654  HB1 ARG    42      52.558  51.358  51.880  1.00  2.41
ATOM    655  HB2 ARG    42      52.316  51.512  50.139  1.00  2.41
ATOM    656  CG  ARG    42      50.657  52.192  51.361  1.00  2.41
ATOM    657  HG1 ARG    42      50.188  52.727  50.535  1.00  2.41
ATOM    658  HG2 ARG    42      50.517  52.757  52.283  1.00  2.41
ATOM    659  CD  ARG    42      50.015  50.824  51.532  1.00  2.41
ATOM    660  HD1 ARG    42      48.986  50.963  51.868  1.00  2.41
ATOM    661  HD2 ARG    42      50.563  50.292  52.308  1.00  2.41
ATOM    662  NE  ARG    42      50.010  50.061  50.276  1.00  2.41
ATOM    663  HE  ARG    42      49.507  50.476  49.506  1.00  2.41
ATOM    664  CZ  ARG    42      50.327  48.796  50.110  1.00  2.41
ATOM    665  NH1 ARG    42      49.943  48.206  49.024  1.00  2.41
ATOM    666 1HH1 ARG    42      49.246  48.650  48.437  1.00  2.41
ATOM    667 2HH1 ARG    42      50.021  47.204  48.956  1.00  2.41
ATOM    668  NH2 ARG    42      50.981  48.104  51.001  1.00  2.41
ATOM    669 1HH2 ARG    42      51.230  48.531  51.871  1.00  2.41
ATOM    670 2HH2 ARG    42      51.110  47.105  50.902  1.00  2.41
ATOM    671  C   ARG    42      54.354  53.131  51.407  1.00  2.41
ATOM    672  O   ARG    42      54.775  53.410  52.520  1.00  2.41
ATOM    673  N   SER    43      55.152  52.691  50.430  1.00  2.88
ATOM    674  H   SER    43      54.758  52.554  49.510  1.00  2.88
ATOM    675  CA  SER    43      56.609  52.572  50.635  1.00  2.88
ATOM    676  HA  SER    43      56.812  51.771  51.345  1.00  2.88
ATOM    677  CB  SER    43      57.378  52.260  49.341  1.00  2.88
ATOM    678  HB1 SER    43      58.435  52.143  49.588  1.00  2.88
ATOM    679  HB2 SER    43      57.291  53.092  48.644  1.00  2.88
ATOM    680  OG  SER    43      56.929  51.081  48.704  1.00  2.88
ATOM    681  HG  SER    43      55.980  51.172  48.537  1.00  2.88
ATOM    682  C   SER    43      57.193  53.849  51.191  1.00  2.88
ATOM    683  O   SER    43      57.822  53.806  52.243  1.00  2.88
ATOM    684  N   GLN    44      56.844  54.966  50.547  1.00  3.10
ATOM    685  H   GLN    44      56.213  54.912  49.759  1.00  3.10
ATOM    686  CA  GLN    44      57.347  56.274  50.906  1.00  3.10
ATOM    687  HA  GLN    44      58.439  56.241  50.882  1.00  3.10
ATOM    688  CB  GLN    44      56.891  57.280  49.838  1.00  3.10
ATOM    689  HB1 GLN    44      57.230  58.266  50.121  1.00  3.10
ATOM    690  HB2 GLN    44      55.806  57.286  49.762  1.00  3.10
ATOM    691  CG  GLN    44      57.519  56.954  48.465  1.00  3.10
ATOM    692  HG1 GLN    44      57.452  55.890  48.247  1.00  3.10
ATOM    693  HG2 GLN    44      58.578  57.212  48.497  1.00  3.10
ATOM    694  CD  GLN    44      56.856  57.697  47.313  1.00  3.10
ATOM    695  OE1 GLN    44      56.020  57.180  46.583  1.00  3.10
ATOM    696  NE2 GLN    44      57.211  58.941  47.083  1.00  3.10
ATOM    697 1HE2 GLN    44      57.891  59.391  47.677  1.00  3.10
ATOM    698 2HE2 GLN    44      56.774  59.387  46.300  1.00  3.10
ATOM    699  C   GLN    44      56.970  56.546  52.358  1.00  3.10
ATOM    700  O   GLN    44      57.861  56.805  53.140  1.00  3.10
ATOM    701  N   GLU    45      55.722  56.304  52.784  1.00  2.75
ATOM    702  H   GLU    45      55.048  55.962  52.114  1.00  2.75
ATOM    703  CA  GLU    45      55.310  56.484  54.184  1.00  2.75
ATOM    704  HA  GLU    45      55.456  57.512  54.478  1.00  2.75
ATOM    705  CB  GLU    45      53.838  56.134  54.381  1.00  2.75
ATOM    706  HB1 GLU    45      53.720  55.051  54.351  1.00  2.75
ATOM    707  HB2 GLU    45      53.261  56.533  53.557  1.00  2.75
ATOM    708  CG  GLU    45      53.296  56.639  55.733  1.00  2.75
ATOM    709  HG1 GLU    45      53.966  56.361  56.546  1.00  2.75
ATOM    710  HG2 GLU    45      52.363  56.104  55.917  1.00  2.75
ATOM    711  CD  GLU    45      52.996  58.143  55.806  1.00  2.75
ATOM    712  OE1 GLU    45      53.657  58.980  55.154  1.00  2.75
ATOM    713  OE2 GLU    45      51.971  58.468  56.442  1.00  2.75
ATOM    714  C   GLU    45      56.129  55.638  55.161  1.00  2.75
ATOM    715  O   GLU    45      56.534  56.127  56.216  1.00  2.75
ATOM    716  N   CYS    46      56.386  54.366  54.838  1.00  2.96
ATOM    717  H   CYS    46      56.184  54.042  53.900  1.00  2.96
ATOM    718  CA  CYS    46      57.125  53.540  55.781  1.00  2.96
ATOM    719  HA  CYS    46      56.698  53.712  56.771  1.00  2.96
ATOM    720  CB  CYS    46      57.009  52.032  55.504  1.00  2.96
ATOM    721  HB1 CYS    46      55.970  51.778  55.331  1.00  2.96
ATOM    722  HB2 CYS    46      57.331  51.506  56.405  1.00  2.96
ATOM    723  SG  CYS    46      58.053  51.436  54.134  1.00  2.96
ATOM    724  HG  CYS    46      58.201  52.623  53.521  1.00  2.96
ATOM    725  C   CYS    46      58.593  53.956  55.903  1.00  2.96
ATOM    726  O   CYS    46      59.174  53.837  56.980  1.00  2.96
ATOM    727  N   ASP    47      59.181  54.483  54.831  1.00  3.77
ATOM    728  H   ASP    47      58.651  54.608  53.976  1.00  3.77
ATOM    729  CA  ASP    47      60.495  55.089  54.906  1.00  3.77
ATOM    730  HA  ASP    47      61.034  54.606  55.715  1.00  3.77
ATOM    731  CB  ASP    47      61.338  54.829  53.643  1.00  3.77
ATOM    732  HB1 ASP    47      61.358  53.757  53.520  1.00  3.77
ATOM    733  HB2 ASP    47      62.368  55.133  53.843  1.00  3.77
ATOM    734  CG  ASP    47      60.925  55.493  52.317  1.00  3.77
ATOM    735  OD1 ASP    47      61.132  56.719  52.178  1.00  3.77
ATOM    736  OD2 ASP    47      60.556  54.746  51.379  1.00  3.77
ATOM    737  C   ASP    47      60.500  56.561  55.328  1.00  3.77
ATOM    738  O   ASP    47      61.593  57.123  55.424  1.00  3.77
ATOM    739  N   TRP    48      59.341  57.174  55.624  1.00  5.24
ATOM    740  H   TRP    48      58.484  56.639  55.580  1.00  5.24
ATOM    741  CA  TRP    48      59.238  58.612  55.363  1.00  5.24
ATOM    742  HA  TRP    48      59.794  58.745  54.439  1.00  5.24
ATOM    743  CB  TRP    48      57.823  59.149  55.022  1.00  5.24
ATOM    744  HB1 TRP    48      57.635  60.019  55.646  1.00  5.24
ATOM    745  HB2 TRP    48      57.099  58.421  55.363  1.00  5.24
ATOM    746  CG  TRP    48      57.473  59.581  53.589  1.00  5.24
ATOM    747  CD1 TRP    48      56.226  59.497  53.059  1.00  5.24
ATOM    748  HD1 TRP    48      55.369  59.109  53.587  1.00  5.24
ATOM    749  NE1 TRP    48      56.164  60.045  51.806  1.00  5.24
ATOM    750  HE1 TRP    48      55.332  60.029  51.240  1.00  5.24
ATOM    751  CE2 TRP    48      57.404  60.446  51.391  1.00  5.24
ATOM    752  CZ2 TRP    48      57.835  60.970  50.165  1.00  5.24
ATOM    753  HZ2 TRP    48      57.116  61.194  49.393  1.00  5.24
ATOM    754  CH2 TRP    48      59.206  61.177  49.966  1.00  5.24
ATOM    755  HH2 TRP    48      59.571  61.570  49.029  1.00  5.24
ATOM    756  CZ3 TRP    48      60.105  60.883  51.003  1.00  5.24
ATOM    757  HZ3 TRP    48      61.162  61.061  50.866  1.00  5.24
ATOM    758  CE3 TRP    48      59.651  60.373  52.237  1.00  5.24
ATOM    759  HE3 TRP    48      60.369  60.158  53.010  1.00  5.24
ATOM    760  CD2 TRP    48      58.282  60.127  52.481  1.00  5.24
ATOM    761  C   TRP    48      59.987  59.524  56.349  1.00  5.24
ATOM    762  O   TRP    48      59.995  60.734  56.138  1.00  5.24
ATOM    763  N   GLU    49      60.687  58.981  57.353  1.00  6.80
ATOM    764  H   GLU    49      60.719  57.976  57.379  1.00  6.80
ATOM    765  CA  GLU    49      61.662  59.758  58.128  1.00  6.80
ATOM    766  HA  GLU    49      61.934  60.630  57.542  1.00  6.80
ATOM    767  CB  GLU    49      61.048  60.296  59.446  1.00  6.80
ATOM    768  HB1 GLU    49      61.739  61.053  59.823  1.00  6.80
ATOM    769  HB2 GLU    49      61.027  59.510  60.199  1.00  6.80
ATOM    770  CG  GLU    49      59.646  60.960  59.403  1.00  6.80
ATOM    771  HG1 GLU    49      59.554  61.570  58.506  1.00  6.80
ATOM    772  HG2 GLU    49      59.592  61.646  60.251  1.00  6.80
ATOM    773  CD  GLU    49      58.465  59.978  59.533  1.00  6.80
ATOM    774  OE1 GLU    49      58.608  58.950  60.235  1.00  6.80
ATOM    775  OE2 GLU    49      57.348  60.264  59.035  1.00  6.80
ATOM    776  C   GLU    49      62.996  59.058  58.408  1.00  6.80
ATOM    777  O   GLU    49      64.022  59.388  57.811  1.00  6.80
ATOM    778  N   GLU    50      62.992  58.069  59.287  1.00  6.82
ATOM    779  H   GLU    50      62.135  57.895  59.785  1.00  6.82
ATOM    780  CA  GLU    50      63.936  56.965  59.220  1.00  6.82
ATOM    781  HA  GLU    50      64.376  56.947  58.224  1.00  6.82
ATOM    782  CB  GLU    50      65.082  57.017  60.249  1.00  6.82
ATOM    783  HB1 GLU    50      64.703  56.719  61.224  1.00  6.82
ATOM    784  HB2 GLU    50      65.460  58.034  60.324  1.00  6.82
ATOM    785  CG  GLU    50      66.243  56.088  59.814  1.00  6.82
ATOM    786  HG1 GLU    50      66.906  56.648  59.149  1.00  6.82
ATOM    787  HG2 GLU    50      65.833  55.268  59.229  1.00  6.82
ATOM    788  CD  GLU    50      67.071  55.463  60.958  1.00  6.82
ATOM    789  OE1 GLU    50      67.038  55.954  62.105  1.00  6.82
ATOM    790  OE2 GLU    50      67.730  54.419  60.746  1.00  6.82
ATOM    791  C   GLU    50      63.093  55.722  59.410  1.00  6.82
ATOM    792  O   GLU    50      62.472  55.490  60.448  1.00  6.82
ATOM    793  N   ILE    51      63.108  54.868  58.393  1.00  6.90
ATOM    794  H   ILE    51      63.522  55.223  57.536  1.00  6.90
ATOM    795  CA  ILE    51      63.046  53.430  58.616  1.00  6.90
ATOM    796  HA  ILE    51      62.077  53.260  59.118  1.00  6.90
ATOM    797  CB  ILE    51      63.107  52.665  57.282  1.00  6.90
ATOM    798  HB  ILE    51      63.741  51.785  57.388  1.00  6.90
ATOM    799  CG2 ILE    51      61.746  52.040  56.906  1.00  6.90
ATOM    800 1HG2 ILE    51      61.317  52.501  56.019  1.00  6.90
ATOM    801 2HG2 ILE    51      61.875  50.978  56.712  1.00  6.90
ATOM    802 3HG2 ILE    51      61.026  52.138  57.716  1.00  6.90
ATOM    803  CG1 ILE    51      63.724  53.437  56.067  1.00  6.90
ATOM    804 1HG1 ILE    51      63.170  54.363  55.924  1.00  6.90
ATOM    805 2HG1 ILE    51      63.611  52.825  55.181  1.00  6.90
ATOM    806  CD1 ILE    51      65.205  53.761  56.230  1.00  6.90
ATOM    807  HD1 ILE    51      65.585  54.161  55.291  1.00  6.90
ATOM    808  HD2 ILE    51      65.364  54.502  57.010  1.00  6.90
ATOM    809  HD3 ILE    51      65.754  52.855  56.484  1.00  6.90
ATOM    810  C   ILE    51      64.151  53.024  59.614  1.00  6.90
ATOM    811  O   ILE    51      65.248  52.697  59.175  1.00  6.90
ATOM    812  N   SER    52      63.904  53.069  60.927  1.00  8.13
ATOM    813  H   SER    52      63.012  53.411  61.260  1.00  8.13
ATOM    814  CA  SER    52      64.946  52.721  61.908  1.00  8.13
ATOM    815  HA  SER    52      65.895  53.042  61.486  1.00  8.13
ATOM    816  CB  SER    52      64.831  53.524  63.222  1.00  8.13
ATOM    817  HB1 SER    52      64.397  52.894  63.981  1.00  8.13
ATOM    818  HB2 SER    52      64.194  54.395  63.060  1.00  8.13
ATOM    819  OG  SER    52      66.075  53.976  63.698  1.00  8.13
ATOM    820  HG  SER    52      66.195  54.863  63.300  1.00  8.13
ATOM    821  C   SER    52      65.084  51.209  62.072  1.00  8.13
ATOM    822  O   SER    52      64.828  50.653  63.144  1.00  8.13
ATOM    823  N   VAL    53      65.439  50.533  60.968  1.00  8.85
ATOM    824  H   VAL    53      65.577  51.097  60.135  1.00  8.85
ATOM    825  CA  VAL    53      65.411  49.067  60.765  1.00  8.85
ATOM    826  HA  VAL    53      64.433  48.762  61.138  1.00  8.85
ATOM    827  CB  VAL    53      65.425  48.609  59.276  1.00  8.85
ATOM    828  HB  VAL    53      66.457  48.496  58.941  1.00  8.85
ATOM    829  CG1 VAL    53      64.698  47.264  59.168  1.00  8.85
ATOM    830 1HG1 VAL    53      64.736  46.884  58.149  1.00  8.85
ATOM    831 2HG1 VAL    53      65.144  46.518  59.821  1.00  8.85
ATOM    832 3HG1 VAL    53      63.645  47.380  59.427  1.00  8.85
ATOM    833  CG2 VAL    53      64.742  49.572  58.313  1.00  8.85
ATOM    834 1HG2 VAL    53      64.585  49.093  57.346  1.00  8.85
ATOM    835 2HG2 VAL    53      63.777  49.879  58.712  1.00  8.85
ATOM    836 3HG2 VAL    53      65.388  50.431  58.151  1.00  8.85
ATOM    837  C   VAL    53      66.433  48.286  61.580  1.00  8.85
ATOM    838  O   VAL    53      67.261  47.522  61.082  1.00  8.85
ATOM    839  N   LYS    54      66.423  48.525  62.884  1.00 10.11
ATOM    840  H   LYS    54      65.721  49.169  63.229  1.00 10.11
ATOM    841  CA  LYS    54      67.299  47.887  63.839  1.00 10.11
ATOM    842  HA  LYS    54      68.268  47.752  63.354  1.00 10.11
ATOM    843  CB  LYS    54      67.505  48.813  65.055  1.00 10.11
ATOM    844  HB1 LYS    54      67.887  48.217  65.885  1.00 10.11
ATOM    845  HB2 LYS    54      66.555  49.246  65.372  1.00 10.11
ATOM    846  CG  LYS    54      68.528  49.951  64.803  1.00 10.11
ATOM    847  HG1 LYS    54      69.443  49.515  64.400  1.00 10.11
ATOM    848  HG2 LYS    54      68.773  50.389  65.772  1.00 10.11
ATOM    849  CD  LYS    54      68.074  51.101  63.877  1.00 10.11
ATOM    850  HD1 LYS    54      67.173  51.547  64.305  1.00 10.11
ATOM    851  HD2 LYS    54      67.845  50.715  62.886  1.00 10.11
ATOM    852  CE  LYS    54      69.169  52.175  63.745  1.00 10.11
ATOM    853  HE1 LYS    54      70.028  51.753  63.216  1.00 10.11
ATOM    854  HE2 LYS    54      69.489  52.456  64.751  1.00 10.11
ATOM    855  NZ  LYS    54      68.690  53.393  63.039  1.00 10.11
ATOM    856  HZ1 LYS    54      69.338  54.164  63.038  1.00 10.11
ATOM    857  HZ2 LYS    54      68.432  53.263  62.058  1.00 10.11
ATOM    858  HZ3 LYS    54      67.834  53.748  63.457  1.00 10.11
ATOM    859  C   LYS    54      66.823  46.475  64.164  1.00 10.11
ATOM    860  O   LYS    54      65.643  46.171  64.012  1.00 10.11
ATOM    861  N   GLY    55      67.766  45.616  64.565  1.00  9.66
ATOM    862  H   GLY    55      68.700  45.971  64.684  1.00  9.66
ATOM    863  CA  GLY    55      67.546  44.184  64.796  1.00  9.66
ATOM    864  HA1 GLY    55      68.404  43.760  65.317  1.00  9.66
ATOM    865  HA2 GLY    55      67.455  43.691  63.830  1.00  9.66
ATOM    866  C   GLY    55      66.301  43.915  65.643  1.00  9.66
ATOM    867  O   GLY    55      66.239  44.432  66.753  1.00  9.66
ATOM    868  N   PRO    56      65.301  43.203  65.088  1.00  7.96
ATOM    869  CD  PRO    56      65.497  41.973  64.331  1.00  7.96
ATOM    870  HD1 PRO    56      66.046  41.255  64.942  1.00  7.96
ATOM    871  HD2 PRO    56      66.030  42.158  63.398  1.00  7.96
ATOM    872  CG  PRO    56      64.099  41.422  64.023  1.00  7.96
ATOM    873  HG1 PRO    56      64.049  40.343  64.173  1.00  7.96
ATOM    874  HG2 PRO    56      63.828  41.675  62.997  1.00  7.96
ATOM    875  CB  PRO    56      63.176  42.166  64.991  1.00  7.96
ATOM    876  HB1 PRO    56      63.183  41.679  65.968  1.00  7.96
ATOM    877  HB2 PRO    56      62.161  42.247  64.601  1.00  7.96
ATOM    878  CA  PRO    56      63.869  43.525  65.072  1.00  7.96
ATOM    879  HA  PRO    56      63.694  44.017  64.114  1.00  7.96
ATOM    880  C   PRO    56      63.291  44.494  66.099  1.00  7.96
ATOM    881  O   PRO    56      62.283  44.213  66.741  1.00  7.96
ATOM    882  N   ASN    57      63.876  45.687  66.159  1.00  6.96
ATOM    883  H   ASN    57      64.739  45.801  65.649  1.00  6.96
ATOM    884  CA  ASN    57      63.230  46.880  66.664  1.00  6.96
ATOM    885  HA  ASN    57      62.893  46.660  67.681  1.00  6.96
ATOM    886  CB  ASN    57      64.258  48.023  66.704  1.00  6.96
ATOM    887  HB1 ASN    57      64.265  48.561  65.758  1.00  6.96
ATOM    888  HB2 ASN    57      65.251  47.607  66.876  1.00  6.96
ATOM    889  CG  ASN    57      64.016  49.010  67.833  1.00  6.96
ATOM    890  OD1 ASN    57      64.952  49.559  68.385  1.00  6.96
ATOM    891  ND2 ASN    57      62.788  49.256  68.219  1.00  6.96
ATOM    892 1HD2 ASN    57      61.993  48.846  67.743  1.00  6.96
ATOM    893 2HD2 ASN    57      62.669  49.933  68.953  1.00  6.96
ATOM    894  C   ASN    57      62.007  47.190  65.832  1.00  6.96
ATOM    895  O   ASN    57      61.028  47.681  66.384  1.00  6.96
ATOM    896  N   GLY    58      62.131  46.965  64.511  1.00  5.63
ATOM    897  H   GLY    58      62.981  46.523  64.197  1.00  5.63
ATOM    898  CA  GLY    58      61.306  47.619  63.502  1.00  5.63
ATOM    899  HA1 GLY    58      60.353  47.097  63.411  1.00  5.63
ATOM    900  HA2 GLY    58      61.817  47.616  62.539  1.00  5.63
ATOM    901  C   GLY    58      61.035  49.062  63.905  1.00  5.63
ATOM    902  O   GLY    58      59.929  49.542  63.682  1.00  5.63
ATOM    903  N   GLU    59      62.051  49.741  64.469  1.00  4.59
ATOM    904  H   GLU    59      62.939  49.296  64.600  1.00  4.59
ATOM    905  CA  GLU    59      62.010  51.193  64.603  1.00  4.59
ATOM    906  HA  GLU    59      60.975  51.400  64.879  1.00  4.59
ATOM    907  CB  GLU    59      62.778  51.817  65.798  1.00  4.59
ATOM    908  HB1 GLU    59      63.197  52.778  65.517  1.00  4.59
ATOM    909  HB2 GLU    59      63.594  51.151  66.075  1.00  4.59
ATOM    910  CG  GLU    59      61.861  52.094  67.016  1.00  4.59
ATOM    911  HG1 GLU    59      62.514  52.209  67.884  1.00  4.59
ATOM    912  HG2 GLU    59      61.248  51.210  67.200  1.00  4.59
ATOM    913  CD  GLU    59      60.947  53.332  66.901  1.00  4.59
ATOM    914  OE1 GLU    59      60.348  53.562  65.819  1.00  4.59
ATOM    915  OE2 GLU    59      60.772  54.043  67.918  1.00  4.59
ATOM    916  C   GLU    59      62.057  51.917  63.260  1.00  4.59
ATOM    917  O   GLU    59      62.064  53.142  63.185  1.00  4.59
ATOM    918  N   SER    60      61.949  51.140  62.172  1.00  4.17
ATOM    919  H   SER    60      62.043  50.153  62.313  1.00  4.17
ATOM    920  CA  SER    60      61.098  51.494  61.044  1.00  4.17
ATOM    921  HA  SER    60      61.703  51.954  60.269  1.00  4.17
ATOM    922  CB  SER    60      60.454  50.267  60.370  1.00  4.17
ATOM    923  HB1 SER    60      59.809  50.617  59.563  1.00  4.17
ATOM    924  HB2 SER    60      59.846  49.699  61.071  1.00  4.17
ATOM    925  OG  SER    60      61.445  49.403  59.820  1.00  4.17
ATOM    926  HG  SER    60      61.066  48.898  59.071  1.00  4.17
ATOM    927  C   SER    60      60.038  52.519  61.439  1.00  4.17
ATOM    928  O   SER    60      59.347  52.308  62.421  1.00  4.17
ATOM    929  N   SER    61      59.917  53.647  60.748  1.00  3.52
ATOM    930  H   SER    61      60.545  53.853  59.987  1.00  3.52
ATOM    931  CA  SER    61      58.646  54.352  60.843  1.00  3.52
ATOM    932  HA  SER    61      58.370  54.439  61.885  1.00  3.52
ATOM    933  CB  SER    61      58.737  55.761  60.269  1.00  3.52
ATOM    934  HB1 SER    61      58.708  55.738  59.178  1.00  3.52
ATOM    935  HB2 SER    61      59.660  56.239  60.599  1.00  3.52
ATOM    936  OG  SER    61      57.635  56.479  60.790  1.00  3.52
ATOM    937  HG  SER    61      57.782  57.409  60.513  1.00  3.52
ATOM    938  C   SER    61      57.582  53.542  60.113  1.00  3.52
ATOM    939  O   SER    61      57.890  52.646  59.321  1.00  3.52
ATOM    940  N   VAL    62      56.320  53.781  60.455  1.00  2.74
ATOM    941  H   VAL    62      56.100  54.633  60.956  1.00  2.74
ATOM    942  CA  VAL    62      55.245  52.867  60.082  1.00  2.74
ATOM    943  HA  VAL    62      55.519  52.465  59.105  1.00  2.74
ATOM    944  CB  VAL    62      55.147  51.647  61.018  1.00  2.74
ATOM    945  HB  VAL    62      54.266  51.102  60.710  1.00  2.74
ATOM    946  CG1 VAL    62      56.293  50.639  60.873  1.00  2.74
ATOM    947 1HG1 VAL    62      57.223  51.058  61.256  1.00  2.74
ATOM    948 2HG1 VAL    62      56.079  49.734  61.438  1.00  2.74
ATOM    949 3HG1 VAL    62      56.428  50.379  59.824  1.00  2.74
ATOM    950  CG2 VAL    62      55.058  52.015  62.501  1.00  2.74
ATOM    951 1HG2 VAL    62      54.190  52.646  62.668  1.00  2.74
ATOM    952 2HG2 VAL    62      54.971  51.125  63.120  1.00  2.74
ATOM    953 3HG2 VAL    62      55.962  52.531  62.804  1.00  2.74
ATOM    954  C   VAL    62      53.928  53.569  59.862  1.00  2.74
ATOM    955  O   VAL    62      53.580  54.499  60.580  1.00  2.74
ATOM    956  N   ILE    63      53.245  53.105  58.820  1.00  2.30
ATOM    957  H   ILE    63      53.527  52.208  58.471  1.00  2.30
ATOM    958  CA  ILE    63      52.228  53.799  58.037  1.00  2.30
ATOM    959  HA  ILE    63      52.749  54.460  57.348  1.00  2.30
ATOM    960  CB  ILE    63      51.431  52.779  57.182  1.00  2.30
ATOM    961  HB  ILE    63      52.020  52.615  56.293  1.00  2.30
ATOM    962  CG2 ILE    63      51.269  51.404  57.858  1.00  2.30
ATOM    963 1HG2 ILE    63      50.626  50.749  57.277  1.00  2.30
ATOM    964 2HG2 ILE    63      52.230  50.902  57.965  1.00  2.30
ATOM    965 3HG2 ILE    63      50.842  51.557  58.845  1.00  2.30
ATOM    966  CG1 ILE    63      50.072  53.331  56.708  1.00  2.30
ATOM    967 1HG1 ILE    63      50.234  54.357  56.397  1.00  2.30
ATOM    968 2HG1 ILE    63      49.362  53.335  57.534  1.00  2.30
ATOM    969  CD1 ILE    63      49.445  52.567  55.534  1.00  2.30
ATOM    970  HD1 ILE    63      48.579  53.118  55.166  1.00  2.30
ATOM    971  HD2 ILE    63      50.168  52.464  54.725  1.00  2.30
ATOM    972  HD3 ILE    63      49.109  51.584  55.857  1.00  2.30
ATOM    973  C   ILE    63      51.336  54.680  58.908  1.00  2.30
ATOM    974  O   ILE    63      50.601  54.184  59.777  1.00  2.30
ATOM    975  N   HIS    64      51.390  55.990  58.651  1.00  2.56
ATOM    976  H   HIS    64      52.064  56.369  57.999  1.00  2.56
ATOM    977  CA  HIS    64      50.540  56.913  59.371  1.00  2.56
ATOM    978  HA  HIS    64      50.639  56.630  60.420  1.00  2.56
ATOM    979  CB  HIS    64      51.027  58.380  59.335  1.00  2.56
ATOM    980  HB1 HIS    64      50.508  58.923  60.126  1.00  2.56
ATOM    981  HB2 HIS    64      50.726  58.846  58.404  1.00  2.56
ATOM    982  CG  HIS    64      52.519  58.568  59.575  1.00  2.56
ATOM    983  ND1 HIS    64      53.272  57.885  60.531  1.00  2.56
ATOM    984  CE1 HIS    64      54.545  58.292  60.371  1.00  2.56
ATOM    985  HE1 HIS    64      55.396  57.922  60.931  1.00  2.56
ATOM    986  NE2 HIS    64      54.630  59.210  59.400  1.00  2.56
ATOM    987  HE2 HIS    64      55.510  59.628  59.077  1.00  2.56
ATOM    988  CD2 HIS    64      53.362  59.401  58.889  1.00  2.56
ATOM    989  HD2 HIS    64      53.097  60.037  58.058  1.00  2.56
ATOM    990  C   HIS    64      49.057  56.715  59.038  1.00  2.56
ATOM    991  O   HIS    64      48.647  56.221  57.988  1.00  2.56
ATOM    992  N   ASP    65      48.201  57.091  59.971  1.00  2.61
ATOM    993  H   ASP    65      48.572  57.303  60.892  1.00  2.61
ATOM    994  CA  ASP    65      46.761  57.178  59.799  1.00  2.61
ATOM    995  HA  ASP    65      46.425  56.577  58.955  1.00  2.61
ATOM    996  CB  ASP    65      46.098  56.634  61.081  1.00  2.61
ATOM    997  HB1 ASP    65      46.482  57.178  61.945  1.00  2.61
ATOM    998  HB2 ASP    65      46.369  55.590  61.208  1.00  2.61
ATOM    999  CG  ASP    65      44.572  56.728  61.062  1.00  2.61
ATOM   1000  OD1 ASP    65      43.985  56.592  59.967  1.00  2.61
ATOM   1001  OD2 ASP    65      43.968  56.883  62.147  1.00  2.61
ATOM   1002  C   ASP    65      46.378  58.629  59.558  1.00  2.61
ATOM   1003  O   ASP    65      46.326  59.402  60.504  1.00  2.61
ATOM   1004  N   ARG    66      46.162  59.031  58.302  1.00  2.85
ATOM   1005  H   ARG    66      46.253  58.342  57.571  1.00  2.85
ATOM   1006  CA  ARG    66      46.032  60.454  57.933  1.00  2.85
ATOM   1007  HA  ARG    66      46.998  60.924  58.121  1.00  2.85
ATOM   1008  CB  ARG    66      45.707  60.571  56.433  1.00  2.85
ATOM   1009  HB1 ARG    66      44.670  60.276  56.265  1.00  2.85
ATOM   1010  HB2 ARG    66      46.339  59.882  55.871  1.00  2.85
ATOM   1011  CG  ARG    66      45.913  61.990  55.873  1.00  2.85
ATOM   1012  HG1 ARG    66      45.169  62.651  56.312  1.00  2.85
ATOM   1013  HG2 ARG    66      45.733  61.955  54.803  1.00  2.85
ATOM   1014  CD  ARG    66      47.303  62.602  56.111  1.00  2.85
ATOM   1015  HD1 ARG    66      47.336  62.985  57.134  1.00  2.85
ATOM   1016  HD2 ARG    66      47.427  63.447  55.431  1.00  2.85
ATOM   1017  NE  ARG    66      48.388  61.616  55.922  1.00  2.85
ATOM   1018  HE  ARG    66      48.135  60.700  55.577  1.00  2.85
ATOM   1019  CZ  ARG    66      49.672  61.769  56.153  1.00  2.85
ATOM   1020  NH1 ARG    66      50.471  60.751  56.153  1.00  2.85
ATOM   1021 1HH1 ARG    66      50.186  59.785  56.077  1.00  2.85
ATOM   1022 2HH1 ARG    66      51.478  60.874  56.234  1.00  2.85
ATOM   1023  NH2 ARG    66      50.230  62.925  56.363  1.00  2.85
ATOM   1024 1HH2 ARG    66      49.674  63.760  56.376  1.00  2.85
ATOM   1025 2HH2 ARG    66      51.244  62.945  56.429  1.00  2.85
ATOM   1026  C   ARG    66      45.038  61.244  58.794  1.00  2.85
ATOM   1027  O   ARG    66      45.303  62.388  59.132  1.00  2.85
ATOM   1028  N   LYS    67      43.958  60.587  59.224  1.00  3.25
ATOM   1029  H   LYS    67      43.907  59.612  58.974  1.00  3.25
ATOM   1030  CA  LYS    67      42.890  61.123  60.085  1.00  3.25
ATOM   1031  HA  LYS    67      42.696  62.156  59.780  1.00  3.25
ATOM   1032  CB  LYS    67      41.597  60.306  59.843  1.00  3.25
ATOM   1033  HB1 LYS    67      41.278  60.436  58.808  1.00  3.25
ATOM   1034  HB2 LYS    67      40.801  60.676  60.491  1.00  3.25
ATOM   1035  CG  LYS    67      41.831  58.813  60.113  1.00  3.25
ATOM   1036  HG1 LYS    67      42.317  58.704  61.083  1.00  3.25
ATOM   1037  HG2 LYS    67      42.501  58.446  59.337  1.00  3.25
ATOM   1038  CD  LYS    67      40.590  57.914  60.103  1.00  3.25
ATOM   1039  HD1 LYS    67      40.101  57.974  59.130  1.00  3.25
ATOM   1040  HD2 LYS    67      39.903  58.227  60.892  1.00  3.25
ATOM   1041  CE  LYS    67      41.102  56.490  60.366  1.00  3.25
ATOM   1042  HE1 LYS    67      41.654  56.496  61.314  1.00  3.25
ATOM   1043  HE2 LYS    67      41.836  56.245  59.592  1.00  3.25
ATOM   1044  NZ  LYS    67      40.039  55.457  60.387  1.00  3.25
ATOM   1045  HZ1 LYS    67      40.453  54.565  60.628  1.00  3.25
ATOM   1046  HZ2 LYS    67      39.341  55.677  61.084  1.00  3.25
ATOM   1047  HZ3 LYS    67      39.595  55.378  59.480  1.00  3.25
ATOM   1048  C   LYS    67      43.202  61.209  61.587  1.00  3.25
ATOM   1049  O   LYS    67      42.328  61.584  62.359  1.00  3.25
ATOM   1050  N   SER    68      44.399  60.824  62.033  1.00  3.41
ATOM   1051  H   SER    68      45.065  60.470  61.358  1.00  3.41
ATOM   1052  CA  SER    68      44.827  60.951  63.438  1.00  3.41
ATOM   1053  HA  SER    68      44.264  61.774  63.880  1.00  3.41
ATOM   1054  CB  SER    68      44.477  59.695  64.239  1.00  3.41
ATOM   1055  HB1 SER    68      43.436  59.422  64.060  1.00  3.41
ATOM   1056  HB2 SER    68      44.597  59.919  65.300  1.00  3.41
ATOM   1057  OG  SER    68      45.315  58.605  63.915  1.00  3.41
ATOM   1058  HG  SER    68      44.887  58.103  63.197  1.00  3.41
ATOM   1059  C   SER    68      46.300  61.331  63.626  1.00  3.41
ATOM   1060  O   SER    68      46.735  61.584  64.749  1.00  3.41
ATOM   1061  N   GLY    69      47.068  61.341  62.535  1.00  3.20
ATOM   1062  H   GLY    69      46.623  61.071  61.665  1.00  3.20
ATOM   1063  CA  GLY    69      48.521  61.480  62.495  1.00  3.20
ATOM   1064  HA1 GLY    69      48.798  62.411  62.990  1.00  3.20
ATOM   1065  HA2 GLY    69      48.835  61.542  61.453  1.00  3.20
ATOM   1066  C   GLY    69      49.316  60.348  63.153  1.00  3.20
ATOM   1067  O   GLY    69      50.543  60.393  63.172  1.00  3.20
ATOM   1068  N   LYS    70      48.644  59.331  63.701  1.00  3.07
ATOM   1069  H   LYS    70      47.634  59.345  63.653  1.00  3.07
ATOM   1070  CA  LYS    70      49.293  58.217  64.390  1.00  3.07
ATOM   1071  HA  LYS    70      50.055  58.608  65.065  1.00  3.07
ATOM   1072  CB  LYS    70      48.262  57.435  65.210  1.00  3.07
ATOM   1073  HB1 LYS    70      48.744  56.556  65.644  1.00  3.07
ATOM   1074  HB2 LYS    70      47.472  57.098  64.538  1.00  3.07
ATOM   1075  CG  LYS    70      47.646  58.271  66.337  1.00  3.07
ATOM   1076  HG1 LYS    70      47.220  59.186  65.927  1.00  3.07
ATOM   1077  HG2 LYS    70      48.418  58.535  67.062  1.00  3.07
ATOM   1078  CD  LYS    70      46.537  57.475  67.025  1.00  3.07
ATOM   1079  HD1 LYS    70      46.974  56.621  67.546  1.00  3.07
ATOM   1080  HD2 LYS    70      45.836  57.115  66.270  1.00  3.07
ATOM   1081  CE  LYS    70      45.801  58.388  68.008  1.00  3.07
ATOM   1082  HE1 LYS    70      45.439  59.263  67.458  1.00  3.07
ATOM   1083  HE2 LYS    70      46.511  58.736  68.763  1.00  3.07
ATOM   1084  NZ  LYS    70      44.666  57.678  68.645  1.00  3.07
ATOM   1085  HZ1 LYS    70      44.127  58.315  69.216  1.00  3.07
ATOM   1086  HZ2 LYS    70      44.065  57.287  67.930  1.00  3.07
ATOM   1087  HZ3 LYS    70      45.010  56.923  69.225  1.00  3.07
ATOM   1088  C   LYS    70      49.977  57.267  63.405  1.00  3.07
ATOM   1089  O   LYS    70      49.305  56.564  62.654  1.00  3.07
ATOM   1090  N   LYS    71      51.304  57.192  63.490  1.00  2.70
ATOM   1091  H   LYS    71      51.769  57.930  63.992  1.00  2.70
ATOM   1092  CA  LYS    71      52.140  56.049  63.087  1.00  2.70
ATOM   1093  HA  LYS    71      52.211  56.007  61.999  1.00  2.70
ATOM   1094  CB  LYS    71      53.557  56.347  63.681  1.00  2.70
ATOM   1095  HB1 LYS    71      53.429  56.626  64.728  1.00  2.70
ATOM   1096  HB2 LYS    71      53.957  57.220  63.164  1.00  2.70
ATOM   1097  CG  LYS    71      54.640  55.244  63.652  1.00  2.70
ATOM   1098  HG1 LYS    71      54.777  54.912  62.630  1.00  2.70
ATOM   1099  HG2 LYS    71      54.298  54.404  64.257  1.00  2.70
ATOM   1100  CD  LYS    71      56.026  55.699  64.173  1.00  2.70
ATOM   1101  HD1 LYS    71      55.916  56.126  65.171  1.00  2.70
ATOM   1102  HD2 LYS    71      56.416  56.466  63.501  1.00  2.70
ATOM   1103  CE  LYS    71      57.023  54.516  64.235  1.00  2.70
ATOM   1104  HE1 LYS    71      57.014  54.010  63.268  1.00  2.70
ATOM   1105  HE2 LYS    71      56.669  53.798  64.980  1.00  2.70
ATOM   1106  NZ  LYS    71      58.424  54.909  64.553  1.00  2.70
ATOM   1107  HZ1 LYS    71      59.060  54.099  64.564  1.00  2.70
ATOM   1108  HZ2 LYS    71      58.814  55.571  63.900  1.00  2.70
ATOM   1109  HZ3 LYS    71      58.527  55.252  65.499  1.00  2.70
ATOM   1110  C   LYS    71      51.570  54.730  63.583  1.00  2.70
ATOM   1111  O   LYS    71      51.305  54.601  64.774  1.00  2.70
ATOM   1112  N   PHE    72      51.414  53.749  62.697  1.00  2.86
ATOM   1113  H   PHE    72      51.654  53.920  61.726  1.00  2.86
ATOM   1114  CA  PHE    72      50.952  52.409  63.068  1.00  2.86
ATOM   1115  HA  PHE    72      51.133  52.237  64.132  1.00  2.86
ATOM   1116  CB  PHE    72      49.461  52.306  62.815  1.00  2.86
ATOM   1117  HB1 PHE    72      49.201  51.254  62.695  1.00  2.86
ATOM   1118  HB2 PHE    72      49.267  52.806  61.870  1.00  2.86
ATOM   1119  CG  PHE    72      48.571  52.879  63.908  1.00  2.86
ATOM   1120  CD1 PHE    72      47.713  53.965  63.653  1.00  2.86
ATOM   1121  HD1 PHE    72      47.754  54.477  62.704  1.00  2.86
ATOM   1122  CE1 PHE    72      46.787  54.386  64.625  1.00  2.86
ATOM   1123  HE1 PHE    72      46.109  55.196  64.400  1.00  2.86
ATOM   1124  CZ  PHE    72      46.748  53.750  65.879  1.00  2.86
ATOM   1125  HZ  PHE    72      46.039  54.064  66.629  1.00  2.86
ATOM   1126  CE2 PHE    72      47.640  52.701  66.157  1.00  2.86
ATOM   1127  HE2 PHE    72      47.634  52.205  67.119  1.00  2.86
ATOM   1128  CD2 PHE    72      48.545  52.270  65.174  1.00  2.86
ATOM   1129  HD2 PHE    72      49.225  51.464  65.403  1.00  2.86
ATOM   1130  C   PHE    72      51.746  51.362  62.311  1.00  2.86
ATOM   1131  O   PHE    72      51.979  51.519  61.109  1.00  2.86
ATOM   1132  N   SER    73      52.191  50.320  63.025  1.00  3.31
ATOM   1133  H   SER    73      51.903  50.229  64.000  1.00  3.31
ATOM   1134  CA  SER    73      52.953  49.210  62.443  1.00  3.31
ATOM   1135  HA  SER    73      53.893  49.577  62.063  1.00  3.31
ATOM   1136  CB  SER    73      53.295  48.141  63.486  1.00  3.31
ATOM   1137  HB1 SER    73      53.718  48.612  64.375  1.00  3.31
ATOM   1138  HB2 SER    73      54.038  47.462  63.067  1.00  3.31
ATOM   1139  OG  SER    73      52.156  47.393  63.836  1.00  3.31
ATOM   1140  HG  SER    73      51.757  47.873  64.587  1.00  3.31
ATOM   1141  C   SER    73      52.200  48.587  61.276  1.00  3.31
ATOM   1142  O   SER    73      50.992  48.777  61.130  1.00  3.31
ATOM   1143  N   ILE    74      52.888  47.817  60.433  1.00  2.88
ATOM   1144  H   ILE    74      53.881  47.684  60.542  1.00  2.88
ATOM   1145  CA  ILE    74      52.188  47.175  59.322  1.00  2.88
ATOM   1146  HA  ILE    74      51.675  47.976  58.787  1.00  2.88
ATOM   1147  CB  ILE    74      53.161  46.538  58.304  1.00  2.88
ATOM   1148  HB  ILE    74      52.572  45.936  57.611  1.00  2.88
ATOM   1149  CG2 ILE    74      53.801  47.683  57.497  1.00  2.88
ATOM   1150 1HG2 ILE    74      53.027  48.300  57.043  1.00  2.88
ATOM   1151 2HG2 ILE    74      54.427  48.309  58.133  1.00  2.88
ATOM   1152 3HG2 ILE    74      54.422  47.274  56.697  1.00  2.88
ATOM   1153  CG1 ILE    74      54.312  45.662  58.852  1.00  2.88
ATOM   1154 1HG1 ILE    74      55.020  46.281  59.405  1.00  2.88
ATOM   1155 2HG1 ILE    74      54.846  45.243  57.996  1.00  2.88
ATOM   1156  CD1 ILE    74      53.893  44.495  59.748  1.00  2.88
ATOM   1157  HD1 ILE    74      53.673  44.859  60.751  1.00  2.88
ATOM   1158  HD2 ILE    74      53.020  43.994  59.333  1.00  2.88
ATOM   1159  HD3 ILE    74      54.715  43.782  59.819  1.00  2.88
ATOM   1160  C   ILE    74      51.033  46.257  59.758  1.00  2.88
ATOM   1161  O   ILE    74      49.980  46.266  59.121  1.00  2.88
ATOM   1162  N   GLU    75      51.151  45.586  60.904  1.00  3.28
ATOM   1163  H   GLU    75      52.008  45.656  61.428  1.00  3.28
ATOM   1164  CA  GLU    75      50.075  44.762  61.457  1.00  3.28
ATOM   1165  HA  GLU    75      49.676  44.137  60.656  1.00  3.28
ATOM   1166  CB  GLU    75      50.662  43.857  62.554  1.00  3.28
ATOM   1167  HB1 GLU    75      50.958  44.472  63.405  1.00  3.28
ATOM   1168  HB2 GLU    75      51.561  43.370  62.174  1.00  3.28
ATOM   1169  CG  GLU    75      49.685  42.773  63.043  1.00  3.28
ATOM   1170  HG1 GLU    75      48.828  43.257  63.517  1.00  3.28
ATOM   1171  HG2 GLU    75      50.190  42.179  63.808  1.00  3.28
ATOM   1172  CD  GLU    75      49.202  41.839  61.923  1.00  3.28
ATOM   1173  OE1 GLU    75      49.908  41.739  60.896  1.00  3.28
ATOM   1174  OE2 GLU    75      48.120  41.236  62.105  1.00  3.28
ATOM   1175  C   GLU    75      48.911  45.597  62.010  1.00  3.28
ATOM   1176  O   GLU    75      47.746  45.280  61.788  1.00  3.28
ATOM   1177  N   GLU    76      49.203  46.714  62.680  1.00  3.14
ATOM   1178  H   GLU    76      50.176  46.950  62.834  1.00  3.14
ATOM   1179  CA  GLU    76      48.170  47.618  63.196  1.00  3.14
ATOM   1180  HA  GLU    76      47.438  47.043  63.766  1.00  3.14
ATOM   1181  CB  GLU    76      48.801  48.661  64.123  1.00  3.14
ATOM   1182  HB1 GLU    76      48.063  49.433  64.346  1.00  3.14
ATOM   1183  HB2 GLU    76      49.628  49.130  63.590  1.00  3.14
ATOM   1184  CG  GLU    76      49.303  48.086  65.454  1.00  3.14
ATOM   1185  HG1 GLU    76      49.881  47.178  65.277  1.00  3.14
ATOM   1186  HG2 GLU    76      48.446  47.829  66.081  1.00  3.14
ATOM   1187  CD  GLU    76      50.194  49.121  66.146  1.00  3.14
ATOM   1188  OE1 GLU    76      51.279  49.395  65.575  1.00  3.14
ATOM   1189  OE2 GLU    76      49.771  49.701  67.163  1.00  3.14
ATOM   1190  C   GLU    76      47.408  48.353  62.084  1.00  3.14
ATOM   1191  O   GLU    76      46.226  48.662  62.220  1.00  3.14
ATOM   1192  N   ALA    77      48.065  48.651  60.966  1.00  2.31
ATOM   1193  H   ALA    77      49.058  48.441  60.942  1.00  2.31
ATOM   1194  CA  ALA    77      47.447  49.231  59.783  1.00  2.31
ATOM   1195  HA  ALA    77      46.791  50.038  60.084  1.00  2.31
ATOM   1196  CB  ALA    77      48.541  49.822  58.909  1.00  2.31
ATOM   1197  HB1 ALA    77      48.100  50.308  58.039  1.00  2.31
ATOM   1198  HB2 ALA    77      49.076  50.562  59.499  1.00  2.31
ATOM   1199  HB3 ALA    77      49.233  49.042  58.589  1.00  2.31
ATOM   1200  C   ALA    77      46.568  48.217  59.027  1.00  2.31
ATOM   1201  O   ALA    77      45.430  48.526  58.646  1.00  2.31
ATOM   1202  N   LEU    78      47.036  46.973  58.898  1.00  2.42
ATOM   1203  H   LEU    78      47.979  46.758  59.212  1.00  2.42
ATOM   1204  CA  LEU    78      46.195  45.868  58.436  1.00  2.42
ATOM   1205  HA  LEU    78      45.883  46.071  57.410  1.00  2.42
ATOM   1206  CB  LEU    78      47.061  44.591  58.439  1.00  2.42
ATOM   1207  HB1 LEU    78      47.528  44.472  59.415  1.00  2.42
ATOM   1208  HB2 LEU    78      47.861  44.715  57.707  1.00  2.42
ATOM   1209  CG  LEU    78      46.305  43.288  58.130  1.00  2.42
ATOM   1210  HG  LEU    78      45.561  43.100  58.904  1.00  2.42
ATOM   1211  CD1 LEU    78      45.605  43.370  56.778  1.00  2.42
ATOM   1212 1HD1 LEU    78      45.173  42.404  56.537  1.00  2.42
ATOM   1213 2HD1 LEU    78      44.803  44.108  56.807  1.00  2.42
ATOM   1214 3HD1 LEU    78      46.335  43.660  56.028  1.00  2.42
ATOM   1215  CD2 LEU    78      47.277  42.110  58.096  1.00  2.42
ATOM   1216 1HD2 LEU    78      46.738  41.180  57.921  1.00  2.42
ATOM   1217 2HD2 LEU    78      48.027  42.254  57.320  1.00  2.42
ATOM   1218 3HD2 LEU    78      47.785  42.026  59.060  1.00  2.42
ATOM   1219  C   LEU    78      44.913  45.728  59.266  1.00  2.42
ATOM   1220  O   LEU    78      43.806  45.823  58.739  1.00  2.42
ATOM   1221  N   GLN    79      45.052  45.634  60.587  1.00  3.07
ATOM   1222  H   GLN    79      45.992  45.577  60.974  1.00  3.07
ATOM   1223  CA  GLN    79      43.926  45.530  61.516  1.00  3.07
ATOM   1224  HA  GLN    79      43.177  44.883  61.057  1.00  3.07
ATOM   1225  CB  GLN    79      44.386  44.833  62.810  1.00  3.07
ATOM   1226  HB1 GLN    79      43.547  44.814  63.508  1.00  3.07
ATOM   1227  HB2 GLN    79      45.205  45.390  63.267  1.00  3.07
ATOM   1228  CG  GLN    79      44.829  43.380  62.537  1.00  3.07
ATOM   1229  HG1 GLN    79      45.774  43.387  61.993  1.00  3.07
ATOM   1230  HG2 GLN    79      44.086  42.882  61.914  1.00  3.07
ATOM   1231  CD  GLN    79      44.993  42.547  63.807  1.00  3.07
ATOM   1232  OE1 GLN    79      44.205  42.607  64.739  1.00  3.07
ATOM   1233  NE2 GLN    79      45.999  41.710  63.889  1.00  3.07
ATOM   1234 1HE2 GLN    79      46.675  41.617  63.126  1.00  3.07
ATOM   1235 2HE2 GLN    79      46.117  41.209  64.744  1.00  3.07
ATOM   1236  C   GLN    79      43.196  46.859  61.782  1.00  3.07
ATOM   1237  O   GLN    79      42.249  46.887  62.564  1.00  3.07
ATOM   1238  N   SER    80      43.539  47.951  61.083  1.00  3.03
ATOM   1239  H   SER    80      44.359  47.912  60.493  1.00  3.03
ATOM   1240  CA  SER    80      42.671  49.146  61.020  1.00  3.03
ATOM   1241  HA  SER    80      41.752  48.946  61.570  1.00  3.03
ATOM   1242  CB  SER    80      43.313  50.354  61.703  1.00  3.03
ATOM   1243  HB1 SER    80      43.405  50.147  62.771  1.00  3.03
ATOM   1244  HB2 SER    80      42.682  51.233  61.572  1.00  3.03
ATOM   1245  OG  SER    80      44.595  50.599  61.176  1.00  3.03
ATOM   1246  HG  SER    80      45.116  49.822  61.457  1.00  3.03
ATOM   1247  C   SER    80      42.202  49.423  59.597  1.00  3.03
ATOM   1248  O   SER    80      41.678  50.503  59.323  1.00  3.03
ATOM   1249  N   GLY    81      42.362  48.431  58.709  1.00  2.71
ATOM   1250  H   GLY    81      42.843  47.586  59.004  1.00  2.71
ATOM   1251  CA  GLY    81      41.858  48.442  57.340  1.00  2.71
ATOM   1252  HA1 GLY    81      40.770  48.515  57.345  1.00  2.71
ATOM   1253  HA2 GLY    81      42.147  47.511  56.849  1.00  2.71
ATOM   1254  C   GLY    81      42.421  49.607  56.520  1.00  2.71
ATOM   1255  O   GLY    81      41.755  50.193  55.669  1.00  2.71
ATOM   1256  N   ARG    82      43.663  49.960  56.849  1.00  2.21
ATOM   1257  H   ARG    82      44.064  49.439  57.623  1.00  2.21
ATOM   1258  CA  ARG    82      44.563  50.872  56.154  1.00  2.21
ATOM   1259  HA  ARG    82      43.995  51.425  55.405  1.00  2.21
ATOM   1260  CB  ARG    82      45.197  51.851  57.143  1.00  2.21
ATOM   1261  HB1 ARG    82      45.981  52.423  56.644  1.00  2.21
ATOM   1262  HB2 ARG    82      45.655  51.276  57.949  1.00  2.21
ATOM   1263  CG  ARG    82      44.179  52.845  57.703  1.00  2.21
ATOM   1264  HG1 ARG    82      43.389  52.314  58.235  1.00  2.21
ATOM   1265  HG2 ARG    82      43.735  53.413  56.885  1.00  2.21
ATOM   1266  CD  ARG    82      44.876  53.808  58.660  1.00  2.21
ATOM   1267  HD1 ARG    82      44.122  54.495  59.031  1.00  2.21
ATOM   1268  HD2 ARG    82      45.643  54.374  58.128  1.00  2.21
ATOM   1269  NE  ARG    82      45.448  53.079  59.798  1.00  2.21
ATOM   1270  HE  ARG    82      44.844  52.399  60.249  1.00  2.21
ATOM   1271  CZ  ARG    82      46.693  53.054  60.229  1.00  2.21
ATOM   1272  NH1 ARG    82      46.900  52.257  61.223  1.00  2.21
ATOM   1273 1HH1 ARG    82      46.134  51.710  61.592  1.00  2.21
ATOM   1274 2HH1 ARG    82      47.791  52.237  61.680  1.00  2.21
ATOM   1275  NH2 ARG    82      47.704  53.729  59.733  1.00  2.21
ATOM   1276 1HH2 ARG    82      47.582  54.417  59.010  1.00  2.21
ATOM   1277 2HH2 ARG    82      48.650  53.614  60.087  1.00  2.21
ATOM   1278  C   ARG    82      45.672  50.155  55.395  1.00  2.21
ATOM   1279  O   ARG    82      46.511  50.812  54.781  1.00  2.21
ATOM   1280  N   LEU    83      45.672  48.827  55.456  1.00  2.00
ATOM   1281  H   LEU    83      44.985  48.378  56.044  1.00  2.00
ATOM   1282  CA  LEU    83      46.238  47.995  54.385  1.00  2.00
ATOM   1283  HA  LEU    83      46.383  48.554  53.462  1.00  2.00
ATOM   1284  CB  LEU    83      47.556  47.361  54.873  1.00  2.00
ATOM   1285  HB1 LEU    83      47.952  46.722  54.081  1.00  2.00
ATOM   1286  HB2 LEU    83      47.320  46.711  55.717  1.00  2.00
ATOM   1287  CG  LEU    83      48.655  48.321  55.318  1.00  2.00
ATOM   1288  HG  LEU    83      48.268  49.037  56.040  1.00  2.00
ATOM   1289  CD1 LEU    83      49.764  47.518  55.990  1.00  2.00
ATOM   1290 1HD1 LEU    83      50.185  46.801  55.286  1.00  2.00
ATOM   1291 2HD1 LEU    83      50.531  48.188  56.372  1.00  2.00
ATOM   1292 3HD1 LEU    83      49.343  46.963  56.825  1.00  2.00
ATOM   1293  CD2 LEU    83      49.220  49.059  54.116  1.00  2.00
ATOM   1294 1HD2 LEU    83      49.947  49.785  54.455  1.00  2.00
ATOM   1295 2HD2 LEU    83      49.663  48.342  53.428  1.00  2.00
ATOM   1296 3HD2 LEU    83      48.415  49.588  53.609  1.00  2.00
ATOM   1297  C   LEU    83      45.303  46.793  54.159  1.00  2.00
ATOM   1298  O   LEU    83      44.618  46.381  55.101  1.00  2.00
ATOM   1299  N   THR    84      45.368  46.146  52.992  1.00  2.53
ATOM   1300  H   THR    84      45.805  46.606  52.204  1.00  2.53
ATOM   1301  CA  THR    84      44.920  44.746  52.861  1.00  2.53
ATOM   1302  HA  THR    84      44.032  44.645  53.484  1.00  2.53
ATOM   1303  CB  THR    84      44.471  44.348  51.427  1.00  2.53
ATOM   1304  HB  THR    84      43.634  43.663  51.559  1.00  2.53
ATOM   1305  CG2 THR    84      43.948  45.461  50.533  1.00  2.53
ATOM   1306 1HG2 THR    84      44.707  46.230  50.390  1.00  2.53
ATOM   1307 2HG2 THR    84      43.666  45.054  49.562  1.00  2.53
ATOM   1308 3HG2 THR    84      43.063  45.897  50.995  1.00  2.53
ATOM   1309  OG1 THR    84      45.435  43.621  50.700  1.00  2.53
ATOM   1310  HG1 THR    84      45.830  44.219  50.038  1.00  2.53
ATOM   1311  C   THR    84      45.946  43.732  53.380  1.00  2.53
ATOM   1312  O   THR    84      47.083  44.121  53.633  1.00  2.53
ATOM   1313  N   PRO    85      45.614  42.434  53.557  1.00  2.97
ATOM   1314  CD  PRO    85      44.277  41.864  53.521  1.00  2.97
ATOM   1315  HD1 PRO    85      43.999  41.656  52.487  1.00  2.97
ATOM   1316  HD2 PRO    85      43.545  42.525  53.987  1.00  2.97
ATOM   1317  CG  PRO    85      44.367  40.553  54.297  1.00  2.97
ATOM   1318  HG1 PRO    85      43.661  39.814  53.918  1.00  2.97
ATOM   1319  HG2 PRO    85      44.184  40.737  55.356  1.00  2.97
ATOM   1320  CB  PRO    85      45.815  40.105  54.096  1.00  2.97
ATOM   1321  HB1 PRO    85      45.865  39.463  53.215  1.00  2.97
ATOM   1322  HB2 PRO    85      46.187  39.566  54.968  1.00  2.97
ATOM   1323  CA  PRO    85      46.610  41.400  53.864  1.00  2.97
ATOM   1324  HA  PRO    85      47.129  41.667  54.783  1.00  2.97
ATOM   1325  C   PRO    85      47.649  41.187  52.746  1.00  2.97
ATOM   1326  O   PRO    85      48.842  41.011  53.008  1.00  2.97
ATOM   1327  N   ALA    86      47.201  41.200  51.486  1.00  3.15
ATOM   1328  H   ALA    86      46.263  41.532  51.313  1.00  3.15
ATOM   1329  CA  ALA    86      48.100  41.092  50.340  1.00  3.15
ATOM   1330  HA  ALA    86      48.712  40.196  50.454  1.00  3.15
ATOM   1331  CB  ALA    86      47.263  40.960  49.061  1.00  3.15
ATOM   1332  HB1 ALA    86      46.605  40.094  49.133  1.00  3.15
ATOM   1333  HB2 ALA    86      46.664  41.860  48.913  1.00  3.15
ATOM   1334  HB3 ALA    86      47.925  40.838  48.204  1.00  3.15
ATOM   1335  C   ALA    86      49.051  42.287  50.272  1.00  3.15
ATOM   1336  O   ALA    86      50.251  42.140  50.015  1.00  3.15
ATOM   1337  N   HIS    87      48.498  43.456  50.593  1.00  2.78
ATOM   1338  CA  HIS    87      49.207  44.707  50.613  1.00  2.78
ATOM   1339  CB  HIS    87      48.263  45.856  50.313  1.00  2.78
ATOM   1340  CG  HIS    87      47.828  45.681  48.882  1.00  2.78
ATOM   1341  ND1 HIS    87      46.588  45.200  48.482  1.00  2.78
ATOM   1342  CE1 HIS    87      46.709  44.918  47.178  1.00  2.78
ATOM   1343  NE2 HIS    87      47.970  45.160  46.769  1.00  2.78
ATOM   1344  CD2 HIS    87      48.704  45.630  47.832  1.00  2.78
ATOM   1345  C   HIS    87      50.181  44.825  51.771  1.00  2.78
ATOM   1346  O   HIS    87      51.245  45.399  51.576  1.00  2.78
ATOM   1347  N   TYR    88      49.892  44.193  52.907  1.00  2.79
ATOM   1348  H   TYR    88      48.952  43.817  52.987  1.00  2.79
ATOM   1349  CA  TYR    88      50.807  43.927  54.013  1.00  2.79
ATOM   1350  HA  TYR    88      51.237  44.874  54.334  1.00  2.79
ATOM   1351  CB  TYR    88      50.011  43.364  55.209  1.00  2.79
ATOM   1352  HB1 TYR    88      49.083  42.927  54.846  1.00  2.79
ATOM   1353  HB2 TYR    88      49.723  44.195  55.855  1.00  2.79
ATOM   1354  CG  TYR    88      50.711  42.314  56.055  1.00  2.79
ATOM   1355  CD1 TYR    88      50.245  40.985  56.037  1.00  2.79
ATOM   1356  HD1 TYR    88      49.386  40.721  55.440  1.00  2.79
ATOM   1357  CE1 TYR    88      50.887  39.997  56.804  1.00  2.79
ATOM   1358  HE1 TYR    88      50.524  38.981  56.812  1.00  2.79
ATOM   1359  CZ  TYR    88      52.002  40.336  57.594  1.00  2.79
ATOM   1360  OH  TYR    88      52.626  39.374  58.322  1.00  2.79
ATOM   1361  HH  TYR    88      53.260  39.760  58.925  1.00  2.79
ATOM   1362  CE2 TYR    88      52.473  41.668  57.616  1.00  2.79
ATOM   1363  HE2 TYR    88      53.329  41.924  58.219  1.00  2.79
ATOM   1364  CD2 TYR    88      51.823  42.655  56.849  1.00  2.79
ATOM   1365  HD2 TYR    88      52.182  43.673  56.863  1.00  2.79
ATOM   1366  C   TYR    88      51.986  43.044  53.606  1.00  2.79
ATOM   1367  O   TYR    88      53.121  43.464  53.828  1.00  2.79
ATOM   1368  N   ASP    89      51.765  41.898  52.953  1.00  3.33
ATOM   1369  H   ASP    89      50.809  41.576  52.823  1.00  3.33
ATOM   1370  CA  ASP    89      52.881  41.069  52.467  1.00  3.33
ATOM   1371  HA  ASP    89      53.495  40.780  53.321  1.00  3.33
ATOM   1372  CB  ASP    89      52.322  39.776  51.844  1.00  3.33
ATOM   1373  HB1 ASP    89      51.635  40.044  51.040  1.00  3.33
ATOM   1374  HB2 ASP    89      51.749  39.245  52.606  1.00  3.33
ATOM   1375  CG  ASP    89      53.374  38.813  51.272  1.00  3.33
ATOM   1376  OD1 ASP    89      52.962  37.869  50.563  1.00  3.33
ATOM   1377  OD2 ASP    89      54.594  39.072  51.344  1.00  3.33
ATOM   1378  C   ASP    89      53.796  41.865  51.514  1.00  3.33
ATOM   1379  O   ASP    89      55.003  42.010  51.763  1.00  3.33
ATOM   1380  N   ARG    90      53.217  42.532  50.500  1.00  3.29
ATOM   1381  H   ARG    90      52.208  42.454  50.381  1.00  3.29
ATOM   1382  CA  ARG    90      54.020  43.385  49.602  1.00  3.29
ATOM   1383  HA  ARG    90      54.821  42.759  49.214  1.00  3.29
ATOM   1384  CB  ARG    90      53.203  43.921  48.411  1.00  3.29
ATOM   1385  HB1 ARG    90      53.867  44.498  47.766  1.00  3.29
ATOM   1386  HB2 ARG    90      52.433  44.596  48.791  1.00  3.29
ATOM   1387  CG  ARG    90      52.518  42.840  47.555  1.00  3.29
ATOM   1388  HG1 ARG    90      51.971  43.328  46.748  1.00  3.29
ATOM   1389  HG2 ARG    90      51.779  42.343  48.174  1.00  3.29
ATOM   1390  CD  ARG    90      53.440  41.767  46.943  1.00  3.29
ATOM   1391  HD1 ARG    90      54.382  41.724  47.486  1.00  3.29
ATOM   1392  HD2 ARG    90      53.669  42.040  45.912  1.00  3.29
ATOM   1393  NE  ARG    90      52.779  40.446  46.973  1.00  3.29
ATOM   1394  HE  ARG    90      51.920  40.355  46.459  1.00  3.29
ATOM   1395  CZ  ARG    90      53.061  39.455  47.803  1.00  3.29
ATOM   1396  NH1 ARG    90      52.188  38.518  48.016  1.00  3.29
ATOM   1397 1HH1 ARG    90      51.262  38.580  47.650  1.00  3.29
ATOM   1398 2HH1 ARG    90      52.376  37.909  48.815  1.00  3.29
ATOM   1399  NH2 ARG    90      54.183  39.331  48.445  1.00  3.29
ATOM   1400 1HH2 ARG    90      54.899  40.042  48.400  1.00  3.29
ATOM   1401 2HH2 ARG    90      54.238  38.663  49.218  1.00  3.29
ATOM   1402  C   ARG    90      54.774  44.501  50.332  1.00  3.29
ATOM   1403  O   ARG    90      55.900  44.815  49.946  1.00  3.29
ATOM   1404  N   TYR    91      54.195  45.065  51.392  1.00  3.12
ATOM   1405  H   TYR    91      53.265  44.752  51.651  1.00  3.12
ATOM   1406  CA  TYR    91      54.840  46.078  52.232  1.00  3.12
ATOM   1407  HA  TYR    91      55.187  46.874  51.575  1.00  3.12
ATOM   1408  CB  TYR    91      53.830  46.638  53.253  1.00  3.12
ATOM   1409  HB1 TYR    91      53.935  46.105  54.200  1.00  3.12
ATOM   1410  HB2 TYR    91      52.830  46.420  52.914  1.00  3.12
ATOM   1411  CG  TYR    91      53.828  48.124  53.554  1.00  3.12
ATOM   1412  CD1 TYR    91      54.848  49.005  53.145  1.00  3.12
ATOM   1413  HD1 TYR    91      55.725  48.644  52.625  1.00  3.12
ATOM   1414  CE1 TYR    91      54.753  50.372  53.457  1.00  3.12
ATOM   1415  HE1 TYR    91      55.529  51.049  53.146  1.00  3.12
ATOM   1416  CZ  TYR    91      53.674  50.855  54.225  1.00  3.12
ATOM   1417  OH  TYR    91      53.571  52.165  54.547  1.00  3.12
ATOM   1418  HH  TYR    91      54.257  52.704  54.129  1.00  3.12
ATOM   1419  CE2 TYR    91      52.668  49.976  54.648  1.00  3.12
ATOM   1420  HE2 TYR    91      51.865  50.357  55.254  1.00  3.12
ATOM   1421  CD2 TYR    91      52.739  48.621  54.291  1.00  3.12
ATOM   1422  HD2 TYR    91      51.979  47.938  54.624  1.00  3.12
ATOM   1423  C   TYR    91      56.036  45.533  53.006  1.00  3.12
ATOM   1424  O   TYR    91      57.027  46.237  53.100  1.00  3.12
ATOM   1425  N   VAL    92      55.965  44.303  53.527  1.00  3.50
ATOM   1426  H   VAL    92      55.101  43.778  53.415  1.00  3.50
ATOM   1427  CA  VAL    92      57.093  43.649  54.207  1.00  3.50
ATOM   1428  HA  VAL    92      57.488  44.326  54.966  1.00  3.50
ATOM   1429  CB  VAL    92      56.654  42.346  54.913  1.00  3.50
ATOM   1430  HB  VAL    92      56.114  41.717  54.206  1.00  3.50
ATOM   1431  CG1 VAL    92      57.841  41.539  55.462  1.00  3.50
ATOM   1432 1HG1 VAL    92      57.474  40.681  56.025  1.00  3.50
ATOM   1433 2HG1 VAL    92      58.458  41.167  54.645  1.00  3.50
ATOM   1434 3HG1 VAL    92      58.450  42.168  56.114  1.00  3.50
ATOM   1435  CG2 VAL    92      55.732  42.660  56.100  1.00  3.50
ATOM   1436 1HG2 VAL    92      55.398  41.731  56.562  1.00  3.50
ATOM   1437 2HG2 VAL    92      56.260  43.267  56.836  1.00  3.50
ATOM   1438 3HG2 VAL    92      54.851  43.201  55.759  1.00  3.50
ATOM   1439  C   VAL    92      58.227  43.388  53.215  1.00  3.50
ATOM   1440  O   VAL    92      59.385  43.703  53.499  1.00  3.50
ATOM   1441  N   ASN    93      57.913  42.903  52.005  1.00  3.91
ATOM   1442  H   ASN    93      56.945  42.655  51.809  1.00  3.91
ATOM   1443  CA  ASN    93      58.954  42.727  50.978  1.00  3.91
ATOM   1444  HA  ASN    93      59.716  42.059  51.377  1.00  3.91
ATOM   1445  CB  ASN    93      58.383  42.110  49.676  1.00  3.91
ATOM   1446  HB1 ASN    93      59.208  41.661  49.124  1.00  3.91
ATOM   1447  HB2 ASN    93      57.981  42.914  49.061  1.00  3.91
ATOM   1448  CG  ASN    93      57.275  41.067  49.768  1.00  3.91
ATOM   1449  OD1 ASN    93      56.468  40.966  48.857  1.00  3.91
ATOM   1450  ND2 ASN    93      57.191  40.266  50.804  1.00  3.91
ATOM   1451 1HD2 ASN    93      57.786  40.384  51.598  1.00  3.91
ATOM   1452 2HD2 ASN    93      56.317  39.739  50.909  1.00  3.91
ATOM   1453  C   ASN    93      59.651  44.061  50.667  1.00  3.91
ATOM   1454  O   ASN    93      60.888  44.176  50.670  1.00  3.91
ATOM   1455  N   LYS    94      58.839  45.103  50.462  1.00  4.26
ATOM   1456  H   LYS    94      57.834  44.957  50.474  1.00  4.26
ATOM   1457  CA  LYS    94      59.371  46.439  50.251  1.00  4.26
ATOM   1458  HA  LYS    94      60.100  46.336  49.450  1.00  4.26
ATOM   1459  CB  LYS    94      58.276  47.416  49.773  1.00  4.26
ATOM   1460  HB1 LYS    94      58.027  48.118  50.572  1.00  4.26
ATOM   1461  HB2 LYS    94      57.369  46.866  49.524  1.00  4.26
ATOM   1462  CG  LYS    94      58.706  48.185  48.508  1.00  4.26
ATOM   1463  HG1 LYS    94      57.870  48.786  48.158  1.00  4.26
ATOM   1464  HG2 LYS    94      58.950  47.468  47.723  1.00  4.26
ATOM   1465  CD  LYS    94      59.921  49.088  48.760  1.00  4.26
ATOM   1466  HD1 LYS    94      60.749  48.459  49.061  1.00  4.26
ATOM   1467  HD2 LYS    94      59.688  49.789  49.563  1.00  4.26
ATOM   1468  CE  LYS    94      60.396  49.845  47.524  1.00  4.26
ATOM   1469  HE1 LYS    94      59.741  50.706  47.361  1.00  4.26
ATOM   1470  HE2 LYS    94      60.325  49.180  46.658  1.00  4.26
ATOM   1471  NZ  LYS    94      61.806  50.266  47.714  1.00  4.26
ATOM   1472  HZ1 LYS    94      62.147  50.789  46.922  1.00  4.26
ATOM   1473  HZ2 LYS    94      61.896  50.841  48.544  1.00  4.26
ATOM   1474  HZ3 LYS    94      62.400  49.445  47.849  1.00  4.26
ATOM   1475  C   LYS    94      60.167  46.962  51.470  1.00  4.26
ATOM   1476  O   LYS    94      61.141  47.654  51.230  1.00  4.26
ATOM   1477  N   ASP    95      59.874  46.593  52.720  1.00  4.27
ATOM   1478  H   ASP    95      59.038  46.049  52.891  1.00  4.27
ATOM   1479  CA  ASP    95      60.701  46.926  53.895  1.00  4.27
ATOM   1480  HA  ASP    95      60.877  47.999  53.882  1.00  4.27
ATOM   1481  CB  ASP    95      59.959  46.619  55.224  1.00  4.27
ATOM   1482  HB1 ASP    95      59.626  45.582  55.212  1.00  4.27
ATOM   1483  HB2 ASP    95      59.065  47.244  55.267  1.00  4.27
ATOM   1484  CG  ASP    95      60.785  46.832  56.519  1.00  4.27
ATOM   1485  OD1 ASP    95      61.731  46.040  56.723  1.00  4.27
ATOM   1486  OD2 ASP    95      60.430  47.719  57.341  1.00  4.27
ATOM   1487  C   ASP    95      62.061  46.244  53.816  1.00  4.27
ATOM   1488  O   ASP    95      63.066  46.915  54.030  1.00  4.27
ATOM   1489  N   MET    96      62.142  44.997  53.332  1.00  3.72
ATOM   1490  H   MET    96      61.290  44.481  53.143  1.00  3.72
ATOM   1491  CA  MET    96      63.456  44.407  53.053  1.00  3.72
ATOM   1492  HA  MET    96      64.031  44.442  53.980  1.00  3.72
ATOM   1493  CB  MET    96      63.343  42.932  52.634  1.00  3.72
ATOM   1494  HB1 MET    96      64.346  42.552  52.440  1.00  3.72
ATOM   1495  HB2 MET    96      62.761  42.842  51.719  1.00  3.72
ATOM   1496  CG  MET    96      62.706  42.077  53.741  1.00  3.72
ATOM   1497  HG1 MET    96      61.666  42.376  53.873  1.00  3.72
ATOM   1498  HG2 MET    96      63.232  42.286  54.673  1.00  3.72
ATOM   1499  SD  MET    96      62.772  40.283  53.464  1.00  3.72
ATOM   1500  CE  MET    96      61.562  40.090  52.131  1.00  3.72
ATOM   1501  HE1 MET    96      61.527  39.045  51.824  1.00  3.72
ATOM   1502  HE2 MET    96      60.580  40.391  52.493  1.00  3.72
ATOM   1503  HE3 MET    96      61.850  40.706  51.279  1.00  3.72
ATOM   1504  C   MET    96      64.236  45.250  52.031  1.00  3.72
ATOM   1505  O   MET    96      65.377  45.640  52.279  1.00  3.72
ATOM   1506  N   SER    97      63.586  45.654  50.935  1.00  3.95
ATOM   1507  H   SER    97      62.624  45.355  50.822  1.00  3.95
ATOM   1508  CA  SER    97      64.187  46.582  49.956  1.00  3.95
ATOM   1509  HA  SER    97      65.114  46.135  49.596  1.00  3.95
ATOM   1510  CB  SER    97      63.228  46.697  48.757  1.00  3.95
ATOM   1511  HB1 SER    97      62.207  46.754  49.123  1.00  3.95
ATOM   1512  HB2 SER    97      63.316  45.791  48.155  1.00  3.95
ATOM   1513  OG  SER    97      63.472  47.833  47.936  1.00  3.95
ATOM   1514  HG  SER    97      64.431  47.838  47.795  1.00  3.95
ATOM   1515  C   SER    97      64.543  47.987  50.509  1.00  3.95
ATOM   1516  O   SER    97      65.366  48.687  49.914  1.00  3.95
ATOM   1517  N   ILE    98      63.955  48.436  51.619  1.00  4.80
ATOM   1518  H   ILE    98      63.303  47.818  52.094  1.00  4.80
ATOM   1519  CA  ILE    98      64.077  49.804  52.145  1.00  4.80
ATOM   1520  HA  ILE    98      64.461  50.434  51.348  1.00  4.80
ATOM   1521  CB  ILE    98      62.677  50.335  52.540  1.00  4.80
ATOM   1522  HB  ILE    98      61.920  49.721  52.069  1.00  4.80
ATOM   1523  CG2 ILE    98      62.392  50.282  54.044  1.00  4.80
ATOM   1524 1HG2 ILE    98      61.366  50.598  54.241  1.00  4.80
ATOM   1525 2HG2 ILE    98      62.517  49.277  54.433  1.00  4.80
ATOM   1526 3HG2 ILE    98      63.070  50.931  54.580  1.00  4.80
ATOM   1527  CG1 ILE    98      62.410  51.752  52.020  1.00  4.80
ATOM   1528 1HG1 ILE    98      63.183  52.435  52.378  1.00  4.80
ATOM   1529 2HG1 ILE    98      61.439  52.053  52.402  1.00  4.80
ATOM   1530  CD1 ILE    98      62.289  51.846  50.498  1.00  4.80
ATOM   1531  HD1 ILE    98      62.188  52.892  50.210  1.00  4.80
ATOM   1532  HD2 ILE    98      63.160  51.421  50.007  1.00  4.80
ATOM   1533  HD3 ILE    98      61.393  51.312  50.189  1.00  4.80
ATOM   1534  C   ILE    98      65.136  49.880  53.249  1.00  4.80
ATOM   1535  O   ILE    98      65.907  50.836  53.279  1.00  4.80
ATOM   1536  N   GLN    99      65.302  48.800  54.019  1.00  6.21
ATOM   1537  H   GLN    99      64.578  48.087  53.981  1.00  6.21
ATOM   1538  CA  GLN    99      66.545  48.425  54.683  1.00  6.21
ATOM   1539  HA  GLN    99      66.765  49.157  55.462  1.00  6.21
ATOM   1540  CB  GLN    99      66.368  47.045  55.346  1.00  6.21
ATOM   1541  HB1 GLN    99      65.805  46.386  54.688  1.00  6.21
ATOM   1542  HB2 GLN    99      65.753  47.196  56.229  1.00  6.21
ATOM   1543  CG  GLN    99      67.665  46.325  55.783  1.00  6.21
ATOM   1544  HG1 GLN    99      67.418  45.672  56.621  1.00  6.21
ATOM   1545  HG2 GLN    99      68.392  47.057  56.137  1.00  6.21
ATOM   1546  CD  GLN    99      68.296  45.450  54.693  1.00  6.21
ATOM   1547  OE1 GLN    99      69.410  45.667  54.236  1.00  6.21
ATOM   1548  NE2 GLN    99      67.604  44.430  54.227  1.00  6.21
ATOM   1549 1HE2 GLN    99      66.637  44.329  54.487  1.00  6.21
ATOM   1550 2HE2 GLN    99      67.987  43.964  53.424  1.00  6.21
ATOM   1551  C   GLN    99      67.703  48.452  53.694  1.00  6.21
ATOM   1552  O   GLN    99      68.687  49.150  53.924  1.00  6.21
ATOM   1553  N   GLU   100      67.556  47.770  52.558  1.00  7.23
ATOM   1554  H   GLU   100      66.738  47.176  52.442  1.00  7.23
ATOM   1555  CA  GLU   100      68.593  47.767  51.522  1.00  7.23
ATOM   1556  HA  GLU   100      69.515  47.390  51.963  1.00  7.23
ATOM   1557  CB  GLU   100      68.147  46.834  50.391  1.00  7.23
ATOM   1558  HB1 GLU   100      68.769  46.998  49.514  1.00  7.23
ATOM   1559  HB2 GLU   100      67.123  47.041  50.110  1.00  7.23
ATOM   1560  CG  GLU   100      68.258  45.381  50.849  1.00  7.23
ATOM   1561  HG1 GLU   100      67.610  45.193  51.691  1.00  7.23
ATOM   1562  HG2 GLU   100      69.265  45.252  51.220  1.00  7.23
ATOM   1563  CD  GLU   100      67.969  44.350  49.761  1.00  7.23
ATOM   1564  OE1 GLU   100      67.233  44.671  48.805  1.00  7.23
ATOM   1565  OE2 GLU   100      68.558  43.247  49.879  1.00  7.23
ATOM   1566  C   GLU   100      68.904  49.167  50.971  1.00  7.23
ATOM   1567  O   GLU   100      70.072  49.434  50.673  1.00  7.23
ATOM   1568  N   LEU   101      67.913  50.071  50.875  1.00  6.67
ATOM   1569  H   LEU   101      66.966  49.770  51.064  1.00  6.67
ATOM   1570  CA  LEU   101      68.172  51.484  50.551  1.00  6.67
ATOM   1571  HA  LEU   101      68.825  51.519  49.680  1.00  6.67
ATOM   1572  CB  LEU   101      66.879  52.262  50.212  1.00  6.67
ATOM   1573  HB1 LEU   101      67.170  53.308  50.089  1.00  6.67
ATOM   1574  HB2 LEU   101      66.201  52.223  51.065  1.00  6.67
ATOM   1575  CG  LEU   101      66.092  51.865  48.950  1.00  6.67
ATOM   1576  HG  LEU   101      65.494  50.988  49.164  1.00  6.67
ATOM   1577  CD1 LEU   101      65.127  52.998  48.579  1.00  6.67
ATOM   1578 1HD1 LEU   101      64.454  52.676  47.786  1.00  6.67
ATOM   1579 2HD1 LEU   101      64.541  53.292  49.451  1.00  6.67
ATOM   1580 3HD1 LEU   101      65.688  53.870  48.240  1.00  6.67
ATOM   1581  CD2 LEU   101      66.980  51.566  47.740  1.00  6.67
ATOM   1582 1HD2 LEU   101      66.364  51.393  46.859  1.00  6.67
ATOM   1583 2HD2 LEU   101      67.655  52.402  47.554  1.00  6.67
ATOM   1584 3HD2 LEU   101      67.562  50.665  47.931  1.00  6.67
ATOM   1585  C   LEU   101      68.897  52.264  51.657  1.00  6.67
ATOM   1586  O   LEU   101      69.747  53.082  51.328  1.00  6.67
ATOM   1587  N   ALA   102      68.620  52.032  52.940  1.00  6.87
ATOM   1588  H   ALA   102      67.878  51.377  53.168  1.00  6.87
ATOM   1589  CA  ALA   102      69.353  52.682  54.034  1.00  6.87
ATOM   1590  HA  ALA   102      69.310  53.764  53.894  1.00  6.87
ATOM   1591  CB  ALA   102      68.652  52.344  55.352  1.00  6.87
ATOM   1592  HB1 ALA   102      69.142  52.865  56.176  1.00  6.87
ATOM   1593  HB2 ALA   102      67.615  52.665  55.295  1.00  6.87
ATOM   1594  HB3 ALA   102      68.679  51.270  55.540  1.00  6.87
ATOM   1595  C   ALA   102      70.829  52.281  54.067  1.00  6.87
ATOM   1596  O   ALA   102      71.747  53.118  54.132  1.00  6.87
ATOM   1597  N   VAL   103      71.047  50.974  53.923  1.00  6.96
ATOM   1598  H   VAL   103      70.248  50.344  53.884  1.00  6.96
ATOM   1599  CA  VAL   103      72.380  50.445  53.709  1.00  6.96
ATOM   1600  HA  VAL   103      73.005  50.809  54.526  1.00  6.96
ATOM   1601  CB  VAL   103      72.438  48.900  53.757  1.00  6.96
ATOM   1602  HB  VAL   103      71.934  48.494  52.881  1.00  6.96
ATOM   1603  CG1 VAL   103      73.889  48.398  53.805  1.00  6.96
ATOM   1604 1HG1 VAL   103      73.910  47.310  53.813  1.00  6.96
ATOM   1605 2HG1 VAL   103      74.446  48.739  52.940  1.00  6.96
ATOM   1606 3HG1 VAL   103      74.389  48.772  54.699  1.00  6.96
ATOM   1607  CG2 VAL   103      71.799  48.314  55.023  1.00  6.96
ATOM   1608 1HG2 VAL   103      70.754  48.595  55.098  1.00  6.96
ATOM   1609 2HG2 VAL   103      71.842  47.225  54.991  1.00  6.96
ATOM   1610 3HG2 VAL   103      72.319  48.672  55.911  1.00  6.96
ATOM   1611  C   VAL   103      72.982  51.012  52.419  1.00  6.96
ATOM   1612  O   VAL   103      74.179  51.184  52.431  1.00  6.96
ATOM   1613  N   LEU   104      72.234  51.401  51.369  1.00  8.35
ATOM   1614  H   LEU   104      71.245  51.189  51.390  1.00  8.35
ATOM   1615  CA  LEU   104      72.743  52.161  50.196  1.00  8.35
ATOM   1616  HA  LEU   104      73.623  51.653  49.819  1.00  8.35
ATOM   1617  CB  LEU   104      71.686  52.145  49.069  1.00  8.35
ATOM   1618  HB1 LEU   104      71.076  53.047  49.126  1.00  8.35
ATOM   1619  HB2 LEU   104      71.030  51.294  49.233  1.00  8.35
ATOM   1620  CG  LEU   104      72.230  52.002  47.636  1.00  8.35
ATOM   1621  HG  LEU   104      72.772  51.060  47.553  1.00  8.35
ATOM   1622  CD1 LEU   104      71.054  51.965  46.658  1.00  8.35
ATOM   1623 1HD1 LEU   104      71.424  51.809  45.645  1.00  8.35
ATOM   1624 2HD1 LEU   104      70.388  51.142  46.915  1.00  8.35
ATOM   1625 3HD1 LEU   104      70.502  52.903  46.700  1.00  8.35
ATOM   1626  CD2 LEU   104      73.155  53.139  47.197  1.00  8.35
ATOM   1627 1HD2 LEU   104      73.400  53.035  46.142  1.00  8.35
ATOM   1628 2HD2 LEU   104      72.675  54.101  47.371  1.00  8.35
ATOM   1629 3HD2 LEU   104      74.084  53.092  47.763  1.00  8.35
ATOM   1630  C   LEU   104      73.192  53.595  50.534  1.00  8.35
ATOM   1631  O   LEU   104      74.260  54.036  50.122  1.00  8.35
ATOM   1632  N   VAL   105      72.423  54.310  51.346  1.00  8.75
ATOM   1633  H   VAL   105      71.545  53.889  51.637  1.00  8.75
ATOM   1634  CA  VAL   105      72.766  55.649  51.850  1.00  8.75
ATOM   1635  HA  VAL   105      73.030  56.275  50.998  1.00  8.75
ATOM   1636  CB  VAL   105      71.530  56.272  52.540  1.00  8.75
ATOM   1637  HB  VAL   105      71.135  55.573  53.277  1.00  8.75
ATOM   1638  CG1 VAL   105      71.782  57.609  53.256  1.00  8.75
ATOM   1639 1HG1 VAL   105      70.840  58.015  53.626  1.00  8.75
ATOM   1640 2HG1 VAL   105      72.440  57.452  54.110  1.00  8.75
ATOM   1641 3HG1 VAL   105      72.242  58.318  52.568  1.00  8.75
ATOM   1642  CG2 VAL   105      70.432  56.543  51.496  1.00  8.75
ATOM   1643 1HG2 VAL   105      69.535  56.913  51.992  1.00  8.75
ATOM   1644 2HG2 VAL   105      70.778  57.284  50.775  1.00  8.75
ATOM   1645 3HG2 VAL   105      70.169  55.627  50.972  1.00  8.75
ATOM   1646  C   VAL   105      74.005  55.638  52.757  1.00  8.75
ATOM   1647  O   VAL   105      74.652  56.668  52.925  1.00  8.75
ATOM   1648  N   SER   106      74.385  54.459  53.258  1.00  8.09
ATOM   1649  H   SER   106      73.768  53.669  53.124  1.00  8.09
ATOM   1650  CA  SER   106      75.668  54.243  53.950  1.00  8.09
ATOM   1651  HA  SER   106      76.149  55.199  54.156  1.00  8.09
ATOM   1652  CB  SER   106      75.398  53.549  55.292  1.00  8.09
ATOM   1653  HB1 SER   106      76.300  53.579  55.905  1.00  8.09
ATOM   1654  HB2 SER   106      75.135  52.505  55.109  1.00  8.09
ATOM   1655  OG  SER   106      74.334  54.163  55.997  1.00  8.09
ATOM   1656  HG  SER   106      73.532  54.050  55.469  1.00  8.09
ATOM   1657  C   SER   106      76.669  53.382  53.153  1.00  8.09
ATOM   1658  O   SER   106      77.681  52.967  53.718  1.00  8.09
ATOM   1659  N   GLY   107      76.375  53.006  51.898  1.00  7.85
ATOM   1660  H   GLY   107      75.572  53.416  51.438  1.00  7.85
ATOM   1661  CA  GLY   107      76.832  51.702  51.393  1.00  7.85
ATOM   1662  HA1 GLY   107      76.841  51.003  52.230  1.00  7.85
ATOM   1663  HA2 GLY   107      77.864  51.817  51.069  1.00  7.85
ATOM   1664  C   GLY   107      76.055  51.060  50.241  1.00  7.85
ATOM   1665  O   GLY   107      75.833  51.694  49.214  1.00  7.85
ATOM   1666  N   GLN   108      75.674  49.782  50.396  1.00  7.42
ATOM   1667  H   GLN   108      75.982  49.320  51.234  1.00  7.42
ATOM   1668  CA  GLN   108      74.635  49.068  49.628  1.00  7.42
ATOM   1669  HA  GLN   108      73.810  49.735  49.382  1.00  7.42
ATOM   1670  CB  GLN   108      75.207  48.477  48.316  1.00  7.42
ATOM   1671  HB1 GLN   108      74.408  47.905  47.842  1.00  7.42
ATOM   1672  HB2 GLN   108      76.008  47.777  48.562  1.00  7.42
ATOM   1673  CG  GLN   108      75.744  49.469  47.270  1.00  7.42
ATOM   1674  HG1 GLN   108      76.669  49.912  47.632  1.00  7.42
ATOM   1675  HG2 GLN   108      75.012  50.259  47.113  1.00  7.42
ATOM   1676  CD  GLN   108      76.047  48.825  45.918  1.00  7.42
ATOM   1677  OE1 GLN   108      75.972  47.623  45.727  1.00  7.42
ATOM   1678  NE2 GLN   108      76.379  49.605  44.914  1.00  7.42
ATOM   1679 1HE2 GLN   108      76.456  50.596  45.045  1.00  7.42
ATOM   1680 2HE2 GLN   108      76.569  49.145  44.044  1.00  7.42
ATOM   1681  C   GLN   108      74.072  47.874  50.410  1.00  7.42
ATOM   1682  O   GLN   108      74.859  47.084  50.941  1.00  7.42
ATOM   1683  N   LYS   109      72.751  47.631  50.338  1.00  7.64
ATOM   1684  H   LYS   109      72.145  48.380  50.030  1.00  7.64
ATOM   1685  CA  LYS   109      72.249  46.241  50.283  1.00  7.64
ATOM   1686  HA  LYS   109      73.067  45.710  49.799  1.00  7.64
ATOM   1687  CB  LYS   109      72.091  45.577  51.671  1.00  7.64
ATOM   1688  HB1 LYS   109      71.306  46.085  52.230  1.00  7.64
ATOM   1689  HB2 LYS   109      73.020  45.709  52.226  1.00  7.64
ATOM   1690  CG  LYS   109      71.781  44.058  51.641  1.00  7.64
ATOM   1691  HG1 LYS   109      70.781  43.913  51.258  1.00  7.64
ATOM   1692  HG2 LYS   109      71.763  43.693  52.668  1.00  7.64
ATOM   1693  CD  LYS   109      72.729  43.153  50.824  1.00  7.64
ATOM   1694  HD1 LYS   109      73.534  42.817  51.478  1.00  7.64
ATOM   1695  HD2 LYS   109      73.195  43.692  50.004  1.00  7.64
ATOM   1696  CE  LYS   109      72.015  41.929  50.223  1.00  7.64
ATOM   1697  HE1 LYS   109      71.554  41.347  51.026  1.00  7.64
ATOM   1698  HE2 LYS   109      72.769  41.303  49.740  1.00  7.64
ATOM   1699  NZ  LYS   109      70.978  42.306  49.221  1.00  7.64
ATOM   1700  HZ1 LYS   109      70.123  42.643  49.676  1.00  7.64
ATOM   1701  HZ2 LYS   109      71.262  43.090  48.640  1.00  7.64
ATOM   1702  HZ3 LYS   109      70.674  41.540  48.643  1.00  7.64
ATOM   1703  C   LYS   109      71.091  46.012  49.320  1.00  7.64
ATOM   1704  O   LYS   109      70.609  46.917  48.638  1.00  7.64
