# Supplementary material for: Selecting Near-Native Protein Structures from Predicted Decoy Sets Using Ordered Graphlet Degree Similarity
Source: Genes (Basel). 2019 Feb 11;10(2):132. doi: 10.3390/genes10020132 (PMC6410076; doi:10.3390/genes10020132)
Supplement: Supplementary file 1 [file genes-10-00132-s001.zip › CodeData/data/CASP11/T0759/model116.pdb]

ATOM      1  N   MET     1      50.156  46.957  38.667  1.00 10.69
ATOM      2  CA  MET     1      48.783  46.395  38.584  1.00 10.69
ATOM      3  C   MET     1      48.824  44.959  38.240  1.00 10.69
ATOM      4  O   MET     1      47.789  44.304  38.230  1.00 10.69
ATOM      5 1H   MET     1      50.275  47.826  38.870  1.00 10.69
ATOM      6 2H   MET     1      50.696  46.934  37.947  1.00 10.69
ATOM      7 3H   MET     1      50.745  46.621  39.259  1.00 10.69
ATOM      8  CB  MET     1      47.951  47.163  37.555  1.00 10.69
ATOM      9  SD  MET     1      46.728  49.490  36.681  1.00 10.69
ATOM     10  CE  MET     1      45.134  48.677  36.752  1.00 10.69
ATOM     11  CG  MET     1      47.627  48.591  37.960  1.00 10.69
ATOM     12  N   GLY     2      50.002  44.425  37.883  1.00  9.06
ATOM     13  CA  GLY     2      50.025  43.007  37.734  1.00  9.06
ATOM     14  C   GLY     2      49.710  42.578  39.123  1.00  9.06
ATOM     15  O   GLY     2      48.930  41.662  39.365  1.00  9.06
ATOM     16  H   GLY     2      50.750  44.905  37.739  1.00  9.06
ATOM     17  N   HIS     3      50.321  43.303  40.074  1.00  7.16
ATOM     18  CA  HIS     3      50.163  43.118  41.476  1.00  7.16
ATOM     19  C   HIS     3      48.755  43.477  41.828  1.00  7.16
ATOM     20  O   HIS     3      48.165  42.883  42.721  1.00  7.16
ATOM     21  H   HIS     3      50.866  43.948  39.764  1.00  7.16
ATOM     22  CB  HIS     3      51.177  43.967  42.246  1.00  7.16
ATOM     23  CG  HIS     3      52.590  43.493  42.108  1.00  7.16
ATOM     24  ND1 HIS     3      53.012  42.265  42.571  1.00  7.16
ATOM     25  CE1 HIS     3      54.323  42.124  42.304  1.00  7.16
ATOM     26  CD2 HIS     3      53.817  44.037  41.544  1.00  7.16
ATOM     27  HE2 HIS     3      55.691  43.304  41.410  1.00  7.16
ATOM     28  NE2 HIS     3      54.812  43.183  41.689  1.00  7.16
ATOM     29  N   HIS     4      48.193  44.507  41.172  1.00  6.67
ATOM     30  CA  HIS     4      46.840  44.946  41.402  1.00  6.67
ATOM     31  C   HIS     4      45.857  43.905  40.969  1.00  6.67
ATOM     32  O   HIS     4      44.825  43.750  41.597  1.00  6.67
ATOM     33  H   HIS     4      48.706  44.928  40.564  1.00  6.67
ATOM     34  CB  HIS     4      46.571  46.261  40.668  1.00  6.67
ATOM     35  CG  HIS     4      45.211  46.830  40.926  1.00  6.67
ATOM     36  ND1 HIS     4      44.846  47.365  42.142  1.00  6.67
ATOM     37  CE1 HIS     4      43.572  47.792  42.068  1.00  6.67
ATOM     38  CD2 HIS     4      43.993  47.002  40.147  1.00  6.67
ATOM     39  HE2 HIS     4      42.192  47.791  40.598  1.00  6.67
ATOM     40  NE2 HIS     4      43.055  47.577  40.874  1.00  6.67
ATOM     41  N   HIS     5      46.096  43.206  39.857  1.00  6.46
ATOM     42  CA  HIS     5      45.258  42.143  39.383  1.00  6.46
ATOM     43  C   HIS     5      45.361  41.022  40.343  1.00  6.46
ATOM     44  O   HIS     5      44.415  40.259  40.511  1.00  6.46
ATOM     45  H   HIS     5      46.834  43.437  39.396  1.00  6.46
ATOM     46  CB  HIS     5      45.672  41.723  37.971  1.00  6.46
ATOM     47  CG  HIS     5      45.361  42.743  36.921  1.00  6.46
ATOM     48  ND1 HIS     5      45.872  42.677  35.643  1.00  6.46
ATOM     49  CE1 HIS     5      45.417  43.725  34.934  1.00  6.46
ATOM     50  CD2 HIS     5      44.558  43.957  36.858  1.00  6.46
ATOM     51  HE2 HIS     5      44.203  45.274  35.373  1.00  6.46
ATOM     52  NE2 HIS     5      44.628  44.497  35.657  1.00  6.46
ATOM     53  N   HIS     6      46.554  40.848  40.934  1.00  5.53
ATOM     54  CA  HIS     6      46.721  39.804  41.901  1.00  5.53
ATOM     55  C   HIS     6      45.828  40.078  43.066  1.00  5.53
ATOM     56  O   HIS     6      45.223  39.167  43.616  1.00  5.53
ATOM     57  H   HIS     6      47.247  41.383  40.725  1.00  5.53
ATOM     58  CB  HIS     6      48.185  39.704  42.334  1.00  5.53
ATOM     59  CG  HIS     6      49.091  39.149  41.280  1.00  5.53
ATOM     60  ND1 HIS     6      50.459  39.083  41.433  1.00  5.53
ATOM     61  CE1 HIS     6      50.997  38.541  40.326  1.00  5.53
ATOM     62  CD2 HIS     6      48.912  38.580  39.952  1.00  5.53
ATOM     63  HE2 HIS     6      50.219  37.854  38.598  1.00  5.53
ATOM     64  NE2 HIS     6      50.075  38.237  39.433  1.00  5.53
ATOM     65  N   HIS     7      45.749  41.342  43.505  1.00  4.82
ATOM     66  CA  HIS     7      44.884  41.702  44.600  1.00  4.82
ATOM     67  C   HIS     7      43.479  41.523  44.113  1.00  4.82
ATOM     68  O   HIS     7      42.556  41.227  44.886  1.00  4.82
ATOM     69  H   HIS     7      46.250  41.971  43.102  1.00  4.82
ATOM     70  CB  HIS     7      45.166  43.135  45.057  1.00  4.82
ATOM     71  CG  HIS     7      46.485  43.300  45.745  1.00  4.82
ATOM     72  HD1 HIS     7      46.447  41.718  47.067  1.00  4.82
ATOM     73  ND1 HIS     7      46.918  42.450  46.740  1.00  4.82
ATOM     74  CE1 HIS     7      48.131  42.851  47.162  1.00  4.82
ATOM     75  CD2 HIS     7      47.596  44.236  45.649  1.00  4.82
ATOM     76  NE2 HIS     7      48.544  43.922  46.511  1.00  4.82
ATOM     77  N   HIS     8      43.312  41.773  42.794  1.00  4.52
ATOM     78  CA  HIS     8      42.029  41.769  42.166  1.00  4.52
ATOM     79  C   HIS     8      41.595  40.398  41.865  1.00  4.52
ATOM     80  O   HIS     8      41.917  39.828  40.824  1.00  4.52
ATOM     81  H   HIS     8      44.050  41.947  42.309  1.00  4.52
ATOM     82  CB  HIS     8      42.056  42.606  40.886  1.00  4.52
ATOM     83  CG  HIS     8      40.708  42.814  40.271  1.00  4.52
ATOM     84  HD1 HIS     8      41.224  43.355  38.349  1.00  4.52
ATOM     85  ND1 HIS     8      40.539  43.196  38.957  1.00  4.52
ATOM     86  CE1 HIS     8      39.224  43.300  38.697  1.00  4.52
ATOM     87  CD2 HIS     8      39.330  42.713  40.730  1.00  4.52
ATOM     88  NE2 HIS     8      38.492  43.012  39.756  1.00  4.52
ATOM     89  N   SER     9      40.816  39.842  42.791  1.00  3.40
ATOM     90  CA  SER     9      40.205  38.620  42.452  1.00  3.40
ATOM     91  C   SER     9      38.806  38.974  42.189  1.00  3.40
ATOM     92  O   SER     9      37.936  38.847  43.048  1.00  3.40
ATOM     93  H   SER     9      40.671  40.208  43.600  1.00  3.40
ATOM     94  CB  SER     9      40.378  37.603  43.582  1.00  3.40
ATOM     95  HG  SER     9      39.851  37.479  45.366  1.00  3.40
ATOM     96  OG  SER     9      39.744  38.046  44.769  1.00  3.40
ATOM     97  N   HIS    10      38.549  39.351  40.934  1.00  3.41
ATOM     98  CA  HIS    10      37.240  39.823  40.670  1.00  3.41
ATOM     99  C   HIS    10      36.442  38.676  40.225  1.00  3.41
ATOM    100  O   HIS    10      35.957  38.649  39.097  1.00  3.41
ATOM    101  H   HIS    10      39.157  39.317  40.272  1.00  3.41
ATOM    102  CB  HIS    10      37.274  40.940  39.625  1.00  3.41
ATOM    103  CG  HIS    10      35.986  41.694  39.505  1.00  3.41
ATOM    104  ND1 HIS    10      35.640  42.400  38.373  1.00  3.41
ATOM    105  CE1 HIS    10      34.435  42.968  38.563  1.00  3.41
ATOM    106  CD2 HIS    10      34.835  41.927  40.365  1.00  3.41
ATOM    107  HE2 HIS    10      33.132  42.973  40.101  1.00  3.41
ATOM    108  NE2 HIS    10      33.947  42.688  39.756  1.00  3.41
ATOM    109  N   MET    11      36.201  37.722  41.123  1.00  2.91
ATOM    110  CA  MET    11      35.445  36.651  40.601  1.00  2.91
ATOM    111  C   MET    11      34.029  37.033  40.676  1.00  2.91
ATOM    112  O   MET    11      33.418  37.070  41.744  1.00  2.91
ATOM    113  H   MET    11      36.466  37.708  41.983  1.00  2.91
ATOM    114  CB  MET    11      35.734  35.364  41.376  1.00  2.91
ATOM    115  SD  MET    11      35.349  32.653  41.799  1.00  2.91
ATOM    116  CE  MET    11      34.445  33.005  43.305  1.00  2.91
ATOM    117  CG  MET    11      35.007  34.141  40.840  1.00  2.91
ATOM    118  N   VAL    12      33.480  37.369  39.504  1.00  2.40
ATOM    119  CA  VAL    12      32.115  37.728  39.516  1.00  2.40
ATOM    120  C   VAL    12      31.643  37.613  38.115  1.00  2.40
ATOM    121  O   VAL    12      32.426  37.691  37.168  1.00  2.40
ATOM    122  H   VAL    12      33.940  37.373  38.730  1.00  2.40
ATOM    123  CB  VAL    12      31.908  39.142  40.091  1.00  2.40
ATOM    124  CG1 VAL    12      32.569  40.181  39.199  1.00  2.40
ATOM    125  CG2 VAL    12      30.425  39.439  40.254  1.00  2.40
ATOM    126  N   VAL    13      30.332  37.386  37.956  1.00  2.51
ATOM    127  CA  VAL    13      29.780  37.476  36.652  1.00  2.51
ATOM    128  C   VAL    13      28.602  38.395  36.776  1.00  2.51
ATOM    129  O   VAL    13      27.663  38.138  37.524  1.00  2.51
ATOM    130  H   VAL    13      29.804  37.180  38.655  1.00  2.51
ATOM    131  CB  VAL    13      29.398  36.088  36.104  1.00  2.51
ATOM    132  CG1 VAL    13      28.794  36.213  34.713  1.00  2.51
ATOM    133  CG2 VAL    13      30.613  35.173  36.080  1.00  2.51
ATOM    134  N   ILE    14      28.555  39.496  36.014  1.00  2.82
ATOM    135  CA  ILE    14      27.423  40.318  36.303  1.00  2.82
ATOM    136  C   ILE    14      26.470  40.129  35.192  1.00  2.82
ATOM    137  O   ILE    14      26.849  40.153  34.024  1.00  2.82
ATOM    138  H   ILE    14      29.140  39.744  35.377  1.00  2.82
ATOM    139  CB  ILE    14      27.828  41.793  36.482  1.00  2.82
ATOM    140  CD1 ILE    14      29.431  43.312  37.755  1.00  2.82
ATOM    141  CG1 ILE    14      28.795  41.942  37.657  1.00  2.82
ATOM    142  CG2 ILE    14      26.594  42.667  36.648  1.00  2.82
ATOM    143  N   HIS    15      25.197  39.883  35.533  1.00  3.02
ATOM    144  CA  HIS    15      24.262  39.750  34.471  1.00  3.02
ATOM    145  C   HIS    15      23.936  41.146  34.080  1.00  3.02
ATOM    146  O   HIS    15      23.661  42.000  34.918  1.00  3.02
ATOM    147  H   HIS    15      24.923  39.802  36.386  1.00  3.02
ATOM    148  CB  HIS    15      23.044  38.945  34.927  1.00  3.02
ATOM    149  CG  HIS    15      22.096  38.603  33.820  1.00  3.02
ATOM    150  HD1 HIS    15      21.826  40.449  32.942  1.00  3.02
ATOM    151  ND1 HIS    15      21.615  39.544  32.935  1.00  3.02
ATOM    152  CE1 HIS    15      20.790  38.941  32.061  1.00  3.02
ATOM    153  CD2 HIS    15      21.447  37.389  33.346  1.00  3.02
ATOM    154  NE2 HIS    15      20.685  37.648  32.301  1.00  3.02
ATOM    155  N   PRO    16      24.073  41.462  32.838  1.00  3.76
ATOM    156  CA  PRO    16      23.690  42.778  32.455  1.00  3.76
ATOM    157  C   PRO    16      22.204  42.848  32.430  1.00  3.76
ATOM    158  O   PRO    16      21.649  43.915  32.697  1.00  3.76
ATOM    159  CB  PRO    16      24.311  42.955  31.068  1.00  3.76
ATOM    160  CD  PRO    16      24.810  40.724  31.775  1.00  3.76
ATOM    161  CG  PRO    16      24.509  41.564  30.566  1.00  3.76
ATOM    162  N   ASP    17      21.536  41.723  32.101  1.00  3.93
ATOM    163  CA  ASP    17      20.121  41.834  31.936  1.00  3.93
ATOM    164  C   ASP    17      19.498  42.176  33.258  1.00  3.93
ATOM    165  O   ASP    17      18.926  43.258  33.378  1.00  3.93
ATOM    166  H   ASP    17      21.942  40.928  31.985  1.00  3.93
ATOM    167  CB  ASP    17      19.544  40.534  31.373  1.00  3.93
ATOM    168  CG  ASP    17      19.920  40.309  29.922  1.00  3.93
ATOM    169  OD1 ASP    17      20.388  41.269  29.274  1.00  3.93
ATOM    170  OD2 ASP    17      19.747  39.173  29.432  1.00  3.93
ATOM    171  N   PRO    18      19.561  41.364  34.284  1.00  3.81
ATOM    172  CA  PRO    18      19.128  41.916  35.533  1.00  3.81
ATOM    173  C   PRO    18      20.426  42.337  36.094  1.00  3.81
ATOM    174  O   PRO    18      21.377  41.600  35.861  1.00  3.81
ATOM    175  CB  PRO    18      18.444  40.743  36.239  1.00  3.81
ATOM    176  CD  PRO    18      19.536  39.817  34.321  1.00  3.81
ATOM    177  CG  PRO    18      19.175  39.537  35.752  1.00  3.81
ATOM    178  N   GLY    19      20.522  43.431  36.863  1.00  3.67
ATOM    179  CA  GLY    19      21.841  43.744  37.321  1.00  3.67
ATOM    180  C   GLY    19      22.064  42.931  38.547  1.00  3.67
ATOM    181  O   GLY    19      21.842  43.385  39.668  1.00  3.67
ATOM    182  H   GLY    19      19.829  43.956  37.095  1.00  3.67
ATOM    183  N   ARG    20      22.557  41.698  38.360  1.00  3.18
ATOM    184  CA  ARG    20      22.756  40.848  39.486  1.00  3.18
ATOM    185  C   ARG    20      24.184  40.435  39.456  1.00  3.18
ATOM    186  O   ARG    20      24.750  40.175  38.396  1.00  3.18
ATOM    187  H   ARG    20      22.762  41.406  37.534  1.00  3.18
ATOM    188  CB  ARG    20      21.800  39.655  39.432  1.00  3.18
ATOM    189  CD  ARG    20      19.438  38.806  39.422  1.00  3.18
ATOM    190  HE  ARG    20      20.050  38.255  41.250  1.00  3.18
ATOM    191  NE  ARG    20      19.590  37.945  40.592  1.00  3.18
ATOM    192  CG  ARG    20      20.329  40.035  39.500  1.00  3.18
ATOM    193  CZ  ARG    20      19.065  36.728  40.698  1.00  3.18
ATOM    194 1HH1 ARG    20      19.719  36.343  42.448  1.00  3.18
ATOM    195 2HH1 ARG    20      18.917  35.230  41.868  1.00  3.18
ATOM    196  NH1 ARG    20      19.256  36.017  41.800  1.00  3.18
ATOM    197 1HH2 ARG    20      18.227  36.687  38.985  1.00  3.18
ATOM    198 2HH2 ARG    20      18.012  35.438  39.768  1.00  3.18
ATOM    199  NH2 ARG    20      18.351  36.226  39.700  1.00  3.18
ATOM    200  N   GLU    21      24.811  40.368  40.639  1.00  2.83
ATOM    201  CA  GLU    21      26.157  39.909  40.634  1.00  2.83
ATOM    202  C   GLU    21      26.068  38.454  40.953  1.00  2.83
ATOM    203  O   GLU    21      25.422  38.070  41.926  1.00  2.83
ATOM    204  H   GLU    21      24.417  40.598  41.415  1.00  2.83
ATOM    205  CB  GLU    21      26.996  40.700  41.639  1.00  2.83
ATOM    206  CD  GLU    21      27.994  42.921  42.310  1.00  2.83
ATOM    207  CG  GLU    21      27.147  42.173  41.299  1.00  2.83
ATOM    208  OE1 GLU    21      28.234  42.372  43.406  1.00  2.83
ATOM    209  OE2 GLU    21      28.418  44.056  42.006  1.00  2.83
ATOM    210  N   LEU    22      26.691  37.602  40.116  1.00  2.37
ATOM    211  CA  LEU    22      26.573  36.187  40.308  1.00  2.37
ATOM    212  C   LEU    22      27.917  35.523  40.254  1.00  2.37
ATOM    213  O   LEU    22      28.868  36.023  39.665  1.00  2.37
ATOM    214  H   LEU    22      27.183  37.924  39.434  1.00  2.37
ATOM    215  CB  LEU    22      25.643  35.579  39.256  1.00  2.37
ATOM    216  CG  LEU    22      24.203  36.096  39.245  1.00  2.37
ATOM    217  CD1 LEU    22      23.443  35.546  38.048  1.00  2.37
ATOM    218  CD2 LEU    22      23.490  35.729  40.538  1.00  2.37
ATOM    219  N   SER    23      28.037  34.348  40.885  1.00  2.04
ATOM    220  CA  SER    23      29.304  33.682  40.907  1.00  2.04
ATOM    221  C   SER    23      29.640  33.254  39.509  1.00  2.04
ATOM    222  O   SER    23      28.802  33.276  38.610  1.00  2.04
ATOM    223  H   SER    23      27.326  33.977  41.294  1.00  2.04
ATOM    224  CB  SER    23      29.266  32.489  41.865  1.00  2.04
ATOM    225  HG  SER    23      28.421  30.827  41.902  1.00  2.04
ATOM    226  OG  SER    23      28.426  31.462  41.367  1.00  2.04
ATOM    227  N   PRO    24      30.880  32.892  39.301  1.00  2.05
ATOM    228  CA  PRO    24      31.321  32.435  38.013  1.00  2.05
ATOM    229  C   PRO    24      30.516  31.233  37.634  1.00  2.05
ATOM    230  O   PRO    24      30.166  31.030  36.474  1.00  2.05
ATOM    231  CB  PRO    24      32.801  32.110  38.223  1.00  2.05
ATOM    232  CD  PRO    24      31.937  32.861  40.325  1.00  2.05
ATOM    233  CG  PRO    24      32.940  31.933  39.698  1.00  2.05
ATOM    234  N   GLU    25      30.187  30.438  38.646  1.00  2.09
ATOM    235  CA  GLU    25      29.458  29.216  38.583  1.00  2.09
ATOM    236  C   GLU    25      28.094  29.531  38.092  1.00  2.09
ATOM    237  O   GLU    25      27.524  28.850  37.237  1.00  2.09
ATOM    238  H   GLU    25      30.479  30.748  39.439  1.00  2.09
ATOM    239  CB  GLU    25      29.429  28.538  39.954  1.00  2.09
ATOM    240  CD  GLU    25      29.379  26.140  39.164  1.00  2.09
ATOM    241  CG  GLU    25      28.684  27.214  39.976  1.00  2.09
ATOM    242  OE1 GLU    25      30.619  26.024  39.269  1.00  2.09
ATOM    243  OE2 GLU    25      28.685  25.413  38.422  1.00  2.09
ATOM    244  N   GLU    26      27.541  30.592  38.706  1.00  2.21
ATOM    245  CA  GLU    26      26.193  30.963  38.473  1.00  2.21
ATOM    246  C   GLU    26      26.088  31.431  37.057  1.00  2.21
ATOM    247  O   GLU    26      25.077  31.206  36.404  1.00  2.21
ATOM    248  H   GLU    26      28.047  31.070  39.276  1.00  2.21
ATOM    249  CB  GLU    26      25.755  32.043  39.465  1.00  2.21
ATOM    250  CD  GLU    26      23.336  31.338  39.641  1.00  2.21
ATOM    251  CG  GLU    26      24.302  32.463  39.323  1.00  2.21
ATOM    252  OE1 GLU    26      23.805  30.212  39.909  1.00  2.21
ATOM    253  OE2 GLU    26      22.112  31.583  39.621  1.00  2.21
ATOM    254  N   ALA    27      27.128  32.129  36.556  1.00  2.24
ATOM    255  CA  ALA    27      27.174  32.656  35.214  1.00  2.24
ATOM    256  C   ALA    27      27.142  31.499  34.256  1.00  2.24
ATOM    257  O   ALA    27      26.532  31.589  33.192  1.00  2.24
ATOM    258  H   ALA    27      27.822  32.259  37.115  1.00  2.24
ATOM    259  CB  ALA    27      28.417  33.511  35.023  1.00  2.24
ATOM    260  N   HIS    28      27.837  30.392  34.597  1.00  2.46
ATOM    261  CA  HIS    28      27.871  29.244  33.718  1.00  2.46
ATOM    262  C   HIS    28      26.517  28.744  33.532  1.00  2.46
ATOM    263  O   HIS    28      26.093  28.421  32.422  1.00  2.46
ATOM    264  H   HIS    28      28.282  30.373  35.379  1.00  2.46
ATOM    265  CB  HIS    28      28.786  28.159  34.289  1.00  2.46
ATOM    266  CG  HIS    28      28.877  26.934  33.434  1.00  2.46
ATOM    267  HD1 HIS    28      30.043  27.620  31.877  1.00  2.46
ATOM    268  ND1 HIS    28      29.577  26.905  32.247  1.00  2.46
ATOM    269  CE1 HIS    28      29.477  25.676  31.709  1.00  2.46
ATOM    270  CD2 HIS    28      28.365  25.573  33.510  1.00  2.46
ATOM    271  NE2 HIS    28      28.751  24.872  32.462  1.00  2.46
ATOM    272  N   ARG    29      25.847  28.606  34.681  1.00  2.68
ATOM    273  CA  ARG    29      24.582  27.970  34.655  1.00  2.68
ATOM    274  C   ARG    29      23.636  28.776  33.810  1.00  2.68
ATOM    275  O   ARG    29      22.891  28.223  33.003  1.00  2.68
ATOM    276  H   ARG    29      26.183  28.907  35.460  1.00  2.68
ATOM    277  CB  ARG    29      24.039  27.799  36.075  1.00  2.68
ATOM    278  CD  ARG    29      22.209  26.970  37.579  1.00  2.68
ATOM    279  HE  ARG    29      22.533  28.612  38.685  1.00  2.68
ATOM    280  NE  ARG    29      21.934  28.282  38.161  1.00  2.68
ATOM    281  CG  ARG    29      22.704  27.075  36.146  1.00  2.68
ATOM    282  CZ  ARG    29      20.830  28.985  37.930  1.00  2.68
ATOM    283 1HH1 ARG    29      21.275  30.483  39.024  1.00  2.68
ATOM    284 2HH1 ARG    29      19.953  30.625  38.354  1.00  2.68
ATOM    285  NH1 ARG    29      20.667  30.170  38.503  1.00  2.68
ATOM    286 1HH2 ARG    29      19.998  27.734  36.756  1.00  2.68
ATOM    287 2HH2 ARG    29      19.178  28.957  36.978  1.00  2.68
ATOM    288  NH2 ARG    29      19.892  28.502  37.127  1.00  2.68
ATOM    289  N   ALA    30      23.652  30.115  33.968  1.00  2.86
ATOM    290  CA  ALA    30      22.766  31.005  33.258  1.00  2.86
ATOM    291  C   ALA    30      23.042  30.947  31.790  1.00  2.86
ATOM    292  O   ALA    30      22.133  31.063  30.964  1.00  2.86
ATOM    293  H   ALA    30      24.253  30.448  34.550  1.00  2.86
ATOM    294  CB  ALA    30      22.917  32.427  33.775  1.00  2.86
ATOM    295  N   GLY    31      24.328  30.793  31.426  1.00  3.08
ATOM    296  CA  GLY    31      24.657  30.788  30.035  1.00  3.08
ATOM    297  C   GLY    31      25.367  32.069  29.722  1.00  3.08
ATOM    298  O   GLY    31      25.707  32.330  28.570  1.00  3.08
ATOM    299  H   GLY    31      24.977  30.694  32.042  1.00  3.08
ATOM    300  N   LEU    32      25.617  32.915  30.741  1.00  2.89
ATOM    301  CA  LEU    32      26.277  34.162  30.468  1.00  2.89
ATOM    302  C   LEU    32      27.679  33.958  29.988  1.00  2.89
ATOM    303  O   LEU    32      28.140  34.654  29.087  1.00  2.89
ATOM    304  H   LEU    32      25.377  32.708  31.583  1.00  2.89
ATOM    305  CB  LEU    32      26.284  35.049  31.715  1.00  2.89
ATOM    306  CG  LEU    32      24.927  35.590  32.169  1.00  2.89
ATOM    307  CD1 LEU    32      25.053  36.304  33.506  1.00  2.89
ATOM    308  CD2 LEU    32      24.344  36.527  31.122  1.00  2.89
ATOM    309  N   ILE    33      28.418  33.013  30.584  1.00  2.87
ATOM    310  CA  ILE    33      29.778  32.854  30.167  1.00  2.87
ATOM    311  C   ILE    33      30.004  31.440  29.740  1.00  2.87
ATOM    312  O   ILE    33      29.152  30.583  29.944  1.00  2.87
ATOM    313  H   ILE    33      28.081  32.485  31.231  1.00  2.87
ATOM    314  CB  ILE    33      30.761  33.252  31.284  1.00  2.87
ATOM    315  CD1 ILE    33      31.638  32.529  33.566  1.00  2.87
ATOM    316  CG1 ILE    33      30.576  32.347  32.504  1.00  2.87
ATOM    317  CG2 ILE    33      30.598  34.722  31.638  1.00  2.87
ATOM    318  N   ASP    34      31.082  31.167  28.996  1.00  3.29
ATOM    319  CA  ASP    34      31.233  29.822  28.528  1.00  3.29
ATOM    320  C   ASP    34      31.952  29.003  29.541  1.00  3.29
ATOM    321  O   ASP    34      32.653  29.547  30.387  1.00  3.29
ATOM    322  H   ASP    34      31.699  31.788  28.787  1.00  3.29
ATOM    323  CB  ASP    34      31.978  29.800  27.192  1.00  3.29
ATOM    324  CG  ASP    34      31.162  30.392  26.060  1.00  3.29
ATOM    325  OD1 ASP    34      29.929  30.518  26.219  1.00  3.29
ATOM    326  OD2 ASP    34      31.755  30.731  25.014  1.00  3.29
ATOM    327  N   TRP    35      31.878  27.661  29.390  1.00  3.05
ATOM    328  CA  TRP    35      32.403  26.721  30.345  1.00  3.05
ATOM    329  C   TRP    35      33.863  26.990  30.488  1.00  3.05
ATOM    330  O   TRP    35      34.388  26.995  31.599  1.00  3.05
ATOM    331  H   TRP    35      31.473  27.365  28.643  1.00  3.05
ATOM    332  CB  TRP    35      32.128  25.286  29.891  1.00  3.05
ATOM    333 1HB  TRP    35      32.808  24.978  29.174  1.00  3.05
ATOM    334 2HB  TRP    35      31.174  24.991  29.935  1.00  3.05
ATOM    335  CG  TRP    35      32.628  24.248  30.848  1.00  3.05
ATOM    336  CD1 TRP    35      31.957  23.728  31.917  1.00  3.05
ATOM    337  HE1 TRP    35      32.483  22.314  33.321  1.00  3.05
ATOM    338  NE1 TRP    35      32.738  22.799  32.561  1.00  3.05
ATOM    339  CD2 TRP    35      33.908  23.603  30.824  1.00  3.05
ATOM    340  CE2 TRP    35      33.942  22.705  31.906  1.00  3.05
ATOM    341  CH2 TRP    35      36.131  22.020  31.350  1.00  3.05
ATOM    342  CZ2 TRP    35      35.051  21.907  32.180  1.00  3.05
ATOM    343  CE3 TRP    35      35.027  23.698  29.992  1.00  3.05
ATOM    344  CZ3 TRP    35      36.125  22.904  30.267  1.00  3.05
ATOM    345  N   ASN    36      34.574  27.185  29.365  1.00  3.41
ATOM    346  CA  ASN    36      35.982  27.450  29.448  1.00  3.41
ATOM    347  C   ASN    36      36.214  28.770  30.117  1.00  3.41
ATOM    348  O   ASN    36      37.179  28.927  30.867  1.00  3.41
ATOM    349  H   ASN    36      34.169  27.150  28.562  1.00  3.41
ATOM    350  CB  ASN    36      36.617  27.413  28.057  1.00  3.41
ATOM    351  CG  ASN    36      36.734  26.006  27.506  1.00  3.41
ATOM    352  OD1 ASN    36      36.706  25.031  28.258  1.00  3.41
ATOM    353 1HD2 ASN    36      36.939  25.082  25.811  1.00  3.41
ATOM    354 2HD2 ASN    36      36.881  26.634  25.675  1.00  3.41
ATOM    355  ND2 ASN    36      36.865  25.895  26.189  1.00  3.41
ATOM    356  N   MET    37      35.361  29.779  29.841  1.00  3.16
ATOM    357  CA  MET    37      35.634  31.048  30.443  1.00  3.16
ATOM    358  C   MET    37      35.435  30.951  31.924  1.00  3.16
ATOM    359  O   MET    37      36.139  31.620  32.672  1.00  3.16
ATOM    360  H   MET    37      34.645  29.680  29.304  1.00  3.16
ATOM    361  CB  MET    37      34.737  32.131  29.840  1.00  3.16
ATOM    362  SD  MET    37      36.758  32.925  28.119  1.00  3.16
ATOM    363  CE  MET    37      36.830  34.459  29.039  1.00  3.16
ATOM    364  CG  MET    37      35.040  32.448  28.384  1.00  3.16
ATOM    365  N   PHE    38      34.452  30.142  32.382  1.00  2.54
ATOM    366  CA  PHE    38      34.186  30.005  33.792  1.00  2.54
ATOM    367  C   PHE    38      35.360  29.409  34.434  1.00  2.54
ATOM    368  O   PHE    38      35.682  29.786  35.550  1.00  2.54
ATOM    369  H   PHE    38      33.959  29.684  31.784  1.00  2.54
ATOM    370  CB  PHE    38      32.933  29.157  34.021  1.00  2.54
ATOM    371  CG  PHE    38      32.579  28.978  35.470  1.00  2.54
ATOM    372  CZ  PHE    38      31.923  28.641  38.150  1.00  2.54
ATOM    373  CD1 PHE    38      32.409  30.075  36.296  1.00  2.54
ATOM    374  CE1 PHE    38      32.083  29.911  37.629  1.00  2.54
ATOM    375  CD2 PHE    38      32.415  27.713  36.006  1.00  2.54
ATOM    376  CE2 PHE    38      32.089  27.549  37.339  1.00  2.54
ATOM    377  N   VAL    39      35.953  28.395  33.786  1.00  2.61
ATOM    378  CA  VAL    39      37.050  27.738  34.422  1.00  2.61
ATOM    379  C   VAL    39      38.176  28.691  34.593  1.00  2.61
ATOM    380  O   VAL    39      38.841  28.668  35.620  1.00  2.61
ATOM    381  H   VAL    39      35.677  28.126  32.973  1.00  2.61
ATOM    382  CB  VAL    39      37.506  26.502  33.625  1.00  2.61
ATOM    383  CG1 VAL    39      38.799  25.944  34.201  1.00  2.61
ATOM    384  CG2 VAL    39      36.418  25.439  33.622  1.00  2.61
ATOM    385  N   LYS    40      38.433  29.550  33.590  1.00  3.11
ATOM    386  CA  LYS    40      39.538  30.465  33.686  1.00  3.11
ATOM    387  C   LYS    40      39.312  31.430  34.820  1.00  3.11
ATOM    388  O   LYS    40      40.250  31.774  35.538  1.00  3.11
ATOM    389  H   LYS    40      37.911  29.551  32.857  1.00  3.11
ATOM    390  CB  LYS    40      39.727  31.217  32.367  1.00  3.11
ATOM    391  CD  LYS    40      40.404  31.160  29.951  1.00  3.11
ATOM    392  CE  LYS    40      40.923  30.296  28.813  1.00  3.11
ATOM    393  CG  LYS    40      40.259  30.356  31.233  1.00  3.11
ATOM    394 1HZ  LYS    40      41.334  30.525  26.897  1.00  3.11
ATOM    395 2HZ  LYS    40      41.590  31.743  27.648  1.00  3.11
ATOM    396 3HZ  LYS    40      40.226  31.369  27.311  1.00  3.11
ATOM    397  NZ  LYS    40      41.029  31.060  27.539  1.00  3.11
ATOM    398  N   LEU    41      38.067  31.917  34.995  1.00  2.82
ATOM    399  CA  LEU    41      37.796  32.878  36.036  1.00  2.82
ATOM    400  C   LEU    41      38.020  32.260  37.372  1.00  2.82
ATOM    401  O   LEU    41      38.541  32.909  38.279  1.00  2.82
ATOM    402  H   LEU    41      37.402  31.638  34.456  1.00  2.82
ATOM    403  CB  LEU    41      36.365  33.406  35.919  1.00  2.82
ATOM    404  CG  LEU    41      36.068  34.298  34.712  1.00  2.82
ATOM    405  CD1 LEU    41      34.580  34.600  34.619  1.00  2.82
ATOM    406  CD2 LEU    41      36.866  35.590  34.789  1.00  2.82
ATOM    407  N   ARG    42      37.587  30.996  37.551  1.00  2.41
ATOM    408  CA  ARG    42      37.785  30.403  38.832  1.00  2.41
ATOM    409  C   ARG    42      39.239  30.166  39.119  1.00  2.41
ATOM    410  O   ARG    42      39.631  30.184  40.282  1.00  2.41
ATOM    411  H   ARG    42      37.185  30.528  36.896  1.00  2.41
ATOM    412  CB  ARG    42      37.017  29.084  38.936  1.00  2.41
ATOM    413  CD  ARG    42      36.644  26.758  38.069  1.00  2.41
ATOM    414  HE  ARG    42      37.874  25.834  36.783  1.00  2.41
ATOM    415  NE  ARG    42      37.138  25.689  37.204  1.00  2.41
ATOM    416  CG  ARG    42      37.524  27.996  38.003  1.00  2.41
ATOM    417  CZ  ARG    42      36.523  24.523  37.033  1.00  2.41
ATOM    418 1HH1 ARG    42      37.783  23.772  35.813  1.00  2.41
ATOM    419 2HH1 ARG    42      36.648  22.856  36.115  1.00  2.41
ATOM    420  NH1 ARG    42      37.046  23.610  36.226  1.00  2.41
ATOM    421 1HH2 ARG    42      35.047  24.865  38.192  1.00  2.41
ATOM    422 2HH2 ARG    42      34.989  23.518  37.558  1.00  2.41
ATOM    423  NH2 ARG    42      35.386  24.273  37.669  1.00  2.41
ATOM    424  N   SER    43      40.078  29.865  38.102  1.00  2.88
ATOM    425  CA  SER    43      41.496  29.688  38.362  1.00  2.88
ATOM    426  C   SER    43      42.072  30.997  38.812  1.00  2.88
ATOM    427  O   SER    43      42.933  31.037  39.689  1.00  2.88
ATOM    428  H   SER    43      39.759  29.774  37.265  1.00  2.88
ATOM    429  CB  SER    43      42.209  29.167  37.113  1.00  2.88
ATOM    430  HG  SER    43      41.376  30.284  35.873  1.00  2.88
ATOM    431  OG  SER    43      42.167  30.121  36.066  1.00  2.88
ATOM    432  N   GLN    44      41.622  32.116  38.216  1.00  3.10
ATOM    433  CA  GLN    44      42.201  33.363  38.609  1.00  3.10
ATOM    434  C   GLN    44      41.871  33.587  40.037  1.00  3.10
ATOM    435  O   GLN    44      42.753  34.021  40.756  1.00  3.10
ATOM    436  H   GLN    44      40.978  32.097  37.588  1.00  3.10
ATOM    437  CB  GLN    44      41.685  34.497  37.721  1.00  3.10
ATOM    438  CD  GLN    44      41.579  35.518  35.413  1.00  3.10
ATOM    439  CG  GLN    44      42.200  34.450  36.292  1.00  3.10
ATOM    440  OE1 GLN    44      40.445  35.941  35.641  1.00  3.10
ATOM    441 1HE2 GLN    44      42.000  36.591  33.851  1.00  3.10
ATOM    442 2HE2 GLN    44      43.145  35.622  34.272  1.00  3.10
ATOM    443  NE2 GLN    44      42.321  35.957  34.404  1.00  3.10
ATOM    444  N   GLU    45      40.618  33.298  40.485  1.00  2.75
ATOM    445  CA  GLU    45      40.197  33.542  41.851  1.00  2.75
ATOM    446  C   GLU    45      40.951  32.692  42.823  1.00  2.75
ATOM    447  O   GLU    45      41.276  33.137  43.925  1.00  2.75
ATOM    448  H   GLU    45      40.041  32.941  39.893  1.00  2.75
ATOM    449  CB  GLU    45      38.695  33.291  42.002  1.00  2.75
ATOM    450  CD  GLU    45      38.267  35.040  43.773  1.00  2.75
ATOM    451  CG  GLU    45      38.155  33.577  43.393  1.00  2.75
ATOM    452  OE1 GLU    45      37.924  35.900  42.934  1.00  2.75
ATOM    453  OE2 GLU    45      38.697  35.328  44.909  1.00  2.75
ATOM    454  N   CYS    46      41.222  31.427  42.461  1.00  2.96
ATOM    455  CA  CYS    46      41.984  30.619  43.378  1.00  2.96
ATOM    456  C   CYS    46      43.355  31.195  43.544  1.00  2.96
ATOM    457  O   CYS    46      43.870  31.358  44.656  1.00  2.96
ATOM    458  H   CYS    46      40.946  31.080  41.678  1.00  2.96
ATOM    459  CB  CYS    46      42.059  29.173  42.883  1.00  2.96
ATOM    460  SG  CYS    46      42.962  28.054  43.980  1.00  2.96
ATOM    461  N   ASP    47      44.006  31.523  42.417  1.00  3.77
ATOM    462  CA  ASP    47      45.336  32.023  42.586  1.00  3.77
ATOM    463  C   ASP    47      45.316  33.374  43.202  1.00  3.77
ATOM    464  O   ASP    47      46.241  33.734  43.948  1.00  3.77
ATOM    465  H   ASP    47      43.656  31.445  41.591  1.00  3.77
ATOM    466  CB  ASP    47      46.068  32.063  41.243  1.00  3.77
ATOM    467  CG  ASP    47      47.552  32.332  41.396  1.00  3.77
ATOM    468  OD1 ASP    47      48.241  31.511  42.038  1.00  3.77
ATOM    469  OD2 ASP    47      48.027  33.362  40.874  1.00  3.77
ATOM    470  N   TRP    48      44.195  34.089  42.959  1.00  5.24
ATOM    471  CA  TRP    48      44.086  35.479  43.262  1.00  5.24
ATOM    472  C   TRP    48      44.576  35.856  44.578  1.00  5.24
ATOM    473  O   TRP    48      43.813  35.979  45.533  1.00  5.24
ATOM    474  H   TRP    48      43.499  33.653  42.591  1.00  5.24
ATOM    475  CB  TRP    48      42.632  35.940  43.147  1.00  5.24
ATOM    476 1HB  TRP    48      42.558  36.972  43.174  1.00  5.24
ATOM    477 2HB  TRP    48      41.945  35.310  43.511  1.00  5.24
ATOM    478  CG  TRP    48      42.103  35.912  41.746  1.00  5.24
ATOM    479  CD1 TRP    48      41.031  35.201  41.288  1.00  5.24
ATOM    480  HE1 TRP    48      40.174  35.046  39.421  1.00  5.24
ATOM    481  NE1 TRP    48      40.849  35.429  39.945  1.00  5.24
ATOM    482  CD2 TRP    48      42.622  36.628  40.618  1.00  5.24
ATOM    483  CE2 TRP    48      41.816  36.303  39.512  1.00  5.24
ATOM    484  CH2 TRP    48      43.093  37.691  38.093  1.00  5.24
ATOM    485  CZ2 TRP    48      42.043  36.829  38.242  1.00  5.24
ATOM    486  CE3 TRP    48      43.690  37.512  40.436  1.00  5.24
ATOM    487  CZ3 TRP    48      43.911  38.032  39.175  1.00  5.24
ATOM    488  N   GLU    49      45.867  36.183  44.561  1.00  6.80
ATOM    489  CA  GLU    49      46.650  36.512  45.678  1.00  6.80
ATOM    490  C   GLU    49      47.719  35.519  45.695  1.00  6.80
ATOM    491  O   GLU    49      48.475  35.369  44.735  1.00  6.80
ATOM    492  H   GLU    49      46.234  36.181  43.739  1.00  6.80
ATOM    493  CB  GLU    49      45.799  36.507  46.949  1.00  6.80
ATOM    494  CD  GLU    49      45.318  38.985  47.045  1.00  6.80
ATOM    495  CG  GLU    49      44.731  37.588  46.986  1.00  6.80
ATOM    496  OE1 GLU    49      46.560  39.110  46.995  1.00  6.80
ATOM    497  OE2 GLU    49      44.536  39.954  47.142  1.00  6.80
ATOM    498  N   GLU    50      47.861  34.867  46.841  1.00  6.82
ATOM    499  CA  GLU    50      48.831  33.852  46.902  1.00  6.82
ATOM    500  C   GLU    50      48.118  32.583  47.101  1.00  6.82
ATOM    501  O   GLU    50      47.220  32.466  47.933  1.00  6.82
ATOM    502  H   GLU    50      47.361  35.056  47.565  1.00  6.82
ATOM    503  CB  GLU    50      49.832  34.134  48.024  1.00  6.82
ATOM    504  CD  GLU    50      51.948  33.448  49.220  1.00  6.82
ATOM    505  CG  GLU    50      50.949  33.109  48.132  1.00  6.82
ATOM    506  OE1 GLU    50      52.854  34.268  48.960  1.00  6.82
ATOM    507  OE2 GLU    50      51.826  32.895  50.333  1.00  6.82
ATOM    508  N   ILE    51      48.497  31.570  46.317  1.00  6.90
ATOM    509  CA  ILE    51      47.874  30.355  46.654  1.00  6.90
ATOM    510  C   ILE    51      48.879  29.959  47.637  1.00  6.90
ATOM    511  O   ILE    51      50.044  29.810  47.283  1.00  6.90
ATOM    512  H   ILE    51      49.082  31.601  45.634  1.00  6.90
ATOM    513  CB  ILE    51      47.679  29.459  45.417  1.00  6.90
ATOM    514  CD1 ILE    51      46.738  29.452  43.048  1.00  6.90
ATOM    515  CG1 ILE    51      46.798  30.162  44.382  1.00  6.90
ATOM    516  CG2 ILE    51      47.108  28.108  45.822  1.00  6.90
ATOM    517  N   SER    52      48.532  29.925  48.938  1.00  8.13
ATOM    518  CA  SER    52      49.744  29.599  49.600  1.00  8.13
ATOM    519  C   SER    52      49.819  28.114  49.507  1.00  8.13
ATOM    520  O   SER    52      49.268  27.367  50.304  1.00  8.13
ATOM    521  H   SER    52      47.779  30.052  49.414  1.00  8.13
ATOM    522  CB  SER    52      49.729  30.127  51.036  1.00  8.13
ATOM    523  HG  SER    52      50.381  31.837  50.674  1.00  8.13
ATOM    524  OG  SER    52      49.706  31.544  51.058  1.00  8.13
ATOM    525  N   VAL    53      50.554  27.608  48.514  1.00  8.85
ATOM    526  CA  VAL    53      50.508  26.203  48.424  1.00  8.85
ATOM    527  C   VAL    53      51.444  25.772  49.454  1.00  8.85
ATOM    528  O   VAL    53      52.579  26.234  49.529  1.00  8.85
ATOM    529  H   VAL    53      51.050  28.080  47.930  1.00  8.85
ATOM    530  CB  VAL    53      50.867  25.716  47.008  1.00  8.85
ATOM    531  CG1 VAL    53      50.907  24.196  46.961  1.00  8.85
ATOM    532  CG2 VAL    53      49.875  26.258  45.991  1.00  8.85
ATOM    533  N   LYS    54      50.956  24.895  50.323  1.00 10.11
ATOM    534  CA  LYS    54      51.845  24.466  51.325  1.00 10.11
ATOM    535  C   LYS    54      51.762  22.995  51.333  1.00 10.11
ATOM    536  O   LYS    54      50.998  22.395  50.580  1.00 10.11
ATOM    537  H   LYS    54      50.115  24.575  50.301  1.00 10.11
ATOM    538  CB  LYS    54      51.475  25.090  52.672  1.00 10.11
ATOM    539  CD  LYS    54      52.973  27.103  52.624  1.00 10.11
ATOM    540  CE  LYS    54      53.038  28.620  52.707  1.00 10.11
ATOM    541  CG  LYS    54      51.537  26.608  52.691  1.00 10.11
ATOM    542 1HZ  LYS    54      54.431  30.013  52.598  1.00 10.11
ATOM    543 2HZ  LYS    54      54.746  28.876  51.751  1.00 10.11
ATOM    544 3HZ  LYS    54      54.945  28.789  53.188  1.00 10.11
ATOM    545  NZ  LYS    54      54.430  29.125  52.545  1.00 10.11
ATOM    546  N   GLY    55      52.616  22.356  52.139  1.00  9.66
ATOM    547  CA  GLY    55      52.262  21.000  52.350  1.00  9.66
ATOM    548  C   GLY    55      50.999  21.175  53.074  1.00  9.66
ATOM    549  O   GLY    55      50.963  21.906  54.059  1.00  9.66
ATOM    550  H   GLY    55      53.350  22.696  52.533  1.00  9.66
ATOM    551  N   PRO    56      50.068  20.356  52.712  1.00  7.96
ATOM    552  CA  PRO    56      48.676  20.671  52.846  1.00  7.96
ATOM    553  C   PRO    56      48.234  21.784  53.732  1.00  7.96
ATOM    554  O   PRO    56      47.387  21.583  54.595  1.00  7.96
ATOM    555  CB  PRO    56      48.056  19.383  53.392  1.00  7.96
ATOM    556  CD  PRO    56      50.367  18.886  53.018  1.00  7.96
ATOM    557  CG  PRO    56      48.984  18.303  52.946  1.00  7.96
ATOM    558  N   ASN    57      48.730  23.010  53.488  1.00  6.96
ATOM    559  CA  ASN    57      48.132  24.104  54.146  1.00  6.96
ATOM    560  C   ASN    57      46.987  24.377  53.281  1.00  6.96
ATOM    561  O   ASN    57      45.890  24.717  53.719  1.00  6.96
ATOM    562  H   ASN    57      49.420  23.145  52.926  1.00  6.96
ATOM    563  CB  ASN    57      49.134  25.251  54.298  1.00  6.96
ATOM    564  CG  ASN    57      50.199  24.960  55.337  1.00  6.96
ATOM    565  OD1 ASN    57      50.241  23.870  55.908  1.00  6.96
ATOM    566 1HD2 ASN    57      51.716  25.816  56.193  1.00  6.96
ATOM    567 2HD2 ASN    57      50.998  26.719  55.145  1.00  6.96
ATOM    568  ND2 ASN    57      51.064  25.936  55.585  1.00  6.96
ATOM    569  N   GLY    58      47.276  24.249  51.968  1.00  5.63
ATOM    570  CA  GLY    58      46.313  24.549  50.977  1.00  5.63
ATOM    571  C   GLY    58      46.043  25.945  51.283  1.00  5.63
ATOM    572  O   GLY    58      44.952  26.485  51.113  1.00  5.63
ATOM    573  H   GLY    58      48.096  23.968  51.728  1.00  5.63
ATOM    574  N   GLU    59      47.162  26.596  51.638  1.00  4.59
ATOM    575  CA  GLU    59      47.356  27.901  52.151  1.00  4.59
ATOM    576  C   GLU    59      47.045  28.817  51.036  1.00  4.59
ATOM    577  O   GLU    59      47.062  30.041  51.145  1.00  4.59
ATOM    578  H   GLU    59      47.869  26.056  51.502  1.00  4.59
ATOM    579  CB  GLU    59      48.784  28.063  52.677  1.00  4.59
ATOM    580  CD  GLU    59      48.253  29.656  54.564  1.00  4.59
ATOM    581  CG  GLU    59      49.063  29.419  53.305  1.00  4.59
ATOM    582  OE1 GLU    59      47.792  28.665  55.169  1.00  4.59
ATOM    583  OE2 GLU    59      48.080  30.832  54.947  1.00  4.59
ATOM    584  N   SER    60      46.720  28.167  49.898  1.00  4.17
ATOM    585  CA  SER    60      46.136  28.634  48.689  1.00  4.17
ATOM    586  C   SER    60      45.043  29.517  49.084  1.00  4.17
ATOM    587  O   SER    60      44.620  29.509  50.218  1.00  4.17
ATOM    588  H   SER    60      46.935  27.298  49.987  1.00  4.17
ATOM    589  CB  SER    60      45.666  27.457  47.831  1.00  4.17
ATOM    590  HG  SER    60      44.825  26.489  49.185  1.00  4.17
ATOM    591  OG  SER    60      44.585  26.778  48.446  1.00  4.17
ATOM    592  N   SER    61      44.629  30.426  48.223  1.00  3.52
ATOM    593  CA  SER    61      43.526  31.198  48.663  1.00  3.52
ATOM    594  C   SER    61      42.394  30.656  47.871  1.00  3.52
ATOM    595  O   SER    61      42.551  30.280  46.712  1.00  3.52
ATOM    596  H   SER    61      44.989  30.577  47.412  1.00  3.52
ATOM    597  CB  SER    61      43.791  32.688  48.439  1.00  3.52
ATOM    598  HG  SER    61      45.564  32.710  49.016  1.00  3.52
ATOM    599  OG  SER    61      44.883  33.136  49.223  1.00  3.52
ATOM    600  N   VAL    62      41.205  30.626  48.472  1.00  2.74
ATOM    601  CA  VAL    62      40.117  29.915  47.882  1.00  2.74
ATOM    602  C   VAL    62      39.150  30.789  47.154  1.00  2.74
ATOM    603  O   VAL    62      39.287  32.009  47.062  1.00  2.74
ATOM    604  H   VAL    62      41.090  31.057  49.254  1.00  2.74
ATOM    605  CB  VAL    62      39.337  29.103  48.933  1.00  2.74
ATOM    606  CG1 VAL    62      40.242  28.070  49.587  1.00  2.74
ATOM    607  CG2 VAL    62      38.734  30.028  49.979  1.00  2.74
ATOM    608  N   ILE    63      38.138  30.128  46.567  1.00  2.30
ATOM    609  CA  ILE    63      37.213  30.812  45.738  1.00  2.30
ATOM    610  C   ILE    63      36.319  31.622  46.612  1.00  2.30
ATOM    611  O   ILE    63      35.750  31.172  47.601  1.00  2.30
ATOM    612  H   ILE    63      38.050  29.243  46.704  1.00  2.30
ATOM    613  CB  ILE    63      36.410  29.833  44.861  1.00  2.30
ATOM    614  CD1 ILE    63      36.674  27.956  43.157  1.00  2.30
ATOM    615  CG1 ILE    63      37.339  29.099  43.892  1.00  2.30
ATOM    616  CG2 ILE    63      35.293  30.565  44.132  1.00  2.30
ATOM    617  N   HIS    64      36.221  32.900  46.250  1.00  2.56
ATOM    618  CA  HIS    64      35.513  33.892  46.979  1.00  2.56
ATOM    619  C   HIS    64      34.053  33.924  46.640  1.00  2.56
ATOM    620  O   HIS    64      33.636  33.771  45.492  1.00  2.56
ATOM    621  H   HIS    64      36.643  33.119  45.486  1.00  2.56
ATOM    622  CB  HIS    64      36.119  35.275  46.731  1.00  2.56
ATOM    623  CG  HIS    64      37.513  35.426  47.257  1.00  2.56
ATOM    624  HD1 HIS    64      38.455  33.826  46.360  1.00  2.56
ATOM    625  ND1 HIS    64      38.533  34.562  46.924  1.00  2.56
ATOM    626  CE1 HIS    64      39.659  34.953  47.546  1.00  2.56
ATOM    627  CD2 HIS    64      38.191  36.359  48.145  1.00  2.56
ATOM    628  NE2 HIS    64      39.461  36.030  48.280  1.00  2.56
ATOM    629  N   ASP    65      33.229  34.141  47.685  1.00  2.61
ATOM    630  CA  ASP    65      31.814  34.248  47.524  1.00  2.61
ATOM    631  C   ASP    65      31.576  35.696  47.260  1.00  2.61
ATOM    632  O   ASP    65      31.789  36.527  48.133  1.00  2.61
ATOM    633  H   ASP    65      33.596  34.219  48.503  1.00  2.61
ATOM    634  CB  ASP    65      31.092  33.727  48.768  1.00  2.61
ATOM    635  CG  ASP    65      29.584  33.735  48.614  1.00  2.61
ATOM    636  OD1 ASP    65      29.049  32.815  47.961  1.00  2.61
ATOM    637  OD2 ASP    65      28.938  34.662  49.145  1.00  2.61
ATOM    638  N   ARG    66      31.079  36.056  46.073  1.00  2.85
ATOM    639  CA  ARG    66      30.965  37.453  45.780  1.00  2.85
ATOM    640  C   ARG    66      30.023  38.121  46.727  1.00  2.85
ATOM    641  O   ARG    66      30.210  39.289  47.060  1.00  2.85
ATOM    642  H   ARG    66      30.819  35.446  45.465  1.00  2.85
ATOM    643  CB  ARG    66      30.500  37.662  44.337  1.00  2.85
ATOM    644  CD  ARG    66      31.616  39.890  44.044  1.00  2.85
ATOM    645  HE  ARG    66      32.294  38.924  42.423  1.00  2.85
ATOM    646  NE  ARG    66      32.579  39.459  43.034  1.00  2.85
ATOM    647  CG  ARG    66      30.310  39.119  43.951  1.00  2.85
ATOM    648  CZ  ARG    66      33.852  39.839  43.005  1.00  2.85
ATOM    649 1HH1 ARG    66      34.352  38.861  41.445  1.00  2.85
ATOM    650 2HH1 ARG    66      35.479  39.642  42.028  1.00  2.85
ATOM    651  NH1 ARG    66      34.655  39.396  42.047  1.00  2.85
ATOM    652 1HH2 ARG    66      33.799  40.951  44.554  1.00  2.85
ATOM    653 2HH2 ARG    66      35.143  40.909  43.914  1.00  2.85
ATOM    654  NH2 ARG    66      34.320  40.663  43.933  1.00  2.85
ATOM    655  N   LYS    67      28.946  37.440  47.151  1.00  3.25
ATOM    656  CA  LYS    67      28.055  38.152  48.017  1.00  3.25
ATOM    657  C   LYS    67      28.731  38.500  49.310  1.00  3.25
ATOM    658  O   LYS    67      28.777  39.663  49.704  1.00  3.25
ATOM    659  H   LYS    67      28.767  36.588  46.923  1.00  3.25
ATOM    660  CB  LYS    67      26.795  37.327  48.285  1.00  3.25
ATOM    661  CD  LYS    67      24.524  37.175  49.343  1.00  3.25
ATOM    662  CE  LYS    67      23.515  37.858  50.251  1.00  3.25
ATOM    663  CG  LYS    67      25.774  38.022  49.171  1.00  3.25
ATOM    664 1HZ  LYS    67      21.717  37.468  50.965  1.00  3.25
ATOM    665 2HZ  LYS    67      22.499  36.255  50.792  1.00  3.25
ATOM    666 3HZ  LYS    67      21.900  36.905  49.638  1.00  3.25
ATOM    667  NZ  LYS    67      22.284  37.039  50.429  1.00  3.25
ATOM    668  N   SER    68      29.279  37.489  50.011  1.00  3.41
ATOM    669  CA  SER    68      29.850  37.724  51.310  1.00  3.41
ATOM    670  C   SER    68      31.201  38.361  51.252  1.00  3.41
ATOM    671  O   SER    68      31.485  39.312  51.978  1.00  3.41
ATOM    672  H   SER    68      29.286  36.660  49.660  1.00  3.41
ATOM    673  CB  SER    68      29.951  36.415  52.096  1.00  3.41
ATOM    674  HG  SER    68      30.601  35.348  50.711  1.00  3.41
ATOM    675  OG  SER    68      30.861  35.520  51.481  1.00  3.41
ATOM    676  N   GLY    69      32.069  37.862  50.359  1.00  3.20
ATOM    677  CA  GLY    69      33.429  38.311  50.327  1.00  3.20
ATOM    678  C   GLY    69      34.240  37.314  51.091  1.00  3.20
ATOM    679  O   GLY    69      35.402  37.547  51.418  1.00  3.20
ATOM    680  H   GLY    69      31.787  37.238  49.775  1.00  3.20
ATOM    681  N   LYS    70      33.641  36.145  51.383  1.00  3.07
ATOM    682  CA  LYS    70      34.324  35.178  52.184  1.00  3.07
ATOM    683  C   LYS    70      34.958  34.158  51.308  1.00  3.07
ATOM    684  O   LYS    70      34.367  33.670  50.347  1.00  3.07
ATOM    685  H   LYS    70      32.813  35.971  51.076  1.00  3.07
ATOM    686  CB  LYS    70      33.357  34.521  53.172  1.00  3.07
ATOM    687  CD  LYS    70      31.861  34.752  55.173  1.00  3.07
ATOM    688  CE  LYS    70      31.260  35.713  56.187  1.00  3.07
ATOM    689  CG  LYS    70      32.786  35.475  54.208  1.00  3.07
ATOM    690 1HZ  LYS    70      29.976  35.618  57.682  1.00  3.07
ATOM    691 2HZ  LYS    70      30.733  34.385  57.548  1.00  3.07
ATOM    692 3HZ  LYS    70      29.644  34.672  56.630  1.00  3.07
ATOM    693  NZ  LYS    70      30.308  35.028  57.104  1.00  3.07
ATOM    694  N   LYS    71      36.211  33.799  51.637  1.00  2.70
ATOM    695  CA  LYS    71      36.910  32.871  50.811  1.00  2.70
ATOM    696  C   LYS    71      36.622  31.477  51.280  1.00  2.70
ATOM    697  O   LYS    71      36.752  31.162  52.461  1.00  2.70
ATOM    698  H   LYS    71      36.609  34.138  52.370  1.00  2.70
ATOM    699  CB  LYS    71      38.412  33.160  50.833  1.00  2.70
ATOM    700  CD  LYS    71      40.547  33.281  52.147  1.00  2.70
ATOM    701  CE  LYS    71      41.210  33.020  53.490  1.00  2.70
ATOM    702  CG  LYS    71      39.063  32.959  52.193  1.00  2.70
ATOM    703 1HZ  LYS    71      43.014  33.200  54.270  1.00  2.70
ATOM    704 2HZ  LYS    71      42.756  34.228  53.276  1.00  2.70
ATOM    705 3HZ  LYS    71      43.073  32.874  52.855  1.00  2.70
ATOM    706  NZ  LYS    71      42.659  33.365  53.471  1.00  2.70
ATOM    707  N   PHE    72      36.220  30.599  50.338  1.00  2.86
ATOM    708  CA  PHE    72      35.840  29.263  50.694  1.00  2.86
ATOM    709  C   PHE    72      36.651  28.236  49.972  1.00  2.86
ATOM    710  O   PHE    72      36.799  28.278  48.755  1.00  2.86
ATOM    711  H   PHE    72      36.192  30.861  49.477  1.00  2.86
ATOM    712  CB  PHE    72      34.354  29.035  50.409  1.00  2.86
ATOM    713  CG  PHE    72      33.439  29.889  51.239  1.00  2.86
ATOM    714  CZ  PHE    72      31.746  31.466  52.779  1.00  2.86
ATOM    715  CD1 PHE    72      33.107  31.170  50.832  1.00  2.86
ATOM    716  CE1 PHE    72      32.265  31.956  51.596  1.00  2.86
ATOM    717  CD2 PHE    72      32.911  29.413  52.426  1.00  2.86
ATOM    718  CE2 PHE    72      32.070  30.200  53.189  1.00  2.86
ATOM    719  N   SER    73      37.133  27.219  50.710  1.00  3.31
ATOM    720  CA  SER    73      37.940  26.200  50.107  1.00  3.31
ATOM    721  C   SER    73      37.139  25.583  49.007  1.00  3.31
ATOM    722  O   SER    73      35.948  25.838  48.854  1.00  3.31
ATOM    723  H   SER    73      36.945  27.182  51.589  1.00  3.31
ATOM    724  CB  SER    73      38.368  25.168  51.152  1.00  3.31
ATOM    725  HG  SER    73      36.700  24.919  51.948  1.00  3.31
ATOM    726  OG  SER    73      37.260  24.411  51.606  1.00  3.31
ATOM    727  N   ILE    74      37.794  24.754  48.189  1.00  2.88
ATOM    728  CA  ILE    74      37.171  24.148  47.056  1.00  2.88
ATOM    729  C   ILE    74      36.006  23.330  47.527  1.00  2.88
ATOM    730  O   ILE    74      34.927  23.389  46.942  1.00  2.88
ATOM    731  H   ILE    74      38.658  24.582  48.373  1.00  2.88
ATOM    732  CB  ILE    74      38.167  23.287  46.257  1.00  2.88
ATOM    733  CD1 ILE    74      37.265  24.046  43.997  1.00  2.88
ATOM    734  CG1 ILE    74      37.561  22.879  44.913  1.00  2.88
ATOM    735  CG2 ILE    74      38.602  22.080  47.073  1.00  2.88
ATOM    736  N   GLU    75      36.179  22.551  48.606  1.00  3.28
ATOM    737  CA  GLU    75      35.100  21.738  49.077  1.00  3.28
ATOM    738  C   GLU    75      33.980  22.595  49.569  1.00  3.28
ATOM    739  O   GLU    75      32.808  22.273  49.364  1.00  3.28
ATOM    740  H   GLU    75      36.971  22.539  49.033  1.00  3.28
ATOM    741  CB  GLU    75      35.581  20.798  50.184  1.00  3.28
ATOM    742  CD  GLU    75      34.029  18.877  49.654  1.00  3.28
ATOM    743  CG  GLU    75      34.509  19.855  50.707  1.00  3.28
ATOM    744  OE1 GLU    75      34.759  18.667  48.661  1.00  3.28
ATOM    745  OE2 GLU    75      32.924  18.320  49.820  1.00  3.28
ATOM    746  N   GLU    76      34.313  23.705  50.259  1.00  3.14
ATOM    747  CA  GLU    76      33.263  24.484  50.836  1.00  3.14
ATOM    748  C   GLU    76      32.465  25.121  49.753  1.00  3.14
ATOM    749  O   GLU    76      31.250  25.250  49.872  1.00  3.14
ATOM    750  H   GLU    76      35.170  23.960  50.361  1.00  3.14
ATOM    751  CB  GLU    76      33.837  25.538  51.785  1.00  3.14
ATOM    752  CD  GLU    76      35.059  26.031  53.940  1.00  3.14
ATOM    753  CG  GLU    76      34.447  24.964  53.054  1.00  3.14
ATOM    754  OE1 GLU    76      36.086  26.619  53.540  1.00  3.14
ATOM    755  OE2 GLU    76      34.511  26.280  55.035  1.00  3.14
ATOM    756  N   ALA    77      33.138  25.552  48.671  1.00  2.31
ATOM    757  CA  ALA    77      32.506  26.196  47.561  1.00  2.31
ATOM    758  C   ALA    77      31.557  25.220  46.891  1.00  2.31
ATOM    759  O   ALA    77      30.493  25.599  46.408  1.00  2.31
ATOM    760  H   ALA    77      34.028  25.418  48.667  1.00  2.31
ATOM    761  CB  ALA    77      33.550  26.707  46.580  1.00  2.31
ATOM    762  N   LEU    78      31.927  23.926  46.802  1.00  2.42
ATOM    763  CA  LEU    78      31.084  22.911  46.200  1.00  2.42
ATOM    764  C   LEU    78      29.835  22.766  47.011  1.00  2.42
ATOM    765  O   LEU    78      28.728  22.657  46.480  1.00  2.42
ATOM    766  H   LEU    78      32.733  23.702  47.135  1.00  2.42
ATOM    767  CB  LEU    78      31.834  21.581  46.100  1.00  2.42
ATOM    768  CG  LEU    78      31.070  20.417  45.466  1.00  2.42
ATOM    769  CD1 LEU    78      30.674  20.750  44.036  1.00  2.42
ATOM    770  CD2 LEU    78      31.902  19.145  45.503  1.00  2.42
ATOM    771  N   GLN    79      29.990  22.766  48.346  1.00  3.07
ATOM    772  CA  GLN    79      28.836  22.568  49.164  1.00  3.07
ATOM    773  C   GLN    79      27.880  23.714  48.986  1.00  3.07
ATOM    774  O   GLN    79      26.669  23.511  48.913  1.00  3.07
ATOM    775  H   GLN    79      30.796  22.887  48.727  1.00  3.07
ATOM    776  CB  GLN    79      29.239  22.422  50.633  1.00  3.07
ATOM    777  CD  GLN    79      30.451  21.066  52.386  1.00  3.07
ATOM    778  CG  GLN    79      29.966  21.125  50.951  1.00  3.07
ATOM    779  OE1 GLN    79      29.851  21.665  53.279  1.00  3.07
ATOM    780 1HE2 GLN    79      31.872  20.275  53.446  1.00  3.07
ATOM    781 2HE2 GLN    79      31.950  19.921  51.930  1.00  3.07
ATOM    782  NE2 GLN    79      31.541  20.343  52.611  1.00  3.07
ATOM    783  N   SER    80      28.403  24.954  48.891  1.00  3.03
ATOM    784  CA  SER    80      27.593  26.146  48.757  1.00  3.03
ATOM    785  C   SER    80      26.915  26.128  47.421  1.00  3.03
ATOM    786  O   SER    80      25.886  26.778  47.214  1.00  3.03
ATOM    787  H   SER    80      29.300  25.020  48.914  1.00  3.03
ATOM    788  CB  SER    80      28.453  27.400  48.924  1.00  3.03
ATOM    789  HG  SER    80      29.856  26.884  47.809  1.00  3.03
ATOM    790  OG  SER    80      29.357  27.546  47.843  1.00  3.03
ATOM    791  N   GLY    81      27.490  25.375  46.467  1.00  2.71
ATOM    792  CA  GLY    81      26.893  25.307  45.173  1.00  2.71
ATOM    793  C   GLY    81      27.670  26.175  44.258  1.00  2.71
ATOM    794  O   GLY    81      27.389  26.217  43.061  1.00  2.71
ATOM    795  H   GLY    81      28.245  24.916  46.639  1.00  2.71
ATOM    796  N   ARG    82      28.678  26.878  44.806  1.00  2.21
ATOM    797  CA  ARG    82      29.461  27.750  43.996  1.00  2.21
ATOM    798  C   ARG    82      30.030  26.879  42.921  1.00  2.21
ATOM    799  O   ARG    82      29.760  27.063  41.758  1.00  2.21
ATOM    800  H   ARG    82      28.858  26.797  45.684  1.00  2.21
ATOM    801  CB  ARG    82      30.532  28.446  44.838  1.00  2.21
ATOM    802  CD  ARG    82      31.102  30.187  46.554  1.00  2.21
ATOM    803  HE  ARG    82      30.400  31.918  47.284  1.00  2.21
ATOM    804  NE  ARG    82      30.590  31.123  47.553  1.00  2.21
ATOM    805  CG  ARG    82      29.982  29.466  45.822  1.00  2.21
ATOM    806  CZ  ARG    82      30.403  30.820  48.833  1.00  2.21
ATOM    807 1HH1 ARG    82      29.749  32.525  49.383  1.00  2.21
ATOM    808 2HH1 ARG    82      29.812  31.540  50.498  1.00  2.21
ATOM    809  NH1 ARG    82      29.933  31.736  49.669  1.00  2.21
ATOM    810 1HH2 ARG    82      30.991  29.008  48.733  1.00  2.21
ATOM    811 2HH2 ARG    82      30.565  29.406  50.103  1.00  2.21
ATOM    812  NH2 ARG    82      30.686  29.602  49.275  1.00  2.21
ATOM    813  N   LEU    83      30.765  25.812  43.202  1.00  2.00
ATOM    814  CA  LEU    83      31.179  25.130  42.005  1.00  2.00
ATOM    815  C   LEU    83      30.631  23.741  41.997  1.00  2.00
ATOM    816  O   LEU    83      30.238  23.198  43.020  1.00  2.00
ATOM    817  H   LEU    83      31.012  25.496  44.008  1.00  2.00
ATOM    818  CB  LEU    83      32.705  25.111  41.900  1.00  2.00
ATOM    819  CG  LEU    83      33.381  26.452  41.605  1.00  2.00
ATOM    820  CD1 LEU    83      33.447  27.308  42.860  1.00  2.00
ATOM    821  CD2 LEU    83      34.776  26.238  41.037  1.00  2.00
ATOM    822  N   THR    84      30.588  23.120  40.816  1.00  2.53
ATOM    823  CA  THR    84      29.990  21.827  40.684  1.00  2.53
ATOM    824  C   THR    84      31.016  20.752  40.961  1.00  2.53
ATOM    825  O   THR    84      32.209  21.038  40.956  1.00  2.53
ATOM    826  H   THR    84      30.943  23.527  40.096  1.00  2.53
ATOM    827  CB  THR    84      29.383  21.626  39.283  1.00  2.53
ATOM    828  HG1 THR    84      30.793  22.426  38.332  1.00  2.53
ATOM    829  OG1 THR    84      30.420  21.686  38.296  1.00  2.53
ATOM    830  CG2 THR    84      28.364  22.715  38.983  1.00  2.53
ATOM    831  N   PRO    85      30.603  19.516  41.215  1.00  2.97
ATOM    832  CA  PRO    85      31.539  18.446  41.481  1.00  2.97
ATOM    833  C   PRO    85      32.554  18.259  40.363  1.00  2.97
ATOM    834  O   PRO    85      33.742  18.040  40.634  1.00  2.97
ATOM    835  CB  PRO    85      30.653  17.206  41.623  1.00  2.97
ATOM    836  CD  PRO    85      29.140  19.043  41.370  1.00  2.97
ATOM    837  CG  PRO    85      29.339  17.738  42.088  1.00  2.97
ATOM    838  N   ALA    86      32.104  18.342  39.093  1.00  3.15
ATOM    839  CA  ALA    86      32.981  18.255  37.952  1.00  3.15
ATOM    840  C   ALA    86      33.872  19.442  37.969  1.00  3.15
ATOM    841  O   ALA    86      35.068  19.337  37.679  1.00  3.15
ATOM    842  H   ALA    86      31.219  18.456  38.973  1.00  3.15
ATOM    843  CB  ALA    86      32.172  18.173  36.667  1.00  3.15
ATOM    844  N   HIS    87      33.274  20.609  38.310  1.00  2.78
ATOM    845  CA  HIS    87      34.041  21.804  38.281  1.00  2.78
ATOM    846  C   HIS    87      35.074  21.668  39.339  1.00  2.78
ATOM    847  O   HIS    87      36.164  22.136  39.109  1.00  2.78
ATOM    848  H   HIS    87      32.407  20.636  38.552  1.00  2.78
ATOM    849  CB  HIS    87      33.142  23.023  38.493  1.00  2.78
ATOM    850  CG  HIS    87      32.227  23.307  37.343  1.00  2.78
ATOM    851  HD1 HIS    87      31.118  24.875  38.092  1.00  2.78
ATOM    852  ND1 HIS    87      31.276  24.304  37.376  1.00  2.78
ATOM    853  CE1 HIS    87      30.614  24.317  36.205  1.00  2.78
ATOM    854  CD2 HIS    87      32.029  22.751  36.012  1.00  2.78
ATOM    855  NE2 HIS    87      31.061  23.388  35.382  1.00  2.78
ATOM    856  N   TYR    88      34.797  21.052  40.508  1.00  2.79
ATOM    857  CA  TYR    88      35.768  20.909  41.578  1.00  2.79
ATOM    858  C   TYR    88      36.920  20.077  41.143  1.00  2.79
ATOM    859  O   TYR    88      38.044  20.333  41.560  1.00  2.79
ATOM    860  H   TYR    88      33.966  20.722  40.608  1.00  2.79
ATOM    861  CB  TYR    88      35.113  20.296  42.817  1.00  2.79
ATOM    862  CG  TYR    88      36.058  20.117  43.984  1.00  2.79
ATOM    863  HH  TYR    88      39.095  18.944  47.096  1.00  2.79
ATOM    864  OH  TYR    88      38.651  19.638  47.200  1.00  2.79
ATOM    865  CZ  TYR    88      37.793  19.795  46.135  1.00  2.79
ATOM    866  CD1 TYR    88      36.092  21.041  45.021  1.00  2.79
ATOM    867  CE1 TYR    88      36.952  20.885  46.091  1.00  2.79
ATOM    868  CD2 TYR    88      36.913  19.024  44.045  1.00  2.79
ATOM    869  CE2 TYR    88      37.780  18.852  45.108  1.00  2.79
ATOM    870  N   ASP    89      36.678  19.000  40.384  1.00  3.33
ATOM    871  CA  ASP    89      37.794  18.181  39.994  1.00  3.33
ATOM    872  C   ASP    89      38.715  18.954  39.096  1.00  3.33
ATOM    873  O   ASP    89      39.947  18.881  39.176  1.00  3.33
ATOM    874  H   ASP    89      35.846  18.783  40.118  1.00  3.33
ATOM    875  CB  ASP    89      37.307  16.908  39.298  1.00  3.33
ATOM    876  CG  ASP    89      36.647  15.936  40.256  1.00  3.33
ATOM    877  OD1 ASP    89      36.804  16.112  41.483  1.00  3.33
ATOM    878  OD2 ASP    89      35.973  14.999  39.780  1.00  3.33
ATOM    879  N   ARG    90      38.106  19.726  38.181  1.00  3.29
ATOM    880  CA  ARG    90      38.887  20.479  37.252  1.00  3.29
ATOM    881  C   ARG    90      39.690  21.495  37.991  1.00  3.29
ATOM    882  O   ARG    90      40.835  21.707  37.622  1.00  3.29
ATOM    883  H   ARG    90      37.207  19.769  38.153  1.00  3.29
ATOM    884  CB  ARG    90      37.986  21.144  36.210  1.00  3.29
ATOM    885  CD  ARG    90      38.312  19.541  34.306  1.00  3.29
ATOM    886  HE  ARG    90      36.806  18.662  33.315  1.00  3.29
ATOM    887  NE  ARG    90      37.667  18.660  33.335  1.00  3.29
ATOM    888  CG  ARG    90      37.309  20.168  35.261  1.00  3.29
ATOM    889  CZ  ARG    90      38.323  17.869  32.493  1.00  3.29
ATOM    890 1HH1 ARG    90      36.792  17.117  31.639  1.00  3.29
ATOM    891 2HH1 ARG    90      38.077  16.590  31.100  1.00  3.29
ATOM    892  NH1 ARG    90      37.652  17.102  31.645  1.00  3.29
ATOM    893 1HH2 ARG    90      40.084  18.343  33.051  1.00  3.29
ATOM    894 2HH2 ARG    90      40.074  17.334  31.956  1.00  3.29
ATOM    895  NH2 ARG    90      39.649  17.846  32.501  1.00  3.29
ATOM    896  N   TYR    91      39.123  22.151  39.032  1.00  3.12
ATOM    897  CA  TYR    91      39.830  23.136  39.816  1.00  3.12
ATOM    898  C   TYR    91      40.962  22.503  40.550  1.00  3.12
ATOM    899  O   TYR    91      41.954  23.170  40.765  1.00  3.12
ATOM    900  H   TYR    91      38.268  21.950  39.227  1.00  3.12
ATOM    901  CB  TYR    91      38.878  23.826  40.795  1.00  3.12
ATOM    902  CG  TYR    91      39.540  24.879  41.654  1.00  3.12
ATOM    903  HH  TYR    91      41.742  27.425  44.646  1.00  3.12
ATOM    904  OH  TYR    91      41.355  27.788  44.007  1.00  3.12
ATOM    905  CZ  TYR    91      40.755  26.824  43.230  1.00  3.12
ATOM    906  CD1 TYR    91      39.447  26.226  41.327  1.00  3.12
ATOM    907  CE1 TYR    91      40.049  27.195  42.106  1.00  3.12
ATOM    908  CD2 TYR    91      40.255  24.523  42.790  1.00  3.12
ATOM    909  CE2 TYR    91      40.864  25.479  43.582  1.00  3.12
ATOM    910  N   VAL    92      40.848  21.264  41.060  1.00  3.50
ATOM    911  CA  VAL    92      41.994  20.700  41.733  1.00  3.50
ATOM    912  C   VAL    92      43.139  20.512  40.754  1.00  3.50
ATOM    913  O   VAL    92      44.310  20.701  41.088  1.00  3.50
ATOM    914  H   VAL    92      40.087  20.788  40.992  1.00  3.50
ATOM    915  CB  VAL    92      41.648  19.361  42.411  1.00  3.50
ATOM    916  CG1 VAL    92      42.908  18.685  42.929  1.00  3.50
ATOM    917  CG2 VAL    92      40.653  19.578  43.541  1.00  3.50
ATOM    918  N   ASN    93      42.849  20.090  39.507  1.00  3.91
ATOM    919  CA  ASN    93      43.926  19.893  38.562  1.00  3.91
ATOM    920  C   ASN    93      44.584  21.202  38.242  1.00  3.91
ATOM    921  O   ASN    93      45.797  21.343  38.075  1.00  3.91
ATOM    922  H   ASN    93      41.998  19.931  39.259  1.00  3.91
ATOM    923  CB  ASN    93      43.408  19.213  37.293  1.00  3.91
ATOM    924  CG  ASN    93      43.089  17.747  37.506  1.00  3.91
ATOM    925  OD1 ASN    93      43.581  17.125  38.448  1.00  3.91
ATOM    926 1HD2 ASN    93      42.039  16.321  36.711  1.00  3.91
ATOM    927 2HD2 ASN    93      41.923  17.679  35.955  1.00  3.91
ATOM    928  ND2 ASN    93      42.261  17.189  36.630  1.00  3.91
ATOM    929  N   LYS    94      43.757  22.225  38.101  1.00  4.26
ATOM    930  CA  LYS    94      44.303  23.478  37.747  1.00  4.26
ATOM    931  C   LYS    94      45.159  23.940  38.884  1.00  4.26
ATOM    932  O   LYS    94      46.044  24.712  38.565  1.00  4.26
ATOM    933  H   LYS    94      42.870  22.139  38.224  1.00  4.26
ATOM    934  CB  LYS    94      43.189  24.477  37.429  1.00  4.26
ATOM    935  CD  LYS    94      43.272  24.202  34.936  1.00  4.26
ATOM    936  CE  LYS    94      42.455  23.982  33.673  1.00  4.26
ATOM    937  CG  LYS    94      42.395  24.145  36.177  1.00  4.26
ATOM    938 1HZ  LYS    94      42.795  23.892  31.731  1.00  4.26
ATOM    939 2HZ  LYS    94      43.922  23.386  32.495  1.00  4.26
ATOM    940 3HZ  LYS    94      43.700  24.818  32.390  1.00  4.26
ATOM    941  NZ  LYS    94      43.303  24.024  32.449  1.00  4.26
ATOM    942  N   ASP    95      44.892  23.587  40.187  1.00  4.27
ATOM    943  CA  ASP    95      45.684  23.960  41.364  1.00  4.27
ATOM    944  C   ASP    95      47.012  23.262  41.263  1.00  4.27
ATOM    945  O   ASP    95      48.027  23.728  41.778  1.00  4.27
ATOM    946  H   ASP    95      44.154  23.080  40.283  1.00  4.27
ATOM    947  CB  ASP    95      44.941  23.589  42.649  1.00  4.27
ATOM    948  CG  ASP    95      45.585  24.183  43.886  1.00  4.27
ATOM    949  OD1 ASP    95      45.654  25.427  43.981  1.00  4.27
ATOM    950  OD2 ASP    95      46.020  23.406  44.761  1.00  4.27
ATOM    951  N   MET    96      47.051  22.067  40.644  1.00  3.72
ATOM    952  CA  MET    96      48.369  21.528  40.508  1.00  3.72
ATOM    953  C   MET    96      49.154  22.420  39.592  1.00  3.72
ATOM    954  O   MET    96      50.335  22.732  39.808  1.00  3.72
ATOM    955  H   MET    96      46.343  21.610  40.328  1.00  3.72
ATOM    956  CB  MET    96      48.309  20.094  39.979  1.00  3.72
ATOM    957  SD  MET    96      47.916  17.385  40.408  1.00  3.72
ATOM    958  CE  MET    96      46.667  17.328  39.125  1.00  3.72
ATOM    959  CG  MET    96      47.747  19.089  40.972  1.00  3.72
ATOM    960  N   SER    97      48.479  22.869  38.524  1.00  3.95
ATOM    961  CA  SER    97      49.180  23.660  37.564  1.00  3.95
ATOM    962  C   SER    97      49.583  24.991  38.167  1.00  3.95
ATOM    963  O   SER    97      50.639  25.476  37.810  1.00  3.95
ATOM    964  H   SER    97      47.607  22.684  38.404  1.00  3.95
ATOM    965  CB  SER    97      48.320  23.877  36.318  1.00  3.95
ATOM    966  HG  SER    97      47.706  22.125  36.136  1.00  3.95
ATOM    967  OG  SER    97      48.097  22.656  35.633  1.00  3.95
ATOM    968  N   ILE    98      48.771  25.627  39.050  1.00  4.80
ATOM    969  CA  ILE    98      48.960  26.914  39.722  1.00  4.80
ATOM    970  C   ILE    98      50.130  26.797  40.661  1.00  4.80
ATOM    971  O   ILE    98      50.856  27.755  40.912  1.00  4.80
ATOM    972  H   ILE    98      48.028  25.143  39.206  1.00  4.80
ATOM    973  CB  ILE    98      47.687  27.353  40.469  1.00  4.80
ATOM    974  CD1 ILE    98      45.211  27.850  40.120  1.00  4.80
ATOM    975  CG1 ILE    98      46.567  27.668  39.475  1.00  4.80
ATOM    976  CG2 ILE    98      47.984  28.534  41.380  1.00  4.80
ATOM    977  N   GLN    99      50.289  25.634  41.310  1.00  6.21
ATOM    978  CA  GLN    99      51.422  25.453  42.184  1.00  6.21
ATOM    979  C   GLN    99      52.656  25.509  41.329  1.00  6.21
ATOM    980  O   GLN    99      53.696  26.056  41.714  1.00  6.21
ATOM    981  H   GLN    99      49.693  24.968  41.202  1.00  6.21
ATOM    982  CB  GLN    99      51.306  24.130  42.944  1.00  6.21
ATOM    983  CD  GLN    99      53.662  23.370  43.448  1.00  6.21
ATOM    984  CG  GLN    99      52.371  23.932  44.011  1.00  6.21
ATOM    985  OE1 GLN    99      53.649  22.612  42.477  1.00  6.21
ATOM    986 1HE2 GLN    99      55.576  23.434  43.762  1.00  6.21
ATOM    987 2HE2 GLN    99      54.748  24.295  44.764  1.00  6.21
ATOM    988  NE2 GLN    99      54.782  23.739  44.057  1.00  6.21
ATOM    989  N   GLU   100      52.555  24.914  40.127  1.00  7.23
ATOM    990  CA  GLU   100      53.672  24.899  39.220  1.00  7.23
ATOM    991  C   GLU   100      53.983  26.331  38.823  1.00  7.23
ATOM    992  O   GLU   100      55.155  26.676  38.683  1.00  7.23
ATOM    993  H   GLU   100      51.779  24.523  39.892  1.00  7.23
ATOM    994  CB  GLU   100      53.359  24.032  37.999  1.00  7.23
ATOM    995  CD  GLU   100      52.906  21.723  37.081  1.00  7.23
ATOM    996  CG  GLU   100      53.293  22.542  38.296  1.00  7.23
ATOM    997  OE1 GLU   100      52.505  22.324  36.062  1.00  7.23
ATOM    998  OE2 GLU   100      53.002  20.479  37.148  1.00  7.23
ATOM    999  N   LEU   101      52.947  27.193  38.632  1.00  6.67
ATOM   1000  CA  LEU   101      53.127  28.595  38.248  1.00  6.67
ATOM   1001  C   LEU   101      53.879  29.304  39.335  1.00  6.67
ATOM   1002  O   LEU   101      54.604  30.249  39.063  1.00  6.67
ATOM   1003  H   LEU   101      52.119  26.862  38.753  1.00  6.67
ATOM   1004  CB  LEU   101      51.773  29.257  37.987  1.00  6.67
ATOM   1005  CG  LEU   101      51.014  28.784  36.746  1.00  6.67
ATOM   1006  CD1 LEU   101      49.618  29.385  36.707  1.00  6.67
ATOM   1007  CD2 LEU   101      51.779  29.140  35.480  1.00  6.67
ATOM   1008  N   ALA   102      53.607  28.985  40.614  1.00  6.87
ATOM   1009  CA  ALA   102      54.287  29.674  41.689  1.00  6.87
ATOM   1010  C   ALA   102      55.701  29.369  41.650  1.00  6.87
ATOM   1011  O   ALA   102      56.585  30.211  41.872  1.00  6.87
ATOM   1012  H   ALA   102      53.003  28.344  40.801  1.00  6.87
ATOM   1013  CB  ALA   102      53.687  29.285  43.031  1.00  6.87
ATOM   1014  N   VAL   103      55.932  28.094  41.386  1.00  6.96
ATOM   1015  CA  VAL   103      57.287  27.791  41.443  1.00  6.96
ATOM   1016  C   VAL   103      58.000  28.498  40.333  1.00  6.96
ATOM   1017  O   VAL   103      59.124  28.835  40.644  1.00  6.96
ATOM   1018  H   VAL   103      55.335  27.451  41.187  1.00  6.96
ATOM   1019  CB  VAL   103      57.529  26.272  41.367  1.00  6.96
ATOM   1020  CG1 VAL   103      59.016  25.975  41.247  1.00  6.96
ATOM   1021  CG2 VAL   103      56.940  25.577  42.585  1.00  6.96
ATOM   1022  N   LEU   104      57.376  28.764  39.124  1.00  8.35
ATOM   1023  CA  LEU   104      57.813  29.488  37.893  1.00  8.35
ATOM   1024  C   LEU   104      58.089  30.931  38.210  1.00  8.35
ATOM   1025  O   LEU   104      58.904  31.594  37.554  1.00  8.35
ATOM   1026  H   LEU   104      56.554  28.399  39.164  1.00  8.35
ATOM   1027  CB  LEU   104      56.751  29.372  36.798  1.00  8.35
ATOM   1028  CG  LEU   104      57.072  30.055  35.467  1.00  8.35
ATOM   1029  CD1 LEU   104      58.333  29.468  34.852  1.00  8.35
ATOM   1030  CD2 LEU   104      55.904  29.928  34.501  1.00  8.35
ATOM   1031  N   VAL   105      57.288  31.509  39.120  1.00  8.75
ATOM   1032  CA  VAL   105      57.630  32.843  39.479  1.00  8.75
ATOM   1033  C   VAL   105      58.938  32.820  40.199  1.00  8.75
ATOM   1034  O   VAL   105      59.784  33.680  39.972  1.00  8.75
ATOM   1035  H   VAL   105      56.575  31.110  39.498  1.00  8.75
ATOM   1036  CB  VAL   105      56.532  33.495  40.340  1.00  8.75
ATOM   1037  CG1 VAL   105      56.994  34.848  40.857  1.00  8.75
ATOM   1038  CG2 VAL   105      55.244  33.637  39.543  1.00  8.75
ATOM   1039  N   SER   106      59.140  31.843  41.111  1.00  8.09
ATOM   1040  CA  SER   106      60.438  31.813  41.735  1.00  8.09
ATOM   1041  C   SER   106      61.396  31.417  40.614  1.00  8.09
ATOM   1042  O   SER   106      62.607  31.770  40.610  1.00  8.09
ATOM   1043  H   SER   106      58.518  31.232  41.336  1.00  8.09
ATOM   1044  CB  SER   106      60.443  30.838  42.914  1.00  8.09
ATOM   1045  HG  SER   106      58.814  31.352  43.663  1.00  8.09
ATOM   1046  OG  SER   106      59.590  31.288  43.952  1.00  8.09
ATOM   1047  N   GLY   107      60.702  30.670  39.682  1.00  7.85
ATOM   1048  CA  GLY   107      60.897  29.963  38.418  1.00  7.85
ATOM   1049  C   GLY   107      60.782  28.478  38.654  1.00  7.85
ATOM   1050  O   GLY   107      61.311  28.015  39.656  1.00  7.85
ATOM   1051  H   GLY   107      59.890  30.684  40.069  1.00  7.85
ATOM   1052  N   GLN   108      59.972  27.736  37.844  1.00  7.42
ATOM   1053  CA  GLN   108      59.698  26.314  37.994  1.00  7.42
ATOM   1054  C   GLN   108      58.302  25.887  37.640  1.00  7.42
ATOM   1055  O   GLN   108      57.454  26.650  37.183  1.00  7.42
ATOM   1056  H   GLN   108      59.593  28.199  37.172  1.00  7.42
ATOM   1057  CB  GLN   108      59.973  25.864  39.430  1.00  7.42
ATOM   1058  CD  GLN   108      62.357  25.103  39.083  1.00  7.42
ATOM   1059  CG  GLN   108      61.424  26.011  39.859  1.00  7.42
ATOM   1060  OE1 GLN   108      62.161  23.888  39.039  1.00  7.42
ATOM   1061 1HE2 GLN   108      63.959  25.197  37.991  1.00  7.42
ATOM   1062 2HE2 GLN   108      63.482  26.582  38.523  1.00  7.42
ATOM   1063  NE2 GLN   108      63.375  25.690  38.466  1.00  7.42
ATOM   1064  N   LYS   109      58.077  24.578  37.901  1.00  7.64
ATOM   1065  CA  LYS   109      56.904  23.769  37.691  1.00  7.64
ATOM   1066  C   LYS   109      55.966  24.209  36.562  1.00  7.64
ATOM   1067  O   LYS   109      55.321  25.285  36.617  1.00  7.64
ATOM   1068  H   LYS   109      58.816  24.213  38.262  1.00  7.64
ATOM   1069  OXT LYS   109      55.799  23.514  35.530  1.00  7.64
ATOM   1070  CB  LYS   109      56.068  23.696  38.970  1.00  7.64
ATOM   1071  CD  LYS   109      57.089  21.624  39.952  1.00  7.64
ATOM   1072  CE  LYS   109      55.820  20.796  40.069  1.00  7.64
ATOM   1073  CG  LYS   109      56.804  23.103  40.160  1.00  7.64
ATOM   1074 1HZ  LYS   109      54.602  20.213  41.508  1.00  7.64
ATOM   1075 2HZ  LYS   109      55.173  21.520  41.786  1.00  7.64
ATOM   1076 3HZ  LYS   109      55.973  20.322  41.978  1.00  7.64
ATOM   1077  NZ  LYS   109      55.344  20.703  41.476  1.00  7.64
