# Supplementary material for: Selecting Near-Native Protein Structures from Predicted Decoy Sets Using Ordered Graphlet Degree Similarity
Source: Genes (Basel). 2019 Feb 11;10(2):132. doi: 10.3390/genes10020132 (PMC6410076; doi:10.3390/genes10020132)
Supplement: Supplementary file 1 [file genes-10-00132-s001.zip › CodeData/data/CASP11/T0759/model117.pdb]

ATOM      1  N   MET     1      70.429  67.062  48.606  1.00  7.17
ATOM      2  CA  MET     1      69.396  66.191  48.039  1.00  7.17
ATOM      3  HA  MET     1      68.710  66.803  47.455  1.00  7.17
ATOM      4  CB  MET     1      70.036  65.162  47.093  1.00  7.17
ATOM      5  HB1 MET     1      69.265  64.481  46.728  1.00  7.17
ATOM      6  HB2 MET     1      70.781  64.580  47.637  1.00  7.17
ATOM      7  CG  MET     1      70.696  65.825  45.879  1.00  7.17
ATOM      8  HG1 MET     1      71.478  66.502  46.225  1.00  7.17
ATOM      9  HG2 MET     1      69.942  66.410  45.351  1.00  7.17
ATOM     10  SD  MET     1      71.434  64.649  44.713  1.00  7.17
ATOM     11  CE  MET     1      72.038  65.809  43.460  1.00  7.17
ATOM     12  HE1 MET     1      72.522  65.253  42.658  1.00  7.17
ATOM     13  HE2 MET     1      71.201  66.375  43.052  1.00  7.17
ATOM     14  HE3 MET     1      72.758  66.493  43.910  1.00  7.17
ATOM     15  C   MET     1      68.552  65.490  49.110  1.00  7.17
ATOM     16  O   MET     1      67.592  64.802  48.778  1.00  7.17
ATOM     17  N   GLY     2      68.849  65.691  50.398  1.00  6.40
ATOM     18  H   GLY     2      69.650  66.273  50.600  1.00  6.40
ATOM     19  CA  GLY     2      68.008  65.179  51.486  1.00  6.40
ATOM     20  HA1 GLY     2      68.395  65.534  52.441  1.00  6.40
ATOM     21  HA2 GLY     2      68.031  64.089  51.478  1.00  6.40
ATOM     22  C   GLY     2      66.549  65.630  51.356  1.00  6.40
ATOM     23  O   GLY     2      65.630  64.815  51.389  1.00  6.40
ATOM     24  N   HIS     3      66.345  66.926  51.101  1.00  5.39
ATOM     25  H   HIS     3      67.150  67.528  50.986  1.00  5.39
ATOM     26  CA  HIS     3      65.033  67.498  50.788  1.00  5.39
ATOM     27  HA  HIS     3      64.378  67.364  51.649  1.00  5.39
ATOM     28  CB  HIS     3      65.188  69.005  50.520  1.00  5.39
ATOM     29  HB1 HIS     3      65.508  69.499  51.438  1.00  5.39
ATOM     30  HB2 HIS     3      64.221  69.422  50.232  1.00  5.39
ATOM     31  CG  HIS     3      66.199  69.304  49.441  1.00  5.39
ATOM     32  ND1 HIS     3      67.580  69.334  49.634  1.00  5.39
ATOM     33  CE1 HIS     3      68.122  69.385  48.408  1.00  5.39
ATOM     34  HE1 HIS     3      69.186  69.369  48.205  1.00  5.39
ATOM     35  NE2 HIS     3      67.158  69.359  47.471  1.00  5.39
ATOM     36  HE2 HIS     3      67.303  69.191  46.479  1.00  5.39
ATOM     37  CD2 HIS     3      65.939  69.329  48.104  1.00  5.39
ATOM     38  HD2 HIS     3      64.972  69.196  47.635  1.00  5.39
ATOM     39  C   HIS     3      64.348  66.787  49.620  1.00  5.39
ATOM     40  O   HIS     3      63.162  66.486  49.732  1.00  5.39
ATOM     41  N   HIS     4      65.086  66.462  48.551  1.00  5.53
ATOM     42  H   HIS     4      66.078  66.639  48.572  1.00  5.53
ATOM     43  CA  HIS     4      64.559  65.679  47.435  1.00  5.53
ATOM     44  HA  HIS     4      63.666  66.171  47.046  1.00  5.53
ATOM     45  CB  HIS     4      65.577  65.570  46.287  1.00  5.53
ATOM     46  HB1 HIS     4      65.388  64.651  45.732  1.00  5.53
ATOM     47  HB2 HIS     4      66.592  65.516  46.666  1.00  5.53
ATOM     48  CG  HIS     4      65.478  66.715  45.314  1.00  5.53
ATOM     49  ND1 HIS     4      66.442  67.706  45.089  1.00  5.53
ATOM     50  CE1 HIS     4      65.939  68.479  44.113  1.00  5.53
ATOM     51  HE1 HIS     4      66.447  69.331  43.683  1.00  5.53
ATOM     52  NE2 HIS     4      64.725  68.043  43.737  1.00  5.53
ATOM     53  HE2 HIS     4      64.152  68.434  43.004  1.00  5.53
ATOM     54  CD2 HIS     4      64.418  66.932  44.486  1.00  5.53
ATOM     55  HD2 HIS     4      63.526  66.319  44.424  1.00  5.53
ATOM     56  C   HIS     4      64.069  64.332  47.932  1.00  5.53
ATOM     57  O   HIS     4      62.891  64.073  47.765  1.00  5.53
ATOM     58  N   HIS     5      64.848  63.575  48.714  1.00  5.69
ATOM     59  H   HIS     5      65.785  63.884  48.942  1.00  5.69
ATOM     60  CA  HIS     5      64.343  62.307  49.265  1.00  5.69
ATOM     61  HA  HIS     5      63.654  61.926  48.511  1.00  5.69
ATOM     62  CB  HIS     5      65.456  61.253  49.390  1.00  5.69
ATOM     63  HB1 HIS     5      66.056  61.465  50.275  1.00  5.69
ATOM     64  HB2 HIS     5      66.101  61.312  48.513  1.00  5.69
ATOM     65  CG  HIS     5      64.915  59.840  49.470  1.00  5.69
ATOM     66  ND1 HIS     5      65.423  58.820  50.281  1.00  5.69
ATOM     67  CE1 HIS     5      64.587  57.782  50.122  1.00  5.69
ATOM     68  HE1 HIS     5      64.688  56.838  50.635  1.00  5.69
ATOM     69  NE2 HIS     5      63.602  58.084  49.260  1.00  5.69
ATOM     70  HE2 HIS     5      62.799  57.512  49.029  1.00  5.69
ATOM     71  CD2 HIS     5      63.803  59.369  48.824  1.00  5.69
ATOM     72  HD2 HIS     5      63.158  59.913  48.146  1.00  5.69
ATOM     73  C   HIS     5      63.460  62.453  50.525  1.00  5.69
ATOM     74  O   HIS     5      63.264  61.503  51.279  1.00  5.69
ATOM     75  N   HIS     6      62.885  63.641  50.746  1.00  5.42
ATOM     76  H   HIS     6      63.167  64.415  50.159  1.00  5.42
ATOM     77  CA  HIS     6      61.678  63.795  51.578  1.00  5.42
ATOM     78  HA  HIS     6      61.333  62.806  51.883  1.00  5.42
ATOM     79  CB  HIS     6      62.006  64.571  52.863  1.00  5.42
ATOM     80  HB1 HIS     6      61.078  64.935  53.304  1.00  5.42
ATOM     81  HB2 HIS     6      62.624  65.437  52.622  1.00  5.42
ATOM     82  CG  HIS     6      62.701  63.733  53.912  1.00  5.42
ATOM     83  ND1 HIS     6      62.130  63.304  55.113  1.00  5.42
ATOM     84  CE1 HIS     6      63.068  62.568  55.727  1.00  5.42
ATOM     85  HE1 HIS     6      62.928  62.067  56.676  1.00  5.42
ATOM     86  NE2 HIS     6      64.179  62.498  54.974  1.00  5.42
ATOM     87  HE2 HIS     6      65.005  61.958  55.186  1.00  5.42
ATOM     88  CD2 HIS     6      63.963  63.224  53.828  1.00  5.42
ATOM     89  HD2 HIS     6      64.630  63.329  52.985  1.00  5.42
ATOM     90  C   HIS     6      60.474  64.386  50.818  1.00  5.42
ATOM     91  O   HIS     6      59.362  64.395  51.347  1.00  5.42
ATOM     92  N   HIS     7      60.650  64.816  49.566  1.00  5.09
ATOM     93  H   HIS     7      61.578  64.754  49.163  1.00  5.09
ATOM     94  CA  HIS     7      59.550  64.931  48.602  1.00  5.09
ATOM     95  HA  HIS     7      58.640  65.257  49.105  1.00  5.09
ATOM     96  CB  HIS     7      59.884  65.968  47.518  1.00  5.09
ATOM     97  HB1 HIS     7      59.217  65.812  46.669  1.00  5.09
ATOM     98  HB2 HIS     7      60.906  65.824  47.165  1.00  5.09
ATOM     99  CG  HIS     7      59.705  67.395  47.985  1.00  5.09
ATOM    100  ND1 HIS     7      58.890  68.355  47.376  1.00  5.09
ATOM    101  CE1 HIS     7      58.969  69.450  48.142  1.00  5.09
ATOM    102  HE1 HIS     7      58.438  70.371  47.944  1.00  5.09
ATOM    103  NE2 HIS     7      59.782  69.234  49.191  1.00  5.09
ATOM    104  HE2 HIS     7      59.972  69.888  49.933  1.00  5.09
ATOM    105  CD2 HIS     7      60.256  67.945  49.106  1.00  5.09
ATOM    106  HD2 HIS     7      60.903  67.434  49.804  1.00  5.09
ATOM    107  C   HIS     7      59.209  63.564  47.978  1.00  5.09
ATOM    108  O   HIS     7      58.036  63.208  47.861  1.00  5.09
ATOM    109  N   HIS     8      60.248  62.773  47.692  1.00  5.22
ATOM    110  CA  HIS     8      60.282  61.563  46.866  1.00  5.22
ATOM    111  CB  HIS     8      61.676  61.449  46.213  1.00  5.22
ATOM    112  CG  HIS     8      62.150  62.518  45.251  1.00  5.22
ATOM    113  ND1 HIS     8      63.488  62.687  44.879  1.00  5.22
ATOM    114  CE1 HIS     8      63.486  63.639  43.939  1.00  5.22
ATOM    115  NE2 HIS     8      62.235  64.086  43.719  1.00  5.22
ATOM    116  CD2 HIS     8      61.369  63.377  44.528  1.00  5.22
ATOM    117  C   HIS     8      59.970  60.288  47.647  1.00  5.22
ATOM    118  O   HIS     8      60.635  59.246  47.496  1.00  5.22
ATOM    119  N   SER     9      58.966  60.347  48.512  1.00  3.40
ATOM    120  H   SER     9      58.472  61.217  48.527  1.00  3.40
ATOM    121  CA  SER     9      58.350  59.141  49.064  1.00  3.40
ATOM    122  HA  SER     9      59.113  58.371  49.091  1.00  3.40
ATOM    123  CB  SER     9      57.871  59.389  50.489  1.00  3.40
ATOM    124  HB1 SER     9      56.825  59.669  50.503  1.00  3.40
ATOM    125  HB2 SER     9      58.447  60.180  50.951  1.00  3.40
ATOM    126  OG  SER     9      58.073  58.218  51.269  1.00  3.40
ATOM    127  HG  SER     9      57.584  57.499  50.853  1.00  3.40
ATOM    128  C   SER     9      57.225  58.590  48.135  1.00  3.40
ATOM    129  O   SER     9      56.556  57.634  48.515  1.00  3.40
ATOM    130  N   HIS    10      56.914  59.203  46.950  1.00  2.89
ATOM    131  CA  HIS    10      57.321  58.900  45.552  1.00  2.89
ATOM    132  CB  HIS    10      56.610  59.776  44.501  1.00  2.89
ATOM    133  CG  HIS    10      55.326  59.276  43.872  1.00  2.89
ATOM    134  ND1 HIS    10      55.005  57.946  43.577  1.00  2.89
ATOM    135  CE1 HIS    10      53.846  57.981  42.917  1.00  2.89
ATOM    136  NE2 HIS    10      53.419  59.248  42.781  1.00  2.89
ATOM    137  CD2 HIS    10      54.351  60.088  43.369  1.00  2.89
ATOM    138  C   HIS    10      57.643  57.464  45.127  1.00  2.89
ATOM    139  O   HIS    10      58.615  57.169  44.456  1.00  2.89
ATOM    140  N   MET    11      56.814  56.598  45.696  1.00  4.11
ATOM    141  H   MET    11      56.078  57.033  46.227  1.00  4.11
ATOM    142  CA  MET    11      57.006  55.179  45.878  1.00  4.11
ATOM    143  HA  MET    11      57.615  55.069  46.776  1.00  4.11
ATOM    144  CB  MET    11      55.617  54.604  46.193  1.00  4.11
ATOM    145  HB1 MET    11      54.978  54.664  45.315  1.00  4.11
ATOM    146  HB2 MET    11      55.166  55.179  47.002  1.00  4.11
ATOM    147  CG  MET    11      55.778  53.170  46.656  1.00  4.11
ATOM    148  HG1 MET    11      56.337  53.245  47.583  1.00  4.11
ATOM    149  HG2 MET    11      56.384  52.623  45.939  1.00  4.11
ATOM    150  SD  MET    11      54.304  52.168  46.972  1.00  4.11
ATOM    151  CE  MET    11      54.070  52.611  48.711  1.00  4.11
ATOM    152  HE1 MET    11      53.340  51.934  49.150  1.00  4.11
ATOM    153  HE2 MET    11      54.995  52.544  49.279  1.00  4.11
ATOM    154  HE3 MET    11      53.710  53.636  48.770  1.00  4.11
ATOM    155  C   MET    11      57.702  54.443  44.749  1.00  4.11
ATOM    156  O   MET    11      57.121  54.191  43.700  1.00  4.11
ATOM    157  N   VAL    12      58.892  53.928  45.042  1.00  2.72
ATOM    158  H   VAL    12      59.377  54.276  45.856  1.00  2.72
ATOM    159  CA  VAL    12      59.441  52.739  44.391  1.00  2.72
ATOM    160  HA  VAL    12      58.627  52.028  44.279  1.00  2.72
ATOM    161  CB  VAL    12      59.977  53.088  42.978  1.00  2.72
ATOM    162  HB  VAL    12      59.287  53.784  42.508  1.00  2.72
ATOM    163  CG1 VAL    12      61.348  53.774  42.955  1.00  2.72
ATOM    164 1HG1 VAL    12      61.314  54.667  43.582  1.00  2.72
ATOM    165 2HG1 VAL    12      62.128  53.108  43.318  1.00  2.72
ATOM    166 3HG1 VAL    12      61.583  54.081  41.936  1.00  2.72
ATOM    167  CG2 VAL    12      60.019  51.854  42.071  1.00  2.72
ATOM    168 1HG2 VAL    12      60.167  52.174  41.039  1.00  2.72
ATOM    169 2HG2 VAL    12      60.830  51.193  42.353  1.00  2.72
ATOM    170 3HG2 VAL    12      59.076  51.315  42.140  1.00  2.72
ATOM    171  C   VAL    12      60.526  52.114  45.263  1.00  2.72
ATOM    172  O   VAL    12      61.217  52.812  46.002  1.00  2.72
ATOM    173  N   VAL    13      60.772  50.820  45.078  1.00  2.52
ATOM    174  H   VAL    13      60.067  50.281  44.583  1.00  2.52
ATOM    175  CA  VAL    13      62.155  50.319  45.042  1.00  2.52
ATOM    176  HA  VAL    13      62.836  51.170  44.997  1.00  2.52
ATOM    177  CB  VAL    13      62.558  49.481  46.260  1.00  2.52
ATOM    178  HB  VAL    13      61.951  48.582  46.260  1.00  2.52
ATOM    179  CG1 VAL    13      64.034  49.064  46.170  1.00  2.52
ATOM    180 1HG1 VAL    13      64.314  48.500  47.060  1.00  2.52
ATOM    181 2HG1 VAL    13      64.201  48.420  45.306  1.00  2.52
ATOM    182 3HG1 VAL    13      64.674  49.944  46.096  1.00  2.52
ATOM    183  CG2 VAL    13      62.357  50.255  47.572  1.00  2.52
ATOM    184 1HG2 VAL    13      62.734  49.674  48.410  1.00  2.52
ATOM    185 2HG2 VAL    13      62.894  51.203  47.532  1.00  2.52
ATOM    186 3HG2 VAL    13      61.297  50.455  47.730  1.00  2.52
ATOM    187  C   VAL    13      62.308  49.523  43.766  1.00  2.52
ATOM    188  O   VAL    13      61.514  48.628  43.497  1.00  2.52
ATOM    189  N   ILE    14      63.275  49.898  42.937  1.00  2.24
ATOM    190  H   ILE    14      63.936  50.604  43.221  1.00  2.24
ATOM    191  CA  ILE    14      63.531  49.160  41.707  1.00  2.24
ATOM    192  HA  ILE    14      62.584  48.815  41.291  1.00  2.24
ATOM    193  CB  ILE    14      64.203  50.041  40.627  1.00  2.24
ATOM    194  HB  ILE    14      65.154  50.414  41.013  1.00  2.24
ATOM    195  CG2 ILE    14      64.480  49.200  39.362  1.00  2.24
ATOM    196 1HG2 ILE    14      64.991  49.799  38.611  1.00  2.24
ATOM    197 2HG2 ILE    14      65.130  48.356  39.594  1.00  2.24
ATOM    198 3HG2 ILE    14      63.544  48.824  38.946  1.00  2.24
ATOM    199  CG1 ILE    14      63.294  51.248  40.290  1.00  2.24
ATOM    200 1HG1 ILE    14      63.100  51.816  41.199  1.00  2.24
ATOM    201 2HG1 ILE    14      62.338  50.886  39.909  1.00  2.24
ATOM    202  CD1 ILE    14      63.886  52.232  39.273  1.00  2.24
ATOM    203  HD1 ILE    14      63.241  53.109  39.207  1.00  2.24
ATOM    204  HD2 ILE    14      64.880  52.547  39.594  1.00  2.24
ATOM    205  HD3 ILE    14      63.944  51.776  38.285  1.00  2.24
ATOM    206  C   ILE    14      64.364  47.945  42.069  1.00  2.24
ATOM    207  O   ILE    14      65.528  48.070  42.435  1.00  2.24
ATOM    208  N   HIS    15      63.738  46.779  41.984  1.00  2.47
ATOM    209  H   HIS    15      62.770  46.793  41.676  1.00  2.47
ATOM    210  CA  HIS    15      64.390  45.479  42.037  1.00  2.47
ATOM    211  HA  HIS    15      64.944  45.401  42.969  1.00  2.47
ATOM    212  CB  HIS    15      63.252  44.448  42.064  1.00  2.47
ATOM    213  HB1 HIS    15      62.746  44.432  41.102  1.00  2.47
ATOM    214  HB2 HIS    15      62.526  44.793  42.792  1.00  2.47
ATOM    215  CG  HIS    15      63.596  43.043  42.474  1.00  2.47
ATOM    216  ND1 HIS    15      62.659  42.031  42.694  1.00  2.47
ATOM    217  CE1 HIS    15      63.374  40.912  42.899  1.00  2.47
ATOM    218  HE1 HIS    15      62.952  39.925  43.031  1.00  2.47
ATOM    219  NE2 HIS    15      64.686  41.178  42.822  1.00  2.47
ATOM    220  HE2 HIS    15      65.439  40.492  42.686  1.00  2.47
ATOM    221  CD2 HIS    15      64.844  42.517  42.587  1.00  2.47
ATOM    222  HD2 HIS    15      65.785  43.007  42.402  1.00  2.47
ATOM    223  C   HIS    15      65.348  45.406  40.859  1.00  2.47
ATOM    224  O   HIS    15      64.857  45.407  39.729  1.00  2.47
ATOM    225  N   PRO    16      66.676  45.479  41.087  1.00  3.41
ATOM    226  CD  PRO    16      67.382  45.414  42.365  1.00  3.41
ATOM    227  HD1 PRO    16      67.072  44.559  42.964  1.00  3.41
ATOM    228  HD2 PRO    16      67.223  46.335  42.925  1.00  3.41
ATOM    229  CG  PRO    16      68.864  45.287  42.020  1.00  3.41
ATOM    230  HG1 PRO    16      69.124  44.235  41.893  1.00  3.41
ATOM    231  HG2 PRO    16      69.496  45.746  42.780  1.00  3.41
ATOM    232  CB  PRO    16      68.969  46.011  40.679  1.00  3.41
ATOM    233  HB1 PRO    16      69.807  45.642  40.085  1.00  3.41
ATOM    234  HB2 PRO    16      69.075  47.082  40.856  1.00  3.41
ATOM    235  CA  PRO    16      67.618  45.742  40.007  1.00  3.41
ATOM    236  HA  PRO    16      67.311  46.630  39.454  1.00  3.41
ATOM    237  C   PRO    16      67.669  44.570  39.030  1.00  3.41
ATOM    238  O   PRO    16      67.680  44.783  37.823  1.00  3.41
ATOM    239  N   ASP    17      67.629  43.343  39.548  1.00  3.23
ATOM    240  H   ASP    17      67.667  43.228  40.559  1.00  3.23
ATOM    241  CA  ASP    17      67.690  42.114  38.773  1.00  3.23
ATOM    242  HA  ASP    17      68.551  42.237  38.113  1.00  3.23
ATOM    243  CB  ASP    17      68.055  40.889  39.643  1.00  3.23
ATOM    244  HB1 ASP    17      69.143  40.857  39.731  1.00  3.23
ATOM    245  HB2 ASP    17      67.752  39.978  39.123  1.00  3.23
ATOM    246  CG  ASP    17      67.490  40.885  41.067  1.00  3.23
ATOM    247  OD1 ASP    17      67.821  41.826  41.827  1.00  3.23
ATOM    248  OD2 ASP    17      66.705  39.968  41.397  1.00  3.23
ATOM    249  C   ASP    17      66.533  41.865  37.780  1.00  3.23
ATOM    250  O   ASP    17      66.814  41.569  36.617  1.00  3.23
ATOM    251  N   PRO    18      65.244  42.036  38.132  1.00  2.81
ATOM    252  CD  PRO    18      64.702  42.010  39.473  1.00  2.81
ATOM    253  HD1 PRO    18      65.084  42.839  40.060  1.00  2.81
ATOM    254  HD2 PRO    18      64.947  41.059  39.945  1.00  2.81
ATOM    255  CG  PRO    18      63.184  42.115  39.316  1.00  2.81
ATOM    256  HG1 PRO    18      62.883  43.161  39.309  1.00  2.81
ATOM    257  HG2 PRO    18      62.652  41.556  40.082  1.00  2.81
ATOM    258  CB  PRO    18      62.943  41.517  37.939  1.00  2.81
ATOM    259  HB1 PRO    18      61.992  41.834  37.516  1.00  2.81
ATOM    260  HB2 PRO    18      62.989  40.428  38.002  1.00  2.81
ATOM    261  CA  PRO    18      64.152  42.038  37.163  1.00  2.81
ATOM    262  HA  PRO    18      64.373  41.339  36.355  1.00  2.81
ATOM    263  C   PRO    18      63.879  43.412  36.529  1.00  2.81
ATOM    264  O   PRO    18      62.985  43.501  35.680  1.00  2.81
ATOM    265  N   GLY    19      64.583  44.472  36.942  1.00  2.67
ATOM    266  H   GLY    19      65.314  44.314  37.626  1.00  2.67
ATOM    267  CA  GLY    19      64.306  45.875  36.612  1.00  2.67
ATOM    268  HA1 GLY    19      64.605  46.065  35.581  1.00  2.67
ATOM    269  HA2 GLY    19      64.900  46.514  37.266  1.00  2.67
ATOM    270  C   GLY    19      62.844  46.252  36.769  1.00  2.67
ATOM    271  O   GLY    19      62.223  46.718  35.817  1.00  2.67
ATOM    272  N   ARG    20      62.266  45.964  37.940  1.00  2.33
ATOM    273  H   ARG    20      62.861  45.627  38.690  1.00  2.33
ATOM    274  CA  ARG    20      60.821  46.090  38.165  1.00  2.33
ATOM    275  HA  ARG    20      60.429  46.716  37.361  1.00  2.33
ATOM    276  CB  ARG    20      60.147  44.706  38.079  1.00  2.33
ATOM    277  HB1 ARG    20      59.600  44.491  38.999  1.00  2.33
ATOM    278  HB2 ARG    20      60.912  43.938  37.968  1.00  2.33
ATOM    279  CG  ARG    20      59.174  44.641  36.882  1.00  2.33
ATOM    280  HG1 ARG    20      59.515  45.295  36.078  1.00  2.33
ATOM    281  HG2 ARG    20      58.196  44.996  37.210  1.00  2.33
ATOM    282  CD  ARG    20      59.030  43.233  36.290  1.00  2.33
ATOM    283  HD1 ARG    20      58.168  43.238  35.621  1.00  2.33
ATOM    284  HD2 ARG    20      58.849  42.516  37.094  1.00  2.33
ATOM    285  NE  ARG    20      60.238  42.858  35.529  1.00  2.33
ATOM    286  HE  ARG    20      61.072  43.420  35.695  1.00  2.33
ATOM    287  CZ  ARG    20      60.381  41.899  34.636  1.00  2.33
ATOM    288  NH1 ARG    20      61.531  41.734  34.053  1.00  2.33
ATOM    289 1HH1 ARG    20      62.289  42.349  34.349  1.00  2.33
ATOM    290 2HH1 ARG    20      61.689  41.022  33.369  1.00  2.33
ATOM    291  NH2 ARG    20      59.407  41.094  34.314  1.00  2.33
ATOM    292 1HH2 ARG    20      58.515  41.218  34.754  1.00  2.33
ATOM    293 2HH2 ARG    20      59.554  40.371  33.637  1.00  2.33
ATOM    294  C   ARG    20      60.518  46.870  39.433  1.00  2.33
ATOM    295  O   ARG    20      61.178  46.760  40.460  1.00  2.33
ATOM    296  N   GLU    21      59.528  47.730  39.280  1.00  2.11
ATOM    297  H   GLU    21      59.025  47.710  38.407  1.00  2.11
ATOM    298  CA  GLU    21      59.198  48.833  40.168  1.00  2.11
ATOM    299  HA  GLU    21      60.104  49.180  40.667  1.00  2.11
ATOM    300  CB  GLU    21      58.660  50.008  39.335  1.00  2.11
ATOM    301  HB1 GLU    21      59.508  50.573  38.946  1.00  2.11
ATOM    302  HB2 GLU    21      58.098  50.670  39.993  1.00  2.11
ATOM    303  CG  GLU    21      57.783  49.587  38.143  1.00  2.11
ATOM    304  HG1 GLU    21      57.147  48.744  38.423  1.00  2.11
ATOM    305  HG2 GLU    21      58.417  49.272  37.310  1.00  2.11
ATOM    306  CD  GLU    21      56.905  50.754  37.727  1.00  2.11
ATOM    307  OE1 GLU    21      55.770  50.832  38.239  1.00  2.11
ATOM    308  OE2 GLU    21      57.375  51.677  37.030  1.00  2.11
ATOM    309  C   GLU    21      58.222  48.391  41.263  1.00  2.11
ATOM    310  O   GLU    21      57.010  48.282  41.074  1.00  2.11
ATOM    311  N   LEU    22      58.786  48.076  42.423  1.00  1.89
ATOM    312  H   LEU    22      59.793  48.161  42.518  1.00  1.89
ATOM    313  CA  LEU    22      58.069  47.512  43.553  1.00  1.89
ATOM    314  HA  LEU    22      57.250  46.885  43.200  1.00  1.89
ATOM    315  CB  LEU    22      59.062  46.658  44.361  1.00  1.89
ATOM    316  HB1 LEU    22      58.515  46.196  45.167  1.00  1.89
ATOM    317  HB2 LEU    22      59.788  47.320  44.834  1.00  1.89
ATOM    318  CG  LEU    22      59.840  45.552  43.626  1.00  1.89
ATOM    319  HG  LEU    22      60.605  46.012  43.005  1.00  1.89
ATOM    320  CD1 LEU    22      60.513  44.686  44.690  1.00  1.89
ATOM    321 1HD1 LEU    22      61.074  43.875  44.226  1.00  1.89
ATOM    322 2HD1 LEU    22      61.194  45.299  45.275  1.00  1.89
ATOM    323 3HD1 LEU    22      59.774  44.244  45.355  1.00  1.89
ATOM    324  CD2 LEU    22      58.978  44.647  42.744  1.00  1.89
ATOM    325 1HD2 LEU    22      59.603  43.862  42.315  1.00  1.89
ATOM    326 2HD2 LEU    22      58.187  44.189  43.334  1.00  1.89
ATOM    327 3HD2 LEU    22      58.542  45.225  41.931  1.00  1.89
ATOM    328  C   LEU    22      57.508  48.598  44.492  1.00  1.89
ATOM    329  O   LEU    22      58.011  49.724  44.533  1.00  1.89
ATOM    330  N   SER    23      56.550  48.211  45.339  1.00  1.92
ATOM    331  H   SER    23      56.231  47.258  45.264  1.00  1.92
ATOM    332  CA  SER    23      56.292  48.914  46.603  1.00  1.92
ATOM    333  HA  SER    23      56.091  49.963  46.393  1.00  1.92
ATOM    334  CB  SER    23      55.054  48.296  47.281  1.00  1.92
ATOM    335  HB1 SER    23      55.172  47.212  47.322  1.00  1.92
ATOM    336  HB2 SER    23      54.170  48.529  46.685  1.00  1.92
ATOM    337  OG  SER    23      54.864  48.776  48.603  1.00  1.92
ATOM    338  HG  SER    23      54.053  48.403  48.979  1.00  1.92
ATOM    339  C   SER    23      57.478  48.787  47.568  1.00  1.92
ATOM    340  O   SER    23      58.094  47.730  47.579  1.00  1.92
ATOM    341  N   PRO    24      57.736  49.771  48.453  1.00  2.40
ATOM    342  CD  PRO    24      57.337  51.137  48.309  1.00  2.40
ATOM    343  HD1 PRO    24      56.263  51.161  48.434  1.00  2.40
ATOM    344  HD2 PRO    24      57.654  51.514  47.338  1.00  2.40
ATOM    345  CG  PRO    24      57.996  51.942  49.428  1.00  2.40
ATOM    346  HG1 PRO    24      57.387  52.791  49.736  1.00  2.40
ATOM    347  HG2 PRO    24      58.989  52.270  49.115  1.00  2.40
ATOM    348  CB  PRO    24      58.116  50.902  50.531  1.00  2.40
ATOM    349  HB1 PRO    24      57.158  50.794  51.041  1.00  2.40
ATOM    350  HB2 PRO    24      58.912  51.152  51.232  1.00  2.40
ATOM    351  CA  PRO    24      58.442  49.649  49.718  1.00  2.40
ATOM    352  HA  PRO    24      59.508  49.674  49.486  1.00  2.40
ATOM    353  C   PRO    24      58.195  48.360  50.480  1.00  2.40
ATOM    354  O   PRO    24      59.144  47.752  50.969  1.00  2.40
ATOM    355  N   GLU    25      56.953  47.891  50.524  1.00  2.58
ATOM    356  H   GLU    25      56.206  48.433  50.110  1.00  2.58
ATOM    357  CA  GLU    25      56.617  46.649  51.215  1.00  2.58
ATOM    358  HA  GLU    25      57.168  46.654  52.155  1.00  2.58
ATOM    359  CB  GLU    25      55.134  46.663  51.549  1.00  2.58
ATOM    360  HB1 GLU    25      54.553  46.409  50.661  1.00  2.58
ATOM    361  HB2 GLU    25      54.879  47.677  51.858  1.00  2.58
ATOM    362  CG  GLU    25      54.820  45.742  52.731  1.00  2.58
ATOM    363  HG1 GLU    25      54.308  46.317  53.499  1.00  2.58
ATOM    364  HG2 GLU    25      55.748  45.386  53.183  1.00  2.58
ATOM    365  CD  GLU    25      53.957  44.556  52.337  1.00  2.58
ATOM    366  OE1 GLU    25      52.899  44.748  51.698  1.00  2.58
ATOM    367  OE2 GLU    25      54.363  43.418  52.654  1.00  2.58
ATOM    368  C   GLU    25      57.077  45.387  50.476  1.00  2.58
ATOM    369  O   GLU    25      57.554  44.428  51.085  1.00  2.58
ATOM    370  N   GLU    26      57.061  45.433  49.144  1.00  2.50
ATOM    371  H   GLU    26      56.806  46.304  48.708  1.00  2.50
ATOM    372  CA  GLU    26      57.573  44.367  48.283  1.00  2.50
ATOM    373  HA  GLU    26      57.278  43.420  48.733  1.00  2.50
ATOM    374  CB  GLU    26      56.858  44.421  46.926  1.00  2.50
ATOM    375  HB1 GLU    26      57.181  45.305  46.396  1.00  2.50
ATOM    376  HB2 GLU    26      55.788  44.550  47.100  1.00  2.50
ATOM    377  CG  GLU    26      57.041  43.174  46.041  1.00  2.50
ATOM    378  HG1 GLU    26      58.084  42.858  46.035  1.00  2.50
ATOM    379  HG2 GLU    26      56.769  43.446  45.019  1.00  2.50
ATOM    380  CD  GLU    26      56.134  42.028  46.504  1.00  2.50
ATOM    381  OE1 GLU    26      56.522  41.269  47.416  1.00  2.50
ATOM    382  OE2 GLU    26      54.966  41.982  46.058  1.00  2.50
ATOM    383  C   GLU    26      59.115  44.347  48.226  1.00  2.50
ATOM    384  O   GLU    26      59.735  43.296  48.095  1.00  2.50
ATOM    385  N   ALA    27      59.755  45.495  48.437  1.00  2.69
ATOM    386  H   ALA    27      59.188  46.333  48.493  1.00  2.69
ATOM    387  CA  ALA    27      61.188  45.638  48.650  1.00  2.69
ATOM    388  HA  ALA    27      61.715  45.110  47.855  1.00  2.69
ATOM    389  CB  ALA    27      61.512  47.126  48.577  1.00  2.69
ATOM    390  HB1 ALA    27      62.580  47.257  48.406  1.00  2.69
ATOM    391  HB2 ALA    27      60.936  47.572  47.771  1.00  2.69
ATOM    392  HB3 ALA    27      61.236  47.623  49.505  1.00  2.69
ATOM    393  C   ALA    27      61.634  45.055  50.000  1.00  2.69
ATOM    394  O   ALA    27      62.654  44.366  50.057  1.00  2.69
ATOM    395  N   HIS    28      60.871  45.292  51.077  1.00  2.97
ATOM    396  H   HIS    28      60.074  45.918  50.987  1.00  2.97
ATOM    397  CA  HIS    28      61.093  44.600  52.353  1.00  2.97
ATOM    398  HA  HIS    28      62.114  44.790  52.694  1.00  2.97
ATOM    399  CB  HIS    28      60.122  45.134  53.424  1.00  2.97
ATOM    400  HB1 HIS    28      59.121  45.224  53.003  1.00  2.97
ATOM    401  HB2 HIS    28      60.458  46.131  53.699  1.00  2.97
ATOM    402  CG  HIS    28      60.025  44.288  54.679  1.00  2.97
ATOM    403  ND1 HIS    28      60.701  44.508  55.883  1.00  2.97
ATOM    404  CE1 HIS    28      60.433  43.449  56.659  1.00  2.97
ATOM    405  HE1 HIS    28      60.856  43.283  57.640  1.00  2.97
ATOM    406  NE2 HIS    28      59.605  42.599  56.028  1.00  2.97
ATOM    407  HE2 HIS    28      59.388  41.662  56.337  1.00  2.97
ATOM    408  CD2 HIS    28      59.319  43.124  54.788  1.00  2.97
ATOM    409  HD2 HIS    28      58.728  42.669  54.004  1.00  2.97
ATOM    410  C   HIS    28      60.977  43.082  52.175  1.00  2.97
ATOM    411  O   HIS    28      61.890  42.358  52.565  1.00  2.97
ATOM    412  N   ARG    29      59.902  42.601  51.530  1.00  2.97
ATOM    413  H   ARG    29      59.192  43.264  51.225  1.00  2.97
ATOM    414  CA  ARG    29      59.708  41.167  51.235  1.00  2.97
ATOM    415  HA  ARG    29      59.640  40.611  52.170  1.00  2.97
ATOM    416  CB  ARG    29      58.399  40.976  50.409  1.00  2.97
ATOM    417  HB1 ARG    29      58.575  40.222  49.639  1.00  2.97
ATOM    418  HB2 ARG    29      58.171  41.895  49.878  1.00  2.97
ATOM    419  CG  ARG    29      57.156  40.515  51.203  1.00  2.97
ATOM    420  HG1 ARG    29      57.422  40.450  52.259  1.00  2.97
ATOM    421  HG2 ARG    29      56.885  39.510  50.878  1.00  2.97
ATOM    422  CD  ARG    29      55.908  41.414  51.107  1.00  2.97
ATOM    423  HD1 ARG    29      56.199  42.431  51.360  1.00  2.97
ATOM    424  HD2 ARG    29      55.200  41.075  51.866  1.00  2.97
ATOM    425  NE  ARG    29      55.216  41.423  49.795  1.00  2.97
ATOM    426  HE  ARG    29      55.767  41.206  48.962  1.00  2.97
ATOM    427  CZ  ARG    29      53.989  41.883  49.567  1.00  2.97
ATOM    428  NH1 ARG    29      53.499  42.046  48.376  1.00  2.97
ATOM    429 1HH1 ARG    29      54.075  41.837  47.552  1.00  2.97
ATOM    430 2HH1 ARG    29      52.636  42.558  48.284  1.00  2.97
ATOM    431  NH2 ARG    29      53.194  42.247  50.520  1.00  2.97
ATOM    432 1HH2 ARG    29      53.654  42.450  51.408  1.00  2.97
ATOM    433 2HH2 ARG    29      52.462  42.908  50.307  1.00  2.97
ATOM    434  C   ARG    29      60.890  40.544  50.486  1.00  2.97
ATOM    435  O   ARG    29      61.345  39.464  50.854  1.00  2.97
ATOM    436  N   ALA    30      61.388  41.230  49.459  1.00  3.29
ATOM    437  H   ALA    30      60.887  42.061  49.162  1.00  3.29
ATOM    438  CA  ALA    30      62.534  40.811  48.651  1.00  3.29
ATOM    439  HA  ALA    30      62.457  39.737  48.475  1.00  3.29
ATOM    440  CB  ALA    30      62.428  41.525  47.295  1.00  3.29
ATOM    441  HB1 ALA    30      63.248  41.215  46.646  1.00  3.29
ATOM    442  HB2 ALA    30      61.484  41.270  46.813  1.00  3.29
ATOM    443  HB3 ALA    30      62.473  42.605  47.438  1.00  3.29
ATOM    444  C   ALA    30      63.909  41.057  49.305  1.00  3.29
ATOM    445  O   ALA    30      64.926  40.688  48.718  1.00  3.29
ATOM    446  N   GLY    31      63.981  41.671  50.493  1.00  3.76
ATOM    447  H   GLY    31      63.129  41.979  50.947  1.00  3.76
ATOM    448  CA  GLY    31      65.261  41.901  51.177  1.00  3.76
ATOM    449  HA1 GLY    31      65.858  40.989  51.138  1.00  3.76
ATOM    450  HA2 GLY    31      65.056  42.132  52.222  1.00  3.76
ATOM    451  C   GLY    31      66.111  43.046  50.606  1.00  3.76
ATOM    452  O   GLY    31      67.267  43.204  50.994  1.00  3.76
ATOM    453  N   LEU    32      65.542  43.850  49.704  1.00  3.64
ATOM    454  H   LEU    32      64.562  43.684  49.512  1.00  3.64
ATOM    455  CA  LEU    32      66.188  44.982  49.032  1.00  3.64
ATOM    456  HA  LEU    32      67.162  44.650  48.670  1.00  3.64
ATOM    457  CB  LEU    32      65.334  45.418  47.829  1.00  3.64
ATOM    458  HB1 LEU    32      65.795  46.298  47.377  1.00  3.64
ATOM    459  HB2 LEU    32      64.354  45.711  48.203  1.00  3.64
ATOM    460  CG  LEU    32      65.148  44.356  46.730  1.00  3.64
ATOM    461  HG  LEU    32      64.698  43.462  47.158  1.00  3.64
ATOM    462  CD1 LEU    32      64.198  44.917  45.676  1.00  3.64
ATOM    463 1HD1 LEU    32      63.977  44.139  44.947  1.00  3.64
ATOM    464 2HD1 LEU    32      63.267  45.213  46.152  1.00  3.64
ATOM    465 3HD1 LEU    32      64.642  45.782  45.187  1.00  3.64
ATOM    466  CD2 LEU    32      66.461  43.973  46.045  1.00  3.64
ATOM    467 1HD2 LEU    32      66.261  43.275  45.230  1.00  3.64
ATOM    468 2HD2 LEU    32      66.957  44.860  45.654  1.00  3.64
ATOM    469 3HD2 LEU    32      67.116  43.473  46.757  1.00  3.64
ATOM    470  C   LEU    32      66.463  46.197  49.924  1.00  3.64
ATOM    471  O   LEU    32      67.289  47.041  49.575  1.00  3.64
ATOM    472  N   ILE    33      65.762  46.286  51.050  1.00  3.63
ATOM    473  H   ILE    33      65.123  45.531  51.256  1.00  3.63
ATOM    474  CA  ILE    33      65.945  47.280  52.105  1.00  3.63
ATOM    475  HA  ILE    33      66.983  47.613  52.102  1.00  3.63
ATOM    476  CB  ILE    33      65.020  48.510  51.912  1.00  3.63
ATOM    477  HB  ILE    33      65.114  49.126  52.808  1.00  3.63
ATOM    478  CG2 ILE    33      65.504  49.370  50.730  1.00  3.63
ATOM    479 1HG2 ILE    33      65.021  50.345  50.744  1.00  3.63
ATOM    480 2HG2 ILE    33      66.582  49.519  50.797  1.00  3.63
ATOM    481 3HG2 ILE    33      65.279  48.873  49.787  1.00  3.63
ATOM    482  CG1 ILE    33      63.526  48.134  51.756  1.00  3.63
ATOM    483 1HG1 ILE    33      63.219  47.539  52.616  1.00  3.63
ATOM    484 2HG1 ILE    33      63.392  47.525  50.862  1.00  3.63
ATOM    485  CD1 ILE    33      62.584  49.344  51.666  1.00  3.63
ATOM    486  HD1 ILE    33      61.550  48.999  51.679  1.00  3.63
ATOM    487  HD2 ILE    33      62.752  50.007  52.514  1.00  3.63
ATOM    488  HD3 ILE    33      62.753  49.894  50.742  1.00  3.63
ATOM    489  C   ILE    33      65.673  46.615  53.449  1.00  3.63
ATOM    490  O   ILE    33      64.911  45.651  53.531  1.00  3.63
ATOM    491  N   ASP    34      66.308  47.119  54.506  1.00  4.23
ATOM    492  H   ASP    34      66.907  47.919  54.400  1.00  4.23
ATOM    493  CA  ASP    34      66.095  46.575  55.842  1.00  4.23
ATOM    494  HA  ASP    34      66.130  45.488  55.745  1.00  4.23
ATOM    495  CB  ASP    34      67.263  46.959  56.779  1.00  4.23
ATOM    496  HB1 ASP    34      68.084  47.386  56.200  1.00  4.23
ATOM    497  HB2 ASP    34      67.643  46.040  57.230  1.00  4.23
ATOM    498  CG  ASP    34      66.891  47.918  57.908  1.00  4.23
ATOM    499  OD1 ASP    34      66.973  49.147  57.707  1.00  4.23
ATOM    500  OD2 ASP    34      66.480  47.440  58.989  1.00  4.23
ATOM    501  C   ASP    34      64.700  46.905  56.374  1.00  4.23
ATOM    502  O   ASP    34      64.068  47.875  55.949  1.00  4.23
ATOM    503  N   TRP    35      64.231  46.103  57.329  1.00  3.65
ATOM    504  H   TRP    35      64.808  45.341  57.648  1.00  3.65
ATOM    505  CA  TRP    35      62.938  46.313  57.965  1.00  3.65
ATOM    506  HA  TRP    35      62.163  46.231  57.203  1.00  3.65
ATOM    507  CB  TRP    35      62.710  45.223  59.019  1.00  3.65
ATOM    508  HB1 TRP    35      63.582  45.191  59.675  1.00  3.65
ATOM    509  HB2 TRP    35      62.637  44.255  58.524  1.00  3.65
ATOM    510  CG  TRP    35      61.498  45.435  59.873  1.00  3.65
ATOM    511  CD1 TRP    35      60.277  45.805  59.424  1.00  3.65
ATOM    512  HD1 TRP    35      60.025  45.966  58.381  1.00  3.65
ATOM    513  NE1 TRP    35      59.453  46.078  60.497  1.00  3.65
ATOM    514  HE1 TRP    35      58.550  46.520  60.389  1.00  3.65
ATOM    515  CE2 TRP    35      60.094  45.856  61.698  1.00  3.65
ATOM    516  CZ2 TRP    35      59.701  46.002  63.035  1.00  3.65
ATOM    517  HZ2 TRP    35      58.713  46.354  63.270  1.00  3.65
ATOM    518  CH2 TRP    35      60.615  45.694  64.057  1.00  3.65
ATOM    519  HH2 TRP    35      60.329  45.788  65.096  1.00  3.65
ATOM    520  CZ3 TRP    35      61.913  45.264  63.728  1.00  3.65
ATOM    521  HZ3 TRP    35      62.618  45.034  64.516  1.00  3.65
ATOM    522  CE3 TRP    35      62.306  45.137  62.380  1.00  3.65
ATOM    523  HE3 TRP    35      63.309  44.815  62.141  1.00  3.65
ATOM    524  CD2 TRP    35      61.405  45.427  61.331  1.00  3.65
ATOM    525  C   TRP    35      62.803  47.707  58.586  1.00  3.65
ATOM    526  O   TRP    35      61.770  48.350  58.411  1.00  3.65
ATOM    527  N   ASN    36      63.831  48.216  59.272  1.00  3.94
ATOM    528  H   ASN    36      64.710  47.701  59.314  1.00  3.94
ATOM    529  CA  ASN    36      63.746  49.531  59.895  1.00  3.94
ATOM    530  HA  ASN    36      62.747  49.584  60.331  1.00  3.94
ATOM    531  CB  ASN    36      64.706  49.652  61.099  1.00  3.94
ATOM    532  HB1 ASN    36      64.902  48.663  61.516  1.00  3.94
ATOM    533  HB2 ASN    36      64.199  50.228  61.872  1.00  3.94
ATOM    534  CG  ASN    36      66.026  50.355  60.844  1.00  3.94
ATOM    535  OD1 ASN    36      66.130  51.574  60.902  1.00  3.94
ATOM    536  ND2 ASN    36      67.075  49.627  60.582  1.00  3.94
ATOM    537 1HD2 ASN    36      66.905  48.683  60.224  1.00  3.94
ATOM    538 2HD2 ASN    36      67.923  50.080  60.314  1.00  3.94
ATOM    539  C   ASN    36      63.788  50.688  58.881  1.00  3.94
ATOM    540  O   ASN    36      63.034  51.651  59.037  1.00  3.94
ATOM    541  N   MET    37      64.580  50.598  57.806  1.00  3.95
ATOM    542  H   MET    37      65.241  49.822  57.752  1.00  3.95
ATOM    543  CA  MET    37      64.520  51.527  56.671  1.00  3.95
ATOM    544  HA  MET    37      64.683  52.533  57.035  1.00  3.95
ATOM    545  CB  MET    37      65.610  51.206  55.632  1.00  3.95
ATOM    546  HB1 MET    37      65.297  51.575  54.655  1.00  3.95
ATOM    547  HB2 MET    37      65.734  50.126  55.543  1.00  3.95
ATOM    548  CG  MET    37      66.958  51.855  55.975  1.00  3.95
ATOM    549  HG1 MET    37      67.671  51.583  55.196  1.00  3.95
ATOM    550  HG2 MET    37      67.322  51.429  56.910  1.00  3.95
ATOM    551  SD  MET    37      66.966  53.668  56.150  1.00  3.95
ATOM    552  CE  MET    37      66.293  54.189  54.544  1.00  3.95
ATOM    553  HE1 MET    37      66.347  55.275  54.460  1.00  3.95
ATOM    554  HE2 MET    37      66.873  53.740  53.737  1.00  3.95
ATOM    555  HE3 MET    37      65.249  53.884  54.457  1.00  3.95
ATOM    556  C   MET    37      63.153  51.565  55.995  1.00  3.95
ATOM    557  O   MET    37      62.603  52.649  55.801  1.00  3.95
ATOM    558  N   PHE    38      62.578  50.405  55.683  1.00  3.31
ATOM    559  H   PHE    38      63.089  49.541  55.859  1.00  3.31
ATOM    560  CA  PHE    38      61.230  50.285  55.149  1.00  3.31
ATOM    561  HA  PHE    38      61.172  50.810  54.196  1.00  3.31
ATOM    562  CB  PHE    38      60.929  48.795  54.914  1.00  3.31
ATOM    563  HB1 PHE    38      61.291  48.227  55.771  1.00  3.31
ATOM    564  HB2 PHE    38      61.484  48.445  54.047  1.00  3.31
ATOM    565  CG  PHE    38      59.460  48.464  54.721  1.00  3.31
ATOM    566  CD1 PHE    38      58.668  49.202  53.821  1.00  3.31
ATOM    567  HD1 PHE    38      59.111  49.993  53.234  1.00  3.31
ATOM    568  CE1 PHE    38      57.289  48.955  53.728  1.00  3.31
ATOM    569  HE1 PHE    38      56.673  49.556  53.077  1.00  3.31
ATOM    570  CZ  PHE    38      56.708  47.934  54.497  1.00  3.31
ATOM    571  HZ  PHE    38      55.646  47.761  54.447  1.00  3.31
ATOM    572  CE2 PHE    38      57.502  47.164  55.359  1.00  3.31
ATOM    573  HE2 PHE    38      57.058  46.375  55.940  1.00  3.31
ATOM    574  CD2 PHE    38      58.870  47.446  55.491  1.00  3.31
ATOM    575  HD2 PHE    38      59.470  46.879  56.185  1.00  3.31
ATOM    576  C   PHE    38      60.171  50.899  56.065  1.00  3.31
ATOM    577  O   PHE    38      59.276  51.614  55.607  1.00  3.31
ATOM    578  N   VAL    39      60.267  50.655  57.372  1.00  2.89
ATOM    579  H   VAL    39      60.961  49.983  57.695  1.00  2.89
ATOM    580  CA  VAL    39      59.377  51.294  58.337  1.00  2.89
ATOM    581  HA  VAL    39      58.381  51.013  58.071  1.00  2.89
ATOM    582  CB  VAL    39      59.617  50.785  59.778  1.00  2.89
ATOM    583  HB  VAL    39      60.688  50.714  59.958  1.00  2.89
ATOM    584  CG1 VAL    39      59.015  51.680  60.877  1.00  2.89
ATOM    585 1HG1 VAL    39      59.138  51.205  61.850  1.00  2.89
ATOM    586 2HG1 VAL    39      59.526  52.642  60.905  1.00  2.89
ATOM    587 3HG1 VAL    39      57.952  51.840  60.693  1.00  2.89
ATOM    588  CG2 VAL    39      58.994  49.394  59.948  1.00  2.89
ATOM    589 1HG2 VAL    39      59.296  48.977  60.908  1.00  2.89
ATOM    590 2HG2 VAL    39      57.906  49.459  59.903  1.00  2.89
ATOM    591 3HG2 VAL    39      59.337  48.731  59.154  1.00  2.89
ATOM    592  C   VAL    39      59.477  52.816  58.264  1.00  2.89
ATOM    593  O   VAL    39      58.453  53.483  58.134  1.00  2.89
ATOM    594  N   LYS    40      60.693  53.367  58.287  1.00  3.57
ATOM    595  H   LYS    40      61.500  52.760  58.395  1.00  3.57
ATOM    596  CA  LYS    40      60.882  54.819  58.215  1.00  3.57
ATOM    597  HA  LYS    40      60.352  55.277  59.050  1.00  3.57
ATOM    598  CB  LYS    40      62.368  55.182  58.352  1.00  3.57
ATOM    599  HB1 LYS    40      62.503  56.238  58.107  1.00  3.57
ATOM    600  HB2 LYS    40      62.936  54.590  57.635  1.00  3.57
ATOM    601  CG  LYS    40      62.867  54.947  59.792  1.00  3.57
ATOM    602  HG1 LYS    40      62.579  53.949  60.121  1.00  3.57
ATOM    603  HG2 LYS    40      62.375  55.661  60.453  1.00  3.57
ATOM    604  CD  LYS    40      64.388  55.083  59.972  1.00  3.57
ATOM    605  HD1 LYS    40      64.631  54.814  61.002  1.00  3.57
ATOM    606  HD2 LYS    40      64.690  56.116  59.793  1.00  3.57
ATOM    607  CE  LYS    40      65.124  54.152  59.005  1.00  3.57
ATOM    608  HE1 LYS    40      65.126  54.611  58.012  1.00  3.57
ATOM    609  HE2 LYS    40      64.561  53.219  58.945  1.00  3.57
ATOM    610  NZ  LYS    40      66.503  53.833  59.429  1.00  3.57
ATOM    611  HZ1 LYS    40      66.973  53.309  58.702  1.00  3.57
ATOM    612  HZ2 LYS    40      67.031  54.663  59.644  1.00  3.57
ATOM    613  HZ3 LYS    40      66.471  53.216  60.244  1.00  3.57
ATOM    614  C   LYS    40      60.278  55.423  56.950  1.00  3.57
ATOM    615  O   LYS    40      59.489  56.359  57.069  1.00  3.57
ATOM    616  N   LEU    41      60.547  54.825  55.785  1.00  3.59
ATOM    617  H   LEU    41      61.194  54.044  55.775  1.00  3.59
ATOM    618  CA  LEU    41      59.940  55.248  54.524  1.00  3.59
ATOM    619  HA  LEU    41      60.193  56.298  54.373  1.00  3.59
ATOM    620  CB  LEU    41      60.531  54.444  53.351  1.00  3.59
ATOM    621  HB1 LEU    41      59.958  54.668  52.449  1.00  3.59
ATOM    622  HB2 LEU    41      60.423  53.379  53.563  1.00  3.59
ATOM    623  CG  LEU    41      62.018  54.766  53.079  1.00  3.59
ATOM    624  HG  LEU    41      62.592  54.649  53.998  1.00  3.59
ATOM    625  CD1 LEU    41      62.594  53.798  52.044  1.00  3.59
ATOM    626 1HD1 LEU    41      63.652  54.008  51.890  1.00  3.59
ATOM    627 2HD1 LEU    41      62.486  52.774  52.402  1.00  3.59
ATOM    628 3HD1 LEU    41      62.061  53.906  51.098  1.00  3.59
ATOM    629  CD2 LEU    41      62.234  56.190  52.556  1.00  3.59
ATOM    630 1HD2 LEU    41      63.287  56.347  52.336  1.00  3.59
ATOM    631 2HD2 LEU    41      61.639  56.361  51.658  1.00  3.59
ATOM    632 3HD2 LEU    41      61.945  56.920  53.312  1.00  3.59
ATOM    633  C   LEU    41      58.413  55.217  54.566  1.00  3.59
ATOM    634  O   LEU    41      57.811  56.268  54.351  1.00  3.59
ATOM    635  N   ARG    42      57.761  54.105  54.951  1.00  2.71
ATOM    636  H   ARG    42      58.273  53.242  55.120  1.00  2.71
ATOM    637  CA  ARG    42      56.292  54.157  55.029  1.00  2.71
ATOM    638  HA  ARG    42      55.985  54.577  54.070  1.00  2.71
ATOM    639  CB  ARG    42      55.575  52.806  55.046  1.00  2.71
ATOM    640  HB1 ARG    42      56.006  52.196  55.825  1.00  2.71
ATOM    641  HB2 ARG    42      55.754  52.312  54.089  1.00  2.71
ATOM    642  CG  ARG    42      54.046  52.969  55.253  1.00  2.71
ATOM    643  HG1 ARG    42      53.536  52.128  54.794  1.00  2.71
ATOM    644  HG2 ARG    42      53.678  53.872  54.768  1.00  2.71
ATOM    645  CD  ARG    42      53.743  52.963  56.758  1.00  2.71
ATOM    646  HD1 ARG    42      54.577  53.400  57.299  1.00  2.71
ATOM    647  HD2 ARG    42      53.684  51.920  57.015  1.00  2.71
ATOM    648  NE  ARG    42      52.486  53.579  57.215  1.00  2.71
ATOM    649  HE  ARG    42      51.662  53.352  56.694  1.00  2.71
ATOM    650  CZ  ARG    42      52.299  54.146  58.407  1.00  2.71
ATOM    651  NH1 ARG    42      51.097  54.366  58.844  1.00  2.71
ATOM    652 1HH1 ARG    42      50.297  54.268  58.254  1.00  2.71
ATOM    653 2HH1 ARG    42      51.022  54.738  59.800  1.00  2.71
ATOM    654  NH2 ARG    42      53.256  54.507  59.218  1.00  2.71
ATOM    655 1HH2 ARG    42      54.218  54.346  59.008  1.00  2.71
ATOM    656 2HH2 ARG    42      53.000  54.942  60.121  1.00  2.71
ATOM    657  C   ARG    42      55.757  55.203  56.009  1.00  2.71
ATOM    658  O   ARG    42      54.789  55.891  55.689  1.00  2.71
ATOM    659  N   SER    43      56.372  55.382  57.175  1.00  3.36
ATOM    660  H   SER    43      57.184  54.819  57.413  1.00  3.36
ATOM    661  CA  SER    43      55.971  56.475  58.072  1.00  3.36
ATOM    662  HA  SER    43      54.901  56.391  58.264  1.00  3.36
ATOM    663  CB  SER    43      56.666  56.403  59.438  1.00  3.36
ATOM    664  HB1 SER    43      56.161  55.657  60.053  1.00  3.36
ATOM    665  HB2 SER    43      56.569  57.368  59.932  1.00  3.36
ATOM    666  OG  SER    43      58.037  56.064  59.363  1.00  3.36
ATOM    667  HG  SER    43      58.414  56.369  58.517  1.00  3.36
ATOM    668  C   SER    43      56.157  57.873  57.479  1.00  3.36
ATOM    669  O   SER    43      55.367  58.739  57.806  1.00  3.36
ATOM    670  N   GLN    44      57.101  58.093  56.563  1.00  3.97
ATOM    671  H   GLN    44      57.737  57.345  56.315  1.00  3.97
ATOM    672  CA  GLN    44      57.199  59.336  55.788  1.00  3.97
ATOM    673  HA  GLN    44      57.049  60.192  56.450  1.00  3.97
ATOM    674  CB  GLN    44      58.605  59.442  55.147  1.00  3.97
ATOM    675  HB1 GLN    44      58.616  60.303  54.476  1.00  3.97
ATOM    676  HB2 GLN    44      58.778  58.561  54.532  1.00  3.97
ATOM    677  CG  GLN    44      59.786  59.600  56.118  1.00  3.97
ATOM    678  HG1 GLN    44      59.674  58.918  56.959  1.00  3.97
ATOM    679  HG2 GLN    44      59.793  60.619  56.506  1.00  3.97
ATOM    680  CD  GLN    44      61.125  59.311  55.430  1.00  3.97
ATOM    681  OE1 GLN    44      61.808  58.335  55.722  1.00  3.97
ATOM    682  NE2 GLN    44      61.570  60.145  54.511  1.00  3.97
ATOM    683 1HE2 GLN    44      61.072  60.993  54.289  1.00  3.97
ATOM    684 2HE2 GLN    44      62.402  59.896  54.005  1.00  3.97
ATOM    685  C   GLN    44      56.179  59.453  54.646  1.00  3.97
ATOM    686  O   GLN    44      55.901  60.554  54.181  1.00  3.97
ATOM    687  N   GLU    45      55.621  58.345  54.151  1.00  3.27
ATOM    688  H   GLU    45      55.968  57.445  54.456  1.00  3.27
ATOM    689  CA  GLU    45      54.513  58.422  53.197  1.00  3.27
ATOM    690  HA  GLU    45      54.738  59.163  52.429  1.00  3.27
ATOM    691  CB  GLU    45      54.248  57.063  52.535  1.00  3.27
ATOM    692  HB1 GLU    45      53.393  57.188  51.869  1.00  3.27
ATOM    693  HB2 GLU    45      53.965  56.339  53.298  1.00  3.27
ATOM    694  CG  GLU    45      55.399  56.463  51.730  1.00  3.27
ATOM    695  HG1 GLU    45      56.317  56.498  52.312  1.00  3.27
ATOM    696  HG2 GLU    45      55.533  57.043  50.818  1.00  3.27
ATOM    697  CD  GLU    45      55.057  55.012  51.400  1.00  3.27
ATOM    698  OE1 GLU    45      55.885  54.119  51.697  1.00  3.27
ATOM    699  OE2 GLU    45      53.911  54.804  50.931  1.00  3.27
ATOM    700  C   GLU    45      53.217  58.826  53.915  1.00  3.27
ATOM    701  O   GLU    45      52.528  59.778  53.535  1.00  3.27
ATOM    702  N   CYS    46      52.892  58.041  54.942  1.00  3.39
ATOM    703  H   CYS    46      53.590  57.353  55.210  1.00  3.39
ATOM    704  CA  CYS    46      51.615  57.997  55.637  1.00  3.39
ATOM    705  HA  CYS    46      50.813  58.189  54.927  1.00  3.39
ATOM    706  CB  CYS    46      51.489  56.588  56.211  1.00  3.39
ATOM    707  HB1 CYS    46      52.248  56.468  56.988  1.00  3.39
ATOM    708  HB2 CYS    46      51.661  55.850  55.427  1.00  3.39
ATOM    709  SG  CYS    46      49.843  56.367  56.924  1.00  3.39
ATOM    710  HG  CYS    46      49.803  57.568  57.536  1.00  3.39
ATOM    711  C   CYS    46      51.484  59.030  56.748  1.00  3.39
ATOM    712  O   CYS    46      50.381  59.330  57.188  1.00  3.39
ATOM    713  N   ASP    47      52.615  59.557  57.179  1.00  5.08
ATOM    714  H   ASP    47      53.490  59.141  56.889  1.00  5.08
ATOM    715  CA  ASP    47      52.758  60.824  57.858  1.00  5.08
ATOM    716  HA  ASP    47      51.784  61.310  57.865  1.00  5.08
ATOM    717  CB  ASP    47      53.164  60.655  59.328  1.00  5.08
ATOM    718  HB1 ASP    47      54.242  60.768  59.423  1.00  5.08
ATOM    719  HB2 ASP    47      52.902  59.648  59.656  1.00  5.08
ATOM    720  CG  ASP    47      52.445  61.671  60.224  1.00  5.08
ATOM    721  OD1 ASP    47      51.513  61.237  60.940  1.00  5.08
ATOM    722  OD2 ASP    47      52.756  62.879  60.173  1.00  5.08
ATOM    723  C   ASP    47      53.691  61.727  57.038  1.00  5.08
ATOM    724  O   ASP    47      54.642  62.319  57.540  1.00  5.08
ATOM    725  N   TRP    48      53.454  61.828  55.720  1.00  7.03
ATOM    726  H   TRP    48      52.743  61.266  55.274  1.00  7.03
ATOM    727  CA  TRP    48      53.977  63.023  55.038  1.00  7.03
ATOM    728  HA  TRP    48      55.051  63.095  55.224  1.00  7.03
ATOM    729  CB  TRP    48      53.755  62.892  53.525  1.00  7.03
ATOM    730  HB1 TRP    48      52.715  63.123  53.288  1.00  7.03
ATOM    731  HB2 TRP    48      53.933  61.862  53.227  1.00  7.03
ATOM    732  CG  TRP    48      54.655  63.738  52.679  1.00  7.03
ATOM    733  CD1 TRP    48      55.957  63.463  52.445  1.00  7.03
ATOM    734  HD1 TRP    48      56.490  62.611  52.854  1.00  7.03
ATOM    735  NE1 TRP    48      56.503  64.440  51.640  1.00  7.03
ATOM    736  HE1 TRP    48      57.495  64.464  51.399  1.00  7.03
ATOM    737  CE2 TRP    48      55.574  65.403  51.311  1.00  7.03
ATOM    738  CZ2 TRP    48      55.638  66.570  50.535  1.00  7.03
ATOM    739  HZ2 TRP    48      56.562  66.839  50.043  1.00  7.03
ATOM    740  CH2 TRP    48      54.492  67.372  50.408  1.00  7.03
ATOM    741  HH2 TRP    48      54.530  68.276  49.815  1.00  7.03
ATOM    742  CZ3 TRP    48      53.303  67.006  51.067  1.00  7.03
ATOM    743  HZ3 TRP    48      52.430  67.641  50.993  1.00  7.03
ATOM    744  CE3 TRP    48      53.251  65.830  51.844  1.00  7.03
ATOM    745  HE3 TRP    48      52.347  65.576  52.377  1.00  7.03
ATOM    746  CD2 TRP    48      54.380  64.992  51.978  1.00  7.03
ATOM    747  C   TRP    48      53.332  64.319  55.547  1.00  7.03
ATOM    748  O   TRP    48      53.932  65.391  55.538  1.00  7.03
ATOM    749  N   GLU    49      52.095  64.171  56.013  1.00  8.38
ATOM    750  H   GLU    49      51.702  63.244  55.962  1.00  8.38
ATOM    751  CA  GLU    49      51.460  64.990  57.031  1.00  8.38
ATOM    752  HA  GLU    49      52.227  65.312  57.738  1.00  8.38
ATOM    753  CB  GLU    49      50.807  66.228  56.372  1.00  8.38
ATOM    754  HB1 GLU    49      49.762  66.024  56.136  1.00  8.38
ATOM    755  HB2 GLU    49      51.311  66.424  55.424  1.00  8.38
ATOM    756  CG  GLU    49      50.927  67.523  57.195  1.00  8.38
ATOM    757  HG1 GLU    49      50.917  68.367  56.500  1.00  8.38
ATOM    758  HG2 GLU    49      51.890  67.549  57.711  1.00  8.38
ATOM    759  CD  GLU    49      49.782  67.712  58.192  1.00  8.38
ATOM    760  OE1 GLU    49      49.932  67.377  59.390  1.00  8.38
ATOM    761  OE2 GLU    49      48.703  68.197  57.789  1.00  8.38
ATOM    762  C   GLU    49      50.466  64.109  57.784  1.00  8.38
ATOM    763  O   GLU    49      50.144  63.012  57.312  1.00  8.38
ATOM    764  N   GLU    50      50.006  64.582  58.939  1.00  7.50
ATOM    765  H   GLU    50      50.271  65.529  59.201  1.00  7.50
ATOM    766  CA  GLU    50      49.399  63.789  60.004  1.00  7.50
ATOM    767  HA  GLU    50      50.217  63.366  60.589  1.00  7.50
ATOM    768  CB  GLU    50      48.624  64.745  60.934  1.00  7.50
ATOM    769  HB1 GLU    50      47.782  65.128  60.362  1.00  7.50
ATOM    770  HB2 GLU    50      49.270  65.587  61.183  1.00  7.50
ATOM    771  CG  GLU    50      48.089  64.182  62.268  1.00  7.50
ATOM    772  HG1 GLU    50      48.916  64.094  62.975  1.00  7.50
ATOM    773  HG2 GLU    50      47.690  63.180  62.109  1.00  7.50
ATOM    774  CD  GLU    50      46.987  65.090  62.867  1.00  7.50
ATOM    775  OE1 GLU    50      47.087  66.333  62.703  1.00  7.50
ATOM    776  OE2 GLU    50      46.031  64.550  63.480  1.00  7.50
ATOM    777  C   GLU    50      48.542  62.653  59.513  1.00  7.50
ATOM    778  O   GLU    50      47.462  62.941  58.996  1.00  7.50
ATOM    779  N   ILE    51      48.981  61.403  59.751  1.00  6.13
ATOM    780  H   ILE    51      49.914  61.317  60.166  1.00  6.13
ATOM    781  CA  ILE    51      48.214  60.153  59.568  1.00  6.13
ATOM    782  HA  ILE    51      48.383  59.746  58.575  1.00  6.13
ATOM    783  CB  ILE    51      48.665  59.080  60.612  1.00  6.13
ATOM    784  HB  ILE    51      47.865  58.342  60.659  1.00  6.13
ATOM    785  CG2 ILE    51      49.904  58.315  60.138  1.00  6.13
ATOM    786 1HG2 ILE    51      50.240  57.618  60.906  1.00  6.13
ATOM    787 2HG2 ILE    51      49.665  57.758  59.245  1.00  6.13
ATOM    788 3HG2 ILE    51      50.712  59.014  59.925  1.00  6.13
ATOM    789  CG1 ILE    51      48.931  59.558  62.068  1.00  6.13
ATOM    790 1HG1 ILE    51      48.431  60.496  62.289  1.00  6.13
ATOM    791 2HG1 ILE    51      49.995  59.734  62.216  1.00  6.13
ATOM    792  CD1 ILE    51      48.475  58.531  63.115  1.00  6.13
ATOM    793  HD1 ILE    51      48.950  57.568  62.929  1.00  6.13
ATOM    794  HD2 ILE    51      48.753  58.878  64.110  1.00  6.13
ATOM    795  HD3 ILE    51      47.392  58.414  63.070  1.00  6.13
ATOM    796  C   ILE    51      46.731  60.418  59.752  1.00  6.13
ATOM    797  O   ILE    51      45.887  60.110  58.902  1.00  6.13
ATOM    798  N   SER    52      46.451  61.082  60.873  1.00  6.93
ATOM    799  H   SER    52      47.237  61.426  61.405  1.00  6.93
ATOM    800  CA  SER    52      45.127  61.449  61.304  1.00  6.93
ATOM    801  HA  SER    52      45.172  61.729  62.355  1.00  6.93
ATOM    802  CB  SER    52      44.650  62.645  60.507  1.00  6.93
ATOM    803  HB1 SER    52      43.664  62.925  60.858  1.00  6.93
ATOM    804  HB2 SER    52      44.604  62.347  59.472  1.00  6.93
ATOM    805  OG  SER    52      45.523  63.738  60.582  1.00  6.93
ATOM    806  HG  SER    52      46.237  63.563  59.930  1.00  6.93
ATOM    807  C   SER    52      44.208  60.260  61.148  1.00  6.93
ATOM    808  O   SER    52      43.105  60.425  60.648  1.00  6.93
ATOM    809  N   VAL    53      44.750  59.077  61.479  1.00  6.96
ATOM    810  H   VAL    53      45.677  59.100  61.874  1.00  6.96
ATOM    811  CA  VAL    53      44.139  57.769  61.329  1.00  6.96
ATOM    812  HA  VAL    53      43.470  57.801  60.467  1.00  6.96
ATOM    813  CB  VAL    53      45.168  56.648  61.077  1.00  6.96
ATOM    814  HB  VAL    53      46.013  56.767  61.756  1.00  6.96
ATOM    815  CG1 VAL    53      44.581  55.243  61.267  1.00  6.96
ATOM    816 1HG1 VAL    53      45.326  54.493  61.003  1.00  6.96
ATOM    817 2HG1 VAL    53      44.314  55.085  62.311  1.00  6.96
ATOM    818 3HG1 VAL    53      43.697  55.111  60.642  1.00  6.96
ATOM    819  CG2 VAL    53      45.672  56.715  59.629  1.00  6.96
ATOM    820 1HG2 VAL    53      46.467  55.986  59.487  1.00  6.96
ATOM    821 2HG2 VAL    53      44.860  56.508  58.931  1.00  6.96
ATOM    822 3HG2 VAL    53      46.079  57.695  59.410  1.00  6.96
ATOM    823  C   VAL    53      43.278  57.530  62.565  1.00  6.96
ATOM    824  O   VAL    53      43.764  57.324  63.677  1.00  6.96
ATOM    825  N   LYS    54      41.979  57.741  62.378  1.00  8.05
ATOM    826  H   LYS    54      41.681  57.881  61.411  1.00  8.05
ATOM    827  CA  LYS    54      41.127  58.415  63.359  1.00  8.05
ATOM    828  HA  LYS    54      41.300  58.002  64.354  1.00  8.05
ATOM    829  CB  LYS    54      41.552  59.908  63.326  1.00  8.05
ATOM    830  HB1 LYS    54      41.316  60.302  62.342  1.00  8.05
ATOM    831  HB2 LYS    54      42.634  59.936  63.437  1.00  8.05
ATOM    832  CG  LYS    54      41.009  60.902  64.364  1.00  8.05
ATOM    833  HG1 LYS    54      41.366  60.620  65.356  1.00  8.05
ATOM    834  HG2 LYS    54      39.919  60.867  64.360  1.00  8.05
ATOM    835  CD  LYS    54      41.462  62.352  64.042  1.00  8.05
ATOM    836  HD1 LYS    54      41.050  63.020  64.799  1.00  8.05
ATOM    837  HD2 LYS    54      41.024  62.634  63.081  1.00  8.05
ATOM    838  CE  LYS    54      42.993  62.553  63.973  1.00  8.05
ATOM    839  HE1 LYS    54      43.399  61.819  63.278  1.00  8.05
ATOM    840  HE2 LYS    54      43.434  62.371  64.957  1.00  8.05
ATOM    841  NZ  LYS    54      43.381  63.906  63.490  1.00  8.05
ATOM    842  HZ1 LYS    54      44.397  64.012  63.372  1.00  8.05
ATOM    843  HZ2 LYS    54      42.955  64.111  62.581  1.00  8.05
ATOM    844  HZ3 LYS    54      43.098  64.643  64.109  1.00  8.05
ATOM    845  C   LYS    54      39.666  58.161  62.953  1.00  8.05
ATOM    846  O   LYS    54      38.938  59.011  62.442  1.00  8.05
ATOM    847  N   GLY    55      39.267  56.895  63.041  1.00  8.07
ATOM    848  H   GLY    55      39.930  56.211  63.364  1.00  8.07
ATOM    849  CA  GLY    55      38.083  56.446  62.312  1.00  8.07
ATOM    850  HA1 GLY    55      37.240  57.071  62.604  1.00  8.07
ATOM    851  HA2 GLY    55      37.854  55.415  62.578  1.00  8.07
ATOM    852  C   GLY    55      38.313  56.518  60.794  1.00  8.07
ATOM    853  O   GLY    55      39.409  56.186  60.336  1.00  8.07
ATOM    854  N   PRO    56      37.306  56.938  60.008  1.00  7.05
ATOM    855  CD  PRO    56      35.926  57.190  60.409  1.00  7.05
ATOM    856  HD1 PRO    56      35.873  57.953  61.188  1.00  7.05
ATOM    857  HD2 PRO    56      35.472  56.261  60.756  1.00  7.05
ATOM    858  CG  PRO    56      35.199  57.686  59.158  1.00  7.05
ATOM    859  HG1 PRO    56      35.191  58.777  59.148  1.00  7.05
ATOM    860  HG2 PRO    56      34.183  57.296  59.099  1.00  7.05
ATOM    861  CB  PRO    56      36.073  57.166  58.015  1.00  7.05
ATOM    862  HB1 PRO    56      35.947  57.756  57.106  1.00  7.05
ATOM    863  HB2 PRO    56      35.836  56.119  57.821  1.00  7.05
ATOM    864  CA  PRO    56      37.486  57.272  58.598  1.00  7.05
ATOM    865  HA  PRO    56      38.141  56.549  58.110  1.00  7.05
ATOM    866  C   PRO    56      38.050  58.667  58.368  1.00  7.05
ATOM    867  O   PRO    56      38.343  58.997  57.219  1.00  7.05
ATOM    868  N   ASN    57      38.263  59.472  59.422  1.00  6.17
ATOM    869  H   ASN    57      37.989  59.190  60.353  1.00  6.17
ATOM    870  CA  ASN    57      39.282  60.501  59.320  1.00  6.17
ATOM    871  HA  ASN    57      39.128  61.069  58.401  1.00  6.17
ATOM    872  CB  ASN    57      39.198  61.492  60.503  1.00  6.17
ATOM    873  HB1 ASN    57      39.919  62.281  60.344  1.00  6.17
ATOM    874  HB2 ASN    57      39.487  61.022  61.426  1.00  6.17
ATOM    875  CG  ASN    57      37.819  62.113  60.727  1.00  6.17
ATOM    876  OD1 ASN    57      36.798  61.447  60.825  1.00  6.17
ATOM    877  ND2 ASN    57      37.718  63.412  60.861  1.00  6.17
ATOM    878 1HD2 ASN    57      38.546  64.018  60.837  1.00  6.17
ATOM    879 2HD2 ASN    57      36.807  63.784  61.029  1.00  6.17
ATOM    880  C   ASN    57      40.568  59.678  59.201  1.00  6.17
ATOM    881  O   ASN    57      40.950  58.914  60.083  1.00  6.17
ATOM    882  N   GLY    58      41.123  59.706  58.003  1.00  5.28
ATOM    883  H   GLY    58      40.548  60.080  57.261  1.00  5.28
ATOM    884  CA  GLY    58      42.533  59.570  57.706  1.00  5.28
ATOM    885  HA1 GLY    58      42.686  58.804  56.947  1.00  5.28
ATOM    886  HA2 GLY    58      43.137  59.350  58.581  1.00  5.28
ATOM    887  C   GLY    58      42.866  60.915  57.135  1.00  5.28
ATOM    888  O   GLY    58      43.022  61.018  55.926  1.00  5.28
ATOM    889  N   GLU    59      42.793  61.963  57.966  1.00  4.69
ATOM    890  H   GLU    59      42.612  61.799  58.948  1.00  4.69
ATOM    891  CA  GLU    59      43.060  63.337  57.487  1.00  4.69
ATOM    892  HA  GLU    59      42.428  63.489  56.611  1.00  4.69
ATOM    893  CB  GLU    59      42.684  64.460  58.480  1.00  4.69
ATOM    894  HB1 GLU    59      42.825  65.418  57.980  1.00  4.69
ATOM    895  HB2 GLU    59      43.373  64.465  59.309  1.00  4.69
ATOM    896  CG  GLU    59      41.226  64.407  58.962  1.00  4.69
ATOM    897  HG1 GLU    59      40.794  63.433  58.737  1.00  4.69
ATOM    898  HG2 GLU    59      40.650  65.132  58.382  1.00  4.69
ATOM    899  CD  GLU    59      41.025  64.696  60.466  1.00  4.69
ATOM    900  OE1 GLU    59      39.897  65.091  60.822  1.00  4.69
ATOM    901  OE2 GLU    59      41.916  64.411  61.293  1.00  4.69
ATOM    902  C   GLU    59      44.494  63.508  56.944  1.00  4.69
ATOM    903  O   GLU    59      44.830  64.576  56.442  1.00  4.69
ATOM    904  N   SER    60      45.314  62.452  56.989  1.00  4.07
ATOM    905  H   SER    60      45.037  61.628  57.501  1.00  4.07
ATOM    906  CA  SER    60      46.458  62.334  56.116  1.00  4.07
ATOM    907  HA  SER    60      47.068  63.228  56.247  1.00  4.07
ATOM    908  CB  SER    60      47.348  61.152  56.501  1.00  4.07
ATOM    909  HB1 SER    60      46.879  60.216  56.200  1.00  4.07
ATOM    910  HB2 SER    60      47.435  61.185  57.545  1.00  4.07
ATOM    911  OG  SER    60      48.663  61.249  55.999  1.00  4.07
ATOM    912  HG  SER    60      49.192  61.805  56.617  1.00  4.07
ATOM    913  C   SER    60      46.158  62.236  54.617  1.00  4.07
ATOM    914  O   SER    60      45.028  62.270  54.135  1.00  4.07
ATOM    915  N   SER    61      47.214  61.928  53.859  1.00  3.39
ATOM    916  H   SER    61      48.096  61.946  54.375  1.00  3.39
ATOM    917  CA  SER    61      47.114  61.047  52.720  1.00  3.39
ATOM    918  HA  SER    61      46.111  60.623  52.695  1.00  3.39
ATOM    919  CB  SER    61      47.307  61.901  51.470  1.00  3.39
ATOM    920  HB1 SER    61      48.345  61.867  51.145  1.00  3.39
ATOM    921  HB2 SER    61      47.045  62.937  51.683  1.00  3.39
ATOM    922  OG  SER    61      46.457  61.435  50.453  1.00  3.39
ATOM    923  HG  SER    61      45.555  61.698  50.674  1.00  3.39
ATOM    924  C   SER    61      48.086  59.873  52.798  1.00  3.39
ATOM    925  O   SER    61      49.305  60.049  52.897  1.00  3.39
ATOM    926  N   VAL    62      47.533  58.666  52.746  1.00  2.52
ATOM    927  H   VAL    62      46.547  58.637  52.556  1.00  2.52
ATOM    928  CA  VAL    62      48.165  57.436  53.237  1.00  2.52
ATOM    929  HA  VAL    62      48.950  57.716  53.938  1.00  2.52
ATOM    930  CB  VAL    62      47.108  56.669  54.066  1.00  2.52
ATOM    931  HB  VAL    62      46.227  56.521  53.450  1.00  2.52
ATOM    932  CG1 VAL    62      47.575  55.332  54.644  1.00  2.52
ATOM    933 1HG1 VAL    62      46.948  55.049  55.481  1.00  2.52
ATOM    934 2HG1 VAL    62      47.519  54.541  53.908  1.00  2.52
ATOM    935 3HG1 VAL    62      48.602  55.383  54.957  1.00  2.52
ATOM    936  CG2 VAL    62      46.672  57.528  55.263  1.00  2.52
ATOM    937 1HG2 VAL    62      45.954  56.992  55.883  1.00  2.52
ATOM    938 2HG2 VAL    62      47.530  57.808  55.874  1.00  2.52
ATOM    939 3HG2 VAL    62      46.172  58.435  54.928  1.00  2.52
ATOM    940  C   VAL    62      48.862  56.656  52.134  1.00  2.52
ATOM    941  O   VAL    62      48.683  56.974  50.966  1.00  2.52
ATOM    942  N   ILE    63      49.754  55.746  52.539  1.00  1.97
ATOM    943  H   ILE    63      49.749  55.532  53.521  1.00  1.97
ATOM    944  CA  ILE    63      50.716  55.006  51.713  1.00  1.97
ATOM    945  HA  ILE    63      51.649  55.570  51.748  1.00  1.97
ATOM    946  CB  ILE    63      51.050  53.628  52.357  1.00  1.97
ATOM    947  HB  ILE    63      51.807  53.827  53.117  1.00  1.97
ATOM    948  CG2 ILE    63      49.850  52.979  53.079  1.00  1.97
ATOM    949 1HG2 ILE    63      50.041  51.925  53.265  1.00  1.97
ATOM    950 2HG2 ILE    63      49.682  53.464  54.037  1.00  1.97
ATOM    951 3HG2 ILE    63      48.956  53.066  52.458  1.00  1.97
ATOM    952  CG1 ILE    63      51.641  52.595  51.370  1.00  1.97
ATOM    953 1HG1 ILE    63      52.158  53.108  50.570  1.00  1.97
ATOM    954 2HG1 ILE    63      50.838  52.009  50.921  1.00  1.97
ATOM    955  CD1 ILE    63      52.657  51.652  52.018  1.00  1.97
ATOM    956  HD1 ILE    63      52.234  51.198  52.908  1.00  1.97
ATOM    957  HD2 ILE    63      52.933  50.869  51.312  1.00  1.97
ATOM    958  HD3 ILE    63      53.553  52.211  52.291  1.00  1.97
ATOM    959  C   ILE    63      50.325  54.906  50.238  1.00  1.97
ATOM    960  O   ILE    63      49.235  54.455  49.856  1.00  1.97
ATOM    961  N   HIS    64      51.266  55.377  49.427  1.00  2.21
ATOM    962  H   HIS    64      52.200  55.475  49.820  1.00  2.21
ATOM    963  CA  HIS    64      51.136  55.452  47.982  1.00  2.21
ATOM    964  HA  HIS    64      50.251  56.029  47.717  1.00  2.21
ATOM    965  CB  HIS    64      52.396  56.104  47.396  1.00  2.21
ATOM    966  HB1 HIS    64      52.877  55.418  46.701  1.00  2.21
ATOM    967  HB2 HIS    64      53.118  56.317  48.186  1.00  2.21
ATOM    968  CG  HIS    64      52.129  57.372  46.645  1.00  2.21
ATOM    969  ND1 HIS    64      50.992  57.654  45.877  1.00  2.21
ATOM    970  CE1 HIS    64      51.255  58.832  45.287  1.00  2.21
ATOM    971  HE1 HIS    64      50.631  59.301  44.537  1.00  2.21
ATOM    972  NE2 HIS    64      52.456  59.298  45.670  1.00  2.21
ATOM    973  HE2 HIS    64      52.982  60.014  45.173  1.00  2.21
ATOM    974  CD2 HIS    64      53.026  58.384  46.518  1.00  2.21
ATOM    975  HD2 HIS    64      54.036  58.401  46.911  1.00  2.21
ATOM    976  C   HIS    64      50.968  54.051  47.381  1.00  2.21
ATOM    977  O   HIS    64      51.334  53.037  47.972  1.00  2.21
ATOM    978  N   ASP    65      50.525  53.972  46.137  1.00  2.33
ATOM    979  H   ASP    65      50.105  54.803  45.736  1.00  2.33
ATOM    980  CA  ASP    65      50.869  52.867  45.255  1.00  2.33
ATOM    981  HA  ASP    65      51.387  52.086  45.811  1.00  2.33
ATOM    982  CB  ASP    65      49.608  52.233  44.638  1.00  2.33
ATOM    983  HB1 ASP    65      49.109  52.950  43.983  1.00  2.33
ATOM    984  HB2 ASP    65      48.918  51.974  45.439  1.00  2.33
ATOM    985  CG  ASP    65      49.934  50.959  43.845  1.00  2.33
ATOM    986  OD1 ASP    65      49.073  50.065  43.728  1.00  2.33
ATOM    987  OD2 ASP    65      51.091  50.751  43.417  1.00  2.33
ATOM    988  C   ASP    65      51.811  53.360  44.166  1.00  2.33
ATOM    989  O   ASP    65      51.358  54.078  43.278  1.00  2.33
ATOM    990  N   ARG    66      53.073  52.912  44.190  1.00  2.29
ATOM    991  H   ARG    66      53.358  52.385  45.004  1.00  2.29
ATOM    992  CA  ARG    66      54.067  53.104  43.124  1.00  2.29
ATOM    993  HA  ARG    66      54.569  54.065  43.255  1.00  2.29
ATOM    994  CB  ARG    66      55.117  51.959  43.138  1.00  2.29
ATOM    995  HB1 ARG    66      54.606  51.018  43.347  1.00  2.29
ATOM    996  HB2 ARG    66      55.810  52.116  43.958  1.00  2.29
ATOM    997  CG  ARG    66      55.929  51.750  41.830  1.00  2.29
ATOM    998  HG1 ARG    66      55.295  51.244  41.102  1.00  2.29
ATOM    999  HG2 ARG    66      56.748  51.064  42.042  1.00  2.29
ATOM   1000  CD  ARG    66      56.510  53.025  41.179  1.00  2.29
ATOM   1001  HD1 ARG    66      57.575  53.074  41.388  1.00  2.29
ATOM   1002  HD2 ARG    66      56.048  53.903  41.623  1.00  2.29
ATOM   1003  NE  ARG    66      56.312  53.083  39.722  1.00  2.29
ATOM   1004  HE  ARG    66      56.199  52.205  39.216  1.00  2.29
ATOM   1005  CZ  ARG    66      56.161  54.157  38.974  1.00  2.29
ATOM   1006  NH1 ARG    66      56.091  54.031  37.682  1.00  2.29
ATOM   1007 1HH1 ARG    66      55.965  54.809  37.072  1.00  2.29
ATOM   1008 2HH1 ARG    66      56.359  53.108  37.310  1.00  2.29
ATOM   1009  NH2 ARG    66      56.083  55.359  39.480  1.00  2.29
ATOM   1010 1HH2 ARG    66      56.017  55.450  40.482  1.00  2.29
ATOM   1011 2HH2 ARG    66      55.935  56.154  38.898  1.00  2.29
ATOM   1012  C   ARG    66      53.430  53.149  41.737  1.00  2.29
ATOM   1013  O   ARG    66      53.541  54.130  41.007  1.00  2.29
ATOM   1014  N   LYS    67      52.734  52.067  41.393  1.00  2.72
ATOM   1015  H   LYS    67      52.533  51.398  42.128  1.00  2.72
ATOM   1016  CA  LYS    67      52.270  51.800  40.036  1.00  2.72
ATOM   1017  HA  LYS    67      52.834  52.449  39.360  1.00  2.72
ATOM   1018  CB  LYS    67      52.611  50.366  39.572  1.00  2.72
ATOM   1019  HB1 LYS    67      53.690  50.215  39.625  1.00  2.72
ATOM   1020  HB2 LYS    67      52.345  50.292  38.516  1.00  2.72
ATOM   1021  CG  LYS    67      51.902  49.223  40.314  1.00  2.72
ATOM   1022  HG1 LYS    67      51.736  48.409  39.607  1.00  2.72
ATOM   1023  HG2 LYS    67      50.929  49.570  40.662  1.00  2.72
ATOM   1024  CD  LYS    67      52.732  48.669  41.484  1.00  2.72
ATOM   1025  HD1 LYS    67      52.989  49.471  42.175  1.00  2.72
ATOM   1026  HD2 LYS    67      53.665  48.257  41.092  1.00  2.72
ATOM   1027  CE  LYS    67      51.984  47.565  42.242  1.00  2.72
ATOM   1028  HE1 LYS    67      52.635  47.199  43.041  1.00  2.72
ATOM   1029  HE2 LYS    67      51.788  46.736  41.557  1.00  2.72
ATOM   1030  NZ  LYS    67      50.713  48.071  42.815  1.00  2.72
ATOM   1031  HZ1 LYS    67      50.288  47.460  43.496  1.00  2.72
ATOM   1032  HZ2 LYS    67      50.847  48.986  43.258  1.00  2.72
ATOM   1033  HZ3 LYS    67      50.038  48.287  42.095  1.00  2.72
ATOM   1034  C   LYS    67      50.815  52.211  39.814  1.00  2.72
ATOM   1035  O   LYS    67      50.105  51.657  38.979  1.00  2.72
ATOM   1036  N   SER    68      50.363  53.211  40.566  1.00  2.70
ATOM   1037  H   SER    68      50.976  53.538  41.305  1.00  2.70
ATOM   1038  CA  SER    68      49.142  53.962  40.255  1.00  2.70
ATOM   1039  HA  SER    68      48.971  53.882  39.181  1.00  2.70
ATOM   1040  CB  SER    68      47.948  53.338  40.989  1.00  2.70
ATOM   1041  HB1 SER    68      47.706  53.924  41.877  1.00  2.70
ATOM   1042  HB2 SER    68      48.190  52.321  41.304  1.00  2.70
ATOM   1043  OG  SER    68      46.833  53.284  40.117  1.00  2.70
ATOM   1044  HG  SER    68      46.954  52.490  39.572  1.00  2.70
ATOM   1045  C   SER    68      49.242  55.464  40.561  1.00  2.70
ATOM   1046  O   SER    68      48.354  56.218  40.157  1.00  2.70
ATOM   1047  N   GLY    69      50.295  55.877  41.275  1.00  2.58
ATOM   1048  H   GLY    69      50.978  55.183  41.556  1.00  2.58
ATOM   1049  CA  GLY    69      50.488  57.170  41.927  1.00  2.58
ATOM   1050  HA1 GLY    69      50.764  57.917  41.183  1.00  2.58
ATOM   1051  HA2 GLY    69      51.306  57.081  42.641  1.00  2.58
ATOM   1052  C   GLY    69      49.263  57.671  42.689  1.00  2.58
ATOM   1053  O   GLY    69      48.813  58.803  42.510  1.00  2.58
ATOM   1054  N   LYS    70      48.687  56.799  43.517  1.00  2.81
ATOM   1055  H   LYS    70      49.167  55.922  43.664  1.00  2.81
ATOM   1056  CA  LYS    70      47.478  57.075  44.302  1.00  2.81
ATOM   1057  HA  LYS    70      47.193  58.121  44.183  1.00  2.81
ATOM   1058  CB  LYS    70      46.311  56.204  43.822  1.00  2.81
ATOM   1059  HB1 LYS    70      45.509  56.216  44.564  1.00  2.81
ATOM   1060  HB2 LYS    70      46.664  55.180  43.705  1.00  2.81
ATOM   1061  CG  LYS    70      45.762  56.722  42.492  1.00  2.81
ATOM   1062  HG1 LYS    70      46.592  56.881  41.810  1.00  2.81
ATOM   1063  HG2 LYS    70      45.267  57.681  42.650  1.00  2.81
ATOM   1064  CD  LYS    70      44.769  55.731  41.873  1.00  2.81
ATOM   1065  HD1 LYS    70      43.838  55.765  42.441  1.00  2.81
ATOM   1066  HD2 LYS    70      45.166  54.715  41.928  1.00  2.81
ATOM   1067  CE  LYS    70      44.494  56.092  40.408  1.00  2.81
ATOM   1068  HE1 LYS    70      44.197  57.143  40.361  1.00  2.81
ATOM   1069  HE2 LYS    70      43.659  55.480  40.054  1.00  2.81
ATOM   1070  NZ  LYS    70      45.689  55.855  39.560  1.00  2.81
ATOM   1071  HZ1 LYS    70      45.538  56.114  38.599  1.00  2.81
ATOM   1072  HZ2 LYS    70      46.501  56.369  39.907  1.00  2.81
ATOM   1073  HZ3 LYS    70      45.972  54.879  39.606  1.00  2.81
ATOM   1074  C   LYS    70      47.750  56.846  45.772  1.00  2.81
ATOM   1075  O   LYS    70      48.204  55.769  46.143  1.00  2.81
ATOM   1076  N   LYS    71      47.457  57.845  46.603  1.00  2.35
ATOM   1077  H   LYS    71      47.102  58.702  46.215  1.00  2.35
ATOM   1078  CA  LYS    71      47.435  57.671  48.054  1.00  2.35
ATOM   1079  HA  LYS    71      48.320  57.103  48.338  1.00  2.35
ATOM   1080  CB  LYS    71      47.511  59.039  48.764  1.00  2.35
ATOM   1081  HB1 LYS    71      47.444  58.884  49.839  1.00  2.35
ATOM   1082  HB2 LYS    71      46.637  59.621  48.468  1.00  2.35
ATOM   1083  CG  LYS    71      48.779  59.883  48.464  1.00  2.35
ATOM   1084  HG1 LYS    71      48.708  60.828  49.001  1.00  2.35
ATOM   1085  HG2 LYS    71      48.774  60.128  47.401  1.00  2.35
ATOM   1086  CD  LYS    71      50.155  59.254  48.784  1.00  2.35
ATOM   1087  HD1 LYS    71      50.936  59.835  48.290  1.00  2.35
ATOM   1088  HD2 LYS    71      50.173  58.263  48.341  1.00  2.35
ATOM   1089  CE  LYS    71      50.502  59.096  50.271  1.00  2.35
ATOM   1090  HE1 LYS    71      51.108  58.193  50.386  1.00  2.35
ATOM   1091  HE2 LYS    71      49.574  58.936  50.820  1.00  2.35
ATOM   1092  NZ  LYS    71      51.227  60.246  50.869  1.00  2.35
ATOM   1093  HZ1 LYS    71      51.339  60.098  51.876  1.00  2.35
ATOM   1094  HZ2 LYS    71      52.141  60.365  50.460  1.00  2.35
ATOM   1095  HZ3 LYS    71      50.682  61.089  50.779  1.00  2.35
ATOM   1096  C   LYS    71      46.252  56.814  48.470  1.00  2.35
ATOM   1097  O   LYS    71      45.133  57.062  48.030  1.00  2.35
ATOM   1098  N   PHE    72      46.533  55.800  49.282  1.00  2.57
ATOM   1099  H   PHE    72      47.477  55.712  49.646  1.00  2.57
ATOM   1100  CA  PHE    72      45.566  54.785  49.687  1.00  2.57
ATOM   1101  HA  PHE    72      44.563  55.095  49.387  1.00  2.57
ATOM   1102  CB  PHE    72      45.880  53.479  48.977  1.00  2.57
ATOM   1103  HB1 PHE    72      45.398  52.669  49.519  1.00  2.57
ATOM   1104  HB2 PHE    72      46.954  53.327  49.038  1.00  2.57
ATOM   1105  CG  PHE    72      45.424  53.405  47.529  1.00  2.57
ATOM   1106  CD1 PHE    72      46.363  53.246  46.491  1.00  2.57
ATOM   1107  HD1 PHE    72      47.420  53.264  46.713  1.00  2.57
ATOM   1108  CE1 PHE    72      45.933  53.040  45.168  1.00  2.57
ATOM   1109  HE1 PHE    72      46.660  52.878  44.387  1.00  2.57
ATOM   1110  CZ  PHE    72      44.560  53.048  44.866  1.00  2.57
ATOM   1111  HZ  PHE    72      44.225  52.891  43.851  1.00  2.57
ATOM   1112  CE2 PHE    72      43.621  53.252  45.890  1.00  2.57
ATOM   1113  HE2 PHE    72      42.560  53.262  45.675  1.00  2.57
ATOM   1114  CD2 PHE    72      44.052  53.419  47.218  1.00  2.57
ATOM   1115  HD2 PHE    72      43.312  53.553  47.995  1.00  2.57
ATOM   1116  C   PHE    72      45.544  54.657  51.188  1.00  2.57
ATOM   1117  O   PHE    72      46.611  54.726  51.784  1.00  2.57
ATOM   1118  N   SER    73      44.372  54.476  51.801  1.00  3.44
ATOM   1119  H   SER    73      43.514  54.410  51.249  1.00  3.44
ATOM   1120  CA  SER    73      44.277  54.269  53.253  1.00  3.44
ATOM   1121  HA  SER    73      44.659  55.160  53.740  1.00  3.44
ATOM   1122  CB  SER    73      42.823  54.136  53.717  1.00  3.44
ATOM   1123  HB1 SER    73      42.245  54.992  53.366  1.00  3.44
ATOM   1124  HB2 SER    73      42.788  54.116  54.807  1.00  3.44
ATOM   1125  OG  SER    73      42.255  52.954  53.218  1.00  3.44
ATOM   1126  HG  SER    73      41.951  53.203  52.309  1.00  3.44
ATOM   1127  C   SER    73      45.123  53.094  53.743  1.00  3.44
ATOM   1128  O   SER    73      45.615  52.296  52.944  1.00  3.44
ATOM   1129  N   ILE    74      45.316  52.952  55.061  1.00  3.12
ATOM   1130  H   ILE    74      44.884  53.590  55.711  1.00  3.12
ATOM   1131  CA  ILE    74      46.071  51.790  55.559  1.00  3.12
ATOM   1132  HA  ILE    74      47.043  51.779  55.064  1.00  3.12
ATOM   1133  CB  ILE    74      46.312  51.832  57.090  1.00  3.12
ATOM   1134  HB  ILE    74      45.348  51.804  57.602  1.00  3.12
ATOM   1135  CG2 ILE    74      47.123  50.597  57.529  1.00  3.12
ATOM   1136 1HG2 ILE    74      47.214  50.578  58.611  1.00  3.12
ATOM   1137 2HG2 ILE    74      46.619  49.670  57.249  1.00  3.12
ATOM   1138 3HG2 ILE    74      48.114  50.616  57.079  1.00  3.12
ATOM   1139  CG1 ILE    74      47.049  53.129  57.500  1.00  3.12
ATOM   1140 1HG1 ILE    74      46.368  53.967  57.353  1.00  3.12
ATOM   1141 2HG1 ILE    74      47.916  53.269  56.852  1.00  3.12
ATOM   1142  CD1 ILE    74      47.534  53.197  58.956  1.00  3.12
ATOM   1143  HD1 ILE    74      46.709  52.976  59.634  1.00  3.12
ATOM   1144  HD2 ILE    74      48.345  52.489  59.123  1.00  3.12
ATOM   1145  HD3 ILE    74      47.912  54.197  59.165  1.00  3.12
ATOM   1146  C   ILE    74      45.350  50.503  55.146  1.00  3.12
ATOM   1147  O   ILE    74      45.987  49.591  54.623  1.00  3.12
ATOM   1148  N   GLU    75      44.024  50.474  55.288  1.00  3.60
ATOM   1149  H   GLU    75      43.549  51.272  55.674  1.00  3.60
ATOM   1150  CA  GLU    75      43.193  49.348  54.861  1.00  3.60
ATOM   1151  HA  GLU    75      43.564  48.447  55.348  1.00  3.60
ATOM   1152  CB  GLU    75      41.745  49.592  55.322  1.00  3.60
ATOM   1153  HB1 GLU    75      41.347  50.457  54.790  1.00  3.60
ATOM   1154  HB2 GLU    75      41.745  49.834  56.386  1.00  3.60
ATOM   1155  CG  GLU    75      40.800  48.398  55.086  1.00  3.60
ATOM   1156  HG1 GLU    75      40.741  48.208  54.014  1.00  3.60
ATOM   1157  HG2 GLU    75      39.801  48.687  55.420  1.00  3.60
ATOM   1158  CD  GLU    75      41.215  47.111  55.823  1.00  3.60
ATOM   1159  OE1 GLU    75      42.025  47.212  56.769  1.00  3.60
ATOM   1160  OE2 GLU    75      40.712  46.032  55.432  1.00  3.60
ATOM   1161  C   GLU    75      43.256  49.095  53.348  1.00  3.60
ATOM   1162  O   GLU    75      43.404  47.954  52.926  1.00  3.60
ATOM   1163  N   GLU    76      43.232  50.136  52.512  1.00  3.43
ATOM   1164  H   GLU    76      43.088  51.070  52.879  1.00  3.43
ATOM   1165  CA  GLU    76      43.377  49.963  51.059  1.00  3.43
ATOM   1166  HA  GLU    76      42.662  49.210  50.722  1.00  3.43
ATOM   1167  CB  GLU    76      43.060  51.264  50.322  1.00  3.43
ATOM   1168  HB1 GLU    76      43.405  51.190  49.290  1.00  3.43
ATOM   1169  HB2 GLU    76      43.612  52.065  50.809  1.00  3.43
ATOM   1170  CG  GLU    76      41.559  51.582  50.303  1.00  3.43
ATOM   1171  HG1 GLU    76      41.120  51.375  51.281  1.00  3.43
ATOM   1172  HG2 GLU    76      41.063  50.944  49.568  1.00  3.43
ATOM   1173  CD  GLU    76      41.359  53.059  49.971  1.00  3.43
ATOM   1174  OE1 GLU    76      41.775  53.874  50.832  1.00  3.43
ATOM   1175  OE2 GLU    76      40.897  53.374  48.857  1.00  3.43
ATOM   1176  C   GLU    76      44.769  49.448  50.644  1.00  3.43
ATOM   1177  O   GLU    76      44.924  48.731  49.650  1.00  3.43
ATOM   1178  N   ALA    77      45.809  49.783  51.409  1.00  2.39
ATOM   1179  H   ALA    77      45.641  50.388  52.207  1.00  2.39
ATOM   1180  CA  ALA    77      47.146  49.248  51.218  1.00  2.39
ATOM   1181  HA  ALA    77      47.395  49.283  50.164  1.00  2.39
ATOM   1182  CB  ALA    77      48.160  50.119  51.955  1.00  2.39
ATOM   1183  HB1 ALA    77      49.168  49.756  51.755  1.00  2.39
ATOM   1184  HB2 ALA    77      48.074  51.145  51.597  1.00  2.39
ATOM   1185  HB3 ALA    77      47.968  50.093  53.026  1.00  2.39
ATOM   1186  C   ALA    77      47.234  47.759  51.601  1.00  2.39
ATOM   1187  O   ALA    77      47.773  46.951  50.836  1.00  2.39
ATOM   1188  N   LEU    78      46.627  47.365  52.724  1.00  2.67
ATOM   1189  H   LEU    78      46.200  48.068  53.323  1.00  2.67
ATOM   1190  CA  LEU    78      46.460  45.951  53.072  1.00  2.67
ATOM   1191  HA  LEU    78      47.444  45.498  53.178  1.00  2.67
ATOM   1192  CB  LEU    78      45.696  45.822  54.408  1.00  2.67
ATOM   1193  HB1 LEU    78      45.457  44.770  54.569  1.00  2.67
ATOM   1194  HB2 LEU    78      44.749  46.355  54.331  1.00  2.67
ATOM   1195  CG  LEU    78      46.447  46.341  55.645  1.00  2.67
ATOM   1196  HG  LEU    78      46.777  47.364  55.486  1.00  2.67
ATOM   1197  CD1 LEU    78      45.551  46.301  56.880  1.00  2.67
ATOM   1198 1HD1 LEU    78      46.063  46.763  57.718  1.00  2.67
ATOM   1199 2HD1 LEU    78      44.640  46.870  56.689  1.00  2.67
ATOM   1200 3HD1 LEU    78      45.268  45.277  57.120  1.00  2.67
ATOM   1201  CD2 LEU    78      47.665  45.483  55.956  1.00  2.67
ATOM   1202 1HD2 LEU    78      48.132  45.840  56.870  1.00  2.67
ATOM   1203 2HD2 LEU    78      47.356  44.446  56.069  1.00  2.67
ATOM   1204 3HD2 LEU    78      48.382  45.567  55.148  1.00  2.67
ATOM   1205  C   LEU    78      45.745  45.161  51.968  1.00  2.67
ATOM   1206  O   LEU    78      46.261  44.168  51.457  1.00  2.67
ATOM   1207  N   GLN    79      44.604  45.669  51.509  1.00  3.41
ATOM   1208  H   GLN    79      44.230  46.498  51.969  1.00  3.41
ATOM   1209  CA  GLN    79      43.796  45.066  50.449  1.00  3.41
ATOM   1210  HA  GLN    79      43.721  43.996  50.650  1.00  3.41
ATOM   1211  CB  GLN    79      42.373  45.653  50.496  1.00  3.41
ATOM   1212  HB1 GLN    79      41.815  45.279  49.636  1.00  3.41
ATOM   1213  HB2 GLN    79      42.419  46.741  50.426  1.00  3.41
ATOM   1214  CG  GLN    79      41.615  45.246  51.773  1.00  3.41
ATOM   1215  HG1 GLN    79      42.111  45.667  52.646  1.00  3.41
ATOM   1216  HG2 GLN    79      41.623  44.162  51.872  1.00  3.41
ATOM   1217  CD  GLN    79      40.159  45.705  51.771  1.00  3.41
ATOM   1218  OE1 GLN    79      39.504  45.828  50.745  1.00  3.41
ATOM   1219  NE2 GLN    79      39.568  45.949  52.914  1.00  3.41
ATOM   1220 1HE2 GLN    79      40.070  45.866  53.807  1.00  3.41
ATOM   1221 2HE2 GLN    79      38.629  46.282  52.880  1.00  3.41
ATOM   1222  C   GLN    79      44.385  45.182  49.037  1.00  3.41
ATOM   1223  O   GLN    79      43.836  44.601  48.100  1.00  3.41
ATOM   1224  N   SER    80      45.523  45.870  48.865  1.00  3.16
ATOM   1225  H   SER    80      45.915  46.369  49.652  1.00  3.16
ATOM   1226  CA  SER    80      46.273  45.815  47.593  1.00  3.16
ATOM   1227  HA  SER    80      45.757  45.155  46.896  1.00  3.16
ATOM   1228  CB  SER    80      46.321  47.176  46.914  1.00  3.16
ATOM   1229  HB1 SER    80      45.317  47.449  46.585  1.00  3.16
ATOM   1230  HB2 SER    80      46.986  47.147  46.050  1.00  3.16
ATOM   1231  OG  SER    80      46.772  48.117  47.850  1.00  3.16
ATOM   1232  HG  SER    80      46.075  48.161  48.543  1.00  3.16
ATOM   1233  C   SER    80      47.641  45.169  47.782  1.00  3.16
ATOM   1234  O   SER    80      48.482  45.208  46.883  1.00  3.16
ATOM   1235  N   GLY    81      47.851  44.551  48.952  1.00  2.71
ATOM   1236  H   GLY    81      47.127  44.591  49.662  1.00  2.71
ATOM   1237  CA  GLY    81      49.044  43.790  49.293  1.00  2.71
ATOM   1238  HA1 GLY    81      49.154  42.956  48.599  1.00  2.71
ATOM   1239  HA2 GLY    81      48.928  43.392  50.302  1.00  2.71
ATOM   1240  C   GLY    81      50.329  44.614  49.261  1.00  2.71
ATOM   1241  O   GLY    81      51.398  44.091  48.935  1.00  2.71
ATOM   1242  N   ARG    82      50.169  45.907  49.553  1.00  1.95
ATOM   1243  H   ARG    82      49.217  46.172  49.786  1.00  1.95
ATOM   1244  CA  ARG    82      51.177  46.955  49.694  1.00  1.95
ATOM   1245  HA  ARG    82      52.110  46.616  49.242  1.00  1.95
ATOM   1246  CB  ARG    82      50.688  48.247  49.032  1.00  1.95
ATOM   1247  HB1 ARG    82      51.315  49.080  49.358  1.00  1.95
ATOM   1248  HB2 ARG    82      49.671  48.448  49.373  1.00  1.95
ATOM   1249  CG  ARG    82      50.736  48.220  47.507  1.00  1.95
ATOM   1250  HG1 ARG    82      50.051  47.466  47.119  1.00  1.95
ATOM   1251  HG2 ARG    82      51.749  47.987  47.180  1.00  1.95
ATOM   1252  CD  ARG    82      50.345  49.606  46.985  1.00  1.95
ATOM   1253  HD1 ARG    82      50.493  49.607  45.909  1.00  1.95
ATOM   1254  HD2 ARG    82      51.004  50.360  47.421  1.00  1.95
ATOM   1255  NE  ARG    82      48.933  49.899  47.281  1.00  1.95
ATOM   1256  HE  ARG    82      48.255  49.212  46.974  1.00  1.95
ATOM   1257  CZ  ARG    82      48.420  50.821  48.074  1.00  1.95
ATOM   1258  NH1 ARG    82      47.146  50.815  48.288  1.00  1.95
ATOM   1259 1HH1 ARG    82      46.594  50.053  47.922  1.00  1.95
ATOM   1260 2HH1 ARG    82      46.738  51.473  48.920  1.00  1.95
ATOM   1261  NH2 ARG    82      49.114  51.717  48.701  1.00  1.95
ATOM   1262 1HH2 ARG    82      50.079  51.879  48.437  1.00  1.95
ATOM   1263 2HH2 ARG    82      48.686  52.461  49.232  1.00  1.95
ATOM   1264  C   ARG    82      51.526  47.326  51.134  1.00  1.95
ATOM   1265  O   ARG    82      52.472  48.083  51.344  1.00  1.95
ATOM   1266  N   LEU    83      50.725  46.866  52.086  1.00  1.90
ATOM   1267  H   LEU    83      49.954  46.289  51.785  1.00  1.90
ATOM   1268  CA  LEU    83      51.227  46.610  53.442  1.00  1.90
ATOM   1269  HA  LEU    83      52.305  46.696  53.501  1.00  1.90
ATOM   1270  CB  LEU    83      50.534  47.578  54.418  1.00  1.90
ATOM   1271  HB1 LEU    83      50.676  47.210  55.436  1.00  1.90
ATOM   1272  HB2 LEU    83      49.461  47.562  54.217  1.00  1.90
ATOM   1273  CG  LEU    83      51.022  49.028  54.358  1.00  1.90
ATOM   1274  HG  LEU    83      50.903  49.426  53.353  1.00  1.90
ATOM   1275  CD1 LEU    83      50.184  49.867  55.325  1.00  1.90
ATOM   1276 1HD1 LEU    83      50.526  50.901  55.319  1.00  1.90
ATOM   1277 2HD1 LEU    83      49.139  49.830  55.019  1.00  1.90
ATOM   1278 3HD1 LEU    83      50.272  49.467  56.335  1.00  1.90
ATOM   1279  CD2 LEU    83      52.481  49.113  54.791  1.00  1.90
ATOM   1280 1HD2 LEU    83      52.749  50.134  55.038  1.00  1.90
ATOM   1281 2HD2 LEU    83      52.634  48.481  55.662  1.00  1.90
ATOM   1282 3HD2 LEU    83      53.125  48.773  53.979  1.00  1.90
ATOM   1283  C   LEU    83      50.794  45.174  53.805  1.00  1.90
ATOM   1284  O   LEU    83      49.802  44.686  53.253  1.00  1.90
ATOM   1285  N   THR    84      51.406  44.553  54.821  1.00  2.38
ATOM   1286  H   THR    84      52.267  44.936  55.183  1.00  2.38
ATOM   1287  CA  THR    84      50.780  43.417  55.530  1.00  2.38
ATOM   1288  HA  THR    84      49.972  43.035  54.910  1.00  2.38
ATOM   1289  CB  THR    84      51.724  42.226  55.774  1.00  2.38
ATOM   1290  HB  THR    84      51.159  41.443  56.275  1.00  2.38
ATOM   1291  CG2 THR    84      52.275  41.592  54.506  1.00  2.38
ATOM   1292 1HG2 THR    84      52.578  42.362  53.807  1.00  2.38
ATOM   1293 2HG2 THR    84      53.128  40.955  54.741  1.00  2.38
ATOM   1294 3HG2 THR    84      51.499  40.993  54.032  1.00  2.38
ATOM   1295  OG1 THR    84      52.764  42.564  56.654  1.00  2.38
ATOM   1296  HG1 THR    84      53.373  43.141  56.153  1.00  2.38
ATOM   1297  C   THR    84      50.168  43.792  56.878  1.00  2.38
ATOM   1298  O   THR    84      50.536  44.826  57.422  1.00  2.38
ATOM   1299  N   PRO    85      49.263  42.986  57.472  1.00  2.55
ATOM   1300  CD  PRO    85      48.548  41.870  56.862  1.00  2.55
ATOM   1301  HD1 PRO    85      49.158  40.968  56.909  1.00  2.55
ATOM   1302  HD2 PRO    85      48.265  42.083  55.830  1.00  2.55
ATOM   1303  CG  PRO    85      47.292  41.677  57.711  1.00  2.55
ATOM   1304  HG1 PRO    85      46.953  40.641  57.702  1.00  2.55
ATOM   1305  HG2 PRO    85      46.504  42.343  57.356  1.00  2.55
ATOM   1306  CB  PRO    85      47.749  42.116  59.100  1.00  2.55
ATOM   1307  HB1 PRO    85      48.274  41.291  59.584  1.00  2.55
ATOM   1308  HB2 PRO    85      46.911  42.447  59.714  1.00  2.55
ATOM   1309  CA  PRO    85      48.719  43.264  58.804  1.00  2.55
ATOM   1310  HA  PRO    85      48.145  44.189  58.748  1.00  2.55
ATOM   1311  C   PRO    85      49.764  43.411  59.924  1.00  2.55
ATOM   1312  O   PRO    85      49.624  44.274  60.787  1.00  2.55
ATOM   1313  N   ALA    86      50.845  42.622  59.877  1.00  2.40
ATOM   1314  H   ALA    86      50.908  41.927  59.150  1.00  2.40
ATOM   1315  CA  ALA    86      51.989  42.784  60.781  1.00  2.40
ATOM   1316  HA  ALA    86      51.635  42.747  61.814  1.00  2.40
ATOM   1317  CB  ALA    86      52.951  41.611  60.552  1.00  2.40
ATOM   1318  HB1 ALA    86      53.798  41.700  61.234  1.00  2.40
ATOM   1319  HB2 ALA    86      52.438  40.669  60.752  1.00  2.40
ATOM   1320  HB3 ALA    86      53.316  41.616  59.524  1.00  2.40
ATOM   1321  C   ALA    86      52.696  44.132  60.592  1.00  2.40
ATOM   1322  O   ALA    86      53.040  44.825  61.555  1.00  2.40
ATOM   1323  N   HIS    87      52.863  44.538  59.329  1.00  2.40
ATOM   1324  H   HIS    87      52.550  43.947  58.569  1.00  2.40
ATOM   1325  CA  HIS    87      53.363  45.870  59.027  1.00  2.40
ATOM   1326  HA  HIS    87      54.312  45.995  59.549  1.00  2.40
ATOM   1327  CB  HIS    87      53.636  46.034  57.541  1.00  2.40
ATOM   1328  HB1 HIS    87      54.058  47.012  57.396  1.00  2.40
ATOM   1329  HB2 HIS    87      52.707  45.984  56.978  1.00  2.40
ATOM   1330  CG  HIS    87      54.620  45.057  56.966  1.00  2.40
ATOM   1331  ND1 HIS    87      54.492  44.516  55.698  1.00  2.40
ATOM   1332  CE1 HIS    87      55.596  43.784  55.483  1.00  2.40
ATOM   1333  HE1 HIS    87      55.822  43.269  54.555  1.00  2.40
ATOM   1334  NE2 HIS    87      56.392  43.825  56.564  1.00  2.40
ATOM   1335  HE2 HIS    87      57.317  43.417  56.602  1.00  2.40
ATOM   1336  CD2 HIS    87      55.794  44.627  57.515  1.00  2.40
ATOM   1337  HD2 HIS    87      56.191  44.903  58.481  1.00  2.40
ATOM   1338  C   HIS    87      52.446  46.950  59.598  1.00  2.40
ATOM   1339  O   HIS    87      52.939  47.807  60.310  1.00  2.40
ATOM   1340  N   TYR    88      51.133  46.894  59.368  1.00  2.39
ATOM   1341  H   TYR    88      50.795  46.131  58.791  1.00  2.39
ATOM   1342  CA  TYR    88      50.129  47.799  59.937  1.00  2.39
ATOM   1343  HA  TYR    88      50.304  48.798  59.540  1.00  2.39
ATOM   1344  CB  TYR    88      48.733  47.342  59.456  1.00  2.39
ATOM   1345  HB1 TYR    88      48.734  46.255  59.419  1.00  2.39
ATOM   1346  HB2 TYR    88      48.606  47.686  58.429  1.00  2.39
ATOM   1347  CG  TYR    88      47.490  47.757  60.242  1.00  2.39
ATOM   1348  CD1 TYR    88      47.351  49.052  60.783  1.00  2.39
ATOM   1349  HD1 TYR    88      48.151  49.769  60.690  1.00  2.39
ATOM   1350  CE1 TYR    88      46.169  49.423  61.455  1.00  2.39
ATOM   1351  HE1 TYR    88      46.059  50.414  61.867  1.00  2.39
ATOM   1352  CZ  TYR    88      45.104  48.507  61.578  1.00  2.39
ATOM   1353  OH  TYR    88      43.947  48.876  62.193  1.00  2.39
ATOM   1354  HH  TYR    88      43.292  48.177  62.155  1.00  2.39
ATOM   1355  CE2 TYR    88      45.236  47.210  61.037  1.00  2.39
ATOM   1356  HE2 TYR    88      44.422  46.505  61.115  1.00  2.39
ATOM   1357  CD2 TYR    88      46.426  46.840  60.380  1.00  2.39
ATOM   1358  HD2 TYR    88      46.504  45.850  59.951  1.00  2.39
ATOM   1359  C   TYR    88      50.225  47.923  61.461  1.00  2.39
ATOM   1360  O   TYR    88      50.228  49.047  61.945  1.00  2.39
ATOM   1361  N   ASP    89      50.405  46.831  62.205  1.00  2.34
ATOM   1362  H   ASP    89      50.332  45.917  61.767  1.00  2.34
ATOM   1363  CA  ASP    89      50.741  46.898  63.639  1.00  2.34
ATOM   1364  HA  ASP    89      49.936  47.414  64.164  1.00  2.34
ATOM   1365  CB  ASP    89      50.799  45.451  64.186  1.00  2.34
ATOM   1366  HB1 ASP    89      50.994  44.757  63.366  1.00  2.34
ATOM   1367  HB2 ASP    89      49.823  45.193  64.599  1.00  2.34
ATOM   1368  CG  ASP    89      51.875  45.230  65.254  1.00  2.34
ATOM   1369  OD1 ASP    89      51.744  45.758  66.377  1.00  2.34
ATOM   1370  OD2 ASP    89      52.910  44.608  64.937  1.00  2.34
ATOM   1371  C   ASP    89      52.033  47.700  63.934  1.00  2.34
ATOM   1372  O   ASP    89      52.029  48.669  64.707  1.00  2.34
ATOM   1373  N   ARG    90      53.159  47.345  63.298  1.00  2.42
ATOM   1374  H   ARG    90      53.131  46.532  62.686  1.00  2.42
ATOM   1375  CA  ARG    90      54.441  48.033  63.568  1.00  2.42
ATOM   1376  HA  ARG    90      54.608  48.003  64.640  1.00  2.42
ATOM   1377  CB  ARG    90      55.596  47.301  62.866  1.00  2.42
ATOM   1378  HB1 ARG    90      56.515  47.871  63.013  1.00  2.42
ATOM   1379  HB2 ARG    90      55.390  47.275  61.794  1.00  2.42
ATOM   1380  CG  ARG    90      55.835  45.855  63.354  1.00  2.42
ATOM   1381  HG1 ARG    90      56.598  45.415  62.711  1.00  2.42
ATOM   1382  HG2 ARG    90      54.932  45.260  63.224  1.00  2.42
ATOM   1383  CD  ARG    90      56.317  45.726  64.811  1.00  2.42
ATOM   1384  HD1 ARG    90      57.089  46.472  64.998  1.00  2.42
ATOM   1385  HD2 ARG    90      56.757  44.734  64.933  1.00  2.42
ATOM   1386  NE  ARG    90      55.210  45.852  65.775  1.00  2.42
ATOM   1387  HE  ARG    90      54.336  45.382  65.511  1.00  2.42
ATOM   1388  CZ  ARG    90      55.154  46.538  66.899  1.00  2.42
ATOM   1389  NH1 ARG    90      54.036  46.663  67.544  1.00  2.42
ATOM   1390 1HH1 ARG    90      53.181  46.252  67.138  1.00  2.42
ATOM   1391 2HH1 ARG    90      53.982  47.129  68.422  1.00  2.42
ATOM   1392  NH2 ARG    90      56.202  47.134  67.399  1.00  2.42
ATOM   1393 1HH2 ARG    90      57.079  47.030  66.933  1.00  2.42
ATOM   1394 2HH2 ARG    90      56.075  47.786  68.167  1.00  2.42
ATOM   1395  C   ARG    90      54.421  49.530  63.257  1.00  2.42
ATOM   1396  O   ARG    90      54.986  50.344  64.001  1.00  2.42
ATOM   1397  N   TYR    91      53.707  49.874  62.194  1.00  2.97
ATOM   1398  H   TYR    91      53.291  49.114  61.666  1.00  2.97
ATOM   1399  CA  TYR    91      53.354  51.222  61.810  1.00  2.97
ATOM   1400  HA  TYR    91      54.273  51.800  61.774  1.00  2.97
ATOM   1401  CB  TYR    91      52.677  51.222  60.444  1.00  2.97
ATOM   1402  HB1 TYR    91      52.230  52.196  60.271  1.00  2.97
ATOM   1403  HB2 TYR    91      51.883  50.476  60.419  1.00  2.97
ATOM   1404  CG  TYR    91      53.704  50.940  59.376  1.00  2.97
ATOM   1405  CD1 TYR    91      53.516  49.922  58.422  1.00  2.97
ATOM   1406  HD1 TYR    91      52.584  49.378  58.386  1.00  2.97
ATOM   1407  CE1 TYR    91      54.559  49.612  57.527  1.00  2.97
ATOM   1408  HE1 TYR    91      54.458  48.873  56.758  1.00  2.97
ATOM   1409  CZ  TYR    91      55.773  50.307  57.572  1.00  2.97
ATOM   1410  OH  TYR    91      56.746  49.975  56.690  1.00  2.97
ATOM   1411  HH  TYR    91      57.514  50.554  56.679  1.00  2.97
ATOM   1412  CE2 TYR    91      55.903  51.392  58.461  1.00  2.97
ATOM   1413  HE2 TYR    91      56.754  52.023  58.443  1.00  2.97
ATOM   1414  CD2 TYR    91      54.889  51.695  59.367  1.00  2.97
ATOM   1415  HD2 TYR    91      55.033  52.520  60.051  1.00  2.97
ATOM   1416  C   TYR    91      52.546  51.883  62.897  1.00  2.97
ATOM   1417  O   TYR    91      53.056  52.837  63.449  1.00  2.97
ATOM   1418  N   VAL    92      51.404  51.350  63.327  1.00  3.05
ATOM   1419  H   VAL    92      51.071  50.478  62.923  1.00  3.05
ATOM   1420  CA  VAL    92      50.598  52.002  64.367  1.00  3.05
ATOM   1421  HA  VAL    92      50.394  52.996  63.975  1.00  3.05
ATOM   1422  CB  VAL    92      49.216  51.330  64.551  1.00  3.05
ATOM   1423  HB  VAL    92      48.950  50.834  63.618  1.00  3.05
ATOM   1424  CG1 VAL    92      49.128  50.291  65.677  1.00  3.05
ATOM   1425 1HG1 VAL    92      48.150  49.811  65.653  1.00  3.05
ATOM   1426 2HG1 VAL    92      49.883  49.524  65.537  1.00  3.05
ATOM   1427 3HG1 VAL    92      49.269  50.764  66.649  1.00  3.05
ATOM   1428  CG2 VAL    92      48.137  52.392  64.804  1.00  3.05
ATOM   1429 1HG2 VAL    92      47.161  51.913  64.881  1.00  3.05
ATOM   1430 2HG2 VAL    92      48.352  52.926  65.731  1.00  3.05
ATOM   1431 3HG2 VAL    92      48.117  53.101  63.976  1.00  3.05
ATOM   1432  C   VAL    92      51.361  52.238  65.675  1.00  3.05
ATOM   1433  O   VAL    92      51.108  53.224  66.357  1.00  3.05
ATOM   1434  N   ASN    93      52.375  51.426  65.995  1.00  3.50
ATOM   1435  H   ASN    93      52.508  50.595  65.426  1.00  3.50
ATOM   1436  CA  ASN    93      53.258  51.684  67.140  1.00  3.50
ATOM   1437  HA  ASN    93      52.630  51.998  67.975  1.00  3.50
ATOM   1438  CB  ASN    93      53.887  50.321  67.492  1.00  3.50
ATOM   1439  HB1 ASN    93      54.541  50.008  66.679  1.00  3.50
ATOM   1440  HB2 ASN    93      53.084  49.587  67.570  1.00  3.50
ATOM   1441  CG  ASN    93      54.674  50.245  68.790  1.00  3.50
ATOM   1442  OD1 ASN    93      55.534  49.390  68.945  1.00  3.50
ATOM   1443  ND2 ASN    93      54.415  51.069  69.779  1.00  3.50
ATOM   1444 1HD2 ASN    93      53.697  51.778  69.703  1.00  3.50
ATOM   1445 2HD2 ASN    93      54.893  50.910  70.650  1.00  3.50
ATOM   1446  C   ASN    93      54.300  52.808  66.902  1.00  3.50
ATOM   1447  O   ASN    93      54.458  53.711  67.740  1.00  3.50
ATOM   1448  N   LYS    94      54.996  52.828  65.754  1.00  3.77
ATOM   1449  H   LYS    94      54.788  52.139  65.034  1.00  3.77
ATOM   1450  CA  LYS    94      55.866  53.984  65.448  1.00  3.77
ATOM   1451  HA  LYS    94      56.372  54.232  66.372  1.00  3.77
ATOM   1452  CB  LYS    94      56.947  53.671  64.403  1.00  3.77
ATOM   1453  HB1 LYS    94      57.186  54.580  63.848  1.00  3.77
ATOM   1454  HB2 LYS    94      56.571  52.935  63.689  1.00  3.77
ATOM   1455  CG  LYS    94      58.246  53.153  65.059  1.00  3.77
ATOM   1456  HG1 LYS    94      58.965  52.976  64.259  1.00  3.77
ATOM   1457  HG2 LYS    94      58.050  52.192  65.540  1.00  3.77
ATOM   1458  CD  LYS    94      58.888  54.130  66.079  1.00  3.77
ATOM   1459  HD1 LYS    94      58.504  55.137  65.905  1.00  3.77
ATOM   1460  HD2 LYS    94      59.965  54.150  65.903  1.00  3.77
ATOM   1461  CE  LYS    94      58.644  53.710  67.544  1.00  3.77
ATOM   1462  HE1 LYS    94      59.253  52.825  67.748  1.00  3.77
ATOM   1463  HE2 LYS    94      57.594  53.422  67.665  1.00  3.77
ATOM   1464  NZ  LYS    94      58.966  54.786  68.522  1.00  3.77
ATOM   1465  HZ1 LYS    94      58.924  54.452  69.477  1.00  3.77
ATOM   1466  HZ2 LYS    94      59.871  55.211  68.369  1.00  3.77
ATOM   1467  HZ3 LYS    94      58.273  55.537  68.495  1.00  3.77
ATOM   1468  C   LYS    94      55.111  55.293  65.197  1.00  3.77
ATOM   1469  O   LYS    94      55.634  56.362  65.500  1.00  3.77
ATOM   1470  N   ASP    95      53.850  55.175  64.826  1.00  6.16
ATOM   1471  H   ASP    95      53.574  54.263  64.477  1.00  6.16
ATOM   1472  CA  ASP    95      52.844  56.214  64.714  1.00  6.16
ATOM   1473  HA  ASP    95      53.299  57.109  64.336  1.00  6.16
ATOM   1474  CB  ASP    95      51.768  55.817  63.684  1.00  6.16
ATOM   1475  HB1 ASP    95      51.056  56.638  63.606  1.00  6.16
ATOM   1476  HB2 ASP    95      51.228  54.953  64.062  1.00  6.16
ATOM   1477  CG  ASP    95      52.285  55.507  62.262  1.00  6.16
ATOM   1478  OD1 ASP    95      53.477  55.713  61.942  1.00  6.16
ATOM   1479  OD2 ASP    95      51.488  55.022  61.423  1.00  6.16
ATOM   1480  C   ASP    95      52.232  56.592  66.067  1.00  6.16
ATOM   1481  O   ASP    95      51.716  57.695  66.172  1.00  6.16
ATOM   1482  N   MET    96      52.393  55.802  67.142  1.00  6.03
ATOM   1483  H   MET    96      52.730  54.858  67.018  1.00  6.03
ATOM   1484  CA  MET    96      52.320  56.370  68.499  1.00  6.03
ATOM   1485  HA  MET    96      51.355  56.865  68.616  1.00  6.03
ATOM   1486  CB  MET    96      52.463  55.337  69.631  1.00  6.03
ATOM   1487  HB1 MET    96      52.390  55.867  70.581  1.00  6.03
ATOM   1488  HB2 MET    96      53.450  54.885  69.598  1.00  6.03
ATOM   1489  CG  MET    96      51.398  54.239  69.618  1.00  6.03
ATOM   1490  HG1 MET    96      51.321  53.845  68.611  1.00  6.03
ATOM   1491  HG2 MET    96      50.432  54.674  69.876  1.00  6.03
ATOM   1492  SD  MET    96      51.741  52.838  70.722  1.00  6.03
ATOM   1493  CE  MET    96      51.603  53.641  72.342  1.00  6.03
ATOM   1494  HE1 MET    96      51.698  52.891  73.127  1.00  6.03
ATOM   1495  HE2 MET    96      52.395  54.382  72.457  1.00  6.03
ATOM   1496  HE3 MET    96      50.632  54.130  72.428  1.00  6.03
ATOM   1497  C   MET    96      53.402  57.425  68.655  1.00  6.03
ATOM   1498  O   MET    96      53.087  58.510  69.127  1.00  6.03
ATOM   1499  N   SER    97      54.636  57.168  68.191  1.00  4.76
ATOM   1500  H   SER    97      54.847  56.281  67.761  1.00  4.76
ATOM   1501  CA  SER    97      55.665  58.230  68.287  1.00  4.76
ATOM   1502  HA  SER    97      55.549  58.654  69.271  1.00  4.76
ATOM   1503  CB  SER    97      57.093  57.717  68.198  1.00  4.76
ATOM   1504  HB1 SER    97      57.778  58.566  68.234  1.00  4.76
ATOM   1505  HB2 SER    97      57.244  57.172  67.268  1.00  4.76
ATOM   1506  OG  SER    97      57.344  56.881  69.311  1.00  4.76
ATOM   1507  HG  SER    97      57.071  57.417  70.112  1.00  4.76
ATOM   1508  C   SER    97      55.472  59.462  67.388  1.00  4.76
ATOM   1509  O   SER    97      55.559  60.605  67.863  1.00  4.76
ATOM   1510  N   ILE    98      55.145  59.284  66.107  1.00  4.80
ATOM   1511  H   ILE    98      55.117  58.352  65.708  1.00  4.80
ATOM   1512  CA  ILE    98      54.790  60.463  65.292  1.00  4.80
ATOM   1513  HA  ILE    98      55.496  61.240  65.585  1.00  4.80
ATOM   1514  CB  ILE    98      55.097  60.296  63.788  1.00  4.80
ATOM   1515  HB  ILE    98      54.746  61.188  63.265  1.00  4.80
ATOM   1516  CG2 ILE    98      56.631  60.204  63.618  1.00  4.80
ATOM   1517 1HG2 ILE    98      56.900  60.320  62.568  1.00  4.80
ATOM   1518 2HG2 ILE    98      57.129  60.995  64.177  1.00  4.80
ATOM   1519 3HG2 ILE    98      56.993  59.240  63.975  1.00  4.80
ATOM   1520  CG1 ILE    98      54.439  59.060  63.167  1.00  4.80
ATOM   1521 1HG1 ILE    98      53.355  59.148  63.252  1.00  4.80
ATOM   1522 2HG1 ILE    98      54.799  58.189  63.703  1.00  4.80
ATOM   1523  CD1 ILE    98      54.817  58.833  61.706  1.00  4.80
ATOM   1524  HD1 ILE    98      55.789  58.346  61.661  1.00  4.80
ATOM   1525  HD2 ILE    98      54.075  58.200  61.220  1.00  4.80
ATOM   1526  HD3 ILE    98      54.883  59.790  61.200  1.00  4.80
ATOM   1527  C   ILE    98      53.450  61.128  65.703  1.00  4.80
ATOM   1528  O   ILE    98      53.241  62.309  65.427  1.00  4.80
ATOM   1529  N   GLN    99      52.627  60.477  66.539  1.00  6.48
ATOM   1530  H   GLN    99      52.750  59.482  66.669  1.00  6.48
ATOM   1531  CA  GLN    99      51.533  61.119  67.282  1.00  6.48
ATOM   1532  HA  GLN    99      51.183  61.925  66.644  1.00  6.48
ATOM   1533  CB  GLN    99      50.346  60.152  67.436  1.00  6.48
ATOM   1534  HB1 GLN    99      50.566  59.450  68.242  1.00  6.48
ATOM   1535  HB2 GLN    99      50.231  59.586  66.513  1.00  6.48
ATOM   1536  CG  GLN    99      48.982  60.819  67.702  1.00  6.48
ATOM   1537  HG1 GLN    99      49.052  61.428  68.603  1.00  6.48
ATOM   1538  HG2 GLN    99      48.264  60.024  67.897  1.00  6.48
ATOM   1539  CD  GLN    99      48.404  61.683  66.570  1.00  6.48
ATOM   1540  OE1 GLN    99      47.460  62.421  66.782  1.00  6.48
ATOM   1541  NE2 GLN    99      48.903  61.645  65.348  1.00  6.48
ATOM   1542 1HE2 GLN    99      49.709  61.090  65.117  1.00  6.48
ATOM   1543 2HE2 GLN    99      48.506  62.302  64.696  1.00  6.48
ATOM   1544  C   GLN    99      51.966  61.806  68.589  1.00  6.48
ATOM   1545  O   GLN    99      51.305  62.763  68.974  1.00  6.48
ATOM   1546  N   GLU   100      53.103  61.470  69.214  1.00  6.12
ATOM   1547  H   GLU   100      53.580  60.620  68.934  1.00  6.12
ATOM   1548  CA  GLU   100      53.768  62.360  70.195  1.00  6.12
ATOM   1549  HA  GLU   100      53.084  62.566  71.017  1.00  6.12
ATOM   1550  CB  GLU   100      55.077  61.752  70.780  1.00  6.12
ATOM   1551  HB1 GLU   100      55.459  62.457  71.519  1.00  6.12
ATOM   1552  HB2 GLU   100      55.825  61.716  69.993  1.00  6.12
ATOM   1553  CG  GLU   100      55.018  60.362  71.455  1.00  6.12
ATOM   1554  HG1 GLU   100      54.346  59.720  70.893  1.00  6.12
ATOM   1555  HG2 GLU   100      54.597  60.474  72.456  1.00  6.12
ATOM   1556  CD  GLU   100      56.410  59.682  71.545  1.00  6.12
ATOM   1557  OE1 GLU   100      56.516  58.456  71.267  1.00  6.12
ATOM   1558  OE2 GLU   100      57.394  60.388  71.845  1.00  6.12
ATOM   1559  C   GLU   100      54.119  63.691  69.510  1.00  6.12
ATOM   1560  O   GLU   100      53.754  64.778  69.986  1.00  6.12
ATOM   1561  N   LEU   101      54.739  63.597  68.319  1.00  5.51
ATOM   1562  H   LEU   101      55.035  62.682  67.994  1.00  5.51
ATOM   1563  CA  LEU   101      54.990  64.796  67.505  1.00  5.51
ATOM   1564  HA  LEU   101      55.579  65.486  68.111  1.00  5.51
ATOM   1565  CB  LEU   101      55.800  64.481  66.234  1.00  5.51
ATOM   1566  HB1 LEU   101      56.014  65.433  65.745  1.00  5.51
ATOM   1567  HB2 LEU   101      55.177  63.907  65.552  1.00  5.51
ATOM   1568  CG  LEU   101      57.128  63.729  66.418  1.00  5.51
ATOM   1569  HG  LEU   101      56.925  62.709  66.736  1.00  5.51
ATOM   1570  CD1 LEU   101      57.852  63.690  65.070  1.00  5.51
ATOM   1571 1HD1 LEU   101      58.717  63.032  65.141  1.00  5.51
ATOM   1572 2HD1 LEU   101      57.181  63.310  64.299  1.00  5.51
ATOM   1573 3HD1 LEU   101      58.178  64.691  64.788  1.00  5.51
ATOM   1574  CD2 LEU   101      58.068  64.384  67.434  1.00  5.51
ATOM   1575 1HD2 LEU   101      59.015  63.845  67.458  1.00  5.51
ATOM   1576 2HD2 LEU   101      58.249  65.425  67.167  1.00  5.51
ATOM   1577 3HD2 LEU   101      57.626  64.335  68.429  1.00  5.51
ATOM   1578  C   LEU   101      53.704  65.548  67.127  1.00  5.51
ATOM   1579  O   LEU   101      53.711  66.775  67.106  1.00  5.51
ATOM   1580  N   ALA   102      52.595  64.857  66.865  1.00  5.62
ATOM   1581  H   ALA   102      52.677  63.852  66.769  1.00  5.62
ATOM   1582  CA  ALA   102      51.304  65.481  66.567  1.00  5.62
ATOM   1583  HA  ALA   102      51.477  66.296  65.865  1.00  5.62
ATOM   1584  CB  ALA   102      50.404  64.464  65.875  1.00  5.62
ATOM   1585  HB1 ALA   102      49.529  64.968  65.464  1.00  5.62
ATOM   1586  HB2 ALA   102      50.937  63.963  65.066  1.00  5.62
ATOM   1587  HB3 ALA   102      50.066  63.746  66.615  1.00  5.62
ATOM   1588  C   ALA   102      50.583  66.075  67.784  1.00  5.62
ATOM   1589  O   ALA   102      49.723  66.913  67.570  1.00  5.62
ATOM   1590  N   VAL   103      50.922  65.712  69.027  1.00  6.98
ATOM   1591  H   VAL   103      51.544  64.914  69.133  1.00  6.98
ATOM   1592  CA  VAL   103      50.483  66.413  70.254  1.00  6.98
ATOM   1593  HA  VAL   103      49.445  66.703  70.153  1.00  6.98
ATOM   1594  CB  VAL   103      50.555  65.470  71.476  1.00  6.98
ATOM   1595  HB  VAL   103      51.525  64.975  71.490  1.00  6.98
ATOM   1596  CG1 VAL   103      50.355  66.207  72.805  1.00  6.98
ATOM   1597 1HG1 VAL   103      50.322  65.488  73.623  1.00  6.98
ATOM   1598 2HG1 VAL   103      51.184  66.885  73.000  1.00  6.98
ATOM   1599 3HG1 VAL   103      49.423  66.773  72.790  1.00  6.98
ATOM   1600  CG2 VAL   103      49.447  64.414  71.382  1.00  6.98
ATOM   1601 1HG2 VAL   103      49.542  63.705  72.204  1.00  6.98
ATOM   1602 2HG2 VAL   103      48.465  64.885  71.425  1.00  6.98
ATOM   1603 3HG2 VAL   103      49.524  63.858  70.449  1.00  6.98
ATOM   1604  C   VAL   103      51.302  67.689  70.473  1.00  6.98
ATOM   1605  O   VAL   103      50.758  68.764  70.758  1.00  6.98
ATOM   1606  N   LEU   104      52.612  67.611  70.210  1.00  8.87
ATOM   1607  H   LEU   104      53.014  66.705  69.983  1.00  8.87
ATOM   1608  CA  LEU   104      53.454  68.810  70.148  1.00  8.87
ATOM   1609  HA  LEU   104      53.413  69.294  71.125  1.00  8.87
ATOM   1610  CB  LEU   104      54.906  68.352  69.902  1.00  8.87
ATOM   1611  HB1 LEU   104      54.936  67.773  68.983  1.00  8.87
ATOM   1612  HB2 LEU   104      55.201  67.685  70.713  1.00  8.87
ATOM   1613  CG  LEU   104      55.956  69.472  69.781  1.00  8.87
ATOM   1614  HG  LEU   104      55.675  70.148  68.974  1.00  8.87
ATOM   1615  CD1 LEU   104      56.121  70.275  71.072  1.00  8.87
ATOM   1616 1HD1 LEU   104      56.902  71.023  70.941  1.00  8.87
ATOM   1617 2HD1 LEU   104      55.192  70.793  71.309  1.00  8.87
ATOM   1618 3HD1 LEU   104      56.387  69.614  71.895  1.00  8.87
ATOM   1619  CD2 LEU   104      57.303  68.841  69.429  1.00  8.87
ATOM   1620 1HD2 LEU   104      58.057  69.619  69.314  1.00  8.87
ATOM   1621 2HD2 LEU   104      57.615  68.153  70.216  1.00  8.87
ATOM   1622 3HD2 LEU   104      57.224  68.296  68.488  1.00  8.87
ATOM   1623  C   LEU   104      52.952  69.834  69.129  1.00  8.87
ATOM   1624  O   LEU   104      52.801  71.017  69.427  1.00  8.87
ATOM   1625  N   VAL   105      52.576  69.354  67.947  1.00  8.99
ATOM   1626  H   VAL   105      52.777  68.375  67.760  1.00  8.99
ATOM   1627  CA  VAL   105      51.972  70.133  66.867  1.00  8.99
ATOM   1628  HA  VAL   105      52.361  71.150  66.924  1.00  8.99
ATOM   1629  CB  VAL   105      52.432  69.526  65.522  1.00  8.99
ATOM   1630  HB  VAL   105      52.157  68.470  65.478  1.00  8.99
ATOM   1631  CG1 VAL   105      51.891  70.196  64.251  1.00  8.99
ATOM   1632 1HG1 VAL   105      52.387  69.799  63.364  1.00  8.99
ATOM   1633 2HG1 VAL   105      50.836  69.972  64.162  1.00  8.99
ATOM   1634 3HG1 VAL   105      52.040  71.274  64.306  1.00  8.99
ATOM   1635  CG2 VAL   105      53.968  69.634  65.393  1.00  8.99
ATOM   1636 1HG2 VAL   105      54.457  69.126  66.222  1.00  8.99
ATOM   1637 2HG2 VAL   105      54.297  69.157  64.470  1.00  8.99
ATOM   1638 3HG2 VAL   105      54.265  70.683  65.387  1.00  8.99
ATOM   1639  C   VAL   105      50.455  70.262  67.076  1.00  8.99
ATOM   1640  O   VAL   105      49.874  70.954  66.274  1.00  8.99
ATOM   1641  N   SER   106      49.848  69.732  68.158  1.00  8.06
ATOM   1642  H   SER   106      50.421  69.088  68.683  1.00  8.06
ATOM   1643  CA  SER   106      48.557  70.052  68.832  1.00  8.06
ATOM   1644  HA  SER   106      47.874  70.471  68.134  1.00  8.06
ATOM   1645  CB  SER   106      47.862  68.840  69.471  1.00  8.06
ATOM   1646  HB1 SER   106      48.010  68.846  70.544  1.00  8.06
ATOM   1647  HB2 SER   106      48.261  67.937  69.061  1.00  8.06
ATOM   1648  OG  SER   106      46.485  68.841  69.168  1.00  8.06
ATOM   1649  HG  SER   106      46.381  68.345  68.334  1.00  8.06
ATOM   1650  C   SER   106      48.739  71.161  69.891  1.00  8.06
ATOM   1651  O   SER   106      47.761  71.618  70.477  1.00  8.06
ATOM   1652  N   GLY   107      49.940  71.758  69.973  1.00  7.33
ATOM   1653  H   GLY   107      50.767  71.247  69.693  1.00  7.33
ATOM   1654  CA  GLY   107      50.028  73.238  69.844  1.00  7.33
ATOM   1655  HA1 GLY   107      50.983  73.507  69.407  1.00  7.33
ATOM   1656  HA2 GLY   107      49.930  73.686  70.830  1.00  7.33
ATOM   1657  C   GLY   107      48.884  73.785  68.934  1.00  7.33
ATOM   1658  O   GLY   107      48.086  74.599  69.399  1.00  7.33
ATOM   1659  N   GLN   108      48.698  73.238  67.711  1.00  7.52
ATOM   1660  H   GLN   108      49.440  72.649  67.362  1.00  7.52
ATOM   1661  CA  GLN   108      47.409  73.062  66.992  1.00  7.52
ATOM   1662  HA  GLN   108      46.747  72.608  67.723  1.00  7.52
ATOM   1663  CB  GLN   108      46.836  74.446  66.587  1.00  7.52
ATOM   1664  HB1 GLN   108      47.257  74.744  65.625  1.00  7.52
ATOM   1665  HB2 GLN   108      47.141  75.210  67.294  1.00  7.52
ATOM   1666  CG  GLN   108      45.306  74.472  66.505  1.00  7.52
ATOM   1667  HG1 GLN   108      44.968  73.733  65.784  1.00  7.52
ATOM   1668  HG2 GLN   108      44.999  75.450  66.145  1.00  7.52
ATOM   1669  CD  GLN   108      44.565  74.223  67.825  1.00  7.52
ATOM   1670  OE1 GLN   108      43.364  74.035  67.840  1.00  7.52
ATOM   1671  NE2 GLN   108      45.207  74.218  68.975  1.00  7.52
ATOM   1672 1HE2 GLN   108      46.207  74.389  69.047  1.00  7.52
ATOM   1673 2HE2 GLN   108      44.662  74.015  69.790  1.00  7.52
ATOM   1674  C   GLN   108      47.390  72.091  65.764  1.00  7.52
ATOM   1675  O   GLN   108      47.603  72.538  64.627  1.00  7.52
ATOM   1676  N   LYS   109      47.109  70.790  65.991  1.00  8.81
ATOM   1677  H   LYS   109      46.802  70.613  66.934  1.00  8.81
ATOM   1678  CA  LYS   109      47.274  69.555  65.167  1.00  8.81
ATOM   1679  HA  LYS   109      46.264  69.322  64.831  1.00  8.81
ATOM   1680  CB  LYS   109      48.120  69.685  63.885  1.00  8.81
ATOM   1681  HB1 LYS   109      48.758  68.805  63.791  1.00  8.81
ATOM   1682  HB2 LYS   109      48.755  70.566  63.906  1.00  8.81
ATOM   1683  CG  LYS   109      47.204  69.733  62.657  1.00  8.81
ATOM   1684  HG1 LYS   109      46.564  70.615  62.709  1.00  8.81
ATOM   1685  HG2 LYS   109      46.561  68.852  62.676  1.00  8.81
ATOM   1686  CD  LYS   109      47.991  69.761  61.342  1.00  8.81
ATOM   1687  HD1 LYS   109      48.936  69.222  61.439  1.00  8.81
ATOM   1688  HD2 LYS   109      48.210  70.797  61.081  1.00  8.81
ATOM   1689  CE  LYS   109      47.157  69.115  60.230  1.00  8.81
ATOM   1690  HE1 LYS   109      47.508  69.494  59.265  1.00  8.81
ATOM   1691  HE2 LYS   109      46.108  69.385  60.357  1.00  8.81
ATOM   1692  NZ  LYS   109      47.324  67.646  60.239  1.00  8.81
ATOM   1693  HZ1 LYS   109      47.166  67.219  61.155  1.00  8.81
ATOM   1694  HZ2 LYS   109      46.765  67.199  59.530  1.00  8.81
ATOM   1695  HZ3 LYS   109      48.291  67.444  59.971  1.00  8.81
ATOM   1696  C   LYS   109      47.611  68.284  65.949  1.00  8.81
ATOM   1697  O   LYS   109      47.738  68.279  67.173  1.00  8.81
