# Supplementary material for: Selecting Near-Native Protein Structures from Predicted Decoy Sets Using Ordered Graphlet Degree Similarity
Source: Genes (Basel). 2019 Feb 11;10(2):132. doi: 10.3390/genes10020132 (PMC6410076; doi:10.3390/genes10020132)
Supplement: Supplementary file 1 [file genes-10-00132-s001.zip › CodeData/data/CASP11/T0759/model118.pdb]

ATOM      1  N   MET     1      46.152  12.201  35.735  1.00  7.17
ATOM      2  CA  MET     1      45.032  11.450  35.122  1.00  7.17
ATOM      3  C   MET     1      44.263  10.697  36.162  1.00  7.17
ATOM      4  O   MET     1      43.486   9.798  35.849  1.00  7.17
ATOM      5 1H   MET     1      46.696  12.698  35.219  1.00  7.17
ATOM      6 2H   MET     1      46.795  11.761  36.186  1.00  7.17
ATOM      7 3H   MET     1      45.985  12.828  36.359  1.00  7.17
ATOM      8  CB  MET     1      45.553  10.490  34.051  1.00  7.17
ATOM      9  SD  MET     1      46.737  10.014  31.592  1.00  7.17
ATOM     10  CE  MET     1      47.399  11.137  30.363  1.00  7.17
ATOM     11  CG  MET     1      46.129  11.180  32.825  1.00  7.17
ATOM     12  N   GLY     2      44.471  11.063  37.442  1.00  6.40
ATOM     13  CA  GLY     2      43.773  10.465  38.545  1.00  6.40
ATOM     14  C   GLY     2      42.332  10.795  38.362  1.00  6.40
ATOM     15  O   GLY     2      41.430  10.018  38.682  1.00  6.40
ATOM     16  H   GLY     2      45.077  11.711  37.591  1.00  6.40
ATOM     17  N   HIS     3      42.113  12.024  37.874  1.00  5.39
ATOM     18  CA  HIS     3      40.818  12.559  37.629  1.00  5.39
ATOM     19  C   HIS     3      40.158  11.752  36.552  1.00  5.39
ATOM     20  O   HIS     3      38.951  11.531  36.616  1.00  5.39
ATOM     21  H   HIS     3      42.845  12.519  37.700  1.00  5.39
ATOM     22  CB  HIS     3      40.913  14.035  37.239  1.00  5.39
ATOM     23  CG  HIS     3      41.293  14.937  38.372  1.00  5.39
ATOM     24  HD1 HIS     3      39.686  14.683  39.639  1.00  5.39
ATOM     25  ND1 HIS     3      40.502  15.102  39.489  1.00  5.39
ATOM     26  CE1 HIS     3      41.103  15.966  40.326  1.00  5.39
ATOM     27  CD2 HIS     3      42.418  15.811  38.672  1.00  5.39
ATOM     28  NE2 HIS     3      42.252  16.395  39.842  1.00  5.39
ATOM     29  N   HIS     4      40.918  11.308  35.527  1.00  5.53
ATOM     30  CA  HIS     4      40.354  10.497  34.476  1.00  5.53
ATOM     31  C   HIS     4      39.901   9.195  35.046  1.00  5.53
ATOM     32  O   HIS     4      38.881   8.666  34.629  1.00  5.53
ATOM     33  H   HIS     4      41.791  11.527  35.507  1.00  5.53
ATOM     34  CB  HIS     4      41.376  10.281  33.358  1.00  5.53
ATOM     35  CG  HIS     4      41.648  11.507  32.544  1.00  5.53
ATOM     36  HD1 HIS     4      39.798  11.844  31.699  1.00  5.53
ATOM     37  ND1 HIS     4      40.681  12.123  31.779  1.00  5.53
ATOM     38  CE1 HIS     4      41.222  13.191  31.166  1.00  5.53
ATOM     39  CD2 HIS     4      42.807  12.353  32.295  1.00  5.53
ATOM     40  NE2 HIS     4      42.497  13.335  31.471  1.00  5.53
ATOM     41  N   HIS     5      40.653   8.598  35.983  1.00  5.69
ATOM     42  CA  HIS     5      40.219   7.333  36.513  1.00  5.69
ATOM     43  C   HIS     5      38.925   7.523  37.243  1.00  5.69
ATOM     44  O   HIS     5      38.035   6.677  37.153  1.00  5.69
ATOM     45  H   HIS     5      41.415   8.973  36.281  1.00  5.69
ATOM     46  CB  HIS     5      41.289   6.742  37.433  1.00  5.69
ATOM     47  CG  HIS     5      40.930   5.401  37.993  1.00  5.69
ATOM     48  ND1 HIS     5      40.906   4.256  37.227  1.00  5.69
ATOM     49  CE1 HIS     5      40.550   3.217  38.003  1.00  5.69
ATOM     50  CD2 HIS     5      40.547   4.891  39.302  1.00  5.69
ATOM     51  HE2 HIS     5      40.079   3.041  39.955  1.00  5.69
ATOM     52  NE2 HIS     5      40.334   3.591  39.249  1.00  5.69
ATOM     53  N   HIS     6      38.789   8.634  38.000  1.00  5.42
ATOM     54  CA  HIS     6      37.592   8.820  38.781  1.00  5.42
ATOM     55  C   HIS     6      36.410   8.903  37.866  1.00  5.42
ATOM     56  O   HIS     6      35.361   8.323  38.134  1.00  5.42
ATOM     57  H   HIS     6      39.440   9.256  38.019  1.00  5.42
ATOM     58  CB  HIS     6      37.706  10.077  39.645  1.00  5.42
ATOM     59  CG  HIS     6      38.670   9.943  40.783  1.00  5.42
ATOM     60  HD1 HIS     6      37.777   8.451  41.890  1.00  5.42
ATOM     61  ND1 HIS     6      38.490   9.041  41.809  1.00  5.42
ATOM     62  CE1 HIS     6      39.513   9.154  42.675  1.00  5.42
ATOM     63  CD2 HIS     6      39.920  10.585  41.166  1.00  5.42
ATOM     64  NE2 HIS     6      40.374  10.078  42.295  1.00  5.42
ATOM     65  N   HIS     7      36.553   9.656  36.767  1.00  5.09
ATOM     66  CA  HIS     7      35.498   9.891  35.820  1.00  5.09
ATOM     67  C   HIS     7      35.157   8.618  35.154  1.00  5.09
ATOM     68  O   HIS     7      34.029   8.437  34.700  1.00  5.09
ATOM     69  H   HIS     7      37.364  10.024  36.637  1.00  5.09
ATOM     70  CB  HIS     7      35.919  10.953  34.802  1.00  5.09
ATOM     71  CG  HIS     7      36.021  12.332  35.375  1.00  5.09
ATOM     72  HD1 HIS     7      37.006  13.323  33.858  1.00  5.09
ATOM     73  ND1 HIS     7      36.621  13.375  34.703  1.00  5.09
ATOM     74  CE1 HIS     7      36.559  14.481  35.466  1.00  5.09
ATOM     75  CD2 HIS     7      35.609  12.975  36.615  1.00  5.09
ATOM     76  NE2 HIS     7      35.954  14.248  36.614  1.00  5.09
ATOM     77  N   HIS     8      36.163   7.747  34.988  1.00  5.22
ATOM     78  CA  HIS     8      35.903   6.586  34.218  1.00  5.22
ATOM     79  C   HIS     8      35.620   5.408  35.065  1.00  5.22
ATOM     80  O   HIS     8      36.179   4.342  34.808  1.00  5.22
ATOM     81  H   HIS     8      36.979   7.877  35.344  1.00  5.22
ATOM     82  CB  HIS     8      37.084   6.280  33.294  1.00  5.22
ATOM     83  CG  HIS     8      37.338   7.340  32.268  1.00  5.22
ATOM     84  HD1 HIS     8      38.416   8.711  33.368  1.00  5.22
ATOM     85  ND1 HIS     8      38.044   8.490  32.545  1.00  5.22
ATOM     86  CE1 HIS     8      38.107   9.244  31.432  1.00  5.22
ATOM     87  CD2 HIS     8      37.005   7.525  30.863  1.00  5.22
ATOM     88  NE2 HIS     8      37.485   8.671  30.420  1.00  5.22
ATOM     89  N   SER     9      34.693   5.494  36.047  1.00  3.40
ATOM     90  CA  SER     9      34.216   4.197  36.416  1.00  3.40
ATOM     91  C   SER     9      33.252   4.111  35.295  1.00  3.40
ATOM     92  O   SER     9      32.094   4.514  35.389  1.00  3.40
ATOM     93  H   SER     9      34.371   6.226  36.460  1.00  3.40
ATOM     94  CB  SER     9      33.671   4.213  37.845  1.00  3.40
ATOM     95  HG  SER     9      32.546   2.733  37.695  1.00  3.40
ATOM     96  OG  SER     9      33.161   2.943  38.211  1.00  3.40
ATOM     97  N   HIS    10      33.763   3.594  34.176  1.00  2.89
ATOM     98  CA  HIS    10      33.078   3.735  32.954  1.00  2.89
ATOM     99  C   HIS    10      32.896   2.393  32.450  1.00  2.89
ATOM    100  O   HIS    10      32.473   2.165  31.320  1.00  2.89
ATOM    101  H   HIS    10      34.548   3.154  34.204  1.00  2.89
ATOM    102  CB  HIS    10      33.869   4.629  31.997  1.00  2.89
ATOM    103  CG  HIS    10      35.240   4.116  31.684  1.00  2.89
ATOM    104  HD1 HIS    10      36.048   3.962  33.575  1.00  2.89
ATOM    105  ND1 HIS    10      36.176   3.851  32.660  1.00  2.89
ATOM    106  CE1 HIS    10      37.303   3.405  32.077  1.00  2.89
ATOM    107  CD2 HIS    10      35.967   3.769  30.472  1.00  2.89
ATOM    108  NE2 HIS    10      37.185   3.354  30.764  1.00  2.89
ATOM    109  N   MET    11      33.272   1.487  33.337  1.00  4.11
ATOM    110  CA  MET    11      32.911   0.139  33.216  1.00  4.11
ATOM    111  C   MET    11      33.660  -0.609  32.213  1.00  4.11
ATOM    112  O   MET    11      33.224  -0.662  31.066  1.00  4.11
ATOM    113  H   MET    11      33.774   1.758  34.033  1.00  4.11
ATOM    114  CB  MET    11      31.422   0.010  32.888  1.00  4.11
ATOM    115  SD  MET    11      30.656  -0.371  35.523  1.00  4.11
ATOM    116  CE  MET    11      29.889  -1.928  35.080  1.00  4.11
ATOM    117  CG  MET    11      30.499   0.539  33.974  1.00  4.11
ATOM    118  N   VAL    12      34.782  -1.211  32.624  1.00  2.72
ATOM    119  CA  VAL    12      35.227  -2.314  31.856  1.00  2.72
ATOM    120  C   VAL    12      36.533  -2.799  32.338  1.00  2.72
ATOM    121  O   VAL    12      37.411  -2.032  32.728  1.00  2.72
ATOM    122  H   VAL    12      35.249  -0.949  33.347  1.00  2.72
ATOM    123  CB  VAL    12      35.320  -1.959  30.360  1.00  2.72
ATOM    124  CG1 VAL    12      36.332  -0.846  30.139  1.00  2.72
ATOM    125  CG2 VAL    12      35.688  -3.189  29.543  1.00  2.72
ATOM    126  N   VAL    13      36.679  -4.127  32.283  1.00  2.52
ATOM    127  CA  VAL    13      37.936  -4.747  32.487  1.00  2.52
ATOM    128  C   VAL    13      38.102  -5.495  31.216  1.00  2.52
ATOM    129  O   VAL    13      37.221  -6.240  30.790  1.00  2.52
ATOM    130  H   VAL    13      35.952  -4.629  32.111  1.00  2.52
ATOM    131  CB  VAL    13      37.937  -5.617  33.758  1.00  2.52
ATOM    132  CG1 VAL    13      39.279  -6.312  33.927  1.00  2.52
ATOM    133  CG2 VAL    13      37.612  -4.773  34.981  1.00  2.52
ATOM    134  N   ILE    14      39.245  -5.328  30.553  1.00  2.24
ATOM    135  CA  ILE    14      39.298  -5.971  29.288  1.00  2.24
ATOM    136  C   ILE    14      40.121  -7.185  29.494  1.00  2.24
ATOM    137  O   ILE    14      41.235  -7.127  30.010  1.00  2.24
ATOM    138  H   ILE    14      39.951  -4.854  30.847  1.00  2.24
ATOM    139  CB  ILE    14      39.869  -5.038  28.204  1.00  2.24
ATOM    140  CD1 ILE    14      39.599  -2.717  27.184  1.00  2.24
ATOM    141  CG1 ILE    14      38.988  -3.796  28.052  1.00  2.24
ATOM    142  CG2 ILE    14      40.028  -5.784  26.888  1.00  2.24
ATOM    143  N   HIS    15      39.553  -8.346  29.140  1.00  2.47
ATOM    144  CA  HIS    15      40.297  -9.538  29.362  1.00  2.47
ATOM    145  C   HIS    15      41.250  -9.611  28.239  1.00  2.47
ATOM    146  O   HIS    15      40.892  -9.988  27.131  1.00  2.47
ATOM    147  H   HIS    15      38.732  -8.390  28.774  1.00  2.47
ATOM    148  CB  HIS    15      39.362 -10.747  29.440  1.00  2.47
ATOM    149  CG  HIS    15      40.050 -12.019  29.827  1.00  2.47
ATOM    150  ND1 HIS    15      39.409 -13.238  29.837  1.00  2.47
ATOM    151  CE1 HIS    15      40.279 -14.187  30.225  1.00  2.47
ATOM    152  CD2 HIS    15      41.392 -12.384  30.256  1.00  2.47
ATOM    153  HE2 HIS    15      42.223 -14.152  30.759  1.00  2.47
ATOM    154  NE2 HIS    15      41.471 -13.682  30.478  1.00  2.47
ATOM    155  N   PRO    16      42.468  -9.265  28.527  1.00  3.41
ATOM    156  CA  PRO    16      43.487  -9.121  27.531  1.00  3.41
ATOM    157  C   PRO    16      43.559 -10.347  26.691  1.00  3.41
ATOM    158  O   PRO    16      43.860 -10.239  25.502  1.00  3.41
ATOM    159  CB  PRO    16      44.768  -8.906  28.340  1.00  3.41
ATOM    160  CD  PRO    16      42.988  -9.194  29.915  1.00  3.41
ATOM    161  CG  PRO    16      44.452  -9.453  29.692  1.00  3.41
ATOM    162  N   ASP    17      43.332 -11.527  27.289  1.00  3.23
ATOM    163  CA  ASP    17      43.464 -12.691  26.480  1.00  3.23
ATOM    164  C   ASP    17      42.350 -12.802  25.459  1.00  3.23
ATOM    165  O   ASP    17      42.654 -12.873  24.269  1.00  3.23
ATOM    166  H   ASP    17      43.106 -11.605  28.157  1.00  3.23
ATOM    167  CB  ASP    17      43.489 -13.949  27.351  1.00  3.23
ATOM    168  CG  ASP    17      44.774 -14.082  28.145  1.00  3.23
ATOM    169  OD1 ASP    17      45.746 -13.366  27.826  1.00  3.23
ATOM    170  OD2 ASP    17      44.808 -14.903  29.085  1.00  3.23
ATOM    171  N   PRO    18      41.077 -12.815  25.818  1.00  2.81
ATOM    172  CA  PRO    18      40.058 -12.904  24.790  1.00  2.81
ATOM    173  C   PRO    18      39.744 -11.607  24.109  1.00  2.81
ATOM    174  O   PRO    18      39.110 -11.628  23.055  1.00  2.81
ATOM    175  CB  PRO    18      38.824 -13.415  25.536  1.00  2.81
ATOM    176  CD  PRO    18      40.588 -13.308  27.149  1.00  2.81
ATOM    177  CG  PRO    18      39.373 -14.094  26.745  1.00  2.81
ATOM    178  N   GLY    19      40.132 -10.466  24.701  1.00  2.67
ATOM    179  CA  GLY    19      39.835  -9.176  24.150  1.00  2.67
ATOM    180  C   GLY    19      38.391  -8.862  24.391  1.00  2.67
ATOM    181  O   GLY    19      37.769  -8.143  23.614  1.00  2.67
ATOM    182  H   GLY    19      40.594 -10.531  25.471  1.00  2.67
ATOM    183  N   ARG    20      37.809  -9.364  25.495  1.00  2.33
ATOM    184  CA  ARG    20      36.407  -9.140  25.696  1.00  2.33
ATOM    185  C   ARG    20      36.233  -8.146  26.791  1.00  2.33
ATOM    186  O   ARG    20      36.999  -8.116  27.752  1.00  2.33
ATOM    187  H   ARG    20      38.281  -9.832  26.101  1.00  2.33
ATOM    188  CB  ARG    20      35.695 -10.455  26.020  1.00  2.33
ATOM    189  CD  ARG    20      34.948 -12.727  25.257  1.00  2.33
ATOM    190  HE  ARG    20      35.597 -14.278  24.165  1.00  2.33
ATOM    191  NE  ARG    20      34.952 -13.708  24.175  1.00  2.33
ATOM    192  CG  ARG    20      35.677 -11.450  24.871  1.00  2.33
ATOM    193  CZ  ARG    20      34.030 -13.770  23.219  1.00  2.33
ATOM    194 1HH1 ARG    20      34.767 -15.259  22.281  1.00  2.33
ATOM    195 2HH1 ARG    20      33.519 -14.738  21.657  1.00  2.33
ATOM    196  NH1 ARG    20      34.115 -14.697  22.275  1.00  2.33
ATOM    197 1HH2 ARG    20      32.970 -12.303  23.822  1.00  2.33
ATOM    198 2HH2 ARG    20      32.429 -12.945  22.592  1.00  2.33
ATOM    199  NH2 ARG    20      33.026 -12.905  23.210  1.00  2.33
ATOM    200  N   GLU    21      35.211  -7.281  26.649  1.00  2.11
ATOM    201  CA  GLU    21      34.935  -6.308  27.658  1.00  2.11
ATOM    202  C   GLU    21      34.130  -7.005  28.708  1.00  2.11
ATOM    203  O   GLU    21      33.157  -7.688  28.394  1.00  2.11
ATOM    204  H   GLU    21      34.699  -7.320  25.910  1.00  2.11
ATOM    205  CB  GLU    21      34.202  -5.106  27.058  1.00  2.11
ATOM    206  CD  GLU    21      34.285  -3.106  25.518  1.00  2.11
ATOM    207  CG  GLU    21      35.032  -4.305  26.068  1.00  2.11
ATOM    208  OE1 GLU    21      33.071  -2.989  25.785  1.00  2.11
ATOM    209  OE2 GLU    21      34.914  -2.282  24.821  1.00  2.11
ATOM    210  N   LEU    22      34.532  -6.875  29.990  1.00  1.89
ATOM    211  CA  LEU    22      33.816  -7.572  31.023  1.00  1.89
ATOM    212  C   LEU    22      33.613  -6.691  32.232  1.00  1.89
ATOM    213  O   LEU    22      34.378  -5.769  32.497  1.00  1.89
ATOM    214  H   LEU    22      35.239  -6.360  30.202  1.00  1.89
ATOM    215  CB  LEU    22      34.559  -8.849  31.422  1.00  1.89
ATOM    216  CG  LEU    22      34.708  -9.914  30.333  1.00  1.89
ATOM    217  CD1 LEU    22      35.636 -11.027  30.794  1.00  1.89
ATOM    218  CD2 LEU    22      33.351 -10.483  29.948  1.00  1.89
ATOM    219  N   SER    23      32.543  -6.945  33.006  1.00  1.92
ATOM    220  CA  SER    23      32.186  -6.110  34.124  1.00  1.92
ATOM    221  C   SER    23      33.207  -6.239  35.221  1.00  1.92
ATOM    222  O   SER    23      34.003  -7.175  35.222  1.00  1.92
ATOM    223  H   SER    23      32.043  -7.666  32.805  1.00  1.92
ATOM    224  CB  SER    23      30.794  -6.476  34.643  1.00  1.92
ATOM    225  HG  SER    23      30.029  -7.939  35.509  1.00  1.92
ATOM    226  OG  SER    23      30.792  -7.762  35.236  1.00  1.92
ATOM    227  N   PRO    24      33.226  -5.296  36.147  1.00  2.40
ATOM    228  CA  PRO    24      34.177  -5.300  37.227  1.00  2.40
ATOM    229  C   PRO    24      34.032  -6.624  37.916  1.00  2.40
ATOM    230  O   PRO    24      35.004  -7.194  38.401  1.00  2.40
ATOM    231  CB  PRO    24      33.756  -4.112  38.095  1.00  2.40
ATOM    232  CD  PRO    24      32.219  -4.231  36.264  1.00  2.40
ATOM    233  CG  PRO    24      32.336  -3.857  37.715  1.00  2.40
ATOM    234  N   GLU    25      32.794  -7.115  37.990  1.00  2.58
ATOM    235  CA  GLU    25      32.442  -8.327  38.655  1.00  2.58
ATOM    236  C   GLU    25      33.093  -9.445  37.926  1.00  2.58
ATOM    237  O   GLU    25      33.649 -10.371  38.524  1.00  2.58
ATOM    238  H   GLU    25      32.159  -6.625  37.582  1.00  2.58
ATOM    239  CB  GLU    25      30.921  -8.487  38.707  1.00  2.58
ATOM    240  CD  GLU    25      30.489 -10.973  38.831  1.00  2.58
ATOM    241  CG  GLU    25      30.449  -9.648  39.568  1.00  2.58
ATOM    242  OE1 GLU    25      30.382 -10.964  37.587  1.00  2.58
ATOM    243  OE2 GLU    25      30.628 -12.019  39.499  1.00  2.58
ATOM    244  N   GLU    26      32.993  -9.372  36.581  1.00  2.50
ATOM    245  CA  GLU    26      33.490 -10.452  35.804  1.00  2.50
ATOM    246  C   GLU    26      34.966 -10.518  35.966  1.00  2.50
ATOM    247  O   GLU    26      35.521 -11.609  35.981  1.00  2.50
ATOM    248  H   GLU    26      32.622  -8.660  36.176  1.00  2.50
ATOM    249  CB  GLU    26      33.098 -10.280  34.335  1.00  2.50
ATOM    250  CD  GLU    26      32.871 -12.735  33.787  1.00  2.50
ATOM    251  CG  GLU    26      33.543 -11.422  33.436  1.00  2.50
ATOM    252  OE1 GLU    26      31.811 -12.702  34.448  1.00  2.50
ATOM    253  OE2 GLU    26      33.403 -13.797  33.401  1.00  2.50
ATOM    254  N   ALA    27      35.641  -9.354  36.042  1.00  2.69
ATOM    255  CA  ALA    27      37.072  -9.293  36.168  1.00  2.69
ATOM    256  C   ALA    27      37.499  -9.900  37.482  1.00  2.69
ATOM    257  O   ALA    27      38.547 -10.542  37.561  1.00  2.69
ATOM    258  H   ALA    27      35.159  -8.594  36.011  1.00  2.69
ATOM    259  CB  ALA    27      37.553  -7.854  36.057  1.00  2.69
ATOM    260  N   HIS    28      36.706  -9.699  38.557  1.00  2.97
ATOM    261  CA  HIS    28      37.040 -10.286  39.835  1.00  2.97
ATOM    262  C   HIS    28      37.064 -11.756  39.668  1.00  2.97
ATOM    263  O   HIS    28      37.977 -12.433  40.137  1.00  2.97
ATOM    264  H   HIS    28      35.965  -9.195  38.473  1.00  2.97
ATOM    265  CB  HIS    28      36.034  -9.852  40.903  1.00  2.97
ATOM    266  CG  HIS    28      36.313 -10.418  42.261  1.00  2.97
ATOM    267  HD1 HIS    28      37.956  -9.308  42.826  1.00  2.97
ATOM    268  ND1 HIS    28      37.351  -9.977  43.052  1.00  2.97
ATOM    269  CE1 HIS    28      37.347 -10.669  44.206  1.00  2.97
ATOM    270  CD2 HIS    28      35.715 -11.446  43.100  1.00  2.97
ATOM    271  NE2 HIS    28      36.368 -11.552  44.241  1.00  2.97
ATOM    272  N   ARG    29      36.009 -12.278  39.019  1.00  2.97
ATOM    273  CA  ARG    29      35.832 -13.695  38.960  1.00  2.97
ATOM    274  C   ARG    29      36.986 -14.310  38.210  1.00  2.97
ATOM    275  O   ARG    29      37.528 -15.335  38.621  1.00  2.97
ATOM    276  H   ARG    29      35.413 -11.733  38.621  1.00  2.97
ATOM    277  CB  ARG    29      34.498 -14.041  38.296  1.00  2.97
ATOM    278  CD  ARG    29      32.880 -15.804  37.537  1.00  2.97
ATOM    279  HE  ARG    29      32.538 -14.639  35.941  1.00  2.97
ATOM    280  NE  ARG    29      32.909 -15.392  36.136  1.00  2.97
ATOM    281  CG  ARG    29      34.201 -15.531  38.238  1.00  2.97
ATOM    282  CZ  ARG    29      33.465 -16.101  35.160  1.00  2.97
ATOM    283 1HH1 ARG    29      33.068 -14.892  33.739  1.00  2.97
ATOM    284 2HH1 ARG    29      33.803 -16.105  33.282  1.00  2.97
ATOM    285  NH1 ARG    29      33.442 -15.646  33.914  1.00  2.97
ATOM    286 1HH2 ARG    29      34.057 -17.558  36.239  1.00  2.97
ATOM    287 2HH2 ARG    29      34.403 -17.722  34.799  1.00  2.97
ATOM    288  NH2 ARG    29      34.043 -17.263  35.431  1.00  2.97
ATOM    289  N   ALA    30      37.408 -13.679  37.097  1.00  3.29
ATOM    290  CA  ALA    30      38.487 -14.154  36.261  1.00  3.29
ATOM    291  C   ALA    30      39.775 -14.148  37.024  1.00  3.29
ATOM    292  O   ALA    30      40.637 -15.005  36.813  1.00  3.29
ATOM    293  H   ALA    30      36.975 -12.919  36.884  1.00  3.29
ATOM    294  CB  ALA    30      38.603 -13.299  35.008  1.00  3.29
ATOM    295  N   GLY    31      39.956 -13.150  37.910  1.00  3.76
ATOM    296  CA  GLY    31      41.186 -13.063  38.640  1.00  3.76
ATOM    297  C   GLY    31      41.959 -11.900  38.108  1.00  3.76
ATOM    298  O   GLY    31      43.116 -11.686  38.469  1.00  3.76
ATOM    299  H   GLY    31      39.309 -12.539  38.045  1.00  3.76
ATOM    300  N   LEU    32      41.325 -11.116  37.220  1.00  3.64
ATOM    301  CA  LEU    32      41.963  -9.980  36.628  1.00  3.64
ATOM    302  C   LEU    32      42.303  -8.976  37.698  1.00  3.64
ATOM    303  O   LEU    32      43.436  -8.504  37.732  1.00  3.64
ATOM    304  H   LEU    32      40.477 -11.321  37.000  1.00  3.64
ATOM    305  CB  LEU    32      41.062  -9.355  35.561  1.00  3.64
ATOM    306  CG  LEU    32      40.859 -10.172  34.283  1.00  3.64
ATOM    307  CD1 LEU    32      39.792  -9.538  33.404  1.00  3.64
ATOM    308  CD2 LEU    32      42.165 -10.305  33.516  1.00  3.64
ATOM    309  N   ILE    33      41.368  -8.582  38.603  1.00  3.63
ATOM    310  CA  ILE    33      41.912  -7.671  39.586  1.00  3.63
ATOM    311  C   ILE    33      41.479  -8.077  40.960  1.00  3.63
ATOM    312  O   ILE    33      40.495  -8.782  41.163  1.00  3.63
ATOM    313  H   ILE    33      40.501  -8.821  38.642  1.00  3.63
ATOM    314  CB  ILE    33      41.494  -6.217  39.300  1.00  3.63
ATOM    315  CD1 ILE    33      39.491  -4.640  39.311  1.00  3.63
ATOM    316  CG1 ILE    33      39.973  -6.072  39.383  1.00  3.63
ATOM    317  CG2 ILE    33      42.034  -5.763  37.952  1.00  3.63
ATOM    318  N   ASP    34      42.232  -7.633  41.971  1.00  4.23
ATOM    319  CA  ASP    34      41.997  -8.149  43.280  1.00  4.23
ATOM    320  C   ASP    34      40.652  -7.797  43.788  1.00  4.23
ATOM    321  O   ASP    34      39.965  -6.906  43.292  1.00  4.23
ATOM    322  H   ASP    34      42.878  -7.020  41.838  1.00  4.23
ATOM    323  CB  ASP    34      43.060  -7.640  44.256  1.00  4.23
ATOM    324  CG  ASP    34      44.421  -8.262  44.012  1.00  4.23
ATOM    325  OD1 ASP    34      44.495  -9.247  43.248  1.00  4.23
ATOM    326  OD2 ASP    34      45.413  -7.764  44.584  1.00  4.23
ATOM    327  N   TRP    35      40.268  -8.544  44.835  1.00  3.65
ATOM    328  CA  TRP    35      38.990  -8.449  45.449  1.00  3.65
ATOM    329  C   TRP    35      38.860  -7.078  45.990  1.00  3.65
ATOM    330  O   TRP    35      37.822  -6.458  45.829  1.00  3.65
ATOM    331  H   TRP    35      40.874  -9.131  45.147  1.00  3.65
ATOM    332  CB  TRP    35      38.838  -9.513  46.538  1.00  3.65
ATOM    333 1HB  TRP    35      39.310  -9.229  47.414  1.00  3.65
ATOM    334 2HB  TRP    35      38.754 -10.456  46.216  1.00  3.65
ATOM    335  CG  TRP    35      37.504  -9.489  47.218  1.00  3.65
ATOM    336  CD1 TRP    35      36.373 -10.146  46.828  1.00  3.65
ATOM    337  HE1 TRP    35      34.477 -10.227  47.630  1.00  3.65
ATOM    338  NE1 TRP    35      35.345  -9.883  47.701  1.00  3.65
ATOM    339  CD2 TRP    35      37.160  -8.771  48.409  1.00  3.65
ATOM    340  CE2 TRP    35      35.807  -9.039  48.681  1.00  3.65
ATOM    341  CH2 TRP    35      35.857  -7.673  50.606  1.00  3.65
ATOM    342  CZ2 TRP    35      35.143  -8.495  49.780  1.00  3.65
ATOM    343  CE3 TRP    35      37.866  -7.927  49.272  1.00  3.65
ATOM    344  CZ3 TRP    35      37.204  -7.389  50.360  1.00  3.65
ATOM    345  N   ASN    36      39.905  -6.571  46.660  1.00  3.94
ATOM    346  CA  ASN    36      39.849  -5.274  47.269  1.00  3.94
ATOM    347  C   ASN    36      39.735  -4.218  46.213  1.00  3.94
ATOM    348  O   ASN    36      39.019  -3.231  46.388  1.00  3.94
ATOM    349  H   ASN    36      40.654  -7.066  46.723  1.00  3.94
ATOM    350  CB  ASN    36      41.076  -5.044  48.153  1.00  3.94
ATOM    351  CG  ASN    36      41.026  -5.846  49.439  1.00  3.94
ATOM    352  OD1 ASN    36      39.957  -6.276  49.872  1.00  3.94
ATOM    353 1HD2 ASN    36      42.212  -6.518  50.821  1.00  3.94
ATOM    354 2HD2 ASN    36      42.945  -5.716  49.704  1.00  3.94
ATOM    355  ND2 ASN    36      42.186  -6.048  50.054  1.00  3.94
ATOM    356  N   MET    37      40.487  -4.372  45.104  1.00  3.95
ATOM    357  CA  MET    37      40.475  -3.331  44.116  1.00  3.95
ATOM    358  C   MET    37      39.140  -3.260  43.490  1.00  3.95
ATOM    359  O   MET    37      38.628  -2.184  43.196  1.00  3.95
ATOM    360  H   MET    37      40.989  -5.108  44.976  1.00  3.95
ATOM    361  CB  MET    37      41.559  -3.577  43.065  1.00  3.95
ATOM    362  SD  MET    37      44.209  -3.454  42.266  1.00  3.95
ATOM    363  CE  MET    37      44.212  -5.204  41.885  1.00  3.95
ATOM    364  CG  MET    37      42.977  -3.393  43.581  1.00  3.95
ATOM    365  N   PHE    38      38.554  -4.439  43.262  1.00  3.31
ATOM    366  CA  PHE    38      37.282  -4.512  42.636  1.00  3.31
ATOM    367  C   PHE    38      36.266  -3.860  43.483  1.00  3.31
ATOM    368  O   PHE    38      35.391  -3.194  42.948  1.00  3.31
ATOM    369  H   PHE    38      38.977  -5.193  43.511  1.00  3.31
ATOM    370  CB  PHE    38      36.903  -5.969  42.361  1.00  3.31
ATOM    371  CG  PHE    38      35.572  -6.131  41.684  1.00  3.31
ATOM    372  CZ  PHE    38      33.106  -6.436  40.438  1.00  3.31
ATOM    373  CD1 PHE    38      35.297  -5.473  40.499  1.00  3.31
ATOM    374  CE1 PHE    38      34.072  -5.622  39.876  1.00  3.31
ATOM    375  CD2 PHE    38      34.595  -6.942  42.234  1.00  3.31
ATOM    376  CE2 PHE    38      33.370  -7.092  41.611  1.00  3.31
ATOM    377  N   VAL    39      36.313  -4.088  44.808  1.00  2.89
ATOM    378  CA  VAL    39      35.312  -3.522  45.669  1.00  2.89
ATOM    379  C   VAL    39      35.416  -2.034  45.637  1.00  2.89
ATOM    380  O   VAL    39      34.400  -1.352  45.679  1.00  2.89
ATOM    381  H   VAL    39      36.971  -4.595  45.155  1.00  2.89
ATOM    382  CB  VAL    39      35.445  -4.047  47.111  1.00  2.89
ATOM    383  CG1 VAL    39      34.520  -3.282  48.044  1.00  2.89
ATOM    384  CG2 VAL    39      35.148  -5.538  47.164  1.00  2.89
ATOM    385  N   LYS    40      36.639  -1.477  45.590  1.00  3.57
ATOM    386  CA  LYS    40      36.777  -0.040  45.587  1.00  3.57
ATOM    387  C   LYS    40      36.146   0.532  44.350  1.00  3.57
ATOM    388  O   LYS    40      35.495   1.577  44.409  1.00  3.57
ATOM    389  H   LYS    40      37.371  -1.999  45.560  1.00  3.57
ATOM    390  CB  LYS    40      38.252   0.357  45.675  1.00  3.57
ATOM    391  CD  LYS    40      40.355   0.482  47.040  1.00  3.57
ATOM    392  CE  LYS    40      40.995   0.195  48.388  1.00  3.57
ATOM    393  CG  LYS    40      38.888   0.083  47.028  1.00  3.57
ATOM    394 1HZ  LYS    40      42.785   0.361  49.202  1.00  3.57
ATOM    395 2HZ  LYS    40      42.543   1.407  48.224  1.00  3.57
ATOM    396 3HZ  LYS    40      42.868   0.062  47.783  1.00  3.57
ATOM    397  NZ  LYS    40      42.443   0.541  48.400  1.00  3.57
ATOM    398  N   LEU    41      36.342  -0.133  43.189  1.00  3.59
ATOM    399  CA  LEU    41      35.830   0.372  41.936  1.00  3.59
ATOM    400  C   LEU    41      34.335   0.380  41.970  1.00  3.59
ATOM    401  O   LEU    41      33.690   1.309  41.483  1.00  3.59
ATOM    402  H   LEU    41      36.803  -0.906  43.208  1.00  3.59
ATOM    403  CB  LEU    41      36.344  -0.472  40.768  1.00  3.59
ATOM    404  CG  LEU    41      37.838  -0.361  40.457  1.00  3.59
ATOM    405  CD1 LEU    41      38.245  -1.379  39.403  1.00  3.59
ATOM    406  CD2 LEU    41      38.188   1.046  39.996  1.00  3.59
ATOM    407  N   ARG    42      33.747  -0.686  42.535  1.00  2.71
ATOM    408  CA  ARG    42      32.317  -0.794  42.584  1.00  2.71
ATOM    409  C   ARG    42      31.753   0.279  43.473  1.00  2.71
ATOM    410  O   ARG    42      30.667   0.780  43.205  1.00  2.71
ATOM    411  H   ARG    42      34.260  -1.337  42.885  1.00  2.71
ATOM    412  CB  ARG    42      31.901  -2.181  43.078  1.00  2.71
ATOM    413  CD  ARG    42      29.645  -2.066  44.171  1.00  2.71
ATOM    414  HE  ARG    42      28.048  -3.096  43.530  1.00  2.71
ATOM    415  NE  ARG    42      28.250  -2.499  44.116  1.00  2.71
ATOM    416  CG  ARG    42      30.417  -2.474  42.928  1.00  2.71
ATOM    417  CZ  ARG    42      27.291  -2.030  44.907  1.00  2.71
ATOM    418 1HH1 ARG    42      25.867  -3.080  44.194  1.00  2.71
ATOM    419 2HH1 ARG    42      25.429  -2.179  45.297  1.00  2.71
ATOM    420  NH1 ARG    42      26.050  -2.483  44.785  1.00  2.71
ATOM    421 1HH2 ARG    42      28.378  -0.815  45.898  1.00  2.71
ATOM    422 2HH2 ARG    42      26.953  -0.806  46.330  1.00  2.71
ATOM    423  NH2 ARG    42      27.574  -1.109  45.818  1.00  2.71
ATOM    424  N   SER    43      32.429   0.627  44.591  1.00  3.36
ATOM    425  CA  SER    43      31.908   1.658  45.460  1.00  3.36
ATOM    426  C   SER    43      31.952   2.989  44.765  1.00  3.36
ATOM    427  O   SER    43      31.096   3.846  44.988  1.00  3.36
ATOM    428  H   SER    43      33.204   0.216  44.794  1.00  3.36
ATOM    429  CB  SER    43      32.700   1.706  46.768  1.00  3.36
ATOM    430  HG  SER    43      34.406   1.575  46.027  1.00  3.36
ATOM    431  OG  SER    43      34.038   2.113  46.540  1.00  3.36
ATOM    432  N   GLN    44      32.969   3.212  43.914  1.00  3.97
ATOM    433  CA  GLN    44      33.046   4.456  43.190  1.00  3.97
ATOM    434  C   GLN    44      31.881   4.533  42.251  1.00  3.97
ATOM    435  O   GLN    44      31.270   5.590  42.101  1.00  3.97
ATOM    436  H   GLN    44      33.602   2.583  43.797  1.00  3.97
ATOM    437  CB  GLN    44      34.376   4.559  42.441  1.00  3.97
ATOM    438  CD  GLN    44      36.892   4.741  42.575  1.00  3.97
ATOM    439  CG  GLN    44      35.587   4.723  43.346  1.00  3.97
ATOM    440  OE1 GLN    44      36.986   4.185  41.481  1.00  3.97
ATOM    441 1HE2 GLN    44      38.703   5.423  42.730  1.00  3.97
ATOM    442 2HE2 GLN    44      37.795   5.776  43.947  1.00  3.97
ATOM    443  NE2 GLN    44      37.906   5.382  43.146  1.00  3.97
ATOM    444  N   GLU    45      31.549   3.417  41.569  1.00  3.27
ATOM    445  CA  GLU    45      30.445   3.505  40.647  1.00  3.27
ATOM    446  C   GLU    45      29.137   3.727  41.379  1.00  3.27
ATOM    447  O   GLU    45      28.305   4.543  40.975  1.00  3.27
ATOM    448  H   GLU    45      31.988   2.638  41.672  1.00  3.27
ATOM    449  CB  GLU    45      30.359   2.239  39.792  1.00  3.27
ATOM    450  CD  GLU    45      29.442   3.316  37.699  1.00  3.27
ATOM    451  CG  GLU    45      29.238   2.259  38.766  1.00  3.27
ATOM    452  OE1 GLU    45      30.575   3.432  37.187  1.00  3.27
ATOM    453  OE2 GLU    45      28.469   4.029  37.375  1.00  3.27
ATOM    454  N   CYS    46      28.873   2.969  42.463  1.00  3.39
ATOM    455  CA  CYS    46      27.610   3.144  43.137  1.00  3.39
ATOM    456  C   CYS    46      27.513   4.450  43.837  1.00  3.39
ATOM    457  O   CYS    46      26.521   5.196  43.781  1.00  3.39
ATOM    458  H   CYS    46      29.466   2.364  42.768  1.00  3.39
ATOM    459  CB  CYS    46      27.378   2.014  44.142  1.00  3.39
ATOM    460  SG  CYS    46      25.781   2.083  44.988  1.00  3.39
ATOM    461  N   ASP    47      28.616   4.714  44.532  1.00  5.08
ATOM    462  CA  ASP    47      28.781   5.896  45.277  1.00  5.08
ATOM    463  C   ASP    47      29.667   6.754  44.454  1.00  5.08
ATOM    464  O   ASP    47      30.747   7.154  44.881  1.00  5.08
ATOM    465  H   ASP    47      29.273   4.099  44.513  1.00  5.08
ATOM    466  CB  ASP    47      29.359   5.582  46.658  1.00  5.08
ATOM    467  CG  ASP    47      29.377   6.793  47.571  1.00  5.08
ATOM    468  OD1 ASP    47      29.083   7.906  47.087  1.00  5.08
ATOM    469  OD2 ASP    47      29.684   6.628  48.770  1.00  5.08
ATOM    470  N   TRP    48      29.236   7.059  43.211  1.00  7.03
ATOM    471  CA  TRP    48      29.922   8.145  42.579  1.00  7.03
ATOM    472  C   TRP    48      28.941   9.197  42.813  1.00  7.03
ATOM    473  O   TRP    48      28.634   9.974  41.917  1.00  7.03
ATOM    474  H   TRP    48      28.570   6.635  42.779  1.00  7.03
ATOM    475  CB  TRP    48      30.222   7.811  41.116  1.00  7.03
ATOM    476 1HB  TRP    48      29.407   8.002  40.509  1.00  7.03
ATOM    477 2HB  TRP    48      30.886   7.078  40.965  1.00  7.03
ATOM    478  CG  TRP    48      31.026   8.861  40.414  1.00  7.03
ATOM    479  CD1 TRP    48      30.580   9.737  39.466  1.00  7.03
ATOM    480  HE1 TRP    48      31.532  11.227  38.408  1.00  7.03
ATOM    481  NE1 TRP    48      31.607  10.551  39.052  1.00  7.03
ATOM    482  CD2 TRP    48      32.417   9.148  40.603  1.00  7.03
ATOM    483  CE2 TRP    48      32.745  10.207  39.738  1.00  7.03
ATOM    484  CH2 TRP    48      34.988  10.198  40.475  1.00  7.03
ATOM    485  CZ2 TRP    48      34.031  10.741  39.666  1.00  7.03
ATOM    486  CE3 TRP    48      33.417   8.611  41.420  1.00  7.03
ATOM    487  CZ3 TRP    48      34.690   9.144  41.345  1.00  7.03
ATOM    488  N   GLU    49      28.410   9.189  44.029  1.00  8.38
ATOM    489  CA  GLU    49      27.334   9.987  44.432  1.00  8.38
ATOM    490  C   GLU    49      26.631   9.093  45.355  1.00  8.38
ATOM    491  O   GLU    49      26.747   7.878  45.227  1.00  8.38
ATOM    492  H   GLU    49      28.791   8.619  44.612  1.00  8.38
ATOM    493  CB  GLU    49      26.516  10.436  43.219  1.00  8.38
ATOM    494  CD  GLU    49      24.162  10.833  44.045  1.00  8.38
ATOM    495  CG  GLU    49      25.444  11.465  43.540  1.00  8.38
ATOM    496  OE1 GLU    49      23.863   9.690  43.639  1.00  8.38
ATOM    497  OE2 GLU    49      23.457  11.480  44.847  1.00  8.38
ATOM    498  N   GLU    50      25.820   9.668  46.238  1.00  7.50
ATOM    499  CA  GLU    50      25.203   8.916  47.276  1.00  7.50
ATOM    500  C   GLU    50      24.484   7.768  46.727  1.00  7.50
ATOM    501  O   GLU    50      23.697   7.929  45.806  1.00  7.50
ATOM    502  H   GLU    50      25.665  10.552  46.169  1.00  7.50
ATOM    503  CB  GLU    50      24.252   9.800  48.085  1.00  7.50
ATOM    504  CD  GLU    50      22.697  10.012  50.065  1.00  7.50
ATOM    505  CG  GLU    50      23.602   9.095  49.265  1.00  7.50
ATOM    506  OE1 GLU    50      22.538  11.184  49.667  1.00  7.50
ATOM    507  OE2 GLU    50      22.148   9.557  51.090  1.00  7.50
ATOM    508  N   ILE    51      24.709   6.594  47.340  1.00  6.13
ATOM    509  CA  ILE    51      24.107   5.387  46.893  1.00  6.13
ATOM    510  C   ILE    51      22.667   5.538  47.166  1.00  6.13
ATOM    511  O   ILE    51      21.845   5.035  46.399  1.00  6.13
ATOM    512  H   ILE    51      25.259   6.586  48.053  1.00  6.13
ATOM    513  CB  ILE    51      24.722   4.158  47.589  1.00  6.13
ATOM    514  CD1 ILE    51      24.834   2.931  49.820  1.00  6.13
ATOM    515  CG1 ILE    51      24.428   4.193  49.090  1.00  6.13
ATOM    516  CG2 ILE    51      26.214   4.077  47.305  1.00  6.13
ATOM    517  N   SER    52      22.379   6.295  48.250  1.00  6.93
ATOM    518  CA  SER    52      21.075   6.522  48.776  1.00  6.93
ATOM    519  C   SER    52      20.456   5.221  48.634  1.00  6.93
ATOM    520  O   SER    52      19.606   5.005  47.793  1.00  6.93
ATOM    521  H   SER    52      23.095   6.670  48.645  1.00  6.93
ATOM    522  CB  SER    52      20.377   7.648  48.011  1.00  6.93
ATOM    523  HG  SER    52      18.901   8.750  48.301  1.00  6.93
ATOM    524  OG  SER    52      19.263   8.142  48.734  1.00  6.93
ATOM    525  N   VAL    53      20.970   4.225  49.325  1.00  6.96
ATOM    526  CA  VAL    53      20.263   3.069  48.950  1.00  6.96
ATOM    527  C   VAL    53      19.315   2.837  50.040  1.00  6.96
ATOM    528  O   VAL    53      19.558   2.054  50.954  1.00  6.96
ATOM    529  H   VAL    53      21.631   4.171  49.934  1.00  6.96
ATOM    530  CB  VAL    53      21.212   1.880  48.710  1.00  6.96
ATOM    531  CG1 VAL    53      20.425   0.644  48.304  1.00  6.96
ATOM    532  CG2 VAL    53      22.246   2.229  47.652  1.00  6.96
ATOM    533  N   LYS    54      18.173   3.528  49.945  1.00  8.05
ATOM    534  CA  LYS    54      17.223   3.338  50.976  1.00  8.05
ATOM    535  C   LYS    54      15.896   3.339  50.344  1.00  8.05
ATOM    536  O   LYS    54      15.478   4.325  49.742  1.00  8.05
ATOM    537  H   LYS    54      17.995   4.093  49.267  1.00  8.05
ATOM    538  CB  LYS    54      17.360   4.430  52.038  1.00  8.05
ATOM    539  CD  LYS    54      16.666   5.336  54.274  1.00  8.05
ATOM    540  CE  LYS    54      15.716   5.181  55.451  1.00  8.05
ATOM    541  CG  LYS    54      16.423   4.264  53.224  1.00  8.05
ATOM    542 1HZ  LYS    54      15.371   6.104  57.160  1.00  8.05
ATOM    543 2HZ  LYS    54      15.815   7.030  56.132  1.00  8.05
ATOM    544 3HZ  LYS    54      16.776   6.164  56.794  1.00  8.05
ATOM    545  NZ  LYS    54      15.942   6.225  56.488  1.00  8.05
ATOM    546  N   GLY    55      15.187   2.214  50.503  1.00  8.07
ATOM    547  CA  GLY    55      13.935   2.099  49.852  1.00  8.07
ATOM    548  C   GLY    55      14.268   2.071  48.408  1.00  8.07
ATOM    549  O   GLY    55      15.292   1.538  47.985  1.00  8.07
ATOM    550  H   GLY    55      15.493   1.538  51.013  1.00  8.07
ATOM    551  N   PRO    56      13.353   2.577  47.653  1.00  7.05
ATOM    552  CA  PRO    56      13.597   2.731  46.255  1.00  7.05
ATOM    553  C   PRO    56      14.430   3.921  45.983  1.00  7.05
ATOM    554  O   PRO    56      14.821   4.118  44.834  1.00  7.05
ATOM    555  CB  PRO    56      12.200   2.876  45.649  1.00  7.05
ATOM    556  CD  PRO    56      11.890   2.958  48.021  1.00  7.05
ATOM    557  CG  PRO    56      11.393   3.528  46.722  1.00  7.05
ATOM    558  N   ASN    57      14.691   4.743  47.009  1.00  6.17
ATOM    559  CA  ASN    57      15.368   5.951  46.705  1.00  6.17
ATOM    560  C   ASN    57      16.787   5.698  46.608  1.00  6.17
ATOM    561  O   ASN    57      17.507   6.254  47.429  1.00  6.17
ATOM    562  H   ASN    57      14.458   4.559  47.859  1.00  6.17
ATOM    563  CB  ASN    57      15.059   7.018  47.758  1.00  6.17
ATOM    564  CG  ASN    57      15.523   8.399  47.340  1.00  6.17
ATOM    565  OD1 ASN    57      15.536   8.728  46.154  1.00  6.17
ATOM    566 1HD2 ASN    57      16.191  10.045  48.124  1.00  6.17
ATOM    567 2HD2 ASN    57      15.882   8.934  49.172  1.00  6.17
ATOM    568  ND2 ASN    57      15.907   9.214  48.317  1.00  6.17
ATOM    569  N   GLY    58      17.191   4.830  45.654  1.00  5.28
ATOM    570  CA  GLY    58      18.554   4.843  45.304  1.00  5.28
ATOM    571  C   GLY    58      18.535   6.204  44.773  1.00  5.28
ATOM    572  O   GLY    58      18.027   6.455  43.683  1.00  5.28
ATOM    573  H   GLY    58      16.627   4.259  45.247  1.00  5.28
ATOM    574  N   GLU    59      19.032   7.157  45.567  1.00  4.69
ATOM    575  CA  GLU    59      19.015   8.470  45.055  1.00  4.69
ATOM    576  C   GLU    59      20.073   8.413  44.070  1.00  4.69
ATOM    577  O   GLU    59      20.076   9.118  43.061  1.00  4.69
ATOM    578  H   GLU    59      19.366   6.998  46.388  1.00  4.69
ATOM    579  CB  GLU    59      19.232   9.486  46.178  1.00  4.69
ATOM    580  CD  GLU    59      19.261  11.911  46.884  1.00  4.69
ATOM    581  CG  GLU    59      19.145  10.936  45.729  1.00  4.69
ATOM    582  OE1 GLU    59      19.439  11.454  48.033  1.00  4.69
ATOM    583  OE2 GLU    59      19.175  13.133  46.640  1.00  4.69
ATOM    584  N   SER    60      20.967   7.471  44.391  1.00  4.07
ATOM    585  CA  SER    60      22.145   7.187  43.683  1.00  4.07
ATOM    586  C   SER    60      21.863   6.685  42.362  1.00  4.07
ATOM    587  O   SER    60      20.748   6.387  41.933  1.00  4.07
ATOM    588  H   SER    60      20.761   7.000  45.130  1.00  4.07
ATOM    589  CB  SER    60      23.001   6.176  44.450  1.00  4.07
ATOM    590  HG  SER    60      24.603   5.272  44.144  1.00  4.07
ATOM    591  OG  SER    60      24.155   5.820  43.709  1.00  4.07
ATOM    592  N   SER    61      23.010   6.607  41.707  1.00  3.39
ATOM    593  CA  SER    61      23.119   5.998  40.458  1.00  3.39
ATOM    594  C   SER    61      23.952   4.804  40.729  1.00  3.39
ATOM    595  O   SER    61      25.029   4.878  41.315  1.00  3.39
ATOM    596  H   SER    61      23.737   6.966  42.098  1.00  3.39
ATOM    597  CB  SER    61      23.727   6.966  39.441  1.00  3.39
ATOM    598  HG  SER    61      22.142   7.797  38.917  1.00  3.39
ATOM    599  OG  SER    61      22.869   8.069  39.211  1.00  3.39
ATOM    600  N   VAL    62      23.484   3.655  40.253  1.00  2.52
ATOM    601  CA  VAL    62      24.080   2.432  40.661  1.00  2.52
ATOM    602  C   VAL    62      24.820   1.799  39.546  1.00  2.52
ATOM    603  O   VAL    62      24.701   2.179  38.382  1.00  2.52
ATOM    604  H   VAL    62      22.794   3.649  39.675  1.00  2.52
ATOM    605  CB  VAL    62      23.031   1.449  41.212  1.00  2.52
ATOM    606  CG1 VAL    62      23.684   0.127  41.587  1.00  2.52
ATOM    607  CG2 VAL    62      22.314   2.052  42.411  1.00  2.52
ATOM    608  N   ILE    63      25.578   0.759  39.925  1.00  1.97
ATOM    609  CA  ILE    63      26.629   0.167  39.168  1.00  1.97
ATOM    610  C   ILE    63      26.270   0.011  37.737  1.00  1.97
ATOM    611  O   ILE    63      25.205  -0.463  37.349  1.00  1.97
ATOM    612  H   ILE    63      25.372   0.435  40.739  1.00  1.97
ATOM    613  CB  ILE    63      27.035  -1.203  39.742  1.00  1.97
ATOM    614  CD1 ILE    63      28.941  -2.896  39.767  1.00  1.97
ATOM    615  CG1 ILE    63      28.324  -1.697  39.081  1.00  1.97
ATOM    616  CG2 ILE    63      25.900  -2.203  39.586  1.00  1.97
ATOM    617  N   HIS    64      27.204   0.492  36.901  1.00  2.21
ATOM    618  CA  HIS    64      26.985   0.590  35.501  1.00  2.21
ATOM    619  C   HIS    64      27.260  -0.705  34.790  1.00  2.21
ATOM    620  O   HIS    64      28.046  -1.538  35.240  1.00  2.21
ATOM    621  H   HIS    64      27.989   0.757  37.253  1.00  2.21
ATOM    622  CB  HIS    64      27.853   1.696  34.899  1.00  2.21
ATOM    623  CG  HIS    64      27.481   3.073  35.356  1.00  2.21
ATOM    624  ND1 HIS    64      27.955   4.213  34.745  1.00  2.21
ATOM    625  CE1 HIS    64      27.449   5.289  35.374  1.00  2.21
ATOM    626  CD2 HIS    64      26.643   3.625  36.410  1.00  2.21
ATOM    627  HE2 HIS    64      26.206   5.520  36.944  1.00  2.21
ATOM    628  NE2 HIS    64      26.661   4.944  36.374  1.00  2.21
ATOM    629  N   ASP    65      26.542  -0.915  33.662  1.00  2.33
ATOM    630  CA  ASP    65      26.701  -2.079  32.833  1.00  2.33
ATOM    631  C   ASP    65      27.646  -1.657  31.763  1.00  2.33
ATOM    632  O   ASP    65      27.367  -0.734  31.003  1.00  2.33
ATOM    633  H   ASP    65      25.942  -0.282  33.439  1.00  2.33
ATOM    634  CB  ASP    65      25.345  -2.545  32.298  1.00  2.33
ATOM    635  CG  ASP    65      25.447  -3.822  31.487  1.00  2.33
ATOM    636  OD1 ASP    65      25.545  -4.907  32.098  1.00  2.33
ATOM    637  OD2 ASP    65      25.428  -3.738  30.241  1.00  2.33
ATOM    638  N   ARG    66      28.790  -2.345  31.663  1.00  2.29
ATOM    639  CA  ARG    66      29.828  -1.939  30.765  1.00  2.29
ATOM    640  C   ARG    66      29.283  -1.964  29.372  1.00  2.29
ATOM    641  O   ARG    66      29.516  -1.051  28.582  1.00  2.29
ATOM    642  H   ARG    66      28.899  -3.077  32.175  1.00  2.29
ATOM    643  CB  ARG    66      31.047  -2.852  30.908  1.00  2.29
ATOM    644  CD  ARG    66      32.789  -1.164  30.261  1.00  2.29
ATOM    645  HE  ARG    66      34.660  -0.991  29.560  1.00  2.29
ATOM    646  NE  ARG    66      33.852  -0.813  29.323  1.00  2.29
ATOM    647  CG  ARG    66      32.184  -2.524  29.953  1.00  2.29
ATOM    648  CZ  ARG    66      33.646  -0.241  28.140  1.00  2.29
ATOM    649 1HH1 ARG    66      35.475  -0.144  27.607  1.00  2.29
ATOM    650 2HH1 ARG    66      34.541   0.412  26.588  1.00  2.29
ATOM    651  NH1 ARG    66      34.674   0.042  27.353  1.00  2.29
ATOM    652 1HH2 ARG    66      31.745  -0.139  28.259  1.00  2.29
ATOM    653 2HH2 ARG    66      32.279   0.415  26.983  1.00  2.29
ATOM    654  NH2 ARG    66      32.412   0.045  27.748  1.00  2.29
ATOM    655  N   LYS    67      28.542  -3.029  29.024  1.00  2.72
ATOM    656  CA  LYS    67      28.051  -3.151  27.682  1.00  2.72
ATOM    657  C   LYS    67      27.044  -2.095  27.337  1.00  2.72
ATOM    658  O   LYS    67      27.208  -1.353  26.368  1.00  2.72
ATOM    659  H   LYS    67      28.354  -3.666  29.632  1.00  2.72
ATOM    660  CB  LYS    67      27.429  -4.532  27.462  1.00  2.72
ATOM    661  CD  LYS    67      26.379  -6.176  25.883  1.00  2.72
ATOM    662  CE  LYS    67      25.845  -6.401  24.478  1.00  2.72
ATOM    663  CG  LYS    67      26.915  -4.763  26.051  1.00  2.72
ATOM    664 1HZ  LYS    67      25.012  -7.877  23.469  1.00  2.72
ATOM    665 2HZ  LYS    67      24.652  -7.922  24.876  1.00  2.72
ATOM    666 3HZ  LYS    67      25.966  -8.370  24.448  1.00  2.72
ATOM    667  NZ  LYS    67      25.316  -7.781  24.300  1.00  2.72
ATOM    668  N   SER    68      25.963  -2.016  28.131  1.00  2.70
ATOM    669  CA  SER    68      24.854  -1.153  27.834  1.00  2.70
ATOM    670  C   SER    68      25.148   0.277  28.160  1.00  2.70
ATOM    671  O   SER    68      24.655   1.185  27.495  1.00  2.70
ATOM    672  H   SER    68      25.949  -2.528  28.871  1.00  2.70
ATOM    673  CB  SER    68      23.605  -1.604  28.595  1.00  2.70
ATOM    674  HG  SER    68      24.420  -1.903  30.246  1.00  2.70
ATOM    675  OG  SER    68      23.775  -1.446  29.993  1.00  2.70
ATOM    676  N   GLY    69      25.951   0.532  29.206  1.00  2.58
ATOM    677  CA  GLY    69      26.216   1.895  29.556  1.00  2.58
ATOM    678  C   GLY    69      25.111   2.389  30.443  1.00  2.58
ATOM    679  O   GLY    69      24.914   3.594  30.582  1.00  2.58
ATOM    680  H   GLY    69      26.320  -0.135  29.684  1.00  2.58
ATOM    681  N   LYS    70      24.362   1.475  31.091  1.00  2.81
ATOM    682  CA  LYS    70      23.249   1.942  31.866  1.00  2.81
ATOM    683  C   LYS    70      23.483   1.707  33.320  1.00  2.81
ATOM    684  O   LYS    70      24.176   0.780  33.733  1.00  2.81
ATOM    685  H   LYS    70      24.543   0.594  31.048  1.00  2.81
ATOM    686  CB  LYS    70      21.958   1.254  31.418  1.00  2.81
ATOM    687  CD  LYS    70      20.224   0.913  29.635  1.00  2.81
ATOM    688  CE  LYS    70      19.817   1.227  28.205  1.00  2.81
ATOM    689  CG  LYS    70      21.540   1.584  29.994  1.00  2.81
ATOM    690 1HZ  LYS    70      18.342   0.747  26.985  1.00  2.81
ATOM    691 2HZ  LYS    70      17.895   0.807  28.366  1.00  2.81
ATOM    692 3HZ  LYS    70      18.656  -0.339  27.898  1.00  2.81
ATOM    693  NZ  LYS    70      18.551   0.542  27.825  1.00  2.81
ATOM    694  N   LYS    71      22.882   2.590  34.136  1.00  2.35
ATOM    695  CA  LYS    71      23.033   2.581  35.557  1.00  2.35
ATOM    696  C   LYS    71      22.047   1.596  36.096  1.00  2.35
ATOM    697  O   LYS    71      20.861   1.672  35.779  1.00  2.35
ATOM    698  H   LYS    71      22.362   3.210  33.743  1.00  2.35
ATOM    699  CB  LYS    71      22.820   3.985  36.127  1.00  2.35
ATOM    700  CD  LYS    71      23.618   6.356  36.326  1.00  2.35
ATOM    701  CE  LYS    71      24.682   7.361  35.915  1.00  2.35
ATOM    702  CG  LYS    71      23.883   4.990  35.714  1.00  2.35
ATOM    703 1HZ  LYS    71      25.062   9.272  36.228  1.00  2.35
ATOM    704 2HZ  LYS    71      24.416   8.659  37.377  1.00  2.35
ATOM    705 3HZ  LYS    71      23.633   9.008  36.203  1.00  2.35
ATOM    706  NZ  LYS    71      24.422   8.710  36.489  1.00  2.35
ATOM    707  N   PHE    72      22.500   0.657  36.952  1.00  2.57
ATOM    708  CA  PHE    72      21.579  -0.352  37.395  1.00  2.57
ATOM    709  C   PHE    72      21.556  -0.470  38.878  1.00  2.57
ATOM    710  O   PHE    72      22.583  -0.477  39.550  1.00  2.57
ATOM    711  H   PHE    72      23.351   0.650  37.246  1.00  2.57
ATOM    712  CB  PHE    72      21.930  -1.707  36.776  1.00  2.57
ATOM    713  CG  PHE    72      21.826  -1.734  35.278  1.00  2.57
ATOM    714  CZ  PHE    72      21.627  -1.787  32.506  1.00  2.57
ATOM    715  CD1 PHE    72      22.913  -1.403  34.488  1.00  2.57
ATOM    716  CE1 PHE    72      22.817  -1.428  33.110  1.00  2.57
ATOM    717  CD2 PHE    72      20.641  -2.091  34.659  1.00  2.57
ATOM    718  CE2 PHE    72      20.546  -2.116  33.280  1.00  2.57
ATOM    719  N   SER    73      20.346  -0.625  39.429  1.00  3.44
ATOM    720  CA  SER    73      20.187  -0.721  40.844  1.00  3.44
ATOM    721  C   SER    73      20.985  -1.902  41.288  1.00  3.44
ATOM    722  O   SER    73      21.421  -2.713  40.477  1.00  3.44
ATOM    723  H   SER    73      19.626  -0.669  38.891  1.00  3.44
ATOM    724  CB  SER    73      18.707  -0.847  41.210  1.00  3.44
ATOM    725  HG  SER    73      18.258  -2.160  39.963  1.00  3.44
ATOM    726  OG  SER    73      18.181  -2.093  40.786  1.00  3.44
ATOM    727  N   ILE    74      21.208  -2.018  42.605  1.00  3.12
ATOM    728  CA  ILE    74      21.976  -3.096  43.152  1.00  3.12
ATOM    729  C   ILE    74      21.262  -4.360  42.791  1.00  3.12
ATOM    730  O   ILE    74      21.891  -5.321  42.356  1.00  3.12
ATOM    731  H   ILE    74      20.859  -1.393  43.150  1.00  3.12
ATOM    732  CB  ILE    74      22.158  -2.944  44.674  1.00  3.12
ATOM    733  CD1 ILE    74      23.062  -1.350  46.447  1.00  3.12
ATOM    734  CG1 ILE    74      23.056  -1.745  44.986  1.00  3.12
ATOM    735  CG2 ILE    74      22.702  -4.230  45.276  1.00  3.12
ATOM    736  N   GLU    75      19.924  -4.381  42.929  1.00  3.60
ATOM    737  CA  GLU    75      19.153  -5.550  42.607  1.00  3.60
ATOM    738  C   GLU    75      19.246  -5.834  41.134  1.00  3.60
ATOM    739  O   GLU    75      19.281  -6.995  40.722  1.00  3.60
ATOM    740  H   GLU    75      19.513  -3.640  43.231  1.00  3.60
ATOM    741  CB  GLU    75      17.695  -5.364  43.032  1.00  3.60
ATOM    742  CD  GLU    75      17.230  -7.780  43.603  1.00  3.60
ATOM    743  CG  GLU    75      16.815  -6.577  42.779  1.00  3.60
ATOM    744  OE1 GLU    75      17.928  -7.590  44.621  1.00  3.60
ATOM    745  OE2 GLU    75      16.856  -8.912  43.232  1.00  3.60
ATOM    746  N   GLU    76      19.257  -4.771  40.302  1.00  3.43
ATOM    747  CA  GLU    76      19.256  -4.939  38.876  1.00  3.43
ATOM    748  C   GLU    76      20.537  -5.592  38.500  1.00  3.43
ATOM    749  O   GLU    76      20.566  -6.436  37.614  1.00  3.43
ATOM    750  H   GLU    76      19.265  -3.944  40.658  1.00  3.43
ATOM    751  CB  GLU    76      19.075  -3.590  38.178  1.00  3.43
ATOM    752  CD  GLU    76      17.572  -1.616  37.703  1.00  3.43
ATOM    753  CG  GLU    76      17.695  -2.978  38.357  1.00  3.43
ATOM    754  OE1 GLU    76      18.215  -0.663  38.190  1.00  3.43
ATOM    755  OE2 GLU    76      16.832  -1.502  36.703  1.00  3.43
ATOM    756  N   ALA    77      21.634  -5.168  39.156  1.00  2.39
ATOM    757  CA  ALA    77      22.967  -5.637  38.907  1.00  2.39
ATOM    758  C   ALA    77      23.017  -7.102  39.243  1.00  2.39
ATOM    759  O   ALA    77      23.679  -7.867  38.542  1.00  2.39
ATOM    760  H   ALA    77      21.487  -4.546  39.790  1.00  2.39
ATOM    761  CB  ALA    77      23.971  -4.837  39.722  1.00  2.39
ATOM    762  N   LEU    78      22.337  -7.533  40.338  1.00  2.67
ATOM    763  CA  LEU    78      22.381  -8.931  40.702  1.00  2.67
ATOM    764  C   LEU    78      21.758  -9.726  39.613  1.00  2.67
ATOM    765  O   LEU    78      22.254 -10.792  39.247  1.00  2.67
ATOM    766  H   LEU    78      21.861  -6.953  40.835  1.00  2.67
ATOM    767  CB  LEU    78      21.669  -9.160  42.037  1.00  2.67
ATOM    768  CG  LEU    78      22.356  -8.587  43.278  1.00  2.67
ATOM    769  CD1 LEU    78      21.461  -8.725  44.500  1.00  2.67
ATOM    770  CD2 LEU    78      23.691  -9.275  43.520  1.00  2.67
ATOM    771  N   GLN    79      20.613  -9.228  39.108  1.00  3.41
ATOM    772  CA  GLN    79      19.851  -9.976  38.154  1.00  3.41
ATOM    773  C   GLN    79      20.669 -10.161  36.910  1.00  3.41
ATOM    774  O   GLN    79      20.715 -11.252  36.342  1.00  3.41
ATOM    775  H   GLN    79      20.328  -8.417  39.375  1.00  3.41
ATOM    776  CB  GLN    79      18.531  -9.266  37.847  1.00  3.41
ATOM    777  CD  GLN    79      16.289  -8.474  38.698  1.00  3.41
ATOM    778  CG  GLN    79      17.535  -9.284  38.995  1.00  3.41
ATOM    779  OE1 GLN    79      15.886  -8.338  37.542  1.00  3.41
ATOM    780 1HE2 GLN    79      14.929  -7.441  39.621  1.00  3.41
ATOM    781 2HE2 GLN    79      16.001  -8.055  40.571  1.00  3.41
ATOM    782  NE2 GLN    79      15.674  -7.932  39.742  1.00  3.41
ATOM    783  N   SER    80      21.366  -9.095  36.471  1.00  3.16
ATOM    784  CA  SER    80      22.156  -9.142  35.267  1.00  3.16
ATOM    785  C   SER    80      23.320 -10.064  35.472  1.00  3.16
ATOM    786  O   SER    80      23.880 -10.609  34.515  1.00  3.16
ATOM    787  H   SER    80      21.328  -8.337  36.955  1.00  3.16
ATOM    788  CB  SER    80      22.629  -7.739  34.881  1.00  3.16
ATOM    789  HG  SER    80      23.215  -7.206  36.569  1.00  3.16
ATOM    790  OG  SER    80      23.567  -7.241  35.819  1.00  3.16
ATOM    791  N   GLY    81      23.715 -10.257  36.743  1.00  2.71
ATOM    792  CA  GLY    81      24.832 -11.104  37.015  1.00  2.71
ATOM    793  C   GLY    81      26.011 -10.231  37.188  1.00  2.71
ATOM    794  O   GLY    81      27.138 -10.706  37.325  1.00  2.71
ATOM    795  H   GLY    81      23.279  -9.856  37.420  1.00  2.71
ATOM    796  N   ARG    82      25.795  -8.909  37.130  1.00  1.95
ATOM    797  CA  ARG    82      26.949  -8.115  37.339  1.00  1.95
ATOM    798  C   ARG    82      27.419  -8.375  38.737  1.00  1.95
ATOM    799  O   ARG    82      28.406  -9.074  38.905  1.00  1.95
ATOM    800  H   ARG    82      25.001  -8.516  36.974  1.00  1.95
ATOM    801  CB  ARG    82      26.632  -6.637  37.102  1.00  1.95
ATOM    802  CD  ARG    82      27.466  -4.279  36.890  1.00  1.95
ATOM    803  HE  ARG    82      27.516  -4.166  34.889  1.00  1.95
ATOM    804  NE  ARG    82      26.948  -4.115  35.534  1.00  1.95
ATOM    805  CG  ARG    82      27.843  -5.722  37.185  1.00  1.95
ATOM    806  CZ  ARG    82      25.670  -3.896  35.244  1.00  1.95
ATOM    807 1HH1 ARG    82      25.872  -3.813  33.349  1.00  1.95
ATOM    808 2HH1 ARG    82      24.463  -3.618  33.793  1.00  1.95
ATOM    809  NH1 ARG    82      25.290  -3.760  33.981  1.00  1.95
ATOM    810 1HH2 ARG    82      25.020  -3.903  37.037  1.00  1.95
ATOM    811 2HH2 ARG    82      23.947  -3.672  36.031  1.00  1.95
ATOM    812  NH2 ARG    82      24.774  -3.814  36.218  1.00  1.95
ATOM    813  N   LEU    83      26.665  -8.041  39.801  1.00  1.90
ATOM    814  CA  LEU    83      27.353  -8.263  41.050  1.00  1.90
ATOM    815  C   LEU    83      26.728  -9.466  41.703  1.00  1.90
ATOM    816  O   LEU    83      25.622  -9.868  41.363  1.00  1.90
ATOM    817  H   LEU    83      25.827  -7.714  39.801  1.00  1.90
ATOM    818  CB  LEU    83      27.267  -7.020  41.937  1.00  1.90
ATOM    819  CG  LEU    83      27.830  -5.725  41.347  1.00  1.90
ATOM    820  CD1 LEU    83      27.592  -4.556  42.290  1.00  1.90
ATOM    821  CD2 LEU    83      29.315  -5.871  41.050  1.00  1.90
ATOM    822  N   THR    84      27.411 -10.096  42.672  1.00  2.38
ATOM    823  CA  THR    84      26.833 -11.275  43.256  1.00  2.38
ATOM    824  C   THR    84      26.326 -10.946  44.619  1.00  2.38
ATOM    825  O   THR    84      26.775  -9.960  45.189  1.00  2.38
ATOM    826  H   THR    84      28.211  -9.798  42.958  1.00  2.38
ATOM    827  CB  THR    84      27.851 -12.429  43.324  1.00  2.38
ATOM    828  HG1 THR    84      29.487 -12.682  44.213  1.00  2.38
ATOM    829  OG1 THR    84      28.940 -12.059  44.178  1.00  2.38
ATOM    830  CG2 THR    84      28.402 -12.735  41.939  1.00  2.38
ATOM    831  N   PRO    85      25.465 -11.791  45.168  1.00  2.55
ATOM    832  CA  PRO    85      24.863 -11.591  46.470  1.00  2.55
ATOM    833  C   PRO    85      25.916 -11.386  47.545  1.00  2.55
ATOM    834  O   PRO    85      25.723 -10.563  48.448  1.00  2.55
ATOM    835  CB  PRO    85      24.065 -12.874  46.710  1.00  2.55
ATOM    836  CD  PRO    85      24.858 -13.059  44.459  1.00  2.55
ATOM    837  CG  PRO    85      23.674 -13.332  45.344  1.00  2.55
ATOM    838  N   ALA    86      27.034 -12.133  47.472  1.00  2.40
ATOM    839  CA  ALA    86      28.133 -11.967  48.383  1.00  2.40
ATOM    840  C   ALA    86      28.704 -10.616  48.148  1.00  2.40
ATOM    841  O   ALA    86      29.105  -9.936  49.096  1.00  2.40
ATOM    842  H   ALA    86      27.078 -12.755  46.823  1.00  2.40
ATOM    843  CB  ALA    86      29.163 -13.067  48.178  1.00  2.40
ATOM    844  N   HIS    87      28.779 -10.221  46.855  1.00  2.40
ATOM    845  CA  HIS    87      29.357  -8.954  46.557  1.00  2.40
ATOM    846  C   HIS    87      28.491  -7.909  47.126  1.00  2.40
ATOM    847  O   HIS    87      29.060  -6.960  47.614  1.00  2.40
ATOM    848  H   HIS    87      28.472 -10.743  46.189  1.00  2.40
ATOM    849  CB  HIS    87      29.527  -8.785  45.046  1.00  2.40
ATOM    850  CG  HIS    87      30.583  -9.666  44.455  1.00  2.40
ATOM    851  ND1 HIS    87      30.826  -9.731  43.100  1.00  2.40
ATOM    852  CE1 HIS    87      31.826 -10.602  42.875  1.00  2.40
ATOM    853  CD2 HIS    87      31.565 -10.605  44.978  1.00  2.40
ATOM    854  HE2 HIS    87      32.958 -11.755  44.081  1.00  2.40
ATOM    855  NE2 HIS    87      32.273 -11.131  43.998  1.00  2.40
ATOM    856  N   TYR    88      27.142  -8.027  47.092  1.00  2.39
ATOM    857  CA  TYR    88      26.242  -7.010  47.594  1.00  2.39
ATOM    858  C   TYR    88      26.457  -6.876  49.055  1.00  2.39
ATOM    859  O   TYR    88      26.376  -5.768  49.548  1.00  2.39
ATOM    860  H   TYR    88      26.811  -8.784  46.735  1.00  2.39
ATOM    861  CB  TYR    88      24.791  -7.371  47.270  1.00  2.39
ATOM    862  CG  TYR    88      23.783  -6.355  47.757  1.00  2.39
ATOM    863  HH  TYR    88      20.451  -3.923  49.564  1.00  2.39
ATOM    864  OH  TYR    88      21.020  -3.548  49.089  1.00  2.39
ATOM    865  CZ  TYR    88      21.933  -4.478  48.649  1.00  2.39
ATOM    866  CD1 TYR    88      23.892  -5.017  47.400  1.00  2.39
ATOM    867  CE1 TYR    88      22.976  -4.081  47.840  1.00  2.39
ATOM    868  CD2 TYR    88      22.726  -6.737  48.574  1.00  2.39
ATOM    869  CE2 TYR    88      21.800  -5.815  49.024  1.00  2.39
ATOM    870  N   ASP    89      26.653  -7.967  49.818  1.00  2.34
ATOM    871  CA  ASP    89      26.831  -7.791  51.246  1.00  2.34
ATOM    872  C   ASP    89      28.109  -7.042  51.554  1.00  2.34
ATOM    873  O   ASP    89      28.195  -6.228  52.484  1.00  2.34
ATOM    874  H   ASP    89      26.675  -8.793  49.460  1.00  2.34
ATOM    875  CB  ASP    89      26.836  -9.146  51.956  1.00  2.34
ATOM    876  CG  ASP    89      25.466  -9.794  51.985  1.00  2.34
ATOM    877  OD1 ASP    89      24.471  -9.092  51.707  1.00  2.34
ATOM    878  OD2 ASP    89      25.387 -11.004  52.286  1.00  2.34
ATOM    879  N   ARG    90      29.174  -7.344  50.798  1.00  2.42
ATOM    880  CA  ARG    90      30.405  -6.668  51.075  1.00  2.42
ATOM    881  C   ARG    90      30.270  -5.223  50.791  1.00  2.42
ATOM    882  O   ARG    90      30.809  -4.406  51.534  1.00  2.42
ATOM    883  H   ARG    90      29.133  -7.950  50.134  1.00  2.42
ATOM    884  CB  ARG    90      31.545  -7.273  50.253  1.00  2.42
ATOM    885  CD  ARG    90      32.481  -8.750  52.054  1.00  2.42
ATOM    886  HE  ARG    90      33.008 -10.664  51.768  1.00  2.42
ATOM    887  NE  ARG    90      32.934 -10.093  52.409  1.00  2.42
ATOM    888  CG  ARG    90      31.907  -8.695  50.647  1.00  2.42
ATOM    889  CZ  ARG    90      33.234 -10.478  53.645  1.00  2.42
ATOM    890 1HH1 ARG    90      33.706 -12.277  53.220  1.00  2.42
ATOM    891 2HH1 ARG    90      33.832 -11.969  54.673  1.00  2.42
ATOM    892  NH1 ARG    90      33.638 -11.720  53.873  1.00  2.42
ATOM    893 1HH2 ARG    90      32.867  -8.814  54.502  1.00  2.42
ATOM    894 2HH2 ARG    90      33.323  -9.869  55.450  1.00  2.42
ATOM    895  NH2 ARG    90      33.129  -9.620  54.650  1.00  2.42
ATOM    896  N   TYR    91      29.578  -4.894  49.684  1.00  2.97
ATOM    897  CA  TYR    91      29.404  -3.536  49.292  1.00  2.97
ATOM    898  C   TYR    91      28.589  -2.853  50.314  1.00  2.97
ATOM    899  O   TYR    91      28.912  -1.712  50.527  1.00  2.97
ATOM    900  H   TYR    91      29.222  -5.555  49.188  1.00  2.97
ATOM    901  CB  TYR    91      28.751  -3.457  47.911  1.00  2.97
ATOM    902  CG  TYR    91      29.653  -3.896  46.780  1.00  2.97
ATOM    903  HH  TYR    91      32.890  -4.819  43.788  1.00  2.97
ATOM    904  OH  TYR    91      32.123  -5.111  43.663  1.00  2.97
ATOM    905  CZ  TYR    91      31.307  -4.708  44.695  1.00  2.97
ATOM    906  CD1 TYR    91      29.162  -4.672  45.738  1.00  2.97
ATOM    907  CE1 TYR    91      29.980  -5.077  44.700  1.00  2.97
ATOM    908  CD2 TYR    91      30.994  -3.533  46.758  1.00  2.97
ATOM    909  CE2 TYR    91      31.826  -3.929  45.729  1.00  2.97
ATOM    910  N   VAL    92      27.534  -3.442  50.938  1.00  3.05
ATOM    911  CA  VAL    92      26.758  -2.767  51.967  1.00  3.05
ATOM    912  C   VAL    92      27.664  -2.449  53.143  1.00  3.05
ATOM    913  O   VAL    92      27.520  -1.417  53.775  1.00  3.05
ATOM    914  H   VAL    92      27.322  -4.282  50.693  1.00  3.05
ATOM    915  CB  VAL    92      25.555  -3.617  52.415  1.00  3.05
ATOM    916  CG1 VAL    92      24.885  -2.993  53.630  1.00  3.05
ATOM    917  CG2 VAL    92      24.560  -3.774  51.275  1.00  3.05
ATOM    918  N   ASN    93      28.607  -3.307  53.556  1.00  3.50
ATOM    919  CA  ASN    93      29.433  -2.905  54.688  1.00  3.50
ATOM    920  C   ASN    93      30.387  -1.747  54.393  1.00  3.50
ATOM    921  O   ASN    93      30.669  -0.806  55.163  1.00  3.50
ATOM    922  H   ASN    93      28.741  -4.105  53.163  1.00  3.50
ATOM    923  CB  ASN    93      30.245  -4.093  55.208  1.00  3.50
ATOM    924  CG  ASN    93      29.392  -5.097  55.958  1.00  3.50
ATOM    925  OD1 ASN    93      28.302  -4.772  56.428  1.00  3.50
ATOM    926 1HD2 ASN    93      29.422  -6.958  56.510  1.00  3.50
ATOM    927 2HD2 ASN    93      30.690  -6.520  55.716  1.00  3.50
ATOM    928  ND2 ASN    93      29.888  -6.324  56.074  1.00  3.50
ATOM    929  N   LYS    94      30.958  -1.810  53.201  1.00  3.77
ATOM    930  CA  LYS    94      31.901  -0.788  52.879  1.00  3.77
ATOM    931  C   LYS    94      31.175   0.505  52.819  1.00  3.77
ATOM    932  O   LYS    94      31.721   1.568  53.100  1.00  3.77
ATOM    933  H   LYS    94      30.776  -2.458  52.604  1.00  3.77
ATOM    934  CB  LYS    94      32.604  -1.105  51.557  1.00  3.77
ATOM    935  CD  LYS    94      34.666  -2.111  52.574  1.00  3.77
ATOM    936  CE  LYS    94      35.633  -3.284  52.543  1.00  3.77
ATOM    937  CG  LYS    94      33.509  -2.325  51.612  1.00  3.77
ATOM    938 1HZ  LYS    94      37.311  -3.796  53.446  1.00  3.77
ATOM    939 2HZ  LYS    94      36.451  -3.014  54.318  1.00  3.77
ATOM    940 3HZ  LYS    94      37.215  -2.357  53.272  1.00  3.77
ATOM    941  NZ  LYS    94      36.766  -3.093  53.490  1.00  3.77
ATOM    942  N   ASP    95      29.922   0.418  52.369  1.00  6.16
ATOM    943  CA  ASP    95      29.019   1.507  52.240  1.00  6.16
ATOM    944  C   ASP    95      28.706   1.984  53.649  1.00  6.16
ATOM    945  O   ASP    95      28.179   3.069  53.794  1.00  6.16
ATOM    946  H   ASP    95      29.662  -0.412  52.138  1.00  6.16
ATOM    947  CB  ASP    95      27.765   1.075  51.478  1.00  6.16
ATOM    948  CG  ASP    95      28.035   0.821  50.008  1.00  6.16
ATOM    949  OD1 ASP    95      29.103   1.245  49.518  1.00  6.16
ATOM    950  OD2 ASP    95      27.179   0.197  49.346  1.00  6.16
ATOM    951  N   MET    96      28.854   1.193  54.740  1.00  6.03
ATOM    952  CA  MET    96      28.638   1.802  56.039  1.00  6.03
ATOM    953  C   MET    96      29.701   2.844  56.151  1.00  6.03
ATOM    954  O   MET    96      29.517   3.901  56.748  1.00  6.03
ATOM    955  H   MET    96      29.077   0.323  54.682  1.00  6.03
ATOM    956  CB  MET    96      28.703   0.745  57.144  1.00  6.03
ATOM    957  SD  MET    96      27.732  -1.553  58.348  1.00  6.03
ATOM    958  CE  MET    96      27.535  -0.643  59.878  1.00  6.03
ATOM    959  CG  MET    96      27.538  -0.231  57.137  1.00  6.03
ATOM    960  N   SER    97      30.890   2.556  55.606  1.00  4.76
ATOM    961  CA  SER    97      31.916   3.568  55.665  1.00  4.76
ATOM    962  C   SER    97      31.585   4.817  54.821  1.00  4.76
ATOM    963  O   SER    97      31.758   5.984  55.219  1.00  4.76
ATOM    964  H   SER    97      31.061   1.765  55.213  1.00  4.76
ATOM    965  CB  SER    97      33.259   2.997  55.204  1.00  4.76
ATOM    966  HG  SER    97      33.175   1.388  56.143  1.00  4.76
ATOM    967  OG  SER    97      33.727   2.007  56.102  1.00  4.76
ATOM    968  N   ILE    98      31.097   4.594  53.583  1.00  4.80
ATOM    969  CA  ILE    98      30.792   5.692  52.714  1.00  4.80
ATOM    970  C   ILE    98      29.664   6.467  53.355  1.00  4.80
ATOM    971  O   ILE    98      29.595   7.655  53.116  1.00  4.80
ATOM    972  H   ILE    98      30.963   3.749  53.304  1.00  4.80
ATOM    973  CB  ILE    98      30.428   5.207  51.298  1.00  4.80
ATOM    974  CD1 ILE    98      28.616   4.006  49.967  1.00  4.80
ATOM    975  CG1 ILE    98      29.157   4.357  51.336  1.00  4.80
ATOM    976  CG2 ILE    98      31.595   4.455  50.677  1.00  4.80
ATOM    977  N   GLN    99      28.707   5.817  54.078  1.00  6.48
ATOM    978  CA  GLN    99      27.559   6.350  54.847  1.00  6.48
ATOM    979  C   GLN    99      28.101   7.202  55.997  1.00  6.48
ATOM    980  O   GLN    99      27.431   8.091  56.531  1.00  6.48
ATOM    981  H   GLN    99      28.852   4.929  54.043  1.00  6.48
ATOM    982  CB  GLN    99      26.681   5.207  55.361  1.00  6.48
ATOM    983  CD  GLN    99      24.464   6.393  55.117  1.00  6.48
ATOM    984  CG  GLN    99      25.408   5.665  56.054  1.00  6.48
ATOM    985  OE1 GLN    99      24.155   5.905  54.030  1.00  6.48
ATOM    986 1HE2 GLN    99      23.439   8.038  55.019  1.00  6.48
ATOM    987 2HE2 GLN    99      24.254   7.886  56.339  1.00  6.48
ATOM    988  NE2 GLN    99      24.003   7.565  55.537  1.00  6.48
ATOM    989  N   GLU   100      29.293   6.884  56.536  1.00  6.12
ATOM    990  CA  GLU   100      29.816   7.815  57.529  1.00  6.12
ATOM    991  C   GLU   100      30.093   9.114  56.820  1.00  6.12
ATOM    992  O   GLU   100      29.848  10.228  57.319  1.00  6.12
ATOM    993  H   GLU   100      29.763   6.148  56.317  1.00  6.12
ATOM    994  CB  GLU   100      31.069   7.242  58.193  1.00  6.12
ATOM    995  CD  GLU   100      32.074   5.467  59.683  1.00  6.12
ATOM    996  CG  GLU   100      30.804   6.044  59.091  1.00  6.12
ATOM    997  OE1 GLU   100      33.171   5.874  59.247  1.00  6.12
ATOM    998  OE2 GLU   100      31.973   4.607  60.583  1.00  6.12
ATOM    999  N   LEU   101      30.613   8.968  55.584  1.00  5.51
ATOM   1000  CA  LEU   101      30.907  10.165  54.848  1.00  5.51
ATOM   1001  C   LEU   101      29.613  10.903  54.577  1.00  5.51
ATOM   1002  O   LEU   101      29.606  12.127  54.499  1.00  5.51
ATOM   1003  H   LEU   101      30.777   8.163  55.217  1.00  5.51
ATOM   1004  CB  LEU   101      31.637   9.828  53.547  1.00  5.51
ATOM   1005  CG  LEU   101      33.066   9.299  53.688  1.00  5.51
ATOM   1006  CD1 LEU   101      33.604   8.836  52.343  1.00  5.51
ATOM   1007  CD2 LEU   101      33.976  10.362  54.285  1.00  5.51
ATOM   1008  N   ALA   102      28.500  10.182  54.326  1.00  5.62
ATOM   1009  CA  ALA   102      27.199  10.767  54.029  1.00  5.62
ATOM   1010  C   ALA   102      26.674  11.500  55.194  1.00  5.62
ATOM   1011  O   ALA   102      25.909  12.425  54.972  1.00  5.62
ATOM   1012  H   ALA   102      28.596   9.287  54.350  1.00  5.62
ATOM   1013  CB  ALA   102      26.217   9.687  53.601  1.00  5.62
ATOM   1014  N   VAL   103      26.944  11.027  56.431  1.00  6.98
ATOM   1015  CA  VAL   103      26.502  11.715  57.621  1.00  6.98
ATOM   1016  C   VAL   103      27.175  13.040  57.609  1.00  6.98
ATOM   1017  O   VAL   103      26.645  14.085  57.996  1.00  6.98
ATOM   1018  H   VAL   103      27.413  10.262  56.501  1.00  6.98
ATOM   1019  CB  VAL   103      26.821  10.906  58.892  1.00  6.98
ATOM   1020  CG1 VAL   103      26.542  11.736  60.136  1.00  6.98
ATOM   1021  CG2 VAL   103      26.016   9.615  58.917  1.00  6.98
ATOM   1022  N   LEU   104      28.427  13.019  57.166  1.00  8.87
ATOM   1023  CA  LEU   104      29.108  14.271  57.162  1.00  8.87
ATOM   1024  C   LEU   104      28.404  15.241  56.261  1.00  8.87
ATOM   1025  O   LEU   104      28.079  16.393  56.596  1.00  8.87
ATOM   1026  H   LEU   104      28.848  12.277  56.879  1.00  8.87
ATOM   1027  CB  LEU   104      30.562  14.088  56.723  1.00  8.87
ATOM   1028  CG  LEU   104      31.407  15.361  56.629  1.00  8.87
ATOM   1029  CD1 LEU   104      31.511  16.039  57.986  1.00  8.87
ATOM   1030  CD2 LEU   104      32.792  15.048  56.085  1.00  8.87
ATOM   1031  N   VAL   105      28.088  14.706  55.088  1.00  8.99
ATOM   1032  CA  VAL   105      27.606  15.554  54.067  1.00  8.99
ATOM   1033  C   VAL   105      26.329  16.176  54.503  1.00  8.99
ATOM   1034  O   VAL   105      26.362  17.286  53.968  1.00  8.99
ATOM   1035  H   VAL   105      28.175  13.823  54.936  1.00  8.99
ATOM   1036  CB  VAL   105      27.416  14.791  52.743  1.00  8.99
ATOM   1037  CG1 VAL   105      26.712  15.669  51.719  1.00  8.99
ATOM   1038  CG2 VAL   105      28.756  14.311  52.207  1.00  8.99
ATOM   1039  N   SER   106      25.356  15.474  55.334  1.00  8.06
ATOM   1040  CA  SER   106      23.977  15.529  56.066  1.00  8.06
ATOM   1041  C   SER   106      24.026  16.390  57.242  1.00  8.06
ATOM   1042  O   SER   106      23.058  16.828  57.909  1.00  8.06
ATOM   1043  H   SER   106      25.858  14.728  55.376  1.00  8.06
ATOM   1044  CB  SER   106      23.529  14.123  56.472  1.00  8.06
ATOM   1045  HG  SER   106      23.986  13.254  54.886  1.00  8.06
ATOM   1046  OG  SER   106      23.289  13.316  55.332  1.00  8.06
ATOM   1047  N   GLY   107      25.302  16.749  57.286  1.00  7.33
ATOM   1048  CA  GLY   107      25.431  18.026  57.783  1.00  7.33
ATOM   1049  C   GLY   107      24.514  18.710  56.736  1.00  7.33
ATOM   1050  O   GLY   107      23.809  19.663  57.098  1.00  7.33
ATOM   1051  H   GLY   107      26.034  16.284  57.045  1.00  7.33
ATOM   1052  N   GLN   108      24.600  18.210  55.437  1.00  7.52
ATOM   1053  CA  GLN   108      23.554  18.085  54.407  1.00  7.52
ATOM   1054  C   GLN   108      23.830  17.118  53.275  1.00  7.52
ATOM   1055  O   GLN   108      24.401  17.509  52.260  1.00  7.52
ATOM   1056  H   GLN   108      25.440  17.940  55.260  1.00  7.52
ATOM   1057  CB  GLN   108      23.261  19.446  53.773  1.00  7.52
ATOM   1058  CD  GLN   108      20.843  18.981  53.209  1.00  7.52
ATOM   1059  CG  GLN   108      22.200  19.409  52.685  1.00  7.52
ATOM   1060  OE1 GLN   108      20.261  19.644  54.067  1.00  7.52
ATOM   1061 1HE2 GLN   108      19.533  17.568  52.969  1.00  7.52
ATOM   1062 2HE2 GLN   108      20.795  17.411  52.067  1.00  7.52
ATOM   1063  NE2 GLN   108      20.336  17.867  52.693  1.00  7.52
ATOM   1064  N   LYS   109      23.473  15.828  53.441  1.00  8.81
ATOM   1065  CA  LYS   109      23.682  14.777  52.510  1.00  8.81
ATOM   1066  C   LYS   109      22.396  13.971  52.356  1.00  8.81
ATOM   1067  O   LYS   109      22.458  12.726  52.556  1.00  8.81
ATOM   1068  H   LYS   109      23.068  15.659  54.227  1.00  8.81
ATOM   1069  OXT LYS   109      21.347  14.597  52.038  1.00  8.81
ATOM   1070  CB  LYS   109      24.838  13.882  52.962  1.00  8.81
ATOM   1071  CD  LYS   109      25.795  13.300  50.717  1.00  8.81
ATOM   1072  CE  LYS   109      26.202  12.173  49.781  1.00  8.81
ATOM   1073  CG  LYS   109      25.170  12.760  51.993  1.00  8.81
ATOM   1074 1HZ  LYS   109      26.960  12.004  47.967  1.00  8.81
ATOM   1075 2HZ  LYS   109      27.448  13.195  48.642  1.00  8.81
ATOM   1076 3HZ  LYS   109      26.107  13.175  48.083  1.00  8.81
ATOM   1077  NZ  LYS   109      26.732  12.689  48.489  1.00  8.81
