# Supplementary material for: Selecting Near-Native Protein Structures from Predicted Decoy Sets Using Ordered Graphlet Degree Similarity
Source: Genes (Basel). 2019 Feb 11;10(2):132. doi: 10.3390/genes10020132 (PMC6410076; doi:10.3390/genes10020132)
Supplement: Supplementary file 1 [file genes-10-00132-s001.zip › CodeData/data/CASP11/T0759/model119.pdb]

ATOM      1  N   MET     1      54.140  51.526  75.423  1.00  9.30
ATOM      2  CA  MET     1      54.860  51.750  74.166  1.00  9.30
ATOM      3  HA  MET     1      55.109  52.807  74.104  1.00  9.30
ATOM      4  CB  MET     1      56.167  50.942  74.158  1.00  9.30
ATOM      5  HB1 MET     1      56.659  51.056  73.191  1.00  9.30
ATOM      6  HB2 MET     1      55.930  49.886  74.293  1.00  9.30
ATOM      7  CG  MET     1      57.163  51.369  75.247  1.00  9.30
ATOM      8  HG1 MET     1      57.994  50.664  75.218  1.00  9.30
ATOM      9  HG2 MET     1      56.695  51.277  76.227  1.00  9.30
ATOM     10  SD  MET     1      57.869  53.037  75.071  1.00  9.30
ATOM     11  CE  MET     1      56.752  54.012  76.120  1.00  9.30
ATOM     12  HE1 MET     1      57.107  55.042  76.164  1.00  9.30
ATOM     13  HE2 MET     1      55.742  54.006  75.715  1.00  9.30
ATOM     14  HE3 MET     1      56.737  53.595  77.127  1.00  9.30
ATOM     15  C   MET     1      54.005  51.460  72.929  1.00  9.30
ATOM     16  O   MET     1      54.484  51.579  71.803  1.00  9.30
ATOM     17  N   GLY     2      52.718  51.150  73.115  1.00  8.10
ATOM     18  H   GLY     2      52.413  51.058  74.075  1.00  8.10
ATOM     19  CA  GLY     2      51.724  51.227  72.041  1.00  8.10
ATOM     20  HA1 GLY     2      50.736  50.980  72.429  1.00  8.10
ATOM     21  HA2 GLY     2      51.982  50.527  71.246  1.00  8.10
ATOM     22  C   GLY     2      51.688  52.629  71.472  1.00  8.10
ATOM     23  O   GLY     2      52.092  52.796  70.340  1.00  8.10
ATOM     24  N   HIS     3      51.425  53.657  72.280  1.00  6.99
ATOM     25  H   HIS     3      51.087  53.474  73.212  1.00  6.99
ATOM     26  CA  HIS     3      51.841  55.031  71.965  1.00  6.99
ATOM     27  HA  HIS     3      51.766  55.187  70.888  1.00  6.99
ATOM     28  CB  HIS     3      50.887  56.053  72.596  1.00  6.99
ATOM     29  HB1 HIS     3      51.360  57.036  72.588  1.00  6.99
ATOM     30  HB2 HIS     3      50.671  55.782  73.630  1.00  6.99
ATOM     31  CG  HIS     3      49.606  56.140  71.802  1.00  6.99
ATOM     32  ND1 HIS     3      48.548  55.228  71.860  1.00  6.99
ATOM     33  CE1 HIS     3      47.699  55.587  70.882  1.00  6.99
ATOM     34  HE1 HIS     3      46.781  55.067  70.641  1.00  6.99
ATOM     35  NE2 HIS     3      48.160  56.668  70.230  1.00  6.99
ATOM     36  HE2 HIS     3      47.707  57.115  69.442  1.00  6.99
ATOM     37  CD2 HIS     3      49.369  57.023  70.788  1.00  6.99
ATOM     38  HD2 HIS     3      50.038  57.808  70.456  1.00  6.99
ATOM     39  C   HIS     3      53.324  55.228  72.306  1.00  6.99
ATOM     40  O   HIS     3      53.703  55.856  73.288  1.00  6.99
ATOM     41  N   HIS     4      54.144  54.555  71.502  1.00  6.27
ATOM     42  H   HIS     4      53.684  53.864  70.923  1.00  6.27
ATOM     43  CA  HIS     4      55.484  54.948  71.052  1.00  6.27
ATOM     44  HA  HIS     4      55.541  56.027  70.980  1.00  6.27
ATOM     45  CB  HIS     4      56.570  54.454  72.015  1.00  6.27
ATOM     46  HB1 HIS     4      56.476  53.378  72.154  1.00  6.27
ATOM     47  HB2 HIS     4      56.438  54.940  72.982  1.00  6.27
ATOM     48  CG  HIS     4      57.958  54.755  71.508  1.00  6.27
ATOM     49  ND1 HIS     4      58.501  56.031  71.352  1.00  6.27
ATOM     50  CE1 HIS     4      59.705  55.854  70.790  1.00  6.27
ATOM     51  HE1 HIS     4      60.380  56.657  70.523  1.00  6.27
ATOM     52  NE2 HIS     4      59.946  54.545  70.599  1.00  6.27
ATOM     53  HE2 HIS     4      60.791  54.161  70.198  1.00  6.27
ATOM     54  CD2 HIS     4      58.849  53.836  71.038  1.00  6.27
ATOM     55  HD2 HIS     4      58.699  52.764  71.011  1.00  6.27
ATOM     56  C   HIS     4      55.685  54.389  69.639  1.00  6.27
ATOM     57  O   HIS     4      56.066  55.103  68.708  1.00  6.27
ATOM     58  N   HIS     5      55.241  53.147  69.433  1.00  5.92
ATOM     59  H   HIS     5      55.030  52.573  70.247  1.00  5.92
ATOM     60  CA  HIS     5      54.873  52.600  68.132  1.00  5.92
ATOM     61  HA  HIS     5      55.776  52.465  67.546  1.00  5.92
ATOM     62  CB  HIS     5      54.283  51.192  68.277  1.00  5.92
ATOM     63  HB1 HIS     5      53.750  50.944  67.358  1.00  5.92
ATOM     64  HB2 HIS     5      53.572  51.157  69.100  1.00  5.92
ATOM     65  CG  HIS     5      55.341  50.132  68.495  1.00  5.92
ATOM     66  ND1 HIS     5      56.644  50.341  68.961  1.00  5.92
ATOM     67  CE1 HIS     5      57.249  49.147  68.930  1.00  5.92
ATOM     68  HE1 HIS     5      58.275  48.971  69.228  1.00  5.92
ATOM     69  NE2 HIS     5      56.405  48.208  68.468  1.00  5.92
ATOM     70  HE2 HIS     5      56.633  47.232  68.340  1.00  5.92
ATOM     71  CD2 HIS     5      55.199  48.810  68.187  1.00  5.92
ATOM     72  HD2 HIS     5      54.312  48.348  67.780  1.00  5.92
ATOM     73  C   HIS     5      54.011  53.580  67.321  1.00  5.92
ATOM     74  O   HIS     5      54.428  54.071  66.275  1.00  5.92
ATOM     75  N   HIS     6      52.881  53.971  67.894  1.00  5.53
ATOM     76  H   HIS     6      52.623  53.473  68.743  1.00  5.53
ATOM     77  CA  HIS     6      51.932  54.985  67.459  1.00  5.53
ATOM     78  HA  HIS     6      51.879  54.916  66.373  1.00  5.53
ATOM     79  CB  HIS     6      50.537  54.616  67.988  1.00  5.53
ATOM     80  HB1 HIS     6      49.842  55.422  67.792  1.00  5.53
ATOM     81  HB2 HIS     6      50.566  54.467  69.065  1.00  5.53
ATOM     82  CG  HIS     6      49.986  53.382  67.315  1.00  5.53
ATOM     83  ND1 HIS     6      49.612  52.199  67.957  1.00  5.53
ATOM     84  CE1 HIS     6      49.169  51.383  66.992  1.00  5.53
ATOM     85  HE1 HIS     6      48.780  50.388  67.165  1.00  5.53
ATOM     86  NE2 HIS     6      49.257  51.978  65.790  1.00  5.53
ATOM     87  HE2 HIS     6      48.959  51.582  64.909  1.00  5.53
ATOM     88  CD2 HIS     6      49.775  53.239  65.974  1.00  5.53
ATOM     89  HD2 HIS     6      49.963  53.980  65.208  1.00  5.53
ATOM     90  C   HIS     6      52.367  56.441  67.722  1.00  5.53
ATOM     91  O   HIS     6      51.502  57.311  67.692  1.00  5.53
ATOM     92  N   HIS     7      53.668  56.736  67.914  1.00  5.34
ATOM     93  H   HIS     7      54.333  55.976  67.966  1.00  5.34
ATOM     94  CA  HIS     7      54.193  58.124  67.887  1.00  5.34
ATOM     95  HA  HIS     7      53.578  58.660  67.166  1.00  5.34
ATOM     96  CB  HIS     7      53.916  58.887  69.202  1.00  5.34
ATOM     97  HB1 HIS     7      52.872  58.738  69.477  1.00  5.34
ATOM     98  HB2 HIS     7      54.027  59.953  69.000  1.00  5.34
ATOM     99  CG  HIS     7      54.759  58.581  70.415  1.00  5.34
ATOM    100  ND1 HIS     7      54.243  58.425  71.701  1.00  5.34
ATOM    101  CE1 HIS     7      55.299  58.221  72.503  1.00  5.34
ATOM    102  HE1 HIS     7      55.224  57.992  73.557  1.00  5.34
ATOM    103  NE2 HIS     7      56.439  58.248  71.794  1.00  5.34
ATOM    104  HE2 HIS     7      57.354  57.976  72.134  1.00  5.34
ATOM    105  CD2 HIS     7      56.121  58.496  70.480  1.00  5.34
ATOM    106  HD2 HIS     7      56.818  58.596  69.662  1.00  5.34
ATOM    107  C   HIS     7      55.616  58.368  67.340  1.00  5.34
ATOM    108  O   HIS     7      56.131  59.478  67.474  1.00  5.34
ATOM    109  N   HIS     8      56.279  57.388  66.711  1.00  4.38
ATOM    110  H   HIS     8      55.892  56.456  66.741  1.00  4.38
ATOM    111  CA  HIS     8      57.631  57.593  66.132  1.00  4.38
ATOM    112  HA  HIS     8      57.844  58.664  66.111  1.00  4.38
ATOM    113  CB  HIS     8      58.670  56.985  67.098  1.00  4.38
ATOM    114  HB1 HIS     8      58.419  55.948  67.282  1.00  4.38
ATOM    115  HB2 HIS     8      58.583  57.500  68.056  1.00  4.38
ATOM    116  CG  HIS     8      60.122  57.051  66.675  1.00  4.38
ATOM    117  ND1 HIS     8      61.030  58.054  67.018  1.00  4.38
ATOM    118  CE1 HIS     8      62.191  57.724  66.435  1.00  4.38
ATOM    119  HE1 HIS     8      63.097  58.310  66.504  1.00  4.38
ATOM    120  NE2 HIS     8      62.067  56.566  65.765  1.00  4.38
ATOM    121  HE2 HIS     8      62.800  56.104  65.246  1.00  4.38
ATOM    122  CD2 HIS     8      60.773  56.126  65.911  1.00  4.38
ATOM    123  HD2 HIS     8      60.334  55.235  65.487  1.00  4.38
ATOM    124  C   HIS     8      57.796  57.183  64.668  1.00  4.38
ATOM    125  O   HIS     8      58.845  57.399  64.061  1.00  4.38
ATOM    126  N   SER     9      56.748  56.637  64.065  1.00  3.41
ATOM    127  H   SER     9      55.867  56.703  64.553  1.00  3.41
ATOM    128  CA  SER     9      56.684  56.040  62.725  1.00  3.41
ATOM    129  HA  SER     9      55.655  55.726  62.568  1.00  3.41
ATOM    130  CB  SER     9      57.050  57.020  61.574  1.00  3.41
ATOM    131  HB1 SER     9      56.615  57.994  61.744  1.00  3.41
ATOM    132  HB2 SER     9      56.650  56.623  60.641  1.00  3.41
ATOM    133  OG  SER     9      58.438  57.229  61.410  1.00  3.41
ATOM    134  HG  SER     9      58.731  57.602  62.261  1.00  3.41
ATOM    135  C   SER     9      57.502  54.804  62.510  1.00  3.41
ATOM    136  O   SER     9      56.933  53.840  62.017  1.00  3.41
ATOM    137  N   HIS    10      58.781  54.867  62.912  1.00  3.65
ATOM    138  H   HIS    10      59.056  55.756  63.309  1.00  3.65
ATOM    139  CA  HIS    10      59.849  53.899  62.734  1.00  3.65
ATOM    140  HA  HIS    10      60.791  54.352  63.041  1.00  3.65
ATOM    141  CB  HIS    10      59.554  52.688  63.669  1.00  3.65
ATOM    142  HB1 HIS    10      60.456  52.078  63.740  1.00  3.65
ATOM    143  HB2 HIS    10      58.787  52.070  63.200  1.00  3.65
ATOM    144  CG  HIS    10      59.067  52.983  65.077  1.00  3.65
ATOM    145  ND1 HIS    10      59.811  52.813  66.249  1.00  3.65
ATOM    146  CE1 HIS    10      59.006  53.167  67.261  1.00  3.65
ATOM    147  HE1 HIS    10      59.286  53.158  68.305  1.00  3.65
ATOM    148  NE2 HIS    10      57.813  53.559  66.795  1.00  3.65
ATOM    149  HE2 HIS    10      57.064  53.954  67.362  1.00  3.65
ATOM    150  CD2 HIS    10      57.814  53.407  65.427  1.00  3.65
ATOM    151  HD2 HIS    10      56.982  53.582  64.759  1.00  3.65
ATOM    152  C   HIS    10      60.022  53.441  61.288  1.00  3.65
ATOM    153  O   HIS    10      60.279  52.262  61.049  1.00  3.65
ATOM    154  N   MET    11      59.928  54.343  60.305  1.00  2.74
ATOM    155  H   MET    11      59.646  55.291  60.520  1.00  2.74
ATOM    156  CA  MET    11      60.518  54.041  58.998  1.00  2.74
ATOM    157  HA  MET    11      60.110  53.075  58.694  1.00  2.74
ATOM    158  CB  MET    11      60.075  55.017  57.902  1.00  2.74
ATOM    159  HB1 MET    11      59.308  55.678  58.307  1.00  2.74
ATOM    160  HB2 MET    11      59.627  54.410  57.120  1.00  2.74
ATOM    161  CG  MET    11      61.118  55.878  57.193  1.00  2.74
ATOM    162  HG1 MET    11      61.618  56.501  57.933  1.00  2.74
ATOM    163  HG2 MET    11      60.567  56.516  56.507  1.00  2.74
ATOM    164  SD  MET    11      62.370  55.024  56.211  1.00  2.74
ATOM    165  CE  MET    11      62.418  56.087  54.776  1.00  2.74
ATOM    166  HE1 MET    11      63.294  55.883  54.168  1.00  2.74
ATOM    167  HE2 MET    11      61.501  55.983  54.196  1.00  2.74
ATOM    168  HE3 MET    11      62.483  57.096  55.155  1.00  2.74
ATOM    169  C   MET    11      62.028  53.857  59.152  1.00  2.74
ATOM    170  O   MET    11      62.810  54.793  59.310  1.00  2.74
ATOM    171  N   VAL    12      62.408  52.593  59.206  1.00  2.27
ATOM    172  H   VAL    12      61.683  51.890  59.297  1.00  2.27
ATOM    173  CA  VAL    12      63.769  52.103  59.246  1.00  2.27
ATOM    174  HA  VAL    12      64.368  52.672  58.535  1.00  2.27
ATOM    175  CB  VAL    12      64.385  52.278  60.656  1.00  2.27
ATOM    176  HB  VAL    12      64.304  53.331  60.927  1.00  2.27
ATOM    177  CG1 VAL    12      63.690  51.471  61.760  1.00  2.27
ATOM    178 1HG1 VAL    12      64.166  51.676  62.719  1.00  2.27
ATOM    179 2HG1 VAL    12      62.643  51.755  61.830  1.00  2.27
ATOM    180 3HG1 VAL    12      63.753  50.403  61.557  1.00  2.27
ATOM    181  CG2 VAL    12      65.876  51.943  60.675  1.00  2.27
ATOM    182 1HG2 VAL    12      66.310  52.259  61.625  1.00  2.27
ATOM    183 2HG2 VAL    12      66.020  50.873  60.566  1.00  2.27
ATOM    184 3HG2 VAL    12      66.390  52.468  59.870  1.00  2.27
ATOM    185  C   VAL    12      63.725  50.648  58.797  1.00  2.27
ATOM    186  O   VAL    12      62.765  49.930  59.069  1.00  2.27
ATOM    187  N   VAL    13      64.788  50.187  58.148  1.00  2.17
ATOM    188  H   VAL    13      65.475  50.846  57.788  1.00  2.17
ATOM    189  CA  VAL    13      65.281  48.843  58.466  1.00  2.17
ATOM    190  HA  VAL    13      64.768  48.486  59.360  1.00  2.17
ATOM    191  CB  VAL    13      65.053  47.805  57.362  1.00  2.17
ATOM    192  HB  VAL    13      65.717  48.028  56.530  1.00  2.17
ATOM    193  CG1 VAL    13      65.353  46.395  57.887  1.00  2.17
ATOM    194 1HG1 VAL    13      65.158  45.663  57.106  1.00  2.17
ATOM    195 2HG1 VAL    13      66.398  46.301  58.175  1.00  2.17
ATOM    196 3HG1 VAL    13      64.720  46.165  58.745  1.00  2.17
ATOM    197  CG2 VAL    13      63.599  47.812  56.879  1.00  2.17
ATOM    198 1HG2 VAL    13      63.451  46.997  56.178  1.00  2.17
ATOM    199 2HG2 VAL    13      62.922  47.678  57.724  1.00  2.17
ATOM    200 3HG2 VAL    13      63.377  48.755  56.385  1.00  2.17
ATOM    201  C   VAL    13      66.747  48.988  58.808  1.00  2.17
ATOM    202  O   VAL    13      67.431  49.799  58.197  1.00  2.17
ATOM    203  N   ILE    14      67.238  48.237  59.785  1.00  2.58
ATOM    204  H   ILE    14      66.641  47.577  60.262  1.00  2.58
ATOM    205  CA  ILE    14      68.670  48.178  60.040  1.00  2.58
ATOM    206  HA  ILE    14      69.189  48.921  59.433  1.00  2.58
ATOM    207  CB  ILE    14      69.045  48.482  61.511  1.00  2.58
ATOM    208  HB  ILE    14      68.707  47.659  62.143  1.00  2.58
ATOM    209  CG2 ILE    14      70.583  48.579  61.611  1.00  2.58
ATOM    210 1HG2 ILE    14      70.885  48.685  62.653  1.00  2.58
ATOM    211 2HG2 ILE    14      71.057  47.675  61.228  1.00  2.58
ATOM    212 3HG2 ILE    14      70.941  49.441  61.047  1.00  2.58
ATOM    213  CG1 ILE    14      68.356  49.776  62.001  1.00  2.58
ATOM    214 1HG1 ILE    14      67.283  49.592  62.058  1.00  2.58
ATOM    215 2HG1 ILE    14      68.524  50.571  61.275  1.00  2.58
ATOM    216  CD1 ILE    14      68.796  50.277  63.381  1.00  2.58
ATOM    217  HD1 ILE    14      68.157  51.109  63.680  1.00  2.58
ATOM    218  HD2 ILE    14      68.705  49.477  64.116  1.00  2.58
ATOM    219  HD3 ILE    14      69.826  50.633  63.347  1.00  2.58
ATOM    220  C   ILE    14      69.147  46.806  59.606  1.00  2.58
ATOM    221  O   ILE    14      68.765  45.792  60.184  1.00  2.58
ATOM    222  N   HIS    15      69.944  46.794  58.547  1.00  2.75
ATOM    223  H   HIS    15      70.207  47.690  58.143  1.00  2.75
ATOM    224  CA  HIS    15      70.625  45.613  58.038  1.00  2.75
ATOM    225  HA  HIS    15      69.917  44.787  57.989  1.00  2.75
ATOM    226  CB  HIS    15      71.068  45.978  56.602  1.00  2.75
ATOM    227  HB1 HIS    15      72.007  46.530  56.628  1.00  2.75
ATOM    228  HB2 HIS    15      70.326  46.648  56.166  1.00  2.75
ATOM    229  CG  HIS    15      71.201  44.831  55.636  1.00  2.75
ATOM    230  ND1 HIS    15      71.293  44.947  54.247  1.00  2.75
ATOM    231  CE1 HIS    15      71.556  43.708  53.795  1.00  2.75
ATOM    232  HE1 HIS    15      71.772  43.459  52.764  1.00  2.75
ATOM    233  NE2 HIS    15      71.610  42.840  54.817  1.00  2.75
ATOM    234  HE2 HIS    15      72.030  41.904  54.802  1.00  2.75
ATOM    235  CD2 HIS    15      71.351  43.525  55.973  1.00  2.75
ATOM    236  HD2 HIS    15      71.386  43.114  56.966  1.00  2.75
ATOM    237  C   HIS    15      71.763  45.283  59.007  1.00  2.75
ATOM    238  O   HIS    15      72.721  46.063  59.063  1.00  2.75
ATOM    239  N   PRO    16      71.640  44.230  59.846  1.00  3.30
ATOM    240  CD  PRO    16      70.621  43.181  59.836  1.00  3.30
ATOM    241  HD1 PRO    16      70.487  42.749  58.846  1.00  3.30
ATOM    242  HD2 PRO    16      69.674  43.575  60.199  1.00  3.30
ATOM    243  CG  PRO    16      71.108  42.104  60.804  1.00  3.30
ATOM    244  HG1 PRO    16      71.724  41.379  60.270  1.00  3.30
ATOM    245  HG2 PRO    16      70.277  41.603  61.301  1.00  3.30
ATOM    246  CB  PRO    16      71.971  42.887  61.791  1.00  3.30
ATOM    247  HB1 PRO    16      72.726  42.255  62.260  1.00  3.30
ATOM    248  HB2 PRO    16      71.331  43.339  62.550  1.00  3.30
ATOM    249  CA  PRO    16      72.591  43.992  60.930  1.00  3.30
ATOM    250  HA  PRO    16      72.713  44.893  61.531  1.00  3.30
ATOM    251  C   PRO    16      73.957  43.594  60.377  1.00  3.30
ATOM    252  O   PRO    16      74.975  43.989  60.934  1.00  3.30
ATOM    253  N   ASP    17      73.977  42.879  59.252  1.00  3.44
ATOM    254  H   ASP    17      73.102  42.509  58.885  1.00  3.44
ATOM    255  CA  ASP    17      75.185  42.447  58.568  1.00  3.44
ATOM    256  HA  ASP    17      75.829  42.045  59.351  1.00  3.44
ATOM    257  CB  ASP    17      74.929  41.232  57.640  1.00  3.44
ATOM    258  HB1 ASP    17      75.033  40.330  58.246  1.00  3.44
ATOM    259  HB2 ASP    17      75.717  41.196  56.886  1.00  3.44
ATOM    260  CG  ASP    17      73.554  41.151  56.956  1.00  3.44
ATOM    261  OD1 ASP    17      72.524  41.211  57.670  1.00  3.44
ATOM    262  OD2 ASP    17      73.529  41.062  55.709  1.00  3.44
ATOM    263  C   ASP    17      76.047  43.588  57.973  1.00  3.44
ATOM    264  O   ASP    17      77.237  43.666  58.286  1.00  3.44
ATOM    265  N   PRO    18      75.499  44.553  57.212  1.00  3.26
ATOM    266  CD  PRO    18      74.398  44.362  56.300  1.00  3.26
ATOM    267  HD1 PRO    18      73.484  44.623  56.821  1.00  3.26
ATOM    268  HD2 PRO    18      74.362  43.349  55.914  1.00  3.26
ATOM    269  CG  PRO    18      74.662  45.322  55.143  1.00  3.26
ATOM    270  HG1 PRO    18      73.760  45.605  54.611  1.00  3.26
ATOM    271  HG2 PRO    18      75.391  44.885  54.459  1.00  3.26
ATOM    272  CB  PRO    18      75.272  46.508  55.867  1.00  3.26
ATOM    273  HB1 PRO    18      74.469  47.075  56.338  1.00  3.26
ATOM    274  HB2 PRO    18      75.858  47.139  55.198  1.00  3.26
ATOM    275  CA  PRO    18      76.141  45.837  56.933  1.00  3.26
ATOM    276  HA  PRO    18      77.124  45.631  56.509  1.00  3.26
ATOM    277  C   PRO    18      76.325  46.783  58.124  1.00  3.26
ATOM    278  O   PRO    18      77.056  47.770  57.979  1.00  3.26
ATOM    279  N   GLY    19      75.630  46.542  59.240  1.00  2.95
ATOM    280  H   GLY    19      75.086  45.688  59.275  1.00  2.95
ATOM    281  CA  GLY    19      75.395  47.494  60.330  1.00  2.95
ATOM    282  HA1 GLY    19      76.318  47.627  60.895  1.00  2.95
ATOM    283  HA2 GLY    19      74.636  47.083  60.995  1.00  2.95
ATOM    284  C   GLY    19      74.919  48.851  59.844  1.00  2.95
ATOM    285  O   GLY    19      75.543  49.863  60.161  1.00  2.95
ATOM    286  N   ARG    20      73.881  48.879  58.997  1.00  2.53
ATOM    287  H   ARG    20      73.380  48.012  58.813  1.00  2.53
ATOM    288  CA  ARG    20      73.487  50.113  58.300  1.00  2.53
ATOM    289  HA  ARG    20      73.824  50.951  58.913  1.00  2.53
ATOM    290  CB  ARG    20      74.186  50.201  56.931  1.00  2.53
ATOM    291  HB1 ARG    20      73.459  50.398  56.141  1.00  2.53
ATOM    292  HB2 ARG    20      74.664  49.250  56.709  1.00  2.53
ATOM    293  CG  ARG    20      75.238  51.323  56.931  1.00  2.53
ATOM    294  HG1 ARG    20      75.755  51.358  57.892  1.00  2.53
ATOM    295  HG2 ARG    20      74.734  52.277  56.777  1.00  2.53
ATOM    296  CD  ARG    20      76.288  51.117  55.837  1.00  2.53
ATOM    297  HD1 ARG    20      76.886  52.028  55.766  1.00  2.53
ATOM    298  HD2 ARG    20      75.786  50.947  54.882  1.00  2.53
ATOM    299  NE  ARG    20      77.166  49.980  56.167  1.00  2.53
ATOM    300  HE  ARG    20      76.918  49.420  56.980  1.00  2.53
ATOM    301  CZ  ARG    20      78.277  49.621  55.563  1.00  2.53
ATOM    302  NH1 ARG    20      78.956  48.618  56.035  1.00  2.53
ATOM    303 1HH1 ARG    20      78.577  48.146  56.856  1.00  2.53
ATOM    304 2HH1 ARG    20      79.816  48.316  55.624  1.00  2.53
ATOM    305  NH2 ARG    20      78.722  50.234  54.501  1.00  2.53
ATOM    306 1HH2 ARG    20      78.198  51.011  54.140  1.00  2.53
ATOM    307 2HH2 ARG    20      79.558  49.920  54.049  1.00  2.53
ATOM    308  C   ARG    20      71.987  50.293  58.180  1.00  2.53
ATOM    309  O   ARG    20      71.241  49.383  57.824  1.00  2.53
ATOM    310  N   GLU    21      71.580  51.521  58.463  1.00  2.30
ATOM    311  H   GLU    21      72.259  52.204  58.753  1.00  2.30
ATOM    312  CA  GLU    21      70.220  51.982  58.273  1.00  2.30
ATOM    313  HA  GLU    21      69.537  51.231  58.676  1.00  2.30
ATOM    314  CB  GLU    21      69.980  53.287  59.047  1.00  2.30
ATOM    315  HB1 GLU    21      68.920  53.532  58.958  1.00  2.30
ATOM    316  HB2 GLU    21      70.558  54.098  58.602  1.00  2.30
ATOM    317  CG  GLU    21      70.352  53.160  60.533  1.00  2.30
ATOM    318  HG1 GLU    21      71.431  53.293  60.648  1.00  2.30
ATOM    319  HG2 GLU    21      70.100  52.160  60.889  1.00  2.30
ATOM    320  CD  GLU    21      69.592  54.190  61.366  1.00  2.30
ATOM    321  OE1 GLU    21      70.149  55.272  61.672  1.00  2.30
ATOM    322  OE2 GLU    21      68.393  53.948  61.640  1.00  2.30
ATOM    323  C   GLU    21      69.914  52.166  56.783  1.00  2.30
ATOM    324  O   GLU    21      70.671  52.756  56.013  1.00  2.30
ATOM    325  N   LEU    22      68.745  51.679  56.399  1.00  1.99
ATOM    326  H   LEU    22      68.194  51.192  57.101  1.00  1.99
ATOM    327  CA  LEU    22      68.183  51.662  55.065  1.00  1.99
ATOM    328  HA  LEU    22      68.766  52.281  54.382  1.00  1.99
ATOM    329  CB  LEU    22      68.126  50.203  54.572  1.00  1.99
ATOM    330  HB1 LEU    22      67.583  50.178  53.631  1.00  1.99
ATOM    331  HB2 LEU    22      67.539  49.626  55.289  1.00  1.99
ATOM    332  CG  LEU    22      69.475  49.490  54.378  1.00  1.99
ATOM    333  HG  LEU    22      69.992  49.420  55.334  1.00  1.99
ATOM    334  CD1 LEU    22      69.210  48.076  53.863  1.00  1.99
ATOM    335 1HD1 LEU    22      70.152  47.537  53.761  1.00  1.99
ATOM    336 2HD1 LEU    22      68.584  47.538  54.573  1.00  1.99
ATOM    337 3HD1 LEU    22      68.712  48.105  52.893  1.00  1.99
ATOM    338  CD2 LEU    22      70.383  50.206  53.376  1.00  1.99
ATOM    339 1HD2 LEU    22      71.297  49.628  53.242  1.00  1.99
ATOM    340 2HD2 LEU    22      69.883  50.309  52.415  1.00  1.99
ATOM    341 3HD2 LEU    22      70.652  51.190  53.759  1.00  1.99
ATOM    342  C   LEU    22      66.752  52.211  55.151  1.00  1.99
ATOM    343  O   LEU    22      66.082  52.096  56.188  1.00  1.99
ATOM    344  N   SER    23      66.226  52.763  54.052  1.00  1.80
ATOM    345  H   SER    23      66.786  52.865  53.212  1.00  1.80
ATOM    346  CA  SER    23      64.772  52.904  53.950  1.00  1.80
ATOM    347  HA  SER    23      64.429  53.351  54.883  1.00  1.80
ATOM    348  CB  SER    23      64.357  53.869  52.841  1.00  1.80
ATOM    349  HB1 SER    23      64.927  54.794  52.931  1.00  1.80
ATOM    350  HB2 SER    23      63.301  54.097  52.967  1.00  1.80
ATOM    351  OG  SER    23      64.524  53.341  51.553  1.00  1.80
ATOM    352  HG  SER    23      65.482  53.460  51.341  1.00  1.80
ATOM    353  C   SER    23      64.067  51.550  53.797  1.00  1.80
ATOM    354  O   SER    23      64.657  50.631  53.236  1.00  1.80
ATOM    355  N   PRO    24      62.797  51.400  54.216  1.00  1.66
ATOM    356  CD  PRO    24      62.104  52.163  55.225  1.00  1.66
ATOM    357  HD1 PRO    24      61.709  53.053  54.749  1.00  1.66
ATOM    358  HD2 PRO    24      62.767  52.390  56.061  1.00  1.66
ATOM    359  CG  PRO    24      60.932  51.315  55.716  1.00  1.66
ATOM    360  HG1 PRO    24      60.089  51.928  56.038  1.00  1.66
ATOM    361  HG2 PRO    24      61.262  50.657  56.522  1.00  1.66
ATOM    362  CB  PRO    24      60.603  50.492  54.478  1.00  1.66
ATOM    363  HB1 PRO    24      60.010  51.086  53.784  1.00  1.66
ATOM    364  HB2 PRO    24      60.096  49.565  54.746  1.00  1.66
ATOM    365  CA  PRO    24      62.000  50.236  53.913  1.00  1.66
ATOM    366  HA  PRO    24      62.424  49.416  54.492  1.00  1.66
ATOM    367  C   PRO    24      62.034  49.762  52.453  1.00  1.66
ATOM    368  O   PRO    24      62.136  48.557  52.220  1.00  1.66
ATOM    369  N   GLU    25      62.047  50.674  51.471  1.00  1.69
ATOM    370  H   GLU    25      62.030  51.652  51.695  1.00  1.69
ATOM    371  CA  GLU    25      62.190  50.259  50.069  1.00  1.69
ATOM    372  HA  GLU    25      61.587  49.356  49.959  1.00  1.69
ATOM    373  CB  GLU    25      61.640  51.277  49.064  1.00  1.69
ATOM    374  HB1 GLU    25      62.402  52.021  48.828  1.00  1.69
ATOM    375  HB2 GLU    25      60.800  51.792  49.528  1.00  1.69
ATOM    376  CG  GLU    25      61.126  50.576  47.783  1.00  1.69
ATOM    377  HG1 GLU    25      60.096  50.877  47.599  1.00  1.69
ATOM    378  HG2 GLU    25      61.096  49.498  47.917  1.00  1.69
ATOM    379  CD  GLU    25      61.922  50.923  46.535  1.00  1.69
ATOM    380  OE1 GLU    25      61.830  52.092  46.107  1.00  1.69
ATOM    381  OE2 GLU    25      62.645  50.059  45.995  1.00  1.69
ATOM    382  C   GLU    25      63.621  49.849  49.704  1.00  1.69
ATOM    383  O   GLU    25      63.804  48.922  48.919  1.00  1.69
ATOM    384  N   GLU    26      64.644  50.436  50.336  1.00  1.89
ATOM    385  H   GLU    26      64.456  51.151  51.025  1.00  1.89
ATOM    386  CA  GLU    26      66.002  49.898  50.241  1.00  1.89
ATOM    387  HA  GLU    26      66.286  49.866  49.194  1.00  1.89
ATOM    388  CB  GLU    26      67.048  50.779  50.962  1.00  1.89
ATOM    389  HB1 GLU    26      67.804  50.104  51.362  1.00  1.89
ATOM    390  HB2 GLU    26      66.600  51.283  51.812  1.00  1.89
ATOM    391  CG  GLU    26      67.832  51.788  50.104  1.00  1.89
ATOM    392  HG1 GLU    26      67.911  51.419  49.082  1.00  1.89
ATOM    393  HG2 GLU    26      68.850  51.830  50.497  1.00  1.89
ATOM    394  CD  GLU    26      67.283  53.221  50.137  1.00  1.89
ATOM    395  OE1 GLU    26      67.056  53.763  51.250  1.00  1.89
ATOM    396  OE2 GLU    26      67.138  53.852  49.070  1.00  1.89
ATOM    397  C   GLU    26      66.110  48.460  50.778  1.00  1.89
ATOM    398  O   GLU    26      66.821  47.649  50.198  1.00  1.89
ATOM    399  N   ALA    27      65.427  48.129  51.876  1.00  1.91
ATOM    400  H   ALA    27      64.900  48.855  52.344  1.00  1.91
ATOM    401  CA  ALA    27      65.465  46.799  52.479  1.00  1.91
ATOM    402  HA  ALA    27      66.506  46.478  52.548  1.00  1.91
ATOM    403  CB  ALA    27      64.916  46.926  53.891  1.00  1.91
ATOM    404  HB1 ALA    27      64.965  45.960  54.393  1.00  1.91
ATOM    405  HB2 ALA    27      65.523  47.651  54.429  1.00  1.91
ATOM    406  HB3 ALA    27      63.884  47.275  53.860  1.00  1.91
ATOM    407  C   ALA    27      64.715  45.737  51.643  1.00  1.91
ATOM    408  O   ALA    27      65.178  44.593  51.477  1.00  1.91
ATOM    409  N   HIS    28      63.578  46.142  51.060  1.00  2.04
ATOM    410  H   HIS    28      63.226  47.071  51.272  1.00  2.04
ATOM    411  CA  HIS    28      62.880  45.335  50.053  1.00  2.04
ATOM    412  HA  HIS    28      62.636  44.364  50.491  1.00  2.04
ATOM    413  CB  HIS    28      61.541  46.010  49.660  1.00  2.04
ATOM    414  HB1 HIS    28      61.536  47.039  50.017  1.00  2.04
ATOM    415  HB2 HIS    28      60.741  45.488  50.185  1.00  2.04
ATOM    416  CG  HIS    28      61.179  46.052  48.187  1.00  2.04
ATOM    417  ND1 HIS    28      60.235  45.248  47.534  1.00  2.04
ATOM    418  CE1 HIS    28      60.215  45.670  46.259  1.00  2.04
ATOM    419  HE1 HIS    28      59.609  45.238  45.475  1.00  2.04
ATOM    420  NE2 HIS    28      61.042  46.712  46.091  1.00  2.04
ATOM    421  HE2 HIS    28      61.178  47.250  45.245  1.00  2.04
ATOM    422  CD2 HIS    28      61.659  46.958  47.287  1.00  2.04
ATOM    423  HD2 HIS    28      62.382  47.737  47.475  1.00  2.04
ATOM    424  C   HIS    28      63.780  45.027  48.862  1.00  2.04
ATOM    425  O   HIS    28      63.933  43.858  48.512  1.00  2.04
ATOM    426  N   ARG    29      64.481  46.028  48.311  1.00  2.30
ATOM    427  H   ARG    29      64.328  46.978  48.636  1.00  2.30
ATOM    428  CA  ARG    29      65.420  45.775  47.208  1.00  2.30
ATOM    429  HA  ARG    29      64.975  44.989  46.594  1.00  2.30
ATOM    430  CB  ARG    29      65.525  47.001  46.276  1.00  2.30
ATOM    431  HB1 ARG    29      64.523  47.388  46.082  1.00  2.30
ATOM    432  HB2 ARG    29      65.941  46.668  45.324  1.00  2.30
ATOM    433  CG  ARG    29      66.405  48.137  46.807  1.00  2.30
ATOM    434  HG1 ARG    29      67.418  47.757  46.944  1.00  2.30
ATOM    435  HG2 ARG    29      66.025  48.449  47.769  1.00  2.30
ATOM    436  CD  ARG    29      66.471  49.341  45.850  1.00  2.30
ATOM    437  HD1 ARG    29      66.421  48.979  44.822  1.00  2.30
ATOM    438  HD2 ARG    29      67.447  49.810  45.970  1.00  2.30
ATOM    439  NE  ARG    29      65.399  50.343  46.063  1.00  2.30
ATOM    440  HE  ARG    29      64.435  50.069  45.852  1.00  2.30
ATOM    441  CZ  ARG    29      65.531  51.607  46.427  1.00  2.30
ATOM    442  NH1 ARG    29      64.531  52.433  46.364  1.00  2.30
ATOM    443 1HH1 ARG    29      63.620  52.099  46.031  1.00  2.30
ATOM    444 2HH1 ARG    29      64.613  53.419  46.573  1.00  2.30
ATOM    445  NH2 ARG    29      66.665  52.070  46.870  1.00  2.30
ATOM    446 1HH2 ARG    29      67.425  51.435  46.981  1.00  2.30
ATOM    447 2HH2 ARG    29      66.698  52.963  47.354  1.00  2.30
ATOM    448  C   ARG    29      66.764  45.174  47.631  1.00  2.30
ATOM    449  O   ARG    29      67.551  44.849  46.746  1.00  2.30
ATOM    450  N   ALA    30      67.016  44.950  48.927  1.00  2.47
ATOM    451  H   ALA    30      66.405  45.350  49.623  1.00  2.47
ATOM    452  CA  ALA    30      68.130  44.094  49.358  1.00  2.47
ATOM    453  HA  ALA    30      68.893  44.038  48.580  1.00  2.47
ATOM    454  CB  ALA    30      68.762  44.719  50.609  1.00  2.47
ATOM    455  HB1 ALA    30      69.604  44.108  50.940  1.00  2.47
ATOM    456  HB2 ALA    30      69.120  45.724  50.381  1.00  2.47
ATOM    457  HB3 ALA    30      68.028  44.777  51.414  1.00  2.47
ATOM    458  C   ALA    30      67.654  42.660  49.645  1.00  2.47
ATOM    459  O   ALA    30      68.475  41.783  49.904  1.00  2.47
ATOM    460  N   GLY    31      66.336  42.418  49.642  1.00  2.64
ATOM    461  H   GLY    31      65.693  43.167  49.412  1.00  2.64
ATOM    462  CA  GLY    31      65.767  41.136  50.062  1.00  2.64
ATOM    463  HA1 GLY    31      66.294  40.323  49.562  1.00  2.64
ATOM    464  HA2 GLY    31      64.718  41.109  49.767  1.00  2.64
ATOM    465  C   GLY    31      65.834  40.891  51.571  1.00  2.64
ATOM    466  O   GLY    31      65.524  39.799  52.042  1.00  2.64
ATOM    467  N   LEU    32      66.233  41.921  52.320  1.00  2.49
ATOM    468  H   LEU    32      66.415  42.785  51.830  1.00  2.49
ATOM    469  CA  LEU    32      66.246  41.970  53.773  1.00  2.49
ATOM    470  HA  LEU    32      66.742  41.078  54.161  1.00  2.49
ATOM    471  CB  LEU    32      67.051  43.226  54.168  1.00  2.49
ATOM    472  HB1 LEU    32      66.606  44.084  53.667  1.00  2.49
ATOM    473  HB2 LEU    32      68.071  43.118  53.795  1.00  2.49
ATOM    474  CG  LEU    32      67.108  43.543  55.676  1.00  2.49
ATOM    475  HG  LEU    32      66.103  43.608  56.089  1.00  2.49
ATOM    476  CD1 LEU    32      67.895  42.494  56.458  1.00  2.49
ATOM    477 1HD1 LEU    32      67.977  42.794  57.502  1.00  2.49
ATOM    478 2HD1 LEU    32      67.370  41.539  56.417  1.00  2.49
ATOM    479 3HD1 LEU    32      68.889  42.373  56.030  1.00  2.49
ATOM    480  CD2 LEU    32      67.748  44.914  55.857  1.00  2.49
ATOM    481 1HD2 LEU    32      67.931  45.105  56.911  1.00  2.49
ATOM    482 2HD2 LEU    32      68.680  44.950  55.301  1.00  2.49
ATOM    483 3HD2 LEU    32      67.087  45.683  55.465  1.00  2.49
ATOM    484  C   LEU    32      64.840  42.036  54.360  1.00  2.49
ATOM    485  O   LEU    32      64.646  41.543  55.472  1.00  2.49
ATOM    486  N   ILE    33      63.870  42.622  53.641  1.00  2.35
ATOM    487  H   ILE    33      64.078  42.986  52.719  1.00  2.35
ATOM    488  CA  ILE    33      62.467  42.452  54.073  1.00  2.35
ATOM    489  HA  ILE    33      62.429  41.658  54.819  1.00  2.35
ATOM    490  CB  ILE    33      61.892  43.704  54.769  1.00  2.35
ATOM    491  HB  ILE    33      60.889  43.442  55.107  1.00  2.35
ATOM    492  CG2 ILE    33      62.718  44.045  56.023  1.00  2.35
ATOM    493 1HG2 ILE    33      62.223  44.815  56.609  1.00  2.35
ATOM    494 2HG2 ILE    33      62.822  43.156  56.646  1.00  2.35
ATOM    495 3HG2 ILE    33      63.709  44.390  55.736  1.00  2.35
ATOM    496  CG1 ILE    33      61.750  44.912  53.823  1.00  2.35
ATOM    497 1HG1 ILE    33      61.219  44.606  52.922  1.00  2.35
ATOM    498 2HG1 ILE    33      62.737  45.254  53.532  1.00  2.35
ATOM    499  CD1 ILE    33      60.970  46.073  54.448  1.00  2.35
ATOM    500  HD1 ILE    33      60.816  46.852  53.704  1.00  2.35
ATOM    501  HD2 ILE    33      60.005  45.712  54.801  1.00  2.35
ATOM    502  HD3 ILE    33      61.512  46.503  55.283  1.00  2.35
ATOM    503  C   ILE    33      61.562  41.959  52.945  1.00  2.35
ATOM    504  O   ILE    33      61.779  42.248  51.773  1.00  2.35
ATOM    505  N   ASP    34      60.531  41.209  53.328  1.00  2.59
ATOM    506  H   ASP    34      60.444  40.998  54.309  1.00  2.59
ATOM    507  CA  ASP    34      59.478  40.717  52.436  1.00  2.59
ATOM    508  HA  ASP    34      59.962  40.179  51.620  1.00  2.59
ATOM    509  CB  ASP    34      58.617  39.685  53.233  1.00  2.59
ATOM    510  HB1 ASP    34      58.886  39.734  54.290  1.00  2.59
ATOM    511  HB2 ASP    34      58.898  38.688  52.894  1.00  2.59
ATOM    512  CG  ASP    34      57.082  39.802  53.147  1.00  2.59
ATOM    513  OD1 ASP    34      56.515  39.632  52.044  1.00  2.59
ATOM    514  OD2 ASP    34      56.441  40.115  54.184  1.00  2.59
ATOM    515  C   ASP    34      58.672  41.853  51.795  1.00  2.59
ATOM    516  O   ASP    34      58.479  42.888  52.418  1.00  2.59
ATOM    517  N   TRP    35      58.162  41.663  50.576  1.00  2.43
ATOM    518  H   TRP    35      58.321  40.770  50.136  1.00  2.43
ATOM    519  CA  TRP    35      57.322  42.637  49.861  1.00  2.43
ATOM    520  HA  TRP    35      57.927  43.511  49.614  1.00  2.43
ATOM    521  CB  TRP    35      56.872  41.954  48.560  1.00  2.43
ATOM    522  HB1 TRP    35      56.241  41.099  48.811  1.00  2.43
ATOM    523  HB2 TRP    35      57.758  41.557  48.061  1.00  2.43
ATOM    524  CG  TRP    35      56.134  42.791  47.561  1.00  2.43
ATOM    525  CD1 TRP    35      56.689  43.346  46.461  1.00  2.43
ATOM    526  HD1 TRP    35      57.738  43.248  46.196  1.00  2.43
ATOM    527  NE1 TRP    35      55.716  43.990  45.723  1.00  2.43
ATOM    528  HE1 TRP    35      55.892  44.427  44.829  1.00  2.43
ATOM    529  CE2 TRP    35      54.482  43.914  46.336  1.00  2.43
ATOM    530  CZ2 TRP    35      53.218  44.426  46.008  1.00  2.43
ATOM    531  HZ2 TRP    35      53.087  45.035  45.127  1.00  2.43
ATOM    532  CH2 TRP    35      52.123  44.120  46.834  1.00  2.43
ATOM    533  HH2 TRP    35      51.138  44.492  46.590  1.00  2.43
ATOM    534  CZ3 TRP    35      52.305  43.307  47.967  1.00  2.43
ATOM    535  HZ3 TRP    35      51.458  43.043  48.587  1.00  2.43
ATOM    536  CE3 TRP    35      53.583  42.816  48.296  1.00  2.43
ATOM    537  HE3 TRP    35      53.701  42.181  49.160  1.00  2.43
ATOM    538  CD2 TRP    35      54.709  43.120  47.501  1.00  2.43
ATOM    539  C   TRP    35      56.123  43.111  50.692  1.00  2.43
ATOM    540  O   TRP    35      55.824  44.307  50.781  1.00  2.43
ATOM    541  N   ASN    36      55.467  42.159  51.358  1.00  2.64
ATOM    542  H   ASN    36      55.841  41.213  51.314  1.00  2.64
ATOM    543  CA  ASN    36      54.318  42.408  52.215  1.00  2.64
ATOM    544  HA  ASN    36      53.622  43.053  51.670  1.00  2.64
ATOM    545  CB  ASN    36      53.595  41.092  52.542  1.00  2.64
ATOM    546  HB1 ASN    36      52.694  41.312  53.111  1.00  2.64
ATOM    547  HB2 ASN    36      54.232  40.441  53.131  1.00  2.64
ATOM    548  CG  ASN    36      53.174  40.351  51.292  1.00  2.64
ATOM    549  OD1 ASN    36      52.107  40.587  50.757  1.00  2.64
ATOM    550  ND2 ASN    36      53.995  39.454  50.800  1.00  2.64
ATOM    551 1HD2 ASN    36      54.905  39.300  51.245  1.00  2.64
ATOM    552 2HD2 ASN    36      53.704  38.957  49.979  1.00  2.64
ATOM    553  C   ASN    36      54.742  43.166  53.475  1.00  2.64
ATOM    554  O   ASN    36      54.072  44.112  53.875  1.00  2.64
ATOM    555  N   MET    37      55.842  42.771  54.122  1.00  2.45
ATOM    556  H   MET    37      56.319  41.938  53.779  1.00  2.45
ATOM    557  CA  MET    37      56.446  43.478  55.253  1.00  2.45
ATOM    558  HA  MET    37      55.742  43.502  56.074  1.00  2.45
ATOM    559  CB  MET    37      57.697  42.732  55.741  1.00  2.45
ATOM    560  HB1 MET    37      58.418  42.635  54.931  1.00  2.45
ATOM    561  HB2 MET    37      57.406  41.732  56.061  1.00  2.45
ATOM    562  CG  MET    37      58.381  43.434  56.918  1.00  2.45
ATOM    563  HG1 MET    37      57.641  43.652  57.688  1.00  2.45
ATOM    564  HG2 MET    37      58.813  44.375  56.575  1.00  2.45
ATOM    565  SD  MET    37      59.696  42.428  57.647  1.00  2.45
ATOM    566  CE  MET    37      60.341  43.579  58.887  1.00  2.45
ATOM    567  HE1 MET    37      60.739  44.466  58.395  1.00  2.45
ATOM    568  HE2 MET    37      59.545  43.869  59.573  1.00  2.45
ATOM    569  HE3 MET    37      61.140  43.094  59.448  1.00  2.45
ATOM    570  C   MET    37      56.744  44.933  54.911  1.00  2.45
ATOM    571  O   MET    37      56.334  45.822  55.652  1.00  2.45
ATOM    572  N   PHE    38      57.383  45.179  53.774  1.00  2.03
ATOM    573  H   PHE    38      57.693  44.380  53.224  1.00  2.03
ATOM    574  CA  PHE    38      57.666  46.500  53.242  1.00  2.03
ATOM    575  HA  PHE    38      58.306  47.023  53.949  1.00  2.03
ATOM    576  CB  PHE    38      58.421  46.344  51.910  1.00  2.03
ATOM    577  HB1 PHE    38      57.885  45.640  51.278  1.00  2.03
ATOM    578  HB2 PHE    38      59.401  45.915  52.101  1.00  2.03
ATOM    579  CG  PHE    38      58.596  47.633  51.136  1.00  2.03
ATOM    580  CD1 PHE    38      58.912  48.822  51.812  1.00  2.03
ATOM    581  HD1 PHE    38      59.091  48.805  52.874  1.00  2.03
ATOM    582  CE1 PHE    38      58.953  50.038  51.121  1.00  2.03
ATOM    583  HE1 PHE    38      59.200  50.943  51.648  1.00  2.03
ATOM    584  CZ  PHE    38      58.665  50.077  49.753  1.00  2.03
ATOM    585  HZ  PHE    38      58.662  51.020  49.230  1.00  2.03
ATOM    586  CE2 PHE    38      58.462  48.880  49.053  1.00  2.03
ATOM    587  HE2 PHE    38      58.357  48.893  47.982  1.00  2.03
ATOM    588  CD2 PHE    38      58.411  47.658  49.743  1.00  2.03
ATOM    589  HD2 PHE    38      58.229  46.739  49.202  1.00  2.03
ATOM    590  C   PHE    38      56.402  47.345  53.092  1.00  2.03
ATOM    591  O   PHE    38      56.355  48.467  53.605  1.00  2.03
ATOM    592  N   VAL    39      55.353  46.784  52.485  1.00  2.15
ATOM    593  H   VAL    39      55.473  45.873  52.049  1.00  2.15
ATOM    594  CA  VAL    39      54.051  47.459  52.388  1.00  2.15
ATOM    595  HA  VAL    39      54.200  48.383  51.854  1.00  2.15
ATOM    596  CB  VAL    39      53.053  46.580  51.592  1.00  2.15
ATOM    597  HB  VAL    39      53.149  45.548  51.927  1.00  2.15
ATOM    598  CG1 VAL    39      51.573  46.972  51.742  1.00  2.15
ATOM    599 1HG1 VAL    39      50.961  46.350  51.087  1.00  2.15
ATOM    600 2HG1 VAL    39      51.239  46.802  52.766  1.00  2.15
ATOM    601 3HG1 VAL    39      51.424  48.018  51.482  1.00  2.15
ATOM    602  CG2 VAL    39      53.368  46.624  50.096  1.00  2.15
ATOM    603 1HG2 VAL    39      52.785  45.867  49.572  1.00  2.15
ATOM    604 2HG2 VAL    39      53.121  47.609  49.700  1.00  2.15
ATOM    605 3HG2 VAL    39      54.423  46.409  49.932  1.00  2.15
ATOM    606  C   VAL    39      53.455  47.845  53.739  1.00  2.15
ATOM    607  O   VAL    39      52.982  48.972  53.906  1.00  2.15
ATOM    608  N   LYS    40      53.483  46.926  54.712  1.00  2.42
ATOM    609  H   LYS    40      53.890  46.020  54.492  1.00  2.42
ATOM    610  CA  LYS    40      52.975  47.175  56.069  1.00  2.42
ATOM    611  HA  LYS    40      51.919  47.440  56.014  1.00  2.42
ATOM    612  CB  LYS    40      53.136  45.918  56.962  1.00  2.42
ATOM    613  HB1 LYS    40      52.823  46.168  57.977  1.00  2.42
ATOM    614  HB2 LYS    40      54.198  45.681  57.009  1.00  2.42
ATOM    615  CG  LYS    40      52.354  44.660  56.517  1.00  2.42
ATOM    616  HG1 LYS    40      52.299  44.636  55.433  1.00  2.42
ATOM    617  HG2 LYS    40      51.327  44.730  56.878  1.00  2.42
ATOM    618  CD  LYS    40      52.992  43.346  57.038  1.00  2.42
ATOM    619  HD1 LYS    40      52.535  43.080  57.992  1.00  2.42
ATOM    620  HD2 LYS    40      54.048  43.510  57.233  1.00  2.42
ATOM    621  CE  LYS    40      52.836  42.173  56.044  1.00  2.42
ATOM    622  HE1 LYS    40      52.752  42.595  55.038  1.00  2.42
ATOM    623  HE2 LYS    40      51.893  41.662  56.256  1.00  2.42
ATOM    624  NZ  LYS    40      53.977  41.205  56.074  1.00  2.42
ATOM    625  HZ1 LYS    40      53.829  40.431  55.438  1.00  2.42
ATOM    626  HZ2 LYS    40      54.844  41.630  55.759  1.00  2.42
ATOM    627  HZ3 LYS    40      54.122  40.821  56.997  1.00  2.42
ATOM    628  C   LYS    40      53.691  48.362  56.704  1.00  2.42
ATOM    629  O   LYS    40      53.023  49.332  57.069  1.00  2.42
ATOM    630  N   LEU    41      55.027  48.289  56.723  1.00  2.15
ATOM    631  H   LEU    41      55.450  47.448  56.343  1.00  2.15
ATOM    632  CA  LEU    41      55.901  49.314  57.286  1.00  2.15
ATOM    633  HA  LEU    41      55.670  49.413  58.349  1.00  2.15
ATOM    634  CB  LEU    41      57.384  48.920  57.137  1.00  2.15
ATOM    635  HB1 LEU    41      57.992  49.782  57.416  1.00  2.15
ATOM    636  HB2 LEU    41      57.582  48.699  56.086  1.00  2.15
ATOM    637  CG  LEU    41      57.836  47.720  57.993  1.00  2.15
ATOM    638  HG  LEU    41      57.242  46.845  57.745  1.00  2.15
ATOM    639  CD1 LEU    41      59.299  47.409  57.678  1.00  2.15
ATOM    640 1HD1 LEU    41      59.611  46.520  58.222  1.00  2.15
ATOM    641 2HD1 LEU    41      59.415  47.227  56.611  1.00  2.15
ATOM    642 3HD1 LEU    41      59.934  48.246  57.974  1.00  2.15
ATOM    643  CD2 LEU    41      57.709  47.960  59.498  1.00  2.15
ATOM    644 1HD2 LEU    41      58.133  47.119  60.046  1.00  2.15
ATOM    645 2HD2 LEU    41      58.239  48.873  59.776  1.00  2.15
ATOM    646 3HD2 LEU    41      56.658  48.054  59.771  1.00  2.15
ATOM    647  C   LEU    41      55.624  50.683  56.673  1.00  2.15
ATOM    648  O   LEU    41      55.293  51.602  57.412  1.00  2.15
ATOM    649  N   ARG    42      55.650  50.807  55.340  1.00  1.90
ATOM    650  H   ARG    42      55.889  49.989  54.783  1.00  1.90
ATOM    651  CA  ARG    42      55.281  52.058  54.659  1.00  1.90
ATOM    652  HA  ARG    42      55.990  52.832  54.924  1.00  1.90
ATOM    653  CB  ARG    42      55.348  51.884  53.140  1.00  1.90
ATOM    654  HB1 ARG    42      54.728  52.645  52.662  1.00  1.90
ATOM    655  HB2 ARG    42      54.935  50.904  52.902  1.00  1.90
ATOM    656  CG  ARG    42      56.779  51.981  52.590  1.00  1.90
ATOM    657  HG1 ARG    42      56.861  51.242  51.803  1.00  1.90
ATOM    658  HG2 ARG    42      57.490  51.719  53.374  1.00  1.90
ATOM    659  CD  ARG    42      57.126  53.353  51.978  1.00  1.90
ATOM    660  HD1 ARG    42      56.698  54.145  52.580  1.00  1.90
ATOM    661  HD2 ARG    42      56.648  53.444  51.007  1.00  1.90
ATOM    662  NE  ARG    42      58.582  53.570  51.802  1.00  1.90
ATOM    663  HE  ARG    42      58.950  53.538  50.865  1.00  1.90
ATOM    664  CZ  ARG    42      59.466  53.812  52.748  1.00  1.90
ATOM    665  NH1 ARG    42      60.714  53.953  52.433  1.00  1.90
ATOM    666 1HH1 ARG    42      60.954  54.037  51.446  1.00  1.90
ATOM    667 2HH1 ARG    42      61.360  54.145  53.168  1.00  1.90
ATOM    668  NH2 ARG    42      59.158  53.913  54.000  1.00  1.90
ATOM    669 1HH2 ARG    42      58.174  54.161  54.166  1.00  1.90
ATOM    670 2HH2 ARG    42      59.793  54.279  54.684  1.00  1.90
ATOM    671  C   ARG    42      53.922  52.589  55.075  1.00  1.90
ATOM    672  O   ARG    42      53.802  53.749  55.438  1.00  1.90
ATOM    673  N   SER    43      52.900  51.739  55.112  1.00  2.38
ATOM    674  H   SER    43      53.051  50.773  54.846  1.00  2.38
ATOM    675  CA  SER    43      51.588  52.178  55.589  1.00  2.38
ATOM    676  HA  SER    43      51.278  53.000  54.941  1.00  2.38
ATOM    677  CB  SER    43      50.568  51.050  55.391  1.00  2.38
ATOM    678  HB1 SER    43      50.885  50.404  54.571  1.00  2.38
ATOM    679  HB2 SER    43      49.621  51.495  55.095  1.00  2.38
ATOM    680  OG  SER    43      50.348  50.267  56.547  1.00  2.38
ATOM    681  HG  SER    43      51.210  49.890  56.807  1.00  2.38
ATOM    682  C   SER    43      51.667  52.759  57.014  1.00  2.38
ATOM    683  O   SER    43      51.178  53.864  57.212  1.00  2.38
ATOM    684  N   GLN    44      52.366  52.105  57.950  1.00  2.71
ATOM    685  H   GLN    44      52.868  51.271  57.673  1.00  2.71
ATOM    686  CA  GLN    44      52.550  52.551  59.341  1.00  2.71
ATOM    687  HA  GLN    44      51.578  52.732  59.798  1.00  2.71
ATOM    688  CB  GLN    44      53.276  51.449  60.144  1.00  2.71
ATOM    689  HB1 GLN    44      53.519  51.838  61.134  1.00  2.71
ATOM    690  HB2 GLN    44      54.217  51.218  59.648  1.00  2.71
ATOM    691  CG  GLN    44      52.485  50.147  60.332  1.00  2.71
ATOM    692  HG1 GLN    44      51.978  49.881  59.407  1.00  2.71
ATOM    693  HG2 GLN    44      51.726  50.300  61.100  1.00  2.71
ATOM    694  CD  GLN    44      53.396  48.986  60.732  1.00  2.71
ATOM    695  OE1 GLN    44      53.648  48.067  59.965  1.00  2.71
ATOM    696  NE2 GLN    44      53.915  48.953  61.944  1.00  2.71
ATOM    697 1HE2 GLN    44      53.768  49.710  62.587  1.00  2.71
ATOM    698 2HE2 GLN    44      54.501  48.164  62.144  1.00  2.71
ATOM    699  C   GLN    44      53.378  53.839  59.489  1.00  2.71
ATOM    700  O   GLN    44      53.319  54.526  60.517  1.00  2.71
ATOM    701  N   GLU    45      54.144  54.169  58.444  1.00  2.40
ATOM    702  H   GLU    45      54.231  53.518  57.676  1.00  2.40
ATOM    703  CA  GLU    45      54.890  55.425  58.382  1.00  2.40
ATOM    704  HA  GLU    45      54.879  55.787  59.404  1.00  2.40
ATOM    705  CB  GLU    45      56.393  55.248  58.165  1.00  2.40
ATOM    706  HB1 GLU    45      56.789  54.696  59.022  1.00  2.40
ATOM    707  HB2 GLU    45      56.876  56.227  58.171  1.00  2.40
ATOM    708  CG  GLU    45      56.765  54.469  56.916  1.00  2.40
ATOM    709  HG1 GLU    45      55.919  53.877  56.626  1.00  2.40
ATOM    710  HG2 GLU    45      57.554  53.757  57.154  1.00  2.40
ATOM    711  CD  GLU    45      57.204  55.342  55.754  1.00  2.40
ATOM    712  OE1 GLU    45      58.149  56.143  55.925  1.00  2.40
ATOM    713  OE2 GLU    45      56.789  55.069  54.607  1.00  2.40
ATOM    714  C   GLU    45      54.168  56.528  57.600  1.00  2.40
ATOM    715  O   GLU    45      54.470  57.688  57.836  1.00  2.40
ATOM    716  N   CYS    46      53.084  56.246  56.859  1.00  3.88
ATOM    717  H   CYS    46      52.876  55.285  56.624  1.00  3.88
ATOM    718  CA  CYS    46      52.142  57.303  56.458  1.00  3.88
ATOM    719  HA  CYS    46      52.693  58.225  56.266  1.00  3.88
ATOM    720  CB  CYS    46      51.397  56.922  55.172  1.00  3.88
ATOM    721  HB1 CYS    46      50.563  57.612  55.014  1.00  3.88
ATOM    722  HB2 CYS    46      51.008  55.906  55.237  1.00  3.88
ATOM    723  SG  CYS    46      52.494  57.078  53.741  1.00  3.88
ATOM    724  HG  CYS    46      51.540  57.485  52.870  1.00  3.88
ATOM    725  C   CYS    46      51.120  57.630  57.550  1.00  3.88
ATOM    726  O   CYS    46      50.814  58.794  57.800  1.00  3.88
ATOM    727  N   ASP    47      50.692  56.604  58.287  1.00  5.77
ATOM    728  H   ASP    47      50.849  55.668  57.927  1.00  5.77
ATOM    729  CA  ASP    47      50.166  56.733  59.646  1.00  5.77
ATOM    730  HA  ASP    47      49.268  57.311  59.615  1.00  5.77
ATOM    731  CB  ASP    47      49.907  55.341  60.265  1.00  5.77
ATOM    732  HB1 ASP    47      49.367  55.477  61.199  1.00  5.77
ATOM    733  HB2 ASP    47      50.859  54.888  60.521  1.00  5.77
ATOM    734  CG  ASP    47      49.131  54.342  59.416  1.00  5.77
ATOM    735  OD1 ASP    47      48.559  54.715  58.368  1.00  5.77
ATOM    736  OD2 ASP    47      49.113  53.127  59.738  1.00  5.77
ATOM    737  C   ASP    47      51.179  57.458  60.534  1.00  5.77
ATOM    738  O   ASP    47      50.743  58.078  61.493  1.00  5.77
ATOM    739  N   TRP    48      52.470  57.388  60.171  1.00  7.45
ATOM    740  H   TRP    48      52.614  56.874  59.321  1.00  7.45
ATOM    741  CA  TRP    48      53.690  57.892  60.813  1.00  7.45
ATOM    742  HA  TRP    48      54.518  57.387  60.324  1.00  7.45
ATOM    743  CB  TRP    48      53.949  59.363  60.439  1.00  7.45
ATOM    744  HB1 TRP    48      53.394  59.988  61.127  1.00  7.45
ATOM    745  HB2 TRP    48      53.534  59.528  59.445  1.00  7.45
ATOM    746  CG  TRP    48      55.371  59.882  60.393  1.00  7.45
ATOM    747  CD1 TRP    48      56.143  59.922  59.283  1.00  7.45
ATOM    748  HD1 TRP    48      55.844  59.537  58.309  1.00  7.45
ATOM    749  NE1 TRP    48      57.323  60.590  59.535  1.00  7.45
ATOM    750  HE1 TRP    48      58.044  60.706  58.836  1.00  7.45
ATOM    751  CE2 TRP    48      57.330  61.114  60.807  1.00  7.45
ATOM    752  CZ2 TRP    48      58.174  62.027  61.458  1.00  7.45
ATOM    753  HZ2 TRP    48      58.997  62.468  60.926  1.00  7.45
ATOM    754  CH2 TRP    48      57.926  62.377  62.794  1.00  7.45
ATOM    755  HH2 TRP    48      58.585  63.053  63.324  1.00  7.45
ATOM    756  CZ3 TRP    48      56.806  61.840  63.446  1.00  7.45
ATOM    757  HZ3 TRP    48      56.600  62.085  64.483  1.00  7.45
ATOM    758  CE3 TRP    48      55.926  60.984  62.759  1.00  7.45
ATOM    759  HE3 TRP    48      55.052  60.616  63.279  1.00  7.45
ATOM    760  CD2 TRP    48      56.142  60.604  61.415  1.00  7.45
ATOM    761  C   TRP    48      53.908  57.557  62.284  1.00  7.45
ATOM    762  O   TRP    48      54.713  58.214  62.925  1.00  7.45
ATOM    763  N   GLU    49      53.209  56.587  62.859  1.00  8.58
ATOM    764  H   GLU    49      52.756  55.904  62.266  1.00  8.58
ATOM    765  CA  GLU    49      52.491  56.873  64.140  1.00  8.58
ATOM    766  HA  GLU    49      52.992  56.291  64.902  1.00  8.58
ATOM    767  CB  GLU    49      52.557  58.392  64.638  1.00  8.58
ATOM    768  HB1 GLU    49      53.582  58.641  64.898  1.00  8.58
ATOM    769  HB2 GLU    49      52.048  58.480  65.589  1.00  8.58
ATOM    770  CG  GLU    49      51.969  59.536  63.753  1.00  8.58
ATOM    771  HG1 GLU    49      50.885  59.544  63.861  1.00  8.58
ATOM    772  HG2 GLU    49      52.200  59.320  62.731  1.00  8.58
ATOM    773  CD  GLU    49      52.515  60.966  63.970  1.00  8.58
ATOM    774  OE1 GLU    49      52.749  61.324  65.143  1.00  8.58
ATOM    775  OE2 GLU    49      52.724  61.704  62.960  1.00  8.58
ATOM    776  C   GLU    49      51.041  56.381  64.111  1.00  8.58
ATOM    777  O   GLU    49      50.678  55.530  63.306  1.00  8.58
ATOM    778  N   GLU    50      50.205  56.878  65.020  1.00  7.99
ATOM    779  H   GLU    50      50.558  57.508  65.730  1.00  7.99
ATOM    780  CA  GLU    50      48.774  56.930  64.811  1.00  7.99
ATOM    781  HA  GLU    50      48.454  56.002  64.349  1.00  7.99
ATOM    782  CB  GLU    50      47.986  57.053  66.156  1.00  7.99
ATOM    783  HB1 GLU    50      47.466  58.005  66.178  1.00  7.99
ATOM    784  HB2 GLU    50      48.680  57.059  66.989  1.00  7.99
ATOM    785  CG  GLU    50      46.962  55.915  66.337  1.00  7.99
ATOM    786  HG1 GLU    50      47.495  55.007  66.618  1.00  7.99
ATOM    787  HG2 GLU    50      46.487  55.724  65.375  1.00  7.99
ATOM    788  CD  GLU    50      45.854  56.207  67.358  1.00  7.99
ATOM    789  OE1 GLU    50      45.094  55.287  67.740  1.00  7.99
ATOM    790  OE2 GLU    50      45.576  57.382  67.708  1.00  7.99
ATOM    791  C   GLU    50      48.393  58.060  63.816  1.00  7.99
ATOM    792  O   GLU    50      48.106  59.192  64.216  1.00  7.99
ATOM    793  N   ILE    51      48.109  57.712  62.539  1.00  7.52
ATOM    794  H   ILE    51      48.568  56.888  62.180  1.00  7.52
ATOM    795  CA  ILE    51      46.807  58.133  61.970  1.00  7.52
ATOM    796  HA  ILE    51      46.732  59.194  62.184  1.00  7.52
ATOM    797  CB  ILE    51      46.602  58.025  60.459  1.00  7.52
ATOM    798  HB  ILE    51      45.589  58.347  60.257  1.00  7.52
ATOM    799  CG2 ILE    51      47.494  59.136  59.838  1.00  7.52
ATOM    800 1HG2 ILE    51      47.490  59.058  58.769  1.00  7.52
ATOM    801 2HG2 ILE    51      47.111  60.105  60.147  1.00  7.52
ATOM    802 3HG2 ILE    51      48.508  59.036  60.212  1.00  7.52
ATOM    803  CG1 ILE    51      46.776  56.619  59.858  1.00  7.52
ATOM    804 1HG1 ILE    51      47.341  56.024  60.566  1.00  7.52
ATOM    805 2HG1 ILE    51      47.345  56.738  58.947  1.00  7.52
ATOM    806  CD1 ILE    51      45.543  55.797  59.471  1.00  7.52
ATOM    807  HD1 ILE    51      44.968  55.467  60.329  1.00  7.52
ATOM    808  HD2 ILE    51      44.874  56.343  58.817  1.00  7.52
ATOM    809  HD3 ILE    51      45.856  54.899  58.941  1.00  7.52
ATOM    810  C   ILE    51      45.769  57.451  62.828  1.00  7.52
ATOM    811  O   ILE    51      45.165  56.434  62.512  1.00  7.52
ATOM    812  N   SER    52      45.560  58.095  63.964  1.00  8.36
ATOM    813  H   SER    52      46.242  58.807  64.200  1.00  8.36
ATOM    814  CA  SER    52      44.343  58.034  64.722  1.00  8.36
ATOM    815  HA  SER    52      44.299  57.083  65.245  1.00  8.36
ATOM    816  CB  SER    52      44.394  59.205  65.715  1.00  8.36
ATOM    817  HB1 SER    52      45.370  59.248  66.199  1.00  8.36
ATOM    818  HB2 SER    52      43.643  59.074  66.484  1.00  8.36
ATOM    819  OG  SER    52      44.166  60.453  65.079  1.00  8.36
ATOM    820  HG  SER    52      44.982  60.974  65.093  1.00  8.36
ATOM    821  C   SER    52      43.143  58.138  63.775  1.00  8.36
ATOM    822  O   SER    52      42.109  57.514  63.996  1.00  8.36
ATOM    823  N   VAL    53      43.334  58.972  62.742  1.00  9.27
ATOM    824  H   VAL    53      44.254  59.377  62.701  1.00  9.27
ATOM    825  CA  VAL    53      42.343  59.611  61.897  1.00  9.27
ATOM    826  HA  VAL    53      42.819  60.480  61.450  1.00  9.27
ATOM    827  CB  VAL    53      41.818  58.700  60.751  1.00  9.27
ATOM    828  HB  VAL    53      40.941  58.149  61.095  1.00  9.27
ATOM    829  CG1 VAL    53      41.424  59.572  59.543  1.00  9.27
ATOM    830 1HG1 VAL    53      41.121  58.943  58.710  1.00  9.27
ATOM    831 2HG1 VAL    53      40.587  60.219  59.796  1.00  9.27
ATOM    832 3HG1 VAL    53      42.261  60.194  59.229  1.00  9.27
ATOM    833  CG2 VAL    53      42.779  57.652  60.198  1.00  9.27
ATOM    834 1HG2 VAL    53      43.161  57.023  60.999  1.00  9.27
ATOM    835 2HG2 VAL    53      42.247  57.003  59.503  1.00  9.27
ATOM    836 3HG2 VAL    53      43.586  58.141  59.667  1.00  9.27
ATOM    837  C   VAL    53      41.128  60.113  62.703  1.00  9.27
ATOM    838  O   VAL    53      40.017  60.242  62.186  1.00  9.27
ATOM    839  N   LYS    54      41.308  60.367  64.001  1.00 11.01
ATOM    840  H   LYS    54      42.249  60.316  64.371  1.00 11.01
ATOM    841  CA  LYS    54      40.199  60.697  64.884  1.00 11.01
ATOM    842  HA  LYS    54      39.370  60.009  64.692  1.00 11.01
ATOM    843  CB  LYS    54      40.624  60.534  66.371  1.00 11.01
ATOM    844  HB1 LYS    54      39.846  60.966  66.999  1.00 11.01
ATOM    845  HB2 LYS    54      41.541  61.103  66.522  1.00 11.01
ATOM    846  CG  LYS    54      40.839  59.062  66.776  1.00 11.01
ATOM    847  HG1 LYS    54      41.502  58.596  66.064  1.00 11.01
ATOM    848  HG2 LYS    54      39.888  58.532  66.737  1.00 11.01
ATOM    849  CD  LYS    54      41.453  58.892  68.179  1.00 11.01
ATOM    850  HD1 LYS    54      40.733  59.243  68.918  1.00 11.01
ATOM    851  HD2 LYS    54      42.353  59.498  68.274  1.00 11.01
ATOM    852  CE  LYS    54      41.808  57.420  68.523  1.00 11.01
ATOM    853  HE1 LYS    54      40.903  56.818  68.426  1.00 11.01
ATOM    854  HE2 LYS    54      42.126  57.395  69.567  1.00 11.01
ATOM    855  NZ  LYS    54      42.893  56.864  67.676  1.00 11.01
ATOM    856  HZ1 LYS    54      43.204  55.935  67.959  1.00 11.01
ATOM    857  HZ2 LYS    54      42.651  56.830  66.697  1.00 11.01
ATOM    858  HZ3 LYS    54      43.779  57.369  67.787  1.00 11.01
ATOM    859  C   LYS    54      39.628  62.095  64.603  1.00 11.01
ATOM    860  O   LYS    54      38.461  62.338  64.840  1.00 11.01
ATOM    861  N   GLY    55      40.452  62.966  64.020  1.00 11.82
ATOM    862  H   GLY    55      41.416  62.682  63.983  1.00 11.82
ATOM    863  CA  GLY    55      40.069  63.802  62.878  1.00 11.82
ATOM    864  HA1 GLY    55      40.198  64.858  63.131  1.00 11.82
ATOM    865  HA2 GLY    55      39.034  63.603  62.598  1.00 11.82
ATOM    866  C   GLY    55      41.008  63.434  61.722  1.00 11.82
ATOM    867  O   GLY    55      41.989  62.735  61.919  1.00 11.82
ATOM    868  N   PRO    56      40.735  63.930  60.524  1.00 10.93
ATOM    869  CD  PRO    56      39.590  64.761  60.199  1.00 10.93
ATOM    870  HD1 PRO    56      39.543  65.639  60.847  1.00 10.93
ATOM    871  HD2 PRO    56      38.679  64.167  60.283  1.00 10.93
ATOM    872  CG  PRO    56      39.799  65.182  58.757  1.00 10.93
ATOM    873  HG1 PRO    56      40.345  66.123  58.722  1.00 10.93
ATOM    874  HG2 PRO    56      38.837  65.278  58.268  1.00 10.93
ATOM    875  CB  PRO    56      40.672  64.045  58.206  1.00 10.93
ATOM    876  HB1 PRO    56      41.226  64.350  57.321  1.00 10.93
ATOM    877  HB2 PRO    56      40.055  63.175  57.984  1.00 10.93
ATOM    878  CA  PRO    56      41.590  63.717  59.348  1.00 10.93
ATOM    879  HA  PRO    56      41.965  62.695  59.303  1.00 10.93
ATOM    880  C   PRO    56      42.784  64.698  59.334  1.00 10.93
ATOM    881  O   PRO    56      43.510  64.757  58.349  1.00 10.93
ATOM    882  N   ASN    57      43.016  65.470  60.395  1.00  9.66
ATOM    883  H   ASN    57      42.242  65.518  61.018  1.00  9.66
ATOM    884  CA  ASN    57      44.350  65.541  60.981  1.00  9.66
ATOM    885  HA  ASN    57      45.097  65.839  60.242  1.00  9.66
ATOM    886  CB  ASN    57      44.292  66.660  62.080  1.00  9.66
ATOM    887  HB1 ASN    57      45.205  66.574  62.660  1.00  9.66
ATOM    888  HB2 ASN    57      43.457  66.441  62.740  1.00  9.66
ATOM    889  CG  ASN    57      44.160  68.037  61.509  1.00  9.66
ATOM    890  OD1 ASN    57      43.072  68.583  61.375  1.00  9.66
ATOM    891  ND2 ASN    57      45.252  68.678  61.158  1.00  9.66
ATOM    892 1HD2 ASN    57      46.178  68.255  61.318  1.00  9.66
ATOM    893 2HD2 ASN    57      45.172  69.596  60.776  1.00  9.66
ATOM    894  C   ASN    57      44.638  64.097  61.559  1.00  9.66
ATOM    895  O   ASN    57      44.559  63.940  62.792  1.00  9.66
ATOM    896  N   GLY    58      44.794  62.861  60.913  1.00  7.63
ATOM    897  H   GLY    58      44.761  62.143  61.612  1.00  7.63
ATOM    898  CA  GLY    58      45.116  62.330  59.520  1.00  7.63
ATOM    899  HA1 GLY    58      44.209  62.297  58.945  1.00  7.63
ATOM    900  HA2 GLY    58      45.550  61.345  59.580  1.00  7.63
ATOM    901  C   GLY    58      46.077  63.310  58.885  1.00  7.63
ATOM    902  O   GLY    58      45.998  63.543  57.688  1.00  7.63
ATOM    903  N   GLU    59      47.032  63.817  59.696  1.00  5.48
ATOM    904  H   GLU    59      46.937  63.751  60.704  1.00  5.48
ATOM    905  CA  GLU    59      48.251  64.477  59.221  1.00  5.48
ATOM    906  HA  GLU    59      47.990  65.473  58.861  1.00  5.48
ATOM    907  CB  GLU    59      49.314  64.606  60.332  1.00  5.48
ATOM    908  HB1 GLU    59      50.292  64.401  59.902  1.00  5.48
ATOM    909  HB2 GLU    59      49.140  63.862  61.112  1.00  5.48
ATOM    910  CG  GLU    59      49.404  66.011  60.943  1.00  5.48
ATOM    911  HG1 GLU    59      49.717  66.709  60.162  1.00  5.48
ATOM    912  HG2 GLU    59      50.170  66.010  61.721  1.00  5.48
ATOM    913  CD  GLU    59      48.076  66.473  61.539  1.00  5.48
ATOM    914  OE1 GLU    59      47.292  65.595  61.960  1.00  5.48
ATOM    915  OE2 GLU    59      47.805  67.695  61.518  1.00  5.48
ATOM    916  C   GLU    59      48.859  63.743  58.040  1.00  5.48
ATOM    917  O   GLU    59      49.548  64.361  57.230  1.00  5.48
ATOM    918  N   SER    60      48.548  62.435  57.966  1.00  4.18
ATOM    919  H   SER    60      47.983  62.073  58.712  1.00  4.18
ATOM    920  CA  SER    60      48.918  61.526  56.906  1.00  4.18
ATOM    921  HA  SER    60      48.754  60.499  57.226  1.00  4.18
ATOM    922  CB  SER    60      48.076  61.815  55.639  1.00  4.18
ATOM    923  HB1 SER    60      48.513  62.630  55.060  1.00  4.18
ATOM    924  HB2 SER    60      47.085  62.140  55.948  1.00  4.18
ATOM    925  OG  SER    60      47.886  60.679  54.813  1.00  4.18
ATOM    926  HG  SER    60      48.713  60.440  54.317  1.00  4.18
ATOM    927  C   SER    60      50.395  61.740  56.688  1.00  4.18
ATOM    928  O   SER    60      50.836  62.161  55.632  1.00  4.18
ATOM    929  N   SER    61      51.106  61.673  57.812  1.00  2.57
ATOM    930  H   SER    61      50.642  61.214  58.583  1.00  2.57
ATOM    931  CA  SER    61      52.299  62.441  58.151  1.00  2.57
ATOM    932  HA  SER    61      52.081  63.507  58.078  1.00  2.57
ATOM    933  CB  SER    61      52.615  62.065  59.608  1.00  2.57
ATOM    934  HB1 SER    61      53.660  61.781  59.668  1.00  2.57
ATOM    935  HB2 SER    61      52.024  61.193  59.896  1.00  2.57
ATOM    936  OG  SER    61      52.385  63.069  60.570  1.00  2.57
ATOM    937  HG  SER    61      52.271  62.618  61.444  1.00  2.57
ATOM    938  C   SER    61      53.517  62.134  57.287  1.00  2.57
ATOM    939  O   SER    61      54.578  62.708  57.506  1.00  2.57
ATOM    940  N   VAL    62      53.318  61.233  56.333  1.00  2.32
ATOM    941  H   VAL    62      52.387  60.841  56.347  1.00  2.32
ATOM    942  CA  VAL    62      54.006  61.006  55.076  1.00  2.32
ATOM    943  HA  VAL    62      53.492  60.114  54.714  1.00  2.32
ATOM    944  CB  VAL    62      53.699  62.072  54.008  1.00  2.32
ATOM    945  HB  VAL    62      54.535  62.066  53.346  1.00  2.32
ATOM    946  CG1 VAL    62      52.509  61.628  53.143  1.00  2.32
ATOM    947 1HG1 VAL    62      52.845  60.927  52.380  1.00  2.32
ATOM    948 2HG1 VAL    62      51.761  61.105  53.732  1.00  2.32
ATOM    949 3HG1 VAL    62      52.023  62.484  52.676  1.00  2.32
ATOM    950  CG2 VAL    62      53.594  63.535  54.461  1.00  2.32
ATOM    951 1HG2 VAL    62      52.711  63.693  55.075  1.00  2.32
ATOM    952 2HG2 VAL    62      54.488  63.805  55.020  1.00  2.32
ATOM    953 3HG2 VAL    62      53.527  64.178  53.583  1.00  2.32
ATOM    954  C   VAL    62      55.445  60.524  55.111  1.00  2.32
ATOM    955  O   VAL    62      56.255  60.907  55.956  1.00  2.32
ATOM    956  N   ILE    63      55.726  59.628  54.159  1.00  2.06
ATOM    957  H   ILE    63      55.066  59.537  53.401  1.00  2.06
ATOM    958  CA  ILE    63      56.843  58.689  54.167  1.00  2.06
ATOM    959  HA  ILE    63      56.651  57.905  54.899  1.00  2.06
ATOM    960  CB  ILE    63      57.002  58.058  52.759  1.00  2.06
ATOM    961  HB  ILE    63      57.061  58.870  52.032  1.00  2.06
ATOM    962  CG2 ILE    63      58.314  57.266  52.608  1.00  2.06
ATOM    963 1HG2 ILE    63      58.314  56.671  51.702  1.00  2.06
ATOM    964 2HG2 ILE    63      59.145  57.957  52.540  1.00  2.06
ATOM    965 3HG2 ILE    63      58.453  56.612  53.465  1.00  2.06
ATOM    966  CG1 ILE    63      55.793  57.170  52.397  1.00  2.06
ATOM    967 1HG1 ILE    63      55.285  56.842  53.303  1.00  2.06
ATOM    968 2HG1 ILE    63      56.119  56.277  51.869  1.00  2.06
ATOM    969  CD1 ILE    63      54.809  57.906  51.485  1.00  2.06
ATOM    970  HD1 ILE    63      54.403  58.790  51.974  1.00  2.06
ATOM    971  HD2 ILE    63      55.326  58.204  50.577  1.00  2.06
ATOM    972  HD3 ILE    63      53.988  57.237  51.234  1.00  2.06
ATOM    973  C   ILE    63      58.107  59.440  54.538  1.00  2.06
ATOM    974  O   ILE    63      58.524  60.383  53.847  1.00  2.06
ATOM    975  N   HIS    64      58.710  59.019  55.642  1.00  2.27
ATOM    976  H   HIS    64      58.366  58.168  56.081  1.00  2.27
ATOM    977  CA  HIS    64      59.978  59.585  56.057  1.00  2.27
ATOM    978  HA  HIS    64      59.857  60.661  56.179  1.00  2.27
ATOM    979  CB  HIS    64      60.424  58.971  57.391  1.00  2.27
ATOM    980  HB1 HIS    64      61.396  58.507  57.245  1.00  2.27
ATOM    981  HB2 HIS    64      59.709  58.206  57.699  1.00  2.27
ATOM    982  CG  HIS    64      60.610  59.898  58.553  1.00  2.27
ATOM    983  ND1 HIS    64      61.059  61.219  58.511  1.00  2.27
ATOM    984  CE1 HIS    64      61.173  61.595  59.796  1.00  2.27
ATOM    985  HE1 HIS    64      61.460  62.583  60.131  1.00  2.27
ATOM    986  NE2 HIS    64      60.842  60.587  60.620  1.00  2.27
ATOM    987  HE2 HIS    64      60.774  60.640  61.627  1.00  2.27
ATOM    988  CD2 HIS    64      60.483  59.510  59.851  1.00  2.27
ATOM    989  HD2 HIS    64      60.166  58.534  60.193  1.00  2.27
ATOM    990  C   HIS    64      61.021  59.337  54.975  1.00  2.27
ATOM    991  O   HIS    64      60.931  58.434  54.141  1.00  2.27
ATOM    992  N   ASP    65      62.105  60.075  55.039  1.00  2.59
ATOM    993  H   ASP    65      62.069  60.897  55.630  1.00  2.59
ATOM    994  CA  ASP    65      63.400  59.612  54.595  1.00  2.59
ATOM    995  HA  ASP    65      63.323  58.755  53.929  1.00  2.59
ATOM    996  CB  ASP    65      64.081  60.765  53.851  1.00  2.59
ATOM    997  HB1 ASP    65      64.011  61.675  54.453  1.00  2.59
ATOM    998  HB2 ASP    65      63.573  60.945  52.903  1.00  2.59
ATOM    999  CG  ASP    65      65.549  60.459  53.595  1.00  2.59
ATOM   1000  OD1 ASP    65      66.325  61.436  53.549  1.00  2.59
ATOM   1001  OD2 ASP    65      65.902  59.256  53.539  1.00  2.59
ATOM   1002  C   ASP    65      64.187  59.211  55.846  1.00  2.59
ATOM   1003  O   ASP    65      64.428  60.061  56.688  1.00  2.59
ATOM   1004  N   ARG    66      64.634  57.961  56.006  1.00  2.81
ATOM   1005  H   ARG    66      64.443  57.270  55.300  1.00  2.81
ATOM   1006  CA  ARG    66      65.464  57.603  57.161  1.00  2.81
ATOM   1007  HA  ARG    66      64.902  57.853  58.063  1.00  2.81
ATOM   1008  CB  ARG    66      65.743  56.080  57.185  1.00  2.81
ATOM   1009  HB1 ARG    66      66.227  55.803  56.247  1.00  2.81
ATOM   1010  HB2 ARG    66      64.787  55.570  57.219  1.00  2.81
ATOM   1011  CG  ARG    66      66.585  55.486  58.340  1.00  2.81
ATOM   1012  HG1 ARG    66      67.615  55.836  58.256  1.00  2.81
ATOM   1013  HG2 ARG    66      66.606  54.405  58.191  1.00  2.81
ATOM   1014  CD  ARG    66      66.077  55.740  59.775  1.00  2.81
ATOM   1015  HD1 ARG    66      66.450  54.943  60.420  1.00  2.81
ATOM   1016  HD2 ARG    66      64.989  55.709  59.795  1.00  2.81
ATOM   1017  NE  ARG    66      66.542  57.047  60.261  1.00  2.81
ATOM   1018  HE  ARG    66      66.400  57.809  59.616  1.00  2.81
ATOM   1019  CZ  ARG    66      67.496  57.287  61.141  1.00  2.81
ATOM   1020  NH1 ARG    66      68.201  58.366  61.000  1.00  2.81
ATOM   1021 1HH1 ARG    66      68.078  58.919  60.164  1.00  2.81
ATOM   1022 2HH1 ARG    66      68.957  58.523  61.638  1.00  2.81
ATOM   1023  NH2 ARG    66      67.828  56.508  62.116  1.00  2.81
ATOM   1024 1HH2 ARG    66      67.466  55.557  62.093  1.00  2.81
ATOM   1025 2HH2 ARG    66      68.833  56.407  62.269  1.00  2.81
ATOM   1026  C   ARG    66      66.747  58.444  57.200  1.00  2.81
ATOM   1027  O   ARG    66      67.218  58.808  58.276  1.00  2.81
ATOM   1028  N   LYS    67      67.285  58.793  56.035  1.00  3.27
ATOM   1029  H   LYS    67      66.761  58.581  55.190  1.00  3.27
ATOM   1030  CA  LYS    67      68.597  59.422  55.860  1.00  3.27
ATOM   1031  HA  LYS    67      69.306  58.977  56.561  1.00  3.27
ATOM   1032  CB  LYS    67      69.074  59.101  54.418  1.00  3.27
ATOM   1033  HB1 LYS    67      70.055  59.551  54.258  1.00  3.27
ATOM   1034  HB2 LYS    67      68.390  59.559  53.706  1.00  3.27
ATOM   1035  CG  LYS    67      69.180  57.578  54.135  1.00  3.27
ATOM   1036  HG1 LYS    67      68.359  57.040  54.608  1.00  3.27
ATOM   1037  HG2 LYS    67      70.099  57.221  54.601  1.00  3.27
ATOM   1038  CD  LYS    67      69.191  57.148  52.653  1.00  3.27
ATOM   1039  HD1 LYS    67      69.475  56.093  52.629  1.00  3.27
ATOM   1040  HD2 LYS    67      69.945  57.719  52.110  1.00  3.27
ATOM   1041  CE  LYS    67      67.819  57.302  51.965  1.00  3.27
ATOM   1042  HE1 LYS    67      67.670  58.360  51.724  1.00  3.27
ATOM   1043  HE2 LYS    67      67.037  57.027  52.679  1.00  3.27
ATOM   1044  NZ  LYS    67      67.691  56.450  50.744  1.00  3.27
ATOM   1045  HZ1 LYS    67      66.872  56.676  50.197  1.00  3.27
ATOM   1046  HZ2 LYS    67      68.496  56.523  50.138  1.00  3.27
ATOM   1047  HZ3 LYS    67      67.583  55.458  50.982  1.00  3.27
ATOM   1048  C   LYS    67      68.607  60.920  56.153  1.00  3.27
ATOM   1049  O   LYS    67      69.670  61.471  56.421  1.00  3.27
ATOM   1050  N   SER    68      67.445  61.577  56.153  1.00  3.63
ATOM   1051  H   SER    68      66.654  61.102  55.738  1.00  3.63
ATOM   1052  CA  SER    68      67.347  63.016  56.426  1.00  3.63
ATOM   1053  HA  SER    68      68.165  63.250  57.109  1.00  3.63
ATOM   1054  CB  SER    68      67.655  63.806  55.149  1.00  3.63
ATOM   1055  HB1 SER    68      68.471  63.324  54.608  1.00  3.63
ATOM   1056  HB2 SER    68      68.002  64.797  55.433  1.00  3.63
ATOM   1057  OG  SER    68      66.534  63.912  54.296  1.00  3.63
ATOM   1058  HG  SER    68      66.432  63.009  53.893  1.00  3.63
ATOM   1059  C   SER    68      66.107  63.468  57.196  1.00  3.63
ATOM   1060  O   SER    68      65.784  64.657  57.207  1.00  3.63
ATOM   1061  N   GLY    69      65.456  62.496  57.843  1.00  3.25
ATOM   1062  H   GLY    69      65.814  61.563  57.695  1.00  3.25
ATOM   1063  CA  GLY    69      64.203  62.520  58.607  1.00  3.25
ATOM   1064  HA1 GLY    69      64.437  62.678  59.659  1.00  3.25
ATOM   1065  HA2 GLY    69      63.717  61.550  58.517  1.00  3.25
ATOM   1066  C   GLY    69      63.199  63.590  58.182  1.00  3.25
ATOM   1067  O   GLY    69      62.648  64.312  59.016  1.00  3.25
ATOM   1068  N   LYS    70      62.975  63.703  56.872  1.00  3.01
ATOM   1069  H   LYS    70      63.482  63.081  56.264  1.00  3.01
ATOM   1070  CA  LYS    70      61.917  64.531  56.297  1.00  3.01
ATOM   1071  HA  LYS    70      61.605  65.290  57.016  1.00  3.01
ATOM   1072  CB  LYS    70      62.406  65.242  55.035  1.00  3.01
ATOM   1073  HB1 LYS    70      61.551  65.607  54.462  1.00  3.01
ATOM   1074  HB2 LYS    70      62.963  64.525  54.431  1.00  3.01
ATOM   1075  CG  LYS    70      63.287  66.436  55.404  1.00  3.01
ATOM   1076  HG1 LYS    70      63.966  66.131  56.196  1.00  3.01
ATOM   1077  HG2 LYS    70      62.668  67.244  55.795  1.00  3.01
ATOM   1078  CD  LYS    70      64.075  66.936  54.185  1.00  3.01
ATOM   1079  HD1 LYS    70      63.457  67.639  53.624  1.00  3.01
ATOM   1080  HD2 LYS    70      64.324  66.102  53.527  1.00  3.01
ATOM   1081  CE  LYS    70      65.378  67.613  54.611  1.00  3.01
ATOM   1082  HE1 LYS    70      65.151  68.435  55.297  1.00  3.01
ATOM   1083  HE2 LYS    70      65.854  68.029  53.720  1.00  3.01
ATOM   1084  NZ  LYS    70      66.282  66.631  55.256  1.00  3.01
ATOM   1085  HZ1 LYS    70      67.187  67.024  55.466  1.00  3.01
ATOM   1086  HZ2 LYS    70      65.882  66.260  56.118  1.00  3.01
ATOM   1087  HZ3 LYS    70      66.399  65.805  54.667  1.00  3.01
ATOM   1088  C   LYS    70      60.711  63.666  55.973  1.00  3.01
ATOM   1089  O   LYS    70      60.807  62.735  55.176  1.00  3.01
ATOM   1090  N   LYS    71      59.582  64.022  56.578  1.00  2.66
ATOM   1091  H   LYS    71      59.643  64.777  57.241  1.00  2.66
ATOM   1092  CA  LYS    71      58.247  63.662  56.103  1.00  2.66
ATOM   1093  HA  LYS    71      58.086  62.583  56.160  1.00  2.66
ATOM   1094  CB  LYS    71      57.217  64.414  56.977  1.00  2.66
ATOM   1095  HB1 LYS    71      56.231  64.258  56.545  1.00  2.66
ATOM   1096  HB2 LYS    71      57.423  65.484  56.907  1.00  2.66
ATOM   1097  CG  LYS    71      57.173  64.031  58.471  1.00  2.66
ATOM   1098  HG1 LYS    71      58.159  64.163  58.916  1.00  2.66
ATOM   1099  HG2 LYS    71      56.890  62.985  58.556  1.00  2.66
ATOM   1100  CD  LYS    71      56.158  64.910  59.233  1.00  2.66
ATOM   1101  HD1 LYS    71      55.177  64.848  58.759  1.00  2.66
ATOM   1102  HD2 LYS    71      56.491  65.946  59.162  1.00  2.66
ATOM   1103  CE  LYS    71      56.025  64.558  60.727  1.00  2.66
ATOM   1104  HE1 LYS    71      55.618  65.427  61.253  1.00  2.66
ATOM   1105  HE2 LYS    71      57.020  64.356  61.129  1.00  2.66
ATOM   1106  NZ  LYS    71      55.133  63.399  60.969  1.00  2.66
ATOM   1107  HZ1 LYS    71      54.163  63.596  60.722  1.00  2.66
ATOM   1108  HZ2 LYS    71      55.414  62.586  60.434  1.00  2.66
ATOM   1109  HZ3 LYS    71      55.120  63.106  61.943  1.00  2.66
ATOM   1110  C   LYS    71      58.065  64.124  54.667  1.00  2.66
ATOM   1111  O   LYS    71      58.373  65.276  54.367  1.00  2.66
ATOM   1112  N   PHE    72      57.560  63.255  53.803  1.00  2.29
ATOM   1113  H   PHE    72      57.386  62.300  54.095  1.00  2.29
ATOM   1114  CA  PHE    72      57.416  63.581  52.389  1.00  2.29
ATOM   1115  HA  PHE    72      57.202  64.646  52.272  1.00  2.29
ATOM   1116  CB  PHE    72      58.733  63.254  51.682  1.00  2.29
ATOM   1117  HB1 PHE    72      58.508  63.066  50.633  1.00  2.29
ATOM   1118  HB2 PHE    72      59.104  62.324  52.105  1.00  2.29
ATOM   1119  CG  PHE    72      59.845  64.297  51.703  1.00  2.29
ATOM   1120  CD1 PHE    72      61.167  63.933  52.033  1.00  2.29
ATOM   1121  HD1 PHE    72      61.375  62.957  52.444  1.00  2.29
ATOM   1122  CE1 PHE    72      62.230  64.824  51.797  1.00  2.29
ATOM   1123  HE1 PHE    72      63.245  64.515  52.001  1.00  2.29
ATOM   1124  CZ  PHE    72      61.972  66.111  51.293  1.00  2.29
ATOM   1125  HZ  PHE    72      62.783  66.800  51.105  1.00  2.29
ATOM   1126  CE2 PHE    72      60.649  66.503  51.029  1.00  2.29
ATOM   1127  HE2 PHE    72      60.426  67.488  50.638  1.00  2.29
ATOM   1128  CD2 PHE    72      59.595  65.598  51.235  1.00  2.29
ATOM   1129  HD2 PHE    72      58.587  65.913  51.013  1.00  2.29
ATOM   1130  C   PHE    72      56.282  62.811  51.744  1.00  2.29
ATOM   1131  O   PHE    72      56.247  61.578  51.858  1.00  2.29
ATOM   1132  N   SER    73      55.400  63.562  51.068  1.00  2.27
ATOM   1133  H   SER    73      55.629  64.543  50.912  1.00  2.27
ATOM   1134  CA  SER    73      54.203  63.057  50.392  1.00  2.27
ATOM   1135  HA  SER    73      53.481  62.758  51.136  1.00  2.27
ATOM   1136  CB  SER    73      53.544  64.136  49.521  1.00  2.27
ATOM   1137  HB1 SER    73      53.249  64.981  50.146  1.00  2.27
ATOM   1138  HB2 SER    73      52.653  63.725  49.044  1.00  2.27
ATOM   1139  OG  SER    73      54.436  64.582  48.525  1.00  2.27
ATOM   1140  HG  SER    73      55.071  65.191  48.977  1.00  2.27
ATOM   1141  C   SER    73      54.529  61.852  49.534  1.00  2.27
ATOM   1142  O   SER    73      55.647  61.691  49.052  1.00  2.27
ATOM   1143  N   ILE    74      53.544  60.995  49.335  1.00  2.01
ATOM   1144  H   ILE    74      52.650  61.172  49.768  1.00  2.01
ATOM   1145  CA  ILE    74      53.663  59.822  48.488  1.00  2.01
ATOM   1146  HA  ILE    74      54.349  59.143  48.980  1.00  2.01
ATOM   1147  CB  ILE    74      52.266  59.161  48.479  1.00  2.01
ATOM   1148  HB  ILE    74      52.040  58.901  49.516  1.00  2.01
ATOM   1149  CG2 ILE    74      51.112  60.059  47.997  1.00  2.01
ATOM   1150 1HG2 ILE    74      50.161  59.552  48.164  1.00  2.01
ATOM   1151 2HG2 ILE    74      51.082  61.004  48.540  1.00  2.01
ATOM   1152 3HG2 ILE    74      51.211  60.274  46.932  1.00  2.01
ATOM   1153  CG1 ILE    74      52.215  57.861  47.687  1.00  2.01
ATOM   1154 1HG1 ILE    74      52.240  58.078  46.624  1.00  2.01
ATOM   1155 2HG1 ILE    74      51.272  57.379  47.918  1.00  2.01
ATOM   1156  CD1 ILE    74      53.336  56.895  48.031  1.00  2.01
ATOM   1157  HD1 ILE    74      53.039  55.909  47.709  1.00  2.01
ATOM   1158  HD2 ILE    74      54.248  57.184  47.521  1.00  2.01
ATOM   1159  HD3 ILE    74      53.500  56.876  49.104  1.00  2.01
ATOM   1160  C   ILE    74      54.296  60.127  47.109  1.00  2.01
ATOM   1161  O   ILE    74      55.205  59.416  46.660  1.00  2.01
ATOM   1162  N   GLU    75      53.931  61.246  46.486  1.00  2.30
ATOM   1163  H   GLU    75      53.153  61.790  46.871  1.00  2.30
ATOM   1164  CA  GLU    75      54.566  61.761  45.274  1.00  2.30
ATOM   1165  HA  GLU    75      54.554  60.984  44.511  1.00  2.30
ATOM   1166  CB  GLU    75      53.804  62.986  44.722  1.00  2.30
ATOM   1167  HB1 GLU    75      54.334  63.307  43.824  1.00  2.30
ATOM   1168  HB2 GLU    75      53.861  63.812  45.432  1.00  2.30
ATOM   1169  CG  GLU    75      52.336  62.754  44.311  1.00  2.30
ATOM   1170  HG1 GLU    75      52.254  61.776  43.835  1.00  2.30
ATOM   1171  HG2 GLU    75      52.088  63.503  43.554  1.00  2.30
ATOM   1172  CD  GLU    75      51.313  62.874  45.456  1.00  2.30
ATOM   1173  OE1 GLU    75      50.100  62.938  45.150  1.00  2.30
ATOM   1174  OE2 GLU    75      51.738  62.876  46.636  1.00  2.30
ATOM   1175  C   GLU    75      56.033  62.170  45.463  1.00  2.30
ATOM   1176  O   GLU    75      56.875  61.866  44.612  1.00  2.30
ATOM   1177  N   GLU    76      56.378  62.858  46.553  1.00  2.29
ATOM   1178  H   GLU    76      55.664  63.055  47.253  1.00  2.29
ATOM   1179  CA  GLU    76      57.759  63.273  46.844  1.00  2.29
ATOM   1180  HA  GLU    76      58.160  63.804  45.981  1.00  2.29
ATOM   1181  CB  GLU    76      57.806  64.228  48.046  1.00  2.29
ATOM   1182  HB1 GLU    76      58.833  64.295  48.410  1.00  2.29
ATOM   1183  HB2 GLU    76      57.198  63.809  48.844  1.00  2.29
ATOM   1184  CG  GLU    76      57.333  65.650  47.707  1.00  2.29
ATOM   1185  HG1 GLU    76      56.423  65.605  47.108  1.00  2.29
ATOM   1186  HG2 GLU    76      58.101  66.141  47.105  1.00  2.29
ATOM   1187  CD  GLU    76      57.059  66.448  48.991  1.00  2.29
ATOM   1188  OE1 GLU    76      56.192  65.986  49.775  1.00  2.29
ATOM   1189  OE2 GLU    76      57.744  67.464  49.223  1.00  2.29
ATOM   1190  C   GLU    76      58.681  62.080  47.096  1.00  2.29
ATOM   1191  O   GLU    76      59.847  62.073  46.696  1.00  2.29
ATOM   1192  N   ALA    77      58.164  61.053  47.757  1.00  1.93
ATOM   1193  H   ALA    77      57.203  61.156  48.083  1.00  1.93
ATOM   1194  CA  ALA    77      58.834  59.796  48.012  1.00  1.93
ATOM   1195  HA  ALA    77      59.811  60.006  48.438  1.00  1.93
ATOM   1196  CB  ALA    77      58.024  59.059  49.070  1.00  1.93
ATOM   1197  HB1 ALA    77      58.512  58.119  49.308  1.00  1.93
ATOM   1198  HB2 ALA    77      57.967  59.667  49.975  1.00  1.93
ATOM   1199  HB3 ALA    77      57.011  58.898  48.703  1.00  1.93
ATOM   1200  C   ALA    77      59.095  59.024  46.711  1.00  1.93
ATOM   1201  O   ALA    77      60.248  58.639  46.474  1.00  1.93
ATOM   1202  N   LEU    78      58.101  58.914  45.816  1.00  2.00
ATOM   1203  H   LEU    78      57.172  59.256  46.050  1.00  2.00
ATOM   1204  CA  LEU    78      58.339  58.386  44.465  1.00  2.00
ATOM   1205  HA  LEU    78      58.655  57.346  44.568  1.00  2.00
ATOM   1206  CB  LEU    78      57.014  58.414  43.674  1.00  2.00
ATOM   1207  HB1 LEU    78      56.657  59.443  43.620  1.00  2.00
ATOM   1208  HB2 LEU    78      56.272  57.835  44.220  1.00  2.00
ATOM   1209  CG  LEU    78      57.112  57.859  42.240  1.00  2.00
ATOM   1210  HG  LEU    78      57.866  58.416  41.684  1.00  2.00
ATOM   1211  CD1 LEU    78      57.482  56.374  42.221  1.00  2.00
ATOM   1212 1HD1 LEU    78      57.492  56.009  41.195  1.00  2.00
ATOM   1213 2HD1 LEU    78      58.480  56.231  42.637  1.00  2.00
ATOM   1214 3HD1 LEU    78      56.767  55.796  42.807  1.00  2.00
ATOM   1215  CD2 LEU    78      55.779  58.018  41.511  1.00  2.00
ATOM   1216 1HD2 LEU    78      55.877  57.676  40.481  1.00  2.00
ATOM   1217 2HD2 LEU    78      55.004  57.438  42.010  1.00  2.00
ATOM   1218 3HD2 LEU    78      55.484  59.068  41.503  1.00  2.00
ATOM   1219  C   LEU    78      59.472  59.122  43.746  1.00  2.00
ATOM   1220  O   LEU    78      60.447  58.510  43.318  1.00  2.00
ATOM   1221  N   GLN    79      59.388  60.451  43.715  1.00  2.35
ATOM   1222  H   GLN    79      58.565  60.890  44.119  1.00  2.35
ATOM   1223  CA  GLN    79      60.398  61.306  43.087  1.00  2.35
ATOM   1224  HA  GLN    79      60.557  60.953  42.066  1.00  2.35
ATOM   1225  CB  GLN    79      59.856  62.742  43.020  1.00  2.35
ATOM   1226  HB1 GLN    79      60.652  63.419  42.706  1.00  2.35
ATOM   1227  HB2 GLN    79      59.529  63.043  44.016  1.00  2.35
ATOM   1228  CG  GLN    79      58.694  62.880  42.023  1.00  2.35
ATOM   1229  HG1 GLN    79      57.965  62.084  42.175  1.00  2.35
ATOM   1230  HG2 GLN    79      59.078  62.800  41.005  1.00  2.35
ATOM   1231  CD  GLN    79      57.983  64.215  42.187  1.00  2.35
ATOM   1232  OE1 GLN    79      58.175  65.152  41.433  1.00  2.35
ATOM   1233  NE2 GLN    79      57.150  64.346  43.193  1.00  2.35
ATOM   1234 1HE2 GLN    79      56.986  63.552  43.802  1.00  2.35
ATOM   1235 2HE2 GLN    79      56.684  65.229  43.299  1.00  2.35
ATOM   1236  C   GLN    79      61.776  61.288  43.761  1.00  2.35
ATOM   1237  O   GLN    79      62.745  61.738  43.160  1.00  2.35
ATOM   1238  N   SER    80      61.902  60.744  44.972  1.00  2.37
ATOM   1239  H   SER    80      61.067  60.407  45.434  1.00  2.37
ATOM   1240  CA  SER    80      63.195  60.587  45.656  1.00  2.37
ATOM   1241  HA  SER    80      63.983  60.994  45.021  1.00  2.37
ATOM   1242  CB  SER    80      63.239  61.402  46.952  1.00  2.37
ATOM   1243  HB1 SER    80      63.291  62.460  46.691  1.00  2.37
ATOM   1244  HB2 SER    80      64.133  61.147  47.523  1.00  2.37
ATOM   1245  OG  SER    80      62.087  61.196  47.742  1.00  2.37
ATOM   1246  HG  SER    80      61.327  61.510  47.197  1.00  2.37
ATOM   1247  C   SER    80      63.565  59.117  45.819  1.00  2.37
ATOM   1248  O   SER    80      64.445  58.788  46.614  1.00  2.37
ATOM   1249  N   GLY    81      62.900  58.228  45.064  1.00  2.13
ATOM   1250  H   GLY    81      62.142  58.555  44.472  1.00  2.13
ATOM   1251  CA  GLY    81      63.205  56.802  45.026  1.00  2.13
ATOM   1252  HA1 GLY    81      64.192  56.655  44.586  1.00  2.13
ATOM   1253  HA2 GLY    81      62.466  56.301  44.400  1.00  2.13
ATOM   1254  C   GLY    81      63.186  56.143  46.409  1.00  2.13
ATOM   1255  O   GLY    81      63.896  55.169  46.667  1.00  2.13
ATOM   1256  N   ARG    82      62.391  56.706  47.326  1.00  1.86
ATOM   1257  H   ARG    82      61.859  57.521  47.030  1.00  1.86
ATOM   1258  CA  ARG    82      62.150  56.155  48.661  1.00  1.86
ATOM   1259  HA  ARG    82      63.088  55.791  49.079  1.00  1.86
ATOM   1260  CB  ARG    82      61.506  57.243  49.543  1.00  1.86
ATOM   1261  HB1 ARG    82      60.482  56.958  49.790  1.00  1.86
ATOM   1262  HB2 ARG    82      61.411  58.167  48.973  1.00  1.86
ATOM   1263  CG  ARG    82      62.238  57.485  50.873  1.00  1.86
ATOM   1264  HG1 ARG    82      62.849  56.620  51.134  1.00  1.86
ATOM   1265  HG2 ARG    82      61.495  57.598  51.660  1.00  1.86
ATOM   1266  CD  ARG    82      63.119  58.740  50.832  1.00  1.86
ATOM   1267  HD1 ARG    82      63.931  58.562  50.124  1.00  1.86
ATOM   1268  HD2 ARG    82      63.564  58.904  51.810  1.00  1.86
ATOM   1269  NE  ARG    82      62.389  59.947  50.400  1.00  1.86
ATOM   1270  HE  ARG    82      62.687  60.354  49.521  1.00  1.86
ATOM   1271  CZ  ARG    82      61.297  60.505  50.889  1.00  1.86
ATOM   1272  NH1 ARG    82      60.807  61.501  50.231  1.00  1.86
ATOM   1273 1HH1 ARG    82      61.247  61.786  49.366  1.00  1.86
ATOM   1274 2HH1 ARG    82      60.031  62.016  50.600  1.00  1.86
ATOM   1275  NH2 ARG    82      60.679  60.113  51.966  1.00  1.86
ATOM   1276 1HH2 ARG    82      61.031  59.355  52.535  1.00  1.86
ATOM   1277 2HH2 ARG    82      59.833  60.556  52.317  1.00  1.86
ATOM   1278  C   ARG    82      61.169  54.984  48.638  1.00  1.86
ATOM   1279  O   ARG    82      60.981  54.330  49.671  1.00  1.86
ATOM   1280  N   LEU    83      60.435  54.865  47.534  1.00  1.65
ATOM   1281  H   LEU    83      60.657  55.471  46.756  1.00  1.65
ATOM   1282  CA  LEU    83      59.406  53.877  47.282  1.00  1.65
ATOM   1283  HA  LEU    83      59.776  52.935  47.669  1.00  1.65
ATOM   1284  CB  LEU    83      58.125  54.211  48.055  1.00  1.65
ATOM   1285  HB1 LEU    83      58.376  54.173  49.113  1.00  1.65
ATOM   1286  HB2 LEU    83      57.385  53.431  47.875  1.00  1.65
ATOM   1287  CG  LEU    83      57.505  55.584  47.748  1.00  1.65
ATOM   1288  HG  LEU    83      58.272  56.327  47.536  1.00  1.65
ATOM   1289  CD1 LEU    83      56.530  55.514  46.587  1.00  1.65
ATOM   1290 1HD1 LEU    83      56.096  56.497  46.419  1.00  1.65
ATOM   1291 2HD1 LEU    83      57.041  55.227  45.674  1.00  1.65
ATOM   1292 3HD1 LEU    83      55.745  54.794  46.806  1.00  1.65
ATOM   1293  CD2 LEU    83      56.726  56.033  48.976  1.00  1.65
ATOM   1294 1HD2 LEU    83      56.143  56.920  48.750  1.00  1.65
ATOM   1295 2HD2 LEU    83      56.053  55.260  49.307  1.00  1.65
ATOM   1296 3HD2 LEU    83      57.411  56.246  49.788  1.00  1.65
ATOM   1297  C   LEU    83      59.199  53.672  45.770  1.00  1.65
ATOM   1298  O   LEU    83      59.346  54.617  44.992  1.00  1.65
ATOM   1299  N   THR    84      58.864  52.437  45.370  1.00  1.97
ATOM   1300  H   THR    84      58.890  51.704  46.058  1.00  1.97
ATOM   1301  CA  THR    84      58.635  52.054  43.959  1.00  1.97
ATOM   1302  HA  THR    84      59.464  52.466  43.384  1.00  1.97
ATOM   1303  CB  THR    84      58.627  50.523  43.727  1.00  1.97
ATOM   1304  HB  THR    84      58.899  50.353  42.687  1.00  1.97
ATOM   1305  CG2 THR    84      59.595  49.689  44.551  1.00  1.97
ATOM   1306 1HG2 THR    84      59.532  48.647  44.242  1.00  1.97
ATOM   1307 2HG2 THR    84      60.608  50.041  44.361  1.00  1.97
ATOM   1308 3HG2 THR    84      59.364  49.759  45.613  1.00  1.97
ATOM   1309  OG1 THR    84      57.349  49.963  43.906  1.00  1.97
ATOM   1310  HG1 THR    84      57.426  49.308  44.627  1.00  1.97
ATOM   1311  C   THR    84      57.330  52.611  43.364  1.00  1.97
ATOM   1312  O   THR    84      56.537  53.157  44.115  1.00  1.97
ATOM   1313  N   PRO    85      57.010  52.426  42.061  1.00  2.18
ATOM   1314  CD  PRO    85      57.955  52.159  40.987  1.00  2.18
ATOM   1315  HD1 PRO    85      58.051  51.082  40.842  1.00  2.18
ATOM   1316  HD2 PRO    85      58.930  52.609  41.181  1.00  2.18
ATOM   1317  CG  PRO    85      57.330  52.781  39.742  1.00  2.18
ATOM   1318  HG1 PRO    85      57.672  52.294  38.829  1.00  2.18
ATOM   1319  HG2 PRO    85      57.547  53.850  39.716  1.00  2.18
ATOM   1320  CB  PRO    85      55.838  52.563  39.981  1.00  2.18
ATOM   1321  HB1 PRO    85      55.572  51.550  39.675  1.00  2.18
ATOM   1322  HB2 PRO    85      55.234  53.292  39.439  1.00  2.18
ATOM   1323  CA  PRO    85      55.680  52.723  41.499  1.00  2.18
ATOM   1324  HA  PRO    85      55.467  53.773  41.700  1.00  2.18
ATOM   1325  C   PRO    85      54.473  51.885  41.993  1.00  2.18
ATOM   1326  O   PRO    85      53.403  52.436  42.249  1.00  2.18
ATOM   1327  N   ALA    86      54.591  50.560  42.141  1.00  2.26
ATOM   1328  H   ALA    86      55.486  50.124  41.980  1.00  2.26
ATOM   1329  CA  ALA    86      53.473  49.737  42.650  1.00  2.26
ATOM   1330  HA  ALA    86      52.559  49.988  42.106  1.00  2.26
ATOM   1331  CB  ALA    86      53.798  48.259  42.398  1.00  2.26
ATOM   1332  HB1 ALA    86      52.973  47.643  42.762  1.00  2.26
ATOM   1333  HB2 ALA    86      53.919  48.084  41.329  1.00  2.26
ATOM   1334  HB3 ALA    86      54.714  47.977  42.920  1.00  2.26
ATOM   1335  C   ALA    86      53.215  50.013  44.136  1.00  2.26
ATOM   1336  O   ALA    86      52.087  50.149  44.625  1.00  2.26
ATOM   1337  N   HIS    87      54.323  50.143  44.856  1.00  2.02
ATOM   1338  H   HIS    87      55.216  50.028  44.392  1.00  2.02
ATOM   1339  CA  HIS    87      54.328  50.549  46.244  1.00  2.02
ATOM   1340  HA  HIS    87      53.653  49.897  46.799  1.00  2.02
ATOM   1341  CB  HIS    87      55.741  50.310  46.762  1.00  2.02
ATOM   1342  HB1 HIS    87      55.829  50.669  47.772  1.00  2.02
ATOM   1343  HB2 HIS    87      56.465  50.854  46.157  1.00  2.02
ATOM   1344  CG  HIS    87      56.055  48.834  46.777  1.00  2.02
ATOM   1345  ND1 HIS    87      56.952  48.169  45.941  1.00  2.02
ATOM   1346  CE1 HIS    87      56.936  46.887  46.336  1.00  2.02
ATOM   1347  HE1 HIS    87      57.529  46.099  45.897  1.00  2.02
ATOM   1348  NE2 HIS    87      56.064  46.710  47.340  1.00  2.02
ATOM   1349  HE2 HIS    87      55.857  45.823  47.790  1.00  2.02
ATOM   1350  CD2 HIS    87      55.495  47.927  47.622  1.00  2.02
ATOM   1351  HD2 HIS    87      54.758  48.140  48.377  1.00  2.02
ATOM   1352  C   HIS    87      53.758  51.961  46.425  1.00  2.02
ATOM   1353  O   HIS    87      52.963  52.177  47.331  1.00  2.02
ATOM   1354  N   TYR    88      54.026  52.868  45.483  1.00  1.96
ATOM   1355  H   TYR    88      54.757  52.663  44.814  1.00  1.96
ATOM   1356  CA  TYR    88      53.380  54.172  45.354  1.00  1.96
ATOM   1357  HA  TYR    88      53.579  54.708  46.268  1.00  1.96
ATOM   1358  CB  TYR    88      53.992  55.000  44.207  1.00  1.96
ATOM   1359  HB1 TYR    88      54.126  54.379  43.337  1.00  1.96
ATOM   1360  HB2 TYR    88      54.986  55.327  44.491  1.00  1.96
ATOM   1361  CG  TYR    88      53.201  56.218  43.767  1.00  1.96
ATOM   1362  CD1 TYR    88      53.443  57.468  44.363  1.00  1.96
ATOM   1363  HD1 TYR    88      54.175  57.564  45.149  1.00  1.96
ATOM   1364  CE1 TYR    88      52.702  58.595  43.963  1.00  1.96
ATOM   1365  HE1 TYR    88      52.839  59.547  44.447  1.00  1.96
ATOM   1366  CZ  TYR    88      51.718  58.475  42.965  1.00  1.96
ATOM   1367  OH  TYR    88      50.983  59.564  42.628  1.00  1.96
ATOM   1368  HH  TYR    88      50.269  59.357  42.027  1.00  1.96
ATOM   1369  CE2 TYR    88      51.485  57.226  42.349  1.00  1.96
ATOM   1370  HE2 TYR    88      50.723  57.127  41.593  1.00  1.96
ATOM   1371  CD2 TYR    88      52.233  56.100  42.749  1.00  1.96
ATOM   1372  HD2 TYR    88      52.051  55.139  42.288  1.00  1.96
ATOM   1373  C   TYR    88      51.869  54.067  45.220  1.00  1.96
ATOM   1374  O   TYR    88      51.180  54.717  45.988  1.00  1.96
ATOM   1375  N   ASP    89      51.332  53.221  44.340  1.00  2.27
ATOM   1376  H   ASP    89      51.935  52.707  43.707  1.00  2.27
ATOM   1377  CA  ASP    89      49.873  53.033  44.265  1.00  2.27
ATOM   1378  HA  ASP    89      49.415  53.999  44.046  1.00  2.27
ATOM   1379  CB  ASP    89      49.542  52.086  43.089  1.00  2.27
ATOM   1380  HB1 ASP    89      50.451  51.583  42.751  1.00  2.27
ATOM   1381  HB2 ASP    89      49.176  52.683  42.253  1.00  2.27
ATOM   1382  CG  ASP    89      48.501  51.015  43.432  1.00  2.27
ATOM   1383  OD1 ASP    89      48.878  49.832  43.558  1.00  2.27
ATOM   1384  OD2 ASP    89      47.323  51.347  43.685  1.00  2.27
ATOM   1385  C   ASP    89      49.262  52.568  45.606  1.00  2.27
ATOM   1386  O   ASP    89      48.277  53.140  46.102  1.00  2.27
ATOM   1387  N   ARG    90      49.871  51.558  46.243  1.00  2.43
ATOM   1388  H   ARG    90      50.667  51.116  45.788  1.00  2.43
ATOM   1389  CA  ARG    90      49.395  51.081  47.556  1.00  2.43
ATOM   1390  HA  ARG    90      48.366  50.741  47.457  1.00  2.43
ATOM   1391  CB  ARG    90      50.303  49.919  48.034  1.00  2.43
ATOM   1392  HB1 ARG    90      50.646  50.137  49.047  1.00  2.43
ATOM   1393  HB2 ARG    90      51.201  49.859  47.416  1.00  2.43
ATOM   1394  CG  ARG    90      49.639  48.534  48.087  1.00  2.43
ATOM   1395  HG1 ARG    90      48.697  48.606  48.630  1.00  2.43
ATOM   1396  HG2 ARG    90      50.297  47.879  48.660  1.00  2.43
ATOM   1397  CD  ARG    90      49.415  47.865  46.720  1.00  2.43
ATOM   1398  HD1 ARG    90      49.123  46.825  46.874  1.00  2.43
ATOM   1399  HD2 ARG    90      50.360  47.866  46.172  1.00  2.43
ATOM   1400  NE  ARG    90      48.398  48.537  45.899  1.00  2.43
ATOM   1401  HE  ARG    90      48.736  49.019  45.060  1.00  2.43
ATOM   1402  CZ  ARG    90      47.093  48.593  46.060  1.00  2.43
ATOM   1403  NH1 ARG    90      46.371  49.291  45.241  1.00  2.43
ATOM   1404 1HH1 ARG    90      46.847  49.856  44.520  1.00  2.43
ATOM   1405 2HH1 ARG    90      45.389  49.423  45.358  1.00  2.43
ATOM   1406  NH2 ARG    90      46.484  47.971  47.033  1.00  2.43
ATOM   1407 1HH2 ARG    90      47.039  47.420  47.660  1.00  2.43
ATOM   1408 2HH2 ARG    90      45.485  48.012  47.091  1.00  2.43
ATOM   1409  C   ARG    90      49.373  52.193  48.616  1.00  2.43
ATOM   1410  O   ARG    90      48.390  52.336  49.361  1.00  2.43
ATOM   1411  N   TYR    91      50.456  52.963  48.708  1.00  2.21
ATOM   1412  H   TYR    91      51.250  52.806  48.093  1.00  2.21
ATOM   1413  CA  TYR    91      50.548  53.964  49.754  1.00  2.21
ATOM   1414  HA  TYR    91      50.089  53.526  50.640  1.00  2.21
ATOM   1415  CB  TYR    91      51.973  54.267  50.200  1.00  2.21
ATOM   1416  HB1 TYR    91      51.939  54.774  51.166  1.00  2.21
ATOM   1417  HB2 TYR    91      52.398  54.954  49.488  1.00  2.21
ATOM   1418  CG  TYR    91      52.872  53.052  50.314  1.00  2.21
ATOM   1419  CD1 TYR    91      52.413  51.840  50.865  1.00  2.21
ATOM   1420  HD1 TYR    91      51.428  51.780  51.304  1.00  2.21
ATOM   1421  CE1 TYR    91      53.219  50.691  50.790  1.00  2.21
ATOM   1422  HE1 TYR    91      52.848  49.763  51.181  1.00  2.21
ATOM   1423  CZ  TYR    91      54.517  50.762  50.236  1.00  2.21
ATOM   1424  OH  TYR    91      55.322  49.666  50.213  1.00  2.21
ATOM   1425  HH  TYR    91      56.225  49.851  49.942  1.00  2.21
ATOM   1426  CE2 TYR    91      54.996  51.996  49.754  1.00  2.21
ATOM   1427  HE2 TYR    91      55.987  52.081  49.346  1.00  2.21
ATOM   1428  CD2 TYR    91      54.160  53.124  49.769  1.00  2.21
ATOM   1429  HD2 TYR    91      54.464  54.036  49.292  1.00  2.21
ATOM   1430  C   TYR    91      49.688  55.191  49.463  1.00  2.21
ATOM   1431  O   TYR    91      49.040  55.631  50.400  1.00  2.21
ATOM   1432  N   VAL    92      49.499  55.587  48.192  1.00  2.38
ATOM   1433  H   VAL    92      50.090  55.184  47.470  1.00  2.38
ATOM   1434  CA  VAL    92      48.425  56.503  47.776  1.00  2.38
ATOM   1435  HA  VAL    92      48.643  57.487  48.191  1.00  2.38
ATOM   1436  CB  VAL    92      48.272  56.664  46.241  1.00  2.38
ATOM   1437  HB  VAL    92      48.245  55.684  45.772  1.00  2.38
ATOM   1438  CG1 VAL    92      46.983  57.416  45.862  1.00  2.38
ATOM   1439 1HG1 VAL    92      46.957  57.596  44.788  1.00  2.38
ATOM   1440 2HG1 VAL    92      46.105  56.825  46.119  1.00  2.38
ATOM   1441 3HG1 VAL    92      46.941  58.373  46.386  1.00  2.38
ATOM   1442  CG2 VAL    92      49.414  57.471  45.616  1.00  2.38
ATOM   1443 1HG2 VAL    92      49.275  57.546  44.538  1.00  2.38
ATOM   1444 2HG2 VAL    92      49.444  58.474  46.042  1.00  2.38
ATOM   1445 3HG2 VAL    92      50.364  56.981  45.791  1.00  2.38
ATOM   1446  C   VAL    92      47.125  56.039  48.394  1.00  2.38
ATOM   1447  O   VAL    92      46.564  56.783  49.186  1.00  2.38
ATOM   1448  N   ASN    93      46.692  54.797  48.136  1.00  3.00
ATOM   1449  H   ASN    93      47.239  54.215  47.509  1.00  3.00
ATOM   1450  CA  ASN    93      45.458  54.285  48.747  1.00  3.00
ATOM   1451  HA  ASN    93      44.623  54.865  48.349  1.00  3.00
ATOM   1452  CB  ASN    93      45.233  52.816  48.342  1.00  3.00
ATOM   1453  HB1 ASN    93      44.488  52.384  49.010  1.00  3.00
ATOM   1454  HB2 ASN    93      46.147  52.241  48.445  1.00  3.00
ATOM   1455  CG  ASN    93      44.696  52.658  46.929  1.00  3.00
ATOM   1456  OD1 ASN    93      43.500  52.693  46.706  1.00  3.00
ATOM   1457  ND2 ASN    93      45.534  52.440  45.943  1.00  3.00
ATOM   1458 1HD2 ASN    93      46.538  52.529  46.063  1.00  3.00
ATOM   1459 2HD2 ASN    93      45.173  52.379  45.007  1.00  3.00
ATOM   1460  C   ASN    93      45.421  54.505  50.281  1.00  3.00
ATOM   1461  O   ASN    93      44.454  55.075  50.791  1.00  3.00
ATOM   1462  N   LYS    94      46.485  54.172  51.034  1.00  3.11
ATOM   1463  H   LYS    94      47.324  53.849  50.568  1.00  3.11
ATOM   1464  CA  LYS    94      46.505  54.429  52.502  1.00  3.11
ATOM   1465  HA  LYS    94      45.659  53.902  52.944  1.00  3.11
ATOM   1466  CB  LYS    94      47.810  53.865  53.106  1.00  3.11
ATOM   1467  HB1 LYS    94      48.642  54.491  52.782  1.00  3.11
ATOM   1468  HB2 LYS    94      47.987  52.862  52.713  1.00  3.11
ATOM   1469  CG  LYS    94      47.833  53.804  54.649  1.00  3.11
ATOM   1470  HG1 LYS    94      47.488  54.749  55.069  1.00  3.11
ATOM   1471  HG2 LYS    94      48.868  53.666  54.962  1.00  3.11
ATOM   1472  CD  LYS    94      46.983  52.648  55.209  1.00  3.11
ATOM   1473  HD1 LYS    94      47.326  51.705  54.781  1.00  3.11
ATOM   1474  HD2 LYS    94      45.946  52.797  54.906  1.00  3.11
ATOM   1475  CE  LYS    94      47.007  52.540  56.742  1.00  3.11
ATOM   1476  HE1 LYS    94      46.346  51.728  57.052  1.00  3.11
ATOM   1477  HE2 LYS    94      46.616  53.473  57.162  1.00  3.11
ATOM   1478  NZ  LYS    94      48.362  52.322  57.300  1.00  3.11
ATOM   1479  HZ1 LYS    94      48.869  51.514  56.961  1.00  3.11
ATOM   1480  HZ2 LYS    94      48.904  53.186  57.212  1.00  3.11
ATOM   1481  HZ3 LYS    94      48.341  52.308  58.324  1.00  3.11
ATOM   1482  C   LYS    94      46.340  55.912  52.897  1.00  3.11
ATOM   1483  O   LYS    94      45.495  56.229  53.746  1.00  3.11
ATOM   1484  N   ASP    95      47.082  56.817  52.252  1.00  3.04
ATOM   1485  H   ASP    95      47.744  56.503  51.544  1.00  3.04
ATOM   1486  CA  ASP    95      46.965  58.264  52.473  1.00  3.04
ATOM   1487  HA  ASP    95      47.179  58.504  53.508  1.00  3.04
ATOM   1488  CB  ASP    95      48.017  59.009  51.629  1.00  3.04
ATOM   1489  HB1 ASP    95      47.732  60.058  51.561  1.00  3.04
ATOM   1490  HB2 ASP    95      48.039  58.605  50.616  1.00  3.04
ATOM   1491  CG  ASP    95      49.416  58.939  52.261  1.00  3.04
ATOM   1492  OD1 ASP    95      50.245  58.140  51.782  1.00  3.04
ATOM   1493  OD2 ASP    95      49.643  59.680  53.244  1.00  3.04
ATOM   1494  C   ASP    95      45.530  58.732  52.180  1.00  3.04
ATOM   1495  O   ASP    95      44.892  59.464  52.947  1.00  3.04
ATOM   1496  N   MET    96      44.948  58.164  51.128  1.00  3.38
ATOM   1497  H   MET    96      45.489  57.514  50.565  1.00  3.38
ATOM   1498  CA  MET    96      43.599  58.474  50.720  1.00  3.38
ATOM   1499  HA  MET    96      43.461  59.556  50.722  1.00  3.38
ATOM   1500  CB  MET    96      43.340  57.970  49.289  1.00  3.38
ATOM   1501  HB1 MET    96      42.289  58.116  49.044  1.00  3.38
ATOM   1502  HB2 MET    96      43.534  56.900  49.254  1.00  3.38
ATOM   1503  CG  MET    96      44.208  58.651  48.214  1.00  3.38
ATOM   1504  HG1 MET    96      44.253  57.985  47.353  1.00  3.38
ATOM   1505  HG2 MET    96      45.223  58.757  48.591  1.00  3.38
ATOM   1506  SD  MET    96      43.685  60.284  47.609  1.00  3.38
ATOM   1507  CE  MET    96      42.180  59.819  46.707  1.00  3.38
ATOM   1508  HE1 MET    96      42.422  59.078  45.946  1.00  3.38
ATOM   1509  HE2 MET    96      41.449  59.400  47.398  1.00  3.38
ATOM   1510  HE3 MET    96      41.750  60.700  46.232  1.00  3.38
ATOM   1511  C   MET    96      42.580  57.886  51.703  1.00  3.38
ATOM   1512  O   MET    96      41.482  58.389  51.794  1.00  3.38
ATOM   1513  N   SER    97      42.917  56.892  52.524  1.00  4.28
ATOM   1514  H   SER    97      43.855  56.522  52.438  1.00  4.28
ATOM   1515  CA  SER    97      42.079  56.435  53.644  1.00  4.28
ATOM   1516  HA  SER    97      41.087  56.209  53.252  1.00  4.28
ATOM   1517  CB  SER    97      42.632  55.144  54.262  1.00  4.28
ATOM   1518  HB1 SER    97      41.885  54.721  54.936  1.00  4.28
ATOM   1519  HB2 SER    97      43.523  55.365  54.848  1.00  4.28
ATOM   1520  OG  SER    97      42.951  54.186  53.264  1.00  4.28
ATOM   1521  HG  SER    97      43.281  54.657  52.483  1.00  4.28
ATOM   1522  C   SER    97      41.905  57.504  54.694  1.00  4.28
ATOM   1523  O   SER    97      40.803  57.777  55.182  1.00  4.28
ATOM   1524  N   ILE    98      43.021  58.158  54.983  1.00  4.40
ATOM   1525  H   ILE    98      43.871  57.950  54.470  1.00  4.40
ATOM   1526  CA  ILE    98      43.043  59.216  55.986  1.00  4.40
ATOM   1527  HA  ILE    98      42.594  58.856  56.910  1.00  4.40
ATOM   1528  CB  ILE    98      44.546  59.463  56.223  1.00  4.40
ATOM   1529  HB  ILE    98      45.035  59.700  55.287  1.00  4.40
ATOM   1530  CG2 ILE    98      44.727  60.643  57.131  1.00  4.40
ATOM   1531 1HG2 ILE    98      44.356  61.558  56.669  1.00  4.40
ATOM   1532 2HG2 ILE    98      44.188  60.434  58.050  1.00  4.40
ATOM   1533 3HG2 ILE    98      45.789  60.772  57.332  1.00  4.40
ATOM   1534  CG1 ILE    98      45.228  58.226  56.860  1.00  4.40
ATOM   1535 1HG1 ILE    98      44.677  57.310  56.647  1.00  4.40
ATOM   1536 2HG1 ILE    98      45.248  58.350  57.938  1.00  4.40
ATOM   1537  CD1 ILE    98      46.658  57.996  56.368  1.00  4.40
ATOM   1538  HD1 ILE    98      47.080  57.113  56.842  1.00  4.40
ATOM   1539  HD2 ILE    98      46.639  57.817  55.305  1.00  4.40
ATOM   1540  HD3 ILE    98      47.278  58.859  56.578  1.00  4.40
ATOM   1541  C   ILE    98      42.223  60.438  55.506  1.00  4.40
ATOM   1542  O   ILE    98      41.215  60.890  56.090  1.00  4.40
ATOM   1543  N   GLN    99      42.625  60.932  54.342  1.00  4.13
ATOM   1544  H   GLN    99      43.412  60.487  53.875  1.00  4.13
ATOM   1545  CA  GLN    99      42.049  62.131  53.751  1.00  4.13
ATOM   1546  HA  GLN    99      42.082  62.944  54.476  1.00  4.13
ATOM   1547  CB  GLN    99      42.927  62.494  52.546  1.00  4.13
ATOM   1548  HB1 GLN    99      42.514  63.380  52.073  1.00  4.13
ATOM   1549  HB2 GLN    99      42.885  61.671  51.829  1.00  4.13
ATOM   1550  CG  GLN    99      44.405  62.782  52.885  1.00  4.13
ATOM   1551  HG1 GLN    99      44.821  61.987  53.501  1.00  4.13
ATOM   1552  HG2 GLN    99      44.477  63.712  53.450  1.00  4.13
ATOM   1553  CD  GLN    99      45.250  62.901  51.621  1.00  4.13
ATOM   1554  OE1 GLN    99      44.780  63.360  50.586  1.00  4.13
ATOM   1555  NE2 GLN    99      46.494  62.478  51.633  1.00  4.13
ATOM   1556 1HE2 GLN    99      46.881  62.043  52.460  1.00  4.13
ATOM   1557 2HE2 GLN    99      47.027  62.572  50.784  1.00  4.13
ATOM   1558  C   GLN    99      40.571  61.947  53.303  1.00  4.13
ATOM   1559  O   GLN    99      39.760  62.876  53.389  1.00  4.13
ATOM   1560  N   GLU   100      40.175  60.744  52.879  1.00  4.25
ATOM   1561  H   GLU   100      40.864  60.013  52.712  1.00  4.25
ATOM   1562  CA  GLU   100      38.783  60.454  52.528  1.00  4.25
ATOM   1563  HA  GLU   100      38.364  61.368  52.110  1.00  4.25
ATOM   1564  CB  GLU   100      38.603  59.386  51.431  1.00  4.25
ATOM   1565  HB1 GLU   100      37.560  59.065  51.446  1.00  4.25
ATOM   1566  HB2 GLU   100      39.159  58.490  51.677  1.00  4.25
ATOM   1567  CG  GLU   100      38.871  59.830  49.978  1.00  4.25
ATOM   1568  HG1 GLU   100      37.931  60.198  49.562  1.00  4.25
ATOM   1569  HG2 GLU   100      39.146  58.951  49.391  1.00  4.25
ATOM   1570  CD  GLU   100      39.933  60.922  49.796  1.00  4.25
ATOM   1571  OE1 GLU   100      39.585  62.122  49.724  1.00  4.25
ATOM   1572  OE2 GLU   100      41.134  60.613  49.663  1.00  4.25
ATOM   1573  C   GLU   100      37.893  60.120  53.724  1.00  4.25
ATOM   1574  O   GLU   100      36.688  60.349  53.640  1.00  4.25
ATOM   1575  N   LEU   101      38.420  59.704  54.880  1.00  3.81
ATOM   1576  H   LEU   101      39.399  59.440  54.941  1.00  3.81
ATOM   1577  CA  LEU   101      37.618  59.869  56.100  1.00  3.81
ATOM   1578  HA  LEU   101      36.668  59.361  55.943  1.00  3.81
ATOM   1579  CB  LEU   101      38.330  59.221  57.297  1.00  3.81
ATOM   1580  HB1 LEU   101      38.064  59.749  58.215  1.00  3.81
ATOM   1581  HB2 LEU   101      39.407  59.312  57.162  1.00  3.81
ATOM   1582  CG  LEU   101      37.952  57.737  57.457  1.00  3.81
ATOM   1583  HG  LEU   101      38.024  57.231  56.494  1.00  3.81
ATOM   1584  CD1 LEU   101      38.900  57.052  58.437  1.00  3.81
ATOM   1585 1HD1 LEU   101      38.599  56.014  58.581  1.00  3.81
ATOM   1586 2HD1 LEU   101      39.907  57.064  58.022  1.00  3.81
ATOM   1587 3HD1 LEU   101      38.892  57.568  59.397  1.00  3.81
ATOM   1588  CD2 LEU   101      36.529  57.577  58.007  1.00  3.81
ATOM   1589 1HD2 LEU   101      36.306  56.519  58.140  1.00  3.81
ATOM   1590 2HD2 LEU   101      36.443  58.082  58.969  1.00  3.81
ATOM   1591 3HD2 LEU   101      35.797  57.995  57.318  1.00  3.81
ATOM   1592  C   LEU   101      37.255  61.347  56.347  1.00  3.81
ATOM   1593  O   LEU   101      36.096  61.645  56.674  1.00  3.81
ATOM   1594  N   ALA   102      38.188  62.281  56.079  1.00  4.68
ATOM   1595  H   ALA   102      39.115  61.993  55.794  1.00  4.68
ATOM   1596  CA  ALA   102      37.807  63.707  56.042  1.00  4.68
ATOM   1597  HA  ALA   102      37.497  64.008  57.043  1.00  4.68
ATOM   1598  CB  ALA   102      38.982  64.598  55.586  1.00  4.68
ATOM   1599  HB1 ALA   102      38.980  65.535  56.124  1.00  4.68
ATOM   1600  HB2 ALA   102      39.921  64.070  55.671  1.00  4.68
ATOM   1601  HB3 ALA   102      38.880  64.862  54.547  1.00  4.68
ATOM   1602  C   ALA   102      36.622  63.983  55.085  1.00  4.68
ATOM   1603  O   ALA   102      35.609  64.581  55.484  1.00  4.68
ATOM   1604  N   VAL   103      36.766  63.551  53.817  1.00  5.80
ATOM   1605  H   VAL   103      37.631  63.089  53.560  1.00  5.80
ATOM   1606  CA  VAL   103      35.756  63.859  52.787  1.00  5.80
ATOM   1607  HA  VAL   103      35.615  64.934  52.817  1.00  5.80
ATOM   1608  CB  VAL   103      36.192  63.500  51.338  1.00  5.80
ATOM   1609  HB  VAL   103      37.269  63.646  51.256  1.00  5.80
ATOM   1610  CG1 VAL   103      35.861  62.085  50.846  1.00  5.80
ATOM   1611 1HG1 VAL   103      36.315  61.925  49.867  1.00  5.80
ATOM   1612 2HG1 VAL   103      36.254  61.341  51.521  1.00  5.80
ATOM   1613 3HG1 VAL   103      34.784  61.940  50.761  1.00  5.80
ATOM   1614  CG2 VAL   103      35.513  64.416  50.307  1.00  5.80
ATOM   1615 1HG2 VAL   103      35.916  64.218  49.313  1.00  5.80
ATOM   1616 2HG2 VAL   103      34.437  64.240  50.294  1.00  5.80
ATOM   1617 3HG2 VAL   103      35.679  65.459  50.542  1.00  5.80
ATOM   1618  C   VAL   103      34.383  63.277  53.089  1.00  5.80
ATOM   1619  O   VAL   103      33.382  63.919  52.801  1.00  5.80
ATOM   1620  N   LEU   104      34.305  62.103  53.710  1.00  7.85
ATOM   1621  H   LEU   104      35.155  61.576  53.883  1.00  7.85
ATOM   1622  CA  LEU   104      33.029  61.559  54.147  1.00  7.85
ATOM   1623  HA  LEU   104      32.315  61.621  53.327  1.00  7.85
ATOM   1624  CB  LEU   104      33.197  60.086  54.565  1.00  7.85
ATOM   1625  HB1 LEU   104      32.302  59.779  55.108  1.00  7.85
ATOM   1626  HB2 LEU   104      34.042  60.011  55.252  1.00  7.85
ATOM   1627  CG  LEU   104      33.407  59.100  53.401  1.00  7.85
ATOM   1628  HG  LEU   104      34.291  59.385  52.830  1.00  7.85
ATOM   1629  CD1 LEU   104      33.620  57.697  53.970  1.00  7.85
ATOM   1630 1HD1 LEU   104      33.827  57.003  53.157  1.00  7.85
ATOM   1631 2HD1 LEU   104      34.481  57.705  54.640  1.00  7.85
ATOM   1632 3HD1 LEU   104      32.736  57.368  54.517  1.00  7.85
ATOM   1633  CD2 LEU   104      32.203  59.039  52.454  1.00  7.85
ATOM   1634 1HD2 LEU   104      32.363  58.256  51.713  1.00  7.85
ATOM   1635 2HD2 LEU   104      31.292  58.831  53.014  1.00  7.85
ATOM   1636 3HD2 LEU   104      32.100  59.985  51.924  1.00  7.85
ATOM   1637  C   LEU   104      32.429  62.362  55.297  1.00  7.85
ATOM   1638  O   LEU   104      31.248  62.692  55.248  1.00  7.85
ATOM   1639  N   VAL   105      33.223  62.707  56.315  1.00  9.00
ATOM   1640  H   VAL   105      34.201  62.431  56.296  1.00  9.00
ATOM   1641  CA  VAL   105      32.680  63.401  57.499  1.00  9.00
ATOM   1642  HA  VAL   105      31.805  62.850  57.845  1.00  9.00
ATOM   1643  CB  VAL   105      33.723  63.381  58.643  1.00  9.00
ATOM   1644  HB  VAL   105      34.670  63.767  58.263  1.00  9.00
ATOM   1645  CG1 VAL   105      33.334  64.210  59.877  1.00  9.00
ATOM   1646 1HG1 VAL   105      34.070  64.071  60.670  1.00  9.00
ATOM   1647 2HG1 VAL   105      33.300  65.270  59.629  1.00  9.00
ATOM   1648 3HG1 VAL   105      32.353  63.900  60.241  1.00  9.00
ATOM   1649  CG2 VAL   105      33.939  61.946  59.147  1.00  9.00
ATOM   1650 1HG2 VAL   105      34.741  61.928  59.885  1.00  9.00
ATOM   1651 2HG2 VAL   105      33.025  61.568  59.604  1.00  9.00
ATOM   1652 3HG2 VAL   105      34.216  61.284  58.328  1.00  9.00
ATOM   1653  C   VAL   105      32.196  64.820  57.217  1.00  9.00
ATOM   1654  O   VAL   105      31.278  65.295  57.881  1.00  9.00
ATOM   1655  N   SER   106      32.794  65.500  56.238  1.00  7.94
ATOM   1656  H   SER   106      33.547  65.041  55.738  1.00  7.94
ATOM   1657  CA  SER   106      32.569  66.942  56.031  1.00  7.94
ATOM   1658  HA  SER   106      31.768  67.291  56.683  1.00  7.94
ATOM   1659  CB  SER   106      33.843  67.688  56.436  1.00  7.94
ATOM   1660  HB1 SER   106      33.674  68.764  56.377  1.00  7.94
ATOM   1661  HB2 SER   106      34.650  67.399  55.763  1.00  7.94
ATOM   1662  OG  SER   106      34.233  67.355  57.751  1.00  7.94
ATOM   1663  HG  SER   106      34.566  66.452  57.743  1.00  7.94
ATOM   1664  C   SER   106      32.146  67.300  54.612  1.00  7.94
ATOM   1665  O   SER   106      32.137  68.476  54.247  1.00  7.94
ATOM   1666  N   GLY   107      31.903  66.286  53.779  1.00  6.78
ATOM   1667  H   GLY   107      31.940  65.345  54.152  1.00  6.78
ATOM   1668  CA  GLY   107      31.866  66.382  52.319  1.00  6.78
ATOM   1669  HA1 GLY   107      31.056  67.055  52.040  1.00  6.78
ATOM   1670  HA2 GLY   107      31.644  65.403  51.897  1.00  6.78
ATOM   1671  C   GLY   107      33.144  66.911  51.661  1.00  6.78
ATOM   1672  O   GLY   107      33.198  67.045  50.441  1.00  6.78
ATOM   1673  N   GLN   108      34.171  67.228  52.452  1.00  5.79
ATOM   1674  H   GLN   108      34.076  67.043  53.437  1.00  5.79
ATOM   1675  CA  GLN   108      35.351  67.954  52.017  1.00  5.79
ATOM   1676  HA  GLN   108      35.392  67.897  50.928  1.00  5.79
ATOM   1677  CB  GLN   108      35.235  69.450  52.350  1.00  5.79
ATOM   1678  HB1 GLN   108      34.260  69.800  52.006  1.00  5.79
ATOM   1679  HB2 GLN   108      35.997  70.001  51.796  1.00  5.79
ATOM   1680  CG  GLN   108      35.395  69.769  53.840  1.00  5.79
ATOM   1681  HG1 GLN   108      36.454  69.831  54.094  1.00  5.79
ATOM   1682  HG2 GLN   108      34.952  68.973  54.420  1.00  5.79
ATOM   1683  CD  GLN   108      34.706  71.064  54.224  1.00  5.79
ATOM   1684  OE1 GLN   108      35.303  72.123  54.277  1.00  5.79
ATOM   1685  NE2 GLN   108      33.420  71.031  54.494  1.00  5.79
ATOM   1686 1HE2 GLN   108      32.896  70.164  54.412  1.00  5.79
ATOM   1687 2HE2 GLN   108      32.992  71.904  54.735  1.00  5.79
ATOM   1688  C   GLN   108      36.614  67.295  52.548  1.00  5.79
ATOM   1689  O   GLN   108      36.773  67.056  53.745  1.00  5.79
ATOM   1690  N   LYS   109      37.488  66.918  51.614  1.00  6.02
ATOM   1691  H   LYS   109      37.283  67.132  50.650  1.00  6.02
ATOM   1692  CA  LYS   109      38.703  66.178  51.917  1.00  6.02
ATOM   1693  HA  LYS   109      38.450  65.213  52.358  1.00  6.02
ATOM   1694  CB  LYS   109      39.506  65.928  50.618  1.00  6.02
ATOM   1695  HB1 LYS   109      39.733  66.895  50.165  1.00  6.02
ATOM   1696  HB2 LYS   109      38.894  65.357  49.917  1.00  6.02
ATOM   1697  CG  LYS   109      40.827  65.161  50.854  1.00  6.02
ATOM   1698  HG1 LYS   109      40.599  64.123  51.092  1.00  6.02
ATOM   1699  HG2 LYS   109      41.336  65.593  51.715  1.00  6.02
ATOM   1700  CD  LYS   109      41.824  65.229  49.678  1.00  6.02
ATOM   1701  HD1 LYS   109      42.837  65.249  50.083  1.00  6.02
ATOM   1702  HD2 LYS   109      41.683  66.173  49.151  1.00  6.02
ATOM   1703  CE  LYS   109      41.740  64.084  48.656  1.00  6.02
ATOM   1704  HE1 LYS   109      42.210  64.425  47.730  1.00  6.02
ATOM   1705  HE2 LYS   109      40.689  63.851  48.451  1.00  6.02
ATOM   1706  NZ  LYS   109      42.435  62.859  49.122  1.00  6.02
ATOM   1707  HZ1 LYS   109      43.298  63.043  49.632  1.00  6.02
ATOM   1708  HZ2 LYS   109      41.800  62.292  49.694  1.00  6.02
ATOM   1709  HZ3 LYS   109      42.650  62.212  48.375  1.00  6.02
ATOM   1710  C   LYS   109      39.532  66.949  52.958  1.00  6.02
ATOM   1711  O   LYS   109      39.215  68.028  53.459  1.00  6.02
