# Supplementary material for: Selecting Near-Native Protein Structures from Predicted Decoy Sets Using Ordered Graphlet Degree Similarity
Source: Genes (Basel). 2019 Feb 11;10(2):132. doi: 10.3390/genes10020132 (PMC6410076; doi:10.3390/genes10020132)
Supplement: Supplementary file 1 [file genes-10-00132-s001.zip › CodeData/data/CASP11/T0759/model120.pdb]

ATOM      1  N   MET     1      36.634  27.303  53.515  1.00  9.30
ATOM      2  CA  MET     1      37.506  27.002  52.358  1.00  9.30
ATOM      3  C   MET     1      36.692  27.018  51.127  1.00  9.30
ATOM      4  O   MET     1      37.165  27.394  50.057  1.00  9.30
ATOM      5 1H   MET     1      36.981  27.331  54.345  1.00  9.30
ATOM      6 2H   MET     1      35.935  26.768  53.703  1.00  9.30
ATOM      7 3H   MET     1      36.190  28.085  53.552  1.00  9.30
ATOM      8  CB  MET     1      38.199  25.651  52.547  1.00  9.30
ATOM      9  SD  MET     1      40.562  26.837  53.374  1.00  9.30
ATOM     10  CE  MET     1      41.338  26.157  51.909  1.00  9.30
ATOM     11  CG  MET     1      39.244  25.638  53.650  1.00  9.30
ATOM     12  N   GLY     2      35.423  26.610  51.266  1.00  8.10
ATOM     13  CA  GLY     2      34.573  26.578  50.128  1.00  8.10
ATOM     14  C   GLY     2      34.521  27.978  49.625  1.00  8.10
ATOM     15  O   GLY     2      34.472  28.225  48.422  1.00  8.10
ATOM     16  H   GLY     2      35.108  26.358  52.070  1.00  8.10
ATOM     17  N   HIS     3      34.510  28.937  50.562  1.00  6.99
ATOM     18  CA  HIS     3      34.498  30.320  50.220  1.00  6.99
ATOM     19  C   HIS     3      35.766  30.657  49.550  1.00  6.99
ATOM     20  O   HIS     3      35.741  31.438  48.616  1.00  6.99
ATOM     21  H   HIS     3      34.510  28.687  51.427  1.00  6.99
ATOM     22  CB  HIS     3      34.285  31.179  51.468  1.00  6.99
ATOM     23  CG  HIS     3      32.908  31.072  52.047  1.00  6.99
ATOM     24  HD1 HIS     3      31.769  31.848  50.514  1.00  6.99
ATOM     25  ND1 HIS     3      31.781  31.480  51.368  1.00  6.99
ATOM     26  CE1 HIS     3      30.701  31.259  52.139  1.00  6.99
ATOM     27  CD2 HIS     3      32.343  30.591  53.300  1.00  6.99
ATOM     28  NE2 HIS     3      31.031  30.727  53.299  1.00  6.99
ATOM     29  N   HIS     4      36.904  30.108  50.001  1.00  6.27
ATOM     30  CA  HIS     4      38.160  30.410  49.376  1.00  6.27
ATOM     31  C   HIS     4      38.065  29.889  47.967  1.00  6.27
ATOM     32  O   HIS     4      38.544  30.525  47.030  1.00  6.27
ATOM     33  H   HIS     4      36.874  29.545  50.703  1.00  6.27
ATOM     34  CB  HIS     4      39.314  29.782  50.160  1.00  6.27
ATOM     35  CG  HIS     4      40.666  30.087  49.595  1.00  6.27
ATOM     36  HD1 HIS     4      40.859  32.082  50.078  1.00  6.27
ATOM     37  ND1 HIS     4      41.242  31.336  49.677  1.00  6.27
ATOM     38  CE1 HIS     4      42.449  31.301  49.084  1.00  6.27
ATOM     39  CD2 HIS     4      41.688  29.333  48.883  1.00  6.27
ATOM     40  NE2 HIS     4      42.722  30.103  48.605  1.00  6.27
ATOM     41  N   HIS     5      37.427  28.707  47.807  1.00  5.92
ATOM     42  CA  HIS     5      37.207  27.981  46.578  1.00  5.92
ATOM     43  C   HIS     5      36.299  28.761  45.678  1.00  5.92
ATOM     44  O   HIS     5      36.329  28.605  44.458  1.00  5.92
ATOM     45  H   HIS     5      37.123  28.375  48.586  1.00  5.92
ATOM     46  CB  HIS     5      36.621  26.598  46.870  1.00  5.92
ATOM     47  CG  HIS     5      37.587  25.657  47.520  1.00  5.92
ATOM     48  ND1 HIS     5      37.197  24.465  48.090  1.00  5.92
ATOM     49  CE1 HIS     5      38.279  23.843  48.590  1.00  5.92
ATOM     50  CD2 HIS     5      39.024  25.642  47.753  1.00  5.92
ATOM     51  HE2 HIS     5      40.240  24.307  48.651  1.00  5.92
ATOM     52  NE2 HIS     5      39.379  24.544  48.391  1.00  5.92
ATOM     53  N   HIS     6      35.356  29.473  46.301  1.00  5.53
ATOM     54  CA  HIS     6      34.409  30.469  45.891  1.00  5.53
ATOM     55  C   HIS     6      35.041  31.830  45.757  1.00  5.53
ATOM     56  O   HIS     6      34.320  32.757  45.401  1.00  5.53
ATOM     57  H   HIS     6      35.388  29.210  47.161  1.00  5.53
ATOM     58  CB  HIS     6      33.244  30.540  46.880  1.00  5.53
ATOM     59  CG  HIS     6      32.381  29.317  46.887  1.00  5.53
ATOM     60  HD1 HIS     6      31.007  29.806  48.344  1.00  5.53
ATOM     61  ND1 HIS     6      31.296  29.176  47.724  1.00  5.53
ATOM     62  CE1 HIS     6      30.723  27.980  47.501  1.00  5.53
ATOM     63  CD2 HIS     6      32.360  28.058  46.157  1.00  5.53
ATOM     64  NE2 HIS     6      31.356  27.304  46.562  1.00  5.53
ATOM     65  N   HIS     7      36.311  32.068  46.188  1.00  5.34
ATOM     66  CA  HIS     7      36.918  33.391  46.243  1.00  5.34
ATOM     67  C   HIS     7      38.080  33.612  45.312  1.00  5.34
ATOM     68  O   HIS     7      38.100  34.595  44.573  1.00  5.34
ATOM     69  H   HIS     7      36.781  31.346  46.449  1.00  5.34
ATOM     70  CB  HIS     7      37.396  33.703  47.663  1.00  5.34
ATOM     71  CG  HIS     7      37.978  35.073  47.817  1.00  5.34
ATOM     72  ND1 HIS     7      37.247  36.221  47.603  1.00  5.34
ATOM     73  CE1 HIS     7      38.035  37.289  47.818  1.00  5.34
ATOM     74  CD2 HIS     7      39.281  35.613  48.179  1.00  5.34
ATOM     75  HE2 HIS     7      39.966  37.502  48.359  1.00  5.34
ATOM     76  NE2 HIS     7      39.257  36.932  48.163  1.00  5.34
ATOM     77  N   HIS     8      39.070  32.700  45.266  1.00  4.38
ATOM     78  CA  HIS     8      40.194  32.849  44.375  1.00  4.38
ATOM     79  C   HIS     8      39.992  31.892  43.261  1.00  4.38
ATOM     80  O   HIS     8      39.979  30.680  43.464  1.00  4.38
ATOM     81  H   HIS     8      39.018  31.984  45.809  1.00  4.38
ATOM     82  CB  HIS     8      41.506  32.602  45.122  1.00  4.38
ATOM     83  CG  HIS     8      42.728  32.803  44.280  1.00  4.38
ATOM     84  HD1 HIS     8      42.693  31.102  43.114  1.00  4.38
ATOM     85  ND1 HIS     8      43.128  31.897  43.322  1.00  4.38
ATOM     86  CE1 HIS     8      44.251  32.349  42.735  1.00  4.38
ATOM     87  CD2 HIS     8      43.757  33.827  44.171  1.00  4.38
ATOM     88  NE2 HIS     8      44.634  33.506  43.240  1.00  4.38
ATOM     89  N   SER     9      39.831  32.380  42.023  1.00  3.41
ATOM     90  CA  SER     9      39.281  31.397  41.159  1.00  3.41
ATOM     91  C   SER     9      40.196  30.391  40.762  1.00  3.41
ATOM     92  O   SER     9      39.668  29.448  40.188  1.00  3.41
ATOM     93  H   SER     9      40.020  33.201  41.707  1.00  3.41
ATOM     94  CB  SER     9      38.709  32.050  39.900  1.00  3.41
ATOM     95  HG  SER     9      39.404  32.964  38.430  1.00  3.41
ATOM     96  OG  SER     9      39.737  32.616  39.106  1.00  3.41
ATOM     97  N   HIS    10      41.492  30.619  41.079  1.00  3.65
ATOM     98  CA  HIS    10      42.678  29.829  40.929  1.00  3.65
ATOM     99  C   HIS    10      42.823  29.281  39.570  1.00  3.65
ATOM    100  O   HIS    10      42.872  28.065  39.381  1.00  3.65
ATOM    101  H   HIS    10      41.541  31.438  41.448  1.00  3.65
ATOM    102  CB  HIS    10      42.689  28.682  41.941  1.00  3.65
ATOM    103  CG  HIS    10      42.656  29.134  43.368  1.00  3.65
ATOM    104  HD1 HIS    10      44.495  30.051  43.538  1.00  3.65
ATOM    105  ND1 HIS    10      43.699  29.816  43.957  1.00  3.65
ATOM    106  CE1 HIS    10      43.379  30.085  45.235  1.00  3.65
ATOM    107  CD2 HIS    10      41.701  29.046  44.463  1.00  3.65
ATOM    108  NE2 HIS    10      42.182  29.626  45.546  1.00  3.65
ATOM    109  N   MET    11      42.951  30.162  38.574  1.00  2.74
ATOM    110  CA  MET    11      43.141  29.587  37.292  1.00  2.74
ATOM    111  C   MET    11      44.581  29.225  37.271  1.00  2.74
ATOM    112  O   MET    11      45.422  30.062  36.968  1.00  2.74
ATOM    113  H   MET    11      42.925  31.057  38.666  1.00  2.74
ATOM    114  CB  MET    11      42.736  30.575  36.196  1.00  2.74
ATOM    115  SD  MET    11      44.014  29.358  34.060  1.00  2.74
ATOM    116  CE  MET    11      44.808  30.916  33.676  1.00  2.74
ATOM    117  CG  MET    11      42.494  29.933  34.840  1.00  2.74
ATOM    118  N   VAL    12      44.923  27.970  37.623  1.00  2.27
ATOM    119  CA  VAL    12      46.322  27.699  37.563  1.00  2.27
ATOM    120  C   VAL    12      46.577  26.243  37.393  1.00  2.27
ATOM    121  O   VAL    12      45.942  25.407  38.028  1.00  2.27
ATOM    122  H   VAL    12      44.350  27.325  37.881  1.00  2.27
ATOM    123  CB  VAL    12      47.051  28.213  38.818  1.00  2.27
ATOM    124  CG1 VAL    12      46.537  27.503  40.061  1.00  2.27
ATOM    125  CG2 VAL    12      48.554  28.026  38.676  1.00  2.27
ATOM    126  N   VAL    13      47.552  25.894  36.533  1.00  2.17
ATOM    127  CA  VAL    13      47.931  24.521  36.538  1.00  2.17
ATOM    128  C   VAL    13      49.394  24.498  36.803  1.00  2.17
ATOM    129  O   VAL    13      50.210  24.991  36.028  1.00  2.17
ATOM    130  H   VAL    13      47.959  26.471  35.975  1.00  2.17
ATOM    131  CB  VAL    13      47.561  23.829  35.213  1.00  2.17
ATOM    132  CG1 VAL    13      48.000  22.372  35.233  1.00  2.17
ATOM    133  CG2 VAL    13      46.066  23.935  34.956  1.00  2.17
ATOM    134  N   ILE    14      49.785  23.874  37.917  1.00  2.58
ATOM    135  CA  ILE    14      51.181  23.853  38.180  1.00  2.58
ATOM    136  C   ILE    14      51.591  22.513  37.743  1.00  2.58
ATOM    137  O   ILE    14      50.883  21.530  37.949  1.00  2.58
ATOM    138  H   ILE    14      49.213  23.479  38.489  1.00  2.58
ATOM    139  CB  ILE    14      51.481  24.147  39.662  1.00  2.58
ATOM    140  CD1 ILE    14      51.015  25.826  41.522  1.00  2.58
ATOM    141  CG1 ILE    14      51.001  25.551  40.035  1.00  2.58
ATOM    142  CG2 ILE    14      52.961  23.957  39.953  1.00  2.58
ATOM    143  N   HIS    15      52.717  22.462  37.032  1.00  2.75
ATOM    144  CA  HIS    15      53.148  21.188  36.585  1.00  2.75
ATOM    145  C   HIS    15      54.238  20.839  37.521  1.00  2.75
ATOM    146  O   HIS    15      55.331  21.379  37.402  1.00  2.75
ATOM    147  H   HIS    15      53.199  23.196  36.833  1.00  2.75
ATOM    148  CB  HIS    15      53.584  21.254  35.120  1.00  2.75
ATOM    149  CG  HIS    15      53.981  19.928  34.548  1.00  2.75
ATOM    150  ND1 HIS    15      54.694  19.807  33.375  1.00  2.75
ATOM    151  CE1 HIS    15      54.899  18.503  33.120  1.00  2.75
ATOM    152  CD2 HIS    15      53.803  18.536  34.933  1.00  2.75
ATOM    153  HE2 HIS    15      54.386  16.805  34.078  1.00  2.75
ATOM    154  NE2 HIS    15      54.367  17.734  34.050  1.00  2.75
ATOM    155  N   PRO    16      54.010  19.942  38.441  1.00  3.30
ATOM    156  CA  PRO    16      55.014  19.707  39.425  1.00  3.30
ATOM    157  C   PRO    16      56.254  19.209  38.795  1.00  3.30
ATOM    158  O   PRO    16      57.327  19.368  39.376  1.00  3.30
ATOM    159  CB  PRO    16      54.389  18.660  40.349  1.00  3.30
ATOM    160  CD  PRO    16      52.796  19.112  38.621  1.00  3.30
ATOM    161  CG  PRO    16      53.313  18.032  39.528  1.00  3.30
ATOM    162  N   ASP    17      56.139  18.577  37.619  1.00  3.44
ATOM    163  CA  ASP    17      57.353  18.108  37.048  1.00  3.44
ATOM    164  C   ASP    17      58.203  19.294  36.662  1.00  3.44
ATOM    165  O   ASP    17      59.370  19.346  37.047  1.00  3.44
ATOM    166  H   ASP    17      55.359  18.441  37.191  1.00  3.44
ATOM    167  CB  ASP    17      57.067  17.214  35.840  1.00  3.44
ATOM    168  CG  ASP    17      56.478  15.874  36.233  1.00  3.44
ATOM    169  OD1 ASP    17      56.543  15.525  37.430  1.00  3.44
ATOM    170  OD2 ASP    17      55.952  15.172  35.344  1.00  3.44
ATOM    171  N   PRO    18      57.697  20.260  35.924  1.00  3.26
ATOM    172  CA  PRO    18      58.534  21.398  35.618  1.00  3.26
ATOM    173  C   PRO    18      58.621  22.407  36.723  1.00  3.26
ATOM    174  O   PRO    18      59.494  23.268  36.669  1.00  3.26
ATOM    175  CB  PRO    18      57.877  22.020  34.384  1.00  3.26
ATOM    176  CD  PRO    18      56.592  20.073  34.922  1.00  3.26
ATOM    177  CG  PRO    18      57.095  20.904  33.775  1.00  3.26
ATOM    178  N   GLY    19      57.715  22.373  37.712  1.00  2.95
ATOM    179  CA  GLY    19      57.750  23.369  38.742  1.00  2.95
ATOM    180  C   GLY    19      57.316  24.670  38.132  1.00  2.95
ATOM    181  O   GLY    19      57.679  25.742  38.612  1.00  2.95
ATOM    182  H   GLY    19      57.087  21.728  37.730  1.00  2.95
ATOM    183  N   ARG    20      56.496  24.616  37.063  1.00  2.53
ATOM    184  CA  ARG    20      56.152  25.828  36.372  1.00  2.53
ATOM    185  C   ARG    20      54.674  26.049  36.419  1.00  2.53
ATOM    186  O   ARG    20      53.882  25.110  36.488  1.00  2.53
ATOM    187  H   ARG    20      56.165  23.828  36.782  1.00  2.53
ATOM    188  CB  ARG    20      56.641  25.776  34.923  1.00  2.53
ATOM    189  CD  ARG    20      58.569  25.674  33.319  1.00  2.53
ATOM    190  HE  ARG    20      60.368  24.802  33.164  1.00  2.53
ATOM    191  NE  ARG    20      60.020  25.589  33.166  1.00  2.53
ATOM    192  CG  ARG    20      58.154  25.750  34.780  1.00  2.53
ATOM    193  CZ  ARG    20      60.820  26.642  33.033  1.00  2.53
ATOM    194 1HH1 ARG    20      62.458  25.674  32.899  1.00  2.53
ATOM    195 2HH1 ARG    20      62.645  27.149  32.813  1.00  2.53
ATOM    196  NH1 ARG    20      62.127  26.468  32.899  1.00  2.53
ATOM    197 1HH2 ARG    20      59.462  27.979  33.120  1.00  2.53
ATOM    198 2HH2 ARG    20      60.828  28.547  32.947  1.00  2.53
ATOM    199  NH2 ARG    20      60.310  27.866  33.033  1.00  2.53
ATOM    200  N   GLU    21      54.273  27.337  36.388  1.00  2.30
ATOM    201  CA  GLU    21      52.884  27.688  36.433  1.00  2.30
ATOM    202  C   GLU    21      52.420  27.887  35.025  1.00  2.30
ATOM    203  O   GLU    21      53.007  28.665  34.276  1.00  2.30
ATOM    204  H   GLU    21      54.899  27.982  36.338  1.00  2.30
ATOM    205  CB  GLU    21      52.675  28.941  37.285  1.00  2.30
ATOM    206  CD  GLU    21      52.789  30.015  39.569  1.00  2.30
ATOM    207  CG  GLU    21      53.019  28.757  38.755  1.00  2.30
ATOM    208  OE1 GLU    21      52.629  31.094  38.962  1.00  2.30
ATOM    209  OE2 GLU    21      52.768  29.920  40.814  1.00  2.30
ATOM    210  N   LEU    22      51.341  27.189  34.620  1.00  1.99
ATOM    211  CA  LEU    22      50.881  27.333  33.266  1.00  1.99
ATOM    212  C   LEU    22      49.388  27.523  33.226  1.00  1.99
ATOM    213  O   LEU    22      48.675  27.029  34.086  1.00  1.99
ATOM    214  H   LEU    22      50.909  26.638  35.186  1.00  1.99
ATOM    215  CB  LEU    22      51.282  26.115  32.431  1.00  1.99
ATOM    216  CG  LEU    22      52.783  25.852  32.294  1.00  1.99
ATOM    217  CD1 LEU    22      53.035  24.521  31.603  1.00  1.99
ATOM    218  CD2 LEU    22      53.460  26.981  31.531  1.00  1.99
ATOM    219  N   SER    23      48.868  28.243  32.212  1.00  1.80
ATOM    220  CA  SER    23      47.458  28.531  32.078  1.00  1.80
ATOM    221  C   SER    23      46.685  27.259  31.855  1.00  1.80
ATOM    222  O   SER    23      47.268  26.270  31.416  1.00  1.80
ATOM    223  H   SER    23      49.450  28.550  31.598  1.00  1.80
ATOM    224  CB  SER    23      47.218  29.513  30.929  1.00  1.80
ATOM    225  HG  SER    23      47.369  29.464  29.071  1.00  1.80
ATOM    226  OG  SER    23      47.505  28.914  29.678  1.00  1.80
ATOM    227  N   PRO    24      45.386  27.258  32.161  1.00  1.66
ATOM    228  CA  PRO    24      44.631  26.033  32.116  1.00  1.66
ATOM    229  C   PRO    24      44.761  25.462  30.746  1.00  1.66
ATOM    230  O   PRO    24      44.919  24.251  30.620  1.00  1.66
ATOM    231  CB  PRO    24      43.201  26.467  32.445  1.00  1.66
ATOM    232  CD  PRO    24      44.537  28.438  32.692  1.00  1.66
ATOM    233  CG  PRO    24      43.366  27.697  33.274  1.00  1.66
ATOM    234  N   GLU    25      44.742  26.343  29.731  1.00  1.69
ATOM    235  CA  GLU    25      44.807  25.996  28.349  1.00  1.69
ATOM    236  C   GLU    25      46.146  25.384  28.094  1.00  1.69
ATOM    237  O   GLU    25      46.273  24.440  27.312  1.00  1.69
ATOM    238  H   GLU    25      44.683  27.207  29.976  1.00  1.69
ATOM    239  CB  GLU    25      44.569  27.229  27.475  1.00  1.69
ATOM    240  CD  GLU    25      45.763  26.776  25.296  1.00  1.69
ATOM    241  CG  GLU    25      44.425  26.922  25.994  1.00  1.69
ATOM    242  OE1 GLU    25      46.748  27.380  25.769  1.00  1.69
ATOM    243  OE2 GLU    25      45.826  26.058  24.276  1.00  1.69
ATOM    244  N   GLU    26      47.188  25.958  28.734  1.00  1.89
ATOM    245  CA  GLU    26      48.527  25.529  28.477  1.00  1.89
ATOM    246  C   GLU    26      48.660  24.117  28.973  1.00  1.89
ATOM    247  O   GLU    26      49.336  23.297  28.360  1.00  1.89
ATOM    248  H   GLU    26      47.033  26.617  29.327  1.00  1.89
ATOM    249  CB  GLU    26      49.529  26.467  29.153  1.00  1.89
ATOM    250  CD  GLU    26      51.359  26.261  27.425  1.00  1.89
ATOM    251  CG  GLU    26      50.984  26.117  28.886  1.00  1.89
ATOM    252  OE1 GLU    26      50.465  26.571  26.610  1.00  1.89
ATOM    253  OE2 GLU    26      52.547  26.062  27.094  1.00  1.89
ATOM    254  N   ALA    27      48.021  23.817  30.123  1.00  1.91
ATOM    255  CA  ALA    27      48.043  22.526  30.757  1.00  1.91
ATOM    256  C   ALA    27      47.396  21.537  29.826  1.00  1.91
ATOM    257  O   ALA    27      47.843  20.393  29.734  1.00  1.91
ATOM    258  H   ALA    27      47.557  24.493  30.495  1.00  1.91
ATOM    259  CB  ALA    27      47.332  22.583  32.101  1.00  1.91
ATOM    260  N   HIS    28      46.308  21.949  29.126  1.00  2.04
ATOM    261  CA  HIS    28      45.634  21.019  28.247  1.00  2.04
ATOM    262  C   HIS    28      46.585  20.610  27.203  1.00  2.04
ATOM    263  O   HIS    28      46.636  19.441  26.823  1.00  2.04
ATOM    264  H   HIS    28      46.006  22.793  29.205  1.00  2.04
ATOM    265  CB  HIS    28      44.379  21.659  27.651  1.00  2.04
ATOM    266  CG  HIS    28      43.620  20.756  26.728  1.00  2.04
ATOM    267  ND1 HIS    28      42.870  19.692  27.178  1.00  2.04
ATOM    268  CE1 HIS    28      42.310  19.073  26.123  1.00  2.04
ATOM    269  CD2 HIS    28      43.423  20.672  25.288  1.00  2.04
ATOM    270  HE2 HIS    28      42.367  19.398  24.134  1.00  2.04
ATOM    271  NE2 HIS    28      42.638  19.656  24.986  1.00  2.04
ATOM    272  N   ARG    29      47.268  21.630  26.644  1.00  2.30
ATOM    273  CA  ARG    29      48.077  21.392  25.493  1.00  2.30
ATOM    274  C   ARG    29      49.150  20.409  25.858  1.00  2.30
ATOM    275  O   ARG    29      49.426  19.474  25.108  1.00  2.30
ATOM    276  H   ARG    29      47.215  22.458  26.994  1.00  2.30
ATOM    277  CB  ARG    29      48.672  22.703  24.976  1.00  2.30
ATOM    278  CD  ARG    29      50.096  23.883  23.279  1.00  2.30
ATOM    279  HE  ARG    29      50.737  25.036  24.789  1.00  2.30
ATOM    280  NE  ARG    29      51.031  24.419  24.265  1.00  2.30
ATOM    281  CG  ARG    29      49.509  22.551  23.716  1.00  2.30
ATOM    282  CZ  ARG    29      52.290  24.015  24.397  1.00  2.30
ATOM    283 1HH1 ARG    29      52.757  25.176  25.837  1.00  2.30
ATOM    284 2HH1 ARG    29      53.882  24.299  25.408  1.00  2.30
ATOM    285  NH1 ARG    29      53.067  24.561  25.322  1.00  2.30
ATOM    286 1HH2 ARG    29      52.265  22.713  23.003  1.00  2.30
ATOM    287 2HH2 ARG    29      53.584  22.806  23.689  1.00  2.30
ATOM    288  NH2 ARG    29      52.769  23.067  23.604  1.00  2.30
ATOM    289  N   ALA    30      49.766  20.591  27.042  1.00  2.47
ATOM    290  CA  ALA    30      50.853  19.761  27.497  1.00  2.47
ATOM    291  C   ALA    30      50.361  18.355  27.653  1.00  2.47
ATOM    292  O   ALA    30      51.109  17.396  27.446  1.00  2.47
ATOM    293  H   ALA    30      49.470  21.267  27.557  1.00  2.47
ATOM    294  CB  ALA    30      51.417  20.296  28.804  1.00  2.47
ATOM    295  N   GLY    31      49.090  18.205  28.076  1.00  2.64
ATOM    296  CA  GLY    31      48.524  16.903  28.274  1.00  2.64
ATOM    297  C   GLY    31      48.499  16.625  29.742  1.00  2.64
ATOM    298  O   GLY    31      48.262  15.499  30.176  1.00  2.64
ATOM    299  H   GLY    31      48.595  18.940  28.235  1.00  2.64
ATOM    300  N   LEU    32      48.812  17.652  30.547  1.00  2.49
ATOM    301  CA  LEU    32      48.785  17.519  31.970  1.00  2.49
ATOM    302  C   LEU    32      47.386  17.466  32.504  1.00  2.49
ATOM    303  O   LEU    32      47.131  16.800  33.504  1.00  2.49
ATOM    304  H   LEU    32      49.043  18.437  30.173  1.00  2.49
ATOM    305  CB  LEU    32      49.542  18.673  32.630  1.00  2.49
ATOM    306  CG  LEU    32      49.645  18.631  34.156  1.00  2.49
ATOM    307  CD1 LEU    32      50.358  17.367  34.613  1.00  2.49
ATOM    308  CD2 LEU    32      50.365  19.863  34.681  1.00  2.49
ATOM    309  N   ILE    33      46.429  18.173  31.879  1.00  2.35
ATOM    310  CA  ILE    33      45.085  18.100  32.380  1.00  2.35
ATOM    311  C   ILE    33      44.202  17.595  31.277  1.00  2.35
ATOM    312  O   ILE    33      44.593  17.578  30.117  1.00  2.35
ATOM    313  H   ILE    33      46.615  18.684  31.162  1.00  2.35
ATOM    314  CB  ILE    33      44.604  19.465  32.907  1.00  2.35
ATOM    315  CD1 ILE    33      43.931  21.806  32.157  1.00  2.35
ATOM    316  CG1 ILE    33      44.588  20.497  31.778  1.00  2.35
ATOM    317  CG2 ILE    33      45.465  19.918  34.076  1.00  2.35
ATOM    318  N   ASP    34      43.022  17.047  31.601  1.00  2.59
ATOM    319  CA  ASP    34      42.228  16.511  30.531  1.00  2.59
ATOM    320  C   ASP    34      41.311  17.568  30.006  1.00  2.59
ATOM    321  O   ASP    34      41.069  18.565  30.674  1.00  2.59
ATOM    322  H   ASP    34      42.721  17.007  32.448  1.00  2.59
ATOM    323  CB  ASP    34      41.436  15.292  31.010  1.00  2.59
ATOM    324  CG  ASP    34      42.325  14.100  31.305  1.00  2.59
ATOM    325  OD1 ASP    34      43.472  14.077  30.811  1.00  2.59
ATOM    326  OD2 ASP    34      41.874  13.188  32.030  1.00  2.59
ATOM    327  N   TRP    35      40.703  17.324  28.826  1.00  2.43
ATOM    328  CA  TRP    35      39.882  18.293  28.147  1.00  2.43
ATOM    329  C   TRP    35      38.762  18.678  29.042  1.00  2.43
ATOM    330  O   TRP    35      38.458  19.860  29.181  1.00  2.43
ATOM    331  H   TRP    35      40.831  16.510  28.464  1.00  2.43
ATOM    332  CB  TRP    35      39.368  17.726  26.822  1.00  2.43
ATOM    333 1HB  TRP    35      38.565  17.089  26.969  1.00  2.43
ATOM    334 2HB  TRP    35      40.050  17.625  26.098  1.00  2.43
ATOM    335  CG  TRP    35      38.505  18.680  26.056  1.00  2.43
ATOM    336  CD1 TRP    35      38.921  19.624  25.161  1.00  2.43
ATOM    337  HE1 TRP    35      37.890  21.003  24.030  1.00  2.43
ATOM    338  NE1 TRP    35      37.842  20.310  24.659  1.00  2.43
ATOM    339  CD2 TRP    35      37.077  18.785  26.115  1.00  2.43
ATOM    340  CE2 TRP    35      36.698  19.812  25.231  1.00  2.43
ATOM    341  CH2 TRP    35      34.416  19.505  25.753  1.00  2.43
ATOM    342  CZ2 TRP    35      35.367  20.181  25.042  1.00  2.43
ATOM    343  CE3 TRP    35      36.083  18.110  26.830  1.00  2.43
ATOM    344  CZ3 TRP    35      34.765  18.480  26.639  1.00  2.43
ATOM    345  N   ASN    36      38.119  17.679  29.663  1.00  2.64
ATOM    346  CA  ASN    36      37.004  17.939  30.519  1.00  2.64
ATOM    347  C   ASN    36      37.473  18.729  31.695  1.00  2.64
ATOM    348  O   ASN    36      36.785  19.642  32.146  1.00  2.64
ATOM    349  H   ASN    36      38.400  16.834  29.534  1.00  2.64
ATOM    350  CB  ASN    36      36.337  16.629  30.942  1.00  2.64
ATOM    351  CG  ASN    36      35.548  15.987  29.818  1.00  2.64
ATOM    352  OD1 ASN    36      35.188  16.647  28.844  1.00  2.64
ATOM    353 1HD2 ASN    36      34.812  14.264  29.311  1.00  2.64
ATOM    354 2HD2 ASN    36      35.559  14.247  30.679  1.00  2.64
ATOM    355  ND2 ASN    36      35.277  14.694  29.950  1.00  2.64
ATOM    356  N   MET    37      38.658  18.383  32.237  1.00  2.45
ATOM    357  CA  MET    37      39.080  19.064  33.424  1.00  2.45
ATOM    358  C   MET    37      39.343  20.494  33.091  1.00  2.45
ATOM    359  O   MET    37      39.112  21.358  33.928  1.00  2.45
ATOM    360  H   MET    37      39.179  17.745  31.875  1.00  2.45
ATOM    361  CB  MET    37      40.322  18.393  34.014  1.00  2.45
ATOM    362  SD  MET    37      41.573  16.209  35.171  1.00  2.45
ATOM    363  CE  MET    37      41.930  17.180  36.632  1.00  2.45
ATOM    364  CG  MET    37      40.066  17.009  34.589  1.00  2.45
ATOM    365  N   PHE    38      39.876  20.770  31.881  1.00  2.03
ATOM    366  CA  PHE    38      40.260  22.103  31.489  1.00  2.03
ATOM    367  C   PHE    38      39.041  22.916  31.469  1.00  2.03
ATOM    368  O   PHE    38      39.083  24.060  31.898  1.00  2.03
ATOM    369  H   PHE    38      39.989  20.083  31.310  1.00  2.03
ATOM    370  CB  PHE    38      40.962  22.081  30.130  1.00  2.03
ATOM    371  CG  PHE    38      41.344  23.442  29.622  1.00  2.03
ATOM    372  CZ  PHE    38      42.048  25.959  28.678  1.00  2.03
ATOM    373  CD1 PHE    38      42.121  24.290  30.391  1.00  2.03
ATOM    374  CE1 PHE    38      42.473  25.542  29.925  1.00  2.03
ATOM    375  CD2 PHE    38      40.926  23.874  28.376  1.00  2.03
ATOM    376  CE2 PHE    38      41.278  25.126  27.909  1.00  2.03
ATOM    377  N   VAL    39      37.963  22.362  30.875  1.00  2.15
ATOM    378  CA  VAL    39      36.767  23.127  30.690  1.00  2.15
ATOM    379  C   VAL    39      36.194  23.477  32.017  1.00  2.15
ATOM    380  O   VAL    39      35.703  24.587  32.202  1.00  2.15
ATOM    381  H   VAL    39      37.998  21.507  30.595  1.00  2.15
ATOM    382  CB  VAL    39      35.737  22.366  29.836  1.00  2.15
ATOM    383  CG1 VAL    39      34.404  23.099  29.829  1.00  2.15
ATOM    384  CG2 VAL    39      36.254  22.180  28.417  1.00  2.15
ATOM    385  N   LYS    40      36.222  22.536  32.977  1.00  2.42
ATOM    386  CA  LYS    40      35.624  22.814  34.250  1.00  2.42
ATOM    387  C   LYS    40      36.345  23.930  34.930  1.00  2.42
ATOM    388  O   LYS    40      35.721  24.796  35.539  1.00  2.42
ATOM    389  H   LYS    40      36.611  21.738  32.827  1.00  2.42
ATOM    390  CB  LYS    40      35.627  21.561  35.128  1.00  2.42
ATOM    391  CD  LYS    40      34.730  19.260  35.573  1.00  2.42
ATOM    392  CE  LYS    40      33.776  18.172  35.106  1.00  2.42
ATOM    393  CG  LYS    40      34.662  20.480  34.670  1.00  2.42
ATOM    394 1HZ  LYS    40      33.293  16.340  35.657  1.00  2.42
ATOM    395 2HZ  LYS    40      33.657  17.163  36.798  1.00  2.42
ATOM    396 3HZ  LYS    40      34.691  16.629  35.927  1.00  2.42
ATOM    397  NZ  LYS    40      33.863  16.954  35.957  1.00  2.42
ATOM    398  N   LEU    41      37.683  23.926  34.847  1.00  2.15
ATOM    399  CA  LEU    41      38.514  24.886  35.511  1.00  2.15
ATOM    400  C   LEU    41      38.224  26.236  34.949  1.00  2.15
ATOM    401  O   LEU    41      38.162  27.210  35.688  1.00  2.15
ATOM    402  H   LEU    41      38.056  23.279  34.344  1.00  2.15
ATOM    403  CB  LEU    41      39.991  24.519  35.350  1.00  2.15
ATOM    404  CG  LEU    41      40.463  23.267  36.092  1.00  2.15
ATOM    405  CD1 LEU    41      41.891  22.918  35.702  1.00  2.15
ATOM    406  CD2 LEU    41      40.358  23.462  37.597  1.00  2.15
ATOM    407  N   ARG    42      38.069  26.344  33.619  1.00  1.90
ATOM    408  CA  ARG    42      37.827  27.621  33.010  1.00  1.90
ATOM    409  C   ARG    42      36.476  28.163  33.391  1.00  1.90
ATOM    410  O   ARG    42      36.316  29.371  33.548  1.00  1.90
ATOM    411  H   ARG    42      38.118  25.604  33.109  1.00  1.90
ATOM    412  CB  ARG    42      37.938  27.518  31.487  1.00  1.90
ATOM    413  CD  ARG    42      40.287  28.378  31.284  1.00  1.90
ATOM    414  HE  ARG    42      41.693  27.528  30.135  1.00  1.90
ATOM    415  NE  ARG    42      41.614  28.160  30.714  1.00  1.90
ATOM    416  CG  ARG    42      39.342  27.225  30.985  1.00  1.90
ATOM    417  CZ  ARG    42      42.690  28.871  31.034  1.00  1.90
ATOM    418 1HH1 ARG    42      43.916  27.966  29.887  1.00  1.90
ATOM    419 2HH1 ARG    42      44.553  29.061  30.671  1.00  1.90
ATOM    420  NH1 ARG    42      43.857  28.601  30.464  1.00  1.90
ATOM    421 1HH2 ARG    42      41.842  30.025  32.293  1.00  1.90
ATOM    422 2HH2 ARG    42      43.295  30.310  32.130  1.00  1.90
ATOM    423  NH2 ARG    42      42.598  29.850  31.923  1.00  1.90
ATOM    424  N   SER    43      35.451  27.299  33.530  1.00  2.38
ATOM    425  CA  SER    43      34.147  27.781  33.903  1.00  2.38
ATOM    426  C   SER    43      34.213  28.349  35.288  1.00  2.38
ATOM    427  O   SER    43      33.614  29.381  35.580  1.00  2.38
ATOM    428  H   SER    43      35.583  26.420  33.389  1.00  2.38
ATOM    429  CB  SER    43      33.114  26.655  33.816  1.00  2.38
ATOM    430  HG  SER    43      34.142  25.319  34.615  1.00  2.38
ATOM    431  OG  SER    43      33.389  25.637  34.762  1.00  2.38
ATOM    432  N   GLN    44      34.965  27.678  36.179  1.00  2.71
ATOM    433  CA  GLN    44      35.104  28.098  37.552  1.00  2.71
ATOM    434  C   GLN    44      35.786  29.436  37.593  1.00  2.71
ATOM    435  O   GLN    44      35.465  30.242  38.453  1.00  2.71
ATOM    436  H   GLN    44      35.391  26.940  35.889  1.00  2.71
ATOM    437  CB  GLN    44      35.886  27.056  38.354  1.00  2.71
ATOM    438  CD  GLN    44      35.975  24.710  39.287  1.00  2.71
ATOM    439  CG  GLN    44      35.130  25.759  38.591  1.00  2.71
ATOM    440  OE1 GLN    44      37.197  24.688  39.141  1.00  2.71
ATOM    441 1HE2 GLN    44      35.779  23.193  40.482  1.00  2.71
ATOM    442 2HE2 GLN    44      34.430  23.888  40.127  1.00  2.71
ATOM    443  NE2 GLN    44      35.325  23.837  40.047  1.00  2.71
ATOM    444  N   GLU    45      36.799  29.690  36.735  1.00  2.40
ATOM    445  CA  GLU    45      37.508  30.956  36.694  1.00  2.40
ATOM    446  C   GLU    45      36.592  32.043  36.182  1.00  2.40
ATOM    447  O   GLU    45      36.698  33.219  36.513  1.00  2.40
ATOM    448  H   GLU    45      37.028  29.027  36.171  1.00  2.40
ATOM    449  CB  GLU    45      38.757  30.843  35.817  1.00  2.40
ATOM    450  CD  GLU    45      39.720  30.511  33.506  1.00  2.40
ATOM    451  CG  GLU    45      38.461  30.668  34.336  1.00  2.40
ATOM    452  OE1 GLU    45      40.793  30.957  33.963  1.00  2.40
ATOM    453  OE2 GLU    45      39.633  29.942  32.397  1.00  2.40
ATOM    454  N   CYS    46      35.689  31.730  35.262  1.00  3.88
ATOM    455  CA  CYS    46      34.805  32.798  34.893  1.00  3.88
ATOM    456  C   CYS    46      33.936  33.151  36.076  1.00  3.88
ATOM    457  O   CYS    46      33.600  34.297  36.366  1.00  3.88
ATOM    458  H   CYS    46      35.605  30.922  34.875  1.00  3.88
ATOM    459  CB  CYS    46      33.957  32.398  33.684  1.00  3.88
ATOM    460  SG  CYS    46      34.880  32.260  32.136  1.00  3.88
ATOM    461  N   ASP    47      33.528  32.148  36.856  1.00  5.77
ATOM    462  CA  ASP    47      32.744  32.425  38.046  1.00  5.77
ATOM    463  C   ASP    47      33.694  33.160  38.990  1.00  5.77
ATOM    464  O   ASP    47      33.330  33.868  39.964  1.00  5.77
ATOM    465  H   ASP    47      33.739  31.299  36.644  1.00  5.77
ATOM    466  CB  ASP    47      32.192  31.127  38.638  1.00  5.77
ATOM    467  CG  ASP    47      31.104  30.512  37.780  1.00  5.77
ATOM    468  OD1 ASP    47      30.873  31.016  36.661  1.00  5.77
ATOM    469  OD2 ASP    47      30.482  29.525  38.226  1.00  5.77
ATOM    470  N   TRP    48      34.976  32.897  38.627  1.00  7.45
ATOM    471  CA  TRP    48      36.232  33.242  39.180  1.00  7.45
ATOM    472  C   TRP    48      35.868  33.243  40.514  1.00  7.45
ATOM    473  O   TRP    48      35.700  34.345  41.041  1.00  7.45
ATOM    474  H   TRP    48      34.935  32.401  37.877  1.00  7.45
ATOM    475  CB  TRP    48      36.725  34.571  38.603  1.00  7.45
ATOM    476 1HB  TRP    48      36.389  35.375  39.163  1.00  7.45
ATOM    477 2HB  TRP    48      36.874  34.587  37.615  1.00  7.45
ATOM    478  CG  TRP    48      38.147  34.886  38.954  1.00  7.45
ATOM    479  CD1 TRP    48      39.267  34.424  38.326  1.00  7.45
ATOM    480  HE1 TRP    48      41.273  34.749  38.668  1.00  7.45
ATOM    481  NE1 TRP    48      40.392  34.931  38.930  1.00  7.45
ATOM    482  CD2 TRP    48      38.601  35.734  40.015  1.00  7.45
ATOM    483  CE2 TRP    48      40.007  35.739  39.971  1.00  7.45
ATOM    484  CH2 TRP    48      40.124  37.199  41.823  1.00  7.45
ATOM    485  CZ2 TRP    48      40.780  36.469  40.872  1.00  7.45
ATOM    486  CE3 TRP    48      37.956  36.490  40.999  1.00  7.45
ATOM    487  CZ3 TRP    48      38.726  37.213  41.890  1.00  7.45
ATOM    488  N   GLU    49      35.696  31.982  41.030  1.00  8.58
ATOM    489  CA  GLU    49      35.020  31.978  42.311  1.00  8.58
ATOM    490  C   GLU    49      33.527  32.124  42.205  1.00  8.58
ATOM    491  O   GLU    49      32.919  31.720  41.222  1.00  8.58
ATOM    492  H   GLU    49      35.955  31.206  40.656  1.00  8.58
ATOM    493  CB  GLU    49      35.560  33.096  43.205  1.00  8.58
ATOM    494  CD  GLU    49      33.693  33.708  44.792  1.00  8.58
ATOM    495  CG  GLU    49      35.049  33.048  44.636  1.00  8.58
ATOM    496  OE1 GLU    49      33.398  34.647  44.024  1.00  8.58
ATOM    497  OE2 GLU    49      32.926  33.287  45.684  1.00  8.58
ATOM    498  N   GLU    50      32.842  32.622  43.243  1.00  7.99
ATOM    499  CA  GLU    50      31.411  32.579  43.146  1.00  7.99
ATOM    500  C   GLU    50      30.866  33.360  42.002  1.00  7.99
ATOM    501  O   GLU    50      30.984  34.583  41.939  1.00  7.99
ATOM    502  H   GLU    50      33.233  32.971  43.975  1.00  7.99
ATOM    503  CB  GLU    50      30.771  33.090  44.438  1.00  7.99
ATOM    504  CD  GLU    50      30.329  32.716  46.896  1.00  7.99
ATOM    505  CG  GLU    50      31.001  32.193  45.643  1.00  7.99
ATOM    506  OE1 GLU    50      29.762  33.828  46.847  1.00  7.99
ATOM    507  OE2 GLU    50      30.368  32.014  47.929  1.00  7.99
ATOM    508  N   ILE    51      30.237  32.671  41.030  1.00  7.52
ATOM    509  CA  ILE    51      29.396  33.553  40.326  1.00  7.52
ATOM    510  C   ILE    51      28.189  33.229  41.054  1.00  7.52
ATOM    511  O   ILE    51      27.316  32.468  40.638  1.00  7.52
ATOM    512  H   ILE    51      30.279  31.804  40.793  1.00  7.52
ATOM    513  CB  ILE    51      29.416  33.265  38.813  1.00  7.52
ATOM    514  CD1 ILE    51      28.696  31.553  37.067  1.00  7.52
ATOM    515  CG1 ILE    51      28.927  31.843  38.534  1.00  7.52
ATOM    516  CG2 ILE    51      30.805  33.509  38.243  1.00  7.52
ATOM    517  N   SER    52      28.105  33.915  42.200  1.00  8.36
ATOM    518  CA  SER    52      27.046  33.664  43.093  1.00  8.36
ATOM    519  C   SER    52      25.903  34.097  42.289  1.00  8.36
ATOM    520  O   SER    52      24.821  33.522  42.350  1.00  8.36
ATOM    521  H   SER    52      28.725  34.536  42.400  1.00  8.36
ATOM    522  CB  SER    52      27.256  34.429  44.401  1.00  8.36
ATOM    523  HG  SER    52      27.754  36.062  43.652  1.00  8.36
ATOM    524  OG  SER    52      27.171  35.828  44.194  1.00  8.36
ATOM    525  N   VAL    53      26.214  35.102  41.451  1.00  9.27
ATOM    526  CA  VAL    53      25.408  35.727  40.486  1.00  9.27
ATOM    527  C   VAL    53      24.113  35.858  41.149  1.00  9.27
ATOM    528  O   VAL    53      23.061  35.564  40.590  1.00  9.27
ATOM    529  H   VAL    53      27.065  35.370  41.569  1.00  9.27
ATOM    530  CB  VAL    53      25.357  34.913  39.180  1.00  9.27
ATOM    531  CG1 VAL    53      24.519  35.633  38.135  1.00  9.27
ATOM    532  CG2 VAL    53      26.762  34.656  38.657  1.00  9.27
ATOM    533  N   LYS    54      24.174  36.307  42.402  1.00 11.01
ATOM    534  CA  LYS    54      22.931  36.435  43.040  1.00 11.01
ATOM    535  C   LYS    54      22.311  37.555  42.318  1.00 11.01
ATOM    536  O   LYS    54      21.132  37.544  41.976  1.00 11.01
ATOM    537  H   LYS    54      24.930  36.522  42.841  1.00 11.01
ATOM    538  CB  LYS    54      23.120  36.675  44.539  1.00 11.01
ATOM    539  CD  LYS    54      23.819  35.779  46.777  1.00 11.01
ATOM    540  CE  LYS    54      24.339  34.571  47.539  1.00 11.01
ATOM    541  CG  LYS    54      23.643  35.467  45.300  1.00 11.01
ATOM    542 1HZ  LYS    54      24.860  34.147  49.394  1.00 11.01
ATOM    543 2HZ  LYS    54      23.788  35.126  49.350  1.00 11.01
ATOM    544 3HZ  LYS    54      25.153  35.531  49.059  1.00 11.01
ATOM    545  NZ  LYS    54      24.557  34.874  48.980  1.00 11.01
ATOM    546  N   GLY    55      23.164  38.541  42.043  1.00 11.82
ATOM    547  CA  GLY    55      22.861  39.627  41.188  1.00 11.82
ATOM    548  C   GLY    55      23.752  39.279  40.094  1.00 11.82
ATOM    549  O   GLY    55      24.816  38.782  40.400  1.00 11.82
ATOM    550  H   GLY    55      23.972  38.490  42.436  1.00 11.82
ATOM    551  N   PRO    56      23.432  39.496  38.874  1.00 10.93
ATOM    552  CA  PRO    56      24.324  39.077  37.837  1.00 10.93
ATOM    553  C   PRO    56      25.554  39.859  37.741  1.00 10.93
ATOM    554  O   PRO    56      26.125  39.960  36.658  1.00 10.93
ATOM    555  CB  PRO    56      23.502  39.235  36.556  1.00 10.93
ATOM    556  CD  PRO    56      22.209  40.261  38.289  1.00 10.93
ATOM    557  CG  PRO    56      22.586  40.378  36.838  1.00 10.93
ATOM    558  N   ASN    57      25.931  40.524  38.823  1.00  9.66
ATOM    559  CA  ASN    57      27.264  40.956  38.797  1.00  9.66
ATOM    560  C   ASN    57      27.955  39.876  39.526  1.00  9.66
ATOM    561  O   ASN    57      28.560  40.155  40.548  1.00  9.66
ATOM    562  H   ASN    57      25.413  40.706  39.536  1.00  9.66
ATOM    563  CB  ASN    57      27.388  42.348  39.419  1.00  9.66
ATOM    564  CG  ASN    57      26.664  43.412  38.616  1.00  9.66
ATOM    565  OD1 ASN    57      26.706  43.410  37.386  1.00  9.66
ATOM    566 1HD2 ASN    57      25.550  44.978  38.884  1.00  9.66
ATOM    567 2HD2 ASN    57      25.991  44.290  40.211  1.00  9.66
ATOM    568  ND2 ASN    57      25.997  44.324  39.312  1.00  9.66
ATOM    569  N   GLY    58      28.133  38.648  38.924  1.00  7.63
ATOM    570  CA  GLY    58      27.902  38.153  37.583  1.00  7.63
ATOM    571  C   GLY    58      28.882  38.911  36.906  1.00  7.63
ATOM    572  O   GLY    58      28.975  39.050  35.685  1.00  7.63
ATOM    573  H   GLY    58      28.461  38.098  39.556  1.00  7.63
ATOM    574  N   GLU    59      29.862  39.093  37.799  1.00  5.48
ATOM    575  CA  GLU    59      30.962  39.933  37.734  1.00  5.48
ATOM    576  C   GLU    59      31.551  39.368  36.558  1.00  5.48
ATOM    577  O   GLU    59      32.128  40.085  35.745  1.00  5.48
ATOM    578  H   GLU    59      29.736  38.571  38.521  1.00  5.48
ATOM    579  CB  GLU    59      31.775  39.852  39.028  1.00  5.48
ATOM    580  CD  GLU    59      32.557  42.254  39.060  1.00  5.48
ATOM    581  CG  GLU    59      32.967  40.794  39.071  1.00  5.48
ATOM    582  OE1 GLU    59      31.396  42.547  39.414  1.00  5.48
ATOM    583  OE2 GLU    59      33.397  43.104  38.697  1.00  5.48
ATOM    584  N   SER    60      31.341  38.026  36.511  1.00  4.18
ATOM    585  CA  SER    60      31.609  37.124  35.478  1.00  4.18
ATOM    586  C   SER    60      32.931  37.581  35.255  1.00  4.18
ATOM    587  O   SER    60      33.266  38.067  34.178  1.00  4.18
ATOM    588  H   SER    60      30.977  37.734  37.280  1.00  4.18
ATOM    589  CB  SER    60      30.591  37.286  34.348  1.00  4.18
ATOM    590  HG  SER    60      30.030  36.263  32.892  1.00  4.18
ATOM    591  OG  SER    60      30.589  36.153  33.496  1.00  4.18
ATOM    592  N   SER    61      33.649  37.546  36.386  1.00  2.57
ATOM    593  CA  SER    61      34.947  38.047  36.341  1.00  2.57
ATOM    594  C   SER    61      35.499  37.098  35.374  1.00  2.57
ATOM    595  O   SER    61      35.098  35.946  35.284  1.00  2.57
ATOM    596  H   SER    61      33.321  37.215  37.156  1.00  2.57
ATOM    597  CB  SER    61      35.570  38.046  37.738  1.00  2.57
ATOM    598  HG  SER    61      35.222  38.896  39.361  1.00  2.57
ATOM    599  OG  SER    61      34.867  38.913  38.611  1.00  2.57
ATOM    600  N   VAL    62      36.425  37.535  34.571  1.00  2.32
ATOM    601  CA  VAL    62      36.655  36.672  33.480  1.00  2.32
ATOM    602  C   VAL    62      37.868  35.826  33.683  1.00  2.32
ATOM    603  O   VAL    62      38.345  35.672  34.804  1.00  2.32
ATOM    604  H   VAL    62      36.900  38.295  34.651  1.00  2.32
ATOM    605  CB  VAL    62      36.796  37.455  32.161  1.00  2.32
ATOM    606  CG1 VAL    62      37.126  36.511  31.015  1.00  2.32
ATOM    607  CG2 VAL    62      35.523  38.233  31.866  1.00  2.32
ATOM    608  N   ILE    63      38.331  35.178  32.595  1.00  2.06
ATOM    609  CA  ILE    63      39.394  34.211  32.612  1.00  2.06
ATOM    610  C   ILE    63      40.673  34.906  32.931  1.00  2.06
ATOM    611  O   ILE    63      41.084  35.841  32.249  1.00  2.06
ATOM    612  H   ILE    63      37.926  35.388  31.819  1.00  2.06
ATOM    613  CB  ILE    63      39.493  33.457  31.273  1.00  2.06
ATOM    614  CD1 ILE    63      38.129  32.074  29.622  1.00  2.06
ATOM    615  CG1 ILE    63      38.213  32.659  31.015  1.00  2.06
ATOM    616  CG2 ILE    63      40.728  32.570  31.251  1.00  2.06
ATOM    617  N   HIS    64      41.360  34.451  33.997  1.00  2.27
ATOM    618  CA  HIS    64      42.541  35.168  34.345  1.00  2.27
ATOM    619  C   HIS    64      43.770  34.654  33.678  1.00  2.27
ATOM    620  O   HIS    64      43.939  33.479  33.355  1.00  2.27
ATOM    621  H   HIS    64      41.109  33.735  34.481  1.00  2.27
ATOM    622  CB  HIS    64      42.757  35.142  35.859  1.00  2.27
ATOM    623  CG  HIS    64      41.710  35.882  36.632  1.00  2.27
ATOM    624  HD1 HIS    64      42.861  36.828  38.058  1.00  2.27
ATOM    625  ND1 HIS    64      42.009  36.679  37.716  1.00  2.27
ATOM    626  CE1 HIS    64      40.871  37.208  38.198  1.00  2.27
ATOM    627  CD2 HIS    64      40.263  36.019  36.552  1.00  2.27
ATOM    628  NE2 HIS    64      39.819  36.816  37.505  1.00  2.27
ATOM    629  N   ASP    65      44.695  35.592  33.450  1.00  2.59
ATOM    630  CA  ASP    65      45.936  35.227  32.862  1.00  2.59
ATOM    631  C   ASP    65      46.763  34.854  34.033  1.00  2.59
ATOM    632  O   ASP    65      46.942  35.652  34.943  1.00  2.59
ATOM    633  H   ASP    65      44.535  36.451  33.667  1.00  2.59
ATOM    634  CB  ASP    65      46.499  36.386  32.037  1.00  2.59
ATOM    635  CG  ASP    65      47.780  36.018  31.314  1.00  2.59
ATOM    636  OD1 ASP    65      47.698  35.353  30.260  1.00  2.59
ATOM    637  OD2 ASP    65      48.867  36.394  31.802  1.00  2.59
ATOM    638  N   ARG    66      47.296  33.635  34.073  1.00  2.81
ATOM    639  CA  ARG    66      48.029  33.302  35.252  1.00  2.81
ATOM    640  C   ARG    66      49.214  34.181  35.381  1.00  2.81
ATOM    641  O   ARG    66      49.593  34.552  36.489  1.00  2.81
ATOM    642  H   ARG    66      47.215  33.033  33.409  1.00  2.81
ATOM    643  CB  ARG    66      48.450  31.831  35.224  1.00  2.81
ATOM    644  CD  ARG    66      48.488  31.543  37.717  1.00  2.81
ATOM    645  HE  ARG    66      47.342  29.986  37.184  1.00  2.81
ATOM    646  NE  ARG    66      47.376  30.598  37.789  1.00  2.81
ATOM    647  CG  ARG    66      49.275  31.399  36.425  1.00  2.81
ATOM    648  CZ  ARG    66      46.429  30.629  38.720  1.00  2.81
ATOM    649 1HH1 ARG    66      45.438  29.124  38.094  1.00  2.81
ATOM    650 2HH1 ARG    66      44.843  29.748  39.309  1.00  2.81
ATOM    651  NH1 ARG    66      45.456  29.728  38.706  1.00  2.81
ATOM    652 1HH2 ARG    66      47.088  32.144  39.673  1.00  2.81
ATOM    653 2HH2 ARG    66      45.844  31.580  40.267  1.00  2.81
ATOM    654  NH2 ARG    66      46.457  31.560  39.664  1.00  2.81
ATOM    655  N   LYS    67      49.873  34.493  34.257  1.00  3.27
ATOM    656  CA  LYS    67      51.073  35.247  34.411  1.00  3.27
ATOM    657  C   LYS    67      50.769  36.588  34.998  1.00  3.27
ATOM    658  O   LYS    67      51.235  36.927  36.085  1.00  3.27
ATOM    659  H   LYS    67      49.595  34.252  33.436  1.00  3.27
ATOM    660  CB  LYS    67      51.787  35.398  33.066  1.00  3.27
ATOM    661  CD  LYS    67      53.783  36.221  31.787  1.00  3.27
ATOM    662  CE  LYS    67      55.081  37.009  31.857  1.00  3.27
ATOM    663  CG  LYS    67      53.098  36.163  33.143  1.00  3.27
ATOM    664 1HZ  LYS    67      56.518  37.540  30.613  1.00  3.27
ATOM    665 2HZ  LYS    67      55.230  37.470  29.944  1.00  3.27
ATOM    666 3HZ  LYS    67      55.953  36.249  30.258  1.00  3.27
ATOM    667  NZ  LYS    67      55.764  37.074  30.536  1.00  3.27
ATOM    668  N   SER    68      49.949  37.380  34.283  1.00  3.63
ATOM    669  CA  SER    68      49.676  38.737  34.666  1.00  3.63
ATOM    670  C   SER    68      48.745  38.815  35.830  1.00  3.63
ATOM    671  O   SER    68      48.931  39.615  36.746  1.00  3.63
ATOM    672  H   SER    68      49.567  37.035  33.545  1.00  3.63
ATOM    673  CB  SER    68      49.090  39.519  33.488  1.00  3.63
ATOM    674  HG  SER    68      47.899  38.211  32.896  1.00  3.63
ATOM    675  OG  SER    68      47.822  39.007  33.117  1.00  3.63
ATOM    676  N   GLY    69      47.709  37.969  35.821  1.00  3.25
ATOM    677  CA  GLY    69      46.716  37.973  36.847  1.00  3.25
ATOM    678  C   GLY    69      45.483  38.644  36.306  1.00  3.25
ATOM    679  O   GLY    69      44.397  38.516  36.870  1.00  3.25
ATOM    680  H   GLY    69      47.650  37.384  35.140  1.00  3.25
ATOM    681  N   LYS    70      45.605  39.332  35.153  1.00  3.01
ATOM    682  CA  LYS    70      44.516  40.115  34.634  1.00  3.01
ATOM    683  C   LYS    70      43.327  39.296  34.243  1.00  3.01
ATOM    684  O   LYS    70      43.433  38.199  33.698  1.00  3.01
ATOM    685  H   LYS    70      46.386  39.295  34.706  1.00  3.01
ATOM    686  CB  LYS    70      44.972  40.931  33.423  1.00  3.01
ATOM    687  CD  LYS    70      46.343  42.828  32.517  1.00  3.01
ATOM    688  CE  LYS    70      47.343  43.924  32.847  1.00  3.01
ATOM    689  CG  LYS    70      45.967  42.032  33.755  1.00  3.01
ATOM    690 1HZ  LYS    70      48.312  45.338  31.870  1.00  3.01
ATOM    691 2HZ  LYS    70      47.003  45.088  31.290  1.00  3.01
ATOM    692 3HZ  LYS    70      48.098  44.165  31.040  1.00  3.01
ATOM    693  NZ  LYS    70      47.728  44.708  31.641  1.00  3.01
ATOM    694  N   LYS    71      42.133  39.872  34.499  1.00  2.66
ATOM    695  CA  LYS    71      40.885  39.206  34.274  1.00  2.66
ATOM    696  C   LYS    71      40.397  39.584  32.917  1.00  2.66
ATOM    697  O   LYS    71      40.065  40.745  32.684  1.00  2.66
ATOM    698  H   LYS    71      42.143  40.711  34.825  1.00  2.66
ATOM    699  CB  LYS    71      39.876  39.578  35.362  1.00  2.66
ATOM    700  CD  LYS    71      39.228  39.525  37.786  1.00  2.66
ATOM    701  CE  LYS    71      39.616  39.056  39.179  1.00  2.66
ATOM    702  CG  LYS    71      40.257  39.098  36.753  1.00  2.66
ATOM    703 1HZ  LYS    71      38.883  39.193  41.006  1.00  2.66
ATOM    704 2HZ  LYS    71      37.828  39.143  40.009  1.00  2.66
ATOM    705 3HZ  LYS    71      38.574  40.373  40.215  1.00  2.66
ATOM    706  NZ  LYS    71      38.626  39.484  40.205  1.00  2.66
ATOM    707  N   PHE    72      40.264  38.617  31.988  1.00  2.29
ATOM    708  CA  PHE    72      39.880  39.127  30.711  1.00  2.29
ATOM    709  C   PHE    72      38.715  38.406  30.115  1.00  2.29
ATOM    710  O   PHE    72      38.502  37.213  30.310  1.00  2.29
ATOM    711  H   PHE    72      40.390  37.733  32.100  1.00  2.29
ATOM    712  CB  PHE    72      41.055  39.065  29.734  1.00  2.29
ATOM    713  CG  PHE    72      42.236  39.893  30.152  1.00  2.29
ATOM    714  CZ  PHE    72      44.418  41.431  30.928  1.00  2.29
ATOM    715  CD1 PHE    72      43.525  39.406  30.016  1.00  2.29
ATOM    716  CE1 PHE    72      44.611  40.168  30.401  1.00  2.29
ATOM    717  CD2 PHE    72      42.059  41.159  30.682  1.00  2.29
ATOM    718  CE2 PHE    72      43.146  41.921  31.067  1.00  2.29
ATOM    719  N   SER    73      37.940  39.149  29.312  1.00  2.27
ATOM    720  CA  SER    73      36.734  38.632  28.750  1.00  2.27
ATOM    721  C   SER    73      37.075  37.408  27.979  1.00  2.27
ATOM    722  O   SER    73      38.241  37.090  27.757  1.00  2.27
ATOM    723  H   SER    73      38.196  39.992  29.130  1.00  2.27
ATOM    724  CB  SER    73      36.058  39.686  27.871  1.00  2.27
ATOM    725  HG  SER    73      37.571  40.219  26.921  1.00  2.27
ATOM    726  OG  SER    73      36.820  39.942  26.704  1.00  2.27
ATOM    727  N   ILE    74      36.035  36.668  27.569  1.00  2.01
ATOM    728  CA  ILE    74      36.256  35.461  26.841  1.00  2.01
ATOM    729  C   ILE    74      36.958  35.853  25.592  1.00  2.01
ATOM    730  O   ILE    74      37.901  35.182  25.193  1.00  2.01
ATOM    731  H   ILE    74      35.196  36.935  27.754  1.00  2.01
ATOM    732  CB  ILE    74      34.936  34.717  26.567  1.00  2.01
ATOM    733  CD1 ILE    74      35.942  32.420  27.025  1.00  2.01
ATOM    734  CG1 ILE    74      35.216  33.309  26.039  1.00  2.01
ATOM    735  CG2 ILE    74      34.062  35.517  25.613  1.00  2.01
ATOM    736  N   GLU    75      36.519  36.953  24.948  1.00  2.30
ATOM    737  CA  GLU    75      37.094  37.380  23.704  1.00  2.30
ATOM    738  C   GLU    75      38.537  37.740  23.899  1.00  2.30
ATOM    739  O   GLU    75      39.382  37.457  23.044  1.00  2.30
ATOM    740  H   GLU    75      35.847  37.424  25.318  1.00  2.30
ATOM    741  CB  GLU    75      36.315  38.567  23.133  1.00  2.30
ATOM    742  CD  GLU    75      34.157  39.424  22.140  1.00  2.30
ATOM    743  CG  GLU    75      34.927  38.212  22.627  1.00  2.30
ATOM    744  OE1 GLU    75      34.626  40.558  22.371  1.00  2.30
ATOM    745  OE2 GLU    75      33.084  39.240  21.529  1.00  2.30
ATOM    746  N   GLU    76      38.846  38.408  25.028  1.00  2.29
ATOM    747  CA  GLU    76      40.183  38.876  25.235  1.00  2.29
ATOM    748  C   GLU    76      41.085  37.689  25.381  1.00  2.29
ATOM    749  O   GLU    76      42.226  37.714  24.929  1.00  2.29
ATOM    750  H   GLU    76      38.214  38.560  25.651  1.00  2.29
ATOM    751  CB  GLU    76      40.249  39.784  26.465  1.00  2.29
ATOM    752  CD  GLU    76      39.576  41.965  27.546  1.00  2.29
ATOM    753  CG  GLU    76      39.543  41.119  26.289  1.00  2.29
ATOM    754  OE1 GLU    76      38.918  41.584  28.537  1.00  2.29
ATOM    755  OE2 GLU    76      40.261  43.010  27.541  1.00  2.29
ATOM    756  N   ALA    77      40.587  36.629  26.051  1.00  1.93
ATOM    757  CA  ALA    77      41.301  35.405  26.306  1.00  1.93
ATOM    758  C   ALA    77      41.605  34.757  24.988  1.00  1.93
ATOM    759  O   ALA    77      42.669  34.161  24.826  1.00  1.93
ATOM    760  H   ALA    77      39.743  36.728  26.347  1.00  1.93
ATOM    761  CB  ALA    77      40.483  34.492  27.206  1.00  1.93
ATOM    762  N   LEU    78      40.656  34.813  24.021  1.00  2.00
ATOM    763  CA  LEU    78      40.903  34.180  22.749  1.00  2.00
ATOM    764  C   LEU    78      42.040  34.837  22.092  1.00  2.00
ATOM    765  O   LEU    78      42.918  34.178  21.535  1.00  2.00
ATOM    766  H   LEU    78      39.878  35.240  24.167  1.00  2.00
ATOM    767  CB  LEU    78      39.652  34.238  21.870  1.00  2.00
ATOM    768  CG  LEU    78      39.763  33.587  20.490  1.00  2.00
ATOM    769  CD1 LEU    78      40.081  32.105  20.618  1.00  2.00
ATOM    770  CD2 LEU    78      38.480  33.786  19.697  1.00  2.00
ATOM    771  N   GLN    79      42.028  36.176  22.147  1.00  2.35
ATOM    772  CA  GLN    79      43.026  36.889  21.429  1.00  2.35
ATOM    773  C   GLN    79      44.382  36.564  21.989  1.00  2.35
ATOM    774  O   GLN    79      45.333  36.352  21.239  1.00  2.35
ATOM    775  H   GLN    79      41.409  36.624  22.623  1.00  2.35
ATOM    776  CB  GLN    79      42.758  38.394  21.490  1.00  2.35
ATOM    777  CD  GLN    79      41.242  40.316  20.870  1.00  2.35
ATOM    778  CG  GLN    79      41.544  38.841  20.693  1.00  2.35
ATOM    779  OE1 GLN    79      41.536  40.899  21.913  1.00  2.35
ATOM    780 1HE2 GLN    79      40.449  41.800  19.901  1.00  2.35
ATOM    781 2HE2 GLN    79      40.452  40.462  19.102  1.00  2.35
ATOM    782  NE2 GLN    79      40.651  40.925  19.848  1.00  2.35
ATOM    783  N   SER    80      44.499  36.511  23.332  1.00  2.37
ATOM    784  CA  SER    80      45.763  36.278  23.985  1.00  2.37
ATOM    785  C   SER    80      46.238  34.870  23.747  1.00  2.37
ATOM    786  O   SER    80      47.439  34.595  23.782  1.00  2.37
ATOM    787  H   SER    80      43.754  36.627  23.823  1.00  2.37
ATOM    788  CB  SER    80      45.649  36.551  25.486  1.00  2.37
ATOM    789  HG  SER    80      44.025  35.678  25.770  1.00  2.37
ATOM    790  OG  SER    80      44.780  35.620  26.109  1.00  2.37
ATOM    791  N   GLY    81      45.306  33.930  23.491  1.00  2.13
ATOM    792  CA  GLY    81      45.707  32.570  23.265  1.00  2.13
ATOM    793  C   GLY    81      45.566  31.801  24.539  1.00  2.13
ATOM    794  O   GLY    81      45.965  30.641  24.633  1.00  2.13
ATOM    795  H   GLY    81      44.435  34.153  23.462  1.00  2.13
ATOM    796  N   ARG    82      44.979  32.442  25.559  1.00  1.86
ATOM    797  CA  ARG    82      44.802  31.811  26.829  1.00  1.86
ATOM    798  C   ARG    82      43.834  30.682  26.699  1.00  1.86
ATOM    799  O   ARG    82      43.872  29.758  27.495  1.00  1.86
ATOM    800  H   ARG    82      44.694  33.286  25.432  1.00  1.86
ATOM    801  CB  ARG    82      44.320  32.825  27.868  1.00  1.86
ATOM    802  CD  ARG    82      43.839  33.356  30.274  1.00  1.86
ATOM    803  HE  ARG    82      45.538  34.332  30.701  1.00  1.86
ATOM    804  NE  ARG    82      44.782  34.472  30.314  1.00  1.86
ATOM    805  CG  ARG    82      44.269  32.283  29.288  1.00  1.86
ATOM    806  CZ  ARG    82      44.542  35.671  29.794  1.00  1.86
ATOM    807 1HH1 ARG    82      46.209  36.468  30.269  1.00  1.86
ATOM    808 2HH1 ARG    82      45.304  37.402  29.542  1.00  1.86
ATOM    809  NH1 ARG    82      45.459  36.625  29.879  1.00  1.86
ATOM    810 1HH2 ARG    82      42.792  35.295  29.137  1.00  1.86
ATOM    811 2HH2 ARG    82      43.231  36.690  28.856  1.00  1.86
ATOM    812  NH2 ARG    82      43.386  35.914  29.192  1.00  1.86
ATOM    813  N   LEU    83      42.889  30.733  25.750  1.00  1.65
ATOM    814  CA  LEU    83      41.949  29.643  25.585  1.00  1.65
ATOM    815  C   LEU    83      41.828  29.318  24.103  1.00  1.65
ATOM    816  O   LEU    83      42.286  30.073  23.257  1.00  1.65
ATOM    817  H   LEU    83      42.842  31.453  25.212  1.00  1.65
ATOM    818  CB  LEU    83      40.591  30.011  26.186  1.00  1.65
ATOM    819  CG  LEU    83      39.912  31.257  25.614  1.00  1.65
ATOM    820  CD1 LEU    83      39.261  30.948  24.274  1.00  1.65
ATOM    821  CD2 LEU    83      38.881  31.803  26.589  1.00  1.65
ATOM    822  N   THR    84      41.215  28.180  23.722  1.00  1.97
ATOM    823  CA  THR    84      41.156  27.770  22.333  1.00  1.97
ATOM    824  C   THR    84      39.766  27.995  21.768  1.00  1.97
ATOM    825  O   THR    84      38.835  28.090  22.558  1.00  1.97
ATOM    826  H   THR    84      40.835  27.669  24.358  1.00  1.97
ATOM    827  CB  THR    84      41.551  26.291  22.164  1.00  1.97
ATOM    828  HG1 THR    84      40.828  24.664  22.767  1.00  1.97
ATOM    829  OG1 THR    84      40.613  25.461  22.860  1.00  1.97
ATOM    830  CG2 THR    84      42.938  26.041  22.734  1.00  1.97
ATOM    831  N   PRO    85      39.558  28.032  20.449  1.00  2.18
ATOM    832  CA  PRO    85      38.254  28.315  19.858  1.00  2.18
ATOM    833  C   PRO    85      37.046  27.495  20.343  1.00  2.18
ATOM    834  O   PRO    85      35.979  28.075  20.577  1.00  2.18
ATOM    835  CB  PRO    85      38.456  28.041  18.366  1.00  2.18
ATOM    836  CD  PRO    85      40.640  27.841  19.327  1.00  2.18
ATOM    837  CG  PRO    85      39.896  28.346  18.122  1.00  2.18
ATOM    838  N   ALA    86      37.152  26.155  20.488  1.00  2.26
ATOM    839  CA  ALA    86      36.060  25.346  21.011  1.00  2.26
ATOM    840  C   ALA    86      35.858  25.722  22.438  1.00  2.26
ATOM    841  O   ALA    86      34.734  25.789  22.974  1.00  2.26
ATOM    842  H   ALA    86      37.927  25.765  20.250  1.00  2.26
ATOM    843  CB  ALA    86      36.374  23.866  20.853  1.00  2.26
ATOM    844  N   HIS    87      37.021  25.940  23.085  1.00  2.02
ATOM    845  CA  HIS    87      36.948  26.210  24.464  1.00  2.02
ATOM    846  C   HIS    87      36.262  27.500  24.581  1.00  2.02
ATOM    847  O   HIS    87      35.482  27.610  25.501  1.00  2.02
ATOM    848  H   HIS    87      37.821  25.919  22.672  1.00  2.02
ATOM    849  CB  HIS    87      38.347  26.221  25.083  1.00  2.02
ATOM    850  CG  HIS    87      38.991  24.871  25.145  1.00  2.02
ATOM    851  HD1 HIS    87      40.989  25.378  25.076  1.00  2.02
ATOM    852  ND1 HIS    87      40.358  24.697  25.127  1.00  2.02
ATOM    853  CE1 HIS    87      40.632  23.382  25.195  1.00  2.02
ATOM    854  CD2 HIS    87      38.517  23.497  25.231  1.00  2.02
ATOM    855  NE2 HIS    87      39.532  22.656  25.257  1.00  2.02
ATOM    856  N   TYR    88      36.495  28.467  23.658  1.00  1.96
ATOM    857  CA  TYR    88      35.892  29.778  23.695  1.00  1.96
ATOM    858  C   TYR    88      34.435  29.634  23.583  1.00  1.96
ATOM    859  O   TYR    88      33.755  30.406  24.232  1.00  1.96
ATOM    860  H   TYR    88      37.063  28.252  22.994  1.00  1.96
ATOM    861  CB  TYR    88      36.451  30.657  22.574  1.00  1.96
ATOM    862  CG  TYR    88      35.873  32.054  22.545  1.00  1.96
ATOM    863  HH  TYR    88      34.825  36.421  22.844  1.00  1.96
ATOM    864  OH  TYR    88      34.297  35.901  22.472  1.00  1.96
ATOM    865  CZ  TYR    88      34.817  34.627  22.495  1.00  1.96
ATOM    866  CD1 TYR    88      36.563  33.121  23.105  1.00  1.96
ATOM    867  CE1 TYR    88      36.043  34.401  23.082  1.00  1.96
ATOM    868  CD2 TYR    88      34.639  32.300  21.957  1.00  1.96
ATOM    869  CE2 TYR    88      34.103  33.574  21.926  1.00  1.96
ATOM    870  N   ASP    89      33.894  28.745  22.729  1.00  2.27
ATOM    871  CA  ASP    89      32.454  28.709  22.639  1.00  2.27
ATOM    872  C   ASP    89      31.845  28.286  23.946  1.00  2.27
ATOM    873  O   ASP    89      30.845  28.843  24.418  1.00  2.27
ATOM    874  H   ASP    89      34.390  28.188  22.226  1.00  2.27
ATOM    875  CB  ASP    89      32.011  27.765  21.520  1.00  2.27
ATOM    876  CG  ASP    89      32.291  28.325  20.139  1.00  2.27
ATOM    877  OD1 ASP    89      32.569  29.538  20.036  1.00  2.27
ATOM    878  OD2 ASP    89      32.233  27.551  19.161  1.00  2.27
ATOM    879  N   ARG    90      32.453  27.271  24.578  1.00  2.43
ATOM    880  CA  ARG    90      31.867  26.790  25.798  1.00  2.43
ATOM    881  C   ARG    90      31.900  27.848  26.875  1.00  2.43
ATOM    882  O   ARG    90      30.968  28.020  27.672  1.00  2.43
ATOM    883  H   ARG    90      33.205  26.893  24.260  1.00  2.43
ATOM    884  CB  ARG    90      32.590  25.530  26.279  1.00  2.43
ATOM    885  CD  ARG    90      33.056  23.083  25.972  1.00  2.43
ATOM    886  HE  ARG    90      33.499  21.745  24.546  1.00  2.43
ATOM    887  NE  ARG    90      32.879  21.910  25.120  1.00  2.43
ATOM    888  CG  ARG    90      32.335  24.302  25.420  1.00  2.43
ATOM    889  CZ  ARG    90      31.831  21.095  25.179  1.00  2.43
ATOM    890 1HH1 ARG    90      32.384  19.903  23.797  1.00  2.43
ATOM    891 2HH1 ARG    90      31.077  19.524  24.402  1.00  2.43
ATOM    892  NH1 ARG    90      31.755  20.052  24.364  1.00  2.43
ATOM    893 1HH2 ARG    90      30.910  22.000  26.583  1.00  2.43
ATOM    894 2HH2 ARG    90      30.183  20.796  26.093  1.00  2.43
ATOM    895  NH2 ARG    90      30.861  21.324  26.054  1.00  2.43
ATOM    896  N   TYR    91      33.020  28.580  26.938  1.00  2.21
ATOM    897  CA  TYR    91      33.166  29.570  27.964  1.00  2.21
ATOM    898  C   TYR    91      32.182  30.670  27.752  1.00  2.21
ATOM    899  O   TYR    91      31.789  31.281  28.737  1.00  2.21
ATOM    900  H   TYR    91      33.679  28.452  26.339  1.00  2.21
ATOM    901  CB  TYR    91      34.595  30.117  27.981  1.00  2.21
ATOM    902  CG  TYR    91      35.620  29.137  28.504  1.00  2.21
ATOM    903  HH  TYR    91      38.036  25.795  30.309  1.00  2.21
ATOM    904  OH  TYR    91      38.428  26.431  29.948  1.00  2.21
ATOM    905  CZ  TYR    91      37.500  27.327  29.469  1.00  2.21
ATOM    906  CD1 TYR    91      35.226  27.976  29.157  1.00  2.21
ATOM    907  CE1 TYR    91      36.156  27.075  29.639  1.00  2.21
ATOM    908  CD2 TYR    91      36.979  29.375  28.342  1.00  2.21
ATOM    909  CE2 TYR    91      37.923  28.485  28.817  1.00  2.21
ATOM    910  N   VAL    92      31.861  31.016  26.478  1.00  2.38
ATOM    911  CA  VAL    92      30.929  32.062  26.135  1.00  2.38
ATOM    912  C   VAL    92      29.644  31.664  26.689  1.00  2.38
ATOM    913  O   VAL    92      28.988  32.545  27.194  1.00  2.38
ATOM    914  H   VAL    92      32.270  30.547  25.828  1.00  2.38
ATOM    915  CB  VAL    92      30.867  32.285  24.613  1.00  2.38
ATOM    916  CG1 VAL    92      29.733  33.236  24.260  1.00  2.38
ATOM    917  CG2 VAL    92      32.194  32.820  24.098  1.00  2.38
ATOM    918  N   ASN    93      29.248  30.376  26.605  1.00  3.00
ATOM    919  CA  ASN    93      27.985  29.927  27.130  1.00  3.00
ATOM    920  C   ASN    93      27.972  30.124  28.638  1.00  3.00
ATOM    921  O   ASN    93      26.972  30.527  29.218  1.00  3.00
ATOM    922  H   ASN    93      29.803  29.791  26.205  1.00  3.00
ATOM    923  CB  ASN    93      27.735  28.466  26.749  1.00  3.00
ATOM    924  CG  ASN    93      27.385  28.299  25.283  1.00  3.00
ATOM    925  OD1 ASN    93      26.978  29.252  24.619  1.00  3.00
ATOM    926 1HD2 ASN    93      27.349  26.928  23.909  1.00  3.00
ATOM    927 2HD2 ASN    93      27.843  26.412  25.294  1.00  3.00
ATOM    928  ND2 ASN    93      27.543  27.082  24.774  1.00  3.00
ATOM    929  N   LYS    94      29.065  29.836  29.363  1.00  3.11
ATOM    930  CA  LYS    94      28.995  30.039  30.802  1.00  3.11
ATOM    931  C   LYS    94      28.834  31.516  31.187  1.00  3.11
ATOM    932  O   LYS    94      28.136  31.914  32.137  1.00  3.11
ATOM    933  H   LYS    94      29.823  29.527  28.988  1.00  3.11
ATOM    934  CB  LYS    94      30.243  29.475  31.484  1.00  3.11
ATOM    935  CD  LYS    94      29.221  27.304  32.218  1.00  3.11
ATOM    936  CE  LYS    94      29.377  25.792  32.247  1.00  3.11
ATOM    937  CG  LYS    94      30.347  27.960  31.435  1.00  3.11
ATOM    938 1HZ  LYS    94      28.380  24.251  32.972  1.00  3.11
ATOM    939 2HZ  LYS    94      27.487  25.325  32.574  1.00  3.11
ATOM    940 3HZ  LYS    94      28.236  25.426  33.815  1.00  3.11
ATOM    941  NZ  LYS    94      28.258  25.132  32.975  1.00  3.11
ATOM    942  N   ASP    95      29.547  32.393  30.468  1.00  3.04
ATOM    943  CA  ASP    95      29.524  33.792  30.812  1.00  3.04
ATOM    944  C   ASP    95      28.167  34.331  30.572  1.00  3.04
ATOM    945  O   ASP    95      27.660  35.206  31.278  1.00  3.04
ATOM    946  H   ASP    95      30.040  32.109  29.771  1.00  3.04
ATOM    947  CB  ASP    95      30.572  34.560  30.004  1.00  3.04
ATOM    948  CG  ASP    95      31.989  34.250  30.444  1.00  3.04
ATOM    949  OD1 ASP    95      32.158  33.664  31.535  1.00  3.04
ATOM    950  OD2 ASP    95      32.931  34.592  29.699  1.00  3.04
ATOM    951  N   MET    96      27.569  33.799  29.509  1.00  3.38
ATOM    952  CA  MET    96      26.288  34.199  29.123  1.00  3.38
ATOM    953  C   MET    96      25.399  33.759  30.245  1.00  3.38
ATOM    954  O   MET    96      24.392  34.399  30.342  1.00  3.38
ATOM    955  H   MET    96      28.006  33.170  29.036  1.00  3.38
ATOM    956  CB  MET    96      25.917  33.580  27.774  1.00  3.38
ATOM    957  SD  MET    96      26.644  35.902  26.447  1.00  3.38
ATOM    958  CE  MET    96      24.911  36.121  26.049  1.00  3.38
ATOM    959  CG  MET    96      26.733  34.108  26.604  1.00  3.38
ATOM    960  N   SER    97      25.641  32.677  31.052  1.00  4.28
ATOM    961  CA  SER    97      24.785  32.256  32.172  1.00  4.28
ATOM    962  C   SER    97      24.735  33.364  33.124  1.00  4.28
ATOM    963  O   SER    97      23.695  33.720  33.700  1.00  4.28
ATOM    964  H   SER    97      26.386  32.212  30.855  1.00  4.28
ATOM    965  CB  SER    97      25.328  30.975  32.809  1.00  4.28
ATOM    966  HG  SER    97      25.691  30.052  31.230  1.00  4.28
ATOM    967  OG  SER    97      25.245  29.884  31.909  1.00  4.28
ATOM    968  N   ILE    98      25.906  33.948  33.345  1.00  4.40
ATOM    969  CA  ILE    98      25.685  34.914  34.332  1.00  4.40
ATOM    970  C   ILE    98      24.845  36.122  33.912  1.00  4.40
ATOM    971  O   ILE    98      23.797  36.554  34.471  1.00  4.40
ATOM    972  H   ILE    98      26.730  33.836  33.001  1.00  4.40
ATOM    973  CB  ILE    98      27.011  35.459  34.895  1.00  4.40
ATOM    974  CD1 ILE    98      29.181  34.725  36.014  1.00  4.40
ATOM    975  CG1 ILE    98      27.753  34.365  35.665  1.00  4.40
ATOM    976  CG2 ILE    98      26.759  36.686  35.757  1.00  4.40
ATOM    977  N   GLN    99      25.291  36.591  32.759  1.00  4.13
ATOM    978  CA  GLN    99      24.689  37.759  32.272  1.00  4.13
ATOM    979  C   GLN    99      23.196  37.554  31.980  1.00  4.13
ATOM    980  O   GLN    99      22.397  38.476  32.131  1.00  4.13
ATOM    981  H   GLN    99      25.950  36.195  32.291  1.00  4.13
ATOM    982  CB  GLN    99      25.400  38.240  31.006  1.00  4.13
ATOM    983  CD  GLN    99      27.513  39.150  29.962  1.00  4.13
ATOM    984  CG  GLN    99      26.796  38.791  31.249  1.00  4.13
ATOM    985  OE1 GLN    99      27.265  38.552  28.915  1.00  4.13
ATOM    986 1HE2 GLN    99      28.860  40.382  29.302  1.00  4.13
ATOM    987 2HE2 GLN    99      28.558  40.541  30.823  1.00  4.13
ATOM    988  NE2 GLN    99      28.406  40.129  30.037  1.00  4.13
ATOM    989  N   GLU   100      22.783  36.371  31.482  1.00  4.25
ATOM    990  CA  GLU   100      21.411  35.979  31.114  1.00  4.25
ATOM    991  C   GLU   100      20.518  35.858  32.264  1.00  4.25
ATOM    992  O   GLU   100      19.292  36.021  32.171  1.00  4.25
ATOM    993  H   GLU   100      23.460  35.787  31.381  1.00  4.25
ATOM    994  CB  GLU   100      21.419  34.653  30.350  1.00  4.25
ATOM    995  CD  GLU   100      22.054  33.401  28.251  1.00  4.25
ATOM    996  CG  GLU   100      22.044  34.737  28.967  1.00  4.25
ATOM    997  OE1 GLU   100      21.730  32.380  28.892  1.00  4.25
ATOM    998  OE2 GLU   100      22.386  33.376  27.047  1.00  4.25
ATOM    999  N   LEU   101      21.111  35.446  33.376  1.00  3.81
ATOM   1000  CA  LEU   101      20.201  35.490  34.474  1.00  3.81
ATOM   1001  C   LEU   101      19.765  36.905  34.687  1.00  3.81
ATOM   1002  O   LEU   101      18.596  37.174  34.995  1.00  3.81
ATOM   1003  H   LEU   101      21.956  35.165  33.503  1.00  3.81
ATOM   1004  CB  LEU   101      20.853  34.915  35.733  1.00  3.81
ATOM   1005  CG  LEU   101      21.122  33.409  35.730  1.00  3.81
ATOM   1006  CD1 LEU   101      21.930  33.005  36.954  1.00  3.81
ATOM   1007  CD2 LEU   101      19.817  32.630  35.676  1.00  3.81
ATOM   1008  N   ALA   102      20.720  37.839  34.494  1.00  4.68
ATOM   1009  CA  ALA   102      20.384  39.228  34.724  1.00  4.68
ATOM   1010  C   ALA   102      19.330  39.693  33.773  1.00  4.68
ATOM   1011  O   ALA   102      18.458  40.461  34.172  1.00  4.68
ATOM   1012  H   ALA   102      21.550  37.615  34.228  1.00  4.68
ATOM   1013  CB  ALA   102      21.623  40.101  34.598  1.00  4.68
ATOM   1014  N   VAL   103      19.409  39.285  32.489  1.00  5.80
ATOM   1015  CA  VAL   103      18.470  39.727  31.487  1.00  5.80
ATOM   1016  C   VAL   103      17.135  39.208  31.850  1.00  5.80
ATOM   1017  O   VAL   103      16.140  39.865  31.613  1.00  5.80
ATOM   1018  H   VAL   103      20.073  38.720  32.265  1.00  5.80
ATOM   1019  CB  VAL   103      18.889  39.267  30.078  1.00  5.80
ATOM   1020  CG1 VAL   103      18.756  37.757  29.950  1.00  5.80
ATOM   1021  CG2 VAL   103      18.057  39.971  29.018  1.00  5.80
ATOM   1022  N   LEU   104      17.024  37.971  32.331  1.00  7.85
ATOM   1023  CA  LEU   104      15.701  37.486  32.571  1.00  7.85
ATOM   1024  C   LEU   104      15.078  38.289  33.647  1.00  7.85
ATOM   1025  O   LEU   104      13.892  38.626  33.610  1.00  7.85
ATOM   1026  H   LEU   104      17.734  37.446  32.505  1.00  7.85
ATOM   1027  CB  LEU   104      15.733  36.001  32.938  1.00  7.85
ATOM   1028  CG  LEU   104      16.144  35.036  31.825  1.00  7.85
ATOM   1029  CD1 LEU   104      16.302  33.624  32.368  1.00  7.85
ATOM   1030  CD2 LEU   104      15.127  35.056  30.693  1.00  7.85
ATOM   1031  N   VAL   105      15.869  38.586  34.680  1.00  9.00
ATOM   1032  CA  VAL   105      15.210  39.257  35.745  1.00  9.00
ATOM   1033  C   VAL   105      14.728  40.623  35.343  1.00  9.00
ATOM   1034  O   VAL   105      13.607  41.014  35.671  1.00  9.00
ATOM   1035  H   VAL   105      16.747  38.398  34.741  1.00  9.00
ATOM   1036  CB  VAL   105      16.120  39.385  36.981  1.00  9.00
ATOM   1037  CG1 VAL   105      15.465  40.263  38.036  1.00  9.00
ATOM   1038  CG2 VAL   105      16.442  38.012  37.550  1.00  9.00
ATOM   1039  N   SER   106      15.602  41.425  34.701  1.00  7.94
ATOM   1040  CA  SER   106      15.227  42.755  34.306  1.00  7.94
ATOM   1041  C   SER   106      14.397  42.856  33.080  1.00  7.94
ATOM   1042  O   SER   106      13.408  43.599  32.967  1.00  7.94
ATOM   1043  H   SER   106      16.429  41.118  34.520  1.00  7.94
ATOM   1044  CB  SER   106      16.470  43.621  34.092  1.00  7.94
ATOM   1045  HG  SER   106      17.405  43.087  35.615  1.00  7.94
ATOM   1046  OG  SER   106      17.168  43.821  35.309  1.00  7.94
ATOM   1047  N   GLY   107      14.865  42.017  32.162  1.00  6.78
ATOM   1048  CA  GLY   107      14.643  41.937  30.761  1.00  6.78
ATOM   1049  C   GLY   107      15.878  42.587  30.269  1.00  6.78
ATOM   1050  O   GLY   107      16.161  42.633  29.074  1.00  6.78
ATOM   1051  H   GLY   107      15.409  41.425  32.566  1.00  6.78
ATOM   1052  N   GLN   108      16.661  43.092  31.245  1.00  5.79
ATOM   1053  CA  GLN   108      17.884  43.760  30.951  1.00  5.79
ATOM   1054  C   GLN   108      18.969  42.808  31.262  1.00  5.79
ATOM   1055  O   GLN   108      19.068  42.259  32.359  1.00  5.79
ATOM   1056  H   GLN   108      16.393  42.998  32.099  1.00  5.79
ATOM   1057  CB  GLN   108      17.994  45.056  31.757  1.00  5.79
ATOM   1058  CD  GLN   108      19.287  47.174  32.227  1.00  5.79
ATOM   1059  CG  GLN   108      19.246  45.866  31.462  1.00  5.79
ATOM   1060  OE1 GLN   108      18.480  47.403  33.128  1.00  5.79
ATOM   1061 1HE2 GLN   108      20.300  48.829  32.293  1.00  5.79
ATOM   1062 2HE2 GLN   108      20.802  47.830  31.206  1.00  5.79
ATOM   1063  NE2 GLN   108      20.231  48.037  31.871  1.00  5.79
ATOM   1064  N   LYS   109      19.823  42.598  30.260  1.00  6.02
ATOM   1065  CA  LYS   109      20.862  41.652  30.396  1.00  6.02
ATOM   1066  C   LYS   109      21.732  41.953  31.604  1.00  6.02
ATOM   1067  O   LYS   109      22.646  41.122  31.861  1.00  6.02
ATOM   1068  H   LYS   109      19.735  43.063  29.494  1.00  6.02
ATOM   1069  OXT LYS   109      21.463  43.007  32.243  1.00  6.02
ATOM   1070  CB  LYS   109      21.722  41.615  29.131  1.00  6.02
ATOM   1071  CD  LYS   109      23.581  40.528  27.842  1.00  6.02
ATOM   1072  CE  LYS   109      24.678  39.476  27.867  1.00  6.02
ATOM   1073  CG  LYS   109      22.814  40.558  29.154  1.00  6.02
ATOM   1074 1HZ  LYS   109      26.071  38.812  26.638  1.00  6.02
ATOM   1075 2HZ  LYS   109      25.816  40.229  26.442  1.00  6.02
ATOM   1076 3HZ  LYS   109      24.885  39.245  25.918  1.00  6.02
ATOM   1077  NZ  LYS   109      25.439  39.437  26.588  1.00  6.02
