# Supplementary material for: Selecting Near-Native Protein Structures from Predicted Decoy Sets Using Ordered Graphlet Degree Similarity
Source: Genes (Basel). 2019 Feb 11;10(2):132. doi: 10.3390/genes10020132 (PMC6410076; doi:10.3390/genes10020132)
Supplement: Supplementary file 1 [file genes-10-00132-s001.zip › CodeData/data/CASP11/T0759/model121.pdb]

ATOM      1  N   MET     1      48.271  45.724  71.983  1.00  9.80
ATOM      2  CA  MET     1      48.433  47.171  71.847  1.00  9.80
ATOM      3  HA  MET     1      47.715  47.519  71.118  1.00  9.80
ATOM      4  CB  MET     1      48.090  47.823  73.196  1.00  9.80
ATOM      5  HB1 MET     1      48.689  47.368  73.985  1.00  9.80
ATOM      6  HB2 MET     1      47.043  47.605  73.410  1.00  9.80
ATOM      7  CG  MET     1      48.270  49.349  73.235  1.00  9.80
ATOM      8  HG1 MET     1      47.538  49.758  73.933  1.00  9.80
ATOM      9  HG2 MET     1      48.040  49.755  72.249  1.00  9.80
ATOM     10  SD  MET     1      49.910  49.945  73.749  1.00  9.80
ATOM     11  CE  MET     1      49.872  49.558  75.520  1.00  9.80
ATOM     12  HE1 MET     1      50.798  49.896  75.985  1.00  9.80
ATOM     13  HE2 MET     1      49.031  50.067  75.989  1.00  9.80
ATOM     14  HE3 MET     1      49.773  48.483  75.665  1.00  9.80
ATOM     15  C   MET     1      49.827  47.538  71.353  1.00  9.80
ATOM     16  O   MET     1      49.953  48.461  70.557  1.00  9.80
ATOM     17  N   GLY     2      50.826  46.698  71.647  1.00  8.30
ATOM     18  H   GLY     2      50.599  45.945  72.278  1.00  8.30
ATOM     19  CA  GLY     2      51.905  46.483  70.678  1.00  8.30
ATOM     20  HA1 GLY     2      52.532  45.650  70.995  1.00  8.30
ATOM     21  HA2 GLY     2      52.511  47.384  70.586  1.00  8.30
ATOM     22  C   GLY     2      51.297  46.157  69.319  1.00  8.30
ATOM     23  O   GLY     2      51.478  46.914  68.383  1.00  8.30
ATOM     24  N   HIS     3      50.418  45.153  69.280  1.00  6.56
ATOM     25  H   HIS     3      50.311  44.575  70.099  1.00  6.56
ATOM     26  CA  HIS     3      49.583  44.811  68.128  1.00  6.56
ATOM     27  HA  HIS     3      50.244  44.647  67.273  1.00  6.56
ATOM     28  CB  HIS     3      48.869  43.483  68.409  1.00  6.56
ATOM     29  HB1 HIS     3      47.995  43.386  67.764  1.00  6.56
ATOM     30  HB2 HIS     3      48.545  43.421  69.449  1.00  6.56
ATOM     31  CG  HIS     3      49.812  42.356  68.091  1.00  6.56
ATOM     32  ND1 HIS     3      50.883  41.941  68.888  1.00  6.56
ATOM     33  CE1 HIS     3      51.725  41.306  68.050  1.00  6.56
ATOM     34  HE1 HIS     3      52.703  40.932  68.327  1.00  6.56
ATOM     35  NE2 HIS     3      51.247  41.318  66.796  1.00  6.56
ATOM     36  HE2 HIS     3      51.813  41.223  65.943  1.00  6.56
ATOM     37  CD2 HIS     3      50.031  41.949  66.811  1.00  6.56
ATOM     38  HD2 HIS     3      49.491  42.293  65.935  1.00  6.56
ATOM     39  C   HIS     3      48.624  45.904  67.647  1.00  6.56
ATOM     40  O   HIS     3      48.188  45.832  66.509  1.00  6.56
ATOM     41  N   HIS     4      48.334  46.943  68.433  1.00  5.94
ATOM     42  H   HIS     4      48.777  46.998  69.333  1.00  5.94
ATOM     43  CA  HIS     4      47.609  48.117  67.928  1.00  5.94
ATOM     44  HA  HIS     4      46.878  47.795  67.182  1.00  5.94
ATOM     45  CB  HIS     4      46.833  48.806  69.062  1.00  5.94
ATOM     46  HB1 HIS     4      47.528  49.305  69.737  1.00  5.94
ATOM     47  HB2 HIS     4      46.283  48.046  69.615  1.00  5.94
ATOM     48  CG  HIS     4      45.816  49.817  68.594  1.00  5.94
ATOM     49  ND1 HIS     4      44.435  49.625  68.615  1.00  5.94
ATOM     50  CE1 HIS     4      43.905  50.710  68.034  1.00  5.94
ATOM     51  HE1 HIS     4      42.848  50.852  67.855  1.00  5.94
ATOM     52  NE2 HIS     4      44.871  51.574  67.679  1.00  5.94
ATOM     53  HE2 HIS     4      44.737  52.420  67.148  1.00  5.94
ATOM     54  CD2 HIS     4      46.083  51.035  68.040  1.00  5.94
ATOM     55  HD2 HIS     4      47.064  51.447  67.844  1.00  5.94
ATOM     56  C   HIS     4      48.531  49.110  67.233  1.00  5.94
ATOM     57  O   HIS     4      48.102  49.712  66.267  1.00  5.94
ATOM     58  N   HIS     5      49.781  49.282  67.670  1.00  5.55
ATOM     59  H   HIS     5      50.087  48.775  68.492  1.00  5.55
ATOM     60  CA  HIS     5      50.739  50.159  66.979  1.00  5.55
ATOM     61  HA  HIS     5      50.233  51.081  66.681  1.00  5.55
ATOM     62  CB  HIS     5      51.885  50.532  67.933  1.00  5.55
ATOM     63  HB1 HIS     5      52.589  51.169  67.398  1.00  5.55
ATOM     64  HB2 HIS     5      52.411  49.625  68.234  1.00  5.55
ATOM     65  CG  HIS     5      51.431  51.269  69.169  1.00  5.55
ATOM     66  ND1 HIS     5      50.632  52.415  69.182  1.00  5.55
ATOM     67  CE1 HIS     5      50.399  52.687  70.474  1.00  5.55
ATOM     68  HE1 HIS     5      49.777  53.501  70.823  1.00  5.55
ATOM     69  NE2 HIS     5      51.016  51.791  71.263  1.00  5.55
ATOM     70  HE2 HIS     5      50.916  51.723  72.267  1.00  5.55
ATOM     71  CD2 HIS     5      51.677  50.894  70.456  1.00  5.55
ATOM     72  HD2 HIS     5      52.211  50.007  70.766  1.00  5.55
ATOM     73  C   HIS     5      51.285  49.531  65.704  1.00  5.55
ATOM     74  O   HIS     5      51.336  50.166  64.655  1.00  5.55
ATOM     75  N   HIS     6      51.625  48.249  65.790  1.00  4.77
ATOM     76  H   HIS     6      51.610  47.823  66.709  1.00  4.77
ATOM     77  CA  HIS     6      51.924  47.377  64.667  1.00  4.77
ATOM     78  HA  HIS     6      52.801  47.762  64.146  1.00  4.77
ATOM     79  CB  HIS     6      52.263  45.984  65.221  1.00  4.77
ATOM     80  HB1 HIS     6      52.640  45.372  64.418  1.00  4.77
ATOM     81  HB2 HIS     6      51.352  45.534  65.607  1.00  4.77
ATOM     82  CG  HIS     6      53.328  45.865  66.279  1.00  4.77
ATOM     83  ND1 HIS     6      54.310  46.811  66.617  1.00  4.77
ATOM     84  CE1 HIS     6      55.087  46.209  67.526  1.00  4.77
ATOM     85  HE1 HIS     6      55.958  46.666  67.974  1.00  4.77
ATOM     86  NE2 HIS     6      54.659  44.958  67.771  1.00  4.77
ATOM     87  HE2 HIS     6      55.113  44.284  68.364  1.00  4.77
ATOM     88  CD2 HIS     6      53.558  44.725  66.984  1.00  4.77
ATOM     89  HD2 HIS     6      52.995  43.804  66.873  1.00  4.77
ATOM     90  C   HIS     6      50.749  47.412  63.686  1.00  4.77
ATOM     91  O   HIS     6      50.938  47.826  62.542  1.00  4.77
ATOM     92  N   HIS     7      49.515  47.154  64.146  1.00  4.31
ATOM     93  H   HIS     7      49.396  46.803  65.088  1.00  4.31
ATOM     94  CA  HIS     7      48.303  47.329  63.332  1.00  4.31
ATOM     95  HA  HIS     7      48.611  47.126  62.308  1.00  4.31
ATOM     96  CB  HIS     7      47.254  46.238  63.637  1.00  4.31
ATOM     97  HB1 HIS     7      46.477  46.644  64.284  1.00  4.31
ATOM     98  HB2 HIS     7      47.747  45.430  64.171  1.00  4.31
ATOM     99  CG  HIS     7      46.631  45.594  62.415  1.00  4.31
ATOM    100  ND1 HIS     7      45.890  46.223  61.407  1.00  4.31
ATOM    101  CE1 HIS     7      45.522  45.248  60.559  1.00  4.31
ATOM    102  HE1 HIS     7      44.924  45.397  59.670  1.00  4.31
ATOM    103  NE2 HIS     7      45.998  44.063  60.962  1.00  4.31
ATOM    104  HE2 HIS     7      45.854  43.167  60.476  1.00  4.31
ATOM    105  CD2 HIS     7      46.706  44.262  62.126  1.00  4.31
ATOM    106  HD2 HIS     7      47.218  43.511  62.709  1.00  4.31
ATOM    107  C   HIS     7      47.757  48.768  63.258  1.00  4.31
ATOM    108  O   HIS     7      46.576  48.968  62.964  1.00  4.31
ATOM    109  N   HIS     8      48.605  49.784  63.471  1.00  4.07
ATOM    110  H   HIS     8      49.563  49.569  63.713  1.00  4.07
ATOM    111  CA  HIS     8      48.278  51.192  63.234  1.00  4.07
ATOM    112  HA  HIS     8      47.679  51.213  62.326  1.00  4.07
ATOM    113  CB  HIS     8      47.371  51.837  64.306  1.00  4.07
ATOM    114  HB1 HIS     8      47.921  51.918  65.240  1.00  4.07
ATOM    115  HB2 HIS     8      46.495  51.211  64.466  1.00  4.07
ATOM    116  CG  HIS     8      46.920  53.229  63.913  1.00  4.07
ATOM    117  ND1 HIS     8      45.996  53.551  62.906  1.00  4.07
ATOM    118  CE1 HIS     8      46.009  54.888  62.808  1.00  4.07
ATOM    119  HE1 HIS     8      45.419  55.453  62.100  1.00  4.07
ATOM    120  NE2 HIS     8      46.873  55.423  63.686  1.00  4.07
ATOM    121  HE2 HIS     8      47.123  56.408  63.743  1.00  4.07
ATOM    122  CD2 HIS     8      47.447  54.391  64.393  1.00  4.07
ATOM    123  HD2 HIS     8      48.238  54.459  65.126  1.00  4.07
ATOM    124  C   HIS     8      49.481  52.081  62.942  1.00  4.07
ATOM    125  O   HIS     8      49.968  52.830  63.795  1.00  4.07
ATOM    126  N   SER     9      49.940  52.028  61.697  1.00  3.18
ATOM    127  H   SER     9      49.492  51.418  61.031  1.00  3.18
ATOM    128  CA  SER     9      51.001  52.919  61.257  1.00  3.18
ATOM    129  HA  SER     9      51.724  52.938  62.075  1.00  3.18
ATOM    130  CB  SER     9      51.777  52.369  60.096  1.00  3.18
ATOM    131  HB1 SER     9      51.345  52.734  59.167  1.00  3.18
ATOM    132  HB2 SER     9      51.763  51.280  60.127  1.00  3.18
ATOM    133  OG  SER     9      53.096  52.826  60.279  1.00  3.18
ATOM    134  HG  SER     9      53.671  52.109  59.954  1.00  3.18
ATOM    135  C   SER     9      50.548  54.356  61.068  1.00  3.18
ATOM    136  O   SER     9      49.975  54.750  60.050  1.00  3.18
ATOM    137  N   HIS    10      50.728  55.139  62.128  1.00  3.29
ATOM    138  H   HIS    10      51.080  54.709  62.974  1.00  3.29
ATOM    139  CA  HIS    10      50.303  56.526  62.166  1.00  3.29
ATOM    140  HA  HIS    10      49.306  56.551  61.724  1.00  3.29
ATOM    141  CB  HIS    10      50.110  57.026  63.617  1.00  3.29
ATOM    142  HB1 HIS    10      51.083  57.258  64.052  1.00  3.29
ATOM    143  HB2 HIS    10      49.658  56.229  64.203  1.00  3.29
ATOM    144  CG  HIS    10      49.193  58.225  63.684  1.00  3.29
ATOM    145  ND1 HIS    10      47.900  58.281  63.164  1.00  3.29
ATOM    146  CE1 HIS    10      47.476  59.544  63.359  1.00  3.29
ATOM    147  HE1 HIS    10      46.507  59.923  63.056  1.00  3.29
ATOM    148  NE2 HIS    10      48.421  60.272  63.974  1.00  3.29
ATOM    149  HE2 HIS    10      48.342  61.265  64.182  1.00  3.29
ATOM    150  CD2 HIS    10      49.511  59.452  64.197  1.00  3.29
ATOM    151  HD2 HIS    10      50.454  59.738  64.645  1.00  3.29
ATOM    152  C   HIS    10      51.168  57.449  61.323  1.00  3.29
ATOM    153  O   HIS    10      52.031  58.180  61.815  1.00  3.29
ATOM    154  N   MET    11      50.952  57.370  60.015  1.00  2.49
ATOM    155  H   MET    11      50.319  56.630  59.726  1.00  2.49
ATOM    156  CA  MET    11      51.709  58.026  58.966  1.00  2.49
ATOM    157  HA  MET    11      52.733  57.906  59.250  1.00  2.49
ATOM    158  CB  MET    11      51.367  57.294  57.662  1.00  2.49
ATOM    159  HB1 MET    11      50.302  57.436  57.473  1.00  2.49
ATOM    160  HB2 MET    11      51.530  56.228  57.791  1.00  2.49
ATOM    161  CG  MET    11      52.122  57.764  56.411  1.00  2.49
ATOM    162  HG1 MET    11      52.038  58.842  56.339  1.00  2.49
ATOM    163  HG2 MET    11      51.570  57.363  55.561  1.00  2.49
ATOM    164  SD  MET    11      53.864  57.315  56.191  1.00  2.49
ATOM    165  CE  MET    11      54.490  57.022  57.859  1.00  2.49
ATOM    166  HE1 MET    11      54.469  57.919  58.463  1.00  2.49
ATOM    167  HE2 MET    11      53.958  56.213  58.356  1.00  2.49
ATOM    168  HE3 MET    11      55.509  56.773  57.756  1.00  2.49
ATOM    169  C   MET    11      51.440  59.540  58.881  1.00  2.49
ATOM    170  O   MET    11      50.890  60.081  57.923  1.00  2.49
ATOM    171  N   VAL    12      51.894  60.216  59.924  1.00  2.14
ATOM    172  H   VAL    12      52.309  59.700  60.696  1.00  2.14
ATOM    173  CA  VAL    12      51.773  61.637  60.131  1.00  2.14
ATOM    174  HA  VAL    12      51.340  62.147  59.258  1.00  2.14
ATOM    175  CB  VAL    12      50.866  61.939  61.339  1.00  2.14
ATOM    176  HB  VAL    12      49.978  61.312  61.234  1.00  2.14
ATOM    177  CG1 VAL    12      51.519  61.634  62.699  1.00  2.14
ATOM    178 1HG1 VAL    12      50.808  61.850  63.492  1.00  2.14
ATOM    179 2HG1 VAL    12      51.805  60.588  62.741  1.00  2.14
ATOM    180 3HG1 VAL    12      52.403  62.248  62.848  1.00  2.14
ATOM    181  CG2 VAL    12      50.391  63.393  61.379  1.00  2.14
ATOM    182 1HG2 VAL    12      50.074  63.723  60.404  1.00  2.14
ATOM    183 2HG2 VAL    12      49.548  63.472  62.070  1.00  2.14
ATOM    184 3HG2 VAL    12      51.169  64.044  61.747  1.00  2.14
ATOM    185  C   VAL    12      53.153  62.297  60.287  1.00  2.14
ATOM    186  O   VAL    12      54.089  61.600  60.668  1.00  2.14
ATOM    187  N   VAL    13      53.247  63.609  60.085  1.00  2.03
ATOM    188  H   VAL    13      52.438  64.055  59.665  1.00  2.03
ATOM    189  CA  VAL    13      53.989  64.436  61.036  1.00  2.03
ATOM    190  HA  VAL    13      54.043  63.912  61.988  1.00  2.03
ATOM    191  CB  VAL    13      55.477  64.751  60.679  1.00  2.03
ATOM    192  HB  VAL    13      55.445  65.634  60.041  1.00  2.03
ATOM    193  CG1 VAL    13      56.280  65.114  61.938  1.00  2.03
ATOM    194 1HG1 VAL    13      57.298  65.365  61.640  1.00  2.03
ATOM    195 2HG1 VAL    13      55.860  65.988  62.425  1.00  2.03
ATOM    196 3HG1 VAL    13      56.289  64.277  62.630  1.00  2.03
ATOM    197  CG2 VAL    13      56.220  63.610  60.011  1.00  2.03
ATOM    198 1HG2 VAL    13      57.209  63.951  59.726  1.00  2.03
ATOM    199 2HG2 VAL    13      56.334  62.767  60.683  1.00  2.03
ATOM    200 3HG2 VAL    13      55.702  63.289  59.122  1.00  2.03
ATOM    201  C   VAL    13      53.261  65.741  61.284  1.00  2.03
ATOM    202  O   VAL    13      52.811  66.403  60.347  1.00  2.03
ATOM    203  N   ILE    14      53.101  66.079  62.561  1.00  2.51
ATOM    204  H   ILE    14      53.514  65.486  63.262  1.00  2.51
ATOM    205  CA  ILE    14      52.610  67.382  62.982  1.00  2.51
ATOM    206  HA  ILE    14      51.696  67.609  62.436  1.00  2.51
ATOM    207  CB  ILE    14      52.289  67.405  64.493  1.00  2.51
ATOM    208  HB  ILE    14      52.050  68.434  64.782  1.00  2.51
ATOM    209  CG2 ILE    14      51.012  66.581  64.751  1.00  2.51
ATOM    210 1HG2 ILE    14      50.736  66.629  65.803  1.00  2.51
ATOM    211 2HG2 ILE    14      50.198  67.028  64.182  1.00  2.51
ATOM    212 3HG2 ILE    14      51.157  65.544  64.452  1.00  2.51
ATOM    213  CG1 ILE    14      53.473  66.938  65.379  1.00  2.51
ATOM    214 1HG1 ILE    14      54.354  67.507  65.096  1.00  2.51
ATOM    215 2HG1 ILE    14      53.672  65.883  65.196  1.00  2.51
ATOM    216  CD1 ILE    14      53.249  67.143  66.881  1.00  2.51
ATOM    217  HD1 ILE    14      54.173  66.927  67.416  1.00  2.51
ATOM    218  HD2 ILE    14      52.964  68.174  67.081  1.00  2.51
ATOM    219  HD3 ILE    14      52.475  66.472  67.248  1.00  2.51
ATOM    220  C   ILE    14      53.616  68.486  62.651  1.00  2.51
ATOM    221  O   ILE    14      54.823  68.273  62.605  1.00  2.51
ATOM    222  N   HIS    15      53.091  69.694  62.525  1.00  2.66
ATOM    223  H   HIS    15      52.077  69.752  62.474  1.00  2.66
ATOM    224  CA  HIS    15      53.827  70.936  62.389  1.00  2.66
ATOM    225  HA  HIS    15      54.899  70.744  62.400  1.00  2.66
ATOM    226  CB  HIS    15      53.466  71.526  61.006  1.00  2.66
ATOM    227  HB1 HIS    15      52.405  71.773  60.987  1.00  2.66
ATOM    228  HB2 HIS    15      53.636  70.761  60.250  1.00  2.66
ATOM    229  CG  HIS    15      54.243  72.745  60.590  1.00  2.66
ATOM    230  ND1 HIS    15      53.947  73.562  59.490  1.00  2.66
ATOM    231  CE1 HIS    15      54.827  74.583  59.562  1.00  2.66
ATOM    232  HE1 HIS    15      54.827  75.449  58.923  1.00  2.66
ATOM    233  NE2 HIS    15      55.631  74.442  60.623  1.00  2.66
ATOM    234  HE2 HIS    15      56.176  75.199  61.061  1.00  2.66
ATOM    235  CD2 HIS    15      55.289  73.288  61.273  1.00  2.66
ATOM    236  HD2 HIS    15      55.723  72.952  62.207  1.00  2.66
ATOM    237  C   HIS    15      53.450  71.789  63.584  1.00  2.66
ATOM    238  O   HIS    15      52.459  72.507  63.478  1.00  2.66
ATOM    239  N   PRO    16      54.106  71.610  64.757  1.00  3.35
ATOM    240  CD  PRO    16      55.328  70.840  64.952  1.00  3.35
ATOM    241  HD1 PRO    16      56.175  71.404  64.561  1.00  3.35
ATOM    242  HD2 PRO    16      55.279  69.859  64.487  1.00  3.35
ATOM    243  CG  PRO    16      55.482  70.672  66.464  1.00  3.35
ATOM    244  HG1 PRO    16      56.529  70.612  66.759  1.00  3.35
ATOM    245  HG2 PRO    16      54.936  69.787  66.789  1.00  3.35
ATOM    246  CB  PRO    16      54.806  71.921  67.023  1.00  3.35
ATOM    247  HB1 PRO    16      55.512  72.753  66.996  1.00  3.35
ATOM    248  HB2 PRO    16      54.439  71.760  68.037  1.00  3.35
ATOM    249  CA  PRO    16      53.659  72.163  66.038  1.00  3.35
ATOM    250  HA  PRO    16      52.783  71.605  66.368  1.00  3.35
ATOM    251  C   PRO    16      53.282  73.638  65.972  1.00  3.35
ATOM    252  O   PRO    16      52.311  74.030  66.608  1.00  3.35
ATOM    253  N   ASP    17      53.996  74.425  65.163  1.00  3.51
ATOM    254  H   ASP    17      54.813  74.064  64.675  1.00  3.51
ATOM    255  CA  ASP    17      53.699  75.831  64.978  1.00  3.51
ATOM    256  HA  ASP    17      53.606  76.214  65.997  1.00  3.51
ATOM    257  CB  ASP    17      54.883  76.661  64.426  1.00  3.51
ATOM    258  HB1 ASP    17      55.510  76.946  65.273  1.00  3.51
ATOM    259  HB2 ASP    17      54.495  77.587  63.998  1.00  3.51
ATOM    260  CG  ASP    17      55.799  75.969  63.413  1.00  3.51
ATOM    261  OD1 ASP    17      56.281  74.854  63.716  1.00  3.51
ATOM    262  OD2 ASP    17      56.006  76.537  62.315  1.00  3.51
ATOM    263  C   ASP    17      52.287  76.141  64.409  1.00  3.51
ATOM    264  O   ASP    17      51.498  76.783  65.104  1.00  3.51
ATOM    265  N   PRO    18      51.893  75.653  63.222  1.00  3.42
ATOM    266  CD  PRO    18      52.768  75.572  62.072  1.00  3.42
ATOM    267  HD1 PRO    18      53.118  74.551  61.977  1.00  3.42
ATOM    268  HD2 PRO    18      53.595  76.267  62.147  1.00  3.42
ATOM    269  CG  PRO    18      51.912  75.974  60.878  1.00  3.42
ATOM    270  HG1 PRO    18      52.287  75.589  59.934  1.00  3.42
ATOM    271  HG2 PRO    18      51.820  77.061  60.835  1.00  3.42
ATOM    272  CB  PRO    18      50.583  75.355  61.256  1.00  3.42
ATOM    273  HB1 PRO    18      50.628  74.280  61.078  1.00  3.42
ATOM    274  HB2 PRO    18      49.753  75.816  60.721  1.00  3.42
ATOM    275  CA  PRO    18      50.501  75.622  62.761  1.00  3.42
ATOM    276  HA  PRO    18      50.092  76.622  62.909  1.00  3.42
ATOM    277  C   PRO    18      49.529  74.629  63.418  1.00  3.42
ATOM    278  O   PRO    18      48.379  74.556  62.981  1.00  3.42
ATOM    279  N   GLY    19      49.973  73.776  64.342  1.00  3.24
ATOM    280  H   GLY    19      50.934  73.897  64.645  1.00  3.24
ATOM    281  CA  GLY    19      49.320  72.516  64.751  1.00  3.24
ATOM    282  HA1 GLY    19      48.318  72.750  65.108  1.00  3.24
ATOM    283  HA2 GLY    19      49.883  72.089  65.580  1.00  3.24
ATOM    284  C   GLY    19      49.198  71.437  63.653  1.00  3.24
ATOM    285  O   GLY    19      49.352  70.251  63.938  1.00  3.24
ATOM    286  N   ARG    20      48.940  71.851  62.402  1.00  2.88
ATOM    287  H   ARG    20      48.795  72.850  62.325  1.00  2.88
ATOM    288  CA  ARG    20      48.644  71.033  61.206  1.00  2.88
ATOM    289  HA  ARG    20      47.567  70.863  61.169  1.00  2.88
ATOM    290  CB  ARG    20      49.076  71.771  59.922  1.00  2.88
ATOM    291  HB1 ARG    20      48.939  71.090  59.080  1.00  2.88
ATOM    292  HB2 ARG    20      50.142  71.980  60.001  1.00  2.88
ATOM    293  CG  ARG    20      48.332  73.071  59.583  1.00  2.88
ATOM    294  HG1 ARG    20      48.484  73.799  60.374  1.00  2.88
ATOM    295  HG2 ARG    20      47.263  72.863  59.529  1.00  2.88
ATOM    296  CD  ARG    20      48.791  73.658  58.233  1.00  2.88
ATOM    297  HD1 ARG    20      48.337  74.643  58.111  1.00  2.88
ATOM    298  HD2 ARG    20      48.414  73.008  57.443  1.00  2.88
ATOM    299  NE  ARG    20      50.264  73.780  58.114  1.00  2.88
ATOM    300  HE  ARG    20      50.784  73.894  58.972  1.00  2.88
ATOM    301  CZ  ARG    20      50.999  73.633  57.023  1.00  2.88
ATOM    302  NH1 ARG    20      52.295  73.610  57.100  1.00  2.88
ATOM    303 1HH1 ARG    20      52.763  73.615  58.002  1.00  2.88
ATOM    304 2HH1 ARG    20      52.862  73.480  56.288  1.00  2.88
ATOM    305  NH2 ARG    20      50.483  73.488  55.830  1.00  2.88
ATOM    306 1HH2 ARG    20      49.488  73.519  55.718  1.00  2.88
ATOM    307 2HH2 ARG    20      51.079  73.291  55.046  1.00  2.88
ATOM    308  C   ARG    20      49.326  69.653  61.157  1.00  2.88
ATOM    309  O   ARG    20      50.541  69.558  61.013  1.00  2.88
ATOM    310  N   GLU    21      48.531  68.587  61.099  1.00  2.60
ATOM    311  H   GLU    21      47.550  68.713  61.267  1.00  2.60
ATOM    312  CA  GLU    21      48.973  67.249  60.684  1.00  2.60
ATOM    313  HA  GLU    21      49.926  67.012  61.161  1.00  2.60
ATOM    314  CB  GLU    21      47.934  66.202  61.137  1.00  2.60
ATOM    315  HB1 GLU    21      48.166  65.246  60.668  1.00  2.60
ATOM    316  HB2 GLU    21      46.937  66.497  60.805  1.00  2.60
ATOM    317  CG  GLU    21      47.901  65.980  62.661  1.00  2.60
ATOM    318  HG1 GLU    21      47.630  66.915  63.156  1.00  2.60
ATOM    319  HG2 GLU    21      48.899  65.683  62.981  1.00  2.60
ATOM    320  CD  GLU    21      46.910  64.872  63.038  1.00  2.60
ATOM    321  OE1 GLU    21      45.715  65.149  63.273  1.00  2.60
ATOM    322  OE2 GLU    21      47.282  63.676  62.991  1.00  2.60
ATOM    323  C   GLU    21      49.156  67.151  59.157  1.00  2.60
ATOM    324  O   GLU    21      48.206  67.058  58.388  1.00  2.60
ATOM    325  N   LEU    22      50.418  67.170  58.723  1.00  2.04
ATOM    326  H   LEU    22      51.159  67.235  59.412  1.00  2.04
ATOM    327  CA  LEU    22      50.836  66.919  57.343  1.00  2.04
ATOM    328  HA  LEU    22      50.111  67.329  56.641  1.00  2.04
ATOM    329  CB  LEU    22      52.198  67.632  57.170  1.00  2.04
ATOM    330  HB1 LEU    22      52.535  67.518  56.148  1.00  2.04
ATOM    331  HB2 LEU    22      52.932  67.147  57.817  1.00  2.04
ATOM    332  CG  LEU    22      52.172  69.136  57.499  1.00  2.04
ATOM    333  HG  LEU    22      51.814  69.303  58.513  1.00  2.04
ATOM    334  CD1 LEU    22      53.578  69.722  57.425  1.00  2.04
ATOM    335 1HD1 LEU    22      54.222  69.184  58.121  1.00  2.04
ATOM    336 2HD1 LEU    22      53.985  69.625  56.419  1.00  2.04
ATOM    337 3HD1 LEU    22      53.563  70.773  57.712  1.00  2.04
ATOM    338  CD2 LEU    22      51.268  69.901  56.529  1.00  2.04
ATOM    339 1HD2 LEU    22      50.232  69.599  56.677  1.00  2.04
ATOM    340 2HD2 LEU    22      51.356  70.961  56.731  1.00  2.04
ATOM    341 3HD2 LEU    22      51.570  69.702  55.502  1.00  2.04
ATOM    342  C   LEU    22      50.939  65.391  57.100  1.00  2.04
ATOM    343  O   LEU    22      50.458  64.572  57.888  1.00  2.04
ATOM    344  N   SER    23      51.626  64.980  56.028  1.00  1.81
ATOM    345  H   SER    23      52.095  65.685  55.481  1.00  1.81
ATOM    346  CA  SER    23      52.116  63.600  55.893  1.00  1.81
ATOM    347  HA  SER    23      51.896  63.080  56.824  1.00  1.81
ATOM    348  CB  SER    23      51.365  62.825  54.807  1.00  1.81
ATOM    349  HB1 SER    23      50.303  63.078  54.843  1.00  1.81
ATOM    350  HB2 SER    23      51.457  61.756  55.007  1.00  1.81
ATOM    351  OG  SER    23      51.862  63.068  53.503  1.00  1.81
ATOM    352  HG  SER    23      51.773  64.016  53.321  1.00  1.81
ATOM    353  C   SER    23      53.638  63.573  55.765  1.00  1.81
ATOM    354  O   SER    23      54.201  64.611  55.429  1.00  1.81
ATOM    355  N   PRO    24      54.314  62.442  56.045  1.00  1.59
ATOM    356  CD  PRO    24      53.785  61.235  56.656  1.00  1.59
ATOM    357  HD1 PRO    24      53.373  60.580  55.888  1.00  1.59
ATOM    358  HD2 PRO    24      53.037  61.453  57.416  1.00  1.59
ATOM    359  CG  PRO    24      54.990  60.565  57.316  1.00  1.59
ATOM    360  HG1 PRO    24      54.898  59.513  57.328  1.00  1.59
ATOM    361  HG2 PRO    24      55.131  60.954  58.327  1.00  1.59
ATOM    362  CB  PRO    24      56.156  60.967  56.440  1.00  1.59
ATOM    363  HB1 PRO    24      56.158  60.392  55.514  1.00  1.59
ATOM    364  HB2 PRO    24      57.107  60.898  56.971  1.00  1.59
ATOM    365  CA  PRO    24      55.766  62.409  56.166  1.00  1.59
ATOM    366  HA  PRO    24      56.000  62.975  57.066  1.00  1.59
ATOM    367  C   PRO    24      56.610  63.048  55.067  1.00  1.59
ATOM    368  O   PRO    24      57.613  63.690  55.370  1.00  1.59
ATOM    369  N   GLU    25      56.168  62.954  53.822  1.00  1.67
ATOM    370  H   GLU    25      55.321  62.434  53.670  1.00  1.67
ATOM    371  CA  GLU    25      56.718  63.706  52.685  1.00  1.67
ATOM    372  HA  GLU    25      57.749  63.420  52.470  1.00  1.67
ATOM    373  CB  GLU    25      55.815  63.335  51.493  1.00  1.67
ATOM    374  HB1 GLU    25      54.784  63.318  51.855  1.00  1.67
ATOM    375  HB2 GLU    25      56.072  62.314  51.221  1.00  1.67
ATOM    376  CG  GLU    25      55.792  64.226  50.229  1.00  1.67
ATOM    377  HG1 GLU    25      56.034  65.264  50.454  1.00  1.67
ATOM    378  HG2 GLU    25      54.769  64.223  49.850  1.00  1.67
ATOM    379  CD  GLU    25      56.715  63.707  49.139  1.00  1.67
ATOM    380  OE1 GLU    25      57.828  63.265  49.490  1.00  1.67
ATOM    381  OE2 GLU    25      56.296  63.654  47.962  1.00  1.67
ATOM    382  C   GLU    25      56.682  65.216  52.862  1.00  1.67
ATOM    383  O   GLU    25      57.672  65.906  52.660  1.00  1.67
ATOM    384  N   GLU    26      55.515  65.737  53.234  1.00  1.91
ATOM    385  H   GLU    26      54.764  65.109  53.476  1.00  1.91
ATOM    386  CA  GLU    26      55.286  67.167  53.374  1.00  1.91
ATOM    387  HA  GLU    26      55.743  67.657  52.514  1.00  1.91
ATOM    388  CB  GLU    26      53.775  67.438  53.317  1.00  1.91
ATOM    389  HB1 GLU    26      53.312  67.059  54.223  1.00  1.91
ATOM    390  HB2 GLU    26      53.336  66.877  52.489  1.00  1.91
ATOM    391  CG  GLU    26      53.390  68.923  53.140  1.00  1.91
ATOM    392  HG1 GLU    26      53.798  69.499  53.972  1.00  1.91
ATOM    393  HG2 GLU    26      52.301  68.993  53.189  1.00  1.91
ATOM    394  CD  GLU    26      53.858  69.533  51.804  1.00  1.91
ATOM    395  OE1 GLU    26      54.191  68.776  50.867  1.00  1.91
ATOM    396  OE2 GLU    26      53.912  70.779  51.680  1.00  1.91
ATOM    397  C   GLU    26      55.962  67.732  54.634  1.00  1.91
ATOM    398  O   GLU    26      56.376  68.895  54.666  1.00  1.91
ATOM    399  N   ALA    27      56.160  66.894  55.653  1.00  1.83
ATOM    400  H   ALA    27      55.801  65.955  55.558  1.00  1.83
ATOM    401  CA  ALA    27      57.041  67.195  56.773  1.00  1.83
ATOM    402  HA  ALA    27      56.736  68.145  57.216  1.00  1.83
ATOM    403  CB  ALA    27      56.856  66.093  57.806  1.00  1.83
ATOM    404  HB1 ALA    27      57.348  66.382  58.734  1.00  1.83
ATOM    405  HB2 ALA    27      55.788  65.958  57.968  1.00  1.83
ATOM    406  HB3 ALA    27      57.280  65.157  57.458  1.00  1.83
ATOM    407  C   ALA    27      58.506  67.334  56.330  1.00  1.83
ATOM    408  O   ALA    27      59.125  68.358  56.604  1.00  1.83
ATOM    409  N   HIS    28      59.034  66.353  55.588  1.00  1.98
ATOM    410  H   HIS    28      58.468  65.534  55.383  1.00  1.98
ATOM    411  CA  HIS    28      60.396  66.399  55.030  1.00  1.98
ATOM    412  HA  HIS    28      61.112  66.468  55.851  1.00  1.98
ATOM    413  CB  HIS    28      60.651  65.050  54.321  1.00  1.98
ATOM    414  HB1 HIS    28      59.699  64.600  54.043  1.00  1.98
ATOM    415  HB2 HIS    28      61.104  64.378  55.048  1.00  1.98
ATOM    416  CG  HIS    28      61.506  65.011  53.074  1.00  1.98
ATOM    417  ND1 HIS    28      62.882  64.763  53.026  1.00  1.98
ATOM    418  CE1 HIS    28      63.158  64.473  51.744  1.00  1.98
ATOM    419  HE1 HIS    28      64.130  64.173  51.376  1.00  1.98
ATOM    420  NE2 HIS    28      62.041  64.517  50.997  1.00  1.98
ATOM    421  HE2 HIS    28      61.965  64.158  50.050  1.00  1.98
ATOM    422  CD2 HIS    28      60.990  64.856  51.817  1.00  1.98
ATOM    423  HD2 HIS    28      59.940  64.841  51.557  1.00  1.98
ATOM    424  C   HIS    28      60.629  67.646  54.175  1.00  1.98
ATOM    425  O   HIS    28      61.578  68.392  54.418  1.00  1.98
ATOM    426  N   ARG    29      59.683  67.993  53.300  1.00  2.38
ATOM    427  H   ARG    29      58.929  67.324  53.157  1.00  2.38
ATOM    428  CA  ARG    29      59.670  69.249  52.532  1.00  2.38
ATOM    429  HA  ARG    29      60.591  69.311  51.950  1.00  2.38
ATOM    430  CB  ARG    29      58.463  69.236  51.585  1.00  2.38
ATOM    431  HB1 ARG    29      58.203  70.267  51.346  1.00  2.38
ATOM    432  HB2 ARG    29      57.606  68.788  52.087  1.00  2.38
ATOM    433  CG  ARG    29      58.740  68.496  50.265  1.00  2.38
ATOM    434  HG1 ARG    29      59.159  67.513  50.484  1.00  2.38
ATOM    435  HG2 ARG    29      59.482  69.065  49.707  1.00  2.38
ATOM    436  CD  ARG    29      57.491  68.302  49.377  1.00  2.38
ATOM    437  HD1 ARG    29      57.020  67.364  49.679  1.00  2.38
ATOM    438  HD2 ARG    29      57.801  68.186  48.337  1.00  2.38
ATOM    439  NE  ARG    29      56.476  69.370  49.502  1.00  2.38
ATOM    440  HE  ARG    29      55.593  69.080  49.930  1.00  2.38
ATOM    441  CZ  ARG    29      56.542  70.655  49.241  1.00  2.38
ATOM    442  NH1 ARG    29      55.588  71.466  49.595  1.00  2.38
ATOM    443 1HH1 ARG    29      54.858  71.092  50.223  1.00  2.38
ATOM    444 2HH1 ARG    29      55.641  72.446  49.448  1.00  2.38
ATOM    445  NH2 ARG    29      57.578  71.180  48.643  1.00  2.38
ATOM    446 1HH2 ARG    29      58.324  70.558  48.402  1.00  2.38
ATOM    447 2HH2 ARG    29      57.628  72.162  48.459  1.00  2.38
ATOM    448  C   ARG    29      59.624  70.527  53.358  1.00  2.38
ATOM    449  O   ARG    29      60.200  71.523  52.925  1.00  2.38
ATOM    450  N   ALA    30      58.940  70.527  54.501  1.00  2.51
ATOM    451  H   ALA    30      58.437  69.690  54.765  1.00  2.51
ATOM    452  CA  ALA    30      58.937  71.660  55.429  1.00  2.51
ATOM    453  HA  ALA    30      59.009  72.588  54.860  1.00  2.51
ATOM    454  CB  ALA    30      57.586  71.657  56.155  1.00  2.51
ATOM    455  HB1 ALA    30      57.544  72.485  56.864  1.00  2.51
ATOM    456  HB2 ALA    30      56.780  71.764  55.429  1.00  2.51
ATOM    457  HB3 ALA    30      57.453  70.716  56.686  1.00  2.51
ATOM    458  C   ALA    30      60.136  71.644  56.405  1.00  2.51
ATOM    459  O   ALA    30      60.242  72.532  57.247  1.00  2.51
ATOM    460  N   GLY    31      61.035  70.656  56.317  1.00  2.67
ATOM    461  H   GLY    31      60.877  69.915  55.645  1.00  2.67
ATOM    462  CA  GLY    31      62.207  70.537  57.189  1.00  2.67
ATOM    463  HA1 GLY    31      62.650  71.523  57.328  1.00  2.67
ATOM    464  HA2 GLY    31      62.936  69.892  56.698  1.00  2.67
ATOM    465  C   GLY    31      61.932  69.949  58.579  1.00  2.67
ATOM    466  O   GLY    31      62.838  69.886  59.407  1.00  2.67
ATOM    467  N   LEU    32      60.692  69.538  58.846  1.00  2.40
ATOM    468  H   LEU    32      60.035  69.544  58.073  1.00  2.40
ATOM    469  CA  LEU    32      60.165  69.249  60.185  1.00  2.40
ATOM    470  HA  LEU    32      60.573  69.980  60.883  1.00  2.40
ATOM    471  CB  LEU    32      58.634  69.392  60.144  1.00  2.40
ATOM    472  HB1 LEU    32      58.231  69.170  61.134  1.00  2.40
ATOM    473  HB2 LEU    32      58.244  68.647  59.449  1.00  2.40
ATOM    474  CG  LEU    32      58.141  70.782  59.712  1.00  2.40
ATOM    475  HG  LEU    32      58.589  71.055  58.762  1.00  2.40
ATOM    476  CD1 LEU    32      56.633  70.708  59.503  1.00  2.40
ATOM    477 1HD1 LEU    32      56.277  71.674  59.148  1.00  2.40
ATOM    478 2HD1 LEU    32      56.408  69.956  58.751  1.00  2.40
ATOM    479 3HD1 LEU    32      56.147  70.441  60.438  1.00  2.40
ATOM    480  CD2 LEU    32      58.467  71.873  60.733  1.00  2.40
ATOM    481 1HD2 LEU    32      58.064  72.824  60.386  1.00  2.40
ATOM    482 2HD2 LEU    32      58.037  71.626  61.703  1.00  2.40
ATOM    483 3HD2 LEU    32      59.546  71.982  60.825  1.00  2.40
ATOM    484  C   LEU    32      60.527  67.873  60.748  1.00  2.40
ATOM    485  O   LEU    32      60.332  67.586  61.927  1.00  2.40
ATOM    486  N   ILE    33      61.041  67.018  59.881  1.00  2.35
ATOM    487  H   ILE    33      61.176  67.346  58.934  1.00  2.35
ATOM    488  CA  ILE    33      61.647  65.739  60.208  1.00  2.35
ATOM    489  HA  ILE    33      62.117  65.821  61.187  1.00  2.35
ATOM    490  CB  ILE    33      60.557  64.638  60.212  1.00  2.35
ATOM    491  HB  ILE    33      59.713  64.994  60.810  1.00  2.35
ATOM    492  CG2 ILE    33      60.015  64.315  58.803  1.00  2.35
ATOM    493 1HG2 ILE    33      59.210  63.585  58.861  1.00  2.35
ATOM    494 2HG2 ILE    33      59.656  65.227  58.333  1.00  2.35
ATOM    495 3HG2 ILE    33      60.810  63.896  58.188  1.00  2.35
ATOM    496  CG1 ILE    33      61.022  63.314  60.841  1.00  2.35
ATOM    497 1HG1 ILE    33      61.828  62.911  60.236  1.00  2.35
ATOM    498 2HG1 ILE    33      60.194  62.607  60.820  1.00  2.35
ATOM    499  CD1 ILE    33      61.483  63.446  62.299  1.00  2.35
ATOM    500  HD1 ILE    33      60.730  63.975  62.881  1.00  2.35
ATOM    501  HD2 ILE    33      61.621  62.456  62.731  1.00  2.35
ATOM    502  HD3 ILE    33      62.431  63.978  62.351  1.00  2.35
ATOM    503  C   ILE    33      62.725  65.523  59.138  1.00  2.35
ATOM    504  O   ILE    33      62.537  65.903  57.979  1.00  2.35
ATOM    505  N   ASP    34      63.880  64.969  59.501  1.00  2.52
ATOM    506  H   ASP    34      64.011  64.637  60.441  1.00  2.52
ATOM    507  CA  ASP    34      64.947  64.766  58.517  1.00  2.52
ATOM    508  HA  ASP    34      65.091  65.716  58.000  1.00  2.52
ATOM    509  CB  ASP    34      66.275  64.433  59.232  1.00  2.52
ATOM    510  HB1 ASP    34      66.207  64.662  60.298  1.00  2.52
ATOM    511  HB2 ASP    34      67.051  65.079  58.819  1.00  2.52
ATOM    512  CG  ASP    34      66.732  62.978  59.059  1.00  2.52
ATOM    513  OD1 ASP    34      66.230  62.099  59.790  1.00  2.52
ATOM    514  OD2 ASP    34      67.531  62.723  58.134  1.00  2.52
ATOM    515  C   ASP    34      64.570  63.732  57.452  1.00  2.52
ATOM    516  O   ASP    34      63.715  62.881  57.693  1.00  2.52
ATOM    517  N   TRP    35      65.252  63.768  56.302  1.00  2.46
ATOM    518  H   TRP    35      65.965  64.472  56.187  1.00  2.46
ATOM    519  CA  TRP    35      65.086  62.786  55.229  1.00  2.46
ATOM    520  HA  TRP    35      64.131  62.959  54.733  1.00  2.46
ATOM    521  CB  TRP    35      66.212  62.969  54.198  1.00  2.46
ATOM    522  HB1 TRP    35      67.136  63.209  54.724  1.00  2.46
ATOM    523  HB2 TRP    35      65.966  63.814  53.554  1.00  2.46
ATOM    524  CG  TRP    35      66.466  61.757  53.355  1.00  2.46
ATOM    525  CD1 TRP    35      65.602  61.250  52.453  1.00  2.46
ATOM    526  HD1 TRP    35      64.636  61.682  52.196  1.00  2.46
ATOM    527  NE1 TRP    35      66.105  60.080  51.926  1.00  2.46
ATOM    528  HE1 TRP    35      65.603  59.574  51.200  1.00  2.46
ATOM    529  CE2 TRP    35      67.314  59.744  52.496  1.00  2.46
ATOM    530  CZ2 TRP    35      68.190  58.661  52.332  1.00  2.46
ATOM    531  HZ2 TRP    35      67.951  57.881  51.626  1.00  2.46
ATOM    532  CH2 TRP    35      69.375  58.618  53.085  1.00  2.46
ATOM    533  HH2 TRP    35      70.076  57.803  52.953  1.00  2.46
ATOM    534  CZ3 TRP    35      69.668  59.652  53.994  1.00  2.46
ATOM    535  HZ3 TRP    35      70.595  59.637  54.554  1.00  2.46
ATOM    536  CE3 TRP    35      68.777  60.730  54.160  1.00  2.46
ATOM    537  HE3 TRP    35      69.003  61.527  54.857  1.00  2.46
ATOM    538  CD2 TRP    35      67.580  60.810  53.411  1.00  2.46
ATOM    539  C   TRP    35      65.070  61.344  55.747  1.00  2.46
ATOM    540  O   TRP    35      64.169  60.567  55.448  1.00  2.46
ATOM    541  N   ASN    36      66.053  60.974  56.561  1.00  2.68
ATOM    542  H   ASN    36      66.707  61.683  56.891  1.00  2.68
ATOM    543  CA  ASN    36      66.250  59.609  57.006  1.00  2.68
ATOM    544  HA  ASN    36      66.203  58.966  56.123  1.00  2.68
ATOM    545  CB  ASN    36      67.664  59.542  57.604  1.00  2.68
ATOM    546  HB1 ASN    36      67.656  59.902  58.634  1.00  2.68
ATOM    547  HB2 ASN    36      68.337  60.192  57.041  1.00  2.68
ATOM    548  CG  ASN    36      68.220  58.144  57.547  1.00  2.68
ATOM    549  OD1 ASN    36      68.159  57.400  58.511  1.00  2.68
ATOM    550  ND2 ASN    36      68.724  57.728  56.408  1.00  2.68
ATOM    551 1HD2 ASN    36      68.758  58.353  55.614  1.00  2.68
ATOM    552 2HD2 ASN    36      69.066  56.788  56.366  1.00  2.68
ATOM    553  C   ASN    36      65.143  59.137  57.971  1.00  2.68
ATOM    554  O   ASN    36      64.735  57.970  57.953  1.00  2.68
ATOM    555  N   MET    37      64.642  60.026  58.834  1.00  2.43
ATOM    556  H   MET    37      65.085  60.946  58.893  1.00  2.43
ATOM    557  CA  MET    37      63.481  59.772  59.690  1.00  2.43
ATOM    558  HA  MET    37      63.585  58.774  60.106  1.00  2.43
ATOM    559  CB  MET    37      63.443  60.759  60.858  1.00  2.43
ATOM    560  HB1 MET    37      62.448  60.748  61.300  1.00  2.43
ATOM    561  HB2 MET    37      63.659  61.765  60.498  1.00  2.43
ATOM    562  CG  MET    37      64.460  60.406  61.957  1.00  2.43
ATOM    563  HG1 MET    37      64.354  61.136  62.760  1.00  2.43
ATOM    564  HG2 MET    37      65.461  60.526  61.545  1.00  2.43
ATOM    565  SD  MET    37      64.342  58.736  62.672  1.00  2.43
ATOM    566  CE  MET    37      62.651  58.759  63.332  1.00  2.43
ATOM    567  HE1 MET    37      61.932  58.831  62.515  1.00  2.43
ATOM    568  HE2 MET    37      62.463  57.840  63.886  1.00  2.43
ATOM    569  HE3 MET    37      62.528  59.611  64.001  1.00  2.43
ATOM    570  C   MET    37      62.156  59.723  58.917  1.00  2.43
ATOM    571  O   MET    37      61.325  58.861  59.215  1.00  2.43
ATOM    572  N   PHE    38      61.982  60.526  57.874  1.00  1.92
ATOM    573  H   PHE    38      62.693  61.234  57.692  1.00  1.92
ATOM    574  CA  PHE    38      60.886  60.407  56.912  1.00  1.92
ATOM    575  HA  PHE    38      59.940  60.481  57.447  1.00  1.92
ATOM    576  CB  PHE    38      60.958  61.595  55.924  1.00  1.92
ATOM    577  HB1 PHE    38      61.975  61.986  55.919  1.00  1.92
ATOM    578  HB2 PHE    38      60.333  62.394  56.323  1.00  1.92
ATOM    579  CG  PHE    38      60.551  61.366  54.471  1.00  1.92
ATOM    580  CD1 PHE    38      59.227  61.045  54.127  1.00  1.92
ATOM    581  HD1 PHE    38      58.504  60.888  54.905  1.00  1.92
ATOM    582  CE1 PHE    38      58.840  60.967  52.774  1.00  1.92
ATOM    583  HE1 PHE    38      57.820  60.759  52.502  1.00  1.92
ATOM    584  CZ  PHE    38      59.775  61.216  51.755  1.00  1.92
ATOM    585  HZ  PHE    38      59.479  61.211  50.703  1.00  1.92
ATOM    586  CE2 PHE    38      61.108  61.493  52.096  1.00  1.92
ATOM    587  HE2 PHE    38      61.834  61.690  51.320  1.00  1.92
ATOM    588  CD2 PHE    38      61.494  61.570  53.444  1.00  1.92
ATOM    589  HD2 PHE    38      62.514  61.828  53.676  1.00  1.92
ATOM    590  C   PHE    38      60.868  59.053  56.198  1.00  1.92
ATOM    591  O   PHE    38      59.820  58.401  56.140  1.00  1.92
ATOM    592  N   VAL    39      62.029  58.577  55.745  1.00  2.09
ATOM    593  H   VAL    39      62.827  59.210  55.724  1.00  2.09
ATOM    594  CA  VAL    39      62.156  57.258  55.120  1.00  2.09
ATOM    595  HA  VAL    39      61.438  57.229  54.310  1.00  2.09
ATOM    596  CB  VAL    39      63.569  57.044  54.525  1.00  2.09
ATOM    597  HB  VAL    39      64.306  57.299  55.287  1.00  2.09
ATOM    598  CG1 VAL    39      63.838  55.597  54.078  1.00  2.09
ATOM    599 1HG1 VAL    39      64.822  55.534  53.615  1.00  2.09
ATOM    600 2HG1 VAL    39      63.830  54.922  54.932  1.00  2.09
ATOM    601 3HG1 VAL    39      63.088  55.286  53.352  1.00  2.09
ATOM    602  CG2 VAL    39      63.801  57.939  53.306  1.00  2.09
ATOM    603 1HG2 VAL    39      64.828  57.830  52.962  1.00  2.09
ATOM    604 2HG2 VAL    39      63.121  57.671  52.498  1.00  2.09
ATOM    605 3HG2 VAL    39      63.634  58.985  53.556  1.00  2.09
ATOM    606  C   VAL    39      61.800  56.140  56.093  1.00  2.09
ATOM    607  O   VAL    39      61.040  55.231  55.742  1.00  2.09
ATOM    608  N   LYS    40      62.291  56.208  57.344  1.00  2.37
ATOM    609  H   LYS    40      62.918  56.972  57.571  1.00  2.37
ATOM    610  CA  LYS    40      61.916  55.224  58.382  1.00  2.37
ATOM    611  HA  LYS    40      62.193  54.229  58.035  1.00  2.37
ATOM    612  CB  LYS    40      62.636  55.494  59.713  1.00  2.37
ATOM    613  HB1 LYS    40      62.154  54.903  60.496  1.00  2.37
ATOM    614  HB2 LYS    40      62.534  56.548  59.972  1.00  2.37
ATOM    615  CG  LYS    40      64.119  55.108  59.681  1.00  2.37
ATOM    616  HG1 LYS    40      64.622  55.672  58.900  1.00  2.37
ATOM    617  HG2 LYS    40      64.215  54.050  59.433  1.00  2.37
ATOM    618  CD  LYS    40      64.783  55.362  61.047  1.00  2.37
ATOM    619  HD1 LYS    40      64.811  54.422  61.600  1.00  2.37
ATOM    620  HD2 LYS    40      64.191  56.063  61.637  1.00  2.37
ATOM    621  CE  LYS    40      66.209  55.901  60.904  1.00  2.37
ATOM    622  HE1 LYS    40      66.758  55.259  60.209  1.00  2.37
ATOM    623  HE2 LYS    40      66.710  55.864  61.875  1.00  2.37
ATOM    624  NZ  LYS    40      66.210  57.296  60.399  1.00  2.37
ATOM    625  HZ1 LYS    40      65.906  57.951  61.107  1.00  2.37
ATOM    626  HZ2 LYS    40      67.144  57.542  60.074  1.00  2.37
ATOM    627  HZ3 LYS    40      65.604  57.366  59.587  1.00  2.37
ATOM    628  C   LYS    40      60.417  55.170  58.634  1.00  2.37
ATOM    629  O   LYS    40      59.845  54.075  58.585  1.00  2.37
ATOM    630  N   LEU    41      59.783  56.329  58.816  1.00  2.03
ATOM    631  H   LEU    41      60.330  57.184  58.834  1.00  2.03
ATOM    632  CA  LEU    41      58.337  56.419  58.994  1.00  2.03
ATOM    633  HA  LEU    41      58.063  55.834  59.873  1.00  2.03
ATOM    634  CB  LEU    41      57.929  57.886  59.225  1.00  2.03
ATOM    635  HB1 LEU    41      56.847  57.976  59.148  1.00  2.03
ATOM    636  HB2 LEU    41      58.370  58.506  58.442  1.00  2.03
ATOM    637  CG  LEU    41      58.346  58.443  60.603  1.00  2.03
ATOM    638  HG  LEU    41      59.399  58.236  60.783  1.00  2.03
ATOM    639  CD1 LEU    41      58.130  59.952  60.620  1.00  2.03
ATOM    640 1HD1 LEU    41      58.431  60.366  61.580  1.00  2.03
ATOM    641 2HD1 LEU    41      58.736  60.421  59.847  1.00  2.03
ATOM    642 3HD1 LEU    41      57.081  60.194  60.453  1.00  2.03
ATOM    643  CD2 LEU    41      57.536  57.822  61.746  1.00  2.03
ATOM    644 1HD2 LEU    41      57.822  58.291  62.686  1.00  2.03
ATOM    645 2HD2 LEU    41      56.470  57.980  61.580  1.00  2.03
ATOM    646 3HD2 LEU    41      57.737  56.754  61.822  1.00  2.03
ATOM    647  C   LEU    41      57.605  55.765  57.816  1.00  2.03
ATOM    648  O   LEU    41      56.804  54.853  58.025  1.00  2.03
ATOM    649  N   ARG    42      57.871  56.184  56.571  1.00  1.93
ATOM    650  H   ARG    42      58.548  56.935  56.447  1.00  1.93
ATOM    651  CA  ARG    42      57.196  55.614  55.393  1.00  1.93
ATOM    652  HA  ARG    42      56.124  55.776  55.500  1.00  1.93
ATOM    653  CB  ARG    42      57.663  56.334  54.114  1.00  1.93
ATOM    654  HB1 ARG    42      57.451  55.716  53.240  1.00  1.93
ATOM    655  HB2 ARG    42      58.743  56.455  54.183  1.00  1.93
ATOM    656  CG  ARG    42      57.047  57.736  53.885  1.00  1.93
ATOM    657  HG1 ARG    42      57.745  58.304  53.269  1.00  1.93
ATOM    658  HG2 ARG    42      56.947  58.248  54.841  1.00  1.93
ATOM    659  CD  ARG    42      55.686  57.719  53.154  1.00  1.93
ATOM    660  HD1 ARG    42      54.975  57.146  53.744  1.00  1.93
ATOM    661  HD2 ARG    42      55.820  57.196  52.204  1.00  1.93
ATOM    662  NE  ARG    42      55.172  59.088  52.868  1.00  1.93
ATOM    663  HE  ARG    42      55.812  59.690  52.368  1.00  1.93
ATOM    664  CZ  ARG    42      53.982  59.619  53.132  1.00  1.93
ATOM    665  NH1 ARG    42      53.751  60.857  52.812  1.00  1.93
ATOM    666 1HH1 ARG    42      54.241  61.193  51.982  1.00  1.93
ATOM    667 2HH1 ARG    42      52.859  61.290  52.999  1.00  1.93
ATOM    668  NH2 ARG    42      53.010  58.958  53.686  1.00  1.93
ATOM    669 1HH2 ARG    42      53.210  58.036  54.037  1.00  1.93
ATOM    670 2HH2 ARG    42      52.072  59.318  53.744  1.00  1.93
ATOM    671  C   ARG    42      57.334  54.092  55.312  1.00  1.93
ATOM    672  O   ARG    42      56.339  53.398  55.135  1.00  1.93
ATOM    673  N   SER    43      58.529  53.569  55.595  1.00  2.42
ATOM    674  H   SER    43      59.289  54.224  55.741  1.00  2.42
ATOM    675  CA  SER    43      58.809  52.130  55.772  1.00  2.42
ATOM    676  HA  SER    43      58.627  51.638  54.817  1.00  2.42
ATOM    677  CB  SER    43      60.310  51.963  56.110  1.00  2.42
ATOM    678  HB1 SER    43      60.765  52.934  56.274  1.00  2.42
ATOM    679  HB2 SER    43      60.815  51.525  55.252  1.00  2.42
ATOM    680  OG  SER    43      60.576  51.187  57.267  1.00  2.42
ATOM    681  HG  SER    43      60.513  51.789  58.025  1.00  2.42
ATOM    682  C   SER    43      57.922  51.440  56.801  1.00  2.42
ATOM    683  O   SER    43      57.438  50.353  56.509  1.00  2.42
ATOM    684  N   GLN    44      57.718  52.042  57.974  1.00  2.62
ATOM    685  H   GLN    44      58.111  52.964  58.126  1.00  2.62
ATOM    686  CA  GLN    44      56.835  51.526  59.020  1.00  2.62
ATOM    687  HA  GLN    44      57.062  50.473  59.199  1.00  2.62
ATOM    688  CB  GLN    44      57.086  52.306  60.325  1.00  2.62
ATOM    689  HB1 GLN    44      56.326  52.031  61.059  1.00  2.62
ATOM    690  HB2 GLN    44      56.995  53.375  60.131  1.00  2.62
ATOM    691  CG  GLN    44      58.469  52.009  60.926  1.00  2.62
ATOM    692  HG1 GLN    44      59.234  52.046  60.153  1.00  2.62
ATOM    693  HG2 GLN    44      58.465  51.004  61.349  1.00  2.62
ATOM    694  CD  GLN    44      58.855  53.007  62.012  1.00  2.62
ATOM    695  OE1 GLN    44      59.740  53.835  61.847  1.00  2.62
ATOM    696  NE2 GLN    44      58.227  52.956  63.167  1.00  2.62
ATOM    697 1HE2 GLN    44      57.476  52.305  63.317  1.00  2.62
ATOM    698 2HE2 GLN    44      58.496  53.642  63.850  1.00  2.62
ATOM    699  C   GLN    44      55.359  51.591  58.639  1.00  2.62
ATOM    700  O   GLN    44      54.558  50.863  59.206  1.00  2.62
ATOM    701  N   GLU    45      54.971  52.458  57.705  1.00  2.46
ATOM    702  H   GLU    45      55.646  53.120  57.348  1.00  2.46
ATOM    703  CA  GLU    45      53.592  52.551  57.209  1.00  2.46
ATOM    704  HA  GLU    45      52.889  52.279  57.973  1.00  2.46
ATOM    705  CB  GLU    45      53.315  53.996  56.797  1.00  2.46
ATOM    706  HB1 GLU    45      54.254  54.465  56.502  1.00  2.46
ATOM    707  HB2 GLU    45      52.942  54.517  57.671  1.00  2.46
ATOM    708  CG  GLU    45      52.343  54.190  55.634  1.00  2.46
ATOM    709  HG1 GLU    45      52.762  53.685  54.766  1.00  2.46
ATOM    710  HG2 GLU    45      52.291  55.243  55.367  1.00  2.46
ATOM    711  CD  GLU    45      50.920  53.699  55.889  1.00  2.46
ATOM    712  OE1 GLU    45      50.412  53.775  57.019  1.00  2.46
ATOM    713  OE2 GLU    45      50.273  53.294  54.905  1.00  2.46
ATOM    714  C   GLU    45      53.282  51.535  56.108  1.00  2.46
ATOM    715  O   GLU    45      52.192  50.976  56.064  1.00  2.46
ATOM    716  N   CYS    46      54.249  51.273  55.239  1.00  2.68
ATOM    717  H   CYS    46      55.107  51.803  55.302  1.00  2.68
ATOM    718  CA  CYS    46      54.148  50.221  54.240  1.00  2.68
ATOM    719  HA  CYS    46      53.205  50.299  53.696  1.00  2.68
ATOM    720  CB  CYS    46      55.336  50.416  53.284  1.00  2.68
ATOM    721  HB1 CYS    46      56.264  50.223  53.825  1.00  2.68
ATOM    722  HB2 CYS    46      55.353  51.436  52.907  1.00  2.68
ATOM    723  SG  CYS    46      55.222  49.279  51.881  1.00  2.68
ATOM    724  HG  CYS    46      54.664  48.244  52.538  1.00  2.68
ATOM    725  C   CYS    46      54.234  48.807  54.827  1.00  2.68
ATOM    726  O   CYS    46      53.688  47.846  54.302  1.00  2.68
ATOM    727  N   ASP    47      54.955  48.732  55.937  1.00  3.46
ATOM    728  H   ASP    47      55.397  49.579  56.256  1.00  3.46
ATOM    729  CA  ASP    47      55.153  47.559  56.779  1.00  3.46
ATOM    730  HA  ASP    47      54.876  46.645  56.254  1.00  3.46
ATOM    731  CB  ASP    47      56.658  47.561  57.107  1.00  3.46
ATOM    732  HB1 ASP    47      56.839  48.328  57.862  1.00  3.46
ATOM    733  HB2 ASP    47      57.170  47.860  56.192  1.00  3.46
ATOM    734  CG  ASP    47      57.384  46.282  57.541  1.00  3.46
ATOM    735  OD1 ASP    47      57.242  45.269  56.832  1.00  3.46
ATOM    736  OD2 ASP    47      58.336  46.451  58.346  1.00  3.46
ATOM    737  C   ASP    47      54.265  47.684  58.033  1.00  3.46
ATOM    738  O   ASP    47      54.615  47.187  59.101  1.00  3.46
ATOM    739  N   TRP    48      53.140  48.414  57.904  1.00  4.66
ATOM    740  H   TRP    48      52.960  48.810  56.994  1.00  4.66
ATOM    741  CA  TRP    48      51.984  48.281  58.789  1.00  4.66
ATOM    742  HA  TRP    48      52.222  48.695  59.768  1.00  4.66
ATOM    743  CB  TRP    48      50.783  49.037  58.176  1.00  4.66
ATOM    744  HB1 TRP    48      50.637  48.680  57.154  1.00  4.66
ATOM    745  HB2 TRP    48      51.065  50.086  58.112  1.00  4.66
ATOM    746  CG  TRP    48      49.440  48.990  58.864  1.00  4.66
ATOM    747  CD1 TRP    48      48.780  47.880  59.275  1.00  4.66
ATOM    748  HD1 TRP    48      49.144  46.863  59.178  1.00  4.66
ATOM    749  NE1 TRP    48      47.574  48.226  59.849  1.00  4.66
ATOM    750  HE1 TRP    48      46.959  47.558  60.316  1.00  4.66
ATOM    751  CE2 TRP    48      47.352  49.580  59.770  1.00  4.66
ATOM    752  CZ2 TRP    48      46.285  50.393  60.178  1.00  4.66
ATOM    753  HZ2 TRP    48      45.432  49.951  60.673  1.00  4.66
ATOM    754  CH2 TRP    48      46.387  51.783  60.029  1.00  4.66
ATOM    755  HH2 TRP    48      45.614  52.433  60.413  1.00  4.66
ATOM    756  CZ3 TRP    48      47.540  52.333  59.446  1.00  4.66
ATOM    757  HZ3 TRP    48      47.660  53.406  59.394  1.00  4.66
ATOM    758  CE3 TRP    48      48.580  51.505  58.983  1.00  4.66
ATOM    759  HE3 TRP    48      49.455  51.960  58.542  1.00  4.66
ATOM    760  CD2 TRP    48      48.531  50.102  59.161  1.00  4.66
ATOM    761  C   TRP    48      51.703  46.788  58.928  1.00  4.66
ATOM    762  O   TRP    48      51.601  46.111  57.903  1.00  4.66
ATOM    763  N   GLU    49      51.625  46.279  60.161  1.00  5.76
ATOM    764  H   GLU    49      51.584  46.947  60.924  1.00  5.76
ATOM    765  CA  GLU    49      52.090  44.928  60.508  1.00  5.76
ATOM    766  HA  GLU    49      53.179  44.931  60.454  1.00  5.76
ATOM    767  CB  GLU    49      51.680  44.532  61.928  1.00  5.76
ATOM    768  HB1 GLU    49      50.598  44.394  61.965  1.00  5.76
ATOM    769  HB2 GLU    49      51.940  45.370  62.552  1.00  5.76
ATOM    770  CG  GLU    49      52.397  43.257  62.448  1.00  5.76
ATOM    771  HG1 GLU    49      53.473  43.443  62.445  1.00  5.76
ATOM    772  HG2 GLU    49      52.196  42.428  61.770  1.00  5.76
ATOM    773  CD  GLU    49      51.966  42.813  63.858  1.00  5.76
ATOM    774  OE1 GLU    49      52.630  41.928  64.457  1.00  5.76
ATOM    775  OE2 GLU    49      50.960  43.355  64.362  1.00  5.76
ATOM    776  C   GLU    49      51.602  43.827  59.558  1.00  5.76
ATOM    777  O   GLU    49      52.332  42.898  59.207  1.00  5.76
ATOM    778  N   GLU    50      50.354  43.940  59.121  1.00  5.43
ATOM    779  H   GLU    50      49.843  44.759  59.401  1.00  5.43
ATOM    780  CA  GLU    50      49.710  42.968  58.264  1.00  5.43
ATOM    781  HA  GLU    50      50.282  42.042  58.317  1.00  5.43
ATOM    782  CB  GLU    50      48.315  42.664  58.844  1.00  5.43
ATOM    783  HB1 GLU    50      47.594  43.402  58.491  1.00  5.43
ATOM    784  HB2 GLU    50      48.352  42.725  59.933  1.00  5.43
ATOM    785  CG  GLU    50      47.853  41.248  58.481  1.00  5.43
ATOM    786  HG1 GLU    50      48.405  40.528  59.090  1.00  5.43
ATOM    787  HG2 GLU    50      48.113  41.060  57.442  1.00  5.43
ATOM    788  CD  GLU    50      46.344  41.033  58.667  1.00  5.43
ATOM    789  OE1 GLU    50      45.795  40.201  57.909  1.00  5.43
ATOM    790  OE2 GLU    50      45.733  41.715  59.517  1.00  5.43
ATOM    791  C   GLU    50      49.668  43.410  56.792  1.00  5.43
ATOM    792  O   GLU    50      48.732  44.056  56.323  1.00  5.43
ATOM    793  N   ILE    51      50.662  42.956  56.030  1.00  5.58
ATOM    794  H   ILE    51      51.487  42.600  56.494  1.00  5.58
ATOM    795  CA  ILE    51      50.596  42.861  54.562  1.00  5.58
ATOM    796  HA  ILE    51      50.431  43.863  54.176  1.00  5.58
ATOM    797  CB  ILE    51      51.979  42.393  54.020  1.00  5.58
ATOM    798  HB  ILE    51      52.700  43.166  54.289  1.00  5.58
ATOM    799  CG2 ILE    51      52.462  41.068  54.647  1.00  5.58
ATOM    800 1HG2 ILE    51      53.422  40.778  54.221  1.00  5.58
ATOM    801 2HG2 ILE    51      52.605  41.186  55.721  1.00  5.58
ATOM    802 3HG2 ILE    51      51.739  40.276  54.461  1.00  5.58
ATOM    803  CG1 ILE    51      51.966  42.285  52.482  1.00  5.58
ATOM    804 1HG1 ILE    51      51.405  43.129  52.108  1.00  5.58
ATOM    805 2HG1 ILE    51      51.452  41.375  52.176  1.00  5.58
ATOM    806  CD1 ILE    51      53.331  42.308  51.794  1.00  5.58
ATOM    807  HD1 ILE    51      53.932  41.458  52.111  1.00  5.58
ATOM    808  HD2 ILE    51      53.183  42.249  50.718  1.00  5.58
ATOM    809  HD3 ILE    51      53.837  43.244  52.023  1.00  5.58
ATOM    810  C   ILE    51      49.435  42.003  54.033  1.00  5.58
ATOM    811  O   ILE    51      49.095  42.125  52.862  1.00  5.58
ATOM    812  N   SER    52      48.850  41.173  54.911  1.00  6.81
ATOM    813  H   SER    52      49.245  41.211  55.835  1.00  6.81
ATOM    814  CA  SER    52      47.647  40.320  54.813  1.00  6.81
ATOM    815  HA  SER    52      47.653  39.684  55.699  1.00  6.81
ATOM    816  CB  SER    52      46.397  41.203  54.941  1.00  6.81
ATOM    817  HB1 SER    52      46.134  41.635  53.980  1.00  6.81
ATOM    818  HB2 SER    52      46.602  42.021  55.634  1.00  6.81
ATOM    819  OG  SER    52      45.313  40.460  55.453  1.00  6.81
ATOM    820  HG  SER    52      45.470  40.338  56.434  1.00  6.81
ATOM    821  C   SER    52      47.568  39.331  53.633  1.00  6.81
ATOM    822  O   SER    52      47.309  38.143  53.820  1.00  6.81
ATOM    823  N   VAL    53      47.961  39.797  52.451  1.00  7.86
ATOM    824  H   VAL    53      48.050  40.804  52.423  1.00  7.86
ATOM    825  CA  VAL    53      48.487  39.118  51.266  1.00  7.86
ATOM    826  HA  VAL    53      49.043  39.860  50.693  1.00  7.86
ATOM    827  CB  VAL    53      49.463  37.964  51.627  1.00  7.86
ATOM    828  HB  VAL    53      48.888  37.106  51.976  1.00  7.86
ATOM    829  CG1 VAL    53      50.277  37.510  50.404  1.00  7.86
ATOM    830 1HG1 VAL    53      50.915  36.670  50.675  1.00  7.86
ATOM    831 2HG1 VAL    53      49.616  37.164  49.612  1.00  7.86
ATOM    832 3HG1 VAL    53      50.888  38.332  50.029  1.00  7.86
ATOM    833  CG2 VAL    53      50.504  38.303  52.706  1.00  7.86
ATOM    834 1HG2 VAL    53      51.122  37.430  52.908  1.00  7.86
ATOM    835 2HG2 VAL    53      51.132  39.127  52.372  1.00  7.86
ATOM    836 3HG2 VAL    53      50.026  38.572  53.644  1.00  7.86
ATOM    837  C   VAL    53      47.400  38.562  50.356  1.00  7.86
ATOM    838  O   VAL    53      47.583  38.523  49.137  1.00  7.86
ATOM    839  N   LYS    54      46.288  38.089  50.921  1.00  8.99
ATOM    840  H   LYS    54      46.089  38.374  51.878  1.00  8.99
ATOM    841  CA  LYS    54      45.273  37.373  50.157  1.00  8.99
ATOM    842  HA  LYS    54      45.820  36.699  49.498  1.00  8.99
ATOM    843  CB  LYS    54      44.400  36.473  51.063  1.00  8.99
ATOM    844  HB1 LYS    54      45.053  35.810  51.632  1.00  8.99
ATOM    845  HB2 LYS    54      43.809  35.824  50.415  1.00  8.99
ATOM    846  CG  LYS    54      43.413  37.162  52.029  1.00  8.99
ATOM    847  HG1 LYS    54      42.485  36.590  52.034  1.00  8.99
ATOM    848  HG2 LYS    54      43.178  38.159  51.668  1.00  8.99
ATOM    849  CD  LYS    54      43.939  37.208  53.474  1.00  8.99
ATOM    850  HD1 LYS    54      44.902  37.709  53.496  1.00  8.99
ATOM    851  HD2 LYS    54      44.088  36.186  53.823  1.00  8.99
ATOM    852  CE  LYS    54      42.985  37.914  54.446  1.00  8.99
ATOM    853  HE1 LYS    54      43.292  37.665  55.466  1.00  8.99
ATOM    854  HE2 LYS    54      41.968  37.551  54.284  1.00  8.99
ATOM    855  NZ  LYS    54      43.040  39.381  54.285  1.00  8.99
ATOM    856  HZ1 LYS    54      42.474  39.902  54.929  1.00  8.99
ATOM    857  HZ2 LYS    54      44.004  39.710  54.387  1.00  8.99
ATOM    858  HZ3 LYS    54      42.850  39.684  53.324  1.00  8.99
ATOM    859  C   LYS    54      44.485  38.273  49.215  1.00  8.99
ATOM    860  O   LYS    54      44.627  39.486  49.205  1.00  8.99
ATOM    861  N   GLY    55      43.688  37.632  48.359  1.00  8.85
ATOM    862  H   GLY    55      43.609  36.635  48.442  1.00  8.85
ATOM    863  CA  GLY    55      43.041  38.307  47.239  1.00  8.85
ATOM    864  HA1 GLY    55      42.292  38.994  47.635  1.00  8.85
ATOM    865  HA2 GLY    55      42.533  37.579  46.608  1.00  8.85
ATOM    866  C   GLY    55      44.013  39.118  46.386  1.00  8.85
ATOM    867  O   GLY    55      43.905  40.333  46.459  1.00  8.85
ATOM    868  N   PRO    56      44.939  38.472  45.632  1.00  7.61
ATOM    869  CD  PRO    56      44.879  37.039  45.345  1.00  7.61
ATOM    870  HD1 PRO    56      44.084  36.853  44.622  1.00  7.61
ATOM    871  HD2 PRO    56      44.711  36.446  46.243  1.00  7.61
ATOM    872  CG  PRO    56      46.222  36.645  44.733  1.00  7.61
ATOM    873  HG1 PRO    56      46.114  35.850  43.994  1.00  7.61
ATOM    874  HG2 PRO    56      46.912  36.344  45.524  1.00  7.61
ATOM    875  CB  PRO    56      46.705  37.943  44.103  1.00  7.61
ATOM    876  HB1 PRO    56      46.219  38.092  43.137  1.00  7.61
ATOM    877  HB2 PRO    56      47.791  37.960  43.995  1.00  7.61
ATOM    878  CA  PRO    56      46.219  38.992  45.103  1.00  7.61
ATOM    879  HA  PRO    56      46.911  38.978  45.947  1.00  7.61
ATOM    880  C   PRO    56      46.342  40.410  44.508  1.00  7.61
ATOM    881  O   PRO    56      47.441  40.839  44.165  1.00  7.61
ATOM    882  N   ASN    57      45.254  41.161  44.406  1.00  6.82
ATOM    883  H   ASN    57      44.416  40.766  44.809  1.00  6.82
ATOM    884  CA  ASN    57      45.162  42.587  44.130  1.00  6.82
ATOM    885  HA  ASN    57      45.795  42.783  43.262  1.00  6.82
ATOM    886  CB  ASN    57      43.697  42.871  43.718  1.00  6.82
ATOM    887  HB1 ASN    57      43.089  43.042  44.608  1.00  6.82
ATOM    888  HB2 ASN    57      43.289  42.006  43.197  1.00  6.82
ATOM    889  CG  ASN    57      43.547  44.052  42.771  1.00  6.82
ATOM    890  OD1 ASN    57      43.318  43.891  41.586  1.00  6.82
ATOM    891  ND2 ASN    57      43.677  45.266  43.240  1.00  6.82
ATOM    892 1HD2 ASN    57      43.968  45.389  44.205  1.00  6.82
ATOM    893 2HD2 ASN    57      43.616  46.023  42.586  1.00  6.82
ATOM    894  C   ASN    57      45.673  43.516  45.253  1.00  6.82
ATOM    895  O   ASN    57      45.070  44.546  45.547  1.00  6.82
ATOM    896  N   GLY    58      46.797  43.164  45.875  1.00  5.60
ATOM    897  H   GLY    58      47.280  42.335  45.543  1.00  5.60
ATOM    898  CA  GLY    58      47.546  44.113  46.687  1.00  5.60
ATOM    899  HA1 GLY    58      47.494  45.102  46.232  1.00  5.60
ATOM    900  HA2 GLY    58      48.591  43.808  46.687  1.00  5.60
ATOM    901  C   GLY    58      47.117  44.245  48.135  1.00  5.60
ATOM    902  O   GLY    58      46.993  45.367  48.625  1.00  5.60
ATOM    903  N   GLU    59      46.945  43.128  48.850  1.00  4.80
ATOM    904  H   GLU    59      46.980  42.222  48.410  1.00  4.80
ATOM    905  CA  GLU    59      46.805  43.217  50.306  1.00  4.80
ATOM    906  HA  GLU    59      46.018  43.957  50.458  1.00  4.80
ATOM    907  CB  GLU    59      46.247  41.955  50.947  1.00  4.80
ATOM    908  HB1 GLU    59      46.613  41.923  51.966  1.00  4.80
ATOM    909  HB2 GLU    59      46.590  41.084  50.396  1.00  4.80
ATOM    910  CG  GLU    59      44.704  41.992  50.996  1.00  4.80
ATOM    911  HG1 GLU    59      44.312  41.992  49.978  1.00  4.80
ATOM    912  HG2 GLU    59      44.396  42.926  51.472  1.00  4.80
ATOM    913  CD  GLU    59      44.106  40.833  51.801  1.00  4.80
ATOM    914  OE1 GLU    59      44.869  40.044  52.404  1.00  4.80
ATOM    915  OE2 GLU    59      42.863  40.744  51.953  1.00  4.80
ATOM    916  C   GLU    59      47.975  43.910  51.033  1.00  4.80
ATOM    917  O   GLU    59      47.746  44.487  52.090  1.00  4.80
ATOM    918  N   SER    60      49.144  43.975  50.374  1.00  3.93
ATOM    919  H   SER    60      49.198  43.339  49.594  1.00  3.93
ATOM    920  CA  SER    60      50.242  44.980  50.378  1.00  3.93
ATOM    921  HA  SER    60      51.165  44.454  50.598  1.00  3.93
ATOM    922  CB  SER    60      50.453  45.544  48.966  1.00  3.93
ATOM    923  HB1 SER    60      51.223  46.316  49.003  1.00  3.93
ATOM    924  HB2 SER    60      49.529  45.994  48.605  1.00  3.93
ATOM    925  OG  SER    60      50.883  44.532  48.071  1.00  3.93
ATOM    926  HG  SER    60      51.675  44.862  47.619  1.00  3.93
ATOM    927  C   SER    60      50.223  46.178  51.329  1.00  3.93
ATOM    928  O   SER    60      51.289  46.568  51.790  1.00  3.93
ATOM    929  N   SER    61      49.069  46.761  51.653  1.00  3.23
ATOM    930  H   SER    61      48.247  46.297  51.283  1.00  3.23
ATOM    931  CA  SER    61      48.870  47.478  52.922  1.00  3.23
ATOM    932  HA  SER    61      47.789  47.556  53.020  1.00  3.23
ATOM    933  CB  SER    61      49.324  46.608  54.120  1.00  3.23
ATOM    934  HB1 SER    61      50.258  46.979  54.545  1.00  3.23
ATOM    935  HB2 SER    61      49.493  45.595  53.769  1.00  3.23
ATOM    936  OG  SER    61      48.319  46.526  55.116  1.00  3.23
ATOM    937  HG  SER    61      48.424  45.656  55.551  1.00  3.23
ATOM    938  C   SER    61      49.368  48.921  52.981  1.00  3.23
ATOM    939  O   SER    61      49.843  49.399  54.012  1.00  3.23
ATOM    940  N   VAL    62      49.237  49.655  51.871  1.00  2.51
ATOM    941  H   VAL    62      48.731  49.236  51.112  1.00  2.51
ATOM    942  CA  VAL    62      50.209  50.691  51.481  1.00  2.51
ATOM    943  HA  VAL    62      51.042  50.539  52.171  1.00  2.51
ATOM    944  CB  VAL    62      50.815  50.370  50.081  1.00  2.51
ATOM    945  HB  VAL    62      51.007  51.284  49.540  1.00  2.51
ATOM    946  CG1 VAL    62      52.189  49.715  50.235  1.00  2.51
ATOM    947 1HG1 VAL    62      52.603  49.459  49.259  1.00  2.51
ATOM    948 2HG1 VAL    62      52.871  50.409  50.723  1.00  2.51
ATOM    949 3HG1 VAL    62      52.114  48.805  50.831  1.00  2.51
ATOM    950  CG2 VAL    62      49.955  49.436  49.203  1.00  2.51
ATOM    951 1HG2 VAL    62      50.470  49.221  48.269  1.00  2.51
ATOM    952 2HG2 VAL    62      49.810  48.474  49.687  1.00  2.51
ATOM    953 3HG2 VAL    62      48.995  49.905  48.990  1.00  2.51
ATOM    954  C   VAL    62      49.848  52.141  51.775  1.00  2.51
ATOM    955  O   VAL    62      48.694  52.502  51.989  1.00  2.51
ATOM    956  N   ILE    63      50.910  52.941  51.818  1.00  2.18
ATOM    957  H   ILE    63      51.748  52.519  51.463  1.00  2.18
ATOM    958  CA  ILE    63      51.045  54.334  52.249  1.00  2.18
ATOM    959  HA  ILE    63      51.533  54.328  53.208  1.00  2.18
ATOM    960  CB  ILE    63      52.015  55.053  51.274  1.00  2.18
ATOM    961  HB  ILE    63      51.503  55.190  50.319  1.00  2.18
ATOM    962  CG2 ILE    63      52.357  56.452  51.824  1.00  2.18
ATOM    963 1HG2 ILE    63      53.130  56.921  51.220  1.00  2.18
ATOM    964 2HG2 ILE    63      51.475  57.091  51.791  1.00  2.18
ATOM    965 3HG2 ILE    63      52.700  56.361  52.852  1.00  2.18
ATOM    966  CG1 ILE    63      53.316  54.274  50.951  1.00  2.18
ATOM    967 1HG1 ILE    63      53.901  54.860  50.248  1.00  2.18
ATOM    968 2HG1 ILE    63      53.060  53.353  50.429  1.00  2.18
ATOM    969  CD1 ILE    63      54.217  53.921  52.139  1.00  2.18
ATOM    970  HD1 ILE    63      55.139  53.477  51.764  1.00  2.18
ATOM    971  HD2 ILE    63      54.470  54.812  52.711  1.00  2.18
ATOM    972  HD3 ILE    63      53.716  53.201  52.782  1.00  2.18
ATOM    973  C   ILE    63      49.748  55.148  52.366  1.00  2.18
ATOM    974  O   ILE    63      49.164  55.600  51.381  1.00  2.18
ATOM    975  N   HIS    64      49.391  55.470  53.603  1.00  2.39
ATOM    976  H   HIS    64      49.765  54.884  54.343  1.00  2.39
ATOM    977  CA  HIS    64      48.386  56.440  53.982  1.00  2.39
ATOM    978  HA  HIS    64      47.436  56.115  53.564  1.00  2.39
ATOM    979  CB  HIS    64      48.234  56.448  55.512  1.00  2.39
ATOM    980  HB1 HIS    64      48.044  57.466  55.857  1.00  2.39
ATOM    981  HB2 HIS    64      49.158  56.103  55.977  1.00  2.39
ATOM    982  CG  HIS    64      47.091  55.606  55.997  1.00  2.39
ATOM    983  ND1 HIS    64      45.755  55.773  55.626  1.00  2.39
ATOM    984  CE1 HIS    64      45.060  54.893  56.366  1.00  2.39
ATOM    985  HE1 HIS    64      43.983  54.770  56.322  1.00  2.39
ATOM    986  NE2 HIS    64      45.889  54.190  57.162  1.00  2.39
ATOM    987  HE2 HIS    64      45.614  53.497  57.849  1.00  2.39
ATOM    988  CD2 HIS    64      47.173  54.630  56.940  1.00  2.39
ATOM    989  HD2 HIS    64      48.077  54.304  57.431  1.00  2.39
ATOM    990  C   HIS    64      48.658  57.860  53.491  1.00  2.39
ATOM    991  O   HIS    64      49.761  58.421  53.578  1.00  2.39
ATOM    992  N   ASP    65      47.567  58.495  53.079  1.00  2.56
ATOM    993  H   ASP    65      46.727  57.930  52.950  1.00  2.56
ATOM    994  CA  ASP    65      47.385  59.936  53.074  1.00  2.56
ATOM    995  HA  ASP    65      48.349  60.435  53.047  1.00  2.56
ATOM    996  CB  ASP    65      46.584  60.356  51.849  1.00  2.56
ATOM    997  HB1 ASP    65      45.571  59.971  51.937  1.00  2.56
ATOM    998  HB2 ASP    65      47.019  59.913  50.963  1.00  2.56
ATOM    999  CG  ASP    65      46.553  61.868  51.687  1.00  2.56
ATOM   1000  OD1 ASP    65      47.270  62.398  50.808  1.00  2.56
ATOM   1001  OD2 ASP    65      45.790  62.552  52.407  1.00  2.56
ATOM   1002  C   ASP    65      46.665  60.367  54.354  1.00  2.56
ATOM   1003  O   ASP    65      45.450  60.260  54.460  1.00  2.56
ATOM   1004  N   ARG    66      47.402  60.876  55.340  1.00  2.61
ATOM   1005  H   ARG    66      48.404  60.866  55.237  1.00  2.61
ATOM   1006  CA  ARG    66      46.820  61.278  56.627  1.00  2.61
ATOM   1007  HA  ARG    66      46.481  60.373  57.136  1.00  2.61
ATOM   1008  CB  ARG    66      47.913  61.942  57.501  1.00  2.61
ATOM   1009  HB1 ARG    66      48.415  62.705  56.903  1.00  2.61
ATOM   1010  HB2 ARG    66      48.651  61.184  57.758  1.00  2.61
ATOM   1011  CG  ARG    66      47.433  62.617  58.807  1.00  2.61
ATOM   1012  HG1 ARG    66      46.744  63.427  58.560  1.00  2.61
ATOM   1013  HG2 ARG    66      48.295  63.075  59.282  1.00  2.61
ATOM   1014  CD  ARG    66      46.776  61.658  59.805  1.00  2.61
ATOM   1015  HD1 ARG    66      47.545  61.015  60.238  1.00  2.61
ATOM   1016  HD2 ARG    66      46.061  61.012  59.298  1.00  2.61
ATOM   1017  NE  ARG    66      46.095  62.389  60.896  1.00  2.61
ATOM   1018  HE  ARG    66      46.682  62.787  61.636  1.00  2.61
ATOM   1019  CZ  ARG    66      44.791  62.558  61.085  1.00  2.61
ATOM   1020  NH1 ARG    66      44.341  63.119  62.168  1.00  2.61
ATOM   1021 1HH1 ARG    66      45.014  63.638  62.752  1.00  2.61
ATOM   1022 2HH1 ARG    66      43.387  63.389  62.255  1.00  2.61
ATOM   1023  NH2 ARG    66      43.900  62.188  60.211  1.00  2.61
ATOM   1024 1HH2 ARG    66      44.220  61.919  59.289  1.00  2.61
ATOM   1025 2HH2 ARG    66      42.926  62.292  60.406  1.00  2.61
ATOM   1026  C   ARG    66      45.587  62.185  56.547  1.00  2.61
ATOM   1027  O   ARG    66      44.716  62.095  57.412  1.00  2.61
ATOM   1028  N   LYS    67      45.515  63.048  55.526  1.00  3.28
ATOM   1029  H   LYS    67      46.218  62.963  54.805  1.00  3.28
ATOM   1030  CA  LYS    67      44.428  64.023  55.321  1.00  3.28
ATOM   1031  HA  LYS    67      44.193  64.483  56.284  1.00  3.28
ATOM   1032  CB  LYS    67      44.945  65.142  54.381  1.00  3.28
ATOM   1033  HB1 LYS    67      45.951  64.903  54.051  1.00  3.28
ATOM   1034  HB2 LYS    67      45.017  66.061  54.956  1.00  3.28
ATOM   1035  CG  LYS    67      44.103  65.448  53.120  1.00  3.28
ATOM   1036  HG1 LYS    67      43.141  65.844  53.442  1.00  3.28
ATOM   1037  HG2 LYS    67      43.922  64.523  52.575  1.00  3.28
ATOM   1038  CD  LYS    67      44.743  66.475  52.173  1.00  3.28
ATOM   1039  HD1 LYS    67      44.904  67.406  52.720  1.00  3.28
ATOM   1040  HD2 LYS    67      44.035  66.688  51.371  1.00  3.28
ATOM   1041  CE  LYS    67      46.078  66.035  51.551  1.00  3.28
ATOM   1042  HE1 LYS    67      46.807  65.890  52.352  1.00  3.28
ATOM   1043  HE2 LYS    67      46.445  66.837  50.905  1.00  3.28
ATOM   1044  NZ  LYS    67      45.948  64.781  50.774  1.00  3.28
ATOM   1045  HZ1 LYS    67      46.843  64.441  50.434  1.00  3.28
ATOM   1046  HZ2 LYS    67      45.661  64.008  51.380  1.00  3.28
ATOM   1047  HZ3 LYS    67      45.305  64.860  50.002  1.00  3.28
ATOM   1048  C   LYS    67      43.117  63.384  54.857  1.00  3.28
ATOM   1049  O   LYS    67      42.068  64.017  54.957  1.00  3.28
ATOM   1050  N   SER    68      43.168  62.161  54.344  1.00  3.47
ATOM   1051  H   SER    68      44.075  61.718  54.284  1.00  3.47
ATOM   1052  CA  SER    68      42.027  61.481  53.718  1.00  3.47
ATOM   1053  HA  SER    68      41.107  61.994  54.004  1.00  3.47
ATOM   1054  CB  SER    68      42.139  61.597  52.193  1.00  3.47
ATOM   1055  HB1 SER    68      41.968  62.636  51.909  1.00  3.47
ATOM   1056  HB2 SER    68      41.374  60.984  51.715  1.00  3.47
ATOM   1057  OG  SER    68      43.418  61.208  51.719  1.00  3.47
ATOM   1058  HG  SER    68      44.107  61.739  52.162  1.00  3.47
ATOM   1059  C   SER    68      41.823  60.035  54.177  1.00  3.47
ATOM   1060  O   SER    68      40.906  59.371  53.714  1.00  3.47
ATOM   1061  N   GLY    69      42.689  59.554  55.076  1.00  3.22
ATOM   1062  H   GLY    69      43.451  60.165  55.334  1.00  3.22
ATOM   1063  CA  GLY    69      42.827  58.168  55.528  1.00  3.22
ATOM   1064  HA1 GLY    69      42.038  57.954  56.248  1.00  3.22
ATOM   1065  HA2 GLY    69      43.789  58.065  56.028  1.00  3.22
ATOM   1066  C   GLY    69      42.763  57.105  54.436  1.00  3.22
ATOM   1067  O   GLY    69      42.461  55.948  54.733  1.00  3.22
ATOM   1068  N   LYS    70      43.021  57.469  53.169  1.00  2.95
ATOM   1069  H   LYS    70      43.252  58.432  52.979  1.00  2.95
ATOM   1070  CA  LYS    70      43.146  56.482  52.105  1.00  2.95
ATOM   1071  HA  LYS    70      42.440  55.686  52.346  1.00  2.95
ATOM   1072  CB  LYS    70      42.697  56.986  50.714  1.00  2.95
ATOM   1073  HB1 LYS    70      43.214  57.904  50.449  1.00  2.95
ATOM   1074  HB2 LYS    70      41.628  57.204  50.753  1.00  2.95
ATOM   1075  CG  LYS    70      42.950  55.884  49.656  1.00  2.95
ATOM   1076  HG1 LYS    70      42.532  54.948  50.029  1.00  2.95
ATOM   1077  HG2 LYS    70      44.024  55.772  49.559  1.00  2.95
ATOM   1078  CD  LYS    70      42.395  56.112  48.242  1.00  2.95
ATOM   1079  HD1 LYS    70      42.865  56.985  47.795  1.00  2.95
ATOM   1080  HD2 LYS    70      41.326  56.311  48.318  1.00  2.95
ATOM   1081  CE  LYS    70      42.594  54.881  47.328  1.00  2.95
ATOM   1082  HE1 LYS    70      42.136  55.090  46.358  1.00  2.95
ATOM   1083  HE2 LYS    70      42.061  54.037  47.774  1.00  2.95
ATOM   1084  NZ  LYS    70      44.014  54.490  47.111  1.00  2.95
ATOM   1085  HZ1 LYS    70      44.512  54.294  47.975  1.00  2.95
ATOM   1086  HZ2 LYS    70      44.109  53.668  46.520  1.00  2.95
ATOM   1087  HZ3 LYS    70      44.546  55.170  46.568  1.00  2.95
ATOM   1088  C   LYS    70      44.520  55.847  52.171  1.00  2.95
ATOM   1089  O   LYS    70      45.521  56.553  52.168  1.00  2.95
ATOM   1090  N   LYS    71      44.547  54.514  52.166  1.00  2.70
ATOM   1091  H   LYS    71      43.673  54.022  52.246  1.00  2.70
ATOM   1092  CA  LYS    71      45.738  53.748  51.816  1.00  2.70
ATOM   1093  HA  LYS    71      46.609  54.272  52.218  1.00  2.70
ATOM   1094  CB  LYS    71      45.703  52.352  52.478  1.00  2.70
ATOM   1095  HB1 LYS    71      46.327  51.669  51.900  1.00  2.70
ATOM   1096  HB2 LYS    71      44.691  51.947  52.476  1.00  2.70
ATOM   1097  CG  LYS    71      46.248  52.400  53.928  1.00  2.70
ATOM   1098  HG1 LYS    71      45.500  52.875  54.561  1.00  2.70
ATOM   1099  HG2 LYS    71      47.150  53.012  53.958  1.00  2.70
ATOM   1100  CD  LYS    71      46.580  51.008  54.492  1.00  2.70
ATOM   1101  HD1 LYS    71      47.194  50.458  53.780  1.00  2.70
ATOM   1102  HD2 LYS    71      45.647  50.460  54.627  1.00  2.70
ATOM   1103  CE  LYS    71      47.313  51.070  55.846  1.00  2.70
ATOM   1104  HE1 LYS    71      47.167  50.124  56.372  1.00  2.70
ATOM   1105  HE2 LYS    71      46.876  51.861  56.458  1.00  2.70
ATOM   1106  NZ  LYS    71      48.770  51.303  55.705  1.00  2.70
ATOM   1107  HZ1 LYS    71      49.213  51.533  56.584  1.00  2.70
ATOM   1108  HZ2 LYS    71      49.273  50.515  55.299  1.00  2.70
ATOM   1109  HZ3 LYS    71      48.998  52.104  55.113  1.00  2.70
ATOM   1110  C   LYS    71      45.952  53.690  50.314  1.00  2.70
ATOM   1111  O   LYS    71      45.010  53.523  49.545  1.00  2.70
ATOM   1112  N   PHE    72      47.203  53.842  49.900  1.00  2.52
ATOM   1113  H   PHE    72      47.938  53.936  50.597  1.00  2.52
ATOM   1114  CA  PHE    72      47.603  53.890  48.501  1.00  2.52
ATOM   1115  HA  PHE    72      46.814  53.488  47.868  1.00  2.52
ATOM   1116  CB  PHE    72      47.907  55.345  48.103  1.00  2.52
ATOM   1117  HB1 PHE    72      48.302  55.347  47.097  1.00  2.52
ATOM   1118  HB2 PHE    72      48.723  55.702  48.730  1.00  2.52
ATOM   1119  CG  PHE    72      46.794  56.372  48.167  1.00  2.52
ATOM   1120  CD1 PHE    72      46.507  56.982  49.396  1.00  2.52
ATOM   1121  HD1 PHE    72      47.004  56.642  50.285  1.00  2.52
ATOM   1122  CE1 PHE    72      45.612  58.062  49.454  1.00  2.52
ATOM   1123  HE1 PHE    72      45.364  58.488  50.407  1.00  2.52
ATOM   1124  CZ  PHE    72      45.022  58.571  48.288  1.00  2.52
ATOM   1125  HZ  PHE    72      44.335  59.407  48.345  1.00  2.52
ATOM   1126  CE2 PHE    72      45.308  57.969  47.056  1.00  2.52
ATOM   1127  HE2 PHE    72      44.860  58.341  46.145  1.00  2.52
ATOM   1128  CD2 PHE    72      46.177  56.867  47.000  1.00  2.52
ATOM   1129  HD2 PHE    72      46.383  56.426  46.045  1.00  2.52
ATOM   1130  C   PHE    72      48.872  53.088  48.290  1.00  2.52
ATOM   1131  O   PHE    72      49.806  53.225  49.076  1.00  2.52
ATOM   1132  N   SER    73      48.952  52.350  47.186  1.00  2.66
ATOM   1133  H   SER    73      48.138  52.337  46.569  1.00  2.66
ATOM   1134  CA  SER    73      50.212  51.822  46.650  1.00  2.66
ATOM   1135  HA  SER    73      50.561  50.989  47.237  1.00  2.66
ATOM   1136  CB  SER    73      49.954  51.328  45.221  1.00  2.66
ATOM   1137  HB1 SER    73      49.458  52.119  44.660  1.00  2.66
ATOM   1138  HB2 SER    73      49.297  50.458  45.247  1.00  2.66
ATOM   1139  OG  SER    73      51.153  50.998  44.550  1.00  2.66
ATOM   1140  HG  SER    73      51.011  51.281  43.605  1.00  2.66
ATOM   1141  C   SER    73      51.323  52.878  46.635  1.00  2.66
ATOM   1142  O   SER    73      51.070  54.086  46.627  1.00  2.66
ATOM   1143  N   ILE    74      52.578  52.439  46.605  1.00  2.37
ATOM   1144  H   ILE    74      52.749  51.445  46.517  1.00  2.37
ATOM   1145  CA  ILE    74      53.695  53.370  46.508  1.00  2.37
ATOM   1146  HA  ILE    74      53.565  54.117  47.290  1.00  2.37
ATOM   1147  CB  ILE    74      55.018  52.637  46.803  1.00  2.37
ATOM   1148  HB  ILE    74      55.033  51.700  46.242  1.00  2.37
ATOM   1149  CG2 ILE    74      56.255  53.457  46.396  1.00  2.37
ATOM   1150 1HG2 ILE    74      57.167  52.964  46.724  1.00  2.37
ATOM   1151 2HG2 ILE    74      56.298  53.520  45.311  1.00  2.37
ATOM   1152 3HG2 ILE    74      56.215  54.458  46.824  1.00  2.37
ATOM   1153  CG1 ILE    74      55.071  52.335  48.316  1.00  2.37
ATOM   1154 1HG1 ILE    74      54.092  52.018  48.674  1.00  2.37
ATOM   1155 2HG1 ILE    74      55.361  53.231  48.864  1.00  2.37
ATOM   1156  CD1 ILE    74      56.040  51.207  48.641  1.00  2.37
ATOM   1157  HD1 ILE    74      56.052  51.036  49.716  1.00  2.37
ATOM   1158  HD2 ILE    74      55.705  50.306  48.132  1.00  2.37
ATOM   1159  HD3 ILE    74      57.044  51.449  48.313  1.00  2.37
ATOM   1160  C   ILE    74      53.678  54.153  45.186  1.00  2.37
ATOM   1161  O   ILE    74      53.980  55.352  45.183  1.00  2.37
ATOM   1162  N   GLU    75      53.243  53.538  44.084  1.00  2.69
ATOM   1163  H   GLU    75      52.934  52.577  44.144  1.00  2.69
ATOM   1164  CA  GLU    75      53.092  54.242  42.808  1.00  2.69
ATOM   1165  HA  GLU    75      53.965  54.888  42.710  1.00  2.69
ATOM   1166  CB  GLU    75      53.205  53.251  41.627  1.00  2.69
ATOM   1167  HB1 GLU    75      53.369  52.240  42.005  1.00  2.69
ATOM   1168  HB2 GLU    75      54.109  53.508  41.073  1.00  2.69
ATOM   1169  CG  GLU    75      52.061  53.202  40.606  1.00  2.69
ATOM   1170  HG1 GLU    75      52.328  52.486  39.826  1.00  2.69
ATOM   1171  HG2 GLU    75      51.978  54.183  40.138  1.00  2.69
ATOM   1172  CD  GLU    75      50.724  52.784  41.226  1.00  2.69
ATOM   1173  OE1 GLU    75      49.681  53.215  40.692  1.00  2.69
ATOM   1174  OE2 GLU    75      50.754  52.092  42.272  1.00  2.69
ATOM   1175  C   GLU    75      51.905  55.228  42.804  1.00  2.69
ATOM   1176  O   GLU    75      52.039  56.346  42.310  1.00  2.69
ATOM   1177  N   GLU    76      50.783  54.893  43.447  1.00  2.72
ATOM   1178  H   GLU    76      50.656  53.915  43.675  1.00  2.72
ATOM   1179  CA  GLU    76      49.664  55.812  43.701  1.00  2.72
ATOM   1180  HA  GLU    76      49.261  56.175  42.755  1.00  2.72
ATOM   1181  CB  GLU    76      48.547  55.083  44.460  1.00  2.72
ATOM   1182  HB1 GLU    76      47.960  55.869  44.914  1.00  2.72
ATOM   1183  HB2 GLU    76      49.005  54.499  45.253  1.00  2.72
ATOM   1184  CG  GLU    76      47.546  54.180  43.737  1.00  2.72
ATOM   1185  HG1 GLU    76      48.051  53.295  43.352  1.00  2.72
ATOM   1186  HG2 GLU    76      47.102  54.727  42.904  1.00  2.72
ATOM   1187  CD  GLU    76      46.449  53.785  44.749  1.00  2.72
ATOM   1188  OE1 GLU    76      46.670  52.871  45.579  1.00  2.72
ATOM   1189  OE2 GLU    76      45.435  54.516  44.864  1.00  2.72
ATOM   1190  C   GLU    76      50.064  57.034  44.556  1.00  2.72
ATOM   1191  O   GLU    76      49.587  58.150  44.337  1.00  2.72
ATOM   1192  N   ALA    77      50.907  56.838  45.572  1.00  2.24
ATOM   1193  H   ALA    77      51.218  55.886  45.756  1.00  2.24
ATOM   1194  CA  ALA    77      51.389  57.900  46.447  1.00  2.24
ATOM   1195  HA  ALA    77      50.548  58.531  46.719  1.00  2.24
ATOM   1196  CB  ALA    77      51.935  57.256  47.722  1.00  2.24
ATOM   1197  HB1 ALA    77      52.305  58.023  48.401  1.00  2.24
ATOM   1198  HB2 ALA    77      51.142  56.694  48.219  1.00  2.24
ATOM   1199  HB3 ALA    77      52.731  56.563  47.456  1.00  2.24
ATOM   1200  C   ALA    77      52.390  58.831  45.718  1.00  2.24
ATOM   1201  O   ALA    77      52.315  60.062  45.842  1.00  2.24
ATOM   1202  N   LEU    78      53.260  58.268  44.867  1.00  2.34
ATOM   1203  H   LEU    78      53.319  57.255  44.800  1.00  2.34
ATOM   1204  CA  LEU    78      54.042  59.091  43.944  1.00  2.34
ATOM   1205  HA  LEU    78      54.654  59.769  44.539  1.00  2.34
ATOM   1206  CB  LEU    78      54.986  58.202  43.105  1.00  2.34
ATOM   1207  HB1 LEU    78      54.391  57.462  42.570  1.00  2.34
ATOM   1208  HB2 LEU    78      55.658  57.666  43.773  1.00  2.34
ATOM   1209  CG  LEU    78      55.828  58.986  42.073  1.00  2.34
ATOM   1210  HG  LEU    78      55.167  59.542  41.410  1.00  2.34
ATOM   1211  CD1 LEU    78      56.788  59.969  42.745  1.00  2.34
ATOM   1212 1HD1 LEU    78      57.421  60.443  41.997  1.00  2.34
ATOM   1213 2HD1 LEU    78      56.230  60.750  43.259  1.00  2.34
ATOM   1214 3HD1 LEU    78      57.413  59.441  43.461  1.00  2.34
ATOM   1215  CD2 LEU    78      56.648  58.031  41.207  1.00  2.34
ATOM   1216 1HD2 LEU    78      57.162  58.590  40.428  1.00  2.34
ATOM   1217 2HD2 LEU    78      57.384  57.509  41.816  1.00  2.34
ATOM   1218 3HD2 LEU    78      55.988  57.301  40.740  1.00  2.34
ATOM   1219  C   LEU    78      53.148  59.954  43.052  1.00  2.34
ATOM   1220  O   LEU    78      53.318  61.173  43.011  1.00  2.34
ATOM   1221  N   GLN    79      52.161  59.338  42.404  1.00  2.82
ATOM   1222  H   GLN    79      52.078  58.329  42.495  1.00  2.82
ATOM   1223  CA  GLN    79      51.196  60.032  41.548  1.00  2.82
ATOM   1224  HA  GLN    79      51.735  60.584  40.778  1.00  2.82
ATOM   1225  CB  GLN    79      50.278  59.004  40.862  1.00  2.82
ATOM   1226  HB1 GLN    79      49.427  59.520  40.418  1.00  2.82
ATOM   1227  HB2 GLN    79      49.892  58.326  41.622  1.00  2.82
ATOM   1228  CG  GLN    79      50.968  58.207  39.750  1.00  2.82
ATOM   1229  HG1 GLN    79      51.925  57.821  40.099  1.00  2.82
ATOM   1230  HG2 GLN    79      51.149  58.855  38.894  1.00  2.82
ATOM   1231  CD  GLN    79      50.098  57.032  39.323  1.00  2.82
ATOM   1232  OE1 GLN    79      49.454  57.050  38.285  1.00  2.82
ATOM   1233  NE2 GLN    79      50.051  56.007  40.141  1.00  2.82
ATOM   1234 1HE2 GLN    79      50.626  56.011  40.967  1.00  2.82
ATOM   1235 2HE2 GLN    79      49.560  55.151  39.883  1.00  2.82
ATOM   1236  C   GLN    79      50.317  61.049  42.278  1.00  2.82
ATOM   1237  O   GLN    79      49.744  61.913  41.624  1.00  2.82
ATOM   1238  N   SER    80      50.230  60.985  43.616  1.00  2.76
ATOM   1239  H   SER    80      50.703  60.241  44.110  1.00  2.76
ATOM   1240  CA  SER    80      49.459  61.979  44.380  1.00  2.76
ATOM   1241  HA  SER    80      49.009  62.685  43.682  1.00  2.76
ATOM   1242  CB  SER    80      48.270  61.338  45.103  1.00  2.76
ATOM   1243  HB1 SER    80      47.533  61.046  44.353  1.00  2.76
ATOM   1244  HB2 SER    80      47.808  62.072  45.763  1.00  2.76
ATOM   1245  OG  SER    80      48.630  60.187  45.836  1.00  2.76
ATOM   1246  HG  SER    80      48.939  59.517  45.187  1.00  2.76
ATOM   1247  C   SER    80      50.371  62.851  45.228  1.00  2.76
ATOM   1248  O   SER    80      49.907  63.495  46.170  1.00  2.76
ATOM   1249  N   GLY    81      51.656  62.901  44.837  1.00  2.48
ATOM   1250  H   GLY    81      51.958  62.290  44.085  1.00  2.48
ATOM   1251  CA  GLY    81      52.633  63.872  45.314  1.00  2.48
ATOM   1252  HA1 GLY    81      52.313  64.881  45.050  1.00  2.48
ATOM   1253  HA2 GLY    81      53.601  63.677  44.852  1.00  2.48
ATOM   1254  C   GLY    81      52.801  63.811  46.821  1.00  2.48
ATOM   1255  O   GLY    81      52.813  64.813  47.528  1.00  2.48
ATOM   1256  N   ARG    82      52.835  62.565  47.280  1.00  2.12
ATOM   1257  H   ARG    82      52.715  61.835  46.583  1.00  2.12
ATOM   1258  CA  ARG    82      52.867  62.169  48.668  1.00  2.12
ATOM   1259  HA  ARG    82      52.950  63.074  49.273  1.00  2.12
ATOM   1260  CB  ARG    82      51.539  61.484  49.026  1.00  2.12
ATOM   1261  HB1 ARG    82      51.396  60.623  48.373  1.00  2.12
ATOM   1262  HB2 ARG    82      50.742  62.206  48.838  1.00  2.12
ATOM   1263  CG  ARG    82      51.475  61.036  50.493  1.00  2.12
ATOM   1264  HG1 ARG    82      51.852  61.845  51.116  1.00  2.12
ATOM   1265  HG2 ARG    82      52.097  60.152  50.625  1.00  2.12
ATOM   1266  CD  ARG    82      50.090  60.675  51.005  1.00  2.12
ATOM   1267  HD1 ARG    82      49.467  61.565  50.986  1.00  2.12
ATOM   1268  HD2 ARG    82      50.192  60.347  52.039  1.00  2.12
ATOM   1269  NE  ARG    82      49.491  59.590  50.214  1.00  2.12
ATOM   1270  HE  ARG    82      49.709  58.641  50.483  1.00  2.12
ATOM   1271  CZ  ARG    82      48.829  59.766  49.086  1.00  2.12
ATOM   1272  NH1 ARG    82      48.628  58.755  48.313  1.00  2.12
ATOM   1273 1HH1 ARG    82      48.746  57.818  48.651  1.00  2.12
ATOM   1274 2HH1 ARG    82      48.152  58.915  47.438  1.00  2.12
ATOM   1275  NH2 ARG    82      48.355  60.908  48.688  1.00  2.12
ATOM   1276 1HH2 ARG    82      48.233  61.652  49.370  1.00  2.12
ATOM   1277 2HH2 ARG    82      48.043  60.997  47.733  1.00  2.12
ATOM   1278  C   ARG    82      54.114  61.353  48.987  1.00  2.12
ATOM   1279  O   ARG    82      54.302  61.065  50.174  1.00  2.12
ATOM   1280  N   LEU    83      54.968  60.997  48.014  1.00  1.91
ATOM   1281  H   LEU    83      54.810  61.293  47.064  1.00  1.91
ATOM   1282  CA  LEU    83      56.287  60.466  48.429  1.00  1.91
ATOM   1283  HA  LEU    83      56.577  61.018  49.322  1.00  1.91
ATOM   1284  CB  LEU    83      56.091  58.998  48.907  1.00  1.91
ATOM   1285  HB1 LEU    83      55.468  59.001  49.798  1.00  1.91
ATOM   1286  HB2 LEU    83      57.040  58.589  49.240  1.00  1.91
ATOM   1287  CG  LEU    83      55.456  58.017  47.913  1.00  1.91
ATOM   1288  HG  LEU    83      54.497  58.404  47.583  1.00  1.91
ATOM   1289  CD1 LEU    83      56.312  57.739  46.689  1.00  1.91
ATOM   1290 1HD1 LEU    83      55.861  56.961  46.080  1.00  1.91
ATOM   1291 2HD1 LEU    83      56.413  58.644  46.092  1.00  1.91
ATOM   1292 3HD1 LEU    83      57.300  57.427  47.014  1.00  1.91
ATOM   1293  CD2 LEU    83      55.218  56.699  48.644  1.00  1.91
ATOM   1294 1HD2 LEU    83      54.803  55.965  47.957  1.00  1.91
ATOM   1295 2HD2 LEU    83      56.152  56.307  49.036  1.00  1.91
ATOM   1296 3HD2 LEU    83      54.526  56.864  49.461  1.00  1.91
ATOM   1297  C   LEU    83      57.581  60.631  47.571  1.00  1.91
ATOM   1298  O   LEU    83      58.481  59.813  47.758  1.00  1.91
ATOM   1299  N   THR    84      57.720  61.658  46.717  1.00  2.15
ATOM   1300  H   THR    84      57.036  62.401  46.837  1.00  2.15
ATOM   1301  CA  THR    84      58.954  62.028  45.954  1.00  2.15
ATOM   1302  HA  THR    84      58.610  62.720  45.190  1.00  2.15
ATOM   1303  CB  THR    84      59.949  62.835  46.836  1.00  2.15
ATOM   1304  HB  THR    84      60.963  62.640  46.496  1.00  2.15
ATOM   1305  CG2 THR    84      59.697  64.338  46.712  1.00  2.15
ATOM   1306 1HG2 THR    84      60.376  64.873  47.375  1.00  2.15
ATOM   1307 2HG2 THR    84      59.879  64.662  45.689  1.00  2.15
ATOM   1308 3HG2 THR    84      58.668  64.563  46.993  1.00  2.15
ATOM   1309  OG1 THR    84      59.937  62.566  48.214  1.00  2.15
ATOM   1310  HG1 THR    84      59.079  62.849  48.612  1.00  2.15
ATOM   1311  C   THR    84      59.641  60.897  45.138  1.00  2.15
ATOM   1312  O   THR    84      59.209  59.756  45.202  1.00  2.15
ATOM   1313  N   PRO    85      60.610  61.153  44.223  1.00  2.52
ATOM   1314  CD  PRO    85      61.054  62.469  43.777  1.00  2.52
ATOM   1315  HD1 PRO    85      61.572  63.016  44.564  1.00  2.52
ATOM   1316  HD2 PRO    85      60.197  63.043  43.423  1.00  2.52
ATOM   1317  CG  PRO    85      62.019  62.224  42.617  1.00  2.52
ATOM   1318  HG1 PRO    85      63.036  62.133  42.998  1.00  2.52
ATOM   1319  HG2 PRO    85      61.960  63.021  41.875  1.00  2.52
ATOM   1320  CB  PRO    85      61.552  60.884  42.050  1.00  2.52
ATOM   1321  HB1 PRO    85      62.353  60.369  41.518  1.00  2.52
ATOM   1322  HB2 PRO    85      60.704  61.050  41.385  1.00  2.52
ATOM   1323  CA  PRO    85      61.080  60.111  43.285  1.00  2.52
ATOM   1324  HA  PRO    85      60.247  59.477  42.980  1.00  2.52
ATOM   1325  C   PRO    85      62.202  59.181  43.819  1.00  2.52
ATOM   1326  O   PRO    85      62.186  57.968  43.583  1.00  2.52
ATOM   1327  N   ALA    86      63.193  59.735  44.524  1.00  2.54
ATOM   1328  H   ALA    86      63.107  60.698  44.804  1.00  2.54
ATOM   1329  CA  ALA    86      64.260  58.942  45.149  1.00  2.54
ATOM   1330  HA  ALA    86      64.662  58.248  44.410  1.00  2.54
ATOM   1331  CB  ALA    86      65.379  59.901  45.580  1.00  2.54
ATOM   1332  HB1 ALA    86      65.745  60.458  44.719  1.00  2.54
ATOM   1333  HB2 ALA    86      64.997  60.597  46.330  1.00  2.54
ATOM   1334  HB3 ALA    86      66.199  59.330  46.016  1.00  2.54
ATOM   1335  C   ALA    86      63.761  58.109  46.334  1.00  2.54
ATOM   1336  O   ALA    86      64.176  56.956  46.555  1.00  2.54
ATOM   1337  N   HIS    87      62.823  58.748  47.024  1.00  2.07
ATOM   1338  CA  HIS    87      62.088  58.282  48.169  1.00  2.07
ATOM   1339  CB  HIS    87      61.593  59.493  48.964  1.00  2.07
ATOM   1340  CG  HIS    87      62.706  60.517  49.147  1.00  2.07
ATOM   1341  ND1 HIS    87      63.954  60.259  49.726  1.00  2.07
ATOM   1342  CE1 HIS    87      64.699  61.344  49.469  1.00  2.07
ATOM   1343  NE2 HIS    87      63.994  62.262  48.787  1.00  2.07
ATOM   1344  CD2 HIS    87      62.747  61.738  48.537  1.00  2.07
ATOM   1345  C   HIS    87      61.114  57.192  47.732  1.00  2.07
ATOM   1346  O   HIS    87      61.241  56.077  48.227  1.00  2.07
ATOM   1347  N   TYR    88      60.331  57.415  46.664  1.00  2.17
ATOM   1348  H   TYR    88      60.200  58.379  46.369  1.00  2.17
ATOM   1349  CA  TYR    88      59.662  56.361  45.880  1.00  2.17
ATOM   1350  HA  TYR    88      58.823  55.990  46.466  1.00  2.17
ATOM   1351  CB  TYR    88      59.089  56.899  44.552  1.00  2.17
ATOM   1352  HB1 TYR    88      59.806  57.582  44.117  1.00  2.17
ATOM   1353  HB2 TYR    88      58.184  57.463  44.755  1.00  2.17
ATOM   1354  CG  TYR    88      58.780  55.849  43.497  1.00  2.17
ATOM   1355  CD1 TYR    88      57.540  55.188  43.490  1.00  2.17
ATOM   1356  HD1 TYR    88      56.785  55.461  44.208  1.00  2.17
ATOM   1357  CE1 TYR    88      57.301  54.149  42.569  1.00  2.17
ATOM   1358  HE1 TYR    88      56.371  53.605  42.581  1.00  2.17
ATOM   1359  CZ  TYR    88      58.307  53.767  41.657  1.00  2.17
ATOM   1360  OH  TYR    88      58.102  52.712  40.826  1.00  2.17
ATOM   1361  HH  TYR    88      58.896  52.492  40.336  1.00  2.17
ATOM   1362  CE2 TYR    88      59.539  54.458  41.636  1.00  2.17
ATOM   1363  HE2 TYR    88      60.317  54.168  40.949  1.00  2.17
ATOM   1364  CD2 TYR    88      59.764  55.507  42.545  1.00  2.17
ATOM   1365  HD2 TYR    88      60.713  56.019  42.546  1.00  2.17
ATOM   1366  C   TYR    88      60.523  55.146  45.609  1.00  2.17
ATOM   1367  O   TYR    88      60.090  54.058  45.966  1.00  2.17
ATOM   1368  N   ASP    89      61.704  55.281  44.998  1.00  2.48
ATOM   1369  H   ASP    89      62.013  56.203  44.706  1.00  2.48
ATOM   1370  CA  ASP    89      62.518  54.090  44.702  1.00  2.48
ATOM   1371  HA  ASP    89      61.914  53.398  44.114  1.00  2.48
ATOM   1372  CB  ASP    89      63.705  54.500  43.823  1.00  2.48
ATOM   1373  HB1 ASP    89      64.153  55.400  44.249  1.00  2.48
ATOM   1374  HB2 ASP    89      63.330  54.760  42.832  1.00  2.48
ATOM   1375  CG  ASP    89      64.802  53.441  43.672  1.00  2.48
ATOM   1376  OD1 ASP    89      65.967  53.889  43.573  1.00  2.48
ATOM   1377  OD2 ASP    89      64.565  52.223  43.810  1.00  2.48
ATOM   1378  C   ASP    89      62.888  53.324  45.989  1.00  2.48
ATOM   1379  O   ASP    89      62.632  52.121  46.086  1.00  2.48
ATOM   1380  N   ARG    90      63.361  54.014  47.041  1.00  2.33
ATOM   1381  H   ARG    90      63.447  55.025  46.962  1.00  2.33
ATOM   1382  CA  ARG    90      63.674  53.335  48.320  1.00  2.33
ATOM   1383  HA  ARG    90      64.418  52.575  48.109  1.00  2.33
ATOM   1384  CB  ARG    90      64.213  54.365  49.336  1.00  2.33
ATOM   1385  HB1 ARG    90      63.460  54.565  50.100  1.00  2.33
ATOM   1386  HB2 ARG    90      64.392  55.320  48.840  1.00  2.33
ATOM   1387  CG  ARG    90      65.510  53.915  50.031  1.00  2.33
ATOM   1388  HG1 ARG    90      65.301  53.048  50.659  1.00  2.33
ATOM   1389  HG2 ARG    90      65.844  54.726  50.678  1.00  2.33
ATOM   1390  CD  ARG    90      66.653  53.560  49.063  1.00  2.33
ATOM   1391  HD1 ARG    90      66.493  52.549  48.683  1.00  2.33
ATOM   1392  HD2 ARG    90      67.596  53.560  49.614  1.00  2.33
ATOM   1393  NE  ARG    90      66.731  54.526  47.952  1.00  2.33
ATOM   1394  HE  ARG    90      66.689  55.502  48.190  1.00  2.33
ATOM   1395  CZ  ARG    90      66.627  54.269  46.661  1.00  2.33
ATOM   1396  NH1 ARG    90      66.494  55.263  45.841  1.00  2.33
ATOM   1397 1HH1 ARG    90      66.107  56.134  46.169  1.00  2.33
ATOM   1398 2HH1 ARG    90      66.383  55.005  44.859  1.00  2.33
ATOM   1399  NH2 ARG    90      66.613  53.079  46.139  1.00  2.33
ATOM   1400 1HH2 ARG    90      66.483  52.244  46.697  1.00  2.33
ATOM   1401 2HH2 ARG    90      66.433  53.010  45.136  1.00  2.33
ATOM   1402  C   ARG    90      62.490  52.567  48.920  1.00  2.33
ATOM   1403  O   ARG    90      62.627  51.419  49.370  1.00  2.33
ATOM   1404  N   TYR    91      61.327  53.218  48.921  1.00  2.14
ATOM   1405  H   TYR    91      61.298  54.169  48.553  1.00  2.14
ATOM   1406  CA  TYR    91      60.090  52.622  49.389  1.00  2.14
ATOM   1407  HA  TYR    91      60.248  52.273  50.408  1.00  2.14
ATOM   1408  CB  TYR    91      58.930  53.642  49.395  1.00  2.14
ATOM   1409  HB1 TYR    91      58.036  53.150  49.778  1.00  2.14
ATOM   1410  HB2 TYR    91      58.732  53.945  48.367  1.00  2.14
ATOM   1411  CG  TYR    91      59.173  54.882  50.237  1.00  2.14
ATOM   1412  CD1 TYR    91      59.835  54.765  51.470  1.00  2.14
ATOM   1413  HD1 TYR    91      60.071  53.795  51.880  1.00  2.14
ATOM   1414  CE1 TYR    91      60.289  55.914  52.126  1.00  2.14
ATOM   1415  HE1 TYR    91      60.868  55.810  53.026  1.00  2.14
ATOM   1416  CZ  TYR    91      60.038  57.195  51.590  1.00  2.14
ATOM   1417  OH  TYR    91      60.533  58.288  52.220  1.00  2.14
ATOM   1418  HH  TYR    91      60.407  59.110  51.729  1.00  2.14
ATOM   1419  CE2 TYR    91      59.273  57.324  50.415  1.00  2.14
ATOM   1420  HE2 TYR    91      59.113  58.303  49.986  1.00  2.14
ATOM   1421  CD2 TYR    91      58.842  56.161  49.741  1.00  2.14
ATOM   1422  HD2 TYR    91      58.383  56.259  48.770  1.00  2.14
ATOM   1423  C   TYR    91      59.728  51.386  48.582  1.00  2.14
ATOM   1424  O   TYR    91      59.493  50.362  49.212  1.00  2.14
ATOM   1425  N   VAL    92      59.771  51.432  47.242  1.00  2.46
ATOM   1426  H   VAL    92      60.042  52.305  46.794  1.00  2.46
ATOM   1427  CA  VAL    92      59.542  50.254  46.390  1.00  2.46
ATOM   1428  HA  VAL    92      58.527  49.904  46.581  1.00  2.46
ATOM   1429  CB  VAL    92      59.645  50.559  44.884  1.00  2.46
ATOM   1430  HB  VAL    92      60.586  51.062  44.663  1.00  2.46
ATOM   1431  CG1 VAL    92      59.561  49.287  44.022  1.00  2.46
ATOM   1432 1HG1 VAL    92      59.546  49.548  42.965  1.00  2.46
ATOM   1433 2HG1 VAL    92      60.433  48.657  44.195  1.00  2.46
ATOM   1434 3HG1 VAL    92      58.659  48.727  44.271  1.00  2.46
ATOM   1435  CG2 VAL    92      58.485  51.450  44.435  1.00  2.46
ATOM   1436 1HG2 VAL    92      58.546  51.614  43.362  1.00  2.46
ATOM   1437 2HG2 VAL    92      57.531  50.980  44.670  1.00  2.46
ATOM   1438 3HG2 VAL    92      58.544  52.415  44.927  1.00  2.46
ATOM   1439  C   VAL    92      60.462  49.113  46.790  1.00  2.46
ATOM   1440  O   VAL    92      59.965  48.016  47.025  1.00  2.46
ATOM   1441  N   ASN    93      61.764  49.359  46.984  1.00  2.74
ATOM   1442  H   ASN    93      62.116  50.298  46.807  1.00  2.74
ATOM   1443  CA  ASN    93      62.667  48.298  47.450  1.00  2.74
ATOM   1444  HA  ASN    93      62.701  47.525  46.680  1.00  2.74
ATOM   1445  CB  ASN    93      64.109  48.833  47.670  1.00  2.74
ATOM   1446  HB1 ASN    93      64.783  47.978  47.689  1.00  2.74
ATOM   1447  HB2 ASN    93      64.153  49.303  48.652  1.00  2.74
ATOM   1448  CG  ASN    93      64.691  49.852  46.693  1.00  2.74
ATOM   1449  OD1 ASN    93      65.522  50.660  47.088  1.00  2.74
ATOM   1450  ND2 ASN    93      64.331  49.843  45.428  1.00  2.74
ATOM   1451 1HD2 ASN    93      63.585  49.253  45.120  1.00  2.74
ATOM   1452 2HD2 ASN    93      64.563  50.673  44.869  1.00  2.74
ATOM   1453  C   ASN    93      62.123  47.639  48.737  1.00  2.74
ATOM   1454  O   ASN    93      61.929  46.406  48.788  1.00  2.74
ATOM   1455  N   LYS    94      61.794  48.463  49.757  1.00  2.69
ATOM   1456  H   LYS    94      61.843  49.469  49.634  1.00  2.69
ATOM   1457  CA  LYS    94      61.243  47.882  50.989  1.00  2.69
ATOM   1458  HA  LYS    94      61.977  47.157  51.346  1.00  2.69
ATOM   1459  CB  LYS    94      61.006  48.877  52.143  1.00  2.69
ATOM   1460  HB1 LYS    94      60.195  49.561  51.890  1.00  2.69
ATOM   1461  HB2 LYS    94      61.918  49.445  52.329  1.00  2.69
ATOM   1462  CG  LYS    94      60.637  48.046  53.397  1.00  2.69
ATOM   1463  HG1 LYS    94      61.435  47.328  53.587  1.00  2.69
ATOM   1464  HG2 LYS    94      59.721  47.492  53.208  1.00  2.69
ATOM   1465  CD  LYS    94      60.384  48.824  54.686  1.00  2.69
ATOM   1466  HD1 LYS    94      59.540  49.496  54.530  1.00  2.69
ATOM   1467  HD2 LYS    94      61.280  49.381  54.958  1.00  2.69
ATOM   1468  CE  LYS    94      60.047  47.809  55.787  1.00  2.69
ATOM   1469  HE1 LYS    94      60.924  47.191  55.992  1.00  2.69
ATOM   1470  HE2 LYS    94      59.257  47.140  55.429  1.00  2.69
ATOM   1471  NZ  LYS    94      59.584  48.455  57.034  1.00  2.69
ATOM   1472  HZ1 LYS    94      59.382  47.732  57.737  1.00  2.69
ATOM   1473  HZ2 LYS    94      60.240  49.135  57.395  1.00  2.69
ATOM   1474  HZ3 LYS    94      58.682  48.898  56.873  1.00  2.69
ATOM   1475  C   LYS    94      59.978  47.064  50.708  1.00  2.69
ATOM   1476  O   LYS    94      59.905  45.943  51.195  1.00  2.69
ATOM   1477  N   ASP    95      59.029  47.570  49.923  1.00  2.74
ATOM   1478  H   ASP    95      59.197  48.468  49.481  1.00  2.74
ATOM   1479  CA  ASP    95      57.767  46.890  49.611  1.00  2.74
ATOM   1480  HA  ASP    95      57.206  46.716  50.531  1.00  2.74
ATOM   1481  CB  ASP    95      56.921  47.813  48.716  1.00  2.74
ATOM   1482  HB1 ASP    95      57.526  48.136  47.870  1.00  2.74
ATOM   1483  HB2 ASP    95      56.685  48.688  49.314  1.00  2.74
ATOM   1484  CG  ASP    95      55.604  47.234  48.171  1.00  2.74
ATOM   1485  OD1 ASP    95      55.140  47.753  47.128  1.00  2.74
ATOM   1486  OD2 ASP    95      55.057  46.280  48.771  1.00  2.74
ATOM   1487  C   ASP    95      58.033  45.524  48.972  1.00  2.74
ATOM   1488  O   ASP    95      57.460  44.521  49.393  1.00  2.74
ATOM   1489  N   MET    96      59.030  45.438  48.081  1.00  3.20
ATOM   1490  H   MET    96      59.521  46.289  47.817  1.00  3.20
ATOM   1491  CA  MET    96      59.403  44.180  47.439  1.00  3.20
ATOM   1492  HA  MET    96      58.506  43.727  47.014  1.00  3.20
ATOM   1493  CB  MET    96      60.408  44.427  46.305  1.00  3.20
ATOM   1494  HB1 MET    96      60.780  43.464  45.955  1.00  3.20
ATOM   1495  HB2 MET    96      61.253  45.007  46.675  1.00  3.20
ATOM   1496  CG  MET    96      59.765  45.162  45.122  1.00  3.20
ATOM   1497  HG1 MET    96      59.334  46.096  45.480  1.00  3.20
ATOM   1498  HG2 MET    96      58.949  44.555  44.729  1.00  3.20
ATOM   1499  SD  MET    96      60.901  45.559  43.763  1.00  3.20
ATOM   1500  CE  MET    96      61.240  43.906  43.106  1.00  3.20
ATOM   1501  HE1 MET    96      61.874  43.994  42.223  1.00  3.20
ATOM   1502  HE2 MET    96      61.757  43.309  43.857  1.00  3.20
ATOM   1503  HE3 MET    96      60.303  43.423  42.831  1.00  3.20
ATOM   1504  C   MET    96      59.959  43.182  48.455  1.00  3.20
ATOM   1505  O   MET    96      59.712  41.984  48.353  1.00  3.20
ATOM   1506  N   SER    97      60.653  43.684  49.475  1.00  3.58
ATOM   1507  H   SER    97      60.699  44.693  49.543  1.00  3.58
ATOM   1508  CA  SER    97      61.089  42.891  50.630  1.00  3.58
ATOM   1509  HA  SER    97      61.623  42.017  50.259  1.00  3.58
ATOM   1510  CB  SER    97      62.061  43.695  51.506  1.00  3.58
ATOM   1511  HB1 SER    97      62.576  43.011  52.181  1.00  3.58
ATOM   1512  HB2 SER    97      61.510  44.406  52.118  1.00  3.58
ATOM   1513  OG  SER    97      63.030  44.401  50.740  1.00  3.58
ATOM   1514  HG  SER    97      62.574  44.928  50.067  1.00  3.58
ATOM   1515  C   SER    97      59.929  42.379  51.502  1.00  3.58
ATOM   1516  O   SER    97      60.006  41.254  51.996  1.00  3.58
ATOM   1517  N   ILE    98      58.843  43.147  51.674  1.00  3.62
ATOM   1518  H   ILE    98      58.806  44.052  51.217  1.00  3.62
ATOM   1519  CA  ILE    98      57.666  42.695  52.449  1.00  3.62
ATOM   1520  HA  ILE    98      58.033  42.230  53.365  1.00  3.62
ATOM   1521  CB  ILE    98      56.697  43.834  52.863  1.00  3.62
ATOM   1522  HB  ILE    98      56.050  44.059  52.014  1.00  3.62
ATOM   1523  CG2 ILE    98      55.833  43.334  54.040  1.00  3.62
ATOM   1524 1HG2 ILE    98      55.012  44.028  54.219  1.00  3.62
ATOM   1525 2HG2 ILE    98      55.413  42.353  53.832  1.00  3.62
ATOM   1526 3HG2 ILE    98      56.439  43.279  54.946  1.00  3.62
ATOM   1527  CG1 ILE    98      57.402  45.141  53.272  1.00  3.62
ATOM   1528 1HG1 ILE    98      58.015  45.460  52.447  1.00  3.62
ATOM   1529 2HG1 ILE    98      58.035  44.971  54.142  1.00  3.62
ATOM   1530  CD1 ILE    98      56.448  46.302  53.543  1.00  3.62
ATOM   1531  HD1 ILE    98      57.019  47.217  53.702  1.00  3.62
ATOM   1532  HD2 ILE    98      55.780  46.438  52.692  1.00  3.62
ATOM   1533  HD3 ILE    98      55.861  46.097  54.432  1.00  3.62
ATOM   1534  C   ILE    98      56.885  41.622  51.675  1.00  3.62
ATOM   1535  O   ILE    98      56.539  40.570  52.214  1.00  3.62
ATOM   1536  N   GLN    99      56.653  41.855  50.382  1.00  3.90
ATOM   1537  H   GLN    99      56.957  42.742  49.988  1.00  3.90
ATOM   1538  CA  GLN    99      56.011  40.898  49.483  1.00  3.90
ATOM   1539  HA  GLN    99      55.030  40.644  49.883  1.00  3.90
ATOM   1540  CB  GLN    99      55.814  41.539  48.099  1.00  3.90
ATOM   1541  HB1 GLN    99      55.457  40.773  47.408  1.00  3.90
ATOM   1542  HB2 GLN    99      56.768  41.918  47.730  1.00  3.90
ATOM   1543  CG  GLN    99      54.785  42.684  48.133  1.00  3.90
ATOM   1544  HG1 GLN    99      55.116  43.455  48.827  1.00  3.90
ATOM   1545  HG2 GLN    99      53.829  42.302  48.485  1.00  3.90
ATOM   1546  CD  GLN    99      54.551  43.324  46.766  1.00  3.90
ATOM   1547  OE1 GLN    99      54.545  42.671  45.737  1.00  3.90
ATOM   1548  NE2 GLN    99      54.309  44.615  46.711  1.00  3.90
ATOM   1549 1HE2 GLN    99      54.462  45.207  47.538  1.00  3.90
ATOM   1550 2HE2 GLN    99      54.238  45.034  45.805  1.00  3.90
ATOM   1551  C   GLN    99      56.803  39.581  49.382  1.00  3.90
ATOM   1552  O   GLN    99      56.218  38.496  49.387  1.00  3.90
ATOM   1553  N   GLU   100      58.136  39.634  49.370  1.00  4.26
ATOM   1554  H   GLU   100      58.605  40.531  49.283  1.00  4.26
ATOM   1555  CA  GLU   100      58.941  38.412  49.457  1.00  4.26
ATOM   1556  HA  GLU   100      58.523  37.692  48.755  1.00  4.26
ATOM   1557  CB  GLU   100      60.390  38.693  49.027  1.00  4.26
ATOM   1558  HB1 GLU   100      61.012  37.825  49.252  1.00  4.26
ATOM   1559  HB2 GLU   100      60.766  39.535  49.610  1.00  4.26
ATOM   1560  CG  GLU   100      60.524  39.022  47.529  1.00  4.26
ATOM   1561  HG1 GLU   100      61.458  39.571  47.389  1.00  4.26
ATOM   1562  HG2 GLU   100      59.714  39.678  47.209  1.00  4.26
ATOM   1563  CD  GLU   100      60.540  37.786  46.623  1.00  4.26
ATOM   1564  OE1 GLU   100      61.622  37.445  46.091  1.00  4.26
ATOM   1565  OE2 GLU   100      59.472  37.198  46.315  1.00  4.26
ATOM   1566  C   GLU   100      58.896  37.766  50.858  1.00  4.26
ATOM   1567  O   GLU   100      58.868  36.547  50.970  1.00  4.26
ATOM   1568  N   LEU   101      58.787  38.500  51.964  1.00  4.07
ATOM   1569  H   LEU   101      58.874  39.509  51.911  1.00  4.07
ATOM   1570  CA  LEU   101      58.494  37.865  53.259  1.00  4.07
ATOM   1571  HA  LEU   101      59.286  37.148  53.473  1.00  4.07
ATOM   1572  CB  LEU   101      58.534  38.967  54.341  1.00  4.07
ATOM   1573  HB1 LEU   101      57.637  39.582  54.276  1.00  4.07
ATOM   1574  HB2 LEU   101      59.384  39.610  54.104  1.00  4.07
ATOM   1575  CG  LEU   101      58.714  38.496  55.797  1.00  4.07
ATOM   1576  HG  LEU   101      59.494  37.735  55.841  1.00  4.07
ATOM   1577  CD1 LEU   101      59.160  39.692  56.646  1.00  4.07
ATOM   1578 1HD1 LEU   101      60.108  40.079  56.271  1.00  4.07
ATOM   1579 2HD1 LEU   101      58.408  40.481  56.604  1.00  4.07
ATOM   1580 3HD1 LEU   101      59.298  39.385  57.681  1.00  4.07
ATOM   1581  CD2 LEU   101      57.436  37.943  56.434  1.00  4.07
ATOM   1582 1HD2 LEU   101      57.605  37.748  57.494  1.00  4.07
ATOM   1583 2HD2 LEU   101      56.621  38.660  56.329  1.00  4.07
ATOM   1584 3HD2 LEU   101      57.159  37.002  55.969  1.00  4.07
ATOM   1585  C   LEU   101      57.158  37.089  53.217  1.00  4.07
ATOM   1586  O   LEU   101      57.074  35.968  53.717  1.00  4.07
ATOM   1587  N   ALA   102      56.139  37.609  52.527  1.00  4.86
ATOM   1588  H   ALA   102      56.256  38.535  52.132  1.00  4.86
ATOM   1589  CA  ALA   102      54.909  36.868  52.243  1.00  4.86
ATOM   1590  HA  ALA   102      54.514  36.514  53.196  1.00  4.86
ATOM   1591  CB  ALA   102      53.866  37.815  51.649  1.00  4.86
ATOM   1592  HB1 ALA   102      53.683  38.644  52.334  1.00  4.86
ATOM   1593  HB2 ALA   102      54.192  38.209  50.692  1.00  4.86
ATOM   1594  HB3 ALA   102      52.945  37.262  51.494  1.00  4.86
ATOM   1595  C   ALA   102      55.133  35.607  51.374  1.00  4.86
ATOM   1596  O   ALA   102      54.530  34.561  51.651  1.00  4.86
ATOM   1597  N   VAL   103      56.067  35.635  50.405  1.00  6.36
ATOM   1598  H   VAL   103      56.514  36.515  50.172  1.00  6.36
ATOM   1599  CA  VAL   103      56.522  34.383  49.772  1.00  6.36
ATOM   1600  HA  VAL   103      55.635  33.898  49.367  1.00  6.36
ATOM   1601  CB  VAL   103      57.548  34.555  48.602  1.00  6.36
ATOM   1602  HB  VAL   103      57.190  35.376  47.991  1.00  6.36
ATOM   1603  CG1 VAL   103      59.072  34.741  48.809  1.00  6.36
ATOM   1604 1HG1 VAL   103      59.661  34.343  47.985  1.00  6.36
ATOM   1605 2HG1 VAL   103      59.323  35.790  48.803  1.00  6.36
ATOM   1606 3HG1 VAL   103      59.416  34.273  49.726  1.00  6.36
ATOM   1607  CG2 VAL   103      57.565  33.271  47.769  1.00  6.36
ATOM   1608 1HG2 VAL   103      58.069  33.425  46.822  1.00  6.36
ATOM   1609 2HG2 VAL   103      58.061  32.461  48.307  1.00  6.36
ATOM   1610 3HG2 VAL   103      56.557  33.005  47.569  1.00  6.36
ATOM   1611  C   VAL   103      57.147  33.418  50.786  1.00  6.36
ATOM   1612  O   VAL   103      57.009  32.213  50.648  1.00  6.36
ATOM   1613  N   LEU   104      57.812  33.885  51.836  1.00  8.22
ATOM   1614  H   LEU   104      57.973  34.886  51.916  1.00  8.22
ATOM   1615  CA  LEU   104      58.308  32.988  52.883  1.00  8.22
ATOM   1616  HA  LEU   104      58.684  32.077  52.417  1.00  8.22
ATOM   1617  CB  LEU   104      59.483  33.638  53.640  1.00  8.22
ATOM   1618  HB1 LEU   104      59.830  32.927  54.391  1.00  8.22
ATOM   1619  HB2 LEU   104      59.123  34.520  54.169  1.00  8.22
ATOM   1620  CG  LEU   104      60.688  34.045  52.771  1.00  8.22
ATOM   1621  HG  LEU   104      60.393  34.831  52.081  1.00  8.22
ATOM   1622  CD1 LEU   104      61.800  34.592  53.666  1.00  8.22
ATOM   1623 1HD1 LEU   104      62.624  34.948  53.048  1.00  8.22
ATOM   1624 2HD1 LEU   104      61.416  35.429  54.248  1.00  8.22
ATOM   1625 3HD1 LEU   104      62.156  33.813  54.340  1.00  8.22
ATOM   1626  CD2 LEU   104      61.263  32.880  51.961  1.00  8.22
ATOM   1627 1HD2 LEU   104      62.152  33.211  51.425  1.00  8.22
ATOM   1628 2HD2 LEU   104      61.521  32.057  52.626  1.00  8.22
ATOM   1629 3HD2 LEU   104      60.531  32.540  51.230  1.00  8.22
ATOM   1630  C   LEU   104      57.216  32.519  53.861  1.00  8.22
ATOM   1631  O   LEU   104      57.450  31.584  54.623  1.00  8.22
ATOM   1632  N   VAL   105      56.019  33.117  53.810  1.00  9.03
ATOM   1633  H   VAL   105      55.927  33.934  53.221  1.00  9.03
ATOM   1634  CA  VAL   105      54.823  32.606  54.501  1.00  9.03
ATOM   1635  HA  VAL   105      55.135  32.145  55.440  1.00  9.03
ATOM   1636  CB  VAL   105      53.837  33.747  54.854  1.00  9.03
ATOM   1637  HB  VAL   105      53.532  34.262  53.946  1.00  9.03
ATOM   1638  CG1 VAL   105      52.566  33.245  55.554  1.00  9.03
ATOM   1639 1HG1 VAL   105      51.947  34.088  55.860  1.00  9.03
ATOM   1640 2HG1 VAL   105      51.973  32.634  54.874  1.00  9.03
ATOM   1641 3HG1 VAL   105      52.830  32.654  56.429  1.00  9.03
ATOM   1642  CG2 VAL   105      54.474  34.772  55.802  1.00  9.03
ATOM   1643 1HG2 VAL   105      53.773  35.580  56.007  1.00  9.03
ATOM   1644 2HG2 VAL   105      54.753  34.291  56.739  1.00  9.03
ATOM   1645 3HG2 VAL   105      55.364  35.202  55.354  1.00  9.03
ATOM   1646  C   VAL   105      54.102  31.519  53.701  1.00  9.03
ATOM   1647  O   VAL   105      53.604  30.562  54.296  1.00  9.03
ATOM   1648  N   SER   106      54.005  31.629  52.369  1.00  8.05
ATOM   1649  H   SER   106      54.350  32.480  51.938  1.00  8.05
ATOM   1650  CA  SER   106      53.252  30.635  51.560  1.00  8.05
ATOM   1651  HA  SER   106      53.404  29.653  52.011  1.00  8.05
ATOM   1652  CB  SER   106      51.745  30.938  51.634  1.00  8.05
ATOM   1653  HB1 SER   106      51.197  30.336  50.909  1.00  8.05
ATOM   1654  HB2 SER   106      51.569  31.993  51.422  1.00  8.05
ATOM   1655  OG  SER   106      51.252  30.612  52.919  1.00  8.05
ATOM   1656  HG  SER   106      52.017  30.514  53.517  1.00  8.05
ATOM   1657  C   SER   106      53.715  30.454  50.108  1.00  8.05
ATOM   1658  O   SER   106      52.938  30.093  49.224  1.00  8.05
ATOM   1659  N   GLY   107      54.993  30.705  49.856  1.00  7.03
ATOM   1660  H   GLY   107      55.555  31.083  50.613  1.00  7.03
ATOM   1661  CA  GLY   107      55.753  30.319  48.666  1.00  7.03
ATOM   1662  HA1 GLY   107      55.693  29.236  48.567  1.00  7.03
ATOM   1663  HA2 GLY   107      56.801  30.568  48.816  1.00  7.03
ATOM   1664  C   GLY   107      55.322  30.910  47.328  1.00  7.03
ATOM   1665  O   GLY   107      55.895  30.580  46.292  1.00  7.03
ATOM   1666  N   GLN   108      54.377  31.845  47.340  1.00  6.12
ATOM   1667  H   GLN   108      53.946  32.061  48.225  1.00  6.12
ATOM   1668  CA  GLN   108      53.994  32.641  46.181  1.00  6.12
ATOM   1669  HA  GLN   108      54.255  32.113  45.263  1.00  6.12
ATOM   1670  CB  GLN   108      52.466  32.813  46.210  1.00  6.12
ATOM   1671  HB1 GLN   108      52.163  33.538  45.451  1.00  6.12
ATOM   1672  HB2 GLN   108      52.176  33.206  47.187  1.00  6.12
ATOM   1673  CG  GLN   108      51.737  31.484  45.941  1.00  6.12
ATOM   1674  HG1 GLN   108      52.355  30.633  46.231  1.00  6.12
ATOM   1675  HG2 GLN   108      51.531  31.390  44.874  1.00  6.12
ATOM   1676  CD  GLN   108      50.425  31.390  46.710  1.00  6.12
ATOM   1677  OE1 GLN   108      49.393  31.884  46.295  1.00  6.12
ATOM   1678  NE2 GLN   108      50.424  30.771  47.871  1.00  6.12
ATOM   1679 1HE2 GLN   108      51.286  30.405  48.264  1.00  6.12
ATOM   1680 2HE2 GLN   108      49.540  30.708  48.339  1.00  6.12
ATOM   1681  C   GLN   108      54.720  33.990  46.181  1.00  6.12
ATOM   1682  O   GLN   108      54.486  34.813  47.060  1.00  6.12
ATOM   1683  N   LYS   109      55.654  34.188  45.240  1.00  6.25
ATOM   1684  H   LYS   109      55.792  33.452  44.565  1.00  6.25
ATOM   1685  CA  LYS   109      56.529  35.374  45.157  1.00  6.25
ATOM   1686  HA  LYS   109      57.198  35.423  46.008  1.00  6.25
ATOM   1687  CB  LYS   109      57.415  35.308  43.900  1.00  6.25
ATOM   1688  HB1 LYS   109      57.943  36.258  43.820  1.00  6.25
ATOM   1689  HB2 LYS   109      56.790  35.198  43.011  1.00  6.25
ATOM   1690  CG  LYS   109      58.432  34.156  43.951  1.00  6.25
ATOM   1691  HG1 LYS   109      57.903  33.221  43.761  1.00  6.25
ATOM   1692  HG2 LYS   109      58.875  34.099  44.943  1.00  6.25
ATOM   1693  CD  LYS   109      59.569  34.306  42.928  1.00  6.25
ATOM   1694  HD1 LYS   109      59.222  34.852  42.049  1.00  6.25
ATOM   1695  HD2 LYS   109      59.865  33.306  42.605  1.00  6.25
ATOM   1696  CE  LYS   109      60.810  34.981  43.533  1.00  6.25
ATOM   1697  HE1 LYS   109      61.621  34.963  42.801  1.00  6.25
ATOM   1698  HE2 LYS   109      61.134  34.400  44.402  1.00  6.25
ATOM   1699  NZ  LYS   109      60.561  36.376  43.959  1.00  6.25
ATOM   1700  HZ1 LYS   109      59.868  36.441  44.714  1.00  6.25
ATOM   1701  HZ2 LYS   109      61.358  36.761  44.479  1.00  6.25
ATOM   1702  HZ3 LYS   109      60.315  37.006  43.216  1.00  6.25
ATOM   1703  C   LYS   109      55.725  36.690  45.196  1.00  6.25
ATOM   1704  O   LYS   109      54.498  36.745  45.286  1.00  6.25
