# Supplementary material for: Selecting Near-Native Protein Structures from Predicted Decoy Sets Using Ordered Graphlet Degree Similarity
Source: Genes (Basel). 2019 Feb 11;10(2):132. doi: 10.3390/genes10020132 (PMC6410076; doi:10.3390/genes10020132)
Supplement: Supplementary file 1 [file genes-10-00132-s001.zip › CodeData/data/CASP11/T0759/model122.pdb]

ATOM      1  N   MET     1      25.864  28.643  52.574  1.00  9.80
ATOM      2  CA  MET     1      26.258  30.026  52.219  1.00  9.80
ATOM      3  C   MET     1      27.594  29.991  51.582  1.00  9.80
ATOM      4  O   MET     1      27.928  30.850  50.772  1.00  9.80
ATOM      5 1H   MET     1      25.072  28.489  52.973  1.00  9.80
ATOM      6 2H   MET     1      26.371  28.162  53.141  1.00  9.80
ATOM      7 3H   MET     1      25.790  28.017  51.931  1.00  9.80
ATOM      8  CB  MET     1      26.256  30.919  53.461  1.00  9.80
ATOM      9  SD  MET     1      23.785  32.003  52.833  1.00  9.80
ATOM     10  CE  MET     1      24.601  33.586  52.646  1.00  9.80
ATOM     11  CG  MET     1      24.872  31.197  54.024  1.00  9.80
ATOM     12  N   GLY     2      28.409  28.987  51.949  1.00  8.30
ATOM     13  CA  GLY     2      29.615  28.802  51.213  1.00  8.30
ATOM     14  C   GLY     2      29.047  28.507  49.883  1.00  8.30
ATOM     15  O   GLY     2      29.575  28.939  48.871  1.00  8.30
ATOM     16  H   GLY     2      28.213  28.440  52.636  1.00  8.30
ATOM     17  N   HIS     3      27.928  27.754  49.892  1.00  6.56
ATOM     18  CA  HIS     3      27.129  27.394  48.761  1.00  6.56
ATOM     19  C   HIS     3      26.555  28.636  48.181  1.00  6.56
ATOM     20  O   HIS     3      26.403  28.728  46.974  1.00  6.56
ATOM     21  H   HIS     3      27.697  27.471  50.714  1.00  6.56
ATOM     22  CB  HIS     3      26.035  26.406  49.171  1.00  6.56
ATOM     23  CG  HIS     3      25.179  25.946  48.032  1.00  6.56
ATOM     24  HD1 HIS     3      26.494  24.728  47.012  1.00  6.56
ATOM     25  ND1 HIS     3      25.638  25.089  47.055  1.00  6.56
ATOM     26  CE1 HIS     3      24.648  24.860  46.173  1.00  6.56
ATOM     27  CD2 HIS     3      23.808  26.179  47.603  1.00  6.56
ATOM     28  NE2 HIS     3      23.547  25.511  46.496  1.00  6.56
ATOM     29  N   HIS     4      26.141  29.603  49.010  1.00  5.94
ATOM     30  CA  HIS     4      25.588  30.822  48.494  1.00  5.94
ATOM     31  C   HIS     4      26.627  31.580  47.767  1.00  5.94
ATOM     32  O   HIS     4      26.318  32.174  46.751  1.00  5.94
ATOM     33  H   HIS     4      26.213  29.482  49.899  1.00  5.94
ATOM     34  CB  HIS     4      24.998  31.664  49.627  1.00  5.94
ATOM     35  CG  HIS     4      24.323  32.917  49.160  1.00  5.94
ATOM     36  HD1 HIS     4      22.651  32.147  48.231  1.00  5.94
ATOM     37  ND1 HIS     4      23.132  32.907  48.467  1.00  5.94
ATOM     38  CE1 HIS     4      22.779  34.174  48.186  1.00  5.94
ATOM     39  CD2 HIS     4      24.608  34.342  49.242  1.00  5.94
ATOM     40  NE2 HIS     4      23.660  35.040  48.648  1.00  5.94
ATOM     41  N   HIS     5      27.862  31.676  48.285  1.00  5.55
ATOM     42  CA  HIS     5      28.839  32.414  47.549  1.00  5.55
ATOM     43  C   HIS     5      29.202  31.706  46.308  1.00  5.55
ATOM     44  O   HIS     5      29.393  32.335  45.269  1.00  5.55
ATOM     45  H   HIS     5      28.083  31.294  49.069  1.00  5.55
ATOM     46  CB  HIS     5      30.084  32.657  48.405  1.00  5.55
ATOM     47  CG  HIS     5      29.865  33.620  49.530  1.00  5.55
ATOM     48  ND1 HIS     5      29.542  34.944  49.324  1.00  5.55
ATOM     49  CE1 HIS     5      29.410  35.552  50.516  1.00  5.55
ATOM     50  CD2 HIS     5      29.902  33.545  50.983  1.00  5.55
ATOM     51  HE2 HIS     5      29.588  34.922  52.423  1.00  5.55
ATOM     52  NE2 HIS     5      29.625  34.719  51.516  1.00  5.55
ATOM     53  N   HIS     6      29.330  30.373  46.391  1.00  4.77
ATOM     54  CA  HIS     6      29.693  29.684  45.199  1.00  4.77
ATOM     55  C   HIS     6      28.565  29.937  44.255  1.00  4.77
ATOM     56  O   HIS     6      28.765  30.331  43.102  1.00  4.77
ATOM     57  H   HIS     6      29.198  29.914  47.154  1.00  4.77
ATOM     58  CB  HIS     6      29.923  28.199  45.487  1.00  4.77
ATOM     59  CG  HIS     6      31.182  27.920  46.248  1.00  4.77
ATOM     60  ND1 HIS     6      31.511  26.662  46.706  1.00  4.77
ATOM     61  CE1 HIS     6      32.691  26.725  47.348  1.00  4.77
ATOM     62  CD2 HIS     6      32.316  28.710  46.705  1.00  4.77
ATOM     63  HE2 HIS     6      33.981  28.226  47.736  1.00  4.77
ATOM     64  NE2 HIS     6      33.180  27.951  47.352  1.00  4.77
ATOM     65  N   HIS     7      27.343  29.776  44.799  1.00  4.31
ATOM     66  CA  HIS     7      26.117  29.983  44.101  1.00  4.31
ATOM     67  C   HIS     7      25.840  31.431  44.140  1.00  4.31
ATOM     68  O   HIS     7      24.682  31.839  44.226  1.00  4.31
ATOM     69  H   HIS     7      27.332  29.520  45.662  1.00  4.31
ATOM     70  CB  HIS     7      24.994  29.160  44.735  1.00  4.31
ATOM     71  CG  HIS     7      23.701  29.222  43.983  1.00  4.31
ATOM     72  HD1 HIS     7      24.156  28.101  42.313  1.00  4.31
ATOM     73  ND1 HIS     7      23.517  28.601  42.767  1.00  4.31
ATOM     74  CE1 HIS     7      22.262  28.834  42.342  1.00  4.31
ATOM     75  CD2 HIS     7      22.401  29.838  44.203  1.00  4.31
ATOM     76  NE2 HIS     7      21.587  29.576  43.198  1.00  4.31
ATOM     77  N   HIS     8      26.903  32.250  44.142  1.00  4.07
ATOM     78  CA  HIS     8      26.637  33.642  43.987  1.00  4.07
ATOM     79  C   HIS     8      27.825  34.305  43.413  1.00  4.07
ATOM     80  O   HIS     8      28.848  34.506  44.065  1.00  4.07
ATOM     81  H   HIS     8      27.750  31.961  44.235  1.00  4.07
ATOM     82  CB  HIS     8      26.254  34.267  45.330  1.00  4.07
ATOM     83  CG  HIS     8      25.855  35.707  45.234  1.00  4.07
ATOM     84  HD1 HIS     8      24.037  35.554  44.273  1.00  4.07
ATOM     85  ND1 HIS     8      24.676  36.115  44.650  1.00  4.07
ATOM     86  CE1 HIS     8      24.597  37.457  44.714  1.00  4.07
ATOM     87  CD2 HIS     8      26.442  36.976  45.640  1.00  4.07
ATOM     88  NE2 HIS     8      25.653  37.979  45.307  1.00  4.07
ATOM     89  N   SER     9      27.722  34.683  42.139  1.00  3.18
ATOM     90  CA  SER     9      28.814  35.470  41.710  1.00  3.18
ATOM     91  C   SER     9      28.276  36.835  41.766  1.00  3.18
ATOM     92  O   SER     9      27.291  37.195  41.119  1.00  3.18
ATOM     93  H   SER     9      27.055  34.489  41.567  1.00  3.18
ATOM     94  CB  SER     9      29.277  35.031  40.320  1.00  3.18
ATOM     95  HG  SER     9      30.060  33.504  39.588  1.00  3.18
ATOM     96  OG  SER     9      29.816  33.721  40.352  1.00  3.18
ATOM     97  N   HIS    10      28.914  37.644  42.603  1.00  3.29
ATOM     98  CA  HIS    10      28.415  38.964  42.650  1.00  3.29
ATOM     99  C   HIS    10      29.364  39.733  41.826  1.00  3.29
ATOM    100  O   HIS    10      30.439  40.148  42.254  1.00  3.29
ATOM    101  H   HIS    10      29.614  37.409  43.118  1.00  3.29
ATOM    102  CB  HIS    10      28.320  39.450  44.098  1.00  3.29
ATOM    103  CG  HIS    10      27.716  40.812  44.240  1.00  3.29
ATOM    104  HD1 HIS    10      28.423  41.371  46.094  1.00  3.29
ATOM    105  ND1 HIS    10      27.913  41.602  45.351  1.00  3.29
ATOM    106  CE1 HIS    10      27.249  42.760  45.189  1.00  3.29
ATOM    107  CD2 HIS    10      26.858  41.658  43.422  1.00  3.29
ATOM    108  NE2 HIS    10      26.614  42.801  44.033  1.00  3.29
ATOM    109  N   MET    11      28.953  39.940  40.579  1.00  2.49
ATOM    110  CA  MET    11      29.802  40.571  39.638  1.00  2.49
ATOM    111  C   MET    11      29.512  42.004  39.783  1.00  2.49
ATOM    112  O   MET    11      28.658  42.543  39.081  1.00  2.49
ATOM    113  H   MET    11      28.128  39.676  40.335  1.00  2.49
ATOM    114  CB  MET    11      29.536  40.033  38.231  1.00  2.49
ATOM    115  SD  MET    11      32.186  40.222  37.445  1.00  2.49
ATOM    116  CE  MET    11      32.204  38.469  37.081  1.00  2.49
ATOM    117  CG  MET    11      30.448  40.612  37.162  1.00  2.49
ATOM    118  N   VAL    12      30.223  42.682  40.692  1.00  2.14
ATOM    119  CA  VAL    12      29.811  44.034  40.787  1.00  2.14
ATOM    120  C   VAL    12      30.926  44.866  41.279  1.00  2.14
ATOM    121  O   VAL    12      31.772  44.437  42.061  1.00  2.14
ATOM    122  H   VAL    12      30.892  42.378  41.212  1.00  2.14
ATOM    123  CB  VAL    12      28.582  44.187  41.702  1.00  2.14
ATOM    124  CG1 VAL    12      28.926  43.783  43.128  1.00  2.14
ATOM    125  CG2 VAL    12      28.061  45.615  41.661  1.00  2.14
ATOM    126  N   VAL    13      30.925  46.121  40.824  1.00  2.03
ATOM    127  CA  VAL    13      31.859  47.045  41.346  1.00  2.03
ATOM    128  C   VAL    13      31.032  48.194  41.767  1.00  2.03
ATOM    129  O   VAL    13      30.122  48.628  41.063  1.00  2.03
ATOM    130  H   VAL    13      30.339  46.382  40.193  1.00  2.03
ATOM    131  CB  VAL    13      32.934  47.409  40.306  1.00  2.03
ATOM    132  CG1 VAL    13      33.892  48.448  40.870  1.00  2.03
ATOM    133  CG2 VAL    13      33.691  46.166  39.864  1.00  2.03
ATOM    134  N   ILE    14      31.360  48.741  42.933  1.00  2.51
ATOM    135  CA  ILE    14      30.580  49.812  43.434  1.00  2.51
ATOM    136  C   ILE    14      31.511  50.959  43.383  1.00  2.51
ATOM    137  O   ILE    14      32.726  50.772  43.356  1.00  2.51
ATOM    138  H   ILE    14      32.066  48.440  43.403  1.00  2.51
ATOM    139  CB  ILE    14      30.037  49.504  44.842  1.00  2.51
ATOM    140  CD1 ILE    14      30.753  49.190  47.268  1.00  2.51
ATOM    141  CG1 ILE    14      31.191  49.289  45.823  1.00  2.51
ATOM    142  CG2 ILE    14      29.097  48.309  44.801  1.00  2.51
ATOM    143  N   HIS    15      30.960  52.171  43.234  1.00  2.66
ATOM    144  CA  HIS    15      31.810  53.312  43.212  1.00  2.66
ATOM    145  C   HIS    15      31.377  54.118  44.374  1.00  2.66
ATOM    146  O   HIS    15      30.521  54.976  44.214  1.00  2.66
ATOM    147  H   HIS    15      30.070  52.271  43.149  1.00  2.66
ATOM    148  CB  HIS    15      31.685  54.048  41.876  1.00  2.66
ATOM    149  CG  HIS    15      32.621  55.208  41.736  1.00  2.66
ATOM    150  ND1 HIS    15      32.489  56.154  40.743  1.00  2.66
ATOM    151  CE1 HIS    15      33.470  57.065  40.873  1.00  2.66
ATOM    152  CD2 HIS    15      33.796  55.686  42.450  1.00  2.66
ATOM    153  HE2 HIS    15      34.997  57.282  42.171  1.00  2.66
ATOM    154  NE2 HIS    15      34.258  56.790  41.895  1.00  2.66
ATOM    155  N   PRO    16      32.008  53.936  45.497  1.00  3.35
ATOM    156  CA  PRO    16      31.623  54.526  46.745  1.00  3.35
ATOM    157  C   PRO    16      31.457  55.992  46.561  1.00  3.35
ATOM    158  O   PRO    16      30.721  56.613  47.326  1.00  3.35
ATOM    159  CB  PRO    16      32.779  54.185  47.688  1.00  3.35
ATOM    160  CD  PRO    16      33.267  53.031  45.648  1.00  3.35
ATOM    161  CG  PRO    16      33.341  52.914  47.145  1.00  3.35
ATOM    162  N   ASP    17      32.163  56.578  45.585  1.00  3.51
ATOM    163  CA  ASP    17      31.950  57.970  45.393  1.00  3.51
ATOM    164  C   ASP    17      30.519  58.197  44.949  1.00  3.51
ATOM    165  O   ASP    17      29.817  58.935  45.639  1.00  3.51
ATOM    166  H   ASP    17      32.748  56.136  45.063  1.00  3.51
ATOM    167  CB  ASP    17      32.941  58.527  44.369  1.00  3.51
ATOM    168  CG  ASP    17      34.356  58.597  44.906  1.00  3.51
ATOM    169  OD1 ASP    17      34.532  58.476  46.137  1.00  3.51
ATOM    170  OD2 ASP    17      35.291  58.773  44.096  1.00  3.51
ATOM    171  N   PRO    18      30.008  57.635  43.862  1.00  3.42
ATOM    172  CA  PRO    18      28.608  57.853  43.563  1.00  3.42
ATOM    173  C   PRO    18      27.660  56.913  44.255  1.00  3.42
ATOM    174  O   PRO    18      26.458  57.153  44.223  1.00  3.42
ATOM    175  CB  PRO    18      28.519  57.660  42.048  1.00  3.42
ATOM    176  CD  PRO    18      30.815  57.343  42.642  1.00  3.42
ATOM    177  CG  PRO    18      29.913  57.870  41.562  1.00  3.42
ATOM    178  N   GLY    19      28.147  55.801  44.823  1.00  3.24
ATOM    179  CA  GLY    19      27.287  54.832  45.436  1.00  3.24
ATOM    180  C   GLY    19      26.769  53.929  44.348  1.00  3.24
ATOM    181  O   GLY    19      26.097  52.934  44.614  1.00  3.24
ATOM    182  H   GLY    19      29.037  55.670  44.813  1.00  3.24
ATOM    183  N   ARG    20      27.125  54.223  43.083  1.00  2.88
ATOM    184  CA  ARG    20      26.579  53.537  41.939  1.00  2.88
ATOM    185  C   ARG    20      27.249  52.216  41.722  1.00  2.88
ATOM    186  O   ARG    20      28.442  52.054  41.959  1.00  2.88
ATOM    187  H   ARG    20      27.731  54.879  42.968  1.00  2.88
ATOM    188  CB  ARG    20      26.711  54.401  40.683  1.00  2.88
ATOM    189  CD  ARG    20      26.118  56.519  39.475  1.00  2.88
ATOM    190  HE  ARG    20      27.978  56.904  40.119  1.00  2.88
ATOM    191  NE  ARG    20      27.485  57.033  39.424  1.00  2.88
ATOM    192  CG  ARG    20      25.874  55.669  40.711  1.00  2.88
ATOM    193  CZ  ARG    20      28.003  57.678  38.384  1.00  2.88
ATOM    194 1HH1 ARG    20      29.733  57.971  39.130  1.00  2.88
ATOM    195 2HH1 ARG    20      29.591  58.526  37.755  1.00  2.88
ATOM    196  NH1 ARG    20      29.256  58.109  38.428  1.00  2.88
ATOM    197 1HH2 ARG    20      26.454  57.610  37.273  1.00  2.88
ATOM    198 2HH2 ARG    20      27.601  58.307  36.629  1.00  2.88
ATOM    199  NH2 ARG    20      27.266  57.890  37.302  1.00  2.88
ATOM    200  N   GLU    21      26.472  51.222  41.250  1.00  2.60
ATOM    201  CA  GLU    21      27.021  49.923  40.982  1.00  2.60
ATOM    202  C   GLU    21      27.318  49.842  39.515  1.00  2.60
ATOM    203  O   GLU    21      26.447  50.132  38.698  1.00  2.60
ATOM    204  H   GLU    21      25.598  51.380  41.103  1.00  2.60
ATOM    205  CB  GLU    21      26.049  48.828  41.426  1.00  2.60
ATOM    206  CD  GLU    21      24.849  47.680  43.329  1.00  2.60
ATOM    207  CG  GLU    21      25.807  48.784  42.926  1.00  2.60
ATOM    208  OE1 GLU    21      24.165  47.133  42.439  1.00  2.60
ATOM    209  OE2 GLU    21      24.782  47.363  44.535  1.00  2.60
ATOM    210  N   LEU    22      28.560  49.482  39.106  1.00  2.04
ATOM    211  CA  LEU    22      28.700  49.529  37.676  1.00  2.04
ATOM    212  C   LEU    22      29.700  48.588  37.063  1.00  2.04
ATOM    213  O   LEU    22      30.703  49.084  36.563  1.00  2.04
ATOM    214  H   LEU    22      29.257  49.233  39.618  1.00  2.04
ATOM    215  CB  LEU    22      29.077  50.940  37.221  1.00  2.04
ATOM    216  CG  LEU    22      28.068  52.046  37.536  1.00  2.04
ATOM    217  CD1 LEU    22      28.636  53.411  37.175  1.00  2.04
ATOM    218  CD2 LEU    22      26.759  51.806  36.799  1.00  2.04
ATOM    219  N   SER    23      29.383  47.273  36.972  1.00  1.81
ATOM    220  CA  SER    23      30.085  46.173  36.326  1.00  1.81
ATOM    221  C   SER    23      31.595  46.193  36.423  1.00  1.81
ATOM    222  O   SER    23      32.288  47.204  36.399  1.00  1.81
ATOM    223  H   SER    23      28.605  47.122  37.398  1.00  1.81
ATOM    224  CB  SER    23      29.727  46.108  34.840  1.00  1.81
ATOM    225  HG  SER    23      29.880  47.930  34.472  1.00  1.81
ATOM    226  OG  SER    23      30.216  47.244  34.147  1.00  1.81
ATOM    227  N   PRO    24      32.133  45.016  36.509  1.00  1.59
ATOM    228  CA  PRO    24      33.553  44.845  36.626  1.00  1.59
ATOM    229  C   PRO    24      34.311  45.581  35.552  1.00  1.59
ATOM    230  O   PRO    24      35.287  46.266  35.858  1.00  1.59
ATOM    231  CB  PRO    24      33.755  43.334  36.500  1.00  1.59
ATOM    232  CD  PRO    24      31.380  43.619  36.573  1.00  1.59
ATOM    233  CG  PRO    24      32.502  42.742  37.053  1.00  1.59
ATOM    234  N   GLU    25      33.881  45.490  34.287  1.00  1.67
ATOM    235  CA  GLU    25      34.647  46.181  33.297  1.00  1.67
ATOM    236  C   GLU    25      34.543  47.653  33.463  1.00  1.67
ATOM    237  O   GLU    25      35.501  48.385  33.209  1.00  1.67
ATOM    238  H   GLU    25      33.150  45.024  34.046  1.00  1.67
ATOM    239  CB  GLU    25      34.192  45.781  31.892  1.00  1.67
ATOM    240  CD  GLU    25      36.444  45.992  30.767  1.00  1.67
ATOM    241  CG  GLU    25      34.992  46.428  30.773  1.00  1.67
ATOM    242  OE1 GLU    25      36.700  44.778  30.907  1.00  1.67
ATOM    243  OE2 GLU    25      37.326  46.865  30.623  1.00  1.67
ATOM    244  N   GLU    26      33.340  48.126  33.827  1.00  1.91
ATOM    245  CA  GLU    26      33.151  49.533  33.924  1.00  1.91
ATOM    246  C   GLU    26      34.013  50.062  35.036  1.00  1.91
ATOM    247  O   GLU    26      34.525  51.172  34.939  1.00  1.91
ATOM    248  H   GLU    26      32.659  47.567  34.008  1.00  1.91
ATOM    249  CB  GLU    26      31.675  49.860  34.160  1.00  1.91
ATOM    250  CD  GLU    26      31.641  52.053  32.907  1.00  1.91
ATOM    251  CG  GLU    26      31.372  51.348  34.222  1.00  1.91
ATOM    252  OE1 GLU    26      31.695  51.366  31.865  1.00  1.91
ATOM    253  OE2 GLU    26      31.798  53.292  32.918  1.00  1.91
ATOM    254  N   ALA    27      34.173  49.295  36.135  1.00  1.83
ATOM    255  CA  ALA    27      34.986  49.666  37.269  1.00  1.83
ATOM    256  C   ALA    27      36.426  49.773  36.824  1.00  1.83
ATOM    257  O   ALA    27      37.170  50.627  37.311  1.00  1.83
ATOM    258  H   ALA    27      33.734  48.509  36.134  1.00  1.83
ATOM    259  CB  ALA    27      34.827  48.650  38.390  1.00  1.83
ATOM    260  N   HIS    28      36.879  48.879  35.911  1.00  1.98
ATOM    261  CA  HIS    28      38.253  48.967  35.461  1.00  1.98
ATOM    262  C   HIS    28      38.441  50.267  34.802  1.00  1.98
ATOM    263  O   HIS    28      39.451  50.932  35.018  1.00  1.98
ATOM    264  H   HIS    28      36.339  48.237  35.585  1.00  1.98
ATOM    265  CB  HIS    28      38.584  47.806  34.521  1.00  1.98
ATOM    266  CG  HIS    28      39.992  47.824  34.012  1.00  1.98
ATOM    267  ND1 HIS    28      41.073  47.499  34.801  1.00  1.98
ATOM    268  CE1 HIS    28      42.197  47.606  34.071  1.00  1.98
ATOM    269  CD2 HIS    28      40.633  48.131  32.741  1.00  1.98
ATOM    270  HE2 HIS    28      42.563  48.122  32.157  1.00  1.98
ATOM    271  NE2 HIS    28      41.940  47.985  32.833  1.00  1.98
ATOM    272  N   ARG    29      37.479  50.608  33.925  1.00  2.38
ATOM    273  CA  ARG    29      37.639  51.761  33.096  1.00  2.38
ATOM    274  C   ARG    29      37.728  52.982  33.972  1.00  2.38
ATOM    275  O   ARG    29      38.578  53.846  33.765  1.00  2.38
ATOM    276  H   ARG    29      36.733  50.108  33.861  1.00  2.38
ATOM    277  CB  ARG    29      36.480  51.873  32.104  1.00  2.38
ATOM    278  CD  ARG    29      35.397  53.116  30.212  1.00  2.38
ATOM    279  HE  ARG    29      33.644  52.693  31.090  1.00  2.38
ATOM    280  NE  ARG    29      34.154  53.370  30.937  1.00  2.38
ATOM    281  CG  ARG    29      36.595  53.045  31.144  1.00  2.38
ATOM    282  CZ  ARG    29      33.771  54.568  31.366  1.00  2.38
ATOM    283 1HH1 ARG    29      32.127  54.016  32.161  1.00  2.38
ATOM    284 2HH1 ARG    29      32.376  55.479  32.295  1.00  2.38
ATOM    285  NH1 ARG    29      32.624  54.704  32.017  1.00  2.38
ATOM    286 1HH2 ARG    29      35.280  55.540  30.721  1.00  2.38
ATOM    287 2HH2 ARG    29      34.289  56.403  31.421  1.00  2.38
ATOM    288  NH2 ARG    29      34.536  55.628  31.144  1.00  2.38
ATOM    289  N   ALA    30      36.872  53.063  35.006  1.00  2.51
ATOM    290  CA  ALA    30      36.840  54.203  35.885  1.00  2.51
ATOM    291  C   ALA    30      38.167  54.309  36.571  1.00  2.51
ATOM    292  O   ALA    30      38.655  55.409  36.851  1.00  2.51
ATOM    293  H   ALA    30      36.307  52.375  35.140  1.00  2.51
ATOM    294  CB  ALA    30      35.702  54.069  36.886  1.00  2.51
ATOM    295  N   GLY    31      38.771  53.140  36.873  1.00  2.67
ATOM    296  CA  GLY    31      40.027  53.114  37.565  1.00  2.67
ATOM    297  C   GLY    31      39.763  52.648  38.957  1.00  2.67
ATOM    298  O   GLY    31      40.608  52.760  39.844  1.00  2.67
ATOM    299  H   GLY    31      38.373  52.369  36.633  1.00  2.67
ATOM    300  N   LEU    32      38.539  52.158  39.200  1.00  2.40
ATOM    301  CA  LEU    32      38.214  51.698  40.509  1.00  2.40
ATOM    302  C   LEU    32      38.912  50.417  40.894  1.00  2.40
ATOM    303  O   LEU    32      39.396  50.340  42.020  1.00  2.40
ATOM    304  H   LEU    32      37.925  52.118  38.544  1.00  2.40
ATOM    305  CB  LEU    32      36.704  51.492  40.645  1.00  2.40
ATOM    306  CG  LEU    32      35.843  52.756  40.626  1.00  2.40
ATOM    307  CD1 LEU    32      34.365  52.400  40.581  1.00  2.40
ATOM    308  CD2 LEU    32      36.140  53.627  41.837  1.00  2.40
ATOM    309  N   ILE    33      38.997  49.343  40.059  1.00  2.35
ATOM    310  CA  ILE    33      39.624  48.268  40.801  1.00  2.35
ATOM    311  C   ILE    33      40.614  47.399  40.049  1.00  2.35
ATOM    312  O   ILE    33      40.448  46.181  40.042  1.00  2.35
ATOM    313  H   ILE    33      38.748  49.214  39.204  1.00  2.35
ATOM    314  CB  ILE    33      38.577  47.315  41.407  1.00  2.35
ATOM    315  CD1 ILE    33      36.452  47.264  42.813  1.00  2.35
ATOM    316  CG1 ILE    33      37.631  48.081  42.333  1.00  2.35
ATOM    317  CG2 ILE    33      39.260  46.160  42.123  1.00  2.35
ATOM    318  N   ASP    34      41.689  47.972  39.471  1.00  2.52
ATOM    319  CA  ASP    34      42.792  47.275  38.833  1.00  2.52
ATOM    320  C   ASP    34      42.470  46.192  37.835  1.00  2.52
ATOM    321  O   ASP    34      41.621  45.326  38.012  1.00  2.52
ATOM    322  H   ASP    34      41.684  48.871  39.505  1.00  2.52
ATOM    323  CB  ASP    34      43.697  46.629  39.884  1.00  2.52
ATOM    324  CG  ASP    34      44.455  47.651  40.708  1.00  2.52
ATOM    325  OD1 ASP    34      44.484  48.833  40.307  1.00  2.52
ATOM    326  OD2 ASP    34      45.020  47.269  41.754  1.00  2.52
ATOM    327  N   TRP    35      43.282  46.143  36.763  1.00  2.46
ATOM    328  CA  TRP    35      43.022  45.209  35.710  1.00  2.46
ATOM    329  C   TRP    35      43.072  43.810  36.227  1.00  2.46
ATOM    330  O   TRP    35      42.217  43.008  35.872  1.00  2.46
ATOM    331  H   TRP    35      43.989  46.698  36.708  1.00  2.46
ATOM    332  CB  TRP    35      44.027  45.393  34.571  1.00  2.46
ATOM    333 1HB  TRP    35      44.932  44.939  34.786  1.00  2.46
ATOM    334 2HB  TRP    35      43.922  46.226  34.029  1.00  2.46
ATOM    335  CG  TRP    35      43.804  44.461  33.419  1.00  2.46
ATOM    336  CD1 TRP    35      42.990  44.668  32.343  1.00  2.46
ATOM    337  HE1 TRP    35      42.568  43.513  30.689  1.00  2.46
ATOM    338  NE1 TRP    35      43.045  43.590  31.492  1.00  2.46
ATOM    339  CD2 TRP    35      44.404  43.174  33.228  1.00  2.46
ATOM    340  CE2 TRP    35      43.908  42.660  32.016  1.00  2.46
ATOM    341  CH2 TRP    35      45.178  40.685  32.261  1.00  2.46
ATOM    342  CZ2 TRP    35      44.289  41.413  31.522  1.00  2.46
ATOM    343  CE3 TRP    35      45.313  42.407  33.963  1.00  2.46
ATOM    344  CZ3 TRP    35      45.688  41.172  33.469  1.00  2.46
ATOM    345  N   ASN    36      44.073  43.460  37.051  1.00  2.68
ATOM    346  CA  ASN    36      44.173  42.115  37.548  1.00  2.68
ATOM    347  C   ASN    36      42.998  41.775  38.425  1.00  2.68
ATOM    348  O   ASN    36      42.480  40.658  38.363  1.00  2.68
ATOM    349  H   ASN    36      44.684  44.075  37.292  1.00  2.68
ATOM    350  CB  ASN    36      45.488  41.920  38.306  1.00  2.68
ATOM    351  CG  ASN    36      46.688  41.855  37.383  1.00  2.68
ATOM    352  OD1 ASN    36      46.551  41.598  36.187  1.00  2.68
ATOM    353 1HD2 ASN    36      48.618  42.063  37.434  1.00  2.68
ATOM    354 2HD2 ASN    36      47.929  42.274  38.816  1.00  2.68
ATOM    355  ND2 ASN    36      47.872  42.089  37.937  1.00  2.68
ATOM    356  N   MET    37      42.552  42.719  39.279  1.00  2.43
ATOM    357  CA  MET    37      41.458  42.409  40.151  1.00  2.43
ATOM    358  C   MET    37      40.224  42.185  39.353  1.00  2.43
ATOM    359  O   MET    37      39.408  41.334  39.693  1.00  2.43
ATOM    360  H   MET    37      42.932  43.534  39.306  1.00  2.43
ATOM    361  CB  MET    37      41.249  43.532  41.169  1.00  2.43
ATOM    362  SD  MET    37      42.593  42.163  43.167  1.00  2.43
ATOM    363  CE  MET    37      41.068  42.138  44.105  1.00  2.43
ATOM    364  CG  MET    37      42.368  43.661  42.189  1.00  2.43
ATOM    365  N   PHE    38      40.039  42.972  38.282  1.00  1.92
ATOM    366  CA  PHE    38      38.861  42.841  37.483  1.00  1.92
ATOM    367  C   PHE    38      38.847  41.504  36.824  1.00  1.92
ATOM    368  O   PHE    38      37.785  40.904  36.695  1.00  1.92
ATOM    369  H   PHE    38      40.662  43.585  38.068  1.00  1.92
ATOM    370  CB  PHE    38      38.792  43.961  36.443  1.00  1.92
ATOM    371  CG  PHE    38      37.551  43.926  35.596  1.00  1.92
ATOM    372  CZ  PHE    38      35.260  43.862  34.024  1.00  1.92
ATOM    373  CD1 PHE    38      36.302  43.803  36.178  1.00  1.92
ATOM    374  CE1 PHE    38      35.161  43.770  35.399  1.00  1.92
ATOM    375  CD2 PHE    38      37.634  44.017  34.218  1.00  1.92
ATOM    376  CE2 PHE    38      36.493  43.985  33.439  1.00  1.92
ATOM    377  N   VAL    39      40.008  41.025  36.332  1.00  2.09
ATOM    378  CA  VAL    39      40.011  39.751  35.667  1.00  2.09
ATOM    379  C   VAL    39      39.647  38.669  36.645  1.00  2.09
ATOM    380  O   VAL    39      38.945  37.728  36.286  1.00  2.09
ATOM    381  H   VAL    39      40.773  41.491  36.415  1.00  2.09
ATOM    382  CB  VAL    39      41.376  39.456  35.018  1.00  2.09
ATOM    383  CG1 VAL    39      41.425  38.025  34.506  1.00  2.09
ATOM    384  CG2 VAL    39      41.652  40.439  33.890  1.00  2.09
ATOM    385  N   LYS    40      40.117  38.759  37.908  1.00  2.37
ATOM    386  CA  LYS    40      39.801  37.734  38.875  1.00  2.37
ATOM    387  C   LYS    40      38.320  37.691  39.111  1.00  2.37
ATOM    388  O   LYS    40      37.737  36.616  39.232  1.00  2.37
ATOM    389  H   LYS    40      40.628  39.460  38.146  1.00  2.37
ATOM    390  CB  LYS    40      40.550  37.984  40.185  1.00  2.37
ATOM    391  CD  LYS    40      42.731  38.029  41.427  1.00  2.37
ATOM    392  CE  LYS    40      44.231  37.802  41.337  1.00  2.37
ATOM    393  CG  LYS    40      42.048  37.743  40.099  1.00  2.37
ATOM    394 1HZ  LYS    40      45.792  37.976  42.531  1.00  2.37
ATOM    395 2HZ  LYS    40      44.597  37.599  43.266  1.00  2.37
ATOM    396 3HZ  LYS    40      44.778  38.973  42.829  1.00  2.37
ATOM    397  NZ  LYS    40      44.919  38.119  42.620  1.00  2.37
ATOM    398  N   LEU    41      37.677  38.869  39.209  1.00  2.03
ATOM    399  CA  LEU    41      36.270  38.952  39.515  1.00  2.03
ATOM    400  C   LEU    41      35.494  38.313  38.398  1.00  2.03
ATOM    401  O   LEU    41      34.523  37.592  38.625  1.00  2.03
ATOM    402  H   LEU    41      38.154  39.621  39.077  1.00  2.03
ATOM    403  CB  LEU    41      35.852  40.409  39.721  1.00  2.03
ATOM    404  CG  LEU    41      36.392  41.098  40.976  1.00  2.03
ATOM    405  CD1 LEU    41      36.052  42.581  40.963  1.00  2.03
ATOM    406  CD2 LEU    41      35.839  40.440  42.231  1.00  2.03
ATOM    407  N   ARG    42      35.906  38.573  37.144  1.00  1.93
ATOM    408  CA  ARG    42      35.191  38.041  36.015  1.00  1.93
ATOM    409  C   ARG    42      35.299  36.537  36.003  1.00  1.93
ATOM    410  O   ARG    42      34.347  35.855  35.628  1.00  1.93
ATOM    411  H   ARG    42      36.635  39.084  37.015  1.00  1.93
ATOM    412  CB  ARG    42      35.730  38.634  34.712  1.00  1.93
ATOM    413  CD  ARG    42      33.968  40.397  34.416  1.00  1.93
ATOM    414  HE  ARG    42      34.362  42.298  33.915  1.00  1.93
ATOM    415  NE  ARG    42      33.695  41.807  34.149  1.00  1.93
ATOM    416  CG  ARG    42      35.457  40.120  34.546  1.00  1.93
ATOM    417  CZ  ARG    42      32.493  42.366  34.245  1.00  1.93
ATOM    418 1HH1 ARG    42      33.018  44.132  33.750  1.00  1.93
ATOM    419 2HH1 ARG    42      31.562  44.019  34.044  1.00  1.93
ATOM    420  NH1 ARG    42      32.340  43.657  33.982  1.00  1.93
ATOM    421 1HH2 ARG    42      31.547  40.797  34.773  1.00  1.93
ATOM    422 2HH2 ARG    42      30.670  41.996  34.665  1.00  1.93
ATOM    423  NH2 ARG    42      31.448  41.634  34.603  1.00  1.93
ATOM    424  N   SER    43      36.473  35.975  36.371  1.00  2.42
ATOM    425  CA  SER    43      36.639  34.538  36.364  1.00  2.42
ATOM    426  C   SER    43      35.746  33.920  37.400  1.00  2.42
ATOM    427  O   SER    43      35.234  32.817  37.207  1.00  2.42
ATOM    428  H   SER    43      37.155  36.506  36.622  1.00  2.42
ATOM    429  CB  SER    43      38.102  34.166  36.615  1.00  2.42
ATOM    430  HG  SER    43      38.427  35.376  37.997  1.00  2.42
ATOM    431  OG  SER    43      38.511  34.554  37.915  1.00  2.42
ATOM    432  N   GLN    44      35.565  34.600  38.554  1.00  2.62
ATOM    433  CA  GLN    44      34.709  34.056  39.581  1.00  2.62
ATOM    434  C   GLN    44      33.313  34.015  39.064  1.00  2.62
ATOM    435  O   GLN    44      32.578  33.067  39.333  1.00  2.62
ATOM    436  H   GLN    44      35.977  35.390  38.683  1.00  2.62
ATOM    437  CB  GLN    44      34.807  34.892  40.859  1.00  2.62
ATOM    438  CD  GLN    44      36.235  35.686  42.785  1.00  2.62
ATOM    439  CG  GLN    44      36.147  34.785  41.569  1.00  2.62
ATOM    440  OE1 GLN    44      35.553  36.708  42.863  1.00  2.62
ATOM    441 1HE2 GLN    44      37.169  35.809  44.482  1.00  2.62
ATOM    442 2HE2 GLN    44      37.559  34.555  43.643  1.00  2.62
ATOM    443  NE2 GLN    44      37.078  35.309  43.739  1.00  2.62
ATOM    444  N   GLU    45      32.894  35.069  38.335  1.00  2.46
ATOM    445  CA  GLU    45      31.529  35.091  37.884  1.00  2.46
ATOM    446  C   GLU    45      31.331  33.947  36.947  1.00  2.46
ATOM    447  O   GLU    45      30.389  33.176  37.100  1.00  2.46
ATOM    448  H   GLU    45      33.447  35.749  38.129  1.00  2.46
ATOM    449  CB  GLU    45      31.207  36.430  37.217  1.00  2.46
ATOM    450  CD  GLU    45      28.767  36.566  37.856  1.00  2.46
ATOM    451  CG  GLU    45      29.774  36.548  36.723  1.00  2.46
ATOM    452  OE1 GLU    45      28.716  37.576  38.589  1.00  2.46
ATOM    453  OE2 GLU    45      28.028  35.571  38.010  1.00  2.46
ATOM    454  N   CYS    46      32.244  33.766  35.974  1.00  2.68
ATOM    455  CA  CYS    46      32.009  32.737  34.996  1.00  2.68
ATOM    456  C   CYS    46      31.983  31.417  35.671  1.00  2.68
ATOM    457  O   CYS    46      31.127  30.549  35.431  1.00  2.68
ATOM    458  H   CYS    46      32.988  34.271  35.926  1.00  2.68
ATOM    459  CB  CYS    46      33.083  32.777  33.907  1.00  2.68
ATOM    460  SG  CYS    46      32.866  31.549  32.598  1.00  2.68
ATOM    461  N   ASP    47      32.974  31.248  36.551  1.00  3.46
ATOM    462  CA  ASP    47      32.960  30.064  37.311  1.00  3.46
ATOM    463  C   ASP    47      32.098  30.438  38.461  1.00  3.46
ATOM    464  O   ASP    47      32.591  30.555  39.582  1.00  3.46
ATOM    465  H   ASP    47      33.632  31.851  36.669  1.00  3.46
ATOM    466  CB  ASP    47      34.385  29.652  37.688  1.00  3.46
ATOM    467  CG  ASP    47      34.444  28.282  38.333  1.00  3.46
ATOM    468  OD1 ASP    47      33.470  27.513  38.185  1.00  3.46
ATOM    469  OD2 ASP    47      35.463  27.976  38.987  1.00  3.46
ATOM    470  N   TRP    48      30.793  30.697  38.213  1.00  4.66
ATOM    471  CA  TRP    48      29.981  30.785  39.394  1.00  4.66
ATOM    472  C   TRP    48      29.964  29.373  39.694  1.00  4.66
ATOM    473  O   TRP    48      30.143  28.581  38.799  1.00  4.66
ATOM    474  H   TRP    48      30.421  30.811  37.402  1.00  4.66
ATOM    475  CB  TRP    48      28.641  31.451  39.075  1.00  4.66
ATOM    476 1HB  TRP    48      28.756  32.235  38.409  1.00  4.66
ATOM    477 2HB  TRP    48      27.953  31.415  39.800  1.00  4.66
ATOM    478  CG  TRP    48      27.817  30.693  38.079  1.00  4.66
ATOM    479  CD1 TRP    48      28.039  30.596  36.735  1.00  4.66
ATOM    480  HE1 TRP    48      27.025  29.612  35.236  1.00  4.66
ATOM    481  NE1 TRP    48      27.072  29.816  36.150  1.00  4.66
ATOM    482  CD2 TRP    48      26.638  29.924  38.348  1.00  4.66
ATOM    483  CE2 TRP    48      26.200  29.392  37.122  1.00  4.66
ATOM    484  CH2 TRP    48      24.375  28.319  38.167  1.00  4.66
ATOM    485  CZ2 TRP    48      25.067  28.586  37.019  1.00  4.66
ATOM    486  CE3 TRP    48      25.910  29.635  39.506  1.00  4.66
ATOM    487  CZ3 TRP    48      24.788  28.836  39.400  1.00  4.66
ATOM    488  N   GLU    49      29.579  28.973  40.877  1.00  5.76
ATOM    489  CA  GLU    49      29.870  27.628  41.210  1.00  5.76
ATOM    490  C   GLU    49      29.311  26.522  40.351  1.00  5.76
ATOM    491  O   GLU    49      29.952  25.476  40.309  1.00  5.76
ATOM    492  H   GLU    49      29.151  29.500  41.468  1.00  5.76
ATOM    493  CB  GLU    49      29.408  27.317  42.635  1.00  5.76
ATOM    494  CD  GLU    49      31.234  25.669  43.208  1.00  5.76
ATOM    495  CG  GLU    49      29.741  25.909  43.102  1.00  5.76
ATOM    496  OE1 GLU    49      31.989  26.659  43.311  1.00  5.76
ATOM    497  OE2 GLU    49      31.650  24.491  43.187  1.00  5.76
ATOM    498  N   GLU    50      28.145  26.636  39.679  1.00  5.43
ATOM    499  CA  GLU    50      27.767  25.477  38.920  1.00  5.43
ATOM    500  C   GLU    50      27.658  25.810  37.474  1.00  5.43
ATOM    501  O   GLU    50      26.920  26.707  37.074  1.00  5.43
ATOM    502  H   GLU    50      27.617  27.365  39.681  1.00  5.43
ATOM    503  CB  GLU    50      26.444  24.907  39.436  1.00  5.43
ATOM    504  CD  GLU    50      25.182  23.821  41.335  1.00  5.43
ATOM    505  CG  GLU    50      26.511  24.373  40.857  1.00  5.43
ATOM    506  OE1 GLU    50      24.215  23.832  40.544  1.00  5.43
ATOM    507  OE2 GLU    50      25.107  23.378  42.500  1.00  5.43
ATOM    508  N   ILE    51      28.406  25.083  36.627  1.00  5.58
ATOM    509  CA  ILE    51      28.252  25.377  35.249  1.00  5.58
ATOM    510  C   ILE    51      26.993  24.725  34.841  1.00  5.58
ATOM    511  O   ILE    51      26.322  25.159  33.904  1.00  5.58
ATOM    512  H   ILE    51      28.980  24.441  36.889  1.00  5.58
ATOM    513  CB  ILE    51      29.465  24.898  34.431  1.00  5.58
ATOM    514  CD1 ILE    51      30.783  25.389  32.304  1.00  5.58
ATOM    515  CG1 ILE    51      29.484  25.575  33.059  1.00  5.58
ATOM    516  CG2 ILE    51      29.463  23.381  34.314  1.00  5.58
ATOM    517  N   SER    52      26.697  23.646  35.592  1.00  6.81
ATOM    518  CA  SER    52      25.525  22.834  35.570  1.00  6.81
ATOM    519  C   SER    52      25.275  22.347  34.191  1.00  6.81
ATOM    520  O   SER    52      24.123  22.123  33.838  1.00  6.81
ATOM    521  H   SER    52      27.364  23.458  36.167  1.00  6.81
ATOM    522  CB  SER    52      24.320  23.618  36.095  1.00  6.81
ATOM    523  HG  SER    52      24.625  23.343  37.914  1.00  6.81
ATOM    524  OG  SER    52      24.518  24.016  37.440  1.00  6.81
ATOM    525  N   VAL    53      26.343  21.996  33.442  1.00  7.86
ATOM    526  CA  VAL    53      26.201  21.731  32.038  1.00  7.86
ATOM    527  C   VAL    53      25.222  20.645  31.804  1.00  7.86
ATOM    528  O   VAL    53      25.373  19.510  32.244  1.00  7.86
ATOM    529  H   VAL    53      27.151  21.929  33.833  1.00  7.86
ATOM    530  CB  VAL    53      27.551  21.369  31.393  1.00  7.86
ATOM    531  CG1 VAL    53      27.357  20.976  29.936  1.00  7.86
ATOM    532  CG2 VAL    53      28.526  22.530  31.509  1.00  7.86
ATOM    533  N   LYS    54      24.163  21.011  31.073  1.00  8.99
ATOM    534  CA  LYS    54      23.125  20.098  30.757  1.00  8.99
ATOM    535  C   LYS    54      22.280  20.782  29.766  1.00  8.99
ATOM    536  O   LYS    54      22.005  21.967  29.940  1.00  8.99
ATOM    537  H   LYS    54      24.119  21.861  30.780  1.00  8.99
ATOM    538  CB  LYS    54      22.359  19.700  32.020  1.00  8.99
ATOM    539  CD  LYS    54      20.658  18.206  33.105  1.00  8.99
ATOM    540  CE  LYS    54      19.633  17.106  32.885  1.00  8.99
ATOM    541  CG  LYS    54      21.313  18.620  31.797  1.00  8.99
ATOM    542 1HZ  LYS    54      18.393  16.045  33.995  1.00  8.99
ATOM    543 2HZ  LYS    54      18.571  17.386  34.525  1.00  8.99
ATOM    544 3HZ  LYS    54      19.604  16.384  34.722  1.00  8.99
ATOM    545  NZ  LYS    54      18.985  16.688  34.159  1.00  8.99
ATOM    546  N   GLY    55      21.751  20.056  28.764  1.00  8.85
ATOM    547  CA  GLY    55      21.077  20.855  27.798  1.00  8.85
ATOM    548  C   GLY    55      22.170  21.636  27.213  1.00  8.85
ATOM    549  O   GLY    55      22.396  22.775  27.612  1.00  8.85
ATOM    550  H   GLY    55      21.787  19.162  28.663  1.00  8.85
ATOM    551  N   PRO    56      22.784  20.999  26.238  1.00  7.61
ATOM    552  CA  PRO    56      24.051  21.405  25.693  1.00  7.61
ATOM    553  C   PRO    56      24.164  22.859  25.549  1.00  7.61
ATOM    554  O   PRO    56      25.279  23.348  25.722  1.00  7.61
ATOM    555  CB  PRO    56      24.104  20.717  24.327  1.00  7.61
ATOM    556  CD  PRO    56      22.110  19.898  25.368  1.00  7.61
ATOM    557  CG  PRO    56      23.263  19.496  24.492  1.00  7.61
ATOM    558  N   ASN    57      23.030  23.519  25.260  1.00  6.82
ATOM    559  CA  ASN    57      22.896  24.927  25.152  1.00  6.82
ATOM    560  C   ASN    57      23.280  25.614  26.414  1.00  6.82
ATOM    561  O   ASN    57      22.481  26.097  27.214  1.00  6.82
ATOM    562  H   ASN    57      22.315  22.988  25.130  1.00  6.82
ATOM    563  CB  ASN    57      21.466  25.300  24.758  1.00  6.82
ATOM    564  CG  ASN    57      21.302  26.785  24.497  1.00  6.82
ATOM    565  OD1 ASN    57      22.045  27.605  25.036  1.00  6.82
ATOM    566 1HD2 ASN    57      20.186  28.003  23.477  1.00  6.82
ATOM    567 2HD2 ASN    57      19.805  26.502  23.293  1.00  6.82
ATOM    568  ND2 ASN    57      20.326  27.134  23.667  1.00  6.82
ATOM    569  N   GLY    58      24.582  25.660  26.605  1.00  5.60
ATOM    570  CA  GLY    58      25.187  26.531  27.529  1.00  5.60
ATOM    571  C   GLY    58      24.832  26.479  28.960  1.00  5.60
ATOM    572  O   GLY    58      24.414  27.502  29.502  1.00  5.60
ATOM    573  H   GLY    58      25.089  25.102  26.114  1.00  5.60
ATOM    574  N   GLU    59      25.036  25.342  29.644  1.00  4.80
ATOM    575  CA  GLU    59      24.819  25.489  31.046  1.00  4.80
ATOM    576  C   GLU    59      25.821  26.449  31.557  1.00  4.80
ATOM    577  O   GLU    59      25.554  27.132  32.542  1.00  4.80
ATOM    578  H   GLU    59      25.283  24.545  29.308  1.00  4.80
ATOM    579  CB  GLU    59      24.917  24.133  31.748  1.00  4.80
ATOM    580  CD  GLU    59      22.436  23.680  31.882  1.00  4.80
ATOM    581  CG  GLU    59      23.786  23.176  31.410  1.00  4.80
ATOM    582  OE1 GLU    59      22.325  24.065  33.065  1.00  4.80
ATOM    583  OE2 GLU    59      21.488  23.689  31.068  1.00  4.80
ATOM    584  N   SER    60      26.947  26.558  30.823  1.00  3.93
ATOM    585  CA  SER    60      28.025  27.473  31.082  1.00  3.93
ATOM    586  C   SER    60      27.488  28.773  31.538  1.00  3.93
ATOM    587  O   SER    60      27.236  29.722  30.795  1.00  3.93
ATOM    588  H   SER    60      26.992  25.996  30.121  1.00  3.93
ATOM    589  CB  SER    60      28.887  27.654  29.831  1.00  3.93
ATOM    590  HG  SER    60      30.369  28.684  29.362  1.00  3.93
ATOM    591  OG  SER    60      29.916  28.603  30.053  1.00  3.93
ATOM    592  N   SER    61      27.434  28.868  32.860  1.00  3.23
ATOM    593  CA  SER    61      26.855  30.006  33.442  1.00  3.23
ATOM    594  C   SER    61      27.839  31.072  33.111  1.00  3.23
ATOM    595  O   SER    61      29.021  31.001  33.403  1.00  3.23
ATOM    596  H   SER    61      27.763  28.213  33.383  1.00  3.23
ATOM    597  CB  SER    61      26.633  29.788  34.940  1.00  3.23
ATOM    598  HG  SER    61      26.003  30.813  36.364  1.00  3.23
ATOM    599  OG  SER    61      26.115  30.955  35.554  1.00  3.23
ATOM    600  N   VAL    62      27.316  32.220  32.733  1.00  2.51
ATOM    601  CA  VAL    62      27.961  33.290  32.045  1.00  2.51
ATOM    602  C   VAL    62      28.639  34.355  32.837  1.00  2.51
ATOM    603  O   VAL    62      29.505  34.129  33.676  1.00  2.51
ATOM    604  H   VAL    62      26.447  32.289  32.959  1.00  2.51
ATOM    605  CB  VAL    62      26.983  34.036  31.118  1.00  2.51
ATOM    606  CG1 VAL    62      26.438  33.097  30.053  1.00  2.51
ATOM    607  CG2 VAL    62      25.848  34.650  31.924  1.00  2.51
ATOM    608  N   ILE    63      28.415  35.591  32.364  1.00  2.18
ATOM    609  CA  ILE    63      28.883  36.760  33.028  1.00  2.18
ATOM    610  C   ILE    63      27.673  37.607  33.202  1.00  2.18
ATOM    611  O   ILE    63      26.843  37.730  32.309  1.00  2.18
ATOM    612  H   ILE    63      27.950  35.665  31.597  1.00  2.18
ATOM    613  CB  ILE    63      30.002  37.453  32.229  1.00  2.18
ATOM    614  CD1 ILE    63      31.877  36.089  33.287  1.00  2.18
ATOM    615  CG1 ILE    63      31.174  36.495  32.010  1.00  2.18
ATOM    616  CG2 ILE    63      30.438  38.734  32.924  1.00  2.18
ATOM    617  N   HIS    64      27.513  38.219  34.373  1.00  2.39
ATOM    618  CA  HIS    64      26.290  38.920  34.571  1.00  2.39
ATOM    619  C   HIS    64      26.418  40.367  34.254  1.00  2.39
ATOM    620  O   HIS    64      27.496  40.953  34.258  1.00  2.39
ATOM    621  H   HIS    64      28.134  38.205  35.024  1.00  2.39
ATOM    622  CB  HIS    64      25.803  38.752  36.012  1.00  2.39
ATOM    623  CG  HIS    64      25.405  37.351  36.356  1.00  2.39
ATOM    624  HD1 HIS    64      24.362  37.651  38.109  1.00  2.39
ATOM    625  ND1 HIS    64      24.670  37.040  37.479  1.00  2.39
ATOM    626  CE1 HIS    64      24.470  35.711  37.517  1.00  2.39
ATOM    627  CD2 HIS    64      25.601  36.039  35.756  1.00  2.39
ATOM    628  NE2 HIS    64      25.026  35.104  36.487  1.00  2.39
ATOM    629  N   ASP    65      25.276  40.974  33.898  1.00  2.56
ATOM    630  CA  ASP    65      25.245  42.378  33.668  1.00  2.56
ATOM    631  C   ASP    65      24.562  42.872  34.882  1.00  2.56
ATOM    632  O   ASP    65      23.369  42.655  35.054  1.00  2.56
ATOM    633  H   ASP    65      24.525  40.486  33.805  1.00  2.56
ATOM    634  CB  ASP    65      24.526  42.690  32.354  1.00  2.56
ATOM    635  CG  ASP    65      24.531  44.170  32.024  1.00  2.56
ATOM    636  OD1 ASP    65      24.473  44.988  32.966  1.00  2.56
ATOM    637  OD2 ASP    65      24.592  44.511  30.824  1.00  2.56
ATOM    638  N   ARG    66      25.284  43.582  35.754  1.00  2.61
ATOM    639  CA  ARG    66      24.709  43.791  37.041  1.00  2.61
ATOM    640  C   ARG    66      23.461  44.599  36.971  1.00  2.61
ATOM    641  O   ARG    66      22.514  44.343  37.715  1.00  2.61
ATOM    642  H   ARG    66      26.095  43.922  35.563  1.00  2.61
ATOM    643  CB  ARG    66      25.712  44.477  37.971  1.00  2.61
ATOM    644  CD  ARG    66      24.899  43.430  40.103  1.00  2.61
ATOM    645  HE  ARG    66      24.455  44.466  41.762  1.00  2.61
ATOM    646  NE  ARG    66      24.418  43.659  41.463  1.00  2.61
ATOM    647  CG  ARG    66      25.183  44.733  39.373  1.00  2.61
ATOM    648  CZ  ARG    66      23.936  42.707  42.255  1.00  2.61
ATOM    649 1HH1 ARG    66      23.566  43.819  43.759  1.00  2.61
ATOM    650 2HH1 ARG    66      23.210  42.392  43.990  1.00  2.61
ATOM    651  NH1 ARG    66      23.522  43.008  43.478  1.00  2.61
ATOM    652 1HH2 ARG    66      24.136  41.260  41.028  1.00  2.61
ATOM    653 2HH2 ARG    66      23.555  40.839  42.334  1.00  2.61
ATOM    654  NH2 ARG    66      23.868  41.455  41.821  1.00  2.61
ATOM    655  N   LYS    67      23.404  45.578  36.058  1.00  3.28
ATOM    656  CA  LYS    67      22.237  46.398  36.035  1.00  3.28
ATOM    657  C   LYS    67      21.022  45.559  35.776  1.00  3.28
ATOM    658  O   LYS    67      20.017  45.667  36.478  1.00  3.28
ATOM    659  H   LYS    67      24.070  45.727  35.472  1.00  3.28
ATOM    660  CB  LYS    67      22.372  47.492  34.974  1.00  3.28
ATOM    661  CD  LYS    67      21.398  49.516  33.854  1.00  3.28
ATOM    662  CE  LYS    67      20.188  50.430  33.747  1.00  3.28
ATOM    663  CG  LYS    67      21.176  48.427  34.891  1.00  3.28
ATOM    664 1HZ  LYS    67      19.666  52.018  32.697  1.00  3.28
ATOM    665 2HZ  LYS    67      20.533  51.135  31.936  1.00  3.28
ATOM    666 3HZ  LYS    67      21.094  51.998  32.962  1.00  3.28
ATOM    667  NZ  LYS    67      20.391  51.503  32.734  1.00  3.28
ATOM    668  N   SER    68      21.081  44.710  34.738  1.00  3.47
ATOM    669  CA  SER    68      19.944  43.916  34.374  1.00  3.47
ATOM    670  C   SER    68      19.809  42.624  35.141  1.00  3.47
ATOM    671  O   SER    68      18.695  42.175  35.400  1.00  3.47
ATOM    672  H   SER    68      21.846  44.642  34.269  1.00  3.47
ATOM    673  CB  SER    68      19.979  43.583  32.881  1.00  3.47
ATOM    674  HG  SER    68      21.783  43.124  32.775  1.00  3.47
ATOM    675  OG  SER    68      21.076  42.741  32.571  1.00  3.47
ATOM    676  N   GLY    69      20.920  41.980  35.547  1.00  3.22
ATOM    677  CA  GLY    69      20.813  40.674  36.143  1.00  3.22
ATOM    678  C   GLY    69      20.675  39.696  35.017  1.00  3.22
ATOM    679  O   GLY    69      20.038  38.651  35.143  1.00  3.22
ATOM    680  H   GLY    69      21.728  42.364  35.447  1.00  3.22
ATOM    681  N   LYS    70      21.272  40.028  33.858  1.00  2.95
ATOM    682  CA  LYS    70      21.158  39.147  32.740  1.00  2.95
ATOM    683  C   LYS    70      22.461  38.439  32.577  1.00  2.95
ATOM    684  O   LYS    70      23.539  39.027  32.616  1.00  2.95
ATOM    685  H   LYS    70      21.739  40.794  33.782  1.00  2.95
ATOM    686  CB  LYS    70      20.775  39.926  31.480  1.00  2.95
ATOM    687  CD  LYS    70      19.088  41.334  30.266  1.00  2.95
ATOM    688  CE  LYS    70      17.731  42.013  30.346  1.00  2.95
ATOM    689  CG  LYS    70      19.400  40.572  31.544  1.00  2.95
ATOM    690 1HZ  LYS    70      16.633  43.186  29.201  1.00  2.95
ATOM    691 2HZ  LYS    70      17.432  42.264  28.412  1.00  2.95
ATOM    692 3HZ  LYS    70      18.052  43.432  29.013  1.00  2.95
ATOM    693  NZ  LYS    70      17.432  42.803  29.120  1.00  2.95
ATOM    694  N   LYS    71      22.364  37.123  32.367  1.00  2.70
ATOM    695  CA  LYS    71      23.496  36.262  32.309  1.00  2.70
ATOM    696  C   LYS    71      23.894  36.078  30.879  1.00  2.70
ATOM    697  O   LYS    71      23.096  35.622  30.062  1.00  2.70
ATOM    698  H   LYS    71      21.536  36.786  32.260  1.00  2.70
ATOM    699  CB  LYS    71      23.183  34.920  32.974  1.00  2.70
ATOM    700  CD  LYS    71      22.581  33.654  35.056  1.00  2.70
ATOM    701  CE  LYS    71      22.270  33.755  36.540  1.00  2.70
ATOM    702  CG  LYS    71      22.905  35.016  34.465  1.00  2.70
ATOM    703 1HZ  LYS    71      21.746  32.527  37.993  1.00  2.70
ATOM    704 2HZ  LYS    71      22.607  31.872  37.023  1.00  2.70
ATOM    705 3HZ  LYS    71      21.206  32.102  36.713  1.00  2.70
ATOM    706  NZ  LYS    71      21.922  32.431  37.126  1.00  2.70
ATOM    707  N   PHE    72      25.160  36.406  30.531  1.00  2.52
ATOM    708  CA  PHE    72      25.480  36.286  29.145  1.00  2.52
ATOM    709  C   PHE    72      26.810  35.663  28.861  1.00  2.52
ATOM    710  O   PHE    72      27.808  35.915  29.531  1.00  2.52
ATOM    711  H   PHE    72      25.785  36.686  31.115  1.00  2.52
ATOM    712  CB  PHE    72      25.443  37.657  28.466  1.00  2.52
ATOM    713  CG  PHE    72      24.099  38.325  28.524  1.00  2.52
ATOM    714  CZ  PHE    72      21.610  39.559  28.627  1.00  2.52
ATOM    715  CD1 PHE    72      23.895  39.433  29.329  1.00  2.52
ATOM    716  CE1 PHE    72      22.659  40.048  29.382  1.00  2.52
ATOM    717  CD2 PHE    72      23.039  37.848  27.774  1.00  2.52
ATOM    718  CE2 PHE    72      21.803  38.463  27.827  1.00  2.52
ATOM    719  N   SER    73      26.860  34.878  27.771  1.00  2.66
ATOM    720  CA  SER    73      28.065  34.220  27.381  1.00  2.66
ATOM    721  C   SER    73      29.098  35.272  27.199  1.00  2.66
ATOM    722  O   SER    73      28.809  36.464  27.104  1.00  2.66
ATOM    723  H   SER    73      26.111  34.772  27.283  1.00  2.66
ATOM    724  CB  SER    73      27.841  33.403  26.107  1.00  2.66
ATOM    725  HG  SER    73      26.940  34.712  25.132  1.00  2.66
ATOM    726  OG  SER    73      27.613  34.248  24.992  1.00  2.66
ATOM    727  N   ILE    74      30.354  34.820  27.140  1.00  2.37
ATOM    728  CA  ILE    74      31.464  35.709  27.070  1.00  2.37
ATOM    729  C   ILE    74      31.331  36.512  25.811  1.00  2.37
ATOM    730  O   ILE    74      31.584  37.714  25.811  1.00  2.37
ATOM    731  H   ILE    74      30.490  33.930  27.145  1.00  2.37
ATOM    732  CB  ILE    74      32.801  34.947  27.119  1.00  2.37
ATOM    733  CD1 ILE    74      34.145  33.322  28.551  1.00  2.37
ATOM    734  CG1 ILE    74      33.006  34.316  28.498  1.00  2.37
ATOM    735  CG2 ILE    74      33.952  35.866  26.740  1.00  2.37
ATOM    736  N   GLU    75      30.931  35.873  24.698  1.00  2.69
ATOM    737  CA  GLU    75      30.793  36.573  23.455  1.00  2.69
ATOM    738  C   GLU    75      29.712  37.604  23.583  1.00  2.69
ATOM    739  O   GLU    75      29.846  38.721  23.075  1.00  2.69
ATOM    740  H   GLU    75      30.749  34.993  24.741  1.00  2.69
ATOM    741  CB  GLU    75      30.486  35.594  22.320  1.00  2.69
ATOM    742  CD  GLU    75      31.290  33.689  20.869  1.00  2.69
ATOM    743  CG  GLU    75      31.654  34.697  21.942  1.00  2.69
ATOM    744  OE1 GLU    75      30.088  33.562  20.556  1.00  2.69
ATOM    745  OE2 GLU    75      32.208  33.026  20.341  1.00  2.69
ATOM    746  N   GLU    76      28.601  37.257  24.267  1.00  2.72
ATOM    747  CA  GLU    76      27.519  38.197  24.335  1.00  2.72
ATOM    748  C   GLU    76      27.939  39.396  25.130  1.00  2.72
ATOM    749  O   GLU    76      27.515  40.507  24.829  1.00  2.72
ATOM    750  H   GLU    76      28.529  36.458  24.675  1.00  2.72
ATOM    751  CB  GLU    76      26.280  37.544  24.950  1.00  2.72
ATOM    752  CD  GLU    76      24.447  35.819  24.736  1.00  2.72
ATOM    753  CG  GLU    76      25.634  36.486  24.070  1.00  2.72
ATOM    754  OE1 GLU    76      24.656  35.079  25.720  1.00  2.72
ATOM    755  OE2 GLU    76      23.307  36.036  24.274  1.00  2.72
ATOM    756  N   ALA    77      28.751  39.192  26.191  1.00  2.24
ATOM    757  CA  ALA    77      29.225  40.240  27.064  1.00  2.24
ATOM    758  C   ALA    77      30.076  41.187  26.280  1.00  2.24
ATOM    759  O   ALA    77      30.041  42.393  26.503  1.00  2.24
ATOM    760  H   ALA    77      28.996  38.339  26.338  1.00  2.24
ATOM    761  CB  ALA    77      29.997  39.648  28.233  1.00  2.24
ATOM    762  N   LEU    78      30.902  40.654  25.363  1.00  2.34
ATOM    763  CA  LEU    78      31.734  41.474  24.522  1.00  2.34
ATOM    764  C   LEU    78      30.893  42.335  23.658  1.00  2.34
ATOM    765  O   LEU    78      31.198  43.516  23.481  1.00  2.34
ATOM    766  H   LEU    78      30.926  39.758  25.283  1.00  2.34
ATOM    767  CB  LEU    78      32.663  40.603  23.674  1.00  2.34
ATOM    768  CG  LEU    78      33.621  41.343  22.739  1.00  2.34
ATOM    769  CD1 LEU    78      34.551  42.249  23.531  1.00  2.34
ATOM    770  CD2 LEU    78      34.425  40.359  21.903  1.00  2.34
ATOM    771  N   GLN    79      29.816  41.764  23.094  1.00  2.82
ATOM    772  CA  GLN    79      29.032  42.555  22.198  1.00  2.82
ATOM    773  C   GLN    79      28.435  43.703  22.962  1.00  2.82
ATOM    774  O   GLN    79      28.436  44.840  22.489  1.00  2.82
ATOM    775  H   GLN    79      29.582  40.912  23.264  1.00  2.82
ATOM    776  CB  GLN    79      27.947  41.701  21.539  1.00  2.82
ATOM    777  CD  GLN    79      27.390  39.783  19.993  1.00  2.82
ATOM    778  CG  GLN    79      28.478  40.687  20.538  1.00  2.82
ATOM    779  OE1 GLN    79      26.397  39.514  20.668  1.00  2.82
ATOM    780 1HE2 GLN    79      26.960  38.769  18.394  1.00  2.82
ATOM    781 2HE2 GLN    79      28.316  39.532  18.305  1.00  2.82
ATOM    782  NE2 GLN    79      27.575  39.311  18.765  1.00  2.82
ATOM    783  N   SER    80      27.926  43.433  24.183  1.00  2.76
ATOM    784  CA  SER    80      27.250  44.450  24.949  1.00  2.76
ATOM    785  C   SER    80      28.233  45.517  25.324  1.00  2.76
ATOM    786  O   SER    80      27.866  46.683  25.495  1.00  2.76
ATOM    787  H   SER    80      28.014  42.602  24.517  1.00  2.76
ATOM    788  CB  SER    80      26.597  43.840  26.191  1.00  2.76
ATOM    789  HG  SER    80      28.026  42.761  26.713  1.00  2.76
ATOM    790  OG  SER    80      27.574  43.346  27.090  1.00  2.76
ATOM    791  N   GLY    81      29.527  45.151  25.425  1.00  2.48
ATOM    792  CA  GLY    81      30.507  46.123  25.819  1.00  2.48
ATOM    793  C   GLY    81      30.810  45.906  27.250  1.00  2.48
ATOM    794  O   GLY    81      31.434  46.728  27.920  1.00  2.48
ATOM    795  H   GLY    81      29.778  44.305  25.248  1.00  2.48
ATOM    796  N   ARG    82      30.305  44.799  27.792  1.00  2.12
ATOM    797  CA  ARG    82      30.658  44.589  29.142  1.00  2.12
ATOM    798  C   ARG    82      32.090  44.166  29.273  1.00  2.12
ATOM    799  O   ARG    82      32.674  44.536  30.271  1.00  2.12
ATOM    800  H   ARG    82      29.777  44.206  27.367  1.00  2.12
ATOM    801  CB  ARG    82      29.744  43.540  29.778  1.00  2.12
ATOM    802  CD  ARG    82      27.543  43.047  30.879  1.00  2.12
ATOM    803  HE  ARG    82      27.972  41.138  30.437  1.00  2.12
ATOM    804  NE  ARG    82      27.380  41.736  30.254  1.00  2.12
ATOM    805  CG  ARG    82      28.314  44.009  29.990  1.00  2.12
ATOM    806  CZ  ARG    82      26.385  41.418  29.432  1.00  2.12
ATOM    807 1HH1 ARG    82      26.919  39.616  29.106  1.00  2.12
ATOM    808 2HH1 ARG    82      25.675  39.995  28.379  1.00  2.12
ATOM    809  NH1 ARG    82      26.319  40.201  28.911  1.00  2.12
ATOM    810 1HH2 ARG    82      25.503  43.109  29.470  1.00  2.12
ATOM    811 2HH2 ARG    82      24.816  42.114  28.600  1.00  2.12
ATOM    812  NH2 ARG    82      25.460  42.319  29.132  1.00  2.12
ATOM    813  N   LEU    83      32.767  43.417  28.362  1.00  1.91
ATOM    814  CA  LEU    83      34.058  43.064  28.933  1.00  1.91
ATOM    815  C   LEU    83      35.345  43.114  28.092  1.00  1.91
ATOM    816  O   LEU    83      36.176  42.234  28.302  1.00  1.91
ATOM    817  H   LEU    83      32.549  43.136  27.535  1.00  1.91
ATOM    818  CB  LEU    83      34.025  41.640  29.492  1.00  1.91
ATOM    819  CG  LEU    83      33.630  40.535  28.510  1.00  1.91
ATOM    820  CD1 LEU    83      34.738  40.295  27.496  1.00  1.91
ATOM    821  CD2 LEU    83      33.304  39.248  29.252  1.00  1.91
ATOM    822  N   THR    84      35.599  44.147  27.242  1.00  2.15
ATOM    823  CA  THR    84      36.800  44.423  26.438  1.00  2.15
ATOM    824  C   THR    84      37.562  43.265  25.792  1.00  2.15
ATOM    825  O   THR    84      37.597  42.141  26.268  1.00  2.15
ATOM    826  H   THR    84      34.896  44.708  27.208  1.00  2.15
ATOM    827  CB  THR    84      37.865  45.177  27.255  1.00  2.15
ATOM    828  HG1 THR    84      37.654  44.181  28.835  1.00  2.15
ATOM    829  OG1 THR    84      38.302  44.358  28.347  1.00  2.15
ATOM    830  CG2 THR    84      37.291  46.469  27.815  1.00  2.15
ATOM    831  N   PRO    85      38.143  43.525  24.622  1.00  2.52
ATOM    832  CA  PRO    85      38.819  42.524  23.800  1.00  2.52
ATOM    833  C   PRO    85      39.920  41.647  24.417  1.00  2.52
ATOM    834  O   PRO    85      39.874  40.423  24.246  1.00  2.52
ATOM    835  CB  PRO    85      39.455  43.339  22.672  1.00  2.52
ATOM    836  CD  PRO    85      38.125  44.919  23.882  1.00  2.52
ATOM    837  CG  PRO    85      38.546  44.509  22.499  1.00  2.52
ATOM    838  N   ALA    86      40.928  42.216  25.118  1.00  2.54
ATOM    839  CA  ALA    86      41.974  41.428  25.751  1.00  2.54
ATOM    840  C   ALA    86      41.377  40.637  26.859  1.00  2.54
ATOM    841  O   ALA    86      41.727  39.476  27.125  1.00  2.54
ATOM    842  H   ALA    86      40.937  43.113  25.186  1.00  2.54
ATOM    843  CB  ALA    86      43.088  42.333  26.255  1.00  2.54
ATOM    844  N   HIS    87      40.460  41.339  27.548  1.00  2.07
ATOM    845  CA  HIS    87      39.825  40.784  28.673  1.00  2.07
ATOM    846  C   HIS    87      39.063  39.634  28.162  1.00  2.07
ATOM    847  O   HIS    87      39.113  38.611  28.815  1.00  2.07
ATOM    848  H   HIS    87      40.254  42.174  27.281  1.00  2.07
ATOM    849  CB  HIS    87      38.945  41.829  29.362  1.00  2.07
ATOM    850  CG  HIS    87      39.719  42.896  30.072  1.00  2.07
ATOM    851  HD1 HIS    87      38.202  44.158  30.670  1.00  2.07
ATOM    852  ND1 HIS    87      39.116  43.987  30.659  1.00  2.07
ATOM    853  CE1 HIS    87      40.062  44.764  31.215  1.00  2.07
ATOM    854  CD2 HIS    87      41.125  43.143  30.360  1.00  2.07
ATOM    855  NE2 HIS    87      41.270  44.264  31.039  1.00  2.07
ATOM    856  N   TYR    88      38.399  39.756  26.985  1.00  2.17
ATOM    857  CA  TYR    88      37.563  38.719  26.438  1.00  2.17
ATOM    858  C   TYR    88      38.418  37.542  26.151  1.00  2.17
ATOM    859  O   TYR    88      37.942  36.440  26.357  1.00  2.17
ATOM    860  H   TYR    88      38.501  40.532  26.542  1.00  2.17
ATOM    861  CB  TYR    88      36.845  39.216  25.182  1.00  2.17
ATOM    862  CG  TYR    88      35.940  38.186  24.545  1.00  2.17
ATOM    863  HH  TYR    88      33.887  34.842  22.335  1.00  2.17
ATOM    864  OH  TYR    88      33.437  35.360  22.802  1.00  2.17
ATOM    865  CZ  TYR    88      34.266  36.295  23.378  1.00  2.17
ATOM    866  CD1 TYR    88      34.571  38.201  24.779  1.00  2.17
ATOM    867  CE1 TYR    88      33.735  37.263  24.202  1.00  2.17
ATOM    868  CD2 TYR    88      36.457  37.202  23.712  1.00  2.17
ATOM    869  CE2 TYR    88      35.637  36.257  23.126  1.00  2.17
ATOM    870  N   ASP    89      39.648  37.700  25.603  1.00  2.48
ATOM    871  CA  ASP    89      40.394  36.497  25.305  1.00  2.48
ATOM    872  C   ASP    89      40.742  35.733  26.556  1.00  2.48
ATOM    873  O   ASP    89      40.688  34.496  26.607  1.00  2.48
ATOM    874  H   ASP    89      40.005  38.507  25.424  1.00  2.48
ATOM    875  CB  ASP    89      41.671  36.836  24.534  1.00  2.48
ATOM    876  CG  ASP    89      41.393  37.266  23.107  1.00  2.48
ATOM    877  OD1 ASP    89      40.261  37.044  22.629  1.00  2.48
ATOM    878  OD2 ASP    89      42.308  37.826  22.466  1.00  2.48
ATOM    879  N   ARG    90      41.119  36.462  27.620  1.00  2.33
ATOM    880  CA  ARG    90      41.491  35.746  28.805  1.00  2.33
ATOM    881  C   ARG    90      40.327  35.005  29.391  1.00  2.33
ATOM    882  O   ARG    90      40.432  33.858  29.849  1.00  2.33
ATOM    883  H   ARG    90      41.144  37.362  27.611  1.00  2.33
ATOM    884  CB  ARG    90      42.075  36.702  29.847  1.00  2.33
ATOM    885  CD  ARG    90      43.631  35.027  30.883  1.00  2.33
ATOM    886  HE  ARG    90      43.841  34.755  32.859  1.00  2.33
ATOM    887  NE  ARG    90      44.090  34.394  32.118  1.00  2.33
ATOM    888  CG  ARG    90      42.512  36.023  31.136  1.00  2.33
ATOM    889  CZ  ARG    90      44.858  33.311  32.161  1.00  2.33
ATOM    890 1HH1 ARG    90      44.968  33.179  34.061  1.00  2.33
ATOM    891 2HH1 ARG    90      45.724  32.105  33.359  1.00  2.33
ATOM    892  NH1 ARG    90      45.226  32.806  33.331  1.00  2.33
ATOM    893 1HH2 ARG    90      45.018  33.063  30.277  1.00  2.33
ATOM    894 2HH2 ARG    90      45.754  32.034  31.063  1.00  2.33
ATOM    895  NH2 ARG    90      45.257  32.735  31.035  1.00  2.33
ATOM    896  N   TYR    91      39.165  35.667  29.385  1.00  2.14
ATOM    897  CA  TYR    91      38.020  35.053  29.967  1.00  2.14
ATOM    898  C   TYR    91      37.639  33.842  29.166  1.00  2.14
ATOM    899  O   TYR    91      37.108  32.921  29.768  1.00  2.14
ATOM    900  H   TYR    91      39.100  36.488  29.021  1.00  2.14
ATOM    901  CB  TYR    91      36.859  36.047  30.042  1.00  2.14
ATOM    902  CG  TYR    91      37.058  37.146  31.061  1.00  2.14
ATOM    903  HH  TYR    91      38.251  39.958  34.367  1.00  2.14
ATOM    904  OH  TYR    91      37.618  40.160  33.870  1.00  2.14
ATOM    905  CZ  TYR    91      37.432  39.164  32.939  1.00  2.14
ATOM    906  CD1 TYR    91      38.060  37.055  32.019  1.00  2.14
ATOM    907  CE1 TYR    91      38.249  38.054  32.954  1.00  2.14
ATOM    908  CD2 TYR    91      36.244  38.271  31.062  1.00  2.14
ATOM    909  CE2 TYR    91      36.418  39.281  31.989  1.00  2.14
ATOM    910  N   VAL    92      37.789  33.833  27.809  1.00  2.46
ATOM    911  CA  VAL    92      37.437  32.685  26.980  1.00  2.46
ATOM    912  C   VAL    92      38.308  31.539  27.364  1.00  2.46
ATOM    913  O   VAL    92      37.844  30.406  27.364  1.00  2.46
ATOM    914  H   VAL    92      38.121  34.578  27.428  1.00  2.46
ATOM    915  CB  VAL    92      37.572  33.009  25.481  1.00  2.46
ATOM    916  CG1 VAL    92      37.408  31.748  24.646  1.00  2.46
ATOM    917  CG2 VAL    92      36.554  34.061  25.069  1.00  2.46
ATOM    918  N   ASN    93      39.600  31.781  27.666  1.00  2.74
ATOM    919  CA  ASN    93      40.446  30.675  28.042  1.00  2.74
ATOM    920  C   ASN    93      39.933  30.055  29.312  1.00  2.74
ATOM    921  O   ASN    93      39.856  28.833  29.452  1.00  2.74
ATOM    922  H   ASN    93      39.937  32.615  27.636  1.00  2.74
ATOM    923  CB  ASN    93      41.897  31.137  28.192  1.00  2.74
ATOM    924  CG  ASN    93      42.560  31.418  26.858  1.00  2.74
ATOM    925  OD1 ASN    93      42.101  30.951  25.815  1.00  2.74
ATOM    926 1HD2 ASN    93      44.075  32.384  26.123  1.00  2.74
ATOM    927 2HD2 ASN    93      43.946  32.507  27.671  1.00  2.74
ATOM    928  ND2 ASN    93      43.643  32.186  26.887  1.00  2.74
ATOM    929  N   LYS    94      39.560  30.895  30.288  1.00  2.69
ATOM    930  CA  LYS    94      39.132  30.362  31.552  1.00  2.69
ATOM    931  C   LYS    94      37.845  29.570  31.391  1.00  2.69
ATOM    932  O   LYS    94      37.644  28.554  32.055  1.00  2.69
ATOM    933  H   LYS    94      39.576  31.785  30.157  1.00  2.69
ATOM    934  CB  LYS    94      38.940  31.487  32.571  1.00  2.69
ATOM    935  CD  LYS    94      39.970  33.254  34.025  1.00  2.69
ATOM    936  CE  LYS    94      41.266  33.905  34.483  1.00  2.69
ATOM    937  CG  LYS    94      40.235  32.140  33.026  1.00  2.69
ATOM    938 1HZ  LYS    94      41.796  35.384  35.676  1.00  2.69
ATOM    939 2HZ  LYS    94      40.592  34.721  36.148  1.00  2.69
ATOM    940 3HZ  LYS    94      40.521  35.648  35.031  1.00  2.69
ATOM    941  NZ  LYS    94      41.019  35.027  35.430  1.00  2.69
ATOM    942  N   ASP    95      36.917  30.026  30.524  1.00  2.74
ATOM    943  CA  ASP    95      35.650  29.362  30.286  1.00  2.74
ATOM    944  C   ASP    95      35.908  28.016  29.645  1.00  2.74
ATOM    945  O   ASP    95      35.143  27.077  29.865  1.00  2.74
ATOM    946  H   ASP    95      37.118  30.784  30.082  1.00  2.74
ATOM    947  CB  ASP    95      34.748  30.229  29.405  1.00  2.74
ATOM    948  CG  ASP    95      33.325  29.711  29.341  1.00  2.74
ATOM    949  OD1 ASP    95      32.666  29.651  30.400  1.00  2.74
ATOM    950  OD2 ASP    95      32.868  29.365  28.231  1.00  2.74
ATOM    951  N   MET    96      36.945  27.901  28.778  1.00  3.20
ATOM    952  CA  MET    96      37.269  26.643  28.139  1.00  3.20
ATOM    953  C   MET    96      37.686  25.698  29.202  1.00  3.20
ATOM    954  O   MET    96      37.371  24.515  29.124  1.00  3.20
ATOM    955  H   MET    96      37.437  28.634  28.604  1.00  3.20
ATOM    956  CB  MET    96      38.362  26.842  27.087  1.00  3.20
ATOM    957  SD  MET    96      39.266  27.977  24.727  1.00  3.20
ATOM    958  CE  MET    96      39.612  26.337  24.096  1.00  3.20
ATOM    959  CG  MET    96      37.913  27.626  25.865  1.00  3.20
ATOM    960  N   SER    97      38.438  26.192  30.207  1.00  3.58
ATOM    961  CA  SER    97      38.881  25.322  31.266  1.00  3.58
ATOM    962  C   SER    97      37.684  24.810  32.029  1.00  3.58
ATOM    963  O   SER    97      37.663  23.644  32.417  1.00  3.58
ATOM    964  H   SER    97      38.663  27.063  30.217  1.00  3.58
ATOM    965  CB  SER    97      39.849  26.058  32.195  1.00  3.58
ATOM    966  HG  SER    97      40.878  26.878  30.874  1.00  3.58
ATOM    967  OG  SER    97      41.051  26.388  31.521  1.00  3.58
ATOM    968  N   ILE    98      36.659  25.661  32.291  1.00  3.62
ATOM    969  CA  ILE    98      35.516  25.203  33.055  1.00  3.62
ATOM    970  C   ILE    98      34.761  24.154  32.292  1.00  3.62
ATOM    971  O   ILE    98      34.292  23.162  32.854  1.00  3.62
ATOM    972  H   ILE    98      36.689  26.509  31.991  1.00  3.62
ATOM    973  CB  ILE    98      34.580  26.369  33.424  1.00  3.62
ATOM    974  CD1 ILE    98      34.533  28.619  34.621  1.00  3.62
ATOM    975  CG1 ILE    98      35.270  27.315  34.409  1.00  3.62
ATOM    976  CG2 ILE    98      33.263  25.842  33.973  1.00  3.62
ATOM    977  N   GLN    99      34.591  24.359  30.976  1.00  3.90
ATOM    978  CA  GLN    99      33.868  23.386  30.214  1.00  3.90
ATOM    979  C   GLN    99      34.613  22.068  30.218  1.00  3.90
ATOM    980  O   GLN    99      34.000  21.001  30.276  1.00  3.90
ATOM    981  H   GLN    99      34.922  25.092  30.572  1.00  3.90
ATOM    982  CB  GLN    99      33.651  23.880  28.782  1.00  3.90
ATOM    983  CD  GLN    99      32.583  23.487  26.527  1.00  3.90
ATOM    984  CG  GLN    99      32.835  22.934  27.916  1.00  3.90
ATOM    985  OE1 GLN    99      32.779  24.676  26.277  1.00  3.90
ATOM    986 1HE2 GLN    99      31.983  22.898  24.777  1.00  3.90
ATOM    987 2HE2 GLN    99      32.018  21.760  25.842  1.00  3.90
ATOM    988  NE2 GLN    99      32.148  22.622  25.618  1.00  3.90
ATOM    989  N   GLU   100      35.959  22.093  30.121  1.00  4.26
ATOM    990  CA  GLU   100      36.680  20.835  30.101  1.00  4.26
ATOM    991  C   GLU   100      36.553  20.114  31.409  1.00  4.26
ATOM    992  O   GLU   100      36.568  18.886  31.483  1.00  4.26
ATOM    993  H   GLU   100      36.409  22.871  30.069  1.00  4.26
ATOM    994  CB  GLU   100      38.156  21.069  29.774  1.00  4.26
ATOM    995  CD  GLU   100      39.880  21.777  28.069  1.00  4.26
ATOM    996  CG  GLU   100      38.410  21.535  28.350  1.00  4.26
ATOM    997  OE1 GLU   100      40.681  21.744  29.027  1.00  4.26
ATOM    998  OE2 GLU   100      40.232  21.999  26.891  1.00  4.26
ATOM    999  N   LEU   101      36.487  20.866  32.509  1.00  4.07
ATOM   1000  CA  LEU   101      36.377  20.237  33.799  1.00  4.07
ATOM   1001  C   LEU   101      35.073  19.497  33.799  1.00  4.07
ATOM   1002  O   LEU   101      34.906  18.512  34.507  1.00  4.07
ATOM   1003  H   LEU   101      36.511  21.764  32.447  1.00  4.07
ATOM   1004  CB  LEU   101      36.460  21.282  34.913  1.00  4.07
ATOM   1005  CG  LEU   101      37.815  21.966  35.102  1.00  4.07
ATOM   1006  CD1 LEU   101      37.712  23.091  36.121  1.00  4.07
ATOM   1007  CD2 LEU   101      38.871  20.959  35.531  1.00  4.07
ATOM   1008  N   ALA   102      34.062  20.033  33.097  1.00  4.86
ATOM   1009  CA  ALA   102      32.756  19.400  33.017  1.00  4.86
ATOM   1010  C   ALA   102      32.841  18.114  32.310  1.00  4.86
ATOM   1011  O   ALA   102      32.081  17.189  32.568  1.00  4.86
ATOM   1012  H   ALA   102      34.213  20.809  32.668  1.00  4.86
ATOM   1013  CB  ALA   102      31.763  20.319  32.322  1.00  4.86
ATOM   1014  N   VAL   103      33.679  18.069  31.290  1.00  6.36
ATOM   1015  CA  VAL   103      33.801  16.843  30.598  1.00  6.36
ATOM   1016  C   VAL   103      34.355  15.872  31.590  1.00  6.36
ATOM   1017  O   VAL   103      33.966  14.720  31.611  1.00  6.36
ATOM   1018  H   VAL   103      34.163  18.782  31.031  1.00  6.36
ATOM   1019  CB  VAL   103      34.688  16.987  29.347  1.00  6.36
ATOM   1020  CG1 VAL   103      36.135  17.235  29.746  1.00  6.36
ATOM   1021  CG2 VAL   103      34.579  15.748  28.472  1.00  6.36
ATOM   1022  N   LEU   104      35.282  16.295  32.457  1.00  8.22
ATOM   1023  CA  LEU   104      35.915  15.363  33.349  1.00  8.22
ATOM   1024  C   LEU   104      34.799  14.791  34.173  1.00  8.22
ATOM   1025  O   LEU   104      34.847  13.624  34.579  1.00  8.22
ATOM   1026  H   LEU   104      35.509  17.166  32.481  1.00  8.22
ATOM   1027  CB  LEU   104      36.985  16.066  34.187  1.00  8.22
ATOM   1028  CG  LEU   104      38.227  16.548  33.434  1.00  8.22
ATOM   1029  CD1 LEU   104      39.124  17.369  34.347  1.00  8.22
ATOM   1030  CD2 LEU   104      38.996  15.371  32.855  1.00  8.22
ATOM   1031  N   VAL   105      33.761  15.622  34.451  1.00  9.03
ATOM   1032  CA  VAL   105      32.684  15.054  35.197  1.00  9.03
ATOM   1033  C   VAL   105      32.113  13.907  34.406  1.00  9.03
ATOM   1034  O   VAL   105      32.129  12.774  34.875  1.00  9.03
ATOM   1035  H   VAL   105      33.725  16.484  34.194  1.00  9.03
ATOM   1036  CB  VAL   105      31.604  16.104  35.518  1.00  9.03
ATOM   1037  CG1 VAL   105      30.380  15.440  36.130  1.00  9.03
ATOM   1038  CG2 VAL   105      32.159  17.170  36.451  1.00  9.03
ATOM   1039  N   SER   106      31.642  14.128  33.165  1.00  8.05
ATOM   1040  CA  SER   106      31.159  13.060  32.339  1.00  8.05
ATOM   1041  C   SER   106      31.724  13.352  31.015  1.00  8.05
ATOM   1042  O   SER   106      31.171  14.189  30.308  1.00  8.05
ATOM   1043  H   SER   106      31.635  14.974  32.857  1.00  8.05
ATOM   1044  CB  SER   106      29.630  13.015  32.362  1.00  8.05
ATOM   1045  HG  SER   106      29.430  11.242  31.817  1.00  8.05
ATOM   1046  OG  SER   106      29.138  11.969  31.542  1.00  8.05
ATOM   1047  N   GLY   107      32.803  12.622  30.656  1.00  7.03
ATOM   1048  CA  GLY   107      33.688  12.987  29.585  1.00  7.03
ATOM   1049  C   GLY   107      32.955  13.248  28.345  1.00  7.03
ATOM   1050  O   GLY   107      32.732  12.365  27.528  1.00  7.03
ATOM   1051  H   GLY   107      32.954  11.871  31.128  1.00  7.03
ATOM   1052  N   GLN   108      32.597  14.518  28.188  1.00  6.12
ATOM   1053  CA  GLN   108      31.998  15.064  27.041  1.00  6.12
ATOM   1054  C   GLN   108      32.720  16.338  27.012  1.00  6.12
ATOM   1055  O   GLN   108      32.425  17.222  27.813  1.00  6.12
ATOM   1056  H   GLN   108      32.769  15.042  28.899  1.00  6.12
ATOM   1057  CB  GLN   108      30.480  15.141  27.214  1.00  6.12
ATOM   1058  CD  GLN   108      28.297  13.903  27.499  1.00  6.12
ATOM   1059  CG  GLN   108      29.801  13.788  27.351  1.00  6.12
ATOM   1060  OE1 GLN   108      27.656  14.705  26.820  1.00  6.12
ATOM   1061 1HE2 GLN   108      26.838  13.127  28.518  1.00  6.12
ATOM   1062 2HE2 GLN   108      28.233  12.527  28.867  1.00  6.12
ATOM   1063  NE2 GLN   108      27.728  13.099  28.391  1.00  6.12
ATOM   1064  N   LYS   109      33.719  16.438  26.128  1.00  6.25
ATOM   1065  CA  LYS   109      34.475  17.636  26.092  1.00  6.25
ATOM   1066  C   LYS   109      33.567  18.708  25.516  1.00  6.25
ATOM   1067  O   LYS   109      32.726  19.228  26.300  1.00  6.25
ATOM   1068  H   LYS   109      33.915  15.765  25.564  1.00  6.25
ATOM   1069  OXT LYS   109      33.723  18.997  24.298  1.00  6.25
ATOM   1070  CB  LYS   109      35.747  17.442  25.264  1.00  6.25
ATOM   1071  CD  LYS   109      37.987  16.338  25.011  1.00  6.25
ATOM   1072  CE  LYS   109      38.985  15.370  25.625  1.00  6.25
ATOM   1073  CG  LYS   109      36.740  16.465  25.872  1.00  6.25
ATOM   1074 1HZ  LYS   109      40.769  14.656  25.176  1.00  6.25
ATOM   1075 2HZ  LYS   109      40.604  16.021  24.703  1.00  6.25
ATOM   1076 3HZ  LYS   109      39.983  14.922  23.983  1.00  6.25
ATOM   1077  NZ  LYS   109      40.208  15.228  24.788  1.00  6.25
