# Supplementary material for: Selecting Near-Native Protein Structures from Predicted Decoy Sets Using Ordered Graphlet Degree Similarity
Source: Genes (Basel). 2019 Feb 11;10(2):132. doi: 10.3390/genes10020132 (PMC6410076; doi:10.3390/genes10020132)
Supplement: Supplementary file 1 [file genes-10-00132-s001.zip › CodeData/data/CASP11/T0759/model123.pdb]

ATOM      1  N   MET     1      57.692  56.266  75.272  1.00  9.16
ATOM      2  CA  MET     1      57.606  56.184  73.810  1.00  9.16
ATOM      3  HA  MET     1      57.046  57.050  73.460  1.00  9.16
ATOM      4  CB  MET     1      59.018  56.239  73.199  1.00  9.16
ATOM      5  HB1 MET     1      58.974  55.994  72.138  1.00  9.16
ATOM      6  HB2 MET     1      59.651  55.497  73.689  1.00  9.16
ATOM      7  CG  MET     1      59.661  57.625  73.343  1.00  9.16
ATOM      8  HG1 MET     1      60.698  57.565  73.011  1.00  9.16
ATOM      9  HG2 MET     1      59.670  57.895  74.400  1.00  9.16
ATOM     10  SD  MET     1      58.844  58.962  72.423  1.00  9.16
ATOM     11  CE  MET     1      59.328  58.568  70.720  1.00  9.16
ATOM     12  HE1 MET     1      58.886  59.299  70.041  1.00  9.16
ATOM     13  HE2 MET     1      60.413  58.607  70.629  1.00  9.16
ATOM     14  HE3 MET     1      58.975  57.574  70.449  1.00  9.16
ATOM     15  C   MET     1      56.831  54.950  73.328  1.00  9.16
ATOM     16  O   MET     1      56.762  54.681  72.129  1.00  9.16
ATOM     17  N   GLY     2      56.223  54.203  74.256  1.00  8.02
ATOM     18  H   GLY     2      56.366  54.486  75.218  1.00  8.02
ATOM     19  CA  GLY     2      55.348  53.064  73.958  1.00  8.02
ATOM     20  HA1 GLY     2      54.836  52.755  74.868  1.00  8.02
ATOM     21  HA2 GLY     2      55.950  52.231  73.598  1.00  8.02
ATOM     22  C   GLY     2      54.292  53.384  72.902  1.00  8.02
ATOM     23  O   GLY     2      54.237  52.694  71.893  1.00  8.02
ATOM     24  N   HIS     3      53.553  54.490  73.073  1.00  6.30
ATOM     25  H   HIS     3      53.679  55.031  73.914  1.00  6.30
ATOM     26  CA  HIS     3      52.612  54.986  72.059  1.00  6.30
ATOM     27  HA  HIS     3      51.821  54.243  71.932  1.00  6.30
ATOM     28  CB  HIS     3      51.952  56.299  72.523  1.00  6.30
ATOM     29  HB1 HIS     3      52.706  56.930  72.995  1.00  6.30
ATOM     30  HB2 HIS     3      51.180  56.076  73.260  1.00  6.30
ATOM     31  CG  HIS     3      51.346  57.079  71.382  1.00  6.30
ATOM     32  ND1 HIS     3      51.867  58.278  70.899  1.00  6.30
ATOM     33  CE1 HIS     3      51.280  58.476  69.709  1.00  6.30
ATOM     34  HE1 HIS     3      51.528  59.279  69.026  1.00  6.30
ATOM     35  NE2 HIS     3      50.409  57.490  69.437  1.00  6.30
ATOM     36  HE2 HIS     3      49.990  57.338  68.523  1.00  6.30
ATOM     37  CD2 HIS     3      50.433  56.598  70.486  1.00  6.30
ATOM     38  HD2 HIS     3      49.958  55.629  70.516  1.00  6.30
ATOM     39  C   HIS     3      53.264  55.132  70.686  1.00  6.30
ATOM     40  O   HIS     3      52.707  54.592  69.737  1.00  6.30
ATOM     41  N   HIS     4      54.454  55.733  70.559  1.00  5.43
ATOM     42  H   HIS     4      54.939  56.080  71.370  1.00  5.43
ATOM     43  CA  HIS     4      55.098  55.790  69.244  1.00  5.43
ATOM     44  HA  HIS     4      54.373  56.251  68.566  1.00  5.43
ATOM     45  CB  HIS     4      56.359  56.665  69.190  1.00  5.43
ATOM     46  HB1 HIS     4      57.197  56.151  69.662  1.00  5.43
ATOM     47  HB2 HIS     4      56.175  57.607  69.707  1.00  5.43
ATOM     48  CG  HIS     4      56.674  56.961  67.739  1.00  5.43
ATOM     49  ND1 HIS     4      56.041  57.955  66.995  1.00  5.43
ATOM     50  CE1 HIS     4      56.202  57.631  65.706  1.00  5.43
ATOM     51  HE1 HIS     4      55.740  58.160  64.882  1.00  5.43
ATOM     52  NE2 HIS     4      56.924  56.504  65.596  1.00  5.43
ATOM     53  HE2 HIS     4      57.026  55.966  64.740  1.00  5.43
ATOM     54  CD2 HIS     4      57.246  56.075  66.867  1.00  5.43
ATOM     55  HD2 HIS     4      57.663  55.115  67.135  1.00  5.43
ATOM     56  C   HIS     4      55.375  54.392  68.665  1.00  5.43
ATOM     57  O   HIS     4      55.061  54.103  67.506  1.00  5.43
ATOM     58  N   HIS     5      55.892  53.475  69.483  1.00  5.43
ATOM     59  H   HIS     5      56.063  53.721  70.451  1.00  5.43
ATOM     60  CA  HIS     5      56.134  52.095  69.042  1.00  5.43
ATOM     61  HA  HIS     5      56.713  52.123  68.118  1.00  5.43
ATOM     62  CB  HIS     5      56.974  51.357  70.089  1.00  5.43
ATOM     63  HB1 HIS     5      57.076  50.313  69.793  1.00  5.43
ATOM     64  HB2 HIS     5      56.466  51.385  71.053  1.00  5.43
ATOM     65  CG  HIS     5      58.362  51.929  70.233  1.00  5.43
ATOM     66  ND1 HIS     5      59.322  51.983  69.218  1.00  5.43
ATOM     67  CE1 HIS     5      60.397  52.568  69.763  1.00  5.43
ATOM     68  HE1 HIS     5      61.324  52.759  69.239  1.00  5.43
ATOM     69  NE2 HIS     5      60.162  52.882  71.049  1.00  5.43
ATOM     70  HE2 HIS     5      60.814  53.337  71.670  1.00  5.43
ATOM     71  CD2 HIS     5      58.884  52.482  71.364  1.00  5.43
ATOM     72  HD2 HIS     5      58.371  52.596  72.309  1.00  5.43
ATOM     73  C   HIS     5      54.853  51.308  68.712  1.00  5.43
ATOM     74  O   HIS     5      54.936  50.283  68.039  1.00  5.43
ATOM     75  N   HIS     6      53.672  51.805  69.101  1.00  5.02
ATOM     76  H   HIS     6      53.684  52.604  69.725  1.00  5.02
ATOM     77  CA  HIS     6      52.361  51.275  68.706  1.00  5.02
ATOM     78  HA  HIS     6      52.466  50.235  68.397  1.00  5.02
ATOM     79  CB  HIS     6      51.401  51.330  69.905  1.00  5.02
ATOM     80  HB1 HIS     6      50.434  50.930  69.596  1.00  5.02
ATOM     81  HB2 HIS     6      51.248  52.370  70.192  1.00  5.02
ATOM     82  CG  HIS     6      51.842  50.562  71.129  1.00  5.02
ATOM     83  ND1 HIS     6      51.513  50.900  72.442  1.00  5.02
ATOM     84  CE1 HIS     6      52.065  49.956  73.217  1.00  5.02
ATOM     85  HE1 HIS     6      51.983  49.928  74.297  1.00  5.02
ATOM     86  NE2 HIS     6      52.711  49.048  72.466  1.00  5.02
ATOM     87  HE2 HIS     6      53.185  48.230  72.821  1.00  5.02
ATOM     88  CD2 HIS     6      52.578  49.410  71.144  1.00  5.02
ATOM     89  HD2 HIS     6      52.970  48.893  70.280  1.00  5.02
ATOM     90  C   HIS     6      51.736  52.008  67.516  1.00  5.02
ATOM     91  O   HIS     6      50.933  51.410  66.808  1.00  5.02
ATOM     92  N   HIS     7      52.177  53.233  67.211  1.00  4.41
ATOM     93  H   HIS     7      52.766  53.708  67.888  1.00  4.41
ATOM     94  CA  HIS     7      52.105  53.792  65.860  1.00  4.41
ATOM     95  HA  HIS     7      51.096  53.609  65.488  1.00  4.41
ATOM     96  CB  HIS     7      52.348  55.316  65.877  1.00  4.41
ATOM     97  HB1 HIS     7      52.929  55.590  64.998  1.00  4.41
ATOM     98  HB2 HIS     7      52.945  55.589  66.747  1.00  4.41
ATOM     99  CG  HIS     7      51.095  56.174  65.864  1.00  4.41
ATOM    100  ND1 HIS     7      50.982  57.448  66.434  1.00  4.41
ATOM    101  CE1 HIS     7      49.799  57.942  66.032  1.00  4.41
ATOM    102  HE1 HIS     7      49.415  58.931  66.262  1.00  4.41
ATOM    103  NE2 HIS     7      49.164  57.051  65.258  1.00  4.41
ATOM    104  HE2 HIS     7      48.277  57.216  64.774  1.00  4.41
ATOM    105  CD2 HIS     7      49.961  55.935  65.137  1.00  4.41
ATOM    106  HD2 HIS     7      49.747  55.067  64.536  1.00  4.41
ATOM    107  C   HIS     7      53.021  53.039  64.897  1.00  4.41
ATOM    108  O   HIS     7      52.848  53.159  63.690  1.00  4.41
ATOM    109  N   HIS     8      53.922  52.201  65.431  1.00  4.19
ATOM    110  H   HIS     8      54.069  52.312  66.424  1.00  4.19
ATOM    111  CA  HIS     8      54.466  50.974  64.818  1.00  4.19
ATOM    112  HA  HIS     8      55.259  50.625  65.478  1.00  4.19
ATOM    113  CB  HIS     8      53.376  49.868  64.819  1.00  4.19
ATOM    114  HB1 HIS     8      52.847  49.877  65.771  1.00  4.19
ATOM    115  HB2 HIS     8      53.885  48.906  64.762  1.00  4.19
ATOM    116  CG  HIS     8      52.364  49.902  63.684  1.00  4.19
ATOM    117  ND1 HIS     8      52.517  49.223  62.472  1.00  4.19
ATOM    118  CE1 HIS     8      51.453  49.541  61.723  1.00  4.19
ATOM    119  HE1 HIS     8      51.295  49.217  60.703  1.00  4.19
ATOM    120  NE2 HIS     8      50.613  50.328  62.410  1.00  4.19
ATOM    121  HE2 HIS     8      49.743  50.688  62.033  1.00  4.19
ATOM    122  CD2 HIS     8      51.163  50.558  63.656  1.00  4.19
ATOM    123  HD2 HIS     8      50.746  51.156  64.450  1.00  4.19
ATOM    124  C   HIS     8      55.122  51.130  63.457  1.00  4.19
ATOM    125  O   HIS     8      55.359  50.137  62.773  1.00  4.19
ATOM    126  N   SER     9      55.446  52.373  63.103  1.00  3.20
ATOM    127  H   SER     9      55.100  53.088  63.725  1.00  3.20
ATOM    128  CA  SER     9      56.048  52.832  61.860  1.00  3.20
ATOM    129  HA  SER     9      55.414  52.483  61.047  1.00  3.20
ATOM    130  CB  SER     9      56.051  54.372  61.854  1.00  3.20
ATOM    131  HB1 SER     9      55.028  54.740  61.951  1.00  3.20
ATOM    132  HB2 SER     9      56.454  54.721  60.905  1.00  3.20
ATOM    133  OG  SER     9      56.845  54.903  62.909  1.00  3.20
ATOM    134  HG  SER     9      57.638  54.342  62.920  1.00  3.20
ATOM    135  C   SER     9      57.434  52.235  61.667  1.00  3.20
ATOM    136  O   SER     9      58.452  52.925  61.783  1.00  3.20
ATOM    137  N   HIS    10      57.490  50.924  61.470  1.00  3.43
ATOM    138  H   HIS    10      56.611  50.416  61.545  1.00  3.43
ATOM    139  CA  HIS    10      58.717  50.157  61.396  1.00  3.43
ATOM    140  HA  HIS    10      59.419  50.564  62.126  1.00  3.43
ATOM    141  CB  HIS    10      58.485  48.690  61.774  1.00  3.43
ATOM    142  HB1 HIS    10      59.335  48.095  61.439  1.00  3.43
ATOM    143  HB2 HIS    10      57.584  48.310  61.290  1.00  3.43
ATOM    144  CG  HIS    10      58.375  48.530  63.272  1.00  3.43
ATOM    145  ND1 HIS    10      59.364  48.903  64.189  1.00  3.43
ATOM    146  CE1 HIS    10      58.830  48.701  65.404  1.00  3.43
ATOM    147  HE1 HIS    10      59.336  48.904  66.339  1.00  3.43
ATOM    148  NE2 HIS    10      57.575  48.229  65.295  1.00  3.43
ATOM    149  HE2 HIS    10      56.955  48.034  66.070  1.00  3.43
ATOM    150  CD2 HIS    10      57.273  48.111  63.957  1.00  3.43
ATOM    151  HD2 HIS    10      56.326  47.822  63.524  1.00  3.43
ATOM    152  C   HIS    10      59.370  50.360  60.052  1.00  3.43
ATOM    153  O   HIS    10      60.524  50.795  60.010  1.00  3.43
ATOM    154  N   MET    11      58.576  50.131  58.999  1.00  2.49
ATOM    155  H   MET    11      57.657  49.781  59.232  1.00  2.49
ATOM    156  CA  MET    11      58.824  50.341  57.566  1.00  2.49
ATOM    157  HA  MET    11      58.000  49.843  57.049  1.00  2.49
ATOM    158  CB  MET    11      58.672  51.832  57.233  1.00  2.49
ATOM    159  HB1 MET    11      58.784  52.430  58.137  1.00  2.49
ATOM    160  HB2 MET    11      57.645  51.956  56.905  1.00  2.49
ATOM    161  CG  MET    11      59.546  52.447  56.136  1.00  2.49
ATOM    162  HG1 MET    11      59.283  53.502  56.114  1.00  2.49
ATOM    163  HG2 MET    11      59.254  52.001  55.189  1.00  2.49
ATOM    164  SD  MET    11      61.355  52.380  56.271  1.00  2.49
ATOM    165  CE  MET    11      61.492  53.232  57.840  1.00  2.49
ATOM    166  HE1 MET    11      61.288  54.285  57.673  1.00  2.49
ATOM    167  HE2 MET    11      60.789  52.823  58.558  1.00  2.49
ATOM    168  HE3 MET    11      62.478  53.110  58.259  1.00  2.49
ATOM    169  C   MET    11      60.071  49.667  56.962  1.00  2.49
ATOM    170  O   MET    11      60.087  49.353  55.771  1.00  2.49
ATOM    171  N   VAL    12      61.100  49.442  57.770  1.00  2.12
ATOM    172  H   VAL    12      61.004  49.739  58.726  1.00  2.12
ATOM    173  CA  VAL    12      62.377  48.858  57.414  1.00  2.12
ATOM    174  HA  VAL    12      62.847  49.515  56.683  1.00  2.12
ATOM    175  CB  VAL    12      63.296  48.789  58.651  1.00  2.12
ATOM    176  HB  VAL    12      63.335  49.793  59.061  1.00  2.12
ATOM    177  CG1 VAL    12      62.797  47.860  59.766  1.00  2.12
ATOM    178 1HG1 VAL    12      63.482  47.901  60.612  1.00  2.12
ATOM    179 2HG1 VAL    12      61.806  48.167  60.098  1.00  2.12
ATOM    180 3HG1 VAL    12      62.748  46.831  59.412  1.00  2.12
ATOM    181  CG2 VAL    12      64.731  48.383  58.300  1.00  2.12
ATOM    182 1HG2 VAL    12      65.379  48.534  59.163  1.00  2.12
ATOM    183 2HG2 VAL    12      64.770  47.332  58.024  1.00  2.12
ATOM    184 3HG2 VAL    12      65.100  48.980  57.468  1.00  2.12
ATOM    185  C   VAL    12      62.225  47.493  56.769  1.00  2.12
ATOM    186  O   VAL    12      61.366  46.691  57.142  1.00  2.12
ATOM    187  N   VAL    13      63.152  47.197  55.864  1.00  1.97
ATOM    188  H   VAL    13      63.812  47.913  55.573  1.00  1.97
ATOM    189  CA  VAL    13      63.425  45.822  55.469  1.00  1.97
ATOM    190  HA  VAL    13      62.966  45.162  56.205  1.00  1.97
ATOM    191  CB  VAL    13      62.793  45.459  54.121  1.00  1.97
ATOM    192  HB  VAL    13      63.282  46.034  53.345  1.00  1.97
ATOM    193  CG1 VAL    13      62.962  43.958  53.850  1.00  1.97
ATOM    194 1HG1 VAL    13      62.480  43.695  52.916  1.00  1.97
ATOM    195 2HG1 VAL    13      64.017  43.700  53.764  1.00  1.97
ATOM    196 3HG1 VAL    13      62.512  43.371  54.653  1.00  1.97
ATOM    197  CG2 VAL    13      61.293  45.771  54.066  1.00  1.97
ATOM    198 1HG2 VAL    13      60.893  45.502  53.090  1.00  1.97
ATOM    199 2HG2 VAL    13      60.771  45.214  54.845  1.00  1.97
ATOM    200 3HG2 VAL    13      61.127  46.835  54.222  1.00  1.97
ATOM    201  C   VAL    13      64.920  45.556  55.501  1.00  1.97
ATOM    202  O   VAL    13      65.721  46.238  54.856  1.00  1.97
ATOM    203  N   ILE    14      65.297  44.572  56.314  1.00  2.44
ATOM    204  H   ILE    14      64.596  44.007  56.766  1.00  2.44
ATOM    205  CA  ILE    14      66.690  44.263  56.582  1.00  2.44
ATOM    206  HA  ILE    14      67.290  45.146  56.361  1.00  2.44
ATOM    207  CB  ILE    14      66.919  43.938  58.081  1.00  2.44
ATOM    208  HB  ILE    14      67.997  43.840  58.223  1.00  2.44
ATOM    209  CG2 ILE    14      66.446  45.123  58.944  1.00  2.44
ATOM    210 1HG2 ILE    14      66.880  45.062  59.943  1.00  2.44
ATOM    211 2HG2 ILE    14      66.769  46.061  58.498  1.00  2.44
ATOM    212 3HG2 ILE    14      65.359  45.126  59.030  1.00  2.44
ATOM    213  CG1 ILE    14      66.264  42.616  58.553  1.00  2.44
ATOM    214 1HG1 ILE    14      66.688  41.788  57.986  1.00  2.44
ATOM    215 2HG1 ILE    14      65.190  42.649  58.361  1.00  2.44
ATOM    216  CD1 ILE    14      66.486  42.296  60.037  1.00  2.44
ATOM    217  HD1 ILE    14      66.101  41.299  60.251  1.00  2.44
ATOM    218  HD2 ILE    14      67.551  42.322  60.267  1.00  2.44
ATOM    219  HD3 ILE    14      65.958  43.011  60.667  1.00  2.44
ATOM    220  C   ILE    14      67.170  43.150  55.664  1.00  2.44
ATOM    221  O   ILE    14      66.517  42.123  55.492  1.00  2.44
ATOM    222  N   HIS    15      68.323  43.385  55.059  1.00  2.64
ATOM    223  H   HIS    15      68.765  44.285  55.222  1.00  2.64
ATOM    224  CA  HIS    15      69.035  42.454  54.199  1.00  2.64
ATOM    225  HA  HIS    15      68.343  41.775  53.705  1.00  2.64
ATOM    226  CB  HIS    15      69.746  43.292  53.115  1.00  2.64
ATOM    227  HB1 HIS    15      70.300  42.607  52.475  1.00  2.64
ATOM    228  HB2 HIS    15      70.445  43.959  53.611  1.00  2.64
ATOM    229  CG  HIS    15      68.908  44.171  52.200  1.00  2.64
ATOM    230  ND1 HIS    15      69.400  44.766  51.032  1.00  2.64
ATOM    231  CE1 HIS    15      68.361  45.401  50.466  1.00  2.64
ATOM    232  HE1 HIS    15      68.404  45.955  49.536  1.00  2.64
ATOM    233  NE2 HIS    15      67.273  45.303  51.242  1.00  2.64
ATOM    234  HE2 HIS    15      66.373  45.730  51.052  1.00  2.64
ATOM    235  CD2 HIS    15      67.595  44.537  52.337  1.00  2.64
ATOM    236  HD2 HIS    15      66.928  44.272  53.143  1.00  2.64
ATOM    237  C   HIS    15      69.981  41.668  55.104  1.00  2.64
ATOM    238  O   HIS    15      70.950  42.269  55.580  1.00  2.64
ATOM    239  N   PRO    16      69.674  40.402  55.459  1.00  3.28
ATOM    240  CD  PRO    16      68.592  39.578  54.934  1.00  3.28
ATOM    241  HD1 PRO    16      68.576  39.585  53.846  1.00  3.28
ATOM    242  HD2 PRO    16      67.639  39.923  55.332  1.00  3.28
ATOM    243  CG  PRO    16      68.860  38.158  55.430  1.00  3.28
ATOM    244  HG1 PRO    16      69.498  37.635  54.715  1.00  3.28
ATOM    245  HG2 PRO    16      67.934  37.606  55.593  1.00  3.28
ATOM    246  CB  PRO    16      69.623  38.386  56.734  1.00  3.28
ATOM    247  HB1 PRO    16      70.252  37.533  56.991  1.00  3.28
ATOM    248  HB2 PRO    16      68.913  38.590  57.537  1.00  3.28
ATOM    249  CA  PRO    16      70.443  39.649  56.450  1.00  3.28
ATOM    250  HA  PRO    16      70.541  40.229  57.368  1.00  3.28
ATOM    251  C   PRO    16      71.850  39.314  55.949  1.00  3.28
ATOM    252  O   PRO    16      72.783  39.234  56.740  1.00  3.28
ATOM    253  N   ASP    17      71.992  39.164  54.635  1.00  3.38
ATOM    254  H   ASP    17      71.168  39.259  54.044  1.00  3.38
ATOM    255  CA  ASP    17      73.229  38.911  53.916  1.00  3.38
ATOM    256  HA  ASP    17      73.682  38.036  54.384  1.00  3.38
ATOM    257  CB  ASP    17      72.917  38.486  52.460  1.00  3.38
ATOM    258  HB1 ASP    17      72.555  37.457  52.486  1.00  3.38
ATOM    259  HB2 ASP    17      73.849  38.484  51.892  1.00  3.38
ATOM    260  CG  ASP    17      71.859  39.327  51.725  1.00  3.38
ATOM    261  OD1 ASP    17      72.199  39.880  50.657  1.00  3.38
ATOM    262  OD2 ASP    17      70.734  39.462  52.263  1.00  3.38
ATOM    263  C   ASP    17      74.305  40.013  54.066  1.00  3.38
ATOM    264  O   ASP    17      75.436  39.686  54.425  1.00  3.38
ATOM    265  N   PRO    18      73.995  41.314  53.895  1.00  3.23
ATOM    266  CD  PRO    18      72.967  41.806  53.011  1.00  3.23
ATOM    267  HD1 PRO    18      71.982  41.454  53.298  1.00  3.23
ATOM    268  HD2 PRO    18      73.217  41.522  51.992  1.00  3.23
ATOM    269  CG  PRO    18      73.052  43.309  53.102  1.00  3.23
ATOM    270  HG1 PRO    18      72.552  43.608  54.015  1.00  3.23
ATOM    271  HG2 PRO    18      72.637  43.791  52.225  1.00  3.23
ATOM    272  CB  PRO    18      74.545  43.535  53.251  1.00  3.23
ATOM    273  HB1 PRO    18      74.779  44.535  53.615  1.00  3.23
ATOM    274  HB2 PRO    18      75.052  43.336  52.305  1.00  3.23
ATOM    275  CA  PRO    18      74.862  42.434  54.263  1.00  3.23
ATOM    276  HA  PRO    18      75.907  42.144  54.146  1.00  3.23
ATOM    277  C   PRO    18      74.693  42.956  55.702  1.00  3.23
ATOM    278  O   PRO    18      75.370  43.916  56.065  1.00  3.23
ATOM    279  N   GLY    19      73.763  42.409  56.495  1.00  3.11
ATOM    280  H   GLY    19      73.257  41.606  56.145  1.00  3.11
ATOM    281  CA  GLY    19      73.299  43.001  57.758  1.00  3.11
ATOM    282  HA1 GLY    19      74.087  42.909  58.505  1.00  3.11
ATOM    283  HA2 GLY    19      72.426  42.448  58.102  1.00  3.11
ATOM    284  C   GLY    19      72.915  44.477  57.648  1.00  3.11
ATOM    285  O   GLY    19      73.239  45.278  58.523  1.00  3.11
ATOM    286  N   ARG    20      72.250  44.846  56.550  1.00  2.84
ATOM    287  H   ARG    20      71.933  44.093  55.948  1.00  2.84
ATOM    288  CA  ARG    20      72.009  46.239  56.138  1.00  2.84
ATOM    289  HA  ARG    20      72.510  46.930  56.819  1.00  2.84
ATOM    290  CB  ARG    20      72.566  46.427  54.710  1.00  2.84
ATOM    291  HB1 ARG    20      72.166  45.623  54.111  1.00  2.84
ATOM    292  HB2 ARG    20      73.654  46.340  54.742  1.00  2.84
ATOM    293  CG  ARG    20      72.179  47.713  53.963  1.00  2.84
ATOM    294  HG1 ARG    20      72.598  48.572  54.488  1.00  2.84
ATOM    295  HG2 ARG    20      71.096  47.814  53.945  1.00  2.84
ATOM    296  CD  ARG    20      72.685  47.706  52.506  1.00  2.84
ATOM    297  HD1 ARG    20      73.773  47.620  52.530  1.00  2.84
ATOM    298  HD2 ARG    20      72.427  48.666  52.053  1.00  2.84
ATOM    299  NE  ARG    20      72.110  46.612  51.678  1.00  2.84
ATOM    300  HE  ARG    20      71.265  46.174  52.019  1.00  2.84
ATOM    301  CZ  ARG    20      72.628  46.080  50.581  1.00  2.84
ATOM    302  NH1 ARG    20      72.105  45.029  50.017  1.00  2.84
ATOM    303 1HH1 ARG    20      71.237  44.648  50.394  1.00  2.84
ATOM    304 2HH1 ARG    20      72.570  44.533  49.279  1.00  2.84
ATOM    305  NH2 ARG    20      73.696  46.576  50.019  1.00  2.84
ATOM    306 1HH2 ARG    20      74.109  47.397  50.419  1.00  2.84
ATOM    307 2HH2 ARG    20      74.090  46.148  49.202  1.00  2.84
ATOM    308  C   ARG    20      70.513  46.496  56.167  1.00  2.84
ATOM    309  O   ARG    20      69.764  45.955  55.355  1.00  2.84
ATOM    310  N   GLU    21      70.076  47.377  57.054  1.00  2.59
ATOM    311  H   GLU    21      70.733  47.767  57.710  1.00  2.59
ATOM    312  CA  GLU    21      68.764  48.007  56.927  1.00  2.59
ATOM    313  HA  GLU    21      67.991  47.241  56.914  1.00  2.59
ATOM    314  CB  GLU    21      68.504  48.958  58.107  1.00  2.59
ATOM    315  HB1 GLU    21      67.472  49.295  58.026  1.00  2.59
ATOM    316  HB2 GLU    21      69.150  49.832  58.020  1.00  2.59
ATOM    317  CG  GLU    21      68.725  48.340  59.496  1.00  2.59
ATOM    318  HG1 GLU    21      69.795  48.313  59.714  1.00  2.59
ATOM    319  HG2 GLU    21      68.356  47.314  59.493  1.00  2.59
ATOM    320  CD  GLU    21      67.992  49.135  60.585  1.00  2.59
ATOM    321  OE1 GLU    21      67.870  50.374  60.462  1.00  2.59
ATOM    322  OE2 GLU    21      67.416  48.510  61.499  1.00  2.59
ATOM    323  C   GLU    21      68.702  48.809  55.629  1.00  2.59
ATOM    324  O   GLU    21      69.574  49.636  55.350  1.00  2.59
ATOM    325  N   LEU    22      67.644  48.603  54.855  1.00  2.02
ATOM    326  H   LEU    22      66.986  47.863  55.085  1.00  2.02
ATOM    327  CA  LEU    22      67.241  49.524  53.802  1.00  2.02
ATOM    328  HA  LEU    22      67.718  50.488  53.963  1.00  2.02
ATOM    329  CB  LEU    22      67.642  48.963  52.422  1.00  2.02
ATOM    330  HB1 LEU    22      66.916  49.279  51.677  1.00  2.02
ATOM    331  HB2 LEU    22      67.610  47.873  52.464  1.00  2.02
ATOM    332  CG  LEU    22      69.039  49.419  51.965  1.00  2.02
ATOM    333  HG  LEU    22      69.774  49.166  52.724  1.00  2.02
ATOM    334  CD1 LEU    22      69.431  48.699  50.675  1.00  2.02
ATOM    335 1HD1 LEU    22      70.382  49.079  50.307  1.00  2.02
ATOM    336 2HD1 LEU    22      69.548  47.643  50.888  1.00  2.02
ATOM    337 3HD1 LEU    22      68.666  48.839  49.910  1.00  2.02
ATOM    338  CD2 LEU    22      69.129  50.921  51.682  1.00  2.02
ATOM    339 1HD2 LEU    22      68.921  51.496  52.581  1.00  2.02
ATOM    340 2HD2 LEU    22      70.134  51.175  51.351  1.00  2.02
ATOM    341 3HD2 LEU    22      68.420  51.203  50.906  1.00  2.02
ATOM    342  C   LEU    22      65.738  49.777  53.949  1.00  2.02
ATOM    343  O   LEU    22      65.050  49.129  54.747  1.00  2.02
ATOM    344  N   SER    23      65.217  50.779  53.247  1.00  1.81
ATOM    345  H   SER    23      65.793  51.270  52.569  1.00  1.81
ATOM    346  CA  SER    23      63.778  51.054  53.293  1.00  1.81
ATOM    347  HA  SER    23      63.405  50.805  54.287  1.00  1.81
ATOM    348  CB  SER    23      63.554  52.567  53.138  1.00  1.81
ATOM    349  HB1 SER    23      64.262  53.093  53.779  1.00  1.81
ATOM    350  HB2 SER    23      62.557  52.835  53.479  1.00  1.81
ATOM    351  OG  SER    23      63.725  53.010  51.812  1.00  1.81
ATOM    352  HG  SER    23      64.679  52.870  51.589  1.00  1.81
ATOM    353  C   SER    23      62.994  50.180  52.309  1.00  1.81
ATOM    354  O   SER    23      63.617  49.507  51.489  1.00  1.81
ATOM    355  N   PRO    24      61.650  50.112  52.372  1.00  1.57
ATOM    356  CD  PRO    24      60.729  50.970  53.085  1.00  1.57
ATOM    357  HD1 PRO    24      60.834  52.007  52.778  1.00  1.57
ATOM    358  HD2 PRO    24      60.908  50.864  54.146  1.00  1.57
ATOM    359  CG  PRO    24      59.331  50.474  52.722  1.00  1.57
ATOM    360  HG1 PRO    24      59.012  50.961  51.804  1.00  1.57
ATOM    361  HG2 PRO    24      58.609  50.632  53.523  1.00  1.57
ATOM    362  CB  PRO    24      59.538  48.998  52.430  1.00  1.57
ATOM    363  HB1 PRO    24      58.772  48.586  51.777  1.00  1.57
ATOM    364  HB2 PRO    24      59.563  48.438  53.365  1.00  1.57
ATOM    365  CA  PRO    24      60.923  48.996  51.789  1.00  1.57
ATOM    366  HA  PRO    24      61.419  48.068  52.078  1.00  1.57
ATOM    367  C   PRO    24      60.899  49.013  50.261  1.00  1.57
ATOM    368  O   PRO    24      60.904  47.960  49.624  1.00  1.57
ATOM    369  N   GLU    25      60.990  50.210  49.680  1.00  1.64
ATOM    370  H   GLU    25      61.019  51.014  50.279  1.00  1.64
ATOM    371  CA  GLU    25      61.270  50.420  48.266  1.00  1.64
ATOM    372  HA  GLU    25      60.552  49.860  47.669  1.00  1.64
ATOM    373  CB  GLU    25      61.110  51.916  47.962  1.00  1.64
ATOM    374  HB1 GLU    25      61.751  52.494  48.629  1.00  1.64
ATOM    375  HB2 GLU    25      60.082  52.199  48.185  1.00  1.64
ATOM    376  CG  GLU    25      61.401  52.280  46.500  1.00  1.64
ATOM    377  HG1 GLU    25      60.813  53.156  46.240  1.00  1.64
ATOM    378  HG2 GLU    25      61.082  51.466  45.845  1.00  1.64
ATOM    379  CD  GLU    25      62.876  52.621  46.277  1.00  1.64
ATOM    380  OE1 GLU    25      63.378  53.555  46.936  1.00  1.64
ATOM    381  OE2 GLU    25      63.543  51.981  45.441  1.00  1.64
ATOM    382  C   GLU    25      62.642  49.910  47.846  1.00  1.64
ATOM    383  O   GLU    25      62.754  49.196  46.860  1.00  1.64
ATOM    384  N   GLU    26      63.678  50.220  48.618  1.00  1.96
ATOM    385  H   GLU    26      63.500  50.745  49.459  1.00  1.96
ATOM    386  CA  GLU    26      65.065  49.867  48.311  1.00  1.96
ATOM    387  HA  GLU    26      65.272  50.138  47.274  1.00  1.96
ATOM    388  CB  GLU    26      65.991  50.685  49.223  1.00  1.96
ATOM    389  HB1 GLU    26      67.022  50.370  49.070  1.00  1.96
ATOM    390  HB2 GLU    26      65.714  50.489  50.256  1.00  1.96
ATOM    391  CG  GLU    26      65.890  52.194  48.945  1.00  1.96
ATOM    392  HG1 GLU    26      64.846  52.484  48.847  1.00  1.96
ATOM    393  HG2 GLU    26      66.401  52.403  48.005  1.00  1.96
ATOM    394  CD  GLU    26      66.479  53.059  50.059  1.00  1.96
ATOM    395  OE1 GLU    26      66.221  52.792  51.263  1.00  1.96
ATOM    396  OE2 GLU    26      67.109  54.100  49.769  1.00  1.96
ATOM    397  C   GLU    26      65.327  48.358  48.460  1.00  1.96
ATOM    398  O   GLU    26      66.143  47.778  47.741  1.00  1.96
ATOM    399  N   ALA    27      64.597  47.702  49.363  1.00  1.93
ATOM    400  H   ALA    27      63.997  48.255  49.965  1.00  1.93
ATOM    401  CA  ALA    27      64.479  46.254  49.418  1.00  1.93
ATOM    402  HA  ALA    27      65.480  45.830  49.367  1.00  1.93
ATOM    403  CB  ALA    27      63.856  45.864  50.753  1.00  1.93
ATOM    404  HB1 ALA    27      63.845  44.778  50.849  1.00  1.93
ATOM    405  HB2 ALA    27      64.453  46.290  51.557  1.00  1.93
ATOM    406  HB3 ALA    27      62.834  46.241  50.819  1.00  1.93
ATOM    407  C   ALA    27      63.705  45.675  48.225  1.00  1.93
ATOM    408  O   ALA    27      64.167  44.675  47.676  1.00  1.93
ATOM    409  N   HIS    28      62.604  46.279  47.750  1.00  2.10
ATOM    410  H   HIS    28      62.210  47.091  48.218  1.00  2.10
ATOM    411  CA  HIS    28      61.971  45.760  46.524  1.00  2.10
ATOM    412  HA  HIS    28      61.766  44.699  46.679  1.00  2.10
ATOM    413  CB  HIS    28      60.640  46.457  46.223  1.00  2.10
ATOM    414  HB1 HIS    28      60.809  47.522  46.063  1.00  2.10
ATOM    415  HB2 HIS    28      59.986  46.337  47.080  1.00  2.10
ATOM    416  CG  HIS    28      59.956  45.883  44.999  1.00  2.10
ATOM    417  ND1 HIS    28      59.477  46.610  43.904  1.00  2.10
ATOM    418  CE1 HIS    28      59.187  45.704  42.960  1.00  2.10
ATOM    419  HE1 HIS    28      58.853  45.939  41.957  1.00  2.10
ATOM    420  NE2 HIS    28      59.407  44.461  43.415  1.00  2.10
ATOM    421  HE2 HIS    28      59.341  43.612  42.876  1.00  2.10
ATOM    422  CD2 HIS    28      59.884  44.554  44.698  1.00  2.10
ATOM    423  HD2 HIS    28      60.262  43.741  45.304  1.00  2.10
ATOM    424  C   HIS    28      62.894  45.836  45.295  1.00  2.10
ATOM    425  O   HIS    28      63.048  44.866  44.556  1.00  2.10
ATOM    426  N   ARG    29      63.588  46.966  45.146  1.00  2.46
ATOM    427  H   ARG    29      63.350  47.712  45.800  1.00  2.46
ATOM    428  CA  ARG    29      64.609  47.282  44.139  1.00  2.46
ATOM    429  HA  ARG    29      64.173  47.204  43.142  1.00  2.46
ATOM    430  CB  ARG    29      65.024  48.749  44.427  1.00  2.46
ATOM    431  HB1 ARG    29      65.562  48.765  45.374  1.00  2.46
ATOM    432  HB2 ARG    29      64.126  49.357  44.557  1.00  2.46
ATOM    433  CG  ARG    29      65.892  49.452  43.367  1.00  2.46
ATOM    434  HG1 ARG    29      65.243  49.885  42.605  1.00  2.46
ATOM    435  HG2 ARG    29      66.535  48.719  42.882  1.00  2.46
ATOM    436  CD  ARG    29      66.806  50.546  43.957  1.00  2.46
ATOM    437  HD1 ARG    29      67.419  50.940  43.144  1.00  2.46
ATOM    438  HD2 ARG    29      67.467  50.081  44.691  1.00  2.46
ATOM    439  NE  ARG    29      66.086  51.668  44.601  1.00  2.46
ATOM    440  HE  ARG    29      65.068  51.595  44.707  1.00  2.46
ATOM    441  CZ  ARG    29      66.591  52.778  45.106  1.00  2.46
ATOM    442  NH1 ARG    29      65.838  53.678  45.659  1.00  2.46
ATOM    443 1HH1 ARG    29      64.849  53.443  45.838  1.00  2.46
ATOM    444 2HH1 ARG    29      66.187  54.525  46.053  1.00  2.46
ATOM    445  NH2 ARG    29      67.870  53.029  45.082  1.00  2.46
ATOM    446 1HH2 ARG    29      68.480  52.348  44.672  1.00  2.46
ATOM    447 2HH2 ARG    29      68.209  53.894  45.457  1.00  2.46
ATOM    448  C   ARG    29      65.836  46.367  44.179  1.00  2.46
ATOM    449  O   ARG    29      66.434  46.117  43.140  1.00  2.46
ATOM    450  N   ALA    30      66.219  45.876  45.357  1.00  2.59
ATOM    451  H   ALA    30      65.765  46.227  46.190  1.00  2.59
ATOM    452  CA  ALA    30      67.258  44.851  45.504  1.00  2.59
ATOM    453  HA  ALA    30      67.980  44.945  44.692  1.00  2.59
ATOM    454  CB  ALA    30      67.987  45.122  46.827  1.00  2.59
ATOM    455  HB1 ALA    30      68.812  44.418  46.944  1.00  2.59
ATOM    456  HB2 ALA    30      68.379  46.140  46.830  1.00  2.59
ATOM    457  HB3 ALA    30      67.291  44.998  47.657  1.00  2.59
ATOM    458  C   ALA    30      66.725  43.409  45.459  1.00  2.59
ATOM    459  O   ALA    30      67.514  42.472  45.555  1.00  2.59
ATOM    460  N   GLY    31      65.410  43.215  45.326  1.00  2.74
ATOM    461  H   GLY    31      64.799  44.021  45.262  1.00  2.74
ATOM    462  CA  GLY    31      64.788  41.893  45.220  1.00  2.74
ATOM    463  HA1 GLY    31      65.399  41.258  44.578  1.00  2.74
ATOM    464  HA2 GLY    31      63.808  42.010  44.758  1.00  2.74
ATOM    465  C   GLY    31      64.590  41.165  46.549  1.00  2.74
ATOM    466  O   GLY    31      64.186  40.004  46.538  1.00  2.74
ATOM    467  N   LEU    32      64.866  41.819  47.683  1.00  2.52
ATOM    468  H   LEU    32      65.108  42.800  47.619  1.00  2.52
ATOM    469  CA  LEU    32      64.861  41.179  48.997  1.00  2.52
ATOM    470  HA  LEU    32      65.240  40.171  48.820  1.00  2.52
ATOM    471  CB  LEU    32      65.862  41.871  49.934  1.00  2.52
ATOM    472  HB1 LEU    32      65.394  42.735  50.406  1.00  2.52
ATOM    473  HB2 LEU    32      66.702  42.231  49.337  1.00  2.52
ATOM    474  CG  LEU    32      66.382  40.870  50.993  1.00  2.52
ATOM    475  HG  LEU    32      66.038  39.860  50.773  1.00  2.52
ATOM    476  CD1 LEU    32      67.905  40.829  50.971  1.00  2.52
ATOM    477 1HD1 LEU    32      68.275  40.136  51.723  1.00  2.52
ATOM    478 2HD1 LEU    32      68.249  40.468  50.000  1.00  2.52
ATOM    479 3HD1 LEU    32      68.319  41.817  51.140  1.00  2.52
ATOM    480  CD2 LEU    32      65.887  41.226  52.394  1.00  2.52
ATOM    481 1HD2 LEU    32      66.228  40.473  53.102  1.00  2.52
ATOM    482 2HD2 LEU    32      66.256  42.200  52.694  1.00  2.52
ATOM    483 3HD2 LEU    32      64.798  41.233  52.405  1.00  2.52
ATOM    484  C   LEU    32      63.480  40.976  49.628  1.00  2.52
ATOM    485  O   LEU    32      63.328  40.121  50.496  1.00  2.52
ATOM    486  N   ILE    33      62.466  41.693  49.142  1.00  2.41
ATOM    487  H   ILE    33      62.671  42.334  48.389  1.00  2.41
ATOM    488  CA  ILE    33      61.059  41.322  49.325  1.00  2.41
ATOM    489  HA  ILE    33      61.023  40.243  49.481  1.00  2.41
ATOM    490  CB  ILE    33      60.408  41.975  50.575  1.00  2.41
ATOM    491  HB  ILE    33      59.329  41.848  50.486  1.00  2.41
ATOM    492  CG2 ILE    33      60.812  41.246  51.868  1.00  2.41
ATOM    493 1HG2 ILE    33      60.204  41.596  52.702  1.00  2.41
ATOM    494 2HG2 ILE    33      60.659  40.172  51.757  1.00  2.41
ATOM    495 3HG2 ILE    33      61.861  41.431  52.097  1.00  2.41
ATOM    496  CG1 ILE    33      60.681  43.477  50.779  1.00  2.41
ATOM    497 1HG1 ILE    33      61.752  43.654  50.839  1.00  2.41
ATOM    498 2HG1 ILE    33      60.223  43.781  51.721  1.00  2.41
ATOM    499  CD1 ILE    33      60.108  44.372  49.690  1.00  2.41
ATOM    500  HD1 ILE    33      60.138  45.407  50.027  1.00  2.41
ATOM    501  HD2 ILE    33      60.700  44.285  48.783  1.00  2.41
ATOM    502  HD3 ILE    33      59.078  44.079  49.496  1.00  2.41
ATOM    503  C   ILE    33      60.263  41.559  48.041  1.00  2.41
ATOM    504  O   ILE    33      60.679  42.324  47.172  1.00  2.41
ATOM    505  N   ASP    34      59.141  40.855  47.898  1.00  2.70
ATOM    506  H   ASP    34      58.848  40.253  48.652  1.00  2.70
ATOM    507  CA  ASP    34      58.278  40.934  46.716  1.00  2.70
ATOM    508  HA  ASP    34      58.921  40.825  45.842  1.00  2.70
ATOM    509  CB  ASP    34      57.310  39.723  46.711  1.00  2.70
ATOM    510  HB1 ASP    34      57.404  39.169  47.647  1.00  2.70
ATOM    511  HB2 ASP    34      57.617  39.045  45.913  1.00  2.70
ATOM    512  CG  ASP    34      55.835  40.074  46.509  1.00  2.70
ATOM    513  OD1 ASP    34      55.439  40.378  45.361  1.00  2.70
ATOM    514  OD2 ASP    34      55.111  40.155  47.522  1.00  2.70
ATOM    515  C   ASP    34      57.602  42.311  46.566  1.00  2.70
ATOM    516  O   ASP    34      57.478  43.070  47.527  1.00  2.70
ATOM    517  N   TRP    35      57.134  42.633  45.359  1.00  2.56
ATOM    518  H   TRP    35      57.104  41.899  44.664  1.00  2.56
ATOM    519  CA  TRP    35      56.358  43.847  45.093  1.00  2.56
ATOM    520  HA  TRP    35      56.986  44.716  45.292  1.00  2.56
ATOM    521  CB  TRP    35      55.944  43.865  43.604  1.00  2.56
ATOM    522  HB1 TRP    35      56.060  42.863  43.188  1.00  2.56
ATOM    523  HB2 TRP    35      56.627  44.515  43.060  1.00  2.56
ATOM    524  CG  TRP    35      54.537  44.299  43.302  1.00  2.56
ATOM    525  CD1 TRP    35      54.105  45.576  43.208  1.00  2.56
ATOM    526  HD1 TRP    35      54.730  46.452  43.325  1.00  2.56
ATOM    527  NE1 TRP    35      52.743  45.588  42.975  1.00  2.56
ATOM    528  HE1 TRP    35      52.206  46.435  42.871  1.00  2.56
ATOM    529  CE2 TRP    35      52.223  44.313  42.915  1.00  2.56
ATOM    530  CZ2 TRP    35      50.926  43.819  42.707  1.00  2.56
ATOM    531  HZ2 TRP    35      50.104  44.498  42.537  1.00  2.56
ATOM    532  CH2 TRP    35      50.719  42.429  42.699  1.00  2.56
ATOM    533  HH2 TRP    35      49.732  42.026  42.511  1.00  2.56
ATOM    534  CZ3 TRP    35      51.805  41.560  42.913  1.00  2.56
ATOM    535  HZ3 TRP    35      51.650  40.490  42.898  1.00  2.56
ATOM    536  CE3 TRP    35      53.103  42.071  43.119  1.00  2.56
ATOM    537  HE3 TRP    35      53.927  41.386  43.284  1.00  2.56
ATOM    538  CD2 TRP    35      53.349  43.461  43.117  1.00  2.56
ATOM    539  C   TRP    35      55.123  43.977  45.999  1.00  2.56
ATOM    540  O   TRP    35      54.823  45.058  46.510  1.00  2.56
ATOM    541  N   ASN    36      54.403  42.876  46.217  1.00  2.86
ATOM    542  H   ASN    36      54.719  41.996  45.807  1.00  2.86
ATOM    543  CA  ASN    36      53.187  42.866  47.013  1.00  2.86
ATOM    544  HA  ASN    36      52.591  43.732  46.715  1.00  2.86
ATOM    545  CB  ASN    36      52.391  41.589  46.692  1.00  2.86
ATOM    546  HB1 ASN    36      52.748  40.755  47.291  1.00  2.86
ATOM    547  HB2 ASN    36      52.538  41.315  45.649  1.00  2.86
ATOM    548  CG  ASN    36      50.910  41.754  46.944  1.00  2.86
ATOM    549  OD1 ASN    36      50.452  41.744  48.079  1.00  2.86
ATOM    550  ND2 ASN    36      50.123  41.900  45.904  1.00  2.86
ATOM    551 1HD2 ASN    36      50.522  41.896  44.975  1.00  2.86
ATOM    552 2HD2 ASN    36      49.135  41.963  46.068  1.00  2.86
ATOM    553  C   ASN    36      53.497  43.012  48.512  1.00  2.86
ATOM    554  O   ASN    36      52.770  43.693  49.245  1.00  2.86
ATOM    555  N   MET    37      54.570  42.391  49.004  1.00  2.54
ATOM    556  H   MET    37      55.058  41.747  48.377  1.00  2.54
ATOM    557  CA  MET    37      55.119  42.597  50.347  1.00  2.54
ATOM    558  HA  MET    37      54.373  42.328  51.093  1.00  2.54
ATOM    559  CB  MET    37      56.367  41.724  50.568  1.00  2.54
ATOM    560  HB1 MET    37      56.865  42.049  51.482  1.00  2.54
ATOM    561  HB2 MET    37      57.057  41.873  49.740  1.00  2.54
ATOM    562  CG  MET    37      56.077  40.230  50.700  1.00  2.54
ATOM    563  HG1 MET    37      55.494  39.899  49.846  1.00  2.54
ATOM    564  HG2 MET    37      55.490  40.054  51.602  1.00  2.54
ATOM    565  SD  MET    37      57.592  39.239  50.780  1.00  2.54
ATOM    566  CE  MET    37      56.898  37.592  50.485  1.00  2.54
ATOM    567  HE1 MET    37      57.699  36.853  50.499  1.00  2.54
ATOM    568  HE2 MET    37      56.174  37.353  51.263  1.00  2.54
ATOM    569  HE3 MET    37      56.408  37.570  49.511  1.00  2.54
ATOM    570  C   MET    37      55.500  44.058  50.586  1.00  2.54
ATOM    571  O   MET    37      55.043  44.642  51.564  1.00  2.54
ATOM    572  N   PHE    38      56.263  44.663  49.676  1.00  1.96
ATOM    573  H   PHE    38      56.615  44.102  48.904  1.00  1.96
ATOM    574  CA  PHE    38      56.629  46.079  49.690  1.00  1.96
ATOM    575  HA  PHE    38      57.268  46.278  50.551  1.00  1.96
ATOM    576  CB  PHE    38      57.415  46.395  48.400  1.00  1.96
ATOM    577  HB1 PHE    38      56.926  45.893  47.569  1.00  1.96
ATOM    578  HB2 PHE    38      58.394  45.943  48.490  1.00  1.96
ATOM    579  CG  PHE    38      57.629  47.847  47.981  1.00  1.96
ATOM    580  CD1 PHE    38      57.719  48.898  48.914  1.00  1.96
ATOM    581  HD1 PHE    38      57.609  48.697  49.965  1.00  1.96
ATOM    582  CE1 PHE    38      57.956  50.216  48.485  1.00  1.96
ATOM    583  HE1 PHE    38      58.043  51.009  49.207  1.00  1.96
ATOM    584  CZ  PHE    38      58.141  50.494  47.123  1.00  1.96
ATOM    585  HZ  PHE    38      58.355  51.499  46.791  1.00  1.96
ATOM    586  CE2 PHE    38      58.121  49.446  46.196  1.00  1.96
ATOM    587  HE2 PHE    38      58.340  49.641  45.158  1.00  1.96
ATOM    588  CD2 PHE    38      57.824  48.137  46.616  1.00  1.96
ATOM    589  HD2 PHE    38      57.785  47.341  45.887  1.00  1.96
ATOM    590  C   PHE    38      55.409  46.986  49.798  1.00  1.96
ATOM    591  O   PHE    38      55.343  47.858  50.667  1.00  1.96
ATOM    592  N   VAL    39      54.424  46.781  48.923  1.00  2.15
ATOM    593  H   VAL    39      54.559  46.074  48.202  1.00  2.15
ATOM    594  CA  VAL    39      53.191  47.569  48.938  1.00  2.15
ATOM    595  HA  VAL    39      53.450  48.613  48.844  1.00  2.15
ATOM    596  CB  VAL    39      52.304  47.196  47.729  1.00  2.15
ATOM    597  HB  VAL    39      52.245  46.110  47.652  1.00  2.15
ATOM    598  CG1 VAL    39      50.873  47.741  47.822  1.00  2.15
ATOM    599 1HG1 VAL    39      50.326  47.490  46.913  1.00  2.15
ATOM    600 2HG1 VAL    39      50.346  47.289  48.663  1.00  2.15
ATOM    601 3HG1 VAL    39      50.890  48.824  47.947  1.00  2.15
ATOM    602  CG2 VAL    39      52.910  47.755  46.431  1.00  2.15
ATOM    603 1HG2 VAL    39      52.360  47.369  45.574  1.00  2.15
ATOM    604 2HG2 VAL    39      52.866  48.845  46.428  1.00  2.15
ATOM    605 3HG2 VAL    39      53.950  47.445  46.331  1.00  2.15
ATOM    606  C   VAL    39      52.432  47.447  50.255  1.00  2.15
ATOM    607  O   VAL    39      51.981  48.467  50.783  1.00  2.15
ATOM    608  N   LYS    40      52.335  46.237  50.823  1.00  2.43
ATOM    609  H   LYS    40      52.741  45.437  50.345  1.00  2.43
ATOM    610  CA  LYS    40      51.734  46.056  52.150  1.00  2.43
ATOM    611  HA  LYS    40      50.739  46.508  52.133  1.00  2.43
ATOM    612  CB  LYS    40      51.558  44.565  52.484  1.00  2.43
ATOM    613  HB1 LYS    40      51.333  44.469  53.546  1.00  2.43
ATOM    614  HB2 LYS    40      52.480  44.022  52.273  1.00  2.43
ATOM    615  CG  LYS    40      50.381  43.968  51.691  1.00  2.43
ATOM    616  HG1 LYS    40      50.600  43.994  50.625  1.00  2.43
ATOM    617  HG2 LYS    40      49.501  44.590  51.858  1.00  2.43
ATOM    618  CD  LYS    40      50.015  42.534  52.108  1.00  2.43
ATOM    619  HD1 LYS    40      49.144  42.220  51.531  1.00  2.43
ATOM    620  HD2 LYS    40      49.726  42.540  53.160  1.00  2.43
ATOM    621  CE  LYS    40      51.131  41.496  51.921  1.00  2.43
ATOM    622  HE1 LYS    40      50.753  40.525  52.254  1.00  2.43
ATOM    623  HE2 LYS    40      51.976  41.766  52.560  1.00  2.43
ATOM    624  NZ  LYS    40      51.567  41.401  50.508  1.00  2.43
ATOM    625  HZ1 LYS    40      52.227  40.651  50.358  1.00  2.43
ATOM    626  HZ2 LYS    40      50.780  41.269  49.873  1.00  2.43
ATOM    627  HZ3 LYS    40      51.984  42.276  50.198  1.00  2.43
ATOM    628  C   LYS    40      52.487  46.822  53.229  1.00  2.43
ATOM    629  O   LYS    40      51.864  47.656  53.885  1.00  2.43
ATOM    630  N   LEU    41      53.806  46.672  53.340  1.00  2.02
ATOM    631  H   LEU    41      54.271  46.013  52.724  1.00  2.02
ATOM    632  CA  LEU    41      54.592  47.382  54.357  1.00  2.02
ATOM    633  HA  LEU    41      54.191  47.113  55.335  1.00  2.02
ATOM    634  CB  LEU    41      56.061  46.930  54.288  1.00  2.02
ATOM    635  HB1 LEU    41      56.658  47.552  54.958  1.00  2.02
ATOM    636  HB2 LEU    41      56.433  47.079  53.272  1.00  2.02
ATOM    637  CG  LEU    41      56.262  45.449  54.687  1.00  2.02
ATOM    638  HG  LEU    41      55.608  44.814  54.093  1.00  2.02
ATOM    639  CD1 LEU    41      57.703  45.029  54.416  1.00  2.02
ATOM    640 1HD1 LEU    41      57.836  43.978  54.668  1.00  2.02
ATOM    641 2HD1 LEU    41      57.934  45.168  53.361  1.00  2.02
ATOM    642 3HD1 LEU    41      58.386  45.630  55.019  1.00  2.02
ATOM    643  CD2 LEU    41      55.965  45.191  56.167  1.00  2.02
ATOM    644 1HD2 LEU    41      56.169  44.147  56.404  1.00  2.02
ATOM    645 2HD2 LEU    41      56.595  45.827  56.789  1.00  2.02
ATOM    646 3HD2 LEU    41      54.918  45.391  56.387  1.00  2.02
ATOM    647  C   LEU    41      54.431  48.904  54.267  1.00  2.02
ATOM    648  O   LEU    41      54.099  49.551  55.264  1.00  2.02
ATOM    649  N   ARG    42      54.547  49.472  53.061  1.00  1.87
ATOM    650  H   ARG    42      54.783  48.882  52.267  1.00  1.87
ATOM    651  CA  ARG    42      54.299  50.904  52.874  1.00  1.87
ATOM    652  HA  ARG    42      54.912  51.431  53.605  1.00  1.87
ATOM    653  CB  ARG    42      54.697  51.369  51.471  1.00  1.87
ATOM    654  HB1 ARG    42      54.134  52.271  51.221  1.00  1.87
ATOM    655  HB2 ARG    42      54.429  50.583  50.768  1.00  1.87
ATOM    656  CG  ARG    42      56.190  51.692  51.302  1.00  1.87
ATOM    657  HG1 ARG    42      56.338  51.986  50.264  1.00  1.87
ATOM    658  HG2 ARG    42      56.772  50.793  51.502  1.00  1.87
ATOM    659  CD  ARG    42      56.663  52.846  52.203  1.00  1.87
ATOM    660  HD1 ARG    42      56.692  52.519  53.243  1.00  1.87
ATOM    661  HD2 ARG    42      55.935  53.644  52.104  1.00  1.87
ATOM    662  NE  ARG    42      57.975  53.389  51.804  1.00  1.87
ATOM    663  HE  ARG    42      58.224  53.320  50.831  1.00  1.87
ATOM    664  CZ  ARG    42      58.857  54.019  52.566  1.00  1.87
ATOM    665  NH1 ARG    42      59.960  54.442  52.014  1.00  1.87
ATOM    666 1HH1 ARG    42      60.087  54.386  51.006  1.00  1.87
ATOM    667 2HH1 ARG    42      60.620  54.932  52.584  1.00  1.87
ATOM    668  NH2 ARG    42      58.697  54.266  53.840  1.00  1.87
ATOM    669 1HH2 ARG    42      57.852  54.036  54.351  1.00  1.87
ATOM    670 2HH2 ARG    42      59.419  54.748  54.372  1.00  1.87
ATOM    671  C   ARG    42      52.887  51.354  53.256  1.00  1.87
ATOM    672  O   ARG    42      52.774  52.346  53.966  1.00  1.87
ATOM    673  N   SER    43      51.835  50.600  52.911  1.00  2.45
ATOM    674  H   SER    43      51.977  49.779  52.335  1.00  2.45
ATOM    675  CA  SER    43      50.487  50.900  53.433  1.00  2.45
ATOM    676  HA  SER    43      50.238  51.915  53.122  1.00  2.45
ATOM    677  CB  SER    43      49.413  49.992  52.817  1.00  2.45
ATOM    678  HB1 SER    43      49.506  50.030  51.731  1.00  2.45
ATOM    679  HB2 SER    43      48.434  50.386  53.088  1.00  2.45
ATOM    680  OG  SER    43      49.455  48.642  53.229  1.00  2.45
ATOM    681  HG  SER    43      50.370  48.380  53.430  1.00  2.45
ATOM    682  C   SER    43      50.441  50.926  54.967  1.00  2.45
ATOM    683  O   SER    43      49.964  51.899  55.538  1.00  2.45
ATOM    684  N   GLN    44      51.081  49.952  55.618  1.00  2.62
ATOM    685  H   GLN    44      51.575  49.256  55.077  1.00  2.62
ATOM    686  CA  GLN    44      51.131  49.804  57.074  1.00  2.62
ATOM    687  HA  GLN    44      50.148  50.028  57.494  1.00  2.62
ATOM    688  CB  GLN    44      51.495  48.331  57.375  1.00  2.62
ATOM    689  HB1 GLN    44      51.590  48.196  58.453  1.00  2.62
ATOM    690  HB2 GLN    44      52.463  48.106  56.924  1.00  2.62
ATOM    691  CG  GLN    44      50.457  47.309  56.856  1.00  2.62
ATOM    692  HG1 GLN    44      50.199  47.521  55.821  1.00  2.62
ATOM    693  HG2 GLN    44      49.545  47.411  57.446  1.00  2.62
ATOM    694  CD  GLN    44      50.951  45.864  56.927  1.00  2.62
ATOM    695  OE1 GLN    44      51.476  45.293  55.980  1.00  2.62
ATOM    696  NE2 GLN    44      50.785  45.206  58.058  1.00  2.62
ATOM    697 1HE2 GLN    44      50.395  45.677  58.857  1.00  2.62
ATOM    698 2HE2 GLN    44      51.128  44.265  58.093  1.00  2.62
ATOM    699  C   GLN    44      52.131  50.766  57.731  1.00  2.62
ATOM    700  O   GLN    44      52.369  50.694  58.934  1.00  2.62
ATOM    701  N   GLU    45      52.726  51.676  56.952  1.00  2.45
ATOM    702  H   GLU    45      52.622  51.593  55.950  1.00  2.45
ATOM    703  CA  GLU    45      53.490  52.802  57.476  1.00  2.45
ATOM    704  HA  GLU    45      53.223  52.893  58.529  1.00  2.45
ATOM    705  CB  GLU    45      54.980  52.473  57.413  1.00  2.45
ATOM    706  HB1 GLU    45      55.345  52.571  56.391  1.00  2.45
ATOM    707  HB2 GLU    45      55.117  51.432  57.713  1.00  2.45
ATOM    708  CG  GLU    45      55.782  53.326  58.414  1.00  2.45
ATOM    709  HG1 GLU    45      56.521  52.682  58.893  1.00  2.45
ATOM    710  HG2 GLU    45      55.115  53.687  59.199  1.00  2.45
ATOM    711  CD  GLU    45      56.511  54.510  57.789  1.00  2.45
ATOM    712  OE1 GLU    45      56.947  54.410  56.615  1.00  2.45
ATOM    713  OE2 GLU    45      56.773  55.493  58.523  1.00  2.45
ATOM    714  C   GLU    45      53.076  54.151  56.860  1.00  2.45
ATOM    715  O   GLU    45      53.725  55.171  57.095  1.00  2.45
ATOM    716  N   CYS    46      51.927  54.193  56.178  1.00  2.74
ATOM    717  H   CYS    46      51.454  53.318  55.985  1.00  2.74
ATOM    718  CA  CYS    46      51.162  55.424  55.987  1.00  2.74
ATOM    719  HA  CYS    46      51.797  56.277  56.224  1.00  2.74
ATOM    720  CB  CYS    46      50.726  55.577  54.522  1.00  2.74
ATOM    721  HB1 CYS    46      49.728  55.158  54.372  1.00  2.74
ATOM    722  HB2 CYS    46      51.432  55.060  53.871  1.00  2.74
ATOM    723  SG  CYS    46      50.743  57.346  54.105  1.00  2.74
ATOM    724  HG  CYS    46      49.989  57.808  55.116  1.00  2.74
ATOM    725  C   CYS    46      49.993  55.484  56.967  1.00  2.74
ATOM    726  O   CYS    46      49.940  56.368  57.819  1.00  2.74
ATOM    727  N   ASP    47      49.194  54.420  56.965  1.00  3.53
ATOM    728  H   ASP    47      49.266  53.768  56.194  1.00  3.53
ATOM    729  CA  ASP    47      48.404  53.943  58.092  1.00  3.53
ATOM    730  HA  ASP    47      47.823  54.769  58.506  1.00  3.53
ATOM    731  CB  ASP    47      47.432  52.841  57.627  1.00  3.53
ATOM    732  HB1 ASP    47      46.834  52.527  58.484  1.00  3.53
ATOM    733  HB2 ASP    47      48.001  51.976  57.286  1.00  3.53
ATOM    734  CG  ASP    47      46.509  53.286  56.511  1.00  3.53
ATOM    735  OD1 ASP    47      45.287  53.447  56.749  1.00  3.53
ATOM    736  OD2 ASP    47      46.969  53.438  55.349  1.00  3.53
ATOM    737  C   ASP    47      49.336  53.399  59.198  1.00  3.53
ATOM    738  O   ASP    47      49.294  52.218  59.564  1.00  3.53
ATOM    739  N   TRP    48      50.200  54.250  59.775  1.00  4.47
ATOM    740  H   TRP    48      50.213  55.200  59.425  1.00  4.47
ATOM    741  CA  TRP    48      50.509  54.049  61.191  1.00  4.47
ATOM    742  HA  TRP    48      51.064  53.122  61.346  1.00  4.47
ATOM    743  CB  TRP    48      51.218  55.258  61.853  1.00  4.47
ATOM    744  HB1 TRP    48      51.535  54.972  62.844  1.00  4.47
ATOM    745  HB2 TRP    48      50.472  56.031  62.027  1.00  4.47
ATOM    746  CG  TRP    48      52.334  56.039  61.239  1.00  4.47
ATOM    747  CD1 TRP    48      52.895  55.873  60.024  1.00  4.47
ATOM    748  HD1 TRP    48      52.637  55.082  59.335  1.00  4.47
ATOM    749  NE1 TRP    48      53.694  56.962  59.734  1.00  4.47
ATOM    750  HE1 TRP    48      54.098  57.061  58.803  1.00  4.47
ATOM    751  CE2 TRP    48      53.642  57.908  60.739  1.00  4.47
ATOM    752  CZ2 TRP    48      54.157  59.204  60.885  1.00  4.47
ATOM    753  HZ2 TRP    48      54.690  59.689  60.081  1.00  4.47
ATOM    754  CH2 TRP    48      53.948  59.903  62.087  1.00  4.47
ATOM    755  HH2 TRP    48      54.306  60.921  62.213  1.00  4.47
ATOM    756  CZ3 TRP    48      53.247  59.291  63.139  1.00  4.47
ATOM    757  HZ3 TRP    48      53.059  59.831  64.059  1.00  4.47
ATOM    758  CE3 TRP    48      52.713  57.997  62.975  1.00  4.47
ATOM    759  HE3 TRP    48      52.108  57.573  63.760  1.00  4.47
ATOM    760  CD2 TRP    48      52.875  57.283  61.772  1.00  4.47
ATOM    761  C   TRP    48      49.133  54.018  61.897  1.00  4.47
ATOM    762  O   TRP    48      48.328  54.913  61.682  1.00  4.47
ATOM    763  N   GLU    49      48.855  53.022  62.731  1.00  5.39
ATOM    764  H   GLU    49      49.557  52.347  62.977  1.00  5.39
ATOM    765  CA  GLU    49      47.448  52.726  63.059  1.00  5.39
ATOM    766  HA  GLU    49      46.833  53.022  62.206  1.00  5.39
ATOM    767  CB  GLU    49      47.274  51.192  63.193  1.00  5.39
ATOM    768  HB1 GLU    49      47.831  50.847  64.053  1.00  5.39
ATOM    769  HB2 GLU    49      47.713  50.733  62.317  1.00  5.39
ATOM    770  CG  GLU    49      45.816  50.733  63.303  1.00  5.39
ATOM    771  HG1 GLU    49      45.413  50.955  64.293  1.00  5.39
ATOM    772  HG2 GLU    49      45.778  49.648  63.178  1.00  5.39
ATOM    773  CD  GLU    49      44.935  51.398  62.229  1.00  5.39
ATOM    774  OE1 GLU    49      44.353  52.461  62.533  1.00  5.39
ATOM    775  OE2 GLU    49      44.918  50.861  61.105  1.00  5.39
ATOM    776  C   GLU    49      46.914  53.513  64.273  1.00  5.39
ATOM    777  O   GLU    49      46.543  52.978  65.318  1.00  5.39
ATOM    778  N   GLU    50      46.905  54.836  64.137  1.00  4.76
ATOM    779  H   GLU    50      47.401  55.168  63.316  1.00  4.76
ATOM    780  CA  GLU    50      45.745  55.664  64.458  1.00  4.76
ATOM    781  HA  GLU    50      44.832  55.112  64.219  1.00  4.76
ATOM    782  CB  GLU    50      45.663  56.090  65.963  1.00  4.76
ATOM    783  HB1 GLU    50      46.383  56.887  66.127  1.00  4.76
ATOM    784  HB2 GLU    50      45.966  55.258  66.595  1.00  4.76
ATOM    785  CG  GLU    50      44.237  56.532  66.368  1.00  4.76
ATOM    786  HG1 GLU    50      43.663  55.646  66.637  1.00  4.76
ATOM    787  HG2 GLU    50      43.740  56.958  65.497  1.00  4.76
ATOM    788  CD  GLU    50      44.126  57.570  67.514  1.00  4.76
ATOM    789  OE1 GLU    50      42.990  57.923  67.913  1.00  4.76
ATOM    790  OE2 GLU    50      45.118  58.225  67.895  1.00  4.76
ATOM    791  C   GLU    50      45.868  56.891  63.586  1.00  4.76
ATOM    792  O   GLU    50      46.914  57.560  63.589  1.00  4.76
ATOM    793  N   ILE    51      44.815  57.225  62.862  1.00  4.60
ATOM    794  H   ILE    51      44.035  56.582  62.815  1.00  4.60
ATOM    795  CA  ILE    51      44.756  58.521  62.194  1.00  4.60
ATOM    796  HA  ILE    51      45.642  58.630  61.568  1.00  4.60
ATOM    797  CB  ILE    51      43.506  58.604  61.269  1.00  4.60
ATOM    798  HB  ILE    51      43.691  59.407  60.559  1.00  4.60
ATOM    799  CG2 ILE    51      43.352  57.296  60.460  1.00  4.60
ATOM    800 1HG2 ILE    51      42.734  57.476  59.582  1.00  4.60
ATOM    801 2HG2 ILE    51      44.334  56.937  60.150  1.00  4.60
ATOM    802 3HG2 ILE    51      42.883  56.519  61.068  1.00  4.60
ATOM    803  CG1 ILE    51      42.178  58.899  61.999  1.00  4.60
ATOM    804 1HG1 ILE    51      42.257  59.823  62.571  1.00  4.60
ATOM    805 2HG1 ILE    51      41.945  58.096  62.700  1.00  4.60
ATOM    806  CD1 ILE    51      40.971  59.084  61.059  1.00  4.60
ATOM    807  HD1 ILE    51      40.718  58.138  60.579  1.00  4.60
ATOM    808  HD2 ILE    51      40.115  59.421  61.645  1.00  4.60
ATOM    809  HD3 ILE    51      41.214  59.830  60.302  1.00  4.60
ATOM    810  C   ILE    51      44.797  59.654  63.212  1.00  4.60
ATOM    811  O   ILE    51      45.286  60.721  62.903  1.00  4.60
ATOM    812  N   SER    52      44.257  59.408  64.414  1.00  5.35
ATOM    813  H   SER    52      43.933  58.470  64.570  1.00  5.35
ATOM    814  CA  SER    52      44.022  60.361  65.499  1.00  5.35
ATOM    815  HA  SER    52      43.533  59.818  66.297  1.00  5.35
ATOM    816  CB  SER    52      45.386  60.878  66.011  1.00  5.35
ATOM    817  HB1 SER    52      45.238  61.517  66.877  1.00  5.35
ATOM    818  HB2 SER    52      45.858  61.470  65.230  1.00  5.35
ATOM    819  OG  SER    52      46.293  59.844  66.362  1.00  5.35
ATOM    820  HG  SER    52      45.879  59.198  66.987  1.00  5.35
ATOM    821  C   SER    52      43.045  61.485  65.096  1.00  5.35
ATOM    822  O   SER    52      41.982  61.574  65.689  1.00  5.35
ATOM    823  N   VAL    53      43.366  62.247  64.047  1.00  6.43
ATOM    824  H   VAL    53      44.263  62.028  63.625  1.00  6.43
ATOM    825  CA  VAL    53      42.671  63.402  63.464  1.00  6.43
ATOM    826  HA  VAL    53      43.464  64.085  63.167  1.00  6.43
ATOM    827  CB  VAL    53      41.941  63.089  62.141  1.00  6.43
ATOM    828  HB  VAL    53      41.118  62.398  62.322  1.00  6.43
ATOM    829  CG1 VAL    53      41.411  64.380  61.492  1.00  6.43
ATOM    830 1HG1 VAL    53      41.101  64.197  60.468  1.00  6.43
ATOM    831 2HG1 VAL    53      40.553  64.759  62.045  1.00  6.43
ATOM    832 3HG1 VAL    53      42.187  65.149  61.485  1.00  6.43
ATOM    833  CG2 VAL    53      42.887  62.484  61.097  1.00  6.43
ATOM    834 1HG2 VAL    53      42.339  62.230  60.191  1.00  6.43
ATOM    835 2HG2 VAL    53      43.677  63.190  60.843  1.00  6.43
ATOM    836 3HG2 VAL    53      43.346  61.577  61.473  1.00  6.43
ATOM    837  C   VAL    53      41.800  64.216  64.425  1.00  6.43
ATOM    838  O   VAL    53      40.586  64.054  64.540  1.00  6.43
ATOM    839  N   LYS    54      42.469  65.143  65.107  1.00  7.58
ATOM    840  H   LYS    54      43.475  65.182  64.942  1.00  7.58
ATOM    841  CA  LYS    54      41.978  65.942  66.225  1.00  7.58
ATOM    842  HA  LYS    54      40.890  65.883  66.256  1.00  7.58
ATOM    843  CB  LYS    54      42.537  65.323  67.540  1.00  7.58
ATOM    844  HB1 LYS    54      42.345  66.012  68.364  1.00  7.58
ATOM    845  HB2 LYS    54      43.621  65.244  67.437  1.00  7.58
ATOM    846  CG  LYS    54      41.941  63.957  67.946  1.00  7.58
ATOM    847  HG1 LYS    54      41.378  63.538  67.117  1.00  7.58
ATOM    848  HG2 LYS    54      41.236  64.106  68.766  1.00  7.58
ATOM    849  CD  LYS    54      43.013  62.938  68.392  1.00  7.58
ATOM    850  HD1 LYS    54      43.519  63.309  69.284  1.00  7.58
ATOM    851  HD2 LYS    54      43.743  62.865  67.590  1.00  7.58
ATOM    852  CE  LYS    54      42.411  61.542  68.668  1.00  7.58
ATOM    853  HE1 LYS    54      41.747  61.295  67.836  1.00  7.58
ATOM    854  HE2 LYS    54      41.792  61.587  69.565  1.00  7.58
ATOM    855  NZ  LYS    54      43.442  60.473  68.791  1.00  7.58
ATOM    856  HZ1 LYS    54      43.932  60.475  69.668  1.00  7.58
ATOM    857  HZ2 LYS    54      43.050  59.532  68.655  1.00  7.58
ATOM    858  HZ3 LYS    54      44.132  60.512  68.056  1.00  7.58
ATOM    859  C   LYS    54      42.333  67.434  66.102  1.00  7.58
ATOM    860  O   LYS    54      42.878  68.059  67.011  1.00  7.58
ATOM    861  N   GLY    55      42.056  68.005  64.938  1.00  7.99
ATOM    862  H   GLY    55      41.689  67.383  64.229  1.00  7.99
ATOM    863  CA  GLY    55      42.484  69.324  64.442  1.00  7.99
ATOM    864  HA1 GLY    55      43.404  69.640  64.932  1.00  7.99
ATOM    865  HA2 GLY    55      41.704  70.067  64.603  1.00  7.99
ATOM    866  C   GLY    55      42.728  69.135  62.938  1.00  7.99
ATOM    867  O   GLY    55      42.339  68.102  62.386  1.00  7.99
ATOM    868  N   PRO    56      43.383  70.070  62.232  1.00  7.26
ATOM    869  CD  PRO    56      43.616  71.453  62.612  1.00  7.26
ATOM    870  HD1 PRO    56      44.129  71.521  63.573  1.00  7.26
ATOM    871  HD2 PRO    56      42.663  71.983  62.654  1.00  7.26
ATOM    872  CG  PRO    56      44.490  72.050  61.502  1.00  7.26
ATOM    873  HG1 PRO    56      45.527  72.090  61.837  1.00  7.26
ATOM    874  HG2 PRO    56      44.148  73.048  61.225  1.00  7.26
ATOM    875  CB  PRO    56      44.355  71.069  60.329  1.00  7.26
ATOM    876  HB1 PRO    56      45.261  71.036  59.723  1.00  7.26
ATOM    877  HB2 PRO    56      43.507  71.368  59.712  1.00  7.26
ATOM    878  CA  PRO    56      44.042  69.716  60.979  1.00  7.26
ATOM    879  HA  PRO    56      43.376  69.142  60.332  1.00  7.26
ATOM    880  C   PRO    56      45.303  68.871  61.270  1.00  7.26
ATOM    881  O   PRO    56      45.496  67.769  60.744  1.00  7.26
ATOM    882  N   ASN    57      46.147  69.424  62.148  1.00  6.53
ATOM    883  H   ASN    57      45.807  70.266  62.588  1.00  6.53
ATOM    884  CA  ASN    57      47.416  68.942  62.705  1.00  6.53
ATOM    885  HA  ASN    57      47.940  69.824  63.074  1.00  6.53
ATOM    886  CB  ASN    57      47.106  68.087  63.938  1.00  6.53
ATOM    887  HB1 ASN    57      48.031  67.814  64.444  1.00  6.53
ATOM    888  HB2 ASN    57      46.639  67.172  63.588  1.00  6.53
ATOM    889  CG  ASN    57      46.195  68.765  64.953  1.00  6.53
ATOM    890  OD1 ASN    57      46.079  69.984  65.018  1.00  6.53
ATOM    891  ND2 ASN    57      45.485  67.992  65.732  1.00  6.53
ATOM    892 1HD2 ASN    57      45.445  66.994  65.505  1.00  6.53
ATOM    893 2HD2 ASN    57      44.823  68.398  66.374  1.00  6.53
ATOM    894  C   ASN    57      48.429  68.269  61.754  1.00  6.53
ATOM    895  O   ASN    57      49.514  67.892  62.190  1.00  6.53
ATOM    896  N   GLY    58      48.100  68.117  60.469  1.00  5.28
ATOM    897  H   GLY    58      47.178  68.439  60.223  1.00  5.28
ATOM    898  CA  GLY    58      48.640  67.081  59.600  1.00  5.28
ATOM    899  HA1 GLY    58      49.672  67.327  59.345  1.00  5.28
ATOM    900  HA2 GLY    58      48.052  67.040  58.684  1.00  5.28
ATOM    901  C   GLY    58      48.622  65.710  60.229  1.00  5.28
ATOM    902  O   GLY    58      49.620  65.005  60.159  1.00  5.28
ATOM    903  N   GLU    59      47.497  65.309  60.817  1.00  4.24
ATOM    904  H   GLU    59      46.706  65.939  60.888  1.00  4.24
ATOM    905  CA  GLU    59      47.396  63.923  61.327  1.00  4.24
ATOM    906  HA  GLU    59      48.304  63.724  61.899  1.00  4.24
ATOM    907  CB  GLU    59      46.224  63.864  62.318  1.00  4.24
ATOM    908  HB1 GLU    59      45.684  62.937  62.209  1.00  4.24
ATOM    909  HB2 GLU    59      45.520  64.670  62.095  1.00  4.24
ATOM    910  CG  GLU    59      46.747  64.006  63.765  1.00  4.24
ATOM    911  HG1 GLU    59      47.552  64.745  63.783  1.00  4.24
ATOM    912  HG2 GLU    59      47.166  63.051  64.089  1.00  4.24
ATOM    913  CD  GLU    59      45.671  64.480  64.745  1.00  4.24
ATOM    914  OE1 GLU    59      45.116  65.574  64.515  1.00  4.24
ATOM    915  OE2 GLU    59      45.345  63.792  65.733  1.00  4.24
ATOM    916  C   GLU    59      47.438  62.822  60.236  1.00  4.24
ATOM    917  O   GLU    59      47.410  61.639  60.556  1.00  4.24
ATOM    918  N   SER    60      47.648  63.185  58.960  1.00  3.57
ATOM    919  H   SER    60      47.623  64.169  58.773  1.00  3.57
ATOM    920  CA  SER    60      48.402  62.362  57.993  1.00  3.57
ATOM    921  HA  SER    60      47.894  61.401  57.894  1.00  3.57
ATOM    922  CB  SER    60      48.447  63.000  56.587  1.00  3.57
ATOM    923  HB1 SER    60      49.242  62.523  56.010  1.00  3.57
ATOM    924  HB2 SER    60      48.687  64.061  56.682  1.00  3.57
ATOM    925  OG  SER    60      47.242  62.843  55.859  1.00  3.57
ATOM    926  HG  SER    60      47.394  62.157  55.188  1.00  3.57
ATOM    927  C   SER    60      49.834  62.073  58.452  1.00  3.57
ATOM    928  O   SER    60      50.797  62.693  58.012  1.00  3.57
ATOM    929  N   SER    61      49.963  61.072  59.313  1.00  2.92
ATOM    930  H   SER    61      49.110  60.758  59.769  1.00  2.92
ATOM    931  CA  SER    61      51.087  60.135  59.343  1.00  2.92
ATOM    932  HA  SER    61      51.887  60.513  59.976  1.00  2.92
ATOM    933  CB  SER    61      50.490  58.841  59.912  1.00  2.92
ATOM    934  HB1 SER    61      51.184  58.015  59.791  1.00  2.92
ATOM    935  HB2 SER    61      49.576  58.590  59.369  1.00  2.92
ATOM    936  OG  SER    61      50.189  59.023  61.276  1.00  2.92
ATOM    937  HG  SER    61      49.516  58.388  61.555  1.00  2.92
ATOM    938  C   SER    61      51.597  59.761  57.952  1.00  2.92
ATOM    939  O   SER    61      50.877  59.690  56.955  1.00  2.92
ATOM    940  N   VAL    62      52.892  59.497  57.910  1.00  2.45
ATOM    941  H   VAL    62      53.371  59.503  58.795  1.00  2.45
ATOM    942  CA  VAL    62      53.708  59.663  56.715  1.00  2.45
ATOM    943  HA  VAL    62      53.128  59.357  55.842  1.00  2.45
ATOM    944  CB  VAL    62      54.079  61.159  56.612  1.00  2.45
ATOM    945  HB  VAL    62      55.044  61.218  56.148  1.00  2.45
ATOM    946  CG1 VAL    62      53.053  61.855  55.726  1.00  2.45
ATOM    947 1HG1 VAL    62      53.379  62.866  55.489  1.00  2.45
ATOM    948 2HG1 VAL    62      52.905  61.270  54.824  1.00  2.45
ATOM    949 3HG1 VAL    62      52.090  61.904  56.215  1.00  2.45
ATOM    950  CG2 VAL    62      54.227  61.955  57.921  1.00  2.45
ATOM    951 1HG2 VAL    62      53.264  62.087  58.413  1.00  2.45
ATOM    952 2HG2 VAL    62      54.919  61.455  58.589  1.00  2.45
ATOM    953 3HG2 VAL    62      54.625  62.945  57.691  1.00  2.45
ATOM    954  C   VAL    62      54.933  58.779  56.808  1.00  2.45
ATOM    955  O   VAL    62      55.494  58.518  57.875  1.00  2.45
ATOM    956  N   ILE    63      55.287  58.313  55.634  1.00  2.10
ATOM    957  H   ILE    63      54.909  58.813  54.839  1.00  2.10
ATOM    958  CA  ILE    63      56.122  57.180  55.309  1.00  2.10
ATOM    959  HA  ILE    63      55.835  56.356  55.955  1.00  2.10
ATOM    960  CB  ILE    63      55.713  56.867  53.831  1.00  2.10
ATOM    961  HB  ILE    63      54.998  57.630  53.505  1.00  2.10
ATOM    962  CG2 ILE    63      56.814  57.000  52.772  1.00  2.10
ATOM    963 1HG2 ILE    63      57.193  58.021  52.805  1.00  2.10
ATOM    964 2HG2 ILE    63      57.627  56.327  52.969  1.00  2.10
ATOM    965 3HG2 ILE    63      56.406  56.839  51.777  1.00  2.10
ATOM    966  CG1 ILE    63      54.899  55.564  53.770  1.00  2.10
ATOM    967 1HG1 ILE    63      54.176  55.571  54.585  1.00  2.10
ATOM    968 2HG1 ILE    63      55.555  54.710  53.923  1.00  2.10
ATOM    969  CD1 ILE    63      54.078  55.412  52.475  1.00  2.10
ATOM    970  HD1 ILE    63      53.510  54.484  52.513  1.00  2.10
ATOM    971  HD2 ILE    63      53.378  56.245  52.387  1.00  2.10
ATOM    972  HD3 ILE    63      54.721  55.396  51.597  1.00  2.10
ATOM    973  C   ILE    63      57.572  57.579  55.589  1.00  2.10
ATOM    974  O   ILE    63      58.063  58.609  55.114  1.00  2.10
ATOM    975  N   HIS    64      58.238  56.826  56.464  1.00  2.28
ATOM    976  H   HIS    64      57.758  56.018  56.861  1.00  2.28
ATOM    977  CA  HIS    64      59.529  57.218  57.004  1.00  2.28
ATOM    978  HA  HIS    64      59.552  58.291  56.837  1.00  2.28
ATOM    979  CB  HIS    64      59.648  57.162  58.531  1.00  2.28
ATOM    980  HB1 HIS    64      58.656  57.286  58.931  1.00  2.28
ATOM    981  HB2 HIS    64      60.214  58.034  58.848  1.00  2.28
ATOM    982  CG  HIS    64      60.312  56.013  59.234  1.00  2.28
ATOM    983  ND1 HIS    64      61.648  55.985  59.638  1.00  2.28
ATOM    984  CE1 HIS    64      61.752  54.988  60.531  1.00  2.28
ATOM    985  HE1 HIS    64      62.661  54.727  61.059  1.00  2.28
ATOM    986  NE2 HIS    64      60.564  54.383  60.685  1.00  2.28
ATOM    987  HE2 HIS    64      60.333  53.615  61.311  1.00  2.28
ATOM    988  CD2 HIS    64      59.648  55.023  59.887  1.00  2.28
ATOM    989  HD2 HIS    64      58.584  54.836  59.855  1.00  2.28
ATOM    990  C   HIS    64      60.712  56.752  56.170  1.00  2.28
ATOM    991  O   HIS    64      60.685  55.732  55.468  1.00  2.28
ATOM    992  N   ASP    65      61.751  57.581  56.209  1.00  2.40
ATOM    993  H   ASP    65      61.667  58.422  56.775  1.00  2.40
ATOM    994  CA  ASP    65      63.060  57.232  55.696  1.00  2.40
ATOM    995  HA  ASP    65      62.944  56.528  54.872  1.00  2.40
ATOM    996  CB  ASP    65      63.782  58.458  55.115  1.00  2.40
ATOM    997  HB1 ASP    65      63.746  59.273  55.841  1.00  2.40
ATOM    998  HB2 ASP    65      63.263  58.785  54.213  1.00  2.40
ATOM    999  CG  ASP    65      65.250  58.153  54.773  1.00  2.40
ATOM   1000  OD1 ASP    65      65.528  57.570  53.692  1.00  2.40
ATOM   1001  OD2 ASP    65      66.099  58.520  55.612  1.00  2.40
ATOM   1002  C   ASP    65      63.850  56.536  56.792  1.00  2.40
ATOM   1003  O   ASP    65      64.297  57.202  57.719  1.00  2.40
ATOM   1004  N   ARG    66      64.020  55.205  56.698  1.00  2.61
ATOM   1005  H   ARG    66      63.529  54.715  55.964  1.00  2.61
ATOM   1006  CA  ARG    66      64.685  54.421  57.757  1.00  2.61
ATOM   1007  HA  ARG    66      64.030  54.432  58.628  1.00  2.61
ATOM   1008  CB  ARG    66      64.976  52.961  57.338  1.00  2.61
ATOM   1009  HB1 ARG    66      65.687  52.965  56.510  1.00  2.61
ATOM   1010  HB2 ARG    66      64.072  52.485  56.972  1.00  2.61
ATOM   1011  CG  ARG    66      65.565  52.089  58.475  1.00  2.61
ATOM   1012  HG1 ARG    66      66.574  52.427  58.712  1.00  2.61
ATOM   1013  HG2 ARG    66      65.652  51.072  58.100  1.00  2.61
ATOM   1014  CD  ARG    66      64.731  52.074  59.771  1.00  2.61
ATOM   1015  HD1 ARG    66      63.691  51.879  59.520  1.00  2.61
ATOM   1016  HD2 ARG    66      64.799  53.052  60.250  1.00  2.61
ATOM   1017  NE  ARG    66      65.215  51.055  60.721  1.00  2.61
ATOM   1018  HE  ARG    66      66.213  50.817  60.666  1.00  2.61
ATOM   1019  CZ  ARG    66      64.552  50.464  61.697  1.00  2.61
ATOM   1020  NH1 ARG    66      65.153  49.611  62.467  1.00  2.61
ATOM   1021 1HH1 ARG    66      66.110  49.319  62.208  1.00  2.61
ATOM   1022 2HH1 ARG    66      64.695  49.161  63.230  1.00  2.61
ATOM   1023  NH2 ARG    66      63.281  50.684  61.914  1.00  2.61
ATOM   1024 1HH2 ARG    66      62.775  51.250  61.257  1.00  2.61
ATOM   1025 2HH2 ARG    66      62.795  50.195  62.642  1.00  2.61
ATOM   1026  C   ARG    66      65.984  55.056  58.252  1.00  2.61
ATOM   1027  O   ARG    66      66.235  55.100  59.452  1.00  2.61
ATOM   1028  N   LYS    67      66.779  55.569  57.315  1.00  3.15
ATOM   1029  H   LYS    67      66.406  55.615  56.380  1.00  3.15
ATOM   1030  CA  LYS    67      68.118  56.099  57.565  1.00  3.15
ATOM   1031  HA  LYS    67      68.643  55.405  58.226  1.00  3.15
ATOM   1032  CB  LYS    67      68.910  56.190  56.244  1.00  3.15
ATOM   1033  HB1 LYS    67      69.908  56.565  56.480  1.00  3.15
ATOM   1034  HB2 LYS    67      68.439  56.918  55.581  1.00  3.15
ATOM   1035  CG  LYS    67      69.091  54.835  55.527  1.00  3.15
ATOM   1036  HG1 LYS    67      69.078  54.033  56.267  1.00  3.15
ATOM   1037  HG2 LYS    67      70.074  54.822  55.053  1.00  3.15
ATOM   1038  CD  LYS    67      68.040  54.536  54.444  1.00  3.15
ATOM   1039  HD1 LYS    67      67.039  54.684  54.843  1.00  3.15
ATOM   1040  HD2 LYS    67      68.140  53.490  54.145  1.00  3.15
ATOM   1041  CE  LYS    67      68.247  55.423  53.211  1.00  3.15
ATOM   1042  HE1 LYS    67      69.213  55.176  52.763  1.00  3.15
ATOM   1043  HE2 LYS    67      68.267  56.473  53.521  1.00  3.15
ATOM   1044  NZ  LYS    67      67.169  55.217  52.222  1.00  3.15
ATOM   1045  HZ1 LYS    67      66.989  54.226  52.046  1.00  3.15
ATOM   1046  HZ2 LYS    67      66.304  55.656  52.506  1.00  3.15
ATOM   1047  HZ3 LYS    67      67.422  55.522  51.285  1.00  3.15
ATOM   1048  C   LYS    67      68.153  57.440  58.307  1.00  3.15
ATOM   1049  O   LYS    67      69.231  57.921  58.645  1.00  3.15
ATOM   1050  N   SER    68      66.998  58.055  58.553  1.00  3.28
ATOM   1051  H   SER    68      66.154  57.639  58.175  1.00  3.28
ATOM   1052  CA  SER    68      66.890  59.329  59.267  1.00  3.28
ATOM   1053  HA  SER    68      67.779  59.442  59.891  1.00  3.28
ATOM   1054  CB  SER    68      66.904  60.492  58.271  1.00  3.28
ATOM   1055  HB1 SER    68      67.833  60.450  57.701  1.00  3.28
ATOM   1056  HB2 SER    68      66.885  61.429  58.829  1.00  3.28
ATOM   1057  OG  SER    68      65.806  60.448  57.377  1.00  3.28
ATOM   1058  HG  SER    68      65.942  59.656  56.791  1.00  3.28
ATOM   1059  C   SER    68      65.717  59.448  60.241  1.00  3.28
ATOM   1060  O   SER    68      65.600  60.470  60.907  1.00  3.28
ATOM   1061  N   GLY    69      64.831  58.450  60.320  1.00  3.06
ATOM   1062  H   GLY    69      64.928  57.666  59.686  1.00  3.06
ATOM   1063  CA  GLY    69      63.614  58.494  61.138  1.00  3.06
ATOM   1064  HA1 GLY    69      63.901  58.668  62.175  1.00  3.06
ATOM   1065  HA2 GLY    69      63.119  57.529  61.083  1.00  3.06
ATOM   1066  C   GLY    69      62.593  59.577  60.757  1.00  3.06
ATOM   1067  O   GLY    69      61.580  59.743  61.435  1.00  3.06
ATOM   1068  N   LYS    70      62.847  60.327  59.678  1.00  2.73
ATOM   1069  H   LYS    70      63.666  60.084  59.142  1.00  2.73
ATOM   1070  CA  LYS    70      62.023  61.456  59.241  1.00  2.73
ATOM   1071  HA  LYS    70      61.641  61.963  60.129  1.00  2.73
ATOM   1072  CB  LYS    70      62.856  62.451  58.418  1.00  2.73
ATOM   1073  HB1 LYS    70      62.175  63.171  57.962  1.00  2.73
ATOM   1074  HB2 LYS    70      63.359  61.907  57.621  1.00  2.73
ATOM   1075  CG  LYS    70      63.860  63.218  59.296  1.00  2.73
ATOM   1076  HG1 LYS    70      64.647  62.549  59.642  1.00  2.73
ATOM   1077  HG2 LYS    70      63.328  63.590  60.172  1.00  2.73
ATOM   1078  CD  LYS    70      64.492  64.434  58.595  1.00  2.73
ATOM   1079  HD1 LYS    70      64.806  65.133  59.372  1.00  2.73
ATOM   1080  HD2 LYS    70      63.741  64.944  57.989  1.00  2.73
ATOM   1081  CE  LYS    70      65.733  64.126  57.743  1.00  2.73
ATOM   1082  HE1 LYS    70      66.524  63.753  58.401  1.00  2.73
ATOM   1083  HE2 LYS    70      66.081  65.066  57.304  1.00  2.73
ATOM   1084  NZ  LYS    70      65.464  63.139  56.672  1.00  2.73
ATOM   1085  HZ1 LYS    70      66.230  63.097  56.017  1.00  2.73
ATOM   1086  HZ2 LYS    70      65.390  62.205  57.080  1.00  2.73
ATOM   1087  HZ3 LYS    70      64.600  63.341  56.189  1.00  2.73
ATOM   1088  C   LYS    70      60.825  61.014  58.434  1.00  2.73
ATOM   1089  O   LYS    70      60.910  60.063  57.658  1.00  2.73
ATOM   1090  N   LYS    71      59.712  61.724  58.613  1.00  2.54
ATOM   1091  H   LYS    71      59.759  62.566  59.164  1.00  2.54
ATOM   1092  CA  LYS    71      58.384  61.216  58.280  1.00  2.54
ATOM   1093  HA  LYS    71      58.511  60.234  57.822  1.00  2.54
ATOM   1094  CB  LYS    71      57.554  60.953  59.554  1.00  2.54
ATOM   1095  HB1 LYS    71      56.710  60.328  59.281  1.00  2.54
ATOM   1096  HB2 LYS    71      57.180  61.891  59.965  1.00  2.54
ATOM   1097  CG  LYS    71      58.388  60.219  60.633  1.00  2.54
ATOM   1098  HG1 LYS    71      58.968  60.974  61.164  1.00  2.54
ATOM   1099  HG2 LYS    71      59.099  59.550  60.152  1.00  2.54
ATOM   1100  CD  LYS    71      57.619  59.394  61.680  1.00  2.54
ATOM   1101  HD1 LYS    71      56.632  59.817  61.847  1.00  2.54
ATOM   1102  HD2 LYS    71      58.169  59.480  62.620  1.00  2.54
ATOM   1103  CE  LYS    71      57.553  57.894  61.338  1.00  2.54
ATOM   1104  HE1 LYS    71      57.289  57.334  62.239  1.00  2.54
ATOM   1105  HE2 LYS    71      58.552  57.567  61.038  1.00  2.54
ATOM   1106  NZ  LYS    71      56.575  57.571  60.271  1.00  2.54
ATOM   1107  HZ1 LYS    71      55.629  57.551  60.628  1.00  2.54
ATOM   1108  HZ2 LYS    71      56.571  58.223  59.493  1.00  2.54
ATOM   1109  HZ3 LYS    71      56.744  56.661  59.831  1.00  2.54
ATOM   1110  C   LYS    71      57.750  62.068  57.188  1.00  2.54
ATOM   1111  O   LYS    71      57.458  63.235  57.417  1.00  2.54
ATOM   1112  N   PHE    72      57.662  61.485  55.992  1.00  2.37
ATOM   1113  H   PHE    72      57.913  60.507  55.894  1.00  2.37
ATOM   1114  CA  PHE    72      57.476  62.215  54.741  1.00  2.37
ATOM   1115  HA  PHE    72      57.510  63.293  54.914  1.00  2.37
ATOM   1116  CB  PHE    72      58.629  61.827  53.799  1.00  2.37
ATOM   1117  HB1 PHE    72      58.387  62.170  52.797  1.00  2.37
ATOM   1118  HB2 PHE    72      58.684  60.740  53.732  1.00  2.37
ATOM   1119  CG  PHE    72      60.000  62.377  54.141  1.00  2.37
ATOM   1120  CD1 PHE    72      61.089  61.509  54.346  1.00  2.37
ATOM   1121  HD1 PHE    72      60.929  60.439  54.341  1.00  2.37
ATOM   1122  CE1 PHE    72      62.389  62.026  54.497  1.00  2.37
ATOM   1123  HE1 PHE    72      63.223  61.345  54.605  1.00  2.37
ATOM   1124  CZ  PHE    72      62.602  63.416  54.444  1.00  2.37
ATOM   1125  HZ  PHE    72      63.595  63.831  54.482  1.00  2.37
ATOM   1126  CE2 PHE    72      61.509  64.286  54.288  1.00  2.37
ATOM   1127  HE2 PHE    72      61.648  65.357  54.231  1.00  2.37
ATOM   1128  CD2 PHE    72      60.212  63.770  54.139  1.00  2.37
ATOM   1129  HD2 PHE    72      59.383  64.452  53.979  1.00  2.37
ATOM   1130  C   PHE    72      56.157  61.876  54.055  1.00  2.37
ATOM   1131  O   PHE    72      55.797  60.699  53.932  1.00  2.37
ATOM   1132  N   SER    73      55.457  62.903  53.571  1.00  2.54
ATOM   1133  H   SER    73      55.857  63.839  53.637  1.00  2.54
ATOM   1134  CA  SER    73      54.313  62.715  52.673  1.00  2.54
ATOM   1135  HA  SER    73      53.498  62.239  53.196  1.00  2.54
ATOM   1136  CB  SER    73      53.790  64.061  52.160  1.00  2.54
ATOM   1137  HB1 SER    73      53.573  64.717  53.004  1.00  2.54
ATOM   1138  HB2 SER    73      52.868  63.901  51.599  1.00  2.54
ATOM   1139  OG  SER    73      54.734  64.678  51.313  1.00  2.54
ATOM   1140  HG  SER    73      55.395  65.094  51.921  1.00  2.54
ATOM   1141  C   SER    73      54.669  61.816  51.494  1.00  2.54
ATOM   1142  O   SER    73      55.837  61.636  51.150  1.00  2.54
ATOM   1143  N   ILE    74      53.660  61.251  50.838  1.00  2.24
ATOM   1144  H   ILE    74      52.712  61.383  51.156  1.00  2.24
ATOM   1145  CA  ILE    74      53.911  60.381  49.692  1.00  2.24
ATOM   1146  HA  ILE    74      54.628  59.625  50.015  1.00  2.24
ATOM   1147  CB  ILE    74      52.615  59.632  49.344  1.00  2.24
ATOM   1148  HB  ILE    74      51.786  60.345  49.374  1.00  2.24
ATOM   1149  CG2 ILE    74      52.630  58.987  47.958  1.00  2.24
ATOM   1150 1HG2 ILE    74      51.764  58.343  47.828  1.00  2.24
ATOM   1151 2HG2 ILE    74      52.573  59.771  47.207  1.00  2.24
ATOM   1152 3HG2 ILE    74      53.535  58.404  47.815  1.00  2.24
ATOM   1153  CG1 ILE    74      52.398  58.531  50.406  1.00  2.24
ATOM   1154 1HG1 ILE    74      52.831  58.814  51.367  1.00  2.24
ATOM   1155 2HG1 ILE    74      52.879  57.605  50.087  1.00  2.24
ATOM   1156  CD1 ILE    74      50.912  58.293  50.633  1.00  2.24
ATOM   1157  HD1 ILE    74      50.766  57.378  51.207  1.00  2.24
ATOM   1158  HD2 ILE    74      50.509  59.143  51.182  1.00  2.24
ATOM   1159  HD3 ILE    74      50.390  58.212  49.685  1.00  2.24
ATOM   1160  C   ILE    74      54.611  61.099  48.527  1.00  2.24
ATOM   1161  O   ILE    74      55.503  60.511  47.903  1.00  2.24
ATOM   1162  N   GLU    75      54.298  62.380  48.312  1.00  2.52
ATOM   1163  H   GLU    75      53.582  62.797  48.883  1.00  2.52
ATOM   1164  CA  GLU    75      55.069  63.266  47.431  1.00  2.52
ATOM   1165  HA  GLU    75      55.062  62.871  46.414  1.00  2.52
ATOM   1166  CB  GLU    75      54.404  64.656  47.404  1.00  2.52
ATOM   1167  HB1 GLU    75      54.383  65.053  48.420  1.00  2.52
ATOM   1168  HB2 GLU    75      53.370  64.545  47.075  1.00  2.52
ATOM   1169  CG  GLU    75      55.099  65.690  46.502  1.00  2.52
ATOM   1170  HG1 GLU    75      56.144  65.795  46.804  1.00  2.52
ATOM   1171  HG2 GLU    75      54.622  66.659  46.667  1.00  2.52
ATOM   1172  CD  GLU    75      55.011  65.338  45.011  1.00  2.52
ATOM   1173  OE1 GLU    75      53.938  65.585  44.416  1.00  2.52
ATOM   1174  OE2 GLU    75      56.021  64.828  44.473  1.00  2.52
ATOM   1175  C   GLU    75      56.537  63.338  47.864  1.00  2.52
ATOM   1176  O   GLU    75      57.416  62.938  47.107  1.00  2.52
ATOM   1177  N   GLU    76      56.826  63.751  49.102  1.00  2.54
ATOM   1178  H   GLU    76      56.068  63.991  49.735  1.00  2.54
ATOM   1179  CA  GLU    76      58.209  63.911  49.575  1.00  2.54
ATOM   1180  HA  GLU    76      58.715  64.643  48.945  1.00  2.54
ATOM   1181  CB  GLU    76      58.217  64.419  51.011  1.00  2.54
ATOM   1182  HB1 GLU    76      59.220  64.315  51.426  1.00  2.54
ATOM   1183  HB2 GLU    76      57.542  63.791  51.588  1.00  2.54
ATOM   1184  CG  GLU    76      57.799  65.882  51.159  1.00  2.54
ATOM   1185  HG1 GLU    76      56.909  66.085  50.561  1.00  2.54
ATOM   1186  HG2 GLU    76      58.605  66.529  50.809  1.00  2.54
ATOM   1187  CD  GLU    76      57.493  66.121  52.633  1.00  2.54
ATOM   1188  OE1 GLU    76      56.452  65.575  53.078  1.00  2.54
ATOM   1189  OE2 GLU    76      58.336  66.734  53.323  1.00  2.54
ATOM   1190  C   GLU    76      59.043  62.624  49.520  1.00  2.54
ATOM   1191  O   GLU    76      60.262  62.657  49.327  1.00  2.54
ATOM   1192  N   ALA    77      58.404  61.470  49.690  1.00  2.11
ATOM   1193  H   ALA    77      57.414  61.516  49.917  1.00  2.11
ATOM   1194  CA  ALA    77      59.034  60.166  49.564  1.00  2.11
ATOM   1195  HA  ALA    77      59.975  60.186  50.109  1.00  2.11
ATOM   1196  CB  ALA    77      58.134  59.154  50.271  1.00  2.11
ATOM   1197  HB1 ALA    77      58.621  58.181  50.305  1.00  2.11
ATOM   1198  HB2 ALA    77      57.961  59.494  51.292  1.00  2.11
ATOM   1199  HB3 ALA    77      57.176  59.088  49.759  1.00  2.11
ATOM   1200  C   ALA    77      59.355  59.799  48.086  1.00  2.11
ATOM   1201  O   ALA    77      60.447  59.292  47.768  1.00  2.11
ATOM   1202  N   LEU    78      58.443  60.105  47.151  1.00  2.18
ATOM   1203  H   LEU    78      57.593  60.604  47.407  1.00  2.18
ATOM   1204  CA  LEU    78      58.782  59.960  45.733  1.00  2.18
ATOM   1205  HA  LEU    78      59.095  58.927  45.582  1.00  2.18
ATOM   1206  CB  LEU    78      57.558  60.225  44.838  1.00  2.18
ATOM   1207  HB1 LEU    78      57.206  61.245  45.006  1.00  2.18
ATOM   1208  HB2 LEU    78      56.765  59.539  45.124  1.00  2.18
ATOM   1209  CG  LEU    78      57.860  60.048  43.333  1.00  2.18
ATOM   1210  HG  LEU    78      58.680  60.704  43.046  1.00  2.18
ATOM   1211  CD1 LEU    78      58.248  58.601  42.995  1.00  2.18
ATOM   1212 1HD1 LEU    78      58.379  58.504  41.919  1.00  2.18
ATOM   1213 2HD1 LEU    78      59.197  58.348  43.467  1.00  2.18
ATOM   1214 3HD1 LEU    78      57.476  57.914  43.335  1.00  2.18
ATOM   1215  CD2 LEU    78      56.656  60.423  42.472  1.00  2.18
ATOM   1216 1HD2 LEU    78      56.939  60.423  41.420  1.00  2.18
ATOM   1217 2HD2 LEU    78      55.841  59.725  42.627  1.00  2.18
ATOM   1218 3HD2 LEU    78      56.316  61.427  42.736  1.00  2.18
ATOM   1219  C   LEU    78      59.968  60.844  45.336  1.00  2.18
ATOM   1220  O   LEU    78      60.939  60.343  44.770  1.00  2.18
ATOM   1221  N   GLN    79      59.917  62.118  45.723  1.00  2.60
ATOM   1222  H   GLN    79      59.069  62.431  46.194  1.00  2.60
ATOM   1223  CA  GLN    79      60.974  63.108  45.510  1.00  2.60
ATOM   1224  HA  GLN    79      61.146  63.233  44.439  1.00  2.60
ATOM   1225  CB  GLN    79      60.539  64.459  46.112  1.00  2.60
ATOM   1226  HB1 GLN    79      61.362  65.169  46.023  1.00  2.60
ATOM   1227  HB2 GLN    79      60.346  64.319  47.176  1.00  2.60
ATOM   1228  CG  GLN    79      59.287  65.091  45.481  1.00  2.60
ATOM   1229  HG1 GLN    79      59.000  65.966  46.063  1.00  2.60
ATOM   1230  HG2 GLN    79      58.464  64.388  45.519  1.00  2.60
ATOM   1231  CD  GLN    79      59.465  65.519  44.035  1.00  2.60
ATOM   1232  OE1 GLN    79      60.548  65.836  43.568  1.00  2.60
ATOM   1233  NE2 GLN    79      58.402  65.552  43.270  1.00  2.60
ATOM   1234 1HE2 GLN    79      57.490  65.273  43.663  1.00  2.60
ATOM   1235 2HE2 GLN    79      58.503  65.862  42.327  1.00  2.60
ATOM   1236  C   GLN    79      62.308  62.714  46.150  1.00  2.60
ATOM   1237  O   GLN    79      63.359  63.107  45.650  1.00  2.60
ATOM   1238  N   SER    80      62.290  61.932  47.240  1.00  2.56
ATOM   1239  H   SER    80      61.407  61.682  47.662  1.00  2.56
ATOM   1240  CA  SER    80      63.537  61.519  47.902  1.00  2.56
ATOM   1241  HA  SER    80      64.339  62.193  47.602  1.00  2.56
ATOM   1242  CB  SER    80      63.424  61.643  49.426  1.00  2.56
ATOM   1243  HB1 SER    80      63.360  62.700  49.687  1.00  2.56
ATOM   1244  HB2 SER    80      64.318  61.230  49.892  1.00  2.56
ATOM   1245  OG  SER    80      62.285  60.990  49.940  1.00  2.56
ATOM   1246  HG  SER    80      61.534  61.605  49.811  1.00  2.56
ATOM   1247  C   SER    80      63.975  60.132  47.451  1.00  2.56
ATOM   1248  O   SER    80      64.966  59.605  47.965  1.00  2.56
ATOM   1249  N   GLY    81      63.258  59.551  46.479  1.00  2.38
ATOM   1250  H   GLY    81      62.465  60.058  46.097  1.00  2.38
ATOM   1251  CA  GLY    81      63.576  58.265  45.881  1.00  2.38
ATOM   1252  HA1 GLY    81      64.557  58.306  45.408  1.00  2.38
ATOM   1253  HA2 GLY    81      62.825  58.020  45.128  1.00  2.38
ATOM   1254  C   GLY    81      63.578  57.178  46.957  1.00  2.38
ATOM   1255  O   GLY    81      64.578  56.491  47.202  1.00  2.38
ATOM   1256  N   ARG    82      62.442  57.165  47.654  1.00  2.04
ATOM   1257  H   ARG    82      61.816  57.937  47.433  1.00  2.04
ATOM   1258  CA  ARG    82      61.982  56.258  48.706  1.00  2.04
ATOM   1259  HA  ARG    82      62.703  55.446  48.824  1.00  2.04
ATOM   1260  CB  ARG    82      61.765  57.039  50.026  1.00  2.04
ATOM   1261  HB1 ARG    82      61.221  56.410  50.726  1.00  2.04
ATOM   1262  HB2 ARG    82      61.132  57.903  49.830  1.00  2.04
ATOM   1263  CG  ARG    82      63.004  57.523  50.770  1.00  2.04
ATOM   1264  HG1 ARG    82      62.685  57.957  51.718  1.00  2.04
ATOM   1265  HG2 ARG    82      63.487  58.310  50.189  1.00  2.04
ATOM   1266  CD  ARG    82      63.967  56.361  51.059  1.00  2.04
ATOM   1267  HD1 ARG    82      63.441  55.412  50.954  1.00  2.04
ATOM   1268  HD2 ARG    82      64.306  56.422  52.088  1.00  2.04
ATOM   1269  NE  ARG    82      65.108  56.394  50.137  1.00  2.04
ATOM   1270  HE  ARG    82      65.069  55.774  49.332  1.00  2.04
ATOM   1271  CZ  ARG    82      65.980  57.376  50.053  1.00  2.04
ATOM   1272  NH1 ARG    82      66.615  57.545  48.943  1.00  2.04
ATOM   1273 1HH1 ARG    82      66.218  57.035  48.162  1.00  2.04
ATOM   1274 2HH1 ARG    82      66.964  58.462  48.734  1.00  2.04
ATOM   1275  NH2 ARG    82      66.233  58.201  51.033  1.00  2.04
ATOM   1276 1HH2 ARG    82      65.821  58.043  51.956  1.00  2.04
ATOM   1277 2HH2 ARG    82      66.820  58.994  50.869  1.00  2.04
ATOM   1278  C   ARG    82      60.649  55.580  48.392  1.00  2.04
ATOM   1279  O   ARG    82      60.200  54.714  49.159  1.00  2.04
ATOM   1280  N   LEU    83      60.019  56.004  47.301  1.00  1.88
ATOM   1281  H   LEU    83      60.452  56.753  46.776  1.00  1.88
ATOM   1282  CA  LEU    83      59.014  55.206  46.581  1.00  1.88
ATOM   1283  HA  LEU    83      58.983  54.182  46.953  1.00  1.88
ATOM   1284  CB  LEU    83      57.629  55.874  46.731  1.00  1.88
ATOM   1285  HB1 LEU    83      56.862  55.206  46.335  1.00  1.88
ATOM   1286  HB2 LEU    83      57.630  56.775  46.115  1.00  1.88
ATOM   1287  CG  LEU    83      57.233  56.294  48.154  1.00  1.88
ATOM   1288  HG  LEU    83      58.025  56.913  48.564  1.00  1.88
ATOM   1289  CD1 LEU    83      55.984  57.164  48.084  1.00  1.88
ATOM   1290 1HD1 LEU    83      55.610  57.372  49.086  1.00  1.88
ATOM   1291 2HD1 LEU    83      56.241  58.107  47.601  1.00  1.88
ATOM   1292 3HD1 LEU    83      55.207  56.689  47.495  1.00  1.88
ATOM   1293  CD2 LEU    83      57.011  55.122  49.107  1.00  1.88
ATOM   1294 1HD2 LEU    83      57.677  54.295  48.872  1.00  1.88
ATOM   1295 2HD2 LEU    83      57.212  55.463  50.119  1.00  1.88
ATOM   1296 3HD2 LEU    83      55.987  54.777  49.069  1.00  1.88
ATOM   1297  C   LEU    83      59.410  55.208  45.082  1.00  1.88
ATOM   1298  O   LEU    83      60.394  55.847  44.705  1.00  1.88
ATOM   1299  N   THR    84      58.614  54.577  44.211  1.00  2.08
ATOM   1300  H   THR    84      57.830  54.044  44.556  1.00  2.08
ATOM   1301  CA  THR    84      58.745  54.695  42.740  1.00  2.08
ATOM   1302  HA  THR    84      59.344  55.578  42.529  1.00  2.08
ATOM   1303  CB  THR    84      59.474  53.486  42.092  1.00  2.08
ATOM   1304  HB  THR    84      60.285  53.895  41.489  1.00  2.08
ATOM   1305  CG2 THR    84      60.094  52.469  43.053  1.00  2.08
ATOM   1306 1HG2 THR    84      60.575  51.673  42.484  1.00  2.08
ATOM   1307 2HG2 THR    84      60.855  52.959  43.661  1.00  2.08
ATOM   1308 3HG2 THR    84      59.332  52.028  43.697  1.00  2.08
ATOM   1309  OG1 THR    84      58.648  52.749  41.213  1.00  2.08
ATOM   1310  HG1 THR    84      58.051  52.202  41.753  1.00  2.08
ATOM   1311  C   THR    84      57.367  54.889  42.096  1.00  2.08
ATOM   1312  O   THR    84      56.396  54.422  42.678  1.00  2.08
ATOM   1313  N   PRO    85      57.227  55.538  40.924  1.00  2.36
ATOM   1314  CD  PRO    85      58.319  55.970  40.059  1.00  2.36
ATOM   1315  HD1 PRO    85      58.738  55.102  39.547  1.00  2.36
ATOM   1316  HD2 PRO    85      59.100  56.489  40.615  1.00  2.36
ATOM   1317  CG  PRO    85      57.702  56.924  39.036  1.00  2.36
ATOM   1318  HG1 PRO    85      58.184  56.836  38.061  1.00  2.36
ATOM   1319  HG2 PRO    85      57.768  57.948  39.405  1.00  2.36
ATOM   1320  CB  PRO    85      56.239  56.490  38.986  1.00  2.36
ATOM   1321  HB1 PRO    85      56.135  55.631  38.321  1.00  2.36
ATOM   1322  HB2 PRO    85      55.588  57.305  38.664  1.00  2.36
ATOM   1323  CA  PRO    85      55.956  56.079  40.432  1.00  2.36
ATOM   1324  HA  PRO    85      55.769  56.997  40.990  1.00  2.36
ATOM   1325  C   PRO    85      54.667  55.232  40.526  1.00  2.36
ATOM   1326  O   PRO    85      53.632  55.765  40.923  1.00  2.36
ATOM   1327  N   ALA    86      54.689  53.934  40.205  1.00  2.44
ATOM   1328  H   ALA    86      55.559  53.518  39.919  1.00  2.44
ATOM   1329  CA  ALA    86      53.493  53.083  40.326  1.00  2.44
ATOM   1330  HA  ALA    86      52.646  53.592  39.859  1.00  2.44
ATOM   1331  CB  ALA    86      53.750  51.778  39.564  1.00  2.44
ATOM   1332  HB1 ALA    86      54.589  51.237  40.003  1.00  2.44
ATOM   1333  HB2 ALA    86      52.858  51.150  39.610  1.00  2.44
ATOM   1334  HB3 ALA    86      53.969  51.998  38.519  1.00  2.44
ATOM   1335  C   ALA    86      53.104  52.816  41.789  1.00  2.44
ATOM   1336  O   ALA    86      51.946  52.928  42.208  1.00  2.44
ATOM   1337  N   HIS    87      54.129  52.508  42.580  1.00  2.06
ATOM   1338  H   HIS    87      55.059  52.466  42.179  1.00  2.06
ATOM   1339  CA  HIS    87      54.023  52.341  44.015  1.00  2.06
ATOM   1340  HA  HIS    87      53.279  51.566  44.211  1.00  2.06
ATOM   1341  CB  HIS    87      55.371  51.849  44.558  1.00  2.06
ATOM   1342  HB1 HIS    87      55.212  51.422  45.543  1.00  2.06
ATOM   1343  HB2 HIS    87      56.055  52.691  44.657  1.00  2.06
ATOM   1344  CG  HIS    87      56.032  50.795  43.700  1.00  2.06
ATOM   1345  ND1 HIS    87      56.844  51.061  42.596  1.00  2.06
ATOM   1346  CE1 HIS    87      57.336  49.872  42.208  1.00  2.06
ATOM   1347  HE1 HIS    87      58.058  49.735  41.412  1.00  2.06
ATOM   1348  NE2 HIS    87      56.859  48.886  42.986  1.00  2.06
ATOM   1349  HE2 HIS    87      57.199  47.931  42.985  1.00  2.06
ATOM   1350  CD2 HIS    87      56.012  49.447  43.917  1.00  2.06
ATOM   1351  HD2 HIS    87      55.516  48.941  44.737  1.00  2.06
ATOM   1352  C   HIS    87      53.490  53.619  44.663  1.00  2.06
ATOM   1353  O   HIS    87      52.537  53.548  45.418  1.00  2.06
ATOM   1354  N   TYR    88      54.032  54.776  44.276  1.00  2.11
ATOM   1355  H   TYR    88      54.799  54.707  43.616  1.00  2.11
ATOM   1356  CA  TYR    88      53.564  56.119  44.602  1.00  2.11
ATOM   1357  HA  TYR    88      53.666  56.262  45.677  1.00  2.11
ATOM   1358  CB  TYR    88      54.441  57.179  43.919  1.00  2.11
ATOM   1359  HB1 TYR    88      54.652  56.869  42.903  1.00  2.11
ATOM   1360  HB2 TYR    88      55.395  57.232  44.443  1.00  2.11
ATOM   1361  CG  TYR    88      53.820  58.566  43.865  1.00  2.11
ATOM   1362  CD1 TYR    88      54.017  59.467  44.926  1.00  2.11
ATOM   1363  HD1 TYR    88      54.621  59.190  45.778  1.00  2.11
ATOM   1364  CE1 TYR    88      53.406  60.732  44.895  1.00  2.11
ATOM   1365  HE1 TYR    88      53.539  61.428  45.704  1.00  2.11
ATOM   1366  CZ  TYR    88      52.578  61.099  43.819  1.00  2.11
ATOM   1367  OH  TYR    88      51.929  62.290  43.861  1.00  2.11
ATOM   1368  HH  TYR    88      51.504  62.520  43.036  1.00  2.11
ATOM   1369  CE2 TYR    88      52.394  60.207  42.740  1.00  2.11
ATOM   1370  HE2 TYR    88      51.746  60.477  41.921  1.00  2.11
ATOM   1371  CD2 TYR    88      53.024  58.945  42.763  1.00  2.11
ATOM   1372  HD2 TYR    88      52.870  58.255  41.946  1.00  2.11
ATOM   1373  C   TYR    88      52.085  56.324  44.303  1.00  2.11
ATOM   1374  O   TYR    88      51.384  56.739  45.215  1.00  2.11
ATOM   1375  N   ASP    89      51.577  55.978  43.113  1.00  2.44
ATOM   1376  H   ASP    89      52.193  55.660  42.373  1.00  2.44
ATOM   1377  CA  ASP    89      50.130  56.044  42.855  1.00  2.44
ATOM   1378  HA  ASP    89      49.799  57.078  42.967  1.00  2.44
ATOM   1379  CB  ASP    89      49.825  55.611  41.404  1.00  2.44
ATOM   1380  HB1 ASP    89      50.585  54.903  41.070  1.00  2.44
ATOM   1381  HB2 ASP    89      49.884  56.484  40.754  1.00  2.44
ATOM   1382  CG  ASP    89      48.449  54.949  41.254  1.00  2.44
ATOM   1383  OD1 ASP    89      48.404  53.708  41.096  1.00  2.44
ATOM   1384  OD2 ASP    89      47.402  55.614  41.415  1.00  2.44
ATOM   1385  C   ASP    89      49.347  55.226  43.890  1.00  2.44
ATOM   1386  O   ASP    89      48.444  55.756  44.556  1.00  2.44
ATOM   1387  N   ARG    90      49.721  53.955  44.097  1.00  2.37
ATOM   1388  H   ARG    90      50.476  53.566  43.537  1.00  2.37
ATOM   1389  CA  ARG    90      48.983  53.121  45.061  1.00  2.37
ATOM   1390  HA  ARG    90      47.936  53.187  44.766  1.00  2.37
ATOM   1391  CB  ARG    90      49.425  51.650  44.962  1.00  2.37
ATOM   1392  HB1 ARG    90      49.949  51.377  45.880  1.00  2.37
ATOM   1393  HB2 ARG    90      50.124  51.511  44.135  1.00  2.37
ATOM   1394  CG  ARG    90      48.227  50.700  44.770  1.00  2.37
ATOM   1395  HG1 ARG    90      47.393  51.024  45.394  1.00  2.37
ATOM   1396  HG2 ARG    90      48.533  49.714  45.123  1.00  2.37
ATOM   1397  CD  ARG    90      47.755  50.528  43.310  1.00  2.37
ATOM   1398  HD1 ARG    90      46.982  49.758  43.279  1.00  2.37
ATOM   1399  HD2 ARG    90      48.598  50.163  42.720  1.00  2.37
ATOM   1400  NE  ARG    90      47.245  51.757  42.670  1.00  2.37
ATOM   1401  HE  ARG    90      47.890  52.279  42.068  1.00  2.37
ATOM   1402  CZ  ARG    90      46.047  52.304  42.725  1.00  2.37
ATOM   1403  NH1 ARG    90      45.798  53.362  42.029  1.00  2.37
ATOM   1404 1HH1 ARG    90      46.581  53.813  41.534  1.00  2.37
ATOM   1405 2HH1 ARG    90      44.980  53.915  42.226  1.00  2.37
ATOM   1406  NH2 ARG    90      45.084  51.863  43.486  1.00  2.37
ATOM   1407 1HH2 ARG    90      45.236  51.056  44.051  1.00  2.37
ATOM   1408 2HH2 ARG    90      44.260  52.442  43.565  1.00  2.37
ATOM   1409  C   ARG    90      48.999  53.669  46.493  1.00  2.37
ATOM   1410  O   ARG    90      47.967  53.645  47.177  1.00  2.37
ATOM   1411  N   TYR    91      50.133  54.214  46.926  1.00  2.20
ATOM   1412  H   TYR    91      50.947  54.170  46.320  1.00  2.20
ATOM   1413  CA  TYR    91      50.264  54.857  48.225  1.00  2.20
ATOM   1414  HA  TYR    91      49.860  54.172  48.968  1.00  2.20
ATOM   1415  CB  TYR    91      51.731  55.105  48.590  1.00  2.20
ATOM   1416  HB1 TYR    91      51.772  55.505  49.602  1.00  2.20
ATOM   1417  HB2 TYR    91      52.132  55.858  47.912  1.00  2.20
ATOM   1418  CG  TYR    91      52.601  53.861  48.536  1.00  2.20
ATOM   1419  CD1 TYR    91      53.864  53.935  47.929  1.00  2.20
ATOM   1420  HD1 TYR    91      54.203  54.873  47.532  1.00  2.20
ATOM   1421  CE1 TYR    91      54.654  52.785  47.764  1.00  2.20
ATOM   1422  HE1 TYR    91      55.623  52.840  47.292  1.00  2.20
ATOM   1423  CZ  TYR    91      54.157  51.538  48.175  1.00  2.20
ATOM   1424  OH  TYR    91      54.913  50.437  47.961  1.00  2.20
ATOM   1425  HH  TYR    91      54.558  49.647  48.367  1.00  2.20
ATOM   1426  CE2 TYR    91      52.898  51.456  48.811  1.00  2.20
ATOM   1427  HE2 TYR    91      52.514  50.509  49.154  1.00  2.20
ATOM   1428  CD2 TYR    91      52.138  52.620  49.019  1.00  2.20
ATOM   1429  HD2 TYR    91      51.182  52.549  49.511  1.00  2.20
ATOM   1430  C   TYR    91      49.405  56.113  48.332  1.00  2.20
ATOM   1431  O   TYR    91      48.674  56.200  49.311  1.00  2.20
ATOM   1432  N   VAL    92      49.376  56.998  47.324  1.00  2.39
ATOM   1433  H   VAL    92      49.964  56.826  46.511  1.00  2.39
ATOM   1434  CA  VAL    92      48.465  58.154  47.277  1.00  2.39
ATOM   1435  HA  VAL    92      48.711  58.821  48.104  1.00  2.39
ATOM   1436  CB  VAL    92      48.587  58.978  45.971  1.00  2.39
ATOM   1437  HB  VAL    92      48.499  58.317  45.111  1.00  2.39
ATOM   1438  CG1 VAL    92      47.498  60.057  45.863  1.00  2.39
ATOM   1439 1HG1 VAL    92      47.675  60.680  44.986  1.00  2.39
ATOM   1440 2HG1 VAL    92      46.519  59.595  45.748  1.00  2.39
ATOM   1441 3HG1 VAL    92      47.502  60.684  46.755  1.00  2.39
ATOM   1442  CG2 VAL    92      49.924  59.718  45.892  1.00  2.39
ATOM   1443 1HG2 VAL    92      49.973  60.304  44.976  1.00  2.39
ATOM   1444 2HG2 VAL    92      50.042  60.381  46.749  1.00  2.39
ATOM   1445 3HG2 VAL    92      50.743  59.009  45.868  1.00  2.39
ATOM   1446  C   VAL    92      47.037  57.700  47.507  1.00  2.39
ATOM   1447  O   VAL    92      46.402  58.170  48.443  1.00  2.39
ATOM   1448  N   ASN    93      46.577  56.690  46.761  1.00  2.76
ATOM   1449  H   ASN    93      47.217  56.260  46.103  1.00  2.76
ATOM   1450  CA  ASN    93      45.231  56.145  46.951  1.00  2.76
ATOM   1451  HA  ASN    93      44.500  56.916  46.702  1.00  2.76
ATOM   1452  CB  ASN    93      45.023  54.933  46.012  1.00  2.76
ATOM   1453  HB1 ASN    93      44.103  54.435  46.316  1.00  2.76
ATOM   1454  HB2 ASN    93      45.833  54.225  46.148  1.00  2.76
ATOM   1455  CG  ASN    93      44.898  55.206  44.513  1.00  2.76
ATOM   1456  OD1 ASN    93      44.046  54.625  43.856  1.00  2.76
ATOM   1457  ND2 ASN    93      45.771  55.969  43.897  1.00  2.76
ATOM   1458 1HD2 ASN    93      46.606  56.279  44.371  1.00  2.76
ATOM   1459 2HD2 ASN    93      45.812  55.986  42.885  1.00  2.76
ATOM   1460  C   ASN    93      44.998  55.767  48.432  1.00  2.76
ATOM   1461  O   ASN    93      44.034  56.226  49.059  1.00  2.76
ATOM   1462  N   LYS    94      45.919  54.999  49.037  1.00  2.81
ATOM   1463  H   LYS    94      46.765  54.742  48.538  1.00  2.81
ATOM   1464  CA  LYS    94      45.734  54.582  50.436  1.00  2.81
ATOM   1465  HA  LYS    94      44.729  54.173  50.476  1.00  2.81
ATOM   1466  CB  LYS    94      46.734  53.462  50.777  1.00  2.81
ATOM   1467  HB1 LYS    94      47.745  53.874  50.758  1.00  2.81
ATOM   1468  HB2 LYS    94      46.668  52.678  50.021  1.00  2.81
ATOM   1469  CG  LYS    94      46.474  52.845  52.157  1.00  2.81
ATOM   1470  HG1 LYS    94      46.603  53.644  52.882  1.00  2.81
ATOM   1471  HG2 LYS    94      47.252  52.112  52.362  1.00  2.81
ATOM   1472  CD  LYS    94      45.094  52.161  52.314  1.00  2.81
ATOM   1473  HD1 LYS    94      45.179  51.120  52.001  1.00  2.81
ATOM   1474  HD2 LYS    94      44.338  52.616  51.683  1.00  2.81
ATOM   1475  CE  LYS    94      44.552  52.200  53.747  1.00  2.81
ATOM   1476  HE1 LYS    94      45.215  51.611  54.391  1.00  2.81
ATOM   1477  HE2 LYS    94      43.557  51.750  53.780  1.00  2.81
ATOM   1478  NZ  LYS    94      44.502  53.579  54.280  1.00  2.81
ATOM   1479  HZ1 LYS    94      44.173  53.591  55.248  1.00  2.81
ATOM   1480  HZ2 LYS    94      45.476  53.846  54.465  1.00  2.81
ATOM   1481  HZ3 LYS    94      44.087  54.285  53.692  1.00  2.81
ATOM   1482  C   LYS    94      45.715  55.751  51.445  1.00  2.81
ATOM   1483  O   LYS    94      44.869  55.754  52.352  1.00  2.81
ATOM   1484  N   ASP    95      46.531  56.780  51.226  1.00  2.71
ATOM   1485  H   ASP    95      47.157  56.748  50.424  1.00  2.71
ATOM   1486  CA  ASP    95      46.555  57.993  52.047  1.00  2.71
ATOM   1487  HA  ASP    95      46.637  57.717  53.099  1.00  2.71
ATOM   1488  CB  ASP    95      47.803  58.808  51.690  1.00  2.71
ATOM   1489  HB1 ASP    95      48.002  58.697  50.623  1.00  2.71
ATOM   1490  HB2 ASP    95      48.639  58.379  52.239  1.00  2.71
ATOM   1491  CG  ASP    95      47.714  60.301  52.008  1.00  2.71
ATOM   1492  OD1 ASP    95      47.447  60.684  53.173  1.00  2.71
ATOM   1493  OD2 ASP    95      47.882  61.089  51.054  1.00  2.71
ATOM   1494  C   ASP    95      45.244  58.771  51.897  1.00  2.71
ATOM   1495  O   ASP    95      44.638  59.169  52.892  1.00  2.71
ATOM   1496  N   MET    96      44.695  58.822  50.681  1.00  3.19
ATOM   1497  H   MET    96      45.221  58.458  49.892  1.00  3.19
ATOM   1498  CA  MET    96      43.392  59.416  50.446  1.00  3.19
ATOM   1499  HA  MET    96      43.385  60.417  50.880  1.00  3.19
ATOM   1500  CB  MET    96      43.099  59.543  48.947  1.00  3.19
ATOM   1501  HB1 MET    96      42.057  59.840  48.822  1.00  3.19
ATOM   1502  HB2 MET    96      43.245  58.585  48.450  1.00  3.19
ATOM   1503  CG  MET    96      43.988  60.601  48.281  1.00  3.19
ATOM   1504  HG1 MET    96      45.032  60.358  48.476  1.00  3.19
ATOM   1505  HG2 MET    96      43.783  61.568  48.741  1.00  3.19
ATOM   1506  SD  MET    96      43.777  60.754  46.484  1.00  3.19
ATOM   1507  CE  MET    96      42.052  61.301  46.381  1.00  3.19
ATOM   1508  HE1 MET    96      41.810  61.540  45.345  1.00  3.19
ATOM   1509  HE2 MET    96      41.392  60.506  46.724  1.00  3.19
ATOM   1510  HE3 MET    96      41.910  62.187  46.997  1.00  3.19
ATOM   1511  C   MET    96      42.297  58.619  51.156  1.00  3.19
ATOM   1512  O   MET    96      41.304  59.194  51.566  1.00  3.19
ATOM   1513  N   SER    97      42.484  57.319  51.394  1.00  3.71
ATOM   1514  H   SER    97      43.361  56.909  51.103  1.00  3.71
ATOM   1515  CA  SER    97      41.543  56.534  52.202  1.00  3.71
ATOM   1516  HA  SER    97      40.529  56.766  51.874  1.00  3.71
ATOM   1517  CB  SER    97      41.758  55.030  52.001  1.00  3.71
ATOM   1518  HB1 SER    97      40.911  54.490  52.426  1.00  3.71
ATOM   1519  HB2 SER    97      42.654  54.719  52.531  1.00  3.71
ATOM   1520  OG  SER    97      41.896  54.682  50.635  1.00  3.71
ATOM   1521  HG  SER    97      42.360  55.397  50.174  1.00  3.71
ATOM   1522  C   SER    97      41.629  56.870  53.697  1.00  3.71
ATOM   1523  O   SER    97      40.604  56.869  54.370  1.00  3.71
ATOM   1524  N   ILE    98      42.822  57.193  54.220  1.00  3.73
ATOM   1525  H   ILE    98      43.622  57.265  53.603  1.00  3.73
ATOM   1526  CA  ILE    98      42.965  57.710  55.601  1.00  3.73
ATOM   1527  HA  ILE    98      42.546  56.989  56.306  1.00  3.73
ATOM   1528  CB  ILE    98      44.472  57.945  55.951  1.00  3.73
ATOM   1529  HB  ILE    98      44.858  58.734  55.310  1.00  3.73
ATOM   1530  CG2 ILE    98      44.654  58.414  57.401  1.00  3.73
ATOM   1531 1HG2 ILE    98      45.667  58.789  57.552  1.00  3.73
ATOM   1532 2HG2 ILE    98      43.972  59.225  57.658  1.00  3.73
ATOM   1533 3HG2 ILE    98      44.493  57.572  58.061  1.00  3.73
ATOM   1534  CG1 ILE    98      45.353  56.702  55.720  1.00  3.73
ATOM   1535 1HG1 ILE    98      45.225  56.355  54.702  1.00  3.73
ATOM   1536 2HG1 ILE    98      45.029  55.910  56.391  1.00  3.73
ATOM   1537  CD1 ILE    98      46.855  56.947  55.916  1.00  3.73
ATOM   1538  HD1 ILE    98      47.414  56.107  55.508  1.00  3.73
ATOM   1539  HD2 ILE    98      47.162  57.855  55.396  1.00  3.73
ATOM   1540  HD3 ILE    98      47.092  57.041  56.976  1.00  3.73
ATOM   1541  C   ILE    98      42.214  59.046  55.765  1.00  3.73
ATOM   1542  O   ILE    98      41.300  59.217  56.592  1.00  3.73
ATOM   1543  N   GLN    99      42.612  60.012  54.934  1.00  3.84
ATOM   1544  H   GLN    99      43.328  59.798  54.244  1.00  3.84
ATOM   1545  CA  GLN    99      42.087  61.365  54.980  1.00  3.84
ATOM   1546  HA  GLN    99      42.296  61.811  55.953  1.00  3.84
ATOM   1547  CB  GLN    99      42.732  62.215  53.870  1.00  3.84
ATOM   1548  HB1 GLN    99      42.226  63.180  53.848  1.00  3.84
ATOM   1549  HB2 GLN    99      42.563  61.727  52.908  1.00  3.84
ATOM   1550  CG  GLN    99      44.241  62.473  54.028  1.00  3.84
ATOM   1551  HG1 GLN    99      44.765  61.521  54.109  1.00  3.84
ATOM   1552  HG2 GLN    99      44.422  63.036  54.943  1.00  3.84
ATOM   1553  CD  GLN    99      44.805  63.259  52.842  1.00  3.84
ATOM   1554  OE1 GLN    99      44.205  64.202  52.335  1.00  3.84
ATOM   1555  NE2 GLN    99      45.951  62.892  52.325  1.00  3.84
ATOM   1556 1HE2 GLN    99      46.461  62.081  52.692  1.00  3.84
ATOM   1557 2HE2 GLN    99      46.319  63.339  51.509  1.00  3.84
ATOM   1558  C   GLN    99      40.553  61.368  54.757  1.00  3.84
ATOM   1559  O   GLN    99      39.813  62.103  55.416  1.00  3.84
ATOM   1560  N   GLU   100      40.038  60.513  53.870  1.00  4.45
ATOM   1561  H   GLU   100      40.658  59.993  53.255  1.00  4.45
ATOM   1562  CA  GLU   100      38.602  60.428  53.629  1.00  4.45
ATOM   1563  HA  GLU   100      38.220  61.436  53.762  1.00  4.45
ATOM   1564  CB  GLU   100      38.269  60.027  52.179  1.00  4.45
ATOM   1565  HB1 GLU   100      37.186  59.912  52.111  1.00  4.45
ATOM   1566  HB2 GLU   100      38.692  59.044  51.971  1.00  4.45
ATOM   1567  CG  GLU   100      38.684  61.009  51.054  1.00  4.45
ATOM   1568  HG1 GLU   100      37.874  61.043  50.321  1.00  4.45
ATOM   1569  HG2 GLU   100      39.544  60.601  50.523  1.00  4.45
ATOM   1570  CD  GLU   100      39.010  62.447  51.496  1.00  4.45
ATOM   1571  OE1 GLU   100      40.197  62.845  51.421  1.00  4.45
ATOM   1572  OE2 GLU   100      38.087  63.193  51.897  1.00  4.45
ATOM   1573  C   GLU   100      37.826  59.577  54.659  1.00  4.45
ATOM   1574  O   GLU   100      36.631  59.791  54.856  1.00  4.45
ATOM   1575  N   LEU   101      38.466  58.704  55.441  1.00  3.74
ATOM   1576  H   LEU   101      39.439  58.480  55.262  1.00  3.74
ATOM   1577  CA  LEU   101      37.840  58.284  56.704  1.00  3.74
ATOM   1578  HA  LEU   101      36.837  57.914  56.491  1.00  3.74
ATOM   1579  CB  LEU   101      38.650  57.153  57.364  1.00  3.74
ATOM   1580  HB1 LEU   101      38.343  57.068  58.408  1.00  3.74
ATOM   1581  HB2 LEU   101      39.706  57.422  57.357  1.00  3.74
ATOM   1582  CG  LEU   101      38.475  55.774  56.699  1.00  3.74
ATOM   1583  HG  LEU   101      38.638  55.848  55.626  1.00  3.74
ATOM   1584  CD1 LEU   101      39.496  54.804  57.289  1.00  3.74
ATOM   1585 1HD1 LEU   101      39.408  53.832  56.803  1.00  3.74
ATOM   1586 2HD1 LEU   101      40.502  55.186  57.111  1.00  3.74
ATOM   1587 3HD1 LEU   101      39.339  54.688  58.362  1.00  3.74
ATOM   1588  CD2 LEU   101      37.079  55.187  56.934  1.00  3.74
ATOM   1589 1HD2 LEU   101      37.037  54.171  56.541  1.00  3.74
ATOM   1590 2HD2 LEU   101      36.851  55.169  58.000  1.00  3.74
ATOM   1591 3HD2 LEU   101      36.341  55.785  56.408  1.00  3.74
ATOM   1592  C   LEU   101      37.664  59.474  57.659  1.00  3.74
ATOM   1593  O   LEU   101      36.640  59.543  58.348  1.00  3.74
ATOM   1594  N   ALA   102      38.593  60.443  57.664  1.00  4.54
ATOM   1595  H   ALA   102      39.419  60.353  57.087  1.00  4.54
ATOM   1596  CA  ALA   102      38.355  61.688  58.410  1.00  4.54
ATOM   1597  HA  ALA   102      38.067  61.397  59.421  1.00  4.54
ATOM   1598  CB  ALA   102      39.641  62.502  58.561  1.00  4.54
ATOM   1599  HB1 ALA   102      39.475  63.256  59.328  1.00  4.54
ATOM   1600  HB2 ALA   102      40.461  61.849  58.860  1.00  4.54
ATOM   1601  HB3 ALA   102      39.894  63.017  57.640  1.00  4.54
ATOM   1602  C   ALA   102      37.172  62.543  57.867  1.00  4.54
ATOM   1603  O   ALA   102      36.347  62.977  58.681  1.00  4.54
ATOM   1604  N   VAL   103      37.011  62.724  56.536  1.00  5.95
ATOM   1605  H   VAL   103      37.776  62.486  55.918  1.00  5.95
ATOM   1606  CA  VAL   103      35.717  63.185  55.975  1.00  5.95
ATOM   1607  HA  VAL   103      35.529  64.137  56.429  1.00  5.95
ATOM   1608  CB  VAL   103      35.613  63.399  54.430  1.00  5.95
ATOM   1609  HB  VAL   103      36.527  63.876  54.108  1.00  5.95
ATOM   1610  CG1 VAL   103      35.370  62.199  53.504  1.00  5.95
ATOM   1611 1HG1 VAL   103      34.544  61.577  53.845  1.00  5.95
ATOM   1612 2HG1 VAL   103      35.167  62.529  52.483  1.00  5.95
ATOM   1613 3HG1 VAL   103      36.259  61.614  53.427  1.00  5.95
ATOM   1614  CG2 VAL   103      34.414  64.290  54.028  1.00  5.95
ATOM   1615 1HG2 VAL   103      34.526  64.638  53.001  1.00  5.95
ATOM   1616 2HG2 VAL   103      33.479  63.734  54.101  1.00  5.95
ATOM   1617 3HG2 VAL   103      34.321  65.148  54.670  1.00  5.95
ATOM   1618  C   VAL   103      34.488  62.413  56.398  1.00  5.95
ATOM   1619  O   VAL   103      33.483  63.070  56.632  1.00  5.95
ATOM   1620  N   LEU   104      34.486  61.089  56.531  1.00  7.73
ATOM   1621  H   LEU   104      35.291  60.538  56.249  1.00  7.73
ATOM   1622  CA  LEU   104      33.277  60.460  57.063  1.00  7.73
ATOM   1623  HA  LEU   104      32.414  60.806  56.494  1.00  7.73
ATOM   1624  CB  LEU   104      33.353  58.925  56.954  1.00  7.73
ATOM   1625  HB1 LEU   104      32.503  58.505  57.494  1.00  7.73
ATOM   1626  HB2 LEU   104      34.263  58.579  57.445  1.00  7.73
ATOM   1627  CG  LEU   104      33.326  58.372  55.516  1.00  7.73
ATOM   1628  HG  LEU   104      34.203  58.721  54.974  1.00  7.73
ATOM   1629  CD1 LEU   104      33.364  56.844  55.573  1.00  7.73
ATOM   1630 1HD1 LEU   104      33.440  56.445  54.562  1.00  7.73
ATOM   1631 2HD1 LEU   104      34.235  56.524  56.138  1.00  7.73
ATOM   1632 3HD1 LEU   104      32.463  56.460  56.053  1.00  7.73
ATOM   1633  CD2 LEU   104      32.069  58.764  54.735  1.00  7.73
ATOM   1634 1HD2 LEU   104      32.076  58.272  53.763  1.00  7.73
ATOM   1635 2HD2 LEU   104      31.174  58.473  55.285  1.00  7.73
ATOM   1636 3HD2 LEU   104      32.064  59.839  54.562  1.00  7.73
ATOM   1637  C   LEU   104      33.031  60.907  58.511  1.00  7.73
ATOM   1638  O   LEU   104      31.995  61.496  58.821  1.00  7.73
ATOM   1639  N   VAL   105      34.023  60.696  59.379  1.00  8.56
ATOM   1640  H   VAL   105      34.887  60.289  59.029  1.00  8.56
ATOM   1641  CA  VAL   105      33.872  60.896  60.831  1.00  8.56
ATOM   1642  HA  VAL   105      33.058  60.262  61.182  1.00  8.56
ATOM   1643  CB  VAL   105      35.165  60.449  61.551  1.00  8.56
ATOM   1644  HB  VAL   105      36.017  60.953  61.093  1.00  8.56
ATOM   1645  CG1 VAL   105      35.186  60.752  63.056  1.00  8.56
ATOM   1646 1HG1 VAL   105      36.076  60.323  63.515  1.00  8.56
ATOM   1647 2HG1 VAL   105      35.210  61.830  63.222  1.00  8.56
ATOM   1648 3HG1 VAL   105      34.298  60.338  63.535  1.00  8.56
ATOM   1649  CG2 VAL   105      35.359  58.931  61.413  1.00  8.56
ATOM   1650 1HG2 VAL   105      36.306  58.638  61.866  1.00  8.56
ATOM   1651 2HG2 VAL   105      34.544  58.404  61.908  1.00  8.56
ATOM   1652 3HG2 VAL   105      35.380  58.638  60.366  1.00  8.56
ATOM   1653  C   VAL   105      33.495  62.324  61.235  1.00  8.56
ATOM   1654  O   VAL   105      32.744  62.513  62.188  1.00  8.56
ATOM   1655  N   SER   106      33.974  63.321  60.491  1.00  7.68
ATOM   1656  H   SER   106      34.619  63.085  59.745  1.00  7.68
ATOM   1657  CA  SER   106      33.698  64.743  60.750  1.00  7.68
ATOM   1658  HA  SER   106      33.293  64.868  61.755  1.00  7.68
ATOM   1659  CB  SER   106      35.011  65.530  60.665  1.00  7.68
ATOM   1660  HB1 SER   106      34.835  66.562  60.969  1.00  7.68
ATOM   1661  HB2 SER   106      35.377  65.516  59.638  1.00  7.68
ATOM   1662  OG  SER   106      35.994  64.964  61.505  1.00  7.68
ATOM   1663  HG  SER   106      36.410  64.243  61.021  1.00  7.68
ATOM   1664  C   SER   106      32.698  65.353  59.768  1.00  7.68
ATOM   1665  O   SER   106      32.469  66.561  59.804  1.00  7.68
ATOM   1666  N   GLY   107      32.181  64.559  58.824  1.00  6.70
ATOM   1667  H   GLY   107      32.360  63.561  58.861  1.00  6.70
ATOM   1668  CA  GLY   107      31.613  65.079  57.575  1.00  6.70
ATOM   1669  HA1 GLY   107      30.691  65.610  57.812  1.00  6.70
ATOM   1670  HA2 GLY   107      31.355  64.242  56.927  1.00  6.70
ATOM   1671  C   GLY   107      32.514  66.047  56.783  1.00  6.70
ATOM   1672  O   GLY   107      32.009  66.817  55.969  1.00  6.70
ATOM   1673  N   GLN   108      33.831  66.061  57.028  1.00  5.93
ATOM   1674  H   GLN   108      34.199  65.344  57.636  1.00  5.93
ATOM   1675  CA  GLN   108      34.745  67.118  56.582  1.00  5.93
ATOM   1676  HA  GLN   108      34.265  67.709  55.802  1.00  5.93
ATOM   1677  CB  GLN   108      35.020  68.040  57.786  1.00  5.93
ATOM   1678  HB1 GLN   108      35.600  67.488  58.526  1.00  5.93
ATOM   1679  HB2 GLN   108      34.071  68.325  58.241  1.00  5.93
ATOM   1680  CG  GLN   108      35.784  69.322  57.416  1.00  5.93
ATOM   1681  HG1 GLN   108      35.104  70.006  56.908  1.00  5.93
ATOM   1682  HG2 GLN   108      36.605  69.083  56.740  1.00  5.93
ATOM   1683  CD  GLN   108      36.383  70.031  58.631  1.00  5.93
ATOM   1684  OE1 GLN   108      37.491  70.533  58.598  1.00  5.93
ATOM   1685  NE2 GLN   108      35.701  70.116  59.753  1.00  5.93
ATOM   1686 1HE2 GLN   108      34.796  69.692  59.842  1.00  5.93
ATOM   1687 2HE2 GLN   108      36.158  70.592  60.509  1.00  5.93
ATOM   1688  C   GLN   108      36.071  66.546  56.033  1.00  5.93
ATOM   1689  O   GLN   108      36.819  65.891  56.764  1.00  5.93
ATOM   1690  N   LYS   109      36.303  66.788  54.727  1.00  6.37
ATOM   1691  H   LYS   109      35.560  67.279  54.251  1.00  6.37
ATOM   1692  CA  LYS   109      37.470  66.465  53.871  1.00  6.37
ATOM   1693  HA  LYS   109      37.868  67.428  53.553  1.00  6.37
ATOM   1694  CB  LYS   109      38.632  65.768  54.622  1.00  6.37
ATOM   1695  HB1 LYS   109      38.286  64.834  55.063  1.00  6.37
ATOM   1696  HB2 LYS   109      38.942  66.424  55.438  1.00  6.37
ATOM   1697  CG  LYS   109      39.892  65.426  53.823  1.00  6.37
ATOM   1698  HG1 LYS   109      39.689  64.547  53.226  1.00  6.37
ATOM   1699  HG2 LYS   109      40.671  65.155  54.536  1.00  6.37
ATOM   1700  CD  LYS   109      40.425  66.540  52.910  1.00  6.37
ATOM   1701  HD1 LYS   109      40.524  67.458  53.490  1.00  6.37
ATOM   1702  HD2 LYS   109      39.736  66.713  52.081  1.00  6.37
ATOM   1703  CE  LYS   109      41.802  66.152  52.363  1.00  6.37
ATOM   1704  HE1 LYS   109      42.451  65.912  53.212  1.00  6.37
ATOM   1705  HE2 LYS   109      42.241  67.004  51.840  1.00  6.37
ATOM   1706  NZ  LYS   109      41.749  64.980  51.459  1.00  6.37
ATOM   1707  HZ1 LYS   109      42.670  64.547  51.410  1.00  6.37
ATOM   1708  HZ2 LYS   109      41.122  64.242  51.805  1.00  6.37
ATOM   1709  HZ3 LYS   109      41.418  65.192  50.533  1.00  6.37
ATOM   1710  C   LYS   109      37.079  65.785  52.549  1.00  6.37
ATOM   1711  O   LYS   109      35.916  65.534  52.233  1.00  6.37
