# Supplementary material for: Selecting Near-Native Protein Structures from Predicted Decoy Sets Using Ordered Graphlet Degree Similarity
Source: Genes (Basel). 2019 Feb 11;10(2):132. doi: 10.3390/genes10020132 (PMC6410076; doi:10.3390/genes10020132)
Supplement: Supplementary file 1 [file genes-10-00132-s001.zip › CodeData/data/CASP11/T0759/model124.pdb]

ATOM      1  N   MET     1      40.707  30.548  49.105  1.00  9.16
ATOM      2  CA  MET     1      39.756  30.079  50.140  1.00  9.16
ATOM      3  C   MET     1      39.034  28.877  49.629  1.00  9.16
ATOM      4  O   MET     1      39.230  28.453  48.493  1.00  9.16
ATOM      5 1H   MET     1      41.222  31.269  49.261  1.00  9.16
ATOM      6 2H   MET     1      40.404  30.799  48.296  1.00  9.16
ATOM      7 3H   MET     1      41.362  30.003  48.815  1.00  9.16
ATOM      8  CB  MET     1      38.778  31.194  50.514  1.00  9.16
ATOM      9  SD  MET     1      40.302  32.090  52.647  1.00  9.16
ATOM     10  CE  MET     1      38.921  31.791  53.746  1.00  9.16
ATOM     11  CG  MET     1      39.440  32.430  51.100  1.00  9.16
ATOM     12  N   GLY     2      38.201  28.272  50.489  1.00  8.02
ATOM     13  CA  GLY     2      37.457  27.101  50.145  1.00  8.02
ATOM     14  C   GLY     2      36.477  27.423  49.074  1.00  8.02
ATOM     15  O   GLY     2      36.211  26.589  48.218  1.00  8.02
ATOM     16  H   GLY     2      38.120  28.631  51.310  1.00  8.02
ATOM     17  N   HIS     3      35.857  28.615  49.150  1.00  6.30
ATOM     18  CA  HIS     3      34.858  29.013  48.213  1.00  6.30
ATOM     19  C   HIS     3      35.511  29.173  46.885  1.00  6.30
ATOM     20  O   HIS     3      34.937  28.845  45.851  1.00  6.30
ATOM     21  H   HIS     3      36.092  29.168  49.820  1.00  6.30
ATOM     22  CB  HIS     3      34.179  30.306  48.670  1.00  6.30
ATOM     23  CG  HIS     3      33.057  30.745  47.782  1.00  6.30
ATOM     24  ND1 HIS     3      31.857  30.071  47.709  1.00  6.30
ATOM     25  CE1 HIS     3      31.054  30.701  46.833  1.00  6.30
ATOM     26  CD2 HIS     3      32.843  31.836  46.842  1.00  6.30
ATOM     27  HE2 HIS     3      31.272  32.342  45.683  1.00  6.30
ATOM     28  NE2 HIS     3      31.639  31.760  46.309  1.00  6.30
ATOM     29  N   HIS     4      36.741  29.713  46.878  1.00  5.43
ATOM     30  CA  HIS     4      37.436  29.917  45.645  1.00  5.43
ATOM     31  C   HIS     4      37.701  28.597  44.994  1.00  5.43
ATOM     32  O   HIS     4      37.544  28.436  43.787  1.00  5.43
ATOM     33  H   HIS     4      37.127  29.947  47.656  1.00  5.43
ATOM     34  CB  HIS     4      38.741  30.679  45.885  1.00  5.43
ATOM     35  CG  HIS     4      39.509  30.970  44.634  1.00  5.43
ATOM     36  ND1 HIS     4      39.095  31.901  43.706  1.00  5.43
ATOM     37  CE1 HIS     4      39.984  31.940  42.697  1.00  5.43
ATOM     38  CD2 HIS     4      40.743  30.482  44.035  1.00  5.43
ATOM     39  HE2 HIS     4      41.700  30.950  42.323  1.00  5.43
ATOM     40  NE2 HIS     4      40.976  31.091  42.889  1.00  5.43
ATOM     41  N   HIS     5      38.113  27.606  45.790  1.00  5.43
ATOM     42  CA  HIS     5      38.431  26.313  45.262  1.00  5.43
ATOM     43  C   HIS     5      37.202  25.669  44.698  1.00  5.43
ATOM     44  O   HIS     5      37.343  24.932  43.739  1.00  5.43
ATOM     45  H   HIS     5      38.189  27.763  46.673  1.00  5.43
ATOM     46  CB  HIS     5      39.052  25.430  46.346  1.00  5.43
ATOM     47  CG  HIS     5      40.427  25.856  46.758  1.00  5.43
ATOM     48  ND1 HIS     5      41.119  25.248  47.783  1.00  5.43
ATOM     49  CE1 HIS     5      42.316  25.845  47.918  1.00  5.43
ATOM     50  CD2 HIS     5      41.373  26.873  46.322  1.00  5.43
ATOM     51  HE2 HIS     5      43.223  27.367  46.956  1.00  5.43
ATOM     52  NE2 HIS     5      42.476  26.821  47.044  1.00  5.43
ATOM     53  N   HIS     6      36.004  25.855  45.303  1.00  5.02
ATOM     54  CA  HIS     6      34.714  25.320  44.879  1.00  5.02
ATOM     55  C   HIS     6      34.317  25.930  43.593  1.00  5.02
ATOM     56  O   HIS     6      33.617  25.326  42.781  1.00  5.02
ATOM     57  H   HIS     6      36.058  26.369  46.040  1.00  5.02
ATOM     58  CB  HIS     6      33.651  25.572  45.950  1.00  5.02
ATOM     59  CG  HIS     6      33.839  24.756  47.191  1.00  5.02
ATOM     60  ND1 HIS     6      33.154  25.009  48.360  1.00  5.02
ATOM     61  CE1 HIS     6      33.531  24.116  49.291  1.00  5.02
ATOM     62  CD2 HIS     6      34.654  23.610  47.567  1.00  5.02
ATOM     63  HE2 HIS     6      34.832  22.575  49.289  1.00  5.02
ATOM     64  NE2 HIS     6      34.431  23.273  48.823  1.00  5.02
ATOM     65  N   HIS     7      34.747  27.183  43.379  1.00  4.41
ATOM     66  CA  HIS     7      34.484  27.801  42.110  1.00  4.41
ATOM     67  C   HIS     7      35.171  26.860  41.166  1.00  4.41
ATOM     68  O   HIS     7      34.750  26.667  40.020  1.00  4.41
ATOM     69  H   HIS     7      35.194  27.635  44.016  1.00  4.41
ATOM     70  CB  HIS     7      35.015  29.236  42.092  1.00  4.41
ATOM     71  CG  HIS     7      34.243  30.177  42.963  1.00  4.41
ATOM     72  ND1 HIS     7      32.920  30.487  42.734  1.00  4.41
ATOM     73  CE1 HIS     7      32.503  31.352  43.676  1.00  4.41
ATOM     74  CD2 HIS     7      34.533  30.969  44.150  1.00  4.41
ATOM     75  HE2 HIS     7      33.404  32.220  45.257  1.00  4.41
ATOM     76  NE2 HIS     7      33.466  31.645  44.529  1.00  4.41
ATOM     77  N   HIS     8      36.285  26.290  41.681  1.00  4.19
ATOM     78  CA  HIS     8      36.959  25.189  41.072  1.00  4.19
ATOM     79  C   HIS     8      37.235  25.481  39.679  1.00  4.19
ATOM     80  O   HIS     8      36.797  24.745  38.802  1.00  4.19
ATOM     81  H   HIS     8      36.598  26.641  42.448  1.00  4.19
ATOM     82  CB  HIS     8      36.124  23.913  41.199  1.00  4.19
ATOM     83  CG  HIS     8      36.930  22.654  41.116  1.00  4.19
ATOM     84  ND1 HIS     8      37.289  21.925  42.228  1.00  4.19
ATOM     85  CE1 HIS     8      38.003  20.854  41.838  1.00  4.19
ATOM     86  CD2 HIS     8      37.524  21.871  40.042  1.00  4.19
ATOM     87  HE2 HIS     8      38.603  20.167  40.041  1.00  4.19
ATOM     88  NE2 HIS     8      38.148  20.815  40.528  1.00  4.19
ATOM     89  N   SER     9      38.006  26.533  39.440  1.00  3.20
ATOM     90  CA  SER     9      38.294  26.817  38.092  1.00  3.20
ATOM     91  C   SER     9      39.556  26.108  37.787  1.00  3.20
ATOM     92  O   SER     9      40.568  26.735  37.481  1.00  3.20
ATOM     93  H   SER     9      38.341  27.056  40.092  1.00  3.20
ATOM     94  CB  SER     9      38.395  28.328  37.872  1.00  3.20
ATOM     95  HG  SER     9      39.421  29.718  38.574  1.00  3.20
ATOM     96  OG  SER     9      39.384  28.900  38.711  1.00  3.20
ATOM     97  N   HIS    10      39.508  24.769  37.753  1.00  3.43
ATOM     98  CA  HIS    10      40.758  24.126  37.511  1.00  3.43
ATOM     99  C   HIS    10      40.747  23.789  36.069  1.00  3.43
ATOM    100  O   HIS    10      40.384  22.691  35.652  1.00  3.43
ATOM    101  H   HIS    10      38.764  24.277  37.869  1.00  3.43
ATOM    102  CB  HIS    10      40.915  22.902  38.415  1.00  3.43
ATOM    103  CG  HIS    10      40.971  23.232  39.874  1.00  3.43
ATOM    104  HD1 HIS    10      38.966  23.417  40.320  1.00  3.43
ATOM    105  ND1 HIS    10      39.842  23.452  40.632  1.00  3.43
ATOM    106  CE1 HIS    10      40.209  23.725  41.897  1.00  3.43
ATOM    107  CD2 HIS    10      42.030  23.412  40.858  1.00  3.43
ATOM    108  NE2 HIS    10      41.520  23.703  42.040  1.00  3.43
ATOM    109  N   MET    11      41.155  24.762  35.251  1.00  2.49
ATOM    110  CA  MET    11      41.045  24.523  33.855  1.00  2.49
ATOM    111  C   MET    11      42.092  23.559  33.375  1.00  2.49
ATOM    112  O   MET    11      41.845  22.753  32.483  1.00  2.49
ATOM    113  H   MET    11      41.488  25.543  35.549  1.00  2.49
ATOM    114  CB  MET    11      41.153  25.836  33.077  1.00  2.49
ATOM    115  SD  MET    11      41.133  27.248  30.693  1.00  2.49
ATOM    116  CE  MET    11      42.883  27.593  30.862  1.00  2.49
ATOM    117  CG  MET    11      41.009  25.678  31.572  1.00  2.49
ATOM    118  N   VAL    12      43.246  23.551  34.054  1.00  2.12
ATOM    119  CA  VAL    12      44.518  22.982  33.697  1.00  2.12
ATOM    120  C   VAL    12      44.510  21.605  33.116  1.00  2.12
ATOM    121  O   VAL    12      43.720  20.726  33.455  1.00  2.12
ATOM    122  H   VAL    12      43.149  23.979  34.840  1.00  2.12
ATOM    123  CB  VAL    12      45.475  22.938  34.903  1.00  2.12
ATOM    124  CG1 VAL    12      44.955  21.976  35.960  1.00  2.12
ATOM    125  CG2 VAL    12      46.874  22.541  34.458  1.00  2.12
ATOM    126  N   VAL    13      45.427  21.417  32.148  1.00  1.97
ATOM    127  CA  VAL    13      45.704  20.111  31.661  1.00  1.97
ATOM    128  C   VAL    13      47.160  19.939  31.837  1.00  1.97
ATOM    129  O   VAL    13      47.970  20.827  31.578  1.00  1.97
ATOM    130  H   VAL    13      45.866  22.126  31.809  1.00  1.97
ATOM    131  CB  VAL    13      45.249  19.945  30.199  1.00  1.97
ATOM    132  CG1 VAL    13      45.622  18.566  29.678  1.00  1.97
ATOM    133  CG2 VAL    13      43.750  20.177  30.079  1.00  1.97
ATOM    134  N   ILE    14      47.516  18.741  32.288  1.00  2.44
ATOM    135  CA  ILE    14      48.846  18.453  32.675  1.00  2.44
ATOM    136  C   ILE    14      49.328  17.463  31.687  1.00  2.44
ATOM    137  O   ILE    14      48.536  16.816  31.005  1.00  2.44
ATOM    138  H   ILE    14      46.883  18.104  32.344  1.00  2.44
ATOM    139  CB  ILE    14      48.913  17.942  34.126  1.00  2.44
ATOM    140  CD1 ILE    14      48.293  15.964  35.611  1.00  2.44
ATOM    141  CG1 ILE    14      48.110  16.648  34.273  1.00  2.44
ATOM    142  CG2 ILE    14      48.439  19.016  35.092  1.00  2.44
ATOM    143  N   HIS    15      50.652  17.444  31.483  1.00  2.64
ATOM    144  CA  HIS    15      51.213  16.468  30.616  1.00  2.64
ATOM    145  C   HIS    15      52.052  15.643  31.523  1.00  2.64
ATOM    146  O   HIS    15      53.092  16.093  31.992  1.00  2.64
ATOM    147  H   HIS    15      51.185  18.044  31.891  1.00  2.64
ATOM    148  CB  HIS    15      51.992  17.141  29.484  1.00  2.64
ATOM    149  CG  HIS    15      51.151  18.018  28.610  1.00  2.64
ATOM    150  HD1 HIS    15      51.088  16.907  26.874  1.00  2.64
ATOM    151  ND1 HIS    15      50.825  17.683  27.313  1.00  2.64
ATOM    152  CE1 HIS    15      50.065  18.660  26.787  1.00  2.64
ATOM    153  CD2 HIS    15      50.486  19.304  28.761  1.00  2.64
ATOM    154  NE2 HIS    15      49.857  19.635  27.650  1.00  2.64
ATOM    155  N   PRO    16      51.644  14.449  31.812  1.00  3.28
ATOM    156  CA  PRO    16      52.424  13.687  32.732  1.00  3.28
ATOM    157  C   PRO    16      53.760  13.421  32.147  1.00  3.28
ATOM    158  O   PRO    16      54.706  13.198  32.901  1.00  3.28
ATOM    159  CB  PRO    16      51.614  12.404  32.930  1.00  3.28
ATOM    160  CD  PRO    16      50.289  13.806  31.514  1.00  3.28
ATOM    161  CG  PRO    16      50.208  12.800  32.627  1.00  3.28
ATOM    162  N   ASP    17      53.864  13.400  30.808  1.00  3.38
ATOM    163  CA  ASP    17      55.156  13.103  30.293  1.00  3.38
ATOM    164  C   ASP    17      56.109  14.232  30.592  1.00  3.38
ATOM    165  O   ASP    17      57.167  13.978  31.167  1.00  3.38
ATOM    166  H   ASP    17      53.181  13.559  30.244  1.00  3.38
ATOM    167  CB  ASP    17      55.086  12.844  28.787  1.00  3.38
ATOM    168  CG  ASP    17      54.410  11.529  28.452  1.00  3.38
ATOM    169  OD1 ASP    17      54.242  10.698  29.369  1.00  3.38
ATOM    170  OD2 ASP    17      54.048  11.330  27.274  1.00  3.38
ATOM    171  N   PRO    18      55.813  15.468  30.241  1.00  3.23
ATOM    172  CA  PRO    18      56.736  16.530  30.570  1.00  3.23
ATOM    173  C   PRO    18      56.613  17.037  31.973  1.00  3.23
ATOM    174  O   PRO    18      57.487  17.784  32.408  1.00  3.23
ATOM    175  CB  PRO    18      56.392  17.641  29.576  1.00  3.23
ATOM    176  CD  PRO    18      54.924  15.813  29.092  1.00  3.23
ATOM    177  CG  PRO    18      55.692  16.940  28.460  1.00  3.23
ATOM    178  N   GLY    19      55.524  16.708  32.683  1.00  3.11
ATOM    179  CA  GLY    19      55.340  17.231  34.004  1.00  3.11
ATOM    180  C   GLY    19      55.042  18.695  33.880  1.00  3.11
ATOM    181  O   GLY    19      55.321  19.467  34.796  1.00  3.11
ATOM    182  H   GLY    19      54.908  16.157  32.327  1.00  3.11
ATOM    183  N   ARG    20      54.455  19.123  32.743  1.00  2.84
ATOM    184  CA  ARG    20      54.219  20.529  32.573  1.00  2.84
ATOM    185  C   ARG    20      52.748  20.765  32.501  1.00  2.84
ATOM    186  O   ARG    20      51.999  19.971  31.935  1.00  2.84
ATOM    187  H   ARG    20      54.212  18.545  32.097  1.00  2.84
ATOM    188  CB  ARG    20      54.927  21.043  31.318  1.00  2.84
ATOM    189  CD  ARG    20      57.076  21.426  30.079  1.00  2.84
ATOM    190  HE  ARG    20      56.566  23.300  30.580  1.00  2.84
ATOM    191  NE  ARG    20      56.890  22.865  29.911  1.00  2.84
ATOM    192  CG  ARG    20      56.441  20.916  31.362  1.00  2.84
ATOM    193  CZ  ARG    20      57.188  23.532  28.801  1.00  2.84
ATOM    194 1HH1 ARG    20      56.660  25.259  29.418  1.00  2.84
ATOM    195 2HH1 ARG    20      57.177  25.273  28.021  1.00  2.84
ATOM    196  NH1 ARG    20      56.985  24.841  28.739  1.00  2.84
ATOM    197 1HH2 ARG    20      57.819  22.040  27.795  1.00  2.84
ATOM    198 2HH2 ARG    20      57.880  23.321  27.036  1.00  2.84
ATOM    199  NH2 ARG    20      57.687  22.889  27.755  1.00  2.84
ATOM    200  N   GLU    21      52.294  21.881  33.097  1.00  2.59
ATOM    201  CA  GLU    21      50.903  22.193  33.039  1.00  2.59
ATOM    202  C   GLU    21      50.722  23.106  31.875  1.00  2.59
ATOM    203  O   GLU    21      51.521  24.015  31.666  1.00  2.59
ATOM    204  H   GLU    21      52.861  22.430  33.530  1.00  2.59
ATOM    205  CB  GLU    21      50.440  22.822  34.355  1.00  2.59
ATOM    206  CD  GLU    21      50.025  22.535  36.830  1.00  2.59
ATOM    207  CG  GLU    21      50.512  21.885  35.549  1.00  2.59
ATOM    208  OE1 GLU    21      49.889  23.776  36.851  1.00  2.59
ATOM    209  OE2 GLU    21      49.779  21.803  37.811  1.00  2.59
ATOM    210  N   LEU    22      49.715  22.845  31.017  1.00  2.02
ATOM    211  CA  LEU    22      49.547  23.759  29.925  1.00  2.02
ATOM    212  C   LEU    22      48.127  23.739  29.469  1.00  2.02
ATOM    213  O   LEU    22      47.716  22.773  28.846  1.00  2.02
ATOM    214  H   LEU    22      49.162  22.140  31.103  1.00  2.02
ATOM    215  CB  LEU    22      50.493  23.402  28.777  1.00  2.02
ATOM    216  CG  LEU    22      51.990  23.454  29.091  1.00  2.02
ATOM    217  CD1 LEU    22      52.805  22.940  27.914  1.00  2.02
ATOM    218  CD2 LEU    22      52.415  24.869  29.451  1.00  2.02
ATOM    219  N   SER    23      47.426  24.880  29.622  1.00  1.81
ATOM    220  CA  SER    23      46.010  25.123  29.465  1.00  1.81
ATOM    221  C   SER    23      45.301  24.257  28.461  1.00  1.81
ATOM    222  O   SER    23      45.846  23.708  27.506  1.00  1.81
ATOM    223  H   SER    23      47.975  25.554  29.856  1.00  1.81
ATOM    224  CB  SER    23      45.757  26.580  29.073  1.00  1.81
ATOM    225  HG  SER    23      47.083  26.716  27.769  1.00  1.81
ATOM    226  OG  SER    23      46.265  26.856  27.779  1.00  1.81
ATOM    227  N   PRO    24      44.014  24.171  28.693  1.00  1.57
ATOM    228  CA  PRO    24      43.144  23.291  27.986  1.00  1.57
ATOM    229  C   PRO    24      43.315  23.419  26.515  1.00  1.57
ATOM    230  O   PRO    24      43.452  22.400  25.839  1.00  1.57
ATOM    231  CB  PRO    24      41.743  23.725  28.423  1.00  1.57
ATOM    232  CD  PRO    24      43.227  25.009  29.794  1.00  1.57
ATOM    233  CG  PRO    24      41.930  24.250  29.807  1.00  1.57
ATOM    234  N   GLU    25      43.359  24.638  25.969  1.00  1.64
ATOM    235  CA  GLU    25      43.523  24.595  24.558  1.00  1.64
ATOM    236  C   GLU    25      44.880  24.114  24.152  1.00  1.64
ATOM    237  O   GLU    25      45.016  23.473  23.111  1.00  1.64
ATOM    238  H   GLU    25      43.298  25.431  26.391  1.00  1.64
ATOM    239  CB  GLU    25      43.272  25.975  23.947  1.00  1.64
ATOM    240  CD  GLU    25      44.620  26.072  21.813  1.00  1.64
ATOM    241  CG  GLU    25      43.237  25.984  22.428  1.00  1.64
ATOM    242  OE1 GLU    25      45.536  26.592  22.484  1.00  1.64
ATOM    243  OE2 GLU    25      44.788  25.620  20.661  1.00  1.64
ATOM    244  N   GLU    26      45.927  24.426  24.943  1.00  1.96
ATOM    245  CA  GLU    26      47.240  24.023  24.545  1.00  1.96
ATOM    246  C   GLU    26      47.324  22.521  24.549  1.00  1.96
ATOM    247  O   GLU    26      47.975  21.937  23.686  1.00  1.96
ATOM    248  H   GLU    26      45.809  24.881  25.711  1.00  1.96
ATOM    249  CB  GLU    26      48.292  24.634  25.473  1.00  1.96
ATOM    250  CD  GLU    26      49.449  26.717  26.310  1.00  1.96
ATOM    251  CG  GLU    26      48.442  26.140  25.335  1.00  1.96
ATOM    252  OE1 GLU    26      49.167  26.712  27.527  1.00  1.96
ATOM    253  OE2 GLU    26      50.519  27.175  25.858  1.00  1.96
ATOM    254  N   ALA    27      46.674  21.859  25.530  1.00  1.93
ATOM    255  CA  ALA    27      46.686  20.423  25.653  1.00  1.93
ATOM    256  C   ALA    27      46.032  19.802  24.459  1.00  1.93
ATOM    257  O   ALA    27      46.429  18.740  23.993  1.00  1.93
ATOM    258  H   ALA    27      46.218  22.358  26.124  1.00  1.93
ATOM    259  CB  ALA    27      45.987  19.995  26.934  1.00  1.93
ATOM    260  N   HIS    28      44.960  20.425  23.966  1.00  2.10
ATOM    261  CA  HIS    28      44.210  19.955  22.828  1.00  2.10
ATOM    262  C   HIS    28      45.108  19.974  21.638  1.00  2.10
ATOM    263  O   HIS    28      45.144  19.026  20.855  1.00  2.10
ATOM    264  H   HIS    28      44.712  21.181  24.387  1.00  2.10
ATOM    265  CB  HIS    28      42.967  20.821  22.611  1.00  2.10
ATOM    266  CG  HIS    28      42.109  20.370  21.470  1.00  2.10
ATOM    267  HD1 HIS    28      43.076  21.248  19.873  1.00  2.10
ATOM    268  ND1 HIS    28      42.368  20.718  20.161  1.00  2.10
ATOM    269  CE1 HIS    28      41.431  20.168  19.369  1.00  2.10
ATOM    270  CD2 HIS    28      40.912  19.555  21.330  1.00  2.10
ATOM    271  NE2 HIS    28      40.554  19.469  20.063  1.00  2.10
ATOM    272  N   ARG    29      45.869  21.072  21.476  1.00  2.46
ATOM    273  CA  ARG    29      46.701  21.192  20.316  1.00  2.46
ATOM    274  C   ARG    29      47.736  20.102  20.335  1.00  2.46
ATOM    275  O   ARG    29      47.985  19.449  19.322  1.00  2.46
ATOM    276  H   ARG    29      45.857  21.729  22.091  1.00  2.46
ATOM    277  CB  ARG    29      47.357  22.574  20.267  1.00  2.46
ATOM    278  CD  ARG    29      48.788  24.219  19.025  1.00  2.46
ATOM    279  HE  ARG    29      46.992  25.026  18.644  1.00  2.46
ATOM    280  NE  ARG    29      47.758  25.253  18.965  1.00  2.46
ATOM    281  CG  ARG    29      48.192  22.821  19.022  1.00  2.46
ATOM    282  CZ  ARG    29      47.933  26.506  19.373  1.00  2.46
ATOM    283 1HH1 ARG    29      46.180  27.134  18.956  1.00  2.46
ATOM    284 2HH1 ARG    29      47.052  28.189  19.543  1.00  2.46
ATOM    285  NH1 ARG    29      46.938  27.379  19.280  1.00  2.46
ATOM    286 1HH2 ARG    29      49.747  26.318  19.932  1.00  2.46
ATOM    287 2HH2 ARG    29      49.215  27.695  20.135  1.00  2.46
ATOM    288  NH2 ARG    29      49.102  26.884  19.872  1.00  2.46
ATOM    289  N   ALA    30      48.345  19.856  21.510  1.00  2.59
ATOM    290  CA  ALA    30      49.390  18.872  21.632  1.00  2.59
ATOM    291  C   ALA    30      48.841  17.509  21.319  1.00  2.59
ATOM    292  O   ALA    30      49.521  16.672  20.718  1.00  2.59
ATOM    293  H   ALA    30      48.083  20.326  22.231  1.00  2.59
ATOM    294  CB  ALA    30      49.991  18.907  23.029  1.00  2.59
ATOM    295  N   GLY    31      47.583  17.252  21.729  1.00  2.74
ATOM    296  CA  GLY    31      47.013  15.953  21.509  1.00  2.74
ATOM    297  C   GLY    31      46.879  15.269  22.834  1.00  2.74
ATOM    298  O   GLY    31      46.595  14.074  22.902  1.00  2.74
ATOM    299  H   GLY    31      47.101  17.891  22.139  1.00  2.74
ATOM    300  N   LEU    32      47.118  16.010  23.930  1.00  2.52
ATOM    301  CA  LEU    32      46.983  15.450  25.242  1.00  2.52
ATOM    302  C   LEU    32      45.556  15.109  25.517  1.00  2.52
ATOM    303  O   LEU    32      45.268  14.085  26.133  1.00  2.52
ATOM    304  H   LEU    32      47.366  16.869  23.831  1.00  2.52
ATOM    305  CB  LEU    32      47.514  16.423  26.297  1.00  2.52
ATOM    306  CG  LEU    32      47.468  15.940  27.748  1.00  2.52
ATOM    307  CD1 LEU    32      48.282  14.666  27.917  1.00  2.52
ATOM    308  CD2 LEU    32      47.976  17.021  28.690  1.00  2.52
ATOM    309  N   ILE    33      44.597  15.951  25.097  1.00  2.41
ATOM    310  CA  ILE    33      43.276  15.529  25.434  1.00  2.41
ATOM    311  C   ILE    33      42.377  15.701  24.244  1.00  2.41
ATOM    312  O   ILE    33      42.658  16.402  23.279  1.00  2.41
ATOM    313  H   ILE    33      44.722  16.718  24.644  1.00  2.41
ATOM    314  CB  ILE    33      42.729  16.303  26.648  1.00  2.41
ATOM    315  CD1 ILE    33      41.944  18.608  27.400  1.00  2.41
ATOM    316  CG1 ILE    33      42.650  17.799  26.335  1.00  2.41
ATOM    317  CG2 ILE    33      43.574  16.025  27.882  1.00  2.41
ATOM    318  N   ASP    34      41.254  15.004  24.230  1.00  2.70
ATOM    319  CA  ASP    34      40.469  15.080  23.041  1.00  2.70
ATOM    320  C   ASP    34      39.738  16.372  22.962  1.00  2.70
ATOM    321  O   ASP    34      39.620  17.117  23.932  1.00  2.70
ATOM    322  H   ASP    34      40.976  14.499  24.921  1.00  2.70
ATOM    323  CB  ASP    34      39.481  13.914  22.976  1.00  2.70
ATOM    324  CG  ASP    34      40.166  12.583  22.732  1.00  2.70
ATOM    325  OD1 ASP    34      41.338  12.589  22.299  1.00  2.70
ATOM    326  OD2 ASP    34      39.531  11.535  22.973  1.00  2.70
ATOM    327  N   TRP    35      39.213  16.644  21.755  1.00  2.56
ATOM    328  CA  TRP    35      38.584  17.884  21.430  1.00  2.56
ATOM    329  C   TRP    35      37.381  18.005  22.288  1.00  2.56
ATOM    330  O   TRP    35      37.105  19.076  22.818  1.00  2.56
ATOM    331  H   TRP    35      39.273  15.994  21.135  1.00  2.56
ATOM    332  CB  TRP    35      38.237  17.935  19.941  1.00  2.56
ATOM    333 1HB  TRP    35      37.369  17.410  19.735  1.00  2.56
ATOM    334 2HB  TRP    35      39.013  18.019  19.316  1.00  2.56
ATOM    335  CG  TRP    35      37.591  19.219  19.519  1.00  2.56
ATOM    336  CD1 TRP    35      38.223  20.359  19.111  1.00  2.56
ATOM    337  HE1 TRP    35      37.504  22.192  18.503  1.00  2.56
ATOM    338  NE1 TRP    35      37.299  21.329  18.804  1.00  2.56
ATOM    339  CD2 TRP    35      36.186  19.495  19.463  1.00  2.56
ATOM    340  CE2 TRP    35      36.041  20.820  19.013  1.00  2.56
ATOM    341  CH2 TRP    35      33.688  20.668  19.130  1.00  2.56
ATOM    342  CZ2 TRP    35      34.793  21.418  18.842  1.00  2.56
ATOM    343  CE3 TRP    35      35.038  18.751  19.749  1.00  2.56
ATOM    344  CZ3 TRP    35      33.803  19.348  19.578  1.00  2.56
ATOM    345  N   ASN    36      36.633  16.899  22.439  1.00  2.86
ATOM    346  CA  ASN    36      35.444  16.913  23.239  1.00  2.86
ATOM    347  C   ASN    36      35.822  17.180  24.658  1.00  2.86
ATOM    348  O   ASN    36      35.119  17.913  25.354  1.00  2.86
ATOM    349  H   ASN    36      36.890  16.141  22.028  1.00  2.86
ATOM    350  CB  ASN    36      34.683  15.594  23.090  1.00  2.86
ATOM    351  CG  ASN    36      33.989  15.470  21.748  1.00  2.86
ATOM    352  OD1 ASN    36      33.759  16.467  21.063  1.00  2.86
ATOM    353 1HD2 ASN    36      33.238  14.113  20.580  1.00  2.86
ATOM    354 2HD2 ASN    36      33.839  13.541  21.899  1.00  2.86
ATOM    355  ND2 ASN    36      33.653  14.243  21.368  1.00  2.86
ATOM    356  N   MET    37      36.928  16.562  25.130  1.00  2.54
ATOM    357  CA  MET    37      37.269  16.727  26.514  1.00  2.54
ATOM    358  C   MET    37      37.638  18.141  26.770  1.00  2.54
ATOM    359  O   MET    37      37.331  18.680  27.828  1.00  2.54
ATOM    360  H   MET    37      37.446  16.056  24.596  1.00  2.54
ATOM    361  CB  MET    37      38.412  15.786  26.900  1.00  2.54
ATOM    362  SD  MET    37      39.430  13.234  27.253  1.00  2.54
ATOM    363  CE  MET    37      39.695  13.574  28.991  1.00  2.54
ATOM    364  CG  MET    37      38.030  14.315  26.903  1.00  2.54
ATOM    365  N   PHE    38      38.336  18.768  25.812  1.00  1.96
ATOM    366  CA  PHE    38      38.776  20.118  25.986  1.00  1.96
ATOM    367  C   PHE    38      37.608  21.007  26.104  1.00  1.96
ATOM    368  O   PHE    38      37.617  21.919  26.924  1.00  1.96
ATOM    369  H   PHE    38      38.527  18.327  25.051  1.00  1.96
ATOM    370  CB  PHE    38      39.671  20.544  24.820  1.00  1.96
ATOM    371  CG  PHE    38      40.187  21.950  24.936  1.00  1.96
ATOM    372  CZ  PHE    38      41.141  24.553  25.143  1.00  1.96
ATOM    373  CD1 PHE    38      40.873  22.360  26.066  1.00  1.96
ATOM    374  CE1 PHE    38      41.349  23.654  26.172  1.00  1.96
ATOM    375  CD2 PHE    38      39.988  22.862  23.914  1.00  1.96
ATOM    376  CE2 PHE    38      40.464  24.155  24.020  1.00  1.96
ATOM    377  N   VAL    39      36.585  20.782  25.266  1.00  2.15
ATOM    378  CA  VAL    39      35.457  21.661  25.285  1.00  2.15
ATOM    379  C   VAL    39      34.762  21.554  26.608  1.00  2.15
ATOM    380  O   VAL    39      34.254  22.543  27.127  1.00  2.15
ATOM    381  H   VAL    39      36.604  20.086  24.696  1.00  2.15
ATOM    382  CB  VAL    39      34.482  21.354  24.133  1.00  2.15
ATOM    383  CG1 VAL    39      33.198  22.152  24.295  1.00  2.15
ATOM    384  CG2 VAL    39      35.133  21.651  22.791  1.00  2.15
ATOM    385  N   LYS    40      34.668  20.335  27.170  1.00  2.43
ATOM    386  CA  LYS    40      33.981  20.150  28.426  1.00  2.43
ATOM    387  C   LYS    40      34.702  20.896  29.512  1.00  2.43
ATOM    388  O   LYS    40      34.064  21.515  30.366  1.00  2.43
ATOM    389  H   LYS    40      35.040  19.630  26.753  1.00  2.43
ATOM    390  CB  LYS    40      33.876  18.662  28.765  1.00  2.43
ATOM    391  CD  LYS    40      32.873  16.418  28.257  1.00  2.43
ATOM    392  CE  LYS    40      31.921  15.643  27.361  1.00  2.43
ATOM    393  CG  LYS    40      32.913  17.890  27.878  1.00  2.43
ATOM    394 1HZ  LYS    40      31.337  13.770  27.150  1.00  2.43
ATOM    395 2HZ  LYS    40      31.642  14.083  28.536  1.00  2.43
ATOM    396 3HZ  LYS    40      32.720  13.853  27.589  1.00  2.43
ATOM    397  NZ  LYS    40      31.903  14.192  27.692  1.00  2.43
ATOM    398  N   LEU    41      36.055  20.842  29.521  1.00  2.02
ATOM    399  CA  LEU    41      36.796  21.506  30.565  1.00  2.02
ATOM    400  C   LEU    41      36.588  22.980  30.499  1.00  2.02
ATOM    401  O   LEU    41      36.433  23.654  31.514  1.00  2.02
ATOM    402  H   LEU    41      36.492  20.392  28.876  1.00  2.02
ATOM    403  CB  LEU    41      38.286  21.173  30.459  1.00  2.02
ATOM    404  CG  LEU    41      38.683  19.733  30.788  1.00  2.02
ATOM    405  CD1 LEU    41      40.152  19.495  30.469  1.00  2.02
ATOM    406  CD2 LEU    41      38.401  19.417  32.249  1.00  2.02
ATOM    407  N   ARG    42      36.601  23.529  29.284  1.00  1.87
ATOM    408  CA  ARG    42      36.441  24.941  29.120  1.00  1.87
ATOM    409  C   ARG    42      35.065  25.379  29.579  1.00  1.87
ATOM    410  O   ARG    42      34.927  26.446  30.175  1.00  1.87
ATOM    411  H   ARG    42      36.712  23.002  28.563  1.00  1.87
ATOM    412  CB  ARG    42      36.667  25.340  27.660  1.00  1.87
ATOM    413  CD  ARG    42      39.016  26.205  27.832  1.00  1.87
ATOM    414  HE  ARG    42      40.522  25.589  26.660  1.00  1.87
ATOM    415  NE  ARG    42      40.385  26.114  27.329  1.00  1.87
ATOM    416  CG  ARG    42      38.102  25.177  27.187  1.00  1.87
ATOM    417  CZ  ARG    42      41.414  26.785  27.835  1.00  1.87
ATOM    418 1HH1 ARG    42      42.742  26.109  26.644  1.00  1.87
ATOM    419 2HH1 ARG    42      43.289  27.073  27.640  1.00  1.87
ATOM    420  NH1 ARG    42      42.623  26.639  27.312  1.00  1.87
ATOM    421 1HH2 ARG    42      40.447  27.695  29.204  1.00  1.87
ATOM    422 2HH2 ARG    42      41.897  28.035  29.193  1.00  1.87
ATOM    423  NH2 ARG    42      41.231  27.601  28.865  1.00  1.87
ATOM    424  N   SER    43      34.003  24.579  29.328  1.00  2.45
ATOM    425  CA  SER    43      32.671  24.957  29.758  1.00  2.45
ATOM    426  C   SER    43      32.594  24.959  31.261  1.00  2.45
ATOM    427  O   SER    43      31.874  25.761  31.858  1.00  2.45
ATOM    428  H   SER    43      34.131  23.804  28.888  1.00  2.45
ATOM    429  CB  SER    43      31.627  24.008  29.166  1.00  2.45
ATOM    430  HG  SER    43      32.536  22.412  29.492  1.00  2.45
ATOM    431  OG  SER    43      31.780  22.697  29.681  1.00  2.45
ATOM    432  N   GLN    44      33.314  24.032  31.920  1.00  2.62
ATOM    433  CA  GLN    44      33.314  23.977  33.364  1.00  2.62
ATOM    434  C   GLN    44      33.946  25.224  33.902  1.00  2.62
ATOM    435  O   GLN    44      33.492  25.766  34.911  1.00  2.62
ATOM    436  H   GLN    44      33.800  23.441  31.447  1.00  2.62
ATOM    437  CB  GLN    44      34.052  22.729  33.853  1.00  2.62
ATOM    438  CD  GLN    44      34.127  20.207  33.981  1.00  2.62
ATOM    439  CG  GLN    44      33.330  21.425  33.554  1.00  2.62
ATOM    440  OE1 GLN    44      35.354  20.253  34.057  1.00  2.62
ATOM    441 1HE2 GLN    44      33.852  18.362  34.519  1.00  2.62
ATOM    442 2HE2 GLN    44      32.531  19.122  34.192  1.00  2.62
ATOM    443  NE2 GLN    44      33.428  19.113  34.261  1.00  2.62
ATOM    444  N   GLU    45      35.043  25.687  33.261  1.00  2.45
ATOM    445  CA  GLU    45      35.718  26.874  33.729  1.00  2.45
ATOM    446  C   GLU    45      34.770  28.040  33.592  1.00  2.45
ATOM    447  O   GLU    45      34.566  28.825  34.512  1.00  2.45
ATOM    448  H   GLU    45      35.352  25.249  32.538  1.00  2.45
ATOM    449  CB  GLU    45      37.010  27.102  32.941  1.00  2.45
ATOM    450  CD  GLU    45      38.605  26.163  34.660  1.00  2.45
ATOM    451  CG  GLU    45      38.101  26.085  33.232  1.00  2.45
ATOM    452  OE1 GLU    45      39.412  27.070  34.956  1.00  2.45
ATOM    453  OE2 GLU    45      38.193  25.318  35.483  1.00  2.45
ATOM    454  N   CYS    46      34.109  28.184  32.437  1.00  2.74
ATOM    455  CA  CYS    46      33.288  29.356  32.316  1.00  2.74
ATOM    456  C   CYS    46      32.171  29.318  33.292  1.00  2.74
ATOM    457  O   CYS    46      31.831  30.293  33.980  1.00  2.74
ATOM    458  H   CYS    46      34.157  27.596  31.757  1.00  2.74
ATOM    459  CB  CYS    46      32.744  29.484  30.892  1.00  2.74
ATOM    460  SG  CYS    46      31.801  30.996  30.586  1.00  2.74
ATOM    461  N   ASP    47      31.553  28.141  33.369  1.00  3.53
ATOM    462  CA  ASP    47      30.560  28.087  34.363  1.00  3.53
ATOM    463  C   ASP    47      31.298  27.547  35.533  1.00  3.53
ATOM    464  O   ASP    47      31.207  26.359  35.841  1.00  3.53
ATOM    465  H   ASP    47      31.718  27.419  32.858  1.00  3.53
ATOM    466  CB  ASP    47      29.386  27.222  33.901  1.00  3.53
ATOM    467  CG  ASP    47      28.214  27.269  34.862  1.00  3.53
ATOM    468  OD1 ASP    47      28.339  27.921  35.920  1.00  3.53
ATOM    469  OD2 ASP    47      27.171  26.654  34.556  1.00  3.53
ATOM    470  N   TRP    48      32.113  28.402  36.188  1.00  4.47
ATOM    471  CA  TRP    48      32.715  27.862  37.368  1.00  4.47
ATOM    472  C   TRP    48      31.653  28.030  38.363  1.00  4.47
ATOM    473  O   TRP    48      31.552  29.083  38.985  1.00  4.47
ATOM    474  H   TRP    48      32.291  29.248  35.939  1.00  4.47
ATOM    475  CB  TRP    48      34.016  28.599  37.691  1.00  4.47
ATOM    476 1HB  TRP    48      34.565  28.101  38.413  1.00  4.47
ATOM    477 2HB  TRP    48      33.993  29.593  37.578  1.00  4.47
ATOM    478  CG  TRP    48      35.098  28.379  36.679  1.00  4.47
ATOM    479  CD1 TRP    48      35.175  27.364  35.770  1.00  4.47
ATOM    480  HE1 TRP    48      36.570  26.910  34.323  1.00  4.47
ATOM    481  NE1 TRP    48      36.312  27.493  35.009  1.00  4.47
ATOM    482  CD2 TRP    48      36.259  29.193  36.472  1.00  4.47
ATOM    483  CE2 TRP    48      36.994  28.611  35.423  1.00  4.47
ATOM    484  CH2 TRP    48      38.647  30.290  35.565  1.00  4.47
ATOM    485  CZ2 TRP    48      38.192  29.152  34.960  1.00  4.47
ATOM    486  CE3 TRP    48      36.749  30.356  37.073  1.00  4.47
ATOM    487  CZ3 TRP    48      37.937  30.890  36.611  1.00  4.47
ATOM    488  N   GLU    49      30.952  26.925  38.619  1.00  5.39
ATOM    489  CA  GLU    49      29.674  26.915  39.239  1.00  5.39
ATOM    490  C   GLU    49      29.464  27.926  40.306  1.00  5.39
ATOM    491  O   GLU    49      30.053  27.909  41.387  1.00  5.39
ATOM    492  H   GLU    49      31.338  26.151  38.372  1.00  5.39
ATOM    493  CB  GLU    49      29.383  25.541  39.845  1.00  5.39
ATOM    494  CD  GLU    49      26.882  25.513  39.496  1.00  5.39
ATOM    495  CG  GLU    49      28.015  25.427  40.498  1.00  5.39
ATOM    496  OE1 GLU    49      26.974  24.857  38.437  1.00  5.39
ATOM    497  OE2 GLU    49      25.901  26.237  39.768  1.00  5.39
ATOM    498  N   GLU    50      28.583  28.867  39.924  1.00  4.76
ATOM    499  CA  GLU    50      28.009  29.914  40.702  1.00  4.76
ATOM    500  C   GLU    50      28.093  31.164  39.906  1.00  4.76
ATOM    501  O   GLU    50      29.142  31.799  39.828  1.00  4.76
ATOM    502  H   GLU    50      28.361  28.778  39.056  1.00  4.76
ATOM    503  CB  GLU    50      28.732  30.042  42.045  1.00  4.76
ATOM    504  CD  GLU    50      28.838  31.143  44.315  1.00  4.76
ATOM    505  CG  GLU    50      28.135  31.087  42.974  1.00  4.76
ATOM    506  OE1 GLU    50      29.434  30.121  44.717  1.00  4.76
ATOM    507  OE2 GLU    50      28.794  32.209  44.965  1.00  4.76
ATOM    508  N   ILE    51      26.980  31.598  39.301  1.00  4.60
ATOM    509  CA  ILE    51      27.178  32.853  38.672  1.00  4.60
ATOM    510  C   ILE    51      27.141  33.873  39.753  1.00  4.60
ATOM    511  O   ILE    51      27.856  34.871  39.678  1.00  4.60
ATOM    512  H   ILE    51      26.176  31.196  39.260  1.00  4.60
ATOM    513  CB  ILE    51      26.120  33.112  37.583  1.00  4.60
ATOM    514  CD1 ILE    51      23.659  33.678  37.237  1.00  4.60
ATOM    515  CG1 ILE    51      24.729  33.228  38.208  1.00  4.60
ATOM    516  CG2 ILE    51      26.175  32.026  36.519  1.00  4.60
ATOM    517  N   SER    52      26.319  33.602  40.797  1.00  5.35
ATOM    518  CA  SER    52      26.146  34.445  41.951  1.00  5.35
ATOM    519  C   SER    52      26.053  35.842  41.451  1.00  5.35
ATOM    520  O   SER    52      26.855  36.701  41.816  1.00  5.35
ATOM    521  H   SER    52      25.862  32.829  40.732  1.00  5.35
ATOM    522  CB  SER    52      27.303  34.253  42.933  1.00  5.35
ATOM    523  HG  SER    52      27.618  34.652  44.727  1.00  5.35
ATOM    524  OG  SER    52      26.977  34.767  44.213  1.00  5.35
ATOM    525  N   VAL    53      25.033  36.114  40.621  1.00  6.43
ATOM    526  CA  VAL    53      25.024  37.397  39.999  1.00  6.43
ATOM    527  C   VAL    53      24.305  38.371  40.843  1.00  6.43
ATOM    528  O   VAL    53      23.130  38.214  41.164  1.00  6.43
ATOM    529  H   VAL    53      24.373  35.527  40.450  1.00  6.43
ATOM    530  CB  VAL    53      24.391  37.340  38.596  1.00  6.43
ATOM    531  CG1 VAL    53      24.342  38.728  37.977  1.00  6.43
ATOM    532  CG2 VAL    53      25.163  36.381  37.702  1.00  6.43
ATOM    533  N   LYS    54      25.051  39.410  41.244  1.00  7.58
ATOM    534  CA  LYS    54      24.490  40.472  42.007  1.00  7.58
ATOM    535  C   LYS    54      25.126  41.677  41.414  1.00  7.58
ATOM    536  O   LYS    54      26.333  41.683  41.184  1.00  7.58
ATOM    537  H   LYS    54      25.923  39.428  41.021  1.00  7.58
ATOM    538  CB  LYS    54      24.780  40.273  43.496  1.00  7.58
ATOM    539  CD  LYS    54      24.401  41.014  45.864  1.00  7.58
ATOM    540  CE  LYS    54      23.776  42.067  46.765  1.00  7.58
ATOM    541  CG  LYS    54      24.142  41.318  44.397  1.00  7.58
ATOM    542 1HZ  LYS    54      23.668  42.432  48.701  1.00  7.58
ATOM    543 2HZ  LYS    54      24.926  41.797  48.345  1.00  7.58
ATOM    544 3HZ  LYS    54      23.710  41.005  48.427  1.00  7.58
ATOM    545  NZ  LYS    54      24.047  41.798  48.204  1.00  7.58
ATOM    546  N   GLY    55      24.352  42.728  41.112  1.00  7.99
ATOM    547  CA  GLY    55      24.997  43.874  40.543  1.00  7.99
ATOM    548  C   GLY    55      25.414  43.492  39.171  1.00  7.99
ATOM    549  O   GLY    55      25.231  42.344  38.771  1.00  7.99
ATOM    550  H   GLY    55      23.463  42.735  41.252  1.00  7.99
ATOM    551  N   PRO    56      25.920  44.405  38.392  1.00  7.26
ATOM    552  CA  PRO    56      26.477  43.966  37.157  1.00  7.26
ATOM    553  C   PRO    56      27.578  43.074  37.573  1.00  7.26
ATOM    554  O   PRO    56      27.521  41.873  37.322  1.00  7.26
ATOM    555  CB  PRO    56      26.927  45.259  36.474  1.00  7.26
ATOM    556  CD  PRO    56      25.785  45.969  38.454  1.00  7.26
ATOM    557  CG  PRO    56      26.004  46.303  37.005  1.00  7.26
ATOM    558  N   ASN    57      28.561  43.688  38.246  1.00  6.53
ATOM    559  CA  ASN    57      29.645  43.090  38.951  1.00  6.53
ATOM    560  C   ASN    57      30.391  42.092  38.162  1.00  6.53
ATOM    561  O   ASN    57      31.279  41.455  38.730  1.00  6.53
ATOM    562  H   ASN    57      28.481  44.584  38.219  1.00  6.53
ATOM    563  CB  ASN    57      29.149  42.438  40.243  1.00  6.53
ATOM    564  CG  ASN    57      30.259  42.232  41.255  1.00  6.53
ATOM    565  OD1 ASN    57      31.173  43.049  41.364  1.00  6.53
ATOM    566 1HD2 ASN    57      30.817  40.964  42.615  1.00  6.53
ATOM    567 2HD2 ASN    57      29.498  40.562  41.888  1.00  6.53
ATOM    568  ND2 ASN    57      30.183  41.135  41.999  1.00  6.53
ATOM    569  N   GLY    58      30.089  41.958  36.853  1.00  5.28
ATOM    570  CA  GLY    58      30.816  41.030  36.035  1.00  5.28
ATOM    571  C   GLY    58      30.843  39.715  36.713  1.00  5.28
ATOM    572  O   GLY    58      31.910  39.206  37.052  1.00  5.28
ATOM    573  H   GLY    58      29.429  42.453  36.494  1.00  5.28
ATOM    574  N   GLU    59      29.666  39.154  36.997  1.00  4.24
ATOM    575  CA  GLU    59      29.701  37.913  37.682  1.00  4.24
ATOM    576  C   GLU    59      30.345  36.973  36.744  1.00  4.24
ATOM    577  O   GLU    59      30.977  36.010  37.176  1.00  4.24
ATOM    578  H   GLU    59      28.876  39.524  36.776  1.00  4.24
ATOM    579  CB  GLU    59      28.290  37.486  38.090  1.00  4.24
ATOM    580  CD  GLU    59      28.428  38.265  40.489  1.00  4.24
ATOM    581  CG  GLU    59      27.671  38.348  39.178  1.00  4.24
ATOM    582  OE1 GLU    59      29.485  37.601  40.523  1.00  4.24
ATOM    583  OE2 GLU    59      27.964  38.864  41.482  1.00  4.24
ATOM    584  N   SER    60      30.217  37.279  35.434  1.00  3.57
ATOM    585  CA  SER    60      30.731  36.411  34.426  1.00  3.57
ATOM    586  C   SER    60      32.157  36.111  34.725  1.00  3.57
ATOM    587  O   SER    60      33.087  36.873  34.460  1.00  3.57
ATOM    588  H   SER    60      29.801  38.042  35.201  1.00  3.57
ATOM    589  CB  SER    60      30.578  37.046  33.043  1.00  3.57
ATOM    590  HG  SER    60      28.835  36.476  32.703  1.00  3.57
ATOM    591  OG  SER    60      29.211  37.215  32.707  1.00  3.57
ATOM    592  N   SER    61      32.332  34.897  35.257  1.00  2.92
ATOM    593  CA  SER    61      33.594  34.422  35.680  1.00  2.92
ATOM    594  C   SER    61      34.055  33.587  34.541  1.00  2.92
ATOM    595  O   SER    61      33.442  32.596  34.155  1.00  2.92
ATOM    596  H   SER    61      31.604  34.375  35.341  1.00  2.92
ATOM    597  CB  SER    61      33.464  33.657  36.999  1.00  2.92
ATOM    598  HG  SER    61      34.608  32.673  38.095  1.00  2.92
ATOM    599  OG  SER    61      34.702  33.082  37.379  1.00  2.92
ATOM    600  N   VAL    62      35.243  33.967  34.074  1.00  2.45
ATOM    601  CA  VAL    62      35.923  33.688  32.850  1.00  2.45
ATOM    602  C   VAL    62      36.531  32.342  32.724  1.00  2.45
ATOM    603  O   VAL    62      36.027  31.318  33.179  1.00  2.45
ATOM    604  H   VAL    62      35.630  34.492  34.694  1.00  2.45
ATOM    605  CB  VAL    62      37.045  34.708  32.583  1.00  2.45
ATOM    606  CG1 VAL    62      36.471  36.111  32.456  1.00  2.45
ATOM    607  CG2 VAL    62      38.089  34.653  33.687  1.00  2.45
ATOM    608  N   ILE    63      37.555  32.338  31.849  1.00  2.10
ATOM    609  CA  ILE    63      38.373  31.192  31.674  1.00  2.10
ATOM    610  C   ILE    63      39.718  31.644  32.115  1.00  2.10
ATOM    611  O   ILE    63      40.114  32.789  31.926  1.00  2.10
ATOM    612  H   ILE    63      37.716  33.083  31.370  1.00  2.10
ATOM    613  CB  ILE    63      38.334  30.688  30.219  1.00  2.10
ATOM    614  CD1 ILE    63      36.735  29.991  28.360  1.00  2.10
ATOM    615  CG1 ILE    63      36.912  30.274  29.836  1.00  2.10
ATOM    616  CG2 ILE    63      39.327  29.552  30.023  1.00  2.10
ATOM    617  N   HIS    64      40.470  30.753  32.750  1.00  2.28
ATOM    618  CA  HIS    64      41.677  31.215  33.335  1.00  2.28
ATOM    619  C   HIS    64      42.904  30.835  32.587  1.00  2.28
ATOM    620  O   HIS    64      43.012  29.791  31.945  1.00  2.28
ATOM    621  H   HIS    64      40.240  29.885  32.818  1.00  2.28
ATOM    622  CB  HIS    64      41.809  30.699  34.769  1.00  2.28
ATOM    623  CG  HIS    64      41.962  29.213  34.866  1.00  2.28
ATOM    624  ND1 HIS    64      43.118  28.559  34.502  1.00  2.28
ATOM    625  CE1 HIS    64      42.955  27.238  34.699  1.00  2.28
ATOM    626  CD2 HIS    64      41.116  28.108  35.294  1.00  2.28
ATOM    627  HE2 HIS    64      41.426  26.117  35.384  1.00  2.28
ATOM    628  NE2 HIS    64      41.756  26.961  35.174  1.00  2.28
ATOM    629  N   ASP    65      43.893  31.736  32.684  1.00  2.40
ATOM    630  CA  ASP    65      45.163  31.466  32.114  1.00  2.40
ATOM    631  C   ASP    65      45.896  30.751  33.189  1.00  2.40
ATOM    632  O   ASP    65      46.201  31.300  34.236  1.00  2.40
ATOM    633  H   ASP    65      43.748  32.514  33.113  1.00  2.40
ATOM    634  CB  ASP    65      45.837  32.765  31.667  1.00  2.40
ATOM    635  CG  ASP    65      47.160  32.524  30.968  1.00  2.40
ATOM    636  OD1 ASP    65      47.144  32.162  29.773  1.00  2.40
ATOM    637  OD2 ASP    65      48.214  32.698  31.616  1.00  2.40
ATOM    638  N   ARG    66      46.250  29.505  32.919  1.00  2.61
ATOM    639  CA  ARG    66      46.845  28.585  33.833  1.00  2.61
ATOM    640  C   ARG    66      48.085  29.197  34.375  1.00  2.61
ATOM    641  O   ARG    66      48.389  29.112  35.564  1.00  2.61
ATOM    642  H   ARG    66      46.084  29.253  32.071  1.00  2.61
ATOM    643  CB  ARG    66      47.134  27.252  33.140  1.00  2.61
ATOM    644  CD  ARG    66      46.816  25.796  35.159  1.00  2.61
ATOM    645  HE  ARG    66      48.135  24.412  35.762  1.00  2.61
ATOM    646  NE  ARG    66      47.395  24.768  36.020  1.00  2.61
ATOM    647  CG  ARG    66      47.764  26.206  34.044  1.00  2.61
ATOM    648  CZ  ARG    66      46.853  24.357  37.162  1.00  2.61
ATOM    649 1HH1 ARG    66      48.190  23.072  37.606  1.00  2.61
ATOM    650 2HH1 ARG    66      47.100  23.151  38.618  1.00  2.61
ATOM    651  NH1 ARG    66      47.451  23.416  37.880  1.00  2.61
ATOM    652 1HH2 ARG    66      45.325  25.498  37.118  1.00  2.61
ATOM    653 2HH2 ARG    66      45.362  24.622  38.322  1.00  2.61
ATOM    654  NH2 ARG    66      45.713  24.888  37.583  1.00  2.61
ATOM    655  N   LYS    67      48.873  29.798  33.478  1.00  3.15
ATOM    656  CA  LYS    67      50.128  30.268  33.950  1.00  3.15
ATOM    657  C   LYS    67      49.950  31.357  34.956  1.00  3.15
ATOM    658  O   LYS    67      50.542  31.334  36.036  1.00  3.15
ATOM    659  H   LYS    67      48.645  29.912  32.615  1.00  3.15
ATOM    660  CB  LYS    67      50.987  30.764  32.785  1.00  3.15
ATOM    661  CD  LYS    67      53.175  31.701  31.990  1.00  3.15
ATOM    662  CE  LYS    67      54.534  32.241  32.405  1.00  3.15
ATOM    663  CG  LYS    67      52.359  31.271  33.198  1.00  3.15
ATOM    664 1HZ  LYS    67      56.132  32.975  31.509  1.00  3.15
ATOM    665 2HZ  LYS    67      54.914  33.307  30.789  1.00  3.15
ATOM    666 3HZ  LYS    67      55.475  31.970  30.691  1.00  3.15
ATOM    667  NZ  LYS    67      55.345  32.666  31.231  1.00  3.15
ATOM    668  N   SER    68      49.139  32.362  34.597  1.00  3.28
ATOM    669  CA  SER    68      48.988  33.523  35.420  1.00  3.28
ATOM    670  C   SER    68      47.994  33.392  36.534  1.00  3.28
ATOM    671  O   SER    68      48.190  33.956  37.608  1.00  3.28
ATOM    672  H   SER    68      48.685  32.297  33.823  1.00  3.28
ATOM    673  CB  SER    68      48.585  34.732  34.573  1.00  3.28
ATOM    674  HG  SER    68      47.289  33.881  33.535  1.00  3.28
ATOM    675  OG  SER    68      47.293  34.557  34.017  1.00  3.28
ATOM    676  N   GLY    69      46.898  32.646  36.332  1.00  3.06
ATOM    677  CA  GLY    69      45.855  32.642  37.312  1.00  3.06
ATOM    678  C   GLY    69      45.056  33.883  37.073  1.00  3.06
ATOM    679  O   GLY    69      44.580  34.528  38.008  1.00  3.06
ATOM    680  H   GLY    69      46.816  32.150  35.586  1.00  3.06
ATOM    681  N   LYS    70      44.917  34.268  35.790  1.00  2.73
ATOM    682  CA  LYS    70      44.180  35.457  35.511  1.00  2.73
ATOM    683  C   LYS    70      42.941  35.081  34.765  1.00  2.73
ATOM    684  O   LYS    70      42.916  34.138  33.977  1.00  2.73
ATOM    685  H   LYS    70      45.277  33.793  35.116  1.00  2.73
ATOM    686  CB  LYS    70      45.036  36.444  34.715  1.00  2.73
ATOM    687  CD  LYS    70      47.019  37.981  34.645  1.00  2.73
ATOM    688  CE  LYS    70      48.240  38.489  35.394  1.00  2.73
ATOM    689  CG  LYS    70      46.247  36.966  35.472  1.00  2.73
ATOM    690 1HZ  LYS    70      49.736  39.729  35.047  1.00  2.73
ATOM    691 2HZ  LYS    70      48.522  40.152  34.370  1.00  2.73
ATOM    692 3HZ  LYS    70      49.307  39.054  33.833  1.00  2.73
ATOM    693  NZ  LYS    70      49.031  39.453  34.579  1.00  2.73
ATOM    694  N   LYS    71      41.865  35.835  35.032  1.00  2.54
ATOM    695  CA  LYS    71      40.550  35.530  34.565  1.00  2.54
ATOM    696  C   LYS    71      40.300  36.267  33.292  1.00  2.54
ATOM    697  O   LYS    71      40.541  37.469  33.205  1.00  2.54
ATOM    698  H   LYS    71      42.005  36.568  35.535  1.00  2.54
ATOM    699  CB  LYS    71      39.508  35.891  35.625  1.00  2.54
ATOM    700  CD  LYS    71      38.541  35.472  37.903  1.00  2.54
ATOM    701  CE  LYS    71      38.648  34.657  39.182  1.00  2.54
ATOM    702  CG  LYS    71      39.603  35.062  36.896  1.00  2.54
ATOM    703 1HZ  LYS    71      37.729  34.578  40.926  1.00  2.54
ATOM    704 2HZ  LYS    71      36.820  34.963  39.859  1.00  2.54
ATOM    705 3HZ  LYS    71      37.759  35.931  40.398  1.00  2.54
ATOM    706  NZ  LYS    71      37.638  35.074  40.193  1.00  2.54
ATOM    707  N   PHE    72      39.789  35.574  32.253  1.00  2.37
ATOM    708  CA  PHE    72      39.593  36.316  31.053  1.00  2.37
ATOM    709  C   PHE    72      38.346  35.950  30.322  1.00  2.37
ATOM    710  O   PHE    72      38.013  34.786  30.128  1.00  2.37
ATOM    711  H   PHE    72      39.575  34.700  32.282  1.00  2.37
ATOM    712  CB  PHE    72      40.785  36.136  30.111  1.00  2.37
ATOM    713  CG  PHE    72      42.088  36.614  30.685  1.00  2.37
ATOM    714  CZ  PHE    72      44.498  37.505  31.746  1.00  2.37
ATOM    715  CD1 PHE    72      43.069  35.712  31.059  1.00  2.37
ATOM    716  CE1 PHE    72      44.268  36.152  31.587  1.00  2.37
ATOM    717  CD2 PHE    72      42.334  37.966  30.851  1.00  2.37
ATOM    718  CE2 PHE    72      43.533  38.405  31.378  1.00  2.37
ATOM    719  N   SER    73      37.671  36.976  29.790  1.00  2.54
ATOM    720  CA  SER    73      36.473  36.739  29.057  1.00  2.54
ATOM    721  C   SER    73      36.835  35.914  27.869  1.00  2.54
ATOM    722  O   SER    73      38.007  35.641  27.612  1.00  2.54
ATOM    723  H   SER    73      37.975  37.816  29.896  1.00  2.54
ATOM    724  CB  SER    73      35.817  38.063  28.660  1.00  2.54
ATOM    725  HG  SER    73      37.348  38.911  28.016  1.00  2.54
ATOM    726  OG  SER    73      36.598  38.751  27.699  1.00  2.54
ATOM    727  N   ILE    74      35.807  35.465  27.132  1.00  2.24
ATOM    728  CA  ILE    74      36.007  34.598  26.015  1.00  2.24
ATOM    729  C   ILE    74      36.813  35.327  25.001  1.00  2.24
ATOM    730  O   ILE    74      37.735  34.767  24.417  1.00  2.24
ATOM    731  H   ILE    74      34.975  35.724  27.357  1.00  2.24
ATOM    732  CB  ILE    74      34.667  34.115  25.429  1.00  2.24
ATOM    733  CD1 ILE    74      32.522  32.884  26.048  1.00  2.24
ATOM    734  CG1 ILE    74      33.960  33.181  26.413  1.00  2.24
ATOM    735  CG2 ILE    74      34.886  33.453  24.077  1.00  2.24
ATOM    736  N   GLU    75      36.487  36.608  24.774  1.00  2.52
ATOM    737  CA  GLU    75      37.182  37.370  23.787  1.00  2.52
ATOM    738  C   GLU    75      38.615  37.518  24.175  1.00  2.52
ATOM    739  O   GLU    75      39.503  37.414  23.324  1.00  2.52
ATOM    740  H   GLU    75      35.824  36.987  25.250  1.00  2.52
ATOM    741  CB  GLU    75      36.525  38.740  23.608  1.00  2.52
ATOM    742  CD  GLU    75      37.022  39.028  21.148  1.00  2.52
ATOM    743  CG  GLU    75      37.177  39.606  22.541  1.00  2.52
ATOM    744  OE1 GLU    75      36.125  38.182  20.952  1.00  2.52
ATOM    745  OE2 GLU    75      37.799  39.421  20.252  1.00  2.52
ATOM    746  N   GLU    76      38.869  37.766  25.478  1.00  2.54
ATOM    747  CA  GLU    76      40.213  38.028  25.883  1.00  2.54
ATOM    748  C   GLU    76      41.027  36.798  25.690  1.00  2.54
ATOM    749  O   GLU    76      42.192  36.878  25.310  1.00  2.54
ATOM    750  H   GLU    76      38.207  37.768  26.088  1.00  2.54
ATOM    751  CB  GLU    76      40.252  38.494  27.340  1.00  2.54
ATOM    752  CD  GLU    76      39.653  40.274  29.029  1.00  2.54
ATOM    753  CG  GLU    76      39.651  39.872  27.567  1.00  2.54
ATOM    754  OE1 GLU    76      38.903  39.659  29.815  1.00  2.54
ATOM    755  OE2 GLU    76      40.405  41.205  29.388  1.00  2.54
ATOM    756  N   ALA    77      40.430  35.629  25.985  1.00  2.11
ATOM    757  CA  ALA    77      41.097  34.362  25.887  1.00  2.11
ATOM    758  C   ALA    77      41.478  34.109  24.461  1.00  2.11
ATOM    759  O   ALA    77      42.557  33.584  24.200  1.00  2.11
ATOM    760  H   ALA    77      39.572  35.666  26.254  1.00  2.11
ATOM    761  CB  ALA    77      40.205  33.251  26.419  1.00  2.11
ATOM    762  N   LEU    78      40.594  34.443  23.496  1.00  2.18
ATOM    763  CA  LEU    78      40.939  34.172  22.125  1.00  2.18
ATOM    764  C   LEU    78      42.101  35.010  21.728  1.00  2.18
ATOM    765  O   LEU    78      42.972  34.561  20.985  1.00  2.18
ATOM    766  H   LEU    78      39.804  34.827  23.694  1.00  2.18
ATOM    767  CB  LEU    78      39.741  34.432  21.210  1.00  2.18
ATOM    768  CG  LEU    78      39.951  34.148  19.721  1.00  2.18
ATOM    769  CD1 LEU    78      40.329  32.691  19.499  1.00  2.18
ATOM    770  CD2 LEU    78      38.703  34.497  18.926  1.00  2.18
ATOM    771  N   GLN    79      42.115  36.279  22.176  1.00  2.60
ATOM    772  CA  GLN    79      43.168  37.161  21.764  1.00  2.60
ATOM    773  C   GLN    79      44.484  36.648  22.288  1.00  2.60
ATOM    774  O   GLN    79      45.489  36.674  21.577  1.00  2.60
ATOM    775  H   GLN    79      41.471  36.575  22.730  1.00  2.60
ATOM    776  CB  GLN    79      42.899  38.584  22.257  1.00  2.60
ATOM    777  CD  GLN    79      41.428  40.635  22.149  1.00  2.60
ATOM    778  CG  GLN    79      41.740  39.275  21.557  1.00  2.60
ATOM    779  OE1 GLN    79      42.313  41.311  22.676  1.00  2.60
ATOM    780 1HE2 GLN    79      39.928  41.842  22.400  1.00  2.60
ATOM    781 2HE2 GLN    79      39.551  40.517  21.670  1.00  2.60
ATOM    782  NE2 GLN    79      40.167  41.041  22.064  1.00  2.60
ATOM    783  N   SER    80      44.513  36.152  23.544  1.00  2.56
ATOM    784  CA  SER    80      45.739  35.662  24.132  1.00  2.56
ATOM    785  C   SER    80      46.181  34.447  23.372  1.00  2.56
ATOM    786  O   SER    80      47.377  34.152  23.280  1.00  2.56
ATOM    787  H   SER    80      43.747  36.131  24.017  1.00  2.56
ATOM    788  CB  SER    80      45.534  35.350  25.616  1.00  2.56
ATOM    789  HG  SER    80      43.898  34.469  25.456  1.00  2.56
ATOM    790  OG  SER    80      44.632  34.271  25.790  1.00  2.56
ATOM    791  N   GLY    81      45.210  33.728  22.776  1.00  2.38
ATOM    792  CA  GLY    81      45.535  32.527  22.070  1.00  2.38
ATOM    793  C   GLY    81      45.200  31.375  22.941  1.00  2.38
ATOM    794  O   GLY    81      45.614  30.247  22.676  1.00  2.38
ATOM    795  H   GLY    81      44.355  34.005  22.823  1.00  2.38
ATOM    796  N   ARG    82      44.492  31.621  24.052  1.00  2.04
ATOM    797  CA  ARG    82      44.159  30.467  24.809  1.00  2.04
ATOM    798  C   ARG    82      43.207  29.646  24.001  1.00  2.04
ATOM    799  O   ARG    82      43.476  28.471  23.784  1.00  2.04
ATOM    800  H   ARG    82      44.228  32.435  24.332  1.00  2.04
ATOM    801  CB  ARG    82      43.560  30.866  26.159  1.00  2.04
ATOM    802  CD  ARG    82      45.626  30.768  27.582  1.00  2.04
ATOM    803  HE  ARG    82      46.660  29.764  26.187  1.00  2.04
ATOM    804  NE  ARG    82      46.660  30.531  26.578  1.00  2.04
ATOM    805  CG  ARG    82      44.508  31.651  27.051  1.00  2.04
ATOM    806  CZ  ARG    82      47.588  31.420  26.238  1.00  2.04
ATOM    807 1HH1 ARG    82      48.473  30.345  24.934  1.00  2.04
ATOM    808 2HH1 ARG    82      49.090  31.692  25.094  1.00  2.04
ATOM    809  NH1 ARG    82      48.489  31.117  25.314  1.00  2.04
ATOM    810 1HH2 ARG    82      47.028  32.806  27.423  1.00  2.04
ATOM    811 2HH2 ARG    82      48.213  33.185  26.603  1.00  2.04
ATOM    812  NH2 ARG    82      47.613  32.610  26.823  1.00  2.04
ATOM    813  N   LEU    83      42.109  30.212  23.443  1.00  1.88
ATOM    814  CA  LEU    83      41.185  29.224  22.937  1.00  1.88
ATOM    815  C   LEU    83      40.642  29.496  21.529  1.00  1.88
ATOM    816  O   LEU    83      39.689  30.249  21.369  1.00  1.88
ATOM    817  H   LEU    83      41.918  31.088  23.365  1.00  1.88
ATOM    818  CB  LEU    83      39.989  29.077  23.879  1.00  1.88
ATOM    819  CG  LEU    83      40.258  28.376  25.212  1.00  1.88
ATOM    820  CD1 LEU    83      40.995  29.302  26.168  1.00  1.88
ATOM    821  CD2 LEU    83      38.958  27.895  25.839  1.00  1.88
ATOM    822  N   THR    84      41.112  28.744  20.499  1.00  2.08
ATOM    823  CA  THR    84      40.874  28.905  19.069  1.00  2.08
ATOM    824  C   THR    84      39.468  29.259  18.661  1.00  2.08
ATOM    825  O   THR    84      38.513  29.168  19.424  1.00  2.08
ATOM    826  H   THR    84      41.633  28.073  20.796  1.00  2.08
ATOM    827  CB  THR    84      41.247  27.631  18.288  1.00  2.08
ATOM    828  HG1 THR    84      40.623  25.858  18.298  1.00  2.08
ATOM    829  OG1 THR    84      40.421  26.543  18.721  1.00  2.08
ATOM    830  CG2 THR    84      42.702  27.264  18.532  1.00  2.08
ATOM    831  N   PRO    85      39.371  29.645  17.391  1.00  2.36
ATOM    832  CA  PRO    85      38.142  30.111  16.788  1.00  2.36
ATOM    833  C   PRO    85      36.875  29.260  16.902  1.00  2.36
ATOM    834  O   PRO    85      35.841  29.798  17.302  1.00  2.36
ATOM    835  CB  PRO    85      38.484  30.239  15.302  1.00  2.36
ATOM    836  CD  PRO    85      40.569  29.724  16.358  1.00  2.36
ATOM    837  CG  PRO    85      39.940  30.562  15.281  1.00  2.36
ATOM    838  N   ALA    86      36.881  27.950  16.573  1.00  2.44
ATOM    839  CA  ALA    86      35.681  27.133  16.695  1.00  2.44
ATOM    840  C   ALA    86      35.331  26.989  18.134  1.00  2.44
ATOM    841  O   ALA    86      34.160  26.992  18.555  1.00  2.44
ATOM    842  H   ALA    86      37.646  27.583  16.273  1.00  2.44
ATOM    843  CB  ALA    86      35.895  25.775  16.044  1.00  2.44
ATOM    844  N   HIS    87      36.420  26.828  18.905  1.00  2.06
ATOM    845  CA  HIS    87      36.273  26.534  20.273  1.00  2.06
ATOM    846  C   HIS    87      35.638  27.691  20.881  1.00  2.06
ATOM    847  O   HIS    87      34.767  27.507  21.700  1.00  2.06
ATOM    848  H   HIS    87      37.242  26.908  18.548  1.00  2.06
ATOM    849  CB  HIS    87      37.631  26.215  20.901  1.00  2.06
ATOM    850  CG  HIS    87      38.201  24.899  20.472  1.00  2.06
ATOM    851  HD1 HIS    87      40.058  24.957  21.368  1.00  2.06
ATOM    852  ND1 HIS    87      39.462  24.479  20.838  1.00  2.06
ATOM    853  CE1 HIS    87      39.691  23.266  20.304  1.00  2.06
ATOM    854  CD2 HIS    87      37.737  23.780  19.665  1.00  2.06
ATOM    855  NE2 HIS    87      38.660  22.840  19.599  1.00  2.06
ATOM    856  N   TYR    88      36.042  28.882  20.443  1.00  2.11
ATOM    857  CA  TYR    88      35.700  30.212  20.840  1.00  2.11
ATOM    858  C   TYR    88      34.232  30.390  20.589  1.00  2.11
ATOM    859  O   TYR    88      33.565  30.962  21.440  1.00  2.11
ATOM    860  H   TYR    88      36.635  28.749  19.779  1.00  2.11
ATOM    861  CB  TYR    88      36.543  31.233  20.073  1.00  2.11
ATOM    862  CG  TYR    88      36.246  32.670  20.439  1.00  2.11
ATOM    863  HH  TYR    88      36.012  36.888  21.996  1.00  2.11
ATOM    864  OH  TYR    88      35.442  36.622  21.454  1.00  2.11
ATOM    865  CZ  TYR    88      35.707  35.314  21.117  1.00  2.11
ATOM    866  CD1 TYR    88      37.054  33.358  21.335  1.00  2.11
ATOM    867  CE1 TYR    88      36.790  34.671  21.675  1.00  2.11
ATOM    868  CD2 TYR    88      35.158  33.334  19.886  1.00  2.11
ATOM    869  CE2 TYR    88      34.879  34.648  20.214  1.00  2.11
ATOM    870  N   ASP    89      33.677  29.934  19.438  1.00  2.44
ATOM    871  CA  ASP    89      32.254  30.100  19.206  1.00  2.44
ATOM    872  C   ASP    89      31.470  29.311  20.216  1.00  2.44
ATOM    873  O   ASP    89      30.452  29.762  20.755  1.00  2.44
ATOM    874  H   ASP    89      34.190  29.529  18.819  1.00  2.44
ATOM    875  CB  ASP    89      31.889  29.668  17.784  1.00  2.44
ATOM    876  CG  ASP    89      32.386  30.642  16.734  1.00  2.44
ATOM    877  OD1 ASP    89      32.764  31.774  17.105  1.00  2.44
ATOM    878  OD2 ASP    89      32.396  30.275  15.541  1.00  2.44
ATOM    879  N   ARG    90      31.937  28.081  20.490  1.00  2.37
ATOM    880  CA  ARG    90      31.206  27.236  21.394  1.00  2.37
ATOM    881  C   ARG    90      31.186  27.846  22.771  1.00  2.37
ATOM    882  O   ARG    90      30.174  27.824  23.483  1.00  2.37
ATOM    883  H   ARG    90      32.699  27.785  20.114  1.00  2.37
ATOM    884  CB  ARG    90      31.821  25.835  21.434  1.00  2.37
ATOM    885  CD  ARG    90      32.214  23.639  20.285  1.00  2.37
ATOM    886  HE  ARG    90      32.748  22.881  18.506  1.00  2.37
ATOM    887  NE  ARG    90      32.078  22.873  19.048  1.00  2.37
ATOM    888  CG  ARG    90      31.606  25.027  20.164  1.00  2.37
ATOM    889  CZ  ARG    90      30.997  22.176  18.715  1.00  2.37
ATOM    890 1HH1 ARG    90      31.642  21.529  17.041  1.00  2.37
ATOM    891 2HH1 ARG    90      30.264  21.059  17.354  1.00  2.37
ATOM    892  NH1 ARG    90      30.964  21.510  17.569  1.00  2.37
ATOM    893 1HH2 ARG    90      29.972  22.578  20.273  1.00  2.37
ATOM    894 2HH2 ARG    90      29.251  21.695  19.315  1.00  2.37
ATOM    895  NH2 ARG    90      29.951  22.146  19.530  1.00  2.37
ATOM    896  N   TYR    91      32.339  28.408  23.176  1.00  2.20
ATOM    897  CA  TYR    91      32.463  28.969  24.491  1.00  2.20
ATOM    898  C   TYR    91      31.534  30.115  24.609  1.00  2.20
ATOM    899  O   TYR    91      31.058  30.345  25.708  1.00  2.20
ATOM    900  H   TYR    91      33.038  28.429  22.610  1.00  2.20
ATOM    901  CB  TYR    91      33.908  29.394  24.758  1.00  2.20
ATOM    902  CG  TYR    91      34.855  28.237  24.983  1.00  2.20
ATOM    903  HH  TYR    91      38.227  25.273  25.321  1.00  2.20
ATOM    904  OH  TYR    91      37.472  25.064  25.596  1.00  2.20
ATOM    905  CZ  TYR    91      36.605  26.113  25.394  1.00  2.20
ATOM    906  CD1 TYR    91      36.190  28.327  24.609  1.00  2.20
ATOM    907  CE1 TYR    91      37.063  27.275  24.811  1.00  2.20
ATOM    908  CD2 TYR    91      34.412  27.059  25.570  1.00  2.20
ATOM    909  CE2 TYR    91      35.270  25.996  25.780  1.00  2.20
ATOM    910  N   VAL    92      31.386  30.934  23.538  1.00  2.39
ATOM    911  CA  VAL    92      30.560  32.118  23.552  1.00  2.39
ATOM    912  C   VAL    92      29.171  31.687  23.783  1.00  2.39
ATOM    913  O   VAL    92      28.473  32.355  24.532  1.00  2.39
ATOM    914  H   VAL    92      31.835  30.708  22.792  1.00  2.39
ATOM    915  CB  VAL    92      30.699  32.918  22.244  1.00  2.39
ATOM    916  CG1 VAL    92      29.670  34.037  22.192  1.00  2.39
ATOM    917  CG2 VAL    92      32.106  33.478  22.108  1.00  2.39
ATOM    918  N   ASN    93      28.719  30.588  23.140  1.00  2.76
ATOM    919  CA  ASN    93      27.361  30.201  23.381  1.00  2.76
ATOM    920  C   ASN    93      27.162  29.807  24.821  1.00  2.76
ATOM    921  O   ASN    93      26.149  30.138  25.429  1.00  2.76
ATOM    922  H   ASN    93      29.232  30.105  22.580  1.00  2.76
ATOM    923  CB  ASN    93      26.955  29.060  22.446  1.00  2.76
ATOM    924  CG  ASN    93      26.754  29.522  21.016  1.00  2.76
ATOM    925  OD1 ASN    93      26.562  30.711  20.759  1.00  2.76
ATOM    926 1HD2 ASN    93      26.685  28.802  19.215  1.00  2.76
ATOM    927 2HD2 ASN    93      26.941  27.723  20.311  1.00  2.76
ATOM    928  ND2 ASN    93      26.798  28.581  20.080  1.00  2.76
ATOM    929  N   LYS    94      28.115  29.087  25.432  1.00  2.81
ATOM    930  CA  LYS    94      27.923  28.671  26.804  1.00  2.81
ATOM    931  C   LYS    94      27.862  29.876  27.743  1.00  2.81
ATOM    932  O   LYS    94      27.113  29.896  28.726  1.00  2.81
ATOM    933  H   LYS    94      28.869  28.863  24.995  1.00  2.81
ATOM    934  CB  LYS    94      29.043  27.724  27.238  1.00  2.81
ATOM    935  CD  LYS    94      27.694  26.315  28.817  1.00  2.81
ATOM    936  CE  LYS    94      27.628  25.707  30.209  1.00  2.81
ATOM    937  CG  LYS    94      28.908  27.216  28.665  1.00  2.81
ATOM    938 1HZ  LYS    94      26.405  24.530  31.215  1.00  2.81
ATOM    939 2HZ  LYS    94      26.415  24.206  29.799  1.00  2.81
ATOM    940 3HZ  LYS    94      25.685  25.369  30.272  1.00  2.81
ATOM    941  NZ  LYS    94      26.411  24.869  30.392  1.00  2.81
ATOM    942  N   ASP    95      28.706  30.902  27.502  1.00  2.71
ATOM    943  CA  ASP    95      28.753  32.071  28.359  1.00  2.71
ATOM    944  C   ASP    95      27.465  32.820  28.252  1.00  2.71
ATOM    945  O   ASP    95      27.020  33.435  29.219  1.00  2.71
ATOM    946  H   ASP    95      29.249  30.846  26.787  1.00  2.71
ATOM    947  CB  ASP    95      29.938  32.964  27.983  1.00  2.71
ATOM    948  CG  ASP    95      30.160  34.086  28.978  1.00  2.71
ATOM    949  OD1 ASP    95      30.447  33.787  30.156  1.00  2.71
ATOM    950  OD2 ASP    95      30.048  35.264  28.580  1.00  2.71
ATOM    951  N   MET    96      26.873  32.834  27.043  1.00  3.19
ATOM    952  CA  MET    96      25.634  33.500  26.810  1.00  3.19
ATOM    953  C   MET    96      24.632  32.803  27.633  1.00  3.19
ATOM    954  O   MET    96      23.757  33.496  28.102  1.00  3.19
ATOM    955  H   MET    96      27.286  32.404  26.369  1.00  3.19
ATOM    956  CB  MET    96      25.289  33.483  25.320  1.00  3.19
ATOM    957  SD  MET    96      25.859  34.180  22.699  1.00  3.19
ATOM    958  CE  MET    96      24.255  34.968  22.582  1.00  3.19
ATOM    959  CG  MET    96      26.195  34.351  24.462  1.00  3.19
ATOM    960  N   SER    97      24.684  31.453  27.787  1.00  3.71
ATOM    961  CA  SER    97      23.733  30.720  28.604  1.00  3.71
ATOM    962  C   SER    97      23.882  31.156  30.047  1.00  3.71
ATOM    963  O   SER    97      22.887  31.288  30.761  1.00  3.71
ATOM    964  H   SER    97      25.341  31.013  27.358  1.00  3.71
ATOM    965  CB  SER    97      23.950  29.213  28.456  1.00  3.71
ATOM    966  HG  SER    97      24.142  29.174  26.602  1.00  3.71
ATOM    967  OG  SER    97      23.649  28.780  27.141  1.00  3.71
ATOM    968  N   ILE    98      25.115  31.356  30.571  1.00  3.73
ATOM    969  CA  ILE    98      25.094  31.758  31.957  1.00  3.73
ATOM    970  C   ILE    98      24.518  33.126  32.188  1.00  3.73
ATOM    971  O   ILE    98      23.678  33.394  33.069  1.00  3.73
ATOM    972  H   ILE    98      25.900  31.262  30.142  1.00  3.73
ATOM    973  CB  ILE    98      26.503  31.718  32.578  1.00  3.73
ATOM    974  CD1 ILE    98      28.480  30.163  32.995  1.00  3.73
ATOM    975  CG1 ILE    98      27.009  30.276  32.660  1.00  3.73
ATOM    976  CG2 ILE    98      26.505  32.398  33.938  1.00  3.73
ATOM    977  N   GLN    99      24.964  34.047  31.339  1.00  3.84
ATOM    978  CA  GLN    99      24.447  35.356  31.517  1.00  3.84
ATOM    979  C   GLN    99      22.927  35.434  31.285  1.00  3.84
ATOM    980  O   GLN    99      22.238  36.250  31.900  1.00  3.84
ATOM    981  H   GLN    99      25.557  33.883  30.682  1.00  3.84
ATOM    982  CB  GLN    99      25.149  36.341  30.580  1.00  3.84
ATOM    983  CD  GLN    99      27.283  37.536  29.950  1.00  3.84
ATOM    984  CG  GLN    99      26.602  36.609  30.937  1.00  3.84
ATOM    985  OE1 GLN    99      26.917  37.585  28.776  1.00  3.84
ATOM    986 1HE2 GLN    99      28.718  38.842  29.880  1.00  3.84
ATOM    987 2HE2 GLN    99      28.516  38.209  31.290  1.00  3.84
ATOM    988  NE2 GLN    99      28.280  38.275  30.424  1.00  3.84
ATOM    989  N   GLU   100      22.358  34.638  30.355  1.00  4.45
ATOM    990  CA  GLU   100      20.918  34.575  30.032  1.00  4.45
ATOM    991  C   GLU   100      20.124  33.981  31.176  1.00  4.45
ATOM    992  O   GLU   100      18.924  34.213  31.355  1.00  4.45
ATOM    993  H   GLU   100      22.942  34.114  29.914  1.00  4.45
ATOM    994  CB  GLU   100      20.690  33.759  28.758  1.00  4.45
ATOM    995  CD  GLU   100      20.986  33.578  26.256  1.00  4.45
ATOM    996  CG  GLU   100      21.210  34.424  27.494  1.00  4.45
ATOM    997  OE1 GLU   100      20.580  32.406  26.403  1.00  4.45
ATOM    998  OE2 GLU   100      21.216  34.087  25.139  1.00  4.45
ATOM    999  N   LEU   101      20.743  33.076  31.938  1.00  3.74
ATOM   1000  CA  LEU   101      19.999  32.617  33.080  1.00  3.74
ATOM   1001  C   LEU   101      19.795  33.794  33.957  1.00  3.74
ATOM   1002  O   LEU   101      18.787  33.889  34.655  1.00  3.74
ATOM   1003  H   LEU   101      21.568  32.753  31.779  1.00  3.74
ATOM   1004  CB  LEU   101      20.747  31.485  33.787  1.00  3.74
ATOM   1005  CG  LEU   101      20.849  30.161  33.027  1.00  3.74
ATOM   1006  CD1 LEU   101      21.753  29.186  33.765  1.00  3.74
ATOM   1007  CD2 LEU   101      19.470  29.552  32.821  1.00  3.74
ATOM   1008  N   ALA   102      20.795  34.691  33.989  1.00  4.54
ATOM   1009  CA  ALA   102      20.659  35.847  34.837  1.00  4.54
ATOM   1010  C   ALA   102      19.523  36.702  34.382  1.00  4.54
ATOM   1011  O   ALA   102      18.836  37.270  35.228  1.00  4.54
ATOM   1012  H   ALA   102      21.539  34.581  33.494  1.00  4.54
ATOM   1013  CB  ALA   102      21.952  36.648  34.853  1.00  4.54
ATOM   1014  N   VAL   103      19.338  36.869  33.047  1.00  5.95
ATOM   1015  CA  VAL   103      18.235  37.664  32.582  1.00  5.95
ATOM   1016  C   VAL   103      16.968  37.005  32.967  1.00  5.95
ATOM   1017  O   VAL   103      16.017  37.693  33.265  1.00  5.95
ATOM   1018  H   VAL   103      19.898  36.487  32.455  1.00  5.95
ATOM   1019  CB  VAL   103      18.299  37.883  31.059  1.00  5.95
ATOM   1020  CG1 VAL   103      18.042  36.577  30.322  1.00  5.95
ATOM   1021  CG2 VAL   103      17.300  38.946  30.631  1.00  5.95
ATOM   1022  N   LEU   104      16.846  35.676  32.935  1.00  7.73
ATOM   1023  CA  LEU   104      15.576  35.132  33.300  1.00  7.73
ATOM   1024  C   LEU   104      15.283  35.424  34.739  1.00  7.73
ATOM   1025  O   LEU   104      14.146  35.744  35.102  1.00  7.73
ATOM   1026  H   LEU   104      17.519  35.128  32.698  1.00  7.73
ATOM   1027  CB  LEU   104      15.544  33.625  33.040  1.00  7.73
ATOM   1028  CG  LEU   104      15.557  33.189  31.573  1.00  7.73
ATOM   1029  CD1 LEU   104      15.706  31.680  31.462  1.00  7.73
ATOM   1030  CD2 LEU   104      14.293  33.650  30.864  1.00  7.73
ATOM   1031  N   VAL   105      16.304  35.289  35.609  1.00  8.56
ATOM   1032  CA  VAL   105      16.021  35.472  37.003  1.00  8.56
ATOM   1033  C   VAL   105      15.561  36.882  37.281  1.00  8.56
ATOM   1034  O   VAL   105      14.566  37.099  37.975  1.00  8.56
ATOM   1035  H   VAL   105      17.140  35.091  35.342  1.00  8.56
ATOM   1036  CB  VAL   105      17.246  35.141  37.876  1.00  8.56
ATOM   1037  CG1 VAL   105      16.996  35.546  39.320  1.00  8.56
ATOM   1038  CG2 VAL   105      17.580  33.660  37.784  1.00  8.56
ATOM   1039  N   SER   106      16.299  37.888  36.775  1.00  7.68
ATOM   1040  CA  SER   106      15.967  39.267  37.008  1.00  7.68
ATOM   1041  C   SER   106      14.812  39.735  36.199  1.00  7.68
ATOM   1042  O   SER   106      13.948  40.525  36.615  1.00  7.68
ATOM   1043  H   SER   106      17.019  37.676  36.278  1.00  7.68
ATOM   1044  CB  SER   106      17.172  40.164  36.719  1.00  7.68
ATOM   1045  HG  SER   106      18.462  39.125  37.577  1.00  7.68
ATOM   1046  OG  SER   106      18.223  39.917  37.637  1.00  7.68
ATOM   1047  N   GLY   107      14.834  39.155  35.000  1.00  6.70
ATOM   1048  CA  GLY   107      14.092  39.441  33.824  1.00  6.70
ATOM   1049  C   GLY   107      15.012  40.221  32.947  1.00  6.70
ATOM   1050  O   GLY   107      14.676  40.549  31.812  1.00  6.70
ATOM   1051  H   GLY   107      15.434  38.484  35.002  1.00  6.70
ATOM   1052  N   GLN   108      16.235  40.504  33.437  1.00  5.93
ATOM   1053  CA  GLN   108      17.049  41.387  32.658  1.00  5.93
ATOM   1054  C   GLN   108      18.305  40.768  32.185  1.00  5.93
ATOM   1055  O   GLN   108      19.093  40.225  32.956  1.00  5.93
ATOM   1056  H   GLN   108      16.548  40.169  34.211  1.00  5.93
ATOM   1057  CB  GLN   108      17.391  42.646  33.458  1.00  5.93
ATOM   1058  CD  GLN   108      18.462  44.933  33.482  1.00  5.93
ATOM   1059  CG  GLN   108      18.212  43.667  32.687  1.00  5.93
ATOM   1060  OE1 GLN   108      17.614  45.365  34.263  1.00  5.93
ATOM   1061 1HE2 GLN   108      19.828  46.289  33.731  1.00  5.93
ATOM   1062 2HE2 GLN   108      20.222  45.185  32.704  1.00  5.93
ATOM   1063  NE2 GLN   108      19.630  45.534  33.284  1.00  5.93
ATOM   1064  N   LYS   109      18.482  40.901  30.857  1.00  6.37
ATOM   1065  CA  LYS   109      19.605  40.492  30.077  1.00  6.37
ATOM   1066  C   LYS   109      19.038  39.788  28.850  1.00  6.37
ATOM   1067  O   LYS   109      19.327  38.575  28.676  1.00  6.37
ATOM   1068  H   LYS   109      17.780  41.301  30.460  1.00  6.37
ATOM   1069  OXT LYS   109      18.308  40.453  28.069  1.00  6.37
ATOM   1070  CB  LYS   109      20.529  39.591  30.899  1.00  6.37
ATOM   1071  CD  LYS   109      22.717  40.273  29.876  1.00  6.37
ATOM   1072  CE  LYS   109      23.997  39.787  29.216  1.00  6.37
ATOM   1073  CG  LYS   109      21.765  39.120  30.150  1.00  6.37
ATOM   1074 1HZ  LYS   109      25.652  40.592  28.504  1.00  6.37
ATOM   1075 2HZ  LYS   109      25.133  41.345  29.635  1.00  6.37
ATOM   1076 3HZ  LYS   109      24.509  41.473  28.329  1.00  6.37
ATOM   1077  NZ  LYS   109      24.915  40.912  28.888  1.00  6.37
