# Supplementary material for: Selecting Near-Native Protein Structures from Predicted Decoy Sets Using Ordered Graphlet Degree Similarity
Source: Genes (Basel). 2019 Feb 11;10(2):132. doi: 10.3390/genes10020132 (PMC6410076; doi:10.3390/genes10020132)
Supplement: Supplementary file 1 [file genes-10-00132-s001.zip › CodeData/data/CASP11/T0759/model125.pdb]

ATOM      1  N   MET     1      57.341  50.013  74.692  1.00  9.22
ATOM      2  CA  MET     1      57.412  48.606  74.309  1.00  9.22
ATOM      3  HA  MET     1      58.276  48.173  74.812  1.00  9.22
ATOM      4  CB  MET     1      56.152  47.861  74.785  1.00  9.22
ATOM      5  HB1 MET     1      56.216  46.823  74.456  1.00  9.22
ATOM      6  HB2 MET     1      55.270  48.309  74.329  1.00  9.22
ATOM      7  CG  MET     1      55.991  47.862  76.309  1.00  9.22
ATOM      8  HG1 MET     1      55.661  48.848  76.636  1.00  9.22
ATOM      9  HG2 MET     1      56.965  47.665  76.759  1.00  9.22
ATOM     10  SD  MET     1      54.838  46.604  76.932  1.00  9.22
ATOM     11  CE  MET     1      53.264  47.197  76.258  1.00  9.22
ATOM     12  HE1 MET     1      52.487  46.457  76.452  1.00  9.22
ATOM     13  HE2 MET     1      52.995  48.130  76.749  1.00  9.22
ATOM     14  HE3 MET     1      53.344  47.358  75.184  1.00  9.22
ATOM     15  C   MET     1      57.590  48.385  72.809  1.00  9.22
ATOM     16  O   MET     1      57.158  49.193  71.994  1.00  9.22
ATOM     17  N   GLY     2      58.110  47.210  72.429  1.00  7.83
ATOM     18  H   GLY     2      58.455  46.584  73.139  1.00  7.83
ATOM     19  CA  GLY     2      57.988  46.704  71.055  1.00  7.83
ATOM     20  HA1 GLY     2      58.294  45.659  71.019  1.00  7.83
ATOM     21  HA2 GLY     2      58.626  47.281  70.386  1.00  7.83
ATOM     22  C   GLY     2      56.550  46.802  70.563  1.00  7.83
ATOM     23  O   GLY     2      56.295  47.515  69.609  1.00  7.83
ATOM     24  N   HIS     3      55.599  46.242  71.314  1.00  6.07
ATOM     25  H   HIS     3      55.878  45.626  72.066  1.00  6.07
ATOM     26  CA  HIS     3      54.157  46.345  71.056  1.00  6.07
ATOM     27  HA  HIS     3      53.948  45.865  70.102  1.00  6.07
ATOM     28  CB  HIS     3      53.413  45.556  72.137  1.00  6.07
ATOM     29  HB1 HIS     3      52.345  45.566  71.916  1.00  6.07
ATOM     30  HB2 HIS     3      53.564  46.036  73.105  1.00  6.07
ATOM     31  CG  HIS     3      53.877  44.127  72.231  1.00  6.07
ATOM     32  ND1 HIS     3      55.005  43.695  72.934  1.00  6.07
ATOM     33  CE1 HIS     3      55.077  42.372  72.722  1.00  6.07
ATOM     34  HE1 HIS     3      55.837  41.727  73.143  1.00  6.07
ATOM     35  NE2 HIS     3      54.079  41.967  71.915  1.00  6.07
ATOM     36  HE2 HIS     3      53.925  41.019  71.603  1.00  6.07
ATOM     37  CD2 HIS     3      53.314  43.064  71.589  1.00  6.07
ATOM     38  HD2 HIS     3      52.451  43.096  70.938  1.00  6.07
ATOM     39  C   HIS     3      53.598  47.770  70.995  1.00  6.07
ATOM     40  O   HIS     3      52.589  47.985  70.331  1.00  6.07
ATOM     41  N   HIS     4      54.234  48.744  71.651  1.00  5.77
ATOM     42  H   HIS     4      55.123  48.545  72.082  1.00  5.77
ATOM     43  CA  HIS     4      53.862  50.148  71.496  1.00  5.77
ATOM     44  HA  HIS     4      52.773  50.228  71.474  1.00  5.77
ATOM     45  CB  HIS     4      54.367  51.013  72.659  1.00  5.77
ATOM     46  HB1 HIS     4      54.217  52.060  72.394  1.00  5.77
ATOM     47  HB2 HIS     4      55.436  50.864  72.797  1.00  5.77
ATOM     48  CG  HIS     4      53.657  50.786  73.969  1.00  5.77
ATOM     49  ND1 HIS     4      52.333  50.369  74.126  1.00  5.77
ATOM     50  CE1 HIS     4      52.088  50.397  75.442  1.00  5.77
ATOM     51  HE1 HIS     4      51.142  50.131  75.895  1.00  5.77
ATOM     52  NE2 HIS     4      53.181  50.802  76.112  1.00  5.77
ATOM     53  HE2 HIS     4      53.248  50.918  77.112  1.00  5.77
ATOM     54  CD2 HIS     4      54.178  51.056  75.199  1.00  5.77
ATOM     55  HD2 HIS     4      55.177  51.422  75.398  1.00  5.77
ATOM     56  C   HIS     4      54.367  50.701  70.179  1.00  5.77
ATOM     57  O   HIS     4      53.568  51.302  69.494  1.00  5.77
ATOM     58  N   HIS     5      55.606  50.446  69.750  1.00  5.64
ATOM     59  H   HIS     5      56.236  49.904  70.333  1.00  5.64
ATOM     60  CA  HIS     5      56.034  50.855  68.401  1.00  5.64
ATOM     61  HA  HIS     5      55.900  51.935  68.302  1.00  5.64
ATOM     62  CB  HIS     5      57.523  50.546  68.189  1.00  5.64
ATOM     63  HB1 HIS     5      57.814  50.889  67.195  1.00  5.64
ATOM     64  HB2 HIS     5      57.681  49.468  68.235  1.00  5.64
ATOM     65  CG  HIS     5      58.410  51.223  69.204  1.00  5.64
ATOM     66  ND1 HIS     5      58.574  52.602  69.346  1.00  5.64
ATOM     67  CE1 HIS     5      59.311  52.774  70.451  1.00  5.64
ATOM     68  HE1 HIS     5      59.586  53.738  70.859  1.00  5.64
ATOM     69  NE2 HIS     5      59.620  51.586  70.999  1.00  5.64
ATOM     70  HE2 HIS     5      60.073  51.451  71.889  1.00  5.64
ATOM     71  CD2 HIS     5      59.075  50.597  70.214  1.00  5.64
ATOM     72  HD2 HIS     5      59.074  49.535  70.405  1.00  5.64
ATOM     73  C   HIS     5      55.167  50.214  67.309  1.00  5.64
ATOM     74  O   HIS     5      54.714  50.879  66.384  1.00  5.64
ATOM     75  N   HIS     6      54.845  48.940  67.500  1.00  4.66
ATOM     76  H   HIS     6      55.291  48.470  68.282  1.00  4.66
ATOM     77  CA  HIS     6      53.937  48.137  66.686  1.00  4.66
ATOM     78  HA  HIS     6      54.246  48.184  65.642  1.00  4.66
ATOM     79  CB  HIS     6      53.989  46.691  67.226  1.00  4.66
ATOM     80  HB1 HIS     6      53.259  46.078  66.700  1.00  4.66
ATOM     81  HB2 HIS     6      53.664  46.712  68.257  1.00  4.66
ATOM     82  CG  HIS     6      55.316  45.972  67.163  1.00  4.66
ATOM     83  ND1 HIS     6      55.511  44.617  67.448  1.00  4.66
ATOM     84  CE1 HIS     6      56.750  44.332  67.015  1.00  4.66
ATOM     85  HE1 HIS     6      57.169  43.337  66.977  1.00  4.66
ATOM     86  NE2 HIS     6      57.347  45.430  66.527  1.00  4.66
ATOM     87  HE2 HIS     6      58.137  45.448  65.886  1.00  4.66
ATOM     88  CD2 HIS     6      56.468  46.475  66.641  1.00  4.66
ATOM     89  HD2 HIS     6      56.599  47.459  66.207  1.00  4.66
ATOM     90  C   HIS     6      52.480  48.567  66.779  1.00  4.66
ATOM     91  O   HIS     6      51.691  48.175  65.926  1.00  4.66
ATOM     92  N   HIS     7      52.114  49.429  67.734  1.00  4.16
ATOM     93  H   HIS     7      52.766  49.648  68.474  1.00  4.16
ATOM     94  CA  HIS     7      50.865  50.184  67.674  1.00  4.16
ATOM     95  HA  HIS     7      50.490  50.022  66.668  1.00  4.16
ATOM     96  CB  HIS     7      49.755  49.610  68.576  1.00  4.16
ATOM     97  HB1 HIS     7      49.633  50.232  69.463  1.00  4.16
ATOM     98  HB2 HIS     7      50.026  48.604  68.896  1.00  4.16
ATOM     99  CG  HIS     7      48.444  49.518  67.816  1.00  4.16
ATOM    100  ND1 HIS     7      47.277  50.246  68.075  1.00  4.16
ATOM    101  CE1 HIS     7      46.453  49.995  67.043  1.00  4.16
ATOM    102  HE1 HIS     7      45.475  50.438  66.916  1.00  4.16
ATOM    103  NE2 HIS     7      47.030  49.165  66.160  1.00  4.16
ATOM    104  HE2 HIS     7      46.654  48.927  65.230  1.00  4.16
ATOM    105  CD2 HIS     7      48.276  48.838  66.640  1.00  4.16
ATOM    106  HD2 HIS     7      49.023  48.242  66.132  1.00  4.16
ATOM    107  C   HIS     7      51.019  51.708  67.651  1.00  4.16
ATOM    108  O   HIS     7      50.065  52.437  67.906  1.00  4.16
ATOM    109  N   HIS     8      52.198  52.209  67.277  1.00  4.07
ATOM    110  H   HIS     8      52.955  51.565  67.078  1.00  4.07
ATOM    111  CA  HIS     8      52.512  53.631  67.230  1.00  4.07
ATOM    112  HA  HIS     8      51.572  54.156  67.052  1.00  4.07
ATOM    113  CB  HIS     8      53.018  54.190  68.584  1.00  4.07
ATOM    114  HB1 HIS     8      53.407  55.188  68.410  1.00  4.07
ATOM    115  HB2 HIS     8      53.865  53.612  68.942  1.00  4.07
ATOM    116  CG  HIS     8      51.980  54.343  69.683  1.00  4.07
ATOM    117  ND1 HIS     8      51.426  55.559  70.111  1.00  4.07
ATOM    118  CE1 HIS     8      50.586  55.252  71.112  1.00  4.07
ATOM    119  HE1 HIS     8      49.992  55.970  71.660  1.00  4.07
ATOM    120  NE2 HIS     8      50.580  53.929  71.334  1.00  4.07
ATOM    121  HE2 HIS     8      50.013  53.441  72.012  1.00  4.07
ATOM    122  CD2 HIS     8      51.451  53.345  70.449  1.00  4.07
ATOM    123  HD2 HIS     8      51.645  52.288  70.345  1.00  4.07
ATOM    124  C   HIS     8      53.399  54.052  66.060  1.00  4.07
ATOM    125  O   HIS     8      54.500  54.572  66.241  1.00  4.07
ATOM    126  N   SER     9      52.857  53.966  64.841  1.00  3.09
ATOM    127  H   SER     9      52.005  53.437  64.713  1.00  3.09
ATOM    128  CA  SER     9      53.333  54.865  63.791  1.00  3.09
ATOM    129  HA  SER     9      54.421  54.782  63.775  1.00  3.09
ATOM    130  CB  SER     9      52.895  54.511  62.398  1.00  3.09
ATOM    131  HB1 SER     9      51.820  54.629  62.375  1.00  3.09
ATOM    132  HB2 SER     9      53.198  53.498  62.178  1.00  3.09
ATOM    133  OG  SER     9      53.483  55.350  61.434  1.00  3.09
ATOM    134  HG  SER     9      54.207  54.866  61.024  1.00  3.09
ATOM    135  C   SER     9      52.986  56.321  64.077  1.00  3.09
ATOM    136  O   SER     9      51.887  56.805  63.789  1.00  3.09
ATOM    137  N   HIS    10      53.981  57.036  64.592  1.00  3.25
ATOM    138  H   HIS    10      54.804  56.539  64.910  1.00  3.25
ATOM    139  CA  HIS    10      53.964  58.487  64.676  1.00  3.25
ATOM    140  HA  HIS    10      53.011  58.844  64.282  1.00  3.25
ATOM    141  CB  HIS    10      54.010  58.998  66.123  1.00  3.25
ATOM    142  HB1 HIS    10      54.152  60.078  66.126  1.00  3.25
ATOM    143  HB2 HIS    10      54.851  58.541  66.648  1.00  3.25
ATOM    144  CG  HIS    10      52.732  58.723  66.861  1.00  3.25
ATOM    145  ND1 HIS    10      51.460  59.203  66.520  1.00  3.25
ATOM    146  CE1 HIS    10      50.617  58.586  67.370  1.00  3.25
ATOM    147  HE1 HIS    10      49.540  58.693  67.359  1.00  3.25
ATOM    148  NE2 HIS    10      51.293  57.791  68.217  1.00  3.25
ATOM    149  HE2 HIS    10      50.901  57.154  68.909  1.00  3.25
ATOM    150  CD2 HIS    10      52.628  57.877  67.916  1.00  3.25
ATOM    151  HD2 HIS    10      53.438  57.338  68.386  1.00  3.25
ATOM    152  C   HIS    10      55.015  59.132  63.789  1.00  3.25
ATOM    153  O   HIS    10      55.860  59.898  64.233  1.00  3.25
ATOM    154  N   MET    11      54.846  58.865  62.500  1.00  2.56
ATOM    155  H   MET    11      54.177  58.130  62.308  1.00  2.56
ATOM    156  CA  MET    11      55.319  59.590  61.314  1.00  2.56
ATOM    157  HA  MET    11      56.197  59.070  60.927  1.00  2.56
ATOM    158  CB  MET    11      54.185  59.429  60.299  1.00  2.56
ATOM    159  HB1 MET    11      53.946  58.375  60.167  1.00  2.56
ATOM    160  HB2 MET    11      54.511  59.807  59.335  1.00  2.56
ATOM    161  CG  MET    11      52.914  60.139  60.795  1.00  2.56
ATOM    162  HG1 MET    11      53.108  60.685  61.714  1.00  2.56
ATOM    163  HG2 MET    11      52.179  59.376  61.057  1.00  2.56
ATOM    164  SD  MET    11      52.138  61.293  59.656  1.00  2.56
ATOM    165  CE  MET    11      53.507  62.160  58.853  1.00  2.56
ATOM    166  HE1 MET    11      53.114  62.979  58.256  1.00  2.56
ATOM    167  HE2 MET    11      54.178  62.558  59.610  1.00  2.56
ATOM    168  HE3 MET    11      54.043  61.485  58.187  1.00  2.56
ATOM    169  C   MET    11      55.698  61.085  61.402  1.00  2.56
ATOM    170  O   MET    11      56.345  61.606  60.501  1.00  2.56
ATOM    171  N   VAL    12      55.223  61.827  62.402  1.00  2.17
ATOM    172  H   VAL    12      54.952  61.338  63.244  1.00  2.17
ATOM    173  CA  VAL    12      55.347  63.285  62.478  1.00  2.17
ATOM    174  HA  VAL    12      54.903  63.702  61.576  1.00  2.17
ATOM    175  CB  VAL    12      54.535  63.795  63.689  1.00  2.17
ATOM    176  HB  VAL    12      53.531  63.381  63.597  1.00  2.17
ATOM    177  CG1 VAL    12      55.089  63.360  65.052  1.00  2.17
ATOM    178 1HG1 VAL    12      55.150  62.275  65.108  1.00  2.17
ATOM    179 2HG1 VAL    12      56.085  63.773  65.210  1.00  2.17
ATOM    180 3HG1 VAL    12      54.429  63.711  65.847  1.00  2.17
ATOM    181  CG2 VAL    12      54.386  65.316  63.705  1.00  2.17
ATOM    182 1HG2 VAL    12      53.610  65.577  64.422  1.00  2.17
ATOM    183 2HG2 VAL    12      55.310  65.795  64.024  1.00  2.17
ATOM    184 3HG2 VAL    12      54.100  65.672  62.718  1.00  2.17
ATOM    185  C   VAL    12      56.801  63.733  62.530  1.00  2.17
ATOM    186  O   VAL    12      57.678  63.026  63.008  1.00  2.17
ATOM    187  N   VAL    13      57.032  64.979  62.134  1.00  2.05
ATOM    188  H   VAL    13      56.253  65.516  61.787  1.00  2.05
ATOM    189  CA  VAL    13      58.173  65.747  62.634  1.00  2.05
ATOM    190  HA  VAL    13      58.586  65.244  63.510  1.00  2.05
ATOM    191  CB  VAL    13      59.302  65.879  61.611  1.00  2.05
ATOM    192  HB  VAL    13      58.889  66.373  60.738  1.00  2.05
ATOM    193  CG1 VAL    13      60.478  66.677  62.196  1.00  2.05
ATOM    194 1HG1 VAL    13      60.741  66.298  63.184  1.00  2.05
ATOM    195 2HG1 VAL    13      61.356  66.586  61.561  1.00  2.05
ATOM    196 3HG1 VAL    13      60.215  67.732  62.274  1.00  2.05
ATOM    197  CG2 VAL    13      59.842  64.516  61.174  1.00  2.05
ATOM    198 1HG2 VAL    13      60.610  64.642  60.413  1.00  2.05
ATOM    199 2HG2 VAL    13      60.259  63.987  62.033  1.00  2.05
ATOM    200 3HG2 VAL    13      59.039  63.915  60.755  1.00  2.05
ATOM    201  C   VAL    13      57.630  67.080  63.081  1.00  2.05
ATOM    202  O   VAL    13      56.821  67.670  62.365  1.00  2.05
ATOM    203  N   ILE    14      57.993  67.496  64.288  1.00  2.54
ATOM    204  H   ILE    14      58.683  66.976  64.808  1.00  2.54
ATOM    205  CA  ILE    14      57.629  68.812  64.787  1.00  2.54
ATOM    206  HA  ILE    14      56.694  69.127  64.323  1.00  2.54
ATOM    207  CB  ILE    14      57.398  68.795  66.318  1.00  2.54
ATOM    208  HB  ILE    14      57.114  69.807  66.613  1.00  2.54
ATOM    209  CG2 ILE    14      56.206  67.874  66.648  1.00  2.54
ATOM    210 1HG2 ILE    14      55.917  67.991  67.692  1.00  2.54
ATOM    211 2HG2 ILE    14      55.347  68.149  66.035  1.00  2.54
ATOM    212 3HG2 ILE    14      56.459  66.830  66.462  1.00  2.54
ATOM    213  CG1 ILE    14      58.666  68.412  67.117  1.00  2.54
ATOM    214 1HG1 ILE    14      59.489  69.062  66.819  1.00  2.54
ATOM    215 2HG1 ILE    14      58.950  67.384  66.891  1.00  2.54
ATOM    216  CD1 ILE    14      58.508  68.556  68.636  1.00  2.54
ATOM    217  HD1 ILE    14      59.470  68.377  69.116  1.00  2.54
ATOM    218  HD2 ILE    14      58.173  69.565  68.881  1.00  2.54
ATOM    219  HD3 ILE    14      57.791  67.829  69.016  1.00  2.54
ATOM    220  C   ILE    14      58.693  69.836  64.391  1.00  2.54
ATOM    221  O   ILE    14      59.860  69.518  64.172  1.00  2.54
ATOM    222  N   HIS    15      58.264  71.083  64.356  1.00  2.59
ATOM    223  H   HIS    15      57.266  71.227  64.450  1.00  2.59
ATOM    224  CA  HIS    15      59.040  72.267  64.064  1.00  2.59
ATOM    225  HA  HIS    15      60.073  72.000  63.841  1.00  2.59
ATOM    226  CB  HIS    15      58.415  72.905  62.805  1.00  2.59
ATOM    227  HB1 HIS    15      57.402  73.232  63.031  1.00  2.59
ATOM    228  HB2 HIS    15      58.349  72.143  62.029  1.00  2.59
ATOM    229  CG  HIS    15      59.162  74.072  62.228  1.00  2.59
ATOM    230  ND1 HIS    15      58.630  75.043  61.368  1.00  2.59
ATOM    231  CE1 HIS    15      59.608  75.962  61.230  1.00  2.59
ATOM    232  HE1 HIS    15      59.504  76.916  60.728  1.00  2.59
ATOM    233  NE2 HIS    15      60.697  75.603  61.917  1.00  2.59
ATOM    234  HE2 HIS    15      61.433  76.248  62.238  1.00  2.59
ATOM    235  CD2 HIS    15      60.439  74.412  62.539  1.00  2.59
ATOM    236  HD2 HIS    15      61.102  73.917  63.235  1.00  2.59
ATOM    237  C   HIS    15      58.966  73.115  65.331  1.00  2.59
ATOM    238  O   HIS    15      57.950  73.794  65.490  1.00  2.59
ATOM    239  N   PRO    16      59.898  72.908  66.290  1.00  3.28
ATOM    240  CD  PRO    16      61.127  72.136  66.128  1.00  3.28
ATOM    241  HD1 PRO    16      61.748  72.547  65.330  1.00  3.28
ATOM    242  HD2 PRO    16      60.883  71.095  65.919  1.00  3.28
ATOM    243  CG  PRO    16      61.869  72.216  67.460  1.00  3.28
ATOM    244  HG1 PRO    16      62.522  73.090  67.468  1.00  3.28
ATOM    245  HG2 PRO    16      62.436  71.307  67.661  1.00  3.28
ATOM    246  CB  PRO    16      60.730  72.409  68.458  1.00  3.28
ATOM    247  HB1 PRO    16      61.081  72.847  69.394  1.00  3.28
ATOM    248  HB2 PRO    16      60.243  71.452  68.649  1.00  3.28
ATOM    249  CA  PRO    16      59.774  73.329  67.692  1.00  3.28
ATOM    250  HA  PRO    16      58.753  73.174  68.041  1.00  3.28
ATOM    251  C   PRO    16      60.124  74.803  67.924  1.00  3.28
ATOM    252  O   PRO    16      60.089  75.262  69.064  1.00  3.28
ATOM    253  N   ASP    17      60.491  75.533  66.870  1.00  3.31
ATOM    254  H   ASP    17      60.717  75.078  65.993  1.00  3.31
ATOM    255  CA  ASP    17      60.521  76.985  66.875  1.00  3.31
ATOM    256  HA  ASP    17      60.803  77.293  67.882  1.00  3.31
ATOM    257  CB  ASP    17      61.644  77.549  65.970  1.00  3.31
ATOM    258  HB1 ASP    17      62.578  77.492  66.530  1.00  3.31
ATOM    259  HB2 ASP    17      61.448  78.607  65.786  1.00  3.31
ATOM    260  CG  ASP    17      61.875  76.828  64.635  1.00  3.31
ATOM    261  OD1 ASP    17      62.128  75.602  64.657  1.00  3.31
ATOM    262  OD2 ASP    17      61.776  77.480  63.569  1.00  3.31
ATOM    263  C   ASP    17      59.129  77.621  66.678  1.00  3.31
ATOM    264  O   ASP    17      58.733  78.488  67.460  1.00  3.31
ATOM    265  N   PRO    18      58.316  77.146  65.721  1.00  3.10
ATOM    266  CD  PRO    18      58.681  77.080  64.324  1.00  3.10
ATOM    267  HD1 PRO    18      59.025  76.074  64.093  1.00  3.10
ATOM    268  HD2 PRO    18      59.436  77.824  64.078  1.00  3.10
ATOM    269  CG  PRO    18      57.397  77.406  63.570  1.00  3.10
ATOM    270  HG1 PRO    18      57.386  77.011  62.558  1.00  3.10
ATOM    271  HG2 PRO    18      57.243  78.486  63.560  1.00  3.10
ATOM    272  CB  PRO    18      56.348  76.744  64.451  1.00  3.10
ATOM    273  HB1 PRO    18      56.338  75.672  64.249  1.00  3.10
ATOM    274  HB2 PRO    18      55.367  77.192  64.301  1.00  3.10
ATOM    275  CA  PRO    18      56.871  77.023  65.865  1.00  3.10
ATOM    276  HA  PRO    18      56.483  77.989  66.192  1.00  3.10
ATOM    277  C   PRO    18      56.436  75.969  66.899  1.00  3.10
ATOM    278  O   PRO    18      57.192  75.482  67.730  1.00  3.10
ATOM    279  N   GLY    19      55.171  75.566  66.800  1.00  2.98
ATOM    280  H   GLY    19      54.570  76.081  66.180  1.00  2.98
ATOM    281  CA  GLY    19      54.688  74.282  67.308  1.00  2.98
ATOM    282  HA1 GLY    19      54.022  74.444  68.155  1.00  2.98
ATOM    283  HA2 GLY    19      55.525  73.660  67.627  1.00  2.98
ATOM    284  C   GLY    19      53.936  73.543  66.212  1.00  2.98
ATOM    285  O   GLY    19      52.860  73.003  66.439  1.00  2.98
ATOM    286  N   ARG    20      54.450  73.614  64.979  1.00  2.63
ATOM    287  H   ARG    20      55.397  73.967  64.898  1.00  2.63
ATOM    288  CA  ARG    20      53.820  73.003  63.806  1.00  2.63
ATOM    289  HA  ARG    20      52.736  72.953  63.936  1.00  2.63
ATOM    290  CB  ARG    20      54.146  73.776  62.516  1.00  2.63
ATOM    291  HB1 ARG    20      53.756  73.206  61.670  1.00  2.63
ATOM    292  HB2 ARG    20      55.229  73.835  62.407  1.00  2.63
ATOM    293  CG  ARG    20      53.551  75.188  62.451  1.00  2.63
ATOM    294  HG1 ARG    20      53.994  75.807  63.226  1.00  2.63
ATOM    295  HG2 ARG    20      52.477  75.133  62.632  1.00  2.63
ATOM    296  CD  ARG    20      53.785  75.840  61.077  1.00  2.63
ATOM    297  HD1 ARG    20      53.431  76.872  61.116  1.00  2.63
ATOM    298  HD2 ARG    20      53.184  75.297  60.344  1.00  2.63
ATOM    299  NE  ARG    20      55.203  75.818  60.654  1.00  2.63
ATOM    300  HE  ARG    20      55.886  75.492  61.325  1.00  2.63
ATOM    301  CZ  ARG    20      55.661  76.023  59.434  1.00  2.63
ATOM    302  NH1 ARG    20      56.914  75.797  59.173  1.00  2.63
ATOM    303 1HH1 ARG    20      57.522  75.469  59.924  1.00  2.63
ATOM    304 2HH1 ARG    20      57.276  75.825  58.241  1.00  2.63
ATOM    305  NH2 ARG    20      54.901  76.434  58.455  1.00  2.63
ATOM    306 1HH2 ARG    20      53.928  76.612  58.632  1.00  2.63
ATOM    307 2HH2 ARG    20      55.290  76.583  57.543  1.00  2.63
ATOM    308  C   ARG    20      54.341  71.588  63.636  1.00  2.63
ATOM    309  O   ARG    20      55.521  71.385  63.374  1.00  2.63
ATOM    310  N   GLU    21      53.459  70.606  63.678  1.00  2.46
ATOM    311  H   GLU    21      52.508  70.817  63.938  1.00  2.46
ATOM    312  CA  GLU    21      53.713  69.350  62.976  1.00  2.46
ATOM    313  HA  GLU    21      54.630  68.889  63.345  1.00  2.46
ATOM    314  CB  GLU    21      52.527  68.397  63.213  1.00  2.46
ATOM    315  HB1 GLU    21      52.735  67.463  62.696  1.00  2.46
ATOM    316  HB2 GLU    21      51.630  68.830  62.769  1.00  2.46
ATOM    317  CG  GLU    21      52.244  68.100  64.698  1.00  2.46
ATOM    318  HG1 GLU    21      51.841  68.997  65.173  1.00  2.46
ATOM    319  HG2 GLU    21      53.187  67.852  65.187  1.00  2.46
ATOM    320  CD  GLU    21      51.255  66.939  64.891  1.00  2.46
ATOM    321  OE1 GLU    21      50.400  66.697  64.015  1.00  2.46
ATOM    322  OE2 GLU    21      51.377  66.194  65.889  1.00  2.46
ATOM    323  C   GLU    21      53.842  69.614  61.466  1.00  2.46
ATOM    324  O   GLU    21      53.260  70.565  60.936  1.00  2.46
ATOM    325  N   LEU    22      54.580  68.754  60.764  1.00  1.96
ATOM    326  H   LEU    22      55.132  68.083  61.284  1.00  1.96
ATOM    327  CA  LEU    22      54.808  68.874  59.325  1.00  1.96
ATOM    328  HA  LEU    22      54.176  69.665  58.916  1.00  1.96
ATOM    329  CB  LEU    22      56.278  69.278  59.073  1.00  1.96
ATOM    330  HB1 LEU    22      56.447  69.292  57.999  1.00  1.96
ATOM    331  HB2 LEU    22      56.931  68.517  59.503  1.00  1.96
ATOM    332  CG  LEU    22      56.706  70.648  59.636  1.00  1.96
ATOM    333  HG  LEU    22      56.571  70.664  60.717  1.00  1.96
ATOM    334  CD1 LEU    22      58.188  70.848  59.334  1.00  1.96
ATOM    335 1HD1 LEU    22      58.510  71.826  59.689  1.00  1.96
ATOM    336 2HD1 LEU    22      58.768  70.084  59.852  1.00  1.96
ATOM    337 3HD1 LEU    22      58.376  70.783  58.262  1.00  1.96
ATOM    338  CD2 LEU    22      55.955  71.833  59.021  1.00  1.96
ATOM    339 1HD2 LEU    22      54.901  71.779  59.293  1.00  1.96
ATOM    340 2HD2 LEU    22      56.360  72.765  59.410  1.00  1.96
ATOM    341 3HD2 LEU    22      56.051  71.818  57.936  1.00  1.96
ATOM    342  C   LEU    22      54.399  67.598  58.572  1.00  1.96
ATOM    343  O   LEU    22      53.335  67.597  57.955  1.00  1.96
ATOM    344  N   SER    23      55.235  66.552  58.651  1.00  1.79
ATOM    345  H   SER    23      56.070  66.751  59.182  1.00  1.79
ATOM    346  CA  SER    23      55.280  65.281  57.881  1.00  1.79
ATOM    347  HA  SER    23      55.020  64.483  58.573  1.00  1.79
ATOM    348  CB  SER    23      54.250  65.233  56.706  1.00  1.79
ATOM    349  HB1 SER    23      54.518  65.989  55.965  1.00  1.79
ATOM    350  HB2 SER    23      53.269  65.477  57.108  1.00  1.79
ATOM    351  OG  SER    23      54.039  63.988  56.050  1.00  1.79
ATOM    352  HG  SER    23      53.251  64.104  55.466  1.00  1.79
ATOM    353  C   SER    23      56.728  65.078  57.427  1.00  1.79
ATOM    354  O   SER    23      57.394  66.070  57.145  1.00  1.79
ATOM    355  N   PRO    24      57.284  63.858  57.427  1.00  1.61
ATOM    356  CD  PRO    24      56.615  62.595  57.577  1.00  1.61
ATOM    357  HD1 PRO    24      55.911  62.441  56.772  1.00  1.61
ATOM    358  HD2 PRO    24      56.083  62.599  58.514  1.00  1.61
ATOM    359  CG  PRO    24      57.712  61.529  57.575  1.00  1.61
ATOM    360  HG1 PRO    24      57.913  61.196  56.561  1.00  1.61
ATOM    361  HG2 PRO    24      57.463  60.697  58.228  1.00  1.61
ATOM    362  CB  PRO    24      58.930  62.271  58.088  1.00  1.61
ATOM    363  HB1 PRO    24      59.860  61.819  57.778  1.00  1.61
ATOM    364  HB2 PRO    24      58.889  62.290  59.177  1.00  1.61
ATOM    365  CA  PRO    24      58.721  63.681  57.546  1.00  1.61
ATOM    366  HA  PRO    24      59.074  64.362  58.321  1.00  1.61
ATOM    367  C   PRO    24      59.487  64.093  56.276  1.00  1.61
ATOM    368  O   PRO    24      60.593  64.624  56.391  1.00  1.61
ATOM    369  N   GLU    25      58.846  64.033  55.098  1.00  1.66
ATOM    370  H   GLU    25      57.940  63.600  55.066  1.00  1.66
ATOM    371  CA  GLU    25      59.342  64.724  53.896  1.00  1.66
ATOM    372  HA  GLU    25      60.373  64.408  53.731  1.00  1.66
ATOM    373  CB  GLU    25      58.549  64.339  52.635  1.00  1.66
ATOM    374  HB1 GLU    25      57.502  64.577  52.826  1.00  1.66
ATOM    375  HB2 GLU    25      58.622  63.262  52.506  1.00  1.66
ATOM    376  CG  GLU    25      58.946  65.035  51.302  1.00  1.66
ATOM    377  HG1 GLU    25      58.971  66.117  51.439  1.00  1.66
ATOM    378  HG2 GLU    25      58.138  64.838  50.595  1.00  1.66
ATOM    379  CD  GLU    25      60.252  64.553  50.633  1.00  1.66
ATOM    380  OE1 GLU    25      60.444  63.323  50.553  1.00  1.66
ATOM    381  OE2 GLU    25      61.003  65.364  50.042  1.00  1.66
ATOM    382  C   GLU    25      59.376  66.246  54.031  1.00  1.66
ATOM    383  O   GLU    25      60.325  66.896  53.613  1.00  1.66
ATOM    384  N   GLU    26      58.373  66.852  54.649  1.00  1.84
ATOM    385  H   GLU    26      57.666  66.294  55.105  1.00  1.84
ATOM    386  CA  GLU    26      58.320  68.300  54.798  1.00  1.84
ATOM    387  HA  GLU    26      58.620  68.744  53.850  1.00  1.84
ATOM    388  CB  GLU    26      56.862  68.688  55.040  1.00  1.84
ATOM    389  HB1 GLU    26      56.523  68.324  56.009  1.00  1.84
ATOM    390  HB2 GLU    26      56.267  68.187  54.274  1.00  1.84
ATOM    391  CG  GLU    26      56.626  70.196  54.929  1.00  1.84
ATOM    392  HG1 GLU    26      57.383  70.639  54.276  1.00  1.84
ATOM    393  HG2 GLU    26      56.712  70.657  55.914  1.00  1.84
ATOM    394  CD  GLU    26      55.244  70.451  54.330  1.00  1.84
ATOM    395  OE1 GLU    26      55.206  71.107  53.263  1.00  1.84
ATOM    396  OE2 GLU    26      54.254  69.935  54.900  1.00  1.84
ATOM    397  C   GLU    26      59.294  68.830  55.859  1.00  1.84
ATOM    398  O   GLU    26      59.799  69.948  55.734  1.00  1.84
ATOM    399  N   ALA    27      59.640  68.004  56.849  1.00  1.74
ATOM    400  H   ALA    27      59.185  67.101  56.899  1.00  1.74
ATOM    401  CA  ALA    27      60.752  68.293  57.736  1.00  1.74
ATOM    402  HA  ALA    27      60.673  69.332  58.062  1.00  1.74
ATOM    403  CB  ALA    27      60.666  67.427  58.971  1.00  1.74
ATOM    404  HB1 ALA    27      61.572  67.561  59.561  1.00  1.74
ATOM    405  HB2 ALA    27      59.813  67.783  59.542  1.00  1.74
ATOM    406  HB3 ALA    27      60.555  66.377  58.699  1.00  1.74
ATOM    407  C   ALA    27      62.107  68.164  57.037  1.00  1.74
ATOM    408  O   ALA    27      62.912  69.088  57.151  1.00  1.74
ATOM    409  N   HIS    28      62.370  67.095  56.268  1.00  1.87
ATOM    410  H   HIS    28      61.696  66.340  56.184  1.00  1.87
ATOM    411  CA  HIS    28      63.636  67.030  55.514  1.00  1.87
ATOM    412  HA  HIS    28      64.436  67.190  56.242  1.00  1.87
ATOM    413  CB  HIS    28      63.900  65.614  54.954  1.00  1.87
ATOM    414  HB1 HIS    28      63.091  64.951  55.258  1.00  1.87
ATOM    415  HB2 HIS    28      64.808  65.234  55.425  1.00  1.87
ATOM    416  CG  HIS    28      64.069  65.468  53.464  1.00  1.87
ATOM    417  ND1 HIS    28      65.246  65.132  52.783  1.00  1.87
ATOM    418  CE1 HIS    28      64.893  65.008  51.492  1.00  1.87
ATOM    419  HE1 HIS    28      65.574  64.774  50.689  1.00  1.87
ATOM    420  NE2 HIS    28      63.574  65.199  51.340  1.00  1.87
ATOM    421  HE2 HIS    28      63.015  65.125  50.487  1.00  1.87
ATOM    422  CD2 HIS    28      63.048  65.480  52.569  1.00  1.87
ATOM    423  HD2 HIS    28      62.009  65.627  52.778  1.00  1.87
ATOM    424  C   HIS    28      63.803  68.208  54.536  1.00  1.87
ATOM    425  O   HIS    28      64.844  68.862  54.532  1.00  1.87
ATOM    426  N   ARG    29      62.723  68.621  53.862  1.00  2.25
ATOM    427  H   ARG    29      61.898  68.029  53.919  1.00  2.25
ATOM    428  CA  ARG    29      62.638  69.827  53.013  1.00  2.25
ATOM    429  HA  ARG    29      63.423  69.769  52.259  1.00  2.25
ATOM    430  CB  ARG    29      61.259  69.762  52.314  1.00  2.25
ATOM    431  HB1 ARG    29      60.475  69.892  53.059  1.00  2.25
ATOM    432  HB2 ARG    29      61.153  68.765  51.883  1.00  2.25
ATOM    433  CG  ARG    29      61.036  70.777  51.180  1.00  2.25
ATOM    434  HG1 ARG    29      61.892  70.721  50.506  1.00  2.25
ATOM    435  HG2 ARG    29      60.981  71.789  51.584  1.00  2.25
ATOM    436  CD  ARG    29      59.763  70.464  50.363  1.00  2.25
ATOM    437  HD1 ARG    29      59.708  69.384  50.200  1.00  2.25
ATOM    438  HD2 ARG    29      59.869  70.920  49.379  1.00  2.25
ATOM    439  NE  ARG    29      58.503  70.923  51.001  1.00  2.25
ATOM    440  HE  ARG    29      58.132  70.342  51.739  1.00  2.25
ATOM    441  CZ  ARG    29      57.752  71.961  50.651  1.00  2.25
ATOM    442  NH1 ARG    29      56.617  72.216  51.239  1.00  2.25
ATOM    443 1HH1 ARG    29      56.254  71.633  52.006  1.00  2.25
ATOM    444 2HH1 ARG    29      55.993  72.919  50.895  1.00  2.25
ATOM    445  NH2 ARG    29      58.098  72.799  49.706  1.00  2.25
ATOM    446 1HH2 ARG    29      58.968  72.654  49.226  1.00  2.25
ATOM    447 2HH2 ARG    29      57.517  73.591  49.506  1.00  2.25
ATOM    448  C   ARG    29      62.834  71.155  53.748  1.00  2.25
ATOM    449  O   ARG    29      63.319  72.102  53.132  1.00  2.25
ATOM    450  N   ALA    30      62.489  71.233  55.035  1.00  2.37
ATOM    451  H   ALA    30      62.055  70.429  55.465  1.00  2.37
ATOM    452  CA  ALA    30      62.780  72.400  55.880  1.00  2.37
ATOM    453  HA  ALA    30      62.840  73.293  55.258  1.00  2.37
ATOM    454  CB  ALA    30      61.600  72.574  56.847  1.00  2.37
ATOM    455  HB1 ALA    30      61.760  73.452  57.474  1.00  2.37
ATOM    456  HB2 ALA    30      60.675  72.700  56.283  1.00  2.37
ATOM    457  HB3 ALA    30      61.514  71.692  57.481  1.00  2.37
ATOM    458  C   ALA    30      64.121  72.289  56.636  1.00  2.37
ATOM    459  O   ALA    30      64.427  73.172  57.434  1.00  2.37
ATOM    460  N   GLY    31      64.907  71.224  56.421  1.00  2.52
ATOM    461  H   GLY    31      64.589  70.504  55.784  1.00  2.52
ATOM    462  CA  GLY    31      66.195  71.020  57.091  1.00  2.52
ATOM    463  HA1 GLY    31      66.754  71.956  57.082  1.00  2.52
ATOM    464  HA2 GLY    31      66.759  70.276  56.527  1.00  2.52
ATOM    465  C   GLY    31      66.111  70.536  58.546  1.00  2.52
ATOM    466  O   GLY    31      67.134  70.469  59.226  1.00  2.52
ATOM    467  N   LEU    32      64.909  70.216  59.035  1.00  2.33
ATOM    468  H   LEU    32      64.133  70.234  58.386  1.00  2.33
ATOM    469  CA  LEU    32      64.621  70.002  60.458  1.00  2.33
ATOM    470  HA  LEU    32      65.220  70.712  61.027  1.00  2.33
ATOM    471  CB  LEU    32      63.138  70.302  60.723  1.00  2.33
ATOM    472  HB1 LEU    32      62.887  70.013  61.745  1.00  2.33
ATOM    473  HB2 LEU    32      62.540  69.695  60.044  1.00  2.33
ATOM    474  CG  LEU    32      62.784  71.787  60.533  1.00  2.33
ATOM    475  HG  LEU    32      63.130  72.127  59.560  1.00  2.33
ATOM    476  CD1 LEU    32      61.268  71.918  60.550  1.00  2.33
ATOM    477 1HD1 LEU    32      60.995  72.951  60.336  1.00  2.33
ATOM    478 2HD1 LEU    32      60.854  71.286  59.769  1.00  2.33
ATOM    479 3HD1 LEU    32      60.876  71.614  61.519  1.00  2.33
ATOM    480  CD2 LEU    32      63.383  72.687  61.615  1.00  2.33
ATOM    481 1HD2 LEU    32      63.043  73.712  61.470  1.00  2.33
ATOM    482 2HD2 LEU    32      63.085  72.345  62.606  1.00  2.33
ATOM    483 3HD2 LEU    32      64.470  72.687  61.546  1.00  2.33
ATOM    484  C   LEU    32      65.013  68.634  61.018  1.00  2.33
ATOM    485  O   LEU    32      65.157  68.474  62.227  1.00  2.33
ATOM    486  N   ILE    33      65.221  67.672  60.130  1.00  2.23
ATOM    487  H   ILE    33      65.080  67.917  59.159  1.00  2.23
ATOM    488  CA  ILE    33      65.996  66.457  60.360  1.00  2.23
ATOM    489  HA  ILE    33      66.738  66.641  61.138  1.00  2.23
ATOM    490  CB  ILE    33      65.110  65.252  60.775  1.00  2.23
ATOM    491  HB  ILE    33      65.770  64.386  60.830  1.00  2.23
ATOM    492  CG2 ILE    33      64.524  65.443  62.186  1.00  2.23
ATOM    493 1HG2 ILE    33      64.117  64.507  62.565  1.00  2.23
ATOM    494 2HG2 ILE    33      65.308  65.775  62.868  1.00  2.23
ATOM    495 3HG2 ILE    33      63.739  66.199  62.168  1.00  2.23
ATOM    496  CG1 ILE    33      64.005  64.924  59.740  1.00  2.23
ATOM    497 1HG1 ILE    33      64.451  64.821  58.751  1.00  2.23
ATOM    498 2HG1 ILE    33      63.285  65.741  59.701  1.00  2.23
ATOM    499  CD1 ILE    33      63.256  63.619  60.034  1.00  2.23
ATOM    500  HD1 ILE    33      62.556  63.415  59.223  1.00  2.23
ATOM    501  HD2 ILE    33      63.963  62.795  60.113  1.00  2.23
ATOM    502  HD3 ILE    33      62.699  63.699  60.965  1.00  2.23
ATOM    503  C   ILE    33      66.734  66.143  59.055  1.00  2.23
ATOM    504  O   ILE    33      66.309  66.560  57.976  1.00  2.23
ATOM    505  N   ASP    34      67.843  65.412  59.138  1.00  2.31
ATOM    506  H   ASP    34      68.155  65.068  60.031  1.00  2.31
ATOM    507  CA  ASP    34      68.608  65.049  57.946  1.00  2.31
ATOM    508  HA  ASP    34      68.711  65.954  57.345  1.00  2.31
ATOM    509  CB  ASP    34      70.034  64.623  58.356  1.00  2.31
ATOM    510  HB1 ASP    34      70.266  64.982  59.361  1.00  2.31
ATOM    511  HB2 ASP    34      70.735  65.107  57.674  1.00  2.31
ATOM    512  CG  ASP    34      70.262  63.114  58.285  1.00  2.31
ATOM    513  OD1 ASP    34      69.809  62.389  59.199  1.00  2.31
ATOM    514  OD2 ASP    34      70.814  62.667  57.257  1.00  2.31
ATOM    515  C   ASP    34      67.891  64.006  57.064  1.00  2.31
ATOM    516  O   ASP    34      66.993  63.292  57.511  1.00  2.31
ATOM    517  N   TRP    35      68.352  63.888  55.818  1.00  2.20
ATOM    518  H   TRP    35      69.111  64.497  55.557  1.00  2.20
ATOM    519  CA  TRP    35      67.931  62.899  54.819  1.00  2.20
ATOM    520  HA  TRP    35      66.946  63.172  54.437  1.00  2.20
ATOM    521  CB  TRP    35      68.968  63.007  53.681  1.00  2.20
ATOM    522  HB1 TRP    35      69.939  62.696  54.070  1.00  2.20
ATOM    523  HB2 TRP    35      69.064  64.063  53.421  1.00  2.20
ATOM    524  CG  TRP    35      68.738  62.262  52.398  1.00  2.20
ATOM    525  CD1 TRP    35      68.423  62.852  51.222  1.00  2.20
ATOM    526  HD1 TRP    35      68.280  63.923  51.097  1.00  2.20
ATOM    527  NE1 TRP    35      68.373  61.901  50.220  1.00  2.20
ATOM    528  HE1 TRP    35      68.208  62.117  49.246  1.00  2.20
ATOM    529  CE2 TRP    35      68.629  60.639  50.707  1.00  2.20
ATOM    530  CZ2 TRP    35      68.673  59.376  50.099  1.00  2.20
ATOM    531  HZ2 TRP    35      68.425  59.266  49.055  1.00  2.20
ATOM    532  CH2 TRP    35      69.056  58.262  50.865  1.00  2.20
ATOM    533  HH2 TRP    35      69.109  57.284  50.412  1.00  2.20
ATOM    534  CZ3 TRP    35      69.394  58.428  52.219  1.00  2.20
ATOM    535  HZ3 TRP    35      69.704  57.571  52.801  1.00  2.20
ATOM    536  CE3 TRP    35      69.331  59.701  52.821  1.00  2.20
ATOM    537  HE3 TRP    35      69.609  59.816  53.854  1.00  2.20
ATOM    538  CD2 TRP    35      68.921  60.840  52.091  1.00  2.20
ATOM    539  C   TRP    35      67.855  61.463  55.364  1.00  2.20
ATOM    540  O   TRP    35      66.898  60.730  55.112  1.00  2.20
ATOM    541  N   ASN    36      68.864  61.055  56.132  1.00  2.50
ATOM    542  H   ASN    36      69.588  61.737  56.363  1.00  2.50
ATOM    543  CA  ASN    36      69.022  59.719  56.692  1.00  2.50
ATOM    544  HA  ASN    36      68.807  58.984  55.913  1.00  2.50
ATOM    545  CB  ASN    36      70.500  59.606  57.112  1.00  2.50
ATOM    546  HB1 ASN    36      70.668  60.180  58.023  1.00  2.50
ATOM    547  HB2 ASN    36      71.128  60.055  56.341  1.00  2.50
ATOM    548  CG  ASN    36      70.990  58.197  57.358  1.00  2.50
ATOM    549  OD1 ASN    36      70.657  57.565  58.346  1.00  2.50
ATOM    550  ND2 ASN    36      71.842  57.676  56.508  1.00  2.50
ATOM    551 1HD2 ASN    36      72.183  58.231  55.743  1.00  2.50
ATOM    552 2HD2 ASN    36      72.262  56.797  56.755  1.00  2.50
ATOM    553  C   ASN    36      68.036  59.468  57.849  1.00  2.50
ATOM    554  O   ASN    36      67.449  58.385  57.951  1.00  2.50
ATOM    555  N   MET    37      67.816  60.443  58.735  1.00  2.31
ATOM    556  H   MET    37      68.389  61.290  58.684  1.00  2.31
ATOM    557  CA  MET    37      66.763  60.377  59.755  1.00  2.31
ATOM    558  HA  MET    37      66.860  59.443  60.301  1.00  2.31
ATOM    559  CB  MET    37      66.902  61.543  60.746  1.00  2.31
ATOM    560  HB1 MET    37      65.962  61.672  61.285  1.00  2.31
ATOM    561  HB2 MET    37      67.105  62.466  60.203  1.00  2.31
ATOM    562  CG  MET    37      68.016  61.298  61.773  1.00  2.31
ATOM    563  HG1 MET    37      68.035  62.144  62.461  1.00  2.31
ATOM    564  HG2 MET    37      68.972  61.284  61.251  1.00  2.31
ATOM    565  SD  MET    37      67.891  59.766  62.751  1.00  2.31
ATOM    566  CE  MET    37      66.288  60.007  63.567  1.00  2.31
ATOM    567  HE1 MET    37      66.285  60.960  64.097  1.00  2.31
ATOM    568  HE2 MET    37      65.485  60.000  62.830  1.00  2.31
ATOM    569  HE3 MET    37      66.117  59.201  64.281  1.00  2.31
ATOM    570  C   MET    37      65.355  60.342  59.161  1.00  2.31
ATOM    571  O   MET    37      64.545  59.522  59.589  1.00  2.31
ATOM    572  N   PHE    38      65.074  61.149  58.141  1.00  1.82
ATOM    573  H   PHE    38      65.772  61.831  57.850  1.00  1.82
ATOM    574  CA  PHE    38      63.833  61.081  57.381  1.00  1.82
ATOM    575  HA  PHE    38      62.995  61.301  58.043  1.00  1.82
ATOM    576  CB  PHE    38      63.884  62.156  56.276  1.00  1.82
ATOM    577  HB1 PHE    38      64.879  62.157  55.833  1.00  1.82
ATOM    578  HB2 PHE    38      63.742  63.131  56.742  1.00  1.82
ATOM    579  CG  PHE    38      62.875  62.008  55.148  1.00  1.82
ATOM    580  CD1 PHE    38      61.560  61.603  55.422  1.00  1.82
ATOM    581  HD1 PHE    38      61.287  61.365  56.429  1.00  1.82
ATOM    582  CE1 PHE    38      60.610  61.489  54.398  1.00  1.82
ATOM    583  HE1 PHE    38      59.591  61.235  54.635  1.00  1.82
ATOM    584  CZ  PHE    38      60.981  61.749  53.075  1.00  1.82
ATOM    585  HZ  PHE    38      60.253  61.662  52.283  1.00  1.82
ATOM    586  CE2 PHE    38      62.285  62.179  52.790  1.00  1.82
ATOM    587  HE2 PHE    38      62.548  62.449  51.775  1.00  1.82
ATOM    588  CD2 PHE    38      63.236  62.298  53.820  1.00  1.82
ATOM    589  HD2 PHE    38      64.236  62.634  53.589  1.00  1.82
ATOM    590  C   PHE    38      63.587  59.682  56.797  1.00  1.82
ATOM    591  O   PHE    38      62.519  59.097  56.996  1.00  1.82
ATOM    592  N   VAL    39      64.600  59.107  56.143  1.00  2.01
ATOM    593  H   VAL    39      65.432  59.661  55.953  1.00  2.01
ATOM    594  CA  VAL    39      64.486  57.763  55.559  1.00  2.01
ATOM    595  HA  VAL    39      63.627  57.760  54.906  1.00  2.01
ATOM    596  CB  VAL    39      65.744  57.423  54.725  1.00  2.01
ATOM    597  HB  VAL    39      66.630  57.722  55.286  1.00  2.01
ATOM    598  CG1 VAL    39      65.902  55.937  54.365  1.00  2.01
ATOM    599 1HG1 VAL    39      66.773  55.805  53.723  1.00  2.01
ATOM    600 2HG1 VAL    39      66.055  55.339  55.264  1.00  2.01
ATOM    601 3HG1 VAL    39      65.016  55.579  53.841  1.00  2.01
ATOM    602  CG2 VAL    39      65.723  58.187  53.398  1.00  2.01
ATOM    603 1HG2 VAL    39      66.662  58.038  52.866  1.00  2.01
ATOM    604 2HG2 VAL    39      64.894  57.842  52.779  1.00  2.01
ATOM    605 3HG2 VAL    39      65.606  59.251  53.586  1.00  2.01
ATOM    606  C   VAL    39      64.217  56.682  56.608  1.00  2.01
ATOM    607  O   VAL    39      63.401  55.779  56.368  1.00  2.01
ATOM    608  N   LYS    40      64.858  56.782  57.785  1.00  2.32
ATOM    609  H   LYS    40      65.527  57.534  57.913  1.00  2.32
ATOM    610  CA  LYS    40      64.522  55.901  58.914  1.00  2.32
ATOM    611  HA  LYS    40      64.651  54.860  58.610  1.00  2.32
ATOM    612  CB  LYS    40      65.390  56.168  60.155  1.00  2.32
ATOM    613  HB1 LYS    40      64.954  55.630  61.001  1.00  2.32
ATOM    614  HB2 LYS    40      65.364  57.231  60.391  1.00  2.32
ATOM    615  CG  LYS    40      66.846  55.714  60.021  1.00  2.32
ATOM    616  HG1 LYS    40      67.306  56.232  59.184  1.00  2.32
ATOM    617  HG2 LYS    40      66.879  54.644  59.811  1.00  2.32
ATOM    618  CD  LYS    40      67.610  55.997  61.330  1.00  2.32
ATOM    619  HD1 LYS    40      67.616  55.087  61.933  1.00  2.32
ATOM    620  HD2 LYS    40      67.112  56.776  61.911  1.00  2.32
ATOM    621  CE  LYS    40      69.052  56.433  61.059  1.00  2.32
ATOM    622  HE1 LYS    40      69.507  55.724  60.359  1.00  2.32
ATOM    623  HE2 LYS    40      69.622  56.408  61.992  1.00  2.32
ATOM    624  NZ  LYS    40      69.091  57.797  60.484  1.00  2.32
ATOM    625  HZ1 LYS    40      70.007  57.974  60.073  1.00  2.32
ATOM    626  HZ2 LYS    40      68.445  57.859  59.701  1.00  2.32
ATOM    627  HZ3 LYS    40      68.870  58.511  61.168  1.00  2.32
ATOM    628  C   LYS    40      63.064  56.040  59.333  1.00  2.32
ATOM    629  O   LYS    40      62.396  55.015  59.414  1.00  2.32
ATOM    630  N   LEU    41      62.573  57.264  59.560  1.00  2.11
ATOM    631  H   LEU    41      63.179  58.070  59.452  1.00  2.11
ATOM    632  CA  LEU    41      61.192  57.458  60.007  1.00  2.11
ATOM    633  HA  LEU    41      61.052  56.912  60.941  1.00  2.11
ATOM    634  CB  LEU    41      60.866  58.946  60.242  1.00  2.11
ATOM    635  HB1 LEU    41      59.786  59.025  60.382  1.00  2.11
ATOM    636  HB2 LEU    41      61.120  59.514  59.346  1.00  2.11
ATOM    637  CG  LEU    41      61.540  59.609  61.457  1.00  2.11
ATOM    638  HG  LEU    41      62.609  59.691  61.278  1.00  2.11
ATOM    639  CD1 LEU    41      60.966  61.016  61.631  1.00  2.11
ATOM    640 1HD1 LEU    41      61.508  61.540  62.417  1.00  2.11
ATOM    641 2HD1 LEU    41      61.066  61.577  60.703  1.00  2.11
ATOM    642 3HD1 LEU    41      59.910  60.967  61.907  1.00  2.11
ATOM    643  CD2 LEU    41      61.326  58.848  62.769  1.00  2.11
ATOM    644 1HD2 LEU    41      61.723  59.429  63.600  1.00  2.11
ATOM    645 2HD2 LEU    41      60.262  58.672  62.931  1.00  2.11
ATOM    646 3HD2 LEU    41      61.855  57.896  62.733  1.00  2.11
ATOM    647  C   LEU    41      60.195  56.850  59.019  1.00  2.11
ATOM    648  O   LEU    41      59.404  55.995  59.408  1.00  2.11
ATOM    649  N   ARG    42      60.298  57.195  57.729  1.00  1.91
ATOM    650  H   ARG    42      60.990  57.891  57.461  1.00  1.91
ATOM    651  CA  ARG    42      59.414  56.610  56.715  1.00  1.91
ATOM    652  HA  ARG    42      58.387  56.830  57.007  1.00  1.91
ATOM    653  CB  ARG    42      59.664  57.248  55.345  1.00  1.91
ATOM    654  HB1 ARG    42      59.324  56.571  54.559  1.00  1.91
ATOM    655  HB2 ARG    42      60.741  57.371  55.247  1.00  1.91
ATOM    656  CG  ARG    42      58.999  58.622  55.126  1.00  1.91
ATOM    657  HG1 ARG    42      59.517  59.081  54.289  1.00  1.91
ATOM    658  HG2 ARG    42      59.139  59.239  56.014  1.00  1.91
ATOM    659  CD  ARG    42      57.508  58.568  54.749  1.00  1.91
ATOM    660  HD1 ARG    42      56.955  58.103  55.557  1.00  1.91
ATOM    661  HD2 ARG    42      57.414  57.919  53.881  1.00  1.91
ATOM    662  NE  ARG    42      56.920  59.889  54.402  1.00  1.91
ATOM    663  HE  ARG    42      57.254  60.335  53.563  1.00  1.91
ATOM    664  CZ  ARG    42      55.877  60.480  54.982  1.00  1.91
ATOM    665  NH1 ARG    42      55.404  61.580  54.474  1.00  1.91
ATOM    666 1HH1 ARG    42      55.827  61.969  53.639  1.00  1.91
ATOM    667 2HH1 ARG    42      54.665  62.066  54.957  1.00  1.91
ATOM    668  NH2 ARG    42      55.266  60.051  56.047  1.00  1.91
ATOM    669 1HH2 ARG    42      55.648  59.250  56.569  1.00  1.91
ATOM    670 2HH2 ARG    42      54.322  60.336  56.278  1.00  1.91
ATOM    671  C   ARG    42      59.472  55.078  56.664  1.00  1.91
ATOM    672  O   ARG    42      58.421  54.431  56.671  1.00  1.91
ATOM    673  N   SER    43      60.668  54.489  56.742  1.00  2.24
ATOM    674  H   SER    43      61.494  55.072  56.772  1.00  2.24
ATOM    675  CA  SER    43      60.812  53.033  56.924  1.00  2.24
ATOM    676  HA  SER    43      60.415  52.539  56.038  1.00  2.24
ATOM    677  CB  SER    43      62.281  52.616  57.027  1.00  2.24
ATOM    678  HB1 SER    43      62.337  51.527  57.084  1.00  2.24
ATOM    679  HB2 SER    43      62.732  53.034  57.926  1.00  2.24
ATOM    680  OG  SER    43      62.989  53.066  55.883  1.00  2.24
ATOM    681  HG  SER    43      63.132  54.023  55.983  1.00  2.24
ATOM    682  C   SER    43      60.018  52.512  58.112  1.00  2.24
ATOM    683  O   SER    43      59.164  51.680  57.877  1.00  2.24
ATOM    684  N   GLN    44      60.160  53.073  59.316  1.00  2.57
ATOM    685  H   GLN    44      60.813  53.840  59.427  1.00  2.57
ATOM    686  CA  GLN    44      59.376  52.668  60.490  1.00  2.57
ATOM    687  HA  GLN    44      59.589  51.618  60.698  1.00  2.57
ATOM    688  CB  GLN    44      59.825  53.506  61.711  1.00  2.57
ATOM    689  HB1 GLN    44      59.183  53.264  62.559  1.00  2.57
ATOM    690  HB2 GLN    44      59.694  54.564  61.487  1.00  2.57
ATOM    691  CG  GLN    44      61.294  53.257  62.120  1.00  2.57
ATOM    692  HG1 GLN    44      61.934  53.254  61.241  1.00  2.57
ATOM    693  HG2 GLN    44      61.365  52.270  62.579  1.00  2.57
ATOM    694  CD  GLN    44      61.845  54.304  63.093  1.00  2.57
ATOM    695  OE1 GLN    44      62.611  55.196  62.746  1.00  2.57
ATOM    696  NE2 GLN    44      61.523  54.224  64.367  1.00  2.57
ATOM    697 1HE2 GLN    44      60.933  53.480  64.696  1.00  2.57
ATOM    698 2HE2 GLN    44      61.900  54.936  64.964  1.00  2.57
ATOM    699  C   GLN    44      57.860  52.766  60.243  1.00  2.57
ATOM    700  O   GLN    44      57.100  51.886  60.647  1.00  2.57
ATOM    701  N   GLU    45      57.399  53.786  59.509  1.00  2.39
ATOM    702  H   GLU    45      58.052  54.484  59.161  1.00  2.39
ATOM    703  CA  GLU    45      55.973  53.908  59.204  1.00  2.39
ATOM    704  HA  GLU    45      55.402  53.877  60.128  1.00  2.39
ATOM    705  CB  GLU    45      55.651  55.188  58.428  1.00  2.39
ATOM    706  HB1 GLU    45      54.581  55.186  58.215  1.00  2.39
ATOM    707  HB2 GLU    45      56.168  55.163  57.470  1.00  2.39
ATOM    708  CG  GLU    45      55.983  56.511  59.107  1.00  2.39
ATOM    709  HG1 GLU    45      57.010  56.512  59.456  1.00  2.39
ATOM    710  HG2 GLU    45      55.334  56.648  59.971  1.00  2.39
ATOM    711  CD  GLU    45      55.781  57.631  58.084  1.00  2.39
ATOM    712  OE1 GLU    45      56.719  58.414  57.839  1.00  2.39
ATOM    713  OE2 GLU    45      54.685  57.703  57.480  1.00  2.39
ATOM    714  C   GLU    45      55.475  52.778  58.312  1.00  2.39
ATOM    715  O   GLU    45      54.376  52.276  58.518  1.00  2.39
ATOM    716  N   CYS    46      56.276  52.384  57.322  1.00  2.36
ATOM    717  H   CYS    46      57.208  52.782  57.266  1.00  2.36
ATOM    718  CA  CYS    46      55.865  51.401  56.322  1.00  2.36
ATOM    719  HA  CYS    46      54.777  51.311  56.355  1.00  2.36
ATOM    720  CB  CYS    46      56.222  51.869  54.902  1.00  2.36
ATOM    721  HB1 CYS    46      55.743  52.825  54.711  1.00  2.36
ATOM    722  HB2 CYS    46      55.831  51.140  54.187  1.00  2.36
ATOM    723  SG  CYS    46      58.011  52.025  54.644  1.00  2.36
ATOM    724  HG  CYS    46      58.211  52.920  55.626  1.00  2.36
ATOM    725  C   CYS    46      56.368  49.975  56.599  1.00  2.36
ATOM    726  O   CYS    46      56.212  49.074  55.780  1.00  2.36
ATOM    727  N   ASP    47      57.017  49.766  57.735  1.00  3.06
ATOM    728  H   ASP    47      57.359  50.586  58.222  1.00  3.06
ATOM    729  CA  ASP    47      57.038  48.526  58.495  1.00  3.06
ATOM    730  HA  ASP    47      57.028  47.656  57.839  1.00  3.06
ATOM    731  CB  ASP    47      58.294  48.487  59.391  1.00  3.06
ATOM    732  HB1 ASP    47      58.181  47.691  60.128  1.00  3.06
ATOM    733  HB2 ASP    47      58.393  49.430  59.931  1.00  3.06
ATOM    734  CG  ASP    47      59.566  48.207  58.593  1.00  3.06
ATOM    735  OD1 ASP    47      59.605  47.138  57.938  1.00  3.06
ATOM    736  OD2 ASP    47      60.456  49.086  58.512  1.00  3.06
ATOM    737  C   ASP    47      55.788  48.460  59.378  1.00  3.06
ATOM    738  O   ASP    47      55.360  47.345  59.663  1.00  3.06
ATOM    739  N   TRP    48      55.237  49.624  59.801  1.00  4.47
ATOM    740  H   TRP    48      55.630  50.490  59.467  1.00  4.47
ATOM    741  CA  TRP    48      54.437  49.706  61.035  1.00  4.47
ATOM    742  HA  TRP    48      55.170  49.642  61.843  1.00  4.47
ATOM    743  CB  TRP    48      53.691  51.041  61.228  1.00  4.47
ATOM    744  HB1 TRP    48      53.041  51.195  60.366  1.00  4.47
ATOM    745  HB2 TRP    48      54.418  51.850  61.277  1.00  4.47
ATOM    746  CG  TRP    48      52.824  51.082  62.469  1.00  4.47
ATOM    747  CD1 TRP    48      53.133  50.532  63.662  1.00  4.47
ATOM    748  HD1 TRP    48      54.051  49.994  63.884  1.00  4.47
ATOM    749  NE1 TRP    48      52.048  50.609  64.502  1.00  4.47
ATOM    750  HE1 TRP    48      51.956  50.019  65.319  1.00  4.47
ATOM    751  CE2 TRP    48      51.050  51.394  63.995  1.00  4.47
ATOM    752  CZ2 TRP    48      49.841  51.873  64.517  1.00  4.47
ATOM    753  HZ2 TRP    48      49.480  51.555  65.481  1.00  4.47
ATOM    754  CH2 TRP    48      49.077  52.768  63.760  1.00  4.47
ATOM    755  HH2 TRP    48      48.142  53.140  64.152  1.00  4.47
ATOM    756  CZ3 TRP    48      49.523  53.143  62.484  1.00  4.47
ATOM    757  HZ3 TRP    48      48.917  53.811  61.893  1.00  4.47
ATOM    758  CE3 TRP    48      50.688  52.567  61.935  1.00  4.47
ATOM    759  HE3 TRP    48      51.028  52.807  60.949  1.00  4.47
ATOM    760  CD2 TRP    48      51.505  51.701  62.684  1.00  4.47
ATOM    761  C   TRP    48      53.437  48.577  61.197  1.00  4.47
ATOM    762  O   TRP    48      52.576  48.342  60.336  1.00  4.47
ATOM    763  N   GLU    49      53.575  47.913  62.344  1.00  5.81
ATOM    764  H   GLU    49      54.347  48.188  62.947  1.00  5.81
ATOM    765  CA  GLU    49      53.148  46.548  62.539  1.00  5.81
ATOM    766  HA  GLU    49      53.553  46.031  61.664  1.00  5.81
ATOM    767  CB  GLU    49      53.860  45.863  63.717  1.00  5.81
ATOM    768  HB1 GLU    49      53.367  44.908  63.881  1.00  5.81
ATOM    769  HB2 GLU    49      53.712  46.460  64.597  1.00  5.81
ATOM    770  CG  GLU    49      55.365  45.593  63.465  1.00  5.81
ATOM    771  HG1 GLU    49      55.482  45.188  62.459  1.00  5.81
ATOM    772  HG2 GLU    49      55.650  44.789  64.146  1.00  5.81
ATOM    773  CD  GLU    49      56.321  46.772  63.672  1.00  5.81
ATOM    774  OE1 GLU    49      55.848  47.929  63.841  1.00  5.81
ATOM    775  OE2 GLU    49      57.550  46.527  63.765  1.00  5.81
ATOM    776  C   GLU    49      51.655  46.231  62.393  1.00  5.81
ATOM    777  O   GLU    49      51.322  45.092  62.067  1.00  5.81
ATOM    778  N   GLU    50      50.780  47.237  62.426  1.00  6.04
ATOM    779  H   GLU    50      51.108  48.137  62.757  1.00  6.04
ATOM    780  CA  GLU    50      49.680  47.281  61.460  1.00  6.04
ATOM    781  HA  GLU    50      50.052  46.864  60.530  1.00  6.04
ATOM    782  CB  GLU    50      48.479  46.427  61.925  1.00  6.04
ATOM    783  HB1 GLU    50      48.825  45.416  62.133  1.00  6.04
ATOM    784  HB2 GLU    50      47.785  46.325  61.089  1.00  6.04
ATOM    785  CG  GLU    50      47.700  46.896  63.183  1.00  6.04
ATOM    786  HG1 GLU    50      48.356  47.482  63.824  1.00  6.04
ATOM    787  HG2 GLU    50      47.418  46.008  63.751  1.00  6.04
ATOM    788  CD  GLU    50      46.404  47.682  62.882  1.00  6.04
ATOM    789  OE1 GLU    50      45.628  47.254  62.000  1.00  6.04
ATOM    790  OE2 GLU    50      46.106  48.682  63.569  1.00  6.04
ATOM    791  C   GLU    50      49.197  48.741  61.203  1.00  6.04
ATOM    792  O   GLU    50      49.023  49.520  62.113  1.00  6.04
ATOM    793  N   ILE    51      48.801  49.051  59.942  1.00  6.36
ATOM    794  H   ILE    51      49.141  48.447  59.215  1.00  6.36
ATOM    795  CA  ILE    51      47.460  49.619  59.710  1.00  6.36
ATOM    796  HA  ILE    51      46.934  49.623  60.657  1.00  6.36
ATOM    797  CB  ILE    51      47.312  51.047  59.147  1.00  6.36
ATOM    798  HB  ILE    51      47.456  51.059  58.065  1.00  6.36
ATOM    799  CG2 ILE    51      45.881  51.532  59.453  1.00  6.36
ATOM    800 1HG2 ILE    51      45.149  50.855  59.021  1.00  6.36
ATOM    801 2HG2 ILE    51      45.717  51.572  60.530  1.00  6.36
ATOM    802 3HG2 ILE    51      45.697  52.513  59.033  1.00  6.36
ATOM    803  CG1 ILE    51      48.276  52.060  59.753  1.00  6.36
ATOM    804 1HG1 ILE    51      48.527  51.722  60.750  1.00  6.36
ATOM    805 2HG1 ILE    51      47.819  53.041  59.831  1.00  6.36
ATOM    806  CD1 ILE    51      49.564  52.214  58.922  1.00  6.36
ATOM    807  HD1 ILE    51      49.320  52.113  57.863  1.00  6.36
ATOM    808  HD2 ILE    51      50.003  53.191  59.111  1.00  6.36
ATOM    809  HD3 ILE    51      50.252  51.447  59.257  1.00  6.36
ATOM    810  C   ILE    51      46.715  48.672  58.799  1.00  6.36
ATOM    811  O   ILE    51      46.978  48.662  57.601  1.00  6.36
ATOM    812  N   SER    52      45.790  47.923  59.376  1.00  7.27
ATOM    813  H   SER    52      45.770  47.895  60.394  1.00  7.27
ATOM    814  CA  SER    52      44.727  47.213  58.700  1.00  7.27
ATOM    815  HA  SER    52      45.164  46.670  57.866  1.00  7.27
ATOM    816  CB  SER    52      44.142  46.130  59.611  1.00  7.27
ATOM    817  HB1 SER    52      43.843  46.573  60.556  1.00  7.27
ATOM    818  HB2 SER    52      44.924  45.405  59.822  1.00  7.27
ATOM    819  OG  SER    52      43.032  45.494  59.015  1.00  7.27
ATOM    820  HG  SER    52      43.383  44.971  58.236  1.00  7.27
ATOM    821  C   SER    52      43.722  48.208  58.117  1.00  7.27
ATOM    822  O   SER    52      42.736  48.578  58.768  1.00  7.27
ATOM    823  N   VAL    53      44.025  48.740  56.925  1.00  7.89
ATOM    824  H   VAL    53      44.863  48.393  56.465  1.00  7.89
ATOM    825  CA  VAL    53      43.193  49.789  56.298  1.00  7.89
ATOM    826  HA  VAL    53      42.887  50.456  57.103  1.00  7.89
ATOM    827  CB  VAL    53      43.905  50.699  55.267  1.00  7.89
ATOM    828  HB  VAL    53      43.988  50.199  54.308  1.00  7.89
ATOM    829  CG1 VAL    53      43.076  51.971  55.029  1.00  7.89
ATOM    830 1HG1 VAL    53      43.577  52.600  54.291  1.00  7.89
ATOM    831 2HG1 VAL    53      42.094  51.708  54.636  1.00  7.89
ATOM    832 3HG1 VAL    53      42.960  52.528  55.958  1.00  7.89
ATOM    833  CG2 VAL    53      45.300  51.149  55.714  1.00  7.89
ATOM    834 1HG2 VAL    53      45.742  51.790  54.952  1.00  7.89
ATOM    835 2HG2 VAL    53      45.239  51.691  56.654  1.00  7.89
ATOM    836 3HG2 VAL    53      45.955  50.287  55.839  1.00  7.89
ATOM    837  C   VAL    53      41.918  49.201  55.719  1.00  7.89
ATOM    838  O   VAL    53      41.846  48.854  54.541  1.00  7.89
ATOM    839  N   LYS    54      40.925  49.059  56.595  1.00  8.82
ATOM    840  H   LYS    54      41.128  49.320  57.549  1.00  8.82
ATOM    841  CA  LYS    54      39.645  48.413  56.330  1.00  8.82
ATOM    842  HA  LYS    54      39.839  47.535  55.706  1.00  8.82
ATOM    843  CB  LYS    54      39.041  47.908  57.653  1.00  8.82
ATOM    844  HB1 LYS    54      37.983  47.681  57.509  1.00  8.82
ATOM    845  HB2 LYS    54      39.135  48.677  58.420  1.00  8.82
ATOM    846  CG  LYS    54      39.767  46.617  58.075  1.00  8.82
ATOM    847  HG1 LYS    54      40.844  46.764  58.027  1.00  8.82
ATOM    848  HG2 LYS    54      39.517  45.839  57.352  1.00  8.82
ATOM    849  CD  LYS    54      39.390  46.100  59.472  1.00  8.82
ATOM    850  HD1 LYS    54      39.803  45.095  59.581  1.00  8.82
ATOM    851  HD2 LYS    54      38.304  46.019  59.537  1.00  8.82
ATOM    852  CE  LYS    54      39.899  46.960  60.642  1.00  8.82
ATOM    853  HE1 LYS    54      39.566  46.490  61.571  1.00  8.82
ATOM    854  HE2 LYS    54      39.448  47.954  60.582  1.00  8.82
ATOM    855  NZ  LYS    54      41.376  47.068  60.647  1.00  8.82
ATOM    856  HZ1 LYS    54      41.826  46.188  60.390  1.00  8.82
ATOM    857  HZ2 LYS    54      41.702  47.699  59.918  1.00  8.82
ATOM    858  HZ3 LYS    54      41.761  47.390  61.525  1.00  8.82
ATOM    859  C   LYS    54      38.698  49.292  55.524  1.00  8.82
ATOM    860  O   LYS    54      38.090  50.219  56.049  1.00  8.82
ATOM    861  N   GLY    55      38.597  48.962  54.243  1.00  8.50
ATOM    862  H   GLY    55      39.203  48.213  53.916  1.00  8.50
ATOM    863  CA  GLY    55      37.700  49.542  53.247  1.00  8.50
ATOM    864  HA1 GLY    55      37.766  50.630  53.272  1.00  8.50
ATOM    865  HA2 GLY    55      36.674  49.243  53.458  1.00  8.50
ATOM    866  C   GLY    55      38.090  49.036  51.858  1.00  8.50
ATOM    867  O   GLY    55      37.328  48.288  51.250  1.00  8.50
ATOM    868  N   PRO    56      39.326  49.321  51.408  1.00  7.46
ATOM    869  CD  PRO    56      40.144  50.462  51.815  1.00  7.46
ATOM    870  HD1 PRO    56      40.238  50.534  52.899  1.00  7.46
ATOM    871  HD2 PRO    56      39.704  51.378  51.419  1.00  7.46
ATOM    872  CG  PRO    56      41.526  50.247  51.196  1.00  7.46
ATOM    873  HG1 PRO    56      42.193  49.793  51.930  1.00  7.46
ATOM    874  HG2 PRO    56      41.951  51.179  50.822  1.00  7.46
ATOM    875  CB  PRO    56      41.249  49.257  50.066  1.00  7.46
ATOM    876  HB1 PRO    56      42.146  48.710  49.776  1.00  7.46
ATOM    877  HB2 PRO    56      40.855  49.797  49.204  1.00  7.46
ATOM    878  CA  PRO    56      40.140  48.369  50.656  1.00  7.46
ATOM    879  HA  PRO    56      39.567  47.901  49.854  1.00  7.46
ATOM    880  C   PRO    56      40.668  47.276  51.612  1.00  7.46
ATOM    881  O   PRO    56      40.148  47.087  52.713  1.00  7.46
ATOM    882  N   ASN    57      41.761  46.619  51.226  1.00  6.70
ATOM    883  H   ASN    57      42.130  46.801  50.306  1.00  6.70
ATOM    884  CA  ASN    57      42.609  45.862  52.140  1.00  6.70
ATOM    885  HA  ASN    57      42.208  45.916  53.155  1.00  6.70
ATOM    886  CB  ASN    57      42.648  44.379  51.739  1.00  6.70
ATOM    887  HB1 ASN    57      43.524  43.909  52.186  1.00  6.70
ATOM    888  HB2 ASN    57      42.711  44.271  50.657  1.00  6.70
ATOM    889  CG  ASN    57      41.433  43.637  52.256  1.00  6.70
ATOM    890  OD1 ASN    57      40.554  43.235  51.513  1.00  6.70
ATOM    891  ND2 ASN    57      41.353  43.438  53.549  1.00  6.70
ATOM    892 1HD2 ASN    57      42.101  43.798  54.152  1.00  6.70
ATOM    893 2HD2 ASN    57      40.544  42.974  53.899  1.00  6.70
ATOM    894  C   ASN    57      43.977  46.512  52.204  1.00  6.70
ATOM    895  O   ASN    57      44.900  46.139  51.479  1.00  6.70
ATOM    896  N   GLY    58      44.106  47.493  53.097  1.00  5.47
ATOM    897  H   GLY    58      43.270  47.783  53.593  1.00  5.47
ATOM    898  CA  GLY    58      45.401  47.833  53.677  1.00  5.47
ATOM    899  HA1 GLY    58      45.347  48.718  54.291  1.00  5.47
ATOM    900  HA2 GLY    58      46.113  48.026  52.874  1.00  5.47
ATOM    901  C   GLY    58      45.934  46.712  54.533  1.00  5.47
ATOM    902  O   GLY    58      46.140  46.907  55.718  1.00  5.47
ATOM    903  N   GLU    59      46.144  45.532  53.941  1.00  4.50
ATOM    904  H   GLU    59      45.830  45.452  52.988  1.00  4.50
ATOM    905  CA  GLU    59      46.937  44.448  54.527  1.00  4.50
ATOM    906  HA  GLU    59      46.958  44.610  55.613  1.00  4.50
ATOM    907  CB  GLU    59      46.225  43.107  54.314  1.00  4.50
ATOM    908  HB1 GLU    59      46.958  42.301  54.286  1.00  4.50
ATOM    909  HB2 GLU    59      45.701  43.103  53.358  1.00  4.50
ATOM    910  CG  GLU    59      45.237  42.806  55.465  1.00  4.50
ATOM    911  HG1 GLU    59      45.814  42.574  56.363  1.00  4.50
ATOM    912  HG2 GLU    59      44.661  41.911  55.222  1.00  4.50
ATOM    913  CD  GLU    59      44.228  43.937  55.824  1.00  4.50
ATOM    914  OE1 GLU    59      43.558  44.442  54.902  1.00  4.50
ATOM    915  OE2 GLU    59      44.071  44.249  57.025  1.00  4.50
ATOM    916  C   GLU    59      48.419  44.601  54.129  1.00  4.50
ATOM    917  O   GLU    59      49.273  43.799  54.539  1.00  4.50
ATOM    918  N   SER    60      48.772  45.738  53.506  1.00  3.55
ATOM    919  H   SER    60      47.978  46.206  53.109  1.00  3.55
ATOM    920  CA  SER    60      49.879  46.613  53.927  1.00  3.55
ATOM    921  HA  SER    60      50.403  46.122  54.733  1.00  3.55
ATOM    922  CB  SER    60      50.890  46.876  52.800  1.00  3.55
ATOM    923  HB1 SER    60      50.654  47.799  52.278  1.00  3.55
ATOM    924  HB2 SER    60      50.836  46.060  52.090  1.00  3.55
ATOM    925  OG  SER    60      52.194  46.914  53.345  1.00  3.55
ATOM    926  HG  SER    60      52.491  47.827  53.447  1.00  3.55
ATOM    927  C   SER    60      49.270  47.917  54.488  1.00  3.55
ATOM    928  O   SER    60      48.643  48.686  53.760  1.00  3.55
ATOM    929  N   SER    61      49.392  48.115  55.797  1.00  2.86
ATOM    930  H   SER    61      49.473  47.277  56.346  1.00  2.86
ATOM    931  CA  SER    61      49.957  49.318  56.435  1.00  2.86
ATOM    932  HA  SER    61      49.184  49.924  56.900  1.00  2.86
ATOM    933  CB  SER    61      50.907  48.729  57.497  1.00  2.86
ATOM    934  HB1 SER    61      51.665  48.119  57.003  1.00  2.86
ATOM    935  HB2 SER    61      50.359  48.076  58.169  1.00  2.86
ATOM    936  OG  SER    61      51.563  49.719  58.239  1.00  2.86
ATOM    937  HG  SER    61      52.087  49.268  58.936  1.00  2.86
ATOM    938  C   SER    61      50.880  50.150  55.546  1.00  2.86
ATOM    939  O   SER    61      51.706  49.620  54.799  1.00  2.86
ATOM    940  N   VAL    62      50.767  51.474  55.669  1.00  2.31
ATOM    941  H   VAL    62      50.200  51.831  56.421  1.00  2.31
ATOM    942  CA  VAL    62      51.333  52.458  54.741  1.00  2.31
ATOM    943  HA  VAL    62      52.324  52.107  54.442  1.00  2.31
ATOM    944  CB  VAL    62      50.465  52.507  53.471  1.00  2.31
ATOM    945  HB  VAL    62      50.875  53.295  52.870  1.00  2.31
ATOM    946  CG1 VAL    62      50.537  51.264  52.580  1.00  2.31
ATOM    947 1HG1 VAL    62      49.958  51.409  51.671  1.00  2.31
ATOM    948 2HG1 VAL    62      51.571  51.031  52.328  1.00  2.31
ATOM    949 3HG1 VAL    62      50.101  50.413  53.077  1.00  2.31
ATOM    950  CG2 VAL    62      48.991  52.801  53.771  1.00  2.31
ATOM    951 1HG2 VAL    62      48.456  52.991  52.842  1.00  2.31
ATOM    952 2HG2 VAL    62      48.527  51.949  54.269  1.00  2.31
ATOM    953 3HG2 VAL    62      48.931  53.677  54.407  1.00  2.31
ATOM    954  C   VAL    62      51.533  53.825  55.384  1.00  2.31
ATOM    955  O   VAL    62      51.103  54.093  56.509  1.00  2.31
ATOM    956  N   ILE    63      52.231  54.685  54.651  1.00  2.05
ATOM    957  H   ILE    63      52.331  54.489  53.665  1.00  2.05
ATOM    958  CA  ILE    63      52.785  55.949  55.121  1.00  2.05
ATOM    959  HA  ILE    63      53.282  55.762  56.076  1.00  2.05
ATOM    960  CB  ILE    63      53.855  56.364  54.091  1.00  2.05
ATOM    961  HB  ILE    63      53.612  55.920  53.122  1.00  2.05
ATOM    962  CG2 ILE    63      53.914  57.874  53.874  1.00  2.05
ATOM    963 1HG2 ILE    63      54.817  58.137  53.340  1.00  2.05
ATOM    964 2HG2 ILE    63      53.043  58.195  53.303  1.00  2.05
ATOM    965 3HG2 ILE    63      53.910  58.366  54.840  1.00  2.05
ATOM    966  CG1 ILE    63      55.195  55.763  54.579  1.00  2.05
ATOM    967 1HG1 ILE    63      55.010  54.828  55.107  1.00  2.05
ATOM    968 2HG1 ILE    63      55.660  56.439  55.291  1.00  2.05
ATOM    969  CD1 ILE    63      56.178  55.437  53.454  1.00  2.05
ATOM    970  HD1 ILE    63      57.126  55.107  53.881  1.00  2.05
ATOM    971  HD2 ILE    63      55.766  54.639  52.842  1.00  2.05
ATOM    972  HD3 ILE    63      56.344  56.312  52.837  1.00  2.05
ATOM    973  C   ILE    63      51.689  56.942  55.418  1.00  2.05
ATOM    974  O   ILE    63      50.730  57.090  54.672  1.00  2.05
ATOM    975  N   HIS    64      51.812  57.626  56.548  1.00  2.35
ATOM    976  H   HIS    64      52.692  57.578  57.062  1.00  2.35
ATOM    977  CA  HIS    64      50.794  58.574  56.970  1.00  2.35
ATOM    978  HA  HIS    64      49.811  58.253  56.628  1.00  2.35
ATOM    979  CB  HIS    64      50.781  58.663  58.496  1.00  2.35
ATOM    980  HB1 HIS    64      50.150  59.502  58.791  1.00  2.35
ATOM    981  HB2 HIS    64      51.808  58.857  58.778  1.00  2.35
ATOM    982  CG  HIS    64      50.372  57.473  59.322  1.00  2.35
ATOM    983  ND1 HIS    64      49.585  57.544  60.484  1.00  2.35
ATOM    984  CE1 HIS    64      49.848  56.421  61.173  1.00  2.35
ATOM    985  HE1 HIS    64      49.522  56.214  62.186  1.00  2.35
ATOM    986  NE2 HIS    64      50.639  55.618  60.453  1.00  2.35
ATOM    987  HE2 HIS    64      51.087  54.783  60.812  1.00  2.35
ATOM    988  CD2 HIS    64      51.017  56.274  59.309  1.00  2.35
ATOM    989  HD2 HIS    64      51.805  55.967  58.630  1.00  2.35
ATOM    990  C   HIS    64      51.094  59.951  56.378  1.00  2.35
ATOM    991  O   HIS    64      52.253  60.386  56.348  1.00  2.35
ATOM    992  N   ASP    65      50.035  60.693  56.033  1.00  2.52
ATOM    993  H   ASP    65      49.135  60.236  55.933  1.00  2.52
ATOM    994  CA  ASP    65      50.078  62.145  56.172  1.00  2.52
ATOM    995  HA  ASP    65      51.138  62.385  56.266  1.00  2.52
ATOM    996  CB  ASP    65      49.611  62.981  54.992  1.00  2.52
ATOM    997  HB1 ASP    65      48.555  63.239  55.087  1.00  2.52
ATOM    998  HB2 ASP    65      49.736  62.417  54.080  1.00  2.52
ATOM    999  CG  ASP    65      50.492  64.244  55.044  1.00  2.52
ATOM   1000  OD1 ASP    65      50.112  65.181  55.780  1.00  2.52
ATOM   1001  OD2 ASP    65      51.645  64.195  54.546  1.00  2.52
ATOM   1002  C   ASP    65      49.433  62.653  57.446  1.00  2.52
ATOM   1003  O   ASP    65      48.214  62.508  57.659  1.00  2.52
ATOM   1004  N   ARG    66      50.302  63.276  58.253  1.00  2.73
ATOM   1005  H   ARG    66      51.259  63.334  57.936  1.00  2.73
ATOM   1006  CA  ARG    66      50.012  63.720  59.607  1.00  2.73
ATOM   1007  HA  ARG    66      49.730  62.848  60.193  1.00  2.73
ATOM   1008  CB  ARG    66      51.197  64.450  60.276  1.00  2.73
ATOM   1009  HB1 ARG    66      51.387  65.392  59.758  1.00  2.73
ATOM   1010  HB2 ARG    66      52.110  63.874  60.221  1.00  2.73
ATOM   1011  CG  ARG    66      50.932  64.747  61.760  1.00  2.73
ATOM   1012  HG1 ARG    66      50.084  65.428  61.838  1.00  2.73
ATOM   1013  HG2 ARG    66      51.805  65.258  62.163  1.00  2.73
ATOM   1014  CD  ARG    66      50.653  63.501  62.619  1.00  2.73
ATOM   1015  HD1 ARG    66      51.487  62.805  62.517  1.00  2.73
ATOM   1016  HD2 ARG    66      49.736  63.019  62.279  1.00  2.73
ATOM   1017  NE  ARG    66      50.479  63.881  64.028  1.00  2.73
ATOM   1018  HE  ARG    66      50.339  64.884  64.204  1.00  2.73
ATOM   1019  CZ  ARG    66      50.530  63.120  65.102  1.00  2.73
ATOM   1020  NH1 ARG    66      50.431  63.672  66.267  1.00  2.73
ATOM   1021 1HH1 ARG    66      50.550  64.696  66.279  1.00  2.73
ATOM   1022 2HH1 ARG    66      50.511  63.149  67.112  1.00  2.73
ATOM   1023  NH2 ARG    66      50.692  61.824  65.054  1.00  2.73
ATOM   1024 1HH2 ARG    66      50.727  61.377  64.162  1.00  2.73
ATOM   1025 2HH2 ARG    66      50.826  61.272  65.890  1.00  2.73
ATOM   1026  C   ARG    66      48.824  64.660  59.598  1.00  2.73
ATOM   1027  O   ARG    66      47.883  64.469  60.363  1.00  2.73
ATOM   1028  N   LYS    67      48.839  65.602  58.646  1.00  3.17
ATOM   1029  H   LYS    67      49.595  65.561  57.965  1.00  3.17
ATOM   1030  CA  LYS    67      47.833  66.656  58.479  1.00  3.17
ATOM   1031  HA  LYS    67      47.813  67.281  59.376  1.00  3.17
ATOM   1032  CB  LYS    67      48.182  67.524  57.258  1.00  3.17
ATOM   1033  HB1 LYS    67      47.446  68.326  57.182  1.00  3.17
ATOM   1034  HB2 LYS    67      48.086  66.903  56.365  1.00  3.17
ATOM   1035  CG  LYS    67      49.577  68.163  57.255  1.00  3.17
ATOM   1036  HG1 LYS    67      50.340  67.390  57.347  1.00  3.17
ATOM   1037  HG2 LYS    67      49.669  68.861  58.089  1.00  3.17
ATOM   1038  CD  LYS    67      49.749  68.909  55.922  1.00  3.17
ATOM   1039  HD1 LYS    67      49.036  69.734  55.883  1.00  3.17
ATOM   1040  HD2 LYS    67      49.528  68.232  55.094  1.00  3.17
ATOM   1041  CE  LYS    67      51.156  69.471  55.729  1.00  3.17
ATOM   1042  HE1 LYS    67      51.416  70.121  56.569  1.00  3.17
ATOM   1043  HE2 LYS    67      51.171  70.076  54.818  1.00  3.17
ATOM   1044  NZ  LYS    67      52.158  68.398  55.604  1.00  3.17
ATOM   1045  HZ1 LYS    67      53.037  68.825  55.297  1.00  3.17
ATOM   1046  HZ2 LYS    67      52.337  67.969  56.507  1.00  3.17
ATOM   1047  HZ3 LYS    67      51.878  67.694  54.939  1.00  3.17
ATOM   1048  C   LYS    67      46.412  66.140  58.259  1.00  3.17
ATOM   1049  O   LYS    67      45.460  66.916  58.224  1.00  3.17
ATOM   1050  N   SER    68      46.265  64.844  57.995  1.00  3.56
ATOM   1051  H   SER    68      47.102  64.275  57.974  1.00  3.56
ATOM   1052  CA  SER    68      44.995  64.246  57.604  1.00  3.56
ATOM   1053  HA  SER    68      44.177  64.920  57.862  1.00  3.56
ATOM   1054  CB  SER    68      45.035  64.047  56.084  1.00  3.56
ATOM   1055  HB1 SER    68      44.855  63.002  55.845  1.00  3.56
ATOM   1056  HB2 SER    68      46.015  64.315  55.684  1.00  3.56
ATOM   1057  OG  SER    68      44.048  64.845  55.466  1.00  3.56
ATOM   1058  HG  SER    68      44.335  65.768  55.542  1.00  3.56
ATOM   1059  C   SER    68      44.699  62.925  58.314  1.00  3.56
ATOM   1060  O   SER    68      43.626  62.361  58.088  1.00  3.56
ATOM   1061  N   GLY    69      45.654  62.409  59.095  1.00  3.40
ATOM   1062  H   GLY    69      46.461  62.994  59.283  1.00  3.40
ATOM   1063  CA  GLY    69      45.771  61.017  59.528  1.00  3.40
ATOM   1064  HA1 GLY    69      44.914  60.778  60.158  1.00  3.40
ATOM   1065  HA2 GLY    69      46.673  60.925  60.133  1.00  3.40
ATOM   1066  C   GLY    69      45.846  59.979  58.424  1.00  3.40
ATOM   1067  O   GLY    69      45.713  58.788  58.722  1.00  3.40
ATOM   1068  N   LYS    70      45.966  60.381  57.154  1.00  3.11
ATOM   1069  H   LYS    70      46.292  61.323  56.974  1.00  3.11
ATOM   1070  CA  LYS    70      45.557  59.482  56.051  1.00  3.11
ATOM   1071  HA  LYS    70      44.768  58.822  56.414  1.00  3.11
ATOM   1072  CB  LYS    70      44.965  60.234  54.854  1.00  3.11
ATOM   1073  HB1 LYS    70      44.966  59.568  53.993  1.00  3.11
ATOM   1074  HB2 LYS    70      45.565  61.119  54.633  1.00  3.11
ATOM   1075  CG  LYS    70      43.504  60.600  55.147  1.00  3.11
ATOM   1076  HG1 LYS    70      43.450  61.001  56.149  1.00  3.11
ATOM   1077  HG2 LYS    70      42.898  59.692  55.131  1.00  3.11
ATOM   1078  CD  LYS    70      42.903  61.614  54.163  1.00  3.11
ATOM   1079  HD1 LYS    70      42.689  61.104  53.221  1.00  3.11
ATOM   1080  HD2 LYS    70      43.613  62.416  53.958  1.00  3.11
ATOM   1081  CE  LYS    70      41.603  62.214  54.721  1.00  3.11
ATOM   1082  HE1 LYS    70      40.920  61.401  54.986  1.00  3.11
ATOM   1083  HE2 LYS    70      41.130  62.802  53.928  1.00  3.11
ATOM   1084  NZ  LYS    70      41.852  63.084  55.902  1.00  3.11
ATOM   1085  HZ1 LYS    70      40.997  63.484  56.259  1.00  3.11
ATOM   1086  HZ2 LYS    70      42.301  62.571  56.660  1.00  3.11
ATOM   1087  HZ3 LYS    70      42.479  63.847  55.648  1.00  3.11
ATOM   1088  C   LYS    70      46.715  58.596  55.668  1.00  3.11
ATOM   1089  O   LYS    70      47.731  59.068  55.177  1.00  3.11
ATOM   1090  N   LYS    71      46.548  57.310  55.959  1.00  2.79
ATOM   1091  H   LYS    71      45.674  57.053  56.385  1.00  2.79
ATOM   1092  CA  LYS    71      47.358  56.228  55.417  1.00  2.79
ATOM   1093  HA  LYS    71      48.411  56.362  55.675  1.00  2.79
ATOM   1094  CB  LYS    71      46.811  54.899  55.969  1.00  2.79
ATOM   1095  HB1 LYS    71      46.819  54.136  55.191  1.00  2.79
ATOM   1096  HB2 LYS    71      45.771  55.003  56.282  1.00  2.79
ATOM   1097  CG  LYS    71      47.646  54.374  57.133  1.00  2.79
ATOM   1098  HG1 LYS    71      48.623  54.106  56.743  1.00  2.79
ATOM   1099  HG2 LYS    71      47.182  53.465  57.507  1.00  2.79
ATOM   1100  CD  LYS    71      47.850  55.362  58.286  1.00  2.79
ATOM   1101  HD1 LYS    71      48.213  56.318  57.911  1.00  2.79
ATOM   1102  HD2 LYS    71      48.626  54.961  58.927  1.00  2.79
ATOM   1103  CE  LYS    71      46.601  55.573  59.140  1.00  2.79
ATOM   1104  HE1 LYS    71      46.384  54.640  59.666  1.00  2.79
ATOM   1105  HE2 LYS    71      45.753  55.814  58.494  1.00  2.79
ATOM   1106  NZ  LYS    71      46.830  56.666  60.108  1.00  2.79
ATOM   1107  HZ1 LYS    71      46.340  56.513  60.977  1.00  2.79
ATOM   1108  HZ2 LYS    71      47.825  56.775  60.296  1.00  2.79
ATOM   1109  HZ3 LYS    71      46.509  57.541  59.699  1.00  2.79
ATOM   1110  C   LYS    71      47.260  56.232  53.900  1.00  2.79
ATOM   1111  O   LYS    71      46.164  56.326  53.361  1.00  2.79
ATOM   1112  N   PHE    72      48.406  56.068  53.266  1.00  2.41
ATOM   1113  H   PHE    72      49.264  56.110  53.808  1.00  2.41
ATOM   1114  CA  PHE    72      48.577  56.012  51.837  1.00  2.41
ATOM   1115  HA  PHE    72      47.715  55.521  51.380  1.00  2.41
ATOM   1116  CB  PHE    72      48.660  57.457  51.316  1.00  2.41
ATOM   1117  HB1 PHE    72      49.149  57.445  50.345  1.00  2.41
ATOM   1118  HB2 PHE    72      49.310  58.036  51.976  1.00  2.41
ATOM   1119  CG  PHE    72      47.324  58.165  51.148  1.00  2.41
ATOM   1120  CD1 PHE    72      47.011  59.314  51.898  1.00  2.41
ATOM   1121  HD1 PHE    72      47.687  59.648  52.673  1.00  2.41
ATOM   1122  CE1 PHE    72      45.851  60.061  51.607  1.00  2.41
ATOM   1123  HE1 PHE    72      45.633  60.963  52.157  1.00  2.41
ATOM   1124  CZ  PHE    72      44.964  59.624  50.608  1.00  2.41
ATOM   1125  HZ  PHE    72      44.061  60.177  50.387  1.00  2.41
ATOM   1126  CE2 PHE    72      45.239  58.442  49.904  1.00  2.41
ATOM   1127  HE2 PHE    72      44.558  58.073  49.147  1.00  2.41
ATOM   1128  CD2 PHE    72      46.415  57.722  50.172  1.00  2.41
ATOM   1129  HD2 PHE    72      46.610  56.812  49.625  1.00  2.41
ATOM   1130  C   PHE    72      49.820  55.224  51.459  1.00  2.41
ATOM   1131  O   PHE    72      50.890  55.437  52.039  1.00  2.41
ATOM   1132  N   SER    73      49.659  54.311  50.493  1.00  2.44
ATOM   1133  H   SER    73      48.761  54.263  50.008  1.00  2.44
ATOM   1134  CA  SER    73      50.751  53.503  49.944  1.00  2.44
ATOM   1135  HA  SER    73      51.165  52.870  50.717  1.00  2.44
ATOM   1136  CB  SER    73      50.274  52.599  48.800  1.00  2.44
ATOM   1137  HB1 SER    73      49.414  52.013  49.128  1.00  2.44
ATOM   1138  HB2 SER    73      51.076  51.916  48.518  1.00  2.44
ATOM   1139  OG  SER    73      49.920  53.379  47.678  1.00  2.44
ATOM   1140  HG  SER    73      49.008  53.704  47.887  1.00  2.44
ATOM   1141  C   SER    73      51.912  54.364  49.461  1.00  2.44
ATOM   1142  O   SER    73      51.790  55.579  49.309  1.00  2.44
ATOM   1143  N   ILE    74      53.062  53.741  49.217  1.00  2.20
ATOM   1144  H   ILE    74      53.138  52.742  49.350  1.00  2.20
ATOM   1145  CA  ILE    74      54.245  54.503  48.847  1.00  2.20
ATOM   1146  HA  ILE    74      54.419  55.253  49.619  1.00  2.20
ATOM   1147  CB  ILE    74      55.487  53.574  48.818  1.00  2.20
ATOM   1148  HB  ILE    74      55.250  52.690  48.222  1.00  2.20
ATOM   1149  CG2 ILE    74      56.692  54.275  48.167  1.00  2.20
ATOM   1150 1HG2 ILE    74      57.583  53.656  48.267  1.00  2.20
ATOM   1151 2HG2 ILE    74      56.514  54.419  47.101  1.00  2.20
ATOM   1152 3HG2 ILE    74      56.877  55.237  48.644  1.00  2.20
ATOM   1153  CG1 ILE    74      55.974  53.109  50.213  1.00  2.20
ATOM   1154 1HG1 ILE    74      56.377  53.967  50.749  1.00  2.20
ATOM   1155 2HG1 ILE    74      56.792  52.404  50.063  1.00  2.20
ATOM   1156  CD1 ILE    74      54.951  52.414  51.121  1.00  2.20
ATOM   1157  HD1 ILE    74      54.237  53.138  51.514  1.00  2.20
ATOM   1158  HD2 ILE    74      54.424  51.639  50.567  1.00  2.20
ATOM   1159  HD3 ILE    74      55.472  51.955  51.960  1.00  2.20
ATOM   1160  C   ILE    74      54.037  55.283  47.535  1.00  2.20
ATOM   1161  O   ILE    74      54.438  56.445  47.444  1.00  2.20
ATOM   1162  N   GLU    75      53.339  54.689  46.563  1.00  2.60
ATOM   1163  H   GLU    75      53.020  53.744  46.718  1.00  2.60
ATOM   1164  CA  GLU    75      52.903  55.364  45.330  1.00  2.60
ATOM   1165  HA  GLU    75      53.763  55.734  44.769  1.00  2.60
ATOM   1166  CB  GLU    75      52.110  54.358  44.469  1.00  2.60
ATOM   1167  HB1 GLU    75      51.303  54.867  43.942  1.00  2.60
ATOM   1168  HB2 GLU    75      51.637  53.618  45.117  1.00  2.60
ATOM   1169  CG  GLU    75      52.979  53.629  43.439  1.00  2.60
ATOM   1170  HG1 GLU    75      52.376  52.849  42.968  1.00  2.60
ATOM   1171  HG2 GLU    75      53.809  53.144  43.960  1.00  2.60
ATOM   1172  CD  GLU    75      53.517  54.565  42.346  1.00  2.60
ATOM   1173  OE1 GLU    75      54.619  54.271  41.838  1.00  2.60
ATOM   1174  OE2 GLU    75      52.847  55.573  42.028  1.00  2.60
ATOM   1175  C   GLU    75      52.006  56.568  45.621  1.00  2.60
ATOM   1176  O   GLU    75      52.282  57.675  45.169  1.00  2.60
ATOM   1177  N   GLU    76      50.966  56.389  46.436  1.00  2.60
ATOM   1178  H   GLU    76      50.794  55.463  46.817  1.00  2.60
ATOM   1179  CA  GLU    76      50.019  57.467  46.746  1.00  2.60
ATOM   1180  HA  GLU    76      49.615  57.867  45.814  1.00  2.60
ATOM   1181  CB  GLU    76      48.859  56.887  47.564  1.00  2.60
ATOM   1182  HB1 GLU    76      48.241  57.706  47.933  1.00  2.60
ATOM   1183  HB2 GLU    76      49.283  56.362  48.418  1.00  2.60
ATOM   1184  CG  GLU    76      47.963  55.920  46.772  1.00  2.60
ATOM   1185  HG1 GLU    76      48.579  55.233  46.189  1.00  2.60
ATOM   1186  HG2 GLU    76      47.354  56.497  46.073  1.00  2.60
ATOM   1187  CD  GLU    76      47.079  55.107  47.725  1.00  2.60
ATOM   1188  OE1 GLU    76      47.658  54.310  48.504  1.00  2.60
ATOM   1189  OE2 GLU    76      45.854  55.333  47.742  1.00  2.60
ATOM   1190  C   GLU    76      50.683  58.632  47.504  1.00  2.60
ATOM   1191  O   GLU    76      50.297  59.802  47.404  1.00  2.60
ATOM   1192  N   ALA    77      51.704  58.330  48.302  1.00  2.19
ATOM   1193  H   ALA    77      51.948  57.344  48.389  1.00  2.19
ATOM   1194  CA  ALA    77      52.523  59.300  49.002  1.00  2.19
ATOM   1195  HA  ALA    77      51.865  60.020  49.472  1.00  2.19
ATOM   1196  CB  ALA    77      53.288  58.563  50.100  1.00  2.19
ATOM   1197  HB1 ALA    77      53.861  59.272  50.694  1.00  2.19
ATOM   1198  HB2 ALA    77      52.588  58.040  50.755  1.00  2.19
ATOM   1199  HB3 ALA    77      53.953  57.826  49.652  1.00  2.19
ATOM   1200  C   ALA    77      53.426  60.095  48.032  1.00  2.19
ATOM   1201  O   ALA    77      53.452  61.332  48.103  1.00  2.19
ATOM   1202  N   LEU    78      54.081  59.429  47.070  1.00  2.33
ATOM   1203  H   LEU    78      54.002  58.416  47.015  1.00  2.33
ATOM   1204  CA  LEU    78      54.779  60.136  45.987  1.00  2.33
ATOM   1205  HA  LEU    78      55.558  60.752  46.434  1.00  2.33
ATOM   1206  CB  LEU    78      55.455  59.131  45.024  1.00  2.33
ATOM   1207  HB1 LEU    78      54.706  58.423  44.669  1.00  2.33
ATOM   1208  HB2 LEU    78      56.211  58.573  45.571  1.00  2.33
ATOM   1209  CG  LEU    78      56.110  59.794  43.788  1.00  2.33
ATOM   1210  HG  LEU    78      55.373  60.401  43.265  1.00  2.33
ATOM   1211  CD1 LEU    78      57.293  60.687  44.171  1.00  2.33
ATOM   1212 1HD1 LEU    78      57.753  61.086  43.269  1.00  2.33
ATOM   1213 2HD1 LEU    78      56.943  61.524  44.774  1.00  2.33
ATOM   1214 3HD1 LEU    78      58.028  60.116  44.738  1.00  2.33
ATOM   1215  CD2 LEU    78      56.618  58.764  42.783  1.00  2.33
ATOM   1216 1HD2 LEU    78      56.912  59.262  41.859  1.00  2.33
ATOM   1217 2HD2 LEU    78      57.478  58.236  43.187  1.00  2.33
ATOM   1218 3HD2 LEU    78      55.831  58.045  42.548  1.00  2.33
ATOM   1219  C   LEU    78      53.855  61.083  45.226  1.00  2.33
ATOM   1220  O   LEU    78      54.157  62.260  45.061  1.00  2.33
ATOM   1221  N   GLN    79      52.691  60.578  44.837  1.00  2.73
ATOM   1222  H   GLN    79      52.527  59.586  44.997  1.00  2.73
ATOM   1223  CA  GLN    79      51.663  61.318  44.113  1.00  2.73
ATOM   1224  HA  GLN    79      52.109  61.752  43.216  1.00  2.73
ATOM   1225  CB  GLN    79      50.571  60.328  43.687  1.00  2.73
ATOM   1226  HB1 GLN    79      49.743  60.881  43.241  1.00  2.73
ATOM   1227  HB2 GLN    79      50.195  59.821  44.577  1.00  2.73
ATOM   1228  CG  GLN    79      51.049  59.272  42.667  1.00  2.73
ATOM   1229  HG1 GLN    79      52.001  58.844  42.973  1.00  2.73
ATOM   1230  HG2 GLN    79      51.198  59.744  41.697  1.00  2.73
ATOM   1231  CD  GLN    79      50.034  58.143  42.513  1.00  2.73
ATOM   1232  OE1 GLN    79      48.840  58.321  42.687  1.00  2.73
ATOM   1233  NE2 GLN    79      50.429  56.939  42.171  1.00  2.73
ATOM   1234 1HE2 GLN    79      51.417  56.678  42.054  1.00  2.73
ATOM   1235 2HE2 GLN    79      49.714  56.248  42.077  1.00  2.73
ATOM   1236  C   GLN    79      51.055  62.471  44.914  1.00  2.73
ATOM   1237  O   GLN    79      50.514  63.393  44.312  1.00  2.73
ATOM   1238  N   SER    80      51.177  62.475  46.250  1.00  2.58
ATOM   1239  H   SER    80      51.579  61.665  46.702  1.00  2.58
ATOM   1240  CA  SER    80      50.714  63.612  47.064  1.00  2.58
ATOM   1241  HA  SER    80      50.056  64.251  46.474  1.00  2.58
ATOM   1242  CB  SER    80      49.897  63.070  48.220  1.00  2.58
ATOM   1243  HB1 SER    80      50.552  62.393  48.758  1.00  2.58
ATOM   1244  HB2 SER    80      49.046  62.509  47.832  1.00  2.58
ATOM   1245  OG  SER    80      49.434  64.088  49.093  1.00  2.58
ATOM   1246  HG  SER    80      50.109  64.792  49.070  1.00  2.58
ATOM   1247  C   SER    80      51.882  64.486  47.528  1.00  2.58
ATOM   1248  O   SER    80      51.685  65.364  48.371  1.00  2.58
ATOM   1249  N   GLY    81      53.096  64.218  47.031  1.00  2.43
ATOM   1250  H   GLY    81      53.187  63.482  46.338  1.00  2.43
ATOM   1251  CA  GLY    81      54.301  64.989  47.328  1.00  2.43
ATOM   1252  HA1 GLY    81      54.108  66.046  47.144  1.00  2.43
ATOM   1253  HA2 GLY    81      55.100  64.663  46.662  1.00  2.43
ATOM   1254  C   GLY    81      54.791  64.836  48.768  1.00  2.43
ATOM   1255  O   GLY    81      55.498  65.681  49.307  1.00  2.43
ATOM   1256  N   ARG    82      54.375  63.737  49.394  1.00  2.10
ATOM   1257  H   ARG    82      53.825  63.102  48.822  1.00  2.10
ATOM   1258  CA  ARG    82      54.659  63.325  50.765  1.00  2.10
ATOM   1259  HA  ARG    82      54.807  64.216  51.380  1.00  2.10
ATOM   1260  CB  ARG    82      53.471  62.527  51.315  1.00  2.10
ATOM   1261  HB1 ARG    82      53.683  62.236  52.344  1.00  2.10
ATOM   1262  HB2 ARG    82      53.333  61.623  50.726  1.00  2.10
ATOM   1263  CG  ARG    82      52.182  63.349  51.301  1.00  2.10
ATOM   1264  HG1 ARG    82      51.911  63.623  50.286  1.00  2.10
ATOM   1265  HG2 ARG    82      52.344  64.261  51.877  1.00  2.10
ATOM   1266  CD  ARG    82      51.039  62.566  51.935  1.00  2.10
ATOM   1267  HD1 ARG    82      50.270  63.298  52.177  1.00  2.10
ATOM   1268  HD2 ARG    82      51.407  62.120  52.861  1.00  2.10
ATOM   1269  NE  ARG    82      50.489  61.502  51.070  1.00  2.10
ATOM   1270  HE  ARG    82      51.131  60.813  50.721  1.00  2.10
ATOM   1271  CZ  ARG    82      49.230  61.338  50.704  1.00  2.10
ATOM   1272  NH1 ARG    82      48.896  60.461  49.806  1.00  2.10
ATOM   1273 1HH1 ARG    82      49.572  60.092  49.148  1.00  2.10
ATOM   1274 2HH1 ARG    82      47.929  60.210  49.685  1.00  2.10
ATOM   1275  NH2 ARG    82      48.275  62.080  51.184  1.00  2.10
ATOM   1276 1HH2 ARG    82      48.546  62.893  51.704  1.00  2.10
ATOM   1277 2HH2 ARG    82      47.363  61.992  50.779  1.00  2.10
ATOM   1278  C   ARG    82      55.919  62.491  50.906  1.00  2.10
ATOM   1279  O   ARG    82      56.375  62.248  52.025  1.00  2.10
ATOM   1280  N   LEU    83      56.447  62.018  49.788  1.00  1.86
ATOM   1281  H   LEU    83      55.990  62.231  48.914  1.00  1.86
ATOM   1282  CA  LEU    83      57.835  61.546  49.739  1.00  1.86
ATOM   1283  HA  LEU    83      58.432  62.169  50.399  1.00  1.86
ATOM   1284  CB  LEU    83      57.940  60.104  50.256  1.00  1.86
ATOM   1285  HB1 LEU    83      57.886  60.162  51.343  1.00  1.86
ATOM   1286  HB2 LEU    83      58.930  59.721  50.009  1.00  1.86
ATOM   1287  CG  LEU    83      56.867  59.112  49.760  1.00  1.86
ATOM   1288  HG  LEU    83      55.935  59.618  49.524  1.00  1.86
ATOM   1289  CD1 LEU    83      57.305  58.368  48.516  1.00  1.86
ATOM   1290 1HD1 LEU    83      56.545  57.647  48.226  1.00  1.86
ATOM   1291 2HD1 LEU    83      57.421  59.079  47.701  1.00  1.86
ATOM   1292 3HD1 LEU    83      58.244  57.861  48.702  1.00  1.86
ATOM   1293  CD2 LEU    83      56.555  58.122  50.876  1.00  1.86
ATOM   1294 1HD2 LEU    83      57.461  57.769  51.353  1.00  1.86
ATOM   1295 2HD2 LEU    83      55.967  58.640  51.626  1.00  1.86
ATOM   1296 3HD2 LEU    83      55.996  57.267  50.496  1.00  1.86
ATOM   1297  C   LEU    83      58.398  61.739  48.309  1.00  1.86
ATOM   1298  O   LEU    83      57.682  61.554  47.330  1.00  1.86
ATOM   1299  N   THR    84      59.663  62.140  48.198  1.00  2.16
ATOM   1300  H   THR    84      60.139  62.368  49.071  1.00  2.16
ATOM   1301  CA  THR    84      60.398  62.509  46.967  1.00  2.16
ATOM   1302  HA  THR    84      59.749  63.102  46.324  1.00  2.16
ATOM   1303  CB  THR    84      61.599  63.385  47.424  1.00  2.16
ATOM   1304  HB  THR    84      61.919  63.055  48.413  1.00  2.16
ATOM   1305  CG2 THR    84      62.860  63.437  46.552  1.00  2.16
ATOM   1306 1HG2 THR    84      63.596  64.067  47.052  1.00  2.16
ATOM   1307 2HG2 THR    84      63.294  62.444  46.445  1.00  2.16
ATOM   1308 3HG2 THR    84      62.638  63.873  45.582  1.00  2.16
ATOM   1309  OG1 THR    84      61.177  64.725  47.500  1.00  2.16
ATOM   1310  HG1 THR    84      61.140  64.975  48.456  1.00  2.16
ATOM   1311  C   THR    84      60.936  61.294  46.195  1.00  2.16
ATOM   1312  O   THR    84      61.306  60.325  46.832  1.00  2.16
ATOM   1313  N   PRO    85      61.105  61.312  44.854  1.00  2.52
ATOM   1314  CD  PRO    85      60.654  62.380  43.965  1.00  2.52
ATOM   1315  HD1 PRO    85      61.242  63.281  44.121  1.00  2.52
ATOM   1316  HD2 PRO    85      59.597  62.599  44.122  1.00  2.52
ATOM   1317  CG  PRO    85      60.871  61.878  42.535  1.00  2.52
ATOM   1318  HG1 PRO    85      61.211  62.676  41.876  1.00  2.52
ATOM   1319  HG2 PRO    85      59.946  61.439  42.158  1.00  2.52
ATOM   1320  CB  PRO    85      61.927  60.784  42.688  1.00  2.52
ATOM   1321  HB1 PRO    85      62.922  61.232  42.735  1.00  2.52
ATOM   1322  HB2 PRO    85      61.869  60.052  41.882  1.00  2.52
ATOM   1323  CA  PRO    85      61.558  60.169  44.037  1.00  2.52
ATOM   1324  HA  PRO    85      60.670  59.561  43.861  1.00  2.52
ATOM   1325  C   PRO    85      62.644  59.183  44.547  1.00  2.52
ATOM   1326  O   PRO    85      62.421  57.974  44.509  1.00  2.52
ATOM   1327  N   ALA    86      63.804  59.633  45.042  1.00  2.63
ATOM   1328  H   ALA    86      63.960  60.625  45.108  1.00  2.63
ATOM   1329  CA  ALA    86      64.819  58.702  45.576  1.00  2.63
ATOM   1330  HA  ALA    86      65.013  57.929  44.831  1.00  2.63
ATOM   1331  CB  ALA    86      66.119  59.478  45.819  1.00  2.63
ATOM   1332  HB1 ALA    86      65.960  60.260  46.564  1.00  2.63
ATOM   1333  HB2 ALA    86      66.885  58.790  46.179  1.00  2.63
ATOM   1334  HB3 ALA    86      66.460  59.927  44.886  1.00  2.63
ATOM   1335  C   ALA    86      64.337  58.000  46.857  1.00  2.63
ATOM   1336  O   ALA    86      64.475  56.785  47.064  1.00  2.63
ATOM   1337  N   HIS    87      63.727  58.801  47.724  1.00  2.07
ATOM   1338  H   HIS    87      63.637  59.786  47.508  1.00  2.07
ATOM   1339  CA  HIS    87      63.099  58.349  48.947  1.00  2.07
ATOM   1340  HA  HIS    87      63.847  57.838  49.554  1.00  2.07
ATOM   1341  CB  HIS    87      62.621  59.576  49.724  1.00  2.07
ATOM   1342  HB1 HIS    87      62.245  59.259  50.684  1.00  2.07
ATOM   1343  HB2 HIS    87      61.813  60.086  49.205  1.00  2.07
ATOM   1344  CG  HIS    87      63.735  60.546  49.978  1.00  2.07
ATOM   1345  ND1 HIS    87      64.248  61.463  49.058  1.00  2.07
ATOM   1346  CE1 HIS    87      65.213  62.117  49.718  1.00  2.07
ATOM   1347  HE1 HIS    87      65.800  62.923  49.301  1.00  2.07
ATOM   1348  NE2 HIS    87      65.357  61.627  50.961  1.00  2.07
ATOM   1349  HE2 HIS    87      66.036  61.936  51.645  1.00  2.07
ATOM   1350  CD2 HIS    87      64.437  60.627  51.139  1.00  2.07
ATOM   1351  HD2 HIS    87      64.261  60.049  52.034  1.00  2.07
ATOM   1352  C   HIS    87      61.993  57.331  48.672  1.00  2.07
ATOM   1353  O   HIS    87      61.994  56.277  49.288  1.00  2.07
ATOM   1354  N   TYR    88      61.151  57.591  47.674  1.00  2.08
ATOM   1355  H   TYR    88      61.245  58.506  47.245  1.00  2.08
ATOM   1356  CA  TYR    88      60.206  56.674  47.050  1.00  2.08
ATOM   1357  HA  TYR    88      59.453  56.401  47.785  1.00  2.08
ATOM   1358  CB  TYR    88      59.491  57.381  45.887  1.00  2.08
ATOM   1359  HB1 TYR    88      60.183  58.058  45.407  1.00  2.08
ATOM   1360  HB2 TYR    88      58.712  58.020  46.286  1.00  2.08
ATOM   1361  CG  TYR    88      58.882  56.507  44.806  1.00  2.08
ATOM   1362  CD1 TYR    88      57.533  56.104  44.885  1.00  2.08
ATOM   1363  HD1 TYR    88      56.943  56.341  45.759  1.00  2.08
ATOM   1364  CE1 TYR    88      56.929  55.454  43.790  1.00  2.08
ATOM   1365  HE1 TYR    88      55.885  55.189  43.819  1.00  2.08
ATOM   1366  CZ  TYR    88      57.677  55.191  42.620  1.00  2.08
ATOM   1367  OH  TYR    88      57.107  54.650  41.514  1.00  2.08
ATOM   1368  HH  TYR    88      56.131  54.509  41.625  1.00  2.08
ATOM   1369  CE2 TYR    88      59.040  55.541  42.571  1.00  2.08
ATOM   1370  HE2 TYR    88      59.599  55.334  41.673  1.00  2.08
ATOM   1371  CD2 TYR    88      59.639  56.199  43.658  1.00  2.08
ATOM   1372  HD2 TYR    88      60.673  56.502  43.590  1.00  2.08
ATOM   1373  C   TYR    88      60.839  55.360  46.630  1.00  2.08
ATOM   1374  O   TYR    88      60.308  54.335  47.033  1.00  2.08
ATOM   1375  N   ASP    89      61.972  55.321  45.917  1.00  2.44
ATOM   1376  H   ASP    89      62.396  56.175  45.568  1.00  2.44
ATOM   1377  CA  ASP    89      62.533  54.009  45.559  1.00  2.44
ATOM   1378  HA  ASP    89      61.714  53.430  45.128  1.00  2.44
ATOM   1379  CB  ASP    89      63.580  54.136  44.434  1.00  2.44
ATOM   1380  HB1 ASP    89      63.260  54.905  43.727  1.00  2.44
ATOM   1381  HB2 ASP    89      63.597  53.190  43.891  1.00  2.44
ATOM   1382  CG  ASP    89      65.008  54.422  44.898  1.00  2.44
ATOM   1383  OD1 ASP    89      65.549  55.521  44.642  1.00  2.44
ATOM   1384  OD2 ASP    89      65.636  53.524  45.495  1.00  2.44
ATOM   1385  C   ASP    89      63.010  53.205  46.790  1.00  2.44
ATOM   1386  O   ASP    89      62.711  52.000  46.919  1.00  2.44
ATOM   1387  N   ARG    90      63.656  53.878  47.763  1.00  2.27
ATOM   1388  H   ARG    90      63.841  54.868  47.631  1.00  2.27
ATOM   1389  CA  ARG    90      64.052  53.191  49.008  1.00  2.27
ATOM   1390  HA  ARG    90      64.675  52.336  48.745  1.00  2.27
ATOM   1391  CB  ARG    90      64.840  54.123  49.948  1.00  2.27
ATOM   1392  HB1 ARG    90      64.768  53.702  50.953  1.00  2.27
ATOM   1393  HB2 ARG    90      64.371  55.107  49.988  1.00  2.27
ATOM   1394  CG  ARG    90      66.344  54.244  49.637  1.00  2.27
ATOM   1395  HG1 ARG    90      66.694  53.366  49.093  1.00  2.27
ATOM   1396  HG2 ARG    90      66.862  54.251  50.597  1.00  2.27
ATOM   1397  CD  ARG    90      66.761  55.531  48.909  1.00  2.27
ATOM   1398  HD1 ARG    90      67.702  55.876  49.337  1.00  2.27
ATOM   1399  HD2 ARG    90      66.023  56.314  49.091  1.00  2.27
ATOM   1400  NE  ARG    90      66.943  55.354  47.459  1.00  2.27
ATOM   1401  HE  ARG    90      66.141  55.558  46.862  1.00  2.27
ATOM   1402  CZ  ARG    90      68.026  54.957  46.817  1.00  2.27
ATOM   1403  NH1 ARG    90      68.085  55.021  45.528  1.00  2.27
ATOM   1404 1HH1 ARG    90      67.179  55.196  45.072  1.00  2.27
ATOM   1405 2HH1 ARG    90      68.783  54.538  45.015  1.00  2.27
ATOM   1406  NH2 ARG    90      69.076  54.499  47.439  1.00  2.27
ATOM   1407 1HH2 ARG    90      69.001  54.355  48.424  1.00  2.27
ATOM   1408 2HH2 ARG    90      69.857  54.175  46.905  1.00  2.27
ATOM   1409  C   ARG    90      62.840  52.608  49.746  1.00  2.27
ATOM   1410  O   ARG    90      62.831  51.431  50.127  1.00  2.27
ATOM   1411  N   TYR    91      61.805  53.428  49.905  1.00  2.01
ATOM   1412  H   TYR    91      61.881  54.379  49.550  1.00  2.01
ATOM   1413  CA  TYR    91      60.587  53.055  50.602  1.00  2.01
ATOM   1414  HA  TYR    91      60.866  52.637  51.570  1.00  2.01
ATOM   1415  CB  TYR    91      59.684  54.272  50.856  1.00  2.01
ATOM   1416  HB1 TYR    91      58.821  53.944  51.437  1.00  2.01
ATOM   1417  HB2 TYR    91      59.319  54.624  49.890  1.00  2.01
ATOM   1418  CG  TYR    91      60.312  55.446  51.589  1.00  2.01
ATOM   1419  CD1 TYR    91      61.335  55.265  52.539  1.00  2.01
ATOM   1420  HD1 TYR    91      61.653  54.272  52.820  1.00  2.01
ATOM   1421  CE1 TYR    91      61.985  56.380  53.092  1.00  2.01
ATOM   1422  HE1 TYR    91      62.788  56.227  53.790  1.00  2.01
ATOM   1423  CZ  TYR    91      61.580  57.688  52.752  1.00  2.01
ATOM   1424  OH  TYR    91      62.209  58.765  53.293  1.00  2.01
ATOM   1425  HH  TYR    91      61.788  59.608  53.100  1.00  2.01
ATOM   1426  CE2 TYR    91      60.494  57.868  51.871  1.00  2.01
ATOM   1427  HE2 TYR    91      60.173  58.864  51.619  1.00  2.01
ATOM   1428  CD2 TYR    91      59.894  56.749  51.267  1.00  2.01
ATOM   1429  HD2 TYR    91      59.149  56.876  50.499  1.00  2.01
ATOM   1430  C   TYR    91      59.786  51.961  49.889  1.00  2.01
ATOM   1431  O   TYR    91      59.219  51.133  50.589  1.00  2.01
ATOM   1432  N   VAL    92      59.774  51.899  48.549  1.00  2.25
ATOM   1433  H   VAL    92      60.217  52.651  48.025  1.00  2.25
ATOM   1434  CA  VAL    92      59.234  50.763  47.784  1.00  2.25
ATOM   1435  HA  VAL    92      58.193  50.617  48.076  1.00  2.25
ATOM   1436  CB  VAL    92      59.263  50.996  46.253  1.00  2.25
ATOM   1437  HB  VAL    92      60.250  51.352  45.958  1.00  2.25
ATOM   1438  CG1 VAL    92      58.953  49.717  45.459  1.00  2.25
ATOM   1439 1HG1 VAL    92      58.882  49.945  44.396  1.00  2.25
ATOM   1440 2HG1 VAL    92      59.750  48.984  45.586  1.00  2.25
ATOM   1441 3HG1 VAL    92      58.009  49.288  45.798  1.00  2.25
ATOM   1442  CG2 VAL    92      58.215  52.025  45.816  1.00  2.25
ATOM   1443 1HG2 VAL    92      58.261  52.171  44.736  1.00  2.25
ATOM   1444 2HG2 VAL    92      57.214  51.692  46.089  1.00  2.25
ATOM   1445 3HG2 VAL    92      58.411  52.984  46.279  1.00  2.25
ATOM   1446  C   VAL    92      59.974  49.487  48.142  1.00  2.25
ATOM   1447  O   VAL    92      59.329  48.511  48.512  1.00  2.25
ATOM   1448  N   ASN    93      61.313  49.482  48.118  1.00  2.56
ATOM   1449  H   ASN    93      61.808  50.321  47.836  1.00  2.56
ATOM   1450  CA  ASN    93      62.051  48.261  48.489  1.00  2.56
ATOM   1451  HA  ASN    93      61.769  47.463  47.795  1.00  2.56
ATOM   1452  CB  ASN    93      63.559  48.522  48.329  1.00  2.56
ATOM   1453  HB1 ASN    93      64.112  47.738  48.845  1.00  2.56
ATOM   1454  HB2 ASN    93      63.835  49.479  48.767  1.00  2.56
ATOM   1455  CG  ASN    93      63.990  48.480  46.874  1.00  2.56
ATOM   1456  OD1 ASN    93      64.272  47.426  46.337  1.00  2.56
ATOM   1457  ND2 ASN    93      64.055  49.600  46.193  1.00  2.56
ATOM   1458 1HD2 ASN    93      63.754  50.485  46.587  1.00  2.56
ATOM   1459 2HD2 ASN    93      64.337  49.530  45.233  1.00  2.56
ATOM   1460  C   ASN    93      61.672  47.740  49.898  1.00  2.56
ATOM   1461  O   ASN    93      61.260  46.581  50.111  1.00  2.56
ATOM   1462  N   LYS    94      61.709  48.667  50.859  1.00  2.51
ATOM   1463  H   LYS    94      62.010  49.603  50.599  1.00  2.51
ATOM   1464  CA  LYS    94      61.281  48.419  52.244  1.00  2.51
ATOM   1465  HA  LYS    94      61.956  47.679  52.676  1.00  2.51
ATOM   1466  CB  LYS    94      61.439  49.761  52.998  1.00  2.51
ATOM   1467  HB1 LYS    94      60.497  50.309  52.980  1.00  2.51
ATOM   1468  HB2 LYS    94      62.165  50.388  52.477  1.00  2.51
ATOM   1469  CG  LYS    94      61.960  49.649  54.438  1.00  2.51
ATOM   1470  HG1 LYS    94      61.978  50.648  54.873  1.00  2.51
ATOM   1471  HG2 LYS    94      62.986  49.279  54.409  1.00  2.51
ATOM   1472  CD  LYS    94      61.146  48.732  55.348  1.00  2.51
ATOM   1473  HD1 LYS    94      61.598  48.726  56.340  1.00  2.51
ATOM   1474  HD2 LYS    94      61.203  47.712  54.967  1.00  2.51
ATOM   1475  CE  LYS    94      59.686  49.187  55.460  1.00  2.51
ATOM   1476  HE1 LYS    94      59.407  49.790  54.596  1.00  2.51
ATOM   1477  HE2 LYS    94      59.577  49.803  56.361  1.00  2.51
ATOM   1478  NZ  LYS    94      58.800  48.015  55.539  1.00  2.51
ATOM   1479  HZ1 LYS    94      59.060  47.475  56.371  1.00  2.51
ATOM   1480  HZ2 LYS    94      57.824  48.280  55.644  1.00  2.51
ATOM   1481  HZ3 LYS    94      58.916  47.415  54.735  1.00  2.51
ATOM   1482  C   LYS    94      59.844  47.846  52.324  1.00  2.51
ATOM   1483  O   LYS    94      59.601  46.877  53.049  1.00  2.51
ATOM   1484  N   ASP    95      58.905  48.388  51.551  1.00  2.42
ATOM   1485  H   ASP    95      59.158  49.182  50.972  1.00  2.42
ATOM   1486  CA  ASP    95      57.506  47.945  51.479  1.00  2.42
ATOM   1487  HA  ASP    95      57.070  47.972  52.477  1.00  2.42
ATOM   1488  CB  ASP    95      56.746  48.971  50.611  1.00  2.42
ATOM   1489  HB1 ASP    95      57.120  48.926  49.590  1.00  2.42
ATOM   1490  HB2 ASP    95      56.956  49.967  51.001  1.00  2.42
ATOM   1491  CG  ASP    95      55.224  48.830  50.573  1.00  2.42
ATOM   1492  OD1 ASP    95      54.633  48.392  51.583  1.00  2.42
ATOM   1493  OD2 ASP    95      54.642  49.213  49.532  1.00  2.42
ATOM   1494  C   ASP    95      57.411  46.507  50.947  1.00  2.42
ATOM   1495  O   ASP    95      56.759  45.663  51.557  1.00  2.42
ATOM   1496  N   MET    96      58.197  46.153  49.919  1.00  2.59
ATOM   1497  H   MET    96      58.776  46.860  49.477  1.00  2.59
ATOM   1498  CA  MET    96      58.241  44.762  49.442  1.00  2.59
ATOM   1499  HA  MET    96      57.229  44.461  49.164  1.00  2.59
ATOM   1500  CB  MET    96      59.139  44.623  48.205  1.00  2.59
ATOM   1501  HB1 MET    96      59.240  43.565  47.958  1.00  2.59
ATOM   1502  HB2 MET    96      60.130  45.024  48.413  1.00  2.59
ATOM   1503  CG  MET    96      58.537  45.343  46.996  1.00  2.59
ATOM   1504  HG1 MET    96      58.385  46.394  47.241  1.00  2.59
ATOM   1505  HG2 MET    96      57.566  44.899  46.777  1.00  2.59
ATOM   1506  SD  MET    96      59.563  45.247  45.507  1.00  2.59
ATOM   1507  CE  MET    96      58.456  46.092  44.349  1.00  2.59
ATOM   1508  HE1 MET    96      58.942  46.182  43.378  1.00  2.59
ATOM   1509  HE2 MET    96      57.533  45.521  44.241  1.00  2.59
ATOM   1510  HE3 MET    96      58.219  47.084  44.730  1.00  2.59
ATOM   1511  C   MET    96      58.681  43.811  50.568  1.00  2.59
ATOM   1512  O   MET    96      58.154  42.698  50.741  1.00  2.59
ATOM   1513  N   SER    97      59.610  44.303  51.394  1.00  3.10
ATOM   1514  H   SER    97      59.927  45.252  51.252  1.00  3.10
ATOM   1515  CA  SER    97      60.114  43.530  52.527  1.00  3.10
ATOM   1516  HA  SER    97      60.354  42.527  52.175  1.00  3.10
ATOM   1517  CB  SER    97      61.413  44.147  53.056  1.00  3.10
ATOM   1518  HB1 SER    97      61.861  43.467  53.782  1.00  3.10
ATOM   1519  HB2 SER    97      61.205  45.092  53.556  1.00  3.10
ATOM   1520  OG  SER    97      62.331  44.365  51.995  1.00  3.10
ATOM   1521  HG  SER    97      61.962  45.026  51.392  1.00  3.10
ATOM   1522  C   SER    97      59.101  43.374  53.667  1.00  3.10
ATOM   1523  O   SER    97      59.163  42.335  54.325  1.00  3.10
ATOM   1524  N   ILE    98      58.161  44.318  53.882  1.00  3.40
ATOM   1525  H   ILE    98      58.092  45.105  53.249  1.00  3.40
ATOM   1526  CA  ILE    98      57.087  44.079  54.872  1.00  3.40
ATOM   1527  HA  ILE    98      57.538  43.504  55.678  1.00  3.40
ATOM   1528  CB  ILE    98      56.514  45.358  55.534  1.00  3.40
ATOM   1529  HB  ILE    98      57.353  45.997  55.782  1.00  3.40
ATOM   1530  CG2 ILE    98      55.555  46.149  54.627  1.00  3.40
ATOM   1531 1HG2 ILE    98      55.146  47.003  55.160  1.00  3.40
ATOM   1532 2HG2 ILE    98      56.067  46.513  53.746  1.00  3.40
ATOM   1533 3HG2 ILE    98      54.699  45.545  54.329  1.00  3.40
ATOM   1534  CG1 ILE    98      55.766  45.083  56.861  1.00  3.40
ATOM   1535 1HG1 ILE    98      54.939  44.394  56.688  1.00  3.40
ATOM   1536 2HG1 ILE    98      55.338  46.020  57.220  1.00  3.40
ATOM   1537  CD1 ILE    98      56.652  44.532  57.986  1.00  3.40
ATOM   1538  HD1 ILE    98      56.976  43.518  57.759  1.00  3.40
ATOM   1539  HD2 ILE    98      57.522  45.175  58.126  1.00  3.40
ATOM   1540  HD3 ILE    98      56.079  44.512  58.914  1.00  3.40
ATOM   1541  C   ILE    98      55.966  43.201  54.332  1.00  3.40
ATOM   1542  O   ILE    98      55.456  42.349  55.055  1.00  3.40
ATOM   1543  N   GLN    99      55.605  43.389  53.062  1.00  3.38
ATOM   1544  H   GLN    99      56.041  44.147  52.547  1.00  3.38
ATOM   1545  CA  GLN    99      54.491  42.689  52.435  1.00  3.38
ATOM   1546  HA  GLN    99      53.616  42.794  53.081  1.00  3.38
ATOM   1547  CB  GLN    99      54.156  43.326  51.079  1.00  3.38
ATOM   1548  HB1 GLN    99      53.454  42.678  50.552  1.00  3.38
ATOM   1549  HB2 GLN    99      55.062  43.436  50.481  1.00  3.38
ATOM   1550  CG  GLN    99      53.488  44.694  51.272  1.00  3.38
ATOM   1551  HG1 GLN    99      54.157  45.351  51.823  1.00  3.38
ATOM   1552  HG2 GLN    99      52.586  44.562  51.866  1.00  3.38
ATOM   1553  CD  GLN    99      53.102  45.376  49.963  1.00  3.38
ATOM   1554  OE1 GLN    99      52.792  44.752  48.959  1.00  3.38
ATOM   1555  NE2 GLN    99      53.092  46.689  49.945  1.00  3.38
ATOM   1556 1HE2 GLN    99      53.459  47.224  50.738  1.00  3.38
ATOM   1557 2HE2 GLN    99      52.925  47.168  49.081  1.00  3.38
ATOM   1558  C   GLN    99      54.745  41.214  52.314  1.00  3.38
ATOM   1559  O   GLN    99      53.827  40.422  52.536  1.00  3.38
ATOM   1560  N   GLU   100      55.974  40.837  51.944  1.00  3.69
ATOM   1561  H   GLU   100      56.651  41.554  51.707  1.00  3.69
ATOM   1562  CA  GLU   100      56.075  39.499  51.403  1.00  3.69
ATOM   1563  HA  GLU   100      55.243  38.890  51.746  1.00  3.69
ATOM   1564  CB  GLU   100      55.975  39.574  49.875  1.00  3.69
ATOM   1565  HB1 GLU   100      55.979  38.540  49.534  1.00  3.69
ATOM   1566  HB2 GLU   100      56.862  40.089  49.510  1.00  3.69
ATOM   1567  CG  GLU   100      54.780  40.244  49.199  1.00  3.69
ATOM   1568  HG1 GLU   100      54.880  41.326  49.268  1.00  3.69
ATOM   1569  HG2 GLU   100      53.859  39.929  49.692  1.00  3.69
ATOM   1570  CD  GLU   100      54.771  39.816  47.727  1.00  3.69
ATOM   1571  OE1 GLU   100      53.838  39.080  47.332  1.00  3.69
ATOM   1572  OE2 GLU   100      55.774  40.035  47.017  1.00  3.69
ATOM   1573  C   GLU   100      57.294  38.645  51.728  1.00  3.69
ATOM   1574  O   GLU   100      57.173  37.422  51.643  1.00  3.69
ATOM   1575  N   LEU   101      58.484  39.200  51.961  1.00  3.24
ATOM   1576  H   LEU   101      58.513  40.202  52.111  1.00  3.24
ATOM   1577  CA  LEU   101      59.744  38.502  51.614  1.00  3.24
ATOM   1578  HA  LEU   101      60.534  39.248  51.711  1.00  3.24
ATOM   1579  CB  LEU   101      60.099  37.375  52.617  1.00  3.24
ATOM   1580  HB1 LEU   101      61.035  36.936  52.271  1.00  3.24
ATOM   1581  HB2 LEU   101      59.349  36.586  52.580  1.00  3.24
ATOM   1582  CG  LEU   101      60.321  37.802  54.083  1.00  3.24
ATOM   1583  HG  LEU   101      60.949  38.693  54.112  1.00  3.24
ATOM   1584  CD1 LEU   101      59.027  38.064  54.860  1.00  3.24
ATOM   1585 1HD1 LEU   101      59.247  38.174  55.922  1.00  3.24
ATOM   1586 2HD1 LEU   101      58.575  38.998  54.532  1.00  3.24
ATOM   1587 3HD1 LEU   101      58.324  37.245  54.717  1.00  3.24
ATOM   1588  CD2 LEU   101      61.051  36.674  54.814  1.00  3.24
ATOM   1589 1HD2 LEU   101      61.261  36.975  55.841  1.00  3.24
ATOM   1590 2HD2 LEU   101      60.442  35.771  54.824  1.00  3.24
ATOM   1591 3HD2 LEU   101      62.001  36.465  54.322  1.00  3.24
ATOM   1592  C   LEU   101      59.817  38.058  50.136  1.00  3.24
ATOM   1593  O   LEU   101      60.665  37.243  49.780  1.00  3.24
ATOM   1594  N   ALA   102      58.917  38.592  49.298  1.00  4.00
ATOM   1595  H   ALA   102      58.425  39.394  49.660  1.00  4.00
ATOM   1596  CA  ALA   102      58.307  38.019  48.089  1.00  4.00
ATOM   1597  HA  ALA   102      57.296  38.392  47.974  1.00  4.00
ATOM   1598  CB  ALA   102      59.070  38.554  46.867  1.00  4.00
ATOM   1599  HB1 ALA   102      58.624  38.154  45.955  1.00  4.00
ATOM   1600  HB2 ALA   102      58.989  39.642  46.839  1.00  4.00
ATOM   1601  HB3 ALA   102      60.123  38.276  46.914  1.00  4.00
ATOM   1602  C   ALA   102      58.192  36.495  48.092  1.00  4.00
ATOM   1603  O   ALA   102      57.098  35.953  48.239  1.00  4.00
ATOM   1604  N   VAL   103      59.337  35.824  47.936  1.00  4.54
ATOM   1605  H   VAL   103      60.175  36.355  48.146  1.00  4.54
ATOM   1606  CA  VAL   103      59.517  34.596  47.169  1.00  4.54
ATOM   1607  HA  VAL   103      60.543  34.623  46.803  1.00  4.54
ATOM   1608  CB  VAL   103      59.428  33.296  48.011  1.00  4.54
ATOM   1609  HB  VAL   103      59.059  32.490  47.384  1.00  4.54
ATOM   1610  CG1 VAL   103      60.831  32.897  48.489  1.00  4.54
ATOM   1611 1HG1 VAL   103      60.782  31.971  49.062  1.00  4.54
ATOM   1612 2HG1 VAL   103      61.476  32.726  47.627  1.00  4.54
ATOM   1613 3HG1 VAL   103      61.256  33.687  49.110  1.00  4.54
ATOM   1614  CG2 VAL   103      58.540  33.354  49.261  1.00  4.54
ATOM   1615 1HG2 VAL   103      58.511  32.370  49.731  1.00  4.54
ATOM   1616 2HG2 VAL   103      58.934  34.086  49.967  1.00  4.54
ATOM   1617 3HG2 VAL   103      57.536  33.625  48.955  1.00  4.54
ATOM   1618  C   VAL   103      58.667  34.630  45.892  1.00  4.54
ATOM   1619  O   VAL   103      57.522  34.179  45.858  1.00  4.54
ATOM   1620  N   LEU   104      59.252  35.254  44.856  1.00  6.45
ATOM   1621  H   LEU   104      60.182  35.609  45.010  1.00  6.45
ATOM   1622  CA  LEU   104      58.697  35.466  43.511  1.00  6.45
ATOM   1623  HA  LEU   104      57.933  36.242  43.590  1.00  6.45
ATOM   1624  CB  LEU   104      59.814  35.991  42.591  1.00  6.45
ATOM   1625  HB1 LEU   104      60.638  35.275  42.605  1.00  6.45
ATOM   1626  HB2 LEU   104      60.179  36.936  42.995  1.00  6.45
ATOM   1627  CG  LEU   104      59.394  36.208  41.123  1.00  6.45
ATOM   1628  HG  LEU   104      59.093  35.258  40.683  1.00  6.45
ATOM   1629  CD1 LEU   104      58.247  37.208  40.971  1.00  6.45
ATOM   1630 1HD1 LEU   104      58.057  37.396  39.914  1.00  6.45
ATOM   1631 2HD1 LEU   104      57.335  36.807  41.412  1.00  6.45
ATOM   1632 3HD1 LEU   104      58.498  38.148  41.462  1.00  6.45
ATOM   1633  CD2 LEU   104      60.591  36.741  40.335  1.00  6.45
ATOM   1634 1HD2 LEU   104      60.320  36.851  39.285  1.00  6.45
ATOM   1635 2HD2 LEU   104      60.898  37.710  40.730  1.00  6.45
ATOM   1636 3HD2 LEU   104      61.421  36.040  40.412  1.00  6.45
ATOM   1637  C   LEU   104      58.034  34.195  42.982  1.00  6.45
ATOM   1638  O   LEU   104      58.722  33.210  42.704  1.00  6.45
ATOM   1639  N   VAL   105      56.698  34.217  42.935  1.00  7.71
ATOM   1640  H   VAL   105      56.266  35.110  43.160  1.00  7.71
ATOM   1641  CA  VAL   105      55.769  33.085  42.743  1.00  7.71
ATOM   1642  HA  VAL   105      54.755  33.469  42.800  1.00  7.71
ATOM   1643  CB  VAL   105      55.892  32.508  41.308  1.00  7.71
ATOM   1644  HB  VAL   105      56.865  32.031  41.192  1.00  7.71
ATOM   1645  CG1 VAL   105      54.812  31.460  41.001  1.00  7.71
ATOM   1646 1HG1 VAL   105      54.899  31.123  39.968  1.00  7.71
ATOM   1647 2HG1 VAL   105      54.933  30.591  41.647  1.00  7.71
ATOM   1648 3HG1 VAL   105      53.820  31.886  41.159  1.00  7.71
ATOM   1649  CG2 VAL   105      55.761  33.603  40.235  1.00  7.71
ATOM   1650 1HG2 VAL   105      55.806  33.158  39.241  1.00  7.71
ATOM   1651 2HG2 VAL   105      54.812  34.129  40.351  1.00  7.71
ATOM   1652 3HG2 VAL   105      56.578  34.317  40.320  1.00  7.71
ATOM   1653  C   VAL   105      55.867  31.961  43.796  1.00  7.71
ATOM   1654  O   VAL   105      54.862  31.369  44.174  1.00  7.71
ATOM   1655  N   SER   106      57.065  31.698  44.307  1.00  6.78
ATOM   1656  H   SER   106      57.800  32.321  44.012  1.00  6.78
ATOM   1657  CA  SER   106      57.474  30.609  45.197  1.00  6.78
ATOM   1658  HA  SER   106      57.102  29.688  44.747  1.00  6.78
ATOM   1659  CB  SER   106      59.011  30.489  45.204  1.00  6.78
ATOM   1660  HB1 SER   106      59.307  29.823  44.392  1.00  6.78
ATOM   1661  HB2 SER   106      59.340  30.036  46.141  1.00  6.78
ATOM   1662  OG  SER   106      59.683  31.730  45.017  1.00  6.78
ATOM   1663  HG  SER   106      59.577  32.014  44.095  1.00  6.78
ATOM   1664  C   SER   106      56.907  30.585  46.613  1.00  6.78
ATOM   1665  O   SER   106      56.887  29.549  47.268  1.00  6.78
ATOM   1666  N   GLY   107      56.394  31.718  47.053  1.00  5.85
ATOM   1667  H   GLY   107      56.586  32.537  46.482  1.00  5.85
ATOM   1668  CA  GLY   107      55.489  31.896  48.182  1.00  5.85
ATOM   1669  HA1 GLY   107      56.028  31.800  49.123  1.00  5.85
ATOM   1670  HA2 GLY   107      54.697  31.147  48.134  1.00  5.85
ATOM   1671  C   GLY   107      54.868  33.274  48.069  1.00  5.85
ATOM   1672  O   GLY   107      54.700  33.925  49.096  1.00  5.85
ATOM   1673  N   GLN   108      54.648  33.737  46.828  1.00  5.49
ATOM   1674  H   GLN   108      54.857  33.122  46.059  1.00  5.49
ATOM   1675  CA  GLN   108      54.134  35.060  46.490  1.00  5.49
ATOM   1676  HA  GLN   108      54.966  35.764  46.560  1.00  5.49
ATOM   1677  CB  GLN   108      53.599  35.077  45.055  1.00  5.49
ATOM   1678  HB1 GLN   108      52.667  34.513  45.003  1.00  5.49
ATOM   1679  HB2 GLN   108      54.326  34.588  44.425  1.00  5.49
ATOM   1680  CG  GLN   108      53.371  36.496  44.515  1.00  5.49
ATOM   1681  HG1 GLN   108      52.782  37.080  45.224  1.00  5.49
ATOM   1682  HG2 GLN   108      52.805  36.433  43.585  1.00  5.49
ATOM   1683  CD  GLN   108      54.688  37.202  44.215  1.00  5.49
ATOM   1684  OE1 GLN   108      55.463  36.770  43.370  1.00  5.49
ATOM   1685  NE2 GLN   108      55.008  38.266  44.906  1.00  5.49
ATOM   1686 1HE2 GLN   108      54.436  38.616  45.684  1.00  5.49
ATOM   1687 2HE2 GLN   108      55.880  38.737  44.757  1.00  5.49
ATOM   1688  C   GLN   108      53.049  35.481  47.480  1.00  5.49
ATOM   1689  O   GLN   108      51.997  34.847  47.567  1.00  5.49
ATOM   1690  N   LYS   109      53.355  36.493  48.284  1.00  5.93
ATOM   1691  H   LYS   109      54.160  37.063  48.054  1.00  5.93
ATOM   1692  CA  LYS   109      52.624  36.792  49.504  1.00  5.93
ATOM   1693  HA  LYS   109      51.875  36.017  49.684  1.00  5.93
ATOM   1694  CB  LYS   109      53.574  36.854  50.709  1.00  5.93
ATOM   1695  HB1 LYS   109      53.397  37.779  51.261  1.00  5.93
ATOM   1696  HB2 LYS   109      54.605  36.865  50.361  1.00  5.93
ATOM   1697  CG  LYS   109      53.347  35.682  51.677  1.00  5.93
ATOM   1698  HG1 LYS   109      53.258  34.744  51.128  1.00  5.93
ATOM   1699  HG2 LYS   109      52.400  35.854  52.192  1.00  5.93
ATOM   1700  CD  LYS   109      54.464  35.559  52.727  1.00  5.93
ATOM   1701  HD1 LYS   109      54.017  35.189  53.651  1.00  5.93
ATOM   1702  HD2 LYS   109      54.884  36.544  52.944  1.00  5.93
ATOM   1703  CE  LYS   109      55.581  34.579  52.330  1.00  5.93
ATOM   1704  HE1 LYS   109      55.146  33.580  52.237  1.00  5.93
ATOM   1705  HE2 LYS   109      56.319  34.559  53.137  1.00  5.93
ATOM   1706  NZ  LYS   109      56.245  34.946  51.058  1.00  5.93
ATOM   1707  HZ1 LYS   109      57.023  34.345  50.839  1.00  5.93
ATOM   1708  HZ2 LYS   109      55.591  34.875  50.278  1.00  5.93
ATOM   1709  HZ3 LYS   109      56.579  35.906  51.087  1.00  5.93
ATOM   1710  C   LYS   109      51.810  38.090  49.356  1.00  5.93
ATOM   1711  O   LYS   109      51.782  38.783  48.339  1.00  5.93
