# Supplementary material for: Selecting Near-Native Protein Structures from Predicted Decoy Sets Using Ordered Graphlet Degree Similarity
Source: Genes (Basel). 2019 Feb 11;10(2):132. doi: 10.3390/genes10020132 (PMC6410076; doi:10.3390/genes10020132)
Supplement: Supplementary file 1 [file genes-10-00132-s001.zip › CodeData/data/CASP11/T0759/model126.pdb]

ATOM      1  N   MET     1      32.522  33.334  52.988  1.00  9.22
ATOM      2  CA  MET     1      33.302  32.105  52.724  1.00  9.22
ATOM      3  C   MET     1      33.344  31.759  51.282  1.00  9.22
ATOM      4  O   MET     1      33.117  32.608  50.424  1.00  9.22
ATOM      5 1H   MET     1      32.431  33.637  53.831  1.00  9.22
ATOM      6 2H   MET     1      31.652  33.373  52.760  1.00  9.22
ATOM      7 3H   MET     1      32.771  34.114  52.615  1.00  9.22
ATOM      8  CB  MET     1      32.727  30.926  53.512  1.00  9.22
ATOM      9  SD  MET     1      32.225  29.628  55.907  1.00  9.22
ATOM     10  CE  MET     1      30.461  29.854  55.701  1.00  9.22
ATOM     11  CG  MET     1      32.860  31.063  55.020  1.00  9.22
ATOM     12  N   GLY     2      33.684  30.495  50.984  1.00  7.83
ATOM     13  CA  GLY     2      33.730  30.061  49.626  1.00  7.83
ATOM     14  C   GLY     2      32.346  30.162  49.098  1.00  7.83
ATOM     15  O   GLY     2      32.138  30.564  47.956  1.00  7.83
ATOM     16  H   GLY     2      33.884  29.920  51.647  1.00  7.83
ATOM     17  N   HIS     3      31.368  29.775  49.936  1.00  6.07
ATOM     18  CA  HIS     3      29.987  29.804  49.585  1.00  6.07
ATOM     19  C   HIS     3      29.540  31.203  49.368  1.00  6.07
ATOM     20  O   HIS     3      28.709  31.452  48.506  1.00  6.07
ATOM     21  H   HIS     3      31.619  29.488  50.751  1.00  6.07
ATOM     22  CB  HIS     3      29.144  29.134  50.672  1.00  6.07
ATOM     23  CG  HIS     3      29.306  27.647  50.731  1.00  6.07
ATOM     24  HD1 HIS     3      28.577  27.092  48.884  1.00  6.07
ATOM     25  ND1 HIS     3      28.944  26.817  49.693  1.00  6.07
ATOM     26  CE1 HIS     3      29.207  25.544  50.038  1.00  6.07
ATOM     27  CD2 HIS     3      29.807  26.696  51.712  1.00  6.07
ATOM     28  NE2 HIS     3      29.725  25.464  51.248  1.00  6.07
ATOM     29  N   HIS     4      30.036  32.163  50.155  1.00  5.77
ATOM     30  CA  HIS     4      29.665  33.531  49.947  1.00  5.77
ATOM     31  C   HIS     4      30.200  34.053  48.666  1.00  5.77
ATOM     32  O   HIS     4      29.559  34.904  48.079  1.00  5.77
ATOM     33  H   HIS     4      30.605  31.947  50.818  1.00  5.77
ATOM     34  CB  HIS     4      30.154  34.401  51.106  1.00  5.77
ATOM     35  CG  HIS     4      29.428  34.157  52.393  1.00  5.77
ATOM     36  HD1 HIS     4      30.459  32.531  53.131  1.00  5.77
ATOM     37  ND1 HIS     4      29.769  33.141  53.259  1.00  5.77
ATOM     38  CE1 HIS     4      28.943  33.175  54.320  1.00  5.77
ATOM     39  CD2 HIS     4      28.307  34.776  53.086  1.00  5.77
ATOM     40  NE2 HIS     4      28.063  34.153  54.222  1.00  5.77
ATOM     41  N   HIS     5      31.402  33.656  48.221  1.00  5.64
ATOM     42  CA  HIS     5      31.884  34.127  46.947  1.00  5.64
ATOM     43  C   HIS     5      31.022  33.572  45.869  1.00  5.64
ATOM     44  O   HIS     5      30.669  34.256  44.909  1.00  5.64
ATOM     45  H   HIS     5      31.907  33.098  48.715  1.00  5.64
ATOM     46  CB  HIS     5      33.347  33.728  46.747  1.00  5.64
ATOM     47  CG  HIS     5      34.301  34.460  47.640  1.00  5.64
ATOM     48  ND1 HIS     5      34.487  35.823  47.571  1.00  5.64
ATOM     49  CE1 HIS     5      35.398  36.187  48.492  1.00  5.64
ATOM     50  CD2 HIS     5      35.214  34.087  48.710  1.00  5.64
ATOM     51  HE2 HIS     5      36.469  35.168  49.862  1.00  5.64
ATOM     52  NE2 HIS     5      35.839  35.151  49.178  1.00  5.64
ATOM     53  N   HIS     6      30.650  32.295  46.029  1.00  4.66
ATOM     54  CA  HIS     6      29.835  31.606  45.069  1.00  4.66
ATOM     55  C   HIS     6      28.556  32.366  45.016  1.00  4.66
ATOM     56  O   HIS     6      27.916  32.517  43.977  1.00  4.66
ATOM     57  H   HIS     6      30.930  31.868  46.771  1.00  4.66
ATOM     58  CB  HIS     6      29.647  30.144  45.477  1.00  4.66
ATOM     59  CG  HIS     6      30.882  29.311  45.328  1.00  4.66
ATOM     60  ND1 HIS     6      30.950  27.999  45.746  1.00  4.66
ATOM     61  CE1 HIS     6      32.178  27.519  45.480  1.00  4.66
ATOM     62  CD2 HIS     6      32.219  29.523  44.792  1.00  4.66
ATOM     63  HE2 HIS     6      33.828  28.317  44.639  1.00  4.66
ATOM     64  NE2 HIS     6      32.944  28.428  44.909  1.00  4.66
ATOM     65  N   HIS     7      28.115  32.796  46.197  1.00  4.16
ATOM     66  CA  HIS     7      26.928  33.562  46.343  1.00  4.16
ATOM     67  C   HIS     7      27.174  34.966  45.926  1.00  4.16
ATOM     68  O   HIS     7      26.236  35.741  45.754  1.00  4.16
ATOM     69  H   HIS     7      28.604  32.582  46.921  1.00  4.16
ATOM     70  CB  HIS     7      26.430  33.508  47.789  1.00  4.16
ATOM     71  CG  HIS     7      25.939  32.157  48.208  1.00  4.16
ATOM     72  HD1 HIS     7      24.334  31.903  46.938  1.00  4.16
ATOM     73  ND1 HIS     7      24.850  31.546  47.625  1.00  4.16
ATOM     74  CE1 HIS     7      24.654  30.351  48.208  1.00  4.16
ATOM     75  CD2 HIS     7      26.342  31.166  49.196  1.00  4.16
ATOM     76  NE2 HIS     7      25.545  30.116  49.152  1.00  4.16
ATOM     77  N   HIS     8      28.450  35.364  45.821  1.00  4.07
ATOM     78  CA  HIS     8      28.643  36.753  45.607  1.00  4.07
ATOM     79  C   HIS     8      29.322  37.032  44.349  1.00  4.07
ATOM     80  O   HIS     8      30.484  36.712  44.101  1.00  4.07
ATOM     81  H   HIS     8      29.160  34.814  45.878  1.00  4.07
ATOM     82  CB  HIS     8      29.439  37.367  46.760  1.00  4.07
ATOM     83  CG  HIS     8      28.759  37.257  48.089  1.00  4.07
ATOM     84  HD1 HIS     8      30.364  37.414  49.374  1.00  4.07
ATOM     85  ND1 HIS     8      29.445  37.310  49.283  1.00  4.07
ATOM     86  CE1 HIS     8      28.570  37.184  50.297  1.00  4.07
ATOM     87  CD2 HIS     8      27.386  37.087  48.542  1.00  4.07
ATOM     88  NE2 HIS     8      27.333  37.051  49.860  1.00  4.07
ATOM     89  N   SER     9      28.532  37.707  43.533  1.00  3.09
ATOM     90  CA  SER     9      28.941  38.143  42.275  1.00  3.09
ATOM     91  C   SER     9      28.887  39.612  42.387  1.00  3.09
ATOM     92  O   SER     9      27.908  40.229  41.975  1.00  3.09
ATOM     93  H   SER     9      27.698  37.883  43.821  1.00  3.09
ATOM     94  CB  SER     9      28.033  37.566  41.187  1.00  3.09
ATOM     95  HG  SER     9      28.399  38.832  39.867  1.00  3.09
ATOM     96  OG  SER     9      28.437  38.004  39.901  1.00  3.09
ATOM     97  N   HIS    10      29.953  40.226  42.913  1.00  3.25
ATOM     98  CA  HIS    10      29.835  41.640  43.008  1.00  3.25
ATOM     99  C   HIS    10      30.800  42.188  42.033  1.00  3.25
ATOM    100  O   HIS    10      31.992  42.327  42.294  1.00  3.25
ATOM    101  H   HIS    10      30.703  39.817  43.196  1.00  3.25
ATOM    102  CB  HIS    10      30.105  42.105  44.440  1.00  3.25
ATOM    103  CG  HIS    10      29.126  41.577  45.442  1.00  3.25
ATOM    104  HD1 HIS    10      27.467  42.729  45.024  1.00  3.25
ATOM    105  ND1 HIS    10      27.838  42.056  45.547  1.00  3.25
ATOM    106  CE1 HIS    10      27.203  41.391  46.529  1.00  3.25
ATOM    107  CD2 HIS    10      29.151  40.559  46.482  1.00  3.25
ATOM    108  NE2 HIS    10      27.985  40.492  47.094  1.00  3.25
ATOM    109  N   MET    11      30.270  42.539  40.863  1.00  2.56
ATOM    110  CA  MET    11      31.115  42.906  39.782  1.00  2.56
ATOM    111  C   MET    11      31.780  44.228  40.024  1.00  2.56
ATOM    112  O   MET    11      32.956  44.417  39.730  1.00  2.56
ATOM    113  H   MET    11      29.376  42.544  40.757  1.00  2.56
ATOM    114  CB  MET    11      30.321  42.957  38.475  1.00  2.56
ATOM    115  SD  MET    11      28.328  44.061  36.899  1.00  2.56
ATOM    116  CE  MET    11      29.571  44.267  35.626  1.00  2.56
ATOM    117  CG  MET    11      29.348  44.121  38.385  1.00  2.56
ATOM    118  N   VAL    12      31.054  45.121  40.696  1.00  2.17
ATOM    119  CA  VAL    12      31.261  46.523  40.892  1.00  2.17
ATOM    120  C   VAL    12      32.667  47.018  41.030  1.00  2.17
ATOM    121  O   VAL    12      33.624  46.310  41.339  1.00  2.17
ATOM    122  H   VAL    12      30.336  44.717  41.059  1.00  2.17
ATOM    123  CB  VAL    12      30.514  47.035  42.138  1.00  2.17
ATOM    124  CG1 VAL    12      31.111  46.434  43.401  1.00  2.17
ATOM    125  CG2 VAL    12      30.554  48.554  42.195  1.00  2.17
ATOM    126  N   VAL    13      32.802  48.308  40.661  1.00  2.05
ATOM    127  CA  VAL    13      33.972  49.082  40.919  1.00  2.05
ATOM    128  C   VAL    13      33.444  50.364  41.457  1.00  2.05
ATOM    129  O   VAL    13      32.547  50.987  40.892  1.00  2.05
ATOM    130  H   VAL    13      32.104  48.678  40.231  1.00  2.05
ATOM    131  CB  VAL    13      34.828  49.252  39.650  1.00  2.05
ATOM    132  CG1 VAL    13      36.049  50.110  39.942  1.00  2.05
ATOM    133  CG2 VAL    13      35.244  47.895  39.103  1.00  2.05
ATOM    134  N   ILE    14      34.020  50.830  42.560  1.00  2.54
ATOM    135  CA  ILE    14      33.469  51.997  43.149  1.00  2.54
ATOM    136  C   ILE    14      34.482  53.035  42.927  1.00  2.54
ATOM    137  O   ILE    14      35.649  52.740  42.681  1.00  2.54
ATOM    138  H   ILE    14      34.735  50.432  42.934  1.00  2.54
ATOM    139  CB  ILE    14      33.136  51.775  44.636  1.00  2.54
ATOM    140  CD1 ILE    14      34.205  51.402  46.920  1.00  2.54
ATOM    141  CG1 ILE    14      34.403  51.429  45.421  1.00  2.54
ATOM    142  CG2 ILE    14      32.065  50.706  44.789  1.00  2.54
ATOM    143  N   HIS    15      34.013  54.281  42.856  1.00  2.59
ATOM    144  CA  HIS    15      34.944  55.346  42.765  1.00  2.59
ATOM    145  C   HIS    15      34.796  56.014  44.079  1.00  2.59
ATOM    146  O   HIS    15      33.768  56.625  44.338  1.00  2.59
ATOM    147  H   HIS    15      33.130  54.455  42.865  1.00  2.59
ATOM    148  CB  HIS    15      34.626  56.234  41.561  1.00  2.59
ATOM    149  CG  HIS    15      35.602  57.352  41.360  1.00  2.59
ATOM    150  ND1 HIS    15      35.337  58.434  40.548  1.00  2.59
ATOM    151  CE1 HIS    15      36.395  59.265  40.569  1.00  2.59
ATOM    152  CD2 HIS    15      36.938  57.664  41.846  1.00  2.59
ATOM    153  HE2 HIS    15      38.178  59.218  41.508  1.00  2.59
ATOM    154  NE2 HIS    15      37.359  58.809  41.345  1.00  2.59
ATOM    155  N   PRO    16      35.760  55.905  44.937  1.00  3.28
ATOM    156  CA  PRO    16      35.603  56.495  46.229  1.00  3.28
ATOM    157  C   PRO    16      35.543  57.981  46.151  1.00  3.28
ATOM    158  O   PRO    16      34.980  58.592  47.058  1.00  3.28
ATOM    159  CB  PRO    16      36.839  56.029  47.001  1.00  3.28
ATOM    160  CD  PRO    16      37.046  55.176  44.775  1.00  3.28
ATOM    161  CG  PRO    16      37.836  55.693  45.944  1.00  3.28
ATOM    162  N   ASP    17      36.128  58.601  45.108  1.00  3.31
ATOM    163  CA  ASP    17      36.059  60.027  45.136  1.00  3.31
ATOM    164  C   ASP    17      34.625  60.442  45.001  1.00  3.31
ATOM    165  O   ASP    17      34.134  61.247  45.788  1.00  3.31
ATOM    166  H   ASP    17      36.541  58.184  44.426  1.00  3.31
ATOM    167  CB  ASP    17      36.920  60.627  44.023  1.00  3.31
ATOM    168  CG  ASP    17      38.405  60.475  44.288  1.00  3.31
ATOM    169  OD1 ASP    17      38.773  60.159  45.439  1.00  3.31
ATOM    170  OD2 ASP    17      39.200  60.672  43.346  1.00  3.31
ATOM    171  N   PRO    18      33.917  59.900  44.045  1.00  3.10
ATOM    172  CA  PRO    18      32.502  60.145  44.002  1.00  3.10
ATOM    173  C   PRO    18      32.024  59.038  44.885  1.00  3.10
ATOM    174  O   PRO    18      32.813  58.518  45.665  1.00  3.10
ATOM    175  CB  PRO    18      32.149  60.019  42.519  1.00  3.10
ATOM    176  CD  PRO    18      34.515  59.690  42.678  1.00  3.10
ATOM    177  CG  PRO    18      33.436  60.269  41.806  1.00  3.10
ATOM    178  N   GLY    19      30.749  58.665  44.881  1.00  2.98
ATOM    179  CA  GLY    19      30.534  57.467  45.632  1.00  2.98
ATOM    180  C   GLY    19      29.913  56.556  44.638  1.00  2.98
ATOM    181  O   GLY    19      29.182  55.621  44.961  1.00  2.98
ATOM    182  H   GLY    19      30.056  59.072  44.475  1.00  2.98
ATOM    183  N   ARG    20      30.282  56.783  43.370  1.00  2.63
ATOM    184  CA  ARG    20      29.570  56.153  42.310  1.00  2.63
ATOM    185  C   ARG    20      30.159  54.846  41.924  1.00  2.63
ATOM    186  O   ARG    20      31.366  54.697  41.745  1.00  2.63
ATOM    187  H   ARG    20      30.974  57.329  43.186  1.00  2.63
ATOM    188  CB  ARG    20      29.518  57.065  41.083  1.00  2.63
ATOM    189  CD  ARG    20      28.810  59.253  40.078  1.00  2.63
ATOM    190  HE  ARG    20      30.742  59.604  40.484  1.00  2.63
ATOM    191  NE  ARG    20      30.166  59.752  39.862  1.00  2.63
ATOM    192  CG  ARG    20      28.724  58.344  41.293  1.00  2.63
ATOM    193  CZ  ARG    20      30.555  60.412  38.776  1.00  2.63
ATOM    194 1HH1 ARG    20      32.371  60.670  39.298  1.00  2.63
ATOM    195 2HH1 ARG    20      32.061  61.254  37.963  1.00  2.63
ATOM    196  NH1 ARG    20      31.809  60.827  38.666  1.00  2.63
ATOM    197 1HH2 ARG    20      28.875  60.385  37.873  1.00  2.63
ATOM    198 2HH2 ARG    20      29.940  61.081  37.099  1.00  2.63
ATOM    199  NH2 ARG    20      29.688  60.654  37.802  1.00  2.63
ATOM    200  N   GLU    21      29.273  53.847  41.780  1.00  2.46
ATOM    201  CA  GLU    21      29.703  52.557  41.347  1.00  2.46
ATOM    202  C   GLU    21      29.739  52.594  39.851  1.00  2.46
ATOM    203  O   GLU    21      28.893  53.252  39.250  1.00  2.46
ATOM    204  H   GLU    21      28.403  53.995  41.958  1.00  2.46
ATOM    205  CB  GLU    21      28.765  51.472  41.881  1.00  2.46
ATOM    206  CD  GLU    21      27.868  50.221  43.883  1.00  2.46
ATOM    207  CG  GLU    21      28.785  51.325  43.394  1.00  2.46
ATOM    208  OE1 GLU    21      27.091  49.687  43.064  1.00  2.46
ATOM    209  OE2 GLU    21      27.926  49.890  45.086  1.00  2.46
ATOM    210  N   LEU    22      30.734  51.956  39.184  1.00  1.96
ATOM    211  CA  LEU    22      30.637  52.045  37.749  1.00  1.96
ATOM    212  C   LEU    22      31.304  50.944  36.967  1.00  1.96
ATOM    213  O   LEU    22      32.162  51.268  36.156  1.00  1.96
ATOM    214  H   LEU    22      31.415  51.505  39.562  1.00  1.96
ATOM    215  CB  LEU    22      31.219  53.370  37.254  1.00  1.96
ATOM    216  CG  LEU    22      30.523  54.642  37.743  1.00  1.96
ATOM    217  CD1 LEU    22      31.281  55.879  37.288  1.00  1.96
ATOM    218  CD2 LEU    22      29.085  54.691  37.249  1.00  1.96
ATOM    219  N   SER    23      30.863  49.672  37.104  1.00  1.79
ATOM    220  CA  SER    23      31.290  48.504  36.345  1.00  1.79
ATOM    221  C   SER    23      32.782  48.335  36.189  1.00  1.79
ATOM    222  O   SER    23      33.599  49.249  36.130  1.00  1.79
ATOM    223  H   SER    23      30.238  49.588  37.746  1.00  1.79
ATOM    224  CB  SER    23      30.678  48.523  34.943  1.00  1.79
ATOM    225  HG  SER    23      30.855  49.583  33.418  1.00  1.79
ATOM    226  OG  SER    23      31.200  49.592  34.173  1.00  1.79
ATOM    227  N   PRO    24      33.169  47.101  36.108  1.00  1.61
ATOM    228  CA  PRO    24      34.563  46.818  35.963  1.00  1.61
ATOM    229  C   PRO    24      35.183  47.450  34.751  1.00  1.61
ATOM    230  O   PRO    24      36.273  48.010  34.840  1.00  1.61
ATOM    231  CB  PRO    24      34.622  45.293  35.858  1.00  1.61
ATOM    232  CD  PRO    24      32.326  45.812  36.294  1.00  1.61
ATOM    233  CG  PRO    24      33.415  44.821  36.597  1.00  1.61
ATOM    234  N   GLU    25      34.496  47.421  33.605  1.00  1.66
ATOM    235  CA  GLU    25      35.082  47.980  32.425  1.00  1.66
ATOM    236  C   GLU    25      35.243  49.441  32.589  1.00  1.66
ATOM    237  O   GLU    25      36.236  50.024  32.155  1.00  1.66
ATOM    238  H   GLU    25      33.674  47.056  33.570  1.00  1.66
ATOM    239  CB  GLU    25      34.224  47.663  31.199  1.00  1.66
ATOM    240  CD  GLU    25      36.115  47.505  29.531  1.00  1.66
ATOM    241  CG  GLU    25      34.801  48.173  29.888  1.00  1.66
ATOM    242  OE1 GLU    25      36.202  46.265  29.650  1.00  1.66
ATOM    243  OE2 GLU    25      37.057  48.222  29.133  1.00  1.66
ATOM    244  N   GLU    26      34.200  50.071  33.160  1.00  1.84
ATOM    245  CA  GLU    26      34.209  51.487  33.235  1.00  1.84
ATOM    246  C   GLU    26      35.308  51.922  34.151  1.00  1.84
ATOM    247  O   GLU    26      35.915  52.961  33.922  1.00  1.84
ATOM    248  H   GLU    26      33.504  49.607  33.492  1.00  1.84
ATOM    249  CB  GLU    26      32.852  52.007  33.715  1.00  1.84
ATOM    250  CD  GLU    26      32.868  54.166  32.405  1.00  1.84
ATOM    251  CG  GLU    26      32.753  53.522  33.772  1.00  1.84
ATOM    252  OE1 GLU    26      33.090  53.432  31.419  1.00  1.84
ATOM    253  OE2 GLU    26      32.737  55.405  32.318  1.00  1.84
ATOM    254  N   ALA    27      35.568  51.158  35.231  1.00  1.74
ATOM    255  CA  ALA    27      36.605  51.450  36.188  1.00  1.74
ATOM    256  C   ALA    27      37.945  51.389  35.492  1.00  1.74
ATOM    257  O   ALA    27      38.844  52.181  35.783  1.00  1.74
ATOM    258  H   ALA    27      35.050  50.430  35.337  1.00  1.74
ATOM    259  CB  ALA    27      36.542  50.474  37.353  1.00  1.74
ATOM    260  N   HIS    28      38.127  50.429  34.560  1.00  1.87
ATOM    261  CA  HIS    28      39.389  50.335  33.855  1.00  1.87
ATOM    262  C   HIS    28      39.606  51.582  33.110  1.00  1.87
ATOM    263  O   HIS    28      40.709  52.122  33.090  1.00  1.87
ATOM    264  H   HIS    28      37.465  49.848  34.377  1.00  1.87
ATOM    265  CB  HIS    28      39.393  49.121  32.924  1.00  1.87
ATOM    266  CG  HIS    28      40.668  48.952  32.158  1.00  1.87
ATOM    267  HD1 HIS    28      41.939  48.287  33.640  1.00  1.87
ATOM    268  ND1 HIS    28      41.836  48.512  32.743  1.00  1.87
ATOM    269  CE1 HIS    28      42.802  48.462  31.809  1.00  1.87
ATOM    270  CD2 HIS    28      41.084  49.147  30.776  1.00  1.87
ATOM    271  NE2 HIS    28      42.358  48.842  30.627  1.00  1.87
ATOM    272  N   ARG    29      38.541  52.004  32.408  1.00  2.25
ATOM    273  CA  ARG    29      38.676  53.095  31.500  1.00  2.25
ATOM    274  C   ARG    29      39.049  54.333  32.270  1.00  2.25
ATOM    275  O   ARG    29      39.914  55.098  31.844  1.00  2.25
ATOM    276  H   ARG    29      37.744  51.599  32.510  1.00  2.25
ATOM    277  CB  ARG    29      37.379  53.302  30.715  1.00  2.25
ATOM    278  CD  ARG    29      36.121  54.589  28.966  1.00  2.25
ATOM    279  HE  ARG    29      34.515  54.408  30.153  1.00  2.25
ATOM    280  NE  ARG    29      35.060  55.014  29.875  1.00  2.25
ATOM    281  CG  ARG    29      37.450  54.415  29.682  1.00  2.25
ATOM    282  CZ  ARG    29      34.890  56.264  30.293  1.00  2.25
ATOM    283 1HH1 ARG    29      33.362  55.939  31.388  1.00  2.25
ATOM    284 2HH1 ARG    29      33.787  57.367  31.391  1.00  2.25
ATOM    285  NH1 ARG    29      33.897  56.558  31.121  1.00  2.25
ATOM    286 1HH2 ARG    29      36.359  57.028  29.345  1.00  2.25
ATOM    287 2HH2 ARG    29      35.605  58.027  30.152  1.00  2.25
ATOM    288  NH2 ARG    29      35.715  57.218  29.882  1.00  2.25
ATOM    289  N   ALA    30      38.423  54.546  33.445  1.00  2.37
ATOM    290  CA  ALA    30      38.679  55.708  34.262  1.00  2.37
ATOM    291  C   ALA    30      40.111  55.692  34.703  1.00  2.37
ATOM    292  O   ALA    30      40.761  56.739  34.793  1.00  2.37
ATOM    293  H   ALA    30      37.826  53.929  33.714  1.00  2.37
ATOM    294  CB  ALA    30      37.736  55.735  35.455  1.00  2.37
ATOM    295  N   GLY    31      40.639  54.484  34.985  1.00  2.52
ATOM    296  CA  GLY    31      41.976  54.370  35.490  1.00  2.52
ATOM    297  C   GLY    31      41.867  53.988  36.935  1.00  2.52
ATOM    298  O   GLY    31      42.834  54.061  37.692  1.00  2.52
ATOM    299  H   GLY    31      40.143  53.745  34.853  1.00  2.52
ATOM    300  N   LEU    32      40.650  53.603  37.364  1.00  2.33
ATOM    301  CA  LEU    32      40.460  53.205  38.726  1.00  2.33
ATOM    302  C   LEU    32      41.251  51.975  39.044  1.00  2.33
ATOM    303  O   LEU    32      41.994  51.983  40.021  1.00  2.33
ATOM    304  H   LEU    32      39.955  53.596  36.792  1.00  2.33
ATOM    305  CB  LEU    32      38.976  52.964  39.012  1.00  2.33
ATOM    306  CG  LEU    32      38.079  54.203  39.027  1.00  2.33
ATOM    307  CD1 LEU    32      36.614  53.804  39.118  1.00  2.33
ATOM    308  CD2 LEU    32      38.450  55.121  40.182  1.00  2.33
ATOM    309  N   ILE    33      41.120  50.855  38.288  1.00  2.23
ATOM    310  CA  ILE    33      41.938  49.818  38.849  1.00  2.23
ATOM    311  C   ILE    33      42.477  48.760  37.923  1.00  2.23
ATOM    312  O   ILE    33      41.981  47.636  37.909  1.00  2.23
ATOM    313  H   ILE    33      40.632  50.693  37.549  1.00  2.23
ATOM    314  CB  ILE    33      41.200  49.060  39.968  1.00  2.23
ATOM    315  CD1 ILE    33      39.882  49.403  42.124  1.00  2.23
ATOM    316  CG1 ILE    33      40.786  50.025  41.082  1.00  2.23
ATOM    317  CG2 ILE    33      42.058  47.921  40.496  1.00  2.23
ATOM    318  N   ASP    34      43.606  49.084  37.264  1.00  2.31
ATOM    319  CA  ASP    34      44.441  48.335  36.350  1.00  2.31
ATOM    320  C   ASP    34      43.805  47.255  35.518  1.00  2.31
ATOM    321  O   ASP    34      42.886  46.531  35.883  1.00  2.31
ATOM    322  H   ASP    34      43.821  49.931  37.478  1.00  2.31
ATOM    323  CB  ASP    34      45.592  47.664  37.103  1.00  2.31
ATOM    324  CG  ASP    34      46.607  48.662  37.624  1.00  2.31
ATOM    325  OD1 ASP    34      46.566  49.833  37.191  1.00  2.31
ATOM    326  OD2 ASP    34      47.445  48.273  38.465  1.00  2.31
ATOM    327  N   TRP    35      44.389  47.055  34.328  1.00  2.20
ATOM    328  CA  TRP    35      43.833  46.120  33.406  1.00  2.20
ATOM    329  C   TRP    35      43.832  44.753  34.000  1.00  2.20
ATOM    330  O   TRP    35      42.854  44.037  33.831  1.00  2.20
ATOM    331  H   TRP    35      45.133  47.512  34.111  1.00  2.20
ATOM    332  CB  TRP    35      44.614  46.135  32.091  1.00  2.20
ATOM    333 1HB  TRP    35      45.489  45.586  32.162  1.00  2.20
ATOM    334 2HB  TRP    35      44.500  46.953  31.526  1.00  2.20
ATOM    335  CG  TRP    35      44.074  45.191  31.061  1.00  2.20
ATOM    336  CD1 TRP    35      43.096  45.449  30.144  1.00  2.20
ATOM    337  HE1 TRP    35      42.241  44.286  28.674  1.00  2.20
ATOM    338  NE1 TRP    35      42.868  44.339  29.368  1.00  2.20
ATOM    339  CD2 TRP    35      44.481  43.834  30.843  1.00  2.20
ATOM    340  CE2 TRP    35      43.709  43.334  29.779  1.00  2.20
ATOM    341  CH2 TRP    35      44.778  41.233  29.908  1.00  2.20
ATOM    342  CZ2 TRP    35      43.849  42.032  29.302  1.00  2.20
ATOM    343  CE3 TRP    35      45.424  42.995  31.443  1.00  2.20
ATOM    344  CZ3 TRP    35      45.560  41.705  30.967  1.00  2.20
ATOM    345  N   ASN    36      44.913  44.333  34.681  1.00  2.50
ATOM    346  CA  ASN    36      44.936  42.996  35.214  1.00  2.50
ATOM    347  C   ASN    36      43.879  42.825  36.269  1.00  2.50
ATOM    348  O   ASN    36      43.236  41.776  36.331  1.00  2.50
ATOM    349  H   ASN    36      45.618  44.879  34.805  1.00  2.50
ATOM    350  CB  ASN    36      46.321  42.666  35.773  1.00  2.50
ATOM    351  CG  ASN    36      47.350  42.438  34.684  1.00  2.50
ATOM    352  OD1 ASN    36      47.002  42.169  33.534  1.00  2.50
ATOM    353 1HD2 ASN    36      49.276  42.417  34.435  1.00  2.50
ATOM    354 2HD2 ASN    36      48.837  42.741  35.895  1.00  2.50
ATOM    355  ND2 ASN    36      48.624  42.543  35.043  1.00  2.50
ATOM    356  N   MET    37      43.672  43.830  37.148  1.00  2.31
ATOM    357  CA  MET    37      42.690  43.645  38.179  1.00  2.31
ATOM    358  C   MET    37      41.332  43.535  37.589  1.00  2.31
ATOM    359  O   MET    37      40.494  42.780  38.078  1.00  2.31
ATOM    360  H   MET    37      44.133  44.602  37.098  1.00  2.31
ATOM    361  CB  MET    37      42.744  44.798  39.183  1.00  2.31
ATOM    362  SD  MET    37      44.224  43.327  41.006  1.00  2.31
ATOM    363  CE  MET    37      42.857  43.471  42.154  1.00  2.31
ATOM    364  CG  MET    37      44.007  44.826  40.028  1.00  2.31
ATOM    365  N   PHE    38      41.066  44.322  36.537  1.00  1.82
ATOM    366  CA  PHE    38      39.768  44.290  35.941  1.00  1.82
ATOM    367  C   PHE    38      39.508  42.951  35.347  1.00  1.82
ATOM    368  O   PHE    38      38.384  42.461  35.425  1.00  1.82
ATOM    369  H   PHE    38      41.700  44.869  36.206  1.00  1.82
ATOM    370  CB  PHE    38      39.639  45.383  34.879  1.00  1.82
ATOM    371  CG  PHE    38      38.294  45.426  34.213  1.00  1.82
ATOM    372  CZ  PHE    38      35.807  45.503  32.974  1.00  1.82
ATOM    373  CD1 PHE    38      37.136  45.536  34.964  1.00  1.82
ATOM    374  CE1 PHE    38      35.898  45.574  34.351  1.00  1.82
ATOM    375  CD2 PHE    38      38.185  45.356  32.835  1.00  1.82
ATOM    376  CE2 PHE    38      36.947  45.395  32.222  1.00  1.82
ATOM    377  N   VAL    39      40.519  42.350  34.688  1.00  2.01
ATOM    378  CA  VAL    39      40.299  41.069  34.076  1.00  2.01
ATOM    379  C   VAL    39      39.995  40.053  35.127  1.00  2.01
ATOM    380  O   VAL    39      39.152  39.193  34.897  1.00  2.01
ATOM    381  H   VAL    39      41.326  42.744  34.629  1.00  2.01
ATOM    382  CB  VAL    39      41.512  40.629  33.235  1.00  2.01
ATOM    383  CG1 VAL    39      41.346  39.190  32.773  1.00  2.01
ATOM    384  CG2 VAL    39      41.699  41.557  32.044  1.00  2.01
ATOM    385  N   LYS    40      40.674  40.111  36.294  1.00  2.32
ATOM    386  CA  LYS    40      40.414  39.143  37.334  1.00  2.32
ATOM    387  C   LYS    40      38.994  39.270  37.811  1.00  2.32
ATOM    388  O   LYS    40      38.345  38.265  38.084  1.00  2.32
ATOM    389  H   LYS    40      41.290  40.755  36.422  1.00  2.32
ATOM    390  CB  LYS    40      41.393  39.328  38.495  1.00  2.32
ATOM    391  CD  LYS    40      43.741  39.148  39.363  1.00  2.32
ATOM    392  CE  LYS    40      45.172  38.753  39.037  1.00  2.32
ATOM    393  CG  LYS    40      42.821  38.919  38.174  1.00  2.32
ATOM    394 1HZ  LYS    40      46.920  38.769  39.953  1.00  2.32
ATOM    395 2HZ  LYS    40      45.829  38.540  40.886  1.00  2.32
ATOM    396 3HZ  LYS    40      46.082  39.878  40.378  1.00  2.32
ATOM    397  NZ  LYS    40      46.093  39.011  40.178  1.00  2.32
ATOM    398  N   LEU    41      38.486  40.510  37.965  1.00  2.11
ATOM    399  CA  LEU    41      37.148  40.686  38.480  1.00  2.11
ATOM    400  C   LEU    41      36.151  40.101  37.527  1.00  2.11
ATOM    401  O   LEU    41      35.176  39.461  37.930  1.00  2.11
ATOM    402  H   LEU    41      38.982  41.228  37.746  1.00  2.11
ATOM    403  CB  LEU    41      36.858  42.169  38.723  1.00  2.11
ATOM    404  CG  LEU    41      37.625  42.830  39.869  1.00  2.11
ATOM    405  CD1 LEU    41      37.381  44.332  39.883  1.00  2.11
ATOM    406  CD2 LEU    41      37.230  42.218  41.204  1.00  2.11
ATOM    407  N   ARG    42      36.370  40.322  36.218  1.00  1.91
ATOM    408  CA  ARG    42      35.435  39.824  35.251  1.00  1.91
ATOM    409  C   ARG    42      35.414  38.318  35.273  1.00  1.91
ATOM    410  O   ARG    42      34.359  37.716  35.085  1.00  1.91
ATOM    411  H   ARG    42      37.097  40.779  35.948  1.00  1.91
ATOM    412  CB  ARG    42      35.787  40.336  33.853  1.00  1.91
ATOM    413  CD  ARG    42      34.113  42.196  33.665  1.00  1.91
ATOM    414  HE  ARG    42      34.590  44.084  33.185  1.00  1.91
ATOM    415  NE  ARG    42      33.901  43.619  33.412  1.00  1.91
ATOM    416  CG  ARG    42      35.588  41.831  33.671  1.00  1.91
ATOM    417  CZ  ARG    42      32.725  44.229  33.510  1.00  1.91
ATOM    418 1HH1 ARG    42      33.326  45.975  33.035  1.00  1.91
ATOM    419 2HH1 ARG    42      31.866  45.922  33.324  1.00  1.91
ATOM    420  NH1 ARG    42      32.628  45.528  33.261  1.00  1.91
ATOM    421 1HH2 ARG    42      31.710  42.696  34.020  1.00  1.91
ATOM    422 2HH2 ARG    42      30.886  43.933  33.922  1.00  1.91
ATOM    423  NH2 ARG    42      31.647  43.538  33.858  1.00  1.91
ATOM    424  N   SER    43      36.583  37.665  35.457  1.00  2.24
ATOM    425  CA  SER    43      36.664  36.224  35.475  1.00  2.24
ATOM    426  C   SER    43      35.911  35.704  36.662  1.00  2.24
ATOM    427  O   SER    43      35.296  34.646  36.578  1.00  2.24
ATOM    428  H   SER    43      37.327  38.159  35.571  1.00  2.24
ATOM    429  CB  SER    43      38.125  35.770  35.506  1.00  2.24
ATOM    430  HG  SER    43      38.773  36.942  34.208  1.00  2.24
ATOM    431  OG  SER    43      38.793  36.118  34.306  1.00  2.24
ATOM    432  N   GLN    44      35.956  36.410  37.813  1.00  2.57
ATOM    433  CA  GLN    44      35.251  35.929  38.976  1.00  2.57
ATOM    434  C   GLN    44      33.797  35.955  38.676  1.00  2.57
ATOM    435  O   GLN    44      33.080  35.019  39.026  1.00  2.57
ATOM    436  H   GLN    44      36.424  37.178  37.856  1.00  2.57
ATOM    437  CB  GLN    44      35.592  36.782  40.200  1.00  2.57
ATOM    438  CD  GLN    44      37.351  37.542  41.845  1.00  2.57
ATOM    439  CG  GLN    44      37.013  36.599  40.707  1.00  2.57
ATOM    440  OE1 GLN    44      36.806  38.642  41.935  1.00  2.57
ATOM    441 1HE2 GLN    44      38.491  37.634  43.414  1.00  2.57
ATOM    442 2HE2 GLN    44      38.629  36.301  42.617  1.00  2.57
ATOM    443  NE2 GLN    44      38.254  37.113  42.719  1.00  2.57
ATOM    444  N   GLU    45      33.323  37.022  38.002  1.00  2.39
ATOM    445  CA  GLU    45      31.921  37.117  37.723  1.00  2.39
ATOM    446  C   GLU    45      31.491  35.979  36.839  1.00  2.39
ATOM    447  O   GLU    45      30.481  35.304  37.059  1.00  2.39
ATOM    448  H   GLU    45      33.881  37.672  37.728  1.00  2.39
ATOM    449  CB  GLU    45      31.595  38.461  37.068  1.00  2.39
ATOM    450  CD  GLU    45      30.719  39.622  39.133  1.00  2.39
ATOM    451  CG  GLU    45      31.727  39.654  38.000  1.00  2.39
ATOM    452  OE1 GLU    45      29.546  39.976  38.894  1.00  2.39
ATOM    453  OE2 GLU    45      31.104  39.243  40.259  1.00  2.39
ATOM    454  N   CYS    46      32.271  35.704  35.794  1.00  2.36
ATOM    455  CA  CYS    46      31.810  34.679  34.909  1.00  2.36
ATOM    456  C   CYS    46      31.774  33.326  35.577  1.00  2.36
ATOM    457  O   CYS    46      30.825  32.558  35.414  1.00  2.36
ATOM    458  H   CYS    46      33.050  36.124  35.629  1.00  2.36
ATOM    459  CB  CYS    46      32.694  34.611  33.662  1.00  2.36
ATOM    460  SG  CYS    46      32.527  36.027  32.550  1.00  2.36
ATOM    461  N   ASP    47      32.813  33.005  36.364  1.00  3.06
ATOM    462  CA  ASP    47      32.962  31.726  37.022  1.00  3.06
ATOM    463  C   ASP    47      31.905  31.587  38.038  1.00  3.06
ATOM    464  O   ASP    47      31.620  30.456  38.474  1.00  3.06
ATOM    465  H   ASP    47      33.440  33.642  36.471  1.00  3.06
ATOM    466  CB  ASP    47      34.353  31.604  37.647  1.00  3.06
ATOM    467  CG  ASP    47      35.448  31.462  36.609  1.00  3.06
ATOM    468  OD1 ASP    47      35.123  31.171  35.439  1.00  3.06
ATOM    469  OD2 ASP    47      36.632  31.640  36.966  1.00  3.06
ATOM    470  N   TRP    48      31.385  32.784  38.430  1.00  4.47
ATOM    471  CA  TRP    48      30.435  32.973  39.488  1.00  4.47
ATOM    472  C   TRP    48      29.652  31.763  39.703  1.00  4.47
ATOM    473  O   TRP    48      29.221  31.105  38.756  1.00  4.47
ATOM    474  H   TRP    48      31.686  33.492  37.963  1.00  4.47
ATOM    475  CB  TRP    48      29.512  34.152  39.175  1.00  4.47
ATOM    476 1HB  TRP    48      28.747  33.876  38.535  1.00  4.47
ATOM    477 2HB  TRP    48      29.939  35.056  39.195  1.00  4.47
ATOM    478  CG  TRP    48      28.528  34.449  40.265  1.00  4.47
ATOM    479  CD1 TRP    48      28.734  34.334  41.609  1.00  4.47
ATOM    480  HE1 TRP    48      27.512  34.694  43.228  1.00  4.47
ATOM    481  NE1 TRP    48      27.600  34.696  42.296  1.00  4.47
ATOM    482  CD2 TRP    48      27.181  34.911  40.102  1.00  4.47
ATOM    483  CE2 TRP    48      26.633  35.054  41.390  1.00  4.47
ATOM    484  CH2 TRP    48      24.571  35.783  40.499  1.00  4.47
ATOM    485  CZ2 TRP    48      25.325  35.490  41.601  1.00  4.47
ATOM    486  CE3 TRP    48      26.386  35.218  38.994  1.00  4.47
ATOM    487  CZ3 TRP    48      25.091  35.650  39.208  1.00  4.47
ATOM    488  N   GLU    49      29.459  31.467  40.991  1.00  5.81
ATOM    489  CA  GLU    49      28.988  30.178  41.321  1.00  5.81
ATOM    490  C   GLU    49      27.698  29.897  40.667  1.00  5.81
ATOM    491  O   GLU    49      27.516  28.802  40.139  1.00  5.81
ATOM    492  H   GLU    49      29.622  32.067  41.642  1.00  5.81
ATOM    493  CB  GLU    49      28.849  30.030  42.838  1.00  5.81
ATOM    494  CD  GLU    49      29.368  27.564  43.003  1.00  5.81
ATOM    495  CG  GLU    49      28.362  28.662  43.286  1.00  5.81
ATOM    496  OE1 GLU    49      30.556  27.886  42.796  1.00  5.81
ATOM    497  OE2 GLU    49      28.967  26.381  42.989  1.00  5.81
ATOM    498  N   GLU    50      26.738  30.824  40.696  1.00  6.04
ATOM    499  CA  GLU    50      25.651  30.408  39.890  1.00  6.04
ATOM    500  C   GLU    50      24.752  31.525  39.591  1.00  6.04
ATOM    501  O   GLU    50      24.208  32.191  40.468  1.00  6.04
ATOM    502  H   GLU    50      26.702  31.613  41.128  1.00  6.04
ATOM    503  CB  GLU    50      24.875  29.282  40.576  1.00  6.04
ATOM    504  CD  GLU    50      23.034  27.559  40.426  1.00  6.04
ATOM    505  CG  GLU    50      23.730  28.723  39.748  1.00  6.04
ATOM    506  OE1 GLU    50      23.445  27.194  41.548  1.00  6.04
ATOM    507  OE2 GLU    50      22.079  27.013  39.836  1.00  6.04
ATOM    508  N   ILE    51      24.560  31.773  38.300  1.00  6.36
ATOM    509  CA  ILE    51      23.548  32.726  38.109  1.00  6.36
ATOM    510  C   ILE    51      22.547  31.947  37.399  1.00  6.36
ATOM    511  O   ILE    51      22.727  31.592  36.226  1.00  6.36
ATOM    512  H   ILE    51      24.983  31.417  37.590  1.00  6.36
ATOM    513  CB  ILE    51      24.071  33.960  37.350  1.00  6.36
ATOM    514  CD1 ILE    51      25.925  35.709  37.351  1.00  6.36
ATOM    515  CG1 ILE    51      25.221  34.612  38.120  1.00  6.36
ATOM    516  CG2 ILE    51      22.939  34.941  37.084  1.00  6.36
ATOM    517  N   SER    52      21.471  31.678  38.157  1.00  7.27
ATOM    518  CA  SER    52      20.456  30.848  37.648  1.00  7.27
ATOM    519  C   SER    52      19.586  31.771  36.908  1.00  7.27
ATOM    520  O   SER    52      18.685  32.408  37.451  1.00  7.27
ATOM    521  H   SER    52      21.397  32.024  38.984  1.00  7.27
ATOM    522  CB  SER    52      19.749  30.107  38.785  1.00  7.27
ATOM    523  HG  SER    52      18.327  28.909  38.923  1.00  7.27
ATOM    524  OG  SER    52      18.695  29.300  38.290  1.00  7.27
ATOM    525  N   VAL    53      19.822  31.825  35.598  1.00  7.89
ATOM    526  CA  VAL    53      19.074  32.771  34.871  1.00  7.89
ATOM    527  C   VAL    53      17.810  32.088  34.568  1.00  7.89
ATOM    528  O   VAL    53      17.780  31.044  33.921  1.00  7.89
ATOM    529  H   VAL    53      20.418  31.301  35.174  1.00  7.89
ATOM    530  CB  VAL    53      19.829  33.242  33.614  1.00  7.89
ATOM    531  CG1 VAL    53      18.971  34.204  32.807  1.00  7.89
ATOM    532  CG2 VAL    53      21.148  33.893  33.998  1.00  7.89
ATOM    533  N   LYS    54      16.720  32.681  35.052  1.00  8.82
ATOM    534  CA  LYS    54      15.469  32.065  34.828  1.00  8.82
ATOM    535  C   LYS    54      14.965  32.619  33.552  1.00  8.82
ATOM    536  O   LYS    54      15.355  33.706  33.135  1.00  8.82
ATOM    537  H   LYS    54      16.765  33.454  35.511  1.00  8.82
ATOM    538  CB  LYS    54      14.524  32.328  36.003  1.00  8.82
ATOM    539  CD  LYS    54      13.969  31.964  38.423  1.00  8.82
ATOM    540  CE  LYS    54      14.415  31.331  39.731  1.00  8.82
ATOM    541  CG  LYS    54      14.968  31.693  37.310  1.00  8.82
ATOM    542 1HZ  LYS    54      13.759  31.243  41.590  1.00  8.82
ATOM    543 2HZ  LYS    54      12.662  31.309  40.639  1.00  8.82
ATOM    544 3HZ  LYS    54      13.417  32.508  40.962  1.00  8.82
ATOM    545  NZ  LYS    54      13.468  31.627  40.842  1.00  8.82
ATOM    546  N   GLY    55      14.107  31.868  32.858  1.00  8.50
ATOM    547  CA  GLY    55      13.723  32.384  31.589  1.00  8.50
ATOM    548  C   GLY    55      14.334  31.445  30.627  1.00  8.50
ATOM    549  O   GLY    55      13.886  30.316  30.419  1.00  8.50
ATOM    550  H   GLY    55      13.774  31.082  33.144  1.00  8.50
ATOM    551  N   PRO    56      15.337  31.971  30.006  1.00  7.46
ATOM    552  CA  PRO    56      16.195  31.205  29.158  1.00  7.46
ATOM    553  C   PRO    56      17.076  30.571  30.159  1.00  7.46
ATOM    554  O   PRO    56      17.019  30.969  31.322  1.00  7.46
ATOM    555  CB  PRO    56      16.858  32.251  28.260  1.00  7.46
ATOM    556  CD  PRO    56      15.702  33.492  29.949  1.00  7.46
ATOM    557  CG  PRO    56      16.951  33.471  29.114  1.00  7.46
ATOM    558  N   ASN    57      17.898  29.598  29.760  1.00  6.70
ATOM    559  CA  ASN    57      18.661  28.985  30.787  1.00  6.70
ATOM    560  C   ASN    57      19.919  29.729  30.950  1.00  6.70
ATOM    561  O   ASN    57      20.750  29.813  30.047  1.00  6.70
ATOM    562  H   ASN    57      17.988  29.323  28.908  1.00  6.70
ATOM    563  CB  ASN    57      18.908  27.510  30.463  1.00  6.70
ATOM    564  CG  ASN    57      17.631  26.693  30.460  1.00  6.70
ATOM    565  OD1 ASN    57      16.534  27.237  30.577  1.00  6.70
ATOM    566 1HD2 ASN    57      17.046  24.847  30.319  1.00  6.70
ATOM    567 2HD2 ASN    57      18.593  25.020  30.244  1.00  6.70
ATOM    568  ND2 ASN    57      17.772  25.379  30.327  1.00  6.70
ATOM    569  N   GLY    58      20.072  30.323  32.138  1.00  5.47
ATOM    570  CA  GLY    58      21.317  30.930  32.379  1.00  5.47
ATOM    571  C   GLY    58      22.016  29.881  33.114  1.00  5.47
ATOM    572  O   GLY    58      22.454  30.054  34.248  1.00  5.47
ATOM    573  H   GLY    58      19.430  30.348  32.768  1.00  5.47
ATOM    574  N   GLU    59      22.170  28.747  32.413  1.00  4.50
ATOM    575  CA  GLU    59      22.888  27.655  32.947  1.00  4.50
ATOM    576  C   GLU    59      24.199  28.291  33.157  1.00  4.50
ATOM    577  O   GLU    59      24.871  28.072  34.163  1.00  4.50
ATOM    578  H   GLU    59      21.808  28.689  31.591  1.00  4.50
ATOM    579  CB  GLU    59      22.869  26.474  31.974  1.00  4.50
ATOM    580  CD  GLU    59      21.512  24.689  30.811  1.00  4.50
ATOM    581  CG  GLU    59      21.512  25.804  31.839  1.00  4.50
ATOM    582  OE1 GLU    59      22.611  24.232  30.432  1.00  4.50
ATOM    583  OE2 GLU    59      20.414  24.274  30.385  1.00  4.50
ATOM    584  N   SER    60      24.556  29.178  32.213  1.00  3.55
ATOM    585  CA  SER    60      25.776  29.847  32.464  1.00  3.55
ATOM    586  C   SER    60      25.593  31.274  32.877  1.00  3.55
ATOM    587  O   SER    60      25.573  32.184  32.049  1.00  3.55
ATOM    588  H   SER    60      24.087  29.362  31.467  1.00  3.55
ATOM    589  CB  SER    60      26.677  29.800  31.228  1.00  3.55
ATOM    590  HG  SER    60      27.704  31.307  31.618  1.00  3.55
ATOM    591  OG  SER    60      27.881  30.514  31.448  1.00  3.55
ATOM    592  N   SER    61      25.616  31.473  34.212  1.00  2.86
ATOM    593  CA  SER    61      25.697  32.753  34.848  1.00  2.86
ATOM    594  C   SER    61      26.696  33.597  34.105  1.00  2.86
ATOM    595  O   SER    61      27.680  33.098  33.565  1.00  2.86
ATOM    596  H   SER    61      25.576  30.725  34.710  1.00  2.86
ATOM    597  CB  SER    61      26.084  32.596  36.320  1.00  2.86
ATOM    598  HG  SER    61      27.934  32.638  36.092  1.00  2.86
ATOM    599  OG  SER    61      27.407  32.106  36.451  1.00  2.86
ATOM    600  N   VAL    62      26.501  34.931  34.119  1.00  2.31
ATOM    601  CA  VAL    62      27.241  35.785  33.236  1.00  2.31
ATOM    602  C   VAL    62      27.934  36.926  33.909  1.00  2.31
ATOM    603  O   VAL    62      28.540  36.805  34.972  1.00  2.31
ATOM    604  H   VAL    62      25.901  35.285  34.689  1.00  2.31
ATOM    605  CB  VAL    62      26.342  36.367  32.129  1.00  2.31
ATOM    606  CG1 VAL    62      25.763  35.252  31.272  1.00  2.31
ATOM    607  CG2 VAL    62      25.231  37.211  32.734  1.00  2.31
ATOM    608  N   ILE    63      27.969  38.051  33.176  1.00  2.05
ATOM    609  CA  ILE    63      28.648  39.237  33.580  1.00  2.05
ATOM    610  C   ILE    63      27.605  40.245  33.885  1.00  2.05
ATOM    611  O   ILE    63      26.658  40.455  33.136  1.00  2.05
ATOM    612  H   ILE    63      27.531  38.029  32.390  1.00  2.05
ATOM    613  CB  ILE    63      29.628  39.723  32.496  1.00  2.05
ATOM    614  CD1 ILE    63      31.560  38.953  31.022  1.00  2.05
ATOM    615  CG1 ILE    63      30.702  38.665  32.234  1.00  2.05
ATOM    616  CG2 ILE    63      30.235  41.062  32.889  1.00  2.05
ATOM    617  N   HIS    64      27.767  40.934  35.008  1.00  2.35
ATOM    618  CA  HIS    64      26.726  41.804  35.425  1.00  2.35
ATOM    619  C   HIS    64      26.875  43.156  34.832  1.00  2.35
ATOM    620  O   HIS    64      27.873  43.504  34.203  1.00  2.35
ATOM    621  H   HIS    64      28.516  40.859  35.502  1.00  2.35
ATOM    622  CB  HIS    64      26.693  41.907  36.951  1.00  2.35
ATOM    623  CG  HIS    64      26.310  40.632  37.635  1.00  2.35
ATOM    624  HD1 HIS    64      24.951  41.317  39.026  1.00  2.35
ATOM    625  ND1 HIS    64      25.399  40.585  38.667  1.00  2.35
ATOM    626  CE1 HIS    64      25.262  39.310  39.074  1.00  2.35
ATOM    627  CD2 HIS    64      26.678  39.230  37.499  1.00  2.35
ATOM    628  NE2 HIS    64      26.027  38.492  38.377  1.00  2.35
ATOM    629  N   ASP    65      25.774  43.911  34.912  1.00  2.52
ATOM    630  CA  ASP    65      25.803  45.290  34.576  1.00  2.52
ATOM    631  C   ASP    65      25.382  45.887  35.865  1.00  2.52
ATOM    632  O   ASP    65      24.212  45.813  36.219  1.00  2.52
ATOM    633  H   ASP    65      25.005  43.530  35.185  1.00  2.52
ATOM    634  CB  ASP    65      24.884  45.571  33.386  1.00  2.52
ATOM    635  CG  ASP    65      24.937  47.018  32.937  1.00  2.52
ATOM    636  OD1 ASP    65      25.394  47.869  33.729  1.00  2.52
ATOM    637  OD2 ASP    65      24.523  47.301  31.793  1.00  2.52
ATOM    638  N   ARG    66      26.309  46.507  36.604  1.00  2.73
ATOM    639  CA  ARG    66      25.983  46.877  37.945  1.00  2.73
ATOM    640  C   ARG    66      24.830  47.823  37.965  1.00  2.73
ATOM    641  O   ARG    66      23.977  47.742  38.848  1.00  2.73
ATOM    642  H   ARG    66      27.125  46.692  36.272  1.00  2.73
ATOM    643  CB  ARG    66      27.195  47.502  38.638  1.00  2.73
ATOM    644  CD  ARG    66      26.644  46.718  40.958  1.00  2.73
ATOM    645  HE  ARG    66      26.598  47.916  42.565  1.00  2.73
ATOM    646  NE  ARG    66      26.426  47.100  42.351  1.00  2.73
ATOM    647  CG  ARG    66      26.940  47.921  40.077  1.00  2.73
ATOM    648  CZ  ARG    66      25.985  46.273  43.292  1.00  2.73
ATOM    649 1HH1 ARG    66      25.994  47.528  44.729  1.00  2.73
ATOM    650 2HH1 ARG    66      25.531  46.174  45.142  1.00  2.73
ATOM    651  NH1 ARG    66      25.817  46.709  44.533  1.00  2.73
ATOM    652 1HH2 ARG    66      25.821  44.728  42.186  1.00  2.73
ATOM    653 2HH2 ARG    66      25.426  44.475  43.600  1.00  2.73
ATOM    654  NH2 ARG    66      25.712  45.011  42.991  1.00  2.73
ATOM    655  N   LYS    67      24.744  48.728  36.981  1.00  3.17
ATOM    656  CA  LYS    67      23.690  49.689  37.043  1.00  3.17
ATOM    657  C   LYS    67      22.355  49.008  37.049  1.00  3.17
ATOM    658  O   LYS    67      21.505  49.297  37.894  1.00  3.17
ATOM    659  H   LYS    67      25.326  48.742  36.295  1.00  3.17
ATOM    660  CB  LYS    67      23.785  50.664  35.868  1.00  3.17
ATOM    661  CD  LYS    67      22.890  52.698  34.700  1.00  3.17
ATOM    662  CE  LYS    67      21.793  53.749  34.675  1.00  3.17
ATOM    663  CG  LYS    67      22.707  51.737  35.863  1.00  3.17
ATOM    664 1HZ  LYS    67      21.301  55.299  33.556  1.00  3.17
ATOM    665 2HZ  LYS    67      21.931  54.250  32.772  1.00  3.17
ATOM    666 3HZ  LYS    67      22.742  55.115  33.613  1.00  3.17
ATOM    667  NZ  LYS    67      21.958  54.698  33.540  1.00  3.17
ATOM    668  N   SER    68      22.130  48.103  36.082  1.00  3.56
ATOM    669  CA  SER    68      20.851  47.471  35.968  1.00  3.56
ATOM    670  C   SER    68      20.699  46.171  36.716  1.00  3.56
ATOM    671  O   SER    68      19.575  45.744  36.964  1.00  3.56
ATOM    672  H   SER    68      22.788  47.895  35.504  1.00  3.56
ATOM    673  CB  SER    68      20.515  47.203  34.500  1.00  3.56
ATOM    674  HG  SER    68      20.199  48.245  32.986  1.00  3.56
ATOM    675  OG  SER    68      20.381  48.415  33.777  1.00  3.56
ATOM    676  N   GLY    69      21.788  45.474  37.088  1.00  3.40
ATOM    677  CA  GLY    69      21.607  44.193  37.727  1.00  3.40
ATOM    678  C   GLY    69      21.234  43.219  36.657  1.00  3.40
ATOM    679  O   GLY    69      20.485  42.267  36.877  1.00  3.40
ATOM    680  H   GLY    69      22.618  45.792  36.945  1.00  3.40
ATOM    681  N   LYS    70      21.763  43.447  35.447  1.00  3.11
ATOM    682  CA  LYS    70      21.412  42.605  34.350  1.00  3.11
ATOM    683  C   LYS    70      22.546  41.666  34.127  1.00  3.11
ATOM    684  O   LYS    70      23.714  42.049  34.110  1.00  3.11
ATOM    685  H   LYS    70      22.338  44.129  35.325  1.00  3.11
ATOM    686  CB  LYS    70      21.108  43.443  33.107  1.00  3.11
ATOM    687  CD  LYS    70      19.652  45.149  31.981  1.00  3.11
ATOM    688  CE  LYS    70      18.459  46.078  32.135  1.00  3.11
ATOM    689  CG  LYS    70      19.890  44.342  33.246  1.00  3.11
ATOM    690 1HZ  LYS    70      17.538  47.441  31.045  1.00  3.11
ATOM    691 2HZ  LYS    70      18.094  46.382  30.220  1.00  3.11
ATOM    692 3HZ  LYS    70      18.964  47.408  30.768  1.00  3.11
ATOM    693  NZ  LYS    70      18.242  46.911  30.920  1.00  3.11
ATOM    694  N   LYS    71      22.223  40.378  33.963  1.00  2.79
ATOM    695  CA  LYS    71      23.282  39.426  33.844  1.00  2.79
ATOM    696  C   LYS    71      23.393  39.115  32.391  1.00  2.79
ATOM    697  O   LYS    71      22.472  38.535  31.824  1.00  2.79
ATOM    698  H   LYS    71      21.366  40.105  33.927  1.00  2.79
ATOM    699  CB  LYS    71      22.988  38.188  34.694  1.00  2.79
ATOM    700  CD  LYS    71      22.481  39.238  36.917  1.00  2.79
ATOM    701  CE  LYS    71      21.171  38.542  37.251  1.00  2.79
ATOM    702  CG  LYS    71      23.414  38.318  36.147  1.00  2.79
ATOM    703 1HZ  LYS    71      19.507  38.982  38.215  1.00  2.79
ATOM    704 2HZ  LYS    71      20.075  40.152  37.568  1.00  2.79
ATOM    705 3HZ  LYS    71      20.657  39.649  38.801  1.00  2.79
ATOM    706  NZ  LYS    71      20.261  39.419  38.038  1.00  2.79
ATOM    707  N   PHE    72      24.553  39.400  31.763  1.00  2.41
ATOM    708  CA  PHE    72      24.589  39.101  30.368  1.00  2.41
ATOM    709  C   PHE    72      25.829  38.400  29.928  1.00  2.41
ATOM    710  O   PHE    72      26.950  38.756  30.282  1.00  2.41
ATOM    711  H   PHE    72      25.275  39.755  32.166  1.00  2.41
ATOM    712  CB  PHE    72      24.436  40.380  29.542  1.00  2.41
ATOM    713  CG  PHE    72      23.122  41.078  29.743  1.00  2.41
ATOM    714  CZ  PHE    72      20.687  42.367  30.110  1.00  2.41
ATOM    715  CD1 PHE    72      22.973  42.031  30.735  1.00  2.41
ATOM    716  CE1 PHE    72      21.763  42.674  30.920  1.00  2.41
ATOM    717  CD2 PHE    72      22.035  40.782  28.940  1.00  2.41
ATOM    718  CE2 PHE    72      20.825  41.424  29.125  1.00  2.41
ATOM    719  N   SER    73      25.618  37.438  29.016  1.00  2.44
ATOM    720  CA  SER    73      26.646  36.625  28.455  1.00  2.44
ATOM    721  C   SER    73      27.712  37.527  27.949  1.00  2.44
ATOM    722  O   SER    73      27.539  38.735  27.798  1.00  2.44
ATOM    723  H   SER    73      24.763  37.321  28.761  1.00  2.44
ATOM    724  CB  SER    73      26.080  35.734  27.347  1.00  2.44
ATOM    725  HG  SER    73      25.094  37.045  26.460  1.00  2.44
ATOM    726  OG  SER    73      25.680  36.505  26.227  1.00  2.44
ATOM    727  N   ILE    74      28.866  36.916  27.672  1.00  2.20
ATOM    728  CA  ILE    74      30.039  37.636  27.311  1.00  2.20
ATOM    729  C   ILE    74      29.776  38.406  26.054  1.00  2.20
ATOM    730  O   ILE    74      30.138  39.576  25.990  1.00  2.20
ATOM    731  H   ILE    74      28.886  36.017  27.720  1.00  2.20
ATOM    732  CB  ILE    74      31.247  36.697  27.138  1.00  2.20
ATOM    733  CD1 ILE    74      32.647  34.963  28.376  1.00  2.20
ATOM    734  CG1 ILE    74      31.659  36.104  28.487  1.00  2.20
ATOM    735  CG2 ILE    74      32.398  37.428  26.464  1.00  2.20
ATOM    736  N   GLU    75      29.125  37.810  25.032  1.00  2.60
ATOM    737  CA  GLU    75      28.917  38.557  23.819  1.00  2.60
ATOM    738  C   GLU    75      27.979  39.702  24.072  1.00  2.60
ATOM    739  O   GLU    75      28.126  40.767  23.470  1.00  2.60
ATOM    740  H   GLU    75      28.823  36.965  25.097  1.00  2.60
ATOM    741  CB  GLU    75      28.372  37.647  22.716  1.00  2.60
ATOM    742  CD  GLU    75      27.747  37.384  20.283  1.00  2.60
ATOM    743  CG  GLU    75      28.194  38.337  21.374  1.00  2.60
ATOM    744  OE1 GLU    75      27.567  36.184  20.580  1.00  2.60
ATOM    745  OE2 GLU    75      27.576  37.836  19.132  1.00  2.60
ATOM    746  N   GLU    76      26.973  39.498  24.951  1.00  2.60
ATOM    747  CA  GLU    76      26.002  40.523  25.207  1.00  2.60
ATOM    748  C   GLU    76      26.695  41.689  25.844  1.00  2.60
ATOM    749  O   GLU    76      26.360  42.838  25.569  1.00  2.60
ATOM    750  H   GLU    76      26.916  38.708  25.378  1.00  2.60
ATOM    751  CB  GLU    76      24.878  39.987  26.096  1.00  2.60
ATOM    752  CD  GLU    76      22.915  38.417  26.340  1.00  2.60
ATOM    753  CG  GLU    76      23.967  38.983  25.408  1.00  2.60
ATOM    754  OE1 GLU    76      23.285  37.666  27.267  1.00  2.60
ATOM    755  OE2 GLU    76      21.720  38.723  26.143  1.00  2.60
ATOM    756  N   ALA    77      27.657  41.408  26.749  1.00  2.19
ATOM    757  CA  ALA    77      28.416  42.393  27.477  1.00  2.19
ATOM    758  C   ALA    77      29.220  43.200  26.495  1.00  2.19
ATOM    759  O   ALA    77      29.362  44.410  26.659  1.00  2.19
ATOM    760  H   ALA    77      27.811  40.532  26.884  1.00  2.19
ATOM    761  CB  ALA    77      29.309  41.719  28.508  1.00  2.19
ATOM    762  N   LEU    78      29.792  42.549  25.453  1.00  2.33
ATOM    763  CA  LEU    78      30.568  43.288  24.480  1.00  2.33
ATOM    764  C   LEU    78      29.683  44.264  23.803  1.00  2.33
ATOM    765  O   LEU    78      30.084  45.396  23.537  1.00  2.33
ATOM    766  H   LEU    78      29.690  41.659  25.365  1.00  2.33
ATOM    767  CB  LEU    78      31.215  42.334  23.474  1.00  2.33
ATOM    768  CG  LEU    78      32.083  42.977  22.391  1.00  2.33
ATOM    769  CD1 LEU    78      33.246  43.734  23.014  1.00  2.33
ATOM    770  CD2 LEU    78      32.596  41.926  21.418  1.00  2.33
ATOM    771  N   GLN    79      28.470  43.805  23.449  1.00  2.73
ATOM    772  CA  GLN    79      27.603  44.617  22.652  1.00  2.73
ATOM    773  C   GLN    79      27.266  45.852  23.430  1.00  2.73
ATOM    774  O   GLN    79      27.286  46.960  22.894  1.00  2.73
ATOM    775  H   GLN    79      28.203  42.987  23.713  1.00  2.73
ATOM    776  CB  GLN    79      26.345  43.837  22.263  1.00  2.73
ATOM    777  CD  GLN    79      25.349  41.897  20.989  1.00  2.73
ATOM    778  CG  GLN    79      26.592  42.721  21.262  1.00  2.73
ATOM    779  OE1 GLN    79      24.479  41.765  21.850  1.00  2.73
ATOM    780 1HE2 GLN    79      24.544  40.841  19.573  1.00  2.73
ATOM    781 2HE2 GLN    79      25.921  41.462  19.185  1.00  2.73
ATOM    782  NE2 GLN    79      25.262  41.340  19.787  1.00  2.73
ATOM    783  N   SER    80      26.973  45.683  24.735  1.00  2.58
ATOM    784  CA  SER    80      26.568  46.786  25.564  1.00  2.58
ATOM    785  C   SER    80      27.723  47.735  25.710  1.00  2.58
ATOM    786  O   SER    80      27.528  48.935  25.924  1.00  2.58
ATOM    787  H   SER    80      27.036  44.856  25.085  1.00  2.58
ATOM    788  CB  SER    80      26.087  46.284  26.927  1.00  2.58
ATOM    789  HG  SER    80      27.455  45.053  27.230  1.00  2.58
ATOM    790  OG  SER    80      27.149  45.696  27.658  1.00  2.58
ATOM    791  N   GLY    81      28.963  47.212  25.579  1.00  2.43
ATOM    792  CA  GLY    81      30.125  48.041  25.739  1.00  2.43
ATOM    793  C   GLY    81      30.683  47.785  27.095  1.00  2.43
ATOM    794  O   GLY    81      31.593  48.463  27.569  1.00  2.43
ATOM    795  H   GLY    81      29.057  46.337  25.390  1.00  2.43
ATOM    796  N   ARG    82      30.123  46.783  27.770  1.00  2.10
ATOM    797  CA  ARG    82      30.576  46.479  29.080  1.00  2.10
ATOM    798  C   ARG    82      31.983  45.946  29.000  1.00  2.10
ATOM    799  O   ARG    82      32.739  46.154  29.933  1.00  2.10
ATOM    800  H   ARG    82      29.460  46.300  27.399  1.00  2.10
ATOM    801  CB  ARG    82      29.639  45.472  29.751  1.00  2.10
ATOM    802  CD  ARG    82      27.509  45.094  31.023  1.00  2.10
ATOM    803  HE  ARG    82      27.745  43.182  30.465  1.00  2.10
ATOM    804  NE  ARG    82      27.189  43.832  30.361  1.00  2.10
ATOM    805  CG  ARG    82      28.275  46.038  30.110  1.00  2.10
ATOM    806  CZ  ARG    82      26.105  43.632  29.619  1.00  2.10
ATOM    807 1HH1 ARG    82      26.462  41.812  29.171  1.00  2.10
ATOM    808 2HH1 ARG    82      25.194  42.320  28.576  1.00  2.10
ATOM    809  NH1 ARG    82      25.896  42.449  29.056  1.00  2.10
ATOM    810 1HH2 ARG    82      25.367  45.380  29.808  1.00  2.10
ATOM    811 2HH2 ARG    82      24.530  44.484  28.962  1.00  2.10
ATOM    812  NH2 ARG    82      25.231  44.614  29.443  1.00  2.10
ATOM    813  N   LEU    83      32.443  45.195  27.973  1.00  1.86
ATOM    814  CA  LEU    83      33.751  44.692  28.346  1.00  1.86
ATOM    815  C   LEU    83      34.903  44.625  27.339  1.00  1.86
ATOM    816  O   LEU    83      35.764  43.767  27.528  1.00  1.86
ATOM    817  H   LEU    83      32.091  44.983  27.172  1.00  1.86
ATOM    818  CB  LEU    83      33.642  43.265  28.886  1.00  1.86
ATOM    819  CG  LEU    83      32.944  42.248  27.980  1.00  1.86
ATOM    820  CD1 LEU    83      33.764  41.994  26.725  1.00  1.86
ATOM    821  CD2 LEU    83      32.697  40.945  28.724  1.00  1.86
ATOM    822  N   THR    84      35.018  45.521  26.328  1.00  2.16
ATOM    823  CA  THR    84      36.174  45.641  25.436  1.00  2.16
ATOM    824  C   THR    84      36.627  44.376  24.700  1.00  2.16
ATOM    825  O   THR    84      36.528  43.264  25.202  1.00  2.16
ATOM    826  H   THR    84      34.311  46.069  26.225  1.00  2.16
ATOM    827  CB  THR    84      37.415  46.160  26.187  1.00  2.16
ATOM    828  HG1 THR    84      36.498  47.395  27.267  1.00  2.16
ATOM    829  OG1 THR    84      37.137  47.452  26.739  1.00  2.16
ATOM    830  CG2 THR    84      38.599  46.280  25.239  1.00  2.16
ATOM    831  N   PRO    85      37.132  44.528  23.478  1.00  2.52
ATOM    832  CA  PRO    85      37.554  43.425  22.614  1.00  2.52
ATOM    833  C   PRO    85      38.573  42.389  23.117  1.00  2.52
ATOM    834  O   PRO    85      38.319  41.181  23.013  1.00  2.52
ATOM    835  CB  PRO    85      38.174  44.121  21.401  1.00  2.52
ATOM    836  CD  PRO    85      37.241  45.899  22.704  1.00  2.52
ATOM    837  CG  PRO    85      37.437  45.414  21.295  1.00  2.52
ATOM    838  N   ALA    86      39.741  42.819  23.645  1.00  2.63
ATOM    839  CA  ALA    86      40.752  41.906  24.150  1.00  2.63
ATOM    840  C   ALA    86      40.220  41.229  25.358  1.00  2.63
ATOM    841  O   ALA    86      40.431  40.030  25.612  1.00  2.63
ATOM    842  H   ALA    86      39.881  43.708  23.677  1.00  2.63
ATOM    843  CB  ALA    86      42.039  42.657  24.455  1.00  2.63
ATOM    844  N   HIS    87      39.527  42.069  26.148  1.00  2.07
ATOM    845  CA  HIS    87      39.005  41.607  27.368  1.00  2.07
ATOM    846  C   HIS    87      38.008  40.581  27.014  1.00  2.07
ATOM    847  O   HIS    87      37.971  39.584  27.707  1.00  2.07
ATOM    848  H   HIS    87      39.397  42.924  25.898  1.00  2.07
ATOM    849  CB  HIS    87      38.408  42.766  28.169  1.00  2.07
ATOM    850  CG  HIS    87      39.432  43.704  28.729  1.00  2.07
ATOM    851  HD1 HIS    87      38.229  45.171  29.536  1.00  2.07
ATOM    852  ND1 HIS    87      39.095  44.868  29.385  1.00  2.07
ATOM    853  CE1 HIS    87      40.221  45.494  29.771  1.00  2.07
ATOM    854  CD2 HIS    87      40.886  43.739  28.786  1.00  2.07
ATOM    855  NE2 HIS    87      41.299  44.823  29.415  1.00  2.07
ATOM    856  N   TYR    88      37.217  40.777  25.928  1.00  2.08
ATOM    857  CA  TYR    88      36.170  39.858  25.544  1.00  2.08
ATOM    858  C   TYR    88      36.790  38.551  25.207  1.00  2.08
ATOM    859  O   TYR    88      36.189  37.538  25.515  1.00  2.08
ATOM    860  H   TYR    88      37.367  41.518  25.439  1.00  2.08
ATOM    861  CB  TYR    88      35.370  40.419  24.366  1.00  2.08
ATOM    862  CG  TYR    88      34.248  39.517  23.904  1.00  2.08
ATOM    863  HH  TYR    88      31.454  36.454  22.145  1.00  2.08
ATOM    864  OH  TYR    88      31.150  37.048  22.640  1.00  2.08
ATOM    865  CZ  TYR    88      32.177  37.864  23.057  1.00  2.08
ATOM    866  CD1 TYR    88      32.939  39.745  24.310  1.00  2.08
ATOM    867  CE1 TYR    88      31.907  38.927  23.892  1.00  2.08
ATOM    868  CD2 TYR    88      34.501  38.442  23.062  1.00  2.08
ATOM    869  CE2 TYR    88      33.481  37.613  22.634  1.00  2.08
ATOM    870  N   ASP    89      37.938  38.508  24.492  1.00  2.44
ATOM    871  CA  ASP    89      38.462  37.207  24.137  1.00  2.44
ATOM    872  C   ASP    89      38.868  36.418  25.356  1.00  2.44
ATOM    873  O   ASP    89      38.622  35.207  25.479  1.00  2.44
ATOM    874  H   ASP    89      38.374  39.253  24.238  1.00  2.44
ATOM    875  CB  ASP    89      39.657  37.350  23.192  1.00  2.44
ATOM    876  CG  ASP    89      39.249  37.796  21.801  1.00  2.44
ATOM    877  OD1 ASP    89      38.043  37.731  21.486  1.00  2.44
ATOM    878  OD2 ASP    89      40.137  38.212  21.027  1.00  2.44
ATOM    879  N   ARG    90      39.497  37.112  26.317  1.00  2.27
ATOM    880  CA  ARG    90      39.949  36.402  27.477  1.00  2.27
ATOM    881  C   ARG    90      38.791  35.827  28.224  1.00  2.27
ATOM    882  O   ARG    90      38.801  34.683  28.696  1.00  2.27
ATOM    883  H   ARG    90      39.638  37.998  26.249  1.00  2.27
ATOM    884  CB  ARG    90      40.764  37.324  28.386  1.00  2.27
ATOM    885  CD  ARG    90      42.892  38.594  28.789  1.00  2.27
ATOM    886  HE  ARG    90      44.193  39.797  27.852  1.00  2.27
ATOM    887  NE  ARG    90      44.172  39.026  28.235  1.00  2.27
ATOM    888  CG  ARG    90      42.125  37.705  27.824  1.00  2.27
ATOM    889  CZ  ARG    90      45.290  38.309  28.289  1.00  2.27
ATOM    890 1HH1 ARG    90      46.410  39.556  27.378  1.00  2.27
ATOM    891 2HH1 ARG    90      47.131  38.320  27.792  1.00  2.27
ATOM    892  NH1 ARG    90      46.408  38.784  27.757  1.00  2.27
ATOM    893 1HH2 ARG    90      44.561  36.811  29.218  1.00  2.27
ATOM    894 2HH2 ARG    90      46.010  36.655  28.908  1.00  2.27
ATOM    895  NH2 ARG    90      45.287  37.119  28.873  1.00  2.27
ATOM    896  N   TYR    91      37.747  36.654  28.342  1.00  2.01
ATOM    897  CA  TYR    91      36.603  36.261  29.096  1.00  2.01
ATOM    898  C   TYR    91      35.935  35.103  28.413  1.00  2.01
ATOM    899  O   TYR    91      35.343  34.319  29.135  1.00  2.01
ATOM    900  H   TYR    91      37.768  37.461  27.944  1.00  2.01
ATOM    901  CB  TYR    91      35.638  37.437  29.257  1.00  2.01
ATOM    902  CG  TYR    91      36.143  38.523  30.179  1.00  2.01
ATOM    903  HH  TYR    91      38.198  41.212  33.147  1.00  2.01
ATOM    904  OH  TYR    91      37.547  41.500  32.721  1.00  2.01
ATOM    905  CZ  TYR    91      37.081  40.516  31.879  1.00  2.01
ATOM    906  CD1 TYR    91      37.234  38.300  31.010  1.00  2.01
ATOM    907  CE1 TYR    91      37.704  39.287  31.856  1.00  2.01
ATOM    908  CD2 TYR    91      35.529  39.768  30.217  1.00  2.01
ATOM    909  CE2 TYR    91      35.984  40.767  31.056  1.00  2.01
ATOM    910  N   VAL    92      35.905  35.004  27.050  1.00  2.25
ATOM    911  CA  VAL    92      35.270  33.892  26.349  1.00  2.25
ATOM    912  C   VAL    92      35.991  32.638  26.698  1.00  2.25
ATOM    913  O   VAL    92      35.367  31.592  26.854  1.00  2.25
ATOM    914  H   VAL    92      36.300  35.664  26.583  1.00  2.25
ATOM    915  CB  VAL    92      35.255  34.119  24.826  1.00  2.25
ATOM    916  CG1 VAL    92      34.786  32.865  24.105  1.00  2.25
ATOM    917  CG2 VAL    92      34.370  35.305  24.473  1.00  2.25
ATOM    918  N   ASN    93      37.332  32.687  26.800  1.00  2.56
ATOM    919  CA  ASN    93      38.009  31.465  27.132  1.00  2.56
ATOM    920  C   ASN    93      37.612  30.994  28.506  1.00  2.56
ATOM    921  O   ASN    93      37.342  29.813  28.750  1.00  2.56
ATOM    922  H   ASN    93      37.804  33.442  26.670  1.00  2.56
ATOM    923  CB  ASN    93      39.525  31.649  27.036  1.00  2.56
ATOM    924  CG  ASN    93      40.011  31.735  25.602  1.00  2.56
ATOM    925  OD1 ASN    93      39.319  31.313  24.676  1.00  2.56
ATOM    926 1HD2 ASN    93      41.543  32.357  24.585  1.00  2.56
ATOM    927 2HD2 ASN    93      41.681  32.578  26.122  1.00  2.56
ATOM    928  ND2 ASN    93      41.207  32.282  25.416  1.00  2.56
ATOM    929  N   LYS    94      37.551  31.932  29.459  1.00  2.51
ATOM    930  CA  LYS    94      37.241  31.542  30.803  1.00  2.51
ATOM    931  C   LYS    94      35.832  30.981  30.887  1.00  2.51
ATOM    932  O   LYS    94      35.592  30.072  31.676  1.00  2.51
ATOM    933  H   LYS    94      37.702  32.798  29.265  1.00  2.51
ATOM    934  CB  LYS    94      37.398  32.729  31.755  1.00  2.51
ATOM    935  CD  LYS    94      39.647  32.131  32.695  1.00  2.51
ATOM    936  CE  LYS    94      41.052  32.628  32.992  1.00  2.51
ATOM    937  CG  LYS    94      38.836  33.181  31.953  1.00  2.51
ATOM    938 1HZ  LYS    94      42.690  31.913  33.829  1.00  2.51
ATOM    939 2HZ  LYS    94      41.939  30.872  33.149  1.00  2.51
ATOM    940 3HZ  LYS    94      41.493  31.363  34.441  1.00  2.51
ATOM    941  NZ  LYS    94      41.876  31.590  33.671  1.00  2.51
ATOM    942  N   ASP    95      34.859  31.518  30.110  1.00  2.42
ATOM    943  CA  ASP    95      33.469  31.081  30.078  1.00  2.42
ATOM    944  C   ASP    95      33.412  29.678  29.545  1.00  2.42
ATOM    945  O   ASP    95      32.521  28.917  29.910  1.00  2.42
ATOM    946  H   ASP    95      35.130  32.197  29.585  1.00  2.42
ATOM    947  CB  ASP    95      32.628  32.033  29.226  1.00  2.42
ATOM    948  CG  ASP    95      31.141  31.762  29.345  1.00  2.42
ATOM    949  OD1 ASP    95      30.599  31.904  30.461  1.00  2.42
ATOM    950  OD2 ASP    95      30.517  31.407  28.322  1.00  2.42
ATOM    951  N   MET    96      34.312  29.316  28.609  1.00  2.59
ATOM    952  CA  MET    96      34.313  27.992  28.041  1.00  2.59
ATOM    953  C   MET    96      34.600  27.092  29.165  1.00  2.59
ATOM    954  O   MET    96      34.020  26.017  29.248  1.00  2.59
ATOM    955  H   MET    96      34.921  29.922  28.340  1.00  2.59
ATOM    956  CB  MET    96      35.341  27.894  26.912  1.00  2.59
ATOM    957  SD  MET    96      36.284  28.680  24.428  1.00  2.59
ATOM    958  CE  MET    96      36.226  26.972  23.890  1.00  2.59
ATOM    959  CG  MET    96      34.977  28.690  25.670  1.00  2.59
ATOM    960  N   SER    97      35.535  27.514  30.042  1.00  3.10
ATOM    961  CA  SER    97      35.923  26.656  31.127  1.00  3.10
ATOM    962  C   SER    97      34.775  26.459  32.061  1.00  3.10
ATOM    963  O   SER    97      34.568  25.353  32.561  1.00  3.10
ATOM    964  H   SER    97      35.915  28.325  29.952  1.00  3.10
ATOM    965  CB  SER    97      37.127  27.241  31.868  1.00  3.10
ATOM    966  HG  SER    97      38.126  27.723  30.369  1.00  3.10
ATOM    967  OG  SER    97      38.277  27.258  31.040  1.00  3.10
ATOM    968  N   ILE    98      34.014  27.537  32.354  1.00  3.40
ATOM    969  CA  ILE    98      32.960  27.355  33.300  1.00  3.40
ATOM    970  C   ILE    98      31.934  26.430  32.767  1.00  3.40
ATOM    971  O   ILE    98      31.460  25.541  33.474  1.00  3.40
ATOM    972  H   ILE    98      34.149  28.345  31.980  1.00  3.40
ATOM    973  CB  ILE    98      32.312  28.697  33.688  1.00  3.40
ATOM    974  CD1 ILE    98      32.153  28.101  36.162  1.00  3.40
ATOM    975  CG1 ILE    98      31.410  28.520  34.912  1.00  3.40
ATOM    976  CG2 ILE    98      31.556  29.285  32.507  1.00  3.40
ATOM    977  N   GLN    99      31.550  26.622  31.497  1.00  3.38
ATOM    978  CA  GLN    99      30.483  25.815  31.048  1.00  3.38
ATOM    979  C   GLN    99      30.869  24.406  31.051  1.00  3.38
ATOM    980  O   GLN    99      30.131  23.515  31.482  1.00  3.38
ATOM    981  H   GLN    99      31.928  27.219  30.940  1.00  3.38
ATOM    982  CB  GLN    99      30.040  26.243  29.648  1.00  3.38
ATOM    983  CD  GLN    99      29.017  28.034  28.190  1.00  3.38
ATOM    984  CG  GLN    99      29.339  27.591  29.603  1.00  3.38
ATOM    985  OE1 GLN    99      29.569  27.509  27.223  1.00  3.38
ATOM    986 1HE2 GLN    99      27.891  29.305  27.248  1.00  3.38
ATOM    987 2HE2 GLN    99      27.738  29.362  28.798  1.00  3.38
ATOM    988  NE2 GLN    99      28.119  29.004  28.065  1.00  3.38
ATOM    989  N   GLU   100      32.025  24.155  30.459  1.00  3.69
ATOM    990  CA  GLU   100      32.085  22.763  30.325  1.00  3.69
ATOM    991  C   GLU   100      33.164  21.910  30.832  1.00  3.69
ATOM    992  O   GLU   100      32.966  20.934  31.590  1.00  3.69
ATOM    993  H   GLU   100      32.704  24.665  30.161  1.00  3.69
ATOM    994  CB  GLU   100      32.029  22.364  28.849  1.00  3.69
ATOM    995  CD  GLU   100      30.596  24.128  27.746  1.00  3.69
ATOM    996  CG  GLU   100      30.705  22.677  28.172  1.00  3.69
ATOM    997  OE1 GLU   100      31.570  24.882  27.954  1.00  3.69
ATOM    998  OE2 GLU   100      29.538  24.511  27.205  1.00  3.69
ATOM    999  N   LEU   101      34.359  22.406  30.464  1.00  3.24
ATOM   1000  CA  LEU   101      35.336  21.431  30.162  1.00  3.24
ATOM   1001  C   LEU   101      34.626  20.663  29.074  1.00  3.24
ATOM   1002  O   LEU   101      34.295  19.484  29.193  1.00  3.24
ATOM   1003  H   LEU   101      34.562  23.281  30.402  1.00  3.24
ATOM   1004  CB  LEU   101      35.695  20.626  31.413  1.00  3.24
ATOM   1005  CG  LEU   101      36.232  21.425  32.602  1.00  3.24
ATOM   1006  CD1 LEU   101      36.476  20.515  33.795  1.00  3.24
ATOM   1007  CD2 LEU   101      37.511  22.157  32.224  1.00  3.24
ATOM   1008  N   ALA   102      34.425  21.373  27.939  1.00  4.00
ATOM   1009  CA  ALA   102      33.549  21.095  26.830  1.00  4.00
ATOM   1010  C   ALA   102      33.705  19.778  26.233  1.00  4.00
ATOM   1011  O   ALA   102      32.667  19.252  25.849  1.00  4.00
ATOM   1012  H   ALA   102      34.938  22.112  27.933  1.00  4.00
ATOM   1013  CB  ALA   102      33.738  22.131  25.733  1.00  4.00
ATOM   1014  N   VAL   103      34.939  19.248  26.130  1.00  4.54
ATOM   1015  CA  VAL   103      35.185  17.978  25.514  1.00  4.54
ATOM   1016  C   VAL   103      34.405  17.912  24.261  1.00  4.54
ATOM   1017  O   VAL   103      33.295  17.397  24.261  1.00  4.54
ATOM   1018  H   VAL   103      35.624  19.725  26.467  1.00  4.54
ATOM   1019  CB  VAL   103      34.828  16.814  26.458  1.00  4.54
ATOM   1020  CG1 VAL   103      35.699  16.853  27.704  1.00  4.54
ATOM   1021  CG2 VAL   103      33.355  16.864  26.831  1.00  4.54
ATOM   1022  N   LEU   104      34.968  18.475  23.174  1.00  6.45
ATOM   1023  CA  LEU   104      34.242  18.651  21.954  1.00  6.45
ATOM   1024  C   LEU   104      33.517  17.424  21.547  1.00  6.45
ATOM   1025  O   LEU   104      34.089  16.445  21.071  1.00  6.45
ATOM   1026  H   LEU   104      35.825  18.743  23.230  1.00  6.45
ATOM   1027  CB  LEU   104      35.183  19.082  20.828  1.00  6.45
ATOM   1028  CG  LEU   104      34.535  19.357  19.470  1.00  6.45
ATOM   1029  CD1 LEU   104      33.602  20.556  19.552  1.00  6.45
ATOM   1030  CD2 LEU   104      35.595  19.584  18.403  1.00  6.45
ATOM   1031  N   VAL   105      32.197  17.536  21.775  1.00  7.71
ATOM   1032  CA  VAL   105      31.097  16.663  21.516  1.00  7.71
ATOM   1033  C   VAL   105      31.198  15.474  22.395  1.00  7.71
ATOM   1034  O   VAL   105      30.254  14.703  22.514  1.00  7.71
ATOM   1035  H   VAL   105      32.055  18.335  22.165  1.00  7.71
ATOM   1036  CB  VAL   105      31.045  16.244  20.035  1.00  7.71
ATOM   1037  CG1 VAL   105      29.969  15.192  19.816  1.00  7.71
ATOM   1038  CG2 VAL   105      30.800  17.455  19.147  1.00  7.71
ATOM   1039  N   SER   106      32.331  15.295  23.075  1.00  6.78
ATOM   1040  CA  SER   106      32.418  14.162  23.929  1.00  6.78
ATOM   1041  C   SER   106      31.376  14.237  24.979  1.00  6.78
ATOM   1042  O   SER   106      30.252  13.755  24.854  1.00  6.78
ATOM   1043  H   SER   106      33.027  15.862  23.008  1.00  6.78
ATOM   1044  CB  SER   106      33.811  14.069  24.556  1.00  6.78
ATOM   1045  HG  SER   106      33.764  12.256  24.988  1.00  6.78
ATOM   1046  OG  SER   106      33.908  12.950  25.419  1.00  6.78
ATOM   1047  N   GLY   107      31.782  14.854  26.085  1.00  5.85
ATOM   1048  CA  GLY   107      30.922  15.141  27.174  1.00  5.85
ATOM   1049  C   GLY   107      29.989  16.156  26.652  1.00  5.85
ATOM   1050  O   GLY   107      28.816  16.197  27.017  1.00  5.85
ATOM   1051  H   GLY   107      32.649  15.092  26.122  1.00  5.85
ATOM   1052  N   GLN   108      30.537  17.020  25.779  1.00  5.49
ATOM   1053  CA  GLN   108      29.770  18.082  25.235  1.00  5.49
ATOM   1054  C   GLN   108      29.649  19.093  26.297  1.00  5.49
ATOM   1055  O   GLN   108      30.316  20.126  26.260  1.00  5.49
ATOM   1056  H   GLN   108      31.399  16.919  25.541  1.00  5.49
ATOM   1057  CB  GLN   108      28.411  17.570  24.754  1.00  5.49
ATOM   1058  CD  GLN   108      28.171  19.110  22.766  1.00  5.49
ATOM   1059  CG  GLN   108      27.559  18.623  24.065  1.00  5.49
ATOM   1060  OE1 GLN   108      28.487  18.314  21.881  1.00  5.49
ATOM   1061 1HE2 GLN   108      28.700  20.763  21.897  1.00  5.49
ATOM   1062 2HE2 GLN   108      28.096  20.969  23.319  1.00  5.49
ATOM   1063  NE2 GLN   108      28.340  20.421  22.648  1.00  5.49
ATOM   1064  N   LYS   109      28.803  18.806  27.290  1.00  5.93
ATOM   1065  CA  LYS   109      28.688  19.744  28.345  1.00  5.93
ATOM   1066  C   LYS   109      27.996  20.975  27.789  1.00  5.93
ATOM   1067  O   LYS   109      28.707  21.924  27.374  1.00  5.93
ATOM   1068  H   LYS   109      28.316  18.050  27.305  1.00  5.93
ATOM   1069  OXT LYS   109      26.740  20.995  27.766  1.00  5.93
ATOM   1070  CB  LYS   109      30.066  20.073  28.922  1.00  5.93
ATOM   1071  CD  LYS   109      30.119  18.156  30.541  1.00  5.93
ATOM   1072  CE  LYS   109      30.985  17.072  31.162  1.00  5.93
ATOM   1073  CG  LYS   109      30.843  18.859  29.405  1.00  5.93
ATOM   1074 1HZ  LYS   109      32.627  16.984  32.252  1.00  5.93
ATOM   1075 2HZ  LYS   109      31.846  18.171  32.556  1.00  5.93
ATOM   1076 3HZ  LYS   109      32.648  18.119  31.345  1.00  5.93
ATOM   1077  NZ  LYS   109      32.143  17.644  31.903  1.00  5.93
