# Supplementary material for: Selecting Near-Native Protein Structures from Predicted Decoy Sets Using Ordered Graphlet Degree Similarity
Source: Genes (Basel). 2019 Feb 11;10(2):132. doi: 10.3390/genes10020132 (PMC6410076; doi:10.3390/genes10020132)
Supplement: Supplementary file 1 [file genes-10-00132-s001.zip › CodeData/data/CASP11/T0759/model127.pdb]

ATOM      1  N   MET     1      49.205  52.629  74.454  1.00  9.29
ATOM      2  CA  MET     1      50.326  51.784  74.047  1.00  9.29
ATOM      3  HA  MET     1      51.183  52.429  73.870  1.00  9.29
ATOM      4  CB  MET     1      50.678  50.828  75.196  1.00  9.29
ATOM      5  HB1 MET     1      49.846  50.142  75.356  1.00  9.29
ATOM      6  HB2 MET     1      50.825  51.411  76.107  1.00  9.29
ATOM      7  CG  MET     1      51.960  50.029  74.927  1.00  9.29
ATOM      8  HG1 MET     1      52.770  50.735  74.743  1.00  9.29
ATOM      9  HG2 MET     1      51.830  49.425  74.030  1.00  9.29
ATOM     10  SD  MET     1      52.475  48.933  76.280  1.00  9.29
ATOM     11  CE  MET     1      51.167  47.679  76.219  1.00  9.29
ATOM     12  HE1 MET     1      51.384  46.897  76.947  1.00  9.29
ATOM     13  HE2 MET     1      50.206  48.133  76.461  1.00  9.29
ATOM     14  HE3 MET     1      51.125  47.242  75.221  1.00  9.29
ATOM     15  C   MET     1      50.023  51.030  72.751  1.00  9.29
ATOM     16  O   MET     1      50.914  50.800  71.940  1.00  9.29
ATOM     17  N   GLY     2      48.740  50.827  72.445  1.00  7.74
ATOM     18  H   GLY     2      48.068  51.061  73.162  1.00  7.74
ATOM     19  CA  GLY     2      48.292  50.822  71.049  1.00  7.74
ATOM     20  HA1 GLY     2      47.233  50.565  71.014  1.00  7.74
ATOM     21  HA2 GLY     2      48.852  50.079  70.480  1.00  7.74
ATOM     22  C   GLY     2      48.472  52.185  70.400  1.00  7.74
ATOM     23  O   GLY     2      48.618  52.243  69.193  1.00  7.74
ATOM     24  N   HIS     3      48.575  53.262  71.186  1.00  5.63
ATOM     25  H   HIS     3      48.396  53.163  72.178  1.00  5.63
ATOM     26  CA  HIS     3      49.080  54.554  70.719  1.00  5.63
ATOM     27  HA  HIS     3      48.638  54.754  69.748  1.00  5.63
ATOM     28  CB  HIS     3      48.604  55.659  71.672  1.00  5.63
ATOM     29  HB1 HIS     3      49.018  56.613  71.343  1.00  5.63
ATOM     30  HB2 HIS     3      48.981  55.458  72.676  1.00  5.63
ATOM     31  CG  HIS     3      47.104  55.801  71.730  1.00  5.63
ATOM     32  ND1 HIS     3      46.316  55.548  72.853  1.00  5.63
ATOM     33  CE1 HIS     3      45.055  55.816  72.489  1.00  5.63
ATOM     34  HE1 HIS     3      44.199  55.725  73.144  1.00  5.63
ATOM     35  NE2 HIS     3      45.011  56.214  71.205  1.00  5.63
ATOM     36  HE2 HIS     3      44.176  56.487  70.707  1.00  5.63
ATOM     37  CD2 HIS     3      46.296  56.205  70.705  1.00  5.63
ATOM     38  HD2 HIS     3      46.613  56.461  69.700  1.00  5.63
ATOM     39  C   HIS     3      50.609  54.594  70.586  1.00  5.63
ATOM     40  O   HIS     3      51.137  55.498  69.949  1.00  5.63
ATOM     41  N   HIS     4      51.339  53.620  71.141  1.00  5.13
ATOM     42  H   HIS     4      50.865  52.898  71.662  1.00  5.13
ATOM     43  CA  HIS     4      52.782  53.464  70.914  1.00  5.13
ATOM     44  HA  HIS     4      53.212  54.436  70.679  1.00  5.13
ATOM     45  CB  HIS     4      53.507  52.955  72.171  1.00  5.13
ATOM     46  HB1 HIS     4      54.572  52.891  71.948  1.00  5.13
ATOM     47  HB2 HIS     4      53.167  51.946  72.401  1.00  5.13
ATOM     48  CG  HIS     4      53.355  53.804  73.414  1.00  5.13
ATOM     49  ND1 HIS     4      53.609  53.351  74.709  1.00  5.13
ATOM     50  CE1 HIS     4      53.325  54.374  75.526  1.00  5.13
ATOM     51  HE1 HIS     4      53.412  54.337  76.604  1.00  5.13
ATOM     52  NE2 HIS     4      52.917  55.440  74.818  1.00  5.13
ATOM     53  HE2 HIS     4      52.635  56.327  75.210  1.00  5.13
ATOM     54  CD2 HIS     4      52.934  55.103  73.482  1.00  5.13
ATOM     55  HD2 HIS     4      52.650  55.733  72.648  1.00  5.13
ATOM     56  C   HIS     4      53.081  52.566  69.714  1.00  5.13
ATOM     57  O   HIS     4      54.053  52.820  69.024  1.00  5.13
ATOM     58  N   HIS     5      52.212  51.601  69.400  1.00  5.24
ATOM     59  H   HIS     5      51.521  51.356  70.099  1.00  5.24
ATOM     60  CA  HIS     5      52.118  50.955  68.081  1.00  5.24
ATOM     61  HA  HIS     5      53.098  50.590  67.784  1.00  5.24
ATOM     62  CB  HIS     5      51.171  49.750  68.215  1.00  5.24
ATOM     63  HB1 HIS     5      50.180  50.102  68.499  1.00  5.24
ATOM     64  HB2 HIS     5      51.539  49.103  69.012  1.00  5.24
ATOM     65  CG  HIS     5      51.033  48.917  66.967  1.00  5.24
ATOM     66  ND1 HIS     5      51.620  47.669  66.755  1.00  5.24
ATOM     67  CE1 HIS     5      51.270  47.305  65.513  1.00  5.24
ATOM     68  HE1 HIS     5      51.592  46.394  65.028  1.00  5.24
ATOM     69  NE2 HIS     5      50.480  48.238  64.955  1.00  5.24
ATOM     70  HE2 HIS     5      50.125  48.220  64.008  1.00  5.24
ATOM     71  CD2 HIS     5      50.314  49.261  65.859  1.00  5.24
ATOM     72  HD2 HIS     5      49.765  50.180  65.707  1.00  5.24
ATOM     73  C   HIS     5      51.624  51.931  67.020  1.00  5.24
ATOM     74  O   HIS     5      52.072  51.869  65.886  1.00  5.24
ATOM     75  N   HIS     6      50.774  52.898  67.369  1.00  4.56
ATOM     76  H   HIS     6      50.243  52.814  68.228  1.00  4.56
ATOM     77  CA  HIS     6      50.585  54.067  66.520  1.00  4.56
ATOM     78  HA  HIS     6      50.344  53.717  65.515  1.00  4.56
ATOM     79  CB  HIS     6      49.446  54.988  66.968  1.00  4.56
ATOM     80  HB1 HIS     6      49.584  55.937  66.466  1.00  4.56
ATOM     81  HB2 HIS     6      49.533  55.200  68.020  1.00  4.56
ATOM     82  CG  HIS     6      48.051  54.534  66.620  1.00  4.56
ATOM     83  ND1 HIS     6      46.938  54.575  67.466  1.00  4.56
ATOM     84  CE1 HIS     6      45.885  54.250  66.700  1.00  4.56
ATOM     85  HE1 HIS     6      44.865  54.212  67.053  1.00  4.56
ATOM     86  NE2 HIS     6      46.270  54.015  65.434  1.00  4.56
ATOM     87  HE2 HIS     6      45.657  53.824  64.652  1.00  4.56
ATOM     88  CD2 HIS     6      47.630  54.203  65.364  1.00  4.56
ATOM     89  HD2 HIS     6      48.245  54.173  64.473  1.00  4.56
ATOM     90  C   HIS     6      51.891  54.855  66.349  1.00  4.56
ATOM     91  O   HIS     6      52.270  55.200  65.233  1.00  4.56
ATOM     92  N   HIS     7      52.651  55.057  67.427  1.00  4.46
ATOM     93  H   HIS     7      52.255  54.859  68.336  1.00  4.46
ATOM     94  CA  HIS     7      54.027  55.562  67.369  1.00  4.46
ATOM     95  HA  HIS     7      54.007  56.460  66.752  1.00  4.46
ATOM     96  CB  HIS     7      54.495  55.997  68.771  1.00  4.46
ATOM     97  HB1 HIS     7      54.908  55.144  69.305  1.00  4.46
ATOM     98  HB2 HIS     7      53.635  56.362  69.334  1.00  4.46
ATOM     99  CG  HIS     7      55.525  57.102  68.791  1.00  4.46
ATOM    100  ND1 HIS     7      55.253  58.452  69.022  1.00  4.46
ATOM    101  CE1 HIS     7      56.438  59.077  69.026  1.00  4.46
ATOM    102  HE1 HIS     7      56.570  60.139  69.190  1.00  4.46
ATOM    103  NE2 HIS     7      57.432  58.197  68.816  1.00  4.46
ATOM    104  HE2 HIS     7      58.416  58.420  68.792  1.00  4.46
ATOM    105  CD2 HIS     7      56.876  56.945  68.676  1.00  4.46
ATOM    106  HD2 HIS     7      57.393  56.011  68.509  1.00  4.46
ATOM    107  C   HIS     7      55.026  54.602  66.668  1.00  4.46
ATOM    108  O   HIS     7      56.198  54.946  66.489  1.00  4.46
ATOM    109  N   HIS     8      54.594  53.416  66.217  1.00  4.21
ATOM    110  H   HIS     8      53.614  53.189  66.319  1.00  4.21
ATOM    111  CA  HIS     8      55.410  52.449  65.483  1.00  4.21
ATOM    112  HA  HIS     8      56.450  52.626  65.758  1.00  4.21
ATOM    113  CB  HIS     8      55.163  50.974  65.868  1.00  4.21
ATOM    114  HB1 HIS     8      55.694  50.358  65.147  1.00  4.21
ATOM    115  HB2 HIS     8      54.120  50.708  65.749  1.00  4.21
ATOM    116  CG  HIS     8      55.646  50.532  67.233  1.00  4.21
ATOM    117  ND1 HIS     8      55.519  49.234  67.737  1.00  4.21
ATOM    118  CE1 HIS     8      56.031  49.263  68.975  1.00  4.21
ATOM    119  HE1 HIS     8      56.037  48.421  69.655  1.00  4.21
ATOM    120  NE2 HIS     8      56.514  50.484  69.254  1.00  4.21
ATOM    121  HE2 HIS     8      56.892  50.778  70.143  1.00  4.21
ATOM    122  CD2 HIS     8      56.302  51.291  68.160  1.00  4.21
ATOM    123  HD2 HIS     8      56.518  52.346  68.076  1.00  4.21
ATOM    124  C   HIS     8      55.387  52.672  63.982  1.00  4.21
ATOM    125  O   HIS     8      54.979  51.829  63.188  1.00  4.21
ATOM    126  N   SER     9      55.967  53.811  63.619  1.00  3.38
ATOM    127  H   SER     9      56.150  54.491  64.348  1.00  3.38
ATOM    128  CA  SER     9      56.503  54.057  62.287  1.00  3.38
ATOM    129  HA  SER     9      55.675  54.240  61.599  1.00  3.38
ATOM    130  CB  SER     9      57.384  55.305  62.352  1.00  3.38
ATOM    131  HB1 SER     9      57.961  55.384  61.434  1.00  3.38
ATOM    132  HB2 SER     9      58.086  55.213  63.182  1.00  3.38
ATOM    133  OG  SER     9      56.596  56.465  62.533  1.00  3.38
ATOM    134  HG  SER     9      56.020  56.542  61.727  1.00  3.38
ATOM    135  C   SER     9      57.307  52.884  61.747  1.00  3.38
ATOM    136  O   SER     9      57.049  52.471  60.625  1.00  3.38
ATOM    137  N   HIS    10      58.297  52.390  62.511  1.00  2.76
ATOM    138  H   HIS    10      58.327  52.677  63.477  1.00  2.76
ATOM    139  CA  HIS    10      59.300  51.380  62.109  1.00  2.76
ATOM    140  HA  HIS    10      60.172  51.506  62.751  1.00  2.76
ATOM    141  CB  HIS    10      58.745  49.977  62.410  1.00  2.76
ATOM    142  HB1 HIS    10      59.449  49.224  62.055  1.00  2.76
ATOM    143  HB2 HIS    10      57.805  49.840  61.872  1.00  2.76
ATOM    144  CG  HIS    10      58.519  49.708  63.877  1.00  2.76
ATOM    145  ND1 HIS    10      59.051  50.443  64.945  1.00  2.76
ATOM    146  CE1 HIS    10      58.587  49.853  66.056  1.00  2.76
ATOM    147  HE1 HIS    10      58.763  50.210  67.063  1.00  2.76
ATOM    148  NE2 HIS    10      57.802  48.809  65.745  1.00  2.76
ATOM    149  HE2 HIS    10      57.198  48.329  66.406  1.00  2.76
ATOM    150  CD2 HIS    10      57.747  48.702  64.375  1.00  2.76
ATOM    151  HD2 HIS    10      57.172  47.993  63.796  1.00  2.76
ATOM    152  C   HIS    10      59.842  51.510  60.676  1.00  2.76
ATOM    153  O   HIS    10      60.345  50.550  60.102  1.00  2.76
ATOM    154  N   MET    11      59.748  52.703  60.088  1.00  2.54
ATOM    155  H   MET    11      59.265  53.409  60.618  1.00  2.54
ATOM    156  CA  MET    11      59.793  52.903  58.648  1.00  2.54
ATOM    157  HA  MET    11      59.361  52.011  58.205  1.00  2.54
ATOM    158  CB  MET    11      58.915  54.096  58.273  1.00  2.54
ATOM    159  HB1 MET    11      59.254  54.929  58.873  1.00  2.54
ATOM    160  HB2 MET    11      57.900  53.890  58.585  1.00  2.54
ATOM    161  CG  MET    11      58.924  54.486  56.780  1.00  2.54
ATOM    162  HG1 MET    11      59.883  54.264  56.325  1.00  2.54
ATOM    163  HG2 MET    11      58.812  55.562  56.719  1.00  2.54
ATOM    164  SD  MET    11      57.670  53.768  55.705  1.00  2.54
ATOM    165  CE  MET    11      57.705  52.037  56.228  1.00  2.54
ATOM    166  HE1 MET    11      57.253  51.430  55.456  1.00  2.54
ATOM    167  HE2 MET    11      58.725  51.687  56.349  1.00  2.54
ATOM    168  HE3 MET    11      57.160  51.919  57.167  1.00  2.54
ATOM    169  C   MET    11      61.222  53.011  58.139  1.00  2.54
ATOM    170  O   MET    11      61.662  54.106  57.764  1.00  2.54
ATOM    171  N   VAL    12      61.869  51.837  58.164  1.00  1.91
ATOM    172  H   VAL    12      61.327  51.069  58.555  1.00  1.91
ATOM    173  CA  VAL    12      63.258  51.464  57.858  1.00  1.91
ATOM    174  HA  VAL    12      63.715  52.269  57.285  1.00  1.91
ATOM    175  CB  VAL    12      64.048  51.271  59.184  1.00  1.91
ATOM    176  HB  VAL    12      63.690  52.014  59.895  1.00  1.91
ATOM    177  CG1 VAL    12      63.843  49.913  59.869  1.00  1.91
ATOM    178 1HG1 VAL    12      64.287  49.943  60.865  1.00  1.91
ATOM    179 2HG1 VAL    12      62.780  49.702  59.973  1.00  1.91
ATOM    180 3HG1 VAL    12      64.315  49.108  59.309  1.00  1.91
ATOM    181  CG2 VAL    12      65.555  51.509  59.020  1.00  1.91
ATOM    182 1HG2 VAL    12      66.006  51.585  60.010  1.00  1.91
ATOM    183 2HG2 VAL    12      66.037  50.687  58.499  1.00  1.91
ATOM    184 3HG2 VAL    12      65.742  52.439  58.490  1.00  1.91
ATOM    185  C   VAL    12      63.297  50.172  57.032  1.00  1.91
ATOM    186  O   VAL    12      62.282  49.491  56.913  1.00  1.91
ATOM    187  N   VAL    13      64.479  49.802  56.533  1.00  2.17
ATOM    188  H   VAL    13      65.227  50.481  56.584  1.00  2.17
ATOM    189  CA  VAL    13      64.959  48.404  56.440  1.00  2.17
ATOM    190  HA  VAL    13      64.459  47.803  57.201  1.00  2.17
ATOM    191  CB  VAL    13      64.718  47.753  55.066  1.00  2.17
ATOM    192  HB  VAL    13      65.253  48.347  54.333  1.00  2.17
ATOM    193  CG1 VAL    13      65.228  46.303  54.991  1.00  2.17
ATOM    194 1HG1 VAL    13      64.914  45.837  54.058  1.00  2.17
ATOM    195 2HG1 VAL    13      66.317  46.275  55.005  1.00  2.17
ATOM    196 3HG1 VAL    13      64.831  45.716  55.820  1.00  2.17
ATOM    197  CG2 VAL    13      63.234  47.715  54.701  1.00  2.17
ATOM    198 1HG2 VAL    13      63.096  47.179  53.768  1.00  2.17
ATOM    199 2HG2 VAL    13      62.668  47.216  55.489  1.00  2.17
ATOM    200 3HG2 VAL    13      62.855  48.725  54.565  1.00  2.17
ATOM    201  C   VAL    13      66.446  48.432  56.739  1.00  2.17
ATOM    202  O   VAL    13      67.098  49.423  56.415  1.00  2.17
ATOM    203  N   ILE    14      66.983  47.362  57.321  1.00  2.48
ATOM    204  H   ILE    14      66.396  46.561  57.505  1.00  2.48
ATOM    205  CA  ILE    14      68.427  47.172  57.469  1.00  2.48
ATOM    206  HA  ILE    14      68.940  48.086  57.169  1.00  2.48
ATOM    207  CB  ILE    14      68.844  46.887  58.931  1.00  2.48
ATOM    208  HB  ILE    14      69.868  46.509  58.910  1.00  2.48
ATOM    209  CG2 ILE    14      68.867  48.222  59.693  1.00  2.48
ATOM    210 1HG2 ILE    14      69.249  48.083  60.703  1.00  2.48
ATOM    211 2HG2 ILE    14      69.525  48.924  59.183  1.00  2.48
ATOM    212 3HG2 ILE    14      67.864  48.647  59.747  1.00  2.48
ATOM    213  CG1 ILE    14      67.958  45.838  59.645  1.00  2.48
ATOM    214 1HG1 ILE    14      67.864  44.956  59.014  1.00  2.48
ATOM    215 2HG1 ILE    14      66.959  46.246  59.806  1.00  2.48
ATOM    216  CD1 ILE    14      68.519  45.374  60.995  1.00  2.48
ATOM    217  HD1 ILE    14      67.897  44.568  61.384  1.00  2.48
ATOM    218  HD2 ILE    14      69.537  45.005  60.868  1.00  2.48
ATOM    219  HD3 ILE    14      68.513  46.192  61.715  1.00  2.48
ATOM    220  C   ILE    14      68.897  46.086  56.518  1.00  2.48
ATOM    221  O   ILE    14      68.393  44.967  56.528  1.00  2.48
ATOM    222  N   HIS    15      69.859  46.444  55.679  1.00  2.35
ATOM    223  H   HIS    15      70.198  47.400  55.732  1.00  2.35
ATOM    224  CA  HIS    15      70.629  45.529  54.851  1.00  2.35
ATOM    225  HA  HIS    15      69.955  44.796  54.411  1.00  2.35
ATOM    226  CB  HIS    15      71.188  46.400  53.713  1.00  2.35
ATOM    227  HB1 HIS    15      71.909  47.107  54.114  1.00  2.35
ATOM    228  HB2 HIS    15      70.365  46.996  53.326  1.00  2.35
ATOM    229  CG  HIS    15      71.778  45.700  52.519  1.00  2.35
ATOM    230  ND1 HIS    15      72.294  46.353  51.396  1.00  2.35
ATOM    231  CE1 HIS    15      72.833  45.390  50.631  1.00  2.35
ATOM    232  HE1 HIS    15      73.401  45.564  49.727  1.00  2.35
ATOM    233  NE2 HIS    15      72.651  44.189  51.196  1.00  2.35
ATOM    234  HE2 HIS    15      73.186  43.340  50.973  1.00  2.35
ATOM    235  CD2 HIS    15      71.972  44.362  52.373  1.00  2.35
ATOM    236  HD2 HIS    15      71.752  43.585  53.084  1.00  2.35
ATOM    237  C   HIS    15      71.639  44.836  55.756  1.00  2.35
ATOM    238  O   HIS    15      72.488  45.551  56.291  1.00  2.35
ATOM    239  N   PRO    16      71.486  43.531  56.061  1.00  2.86
ATOM    240  CD  PRO    16      70.515  42.587  55.517  1.00  2.86
ATOM    241  HD1 PRO    16      70.477  42.612  54.429  1.00  2.86
ATOM    242  HD2 PRO    16      69.529  42.798  55.929  1.00  2.86
ATOM    243  CG  PRO    16      70.970  41.206  55.984  1.00  2.86
ATOM    244  HG1 PRO    16      71.702  40.803  55.282  1.00  2.86
ATOM    245  HG2 PRO    16      70.130  40.521  56.096  1.00  2.86
ATOM    246  CB  PRO    16      71.644  41.504  57.322  1.00  2.86
ATOM    247  HB1 PRO    16      72.393  40.752  57.573  1.00  2.86
ATOM    248  HB2 PRO    16      70.885  41.556  58.104  1.00  2.86
ATOM    249  CA  PRO    16      72.259  42.894  57.124  1.00  2.86
ATOM    250  HA  PRO    16      72.159  43.464  58.049  1.00  2.86
ATOM    251  C   PRO    16      73.740  42.834  56.768  1.00  2.86
ATOM    252  O   PRO    16      74.571  43.149  57.613  1.00  2.86
ATOM    253  N   ASP    17      74.069  42.504  55.519  1.00  3.02
ATOM    254  H   ASP    17      73.344  42.250  54.850  1.00  3.02
ATOM    255  CA  ASP    17      75.440  42.414  55.034  1.00  3.02
ATOM    256  HA  ASP    17      75.940  41.732  55.724  1.00  3.02
ATOM    257  CB  ASP    17      75.545  41.704  53.663  1.00  3.02
ATOM    258  HB1 ASP    17      75.589  40.631  53.853  1.00  3.02
ATOM    259  HB2 ASP    17      76.490  41.981  53.194  1.00  3.02
ATOM    260  CG  ASP    17      74.391  41.938  52.682  1.00  3.02
ATOM    261  OD1 ASP    17      73.229  41.663  53.063  1.00  3.02
ATOM    262  OD2 ASP    17      74.658  42.395  51.549  1.00  3.02
ATOM    263  C   ASP    17      76.284  43.705  55.164  1.00  3.02
ATOM    264  O   ASP    17      77.407  43.610  55.662  1.00  3.02
ATOM    265  N   PRO    18      75.781  44.915  54.844  1.00  2.90
ATOM    266  CD  PRO    18      74.751  45.174  53.858  1.00  2.90
ATOM    267  HD1 PRO    18      73.792  44.789  54.187  1.00  2.90
ATOM    268  HD2 PRO    18      75.034  44.720  52.908  1.00  2.90
ATOM    269  CG  PRO    18      74.702  46.698  53.701  1.00  2.90
ATOM    270  HG1 PRO    18      74.023  47.128  54.433  1.00  2.90
ATOM    271  HG2 PRO    18      74.445  47.003  52.690  1.00  2.90
ATOM    272  CB  PRO    18      76.115  47.127  54.048  1.00  2.90
ATOM    273  HB1 PRO    18      76.172  48.179  54.326  1.00  2.90
ATOM    274  HB2 PRO    18      76.779  46.917  53.208  1.00  2.90
ATOM    275  CA  PRO    18      76.427  46.179  55.202  1.00  2.90
ATOM    276  HA  PRO    18      77.508  46.034  55.227  1.00  2.90
ATOM    277  C   PRO    18      76.034  46.761  56.575  1.00  2.90
ATOM    278  O   PRO    18      76.456  47.872  56.916  1.00  2.90
ATOM    279  N   GLY    19      75.201  46.059  57.352  1.00  2.75
ATOM    280  H   GLY    19      74.920  45.142  57.018  1.00  2.75
ATOM    281  CA  GLY    19      74.545  46.525  58.581  1.00  2.75
ATOM    282  HA1 GLY    19      75.239  46.411  59.414  1.00  2.75
ATOM    283  HA2 GLY    19      73.677  45.893  58.767  1.00  2.75
ATOM    284  C   GLY    19      74.079  47.969  58.527  1.00  2.75
ATOM    285  O   GLY    19      74.391  48.754  59.429  1.00  2.75
ATOM    286  N   ARG    20      73.415  48.354  57.432  1.00  2.42
ATOM    287  H   ARG    20      73.160  47.628  56.767  1.00  2.42
ATOM    288  CA  ARG    20      73.123  49.752  57.089  1.00  2.42
ATOM    289  HA  ARG    20      73.347  50.367  57.960  1.00  2.42
ATOM    290  CB  ARG    20      74.005  50.222  55.912  1.00  2.42
ATOM    291  HB1 ARG    20      73.377  50.339  55.027  1.00  2.42
ATOM    292  HB2 ARG    20      74.751  49.465  55.670  1.00  2.42
ATOM    293  CG  ARG    20      74.729  51.557  56.175  1.00  2.42
ATOM    294  HG1 ARG    20      74.056  52.249  56.684  1.00  2.42
ATOM    295  HG2 ARG    20      74.974  51.993  55.207  1.00  2.42
ATOM    296  CD  ARG    20      76.049  51.435  56.965  1.00  2.42
ATOM    297  HD1 ARG    20      76.539  52.409  56.969  1.00  2.42
ATOM    298  HD2 ARG    20      76.704  50.738  56.437  1.00  2.42
ATOM    299  NE  ARG    20      75.858  50.947  58.345  1.00  2.42
ATOM    300  HE  ARG    20      75.556  49.981  58.428  1.00  2.42
ATOM    301  CZ  ARG    20      76.048  51.564  59.498  1.00  2.42
ATOM    302  NH1 ARG    20      75.719  50.958  60.600  1.00  2.42
ATOM    303 1HH1 ARG    20      75.268  50.048  60.516  1.00  2.42
ATOM    304 2HH1 ARG    20      75.817  51.394  61.496  1.00  2.42
ATOM    305  NH2 ARG    20      76.547  52.767  59.589  1.00  2.42
ATOM    306 1HH2 ARG    20      76.857  53.222  58.752  1.00  2.42
ATOM    307 2HH2 ARG    20      76.633  53.212  60.483  1.00  2.42
ATOM    308  C   ARG    20      71.646  49.939  56.812  1.00  2.42
ATOM    309  O   ARG    20      71.022  49.159  56.099  1.00  2.42
ATOM    310  N   GLU    21      71.098  50.989  57.406  1.00  2.22
ATOM    311  H   GLU    21      71.665  51.571  57.998  1.00  2.22
ATOM    312  CA  GLU    21      69.720  51.397  57.192  1.00  2.22
ATOM    313  HA  GLU    21      69.062  50.533  57.275  1.00  2.22
ATOM    314  CB  GLU    21      69.323  52.438  58.258  1.00  2.22
ATOM    315  HB1 GLU    21      68.289  52.738  58.079  1.00  2.22
ATOM    316  HB2 GLU    21      69.955  53.321  58.145  1.00  2.22
ATOM    317  CG  GLU    21      69.443  51.937  59.704  1.00  2.22
ATOM    318  HG1 GLU    21      70.475  51.643  59.911  1.00  2.22
ATOM    319  HG2 GLU    21      68.805  51.061  59.824  1.00  2.22
ATOM    320  CD  GLU    21      69.012  53.023  60.696  1.00  2.22
ATOM    321  OE1 GLU    21      69.836  53.892  61.053  1.00  2.22
ATOM    322  OE2 GLU    21      67.825  53.021  61.093  1.00  2.22
ATOM    323  C   GLU    21      69.558  52.051  55.815  1.00  2.22
ATOM    324  O   GLU    21      70.329  52.921  55.391  1.00  2.22
ATOM    325  N   LEU    22      68.496  51.663  55.126  1.00  1.66
ATOM    326  H   LEU    22      67.930  50.917  55.521  1.00  1.66
ATOM    327  CA  LEU    22      68.165  52.123  53.793  1.00  1.66
ATOM    328  HA  LEU    22      69.006  52.649  53.364  1.00  1.66
ATOM    329  CB  LEU    22      67.919  50.874  52.903  1.00  1.66
ATOM    330  HB1 LEU    22      67.690  51.219  51.896  1.00  1.66
ATOM    331  HB2 LEU    22      67.051  50.333  53.284  1.00  1.66
ATOM    332  CG  LEU    22      69.079  49.869  52.777  1.00  1.66
ATOM    333  HG  LEU    22      69.257  49.395  53.742  1.00  1.66
ATOM    334  CD1 LEU    22      68.689  48.787  51.770  1.00  1.66
ATOM    335 1HD1 LEU    22      69.530  48.115  51.601  1.00  1.66
ATOM    336 2HD1 LEU    22      67.851  48.207  52.154  1.00  1.66
ATOM    337 3HD1 LEU    22      68.421  49.233  50.811  1.00  1.66
ATOM    338  CD2 LEU    22      70.381  50.506  52.292  1.00  1.66
ATOM    339 1HD2 LEU    22      71.145  49.735  52.183  1.00  1.66
ATOM    340 2HD2 LEU    22      70.229  50.994  51.329  1.00  1.66
ATOM    341 3HD2 LEU    22      70.733  51.235  53.020  1.00  1.66
ATOM    342  C   LEU    22      66.978  53.103  53.853  1.00  1.66
ATOM    343  O   LEU    22      66.998  54.107  54.565  1.00  1.66
ATOM    344  N   SER    23      65.926  52.782  53.116  1.00  1.58
ATOM    345  H   SER    23      66.029  51.971  52.519  1.00  1.58
ATOM    346  CA  SER    23      64.567  53.298  53.207  1.00  1.58
ATOM    347  HA  SER    23      64.300  53.460  54.251  1.00  1.58
ATOM    348  CB  SER    23      64.470  54.620  52.427  1.00  1.58
ATOM    349  HB1 SER    23      64.692  54.437  51.374  1.00  1.58
ATOM    350  HB2 SER    23      65.229  55.298  52.820  1.00  1.58
ATOM    351  OG  SER    23      63.204  55.268  52.538  1.00  1.58
ATOM    352  HG  SER    23      63.369  56.178  52.255  1.00  1.58
ATOM    353  C   SER    23      63.705  52.222  52.559  1.00  1.58
ATOM    354  O   SER    23      64.209  51.549  51.666  1.00  1.58
ATOM    355  N   PRO    24      62.460  51.987  52.986  1.00  1.56
ATOM    356  CD  PRO    24      61.930  52.421  54.261  1.00  1.56
ATOM    357  HD1 PRO    24      61.832  53.502  54.291  1.00  1.56
ATOM    358  HD2 PRO    24      62.585  52.098  55.071  1.00  1.56
ATOM    359  CG  PRO    24      60.572  51.740  54.404  1.00  1.56
ATOM    360  HG1 PRO    24      59.819  52.483  54.624  1.00  1.56
ATOM    361  HG2 PRO    24      60.624  50.987  55.191  1.00  1.56
ATOM    362  CB  PRO    24      60.272  51.072  53.061  1.00  1.56
ATOM    363  HB1 PRO    24      59.682  51.732  52.430  1.00  1.56
ATOM    364  HB2 PRO    24      59.767  50.114  53.196  1.00  1.56
ATOM    365  CA  PRO    24      61.658  50.893  52.463  1.00  1.56
ATOM    366  HA  PRO    24      62.069  49.981  52.894  1.00  1.56
ATOM    367  C   PRO    24      61.673  50.664  50.944  1.00  1.56
ATOM    368  O   PRO    24      61.804  49.532  50.482  1.00  1.56
ATOM    369  N   GLU    25      61.612  51.746  50.179  1.00  1.44
ATOM    370  H   GLU    25      61.490  52.626  50.648  1.00  1.44
ATOM    371  CA  GLU    25      61.746  51.764  48.720  1.00  1.44
ATOM    372  HA  GLU    25      61.029  51.070  48.284  1.00  1.44
ATOM    373  CB  GLU    25      61.350  53.195  48.290  1.00  1.44
ATOM    374  HB1 GLU    25      61.726  53.912  49.022  1.00  1.44
ATOM    375  HB2 GLU    25      60.263  53.259  48.345  1.00  1.44
ATOM    376  CG  GLU    25      61.763  53.670  46.893  1.00  1.44
ATOM    377  HG1 GLU    25      61.142  54.527  46.633  1.00  1.44
ATOM    378  HG2 GLU    25      61.553  52.874  46.175  1.00  1.44
ATOM    379  CD  GLU    25      63.234  54.101  46.808  1.00  1.44
ATOM    380  OE1 GLU    25      63.803  54.569  47.824  1.00  1.44
ATOM    381  OE2 GLU    25      63.833  53.906  45.728  1.00  1.44
ATOM    382  C   GLU    25      63.110  51.299  48.185  1.00  1.44
ATOM    383  O   GLU    25      63.185  50.479  47.273  1.00  1.44
ATOM    384  N   GLU    26      64.179  51.784  48.800  1.00  1.61
ATOM    385  H   GLU    26      64.010  52.497  49.489  1.00  1.61
ATOM    386  CA  GLU    26      65.579  51.467  48.537  1.00  1.61
ATOM    387  HA  GLU    26      65.785  51.648  47.487  1.00  1.61
ATOM    388  CB  GLU    26      66.377  52.463  49.419  1.00  1.61
ATOM    389  HB1 GLU    26      66.214  52.202  50.458  1.00  1.61
ATOM    390  HB2 GLU    26      65.924  53.443  49.268  1.00  1.61
ATOM    391  CG  GLU    26      67.891  52.662  49.257  1.00  1.61
ATOM    392  HG1 GLU    26      68.117  52.909  48.217  1.00  1.61
ATOM    393  HG2 GLU    26      68.407  51.735  49.514  1.00  1.61
ATOM    394  CD  GLU    26      68.356  53.818  50.181  1.00  1.61
ATOM    395  OE1 GLU    26      67.924  54.973  49.952  1.00  1.61
ATOM    396  OE2 GLU    26      69.063  53.580  51.186  1.00  1.61
ATOM    397  C   GLU    26      65.894  49.995  48.817  1.00  1.61
ATOM    398  O   GLU    26      66.598  49.349  48.043  1.00  1.61
ATOM    399  N   ALA    27      65.294  49.454  49.877  1.00  1.65
ATOM    400  H   ALA    27      64.708  50.066  50.434  1.00  1.65
ATOM    401  CA  ALA    27      65.333  48.045  50.234  1.00  1.65
ATOM    402  HA  ALA    27      66.375  47.719  50.251  1.00  1.65
ATOM    403  CB  ALA    27      64.764  47.912  51.635  1.00  1.65
ATOM    404  HB1 ALA    27      64.917  46.894  51.990  1.00  1.65
ATOM    405  HB2 ALA    27      65.288  48.616  52.274  1.00  1.65
ATOM    406  HB3 ALA    27      63.699  48.143  51.638  1.00  1.65
ATOM    407  C   ALA    27      64.593  47.153  49.231  1.00  1.65
ATOM    408  O   ALA    27      65.172  46.182  48.744  1.00  1.65
ATOM    409  N   HIS    28      63.358  47.508  48.858  1.00  1.75
ATOM    410  H   HIS    28      62.926  48.314  49.299  1.00  1.75
ATOM    411  CA  HIS    28      62.624  46.798  47.800  1.00  1.75
ATOM    412  HA  HIS    28      62.441  45.765  48.102  1.00  1.75
ATOM    413  CB  HIS    28      61.252  47.480  47.601  1.00  1.75
ATOM    414  HB1 HIS    28      61.340  48.552  47.774  1.00  1.75
ATOM    415  HB2 HIS    28      60.561  47.075  48.338  1.00  1.75
ATOM    416  CG  HIS    28      60.670  47.280  46.225  1.00  1.75
ATOM    417  ND1 HIS    28      60.030  46.126  45.780  1.00  1.75
ATOM    418  CE1 HIS    28      59.981  46.226  44.446  1.00  1.75
ATOM    419  HE1 HIS    28      59.613  45.448  43.790  1.00  1.75
ATOM    420  NE2 HIS    28      60.495  47.400  44.038  1.00  1.75
ATOM    421  HE2 HIS    28      60.708  47.627  43.078  1.00  1.75
ATOM    422  CD2 HIS    28      60.928  48.086  45.152  1.00  1.75
ATOM    423  HD2 HIS    28      61.509  49.000  45.179  1.00  1.75
ATOM    424  C   HIS    28      63.421  46.718  46.494  1.00  1.75
ATOM    425  O   HIS    28      63.580  45.659  45.896  1.00  1.75
ATOM    426  N   ARG    29      64.011  47.848  46.100  1.00  1.91
ATOM    427  H   ARG    29      63.834  48.674  46.667  1.00  1.91
ATOM    428  CA  ARG    29      64.861  48.008  44.917  1.00  1.91
ATOM    429  HA  ARG    29      64.354  47.567  44.056  1.00  1.91
ATOM    430  CB  ARG    29      64.992  49.530  44.710  1.00  1.91
ATOM    431  HB1 ARG    29      65.390  49.972  45.625  1.00  1.91
ATOM    432  HB2 ARG    29      63.990  49.934  44.555  1.00  1.91
ATOM    433  CG  ARG    29      65.877  49.975  43.540  1.00  1.91
ATOM    434  HG1 ARG    29      65.634  49.380  42.659  1.00  1.91
ATOM    435  HG2 ARG    29      66.922  49.795  43.794  1.00  1.91
ATOM    436  CD  ARG    29      65.684  51.463  43.184  1.00  1.91
ATOM    437  HD1 ARG    29      64.721  51.565  42.680  1.00  1.91
ATOM    438  HD2 ARG    29      66.457  51.762  42.474  1.00  1.91
ATOM    439  NE  ARG    29      65.689  52.385  44.342  1.00  1.91
ATOM    440  HE  ARG    29      64.831  52.908  44.538  1.00  1.91
ATOM    441  CZ  ARG    29      66.672  52.687  45.165  1.00  1.91
ATOM    442  NH1 ARG    29      66.494  53.597  46.072  1.00  1.91
ATOM    443 1HH1 ARG    29      65.535  53.971  46.155  1.00  1.91
ATOM    444 2HH1 ARG    29      67.205  53.885  46.711  1.00  1.91
ATOM    445  NH2 ARG    29      67.838  52.109  45.123  1.00  1.91
ATOM    446 1HH2 ARG    29      67.986  51.371  44.460  1.00  1.91
ATOM    447 2HH2 ARG    29      68.540  52.358  45.794  1.00  1.91
ATOM    448  C   ARG    29      66.215  47.294  45.013  1.00  1.91
ATOM    449  O   ARG    29      66.804  47.038  43.969  1.00  1.91
ATOM    450  N   ALA    30      66.685  46.935  46.209  1.00  2.28
ATOM    451  H   ALA    30      66.193  47.252  47.032  1.00  2.28
ATOM    452  CA  ALA    30      67.831  46.033  46.397  1.00  2.28
ATOM    453  HA  ALA    30      68.486  46.083  45.527  1.00  2.28
ATOM    454  CB  ALA    30      68.618  46.542  47.611  1.00  2.28
ATOM    455  HB1 ALA    30      69.470  45.887  47.802  1.00  2.28
ATOM    456  HB2 ALA    30      68.982  47.553  47.421  1.00  2.28
ATOM    457  HB3 ALA    30      67.972  46.559  48.487  1.00  2.28
ATOM    458  C   ALA    30      67.413  44.551  46.561  1.00  2.28
ATOM    459  O   ALA    30      68.267  43.671  46.612  1.00  2.28
ATOM    460  N   GLY    31      66.108  44.272  46.636  1.00  2.32
ATOM    461  H   GLY    31      65.450  45.038  46.579  1.00  2.32
ATOM    462  CA  GLY    31      65.535  42.937  46.767  1.00  2.32
ATOM    463  HA1 GLY    31      66.119  42.233  46.172  1.00  2.32
ATOM    464  HA2 GLY    31      64.521  42.962  46.368  1.00  2.32
ATOM    465  C   GLY    31      65.452  42.387  48.192  1.00  2.32
ATOM    466  O   GLY    31      65.254  41.187  48.372  1.00  2.32
ATOM    467  N   LEU    32      65.614  43.250  49.195  1.00  2.22
ATOM    468  H   LEU    32      65.718  44.228  48.949  1.00  2.22
ATOM    469  CA  LEU    32      65.910  42.846  50.575  1.00  2.22
ATOM    470  HA  LEU    32      66.388  41.866  50.568  1.00  2.22
ATOM    471  CB  LEU    32      66.883  43.875  51.167  1.00  2.22
ATOM    472  HB1 LEU    32      67.082  43.618  52.210  1.00  2.22
ATOM    473  HB2 LEU    32      66.393  44.849  51.152  1.00  2.22
ATOM    474  CG  LEU    32      68.225  43.974  50.422  1.00  2.22
ATOM    475  HG  LEU    32      68.059  44.105  49.355  1.00  2.22
ATOM    476  CD1 LEU    32      68.946  45.211  50.936  1.00  2.22
ATOM    477 1HD1 LEU    32      69.893  45.318  50.408  1.00  2.22
ATOM    478 2HD1 LEU    32      68.341  46.094  50.746  1.00  2.22
ATOM    479 3HD1 LEU    32      69.127  45.115  52.004  1.00  2.22
ATOM    480  CD2 LEU    32      69.109  42.748  50.645  1.00  2.22
ATOM    481 1HD2 LEU    32      70.065  42.891  50.141  1.00  2.22
ATOM    482 2HD2 LEU    32      69.289  42.593  51.709  1.00  2.22
ATOM    483 3HD2 LEU    32      68.634  41.864  50.223  1.00  2.22
ATOM    484  C   LEU    32      64.691  42.730  51.491  1.00  2.22
ATOM    485  O   LEU    32      64.771  42.142  52.566  1.00  2.22
ATOM    486  N   ILE    33      63.569  43.281  51.046  1.00  2.15
ATOM    487  H   ILE    33      63.621  43.752  50.151  1.00  2.15
ATOM    488  CA  ILE    33      62.221  42.873  51.424  1.00  2.15
ATOM    489  HA  ILE    33      62.243  41.852  51.808  1.00  2.15
ATOM    490  CB  ILE    33      61.578  43.797  52.484  1.00  2.15
ATOM    491  HB  ILE    33      60.548  43.462  52.604  1.00  2.15
ATOM    492  CG2 ILE    33      62.271  43.617  53.848  1.00  2.15
ATOM    493 1HG2 ILE    33      61.707  44.113  54.635  1.00  2.15
ATOM    494 2HG2 ILE    33      62.339  42.555  54.087  1.00  2.15
ATOM    495 3HG2 ILE    33      63.279  44.030  53.813  1.00  2.15
ATOM    496  CG1 ILE    33      61.542  45.281  52.049  1.00  2.15
ATOM    497 1HG1 ILE    33      61.171  45.358  51.028  1.00  2.15
ATOM    498 2HG1 ILE    33      62.550  45.694  52.067  1.00  2.15
ATOM    499  CD1 ILE    33      60.618  46.140  52.917  1.00  2.15
ATOM    500  HD1 ILE    33      60.618  47.165  52.545  1.00  2.15
ATOM    501  HD2 ILE    33      59.607  45.740  52.869  1.00  2.15
ATOM    502  HD3 ILE    33      60.950  46.141  53.954  1.00  2.15
ATOM    503  C   ILE    33      61.405  42.876  50.127  1.00  2.15
ATOM    504  O   ILE    33      61.710  43.633  49.202  1.00  2.15
ATOM    505  N   ASP    34      60.389  42.025  50.027  1.00  2.22
ATOM    506  H   ASP    34      60.142  41.438  50.807  1.00  2.22
ATOM    507  CA  ASP    34      59.586  41.926  48.803  1.00  2.22
ATOM    508  HA  ASP    34      60.278  41.888  47.960  1.00  2.22
ATOM    509  CB  ASP    34      58.804  40.590  48.811  1.00  2.22
ATOM    510  HB1 ASP    34      59.178  39.933  49.599  1.00  2.22
ATOM    511  HB2 ASP    34      58.994  40.086  47.861  1.00  2.22
ATOM    512  CG  ASP    34      57.291  40.761  48.967  1.00  2.22
ATOM    513  OD1 ASP    34      56.614  40.881  47.922  1.00  2.22
ATOM    514  OD2 ASP    34      56.806  40.880  50.114  1.00  2.22
ATOM    515  C   ASP    34      58.677  43.144  48.579  1.00  2.22
ATOM    516  O   ASP    34      58.403  43.894  49.519  1.00  2.22
ATOM    517  N   TRP    35      58.160  43.323  47.356  1.00  1.99
ATOM    518  H   TRP    35      58.350  42.641  46.639  1.00  1.99
ATOM    519  CA  TRP    35      57.268  44.444  47.056  1.00  1.99
ATOM    520  HA  TRP    35      57.840  45.350  47.256  1.00  1.99
ATOM    521  CB  TRP    35      56.855  44.495  45.580  1.00  1.99
ATOM    522  HB1 TRP    35      56.235  43.629  45.348  1.00  1.99
ATOM    523  HB2 TRP    35      57.744  44.458  44.952  1.00  1.99
ATOM    524  CG  TRP    35      56.089  45.752  45.280  1.00  1.99
ATOM    525  CD1 TRP    35      56.639  46.982  45.171  1.00  1.99
ATOM    526  HD1 TRP    35      57.701  47.183  45.235  1.00  1.99
ATOM    527  NE1 TRP    35      55.648  47.941  45.178  1.00  1.99
ATOM    528  HE1 TRP    35      55.841  48.929  45.266  1.00  1.99
ATOM    529  CE2 TRP    35      54.393  47.376  45.248  1.00  1.99
ATOM    530  CZ2 TRP    35      53.101  47.919  45.310  1.00  1.99
ATOM    531  HZ2 TRP    35      52.951  48.988  45.286  1.00  1.99
ATOM    532  CH2 TRP    35      52.003  47.049  45.421  1.00  1.99
ATOM    533  HH2 TRP    35      50.999  47.444  45.475  1.00  1.99
ATOM    534  CZ3 TRP    35      52.212  45.659  45.473  1.00  1.99
ATOM    535  HZ3 TRP    35      51.364  44.994  45.559  1.00  1.99
ATOM    536  CE3 TRP    35      53.516  45.128  45.418  1.00  1.99
ATOM    537  HE3 TRP    35      53.669  44.060  45.478  1.00  1.99
ATOM    538  CD2 TRP    35      54.642  45.970  45.297  1.00  1.99
ATOM    539  C   TRP    35      56.018  44.521  47.954  1.00  1.99
ATOM    540  O   TRP    35      55.572  45.612  48.313  1.00  1.99
ATOM    541  N   ASN    36      55.459  43.380  48.355  1.00  2.17
ATOM    542  H   ASN    36      55.908  42.505  48.080  1.00  2.17
ATOM    543  CA  ASN    36      54.267  43.287  49.192  1.00  2.17
ATOM    544  HA  ASN    36      53.534  43.996  48.808  1.00  2.17
ATOM    545  CB  ASN    36      53.699  41.868  49.021  1.00  2.17
ATOM    546  HB1 ASN    36      54.308  41.150  49.569  1.00  2.17
ATOM    547  HB2 ASN    36      53.742  41.586  47.969  1.00  2.17
ATOM    548  CG  ASN    36      52.270  41.757  49.504  1.00  2.17
ATOM    549  OD1 ASN    36      51.974  41.890  50.682  1.00  2.17
ATOM    550  ND2 ASN    36      51.332  41.531  48.616  1.00  2.17
ATOM    551 1HD2 ASN    36      51.583  41.383  47.653  1.00  2.17
ATOM    552 2HD2 ASN    36      50.387  41.460  48.946  1.00  2.17
ATOM    553  C   ASN    36      54.561  43.639  50.673  1.00  2.17
ATOM    554  O   ASN    36      53.788  44.340  51.346  1.00  2.17
ATOM    555  N   MET    37      55.694  43.181  51.210  1.00  1.94
ATOM    556  H   MET    37      56.252  42.522  50.659  1.00  1.94
ATOM    557  CA  MET    37      56.222  43.621  52.504  1.00  1.94
ATOM    558  HA  MET    37      55.499  43.404  53.287  1.00  1.94
ATOM    559  CB  MET    37      57.534  42.887  52.832  1.00  1.94
ATOM    560  HB1 MET    37      58.052  43.433  53.621  1.00  1.94
ATOM    561  HB2 MET    37      58.178  42.869  51.952  1.00  1.94
ATOM    562  CG  MET    37      57.310  41.453  53.321  1.00  1.94
ATOM    563  HG1 MET    37      56.735  40.912  52.571  1.00  1.94
ATOM    564  HG2 MET    37      56.725  41.477  54.240  1.00  1.94
ATOM    565  SD  MET    37      58.836  40.519  53.632  1.00  1.94
ATOM    566  CE  MET    37      59.493  41.370  55.091  1.00  1.94
ATOM    567  HE1 MET    37      60.408  40.874  55.412  1.00  1.94
ATOM    568  HE2 MET    37      59.721  42.407  54.848  1.00  1.94
ATOM    569  HE3 MET    37      58.763  41.332  55.900  1.00  1.94
ATOM    570  C   MET    37      56.472  45.126  52.535  1.00  1.94
ATOM    571  O   MET    37      56.053  45.798  53.471  1.00  1.94
ATOM    572  N   PHE    38      57.111  45.655  51.500  1.00  1.68
ATOM    573  H   PHE    38      57.445  45.018  50.778  1.00  1.68
ATOM    574  CA  PHE    38      57.410  47.068  51.325  1.00  1.68
ATOM    575  HA  PHE    38      57.994  47.419  52.177  1.00  1.68
ATOM    576  CB  PHE    38      58.282  47.172  50.070  1.00  1.68
ATOM    577  HB1 PHE    38      57.981  46.398  49.367  1.00  1.68
ATOM    578  HB2 PHE    38      59.314  46.959  50.346  1.00  1.68
ATOM    579  CG  PHE    38      58.243  48.482  49.327  1.00  1.68
ATOM    580  CD1 PHE    38      58.652  49.672  49.943  1.00  1.68
ATOM    581  HD1 PHE    38      58.975  49.656  50.970  1.00  1.68
ATOM    582  CE1 PHE    38      58.660  50.867  49.209  1.00  1.68
ATOM    583  HE1 PHE    38      58.979  51.779  49.677  1.00  1.68
ATOM    584  CZ  PHE    38      58.291  50.873  47.855  1.00  1.68
ATOM    585  HZ  PHE    38      58.317  51.791  47.286  1.00  1.68
ATOM    586  CE2 PHE    38      57.863  49.683  47.250  1.00  1.68
ATOM    587  HE2 PHE    38      57.579  49.672  46.217  1.00  1.68
ATOM    588  CD2 PHE    38      57.825  48.494  47.989  1.00  1.68
ATOM    589  HD2 PHE    38      57.498  47.578  47.525  1.00  1.68
ATOM    590  C   PHE    38      56.155  47.935  51.278  1.00  1.68
ATOM    591  O   PHE    38      56.068  48.932  52.006  1.00  1.68
ATOM    592  N   VAL    39      55.153  47.544  50.484  1.00  1.75
ATOM    593  H   VAL    39      55.293  46.751  49.860  1.00  1.75
ATOM    594  CA  VAL    39      53.906  48.302  50.418  1.00  1.75
ATOM    595  HA  VAL    39      54.228  49.313  50.224  1.00  1.75
ATOM    596  CB  VAL    39      53.005  47.901  49.220  1.00  1.75
ATOM    597  HB  VAL    39      53.652  47.762  48.354  1.00  1.75
ATOM    598  CG1 VAL    39      52.222  46.606  49.415  1.00  1.75
ATOM    599 1HG1 VAL    39      52.923  45.823  49.658  1.00  1.75
ATOM    600 2HG1 VAL    39      51.483  46.708  50.208  1.00  1.75
ATOM    601 3HG1 VAL    39      51.721  46.334  48.485  1.00  1.75
ATOM    602  CG2 VAL    39      51.991  48.991  48.846  1.00  1.75
ATOM    603 1HG2 VAL    39      51.309  48.623  48.080  1.00  1.75
ATOM    604 2HG2 VAL    39      51.415  49.302  49.719  1.00  1.75
ATOM    605 3HG2 VAL    39      52.519  49.845  48.426  1.00  1.75
ATOM    606  C   VAL    39      53.178  48.316  51.757  1.00  1.75
ATOM    607  O   VAL    39      52.724  49.366  52.207  1.00  1.75
ATOM    608  N   LYS    40      53.172  47.173  52.453  1.00  2.00
ATOM    609  H   LYS    40      53.592  46.359  52.017  1.00  2.00
ATOM    610  CA  LYS    40      52.580  47.032  53.792  1.00  2.00
ATOM    611  HA  LYS    40      51.539  47.361  53.752  1.00  2.00
ATOM    612  CB  LYS    40      52.619  45.529  54.084  1.00  2.00
ATOM    613  HB1 LYS    40      53.657  45.206  54.147  1.00  2.00
ATOM    614  HB2 LYS    40      52.150  45.048  53.227  1.00  2.00
ATOM    615  CG  LYS    40      51.882  45.038  55.329  1.00  2.00
ATOM    616  HG1 LYS    40      50.820  45.272  55.235  1.00  2.00
ATOM    617  HG2 LYS    40      52.276  45.551  56.205  1.00  2.00
ATOM    618  CD  LYS    40      52.059  43.518  55.526  1.00  2.00
ATOM    619  HD1 LYS    40      51.482  43.241  56.409  1.00  2.00
ATOM    620  HD2 LYS    40      53.106  43.296  55.743  1.00  2.00
ATOM    621  CE  LYS    40      51.571  42.647  54.349  1.00  2.00
ATOM    622  HE1 LYS    40      50.659  43.094  53.942  1.00  2.00
ATOM    623  HE2 LYS    40      51.303  41.661  54.742  1.00  2.00
ATOM    624  NZ  LYS    40      52.583  42.478  53.269  1.00  2.00
ATOM    625  HZ1 LYS    40      52.178  42.002  52.461  1.00  2.00
ATOM    626  HZ2 LYS    40      52.895  43.368  52.886  1.00  2.00
ATOM    627  HZ3 LYS    40      53.386  41.952  53.575  1.00  2.00
ATOM    628  C   LYS    40      53.248  47.891  54.867  1.00  2.00
ATOM    629  O   LYS    40      52.556  48.570  55.613  1.00  2.00
ATOM    630  N   LEU    41      54.581  47.929  54.903  1.00  1.91
ATOM    631  H   LEU    41      55.096  47.325  54.271  1.00  1.91
ATOM    632  CA  LEU    41      55.328  48.798  55.816  1.00  1.91
ATOM    633  HA  LEU    41      54.981  48.608  56.832  1.00  1.91
ATOM    634  CB  LEU    41      56.828  48.456  55.729  1.00  1.91
ATOM    635  HB1 LEU    41      57.408  49.252  56.191  1.00  1.91
ATOM    636  HB2 LEU    41      57.113  48.402  54.676  1.00  1.91
ATOM    637  CG  LEU    41      57.188  47.134  56.437  1.00  1.91
ATOM    638  HG  LEU    41      56.451  46.367  56.198  1.00  1.91
ATOM    639  CD1 LEU    41      58.556  46.650  55.960  1.00  1.91
ATOM    640 1HD1 LEU    41      58.821  45.727  56.476  1.00  1.91
ATOM    641 2HD1 LEU    41      58.516  46.451  54.891  1.00  1.91
ATOM    642 3HD1 LEU    41      59.318  47.402  56.165  1.00  1.91
ATOM    643  CD2 LEU    41      57.256  47.309  57.959  1.00  1.91
ATOM    644 1HD2 LEU    41      57.502  46.356  58.426  1.00  1.91
ATOM    645 2HD2 LEU    41      58.022  48.040  58.222  1.00  1.91
ATOM    646 3HD2 LEU    41      56.294  47.644  58.349  1.00  1.91
ATOM    647  C   LEU    41      55.039  50.275  55.546  1.00  1.91
ATOM    648  O   LEU    41      54.737  51.031  56.476  1.00  1.91
ATOM    649  N   ARG    42      55.100  50.700  54.275  1.00  1.75
ATOM    650  H   ARG    42      55.315  50.036  53.538  1.00  1.75
ATOM    651  CA  ARG    42      54.849  52.111  53.950  1.00  1.75
ATOM    652  HA  ARG    42      55.470  52.717  54.603  1.00  1.75
ATOM    653  CB  ARG    42      55.281  52.439  52.513  1.00  1.75
ATOM    654  HB1 ARG    42      54.925  53.436  52.249  1.00  1.75
ATOM    655  HB2 ARG    42      54.794  51.717  51.867  1.00  1.75
ATOM    656  CG  ARG    42      56.816  52.336  52.294  1.00  1.75
ATOM    657  HG1 ARG    42      56.990  51.508  51.607  1.00  1.75
ATOM    658  HG2 ARG    42      57.306  52.057  53.225  1.00  1.75
ATOM    659  CD  ARG    42      57.522  53.584  51.705  1.00  1.75
ATOM    660  HD1 ARG    42      56.764  54.290  51.363  1.00  1.75
ATOM    661  HD2 ARG    42      58.096  53.285  50.831  1.00  1.75
ATOM    662  NE  ARG    42      58.413  54.257  52.681  1.00  1.75
ATOM    663  HE  ARG    42      57.972  54.482  53.562  1.00  1.75
ATOM    664  CZ  ARG    42      59.700  54.591  52.588  1.00  1.75
ATOM    665  NH1 ARG    42      60.281  55.277  53.530  1.00  1.75
ATOM    666 1HH1 ARG    42      59.749  55.668  54.292  1.00  1.75
ATOM    667 2HH1 ARG    42      61.236  55.576  53.418  1.00  1.75
ATOM    668  NH2 ARG    42      60.470  54.303  51.575  1.00  1.75
ATOM    669 1HH2 ARG    42      60.023  54.377  50.665  1.00  1.75
ATOM    670 2HH2 ARG    42      61.425  54.627  51.631  1.00  1.75
ATOM    671  C   ARG    42      53.450  52.550  54.357  1.00  1.75
ATOM    672  O   ARG    42      53.331  53.543  55.055  1.00  1.75
ATOM    673  N   SER    43      52.457  51.708  54.106  1.00  2.07
ATOM    674  H   SER    43      52.658  50.906  53.520  1.00  2.07
ATOM    675  CA  SER    43      51.062  51.870  54.538  1.00  2.07
ATOM    676  HA  SER    43      50.788  52.922  54.486  1.00  2.07
ATOM    677  CB  SER    43      50.221  51.094  53.545  1.00  2.07
ATOM    678  HB1 SER    43      49.182  51.139  53.848  1.00  2.07
ATOM    679  HB2 SER    43      50.537  50.050  53.512  1.00  2.07
ATOM    680  OG  SER    43      50.390  51.698  52.279  1.00  2.07
ATOM    681  HG  SER    43      50.277  52.653  52.390  1.00  2.07
ATOM    682  C   SER    43      50.749  51.416  55.960  1.00  2.07
ATOM    683  O   SER    43      49.568  51.274  56.264  1.00  2.07
ATOM    684  N   GLN    44      51.763  51.238  56.810  1.00  2.44
ATOM    685  H   GLN    44      52.697  51.205  56.430  1.00  2.44
ATOM    686  CA  GLN    44      51.653  51.400  58.265  1.00  2.44
ATOM    687  HA  GLN    44      50.617  51.335  58.588  1.00  2.44
ATOM    688  CB  GLN    44      52.407  50.254  58.952  1.00  2.44
ATOM    689  HB1 GLN    44      52.527  50.492  60.010  1.00  2.44
ATOM    690  HB2 GLN    44      53.400  50.152  58.512  1.00  2.44
ATOM    691  CG  GLN    44      51.649  48.919  58.834  1.00  2.44
ATOM    692  HG1 GLN    44      51.290  48.777  57.816  1.00  2.44
ATOM    693  HG2 GLN    44      50.784  48.945  59.496  1.00  2.44
ATOM    694  CD  GLN    44      52.525  47.731  59.206  1.00  2.44
ATOM    695  OE1 GLN    44      52.701  46.776  58.463  1.00  2.44
ATOM    696  NE2 GLN    44      53.133  47.734  60.371  1.00  2.44
ATOM    697 1HE2 GLN    44      53.076  48.541  60.971  1.00  2.44
ATOM    698 2HE2 GLN    44      53.713  46.942  60.569  1.00  2.44
ATOM    699  C   GLN    44      52.226  52.761  58.695  1.00  2.44
ATOM    700  O   GLN    44      51.673  53.414  59.574  1.00  2.44
ATOM    701  N   GLU    45      53.290  53.253  58.047  1.00  2.28
ATOM    702  H   GLU    45      53.697  52.737  57.280  1.00  2.28
ATOM    703  CA  GLU    45      53.833  54.582  58.374  1.00  2.28
ATOM    704  HA  GLU    45      53.943  54.641  59.459  1.00  2.28
ATOM    705  CB  GLU    45      55.224  54.725  57.791  1.00  2.28
ATOM    706  HB1 GLU    45      55.155  54.537  56.721  1.00  2.28
ATOM    707  HB2 GLU    45      55.851  53.957  58.232  1.00  2.28
ATOM    708  CG  GLU    45      55.868  56.104  57.971  1.00  2.28
ATOM    709  HG1 GLU    45      55.180  56.859  57.622  1.00  2.28
ATOM    710  HG2 GLU    45      56.736  56.107  57.317  1.00  2.28
ATOM    711  CD  GLU    45      56.335  56.544  59.353  1.00  2.28
ATOM    712  OE1 GLU    45      55.512  56.895  60.227  1.00  2.28
ATOM    713  OE2 GLU    45      57.561  56.704  59.523  1.00  2.28
ATOM    714  C   GLU    45      52.886  55.737  58.003  1.00  2.28
ATOM    715  O   GLU    45      52.546  56.551  58.870  1.00  2.28
ATOM    716  N   CYS    46      52.371  55.743  56.771  1.00  2.31
ATOM    717  H   CYS    46      52.709  55.057  56.106  1.00  2.31
ATOM    718  CA  CYS    46      51.229  56.564  56.365  1.00  2.31
ATOM    719  HA  CYS    46      51.253  57.505  56.916  1.00  2.31
ATOM    720  CB  CYS    46      51.260  56.896  54.849  1.00  2.31
ATOM    721  HB1 CYS    46      52.151  57.462  54.603  1.00  2.31
ATOM    722  HB2 CYS    46      50.395  57.529  54.628  1.00  2.31
ATOM    723  SG  CYS    46      51.175  55.458  53.741  1.00  2.31
ATOM    724  HG  CYS    46      49.978  55.808  53.211  1.00  2.31
ATOM    725  C   CYS    46      49.929  55.836  56.763  1.00  2.31
ATOM    726  O   CYS    46      48.997  55.719  55.969  1.00  2.31
ATOM    727  N   ASP    47      49.864  55.260  57.971  1.00  3.15
ATOM    728  H   ASP    47      50.688  55.238  58.559  1.00  3.15
ATOM    729  CA  ASP    47      48.604  54.718  58.488  1.00  3.15
ATOM    730  HA  ASP    47      47.848  54.816  57.713  1.00  3.15
ATOM    731  CB  ASP    47      48.688  53.226  58.793  1.00  3.15
ATOM    732  HB1 ASP    47      49.100  53.067  59.790  1.00  3.15
ATOM    733  HB2 ASP    47      49.360  52.818  58.059  1.00  3.15
ATOM    734  CG  ASP    47      47.348  52.491  58.646  1.00  3.15
ATOM    735  OD1 ASP    47      46.751  52.618  57.550  1.00  3.15
ATOM    736  OD2 ASP    47      46.966  51.746  59.576  1.00  3.15
ATOM    737  C   ASP    47      47.992  55.476  59.662  1.00  3.15
ATOM    738  O   ASP    47      46.785  55.445  59.897  1.00  3.15
ATOM    739  N   TRP    48      48.817  56.194  60.409  1.00  5.63
ATOM    740  H   TRP    48      49.787  56.244  60.136  1.00  5.63
ATOM    741  CA  TRP    48      48.410  56.767  61.682  1.00  5.63
ATOM    742  HA  TRP    48      47.606  56.157  62.094  1.00  5.63
ATOM    743  CB  TRP    48      49.596  56.650  62.663  1.00  5.63
ATOM    744  HB1 TRP    48      50.486  57.017  62.152  1.00  5.63
ATOM    745  HB2 TRP    48      49.767  55.593  62.866  1.00  5.63
ATOM    746  CG  TRP    48      49.529  57.367  63.988  1.00  5.63
ATOM    747  CD1 TRP    48      50.620  57.809  64.656  1.00  5.63
ATOM    748  HD1 TRP    48      51.641  57.657  64.322  1.00  5.63
ATOM    749  NE1 TRP    48      50.237  58.472  65.804  1.00  5.63
ATOM    750  HE1 TRP    48      50.890  58.897  66.445  1.00  5.63
ATOM    751  CE2 TRP    48      48.866  58.482  65.948  1.00  5.63
ATOM    752  CZ2 TRP    48      48.019  59.012  66.934  1.00  5.63
ATOM    753  HZ2 TRP    48      48.430  59.551  67.773  1.00  5.63
ATOM    754  CH2 TRP    48      46.631  58.847  66.800  1.00  5.63
ATOM    755  HH2 TRP    48      45.959  59.272  67.532  1.00  5.63
ATOM    756  CZ3 TRP    48      46.112  58.144  65.700  1.00  5.63
ATOM    757  HZ3 TRP    48      45.042  58.026  65.592  1.00  5.63
ATOM    758  CE3 TRP    48      46.973  57.612  64.719  1.00  5.63
ATOM    759  HE3 TRP    48      46.553  57.092  63.874  1.00  5.63
ATOM    760  CD2 TRP    48      48.377  57.771  64.807  1.00  5.63
ATOM    761  C   TRP    48      47.850  58.188  61.554  1.00  5.63
ATOM    762  O   TRP    48      48.471  59.174  61.933  1.00  5.63
ATOM    763  N   GLU    49      46.660  58.265  60.973  1.00  7.69
ATOM    764  H   GLU    49      46.291  57.386  60.629  1.00  7.69
ATOM    765  CA  GLU    49      46.141  59.467  60.321  1.00  7.69
ATOM    766  HA  GLU    49      45.294  59.066  59.764  1.00  7.69
ATOM    767  CB  GLU    49      45.418  60.464  61.254  1.00  7.69
ATOM    768  HB1 GLU    49      45.270  61.402  60.734  1.00  7.69
ATOM    769  HB2 GLU    49      46.048  60.640  62.125  1.00  7.69
ATOM    770  CG  GLU    49      44.022  59.992  61.755  1.00  7.69
ATOM    771  HG1 GLU    49      43.798  60.558  62.662  1.00  7.69
ATOM    772  HG2 GLU    49      44.083  58.941  62.042  1.00  7.69
ATOM    773  CD  GLU    49      42.830  60.184  60.777  1.00  7.69
ATOM    774  OE1 GLU    49      41.647  60.052  61.191  1.00  7.69
ATOM    775  OE2 GLU    49      43.046  60.459  59.575  1.00  7.69
ATOM    776  C   GLU    49      46.983  59.944  59.132  1.00  7.69
ATOM    777  O   GLU    49      48.177  59.683  59.044  1.00  7.69
ATOM    778  N   GLU    50      46.360  60.584  58.148  1.00  7.03
ATOM    779  H   GLU    50      45.370  60.775  58.244  1.00  7.03
ATOM    780  CA  GLU    50      47.066  61.047  56.940  1.00  7.03
ATOM    781  HA  GLU    50      47.781  60.274  56.652  1.00  7.03
ATOM    782  CB  GLU    50      46.032  61.138  55.800  1.00  7.03
ATOM    783  HB1 GLU    50      45.351  61.959  56.024  1.00  7.03
ATOM    784  HB2 GLU    50      45.452  60.213  55.775  1.00  7.03
ATOM    785  CG  GLU    50      46.650  61.358  54.409  1.00  7.03
ATOM    786  HG1 GLU    50      47.131  60.433  54.084  1.00  7.03
ATOM    787  HG2 GLU    50      47.418  62.132  54.465  1.00  7.03
ATOM    788  CD  GLU    50      45.589  61.780  53.384  1.00  7.03
ATOM    789  OE1 GLU    50      44.457  61.244  53.446  1.00  7.03
ATOM    790  OE2 GLU    50      45.886  62.668  52.556  1.00  7.03
ATOM    791  C   GLU    50      47.822  62.358  57.072  1.00  7.03
ATOM    792  O   GLU    50      47.218  63.435  56.999  1.00  7.03
ATOM    793  N   ILE    51      49.133  62.314  57.340  1.00  5.81
ATOM    794  H   ILE    51      49.585  61.414  57.502  1.00  5.81
ATOM    795  CA  ILE    51      49.941  63.525  57.363  1.00  5.81
ATOM    796  HA  ILE    51      49.592  64.077  58.214  1.00  5.81
ATOM    797  CB  ILE    51      51.461  63.337  57.538  1.00  5.81
ATOM    798  HB  ILE    51      51.605  62.449  58.120  1.00  5.81
ATOM    799  CG2 ILE    51      52.186  63.167  56.179  1.00  5.81
ATOM    800 1HG2 ILE    51      53.237  62.960  56.324  1.00  5.81
ATOM    801 2HG2 ILE    51      51.727  62.348  55.621  1.00  5.81
ATOM    802 3HG2 ILE    51      52.124  64.081  55.597  1.00  5.81
ATOM    803  CG1 ILE    51      52.148  64.514  58.288  1.00  5.81
ATOM    804 1HG1 ILE    51      51.545  65.393  58.154  1.00  5.81
ATOM    805 2HG1 ILE    51      53.067  64.640  57.771  1.00  5.81
ATOM    806  CD1 ILE    51      52.633  64.534  59.755  1.00  5.81
ATOM    807  HD1 ILE    51      53.538  65.126  59.836  1.00  5.81
ATOM    808  HD2 ILE    51      51.892  65.011  60.388  1.00  5.81
ATOM    809  HD3 ILE    51      52.849  63.536  60.122  1.00  5.81
ATOM    810  C   ILE    51      49.656  64.434  56.147  1.00  5.81
ATOM    811  O   ILE    51      49.776  64.083  54.983  1.00  5.81
ATOM    812  N   SER    52      49.515  65.703  56.495  1.00  6.22
ATOM    813  H   SER    52      49.263  65.930  57.442  1.00  6.22
ATOM    814  CA  SER    52      50.052  66.774  55.699  1.00  6.22
ATOM    815  HA  SER    52      50.483  66.413  54.769  1.00  6.22
ATOM    816  CB  SER    52      48.933  67.754  55.298  1.00  6.22
ATOM    817  HB1 SER    52      49.352  68.686  54.940  1.00  6.22
ATOM    818  HB2 SER    52      48.302  67.969  56.158  1.00  6.22
ATOM    819  OG  SER    52      48.167  67.192  54.252  1.00  6.22
ATOM    820  HG  SER    52      47.808  66.338  54.531  1.00  6.22
ATOM    821  C   SER    52      51.173  67.467  56.470  1.00  6.22
ATOM    822  O   SER    52      50.926  68.427  57.202  1.00  6.22
ATOM    823  N   VAL    53      52.404  66.927  56.420  1.00  6.45
ATOM    824  H   VAL    53      52.566  66.144  55.804  1.00  6.45
ATOM    825  CA  VAL    53      53.451  67.248  57.429  1.00  6.45
ATOM    826  HA  VAL    53      53.080  67.061  58.433  1.00  6.45
ATOM    827  CB  VAL    53      54.785  66.470  57.205  1.00  6.45
ATOM    828  HB  VAL    53      54.587  65.460  56.865  1.00  6.45
ATOM    829  CG1 VAL    53      55.635  67.039  56.053  1.00  6.45
ATOM    830 1HG1 VAL    53      56.314  66.292  55.686  1.00  6.45
ATOM    831 2HG1 VAL    53      54.984  67.308  55.227  1.00  6.45
ATOM    832 3HG1 VAL    53      56.224  67.893  56.386  1.00  6.45
ATOM    833  CG2 VAL    53      55.571  66.399  58.529  1.00  6.45
ATOM    834 1HG2 VAL    53      55.784  65.360  58.762  1.00  6.45
ATOM    835 2HG2 VAL    53      56.508  66.950  58.441  1.00  6.45
ATOM    836 3HG2 VAL    53      55.005  66.827  59.354  1.00  6.45
ATOM    837  C   VAL    53      53.898  68.713  57.364  1.00  6.45
ATOM    838  O   VAL    53      54.605  69.216  58.230  1.00  6.45
ATOM    839  N   LYS    54      53.627  69.344  56.223  1.00  7.94
ATOM    840  H   LYS    54      52.923  68.929  55.636  1.00  7.94
ATOM    841  CA  LYS    54      54.592  70.219  55.569  1.00  7.94
ATOM    842  HA  LYS    54      55.604  69.907  55.824  1.00  7.94
ATOM    843  CB  LYS    54      54.418  70.103  54.036  1.00  7.94
ATOM    844  HB1 LYS    54      53.447  70.510  53.748  1.00  7.94
ATOM    845  HB2 LYS    54      54.434  69.051  53.752  1.00  7.94
ATOM    846  CG  LYS    54      55.530  70.825  53.247  1.00  7.94
ATOM    847  HG1 LYS    54      56.487  70.371  53.494  1.00  7.94
ATOM    848  HG2 LYS    54      55.589  71.873  53.537  1.00  7.94
ATOM    849  CD  LYS    54      55.282  70.777  51.729  1.00  7.94
ATOM    850  HD1 LYS    54      54.414  71.399  51.506  1.00  7.94
ATOM    851  HD2 LYS    54      55.057  69.758  51.411  1.00  7.94
ATOM    852  CE  LYS    54      56.493  71.320  50.955  1.00  7.94
ATOM    853  HE1 LYS    54      56.882  72.186  51.500  1.00  7.94
ATOM    854  HE2 LYS    54      56.165  71.657  49.968  1.00  7.94
ATOM    855  NZ  LYS    54      57.550  70.290  50.802  1.00  7.94
ATOM    856  HZ1 LYS    54      57.628  69.741  51.668  1.00  7.94
ATOM    857  HZ2 LYS    54      57.292  69.600  50.111  1.00  7.94
ATOM    858  HZ3 LYS    54      58.451  70.679  50.574  1.00  7.94
ATOM    859  C   LYS    54      54.431  71.669  56.058  1.00  7.94
ATOM    860  O   LYS    54      54.012  72.548  55.311  1.00  7.94
ATOM    861  N   GLY    55      54.625  71.878  57.357  1.00  9.52
ATOM    862  H   GLY    55      54.962  71.071  57.868  1.00  9.52
ATOM    863  CA  GLY    55      53.728  72.760  58.099  1.00  9.52
ATOM    864  HA1 GLY    55      53.319  73.542  57.458  1.00  9.52
ATOM    865  HA2 GLY    55      54.254  73.227  58.929  1.00  9.52
ATOM    866  C   GLY    55      52.594  71.880  58.596  1.00  9.52
ATOM    867  O   GLY    55      51.606  71.755  57.871  1.00  9.52
ATOM    868  N   PRO    56      52.803  71.139  59.702  1.00  9.45
ATOM    869  CD  PRO    56      53.876  71.332  60.672  1.00  9.45
ATOM    870  HD1 PRO    56      53.900  72.359  61.038  1.00  9.45
ATOM    871  HD2 PRO    56      54.832  71.071  60.216  1.00  9.45
ATOM    872  CG  PRO    56      53.580  70.373  61.823  1.00  9.45
ATOM    873  HG1 PRO    56      52.889  70.841  62.526  1.00  9.45
ATOM    874  HG2 PRO    56      54.492  70.057  62.332  1.00  9.45
ATOM    875  CB  PRO    56      52.890  69.209  61.119  1.00  9.45
ATOM    876  HB1 PRO    56      52.261  68.632  61.799  1.00  9.45
ATOM    877  HB2 PRO    56      53.646  68.558  60.678  1.00  9.45
ATOM    878  CA  PRO    56      52.093  69.899  60.002  1.00  9.45
ATOM    879  HA  PRO    56      52.113  69.251  59.134  1.00  9.45
ATOM    880  C   PRO    56      50.627  70.146  60.356  1.00  9.45
ATOM    881  O   PRO    56      50.230  70.166  61.512  1.00  9.45
ATOM    882  N   ASN    57      49.819  70.277  59.308  1.00  8.63
ATOM    883  H   ASN    57      50.264  70.311  58.399  1.00  8.63
ATOM    884  CA  ASN    57      48.381  70.036  59.330  1.00  8.63
ATOM    885  HA  ASN    57      47.940  70.545  60.192  1.00  8.63
ATOM    886  CB  ASN    57      47.778  70.624  58.038  1.00  8.63
ATOM    887  HB1 ASN    57      46.723  70.350  57.991  1.00  8.63
ATOM    888  HB2 ASN    57      48.270  70.197  57.167  1.00  8.63
ATOM    889  CG  ASN    57      47.851  72.145  57.947  1.00  8.63
ATOM    890  OD1 ASN    57      46.896  72.856  58.201  1.00  8.63
ATOM    891  ND2 ASN    57      48.962  72.717  57.543  1.00  8.63
ATOM    892 1HD2 ASN    57      49.814  72.186  57.411  1.00  8.63
ATOM    893 2HD2 ASN    57      48.946  73.719  57.504  1.00  8.63
ATOM    894  C   ASN    57      48.060  68.546  59.484  1.00  8.63
ATOM    895  O   ASN    57      46.910  68.162  59.644  1.00  8.63
ATOM    896  N   GLY    58      49.096  67.710  59.415  1.00  6.58
ATOM    897  H   GLY    58      49.994  68.114  59.200  1.00  6.58
ATOM    898  CA  GLY    58      49.061  66.305  59.707  1.00  6.58
ATOM    899  HA1 GLY    58      49.969  65.829  59.379  1.00  6.58
ATOM    900  HA2 GLY    58      48.202  65.856  59.203  1.00  6.58
ATOM    901  C   GLY    58      48.929  66.028  61.204  1.00  6.58
ATOM    902  O   GLY    58      49.935  65.786  61.870  1.00  6.58
ATOM    903  N   GLU    59      47.705  65.998  61.707  1.00  5.83
ATOM    904  H   GLU    59      46.940  66.258  61.106  1.00  5.83
ATOM    905  CA  GLU    59      47.342  65.337  62.974  1.00  5.83
ATOM    906  HA  GLU    59      48.034  65.672  63.736  1.00  5.83
ATOM    907  CB  GLU    59      45.930  65.785  63.400  1.00  5.83
ATOM    908  HB1 GLU    59      45.704  65.310  64.350  1.00  5.83
ATOM    909  HB2 GLU    59      45.204  65.442  62.668  1.00  5.83
ATOM    910  CG  GLU    59      45.815  67.306  63.569  1.00  5.83
ATOM    911  HG1 GLU    59      45.811  67.775  62.592  1.00  5.83
ATOM    912  HG2 GLU    59      46.693  67.665  64.098  1.00  5.83
ATOM    913  CD  GLU    59      44.552  67.684  64.341  1.00  5.83
ATOM    914  OE1 GLU    59      43.436  67.358  63.862  1.00  5.83
ATOM    915  OE2 GLU    59      44.702  68.292  65.428  1.00  5.83
ATOM    916  C   GLU    59      47.464  63.782  62.882  1.00  5.83
ATOM    917  O   GLU    59      46.510  63.052  63.168  1.00  5.83
ATOM    918  N   SER    60      48.495  63.325  62.198  1.00  4.01
ATOM    919  H   SER    60      49.294  63.933  62.095  1.00  4.01
ATOM    920  CA  SER    60      48.368  62.411  61.025  1.00  4.01
ATOM    921  HA  SER    60      47.953  61.476  61.353  1.00  4.01
ATOM    922  CB  SER    60      47.480  63.101  60.009  1.00  4.01
ATOM    923  HB1 SER    60      47.168  62.398  59.298  1.00  4.01
ATOM    924  HB2 SER    60      47.981  63.889  59.475  1.00  4.01
ATOM    925  OG  SER    60      46.247  63.676  60.443  1.00  4.01
ATOM    926  HG  SER    60      46.017  63.239  61.279  1.00  4.01
ATOM    927  C   SER    60      49.770  62.166  60.497  1.00  4.01
ATOM    928  O   SER    60      50.364  63.127  60.125  1.00  4.01
ATOM    929  N   SER    61      50.321  60.953  60.515  1.00  3.18
ATOM    930  H   SER    61      49.685  60.187  60.707  1.00  3.18
ATOM    931  CA  SER    61      51.695  60.598  60.137  1.00  3.18
ATOM    932  HA  SER    61      52.367  61.435  60.305  1.00  3.18
ATOM    933  CB  SER    61      52.118  59.438  61.062  1.00  3.18
ATOM    934  HB1 SER    61      51.518  58.559  60.823  1.00  3.18
ATOM    935  HB2 SER    61      51.920  59.717  62.098  1.00  3.18
ATOM    936  OG  SER    61      53.496  59.104  60.943  1.00  3.18
ATOM    937  HG  SER    61      53.538  58.164  60.681  1.00  3.18
ATOM    938  C   SER    61      51.846  60.112  58.655  1.00  3.18
ATOM    939  O   SER    61      50.941  60.120  57.836  1.00  3.18
ATOM    940  N   VAL    62      53.074  59.775  58.282  1.00  2.23
ATOM    941  H   VAL    62      53.658  59.453  59.039  1.00  2.23
ATOM    942  CA  VAL    62      53.816  60.306  57.125  1.00  2.23
ATOM    943  HA  VAL    62      53.213  60.966  56.537  1.00  2.23
ATOM    944  CB  VAL    62      55.064  61.014  57.711  1.00  2.23
ATOM    945  HB  VAL    62      55.722  61.352  56.922  1.00  2.23
ATOM    946  CG1 VAL    62      54.662  62.248  58.492  1.00  2.23
ATOM    947 1HG1 VAL    62      54.848  62.146  59.553  1.00  2.23
ATOM    948 2HG1 VAL    62      55.124  63.135  58.063  1.00  2.23
ATOM    949 3HG1 VAL    62      53.609  62.351  58.422  1.00  2.23
ATOM    950  CG2 VAL    62      55.882  60.074  58.611  1.00  2.23
ATOM    951 1HG2 VAL    62      56.903  60.422  58.662  1.00  2.23
ATOM    952 2HG2 VAL    62      55.440  60.019  59.598  1.00  2.23
ATOM    953 3HG2 VAL    62      55.902  59.063  58.216  1.00  2.23
ATOM    954  C   VAL    62      54.274  59.187  56.206  1.00  2.23
ATOM    955  O   VAL    62      53.721  58.114  56.186  1.00  2.23
ATOM    956  N   ILE    63      55.385  59.364  55.525  1.00  1.84
ATOM    957  H   ILE    63      55.711  60.316  55.410  1.00  1.84
ATOM    958  CA  ILE    63      56.399  58.313  55.425  1.00  1.84
ATOM    959  HA  ILE    63      56.070  57.383  55.853  1.00  1.84
ATOM    960  CB  ILE    63      56.619  58.101  53.914  1.00  1.84
ATOM    961  HB  ILE    63      56.767  59.079  53.450  1.00  1.84
ATOM    962  CG2 ILE    63      57.891  57.296  53.650  1.00  1.84
ATOM    963 1HG2 ILE    63      57.885  56.418  54.290  1.00  1.84
ATOM    964 2HG2 ILE    63      57.933  57.014  52.600  1.00  1.84
ATOM    965 3HG2 ILE    63      58.762  57.915  53.864  1.00  1.84
ATOM    966  CG1 ILE    63      55.393  57.455  53.221  1.00  1.84
ATOM    967 1HG1 ILE    63      55.570  57.438  52.148  1.00  1.84
ATOM    968 2HG1 ILE    63      54.517  58.085  53.376  1.00  1.84
ATOM    969  CD1 ILE    63      55.039  56.031  53.669  1.00  1.84
ATOM    970  HD1 ILE    63      54.201  55.671  53.074  1.00  1.84
ATOM    971  HD2 ILE    63      55.884  55.361  53.527  1.00  1.84
ATOM    972  HD3 ILE    63      54.743  56.023  54.717  1.00  1.84
ATOM    973  C   ILE    63      57.653  58.865  56.133  1.00  1.84
ATOM    974  O   ILE    63      57.938  60.064  55.990  1.00  1.84
ATOM    975  N   HIS    64      58.429  58.052  56.880  1.00  2.19
ATOM    976  H   HIS    64      58.170  57.098  57.086  1.00  2.19
ATOM    977  CA  HIS    64      59.714  58.553  57.342  1.00  2.19
ATOM    978  HA  HIS    64      59.608  59.564  57.732  1.00  2.19
ATOM    979  CB  HIS    64      60.385  57.677  58.429  1.00  2.19
ATOM    980  HB1 HIS    64      61.466  57.723  58.291  1.00  2.19
ATOM    981  HB2 HIS    64      60.129  56.646  58.251  1.00  2.19
ATOM    982  CG  HIS    64      60.201  58.020  59.892  1.00  2.19
ATOM    983  ND1 HIS    64      60.280  59.296  60.455  1.00  2.19
ATOM    984  CE1 HIS    64      60.372  59.124  61.782  1.00  2.19
ATOM    985  HE1 HIS    64      60.475  59.932  62.497  1.00  2.19
ATOM    986  NE2 HIS    64      60.299  57.819  62.090  1.00  2.19
ATOM    987  HE2 HIS    64      60.343  57.428  63.023  1.00  2.19
ATOM    988  CD2 HIS    64      60.234  57.110  60.910  1.00  2.19
ATOM    989  HD2 HIS    64      60.269  56.036  60.788  1.00  2.19
ATOM    990  C   HIS    64      60.708  58.563  56.182  1.00  2.19
ATOM    991  O   HIS    64      60.790  57.611  55.393  1.00  2.19
ATOM    992  N   ASP    65      61.601  59.545  56.209  1.00  2.20
ATOM    993  H   ASP    65      61.449  60.297  56.877  1.00  2.20
ATOM    994  CA  ASP    65      62.952  59.352  55.711  1.00  2.20
ATOM    995  HA  ASP    65      62.917  58.636  54.890  1.00  2.20
ATOM    996  CB  ASP    65      63.548  60.629  55.127  1.00  2.20
ATOM    997  HB1 ASP    65      63.658  61.369  55.918  1.00  2.20
ATOM    998  HB2 ASP    65      62.873  61.019  54.367  1.00  2.20
ATOM    999  CG  ASP    65      64.920  60.375  54.492  1.00  2.20
ATOM   1000  OD1 ASP    65      65.249  59.204  54.173  1.00  2.20
ATOM   1001  OD2 ASP    65      65.644  61.386  54.334  1.00  2.20
ATOM   1002  C   ASP    65      63.862  58.772  56.791  1.00  2.20
ATOM   1003  O   ASP    65      64.296  59.493  57.693  1.00  2.20
ATOM   1004  N   ARG    66      64.159  57.467  56.711  1.00  2.35
ATOM   1005  H   ARG    66      63.762  56.918  55.963  1.00  2.35
ATOM   1006  CA  ARG    66      65.036  56.820  57.690  1.00  2.35
ATOM   1007  HA  ARG    66      64.762  57.269  58.644  1.00  2.35
ATOM   1008  CB  ARG    66      64.772  55.317  57.827  1.00  2.35
ATOM   1009  HB1 ARG    66      65.673  54.747  57.591  1.00  2.35
ATOM   1010  HB2 ARG    66      63.998  55.019  57.119  1.00  2.35
ATOM   1011  CG  ARG    66      64.292  54.983  59.256  1.00  2.35
ATOM   1012  HG1 ARG    66      63.827  54.009  59.207  1.00  2.35
ATOM   1013  HG2 ARG    66      63.511  55.678  59.570  1.00  2.35
ATOM   1014  CD  ARG    66      65.397  54.908  60.324  1.00  2.35
ATOM   1015  HD1 ARG    66      66.286  54.465  59.871  1.00  2.35
ATOM   1016  HD2 ARG    66      65.062  54.243  61.123  1.00  2.35
ATOM   1017  NE  ARG    66      65.748  56.214  60.917  1.00  2.35
ATOM   1018  HE  ARG    66      65.275  57.035  60.581  1.00  2.35
ATOM   1019  CZ  ARG    66      66.793  56.438  61.694  1.00  2.35
ATOM   1020  NH1 ARG    66      67.113  57.660  62.009  1.00  2.35
ATOM   1021 1HH1 ARG    66      66.634  58.418  61.538  1.00  2.35
ATOM   1022 2HH1 ARG    66      67.939  57.815  62.549  1.00  2.35
ATOM   1023  NH2 ARG    66      67.544  55.492  62.180  1.00  2.35
ATOM   1024 1HH2 ARG    66      67.433  54.537  61.817  1.00  2.35
ATOM   1025 2HH2 ARG    66      68.477  55.666  62.501  1.00  2.35
ATOM   1026  C   ARG    66      66.519  57.186  57.591  1.00  2.35
ATOM   1027  O   ARG    66      67.258  56.956  58.536  1.00  2.35
ATOM   1028  N   LYS    67      66.945  57.905  56.547  1.00  3.22
ATOM   1029  H   LYS    67      66.280  58.100  55.803  1.00  3.22
ATOM   1030  CA  LYS    67      68.229  58.640  56.538  1.00  3.22
ATOM   1031  HA  LYS    67      68.983  57.998  56.996  1.00  3.22
ATOM   1032  CB  LYS    67      68.620  58.915  55.067  1.00  3.22
ATOM   1033  HB1 LYS    67      68.487  59.976  54.849  1.00  3.22
ATOM   1034  HB2 LYS    67      67.956  58.378  54.388  1.00  3.22
ATOM   1035  CG  LYS    67      70.073  58.520  54.745  1.00  3.22
ATOM   1036  HG1 LYS    67      70.733  58.989  55.476  1.00  3.22
ATOM   1037  HG2 LYS    67      70.325  58.930  53.766  1.00  3.22
ATOM   1038  CD  LYS    67      70.359  57.004  54.716  1.00  3.22
ATOM   1039  HD1 LYS    67      70.150  56.563  55.692  1.00  3.22
ATOM   1040  HD2 LYS    67      71.422  56.873  54.509  1.00  3.22
ATOM   1041  CE  LYS    67      69.543  56.275  53.637  1.00  3.22
ATOM   1042  HE1 LYS    67      69.580  56.856  52.712  1.00  3.22
ATOM   1043  HE2 LYS    67      68.501  56.219  53.963  1.00  3.22
ATOM   1044  NZ  LYS    67      70.049  54.908  53.372  1.00  3.22
ATOM   1045  HZ1 LYS    67      71.026  54.894  53.125  1.00  3.22
ATOM   1046  HZ2 LYS    67      69.916  54.297  54.177  1.00  3.22
ATOM   1047  HZ3 LYS    67      69.542  54.491  52.581  1.00  3.22
ATOM   1048  C   LYS    67      68.221  59.920  57.396  1.00  3.22
ATOM   1049  O   LYS    67      69.090  60.784  57.295  1.00  3.22
ATOM   1050  N   SER    68      67.177  60.090  58.198  1.00  3.36
ATOM   1051  H   SER    68      66.493  59.346  58.206  1.00  3.36
ATOM   1052  CA  SER    68      66.852  61.214  59.070  1.00  3.36
ATOM   1053  HA  SER    68      67.734  61.528  59.628  1.00  3.36
ATOM   1054  CB  SER    68      66.359  62.370  58.205  1.00  3.36
ATOM   1055  HB1 SER    68      65.967  63.172  58.831  1.00  3.36
ATOM   1056  HB2 SER    68      65.572  62.000  57.545  1.00  3.36
ATOM   1057  OG  SER    68      67.419  62.901  57.433  1.00  3.36
ATOM   1058  HG  SER    68      68.148  62.242  57.431  1.00  3.36
ATOM   1059  C   SER    68      65.799  60.701  60.074  1.00  3.36
ATOM   1060  O   SER    68      65.719  59.508  60.379  1.00  3.36
ATOM   1061  N   GLY    69      64.942  61.587  60.559  1.00  3.22
ATOM   1062  H   GLY    69      65.143  62.565  60.429  1.00  3.22
ATOM   1063  CA  GLY    69      63.553  61.243  60.865  1.00  3.22
ATOM   1064  HA1 GLY    69      63.412  61.159  61.942  1.00  3.22
ATOM   1065  HA2 GLY    69      63.274  60.303  60.385  1.00  3.22
ATOM   1066  C   GLY    69      62.658  62.345  60.320  1.00  3.22
ATOM   1067  O   GLY    69      61.791  62.852  61.030  1.00  3.22
ATOM   1068  N   LYS    70      62.927  62.764  59.068  1.00  2.72
ATOM   1069  H   LYS    70      63.562  62.199  58.523  1.00  2.72
ATOM   1070  CA  LYS    70      61.993  63.635  58.350  1.00  2.72
ATOM   1071  HA  LYS    70      61.844  64.557  58.916  1.00  2.72
ATOM   1072  CB  LYS    70      62.423  63.966  56.904  1.00  2.72
ATOM   1073  HB1 LYS    70      61.706  64.681  56.495  1.00  2.72
ATOM   1074  HB2 LYS    70      62.330  63.061  56.306  1.00  2.72
ATOM   1075  CG  LYS    70      63.831  64.541  56.695  1.00  2.72
ATOM   1076  HG1 LYS    70      64.558  63.863  57.118  1.00  2.72
ATOM   1077  HG2 LYS    70      63.916  65.510  57.190  1.00  2.72
ATOM   1078  CD  LYS    70      64.107  64.695  55.188  1.00  2.72
ATOM   1079  HD1 LYS    70      63.463  65.491  54.809  1.00  2.72
ATOM   1080  HD2 LYS    70      63.835  63.773  54.671  1.00  2.72
ATOM   1081  CE  LYS    70      65.560  65.038  54.832  1.00  2.72
ATOM   1082  HE1 LYS    70      65.900  65.868  55.457  1.00  2.72
ATOM   1083  HE2 LYS    70      65.575  65.372  53.791  1.00  2.72
ATOM   1084  NZ  LYS    70      66.469  63.873  54.973  1.00  2.72
ATOM   1085  HZ1 LYS    70      67.371  64.028  54.550  1.00  2.72
ATOM   1086  HZ2 LYS    70      66.624  63.624  55.945  1.00  2.72
ATOM   1087  HZ3 LYS    70      66.075  63.029  54.543  1.00  2.72
ATOM   1088  C   LYS    70      60.692  62.876  58.263  1.00  2.72
ATOM   1089  O   LYS    70      60.690  61.670  58.028  1.00  2.72
ATOM   1090  N   LYS    71      59.602  63.594  58.387  1.00  2.44
ATOM   1091  H   LYS    71      59.687  64.591  58.524  1.00  2.44
ATOM   1092  CA  LYS    71      58.263  63.054  58.278  1.00  2.44
ATOM   1093  HA  LYS    71      58.288  62.001  57.998  1.00  2.44
ATOM   1094  CB  LYS    71      57.662  63.192  59.703  1.00  2.44
ATOM   1095  HB1 LYS    71      56.593  63.261  59.666  1.00  2.44
ATOM   1096  HB2 LYS    71      57.989  64.126  60.164  1.00  2.44
ATOM   1097  CG  LYS    71      58.097  62.002  60.612  1.00  2.44
ATOM   1098  HG1 LYS    71      58.996  62.290  61.158  1.00  2.44
ATOM   1099  HG2 LYS    71      58.380  61.157  59.991  1.00  2.44
ATOM   1100  CD  LYS    71      57.031  61.523  61.625  1.00  2.44
ATOM   1101  HD1 LYS    71      56.051  61.503  61.163  1.00  2.44
ATOM   1102  HD2 LYS    71      56.982  62.259  62.429  1.00  2.44
ATOM   1103  CE  LYS    71      57.276  60.133  62.259  1.00  2.44
ATOM   1104  HE1 LYS    71      56.509  59.974  63.024  1.00  2.44
ATOM   1105  HE2 LYS    71      58.241  60.151  62.766  1.00  2.44
ATOM   1106  NZ  LYS    71      57.230  58.983  61.309  1.00  2.44
ATOM   1107  HZ1 LYS    71      57.942  59.017  60.588  1.00  2.44
ATOM   1108  HZ2 LYS    71      57.364  58.089  61.775  1.00  2.44
ATOM   1109  HZ3 LYS    71      56.330  58.849  60.858  1.00  2.44
ATOM   1110  C   LYS    71      57.708  63.800  57.088  1.00  2.44
ATOM   1111  O   LYS    71      57.671  65.017  57.116  1.00  2.44
ATOM   1112  N   PHE    72      57.473  63.088  55.990  1.00  2.21
ATOM   1113  H   PHE    72      57.649  62.090  56.011  1.00  2.21
ATOM   1114  CA  PHE    72      57.066  63.666  54.705  1.00  2.21
ATOM   1115  HA  PHE    72      57.200  64.742  54.677  1.00  2.21
ATOM   1116  CB  PHE    72      57.920  63.016  53.601  1.00  2.21
ATOM   1117  HB1 PHE    72      57.421  63.167  52.647  1.00  2.21
ATOM   1118  HB2 PHE    72      57.935  61.937  53.766  1.00  2.21
ATOM   1119  CG  PHE    72      59.337  63.516  53.409  1.00  2.21
ATOM   1120  CD1 PHE    72      60.372  62.590  53.174  1.00  2.21
ATOM   1121  HD1 PHE    72      60.172  61.530  53.227  1.00  2.21
ATOM   1122  CE1 PHE    72      61.651  63.038  52.797  1.00  2.21
ATOM   1123  HE1 PHE    72      62.424  62.324  52.552  1.00  2.21
ATOM   1124  CZ  PHE    72      61.899  64.412  52.653  1.00  2.21
ATOM   1125  HZ  PHE    72      62.864  64.751  52.310  1.00  2.21
ATOM   1126  CE2 PHE    72      60.880  65.340  52.923  1.00  2.21
ATOM   1127  HE2 PHE    72      61.061  66.397  52.799  1.00  2.21
ATOM   1128  CD2 PHE    72      59.600  64.895  53.297  1.00  2.21
ATOM   1129  HD2 PHE    72      58.811  65.621  53.444  1.00  2.21
ATOM   1130  C   PHE    72      55.606  63.325  54.402  1.00  2.21
ATOM   1131  O   PHE    72      55.146  62.237  54.756  1.00  2.21
ATOM   1132  N   SER    73      54.898  64.175  53.663  1.00  2.52
ATOM   1133  H   SER    73      55.293  65.079  53.402  1.00  2.52
ATOM   1134  CA  SER    73      53.719  63.699  52.942  1.00  2.52
ATOM   1135  HA  SER    73      53.111  63.126  53.641  1.00  2.52
ATOM   1136  CB  SER    73      52.862  64.882  52.486  1.00  2.52
ATOM   1137  HB1 SER    73      53.326  65.356  51.620  1.00  2.52
ATOM   1138  HB2 SER    73      52.788  65.614  53.291  1.00  2.52
ATOM   1139  OG  SER    73      51.559  64.434  52.153  1.00  2.52
ATOM   1140  HG  SER    73      51.019  64.287  52.949  1.00  2.52
ATOM   1141  C   SER    73      54.048  62.750  51.807  1.00  2.52
ATOM   1142  O   SER    73      55.197  62.633  51.401  1.00  2.52
ATOM   1143  N   ILE    74      53.037  62.082  51.273  1.00  2.28
ATOM   1144  H   ILE    74      52.106  62.274  51.619  1.00  2.28
ATOM   1145  CA  ILE    74      53.204  61.098  50.210  1.00  2.28
ATOM   1146  HA  ILE    74      53.926  60.370  50.573  1.00  2.28
ATOM   1147  CB  ILE    74      51.844  60.375  50.018  1.00  2.28
ATOM   1148  HB  ILE    74      51.404  60.238  51.009  1.00  2.28
ATOM   1149  CG2 ILE    74      50.830  61.213  49.225  1.00  2.28
ATOM   1150 1HG2 ILE    74      49.853  60.729  49.279  1.00  2.28
ATOM   1151 2HG2 ILE    74      50.731  62.209  49.658  1.00  2.28
ATOM   1152 3HG2 ILE    74      51.121  61.285  48.176  1.00  2.28
ATOM   1153  CG1 ILE    74      51.994  58.964  49.423  1.00  2.28
ATOM   1154 1HG1 ILE    74      52.651  58.997  48.555  1.00  2.28
ATOM   1155 2HG1 ILE    74      51.018  58.602  49.096  1.00  2.28
ATOM   1156  CD1 ILE    74      52.535  57.968  50.462  1.00  2.28
ATOM   1157  HD1 ILE    74      52.709  57.009  49.987  1.00  2.28
ATOM   1158  HD2 ILE    74      53.473  58.312  50.891  1.00  2.28
ATOM   1159  HD3 ILE    74      51.805  57.837  51.262  1.00  2.28
ATOM   1160  C   ILE    74      53.818  61.714  48.944  1.00  2.28
ATOM   1161  O   ILE    74      54.751  61.155  48.370  1.00  2.28
ATOM   1162  N   GLU    75      53.406  62.929  48.581  1.00  2.73
ATOM   1163  H   GLU    75      52.633  63.343  49.081  1.00  2.73
ATOM   1164  CA  GLU    75      54.013  63.680  47.477  1.00  2.73
ATOM   1165  HA  GLU    75      54.024  63.058  46.581  1.00  2.73
ATOM   1166  CB  GLU    75      53.144  64.922  47.210  1.00  2.73
ATOM   1167  HB1 GLU    75      53.134  65.547  48.105  1.00  2.73
ATOM   1168  HB2 GLU    75      52.118  64.601  47.020  1.00  2.73
ATOM   1169  CG  GLU    75      53.627  65.772  46.027  1.00  2.73
ATOM   1170  HG1 GLU    75      54.593  66.201  46.293  1.00  2.73
ATOM   1171  HG2 GLU    75      52.930  66.602  45.890  1.00  2.73
ATOM   1172  CD  GLU    75      53.728  64.973  44.720  1.00  2.73
ATOM   1173  OE1 GLU    75      52.805  64.162  44.476  1.00  2.73
ATOM   1174  OE2 GLU    75      54.721  65.169  43.983  1.00  2.73
ATOM   1175  C   GLU    75      55.470  64.070  47.751  1.00  2.73
ATOM   1176  O   GLU    75      56.339  63.918  46.898  1.00  2.73
ATOM   1177  N   GLU    76      55.778  64.524  48.963  1.00  2.61
ATOM   1178  H   GLU    76      55.066  64.540  49.676  1.00  2.61
ATOM   1179  CA  GLU    76      57.148  64.921  49.296  1.00  2.61
ATOM   1180  HA  GLU    76      57.526  65.611  48.539  1.00  2.61
ATOM   1181  CB  GLU    76      57.183  65.600  50.658  1.00  2.61
ATOM   1182  HB1 GLU    76      58.220  65.818  50.917  1.00  2.61
ATOM   1183  HB2 GLU    76      56.776  64.915  51.399  1.00  2.61
ATOM   1184  CG  GLU    76      56.392  66.899  50.699  1.00  2.61
ATOM   1185  HG1 GLU    76      55.364  66.736  50.369  1.00  2.61
ATOM   1186  HG2 GLU    76      56.860  67.641  50.046  1.00  2.61
ATOM   1187  CD  GLU    76      56.394  67.370  52.142  1.00  2.61
ATOM   1188  OE1 GLU    76      55.584  66.822  52.917  1.00  2.61
ATOM   1189  OE2 GLU    76      57.206  68.267  52.458  1.00  2.61
ATOM   1190  C   GLU    76      58.101  63.728  49.354  1.00  2.61
ATOM   1191  O   GLU    76      59.279  63.847  49.030  1.00  2.61
ATOM   1192  N   ALA    77      57.598  62.565  49.758  1.00  1.98
ATOM   1193  H   ALA    77      56.622  62.549  50.043  1.00  1.98
ATOM   1194  CA  ALA    77      58.318  61.311  49.775  1.00  1.98
ATOM   1195  HA  ALA    77      59.270  61.452  50.280  1.00  1.98
ATOM   1196  CB  ALA    77      57.505  60.307  50.599  1.00  1.98
ATOM   1197  HB1 ALA    77      58.039  59.361  50.662  1.00  1.98
ATOM   1198  HB2 ALA    77      57.360  60.693  51.608  1.00  1.98
ATOM   1199  HB3 ALA    77      56.529  60.151  50.140  1.00  1.98
ATOM   1200  C   ALA    77      58.601  60.829  48.330  1.00  1.98
ATOM   1201  O   ALA    77      59.727  60.438  47.991  1.00  1.98
ATOM   1202  N   LEU    78      57.610  60.921  47.432  1.00  2.18
ATOM   1203  H   LEU    78      56.696  61.260  47.727  1.00  2.18
ATOM   1204  CA  LEU    78      57.829  60.664  46.007  1.00  2.18
ATOM   1205  HA  LEU    78      58.146  59.629  45.891  1.00  2.18
ATOM   1206  CB  LEU    78      56.504  60.871  45.237  1.00  2.18
ATOM   1207  HB1 LEU    78      56.124  61.871  45.443  1.00  2.18
ATOM   1208  HB2 LEU    78      55.764  60.158  45.595  1.00  2.18
ATOM   1209  CG  LEU    78      56.639  60.726  43.710  1.00  2.18
ATOM   1210  HG  LEU    78      57.375  61.435  43.334  1.00  2.18
ATOM   1211  CD1 LEU    78      57.079  59.309  43.337  1.00  2.18
ATOM   1212 1HD1 LEU    78      56.382  58.582  43.750  1.00  2.18
ATOM   1213 2HD1 LEU    78      57.105  59.229  42.255  1.00  2.18
ATOM   1214 3HD1 LEU    78      58.084  59.119  43.713  1.00  2.18
ATOM   1215  CD2 LEU    78      55.316  61.020  43.009  1.00  2.18
ATOM   1216 1HD2 LEU    78      55.459  61.031  41.930  1.00  2.18
ATOM   1217 2HD2 LEU    78      54.568  60.274  43.267  1.00  2.18
ATOM   1218 3HD2 LEU    78      54.949  62.005  43.312  1.00  2.18
ATOM   1219  C   LEU    78      58.949  61.541  45.436  1.00  2.18
ATOM   1220  O   LEU    78      59.909  61.026  44.869  1.00  2.18
ATOM   1221  N   GLN    79      58.856  62.850  45.665  1.00  2.61
ATOM   1222  H   GLN    79      58.026  63.192  46.142  1.00  2.61
ATOM   1223  CA  GLN    79      59.831  63.847  45.219  1.00  2.61
ATOM   1224  HA  GLN    79      59.952  63.775  44.138  1.00  2.61
ATOM   1225  CB  GLN    79      59.298  65.244  45.577  1.00  2.61
ATOM   1226  HB1 GLN    79      60.081  65.984  45.403  1.00  2.61
ATOM   1227  HB2 GLN    79      59.045  65.261  46.638  1.00  2.61
ATOM   1228  CG  GLN    79      58.069  65.651  44.753  1.00  2.61
ATOM   1229  HG1 GLN    79      57.324  64.859  44.768  1.00  2.61
ATOM   1230  HG2 GLN    79      58.368  65.796  43.715  1.00  2.61
ATOM   1231  CD  GLN    79      57.413  66.935  45.254  1.00  2.61
ATOM   1232  OE1 GLN    79      57.864  67.622  46.164  1.00  2.61
ATOM   1233  NE2 GLN    79      56.311  67.322  44.660  1.00  2.61
ATOM   1234 1HE2 GLN    79      55.796  66.603  44.135  1.00  2.61
ATOM   1235 2HE2 GLN    79      55.833  68.101  45.056  1.00  2.61
ATOM   1236  C   GLN    79      61.216  63.689  45.847  1.00  2.61
ATOM   1237  O   GLN    79      62.198  64.158  45.273  1.00  2.61
ATOM   1238  N   SER    80      61.318  63.027  47.004  1.00  2.46
ATOM   1239  H   SER    80      60.482  62.693  47.462  1.00  2.46
ATOM   1240  CA  SER    80      62.616  62.796  47.649  1.00  2.46
ATOM   1241  HA  SER    80      63.357  63.484  47.246  1.00  2.46
ATOM   1242  CB  SER    80      62.529  63.068  49.153  1.00  2.46
ATOM   1243  HB1 SER    80      62.456  64.145  49.313  1.00  2.46
ATOM   1244  HB2 SER    80      63.432  62.708  49.648  1.00  2.46
ATOM   1245  OG  SER    80      61.397  62.455  49.727  1.00  2.46
ATOM   1246  HG  SER    80      60.623  63.024  49.518  1.00  2.46
ATOM   1247  C   SER    80      63.126  61.398  47.336  1.00  2.46
ATOM   1248  O   SER    80      64.147  60.980  47.882  1.00  2.46
ATOM   1249  N   GLY    81      62.427  60.651  46.471  1.00  2.26
ATOM   1250  H   GLY    81      61.577  61.025  46.065  1.00  2.26
ATOM   1251  CA  GLY    81      62.876  59.333  46.047  1.00  2.26
ATOM   1252  HA1 GLY    81      63.898  59.391  45.673  1.00  2.26
ATOM   1253  HA2 GLY    81      62.226  58.980  45.246  1.00  2.26
ATOM   1254  C   GLY    81      62.830  58.321  47.179  1.00  2.26
ATOM   1255  O   GLY    81      63.673  57.440  47.306  1.00  2.26
ATOM   1256  N   ARG    82      61.872  58.521  48.078  1.00  1.81
ATOM   1257  H   ARG    82      61.311  59.361  47.933  1.00  1.81
ATOM   1258  CA  ARG    82      61.483  57.643  49.177  1.00  1.81
ATOM   1259  HA  ARG    82      62.222  56.850  49.278  1.00  1.81
ATOM   1260  CB  ARG    82      61.394  58.455  50.491  1.00  1.81
ATOM   1261  HB1 ARG    82      61.257  57.766  51.326  1.00  1.81
ATOM   1262  HB2 ARG    82      60.499  59.077  50.437  1.00  1.81
ATOM   1263  CG  ARG    82      62.578  59.398  50.811  1.00  1.81
ATOM   1264  HG1 ARG    82      62.294  60.004  51.672  1.00  1.81
ATOM   1265  HG2 ARG    82      62.730  60.086  49.983  1.00  1.81
ATOM   1266  CD  ARG    82      63.923  58.731  51.146  1.00  1.81
ATOM   1267  HD1 ARG    82      63.821  58.181  52.082  1.00  1.81
ATOM   1268  HD2 ARG    82      64.665  59.519  51.298  1.00  1.81
ATOM   1269  NE  ARG    82      64.385  57.827  50.078  1.00  1.81
ATOM   1270  HE  ARG    82      63.879  57.840  49.198  1.00  1.81
ATOM   1271  CZ  ARG    82      65.466  57.081  50.049  1.00  1.81
ATOM   1272  NH1 ARG    82      65.666  56.249  49.082  1.00  1.81
ATOM   1273 1HH1 ARG    82      64.944  56.085  48.370  1.00  1.81
ATOM   1274 2HH1 ARG    82      66.504  55.675  49.125  1.00  1.81
ATOM   1275  NH2 ARG    82      66.359  57.090  50.994  1.00  1.81
ATOM   1276 1HH2 ARG    82      66.295  57.772  51.730  1.00  1.81
ATOM   1277 2HH2 ARG    82      67.165  56.480  50.844  1.00  1.81
ATOM   1278  C   ARG    82      60.182  56.907  48.870  1.00  1.81
ATOM   1279  O   ARG    82      59.819  55.972  49.583  1.00  1.81
ATOM   1280  N   LEU    83      59.521  57.254  47.771  1.00  1.65
ATOM   1281  H   LEU    83      59.879  58.037  47.241  1.00  1.65
ATOM   1282  CA  LEU    83      58.620  56.315  47.072  1.00  1.65
ATOM   1283  HA  LEU    83      58.648  55.329  47.536  1.00  1.65
ATOM   1284  CB  LEU    83      57.172  56.854  47.097  1.00  1.65
ATOM   1285  HB1 LEU    83      56.485  56.050  46.829  1.00  1.65
ATOM   1286  HB2 LEU    83      57.090  57.625  46.330  1.00  1.65
ATOM   1287  CG  LEU    83      56.719  57.476  48.428  1.00  1.65
ATOM   1288  HG  LEU    83      57.411  58.268  48.697  1.00  1.65
ATOM   1289  CD1 LEU    83      55.361  58.126  48.232  1.00  1.65
ATOM   1290 1HD1 LEU    83      55.440  58.893  47.467  1.00  1.65
ATOM   1291 2HD1 LEU    83      54.620  57.394  47.927  1.00  1.65
ATOM   1292 3HD1 LEU    83      55.050  58.597  49.161  1.00  1.65
ATOM   1293  CD2 LEU    83      56.657  56.481  49.588  1.00  1.65
ATOM   1294 1HD2 LEU    83      56.988  56.986  50.490  1.00  1.65
ATOM   1295 2HD2 LEU    83      55.639  56.128  49.741  1.00  1.65
ATOM   1296 3HD2 LEU    83      57.307  55.631  49.407  1.00  1.65
ATOM   1297  C   LEU    83      59.115  56.173  45.618  1.00  1.65
ATOM   1298  O   LEU    83      60.083  56.818  45.218  1.00  1.65
ATOM   1299  N   THR    84      58.398  55.399  44.804  1.00  1.89
ATOM   1300  H   THR    84      57.655  54.839  45.191  1.00  1.89
ATOM   1301  CA  THR    84      58.407  55.559  43.340  1.00  1.89
ATOM   1302  HA  THR    84      58.920  56.492  43.107  1.00  1.89
ATOM   1303  CB  THR    84      59.163  54.442  42.600  1.00  1.89
ATOM   1304  HB  THR    84      59.476  54.843  41.636  1.00  1.89
ATOM   1305  CG2 THR    84      60.416  53.920  43.304  1.00  1.89
ATOM   1306 1HG2 THR    84      60.923  53.203  42.659  1.00  1.89
ATOM   1307 2HG2 THR    84      61.097  54.748  43.509  1.00  1.89
ATOM   1308 3HG2 THR    84      60.158  53.431  44.243  1.00  1.89
ATOM   1309  OG1 THR    84      58.315  53.352  42.336  1.00  1.89
ATOM   1310  HG1 THR    84      58.160  52.880  43.173  1.00  1.89
ATOM   1311  C   THR    84      56.965  55.699  42.832  1.00  1.89
ATOM   1312  O   THR    84      56.065  55.254  43.545  1.00  1.89
ATOM   1313  N   PRO    85      56.693  56.311  41.661  1.00  2.32
ATOM   1314  CD  PRO    85      57.670  56.786  40.687  1.00  2.32
ATOM   1315  HD1 PRO    85      58.072  55.934  40.138  1.00  2.32
ATOM   1316  HD2 PRO    85      58.479  57.342  41.161  1.00  2.32
ATOM   1317  CG  PRO    85      56.914  57.703  39.724  1.00  2.32
ATOM   1318  HG1 PRO    85      57.289  57.609  38.704  1.00  2.32
ATOM   1319  HG2 PRO    85      56.991  58.738  40.056  1.00  2.32
ATOM   1320  CB  PRO    85      55.465  57.236  39.835  1.00  2.32
ATOM   1321  HB1 PRO    85      55.304  56.413  39.136  1.00  2.32
ATOM   1322  HB2 PRO    85      54.765  58.047  39.629  1.00  2.32
ATOM   1323  CA  PRO    85      55.341  56.740  41.280  1.00  2.32
ATOM   1324  HA  PRO    85      55.065  57.588  41.907  1.00  2.32
ATOM   1325  C   PRO    85      54.225  55.683  41.388  1.00  2.32
ATOM   1326  O   PRO    85      53.146  55.981  41.889  1.00  2.32
ATOM   1327  N   ALA    86      54.465  54.435  40.973  1.00  2.34
ATOM   1328  H   ALA    86      55.366  54.216  40.577  1.00  2.34
ATOM   1329  CA  ALA    86      53.466  53.365  41.109  1.00  2.34
ATOM   1330  HA  ALA    86      52.525  53.700  40.665  1.00  2.34
ATOM   1331  CB  ALA    86      53.962  52.144  40.325  1.00  2.34
ATOM   1332  HB1 ALA    86      53.211  51.354  40.372  1.00  2.34
ATOM   1333  HB2 ALA    86      54.119  52.412  39.279  1.00  2.34
ATOM   1334  HB3 ALA    86      54.896  51.773  40.750  1.00  2.34
ATOM   1335  C   ALA    86      53.170  53.000  42.575  1.00  2.34
ATOM   1336  O   ALA    86      52.033  52.726  42.974  1.00  2.34
ATOM   1337  N   HIS    87      54.225  53.021  43.388  1.00  1.99
ATOM   1338  H   HIS    87      55.101  53.358  43.013  1.00  1.99
ATOM   1339  CA  HIS    87      54.144  52.772  44.821  1.00  1.99
ATOM   1340  HA  HIS    87      53.606  51.838  44.987  1.00  1.99
ATOM   1341  CB  HIS    87      55.553  52.620  45.412  1.00  1.99
ATOM   1342  HB1 HIS    87      55.462  52.220  46.420  1.00  1.99
ATOM   1343  HB2 HIS    87      56.027  53.597  45.489  1.00  1.99
ATOM   1344  CG  HIS    87      56.470  51.705  44.632  1.00  1.99
ATOM   1345  ND1 HIS    87      57.862  51.776  44.640  1.00  1.99
ATOM   1346  CE1 HIS    87      58.298  50.749  43.892  1.00  1.99
ATOM   1347  HE1 HIS    87      59.341  50.506  43.727  1.00  1.99
ATOM   1348  NE2 HIS    87      57.255  50.071  43.385  1.00  1.99
ATOM   1349  HE2 HIS    87      57.317  49.252  42.795  1.00  1.99
ATOM   1350  CD2 HIS    87      56.093  50.658  43.838  1.00  1.99
ATOM   1351  HD2 HIS    87      55.077  50.346  43.621  1.00  1.99
ATOM   1352  C   HIS    87      53.323  53.864  45.501  1.00  1.99
ATOM   1353  O   HIS    87      52.379  53.543  46.203  1.00  1.99
ATOM   1354  N   TYR    88      53.625  55.125  45.186  1.00  2.13
ATOM   1355  H   TYR    88      54.425  55.258  44.581  1.00  2.13
ATOM   1356  CA  TYR    88      52.846  56.324  45.504  1.00  2.13
ATOM   1357  HA  TYR    88      52.880  56.490  46.577  1.00  2.13
ATOM   1358  CB  TYR    88      53.547  57.524  44.848  1.00  2.13
ATOM   1359  HB1 TYR    88      53.940  57.219  43.883  1.00  2.13
ATOM   1360  HB2 TYR    88      54.418  57.780  45.451  1.00  2.13
ATOM   1361  CG  TYR    88      52.732  58.781  44.611  1.00  2.13
ATOM   1362  CD1 TYR    88      52.845  59.876  45.490  1.00  2.13
ATOM   1363  HD1 TYR    88      53.425  59.794  46.397  1.00  2.13
ATOM   1364  CE1 TYR    88      52.259  61.109  45.147  1.00  2.13
ATOM   1365  HE1 TYR    88      52.363  61.972  45.785  1.00  2.13
ATOM   1366  CZ  TYR    88      51.538  61.245  43.943  1.00  2.13
ATOM   1367  OH  TYR    88      51.073  62.459  43.555  1.00  2.13
ATOM   1368  HH  TYR    88      51.638  63.171  43.940  1.00  2.13
ATOM   1369  CE2 TYR    88      51.360  60.128  43.103  1.00  2.13
ATOM   1370  HE2 TYR    88      50.803  60.245  42.185  1.00  2.13
ATOM   1371  CD2 TYR    88      51.971  58.904  43.429  1.00  2.13
ATOM   1372  HD2 TYR    88      51.889  58.070  42.746  1.00  2.13
ATOM   1373  C   TYR    88      51.354  56.231  45.170  1.00  2.13
ATOM   1374  O   TYR    88      50.542  56.497  46.052  1.00  2.13
ATOM   1375  N   ASP    89      50.983  55.795  43.963  1.00  2.36
ATOM   1376  H   ASP    89      51.693  55.638  43.256  1.00  2.36
ATOM   1377  CA  ASP    89      49.579  55.518  43.630  1.00  2.36
ATOM   1378  HA  ASP    89      48.996  56.433  43.747  1.00  2.36
ATOM   1379  CB  ASP    89      49.489  55.087  42.150  1.00  2.36
ATOM   1380  HB1 ASP    89      50.382  54.518  41.888  1.00  2.36
ATOM   1381  HB2 ASP    89      49.474  55.979  41.523  1.00  2.36
ATOM   1382  CG  ASP    89      48.263  54.224  41.841  1.00  2.36
ATOM   1383  OD1 ASP    89      47.115  54.681  42.014  1.00  2.36
ATOM   1384  OD2 ASP    89      48.444  53.028  41.522  1.00  2.36
ATOM   1385  C   ASP    89      48.969  54.485  44.592  1.00  2.36
ATOM   1386  O   ASP    89      47.958  54.770  45.244  1.00  2.36
ATOM   1387  N   ARG    90      49.590  53.307  44.749  1.00  2.17
ATOM   1388  H   ARG    90      50.442  53.128  44.224  1.00  2.17
ATOM   1389  CA  ARG    90      49.028  52.273  45.642  1.00  2.17
ATOM   1390  HA  ARG    90      48.013  52.071  45.308  1.00  2.17
ATOM   1391  CB  ARG    90      49.844  50.974  45.541  1.00  2.17
ATOM   1392  HB1 ARG    90      49.478  50.272  46.291  1.00  2.17
ATOM   1393  HB2 ARG    90      50.887  51.193  45.775  1.00  2.17
ATOM   1394  CG  ARG    90      49.779  50.282  44.163  1.00  2.17
ATOM   1395  HG1 ARG    90      50.423  49.404  44.210  1.00  2.17
ATOM   1396  HG2 ARG    90      50.187  50.938  43.394  1.00  2.17
ATOM   1397  CD  ARG    90      48.373  49.814  43.747  1.00  2.17
ATOM   1398  HD1 ARG    90      47.818  49.505  44.634  1.00  2.17
ATOM   1399  HD2 ARG    90      48.484  48.947  43.093  1.00  2.17
ATOM   1400  NE  ARG    90      47.643  50.851  42.996  1.00  2.17
ATOM   1401  HE  ARG    90      48.191  51.484  42.405  1.00  2.17
ATOM   1402  CZ  ARG    90      46.358  51.141  42.992  1.00  2.17
ATOM   1403  NH1 ARG    90      45.924  52.119  42.270  1.00  2.17
ATOM   1404 1HH1 ARG    90      46.630  52.732  41.839  1.00  2.17
ATOM   1405 2HH1 ARG    90      45.009  52.499  42.441  1.00  2.17
ATOM   1406  NH2 ARG    90      45.473  50.521  43.719  1.00  2.17
ATOM   1407 1HH2 ARG    90      45.772  49.812  44.354  1.00  2.17
ATOM   1408 2HH2 ARG    90      44.550  50.931  43.761  1.00  2.17
ATOM   1409  C   ARG    90      48.852  52.730  47.097  1.00  2.17
ATOM   1410  O   ARG    90      47.812  52.434  47.699  1.00  2.17
ATOM   1411  N   TYR    91      49.810  53.501  47.614  1.00  2.04
ATOM   1412  H   TYR    91      50.629  53.684  47.042  1.00  2.04
ATOM   1413  CA  TYR    91      49.735  54.145  48.924  1.00  2.04
ATOM   1414  HA  TYR    91      49.577  53.378  49.681  1.00  2.04
ATOM   1415  CB  TYR    91      51.024  54.918  49.247  1.00  2.04
ATOM   1416  HB1 TYR    91      50.909  55.367  50.235  1.00  2.04
ATOM   1417  HB2 TYR    91      51.142  55.727  48.526  1.00  2.04
ATOM   1418  CG  TYR    91      52.291  54.089  49.258  1.00  2.04
ATOM   1419  CD1 TYR    91      53.498  54.603  48.746  1.00  2.04
ATOM   1420  HD1 TYR    91      53.515  55.608  48.368  1.00  2.04
ATOM   1421  CE1 TYR    91      54.651  53.794  48.684  1.00  2.04
ATOM   1422  HE1 TYR    91      55.570  54.161  48.259  1.00  2.04
ATOM   1423  CZ  TYR    91      54.599  52.477  49.178  1.00  2.04
ATOM   1424  OH  TYR    91      55.703  51.693  49.134  1.00  2.04
ATOM   1425  HH  TYR    91      55.549  50.824  49.504  1.00  2.04
ATOM   1426  CE2 TYR    91      53.407  51.996  49.749  1.00  2.04
ATOM   1427  HE2 TYR    91      53.342  51.031  50.200  1.00  2.04
ATOM   1428  CD2 TYR    91      52.261  52.788  49.771  1.00  2.04
ATOM   1429  HD2 TYR    91      51.354  52.386  50.183  1.00  2.04
ATOM   1430  C   TYR    91      48.543  55.080  49.021  1.00  2.04
ATOM   1431  O   TYR    91      47.696  54.832  49.865  1.00  2.04
ATOM   1432  N   VAL    92      48.412  56.048  48.105  1.00  2.39
ATOM   1433  H   VAL    92      49.148  56.177  47.414  1.00  2.39
ATOM   1434  CA  VAL    92      47.263  56.964  48.070  1.00  2.39
ATOM   1435  HA  VAL    92      47.307  57.590  48.964  1.00  2.39
ATOM   1436  CB  VAL    92      47.321  57.895  46.839  1.00  2.39
ATOM   1437  HB  VAL    92      47.538  57.305  45.950  1.00  2.39
ATOM   1438  CG1 VAL    92      46.012  58.658  46.592  1.00  2.39
ATOM   1439 1HG1 VAL    92      46.147  59.369  45.777  1.00  2.39
ATOM   1440 2HG1 VAL    92      45.214  57.972  46.310  1.00  2.39
ATOM   1441 3HG1 VAL    92      45.721  59.199  47.495  1.00  2.39
ATOM   1442  CG2 VAL    92      48.424  58.946  47.015  1.00  2.39
ATOM   1443 1HG2 VAL    92      48.520  59.540  46.106  1.00  2.39
ATOM   1444 2HG2 VAL    92      48.186  59.602  47.853  1.00  2.39
ATOM   1445 3HG2 VAL    92      49.380  58.464  47.209  1.00  2.39
ATOM   1446  C   VAL    92      45.947  56.205  48.144  1.00  2.39
ATOM   1447  O   VAL    92      45.141  56.483  49.026  1.00  2.39
ATOM   1448  N   ASN    93      45.775  55.174  47.312  1.00  2.55
ATOM   1449  H   ASN    93      46.543  54.935  46.697  1.00  2.55
ATOM   1450  CA  ASN    93      44.564  54.350  47.344  1.00  2.55
ATOM   1451  HA  ASN    93      43.704  54.970  47.079  1.00  2.55
ATOM   1452  CB  ASN    93      44.702  53.206  46.313  1.00  2.55
ATOM   1453  HB1 ASN    93      43.905  52.488  46.511  1.00  2.55
ATOM   1454  HB2 ASN    93      45.648  52.695  46.464  1.00  2.55
ATOM   1455  CG  ASN    93      44.606  53.567  44.832  1.00  2.55
ATOM   1456  OD1 ASN    93      43.886  52.916  44.091  1.00  2.55
ATOM   1457  ND2 ASN    93      45.401  54.469  44.307  1.00  2.55
ATOM   1458 1HD2 ASN    93      46.169  54.849  44.844  1.00  2.55
ATOM   1459 2HD2 ASN    93      45.480  54.584  43.300  1.00  2.55
ATOM   1460  C   ASN    93      44.297  53.801  48.762  1.00  2.55
ATOM   1461  O   ASN    93      43.229  54.030  49.346  1.00  2.55
ATOM   1462  N   LYS    94      45.295  53.116  49.340  1.00  2.43
ATOM   1463  H   LYS    94      46.195  53.082  48.873  1.00  2.43
ATOM   1464  CA  LYS    94      45.169  52.561  50.694  1.00  2.43
ATOM   1465  HA  LYS    94      44.277  51.934  50.684  1.00  2.43
ATOM   1466  CB  LYS    94      46.351  51.615  50.966  1.00  2.43
ATOM   1467  HB1 LYS    94      47.057  51.683  50.137  1.00  2.43
ATOM   1468  HB2 LYS    94      45.971  50.592  50.956  1.00  2.43
ATOM   1469  CG  LYS    94      47.173  51.797  52.236  1.00  2.43
ATOM   1470  HG1 LYS    94      47.606  52.796  52.251  1.00  2.43
ATOM   1471  HG2 LYS    94      47.974  51.076  52.122  1.00  2.43
ATOM   1472  CD  LYS    94      46.468  51.468  53.562  1.00  2.43
ATOM   1473  HD1 LYS    94      46.985  50.645  54.057  1.00  2.43
ATOM   1474  HD2 LYS    94      45.451  51.131  53.357  1.00  2.43
ATOM   1475  CE  LYS    94      46.388  52.647  54.533  1.00  2.43
ATOM   1476  HE1 LYS    94      45.807  52.321  55.400  1.00  2.43
ATOM   1477  HE2 LYS    94      45.856  53.472  54.058  1.00  2.43
ATOM   1478  NZ  LYS    94      47.686  53.154  55.032  1.00  2.43
ATOM   1479  HZ1 LYS    94      48.344  52.411  55.206  1.00  2.43
ATOM   1480  HZ2 LYS    94      48.045  53.919  54.446  1.00  2.43
ATOM   1481  HZ3 LYS    94      47.516  53.543  55.960  1.00  2.43
ATOM   1482  C   LYS    94      44.815  53.622  51.743  1.00  2.43
ATOM   1483  O   LYS    94      43.943  53.374  52.579  1.00  2.43
ATOM   1484  N   ASP    95      45.398  54.813  51.644  1.00  2.50
ATOM   1485  H   ASP    95      46.085  54.950  50.909  1.00  2.50
ATOM   1486  CA  ASP    95      45.207  55.907  52.590  1.00  2.50
ATOM   1487  HA  ASP    95      45.314  55.514  53.594  1.00  2.50
ATOM   1488  CB  ASP    95      46.367  56.918  52.416  1.00  2.50
ATOM   1489  HB1 ASP    95      46.233  57.721  53.142  1.00  2.50
ATOM   1490  HB2 ASP    95      46.307  57.357  51.418  1.00  2.50
ATOM   1491  CG  ASP    95      47.788  56.307  52.615  1.00  2.50
ATOM   1492  OD1 ASP    95      47.915  55.172  53.147  1.00  2.50
ATOM   1493  OD2 ASP    95      48.782  56.951  52.206  1.00  2.50
ATOM   1494  C   ASP    95      43.763  56.440  52.465  1.00  2.50
ATOM   1495  O   ASP    95      43.084  56.602  53.486  1.00  2.50
ATOM   1496  N   MET    96      43.209  56.488  51.237  1.00  2.91
ATOM   1497  H   MET    96      43.791  56.253  50.438  1.00  2.91
ATOM   1498  CA  MET    96      41.787  56.779  51.002  1.00  2.91
ATOM   1499  HA  MET    96      41.560  57.753  51.435  1.00  2.91
ATOM   1500  CB  MET    96      41.419  56.828  49.511  1.00  2.91
ATOM   1501  HB1 MET    96      40.334  56.902  49.444  1.00  2.91
ATOM   1502  HB2 MET    96      41.716  55.909  49.015  1.00  2.91
ATOM   1503  CG  MET    96      42.027  58.022  48.770  1.00  2.91
ATOM   1504  HG1 MET    96      43.105  58.026  48.929  1.00  2.91
ATOM   1505  HG2 MET    96      41.624  58.940  49.198  1.00  2.91
ATOM   1506  SD  MET    96      41.721  58.030  46.977  1.00  2.91
ATOM   1507  CE  MET    96      39.905  57.989  46.937  1.00  2.91
ATOM   1508  HE1 MET    96      39.564  58.092  45.908  1.00  2.91
ATOM   1509  HE2 MET    96      39.542  57.039  47.333  1.00  2.91
ATOM   1510  HE3 MET    96      39.503  58.806  47.537  1.00  2.91
ATOM   1511  C   MET    96      40.904  55.762  51.713  1.00  2.91
ATOM   1512  O   MET    96      39.966  56.165  52.395  1.00  2.91
ATOM   1513  N   SER    97      41.242  54.467  51.649  1.00  3.07
ATOM   1514  H   SER    97      42.018  54.178  51.066  1.00  3.07
ATOM   1515  CA  SER    97      40.449  53.466  52.374  1.00  3.07
ATOM   1516  HA  SER    97      39.402  53.649  52.140  1.00  3.07
ATOM   1517  CB  SER    97      40.755  52.050  51.901  1.00  3.07
ATOM   1518  HB1 SER    97      40.204  51.342  52.522  1.00  3.07
ATOM   1519  HB2 SER    97      41.823  51.846  51.983  1.00  3.07
ATOM   1520  OG  SER    97      40.329  51.908  50.557  1.00  3.07
ATOM   1521  HG  SER    97      39.547  52.474  50.432  1.00  3.07
ATOM   1522  C   SER    97      40.537  53.601  53.904  1.00  3.07
ATOM   1523  O   SER    97      39.532  53.353  54.584  1.00  3.07
ATOM   1524  N   ILE    98      41.673  54.076  54.462  1.00  3.16
ATOM   1525  H   ILE    98      42.459  54.326  53.874  1.00  3.16
ATOM   1526  CA  ILE    98      41.672  54.422  55.897  1.00  3.16
ATOM   1527  HA  ILE    98      41.361  53.540  56.459  1.00  3.16
ATOM   1528  CB  ILE    98      42.973  54.989  56.530  1.00  3.16
ATOM   1529  HB  ILE    98      43.003  56.065  56.355  1.00  3.16
ATOM   1530  CG2 ILE    98      42.893  54.779  58.058  1.00  3.16
ATOM   1531 1HG2 ILE    98      42.923  53.714  58.291  1.00  3.16
ATOM   1532 2HG2 ILE    98      43.736  55.263  58.552  1.00  3.16
ATOM   1533 3HG2 ILE    98      41.979  55.209  58.467  1.00  3.16
ATOM   1534  CG1 ILE    98      44.304  54.457  56.012  1.00  3.16
ATOM   1535 1HG1 ILE    98      44.226  54.327  54.940  1.00  3.16
ATOM   1536 2HG1 ILE    98      44.521  53.495  56.472  1.00  3.16
ATOM   1537  CD1 ILE    98      45.428  55.470  56.305  1.00  3.16
ATOM   1538  HD1 ILE    98      46.346  55.170  55.813  1.00  3.16
ATOM   1539  HD2 ILE    98      45.163  56.457  55.925  1.00  3.16
ATOM   1540  HD3 ILE    98      45.616  55.536  57.375  1.00  3.16
ATOM   1541  C   ILE    98      40.650  55.529  56.139  1.00  3.16
ATOM   1542  O   ILE    98      39.799  55.394  57.008  1.00  3.16
ATOM   1543  N   GLN    99      40.758  56.629  55.387  1.00  4.02
ATOM   1544  H   GLN    99      41.469  56.634  54.661  1.00  4.02
ATOM   1545  CA  GLN    99      39.989  57.852  55.596  1.00  4.02
ATOM   1546  HA  GLN    99      40.220  58.264  56.574  1.00  4.02
ATOM   1547  CB  GLN    99      40.385  58.887  54.532  1.00  4.02
ATOM   1548  HB1 GLN    99      39.663  59.707  54.529  1.00  4.02
ATOM   1549  HB2 GLN    99      40.352  58.425  53.546  1.00  4.02
ATOM   1550  CG  GLN    99      41.789  59.472  54.748  1.00  4.02
ATOM   1551  HG1 GLN    99      42.137  59.863  53.791  1.00  4.02
ATOM   1552  HG2 GLN    99      42.492  58.701  55.060  1.00  4.02
ATOM   1553  CD  GLN    99      41.820  60.612  55.764  1.00  4.02
ATOM   1554  OE1 GLN    99      41.015  60.707  56.687  1.00  4.02
ATOM   1555  NE2 GLN    99      42.707  61.554  55.570  1.00  4.02
ATOM   1556 1HE2 GLN    99      43.360  61.455  54.774  1.00  4.02
ATOM   1557 2HE2 GLN    99      42.837  62.273  56.253  1.00  4.02
ATOM   1558  C   GLN    99      38.482  57.581  55.529  1.00  4.02
ATOM   1559  O   GLN    99      37.722  58.058  56.369  1.00  4.02
ATOM   1560  N   GLU   100      38.062  56.757  54.574  1.00  4.26
ATOM   1561  H   GLU   100      38.756  56.430  53.901  1.00  4.26
ATOM   1562  CA  GLU   100      36.690  56.278  54.390  1.00  4.26
ATOM   1563  HA  GLU   100      36.009  57.124  54.297  1.00  4.26
ATOM   1564  CB  GLU   100      36.648  55.455  53.086  1.00  4.26
ATOM   1565  HB1 GLU   100      35.690  54.939  53.014  1.00  4.26
ATOM   1566  HB2 GLU   100      37.436  54.703  53.140  1.00  4.26
ATOM   1567  CG  GLU   100      36.827  56.324  51.828  1.00  4.26
ATOM   1568  HG1 GLU   100      37.594  57.080  52.001  1.00  4.26
ATOM   1569  HG2 GLU   100      35.891  56.863  51.660  1.00  4.26
ATOM   1570  CD  GLU   100      37.201  55.535  50.558  1.00  4.26
ATOM   1571  OE1 GLU   100      36.966  56.096  49.463  1.00  4.26
ATOM   1572  OE2 GLU   100      37.726  54.398  50.654  1.00  4.26
ATOM   1573  C   GLU   100      36.203  55.408  55.537  1.00  4.26
ATOM   1574  O   GLU   100      35.062  55.552  55.977  1.00  4.26
ATOM   1575  N   LEU   101      37.084  54.556  56.072  1.00  3.89
ATOM   1576  H   LEU   101      38.021  54.494  55.683  1.00  3.89
ATOM   1577  CA  LEU   101      36.792  53.852  57.316  1.00  3.89
ATOM   1578  HA  LEU   101      35.806  53.404  57.219  1.00  3.89
ATOM   1579  CB  LEU   101      37.824  52.723  57.505  1.00  3.89
ATOM   1580  HB1 LEU   101      37.753  52.371  58.525  1.00  3.89
ATOM   1581  HB2 LEU   101      38.823  53.131  57.376  1.00  3.89
ATOM   1582  CG  LEU   101      37.650  51.519  56.557  1.00  3.89
ATOM   1583  HG  LEU   101      37.612  51.858  55.523  1.00  3.89
ATOM   1584  CD1 LEU   101      38.833  50.558  56.711  1.00  3.89
ATOM   1585 1HD1 LEU   101      38.730  49.734  56.009  1.00  3.89
ATOM   1586 2HD1 LEU   101      39.755  51.087  56.479  1.00  3.89
ATOM   1587 3HD1 LEU   101      38.884  50.174  57.727  1.00  3.89
ATOM   1588  CD2 LEU   101      36.372  50.726  56.852  1.00  3.89
ATOM   1589 1HD2 LEU   101      36.334  49.845  56.213  1.00  3.89
ATOM   1590 2HD2 LEU   101      36.342  50.419  57.897  1.00  3.89
ATOM   1591 3HD2 LEU   101      35.498  51.335  56.627  1.00  3.89
ATOM   1592  C   LEU   101      36.692  54.775  58.545  1.00  3.89
ATOM   1593  O   LEU   101      36.145  54.334  59.552  1.00  3.89
ATOM   1594  N   ALA   102      37.236  55.997  58.533  1.00  3.65
ATOM   1595  H   ALA   102      37.490  56.352  57.617  1.00  3.65
ATOM   1596  CA  ALA   102      38.189  56.353  59.584  1.00  3.65
ATOM   1597  HA  ALA   102      38.904  55.531  59.642  1.00  3.65
ATOM   1598  CB  ALA   102      39.000  57.582  59.165  1.00  3.65
ATOM   1599  HB1 ALA   102      38.321  58.352  58.826  1.00  3.65
ATOM   1600  HB2 ALA   102      39.605  57.952  59.997  1.00  3.65
ATOM   1601  HB3 ALA   102      39.687  57.329  58.370  1.00  3.65
ATOM   1602  C   ALA   102      37.793  56.600  61.006  1.00  3.65
ATOM   1603  O   ALA   102      38.534  56.226  61.921  1.00  3.65
ATOM   1604  N   VAL   103      36.628  57.188  61.233  1.00  5.37
ATOM   1605  H   VAL   103      35.952  57.283  60.484  1.00  5.37
ATOM   1606  CA  VAL   103      36.211  57.144  62.618  1.00  5.37
ATOM   1607  HA  VAL   103      37.019  57.579  63.208  1.00  5.37
ATOM   1608  CB  VAL   103      35.013  58.066  62.920  1.00  5.37
ATOM   1609  HB  VAL   103      34.263  57.950  62.151  1.00  5.37
ATOM   1610  CG1 VAL   103      34.382  57.839  64.295  1.00  5.37
ATOM   1611 1HG1 VAL   103      33.569  58.546  64.457  1.00  5.37
ATOM   1612 2HG1 VAL   103      33.977  56.833  64.337  1.00  5.37
ATOM   1613 3HG1 VAL   103      35.133  57.952  65.077  1.00  5.37
ATOM   1614  CG2 VAL   103      35.461  59.532  62.885  1.00  5.37
ATOM   1615 1HG2 VAL   103      34.596  60.186  62.991  1.00  5.37
ATOM   1616 2HG2 VAL   103      36.164  59.730  63.695  1.00  5.37
ATOM   1617 3HG2 VAL   103      35.948  59.742  61.940  1.00  5.37
ATOM   1618  C   VAL   103      36.176  55.677  63.114  1.00  5.37
ATOM   1619  O   VAL   103      36.417  55.515  64.301  1.00  5.37
ATOM   1620  N   LEU   104      36.136  54.679  62.183  1.00  6.97
ATOM   1621  H   LEU   104      35.834  55.030  61.280  1.00  6.97
ATOM   1622  CA  LEU   104      36.553  53.244  62.067  1.00  6.97
ATOM   1623  HA  LEU   104      35.904  52.767  61.333  1.00  6.97
ATOM   1624  CB  LEU   104      38.023  53.074  61.579  1.00  6.97
ATOM   1625  HB1 LEU   104      38.675  53.687  62.200  1.00  6.97
ATOM   1626  HB2 LEU   104      38.128  53.442  60.565  1.00  6.97
ATOM   1627  CG  LEU   104      38.579  51.627  61.627  1.00  6.97
ATOM   1628  HG  LEU   104      38.713  51.336  62.669  1.00  6.97
ATOM   1629  CD1 LEU   104      37.706  50.560  60.954  1.00  6.97
ATOM   1630 1HD1 LEU   104      38.188  49.589  61.047  1.00  6.97
ATOM   1631 2HD1 LEU   104      36.733  50.498  61.434  1.00  6.97
ATOM   1632 3HD1 LEU   104      37.568  50.782  59.902  1.00  6.97
ATOM   1633  CD2 LEU   104      39.953  51.588  60.963  1.00  6.97
ATOM   1634 1HD2 LEU   104      40.386  50.592  61.054  1.00  6.97
ATOM   1635 2HD2 LEU   104      39.868  51.845  59.907  1.00  6.97
ATOM   1636 3HD2 LEU   104      40.618  52.302  61.448  1.00  6.97
ATOM   1637  C   LEU   104      36.359  52.474  63.326  1.00  6.97
ATOM   1638  O   LEU   104      35.514  51.590  63.445  1.00  6.97
ATOM   1639  N   VAL   105      37.115  52.966  64.278  1.00  7.88
ATOM   1640  H   VAL   105      37.658  53.772  63.996  1.00  7.88
ATOM   1641  CA  VAL   105      36.846  52.835  65.703  1.00  7.88
ATOM   1642  HA  VAL   105      37.044  51.796  65.965  1.00  7.88
ATOM   1643  CB  VAL   105      37.800  53.718  66.549  1.00  7.88
ATOM   1644  HB  VAL   105      37.422  54.739  66.574  1.00  7.88
ATOM   1645  CG1 VAL   105      37.901  53.213  67.996  1.00  7.88
ATOM   1646 1HG1 VAL   105      38.581  53.847  68.565  1.00  7.88
ATOM   1647 2HG1 VAL   105      36.925  53.254  68.478  1.00  7.88
ATOM   1648 3HG1 VAL   105      38.265  52.186  68.014  1.00  7.88
ATOM   1649  CG2 VAL   105      39.235  53.756  65.992  1.00  7.88
ATOM   1650 1HG2 VAL   105      39.886  54.306  66.670  1.00  7.88
ATOM   1651 2HG2 VAL   105      39.615  52.742  65.863  1.00  7.88
ATOM   1652 3HG2 VAL   105      39.252  54.275  65.033  1.00  7.88
ATOM   1653  C   VAL   105      35.369  53.089  66.061  1.00  7.88
ATOM   1654  O   VAL   105      34.906  52.614  67.097  1.00  7.88
ATOM   1655  N   SER   106      34.583  53.754  65.199  1.00  6.83
ATOM   1656  H   SER   106      35.032  54.260  64.442  1.00  6.83
ATOM   1657  CA  SER   106      33.108  53.737  65.308  1.00  6.83
ATOM   1658  HA  SER   106      32.827  52.790  65.770  1.00  6.83
ATOM   1659  CB  SER   106      32.623  54.847  66.259  1.00  6.83
ATOM   1660  HB1 SER   106      31.535  54.823  66.330  1.00  6.83
ATOM   1661  HB2 SER   106      32.923  55.822  65.884  1.00  6.83
ATOM   1662  OG  SER   106      33.146  54.663  67.560  1.00  6.83
ATOM   1663  HG  SER   106      33.771  53.917  67.527  1.00  6.83
ATOM   1664  C   SER   106      32.317  53.751  63.991  1.00  6.83
ATOM   1665  O   SER   106      31.204  54.279  63.940  1.00  6.83
ATOM   1666  N   GLY   107      32.874  53.214  62.899  1.00  6.35
ATOM   1667  H   GLY   107      33.769  52.750  62.993  1.00  6.35
ATOM   1668  CA  GLY   107      32.422  53.621  61.559  1.00  6.35
ATOM   1669  HA1 GLY   107      31.370  53.366  61.431  1.00  6.35
ATOM   1670  HA2 GLY   107      33.011  53.112  60.796  1.00  6.35
ATOM   1671  C   GLY   107      32.602  55.133  61.393  1.00  6.35
ATOM   1672  O   GLY   107      33.395  55.724  62.108  1.00  6.35
ATOM   1673  N   GLN   108      31.864  55.795  60.503  1.00  5.56
ATOM   1674  H   GLN   108      31.243  55.268  59.913  1.00  5.56
ATOM   1675  CA  GLN   108      32.005  57.243  60.269  1.00  5.56
ATOM   1676  HA  GLN   108      31.290  57.464  59.478  1.00  5.56
ATOM   1677  CB  GLN   108      31.558  58.068  61.507  1.00  5.56
ATOM   1678  HB1 GLN   108      32.242  58.901  61.671  1.00  5.56
ATOM   1679  HB2 GLN   108      31.581  57.457  62.409  1.00  5.56
ATOM   1680  CG  GLN   108      30.139  58.636  61.363  1.00  5.56
ATOM   1681  HG1 GLN   108      29.854  59.122  62.296  1.00  5.56
ATOM   1682  HG2 GLN   108      29.446  57.814  61.183  1.00  5.56
ATOM   1683  CD  GLN   108      30.026  59.659  60.236  1.00  5.56
ATOM   1684  OE1 GLN   108      30.977  60.321  59.852  1.00  5.56
ATOM   1685  NE2 GLN   108      28.877  59.796  59.616  1.00  5.56
ATOM   1686 1HE2 GLN   108      28.070  59.268  59.889  1.00  5.56
ATOM   1687 2HE2 GLN   108      28.853  60.471  58.871  1.00  5.56
ATOM   1688  C   GLN   108      33.346  57.692  59.648  1.00  5.56
ATOM   1689  O   GLN   108      34.274  56.908  59.475  1.00  5.56
ATOM   1690  N   LYS   109      33.424  58.963  59.220  1.00  5.85
ATOM   1691  H   LYS   109      32.643  59.571  59.458  1.00  5.85
ATOM   1692  CA  LYS   109      34.243  59.380  58.064  1.00  5.85
ATOM   1693  HA  LYS   109      33.841  60.307  57.653  1.00  5.85
ATOM   1694  CB  LYS   109      35.731  59.612  58.439  1.00  5.85
ATOM   1695  HB1 LYS   109      36.291  59.693  57.509  1.00  5.85
ATOM   1696  HB2 LYS   109      36.093  58.734  58.970  1.00  5.85
ATOM   1697  CG  LYS   109      36.072  60.874  59.256  1.00  5.85
ATOM   1698  HG1 LYS   109      35.393  60.931  60.105  1.00  5.85
ATOM   1699  HG2 LYS   109      35.896  61.752  58.634  1.00  5.85
ATOM   1700  CD  LYS   109      37.533  60.918  59.788  1.00  5.85
ATOM   1701  HD1 LYS   109      37.709  60.036  60.405  1.00  5.85
ATOM   1702  HD2 LYS   109      37.629  61.794  60.431  1.00  5.85
ATOM   1703  CE  LYS   109      38.628  60.990  58.701  1.00  5.85
ATOM   1704  HE1 LYS   109      38.482  61.895  58.108  1.00  5.85
ATOM   1705  HE2 LYS   109      38.515  60.144  58.017  1.00  5.85
ATOM   1706  NZ  LYS   109      40.020  60.987  59.245  1.00  5.85
ATOM   1707  HZ1 LYS   109      40.279  61.840  59.711  1.00  5.85
ATOM   1708  HZ2 LYS   109      40.243  60.256  59.923  1.00  5.85
ATOM   1709  HZ3 LYS   109      40.701  60.851  58.496  1.00  5.85
ATOM   1710  C   LYS   109      34.159  58.349  56.922  1.00  5.85
ATOM   1711  O   LYS   109      33.496  57.313  56.967  1.00  5.85
