# Supplementary material for: Selecting Near-Native Protein Structures from Predicted Decoy Sets Using Ordered Graphlet Degree Similarity
Source: Genes (Basel). 2019 Feb 11;10(2):132. doi: 10.3390/genes10020132 (PMC6410076; doi:10.3390/genes10020132)
Supplement: Supplementary file 1 [file genes-10-00132-s001.zip › CodeData/data/CASP11/T0759/model128.pdb]

ATOM      1  N   MET     1      31.131  25.792  48.961  1.00  9.29
ATOM      2  CA  MET     1      31.459  24.363  49.151  1.00  9.29
ATOM      3  C   MET     1      31.299  23.563  47.929  1.00  9.29
ATOM      4  O   MET     1      32.231  22.907  47.481  1.00  9.29
ATOM      5 1H   MET     1      31.198  26.365  49.652  1.00  9.29
ATOM      6 2H   MET     1      30.306  26.033  48.695  1.00  9.29
ATOM      7 3H   MET     1      31.590  26.283  48.363  1.00  9.29
ATOM      8  CB  MET     1      30.593  23.757  50.257  1.00  9.29
ATOM      9  SD  MET     1      29.769  21.590  51.774  1.00  9.29
ATOM     10  CE  MET     1      28.217  21.541  50.881  1.00  9.29
ATOM     11  CG  MET     1      30.862  22.284  50.519  1.00  9.29
ATOM     12  N   GLY     2      30.045  23.481  47.466  1.00  7.74
ATOM     13  CA  GLY     2      29.741  23.063  46.141  1.00  7.74
ATOM     14  C   GLY     2      30.140  24.267  45.407  1.00  7.74
ATOM     15  O   GLY     2      30.369  24.241  44.206  1.00  7.74
ATOM     16  H   GLY     2      29.381  23.704  48.031  1.00  7.74
ATOM     17  N   HIS     3      30.103  25.376  46.169  1.00  5.63
ATOM     18  CA  HIS     3      30.518  26.682  45.806  1.00  5.63
ATOM     19  C   HIS     3      31.967  26.594  45.522  1.00  5.63
ATOM     20  O   HIS     3      32.481  27.358  44.716  1.00  5.63
ATOM     21  H   HIS     3      29.771  25.222  46.991  1.00  5.63
ATOM     22  CB  HIS     3      30.197  27.676  46.924  1.00  5.63
ATOM     23  CG  HIS     3      30.523  29.097  46.581  1.00  5.63
ATOM     24  HD1 HIS     3      29.069  29.513  45.180  1.00  5.63
ATOM     25  ND1 HIS     3      29.802  29.825  45.660  1.00  5.63
ATOM     26  CE1 HIS     3      30.329  31.058  45.567  1.00  5.63
ATOM     27  CD2 HIS     3      31.527  30.063  47.004  1.00  5.63
ATOM     28  NE2 HIS     3      31.364  31.208  46.370  1.00  5.63
ATOM     29  N   HIS     4      32.674  25.718  46.254  1.00  5.13
ATOM     30  CA  HIS     4      34.071  25.495  46.044  1.00  5.13
ATOM     31  C   HIS     4      34.299  24.756  44.779  1.00  5.13
ATOM     32  O   HIS     4      35.298  24.986  44.115  1.00  5.13
ATOM     33  H   HIS     4      32.237  25.263  46.896  1.00  5.13
ATOM     34  CB  HIS     4      34.674  24.729  47.223  1.00  5.13
ATOM     35  CG  HIS     4      34.755  25.529  48.486  1.00  5.13
ATOM     36  ND1 HIS     4      35.181  24.992  49.681  1.00  5.13
ATOM     37  CE1 HIS     4      35.145  25.947  50.627  1.00  5.13
ATOM     38  CD2 HIS     4      34.471  26.906  48.862  1.00  5.13
ATOM     39  HE2 HIS     4      34.617  27.892  50.615  1.00  5.13
ATOM     40  NE2 HIS     4      34.721  27.098  50.143  1.00  5.13
ATOM     41  N   HIS     5      33.440  23.782  44.448  1.00  5.24
ATOM     42  CA  HIS     5      33.577  23.138  43.176  1.00  5.24
ATOM     43  C   HIS     5      33.170  24.151  42.207  1.00  5.24
ATOM     44  O   HIS     5      33.560  24.150  41.043  1.00  5.24
ATOM     45  H   HIS     5      32.784  23.531  45.011  1.00  5.24
ATOM     46  CB  HIS     5      32.727  21.867  43.125  1.00  5.24
ATOM     47  CG  HIS     5      32.908  21.069  41.871  1.00  5.24
ATOM     48  ND1 HIS     5      34.067  20.381  41.587  1.00  5.24
ATOM     49  CE1 HIS     5      33.932  19.765  40.400  1.00  5.24
ATOM     50  CD2 HIS     5      32.092  20.773  40.702  1.00  5.24
ATOM     51  HE2 HIS     5      32.439  19.672  39.048  1.00  5.24
ATOM     52  NE2 HIS     5      32.749  19.996  39.863  1.00  5.24
ATOM     53  N   HIS     6      32.295  25.027  42.688  1.00  4.56
ATOM     54  CA  HIS     6      31.890  26.083  41.860  1.00  4.56
ATOM     55  C   HIS     6      33.147  26.812  41.619  1.00  4.56
ATOM     56  O   HIS     6      33.422  27.288  40.523  1.00  4.56
ATOM     57  H   HIS     6      31.963  24.956  43.522  1.00  4.56
ATOM     58  CB  HIS     6      30.801  26.912  42.543  1.00  4.56
ATOM     59  CG  HIS     6      29.480  26.213  42.639  1.00  4.56
ATOM     60  ND1 HIS     6      28.574  26.468  43.645  1.00  4.56
ATOM     61  CE1 HIS     6      27.490  25.692  43.466  1.00  4.56
ATOM     62  CD2 HIS     6      28.784  25.197  41.862  1.00  4.56
ATOM     63  HE2 HIS     6      26.984  24.315  42.083  1.00  4.56
ATOM     64  NE2 HIS     6      27.610  24.928  42.398  1.00  4.56
ATOM     65  N   HIS     7      33.968  26.875  42.671  1.00  4.46
ATOM     66  CA  HIS     7      35.207  27.547  42.591  1.00  4.46
ATOM     67  C   HIS     7      36.163  26.528  42.078  1.00  4.46
ATOM     68  O   HIS     7      37.303  26.447  42.536  1.00  4.46
ATOM     69  H   HIS     7      33.719  26.480  43.440  1.00  4.46
ATOM     70  CB  HIS     7      35.599  28.112  43.958  1.00  4.46
ATOM     71  CG  HIS     7      36.817  28.983  43.924  1.00  4.46
ATOM     72  HD1 HIS     7      36.082  30.661  42.978  1.00  4.46
ATOM     73  ND1 HIS     7      36.815  30.244  43.370  1.00  4.46
ATOM     74  CE1 HIS     7      38.044  30.777  43.489  1.00  4.46
ATOM     75  CD2 HIS     7      38.195  28.857  44.375  1.00  4.46
ATOM     76  NE2 HIS     7      38.878  29.950  44.091  1.00  4.46
ATOM     77  N   HIS     8      35.682  25.661  41.171  1.00  4.21
ATOM     78  CA  HIS     8      36.557  24.679  40.631  1.00  4.21
ATOM     79  C   HIS     8      36.653  24.955  39.187  1.00  4.21
ATOM     80  O   HIS     8      35.844  24.496  38.380  1.00  4.21
ATOM     81  H   HIS     8      34.823  25.694  40.904  1.00  4.21
ATOM     82  CB  HIS     8      36.032  23.273  40.926  1.00  4.21
ATOM     83  CG  HIS     8      35.957  22.949  42.386  1.00  4.21
ATOM     84  ND1 HIS     8      35.648  21.691  42.855  1.00  4.21
ATOM     85  CE1 HIS     8      35.658  21.711  44.200  1.00  4.21
ATOM     86  CD2 HIS     8      36.146  23.691  43.624  1.00  4.21
ATOM     87  HE2 HIS     8      36.020  23.151  45.563  1.00  4.21
ATOM     88  NE2 HIS     8      35.956  22.907  44.668  1.00  4.21
ATOM     89  N   SER     9      37.652  25.763  38.835  1.00  3.38
ATOM     90  CA  SER     9      37.854  26.025  37.459  1.00  3.38
ATOM     91  C   SER     9      38.575  24.852  36.895  1.00  3.38
ATOM     92  O   SER     9      38.223  24.273  35.868  1.00  3.38
ATOM     93  H   SER     9      38.192  26.139  39.449  1.00  3.38
ATOM     94  CB  SER     9      38.631  27.329  37.270  1.00  3.38
ATOM     95  HG  SER     9      37.169  28.487  37.275  1.00  3.38
ATOM     96  OG  SER     9      37.874  28.443  37.712  1.00  3.38
ATOM     97  N   HIS    10      39.668  24.509  37.589  1.00  2.76
ATOM     98  CA  HIS    10      40.592  23.464  37.284  1.00  2.76
ATOM     99  C   HIS    10      41.302  23.726  36.007  1.00  2.76
ATOM    100  O   HIS    10      42.392  23.210  35.821  1.00  2.76
ATOM    101  H   HIS    10      39.792  25.021  38.319  1.00  2.76
ATOM    102  CB  HIS    10      39.872  22.116  37.214  1.00  2.76
ATOM    103  CG  HIS    10      39.155  21.748  38.475  1.00  2.76
ATOM    104  ND1 HIS    10      39.815  21.437  39.644  1.00  2.76
ATOM    105  CE1 HIS    10      38.909  21.151  40.596  1.00  2.76
ATOM    106  CD2 HIS    10      37.762  21.605  38.874  1.00  2.76
ATOM    107  HE2 HIS    10      36.894  21.098  40.622  1.00  2.76
ATOM    108  NE2 HIS    10      37.675  21.250  40.141  1.00  2.76
ATOM    109  N   MET    11      40.830  24.720  35.253  1.00  2.54
ATOM    110  CA  MET    11      41.080  24.979  33.874  1.00  2.54
ATOM    111  C   MET    11      42.486  25.057  33.535  1.00  2.54
ATOM    112  O   MET    11      42.887  26.219  33.299  1.00  2.54
ATOM    113  H   MET    11      40.291  25.267  35.723  1.00  2.54
ATOM    114  CB  MET    11      40.403  26.282  33.442  1.00  2.54
ATOM    115  SD  MET    11      39.397  25.391  31.019  1.00  2.54
ATOM    116  CE  MET    11      40.623  24.247  30.389  1.00  2.54
ATOM    117  CG  MET    11      40.441  26.534  31.944  1.00  2.54
ATOM    118  N   VAL    12      43.089  23.798  33.399  1.00  1.91
ATOM    119  CA  VAL    12      44.462  23.432  33.111  1.00  1.91
ATOM    120  C   VAL    12      44.713  21.984  32.712  1.00  1.91
ATOM    121  O   VAL    12      43.952  21.052  32.981  1.00  1.91
ATOM    122  H   VAL    12      42.469  23.157  33.522  1.00  1.91
ATOM    123  CB  VAL    12      45.387  23.727  34.306  1.00  1.91
ATOM    124  CG1 VAL    12      45.015  22.855  35.496  1.00  1.91
ATOM    125  CG2 VAL    12      46.842  23.512  33.919  1.00  1.91
ATOM    126  N   VAL    13      45.830  21.791  31.975  1.00  2.17
ATOM    127  CA  VAL    13      46.287  20.493  31.583  1.00  2.17
ATOM    128  C   VAL    13      47.753  20.491  31.838  1.00  2.17
ATOM    129  O   VAL    13      48.446  21.474  31.593  1.00  2.17
ATOM    130  H   VAL    13      46.292  22.524  31.730  1.00  2.17
ATOM    131  CB  VAL    13      45.937  20.191  30.114  1.00  2.17
ATOM    132  CG1 VAL    13      46.465  18.823  29.711  1.00  2.17
ATOM    133  CG2 VAL    13      44.434  20.272  29.897  1.00  2.17
ATOM    134  N   ILE    14      48.266  19.351  32.310  1.00  2.48
ATOM    135  CA  ILE    14      49.641  19.207  32.640  1.00  2.48
ATOM    136  C   ILE    14      50.169  18.251  31.646  1.00  2.48
ATOM    137  O   ILE    14      49.431  17.406  31.143  1.00  2.48
ATOM    138  H   ILE    14      47.703  18.657  32.417  1.00  2.48
ATOM    139  CB  ILE    14      49.826  18.737  34.095  1.00  2.48
ATOM    140  CD1 ILE    14      49.479  16.739  35.640  1.00  2.48
ATOM    141  CG1 ILE    14      49.167  17.372  34.302  1.00  2.48
ATOM    142  CG2 ILE    14      49.289  19.778  35.064  1.00  2.48
ATOM    143  N   HIS    15      51.443  18.433  31.265  1.00  2.35
ATOM    144  CA  HIS    15      51.999  17.532  30.307  1.00  2.35
ATOM    145  C   HIS    15      53.019  16.745  31.050  1.00  2.35
ATOM    146  O   HIS    15      54.203  17.043  30.964  1.00  2.35
ATOM    147  H   HIS    15      51.945  19.102  31.597  1.00  2.35
ATOM    148  CB  HIS    15      52.583  18.303  29.122  1.00  2.35
ATOM    149  CG  HIS    15      53.098  17.425  28.024  1.00  2.35
ATOM    150  HD1 HIS    15      54.389  18.710  27.058  1.00  2.35
ATOM    151  ND1 HIS    15      54.016  17.859  27.092  1.00  2.35
ATOM    152  CE1 HIS    15      54.283  16.854  26.240  1.00  2.35
ATOM    153  CD2 HIS    15      52.873  16.050  27.602  1.00  2.35
ATOM    154  NE2 HIS    15      53.601  15.765  26.540  1.00  2.35
ATOM    155  N   PRO    16      52.593  15.680  31.665  1.00  2.86
ATOM    156  CA  PRO    16      53.360  14.894  32.593  1.00  2.86
ATOM    157  C   PRO    16      54.727  14.607  32.082  1.00  2.86
ATOM    158  O   PRO    16      55.618  14.387  32.901  1.00  2.86
ATOM    159  CB  PRO    16      52.547  13.607  32.748  1.00  2.86
ATOM    160  CD  PRO    16      51.201  15.043  31.386  1.00  2.86
ATOM    161  CG  PRO    16      51.138  14.021  32.487  1.00  2.86
ATOM    162  N   ASP    17      54.928  14.520  30.757  1.00  3.02
ATOM    163  CA  ASP    17      56.288  14.333  30.377  1.00  3.02
ATOM    164  C   ASP    17      57.062  15.598  30.673  1.00  3.02
ATOM    165  O   ASP    17      58.081  15.525  31.358  1.00  3.02
ATOM    166  H   ASP    17      54.287  14.570  30.127  1.00  3.02
ATOM    167  CB  ASP    17      56.384  13.960  28.896  1.00  3.02
ATOM    168  CG  ASP    17      55.884  12.557  28.616  1.00  3.02
ATOM    169  OD1 ASP    17      55.721  11.780  29.580  1.00  3.02
ATOM    170  OD2 ASP    17      55.655  12.234  27.431  1.00  3.02
ATOM    171  N   PRO    18      56.644  16.759  30.199  1.00  2.90
ATOM    172  CA  PRO    18      57.343  17.972  30.548  1.00  2.90
ATOM    173  C   PRO    18      56.973  18.578  31.879  1.00  2.90
ATOM    174  O   PRO    18      57.601  19.553  32.260  1.00  2.90
ATOM    175  CB  PRO    18      56.980  18.945  29.424  1.00  2.90
ATOM    176  CD  PRO    18      55.881  16.879  28.920  1.00  2.90
ATOM    177  CG  PRO    18      56.554  18.069  28.295  1.00  2.90
ATOM    178  N   GLY    19      55.926  18.145  32.592  1.00  2.75
ATOM    179  CA  GLY    19      55.684  18.805  33.850  1.00  2.75
ATOM    180  C   GLY    19      55.315  20.246  33.603  1.00  2.75
ATOM    181  O   GLY    19      55.532  21.098  34.463  1.00  2.75
ATOM    182  H   GLY    19      55.385  17.478  32.322  1.00  2.75
ATOM    183  N   ARG    20      54.743  20.563  32.422  1.00  2.42
ATOM    184  CA  ARG    20      54.421  21.929  32.118  1.00  2.42
ATOM    185  C   ARG    20      52.932  22.043  31.990  1.00  2.42
ATOM    186  O   ARG    20      52.264  21.120  31.527  1.00  2.42
ATOM    187  H   ARG    20      54.564  19.915  31.824  1.00  2.42
ATOM    188  CB  ARG    20      55.132  22.375  30.839  1.00  2.42
ATOM    189  CD  ARG    20      57.288  22.853  29.646  1.00  2.42
ATOM    190  HE  ARG    20      59.150  22.117  29.525  1.00  2.42
ATOM    191  NE  ARG    20      58.747  22.852  29.725  1.00  2.42
ATOM    192  CG  ARG    20      56.647  22.427  30.957  1.00  2.42
ATOM    193  CZ  ARG    20      59.477  23.903  30.084  1.00  2.42
ATOM    194 1HH1 ARG    20      61.184  23.067  29.923  1.00  2.42
ATOM    195 2HH1 ARG    20      61.271  24.489  30.359  1.00  2.42
ATOM    196  NH1 ARG    20      60.799  23.808  30.127  1.00  2.42
ATOM    197 1HH2 ARG    20      58.026  25.107  30.369  1.00  2.42
ATOM    198 2HH2 ARG    20      59.356  25.726  30.629  1.00  2.42
ATOM    199  NH2 ARG    20      58.884  25.046  30.398  1.00  2.42
ATOM    200  N   GLU    21      52.361  23.191  32.410  1.00  2.22
ATOM    201  CA  GLU    21      50.932  23.308  32.354  1.00  2.22
ATOM    202  C   GLU    21      50.566  24.040  31.100  1.00  2.22
ATOM    203  O   GLU    21      51.154  25.081  30.813  1.00  2.22
ATOM    204  H   GLU    21      52.857  23.875  32.721  1.00  2.22
ATOM    205  CB  GLU    21      50.404  24.026  33.598  1.00  2.22
ATOM    206  CD  GLU    21      50.078  24.001  36.102  1.00  2.22
ATOM    207  CG  GLU    21      50.624  23.265  34.894  1.00  2.22
ATOM    208  OE1 GLU    21      49.780  25.207  35.978  1.00  2.22
ATOM    209  OE2 GLU    21      49.948  23.371  37.173  1.00  2.22
ATOM    210  N   LEU    22      49.622  23.521  30.268  1.00  1.66
ATOM    211  CA  LEU    22      49.473  24.316  29.080  1.00  1.66
ATOM    212  C   LEU    22      48.129  24.347  28.394  1.00  1.66
ATOM    213  O   LEU    22      48.021  23.902  27.254  1.00  1.66
ATOM    214  H   LEU    22      49.120  22.783  30.382  1.00  1.66
ATOM    215  CB  LEU    22      50.478  23.878  28.013  1.00  1.66
ATOM    216  CG  LEU    22      51.958  24.019  28.376  1.00  1.66
ATOM    217  CD1 LEU    22      52.837  23.404  27.299  1.00  1.66
ATOM    218  CD2 LEU    22      52.322  25.481  28.586  1.00  1.66
ATOM    219  N   SER    23      47.120  24.983  29.023  1.00  1.58
ATOM    220  CA  SER    23      45.824  25.300  28.458  1.00  1.58
ATOM    221  C   SER    23      45.084  24.135  27.867  1.00  1.58
ATOM    222  O   SER    23      45.627  23.189  27.305  1.00  1.58
ATOM    223  H   SER    23      47.310  25.215  29.871  1.00  1.58
ATOM    224  CB  SER    23      45.960  26.370  27.372  1.00  1.58
ATOM    225  HG  SER    23      44.188  26.951  27.379  1.00  1.58
ATOM    226  OG  SER    23      44.703  26.670  26.792  1.00  1.58
ATOM    227  N   PRO    24      43.792  24.197  28.054  1.00  1.56
ATOM    228  CA  PRO    24      42.969  23.114  27.620  1.00  1.56
ATOM    229  C   PRO    24      43.156  22.909  26.184  1.00  1.56
ATOM    230  O   PRO    24      43.369  21.791  25.759  1.00  1.56
ATOM    231  CB  PRO    24      41.549  23.569  27.961  1.00  1.56
ATOM    232  CD  PRO    24      43.026  25.337  28.607  1.00  1.56
ATOM    233  CG  PRO    24      41.649  25.053  28.077  1.00  1.56
ATOM    234  N   GLU    25      43.116  23.986  25.415  1.00  1.44
ATOM    235  CA  GLU    25      43.113  23.819  24.018  1.00  1.44
ATOM    236  C   GLU    25      44.439  23.365  23.537  1.00  1.44
ATOM    237  O   GLU    25      44.526  22.572  22.601  1.00  1.44
ATOM    238  H   GLU    25      43.091  24.813  25.769  1.00  1.44
ATOM    239  CB  GLU    25      42.717  25.124  23.323  1.00  1.44
ATOM    240  CD  GLU    25      43.790  25.046  21.038  1.00  1.44
ATOM    241  CG  GLU    25      42.496  24.987  21.826  1.00  1.44
ATOM    242  OE1 GLU    25      44.755  25.672  21.526  1.00  1.44
ATOM    243  OE2 GLU    25      43.840  24.466  19.933  1.00  1.44
ATOM    244  N   GLU    26      45.510  23.858  24.183  1.00  1.61
ATOM    245  CA  GLU    26      46.816  23.472  23.763  1.00  1.61
ATOM    246  C   GLU    26      46.996  22.005  24.005  1.00  1.61
ATOM    247  O   GLU    26      47.644  21.320  23.220  1.00  1.61
ATOM    248  H   GLU    26      45.409  24.426  24.874  1.00  1.61
ATOM    249  CB  GLU    26      47.879  24.288  24.501  1.00  1.61
ATOM    250  CD  GLU    26      49.574  24.352  22.630  1.00  1.61
ATOM    251  CG  GLU    26      49.305  23.980  24.074  1.00  1.61
ATOM    252  OE1 GLU    26      48.627  24.791  21.943  1.00  1.61
ATOM    253  OE2 GLU    26      50.731  24.205  22.183  1.00  1.61
ATOM    254  N   ALA    27      46.442  21.496  25.122  1.00  1.65
ATOM    255  CA  ALA    27      46.537  20.116  25.520  1.00  1.65
ATOM    256  C   ALA    27      45.866  19.258  24.492  1.00  1.65
ATOM    257  O   ALA    27      46.346  18.177  24.155  1.00  1.65
ATOM    258  H   ALA    27      45.989  22.082  25.633  1.00  1.65
ATOM    259  CB  ALA    27      45.913  19.916  26.893  1.00  1.65
ATOM    260  N   HIS    28      44.703  19.701  23.985  1.00  1.75
ATOM    261  CA  HIS    28      44.026  18.911  22.996  1.00  1.75
ATOM    262  C   HIS    28      44.808  18.848  21.741  1.00  1.75
ATOM    263  O   HIS    28      44.855  17.804  21.093  1.00  1.75
ATOM    264  H   HIS    28      44.348  20.482  24.258  1.00  1.75
ATOM    265  CB  HIS    28      42.632  19.478  22.720  1.00  1.75
ATOM    266  CG  HIS    28      41.826  18.659  21.760  1.00  1.75
ATOM    267  ND1 HIS    28      41.323  17.417  22.080  1.00  1.75
ATOM    268  CE1 HIS    28      40.648  16.932  21.023  1.00  1.75
ATOM    269  CD2 HIS    28      41.358  18.826  20.392  1.00  1.75
ATOM    270  HE2 HIS    28      40.264  17.645  19.177  1.00  1.75
ATOM    271  NE2 HIS    28      40.665  17.772  20.006  1.00  1.75
ATOM    272  N   ARG    29      45.429  19.973  21.350  1.00  1.91
ATOM    273  CA  ARG    29      46.164  19.952  20.124  1.00  1.91
ATOM    274  C   ARG    29      47.307  18.968  20.235  1.00  1.91
ATOM    275  O   ARG    29      47.555  18.190  19.313  1.00  1.91
ATOM    276  H   ARG    29      45.391  20.728  21.839  1.00  1.91
ATOM    277  CB  ARG    29      46.680  21.352  19.784  1.00  1.91
ATOM    278  CD  ARG    29      47.943  22.841  18.208  1.00  1.91
ATOM    279  HE  ARG    29      48.652  23.771  19.838  1.00  1.91
ATOM    280  NE  ARG    29      48.928  23.256  19.205  1.00  1.91
ATOM    281  CG  ARG    29      47.431  21.434  18.465  1.00  1.91
ATOM    282  CZ  ARG    29      50.205  22.890  19.190  1.00  1.91
ATOM    283 1HH1 ARG    29      50.735  23.830  20.763  1.00  1.91
ATOM    284 2HH1 ARG    29      51.854  23.079  20.129  1.00  1.91
ATOM    285  NH1 ARG    29      51.028  23.316  20.139  1.00  1.91
ATOM    286 1HH2 ARG    29      50.123  21.822  17.612  1.00  1.91
ATOM    287 2HH2 ARG    29      51.484  21.861  18.218  1.00  1.91
ATOM    288  NH2 ARG    29      50.657  22.098  18.227  1.00  1.91
ATOM    289  N   ALA    30      48.018  18.955  21.385  1.00  2.28
ATOM    290  CA  ALA    30      49.158  18.086  21.587  1.00  2.28
ATOM    291  C   ALA    30      48.674  16.672  21.499  1.00  2.28
ATOM    292  O   ALA    30      49.368  15.784  20.991  1.00  2.28
ATOM    293  H   ALA    30      47.758  19.515  22.039  1.00  2.28
ATOM    294  CB  ALA    30      49.817  18.379  22.926  1.00  2.28
ATOM    295  N   GLY    31      47.449  16.440  22.013  1.00  2.32
ATOM    296  CA  GLY    31      46.885  15.125  21.993  1.00  2.32
ATOM    297  C   GLY    31      46.757  14.623  23.393  1.00  2.32
ATOM    298  O   GLY    31      46.317  13.496  23.611  1.00  2.32
ATOM    299  H   GLY    31      46.985  17.123  22.371  1.00  2.32
ATOM    300  N   LEU    32      47.141  15.427  24.398  1.00  2.22
ATOM    301  CA  LEU    32      47.047  14.848  25.700  1.00  2.22
ATOM    302  C   LEU    32      45.626  14.537  26.104  1.00  2.22
ATOM    303  O   LEU    32      45.334  13.389  26.430  1.00  2.22
ATOM    304  H   LEU    32      47.440  16.270  24.301  1.00  2.22
ATOM    305  CB  LEU    32      47.673  15.774  26.745  1.00  2.22
ATOM    306  CG  LEU    32      49.195  15.926  26.691  1.00  2.22
ATOM    307  CD1 LEU    32      49.660  17.019  27.640  1.00  2.22
ATOM    308  CD2 LEU    32      49.878  14.609  27.026  1.00  2.22
ATOM    309  N   ILE    33      44.650  15.473  26.072  1.00  2.15
ATOM    310  CA  ILE    33      43.478  14.899  26.690  1.00  2.15
ATOM    311  C   ILE    33      42.165  14.926  25.959  1.00  2.15
ATOM    312  O   ILE    33      41.159  15.301  26.558  1.00  2.15
ATOM    313  H   ILE    33      44.625  16.315  25.755  1.00  2.15
ATOM    314  CB  ILE    33      43.186  15.546  28.057  1.00  2.15
ATOM    315  CD1 ILE    33      42.463  17.741  29.133  1.00  2.15
ATOM    316  CG1 ILE    33      43.032  17.061  27.907  1.00  2.15
ATOM    317  CG2 ILE    33      44.270  15.183  29.060  1.00  2.15
ATOM    318  N   ASP    34      42.125  14.411  24.717  1.00  2.22
ATOM    319  CA  ASP    34      40.914  14.122  23.985  1.00  2.22
ATOM    320  C   ASP    34      39.934  15.241  23.824  1.00  2.22
ATOM    321  O   ASP    34      39.505  15.901  24.765  1.00  2.22
ATOM    322  H   ASP    34      42.927  14.246  24.343  1.00  2.22
ATOM    323  CB  ASP    34      40.158  12.962  24.636  1.00  2.22
ATOM    324  CG  ASP    34      40.888  11.640  24.497  1.00  2.22
ATOM    325  OD1 ASP    34      41.835  11.567  23.686  1.00  2.22
ATOM    326  OD2 ASP    34      40.512  10.677  25.198  1.00  2.22
ATOM    327  N   TRP    35      39.402  15.340  22.598  1.00  1.99
ATOM    328  CA  TRP    35      38.548  16.422  22.230  1.00  1.99
ATOM    329  C   TRP    35      37.364  16.476  23.145  1.00  1.99
ATOM    330  O   TRP    35      37.003  17.556  23.604  1.00  1.99
ATOM    331  H   TRP    35      39.598  14.698  21.999  1.00  1.99
ATOM    332  CB  TRP    35      38.099  16.279  20.774  1.00  1.99
ATOM    333 1HB  TRP    35      37.323  15.600  20.682  1.00  1.99
ATOM    334 2HB  TRP    35      38.805  16.435  20.084  1.00  1.99
ATOM    335  CG  TRP    35      37.213  17.394  20.308  1.00  1.99
ATOM    336  CD1 TRP    35      37.609  18.581  19.763  1.00  1.99
ATOM    337  HE1 TRP    35      36.545  20.206  19.074  1.00  1.99
ATOM    338  NE1 TRP    35      36.513  19.351  19.457  1.00  1.99
ATOM    339  CD2 TRP    35      35.781  17.425  20.345  1.00  1.99
ATOM    340  CE2 TRP    35      35.379  18.661  19.807  1.00  1.99
ATOM    341  CH2 TRP    35      33.100  18.129  20.126  1.00  1.99
ATOM    342  CZ2 TRP    35      34.038  19.024  19.692  1.00  1.99
ATOM    343  CE3 TRP    35      34.801  16.529  20.781  1.00  1.99
ATOM    344  CZ3 TRP    35      33.473  16.893  20.665  1.00  1.99
ATOM    345  N   ASN    36      36.727  15.334  23.456  1.00  2.17
ATOM    346  CA  ASN    36      35.552  15.368  24.286  1.00  2.17
ATOM    347  C   ASN    36      35.890  15.870  25.660  1.00  2.17
ATOM    348  O   ASN    36      35.129  16.638  26.249  1.00  2.17
ATOM    349  H   ASN    36      37.036  14.548  23.145  1.00  2.17
ATOM    350  CB  ASN    36      34.904  13.984  24.355  1.00  2.17
ATOM    351  CG  ASN    36      34.198  13.606  23.067  1.00  2.17
ATOM    352  OD1 ASN    36      33.870  14.469  22.252  1.00  2.17
ATOM    353 1HD2 ASN    36      33.545  12.035  22.133  1.00  2.17
ATOM    354 2HD2 ASN    36      34.218  11.714  23.502  1.00  2.17
ATOM    355  ND2 ASN    36      33.961  12.313  22.881  1.00  2.17
ATOM    356  N   MET    37      37.043  15.432  26.203  1.00  1.94
ATOM    357  CA  MET    37      37.446  15.741  27.545  1.00  1.94
ATOM    358  C   MET    37      37.681  17.203  27.671  1.00  1.94
ATOM    359  O   MET    37      37.367  17.827  28.675  1.00  1.94
ATOM    360  H   MET    37      37.570  14.923  25.681  1.00  1.94
ATOM    361  CB  MET    37      38.701  14.952  27.923  1.00  1.94
ATOM    362  SD  MET    37      40.001  12.545  28.362  1.00  1.94
ATOM    363  CE  MET    37      40.422  13.098  30.013  1.00  1.94
ATOM    364  CG  MET    37      38.472  13.457  28.077  1.00  1.94
ATOM    365  N   PHE    38      38.261  17.769  26.620  1.00  1.68
ATOM    366  CA  PHE    38      38.642  19.135  26.461  1.00  1.68
ATOM    367  C   PHE    38      37.445  19.966  26.586  1.00  1.68
ATOM    368  O   PHE    38      37.444  20.944  27.323  1.00  1.68
ATOM    369  H   PHE    38      38.411  17.180  25.956  1.00  1.68
ATOM    370  CB  PHE    38      39.333  19.345  25.112  1.00  1.68
ATOM    371  CG  PHE    38      39.715  20.772  24.843  1.00  1.68
ATOM    372  CZ  PHE    38      40.419  23.414  24.338  1.00  1.68
ATOM    373  CD1 PHE    38      40.501  21.475  25.740  1.00  1.68
ATOM    374  CE1 PHE    38      40.853  22.788  25.492  1.00  1.68
ATOM    375  CD2 PHE    38      39.289  21.413  23.693  1.00  1.68
ATOM    376  CE2 PHE    38      39.641  22.726  23.445  1.00  1.68
ATOM    377  N   VAL    39      36.414  19.570  25.823  1.00  1.75
ATOM    378  CA  VAL    39      35.214  20.329  25.723  1.00  1.75
ATOM    379  C   VAL    39      34.574  20.365  27.054  1.00  1.75
ATOM    380  O   VAL    39      34.080  21.403  27.461  1.00  1.75
ATOM    381  H   VAL    39      36.498  18.799  25.366  1.00  1.75
ATOM    382  CB  VAL    39      34.264  19.745  24.661  1.00  1.75
ATOM    383  CG1 VAL    39      32.911  20.437  24.719  1.00  1.75
ATOM    384  CG2 VAL    39      34.873  19.872  23.273  1.00  1.75
ATOM    385  N   LYS    40      34.549  19.228  27.761  1.00  2.00
ATOM    386  CA  LYS    40      33.883  19.176  29.032  1.00  2.00
ATOM    387  C   LYS    40      34.555  20.082  30.020  1.00  2.00
ATOM    388  O   LYS    40      33.900  20.745  30.825  1.00  2.00
ATOM    389  H   LYS    40      34.953  18.493  27.434  1.00  2.00
ATOM    390  CB  LYS    40      33.852  17.741  29.563  1.00  2.00
ATOM    391  CD  LYS    40      32.956  15.405  29.362  1.00  2.00
ATOM    392  CE  LYS    40      32.038  14.476  28.586  1.00  2.00
ATOM    393  CG  LYS    40      32.923  16.815  28.795  1.00  2.00
ATOM    394 1HZ  LYS    40      31.545  12.566  28.627  1.00  2.00
ATOM    395 2HZ  LYS    40      31.842  13.071  29.957  1.00  2.00
ATOM    396 3HZ  LYS    40      32.924  12.771  29.035  1.00  2.00
ATOM    397  NZ  LYS    40      32.093  13.081  29.103  1.00  2.00
ATOM    398  N   LEU    41      35.899  20.122  30.006  1.00  1.91
ATOM    399  CA  LEU    41      36.614  20.928  30.962  1.00  1.91
ATOM    400  C   LEU    41      36.295  22.365  30.753  1.00  1.91
ATOM    401  O   LEU    41      36.112  23.128  31.702  1.00  1.91
ATOM    402  H   LEU    41      36.352  19.641  29.395  1.00  1.91
ATOM    403  CB  LEU    41      38.120  20.686  30.847  1.00  1.91
ATOM    404  CG  LEU    41      38.622  19.312  31.297  1.00  1.91
ATOM    405  CD1 LEU    41      40.096  19.142  30.961  1.00  1.91
ATOM    406  CD2 LEU    41      38.393  19.118  32.788  1.00  1.91
ATOM    407  N   ARG    42      36.248  22.766  29.477  1.00  1.75
ATOM    408  CA  ARG    42      36.025  24.136  29.130  1.00  1.75
ATOM    409  C   ARG    42      34.653  24.544  29.564  1.00  1.75
ATOM    410  O   ARG    42      34.496  25.660  30.046  1.00  1.75
ATOM    411  H   ARG    42      36.361  22.151  28.830  1.00  1.75
ATOM    412  CB  ARG    42      36.207  24.344  27.625  1.00  1.75
ATOM    413  CD  ARG    42      38.501  25.357  27.519  1.00  1.75
ATOM    414  HE  ARG    42      38.915  24.503  29.285  1.00  1.75
ATOM    415  NE  ARG    42      38.996  25.264  28.890  1.00  1.75
ATOM    416  CG  ARG    42      37.637  24.164  27.142  1.00  1.75
ATOM    417  CZ  ARG    42      39.554  26.272  29.553  1.00  1.75
ATOM    418 1HH1 ARG    42      39.886  25.327  31.176  1.00  1.75
ATOM    419 2HH1 ARG    42      40.336  26.746  31.227  1.00  1.75
ATOM    420  NH1 ARG    42      39.975  26.094  30.798  1.00  1.75
ATOM    421 1HH2 ARG    42      39.418  27.569  28.162  1.00  1.75
ATOM    422 2HH2 ARG    42      40.052  28.106  29.398  1.00  1.75
ATOM    423  NH2 ARG    42      39.691  27.454  28.969  1.00  1.75
ATOM    424  N   SER    43      33.633  23.663  29.402  1.00  2.07
ATOM    425  CA  SER    43      32.275  23.982  29.783  1.00  2.07
ATOM    426  C   SER    43      32.255  24.199  31.253  1.00  2.07
ATOM    427  O   SER    43      31.634  25.143  31.713  1.00  2.07
ATOM    428  H   SER    43      33.823  22.859  29.045  1.00  2.07
ATOM    429  CB  SER    43      31.323  22.862  29.360  1.00  2.07
ATOM    430  HG  SER    43      32.004  22.598  27.644  1.00  2.07
ATOM    431  OG  SER    43      31.249  22.761  27.948  1.00  2.07
ATOM    432  N   GLN    44      32.963  23.374  32.039  1.00  2.44
ATOM    433  CA  GLN    44      32.894  23.538  33.469  1.00  2.44
ATOM    434  C   GLN    44      33.412  24.904  33.826  1.00  2.44
ATOM    435  O   GLN    44      32.853  25.594  34.679  1.00  2.44
ATOM    436  H   GLN    44      33.476  22.725  31.685  1.00  2.44
ATOM    437  CB  GLN    44      33.692  22.439  34.173  1.00  2.44
ATOM    438  CD  GLN    44      33.940  19.977  34.682  1.00  2.44
ATOM    439  CG  GLN    44      33.066  21.057  34.075  1.00  2.44
ATOM    440  OE1 GLN    44      35.165  20.094  34.700  1.00  2.44
ATOM    441 1HE2 GLN    44      33.782  18.251  35.555  1.00  2.44
ATOM    442 2HE2 GLN    44      32.412  18.875  35.150  1.00  2.44
ATOM    443  NE2 GLN    44      33.310  18.921  35.183  1.00  2.44
ATOM    444  N   GLU    45      34.502  25.330  33.162  1.00  2.28
ATOM    445  CA  GLU    45      35.164  26.591  33.453  1.00  2.28
ATOM    446  C   GLU    45      34.259  27.765  33.142  1.00  2.28
ATOM    447  O   GLU    45      34.260  28.768  33.855  1.00  2.28
ATOM    448  H   GLU    45      34.819  24.795  32.512  1.00  2.28
ATOM    449  CB  GLU    45      36.468  26.707  32.661  1.00  2.28
ATOM    450  CD  GLU    45      37.771  28.047  34.359  1.00  2.28
ATOM    451  CG  GLU    45      37.251  27.980  32.937  1.00  2.28
ATOM    452  OE1 GLU    45      37.454  27.135  35.151  1.00  2.28
ATOM    453  OE2 GLU    45      38.496  29.012  34.682  1.00  2.28
ATOM    454  N   CYS    46      33.548  27.716  31.999  1.00  2.31
ATOM    455  CA  CYS    46      32.572  28.713  31.598  1.00  2.31
ATOM    456  C   CYS    46      31.305  28.554  32.419  1.00  2.31
ATOM    457  O   CYS    46      30.356  29.365  32.382  1.00  2.31
ATOM    458  H   CYS    46      33.710  27.007  31.469  1.00  2.31
ATOM    459  CB  CYS    46      32.268  28.594  30.103  1.00  2.31
ATOM    460  SG  CYS    46      31.393  27.082  29.637  1.00  2.31
ATOM    461  N   ASP    47      31.239  27.360  33.040  1.00  3.15
ATOM    462  CA  ASP    47      30.091  26.831  33.713  1.00  3.15
ATOM    463  C   ASP    47      29.601  27.553  34.878  1.00  3.15
ATOM    464  O   ASP    47      28.411  27.466  35.166  1.00  3.15
ATOM    465  H   ASP    47      32.001  26.883  33.008  1.00  3.15
ATOM    466  CB  ASP    47      30.353  25.395  34.170  1.00  3.15
ATOM    467  CG  ASP    47      29.100  24.708  34.679  1.00  3.15
ATOM    468  OD1 ASP    47      28.154  24.533  33.884  1.00  3.15
ATOM    469  OD2 ASP    47      29.066  24.345  35.874  1.00  3.15
ATOM    470  N   TRP    48      30.436  28.205  35.671  1.00  5.63
ATOM    471  CA  TRP    48      29.606  28.744  36.667  1.00  5.63
ATOM    472  C   TRP    48      29.384  30.171  36.384  1.00  5.63
ATOM    473  O   TRP    48      30.301  30.986  36.432  1.00  5.63
ATOM    474  H   TRP    48      31.323  28.354  35.696  1.00  5.63
ATOM    475  CB  TRP    48      30.229  28.544  38.050  1.00  5.63
ATOM    476 1HB  TRP    48      30.946  29.263  38.251  1.00  5.63
ATOM    477 2HB  TRP    48      30.260  27.601  38.381  1.00  5.63
ATOM    478  CG  TRP    48      29.373  29.046  39.172  1.00  5.63
ATOM    479  CD1 TRP    48      29.570  30.178  39.910  1.00  5.63
ATOM    480  HE1 TRP    48      28.509  31.011  41.468  1.00  5.63
ATOM    481  NE1 TRP    48      28.577  30.309  40.850  1.00  5.63
ATOM    482  CD2 TRP    48      28.183  28.433  39.685  1.00  5.63
ATOM    483  CE2 TRP    48      27.714  29.248  40.731  1.00  5.63
ATOM    484  CH2 TRP    48      25.886  27.805  41.118  1.00  5.63
ATOM    485  CZ2 TRP    48      26.563  28.943  41.456  1.00  5.63
ATOM    486  CE3 TRP    48      27.470  27.275  39.361  1.00  5.63
ATOM    487  CZ3 TRP    48      26.330  26.977  40.082  1.00  5.63
ATOM    488  N   GLU    49      28.113  30.471  36.055  1.00  7.69
ATOM    489  CA  GLU    49      27.682  31.788  35.748  1.00  7.69
ATOM    490  C   GLU    49      28.386  32.299  34.504  1.00  7.69
ATOM    491  O   GLU    49      29.586  32.125  34.318  1.00  7.69
ATOM    492  H   GLU    49      27.526  29.789  36.035  1.00  7.69
ATOM    493  CB  GLU    49      27.938  32.725  36.930  1.00  7.69
ATOM    494  CD  GLU    49      27.396  33.350  39.317  1.00  7.69
ATOM    495  CG  GLU    49      27.109  32.408  38.164  1.00  7.69
ATOM    496  OE1 GLU    49      28.552  33.807  39.436  1.00  7.69
ATOM    497  OE2 GLU    49      26.465  33.631  40.101  1.00  7.69
ATOM    498  N   GLU    50      27.671  32.975  33.577  1.00  7.03
ATOM    499  CA  GLU    50      28.386  33.213  32.343  1.00  7.03
ATOM    500  C   GLU    50      29.161  34.455  32.342  1.00  7.03
ATOM    501  O   GLU    50      28.660  35.561  32.163  1.00  7.03
ATOM    502  H   GLU    50      26.826  33.270  33.672  1.00  7.03
ATOM    503  CB  GLU    50      27.417  33.239  31.159  1.00  7.03
ATOM    504  CD  GLU    50      27.103  33.427  28.660  1.00  7.03
ATOM    505  CG  GLU    50      28.093  33.411  29.808  1.00  7.03
ATOM    506  OE1 GLU    50      25.909  33.152  28.901  1.00  7.03
ATOM    507  OE2 GLU    50      27.522  33.715  27.519  1.00  7.03
ATOM    508  N   ILE    51      30.470  34.301  32.509  1.00  5.81
ATOM    509  CA  ILE    51      31.288  35.393  32.821  1.00  5.81
ATOM    510  C   ILE    51      31.424  36.449  31.775  1.00  5.81
ATOM    511  O   ILE    51      32.044  36.317  30.722  1.00  5.81
ATOM    512  H   ILE    51      30.829  33.481  32.419  1.00  5.81
ATOM    513  CB  ILE    51      32.716  34.943  33.183  1.00  5.81
ATOM    514  CD1 ILE    51      34.828  35.723  34.378  1.00  5.81
ATOM    515  CG1 ILE    51      33.527  36.125  33.719  1.00  5.81
ATOM    516  CG2 ILE    51      33.388  34.290  31.986  1.00  5.81
ATOM    517  N   SER    52      30.884  37.629  32.069  1.00  6.22
ATOM    518  CA  SER    52      31.329  38.609  31.140  1.00  6.22
ATOM    519  C   SER    52      32.383  39.345  31.910  1.00  6.22
ATOM    520  O   SER    52      32.190  40.471  32.354  1.00  6.22
ATOM    521  H   SER    52      30.319  37.860  32.730  1.00  6.22
ATOM    522  CB  SER    52      30.159  39.481  30.679  1.00  6.22
ATOM    523  HG  SER    52      28.920  38.111  30.423  1.00  6.22
ATOM    524  OG  SER    52      29.215  38.722  29.945  1.00  6.22
ATOM    525  N   VAL    53      33.576  38.737  31.983  1.00  6.45
ATOM    526  CA  VAL    53      34.629  39.115  32.888  1.00  6.45
ATOM    527  C   VAL    53      35.278  40.400  32.641  1.00  6.45
ATOM    528  O   VAL    53      35.558  41.155  33.569  1.00  6.45
ATOM    529  H   VAL    53      33.696  38.049  31.415  1.00  6.45
ATOM    530  CB  VAL    53      35.748  38.058  32.925  1.00  6.45
ATOM    531  CG1 VAL    53      36.929  38.561  33.741  1.00  6.45
ATOM    532  CG2 VAL    53      35.224  36.747  33.492  1.00  6.45
ATOM    533  N   LYS    54      35.641  40.639  31.394  1.00  7.94
ATOM    534  CA  LYS    54      35.999  42.026  31.140  1.00  7.94
ATOM    535  C   LYS    54      34.945  42.942  31.628  1.00  7.94
ATOM    536  O   LYS    54      33.753  42.764  31.389  1.00  7.94
ATOM    537  H   LYS    54      35.680  40.035  30.728  1.00  7.94
ATOM    538  CB  LYS    54      36.244  42.251  29.647  1.00  7.94
ATOM    539  CD  LYS    54      36.978  43.797  27.811  1.00  7.94
ATOM    540  CE  LYS    54      37.431  45.205  27.462  1.00  7.94
ATOM    541  CG  LYS    54      36.685  43.663  29.296  1.00  7.94
ATOM    542 1HZ  LYS    54      37.957  46.193  25.837  1.00  7.94
ATOM    543 2HZ  LYS    54      36.951  45.185  25.548  1.00  7.94
ATOM    544 3HZ  LYS    54      38.334  44.792  25.757  1.00  7.94
ATOM    545  NZ  LYS    54      37.695  45.359  26.005  1.00  7.94
ATOM    546  N   GLY    55      35.414  43.929  32.407  1.00  9.52
ATOM    547  CA  GLY    55      34.546  44.889  32.988  1.00  9.52
ATOM    548  C   GLY    55      33.527  44.134  33.732  1.00  9.52
ATOM    549  O   GLY    55      32.341  44.463  33.739  1.00  9.52
ATOM    550  H   GLY    55      36.300  43.974  32.558  1.00  9.52
ATOM    551  N   PRO    56      34.066  43.172  34.409  1.00  9.45
ATOM    552  CA  PRO    56      33.301  42.073  34.891  1.00  9.45
ATOM    553  C   PRO    56      31.918  42.250  35.305  1.00  9.45
ATOM    554  O   PRO    56      31.633  42.489  36.472  1.00  9.45
ATOM    555  CB  PRO    56      34.078  41.590  36.117  1.00  9.45
ATOM    556  CD  PRO    56      35.151  43.599  35.381  1.00  9.45
ATOM    557  CG  PRO    56      34.796  42.804  36.606  1.00  9.45
ATOM    558  N   ASN    57      31.041  42.061  34.328  1.00  8.63
ATOM    559  CA  ASN    57      29.676  41.958  34.622  1.00  8.63
ATOM    560  C   ASN    57      29.549  40.649  35.219  1.00  8.63
ATOM    561  O   ASN    57      28.751  40.441  36.127  1.00  8.63
ATOM    562  H   ASN    57      31.324  41.999  33.476  1.00  8.63
ATOM    563  CB  ASN    57      28.839  42.162  33.358  1.00  8.63
ATOM    564  CG  ASN    57      28.811  43.608  32.904  1.00  8.63
ATOM    565  OD1 ASN    57      29.052  44.521  33.694  1.00  8.63
ATOM    566 1HD2 ASN    57      28.487  44.661  31.306  1.00  8.63
ATOM    567 2HD2 ASN    57      28.346  43.125  31.082  1.00  8.63
ATOM    568  ND2 ASN    57      28.516  43.821  31.627  1.00  8.63
ATOM    569  N   GLY    58      30.447  39.790  34.722  1.00  6.58
ATOM    570  CA  GLY    58      30.423  38.399  34.896  1.00  6.58
ATOM    571  C   GLY    58      30.146  38.004  36.284  1.00  6.58
ATOM    572  O   GLY    58      31.050  37.653  37.038  1.00  6.58
ATOM    573  H   GLY    58      31.106  40.172  34.242  1.00  6.58
ATOM    574  N   GLU    59      28.845  37.915  36.629  1.00  5.83
ATOM    575  CA  GLU    59      28.509  37.253  37.845  1.00  5.83
ATOM    576  C   GLU    59      28.448  35.917  37.297  1.00  5.83
ATOM    577  O   GLU    59      27.387  35.325  37.102  1.00  5.83
ATOM    578  H   GLU    59      28.196  38.262  36.111  1.00  5.83
ATOM    579  CB  GLU    59      27.220  37.832  38.432  1.00  5.83
ATOM    580  CD  GLU    59      26.027  39.832  39.410  1.00  5.83
ATOM    581  CG  GLU    59      27.324  39.292  38.838  1.00  5.83
ATOM    582  OE1 GLU    59      25.007  39.114  39.347  1.00  5.83
ATOM    583  OE2 GLU    59      26.032  40.972  39.920  1.00  5.83
ATOM    584  N   SER    60      29.670  35.426  37.111  1.00  4.01
ATOM    585  CA  SER    60      29.770  34.589  35.992  1.00  4.01
ATOM    586  C   SER    60      31.218  34.391  35.744  1.00  4.01
ATOM    587  O   SER    60      31.934  35.371  35.581  1.00  4.01
ATOM    588  H   SER    60      30.394  35.583  37.622  1.00  4.01
ATOM    589  CB  SER    60      29.049  35.209  34.793  1.00  4.01
ATOM    590  HG  SER    60      27.546  35.829  35.707  1.00  4.01
ATOM    591  OG  SER    60      27.661  35.341  35.046  1.00  4.01
ATOM    592  N   SER    61      31.655  33.141  35.542  1.00  3.18
ATOM    593  CA  SER    61      33.053  32.874  35.429  1.00  3.18
ATOM    594  C   SER    61      33.391  32.347  34.067  1.00  3.18
ATOM    595  O   SER    61      32.578  31.713  33.396  1.00  3.18
ATOM    596  H   SER    61      31.062  32.467  35.478  1.00  3.18
ATOM    597  CB  SER    61      33.497  31.880  36.504  1.00  3.18
ATOM    598  HG  SER    61      32.038  30.725  36.386  1.00  3.18
ATOM    599  OG  SER    61      32.860  30.626  36.333  1.00  3.18
ATOM    600  N   VAL    62      34.603  32.719  33.583  1.00  2.23
ATOM    601  CA  VAL    62      35.099  32.505  32.241  1.00  2.23
ATOM    602  C   VAL    62      36.189  31.505  32.261  1.00  2.23
ATOM    603  O   VAL    62      36.699  31.097  33.300  1.00  2.23
ATOM    604  H   VAL    62      35.117  33.137  34.191  1.00  2.23
ATOM    605  CB  VAL    62      35.586  33.819  31.603  1.00  2.23
ATOM    606  CG1 VAL    62      34.444  34.819  31.504  1.00  2.23
ATOM    607  CG2 VAL    62      36.742  34.403  32.402  1.00  2.23
ATOM    608  N   ILE    63      36.644  31.197  31.036  1.00  1.84
ATOM    609  CA  ILE    63      37.663  30.232  30.794  1.00  1.84
ATOM    610  C   ILE    63      38.991  30.740  31.294  1.00  1.84
ATOM    611  O   ILE    63      39.260  31.945  31.162  1.00  1.84
ATOM    612  H   ILE    63      36.269  31.638  30.347  1.00  1.84
ATOM    613  CB  ILE    63      37.756  29.872  29.300  1.00  1.84
ATOM    614  CD1 ILE    63      36.030  28.010  29.524  1.00  1.84
ATOM    615  CG1 ILE    63      36.432  29.281  28.810  1.00  1.84
ATOM    616  CG2 ILE    63      38.924  28.930  29.050  1.00  1.84
ATOM    617  N   HIS    64      39.844  29.855  31.938  1.00  2.19
ATOM    618  CA  HIS    64      40.887  30.630  32.477  1.00  2.19
ATOM    619  C   HIS    64      42.055  30.570  31.595  1.00  2.19
ATOM    620  O   HIS    64      42.129  29.771  30.662  1.00  2.19
ATOM    621  H   HIS    64      39.840  28.963  32.055  1.00  2.19
ATOM    622  CB  HIS    64      41.243  30.145  33.884  1.00  2.19
ATOM    623  CG  HIS    64      40.156  30.363  34.891  1.00  2.19
ATOM    624  ND1 HIS    64      40.162  29.766  36.133  1.00  2.19
ATOM    625  CE1 HIS    64      39.063  30.150  36.808  1.00  2.19
ATOM    626  CD2 HIS    64      38.922  31.134  34.936  1.00  2.19
ATOM    627  HE2 HIS    64      37.513  31.359  36.361  1.00  2.19
ATOM    628  NE2 HIS    64      38.315  30.970  36.096  1.00  2.19
ATOM    629  N   ASP    65      42.955  31.530  31.817  1.00  2.20
ATOM    630  CA  ASP    65      44.182  31.466  31.122  1.00  2.20
ATOM    631  C   ASP    65      45.113  30.899  32.132  1.00  2.20
ATOM    632  O   ASP    65      45.517  31.560  33.085  1.00  2.20
ATOM    633  H   ASP    65      42.798  32.205  32.391  1.00  2.20
ATOM    634  CB  ASP    65      44.580  32.851  30.609  1.00  2.20
ATOM    635  CG  ASP    65      45.863  32.827  29.802  1.00  2.20
ATOM    636  OD1 ASP    65      46.540  31.777  29.793  1.00  2.20
ATOM    637  OD2 ASP    65      46.192  33.858  29.177  1.00  2.20
ATOM    638  N   ARG    66      45.481  29.637  31.916  1.00  2.35
ATOM    639  CA  ARG    66      46.262  28.844  32.807  1.00  2.35
ATOM    640  C   ARG    66      47.605  29.484  32.967  1.00  2.35
ATOM    641  O   ARG    66      48.221  29.405  34.029  1.00  2.35
ATOM    642  H   ARG    66      45.197  29.290  31.136  1.00  2.35
ATOM    643  CB  ARG    66      46.386  27.412  32.282  1.00  2.35
ATOM    644  CD  ARG    66      46.639  26.362  34.547  1.00  2.35
ATOM    645  HE  ARG    66      45.130  25.280  33.788  1.00  2.35
ATOM    646  NE  ARG    66      45.360  25.655  34.528  1.00  2.35
ATOM    647  CG  ARG    66      47.233  26.502  33.155  1.00  2.35
ATOM    648  CZ  ARG    66      44.544  25.560  35.573  1.00  2.35
ATOM    649 1HH1 ARG    66      43.188  24.528  34.715  1.00  2.35
ATOM    650 2HH1 ARG    66      42.873  24.834  36.138  1.00  2.35
ATOM    651  NH1 ARG    66      43.401  24.896  35.462  1.00  2.35
ATOM    652 1HH2 ARG    66      45.614  26.558  36.797  1.00  2.35
ATOM    653 2HH2 ARG    66      44.344  26.065  37.401  1.00  2.35
ATOM    654  NH2 ARG    66      44.873  26.127  36.725  1.00  2.35
ATOM    655  N   LYS    67      48.116  30.130  31.906  1.00  3.22
ATOM    656  CA  LYS    67      49.398  30.746  32.055  1.00  3.22
ATOM    657  C   LYS    67      49.302  31.777  33.129  1.00  3.22
ATOM    658  O   LYS    67      50.185  31.910  33.975  1.00  3.22
ATOM    659  H   LYS    67      47.680  30.183  31.121  1.00  3.22
ATOM    660  CB  LYS    67      49.856  31.357  30.729  1.00  3.22
ATOM    661  CD  LYS    67      50.659  31.006  28.377  1.00  3.22
ATOM    662  CE  LYS    67      51.021  29.981  27.314  1.00  3.22
ATOM    663  CG  LYS    67      50.233  30.332  29.671  1.00  3.22
ATOM    664 1HZ  LYS    67      51.604  29.999  25.429  1.00  3.22
ATOM    665 2HZ  LYS    67      52.103  31.155  26.155  1.00  3.22
ATOM    666 3HZ  LYS    67      50.716  31.111  25.725  1.00  3.22
ATOM    667  NZ  LYS    67      51.399  30.626  26.027  1.00  3.22
ATOM    668  N   SER    68      48.213  32.551  33.115  1.00  3.36
ATOM    669  CA  SER    68      47.987  33.519  34.140  1.00  3.36
ATOM    670  C   SER    68      46.942  32.907  35.001  1.00  3.36
ATOM    671  O   SER    68      47.038  31.744  35.385  1.00  3.36
ATOM    672  H   SER    68      47.617  32.456  32.447  1.00  3.36
ATOM    673  CB  SER    68      47.571  34.859  33.529  1.00  3.36
ATOM    674  HG  SER    68      48.271  35.962  34.861  1.00  3.36
ATOM    675  OG  SER    68      47.521  35.875  34.515  1.00  3.36
ATOM    676  N   GLY    69      45.939  33.715  35.371  1.00  3.22
ATOM    677  CA  GLY    69      44.799  33.219  36.071  1.00  3.22
ATOM    678  C   GLY    69      43.669  33.994  35.485  1.00  3.22
ATOM    679  O   GLY    69      42.514  33.896  35.897  1.00  3.22
ATOM    680  H   GLY    69      45.997  34.590  35.168  1.00  3.22
ATOM    681  N   LYS    70      44.018  34.752  34.435  1.00  2.72
ATOM    682  CA  LYS    70      43.161  35.666  33.752  1.00  2.72
ATOM    683  C   LYS    70      41.896  35.021  33.305  1.00  2.72
ATOM    684  O   LYS    70      41.891  33.981  32.650  1.00  2.72
ATOM    685  H   LYS    70      44.871  34.649  34.167  1.00  2.72
ATOM    686  CB  LYS    70      43.879  36.274  32.546  1.00  2.72
ATOM    687  CD  LYS    70      45.634  37.841  31.671  1.00  2.72
ATOM    688  CE  LYS    70      46.730  38.828  32.040  1.00  2.72
ATOM    689  CG  LYS    70      45.025  37.204  32.910  1.00  2.72
ATOM    690 1HZ  LYS    70      48.519  38.756  32.868  1.00  2.72
ATOM    691 2HZ  LYS    70      48.239  37.558  32.096  1.00  2.72
ATOM    692 3HZ  LYS    70      47.639  37.734  33.408  1.00  2.72
ATOM    693  NZ  LYS    70      47.899  38.151  32.666  1.00  2.72
ATOM    694  N   LYS    71      40.773  35.686  33.636  1.00  2.44
ATOM    695  CA  LYS    71      39.457  35.192  33.372  1.00  2.44
ATOM    696  C   LYS    71      38.886  35.915  32.155  1.00  2.44
ATOM    697  O   LYS    71      38.494  37.109  32.143  1.00  2.44
ATOM    698  H   LYS    71      40.882  36.481  34.044  1.00  2.44
ATOM    699  CB  LYS    71      38.559  35.379  34.597  1.00  2.44
ATOM    700  CD  LYS    71      38.072  34.826  36.996  1.00  2.44
ATOM    701  CE  LYS    71      38.518  34.040  38.218  1.00  2.44
ATOM    702  CG  LYS    71      38.990  34.573  35.811  1.00  2.44
ATOM    703 1HZ  LYS    71      37.919  33.807  40.083  1.00  2.44
ATOM    704 2HZ  LYS    71      36.799  34.033  39.186  1.00  2.44
ATOM    705 3HZ  LYS    71      37.638  35.146  39.595  1.00  2.44
ATOM    706  NZ  LYS    71      37.629  34.281  39.388  1.00  2.44
ATOM    707  N   PHE    72      38.785  35.112  31.063  1.00  2.21
ATOM    708  CA  PHE    72      38.372  35.836  29.912  1.00  2.21
ATOM    709  C   PHE    72      37.311  35.192  29.111  1.00  2.21
ATOM    710  O   PHE    72      37.328  33.997  28.827  1.00  2.21
ATOM    711  H   PHE    72      38.944  34.228  31.006  1.00  2.21
ATOM    712  CB  PHE    72      39.563  36.098  28.988  1.00  2.21
ATOM    713  CG  PHE    72      40.633  36.952  29.606  1.00  2.21
ATOM    714  CZ  PHE    72      42.609  38.538  30.749  1.00  2.21
ATOM    715  CD1 PHE    72      41.883  36.427  29.885  1.00  2.21
ATOM    716  CE1 PHE    72      42.867  37.213  30.453  1.00  2.21
ATOM    717  CD2 PHE    72      40.390  38.280  29.907  1.00  2.21
ATOM    718  CE2 PHE    72      41.375  39.066  30.476  1.00  2.21
ATOM    719  N   SER    73      36.377  36.064  28.695  1.00  2.52
ATOM    720  CA  SER    73      35.162  35.756  28.020  1.00  2.52
ATOM    721  C   SER    73      35.433  34.830  26.895  1.00  2.52
ATOM    722  O   SER    73      36.575  34.606  26.502  1.00  2.52
ATOM    723  H   SER    73      36.583  36.920  28.884  1.00  2.52
ATOM    724  CB  SER    73      34.488  37.035  27.520  1.00  2.52
ATOM    725  HG  SER    73      36.000  37.832  26.774  1.00  2.52
ATOM    726  OG  SER    73      35.245  37.640  26.486  1.00  2.52
ATOM    727  N   ILE    74      34.356  34.236  26.360  1.00  2.28
ATOM    728  CA  ILE    74      34.552  33.234  25.367  1.00  2.28
ATOM    729  C   ILE    74      35.246  33.876  24.226  1.00  2.28
ATOM    730  O   ILE    74      36.213  33.318  23.727  1.00  2.28
ATOM    731  H   ILE    74      33.522  34.459  26.616  1.00  2.28
ATOM    732  CB  ILE    74      33.218  32.592  24.942  1.00  2.28
ATOM    733  CD1 ILE    74      34.195  30.240  24.833  1.00  2.28
ATOM    734  CG1 ILE    74      33.473  31.345  24.094  1.00  2.28
ATOM    735  CG2 ILE    74      32.347  33.604  24.215  1.00  2.28
ATOM    736  N   GLU    75      34.801  35.081  23.820  1.00  2.73
ATOM    737  CA  GLU    75      35.385  35.770  22.702  1.00  2.73
ATOM    738  C   GLU    75      36.801  36.113  22.985  1.00  2.73
ATOM    739  O   GLU    75      37.662  35.980  22.113  1.00  2.73
ATOM    740  H   GLU    75      34.117  35.454  24.271  1.00  2.73
ATOM    741  CB  GLU    75      34.585  37.032  22.374  1.00  2.73
ATOM    742  CD  GLU    75      34.969  37.029  19.877  1.00  2.73
ATOM    743  CG  GLU    75      35.109  37.804  21.173  1.00  2.73
ATOM    744  OE1 GLU    75      34.157  36.081  19.836  1.00  2.73
ATOM    745  OE2 GLU    75      35.671  37.370  18.902  1.00  2.73
ATOM    746  N   GLU    76      37.072  36.578  24.218  1.00  2.61
ATOM    747  CA  GLU    76      38.401  37.011  24.477  1.00  2.61
ATOM    748  C   GLU    76      39.323  35.839  24.459  1.00  2.61
ATOM    749  O   GLU    76      40.468  35.957  24.041  1.00  2.61
ATOM    750  H   GLU    76      36.450  36.621  24.867  1.00  2.61
ATOM    751  CB  GLU    76      38.475  37.742  25.819  1.00  2.61
ATOM    752  CD  GLU    76      37.810  39.753  27.194  1.00  2.61
ATOM    753  CG  GLU    76      37.768  39.087  25.833  1.00  2.61
ATOM    754  OE1 GLU    76      37.158  39.239  28.128  1.00  2.61
ATOM    755  OE2 GLU    76      38.494  40.789  27.328  1.00  2.61
ATOM    756  N   ALA    77      38.845  34.682  24.944  1.00  1.98
ATOM    757  CA  ALA    77      39.591  33.458  25.027  1.00  1.98
ATOM    758  C   ALA    77      39.965  33.016  23.636  1.00  1.98
ATOM    759  O   ALA    77      41.074  32.543  23.402  1.00  1.98
ATOM    760  H   ALA    77      37.992  34.709  25.230  1.00  1.98
ATOM    761  CB  ALA    77      38.780  32.391  25.746  1.00  1.98
ATOM    762  N   LEU    78      39.036  33.157  22.672  1.00  2.18
ATOM    763  CA  LEU    78      39.242  32.770  21.297  1.00  2.18
ATOM    764  C   LEU    78      40.348  33.618  20.736  1.00  2.18
ATOM    765  O   LEU    78      41.247  33.120  20.055  1.00  2.18
ATOM    766  H   LEU    78      38.250  33.516  22.926  1.00  2.18
ATOM    767  CB  LEU    78      37.947  32.926  20.497  1.00  2.18
ATOM    768  CG  LEU    78      38.012  32.534  19.019  1.00  2.18
ATOM    769  CD1 LEU    78      38.390  31.069  18.867  1.00  2.18
ATOM    770  CD2 LEU    78      36.685  32.812  18.330  1.00  2.18
ATOM    771  N   GLN    79      40.315  34.933  21.035  1.00  2.61
ATOM    772  CA  GLN    79      41.290  35.836  20.482  1.00  2.61
ATOM    773  C   GLN    79      42.659  35.476  20.996  1.00  2.61
ATOM    774  O   GLN    79      43.630  35.453  20.239  1.00  2.61
ATOM    775  H   GLN    79      39.675  35.244  21.586  1.00  2.61
ATOM    776  CB  GLN    79      40.939  37.284  20.831  1.00  2.61
ATOM    777  CD  GLN    79      39.323  39.207  20.570  1.00  2.61
ATOM    778  CG  GLN    79      39.708  37.814  20.114  1.00  2.61
ATOM    779  OE1 GLN    79      40.176  39.994  20.981  1.00  2.61
ATOM    780 1HE2 GLN    79      37.751  40.331  20.757  1.00  2.61
ATOM    781 2HE2 GLN    79      37.442  38.912  20.192  1.00  2.61
ATOM    782  NE2 GLN    79      38.034  39.517  20.499  1.00  2.61
ATOM    783  N   SER    80      42.765  35.160  22.305  1.00  2.46
ATOM    784  CA  SER    80      44.041  34.872  22.911  1.00  2.46
ATOM    785  C   SER    80      44.582  33.618  22.313  1.00  2.46
ATOM    786  O   SER    80      45.796  33.449  22.163  1.00  2.46
ATOM    787  H   SER    80      42.015  35.132  22.801  1.00  2.46
ATOM    788  CB  SER    80      43.898  34.749  24.429  1.00  2.46
ATOM    789  HG  SER    80      42.351  33.707  24.445  1.00  2.46
ATOM    790  OG  SER    80      43.107  33.626  24.778  1.00  2.46
ATOM    791  N   GLY    81      43.678  32.717  21.897  1.00  2.26
ATOM    792  CA  GLY    81      44.170  31.477  21.396  1.00  2.26
ATOM    793  C   GLY    81      43.880  30.438  22.407  1.00  2.26
ATOM    794  O   GLY    81      44.342  29.303  22.297  1.00  2.26
ATOM    795  H   GLY    81      42.792  32.871  21.925  1.00  2.26
ATOM    796  N   ARG    82      43.154  30.816  23.468  1.00  1.81
ATOM    797  CA  ARG    82      42.793  29.755  24.336  1.00  1.81
ATOM    798  C   ARG    82      41.942  28.833  23.530  1.00  1.81
ATOM    799  O   ARG    82      42.368  27.716  23.320  1.00  1.81
ATOM    800  H   ARG    82      42.895  31.658  23.654  1.00  1.81
ATOM    801  CB  ARG    82      42.072  30.296  25.572  1.00  1.81
ATOM    802  CD  ARG    82      43.995  30.437  27.179  1.00  1.81
ATOM    803  HE  ARG    82      45.169  29.286  26.030  1.00  1.81
ATOM    804  NE  ARG    82      45.124  30.097  26.316  1.00  1.81
ATOM    805  CG  ARG    82      42.923  31.215  26.434  1.00  1.81
ATOM    806  CZ  ARG    82      46.071  30.955  25.952  1.00  1.81
ATOM    807 1HH1 ARG    82      47.088  29.742  24.888  1.00  1.81
ATOM    808 2HH1 ARG    82      47.673  31.112  24.928  1.00  1.81
ATOM    809  NH1 ARG    82      47.060  30.556  25.163  1.00  1.81
ATOM    810 1HH2 ARG    82      45.386  32.469  26.888  1.00  1.81
ATOM    811 2HH2 ARG    82      46.640  32.766  26.141  1.00  1.81
ATOM    812  NH2 ARG    82      46.027  32.211  26.377  1.00  1.81
ATOM    813  N   LEU    83      40.825  29.285  22.915  1.00  1.65
ATOM    814  CA  LEU    83      39.906  28.320  22.348  1.00  1.65
ATOM    815  C   LEU    83      39.535  28.533  20.909  1.00  1.65
ATOM    816  O   LEU    83      38.761  29.423  20.590  1.00  1.65
ATOM    817  H   LEU    83      40.647  30.165  22.854  1.00  1.65
ATOM    818  CB  LEU    83      38.607  28.279  23.155  1.00  1.65
ATOM    819  CG  LEU    83      38.735  27.883  24.627  1.00  1.65
ATOM    820  CD1 LEU    83      37.399  28.023  25.340  1.00  1.65
ATOM    821  CD2 LEU    83      39.257  26.460  24.757  1.00  1.65
ATOM    822  N   THR    84      39.936  27.599  20.035  1.00  1.89
ATOM    823  CA  THR    84      39.704  27.597  18.613  1.00  1.89
ATOM    824  C   THR    84      38.270  27.971  18.268  1.00  1.89
ATOM    825  O   THR    84      37.382  27.886  19.113  1.00  1.89
ATOM    826  H   THR    84      40.392  26.924  20.417  1.00  1.89
ATOM    827  CB  THR    84      40.024  26.225  17.991  1.00  1.89
ATOM    828  HG1 THR    84      39.340  24.490  18.220  1.00  1.89
ATOM    829  OG1 THR    84      39.165  25.228  18.557  1.00  1.89
ATOM    830  CG2 THR    84      41.468  25.838  18.270  1.00  1.89
ATOM    831  N   PRO    85      38.035  28.434  17.040  1.00  2.32
ATOM    832  CA  PRO    85      36.715  28.841  16.581  1.00  2.32
ATOM    833  C   PRO    85      35.597  27.804  16.675  1.00  2.32
ATOM    834  O   PRO    85      34.486  28.149  17.090  1.00  2.32
ATOM    835  CB  PRO    85      36.930  29.205  15.111  1.00  2.32
ATOM    836  CD  PRO    85      39.109  28.708  15.968  1.00  2.32
ATOM    837  CG  PRO    85      38.362  29.618  15.034  1.00  2.32
ATOM    838  N   ALA    86      35.846  26.534  16.291  1.00  2.34
ATOM    839  CA  ALA    86      34.851  25.484  16.371  1.00  2.34
ATOM    840  C   ALA    86      34.551  25.229  17.809  1.00  2.34
ATOM    841  O   ALA    86      33.402  24.983  18.208  1.00  2.34
ATOM    842  H   ALA    86      36.669  26.351  15.975  1.00  2.34
ATOM    843  CB  ALA    86      35.348  24.228  15.672  1.00  2.34
ATOM    844  N   HIS    87      35.635  25.266  18.612  1.00  1.99
ATOM    845  CA  HIS    87      35.489  24.926  19.981  1.00  1.99
ATOM    846  C   HIS    87      34.613  25.936  20.570  1.00  1.99
ATOM    847  O   HIS    87      33.737  25.577  21.321  1.00  1.99
ATOM    848  H   HIS    87      36.442  25.502  18.291  1.00  1.99
ATOM    849  CB  HIS    87      36.855  24.865  20.667  1.00  1.99
ATOM    850  CG  HIS    87      37.686  23.690  20.254  1.00  1.99
ATOM    851  HD1 HIS    87      39.457  24.090  21.231  1.00  1.99
ATOM    852  ND1 HIS    87      38.987  23.515  20.672  1.00  1.99
ATOM    853  CE1 HIS    87      39.469  22.376  20.141  1.00  1.99
ATOM    854  CD2 HIS    87      37.481  22.514  19.420  1.00  1.99
ATOM    855  NE2 HIS    87      38.570  21.771  19.389  1.00  1.99
ATOM    856  N   TYR    88      34.796  27.198  20.187  1.00  2.13
ATOM    857  CA  TYR    88      34.143  28.379  20.666  1.00  2.13
ATOM    858  C   TYR    88      32.673  28.240  20.386  1.00  2.13
ATOM    859  O   TYR    88      31.867  28.592  21.239  1.00  2.13
ATOM    860  H   TYR    88      35.421  27.259  19.542  1.00  2.13
ATOM    861  CB  TYR    88      34.733  29.624  20.001  1.00  2.13
ATOM    862  CG  TYR    88      34.100  30.920  20.457  1.00  2.13
ATOM    863  HH  TYR    88      31.661  34.608  21.310  1.00  2.13
ATOM    864  OH  TYR    88      32.372  34.485  21.720  1.00  2.13
ATOM    865  CZ  TYR    88      32.942  33.305  21.301  1.00  2.13
ATOM    866  CD1 TYR    88      34.709  31.707  21.425  1.00  2.13
ATOM    867  CE1 TYR    88      34.138  32.893  21.847  1.00  2.13
ATOM    868  CD2 TYR    88      32.895  31.351  19.917  1.00  2.13
ATOM    869  CE2 TYR    88      32.309  32.534  20.327  1.00  2.13
ATOM    870  N   ASP    89      32.277  27.770  19.180  1.00  2.36
ATOM    871  CA  ASP    89      30.866  27.656  18.875  1.00  2.36
ATOM    872  C   ASP    89      30.222  26.639  19.776  1.00  2.36
ATOM    873  O   ASP    89      29.096  26.815  20.258  1.00  2.36
ATOM    874  H   ASP    89      32.891  27.528  18.568  1.00  2.36
ATOM    875  CB  ASP    89      30.664  27.278  17.406  1.00  2.36
ATOM    876  CG  ASP    89      30.989  28.419  16.462  1.00  2.36
ATOM    877  OD1 ASP    89      31.103  29.569  16.935  1.00  2.36
ATOM    878  OD2 ASP    89      31.131  28.162  15.247  1.00  2.36
ATOM    879  N   ARG    90      30.932  25.521  20.012  1.00  2.17
ATOM    880  CA  ARG    90      30.354  24.490  20.832  1.00  2.17
ATOM    881  C   ARG    90      30.151  25.004  22.234  1.00  2.17
ATOM    882  O   ARG    90      29.135  24.724  22.878  1.00  2.17
ATOM    883  H   ARG    90      31.756  25.412  19.666  1.00  2.17
ATOM    884  CB  ARG    90      31.244  23.245  20.835  1.00  2.17
ATOM    885  CD  ARG    90      32.133  21.250  19.599  1.00  2.17
ATOM    886  HE  ARG    90      32.889  20.727  17.817  1.00  2.17
ATOM    887  NE  ARG    90      32.213  20.549  18.320  1.00  2.17
ATOM    888  CG  ARG    90      31.257  22.489  19.516  1.00  2.17
ATOM    889  CZ  ARG    90      31.315  19.666  17.895  1.00  2.17
ATOM    890 1HH1 ARG    90      32.152  19.268  16.227  1.00  2.17
ATOM    891 2HH1 ARG    90      30.889  18.507  16.441  1.00  2.17
ATOM    892  NH1 ARG    90      31.470  19.078  16.716  1.00  2.17
ATOM    893 1HH2 ARG    90      30.164  19.755  19.413  1.00  2.17
ATOM    894 2HH2 ARG    90      29.684  18.802  18.373  1.00  2.17
ATOM    895  NH2 ARG    90      30.265  19.373  18.649  1.00  2.17
ATOM    896  N   TYR    91      31.142  25.760  22.756  1.00  2.04
ATOM    897  CA  TYR    91      31.020  26.232  24.105  1.00  2.04
ATOM    898  C   TYR    91      29.886  27.201  24.205  1.00  2.04
ATOM    899  O   TYR    91      29.246  27.235  25.248  1.00  2.04
ATOM    900  H   TYR    91      31.871  25.968  22.271  1.00  2.04
ATOM    901  CB  TYR    91      32.327  26.879  24.567  1.00  2.04
ATOM    902  CG  TYR    91      33.455  25.895  24.781  1.00  2.04
ATOM    903  HH  TYR    91      36.277  22.518  25.737  1.00  2.04
ATOM    904  OH  TYR    91      36.568  23.201  25.365  1.00  2.04
ATOM    905  CZ  TYR    91      35.537  24.091  25.172  1.00  2.04
ATOM    906  CD1 TYR    91      34.749  26.197  24.375  1.00  2.04
ATOM    907  CE1 TYR    91      35.786  25.304  24.567  1.00  2.04
ATOM    908  CD2 TYR    91      33.223  24.669  25.390  1.00  2.04
ATOM    909  CE2 TYR    91      34.248  23.763  25.590  1.00  2.04
ATOM    910  N   VAL    92      29.647  28.058  23.182  1.00  2.39
ATOM    911  CA  VAL    92      28.562  29.012  23.256  1.00  2.39
ATOM    912  C   VAL    92      27.264  28.274  23.341  1.00  2.39
ATOM    913  O   VAL    92      26.364  28.699  24.062  1.00  2.39
ATOM    914  H   VAL    92      30.172  28.029  22.451  1.00  2.39
ATOM    915  CB  VAL    92      28.570  29.970  22.050  1.00  2.39
ATOM    916  CG1 VAL    92      27.308  30.820  22.038  1.00  2.39
ATOM    917  CG2 VAL    92      29.810  30.850  22.077  1.00  2.39
ATOM    918  N   ASN    93      27.111  27.163  22.592  1.00  2.55
ATOM    919  CA  ASN    93      25.857  26.460  22.666  1.00  2.55
ATOM    920  C   ASN    93      25.641  25.887  24.046  1.00  2.55
ATOM    921  O   ASN    93      24.523  25.905  24.571  1.00  2.55
ATOM    922  H   ASN    93      27.767  26.858  22.056  1.00  2.55
ATOM    923  CB  ASN    93      25.797  25.358  21.606  1.00  2.55
ATOM    924  CG  ASN    93      25.610  25.906  20.205  1.00  2.55
ATOM    925  OD1 ASN    93      25.155  27.036  20.026  1.00  2.55
ATOM    926 1HD2 ASN    93      25.872  25.383  18.355  1.00  2.55
ATOM    927 2HD2 ASN    93      26.292  24.287  19.381  1.00  2.55
ATOM    928  ND2 ASN    93      25.963  25.106  19.206  1.00  2.55
ATOM    929  N   LYS    94      26.711  25.360  24.679  1.00  2.43
ATOM    930  CA  LYS    94      26.562  24.761  25.979  1.00  2.43
ATOM    931  C   LYS    94      26.153  25.809  26.977  1.00  2.43
ATOM    932  O   LYS    94      25.330  25.532  27.843  1.00  2.43
ATOM    933  H   LYS    94      27.520  25.384  24.285  1.00  2.43
ATOM    934  CB  LYS    94      27.863  24.080  26.408  1.00  2.43
ATOM    935  CD  LYS    94      26.840  22.211  27.734  1.00  2.43
ATOM    936  CE  LYS    94      26.860  21.454  29.052  1.00  2.43
ATOM    937  CG  LYS    94      27.789  23.398  27.764  1.00  2.43
ATOM    938 1HZ  LYS    94      25.929  19.904  29.842  1.00  2.43
ATOM    939 2HZ  LYS    94      26.095  19.754  28.406  1.00  2.43
ATOM    940 3HZ  LYS    94      25.068  20.638  28.930  1.00  2.43
ATOM    941  NZ  LYS    94      25.891  20.324  29.058  1.00  2.43
ATOM    942  N   ASP    95      26.723  27.032  26.888  1.00  2.50
ATOM    943  CA  ASP    95      26.441  28.129  27.787  1.00  2.50
ATOM    944  C   ASP    95      24.997  28.534  27.633  1.00  2.50
ATOM    945  O   ASP    95      24.364  28.926  28.605  1.00  2.50
ATOM    946  H   ASP    95      27.312  27.141  26.216  1.00  2.50
ATOM    947  CB  ASP    95      27.378  29.306  27.507  1.00  2.50
ATOM    948  CG  ASP    95      28.802  29.035  27.950  1.00  2.50
ATOM    949  OD1 ASP    95      29.013  28.068  28.712  1.00  2.50
ATOM    950  OD2 ASP    95      29.707  29.790  27.535  1.00  2.50
ATOM    951  N   MET    96      24.437  28.503  26.406  1.00  2.91
ATOM    952  CA  MET    96      23.059  28.878  26.186  1.00  2.91
ATOM    953  C   MET    96      22.186  27.901  26.903  1.00  2.91
ATOM    954  O   MET    96      21.154  28.277  27.455  1.00  2.91
ATOM    955  H   MET    96      24.948  28.239  25.713  1.00  2.91
ATOM    956  CB  MET    96      22.747  28.918  24.689  1.00  2.91
ATOM    957  SD  MET    96      23.167  29.971  22.161  1.00  2.91
ATOM    958  CE  MET    96      21.422  30.361  22.057  1.00  2.91
ATOM    959  CG  MET    96      23.429  30.053  23.942  1.00  2.91
ATOM    960  N   SER    97      22.566  26.609  26.884  1.00  3.07
ATOM    961  CA  SER    97      21.758  25.601  27.509  1.00  3.07
ATOM    962  C   SER    97      21.731  25.854  28.990  1.00  3.07
ATOM    963  O   SER    97      20.681  25.742  29.624  1.00  3.07
ATOM    964  H   SER    97      23.334  26.380  26.475  1.00  3.07
ATOM    965  CB  SER    97      22.301  24.206  27.192  1.00  3.07
ATOM    966  HG  SER    97      22.605  24.471  25.371  1.00  3.07
ATOM    967  OG  SER    97      22.177  23.912  25.811  1.00  3.07
ATOM    968  N   ILE    98      22.894  26.226  29.573  1.00  3.16
ATOM    969  CA  ILE    98      22.982  26.421  30.989  1.00  3.16
ATOM    970  C   ILE    98      22.088  27.549  31.382  1.00  3.16
ATOM    971  O   ILE    98      21.412  27.434  32.394  1.00  3.16
ATOM    972  H   ILE    98      23.620  26.351  29.056  1.00  3.16
ATOM    973  CB  ILE    98      24.432  26.687  31.433  1.00  3.16
ATOM    974  CD1 ILE    98      26.772  25.675  31.389  1.00  3.16
ATOM    975  CG1 ILE    98      25.286  25.430  31.247  1.00  3.16
ATOM    976  CG2 ILE    98      24.467  27.188  32.869  1.00  3.16
ATOM    977  N   GLN    99      22.084  28.657  30.608  1.00  4.02
ATOM    978  CA  GLN    99      21.339  29.868  30.871  1.00  4.02
ATOM    979  C   GLN    99      19.857  29.550  30.841  1.00  4.02
ATOM    980  O   GLN    99      19.055  30.027  31.648  1.00  4.02
ATOM    981  H   GLN    99      22.602  28.598  29.874  1.00  4.02
ATOM    982  CB  GLN    99      21.695  30.949  29.848  1.00  4.02
ATOM    983  CD  GLN    99      23.360  32.194  31.282  1.00  4.02
ATOM    984  CG  GLN    99      23.116  31.475  29.970  1.00  4.02
ATOM    985  OE1 GLN    99      22.470  32.285  32.127  1.00  4.02
ATOM    986 1HE2 GLN    99      24.770  33.145  32.218  1.00  4.02
ATOM    987 2HE2 GLN    99      25.196  32.619  30.814  1.00  4.02
ATOM    988  NE2 GLN    99      24.572  32.708  31.457  1.00  4.02
ATOM    989  N   GLU   100      19.439  28.709  29.883  1.00  4.26
ATOM    990  CA  GLU   100      18.034  28.415  29.792  1.00  4.26
ATOM    991  C   GLU   100      17.635  27.723  31.075  1.00  4.26
ATOM    992  O   GLU   100      16.699  28.128  31.780  1.00  4.26
ATOM    993  H   GLU   100      20.016  28.331  29.305  1.00  4.26
ATOM    994  CB  GLU   100      17.745  27.555  28.560  1.00  4.26
ATOM    995  CD  GLU   100      17.687  27.386  26.041  1.00  4.26
ATOM    996  CG  GLU   100      17.905  28.289  27.239  1.00  4.26
ATOM    997  OE1 GLU   100      17.599  26.155  26.232  1.00  4.26
ATOM    998  OE2 GLU   100      17.604  27.910  24.910  1.00  4.26
ATOM    999  N   LEU   101      18.506  26.784  31.500  1.00  3.89
ATOM   1000  CA  LEU   101      18.261  25.889  32.616  1.00  3.89
ATOM   1001  C   LEU   101      18.063  26.724  33.842  1.00  3.89
ATOM   1002  O   LEU   101      17.318  26.307  34.717  1.00  3.89
ATOM   1003  H   LEU   101      19.280  26.732  31.043  1.00  3.89
ATOM   1004  CB  LEU   101      19.422  24.907  32.780  1.00  3.89
ATOM   1005  CG  LEU   101      19.598  23.872  31.666  1.00  3.89
ATOM   1006  CD1 LEU   101      20.871  23.067  31.876  1.00  3.89
ATOM   1007  CD2 LEU   101      18.392  22.948  31.597  1.00  3.89
ATOM   1008  N   ALA   102      18.547  27.986  33.842  1.00  3.65
ATOM   1009  CA  ALA   102      18.936  28.940  34.879  1.00  3.65
ATOM   1010  C   ALA   102      18.222  29.340  35.971  1.00  3.65
ATOM   1011  O   ALA   102      18.752  30.234  36.617  1.00  3.65
ATOM   1012  H   ALA   102      18.615  28.213  32.974  1.00  3.65
ATOM   1013  CB  ALA   102      19.267  30.290  34.261  1.00  3.65
ATOM   1014  N   VAL   103      16.973  29.214  36.152  1.00  5.37
ATOM   1015  CA  VAL   103      17.630  29.195  37.434  1.00  5.37
ATOM   1016  C   VAL   103      18.339  27.823  37.527  1.00  5.37
ATOM   1017  O   VAL   103      19.556  27.734  37.711  1.00  5.37
ATOM   1018  H   VAL   103      16.078  29.135  36.104  1.00  5.37
ATOM   1019  CB  VAL   103      16.631  29.424  38.584  1.00  5.37
ATOM   1020  CG1 VAL   103      17.310  29.217  39.929  1.00  5.37
ATOM   1021  CG2 VAL   103      16.028  30.818  38.496  1.00  5.37
ATOM   1022  N   LEU   104      17.589  26.747  37.255  1.00  6.97
ATOM   1023  CA  LEU   104      18.015  25.380  37.191  1.00  6.97
ATOM   1024  C   LEU   104      18.082  24.899  38.573  1.00  6.97
ATOM   1025  O   LEU   104      17.920  23.715  38.859  1.00  6.97
ATOM   1026  H   LEU   104      16.727  26.957  37.102  1.00  6.97
ATOM   1027  CB  LEU   104      19.358  25.271  36.467  1.00  6.97
ATOM   1028  CG  LEU   104      19.933  23.861  36.313  1.00  6.97
ATOM   1029  CD1 LEU   104      19.000  22.987  35.488  1.00  6.97
ATOM   1030  CD2 LEU   104      21.313  23.910  35.676  1.00  6.97
ATOM   1031  N   VAL   105      18.261  25.865  39.469  1.00  7.88
ATOM   1032  CA  VAL   105      18.178  25.624  40.840  1.00  7.88
ATOM   1033  C   VAL   105      16.787  25.157  40.934  1.00  7.88
ATOM   1034  O   VAL   105      16.477  24.095  41.470  1.00  7.88
ATOM   1035  H   VAL   105      18.440  26.694  39.168  1.00  7.88
ATOM   1036  CB  VAL   105      18.514  26.886  41.656  1.00  7.88
ATOM   1037  CG1 VAL   105      18.208  26.664  43.130  1.00  7.88
ATOM   1038  CG2 VAL   105      19.972  27.274  41.463  1.00  7.88
ATOM   1039  N   SER   106      15.904  25.972  40.337  1.00  6.83
ATOM   1040  CA  SER   106      14.543  25.597  40.264  1.00  6.83
ATOM   1041  C   SER   106      13.951  26.107  39.001  1.00  6.83
ATOM   1042  O   SER   106      13.341  27.176  38.975  1.00  6.83
ATOM   1043  H   SER   106      16.175  26.754  39.984  1.00  6.83
ATOM   1044  CB  SER   106      13.776  26.126  41.478  1.00  6.83
ATOM   1045  HG  SER   106      12.382  24.887  41.444  1.00  6.83
ATOM   1046  OG  SER   106      12.420  25.716  41.442  1.00  6.83
ATOM   1047  N   GLY   107      14.100  25.331  37.918  1.00  6.35
ATOM   1048  CA  GLY   107      13.545  25.761  36.675  1.00  6.35
ATOM   1049  C   GLY   107      14.090  27.101  36.354  1.00  6.35
ATOM   1050  O   GLY   107      15.291  27.238  36.205  1.00  6.35
ATOM   1051  H   GLY   107      14.542  24.549  37.967  1.00  6.35
ATOM   1052  N   GLN   108      13.220  28.121  36.242  1.00  5.56
ATOM   1053  CA  GLN   108      13.621  29.470  35.940  1.00  5.56
ATOM   1054  C   GLN   108      14.330  29.560  34.639  1.00  5.56
ATOM   1055  O   GLN   108      14.870  28.588  34.120  1.00  5.56
ATOM   1056  H   GLN   108      12.350  27.927  36.366  1.00  5.56
ATOM   1057  CB  GLN   108      14.514  30.025  37.051  1.00  5.56
ATOM   1058  CD  GLN   108      12.710  31.147  38.418  1.00  5.56
ATOM   1059  CG  GLN   108      13.830  30.125  38.405  1.00  5.56
ATOM   1060  OE1 GLN   108      12.936  32.332  38.173  1.00  5.56
ATOM   1061 1HE2 GLN   108      10.797  31.254  38.726  1.00  5.56
ATOM   1062 2HE2 GLN   108      11.375  29.815  38.878  1.00  5.56
ATOM   1063  NE2 GLN   108      11.497  30.689  38.705  1.00  5.56
ATOM   1064  N   LYS   109      14.294  30.775  34.068  1.00  5.85
ATOM   1065  CA  LYS   109      14.935  31.102  32.833  1.00  5.85
ATOM   1066  C   LYS   109      14.548  30.115  31.737  1.00  5.85
ATOM   1067  O   LYS   109      13.683  29.234  31.982  1.00  5.85
ATOM   1068  H   LYS   109      13.829  31.404  34.514  1.00  5.85
ATOM   1069  OXT LYS   109      15.101  30.202  30.610  1.00  5.85
ATOM   1070  CB  LYS   109      16.455  31.125  33.008  1.00  5.85
ATOM   1071  CD  LYS   109      16.810  33.554  33.529  1.00  5.85
ATOM   1072  CE  LYS   109      17.546  34.535  34.427  1.00  5.85
ATOM   1073  CG  LYS   109      16.946  32.129  34.038  1.00  5.85
ATOM   1074 1HZ  LYS   109      17.377  35.208  36.275  1.00  5.85
ATOM   1075 2HZ  LYS   109      16.937  33.827  36.166  1.00  5.85
ATOM   1076 3HZ  LYS   109      16.080  34.902  35.696  1.00  5.85
ATOM   1077  NZ  LYS   109      16.922  34.627  35.776  1.00  5.85
