# Supplementary material for: Selecting Near-Native Protein Structures from Predicted Decoy Sets Using Ordered Graphlet Degree Similarity
Source: Genes (Basel). 2019 Feb 11;10(2):132. doi: 10.3390/genes10020132 (PMC6410076; doi:10.3390/genes10020132)
Supplement: Supplementary file 1 [file genes-10-00132-s001.zip › CodeData/data/CASP11/T0759/model129.pdb]

ATOM      1  N   MET     1      54.300  75.141  50.819  1.00  9.44
ATOM      2  CA  MET     1      55.549  75.527  51.467  1.00  9.44
ATOM      3  HA  MET     1      55.985  76.321  50.862  1.00  9.44
ATOM      4  CB  MET     1      55.263  76.105  52.864  1.00  9.44
ATOM      5  HB1 MET     1      56.208  76.380  53.335  1.00  9.44
ATOM      6  HB2 MET     1      54.771  75.354  53.482  1.00  9.44
ATOM      7  CG  MET     1      54.376  77.353  52.797  1.00  9.44
ATOM      8  HG1 MET     1      53.379  77.056  52.467  1.00  9.44
ATOM      9  HG2 MET     1      54.789  78.040  52.057  1.00  9.44
ATOM     10  SD  MET     1      54.222  78.242  54.369  1.00  9.44
ATOM     11  CE  MET     1      53.014  79.503  53.883  1.00  9.44
ATOM     12  HE1 MET     1      52.797  80.145  54.737  1.00  9.44
ATOM     13  HE2 MET     1      53.419  80.106  53.071  1.00  9.44
ATOM     14  HE3 MET     1      52.094  79.019  53.554  1.00  9.44
ATOM     15  C   MET     1      56.578  74.387  51.522  1.00  9.44
ATOM     16  O   MET     1      56.255  73.199  51.619  1.00  9.44
ATOM     17  N   GLY     2      57.858  74.769  51.597  1.00  8.16
ATOM     18  H   GLY     2      58.069  75.749  51.504  1.00  8.16
ATOM     19  CA  GLY     2      58.967  73.855  51.915  1.00  8.16
ATOM     20  HA1 GLY     2      59.906  74.405  51.879  1.00  8.16
ATOM     21  HA2 GLY     2      59.001  73.063  51.165  1.00  8.16
ATOM     22  C   GLY     2      58.867  73.186  53.293  1.00  8.16
ATOM     23  O   GLY     2      59.621  72.261  53.569  1.00  8.16
ATOM     24  N   HIS     3      57.906  73.624  54.113  1.00  6.39
ATOM     25  H   HIS     3      57.387  74.429  53.814  1.00  6.39
ATOM     26  CA  HIS     3      57.475  72.993  55.362  1.00  6.39
ATOM     27  HA  HIS     3      57.933  72.003  55.426  1.00  6.39
ATOM     28  CB  HIS     3      57.972  73.817  56.559  1.00  6.39
ATOM     29  HB1 HIS     3      57.643  73.340  57.483  1.00  6.39
ATOM     30  HB2 HIS     3      57.541  74.817  56.518  1.00  6.39
ATOM     31  CG  HIS     3      59.474  73.922  56.608  1.00  6.39
ATOM     32  ND1 HIS     3      60.214  75.100  56.466  1.00  6.39
ATOM     33  CE1 HIS     3      61.500  74.722  56.502  1.00  6.39
ATOM     34  HE1 HIS     3      62.338  75.400  56.408  1.00  6.39
ATOM     35  NE2 HIS     3      61.602  73.390  56.655  1.00  6.39
ATOM     36  HE2 HIS     3      62.462  72.862  56.670  1.00  6.39
ATOM     37  CD2 HIS     3      60.331  72.868  56.721  1.00  6.39
ATOM     38  HD2 HIS     3      60.046  71.824  56.790  1.00  6.39
ATOM     39  C   HIS     3      55.956  72.737  55.403  1.00  6.39
ATOM     40  O   HIS     3      55.390  72.511  56.468  1.00  6.39
ATOM     41  N   HIS     4      55.291  72.757  54.240  1.00  5.81
ATOM     42  H   HIS     4      55.818  72.980  53.408  1.00  5.81
ATOM     43  CA  HIS     4      54.083  71.957  54.014  1.00  5.81
ATOM     44  HA  HIS     4      53.534  71.820  54.948  1.00  5.81
ATOM     45  CB  HIS     4      53.124  72.591  52.981  1.00  5.81
ATOM     46  HB1 HIS     4      53.667  72.798  52.060  1.00  5.81
ATOM     47  HB2 HIS     4      52.733  73.529  53.376  1.00  5.81
ATOM     48  CG  HIS     4      51.965  71.665  52.652  1.00  5.81
ATOM     49  ND1 HIS     4      50.876  71.433  53.492  1.00  5.81
ATOM     50  CE1 HIS     4      50.298  70.307  53.038  1.00  5.81
ATOM     51  HE1 HIS     4      49.475  69.803  53.528  1.00  5.81
ATOM     52  NE2 HIS     4      50.929  69.843  51.948  1.00  5.81
ATOM     53  HE2 HIS     4      50.785  68.903  51.551  1.00  5.81
ATOM     54  CD2 HIS     4      51.979  70.697  51.682  1.00  5.81
ATOM     55  HD2 HIS     4      52.773  70.523  50.970  1.00  5.81
ATOM     56  C   HIS     4      54.450  70.558  53.507  1.00  5.81
ATOM     57  O   HIS     4      53.820  69.590  53.905  1.00  5.81
ATOM     58  N   HIS     5      55.437  70.415  52.616  1.00  5.69
ATOM     59  H   HIS     5      55.920  71.227  52.255  1.00  5.69
ATOM     60  CA  HIS     5      55.832  69.063  52.168  1.00  5.69
ATOM     61  HA  HIS     5      54.939  68.465  51.977  1.00  5.69
ATOM     62  CB  HIS     5      56.638  69.193  50.868  1.00  5.69
ATOM     63  HB1 HIS     5      57.657  69.513  51.086  1.00  5.69
ATOM     64  HB2 HIS     5      56.179  69.960  50.243  1.00  5.69
ATOM     65  CG  HIS     5      56.677  67.922  50.066  1.00  5.69
ATOM     66  ND1 HIS     5      57.680  66.941  50.093  1.00  5.69
ATOM     67  CE1 HIS     5      57.311  66.047  49.159  1.00  5.69
ATOM     68  HE1 HIS     5      57.867  65.163  48.889  1.00  5.69
ATOM     69  NE2 HIS     5      56.164  66.412  48.569  1.00  5.69
ATOM     70  HE2 HIS     5      55.706  65.925  47.785  1.00  5.69
ATOM     71  CD2 HIS     5      55.748  67.591  49.127  1.00  5.69
ATOM     72  HD2 HIS     5      54.872  68.157  48.848  1.00  5.69
ATOM     73  C   HIS     5      56.644  68.325  53.227  1.00  5.69
ATOM     74  O   HIS     5      56.305  67.223  53.637  1.00  5.69
ATOM     75  N   HIS     6      57.660  69.017  53.751  1.00  4.81
ATOM     76  CA  HIS     6      58.330  68.708  54.996  1.00  4.81
ATOM     77  CB  HIS     6      59.773  69.232  54.888  1.00  4.81
ATOM     78  CG  HIS     6      60.897  68.210  54.836  1.00  4.81
ATOM     79  ND1 HIS     6      61.062  67.167  53.913  1.00  4.81
ATOM     80  CE1 HIS     6      62.241  66.604  54.209  1.00  4.81
ATOM     81  NE2 HIS     6      62.816  67.223  55.255  1.00  4.81
ATOM     82  CD2 HIS     6      62.005  68.271  55.635  1.00  4.81
ATOM     83  C   HIS     6      57.540  69.264  56.200  1.00  4.81
ATOM     84  O   HIS     6      58.150  69.793  57.131  1.00  4.81
ATOM     85  N   HIS     7      56.201  69.103  56.244  1.00  4.35
ATOM     86  H   HIS     7      55.779  68.616  55.462  1.00  4.35
ATOM     87  CA  HIS     7      55.337  69.262  57.454  1.00  4.35
ATOM     88  HA  HIS     7      55.477  70.277  57.830  1.00  4.35
ATOM     89  CB  HIS     7      53.843  69.082  57.084  1.00  4.35
ATOM     90  HB1 HIS     7      53.578  69.759  56.283  1.00  4.35
ATOM     91  HB2 HIS     7      53.261  69.394  57.947  1.00  4.35
ATOM     92  CG  HIS     7      53.402  67.667  56.727  1.00  4.35
ATOM     93  ND1 HIS     7      54.185  66.675  56.142  1.00  4.35
ATOM     94  CE1 HIS     7      53.422  65.567  56.108  1.00  4.35
ATOM     95  HE1 HIS     7      53.755  64.605  55.739  1.00  4.35
ATOM     96  NE2 HIS     7      52.203  65.811  56.624  1.00  4.35
ATOM     97  HE2 HIS     7      51.465  65.113  56.790  1.00  4.35
ATOM     98  CD2 HIS     7      52.174  67.132  57.017  1.00  4.35
ATOM     99  HD2 HIS     7      51.362  67.628  57.520  1.00  4.35
ATOM    100  C   HIS     7      55.700  68.279  58.592  1.00  4.35
ATOM    101  O   HIS     7      54.917  68.050  59.533  1.00  4.35
ATOM    102  N   HIS     8      56.908  67.728  58.552  1.00  3.90
ATOM    103  H   HIS     8      57.541  68.353  58.073  1.00  3.90
ATOM    104  CA  HIS     8      57.274  66.312  58.425  1.00  3.90
ATOM    105  HA  HIS     8      57.824  66.278  57.487  1.00  3.90
ATOM    106  CB  HIS     8      58.297  65.954  59.528  1.00  3.90
ATOM    107  HB1 HIS     8      58.148  64.925  59.825  1.00  3.90
ATOM    108  HB2 HIS     8      58.132  66.574  60.408  1.00  3.90
ATOM    109  CG  HIS     8      59.738  66.057  59.100  1.00  3.90
ATOM    110  ND1 HIS     8      60.749  65.155  59.447  1.00  3.90
ATOM    111  CE1 HIS     8      61.856  65.583  58.813  1.00  3.90
ATOM    112  HE1 HIS     8      62.823  65.101  58.856  1.00  3.90
ATOM    113  NE2 HIS     8      61.580  66.666  58.074  1.00  3.90
ATOM    114  HE2 HIS     8      62.203  67.111  57.399  1.00  3.90
ATOM    115  CD2 HIS     8      60.257  66.996  58.253  1.00  3.90
ATOM    116  HD2 HIS     8      59.735  67.816  57.778  1.00  3.90
ATOM    117  C   HIS     8      56.181  65.257  58.271  1.00  3.90
ATOM    118  O   HIS     8      55.251  65.143  59.050  1.00  3.90
ATOM    119  N   SER     9      56.508  64.316  57.373  1.00  3.26
ATOM    120  H   SER     9      57.251  64.510  56.721  1.00  3.26
ATOM    121  CA  SER     9      56.018  62.936  57.325  1.00  3.26
ATOM    122  HA  SER     9      55.007  62.943  56.918  1.00  3.26
ATOM    123  CB  SER     9      56.907  62.214  56.341  1.00  3.26
ATOM    124  HB1 SER     9      56.963  62.794  55.425  1.00  3.26
ATOM    125  HB2 SER     9      56.498  61.232  56.110  1.00  3.26
ATOM    126  OG  SER     9      58.196  62.111  56.909  1.00  3.26
ATOM    127  HG  SER     9      58.221  61.166  57.198  1.00  3.26
ATOM    128  C   SER     9      55.942  62.242  58.672  1.00  3.26
ATOM    129  O   SER     9      55.047  61.460  58.975  1.00  3.26
ATOM    130  N   HIS    10      56.906  62.644  59.488  1.00  3.17
ATOM    131  H   HIS    10      57.565  63.238  59.011  1.00  3.17
ATOM    132  CA  HIS    10      57.015  62.462  60.947  1.00  3.17
ATOM    133  HA  HIS    10      58.064  62.575  61.206  1.00  3.17
ATOM    134  CB  HIS    10      56.255  63.580  61.683  1.00  3.17
ATOM    135  HB1 HIS    10      55.182  63.416  61.568  1.00  3.17
ATOM    136  HB2 HIS    10      56.484  64.543  61.235  1.00  3.17
ATOM    137  CG  HIS    10      56.603  63.685  63.145  1.00  3.17
ATOM    138  ND1 HIS    10      57.857  64.029  63.678  1.00  3.17
ATOM    139  CE1 HIS    10      57.692  63.996  65.012  1.00  3.17
ATOM    140  HE1 HIS    10      58.470  64.206  65.734  1.00  3.17
ATOM    141  NE2 HIS    10      56.435  63.647  65.333  1.00  3.17
ATOM    142  HE2 HIS    10      56.077  63.516  66.267  1.00  3.17
ATOM    143  CD2 HIS    10      55.737  63.443  64.167  1.00  3.17
ATOM    144  HD2 HIS    10      54.708  63.126  64.054  1.00  3.17
ATOM    145  C   HIS    10      56.622  61.057  61.384  1.00  3.17
ATOM    146  O   HIS    10      56.025  60.869  62.437  1.00  3.17
ATOM    147  N   MET    11      57.069  60.079  60.588  1.00  2.36
ATOM    148  H   MET    11      57.320  60.384  59.646  1.00  2.36
ATOM    149  CA  MET    11      57.212  58.636  60.798  1.00  2.36
ATOM    150  HA  MET    11      56.491  58.118  60.165  1.00  2.36
ATOM    151  CB  MET    11      58.661  58.283  60.347  1.00  2.36
ATOM    152  HB1 MET    11      59.340  59.077  60.662  1.00  2.36
ATOM    153  HB2 MET    11      58.701  58.231  59.274  1.00  2.36
ATOM    154  CG  MET    11      59.297  56.958  60.794  1.00  2.36
ATOM    155  HG1 MET    11      58.618  56.157  60.514  1.00  2.36
ATOM    156  HG2 MET    11      59.438  56.977  61.874  1.00  2.36
ATOM    157  SD  MET    11      60.896  56.653  60.007  1.00  2.36
ATOM    158  CE  MET    11      61.646  55.281  60.919  1.00  2.36
ATOM    159  HE1 MET    11      61.013  54.403  60.876  1.00  2.36
ATOM    160  HE2 MET    11      62.601  55.013  60.468  1.00  2.36
ATOM    161  HE3 MET    11      61.821  55.587  61.947  1.00  2.36
ATOM    162  C   MET    11      57.079  58.062  62.214  1.00  2.36
ATOM    163  O   MET    11      56.788  56.880  62.367  1.00  2.36
ATOM    164  N   VAL    12      57.519  58.829  63.204  1.00  2.23
ATOM    165  H   VAL    12      57.464  59.823  63.056  1.00  2.23
ATOM    166  CA  VAL    12      58.011  58.398  64.491  1.00  2.23
ATOM    167  HA  VAL    12      58.942  57.870  64.327  1.00  2.23
ATOM    168  CB  VAL    12      58.308  59.597  65.418  1.00  2.23
ATOM    169  HB  VAL    12      58.884  59.224  66.266  1.00  2.23
ATOM    170  CG1 VAL    12      59.166  60.646  64.713  1.00  2.23
ATOM    171 1HG1 VAL    12      59.504  61.380  65.441  1.00  2.23
ATOM    172 2HG1 VAL    12      60.030  60.171  64.263  1.00  2.23
ATOM    173 3HG1 VAL    12      58.594  61.168  63.947  1.00  2.23
ATOM    174  CG2 VAL    12      57.071  60.309  65.976  1.00  2.23
ATOM    175 1HG2 VAL    12      57.377  61.165  66.577  1.00  2.23
ATOM    176 2HG2 VAL    12      56.433  60.652  65.161  1.00  2.23
ATOM    177 3HG2 VAL    12      56.495  59.646  66.619  1.00  2.23
ATOM    178  C   VAL    12      57.060  57.436  65.222  1.00  2.23
ATOM    179  O   VAL    12      55.841  57.483  65.115  1.00  2.23
ATOM    180  N   VAL    13      57.667  56.674  66.127  1.00  2.07
ATOM    181  H   VAL    13      58.679  56.655  66.130  1.00  2.07
ATOM    182  CA  VAL    13      57.043  56.386  67.412  1.00  2.07
ATOM    183  HA  VAL    13      56.165  57.018  67.553  1.00  2.07
ATOM    184  CB  VAL    13      56.578  54.934  67.518  1.00  2.07
ATOM    185  HB  VAL    13      57.447  54.318  67.325  1.00  2.07
ATOM    186  CG1 VAL    13      55.980  54.637  68.902  1.00  2.07
ATOM    187 1HG1 VAL    13      55.500  53.663  68.916  1.00  2.07
ATOM    188 2HG1 VAL    13      56.762  54.628  69.661  1.00  2.07
ATOM    189 3HG1 VAL    13      55.226  55.379  69.163  1.00  2.07
ATOM    190  CG2 VAL    13      55.510  54.639  66.456  1.00  2.07
ATOM    191 1HG2 VAL    13      55.172  53.610  66.542  1.00  2.07
ATOM    192 2HG2 VAL    13      54.658  55.308  66.578  1.00  2.07
ATOM    193 3HG2 VAL    13      55.922  54.776  65.458  1.00  2.07
ATOM    194  C   VAL    13      58.041  56.791  68.472  1.00  2.07
ATOM    195  O   VAL    13      59.264  56.752  68.237  1.00  2.07
ATOM    196  N   ILE    14      57.534  57.235  69.602  1.00  2.60
ATOM    197  H   ILE    14      56.536  57.211  69.705  1.00  2.60
ATOM    198  CA  ILE    14      58.313  57.661  70.747  1.00  2.60
ATOM    199  HA  ILE    14      59.374  57.488  70.561  1.00  2.60
ATOM    200  CB  ILE    14      58.119  59.170  71.051  1.00  2.60
ATOM    201  HB  ILE    14      58.466  59.347  72.071  1.00  2.60
ATOM    202  CG2 ILE    14      59.032  59.976  70.115  1.00  2.60
ATOM    203 1HG2 ILE    14      58.992  61.037  70.358  1.00  2.60
ATOM    204 2HG2 ILE    14      60.062  59.645  70.244  1.00  2.60
ATOM    205 3HG2 ILE    14      58.728  59.833  69.077  1.00  2.60
ATOM    206  CG1 ILE    14      56.654  59.665  70.944  1.00  2.60
ATOM    207 1HG1 ILE    14      56.002  58.996  71.502  1.00  2.60
ATOM    208 2HG1 ILE    14      56.335  59.649  69.901  1.00  2.60
ATOM    209  CD1 ILE    14      56.433  61.078  71.499  1.00  2.60
ATOM    210  HD1 ILE    14      55.367  61.305  71.488  1.00  2.60
ATOM    211  HD2 ILE    14      56.796  61.135  72.526  1.00  2.60
ATOM    212  HD3 ILE    14      56.949  61.817  70.886  1.00  2.60
ATOM    213  C   ILE    14      57.918  56.794  71.936  1.00  2.60
ATOM    214  O   ILE    14      56.769  56.787  72.376  1.00  2.60
ATOM    215  N   HIS    15      58.880  56.025  72.426  1.00  2.69
ATOM    216  H   HIS    15      59.803  56.081  72.008  1.00  2.69
ATOM    217  CA  HIS    15      58.738  55.225  73.627  1.00  2.69
ATOM    218  HA  HIS    15      57.736  54.803  73.647  1.00  2.69
ATOM    219  CB  HIS    15      59.741  54.062  73.508  1.00  2.69
ATOM    220  HB1 HIS    15      60.748  54.436  73.667  1.00  2.69
ATOM    221  HB2 HIS    15      59.725  53.688  72.486  1.00  2.69
ATOM    222  CG  HIS    15      59.500  52.871  74.406  1.00  2.69
ATOM    223  ND1 HIS    15      60.282  51.714  74.425  1.00  2.69
ATOM    224  CE1 HIS    15      59.776  50.938  75.398  1.00  2.69
ATOM    225  HE1 HIS    15      60.167  49.972  75.682  1.00  2.69
ATOM    226  NE2 HIS    15      58.725  51.542  75.974  1.00  2.69
ATOM    227  HE2 HIS    15      58.197  51.226  76.784  1.00  2.69
ATOM    228  CD2 HIS    15      58.540  52.756  75.366  1.00  2.69
ATOM    229  HD2 HIS    15      57.796  53.478  75.653  1.00  2.69
ATOM    230  C   HIS    15      58.959  56.140  74.831  1.00  2.69
ATOM    231  O   HIS    15      60.075  56.651  74.962  1.00  2.69
ATOM    232  N   PRO    16      57.933  56.420  75.661  1.00  3.50
ATOM    233  CD  PRO    16      56.536  56.010  75.558  1.00  3.50
ATOM    234  HD1 PRO    16      56.414  54.962  75.291  1.00  3.50
ATOM    235  HD2 PRO    16      56.030  56.637  74.824  1.00  3.50
ATOM    236  CG  PRO    16      55.930  56.262  76.936  1.00  3.50
ATOM    237  HG1 PRO    16      56.123  55.406  77.585  1.00  3.50
ATOM    238  HG2 PRO    16      54.861  56.465  76.877  1.00  3.50
ATOM    239  CB  PRO    16      56.715  57.475  77.432  1.00  3.50
ATOM    240  HB1 PRO    16      56.745  57.516  78.522  1.00  3.50
ATOM    241  HB2 PRO    16      56.262  58.384  77.032  1.00  3.50
ATOM    242  CA  PRO    16      58.107  57.290  76.817  1.00  3.50
ATOM    243  HA  PRO    16      58.485  58.262  76.497  1.00  3.50
ATOM    244  C   PRO    16      59.110  56.697  77.806  1.00  3.50
ATOM    245  O   PRO    16      59.944  57.435  78.318  1.00  3.50
ATOM    246  N   ASP    17      59.089  55.376  78.009  1.00  3.47
ATOM    247  H   ASP    17      58.343  54.822  77.599  1.00  3.47
ATOM    248  CA  ASP    17      59.919  54.694  78.998  1.00  3.47
ATOM    249  HA  ASP    17      59.655  55.124  79.966  1.00  3.47
ATOM    250  CB  ASP    17      59.544  53.205  79.092  1.00  3.47
ATOM    251  HB1 ASP    17      60.037  52.770  79.962  1.00  3.47
ATOM    252  HB2 ASP    17      59.893  52.668  78.215  1.00  3.47
ATOM    253  CG  ASP    17      58.031  53.010  79.209  1.00  3.47
ATOM    254  OD1 ASP    17      57.536  52.932  80.351  1.00  3.47
ATOM    255  OD2 ASP    17      57.382  52.980  78.137  1.00  3.47
ATOM    256  C   ASP    17      61.445  54.934  78.852  1.00  3.47
ATOM    257  O   ASP    17      62.087  55.278  79.845  1.00  3.47
ATOM    258  N   PRO    18      62.049  54.845  77.647  1.00  3.15
ATOM    259  CD  PRO    18      61.598  54.031  76.533  1.00  3.15
ATOM    260  HD1 PRO    18      60.682  54.429  76.112  1.00  3.15
ATOM    261  HD2 PRO    18      61.453  53.004  76.865  1.00  3.15
ATOM    262  CG  PRO    18      62.725  54.042  75.501  1.00  3.15
ATOM    263  HG1 PRO    18      62.591  54.876  74.814  1.00  3.15
ATOM    264  HG2 PRO    18      62.792  53.098  74.960  1.00  3.15
ATOM    265  CB  PRO    18      63.953  54.289  76.369  1.00  3.15
ATOM    266  HB1 PRO    18      64.800  54.660  75.793  1.00  3.15
ATOM    267  HB2 PRO    18      64.225  53.371  76.894  1.00  3.15
ATOM    268  CA  PRO    18      63.408  55.313  77.367  1.00  3.15
ATOM    269  HA  PRO    18      64.011  55.282  78.275  1.00  3.15
ATOM    270  C   PRO    18      63.490  56.747  76.792  1.00  3.15
ATOM    271  O   PRO    18      64.566  57.181  76.368  1.00  3.15
ATOM    272  N   GLY    19      62.367  57.468  76.702  1.00  3.36
ATOM    273  H   GLY    19      61.527  57.083  77.123  1.00  3.36
ATOM    274  CA  GLY    19      62.218  58.759  76.014  1.00  3.36
ATOM    275  HA1 GLY    19      62.654  59.540  76.637  1.00  3.36
ATOM    276  HA2 GLY    19      61.154  58.964  75.900  1.00  3.36
ATOM    277  C   GLY    19      62.863  58.816  74.638  1.00  3.36
ATOM    278  O   GLY    19      63.586  59.770  74.328  1.00  3.36
ATOM    279  N   ARG    20      62.677  57.763  73.835  1.00  2.77
ATOM    280  H   ARG    20      62.004  57.065  74.143  1.00  2.77
ATOM    281  CA  ARG    20      63.460  57.507  72.620  1.00  2.77
ATOM    282  HA  ARG    20      64.052  58.389  72.405  1.00  2.77
ATOM    283  CB  ARG    20      64.412  56.310  72.835  1.00  2.77
ATOM    284  HB1 ARG    20      64.032  55.450  72.281  1.00  2.77
ATOM    285  HB2 ARG    20      64.429  56.028  73.887  1.00  2.77
ATOM    286  CG  ARG    20      65.865  56.573  72.395  1.00  2.77
ATOM    287  HG1 ARG    20      65.871  57.072  71.424  1.00  2.77
ATOM    288  HG2 ARG    20      66.351  55.604  72.270  1.00  2.77
ATOM    289  CD  ARG    20      66.697  57.378  73.415  1.00  2.77
ATOM    290  HD1 ARG    20      67.741  57.386  73.098  1.00  2.77
ATOM    291  HD2 ARG    20      66.653  56.867  74.380  1.00  2.77
ATOM    292  NE  ARG    20      66.213  58.762  73.592  1.00  2.77
ATOM    293  HE  ARG    20      65.489  58.885  74.293  1.00  2.77
ATOM    294  CZ  ARG    20      66.446  59.810  72.822  1.00  2.77
ATOM    295  NH1 ARG    20      65.733  60.887  72.961  1.00  2.77
ATOM    296 1HH1 ARG    20      64.956  60.847  73.620  1.00  2.77
ATOM    297 2HH1 ARG    20      65.843  61.678  72.357  1.00  2.77
ATOM    298  NH2 ARG    20      67.332  59.801  71.870  1.00  2.77
ATOM    299 1HH2 ARG    20      67.885  58.975  71.730  1.00  2.77
ATOM    300 2HH2 ARG    20      67.410  60.583  71.247  1.00  2.77
ATOM    301  C   ARG    20      62.558  57.327  71.406  1.00  2.77
ATOM    302  O   ARG    20      61.631  56.521  71.419  1.00  2.77
ATOM    303  N   GLU    21      62.855  58.087  70.351  1.00  2.53
ATOM    304  H   GLU    21      63.628  58.722  70.419  1.00  2.53
ATOM    305  CA  GLU    21      62.331  57.824  69.013  1.00  2.53
ATOM    306  HA  GLU    21      61.246  57.774  69.058  1.00  2.53
ATOM    307  CB  GLU    21      62.738  58.935  68.010  1.00  2.53
ATOM    308  HB1 GLU    21      62.569  58.547  67.003  1.00  2.53
ATOM    309  HB2 GLU    21      63.806  59.136  68.116  1.00  2.53
ATOM    310  CG  GLU    21      61.960  60.263  68.112  1.00  2.53
ATOM    311  HG1 GLU    21      62.183  60.733  69.071  1.00  2.53
ATOM    312  HG2 GLU    21      60.898  60.023  68.076  1.00  2.53
ATOM    313  CD  GLU    21      62.259  61.251  66.960  1.00  2.53
ATOM    314  OE1 GLU    21      63.205  61.028  66.176  1.00  2.53
ATOM    315  OE2 GLU    21      61.494  62.224  66.768  1.00  2.53
ATOM    316  C   GLU    21      62.863  56.493  68.451  1.00  2.53
ATOM    317  O   GLU    21      64.040  56.174  68.641  1.00  2.53
ATOM    318  N   LEU    22      62.005  55.733  67.756  1.00  1.91
ATOM    319  H   LEU    22      61.041  56.047  67.741  1.00  1.91
ATOM    320  CA  LEU    22      62.240  54.320  67.434  1.00  1.91
ATOM    321  HA  LEU    22      63.245  54.209  67.026  1.00  1.91
ATOM    322  CB  LEU    22      62.161  53.558  68.791  1.00  1.91
ATOM    323  HB1 LEU    22      61.155  53.685  69.195  1.00  1.91
ATOM    324  HB2 LEU    22      62.846  54.022  69.501  1.00  1.91
ATOM    325  CG  LEU    22      62.483  52.055  68.769  1.00  1.91
ATOM    326  HG  LEU    22      61.792  51.543  68.112  1.00  1.91
ATOM    327  CD1 LEU    22      63.915  51.790  68.307  1.00  1.91
ATOM    328 1HD1 LEU    22      64.129  50.723  68.379  1.00  1.91
ATOM    329 2HD1 LEU    22      64.039  52.086  67.267  1.00  1.91
ATOM    330 3HD1 LEU    22      64.619  52.338  68.934  1.00  1.91
ATOM    331  CD2 LEU    22      62.304  51.462  70.166  1.00  1.91
ATOM    332 1HD2 LEU    22      62.506  50.391  70.135  1.00  1.91
ATOM    333 2HD2 LEU    22      62.988  51.936  70.870  1.00  1.91
ATOM    334 3HD2 LEU    22      61.276  51.606  70.498  1.00  1.91
ATOM    335  C   LEU    22      61.220  53.753  66.414  1.00  1.91
ATOM    336  O   LEU    22      60.286  53.035  66.788  1.00  1.91
ATOM    337  N   SER    23      61.432  54.128  65.138  1.00  1.69
ATOM    338  H   SER    23      62.203  54.767  65.029  1.00  1.69
ATOM    339  CA  SER    23      60.842  53.622  63.870  1.00  1.69
ATOM    340  HA  SER    23      60.699  54.473  63.219  1.00  1.69
ATOM    341  CB  SER    23      61.879  52.666  63.253  1.00  1.69
ATOM    342  HB1 SER    23      62.074  51.862  63.962  1.00  1.69
ATOM    343  HB2 SER    23      62.813  53.203  63.085  1.00  1.69
ATOM    344  OG  SER    23      61.450  52.091  62.029  1.00  1.69
ATOM    345  HG  SER    23      61.889  51.231  61.957  1.00  1.69
ATOM    346  C   SER    23      59.514  52.882  63.961  1.00  1.69
ATOM    347  O   SER    23      59.454  51.883  64.648  1.00  1.69
ATOM    348  N   PRO    24      58.465  53.226  63.200  1.00  1.66
ATOM    349  CD  PRO    24      58.393  54.165  62.121  1.00  1.66
ATOM    350  HD1 PRO    24      59.172  53.981  61.391  1.00  1.66
ATOM    351  HD2 PRO    24      58.452  55.164  62.542  1.00  1.66
ATOM    352  CG  PRO    24      57.036  53.912  61.473  1.00  1.66
ATOM    353  HG1 PRO    24      57.127  53.064  60.803  1.00  1.66
ATOM    354  HG2 PRO    24      56.643  54.790  60.964  1.00  1.66
ATOM    355  CB  PRO    24      56.156  53.474  62.621  1.00  1.66
ATOM    356  HB1 PRO    24      55.294  52.901  62.305  1.00  1.66
ATOM    357  HB2 PRO    24      55.841  54.348  63.192  1.00  1.66
ATOM    358  CA  PRO    24      57.153  52.652  63.427  1.00  1.66
ATOM    359  HA  PRO    24      56.911  52.832  64.474  1.00  1.66
ATOM    360  C   PRO    24      57.103  51.121  63.273  1.00  1.66
ATOM    361  O   PRO    24      56.296  50.485  63.953  1.00  1.66
ATOM    362  N   GLU    25      58.041  50.512  62.527  1.00  1.68
ATOM    363  H   GLU    25      58.744  51.072  62.081  1.00  1.68
ATOM    364  CA  GLU    25      58.246  49.062  62.621  1.00  1.68
ATOM    365  HA  GLU    25      57.249  48.618  62.591  1.00  1.68
ATOM    366  CB  GLU    25      59.003  48.470  61.422  1.00  1.68
ATOM    367  HB1 GLU    25      60.077  48.528  61.610  1.00  1.68
ATOM    368  HB2 GLU    25      58.770  49.054  60.535  1.00  1.68
ATOM    369  CG  GLU    25      58.558  47.007  61.180  1.00  1.68
ATOM    370  HG1 GLU    25      57.751  47.001  60.451  1.00  1.68
ATOM    371  HG2 GLU    25      58.149  46.581  62.096  1.00  1.68
ATOM    372  CD  GLU    25      59.659  46.072  60.679  1.00  1.68
ATOM    373  OE1 GLU    25      60.538  46.509  59.910  1.00  1.68
ATOM    374  OE2 GLU    25      59.640  44.875  61.048  1.00  1.68
ATOM    375  C   GLU    25      58.878  48.552  63.931  1.00  1.68
ATOM    376  O   GLU    25      58.450  47.527  64.447  1.00  1.68
ATOM    377  N   GLU    26      59.861  49.256  64.493  1.00  1.91
ATOM    378  H   GLU    26      60.045  50.174  64.117  1.00  1.91
ATOM    379  CA  GLU    26      60.472  48.945  65.793  1.00  1.91
ATOM    380  HA  GLU    26      60.746  47.892  65.799  1.00  1.91
ATOM    381  CB  GLU    26      61.757  49.755  66.030  1.00  1.91
ATOM    382  HB1 GLU    26      62.111  49.558  67.043  1.00  1.91
ATOM    383  HB2 GLU    26      61.512  50.812  65.958  1.00  1.91
ATOM    384  CG  GLU    26      62.921  49.481  65.067  1.00  1.91
ATOM    385  HG1 GLU    26      63.629  50.308  65.168  1.00  1.91
ATOM    386  HG2 GLU    26      62.553  49.499  64.039  1.00  1.91
ATOM    387  CD  GLU    26      63.669  48.163  65.324  1.00  1.91
ATOM    388  OE1 GLU    26      64.826  48.066  64.864  1.00  1.91
ATOM    389  OE2 GLU    26      63.060  47.173  65.789  1.00  1.91
ATOM    390  C   GLU    26      59.517  49.150  66.977  1.00  1.91
ATOM    391  O   GLU    26      59.401  48.273  67.832  1.00  1.91
ATOM    392  N   ALA    27      58.760  50.250  67.008  1.00  1.99
ATOM    393  H   ALA    27      58.967  51.003  66.360  1.00  1.99
ATOM    394  CA  ALA    27      57.565  50.318  67.852  1.00  1.99
ATOM    395  HA  ALA    27      57.901  50.307  68.888  1.00  1.99
ATOM    396  CB  ALA    27      56.891  51.639  67.582  1.00  1.99
ATOM    397  HB1 ALA    27      55.912  51.654  68.056  1.00  1.99
ATOM    398  HB2 ALA    27      57.530  52.399  68.013  1.00  1.99
ATOM    399  HB3 ALA    27      56.779  51.794  66.510  1.00  1.99
ATOM    400  C   ALA    27      56.564  49.158  67.719  1.00  1.99
ATOM    401  O   ALA    27      56.145  48.625  68.749  1.00  1.99
ATOM    402  N   HIS    28      56.179  48.740  66.506  1.00  2.25
ATOM    403  H   HIS    28      56.504  49.222  65.677  1.00  2.25
ATOM    404  CA  HIS    28      55.325  47.543  66.354  1.00  2.25
ATOM    405  HA  HIS    28      54.386  47.695  66.893  1.00  2.25
ATOM    406  CB  HIS    28      54.976  47.406  64.855  1.00  2.25
ATOM    407  HB1 HIS    28      55.808  47.777  64.259  1.00  2.25
ATOM    408  HB2 HIS    28      54.127  48.058  64.651  1.00  2.25
ATOM    409  CG  HIS    28      54.654  46.026  64.332  1.00  2.25
ATOM    410  ND1 HIS    28      53.376  45.500  64.095  1.00  2.25
ATOM    411  CE1 HIS    28      53.576  44.282  63.574  1.00  2.25
ATOM    412  HE1 HIS    28      52.785  43.588  63.324  1.00  2.25
ATOM    413  NE2 HIS    28      54.888  44.047  63.404  1.00  2.25
ATOM    414  HE2 HIS    28      55.295  43.203  63.025  1.00  2.25
ATOM    415  CD2 HIS    28      55.582  45.139  63.870  1.00  2.25
ATOM    416  HD2 HIS    28      56.656  45.282  63.867  1.00  2.25
ATOM    417  C   HIS    28      55.959  46.290  66.976  1.00  2.25
ATOM    418  O   HIS    28      55.337  45.630  67.806  1.00  2.25
ATOM    419  N   ARG    29      57.235  46.030  66.670  1.00  2.40
ATOM    420  H   ARG    29      57.681  46.656  66.003  1.00  2.40
ATOM    421  CA  ARG    29      58.053  44.940  67.233  1.00  2.40
ATOM    422  HA  ARG    29      57.606  43.987  66.952  1.00  2.40
ATOM    423  CB  ARG    29      59.495  45.037  66.641  1.00  2.40
ATOM    424  HB1 ARG    29      60.212  44.770  67.420  1.00  2.40
ATOM    425  HB2 ARG    29      59.710  46.068  66.374  1.00  2.40
ATOM    426  CG  ARG    29      59.787  44.123  65.428  1.00  2.40
ATOM    427  HG1 ARG    29      58.861  43.619  65.150  1.00  2.40
ATOM    428  HG2 ARG    29      60.487  43.348  65.739  1.00  2.40
ATOM    429  CD  ARG    29      60.331  44.782  64.140  1.00  2.40
ATOM    430  HD1 ARG    29      59.655  45.576  63.832  1.00  2.40
ATOM    431  HD2 ARG    29      60.293  44.017  63.364  1.00  2.40
ATOM    432  NE  ARG    29      61.719  45.313  64.198  1.00  2.40
ATOM    433  HE  ARG    29      62.050  45.758  65.055  1.00  2.40
ATOM    434  CZ  ARG    29      62.528  45.471  63.153  1.00  2.40
ATOM    435  NH1 ARG    29      63.707  46.003  63.256  1.00  2.40
ATOM    436 1HH1 ARG    29      63.977  46.425  64.151  1.00  2.40
ATOM    437 2HH1 ARG    29      64.252  46.201  62.442  1.00  2.40
ATOM    438  NH2 ARG    29      62.219  45.135  61.941  1.00  2.40
ATOM    439 1HH2 ARG    29      61.257  44.856  61.747  1.00  2.40
ATOM    440 2HH2 ARG    29      62.726  45.552  61.182  1.00  2.40
ATOM    441  C   ARG    29      58.099  44.913  68.765  1.00  2.40
ATOM    442  O   ARG    29      58.062  43.831  69.347  1.00  2.40
ATOM    443  N   ALA    30      58.171  46.079  69.407  1.00  2.50
ATOM    444  H   ALA    30      58.287  46.912  68.840  1.00  2.50
ATOM    445  CA  ALA    30      58.200  46.239  70.863  1.00  2.50
ATOM    446  HA  ALA    30      58.641  45.345  71.305  1.00  2.50
ATOM    447  CB  ALA    30      59.126  47.422  71.180  1.00  2.50
ATOM    448  HB1 ALA    30      59.134  47.618  72.253  1.00  2.50
ATOM    449  HB2 ALA    30      60.141  47.188  70.855  1.00  2.50
ATOM    450  HB3 ALA    30      58.792  48.312  70.649  1.00  2.50
ATOM    451  C   ALA    30      56.803  46.394  71.504  1.00  2.50
ATOM    452  O   ALA    30      56.706  46.521  72.725  1.00  2.50
ATOM    453  N   GLY    31      55.716  46.362  70.721  1.00  2.69
ATOM    454  H   GLY    31      55.827  46.277  69.718  1.00  2.69
ATOM    455  CA  GLY    31      54.353  46.425  71.253  1.00  2.69
ATOM    456  HA1 GLY    31      54.259  45.742  72.098  1.00  2.69
ATOM    457  HA2 GLY    31      53.661  46.106  70.474  1.00  2.69
ATOM    458  C   GLY    31      53.920  47.818  71.717  1.00  2.69
ATOM    459  O   GLY    31      52.962  47.938  72.478  1.00  2.69
ATOM    460  N   LEU    32      54.632  48.865  71.288  1.00  2.42
ATOM    461  H   LEU    32      55.366  48.679  70.614  1.00  2.42
ATOM    462  CA  LEU    32      54.383  50.245  71.705  1.00  2.42
ATOM    463  HA  LEU    32      54.267  50.265  72.790  1.00  2.42
ATOM    464  CB  LEU    32      55.564  51.153  71.318  1.00  2.42
ATOM    465  HB1 LEU    32      55.398  52.126  71.783  1.00  2.42
ATOM    466  HB2 LEU    32      55.550  51.297  70.240  1.00  2.42
ATOM    467  CG  LEU    32      56.963  50.656  71.704  1.00  2.42
ATOM    468  HG  LEU    32      57.204  49.786  71.099  1.00  2.42
ATOM    469  CD1 LEU    32      57.975  51.759  71.395  1.00  2.42
ATOM    470 1HD1 LEU    32      58.978  51.410  71.641  1.00  2.42
ATOM    471 2HD1 LEU    32      57.941  52.022  70.340  1.00  2.42
ATOM    472 3HD1 LEU    32      57.739  52.638  71.992  1.00  2.42
ATOM    473  CD2 LEU    32      57.075  50.275  73.174  1.00  2.42
ATOM    474 1HD2 LEU    32      58.104  50.000  73.398  1.00  2.42
ATOM    475 2HD2 LEU    32      56.772  51.109  73.805  1.00  2.42
ATOM    476 3HD2 LEU    32      56.444  49.412  73.388  1.00  2.42
ATOM    477  C   LEU    32      53.114  50.845  71.106  1.00  2.42
ATOM    478  O   LEU    32      52.415  51.620  71.755  1.00  2.42
ATOM    479  N   ILE    33      52.848  50.474  69.859  1.00  2.49
ATOM    480  H   ILE    33      53.469  49.793  69.440  1.00  2.49
ATOM    481  CA  ILE    33      51.580  50.655  69.176  1.00  2.49
ATOM    482  HA  ILE    33      50.792  50.702  69.928  1.00  2.49
ATOM    483  CB  ILE    33      51.507  51.947  68.320  1.00  2.49
ATOM    484  HB  ILE    33      50.673  51.832  67.626  1.00  2.49
ATOM    485  CG2 ILE    33      51.156  53.149  69.214  1.00  2.49
ATOM    486 1HG2 ILE    33      50.954  54.025  68.599  1.00  2.49
ATOM    487 2HG2 ILE    33      50.272  52.929  69.813  1.00  2.49
ATOM    488 3HG2 ILE    33      51.988  53.372  69.883  1.00  2.49
ATOM    489  CG1 ILE    33      52.755  52.310  67.484  1.00  2.49
ATOM    490 1HG1 ILE    33      53.600  52.486  68.149  1.00  2.49
ATOM    491 2HG1 ILE    33      52.549  53.242  66.955  1.00  2.49
ATOM    492  CD1 ILE    33      53.159  51.270  66.436  1.00  2.49
ATOM    493  HD1 ILE    33      53.875  51.710  65.741  1.00  2.49
ATOM    494  HD2 ILE    33      53.633  50.417  66.918  1.00  2.49
ATOM    495  HD3 ILE    33      52.279  50.943  65.883  1.00  2.49
ATOM    496  C   ILE    33      51.301  49.397  68.345  1.00  2.49
ATOM    497  O   ILE    33      52.209  48.630  68.022  1.00  2.49
ATOM    498  N   ASP    34      50.028  49.138  68.061  1.00  2.63
ATOM    499  H   ASP    34      49.313  49.796  68.323  1.00  2.63
ATOM    500  CA  ASP    34      49.610  47.908  67.391  1.00  2.63
ATOM    501  HA  ASP    34      50.156  47.080  67.848  1.00  2.63
ATOM    502  CB  ASP    34      48.105  47.671  67.650  1.00  2.63
ATOM    503  HB1 ASP    34      47.786  48.192  68.555  1.00  2.63
ATOM    504  HB2 ASP    34      47.962  46.603  67.828  1.00  2.63
ATOM    505  CG  ASP    34      47.216  48.085  66.473  1.00  2.63
ATOM    506  OD1 ASP    34      46.786  47.172  65.733  1.00  2.63
ATOM    507  OD2 ASP    34      47.054  49.300  66.228  1.00  2.63
ATOM    508  C   ASP    34      49.936  47.893  65.886  1.00  2.63
ATOM    509  O   ASP    34      50.317  48.910  65.293  1.00  2.63
ATOM    510  N   TRP    35      49.712  46.744  65.236  1.00  2.54
ATOM    511  H   TRP    35      49.300  45.974  65.738  1.00  2.54
ATOM    512  CA  TRP    35      49.966  46.600  63.805  1.00  2.54
ATOM    513  HA  TRP    35      51.015  46.864  63.661  1.00  2.54
ATOM    514  CB  TRP    35      49.794  45.145  63.335  1.00  2.54
ATOM    515  HB1 TRP    35      50.206  44.474  64.092  1.00  2.54
ATOM    516  HB2 TRP    35      50.403  45.018  62.440  1.00  2.54
ATOM    517  CG  TRP    35      48.399  44.707  62.983  1.00  2.54
ATOM    518  CD1 TRP    35      47.566  44.032  63.804  1.00  2.54
ATOM    519  HD1 TRP    35      47.806  43.727  64.817  1.00  2.54
ATOM    520  NE1 TRP    35      46.359  43.814  63.170  1.00  2.54
ATOM    521  HE1 TRP    35      45.582  43.347  63.618  1.00  2.54
ATOM    522  CE2 TRP    35      46.337  44.365  61.909  1.00  2.54
ATOM    523  CZ2 TRP    35      45.349  44.439  60.915  1.00  2.54
ATOM    524  HZ2 TRP    35      44.386  43.971  61.073  1.00  2.54
ATOM    525  CH2 TRP    35      45.627  45.129  59.723  1.00  2.54
ATOM    526  HH2 TRP    35      44.866  45.213  58.957  1.00  2.54
ATOM    527  CZ3 TRP    35      46.884  45.734  59.541  1.00  2.54
ATOM    528  HZ3 TRP    35      47.068  46.319  58.651  1.00  2.54
ATOM    529  CE3 TRP    35      47.880  45.622  60.534  1.00  2.54
ATOM    530  HE3 TRP    35      48.836  46.106  60.396  1.00  2.54
ATOM    531  CD2 TRP    35      47.633  44.942  61.752  1.00  2.54
ATOM    532  C   TRP    35      49.156  47.542  62.907  1.00  2.54
ATOM    533  O   TRP    35      49.645  47.964  61.859  1.00  2.54
ATOM    534  N   ASN    36      47.917  47.842  63.291  1.00  2.81
ATOM    535  H   ASN    36      47.597  47.467  64.185  1.00  2.81
ATOM    536  CA  ASN    36      46.949  48.610  62.523  1.00  2.81
ATOM    537  HA  ASN    36      47.033  48.316  61.475  1.00  2.81
ATOM    538  CB  ASN    36      45.558  48.212  63.040  1.00  2.81
ATOM    539  HB1 ASN    36      45.344  48.730  63.976  1.00  2.81
ATOM    540  HB2 ASN    36      45.542  47.143  63.254  1.00  2.81
ATOM    541  CG  ASN    36      44.468  48.510  62.041  1.00  2.81
ATOM    542  OD1 ASN    36      44.038  49.641  61.894  1.00  2.81
ATOM    543  ND2 ASN    36      43.986  47.524  61.323  1.00  2.81
ATOM    544 1HD2 ASN    36      44.348  46.593  61.449  1.00  2.81
ATOM    545 2HD2 ASN    36      43.216  47.734  60.712  1.00  2.81
ATOM    546  C   ASN    36      47.259  50.116  62.613  1.00  2.81
ATOM    547  O   ASN    36      47.193  50.839  61.609  1.00  2.81
ATOM    548  N   MET    37      47.644  50.608  63.794  1.00  2.54
ATOM    549  H   MET    37      47.608  50.000  64.618  1.00  2.54
ATOM    550  CA  MET    37      48.189  51.959  63.956  1.00  2.54
ATOM    551  HA  MET    37      47.524  52.666  63.466  1.00  2.54
ATOM    552  CB  MET    37      48.281  52.332  65.443  1.00  2.54
ATOM    553  HB1 MET    37      48.891  53.230  65.549  1.00  2.54
ATOM    554  HB2 MET    37      48.770  51.528  65.996  1.00  2.54
ATOM    555  CG  MET    37      46.897  52.607  66.052  1.00  2.54
ATOM    556  HG1 MET    37      47.038  52.938  67.081  1.00  2.54
ATOM    557  HG2 MET    37      46.344  51.669  66.089  1.00  2.54
ATOM    558  SD  MET    37      45.856  53.831  65.189  1.00  2.54
ATOM    559  CE  MET    37      46.918  55.300  65.270  1.00  2.54
ATOM    560  HE1 MET    37      46.386  56.159  64.862  1.00  2.54
ATOM    561  HE2 MET    37      47.183  55.506  66.309  1.00  2.54
ATOM    562  HE3 MET    37      47.827  55.139  64.689  1.00  2.54
ATOM    563  C   MET    37      49.545  52.139  63.259  1.00  2.54
ATOM    564  O   MET    37      49.719  53.135  62.556  1.00  2.54
ATOM    565  N   PHE    38      50.457  51.164  63.348  1.00  1.98
ATOM    566  H   PHE    38      50.289  50.384  63.979  1.00  1.98
ATOM    567  CA  PHE    38      51.685  51.160  62.546  1.00  1.98
ATOM    568  HA  PHE    38      52.277  52.035  62.817  1.00  1.98
ATOM    569  CB  PHE    38      52.527  49.900  62.853  1.00  1.98
ATOM    570  HB1 PHE    38      51.849  49.050  62.916  1.00  1.98
ATOM    571  HB2 PHE    38      52.977  50.019  63.837  1.00  1.98
ATOM    572  CG  PHE    38      53.642  49.520  61.871  1.00  1.98
ATOM    573  CD1 PHE    38      54.366  50.488  61.148  1.00  1.98
ATOM    574  HD1 PHE    38      54.140  51.528  61.279  1.00  1.98
ATOM    575  CE1 PHE    38      55.363  50.118  60.229  1.00  1.98
ATOM    576  HE1 PHE    38      55.893  50.877  59.683  1.00  1.98
ATOM    577  CZ  PHE    38      55.672  48.762  60.047  1.00  1.98
ATOM    578  HZ  PHE    38      56.443  48.468  59.349  1.00  1.98
ATOM    579  CE2 PHE    38      54.992  47.787  60.794  1.00  1.98
ATOM    580  HE2 PHE    38      55.238  46.739  60.673  1.00  1.98
ATOM    581  CD2 PHE    38      53.970  48.165  61.685  1.00  1.98
ATOM    582  HD2 PHE    38      53.438  47.405  62.237  1.00  1.98
ATOM    583  C   PHE    38      51.405  51.265  61.043  1.00  1.98
ATOM    584  O   PHE    38      51.993  52.105  60.361  1.00  1.98
ATOM    585  N   VAL    39      50.492  50.457  60.508  1.00  2.25
ATOM    586  H   VAL    39      50.077  49.737  61.091  1.00  2.25
ATOM    587  CA  VAL    39      50.123  50.542  59.091  1.00  2.25
ATOM    588  HA  VAL    39      51.017  50.409  58.495  1.00  2.25
ATOM    589  CB  VAL    39      49.124  49.432  58.713  1.00  2.25
ATOM    590  HB  VAL    39      48.384  49.319  59.505  1.00  2.25
ATOM    591  CG1 VAL    39      48.376  49.661  57.391  1.00  2.25
ATOM    592 1HG1 VAL    39      47.746  48.802  57.165  1.00  2.25
ATOM    593 2HG1 VAL    39      47.727  50.534  57.469  1.00  2.25
ATOM    594 3HG1 VAL    39      49.088  49.818  56.580  1.00  2.25
ATOM    595  CG2 VAL    39      49.886  48.116  58.545  1.00  2.25
ATOM    596 1HG2 VAL    39      49.190  47.309  58.342  1.00  2.25
ATOM    597 2HG2 VAL    39      50.605  48.197  57.729  1.00  2.25
ATOM    598 3HG2 VAL    39      50.420  47.894  59.465  1.00  2.25
ATOM    599  C   VAL    39      49.586  51.919  58.715  1.00  2.25
ATOM    600  O   VAL    39      50.015  52.447  57.688  1.00  2.25
ATOM    601  N   LYS    40      48.714  52.532  59.535  1.00  2.52
ATOM    602  H   LYS    40      48.416  52.059  60.380  1.00  2.52
ATOM    603  CA  LYS    40      48.258  53.907  59.250  1.00  2.52
ATOM    604  HA  LYS    40      47.775  53.926  58.272  1.00  2.52
ATOM    605  CB  LYS    40      47.261  54.417  60.301  1.00  2.52
ATOM    606  HB1 LYS    40      47.102  55.487  60.140  1.00  2.52
ATOM    607  HB2 LYS    40      47.691  54.287  61.295  1.00  2.52
ATOM    608  CG  LYS    40      45.898  53.727  60.237  1.00  2.52
ATOM    609  HG1 LYS    40      46.040  52.654  60.343  1.00  2.52
ATOM    610  HG2 LYS    40      45.438  53.909  59.265  1.00  2.52
ATOM    611  CD  LYS    40      44.978  54.268  61.347  1.00  2.52
ATOM    612  HD1 LYS    40      44.422  55.121  60.956  1.00  2.52
ATOM    613  HD2 LYS    40      45.563  54.613  62.201  1.00  2.52
ATOM    614  CE  LYS    40      44.000  53.190  61.818  1.00  2.52
ATOM    615  HE1 LYS    40      43.520  52.749  60.939  1.00  2.52
ATOM    616  HE2 LYS    40      43.224  53.649  62.438  1.00  2.52
ATOM    617  NZ  LYS    40      44.709  52.144  62.590  1.00  2.52
ATOM    618  HZ1 LYS    40      44.939  52.456  63.526  1.00  2.52
ATOM    619  HZ2 LYS    40      44.146  51.295  62.639  1.00  2.52
ATOM    620  HZ3 LYS    40      45.561  51.865  62.110  1.00  2.52
ATOM    621  C   LYS    40      49.402  54.912  59.180  1.00  2.52
ATOM    622  O   LYS    40      49.495  55.645  58.197  1.00  2.52
ATOM    623  N   LEU    41      50.281  54.901  60.186  1.00  2.33
ATOM    624  H   LEU    41      50.124  54.262  60.957  1.00  2.33
ATOM    625  CA  LEU    41      51.433  55.801  60.239  1.00  2.33
ATOM    626  HA  LEU    41      51.074  56.832  60.238  1.00  2.33
ATOM    627  CB  LEU    41      52.239  55.545  61.526  1.00  2.33
ATOM    628  HB1 LEU    41      53.204  56.049  61.446  1.00  2.33
ATOM    629  HB2 LEU    41      52.431  54.475  61.612  1.00  2.33
ATOM    630  CG  LEU    41      51.537  56.044  62.803  1.00  2.33
ATOM    631  HG  LEU    41      50.494  55.731  62.799  1.00  2.33
ATOM    632  CD1 LEU    41      52.214  55.436  64.034  1.00  2.33
ATOM    633 1HD1 LEU    41      51.682  55.742  64.934  1.00  2.33
ATOM    634 2HD1 LEU    41      52.197  54.349  63.972  1.00  2.33
ATOM    635 3HD1 LEU    41      53.248  55.779  64.101  1.00  2.33
ATOM    636  CD2 LEU    41      51.599  57.569  62.920  1.00  2.33
ATOM    637 1HD2 LEU    41      51.117  57.889  63.844  1.00  2.33
ATOM    638 2HD2 LEU    41      52.638  57.903  62.928  1.00  2.33
ATOM    639 3HD2 LEU    41      51.084  58.039  62.083  1.00  2.33
ATOM    640  C   LEU    41      52.317  55.660  59.006  1.00  2.33
ATOM    641  O   LEU    41      52.623  56.659  58.353  1.00  2.33
ATOM    642  N   ARG    42      52.675  54.425  58.617  1.00  2.06
ATOM    643  H   ARG    42      52.350  53.612  59.135  1.00  2.06
ATOM    644  CA  ARG    42      53.494  54.293  57.417  1.00  2.06
ATOM    645  HA  ARG    42      54.184  55.120  57.481  1.00  2.06
ATOM    646  CB  ARG    42      54.306  53.013  57.297  1.00  2.06
ATOM    647  HB1 ARG    42      53.935  52.464  56.437  1.00  2.06
ATOM    648  HB2 ARG    42      54.212  52.405  58.199  1.00  2.06
ATOM    649  CG  ARG    42      55.780  53.370  57.042  1.00  2.06
ATOM    650  HG1 ARG    42      55.861  53.969  56.136  1.00  2.06
ATOM    651  HG2 ARG    42      56.339  52.446  56.899  1.00  2.06
ATOM    652  CD  ARG    42      56.340  54.160  58.236  1.00  2.06
ATOM    653  HD1 ARG    42      56.032  53.638  59.136  1.00  2.06
ATOM    654  HD2 ARG    42      55.912  55.159  58.285  1.00  2.06
ATOM    655  NE  ARG    42      57.794  54.342  58.198  1.00  2.06
ATOM    656  HE  ARG    42      58.123  55.266  57.960  1.00  2.06
ATOM    657  CZ  ARG    42      58.700  53.428  58.459  1.00  2.06
ATOM    658  NH1 ARG    42      58.359  52.198  58.717  1.00  2.06
ATOM    659 1HH1 ARG    42      57.394  51.945  58.659  1.00  2.06
ATOM    660 2HH1 ARG    42      59.061  51.481  58.895  1.00  2.06
ATOM    661  NH2 ARG    42      59.966  53.723  58.467  1.00  2.06
ATOM    662 1HH2 ARG    42      60.298  54.642  58.186  1.00  2.06
ATOM    663 2HH2 ARG    42      60.628  53.001  58.676  1.00  2.06
ATOM    664  C   ARG    42      52.796  54.699  56.128  1.00  2.06
ATOM    665  O   ARG    42      53.426  55.371  55.315  1.00  2.06
ATOM    666  N   SER    43      51.499  54.438  55.982  1.00  2.49
ATOM    667  H   SER    43      51.011  53.868  56.668  1.00  2.49
ATOM    668  CA  SER    43      50.751  55.040  54.873  1.00  2.49
ATOM    669  HA  SER    43      51.263  54.761  53.954  1.00  2.49
ATOM    670  CB  SER    43      49.332  54.474  54.726  1.00  2.49
ATOM    671  HB1 SER    43      49.409  53.420  54.457  1.00  2.49
ATOM    672  HB2 SER    43      48.832  54.996  53.909  1.00  2.49
ATOM    673  OG  SER    43      48.538  54.572  55.887  1.00  2.49
ATOM    674  HG  SER    43      48.902  55.244  56.491  1.00  2.49
ATOM    675  C   SER    43      50.724  56.577  54.888  1.00  2.49
ATOM    676  O   SER    43      50.723  57.149  53.813  1.00  2.49
ATOM    677  N   GLN    44      50.786  57.267  56.034  1.00  2.82
ATOM    678  H   GLN    44      50.830  56.779  56.920  1.00  2.82
ATOM    679  CA  GLN    44      50.895  58.740  56.100  1.00  2.82
ATOM    680  HA  GLN    44      50.324  59.196  55.291  1.00  2.82
ATOM    681  CB  GLN    44      50.313  59.222  57.447  1.00  2.82
ATOM    682  HB1 GLN    44      50.509  60.290  57.554  1.00  2.82
ATOM    683  HB2 GLN    44      50.825  58.709  58.262  1.00  2.82
ATOM    684  CG  GLN    44      48.797  59.007  57.595  1.00  2.82
ATOM    685  HG1 GLN    44      48.548  57.962  57.419  1.00  2.82
ATOM    686  HG2 GLN    44      48.280  59.614  56.853  1.00  2.82
ATOM    687  CD  GLN    44      48.300  59.394  58.989  1.00  2.82
ATOM    688  OE1 GLN    44      48.084  58.555  59.860  1.00  2.82
ATOM    689  NE2 GLN    44      48.074  60.666  59.237  1.00  2.82
ATOM    690 1HE2 GLN    44      48.283  61.356  58.497  1.00  2.82
ATOM    691 2HE2 GLN    44      47.805  60.943  60.156  1.00  2.82
ATOM    692  C   GLN    44      52.348  59.261  55.974  1.00  2.82
ATOM    693  O   GLN    44      52.609  60.452  55.905  1.00  2.82
ATOM    694  N   GLU    45      53.304  58.341  55.904  1.00  2.54
ATOM    695  H   GLU    45      53.034  57.389  56.093  1.00  2.54
ATOM    696  CA  GLU    45      54.730  58.589  55.663  1.00  2.54
ATOM    697  HA  GLU    45      54.933  59.663  55.636  1.00  2.54
ATOM    698  CB  GLU    45      55.438  57.965  56.890  1.00  2.54
ATOM    699  HB1 GLU    45      55.011  56.977  57.038  1.00  2.54
ATOM    700  HB2 GLU    45      55.170  58.557  57.766  1.00  2.54
ATOM    701  CG  GLU    45      56.953  57.749  56.919  1.00  2.54
ATOM    702  HG1 GLU    45      57.250  57.057  56.132  1.00  2.54
ATOM    703  HG2 GLU    45      57.196  57.235  57.851  1.00  2.54
ATOM    704  CD  GLU    45      57.758  59.042  56.850  1.00  2.54
ATOM    705  OE1 GLU    45      57.802  59.792  57.849  1.00  2.54
ATOM    706  OE2 GLU    45      58.495  59.234  55.870  1.00  2.54
ATOM    707  C   GLU    45      55.130  57.984  54.283  1.00  2.54
ATOM    708  O   GLU    45      56.301  57.782  53.963  1.00  2.54
ATOM    709  N   CYS    46      54.121  57.680  53.453  1.00  3.22
ATOM    710  H   CYS    46      53.203  57.891  53.814  1.00  3.22
ATOM    711  CA  CYS    46      54.183  57.023  52.134  1.00  3.22
ATOM    712  HA  CYS    46      55.200  57.054  51.741  1.00  3.22
ATOM    713  CB  CYS    46      53.760  55.565  52.353  1.00  3.22
ATOM    714  HB1 CYS    46      52.737  55.568  52.722  1.00  3.22
ATOM    715  HB2 CYS    46      54.399  55.104  53.101  1.00  3.22
ATOM    716  SG  CYS    46      53.810  54.584  50.834  1.00  3.22
ATOM    717  HG  CYS    46      53.461  55.590  50.013  1.00  3.22
ATOM    718  C   CYS    46      53.257  57.634  51.102  1.00  3.22
ATOM    719  O   CYS    46      53.490  57.527  49.902  1.00  3.22
ATOM    720  N   ASP    47      52.243  58.300  51.608  1.00  4.54
ATOM    721  H   ASP    47      51.932  58.036  52.535  1.00  4.54
ATOM    722  CA  ASP    47      51.684  59.544  51.161  1.00  4.54
ATOM    723  HA  ASP    47      51.849  59.676  50.096  1.00  4.54
ATOM    724  CB  ASP    47      50.164  59.490  51.397  1.00  4.54
ATOM    725  HB1 ASP    47      49.734  60.414  51.008  1.00  4.54
ATOM    726  HB2 ASP    47      49.997  59.474  52.473  1.00  4.54
ATOM    727  CG  ASP    47      49.459  58.276  50.743  1.00  4.54
ATOM    728  OD1 ASP    47      49.916  57.103  50.820  1.00  4.54
ATOM    729  OD2 ASP    47      48.350  58.436  50.170  1.00  4.54
ATOM    730  C   ASP    47      52.504  60.577  51.930  1.00  4.54
ATOM    731  O   ASP    47      52.104  61.017  52.995  1.00  4.54
ATOM    732  N   TRP    48      53.762  60.732  51.482  1.00  6.46
ATOM    733  H   TRP    48      54.006  60.273  50.613  1.00  6.46
ATOM    734  CA  TRP    48      54.873  61.281  52.259  1.00  6.46
ATOM    735  HA  TRP    48      55.034  60.581  53.083  1.00  6.46
ATOM    736  CB  TRP    48      56.191  61.383  51.502  1.00  6.46
ATOM    737  HB1 TRP    48      56.146  62.271  50.896  1.00  6.46
ATOM    738  HB2 TRP    48      56.288  60.502  50.886  1.00  6.46
ATOM    739  CG  TRP    48      57.362  61.495  52.410  1.00  6.46
ATOM    740  CD1 TRP    48      57.995  60.423  52.918  1.00  6.46
ATOM    741  HD1 TRP    48      57.714  59.390  52.750  1.00  6.46
ATOM    742  NE1 TRP    48      59.008  60.829  53.751  1.00  6.46
ATOM    743  HE1 TRP    48      59.345  60.189  54.468  1.00  6.46
ATOM    744  CE2 TRP    48      59.073  62.190  53.852  1.00  6.46
ATOM    745  CZ2 TRP    48      59.863  63.032  54.636  1.00  6.46
ATOM    746  HZ2 TRP    48      60.617  62.600  55.269  1.00  6.46
ATOM    747  CH2 TRP    48      59.554  64.395  54.710  1.00  6.46
ATOM    748  HH2 TRP    48      60.093  65.047  55.387  1.00  6.46
ATOM    749  CZ3 TRP    48      58.519  64.903  53.911  1.00  6.46
ATOM    750  HZ3 TRP    48      58.283  65.957  53.967  1.00  6.46
ATOM    751  CE3 TRP    48      57.767  64.058  53.065  1.00  6.46
ATOM    752  HE3 TRP    48      56.935  64.474  52.511  1.00  6.46
ATOM    753  CD2 TRP    48      57.999  62.665  53.033  1.00  6.46
ATOM    754  C   TRP    48      54.576  62.629  52.934  1.00  6.46
ATOM    755  O   TRP    48      54.851  62.855  54.124  1.00  6.46
ATOM    756  N   GLU    49      53.972  63.468  52.083  1.00  8.02
ATOM    757  H   GLU    49      53.853  63.115  51.144  1.00  8.02
ATOM    758  CA  GLU    49      52.953  64.415  52.468  1.00  8.02
ATOM    759  HA  GLU    49      53.010  64.609  53.542  1.00  8.02
ATOM    760  CB  GLU    49      53.137  65.773  51.721  1.00  8.02
ATOM    761  HB1 GLU    49      54.212  65.960  51.672  1.00  8.02
ATOM    762  HB2 GLU    49      52.712  66.558  52.348  1.00  8.02
ATOM    763  CG  GLU    49      52.539  65.902  50.286  1.00  8.02
ATOM    764  HG1 GLU    49      52.717  64.975  49.742  1.00  8.02
ATOM    765  HG2 GLU    49      53.124  66.664  49.776  1.00  8.02
ATOM    766  CD  GLU    49      51.051  66.323  50.176  1.00  8.02
ATOM    767  OE1 GLU    49      50.593  67.124  51.032  1.00  8.02
ATOM    768  OE2 GLU    49      50.379  65.983  49.162  1.00  8.02
ATOM    769  C   GLU    49      51.564  63.879  52.124  1.00  8.02
ATOM    770  O   GLU    49      51.408  63.132  51.155  1.00  8.02
ATOM    771  N   GLU    50      50.626  64.398  52.935  1.00  7.39
ATOM    772  H   GLU    50      50.939  65.167  53.504  1.00  7.39
ATOM    773  CA  GLU    50      49.447  63.718  53.462  1.00  7.39
ATOM    774  HA  GLU    50      49.839  62.955  54.138  1.00  7.39
ATOM    775  CB  GLU    50      48.623  64.706  54.316  1.00  7.39
ATOM    776  HB1 GLU    50      47.892  65.199  53.673  1.00  7.39
ATOM    777  HB2 GLU    50      49.277  65.484  54.712  1.00  7.39
ATOM    778  CG  GLU    50      47.885  64.041  55.494  1.00  7.39
ATOM    779  HG1 GLU    50      47.272  63.222  55.113  1.00  7.39
ATOM    780  HG2 GLU    50      47.205  64.777  55.927  1.00  7.39
ATOM    781  CD  GLU    50      48.822  63.524  56.608  1.00  7.39
ATOM    782  OE1 GLU    50      48.556  62.399  57.100  1.00  7.39
ATOM    783  OE2 GLU    50      49.768  64.264  56.965  1.00  7.39
ATOM    784  C   GLU    50      48.600  62.994  52.428  1.00  7.39
ATOM    785  O   GLU    50      48.278  63.561  51.380  1.00  7.39
ATOM    786  N   ILE    51      48.046  61.843  52.810  1.00  6.62
ATOM    787  H   ILE    51      48.399  61.427  53.661  1.00  6.62
ATOM    788  CA  ILE    51      46.751  61.374  52.311  1.00  6.62
ATOM    789  HA  ILE    51      46.809  61.287  51.225  1.00  6.62
ATOM    790  CB  ILE    51      46.336  59.989  52.938  1.00  6.62
ATOM    791  HB  ILE    51      45.708  60.165  53.808  1.00  6.62
ATOM    792  CG2 ILE    51      45.463  59.244  51.910  1.00  6.62
ATOM    793 1HG2 ILE    51      44.972  58.394  52.381  1.00  6.62
ATOM    794 2HG2 ILE    51      44.702  59.909  51.514  1.00  6.62
ATOM    795 3HG2 ILE    51      46.079  58.892  51.085  1.00  6.62
ATOM    796  CG1 ILE    51      47.432  59.057  53.510  1.00  6.62
ATOM    797 1HG1 ILE    51      48.152  59.637  54.087  1.00  6.62
ATOM    798 2HG1 ILE    51      47.942  58.561  52.700  1.00  6.62
ATOM    799  CD1 ILE    51      46.900  57.958  54.443  1.00  6.62
ATOM    800  HD1 ILE    51      47.741  57.387  54.835  1.00  6.62
ATOM    801  HD2 ILE    51      46.361  58.406  55.278  1.00  6.62
ATOM    802  HD3 ILE    51      46.242  57.280  53.901  1.00  6.62
ATOM    803  C   ILE    51      45.701  62.434  52.707  1.00  6.62
ATOM    804  O   ILE    51      44.836  62.256  53.556  1.00  6.62
ATOM    805  N   SER    52      45.748  63.586  52.058  1.00  7.08
ATOM    806  H   SER    52      46.548  63.724  51.450  1.00  7.08
ATOM    807  CA  SER    52      44.723  64.622  52.101  1.00  7.08
ATOM    808  HA  SER    52      44.603  64.942  53.137  1.00  7.08
ATOM    809  CB  SER    52      45.194  65.833  51.280  1.00  7.08
ATOM    810  HB1 SER    52      45.864  66.431  51.901  1.00  7.08
ATOM    811  HB2 SER    52      44.336  66.450  51.011  1.00  7.08
ATOM    812  OG  SER    52      45.902  65.454  50.106  1.00  7.08
ATOM    813  HG  SER    52      46.828  65.287  50.364  1.00  7.08
ATOM    814  C   SER    52      43.371  64.069  51.651  1.00  7.08
ATOM    815  O   SER    52      42.372  64.738  51.884  1.00  7.08
ATOM    816  N   VAL    53      43.387  62.843  51.082  1.00  7.86
ATOM    817  H   VAL    53      44.334  62.525  50.945  1.00  7.86
ATOM    818  CA  VAL    53      42.397  61.760  50.869  1.00  7.86
ATOM    819  HA  VAL    53      42.887  61.023  50.236  1.00  7.86
ATOM    820  CB  VAL    53      42.064  61.021  52.192  1.00  7.86
ATOM    821  HB  VAL    53      42.997  60.755  52.678  1.00  7.86
ATOM    822  CG1 VAL    53      41.248  61.848  53.193  1.00  7.86
ATOM    823 1HG1 VAL    53      41.068  61.259  54.093  1.00  7.86
ATOM    824 2HG1 VAL    53      41.804  62.734  53.493  1.00  7.86
ATOM    825 3HG1 VAL    53      40.288  62.140  52.770  1.00  7.86
ATOM    826  CG2 VAL    53      41.321  59.704  51.944  1.00  7.86
ATOM    827 1HG2 VAL    53      41.261  59.136  52.872  1.00  7.86
ATOM    828 2HG2 VAL    53      40.308  59.889  51.588  1.00  7.86
ATOM    829 3HG2 VAL    53      41.855  59.104  51.208  1.00  7.86
ATOM    830  C   VAL    53      41.116  62.143  50.110  1.00  7.86
ATOM    831  O   VAL    53      40.538  61.333  49.396  1.00  7.86
ATOM    832  N   LYS    54      40.754  63.412  50.205  1.00  9.54
ATOM    833  H   LYS    54      41.289  63.923  50.888  1.00  9.54
ATOM    834  CA  LYS    54      39.711  64.215  49.579  1.00  9.54
ATOM    835  HA  LYS    54      38.748  63.810  49.896  1.00  9.54
ATOM    836  CB  LYS    54      39.865  65.624  50.205  1.00  9.54
ATOM    837  HB1 LYS    54      40.842  66.013  49.926  1.00  9.54
ATOM    838  HB2 LYS    54      39.879  65.524  51.292  1.00  9.54
ATOM    839  CG  LYS    54      38.785  66.688  49.893  1.00  9.54
ATOM    840  HG1 LYS    54      38.170  66.787  50.789  1.00  9.54
ATOM    841  HG2 LYS    54      38.117  66.355  49.101  1.00  9.54
ATOM    842  CD  LYS    54      39.370  68.070  49.548  1.00  9.54
ATOM    843  HD1 LYS    54      40.152  68.331  50.261  1.00  9.54
ATOM    844  HD2 LYS    54      38.567  68.796  49.681  1.00  9.54
ATOM    845  CE  LYS    54      39.897  68.254  48.106  1.00  9.54
ATOM    846  HE1 LYS    54      40.077  69.322  47.950  1.00  9.54
ATOM    847  HE2 LYS    54      39.108  67.946  47.412  1.00  9.54
ATOM    848  NZ  LYS    54      41.144  67.496  47.811  1.00  9.54
ATOM    849  HZ1 LYS    54      41.554  67.768  46.930  1.00  9.54
ATOM    850  HZ2 LYS    54      41.830  67.592  48.543  1.00  9.54
ATOM    851  HZ3 LYS    54      40.927  66.504  47.704  1.00  9.54
ATOM    852  C   LYS    54      39.694  64.241  48.033  1.00  9.54
ATOM    853  O   LYS    54      39.545  65.292  47.432  1.00  9.54
ATOM    854  N   GLY    55      40.049  63.138  47.369  1.00 10.39
ATOM    855  H   GLY    55      40.085  62.276  47.887  1.00 10.39
ATOM    856  CA  GLY    55      41.008  63.270  46.273  1.00 10.39
ATOM    857  HA1 GLY    55      40.651  63.985  45.529  1.00 10.39
ATOM    858  HA2 GLY    55      41.144  62.317  45.779  1.00 10.39
ATOM    859  C   GLY    55      42.294  63.764  46.882  1.00 10.39
ATOM    860  O   GLY    55      42.430  64.996  47.081  1.00 10.39
ATOM    861  N   PRO    56      43.200  62.873  47.343  1.00  9.08
ATOM    862  CD  PRO    56      43.178  61.419  47.137  1.00  9.08
ATOM    863  HD1 PRO    56      42.896  61.153  46.120  1.00  9.08
ATOM    864  HD2 PRO    56      42.515  60.947  47.856  1.00  9.08
ATOM    865  CG  PRO    56      44.615  60.936  47.379  1.00  9.08
ATOM    866  HG1 PRO    56      45.144  60.900  46.426  1.00  9.08
ATOM    867  HG2 PRO    56      44.629  59.964  47.871  1.00  9.08
ATOM    868  CB  PRO    56      45.230  62.029  48.249  1.00  9.08
ATOM    869  HB1 PRO    56      46.308  62.081  48.097  1.00  9.08
ATOM    870  HB2 PRO    56      45.019  61.813  49.292  1.00  9.08
ATOM    871  CA  PRO    56      44.483  63.293  47.808  1.00  9.08
ATOM    872  HA  PRO    56      44.428  64.013  48.626  1.00  9.08
ATOM    873  C   PRO    56      45.202  63.979  46.623  1.00  9.08
ATOM    874  O   PRO    56      45.035  63.579  45.469  1.00  9.08
ATOM    875  N   ASN    57      46.035  64.969  46.918  1.00  7.71
ATOM    876  H   ASN    57      46.004  65.258  47.887  1.00  7.71
ATOM    877  CA  ASN    57      47.297  65.072  46.207  1.00  7.71
ATOM    878  HA  ASN    57      47.167  64.996  45.121  1.00  7.71
ATOM    879  CB  ASN    57      47.859  66.463  46.596  1.00  7.71
ATOM    880  HB1 ASN    57      48.004  66.550  47.670  1.00  7.71
ATOM    881  HB2 ASN    57      47.132  67.217  46.315  1.00  7.71
ATOM    882  CG  ASN    57      49.147  66.833  45.902  1.00  7.71
ATOM    883  OD1 ASN    57      49.177  67.013  44.697  1.00  7.71
ATOM    884  ND2 ASN    57      50.215  67.040  46.627  1.00  7.71
ATOM    885 1HD2 ASN    57      50.227  66.815  47.627  1.00  7.71
ATOM    886 2HD2 ASN    57      51.067  67.258  46.140  1.00  7.71
ATOM    887  C   ASN    57      48.115  63.894  46.716  1.00  7.71
ATOM    888  O   ASN    57      48.261  62.895  46.015  1.00  7.71
ATOM    889  N   GLY    58      48.455  63.948  48.009  1.00  6.21
ATOM    890  H   GLY    58      48.437  64.840  48.476  1.00  6.21
ATOM    891  CA  GLY    58      49.273  62.937  48.649  1.00  6.21
ATOM    892  HA1 GLY    58      48.718  62.013  48.806  1.00  6.21
ATOM    893  HA2 GLY    58      49.636  63.331  49.587  1.00  6.21
ATOM    894  C   GLY    58      50.500  62.672  47.829  1.00  6.21
ATOM    895  O   GLY    58      50.864  61.522  47.692  1.00  6.21
ATOM    896  N   GLU    59      51.052  63.709  47.192  1.00  5.07
ATOM    897  H   GLU    59      50.776  64.636  47.491  1.00  5.07
ATOM    898  CA  GLU    59      52.026  63.560  46.109  1.00  5.07
ATOM    899  HA  GLU    59      51.625  62.866  45.367  1.00  5.07
ATOM    900  CB  GLU    59      52.247  64.916  45.411  1.00  5.07
ATOM    901  HB1 GLU    59      52.333  65.694  46.166  1.00  5.07
ATOM    902  HB2 GLU    59      51.344  65.123  44.836  1.00  5.07
ATOM    903  CG  GLU    59      53.445  65.040  44.443  1.00  5.07
ATOM    904  HG1 GLU    59      53.224  65.859  43.755  1.00  5.07
ATOM    905  HG2 GLU    59      53.528  64.131  43.845  1.00  5.07
ATOM    906  CD  GLU    59      54.780  65.360  45.140  1.00  5.07
ATOM    907  OE1 GLU    59      55.812  65.475  44.442  1.00  5.07
ATOM    908  OE2 GLU    59      54.771  65.587  46.371  1.00  5.07
ATOM    909  C   GLU    59      53.321  62.927  46.616  1.00  5.07
ATOM    910  O   GLU    59      54.113  62.402  45.831  1.00  5.07
ATOM    911  N   SER    60      53.467  62.826  47.941  1.00  4.17
ATOM    912  H   SER    60      52.773  63.247  48.544  1.00  4.17
ATOM    913  CA  SER    60      54.397  61.864  48.474  1.00  4.17
ATOM    914  HA  SER    60      54.273  62.010  49.534  1.00  4.17
ATOM    915  CB  SER    60      53.952  60.461  48.222  1.00  4.17
ATOM    916  HB1 SER    60      54.072  60.243  47.173  1.00  4.17
ATOM    917  HB2 SER    60      52.915  60.415  48.526  1.00  4.17
ATOM    918  OG  SER    60      54.702  59.592  49.024  1.00  4.17
ATOM    919  HG  SER    60      54.248  58.725  49.080  1.00  4.17
ATOM    920  C   SER    60      55.901  62.202  48.288  1.00  4.17
ATOM    921  O   SER    60      56.373  63.268  48.680  1.00  4.17
ATOM    922  N   SER    61      56.682  61.175  47.969  1.00  3.20
ATOM    923  H   SER    61      56.152  60.349  47.709  1.00  3.20
ATOM    924  CA  SER    61      58.069  60.866  48.326  1.00  3.20
ATOM    925  HA  SER    61      58.509  60.594  47.367  1.00  3.20
ATOM    926  CB  SER    61      58.997  62.001  48.792  1.00  3.20
ATOM    927  HB1 SER    61      58.754  62.923  48.263  1.00  3.20
ATOM    928  HB2 SER    61      60.015  61.732  48.507  1.00  3.20
ATOM    929  OG  SER    61      59.008  62.225  50.177  1.00  3.20
ATOM    930  HG  SER    61      58.107  62.487  50.428  1.00  3.20
ATOM    931  C   SER    61      58.069  59.523  49.083  1.00  3.20
ATOM    932  O   SER    61      57.419  58.593  48.616  1.00  3.20
ATOM    933  N   VAL    62      58.848  59.318  50.147  1.00  2.59
ATOM    934  H   VAL    62      59.271  60.119  50.600  1.00  2.59
ATOM    935  CA  VAL    62      59.327  57.963  50.474  1.00  2.59
ATOM    936  HA  VAL    62      58.519  57.252  50.299  1.00  2.59
ATOM    937  CB  VAL    62      60.474  57.634  49.499  1.00  2.59
ATOM    938  HB  VAL    62      60.996  56.817  49.944  1.00  2.59
ATOM    939  CG1 VAL    62      60.023  57.165  48.109  1.00  2.59
ATOM    940 1HG1 VAL    62      60.868  56.740  47.575  1.00  2.59
ATOM    941 2HG1 VAL    62      59.229  56.420  48.196  1.00  2.59
ATOM    942 3HG1 VAL    62      59.642  57.995  47.516  1.00  2.59
ATOM    943  CG2 VAL    62      61.486  58.766  49.262  1.00  2.59
ATOM    944 1HG2 VAL    62      62.387  58.366  48.796  1.00  2.59
ATOM    945 2HG2 VAL    62      61.066  59.530  48.610  1.00  2.59
ATOM    946 3HG2 VAL    62      61.751  59.231  50.204  1.00  2.59
ATOM    947  C   VAL    62      59.782  57.770  51.910  1.00  2.59
ATOM    948  O   VAL    62      60.500  58.593  52.468  1.00  2.59
ATOM    949  N   ILE    63      59.437  56.603  52.452  1.00  2.09
ATOM    950  H   ILE    63      58.951  55.959  51.847  1.00  2.09
ATOM    951  CA  ILE    63      59.533  56.206  53.864  1.00  2.09
ATOM    952  HA  ILE    63      58.671  56.628  54.383  1.00  2.09
ATOM    953  CB  ILE    63      59.468  54.662  53.942  1.00  2.09
ATOM    954  HB  ILE    63      60.429  54.254  53.634  1.00  2.09
ATOM    955  CG2 ILE    63      59.251  54.253  55.391  1.00  2.09
ATOM    956 1HG2 ILE    63      59.170  53.170  55.475  1.00  2.09
ATOM    957 2HG2 ILE    63      60.097  54.589  55.981  1.00  2.09
ATOM    958 3HG2 ILE    63      58.342  54.729  55.746  1.00  2.09
ATOM    959  CG1 ILE    63      58.406  53.978  53.058  1.00  2.09
ATOM    960 1HG1 ILE    63      58.364  52.917  53.306  1.00  2.09
ATOM    961 2HG1 ILE    63      58.731  54.047  52.022  1.00  2.09
ATOM    962  CD1 ILE    63      56.993  54.562  53.169  1.00  2.09
ATOM    963  HD1 ILE    63      56.281  53.870  52.726  1.00  2.09
ATOM    964  HD2 ILE    63      56.713  54.723  54.206  1.00  2.09
ATOM    965  HD3 ILE    63      56.937  55.510  52.635  1.00  2.09
ATOM    966  C   ILE    63      60.807  56.715  54.532  1.00  2.09
ATOM    967  O   ILE    63      61.914  56.248  54.238  1.00  2.09
ATOM    968  N   HIS    64      60.656  57.629  55.486  1.00  2.19
ATOM    969  H   HIS    64      59.765  58.114  55.573  1.00  2.19
ATOM    970  CA  HIS    64      61.741  58.038  56.358  1.00  2.19
ATOM    971  HA  HIS    64      62.468  58.580  55.753  1.00  2.19
ATOM    972  CB  HIS    64      61.293  58.956  57.509  1.00  2.19
ATOM    973  HB1 HIS    64      61.820  58.666  58.415  1.00  2.19
ATOM    974  HB2 HIS    64      60.239  58.815  57.710  1.00  2.19
ATOM    975  CG  HIS    64      61.602  60.418  57.373  1.00  2.19
ATOM    976  ND1 HIS    64      62.745  60.977  56.797  1.00  2.19
ATOM    977  CE1 HIS    64      62.650  62.301  57.018  1.00  2.19
ATOM    978  HE1 HIS    64      63.356  63.038  56.651  1.00  2.19
ATOM    979  NE2 HIS    64      61.544  62.583  57.731  1.00  2.19
ATOM    980  HE2 HIS    64      61.182  63.508  57.951  1.00  2.19
ATOM    981  CD2 HIS    64      60.891  61.402  57.984  1.00  2.19
ATOM    982  HD2 HIS    64      59.963  61.268  58.522  1.00  2.19
ATOM    983  C   HIS    64      62.465  56.841  56.963  1.00  2.19
ATOM    984  O   HIS    64      61.856  55.821  57.313  1.00  2.19
ATOM    985  N   ASP    65      63.749  57.045  57.241  1.00  2.42
ATOM    986  H   ASP    65      64.231  57.790  56.754  1.00  2.42
ATOM    987  CA  ASP    65      64.425  56.419  58.360  1.00  2.42
ATOM    988  HA  ASP    65      63.748  55.683  58.789  1.00  2.42
ATOM    989  CB  ASP    65      65.674  55.648  57.901  1.00  2.42
ATOM    990  HB1 ASP    65      66.561  56.278  57.975  1.00  2.42
ATOM    991  HB2 ASP    65      65.566  55.368  56.854  1.00  2.42
ATOM    992  CG  ASP    65      65.889  54.384  58.738  1.00  2.42
ATOM    993  OD1 ASP    65      66.447  53.394  58.214  1.00  2.42
ATOM    994  OD2 ASP    65      65.526  54.356  59.936  1.00  2.42
ATOM    995  C   ASP    65      64.743  57.441  59.441  1.00  2.42
ATOM    996  O   ASP    65      65.610  58.296  59.256  1.00  2.42
ATOM    997  N   ARG    66      63.998  57.394  60.557  1.00  2.61
ATOM    998  H   ARG    66      63.251  56.717  60.590  1.00  2.61
ATOM    999  CA  ARG    66      64.005  58.471  61.552  1.00  2.61
ATOM   1000  HA  ARG    66      63.692  59.355  60.998  1.00  2.61
ATOM   1001  CB  ARG    66      62.997  58.256  62.688  1.00  2.61
ATOM   1002  HB1 ARG    66      63.314  57.420  63.312  1.00  2.61
ATOM   1003  HB2 ARG    66      62.018  58.029  62.268  1.00  2.61
ATOM   1004  CG  ARG    66      62.860  59.515  63.559  1.00  2.61
ATOM   1005  HG1 ARG    66      63.805  59.703  64.068  1.00  2.61
ATOM   1006  HG2 ARG    66      62.110  59.313  64.324  1.00  2.61
ATOM   1007  CD  ARG    66      62.459  60.778  62.768  1.00  2.61
ATOM   1008  HD1 ARG    66      61.589  60.547  62.152  1.00  2.61
ATOM   1009  HD2 ARG    66      63.286  61.086  62.127  1.00  2.61
ATOM   1010  NE  ARG    66      62.149  61.887  63.676  1.00  2.61
ATOM   1011  HE  ARG    66      62.511  61.796  64.632  1.00  2.61
ATOM   1012  CZ  ARG    66      61.362  62.921  63.456  1.00  2.61
ATOM   1013  NH1 ARG    66      61.050  63.678  64.460  1.00  2.61
ATOM   1014 1HH1 ARG    66      61.294  63.324  65.393  1.00  2.61
ATOM   1015 2HH1 ARG    66      60.339  64.372  64.354  1.00  2.61
ATOM   1016  NH2 ARG    66      60.847  63.198  62.282  1.00  2.61
ATOM   1017 1HH2 ARG    66      61.114  62.663  61.478  1.00  2.61
ATOM   1018 2HH2 ARG    66      60.233  63.990  62.175  1.00  2.61
ATOM   1019  C   ARG    66      65.406  58.812  62.045  1.00  2.61
ATOM   1020  O   ARG    66      65.752  59.984  62.105  1.00  2.61
ATOM   1021  N   LYS    67      66.231  57.789  62.271  1.00  3.10
ATOM   1022  H   LYS    67      65.861  56.866  62.101  1.00  3.10
ATOM   1023  CA  LYS    67      67.630  57.908  62.706  1.00  3.10
ATOM   1024  HA  LYS    67      67.640  58.468  63.644  1.00  3.10
ATOM   1025  CB  LYS    67      68.193  56.500  63.000  1.00  3.10
ATOM   1026  HB1 LYS    67      67.591  56.034  63.783  1.00  3.10
ATOM   1027  HB2 LYS    67      69.211  56.599  63.382  1.00  3.10
ATOM   1028  CG  LYS    67      68.207  55.576  61.768  1.00  3.10
ATOM   1029  HG1 LYS    67      68.735  56.067  60.951  1.00  3.10
ATOM   1030  HG2 LYS    67      67.181  55.397  61.460  1.00  3.10
ATOM   1031  CD  LYS    67      68.887  54.229  62.055  1.00  3.10
ATOM   1032  HD1 LYS    67      68.380  53.717  62.874  1.00  3.10
ATOM   1033  HD2 LYS    67      69.919  54.424  62.356  1.00  3.10
ATOM   1034  CE  LYS    67      68.910  53.337  60.803  1.00  3.10
ATOM   1035  HE1 LYS    67      69.698  52.587  60.910  1.00  3.10
ATOM   1036  HE2 LYS    67      69.164  53.963  59.941  1.00  3.10
ATOM   1037  NZ  LYS    67      67.614  52.656  60.561  1.00  3.10
ATOM   1038  HZ1 LYS    67      67.554  52.311  59.605  1.00  3.10
ATOM   1039  HZ2 LYS    67      67.430  51.902  61.204  1.00  3.10
ATOM   1040  HZ3 LYS    67      66.834  53.317  60.576  1.00  3.10
ATOM   1041  C   LYS    67      68.576  58.696  61.789  1.00  3.10
ATOM   1042  O   LYS    67      69.731  58.901  62.151  1.00  3.10
ATOM   1043  N   SER    68      68.132  59.087  60.596  1.00  3.27
ATOM   1044  H   SER    68      67.182  58.846  60.348  1.00  3.27
ATOM   1045  CA  SER    68      68.950  59.801  59.609  1.00  3.27
ATOM   1046  HA  SER    68      69.693  60.399  60.139  1.00  3.27
ATOM   1047  CB  SER    68      69.700  58.787  58.732  1.00  3.27
ATOM   1048  HB1 SER    68      70.415  59.312  58.096  1.00  3.27
ATOM   1049  HB2 SER    68      68.989  58.254  58.102  1.00  3.27
ATOM   1050  OG  SER    68      70.391  57.846  59.537  1.00  3.27
ATOM   1051  HG  SER    68      70.592  58.270  60.388  1.00  3.27
ATOM   1052  C   SER    68      68.164  60.788  58.742  1.00  3.27
ATOM   1053  O   SER    68      68.712  61.301  57.773  1.00  3.27
ATOM   1054  N   GLY    69      66.866  60.996  59.012  1.00  2.92
ATOM   1055  H   GLY    69      66.472  60.559  59.833  1.00  2.92
ATOM   1056  CA  GLY    69      65.935  61.705  58.116  1.00  2.92
ATOM   1057  HA1 GLY    69      66.184  62.766  58.111  1.00  2.92
ATOM   1058  HA2 GLY    69      64.926  61.587  58.507  1.00  2.92
ATOM   1059  C   GLY    69      65.937  61.213  56.658  1.00  2.92
ATOM   1060  O   GLY    69      65.616  61.957  55.731  1.00  2.92
ATOM   1061  N   LYS    70      66.391  59.974  56.446  1.00  2.84
ATOM   1062  H   LYS    70      66.602  59.434  57.272  1.00  2.84
ATOM   1063  CA  LYS    70      66.748  59.406  55.144  1.00  2.84
ATOM   1064  HA  LYS    70      67.227  60.174  54.533  1.00  2.84
ATOM   1065  CB  LYS    70      67.752  58.262  55.405  1.00  2.84
ATOM   1066  HB1 LYS    70      67.305  57.562  56.113  1.00  2.84
ATOM   1067  HB2 LYS    70      68.641  58.690  55.871  1.00  2.84
ATOM   1068  CG  LYS    70      68.198  57.472  54.164  1.00  2.84
ATOM   1069  HG1 LYS    70      68.766  58.128  53.502  1.00  2.84
ATOM   1070  HG2 LYS    70      67.321  57.101  53.642  1.00  2.84
ATOM   1071  CD  LYS    70      69.051  56.258  54.563  1.00  2.84
ATOM   1072  HD1 LYS    70      68.432  55.556  55.127  1.00  2.84
ATOM   1073  HD2 LYS    70      69.862  56.591  55.212  1.00  2.84
ATOM   1074  CE  LYS    70      69.671  55.527  53.362  1.00  2.84
ATOM   1075  HE1 LYS    70      70.257  54.682  53.737  1.00  2.84
ATOM   1076  HE2 LYS    70      70.357  56.207  52.848  1.00  2.84
ATOM   1077  NZ  LYS    70      68.664  55.024  52.401  1.00  2.84
ATOM   1078  HZ1 LYS    70      68.175  55.746  51.894  1.00  2.84
ATOM   1079  HZ2 LYS    70      69.077  54.399  51.699  1.00  2.84
ATOM   1080  HZ3 LYS    70      67.986  54.372  52.791  1.00  2.84
ATOM   1081  C   LYS    70      65.484  58.934  54.427  1.00  2.84
ATOM   1082  O   LYS    70      65.040  57.811  54.653  1.00  2.84
ATOM   1083  N   LYS    71      64.892  59.783  53.592  1.00  2.53
ATOM   1084  H   LYS    71      65.256  60.724  53.557  1.00  2.53
ATOM   1085  CA  LYS    71      63.661  59.468  52.850  1.00  2.53
ATOM   1086  HA  LYS    71      63.031  58.900  53.537  1.00  2.53
ATOM   1087  CB  LYS    71      62.833  60.765  52.611  1.00  2.53
ATOM   1088  HB1 LYS    71      62.479  61.078  53.596  1.00  2.53
ATOM   1089  HB2 LYS    71      61.946  60.531  52.029  1.00  2.53
ATOM   1090  CG  LYS    71      63.513  61.988  51.962  1.00  2.53
ATOM   1091  HG1 LYS    71      63.591  61.828  50.886  1.00  2.53
ATOM   1092  HG2 LYS    71      64.522  62.092  52.362  1.00  2.53
ATOM   1093  CD  LYS    71      62.769  63.320  52.242  1.00  2.53
ATOM   1094  HD1 LYS    71      63.385  64.137  51.863  1.00  2.53
ATOM   1095  HD2 LYS    71      62.679  63.447  53.323  1.00  2.53
ATOM   1096  CE  LYS    71      61.369  63.424  51.608  1.00  2.53
ATOM   1097  HE1 LYS    71      60.757  62.594  51.973  1.00  2.53
ATOM   1098  HE2 LYS    71      61.458  63.314  50.523  1.00  2.53
ATOM   1099  NZ  LYS    71      60.678  64.709  51.922  1.00  2.53
ATOM   1100  HZ1 LYS    71      59.749  64.747  51.511  1.00  2.53
ATOM   1101  HZ2 LYS    71      60.504  64.801  52.922  1.00  2.53
ATOM   1102  HZ3 LYS    71      61.193  65.529  51.637  1.00  2.53
ATOM   1103  C   LYS    71      63.852  58.518  51.671  1.00  2.53
ATOM   1104  O   LYS    71      64.484  58.894  50.688  1.00  2.53
ATOM   1105  N   PHE    72      63.372  57.270  51.804  1.00  2.19
ATOM   1106  H   PHE    72      62.819  57.054  52.628  1.00  2.19
ATOM   1107  CA  PHE    72      63.684  56.155  50.894  1.00  2.19
ATOM   1108  HA  PHE    72      63.885  56.596  49.916  1.00  2.19
ATOM   1109  CB  PHE    72      64.982  55.485  51.339  1.00  2.19
ATOM   1110  HB1 PHE    72      64.861  54.413  51.219  1.00  2.19
ATOM   1111  HB2 PHE    72      65.163  55.673  52.398  1.00  2.19
ATOM   1112  CG  PHE    72      66.193  55.938  50.540  1.00  2.19
ATOM   1113  CD1 PHE    72      66.894  57.106  50.897  1.00  2.19
ATOM   1114  HD1 PHE    72      66.535  57.727  51.703  1.00  2.19
ATOM   1115  CE1 PHE    72      68.039  57.496  50.184  1.00  2.19
ATOM   1116  HE1 PHE    72      68.560  58.406  50.450  1.00  2.19
ATOM   1117  CZ  PHE    72      68.486  56.723  49.099  1.00  2.19
ATOM   1118  HZ  PHE    72      69.362  57.024  48.540  1.00  2.19
ATOM   1119  CE2 PHE    72      67.772  55.576  48.716  1.00  2.19
ATOM   1120  HE2 PHE    72      68.104  54.987  47.871  1.00  2.19
ATOM   1121  CD2 PHE    72      66.620  55.196  49.425  1.00  2.19
ATOM   1122  HD2 PHE    72      66.071  54.322  49.109  1.00  2.19
ATOM   1123  C   PHE    72      62.551  55.155  50.648  1.00  2.19
ATOM   1124  O   PHE    72      61.759  54.860  51.541  1.00  2.19
ATOM   1125  N   SER    73      62.419  54.739  49.378  1.00  2.23
ATOM   1126  H   SER    73      63.136  54.977  48.712  1.00  2.23
ATOM   1127  CA  SER    73      61.233  54.034  48.861  1.00  2.23
ATOM   1128  HA  SER    73      60.361  54.656  49.048  1.00  2.23
ATOM   1129  CB  SER    73      61.308  53.800  47.341  1.00  2.23
ATOM   1130  HB1 SER    73      61.479  54.746  46.829  1.00  2.23
ATOM   1131  HB2 SER    73      60.358  53.389  46.993  1.00  2.23
ATOM   1132  OG  SER    73      62.350  52.903  47.019  1.00  2.23
ATOM   1133  HG  SER    73      62.269  52.643  46.092  1.00  2.23
ATOM   1134  C   SER    73      60.976  52.727  49.594  1.00  2.23
ATOM   1135  O   SER    73      61.836  52.222  50.316  1.00  2.23
ATOM   1136  N   ILE    74      59.792  52.156  49.393  1.00  2.06
ATOM   1137  H   ILE    74      59.122  52.624  48.794  1.00  2.06
ATOM   1138  CA  ILE    74      59.333  51.008  50.171  1.00  2.06
ATOM   1139  HA  ILE    74      59.235  51.324  51.209  1.00  2.06
ATOM   1140  CB  ILE    74      57.963  50.500  49.669  1.00  2.06
ATOM   1141  HB  ILE    74      58.131  49.824  48.829  1.00  2.06
ATOM   1142  CG2 ILE    74      57.289  49.687  50.781  1.00  2.06
ATOM   1143 1HG2 ILE    74      56.337  49.307  50.421  1.00  2.06
ATOM   1144 2HG2 ILE    74      57.904  48.832  51.056  1.00  2.06
ATOM   1145 3HG2 ILE    74      57.131  50.315  51.656  1.00  2.06
ATOM   1146  CG1 ILE    74      57.011  51.590  49.147  1.00  2.06
ATOM   1147 1HG1 ILE    74      56.057  51.134  48.910  1.00  2.06
ATOM   1148 2HG1 ILE    74      57.412  51.971  48.211  1.00  2.06
ATOM   1149  CD1 ILE    74      56.763  52.766  50.095  1.00  2.06
ATOM   1150  HD1 ILE    74      56.373  52.403  51.040  1.00  2.06
ATOM   1151  HD2 ILE    74      57.674  53.331  50.256  1.00  2.06
ATOM   1152  HD3 ILE    74      56.043  53.445  49.650  1.00  2.06
ATOM   1153  C   ILE    74      60.324  49.836  50.112  1.00  2.06
ATOM   1154  O   ILE    74      60.584  49.182  51.118  1.00  2.06
ATOM   1155  N   GLU    75      60.918  49.596  48.945  1.00  2.39
ATOM   1156  H   GLU    75      60.691  50.191  48.162  1.00  2.39
ATOM   1157  CA  GLU    75      61.914  48.544  48.741  1.00  2.39
ATOM   1158  HA  GLU    75      61.493  47.582  49.037  1.00  2.39
ATOM   1159  CB  GLU    75      62.253  48.495  47.246  1.00  2.39
ATOM   1160  HB1 GLU    75      62.791  49.409  46.989  1.00  2.39
ATOM   1161  HB2 GLU    75      61.331  48.474  46.663  1.00  2.39
ATOM   1162  CG  GLU    75      63.096  47.272  46.865  1.00  2.39
ATOM   1163  HG1 GLU    75      62.431  46.430  46.658  1.00  2.39
ATOM   1164  HG2 GLU    75      63.744  46.977  47.689  1.00  2.39
ATOM   1165  CD  GLU    75      63.954  47.600  45.644  1.00  2.39
ATOM   1166  OE1 GLU    75      65.100  48.060  45.854  1.00  2.39
ATOM   1167  OE2 GLU    75      63.427  47.436  44.524  1.00  2.39
ATOM   1168  C   GLU    75      63.204  48.770  49.556  1.00  2.39
ATOM   1169  O   GLU    75      63.789  47.845  50.123  1.00  2.39
ATOM   1170  N   GLU    76      63.634  50.025  49.669  1.00  2.39
ATOM   1171  H   GLU    76      63.075  50.768  49.268  1.00  2.39
ATOM   1172  CA  GLU    76      64.881  50.385  50.346  1.00  2.39
ATOM   1173  HA  GLU    76      65.592  49.577  50.169  1.00  2.39
ATOM   1174  CB  GLU    76      65.458  51.648  49.704  1.00  2.39
ATOM   1175  HB1 GLU    76      64.957  52.532  50.092  1.00  2.39
ATOM   1176  HB2 GLU    76      65.248  51.605  48.634  1.00  2.39
ATOM   1177  CG  GLU    76      66.987  51.739  49.846  1.00  2.39
ATOM   1178  HG1 GLU    76      67.362  52.225  48.942  1.00  2.39
ATOM   1179  HG2 GLU    76      67.418  50.736  49.864  1.00  2.39
ATOM   1180  CD  GLU    76      67.514  52.542  51.043  1.00  2.39
ATOM   1181  OE1 GLU    76      66.747  53.012  51.924  1.00  2.39
ATOM   1182  OE2 GLU    76      68.730  52.828  51.048  1.00  2.39
ATOM   1183  C   GLU    76      64.712  50.495  51.869  1.00  2.39
ATOM   1184  O   GLU    76      65.611  50.187  52.654  1.00  2.39
ATOM   1185  N   ALA    77      63.493  50.817  52.298  1.00  1.91
ATOM   1186  H   ALA    77      62.812  51.084  51.593  1.00  1.91
ATOM   1187  CA  ALA    77      63.016  50.627  53.650  1.00  1.91
ATOM   1188  HA  ALA    77      63.697  51.147  54.315  1.00  1.91
ATOM   1189  CB  ALA    77      61.631  51.281  53.734  1.00  1.91
ATOM   1190  HB1 ALA    77      61.207  51.166  54.728  1.00  1.91
ATOM   1191  HB2 ALA    77      61.715  52.342  53.502  1.00  1.91
ATOM   1192  HB3 ALA    77      60.961  50.829  53.007  1.00  1.91
ATOM   1193  C   ALA    77      63.037  49.140  54.059  1.00  1.91
ATOM   1194  O   ALA    77      63.636  48.802  55.090  1.00  1.91
ATOM   1195  N   LEU    78      62.460  48.255  53.229  1.00  2.10
ATOM   1196  H   LEU    78      62.002  48.599  52.388  1.00  2.10
ATOM   1197  CA  LEU    78      62.505  46.805  53.445  1.00  2.10
ATOM   1198  HA  LEU    78      61.983  46.581  54.370  1.00  2.10
ATOM   1199  CB  LEU    78      61.842  46.036  52.273  1.00  2.10
ATOM   1200  HB1 LEU    78      62.432  46.201  51.374  1.00  2.10
ATOM   1201  HB2 LEU    78      60.850  46.424  52.058  1.00  2.10
ATOM   1202  CG  LEU    78      61.759  44.509  52.497  1.00  2.10
ATOM   1203  HG  LEU    78      62.756  44.117  52.689  1.00  2.10
ATOM   1204  CD1 LEU    78      60.851  44.111  53.667  1.00  2.10
ATOM   1205 1HD1 LEU    78      60.780  43.024  53.718  1.00  2.10
ATOM   1206 2HD1 LEU    78      61.273  44.466  54.606  1.00  2.10
ATOM   1207 3HD1 LEU    78      59.853  44.524  53.529  1.00  2.10
ATOM   1208  CD2 LEU    78      61.241  43.827  51.232  1.00  2.10
ATOM   1209 1HD2 LEU    78      61.248  42.746  51.363  1.00  2.10
ATOM   1210 2HD2 LEU    78      60.225  44.152  51.011  1.00  2.10
ATOM   1211 3HD2 LEU    78      61.883  44.076  50.386  1.00  2.10
ATOM   1212  C   LEU    78      63.940  46.314  53.617  1.00  2.10
ATOM   1213  O   LEU    78      64.227  45.627  54.592  1.00  2.10
ATOM   1214  N   GLN    79      64.835  46.709  52.713  1.00  2.50
ATOM   1215  H   GLN    79      64.508  47.225  51.901  1.00  2.50
ATOM   1216  CA  GLN    79      66.244  46.315  52.765  1.00  2.50
ATOM   1217  HA  GLN    79      66.297  45.236  52.923  1.00  2.50
ATOM   1218  CB  GLN    79      66.913  46.634  51.417  1.00  2.50
ATOM   1219  HB1 GLN    79      67.994  46.526  51.518  1.00  2.50
ATOM   1220  HB2 GLN    79      66.698  47.667  51.140  1.00  2.50
ATOM   1221  CG  GLN    79      66.443  45.684  50.305  1.00  2.50
ATOM   1222  HG1 GLN    79      65.356  45.698  50.233  1.00  2.50
ATOM   1223  HG2 GLN    79      66.754  44.667  50.545  1.00  2.50
ATOM   1224  CD  GLN    79      67.030  46.065  48.952  1.00  2.50
ATOM   1225  OE1 GLN    79      68.061  45.560  48.537  1.00  2.50
ATOM   1226  NE2 GLN    79      66.385  46.963  48.242  1.00  2.50
ATOM   1227 1HE2 GLN    79      65.503  47.327  48.557  1.00  2.50
ATOM   1228 2HE2 GLN    79      66.667  47.149  47.286  1.00  2.50
ATOM   1229  C   GLN    79      67.043  46.951  53.920  1.00  2.50
ATOM   1230  O   GLN    79      68.101  46.447  54.285  1.00  2.50
ATOM   1231  N   SER    80      66.533  48.029  54.523  1.00  2.28
ATOM   1232  H   SER    80      65.691  48.438  54.142  1.00  2.28
ATOM   1233  CA  SER    80      67.085  48.600  55.761  1.00  2.28
ATOM   1234  HA  SER    80      68.161  48.430  55.813  1.00  2.28
ATOM   1235  CB  SER    80      66.819  50.113  55.816  1.00  2.28
ATOM   1236  HB1 SER    80      67.195  50.508  56.761  1.00  2.28
ATOM   1237  HB2 SER    80      65.744  50.288  55.776  1.00  2.28
ATOM   1238  OG  SER    80      67.442  50.829  54.772  1.00  2.28
ATOM   1239  HG  SER    80      67.114  50.487  53.918  1.00  2.28
ATOM   1240  C   SER    80      66.443  48.012  57.017  1.00  2.28
ATOM   1241  O   SER    80      66.778  48.428  58.127  1.00  2.28
ATOM   1242  N   GLY    81      65.463  47.116  56.857  1.00  2.23
ATOM   1243  H   GLY    81      65.223  46.825  55.916  1.00  2.23
ATOM   1244  CA  GLY    81      64.724  46.508  57.958  1.00  2.23
ATOM   1245  HA1 GLY    81      65.429  46.038  58.644  1.00  2.23
ATOM   1246  HA2 GLY    81      64.073  45.734  57.551  1.00  2.23
ATOM   1247  C   GLY    81      63.869  47.478  58.750  1.00  2.23
ATOM   1248  O   GLY    81      63.660  47.259  59.945  1.00  2.23
ATOM   1249  N   ARG    82      63.396  48.549  58.090  1.00  1.81
ATOM   1250  H   ARG    82      63.651  48.640  57.111  1.00  1.81
ATOM   1251  CA  ARG    82      62.538  49.564  58.713  1.00  1.81
ATOM   1252  HA  ARG    82      62.622  49.412  59.791  1.00  1.81
ATOM   1253  CB  ARG    82      63.061  50.999  58.459  1.00  1.81
ATOM   1254  HB1 ARG    82      64.152  50.999  58.509  1.00  1.81
ATOM   1255  HB2 ARG    82      62.696  51.642  59.261  1.00  1.81
ATOM   1256  CG  ARG    82      62.610  51.604  57.124  1.00  1.81
ATOM   1257  HG1 ARG    82      61.523  51.624  57.086  1.00  1.81
ATOM   1258  HG2 ARG    82      62.963  50.961  56.328  1.00  1.81
ATOM   1259  CD  ARG    82      63.098  53.041  56.890  1.00  1.81
ATOM   1260  HD1 ARG    82      63.157  53.570  57.842  1.00  1.81
ATOM   1261  HD2 ARG    82      62.358  53.552  56.272  1.00  1.81
ATOM   1262  NE  ARG    82      64.406  53.077  56.220  1.00  1.81
ATOM   1263  HE  ARG    82      65.227  52.846  56.779  1.00  1.81
ATOM   1264  CZ  ARG    82      64.638  53.448  54.972  1.00  1.81
ATOM   1265  NH1 ARG    82      65.782  53.137  54.446  1.00  1.81
ATOM   1266 1HH1 ARG    82      66.417  52.511  54.927  1.00  1.81
ATOM   1267 2HH1 ARG    82      65.934  53.209  53.440  1.00  1.81
ATOM   1268  NH2 ARG    82      63.767  54.060  54.212  1.00  1.81
ATOM   1269 1HH2 ARG    82      62.984  54.573  54.602  1.00  1.81
ATOM   1270 2HH2 ARG    82      63.999  54.257  53.258  1.00  1.81
ATOM   1271  C   ARG    82      61.044  49.355  58.450  1.00  1.81
ATOM   1272  O   ARG    82      60.283  50.255  58.825  1.00  1.81
ATOM   1273  N   LEU    83      60.624  48.270  57.774  1.00  1.84
ATOM   1274  H   LEU    83      61.286  47.526  57.619  1.00  1.84
ATOM   1275  CA  LEU    83      59.195  48.028  57.546  1.00  1.84
ATOM   1276  HA  LEU    83      58.715  48.450  58.427  1.00  1.84
ATOM   1277  CB  LEU    83      58.673  48.908  56.391  1.00  1.84
ATOM   1278  HB1 LEU    83      58.804  49.958  56.650  1.00  1.84
ATOM   1279  HB2 LEU    83      57.602  48.739  56.279  1.00  1.84
ATOM   1280  CG  LEU    83      59.341  48.669  55.042  1.00  1.84
ATOM   1281  HG  LEU    83      60.363  49.038  55.079  1.00  1.84
ATOM   1282  CD1 LEU    83      59.359  47.201  54.669  1.00  1.84
ATOM   1283 1HD1 LEU    83      59.705  47.125  53.651  1.00  1.84
ATOM   1284 2HD1 LEU    83      60.051  46.657  55.304  1.00  1.84
ATOM   1285 3HD1 LEU    83      58.358  46.771  54.743  1.00  1.84
ATOM   1286  CD2 LEU    83      58.574  49.415  53.958  1.00  1.84
ATOM   1287 1HD2 LEU    83      59.147  49.390  53.040  1.00  1.84
ATOM   1288 2HD2 LEU    83      57.625  48.912  53.773  1.00  1.84
ATOM   1289 3HD2 LEU    83      58.412  50.454  54.243  1.00  1.84
ATOM   1290  C   LEU    83      58.519  46.633  57.548  1.00  1.84
ATOM   1291  O   LEU    83      57.297  46.646  57.635  1.00  1.84
ATOM   1292  N   THR    84      59.206  45.485  57.517  1.00  2.15
ATOM   1293  H   THR    84      60.198  45.555  57.685  1.00  2.15
ATOM   1294  CA  THR    84      58.624  44.111  57.468  1.00  2.15
ATOM   1295  HA  THR    84      59.494  43.463  57.514  1.00  2.15
ATOM   1296  CB  THR    84      57.802  43.796  58.746  1.00  2.15
ATOM   1297  HB  THR    84      57.574  44.721  59.273  1.00  2.15
ATOM   1298  CG2 THR    84      56.480  43.035  58.587  1.00  2.15
ATOM   1299 1HG2 THR    84      56.031  42.898  59.569  1.00  2.15
ATOM   1300 2HG2 THR    84      55.791  43.615  57.976  1.00  2.15
ATOM   1301 3HG2 THR    84      56.651  42.058  58.139  1.00  2.15
ATOM   1302  OG1 THR    84      58.594  42.995  59.589  1.00  2.15
ATOM   1303  HG1 THR    84      59.067  43.619  60.193  1.00  2.15
ATOM   1304  C   THR    84      57.854  43.720  56.193  1.00  2.15
ATOM   1305  O   THR    84      57.077  44.529  55.713  1.00  2.15
ATOM   1306  N   PRO    85      57.988  42.482  55.656  1.00  2.36
ATOM   1307  CD  PRO    85      58.881  41.435  56.146  1.00  2.36
ATOM   1308  HD1 PRO    85      58.479  41.011  57.067  1.00  2.36
ATOM   1309  HD2 PRO    85      59.888  41.815  56.315  1.00  2.36
ATOM   1310  CG  PRO    85      58.933  40.361  55.059  1.00  2.36
ATOM   1311  HG1 PRO    85      59.044  39.362  55.483  1.00  2.36
ATOM   1312  HG2 PRO    85      59.751  40.578  54.370  1.00  2.36
ATOM   1313  CB  PRO    85      57.602  40.523  54.333  1.00  2.36
ATOM   1314  HB1 PRO    85      56.823  39.995  54.886  1.00  2.36
ATOM   1315  HB2 PRO    85      57.655  40.162  53.304  1.00  2.36
ATOM   1316  CA  PRO    85      57.376  42.036  54.389  1.00  2.36
ATOM   1317  HA  PRO    85      57.965  42.479  53.584  1.00  2.36
ATOM   1318  C   PRO    85      55.908  42.414  54.113  1.00  2.36
ATOM   1319  O   PRO    85      55.668  43.222  53.228  1.00  2.36
ATOM   1320  N   ALA    86      54.915  41.934  54.871  1.00  2.65
ATOM   1321  H   ALA    86      55.123  41.253  55.581  1.00  2.65
ATOM   1322  CA  ALA    86      53.507  42.245  54.557  1.00  2.65
ATOM   1323  HA  ALA    86      53.288  41.864  53.557  1.00  2.65
ATOM   1324  CB  ALA    86      52.617  41.505  55.563  1.00  2.65
ATOM   1325  HB1 ALA    86      51.570  41.678  55.314  1.00  2.65
ATOM   1326  HB2 ALA    86      52.816  40.434  55.509  1.00  2.65
ATOM   1327  HB3 ALA    86      52.816  41.863  56.574  1.00  2.65
ATOM   1328  C   ALA    86      53.199  43.756  54.540  1.00  2.65
ATOM   1329  O   ALA    86      52.331  44.280  53.821  1.00  2.65
ATOM   1330  N   HIS    87      53.889  44.469  55.421  1.00  2.22
ATOM   1331  H   HIS    87      54.623  44.008  55.942  1.00  2.22
ATOM   1332  CA  HIS    87      53.783  45.904  55.548  1.00  2.22
ATOM   1333  HA  HIS    87      52.741  46.207  55.488  1.00  2.22
ATOM   1334  CB  HIS    87      54.260  46.261  56.956  1.00  2.22
ATOM   1335  HB1 HIS    87      54.400  47.336  57.034  1.00  2.22
ATOM   1336  HB2 HIS    87      55.212  45.774  57.110  1.00  2.22
ATOM   1337  CG  HIS    87      53.344  45.788  58.075  1.00  2.22
ATOM   1338  ND1 HIS    87      53.050  44.458  58.419  1.00  2.22
ATOM   1339  CE1 HIS    87      52.397  44.509  59.593  1.00  2.22
ATOM   1340  HE1 HIS    87      52.109  43.644  60.177  1.00  2.22
ATOM   1341  NE2 HIS    87      52.193  45.782  59.959  1.00  2.22
ATOM   1342  HE2 HIS    87      51.809  46.092  60.843  1.00  2.22
ATOM   1343  CD2 HIS    87      52.774  46.593  59.015  1.00  2.22
ATOM   1344  HD2 HIS    87      52.860  47.666  59.074  1.00  2.22
ATOM   1345  C   HIS    87      54.457  46.614  54.361  1.00  2.22
ATOM   1346  O   HIS    87      53.858  47.539  53.823  1.00  2.22
ATOM   1347  N   TYR    88      55.561  46.078  53.830  1.00  2.06
ATOM   1348  H   TYR    88      55.996  45.317  54.339  1.00  2.06
ATOM   1349  CA  TYR    88      56.090  46.346  52.489  1.00  2.06
ATOM   1350  HA  TYR    88      56.345  47.404  52.465  1.00  2.06
ATOM   1351  CB  TYR    88      57.400  45.586  52.192  1.00  2.06
ATOM   1352  HB1 TYR    88      57.505  44.723  52.841  1.00  2.06
ATOM   1353  HB2 TYR    88      58.215  46.252  52.438  1.00  2.06
ATOM   1354  CG  TYR    88      57.622  45.148  50.752  1.00  2.06
ATOM   1355  CD1 TYR    88      58.373  45.956  49.875  1.00  2.06
ATOM   1356  HD1 TYR    88      58.801  46.885  50.217  1.00  2.06
ATOM   1357  CE1 TYR    88      58.563  45.558  48.537  1.00  2.06
ATOM   1358  HE1 TYR    88      59.130  46.172  47.854  1.00  2.06
ATOM   1359  CZ  TYR    88      57.983  44.361  48.068  1.00  2.06
ATOM   1360  OH  TYR    88      58.147  43.992  46.773  1.00  2.06
ATOM   1361  HH  TYR    88      57.675  43.178  46.592  1.00  2.06
ATOM   1362  CE2 TYR    88      57.235  43.551  48.945  1.00  2.06
ATOM   1363  HE2 TYR    88      56.758  42.645  48.595  1.00  2.06
ATOM   1364  CD2 TYR    88      57.075  43.936  50.285  1.00  2.06
ATOM   1365  HD2 TYR    88      56.492  43.302  50.938  1.00  2.06
ATOM   1366  C   TYR    88      55.047  46.169  51.392  1.00  2.06
ATOM   1367  O   TYR    88      54.857  47.129  50.666  1.00  2.06
ATOM   1368  N   ASP    89      54.313  45.057  51.278  1.00  2.43
ATOM   1369  H   ASP    89      54.547  44.250  51.852  1.00  2.43
ATOM   1370  CA  ASP    89      53.349  44.895  50.172  1.00  2.43
ATOM   1371  HA  ASP    89      53.882  44.988  49.223  1.00  2.43
ATOM   1372  CB  ASP    89      52.711  43.497  50.226  1.00  2.43
ATOM   1373  HB1 ASP    89      51.997  43.407  49.405  1.00  2.43
ATOM   1374  HB2 ASP    89      52.155  43.391  51.160  1.00  2.43
ATOM   1375  CG  ASP    89      53.731  42.364  50.112  1.00  2.43
ATOM   1376  OD1 ASP    89      54.241  42.151  48.991  1.00  2.43
ATOM   1377  OD2 ASP    89      53.987  41.726  51.158  1.00  2.43
ATOM   1378  C   ASP    89      52.234  45.961  50.206  1.00  2.43
ATOM   1379  O   ASP    89      51.899  46.614  49.193  1.00  2.43
ATOM   1380  N   ARG    90      51.688  46.203  51.413  1.00  2.38
ATOM   1381  H   ARG    90      52.006  45.638  52.197  1.00  2.38
ATOM   1382  CA  ARG    90      50.714  47.300  51.592  1.00  2.38
ATOM   1383  HA  ARG    90      49.834  47.103  50.979  1.00  2.38
ATOM   1384  CB  ARG    90      50.304  47.442  53.070  1.00  2.38
ATOM   1385  HB1 ARG    90      49.681  48.336  53.155  1.00  2.38
ATOM   1386  HB2 ARG    90      51.209  47.622  53.653  1.00  2.38
ATOM   1387  CG  ARG    90      49.536  46.280  53.718  1.00  2.38
ATOM   1388  HG1 ARG    90      50.120  45.366  53.663  1.00  2.38
ATOM   1389  HG2 ARG    90      48.582  46.127  53.213  1.00  2.38
ATOM   1390  CD  ARG    90      49.299  46.684  55.185  1.00  2.38
ATOM   1391  HD1 ARG    90      48.554  47.481  55.202  1.00  2.38
ATOM   1392  HD2 ARG    90      50.224  47.099  55.592  1.00  2.38
ATOM   1393  NE  ARG    90      48.855  45.593  56.077  1.00  2.38
ATOM   1394  HE  ARG    90      47.897  45.613  56.383  1.00  2.38
ATOM   1395  CZ  ARG    90      49.667  44.812  56.764  1.00  2.38
ATOM   1396  NH1 ARG    90      49.285  44.269  57.884  1.00  2.38
ATOM   1397 1HH1 ARG    90      48.389  44.480  58.295  1.00  2.38
ATOM   1398 2HH1 ARG    90      49.916  43.644  58.345  1.00  2.38
ATOM   1399  NH2 ARG    90      50.881  44.565  56.377  1.00  2.38
ATOM   1400 1HH2 ARG    90      51.161  44.802  55.433  1.00  2.38
ATOM   1401 2HH2 ARG    90      51.579  44.192  57.013  1.00  2.38
ATOM   1402  C   ARG    90      51.270  48.664  51.147  1.00  2.38
ATOM   1403  O   ARG    90      50.604  49.437  50.442  1.00  2.38
ATOM   1404  N   TYR    91      52.480  48.974  51.605  1.00  2.23
ATOM   1405  H   TYR    91      52.989  48.294  52.161  1.00  2.23
ATOM   1406  CA  TYR    91      53.096  50.269  51.360  1.00  2.23
ATOM   1407  HA  TYR    91      52.338  51.035  51.524  1.00  2.23
ATOM   1408  CB  TYR    91      54.221  50.553  52.362  1.00  2.23
ATOM   1409  HB1 TYR    91      54.614  51.549  52.164  1.00  2.23
ATOM   1410  HB2 TYR    91      55.001  49.824  52.165  1.00  2.23
ATOM   1411  CG  TYR    91      53.908  50.464  53.851  1.00  2.23
ATOM   1412  CD1 TYR    91      52.601  50.585  54.371  1.00  2.23
ATOM   1413  HD1 TYR    91      51.776  50.842  53.725  1.00  2.23
ATOM   1414  CE1 TYR    91      52.364  50.339  55.739  1.00  2.23
ATOM   1415  HE1 TYR    91      51.373  50.437  56.154  1.00  2.23
ATOM   1416  CZ  TYR    91      53.429  49.968  56.584  1.00  2.23
ATOM   1417  OH  TYR    91      53.205  49.735  57.897  1.00  2.23
ATOM   1418  HH  TYR    91      54.013  49.558  58.385  1.00  2.23
ATOM   1419  CE2 TYR    91      54.743  49.905  56.084  1.00  2.23
ATOM   1420  HE2 TYR    91      55.561  49.631  56.730  1.00  2.23
ATOM   1421  CD2 TYR    91      54.973  50.173  54.724  1.00  2.23
ATOM   1422  HD2 TYR    91      55.967  50.097  54.323  1.00  2.23
ATOM   1423  C   TYR    91      53.535  50.444  49.896  1.00  2.23
ATOM   1424  O   TYR    91      53.480  51.558  49.400  1.00  2.23
ATOM   1425  N   VAL    92      53.852  49.366  49.166  1.00  2.34
ATOM   1426  H   VAL    92      53.950  48.479  49.654  1.00  2.34
ATOM   1427  CA  VAL    92      54.037  49.365  47.707  1.00  2.34
ATOM   1428  HA  VAL    92      54.766  50.131  47.444  1.00  2.34
ATOM   1429  CB  VAL    92      54.566  48.012  47.180  1.00  2.34
ATOM   1430  HB  VAL    92      53.969  47.201  47.595  1.00  2.34
ATOM   1431  CG1 VAL    92      54.523  47.912  45.648  1.00  2.34
ATOM   1432 1HG1 VAL    92      54.990  46.983  45.321  1.00  2.34
ATOM   1433 2HG1 VAL    92      53.491  47.905  45.296  1.00  2.34
ATOM   1434 3HG1 VAL    92      55.049  48.757  45.202  1.00  2.34
ATOM   1435  CG2 VAL    92      56.031  47.807  47.579  1.00  2.34
ATOM   1436 1HG2 VAL    92      56.371  46.834  47.226  1.00  2.34
ATOM   1437 2HG2 VAL    92      56.656  48.586  47.142  1.00  2.34
ATOM   1438 3HG2 VAL    92      56.138  47.827  48.658  1.00  2.34
ATOM   1439  C   VAL    92      52.741  49.760  47.028  1.00  2.34
ATOM   1440  O   VAL    92      52.749  50.683  46.218  1.00  2.34
ATOM   1441  N   ASN    93      51.601  49.179  47.422  1.00  2.83
ATOM   1442  H   ASN    93      51.629  48.451  48.126  1.00  2.83
ATOM   1443  CA  ASN    93      50.327  49.642  46.851  1.00  2.83
ATOM   1444  HA  ASN    93      50.373  49.499  45.768  1.00  2.83
ATOM   1445  CB  ASN    93      49.178  48.775  47.386  1.00  2.83
ATOM   1446  HB1 ASN    93      48.235  49.288  47.201  1.00  2.83
ATOM   1447  HB2 ASN    93      49.278  48.612  48.457  1.00  2.83
ATOM   1448  CG  ASN    93      49.108  47.438  46.672  1.00  2.83
ATOM   1449  OD1 ASN    93      48.333  47.266  45.750  1.00  2.83
ATOM   1450  ND2 ASN    93      49.899  46.464  47.060  1.00  2.83
ATOM   1451 1HD2 ASN    93      50.588  46.591  47.794  1.00  2.83
ATOM   1452 2HD2 ASN    93      49.819  45.590  46.574  1.00  2.83
ATOM   1453  C   ASN    93      50.099  51.162  47.048  1.00  2.83
ATOM   1454  O   ASN    93      49.827  51.893  46.076  1.00  2.83
ATOM   1455  N   LYS    94      50.293  51.661  48.281  1.00  2.96
ATOM   1456  H   LYS    94      50.567  51.038  49.034  1.00  2.96
ATOM   1457  CA  LYS    94      50.199  53.120  48.494  1.00  2.96
ATOM   1458  HA  LYS    94      49.219  53.429  48.143  1.00  2.96
ATOM   1459  CB  LYS    94      50.325  53.507  49.978  1.00  2.96
ATOM   1460  HB1 LYS    94      50.447  54.588  50.051  1.00  2.96
ATOM   1461  HB2 LYS    94      51.231  53.056  50.386  1.00  2.96
ATOM   1462  CG  LYS    94      49.128  53.089  50.851  1.00  2.96
ATOM   1463  HG1 LYS    94      49.296  53.469  51.859  1.00  2.96
ATOM   1464  HG2 LYS    94      49.131  52.000  50.914  1.00  2.96
ATOM   1465  CD  LYS    94      47.715  53.525  50.399  1.00  2.96
ATOM   1466  HD1 LYS    94      47.011  53.013  51.057  1.00  2.96
ATOM   1467  HD2 LYS    94      47.511  53.156  49.394  1.00  2.96
ATOM   1468  CE  LYS    94      47.378  55.026  50.480  1.00  2.96
ATOM   1469  HE1 LYS    94      47.644  55.405  51.472  1.00  2.96
ATOM   1470  HE2 LYS    94      46.299  55.143  50.357  1.00  2.96
ATOM   1471  NZ  LYS    94      48.062  55.847  49.460  1.00  2.96
ATOM   1472  HZ1 LYS    94      47.809  56.838  49.536  1.00  2.96
ATOM   1473  HZ2 LYS    94      49.047  55.956  49.710  1.00  2.96
ATOM   1474  HZ3 LYS    94      47.959  55.536  48.502  1.00  2.96
ATOM   1475  C   LYS    94      51.175  53.941  47.621  1.00  2.96
ATOM   1476  O   LYS    94      50.735  54.911  46.994  1.00  2.96
ATOM   1477  N   ASP    95      52.422  53.500  47.477  1.00  2.83
ATOM   1478  H   ASP    95      52.718  52.691  48.011  1.00  2.83
ATOM   1479  CA  ASP    95      53.432  54.124  46.617  1.00  2.83
ATOM   1480  HA  ASP    95      53.621  55.143  46.954  1.00  2.83
ATOM   1481  CB  ASP    95      54.746  53.318  46.758  1.00  2.83
ATOM   1482  HB1 ASP    95      54.593  52.316  46.363  1.00  2.83
ATOM   1483  HB2 ASP    95      54.947  53.212  47.819  1.00  2.83
ATOM   1484  CG  ASP    95      56.011  53.877  46.080  1.00  2.83
ATOM   1485  OD1 ASP    95      57.060  53.936  46.769  1.00  2.83
ATOM   1486  OD2 ASP    95      55.975  54.090  44.842  1.00  2.83
ATOM   1487  C   ASP    95      52.949  54.168  45.166  1.00  2.83
ATOM   1488  O   ASP    95      53.085  55.197  44.527  1.00  2.83
ATOM   1489  N   MET    96      52.243  53.147  44.661  1.00  3.02
ATOM   1490  H   MET    96      52.104  52.316  45.227  1.00  3.02
ATOM   1491  CA  MET    96      51.657  53.241  43.323  1.00  3.02
ATOM   1492  HA  MET    96      52.452  53.493  42.622  1.00  3.02
ATOM   1493  CB  MET    96      51.040  51.913  42.867  1.00  3.02
ATOM   1494  HB1 MET    96      50.552  52.084  41.908  1.00  3.02
ATOM   1495  HB2 MET    96      50.285  51.577  43.577  1.00  3.02
ATOM   1496  CG  MET    96      52.092  50.814  42.683  1.00  3.02
ATOM   1497  HG1 MET    96      52.499  50.556  43.660  1.00  3.02
ATOM   1498  HG2 MET    96      52.908  51.200  42.072  1.00  3.02
ATOM   1499  SD  MET    96      51.459  49.297  41.911  1.00  3.02
ATOM   1500  CE  MET    96      51.219  49.855  40.202  1.00  3.02
ATOM   1501  HE1 MET    96      50.897  49.012  39.591  1.00  3.02
ATOM   1502  HE2 MET    96      50.457  50.633  40.167  1.00  3.02
ATOM   1503  HE3 MET    96      52.159  50.245  39.809  1.00  3.02
ATOM   1504  C   MET    96      50.625  54.379  43.251  1.00  3.02
ATOM   1505  O   MET    96      50.706  55.266  42.383  1.00  3.02
ATOM   1506  N   SER    97      49.706  54.410  44.231  1.00  3.79
ATOM   1507  H   SER    97      49.761  53.723  44.975  1.00  3.79
ATOM   1508  CA  SER    97      48.732  55.516  44.324  1.00  3.79
ATOM   1509  HA  SER    97      48.196  55.520  43.377  1.00  3.79
ATOM   1510  CB  SER    97      47.666  55.269  45.394  1.00  3.79
ATOM   1511  HB1 SER    97      47.189  54.308  45.196  1.00  3.79
ATOM   1512  HB2 SER    97      46.903  56.047  45.322  1.00  3.79
ATOM   1513  OG  SER    97      48.182  55.254  46.709  1.00  3.79
ATOM   1514  HG  SER    97      49.167  55.234  46.655  1.00  3.79
ATOM   1515  C   SER    97      49.327  56.923  44.415  1.00  3.79
ATOM   1516  O   SER    97      48.632  57.898  44.147  1.00  3.79
ATOM   1517  N   ILE    98      50.622  56.989  44.702  1.00  3.85
ATOM   1518  H   ILE    98      51.102  56.118  44.886  1.00  3.85
ATOM   1519  CA  ILE    98      51.418  58.206  44.864  1.00  3.85
ATOM   1520  HA  ILE    98      50.775  59.065  45.065  1.00  3.85
ATOM   1521  CB  ILE    98      52.314  57.859  46.070  1.00  3.85
ATOM   1522  HB  ILE    98      52.238  56.808  46.334  1.00  3.85
ATOM   1523  CG2 ILE    98      53.824  58.108  45.883  1.00  3.85
ATOM   1524 1HG2 ILE    98      54.343  57.967  46.830  1.00  3.85
ATOM   1525 2HG2 ILE    98      54.243  57.387  45.183  1.00  3.85
ATOM   1526 3HG2 ILE    98      54.012  59.110  45.498  1.00  3.85
ATOM   1527  CG1 ILE    98      51.699  58.609  47.230  1.00  3.85
ATOM   1528 1HG1 ILE    98      51.818  59.638  46.944  1.00  3.85
ATOM   1529 2HG1 ILE    98      52.275  58.401  48.116  1.00  3.85
ATOM   1530  CD1 ILE    98      50.228  58.354  47.579  1.00  3.85
ATOM   1531  HD1 ILE    98      49.945  59.080  48.334  1.00  3.85
ATOM   1532  HD2 ILE    98      49.564  58.514  46.735  1.00  3.85
ATOM   1533  HD3 ILE    98      50.106  57.343  47.963  1.00  3.85
ATOM   1534  C   ILE    98      52.221  58.582  43.625  1.00  3.85
ATOM   1535  O   ILE    98      52.324  59.738  43.231  1.00  3.85
ATOM   1536  N   GLN    99      52.701  57.555  42.943  1.00  3.82
ATOM   1537  H   GLN    99      52.576  56.640  43.361  1.00  3.82
ATOM   1538  CA  GLN    99      53.322  57.579  41.636  1.00  3.82
ATOM   1539  HA  GLN    99      54.133  58.308  41.617  1.00  3.82
ATOM   1540  CB  GLN    99      53.847  56.159  41.410  1.00  3.82
ATOM   1541  HB1 GLN    99      53.814  55.941  40.357  1.00  3.82
ATOM   1542  HB2 GLN    99      53.184  55.428  41.863  1.00  3.82
ATOM   1543  CG  GLN    99      55.265  55.918  41.924  1.00  3.82
ATOM   1544  HG1 GLN    99      55.257  55.849  43.012  1.00  3.82
ATOM   1545  HG2 GLN    99      55.918  56.739  41.631  1.00  3.82
ATOM   1546  CD  GLN    99      55.795  54.636  41.303  1.00  3.82
ATOM   1547  OE1 GLN    99      55.813  54.499  40.080  1.00  3.82
ATOM   1548  NE2 GLN    99      56.221  53.671  42.082  1.00  3.82
ATOM   1549 1HE2 GLN    99      56.189  53.808  43.105  1.00  3.82
ATOM   1550 2HE2 GLN    99      56.597  52.841  41.674  1.00  3.82
ATOM   1551  C   GLN    99      52.341  57.923  40.524  1.00  3.82
ATOM   1552  O   GLN    99      52.738  57.960  39.351  1.00  3.82
ATOM   1553  N   GLU   100      51.075  58.061  40.924  1.00  4.36
ATOM   1554  H   GLU   100      50.944  58.011  41.921  1.00  4.36
ATOM   1555  CA  GLU   100      49.868  57.910  40.144  1.00  4.36
ATOM   1556  HA  GLU   100      49.046  58.073  40.842  1.00  4.36
ATOM   1557  CB  GLU   100      49.744  58.994  39.068  1.00  4.36
ATOM   1558  HB1 GLU   100      50.363  58.727  38.220  1.00  4.36
ATOM   1559  HB2 GLU   100      50.095  59.945  39.474  1.00  4.36
ATOM   1560  CG  GLU   100      48.279  59.167  38.649  1.00  4.36
ATOM   1561  HG1 GLU   100      47.694  59.407  39.540  1.00  4.36
ATOM   1562  HG2 GLU   100      47.893  58.227  38.257  1.00  4.36
ATOM   1563  CD  GLU   100      48.084  60.271  37.604  1.00  4.36
ATOM   1564  OE1 GLU   100      48.909  60.376  36.668  1.00  4.36
ATOM   1565  OE2 GLU   100      47.046  60.962  37.695  1.00  4.36
ATOM   1566  C   GLU   100      49.775  56.465  39.675  1.00  4.36
ATOM   1567  O   GLU   100      50.779  55.796  39.391  1.00  4.36
ATOM   1568  N   LEU   101      48.551  55.946  39.671  1.00  3.67
ATOM   1569  H   LEU   101      47.778  56.559  39.880  1.00  3.67
ATOM   1570  CA  LEU   101      48.270  54.595  39.222  1.00  3.67
ATOM   1571  HA  LEU   101      48.971  53.907  39.694  1.00  3.67
ATOM   1572  CB  LEU   101      46.829  54.207  39.618  1.00  3.67
ATOM   1573  HB1 LEU   101      46.605  53.239  39.176  1.00  3.67
ATOM   1574  HB2 LEU   101      46.141  54.936  39.186  1.00  3.67
ATOM   1575  CG  LEU   101      46.561  54.109  41.130  1.00  3.67
ATOM   1576  HG  LEU   101      46.761  55.072  41.598  1.00  3.67
ATOM   1577  CD1 LEU   101      45.093  53.756  41.367  1.00  3.67
ATOM   1578 1HD1 LEU   101      44.893  53.715  42.438  1.00  3.67
ATOM   1579 2HD1 LEU   101      44.457  54.521  40.922  1.00  3.67
ATOM   1580 3HD1 LEU   101      44.859  52.791  40.917  1.00  3.67
ATOM   1581  CD2 LEU   101      47.416  53.034  41.802  1.00  3.67
ATOM   1582 1HD2 LEU   101      47.130  52.932  42.849  1.00  3.67
ATOM   1583 2HD2 LEU   101      47.284  52.078  41.298  1.00  3.67
ATOM   1584 3HD2 LEU   101      48.463  53.323  41.764  1.00  3.67
ATOM   1585  C   LEU   101      48.498  54.518  37.706  1.00  3.67
ATOM   1586  O   LEU   101      47.537  54.531  36.939  1.00  3.67
ATOM   1587  N   ALA   102      49.784  54.433  37.330  1.00  4.02
ATOM   1588  H   ALA   102      50.427  54.604  38.093  1.00  4.02
ATOM   1589  CA  ALA   102      50.422  54.274  36.019  1.00  4.02
ATOM   1590  HA  ALA   102      50.129  55.101  35.373  1.00  4.02
ATOM   1591  CB  ALA   102      51.934  54.327  36.255  1.00  4.02
ATOM   1592  HB1 ALA   102      52.448  54.266  35.295  1.00  4.02
ATOM   1593  HB2 ALA   102      52.175  55.262  36.753  1.00  4.02
ATOM   1594  HB3 ALA   102      52.245  53.490  36.882  1.00  4.02
ATOM   1595  C   ALA   102      49.992  52.971  35.356  1.00  4.02
ATOM   1596  O   ALA   102      50.767  52.050  35.102  1.00  4.02
ATOM   1597  N   VAL   103      48.685  52.869  35.241  1.00  5.38
ATOM   1598  H   VAL   103      48.152  53.710  35.451  1.00  5.38
ATOM   1599  CA  VAL   103      47.923  51.651  35.214  1.00  5.38
ATOM   1600  HA  VAL   103      48.569  50.878  34.795  1.00  5.38
ATOM   1601  CB  VAL   103      47.487  51.194  36.631  1.00  5.38
ATOM   1602  HB  VAL   103      48.140  51.667  37.365  1.00  5.38
ATOM   1603  CG1 VAL   103      46.035  51.516  37.019  1.00  5.38
ATOM   1604 1HG1 VAL   103      45.886  51.296  38.076  1.00  5.38
ATOM   1605 2HG1 VAL   103      45.833  52.575  36.856  1.00  5.38
ATOM   1606 3HG1 VAL   103      45.328  50.918  36.447  1.00  5.38
ATOM   1607  CG2 VAL   103      47.687  49.680  36.780  1.00  5.38
ATOM   1608 1HG2 VAL   103      47.443  49.379  37.800  1.00  5.38
ATOM   1609 2HG2 VAL   103      47.052  49.130  36.088  1.00  5.38
ATOM   1610 3HG2 VAL   103      48.732  49.430  36.594  1.00  5.38
ATOM   1611  C   VAL   103      46.779  51.834  34.239  1.00  5.38
ATOM   1612  O   VAL   103      46.513  52.940  33.765  1.00  5.38
ATOM   1613  N   LEU   104      46.120  50.724  33.914  1.00  6.37
ATOM   1614  H   LEU   104      46.410  49.864  34.353  1.00  6.37
ATOM   1615  CA  LEU   104      45.186  50.627  32.805  1.00  6.37
ATOM   1616  HA  LEU   104      45.781  50.522  31.895  1.00  6.37
ATOM   1617  CB  LEU   104      44.371  49.326  32.974  1.00  6.37
ATOM   1618  HB1 LEU   104      43.702  49.421  33.831  1.00  6.37
ATOM   1619  HB2 LEU   104      45.084  48.532  33.205  1.00  6.37
ATOM   1620  CG  LEU   104      43.558  48.870  31.740  1.00  6.37
ATOM   1621  HG  LEU   104      44.162  48.996  30.841  1.00  6.37
ATOM   1622  CD1 LEU   104      43.221  47.384  31.887  1.00  6.37
ATOM   1623 1HD1 LEU   104      42.670  47.039  31.012  1.00  6.37
ATOM   1624 2HD1 LEU   104      44.138  46.799  31.962  1.00  6.37
ATOM   1625 3HD1 LEU   104      42.615  47.219  32.778  1.00  6.37
ATOM   1626  CD2 LEU   104      42.225  49.604  31.563  1.00  6.37
ATOM   1627 1HD2 LEU   104      41.654  49.143  30.757  1.00  6.37
ATOM   1628 2HD2 LEU   104      41.640  49.561  32.481  1.00  6.37
ATOM   1629 3HD2 LEU   104      42.392  50.642  31.284  1.00  6.37
ATOM   1630  C   LEU   104      44.310  51.874  32.588  1.00  6.37
ATOM   1631  O   LEU   104      44.310  52.418  31.488  1.00  6.37
ATOM   1632  N   VAL   105      43.681  52.368  33.663  1.00  7.72
ATOM   1633  H   VAL   105      43.863  51.888  34.529  1.00  7.72
ATOM   1634  CA  VAL   105      42.640  53.413  33.712  1.00  7.72
ATOM   1635  HA  VAL   105      41.706  52.918  33.446  1.00  7.72
ATOM   1636  CB  VAL   105      42.441  53.949  35.146  1.00  7.72
ATOM   1637  HB  VAL   105      41.579  54.616  35.143  1.00  7.72
ATOM   1638  CG1 VAL   105      42.133  52.811  36.130  1.00  7.72
ATOM   1639 1HG1 VAL   105      41.847  53.236  37.093  1.00  7.72
ATOM   1640 2HG1 VAL   105      41.299  52.216  35.755  1.00  7.72
ATOM   1641 3HG1 VAL   105      43.004  52.173  36.276  1.00  7.72
ATOM   1642  CG2 VAL   105      43.647  54.739  35.671  1.00  7.72
ATOM   1643 1HG2 VAL   105      43.497  54.994  36.721  1.00  7.72
ATOM   1644 2HG2 VAL   105      44.568  54.167  35.571  1.00  7.72
ATOM   1645 3HG2 VAL   105      43.739  55.675  35.122  1.00  7.72
ATOM   1646  C   VAL   105      42.735  54.586  32.726  1.00  7.72
ATOM   1647  O   VAL   105      41.709  55.041  32.229  1.00  7.72
ATOM   1648  N   SER   106      43.942  55.044  32.409  1.00  7.11
ATOM   1649  H   SER   106      44.711  54.605  32.892  1.00  7.11
ATOM   1650  CA  SER   106      44.266  55.853  31.217  1.00  7.11
ATOM   1651  HA  SER   106      43.719  55.457  30.360  1.00  7.11
ATOM   1652  CB  SER   106      43.855  57.324  31.419  1.00  7.11
ATOM   1653  HB1 SER   106      44.316  57.954  30.658  1.00  7.11
ATOM   1654  HB2 SER   106      44.170  57.671  32.402  1.00  7.11
ATOM   1655  OG  SER   106      42.456  57.449  31.287  1.00  7.11
ATOM   1656  HG  SER   106      42.039  56.666  31.693  1.00  7.11
ATOM   1657  C   SER   106      45.762  55.733  30.887  1.00  7.11
ATOM   1658  O   SER   106      46.382  56.678  30.406  1.00  7.11
ATOM   1659  N   GLY   107      46.391  54.613  31.271  1.00  6.24
ATOM   1660  H   GLY   107      45.838  53.820  31.573  1.00  6.24
ATOM   1661  CA  GLY   107      47.846  54.577  31.494  1.00  6.24
ATOM   1662  HA1 GLY   107      48.357  54.782  30.552  1.00  6.24
ATOM   1663  HA2 GLY   107      48.133  53.583  31.834  1.00  6.24
ATOM   1664  C   GLY   107      48.336  55.601  32.534  1.00  6.24
ATOM   1665  O   GLY   107      49.488  56.020  32.484  1.00  6.24
ATOM   1666  N   GLN   108      47.440  56.052  33.419  1.00  6.17
ATOM   1667  H   GLN   108      46.584  55.532  33.497  1.00  6.17
ATOM   1668  CA  GLN   108      47.475  57.355  34.093  1.00  6.17
ATOM   1669  HA  GLN   108      47.525  58.118  33.315  1.00  6.17
ATOM   1670  CB  GLN   108      46.143  57.545  34.844  1.00  6.17
ATOM   1671  HB1 GLN   108      46.174  57.030  35.805  1.00  6.17
ATOM   1672  HB2 GLN   108      45.339  57.107  34.254  1.00  6.17
ATOM   1673  CG  GLN   108      45.808  59.027  35.053  1.00  6.17
ATOM   1674  HG1 GLN   108      45.660  59.507  34.086  1.00  6.17
ATOM   1675  HG2 GLN   108      46.646  59.515  35.539  1.00  6.17
ATOM   1676  CD  GLN   108      44.542  59.226  35.884  1.00  6.17
ATOM   1677  OE1 GLN   108      43.493  58.661  35.610  1.00  6.17
ATOM   1678  NE2 GLN   108      44.576  60.036  36.916  1.00  6.17
ATOM   1679 1HE2 GLN   108      45.462  60.488  37.190  1.00  6.17
ATOM   1680 2HE2 GLN   108      43.737  60.164  37.441  1.00  6.17
ATOM   1681  C   GLN   108      48.705  57.522  34.992  1.00  6.17
ATOM   1682  O   GLN   108      48.727  57.073  36.135  1.00  6.17
ATOM   1683  N   LYS   109      49.751  58.146  34.448  1.00  6.35
ATOM   1684  H   LYS   109      49.705  58.378  33.468  1.00  6.35
ATOM   1685  CA  LYS   109      50.937  58.530  35.205  1.00  6.35
ATOM   1686  HA  LYS   109      50.732  58.352  36.255  1.00  6.35
ATOM   1687  CB  LYS   109      52.158  57.690  34.797  1.00  6.35
ATOM   1688  HB1 LYS   109      52.563  58.030  33.842  1.00  6.35
ATOM   1689  HB2 LYS   109      51.854  56.650  34.689  1.00  6.35
ATOM   1690  CG  LYS   109      53.214  57.801  35.906  1.00  6.35
ATOM   1691  HG1 LYS   109      52.729  57.525  36.840  1.00  6.35
ATOM   1692  HG2 LYS   109      53.557  58.833  35.995  1.00  6.35
ATOM   1693  CD  LYS   109      54.428  56.893  35.672  1.00  6.35
ATOM   1694  HD1 LYS   109      55.045  57.333  34.887  1.00  6.35
ATOM   1695  HD2 LYS   109      54.103  55.912  35.327  1.00  6.35
ATOM   1696  CE  LYS   109      55.270  56.721  36.946  1.00  6.35
ATOM   1697  HE1 LYS   109      55.622  57.705  37.272  1.00  6.35
ATOM   1698  HE2 LYS   109      56.143  56.109  36.702  1.00  6.35
ATOM   1699  NZ  LYS   109      54.502  56.078  38.042  1.00  6.35
ATOM   1700  HZ1 LYS   109      55.107  55.751  38.797  1.00  6.35
ATOM   1701  HZ2 LYS   109      53.827  56.732  38.450  1.00  6.35
ATOM   1702  HZ3 LYS   109      53.977  55.276  37.726  1.00  6.35
ATOM   1703  C   LYS   109      51.161  60.053  35.092  1.00  6.35
ATOM   1704  O   LYS   109      50.445  60.828  34.458  1.00  6.35
