# Supplementary material for: Selecting Near-Native Protein Structures from Predicted Decoy Sets Using Ordered Graphlet Degree Similarity
Source: Genes (Basel). 2019 Feb 11;10(2):132. doi: 10.3390/genes10020132 (PMC6410076; doi:10.3390/genes10020132)
Supplement: Supplementary file 1 [file genes-10-00132-s001.zip › CodeData/data/CASP11/T0759/model13.pdb]

ATOM      1  N   MET     1      57.812  73.054  44.576  1.00  9.74
ATOM      2  CA  MET     1      57.347  71.890  45.326  1.00  9.74
ATOM      3  HA  MET     1      57.976  71.051  45.039  1.00  9.74
ATOM      4  CB  MET     1      57.570  72.149  46.832  1.00  9.74
ATOM      5  HB1 MET     1      58.626  72.359  47.006  1.00  9.74
ATOM      6  HB2 MET     1      57.321  71.248  47.392  1.00  9.74
ATOM      7  CG  MET     1      56.740  73.327  47.366  1.00  9.74
ATOM      8  HG1 MET     1      55.723  73.258  46.984  1.00  9.74
ATOM      9  HG2 MET     1      57.176  74.253  46.988  1.00  9.74
ATOM     10  SD  MET     1      56.645  73.421  49.174  1.00  9.74
ATOM     11  CE  MET     1      55.751  74.987  49.341  1.00  9.74
ATOM     12  HE1 MET     1      55.610  75.214  50.398  1.00  9.74
ATOM     13  HE2 MET     1      56.328  75.787  48.876  1.00  9.74
ATOM     14  HE3 MET     1      54.779  74.912  48.854  1.00  9.74
ATOM     15  C   MET     1      55.897  71.495  44.977  1.00  9.74
ATOM     16  O   MET     1      55.398  71.750  43.884  1.00  9.74
ATOM     17  N   GLY     2      55.207  70.794  45.885  1.00  8.34
ATOM     18  H   GLY     2      55.669  70.539  46.744  1.00  8.34
ATOM     19  CA  GLY     2      53.820  70.341  45.699  1.00  8.34
ATOM     20  HA1 GLY     2      53.256  71.106  45.163  1.00  8.34
ATOM     21  HA2 GLY     2      53.359  70.186  46.674  1.00  8.34
ATOM     22  C   GLY     2      53.706  69.031  44.915  1.00  8.34
ATOM     23  O   GLY     2      52.871  68.191  45.226  1.00  8.34
ATOM     24  N   HIS     3      54.612  68.843  43.958  1.00  6.70
ATOM     25  H   HIS     3      55.146  69.663  43.692  1.00  6.70
ATOM     26  CA  HIS     3      54.811  67.631  43.155  1.00  6.70
ATOM     27  HA  HIS     3      54.262  66.799  43.596  1.00  6.70
ATOM     28  CB  HIS     3      54.234  67.883  41.747  1.00  6.70
ATOM     29  HB1 HIS     3      53.147  67.838  41.820  1.00  6.70
ATOM     30  HB2 HIS     3      54.538  67.090  41.063  1.00  6.70
ATOM     31  CG  HIS     3      54.593  69.226  41.146  1.00  6.70
ATOM     32  ND1 HIS     3      53.676  70.113  40.579  1.00  6.70
ATOM     33  CE1 HIS     3      54.345  71.255  40.371  1.00  6.70
ATOM     34  HE1 HIS     3      53.900  72.164  39.987  1.00  6.70
ATOM     35  NE2 HIS     3      55.623  71.133  40.766  1.00  6.70
ATOM     36  HE2 HIS     3      56.280  71.894  40.863  1.00  6.70
ATOM     37  CD2 HIS     3      55.802  69.856  41.244  1.00  6.70
ATOM     38  HD2 HIS     3      56.691  69.465  41.717  1.00  6.70
ATOM     39  C   HIS     3      56.302  67.231  43.147  1.00  6.70
ATOM     40  O   HIS     3      56.816  66.726  42.145  1.00  6.70
ATOM     41  N   HIS     4      57.022  67.517  44.236  1.00  6.53
ATOM     42  H   HIS     4      56.494  67.829  45.040  1.00  6.53
ATOM     43  CA  HIS     4      58.446  67.189  44.414  1.00  6.53
ATOM     44  HA  HIS     4      58.729  66.419  43.683  1.00  6.53
ATOM     45  CB  HIS     4      59.350  68.409  44.225  1.00  6.53
ATOM     46  HB1 HIS     4      60.382  68.108  44.400  1.00  6.53
ATOM     47  HB2 HIS     4      59.084  69.164  44.963  1.00  6.53
ATOM     48  CG  HIS     4      59.311  69.047  42.854  1.00  6.53
ATOM     49  ND1 HIS     4      59.298  70.424  42.616  1.00  6.53
ATOM     50  CE1 HIS     4      59.289  70.570  41.286  1.00  6.53
ATOM     51  HE1 HIS     4      59.268  71.527  40.780  1.00  6.53
ATOM     52  NE2 HIS     4      59.292  69.371  40.680  1.00  6.53
ATOM     53  HE2 HIS     4      59.249  69.211  39.684  1.00  6.53
ATOM     54  CD2 HIS     4      59.318  68.401  41.655  1.00  6.53
ATOM     55  HD2 HIS     4      59.301  67.326  41.519  1.00  6.53
ATOM     56  C   HIS     4      58.733  66.522  45.795  1.00  6.53
ATOM     57  O   HIS     4      59.415  65.517  45.860  1.00  6.53
ATOM     58  N   HIS     5      58.128  67.019  46.896  1.00  6.17
ATOM     59  H   HIS     5      57.765  67.952  46.796  1.00  6.17
ATOM     60  CA  HIS     5      57.316  66.157  47.770  1.00  6.17
ATOM     61  HA  HIS     5      57.647  65.142  47.744  1.00  6.17
ATOM     62  CB  HIS     5      57.346  66.645  49.229  1.00  6.17
ATOM     63  HB1 HIS     5      58.325  66.389  49.616  1.00  6.17
ATOM     64  HB2 HIS     5      56.618  66.078  49.807  1.00  6.17
ATOM     65  CG  HIS     5      57.120  68.116  49.464  1.00  6.17
ATOM     66  ND1 HIS     5      58.076  68.994  49.999  1.00  6.17
ATOM     67  CE1 HIS     5      57.433  70.150  50.215  1.00  6.17
ATOM     68  HE1 HIS     5      57.879  71.023  50.672  1.00  6.17
ATOM     69  NE2 HIS     5      56.149  70.052  49.835  1.00  6.17
ATOM     70  HE2 HIS     5      55.415  70.727  50.023  1.00  6.17
ATOM     71  CD2 HIS     5      55.942  68.783  49.350  1.00  6.17
ATOM     72  HD2 HIS     5      55.007  68.361  49.012  1.00  6.17
ATOM     73  C   HIS     5      55.926  66.198  47.122  1.00  6.17
ATOM     74  O   HIS     5      55.484  67.283  46.713  1.00  6.17
ATOM     75  N   HIS     6      55.329  65.040  46.881  1.00  4.98
ATOM     76  H   HIS     6      55.724  64.207  47.288  1.00  4.98
ATOM     77  CA  HIS     6      54.115  64.905  46.083  1.00  4.98
ATOM     78  HA  HIS     6      53.988  65.777  45.444  1.00  4.98
ATOM     79  CB  HIS     6      54.283  63.693  45.150  1.00  4.98
ATOM     80  HB1 HIS     6      54.408  62.789  45.749  1.00  4.98
ATOM     81  HB2 HIS     6      55.180  63.828  44.546  1.00  4.98
ATOM     82  CG  HIS     6      53.118  63.501  44.219  1.00  4.98
ATOM     83  ND1 HIS     6      52.210  64.489  43.843  1.00  4.98
ATOM     84  CE1 HIS     6      51.204  63.836  43.238  1.00  4.98
ATOM     85  HE1 HIS     6      50.275  64.292  42.929  1.00  4.98
ATOM     86  NE2 HIS     6      51.463  62.521  43.172  1.00  4.98
ATOM     87  HE2 HIS     6      50.752  61.805  43.005  1.00  4.98
ATOM     88  CD2 HIS     6      52.682  62.293  43.769  1.00  4.98
ATOM     89  HD2 HIS     6      53.138  61.334  43.984  1.00  4.98
ATOM     90  C   HIS     6      52.896  64.837  47.008  1.00  4.98
ATOM     91  O   HIS     6      52.603  63.788  47.591  1.00  4.98
ATOM     92  N   HIS     7      52.312  66.035  47.197  1.00  4.43
ATOM     93  H   HIS     7      52.523  66.713  46.472  1.00  4.43
ATOM     94  CA  HIS     7      51.882  66.648  48.474  1.00  4.43
ATOM     95  HA  HIS     7      51.964  67.716  48.282  1.00  4.43
ATOM     96  CB  HIS     7      50.376  66.427  48.786  1.00  4.43
ATOM     97  HB1 HIS     7      49.942  67.401  49.009  1.00  4.43
ATOM     98  HB2 HIS     7      50.248  65.815  49.672  1.00  4.43
ATOM     99  CG  HIS     7      49.575  65.821  47.662  1.00  4.43
ATOM    100  ND1 HIS     7      48.869  66.536  46.693  1.00  4.43
ATOM    101  CE1 HIS     7      48.453  65.612  45.807  1.00  4.43
ATOM    102  HE1 HIS     7      47.917  65.833  44.896  1.00  4.43
ATOM    103  NE2 HIS     7      48.831  64.380  46.182  1.00  4.43
ATOM    104  HE2 HIS     7      48.730  63.519  45.629  1.00  4.43
ATOM    105  CD2 HIS     7      49.532  64.494  47.358  1.00  4.43
ATOM    106  HD2 HIS     7      50.054  63.706  47.879  1.00  4.43
ATOM    107  C   HIS     7      52.896  66.422  49.614  1.00  4.43
ATOM    108  O   HIS     7      54.063  66.195  49.352  1.00  4.43
ATOM    109  N   HIS     8      52.550  66.632  50.889  1.00  4.14
ATOM    110  H   HIS     8      51.577  66.552  51.162  1.00  4.14
ATOM    111  CA  HIS     8      53.536  67.182  51.848  1.00  4.14
ATOM    112  HA  HIS     8      54.477  67.360  51.325  1.00  4.14
ATOM    113  CB  HIS     8      53.038  68.543  52.353  1.00  4.14
ATOM    114  HB1 HIS     8      53.837  69.042  52.901  1.00  4.14
ATOM    115  HB2 HIS     8      52.202  68.395  53.037  1.00  4.14
ATOM    116  CG  HIS     8      52.570  69.498  51.263  1.00  4.14
ATOM    117  ND1 HIS     8      53.320  70.513  50.664  1.00  4.14
ATOM    118  CE1 HIS     8      52.526  71.069  49.737  1.00  4.14
ATOM    119  HE1 HIS     8      52.813  71.887  49.087  1.00  4.14
ATOM    120  NE2 HIS     8      51.323  70.467  49.728  1.00  4.14
ATOM    121  HE2 HIS     8      50.553  70.699  49.115  1.00  4.14
ATOM    122  CD2 HIS     8      51.326  69.486  50.692  1.00  4.14
ATOM    123  HD2 HIS     8      50.519  68.813  50.952  1.00  4.14
ATOM    124  C   HIS     8      53.914  66.256  53.006  1.00  4.14
ATOM    125  O   HIS     8      54.885  66.580  53.692  1.00  4.14
ATOM    126  N   SER     9      53.197  65.161  53.159  1.00  3.71
ATOM    127  H   SER     9      52.360  65.110  52.584  1.00  3.71
ATOM    128  CA  SER     9      53.631  63.860  53.713  1.00  3.71
ATOM    129  HA  SER     9      53.736  63.215  52.945  1.00  3.71
ATOM    130  CB  SER     9      54.964  63.926  54.417  1.00  3.71
ATOM    131  HB1 SER     9      54.915  64.594  55.272  1.00  3.71
ATOM    132  HB2 SER     9      55.762  64.249  53.756  1.00  3.71
ATOM    133  OG  SER     9      55.420  62.666  54.945  1.00  3.71
ATOM    134  HG  SER     9      54.638  62.086  54.941  1.00  3.71
ATOM    135  C   SER     9      52.660  63.146  54.642  1.00  3.71
ATOM    136  O   SER     9      52.837  61.967  54.855  1.00  3.71
ATOM    137  N   HIS    10      51.776  63.967  55.246  1.00  3.95
ATOM    138  H   HIS    10      51.675  64.878  54.838  1.00  3.95
ATOM    139  CA  HIS    10      51.081  63.839  56.540  1.00  3.95
ATOM    140  HA  HIS    10      50.480  64.738  56.675  1.00  3.95
ATOM    141  CB  HIS    10      50.095  62.653  56.559  1.00  3.95
ATOM    142  HB1 HIS    10      49.774  62.512  57.592  1.00  3.95
ATOM    143  HB2 HIS    10      50.614  61.744  56.256  1.00  3.95
ATOM    144  CG  HIS    10      48.832  62.788  55.735  1.00  3.95
ATOM    145  ND1 HIS    10      47.687  62.002  55.911  1.00  3.95
ATOM    146  CE1 HIS    10      46.841  62.345  54.931  1.00  3.95
ATOM    147  HE1 HIS    10      45.866  61.902  54.781  1.00  3.95
ATOM    148  NE2 HIS    10      47.392  63.284  54.145  1.00  3.95
ATOM    149  HE2 HIS    10      47.000  63.659  53.293  1.00  3.95
ATOM    150  CD2 HIS    10      48.640  63.579  54.642  1.00  3.95
ATOM    151  HD2 HIS    10      49.373  64.231  54.188  1.00  3.95
ATOM    152  C   HIS    10      51.969  63.806  57.780  1.00  3.95
ATOM    153  O   HIS    10      51.670  64.513  58.725  1.00  3.95
ATOM    154  N   MET    11      53.092  63.079  57.729  1.00  2.47
ATOM    155  H   MET    11      53.220  62.513  56.900  1.00  2.47
ATOM    156  CA  MET    11      54.220  63.070  58.680  1.00  2.47
ATOM    157  HA  MET    11      54.849  62.248  58.331  1.00  2.47
ATOM    158  CB  MET    11      55.105  64.326  58.465  1.00  2.47
ATOM    159  HB1 MET    11      55.555  64.242  57.478  1.00  2.47
ATOM    160  HB2 MET    11      55.912  64.307  59.196  1.00  2.47
ATOM    161  CG  MET    11      54.403  65.694  58.515  1.00  2.47
ATOM    162  HG1 MET    11      53.893  65.777  59.466  1.00  2.47
ATOM    163  HG2 MET    11      53.653  65.737  57.729  1.00  2.47
ATOM    164  SD  MET    11      55.426  67.179  58.312  1.00  2.47
ATOM    165  CE  MET    11      55.764  67.095  56.543  1.00  2.47
ATOM    166  HE1 MET    11      56.282  66.166  56.302  1.00  2.47
ATOM    167  HE2 MET    11      54.815  67.131  56.011  1.00  2.47
ATOM    168  HE3 MET    11      56.379  67.941  56.240  1.00  2.47
ATOM    169  C   MET    11      53.987  62.694  60.144  1.00  2.47
ATOM    170  O   MET    11      54.850  61.994  60.676  1.00  2.47
ATOM    171  N   VAL    12      52.854  63.092  60.736  1.00  2.16
ATOM    172  H   VAL    12      52.197  63.586  60.141  1.00  2.16
ATOM    173  CA  VAL    12      52.452  63.038  62.155  1.00  2.16
ATOM    174  HA  VAL    12      53.000  62.251  62.656  1.00  2.16
ATOM    175  CB  VAL    12      52.759  64.361  62.906  1.00  2.16
ATOM    176  HB  VAL    12      52.193  64.402  63.834  1.00  2.16
ATOM    177  CG1 VAL    12      54.224  64.391  63.334  1.00  2.16
ATOM    178 1HG1 VAL    12      54.462  65.377  63.729  1.00  2.16
ATOM    179 2HG1 VAL    12      54.403  63.663  64.119  1.00  2.16
ATOM    180 3HG1 VAL    12      54.866  64.141  62.500  1.00  2.16
ATOM    181  CG2 VAL    12      52.374  65.625  62.133  1.00  2.16
ATOM    182 1HG2 VAL    12      52.433  66.492  62.793  1.00  2.16
ATOM    183 2HG2 VAL    12      53.060  65.782  61.310  1.00  2.16
ATOM    184 3HG2 VAL    12      51.361  65.535  61.743  1.00  2.16
ATOM    185  C   VAL    12      50.967  62.689  62.320  1.00  2.16
ATOM    186  O   VAL    12      50.198  62.603  61.365  1.00  2.16
ATOM    187  N   VAL    13      50.548  62.559  63.581  1.00  2.15
ATOM    188  H   VAL    13      51.245  62.568  64.322  1.00  2.15
ATOM    189  CA  VAL    13      49.182  62.876  63.991  1.00  2.15
ATOM    190  HA  VAL    13      48.739  63.460  63.184  1.00  2.15
ATOM    191  CB  VAL    13      48.301  61.620  64.124  1.00  2.15
ATOM    192  HB  VAL    13      48.287  61.124  63.152  1.00  2.15
ATOM    193  CG1 VAL    13      48.822  60.610  65.144  1.00  2.15
ATOM    194 1HG1 VAL    13      48.824  61.056  66.137  1.00  2.15
ATOM    195 2HG1 VAL    13      48.182  59.727  65.145  1.00  2.15
ATOM    196 3HG1 VAL    13      49.836  60.309  64.882  1.00  2.15
ATOM    197  CG2 VAL    13      46.849  61.978  64.472  1.00  2.15
ATOM    198 1HG2 VAL    13      46.234  61.079  64.437  1.00  2.15
ATOM    199 2HG2 VAL    13      46.784  62.401  65.476  1.00  2.15
ATOM    200 3HG2 VAL    13      46.457  62.695  63.750  1.00  2.15
ATOM    201  C   VAL    13      49.191  63.777  65.215  1.00  2.15
ATOM    202  O   VAL    13      49.897  63.543  66.191  1.00  2.15
ATOM    203  N   ILE    14      48.418  64.857  65.140  1.00  2.55
ATOM    204  H   ILE    14      47.843  64.987  64.324  1.00  2.55
ATOM    205  CA  ILE    14      48.186  65.751  66.268  1.00  2.55
ATOM    206  HA  ILE    14      49.090  65.771  66.876  1.00  2.55
ATOM    207  CB  ILE    14      47.964  67.205  65.780  1.00  2.55
ATOM    208  HB  ILE    14      48.901  67.482  65.294  1.00  2.55
ATOM    209  CG2 ILE    14      46.880  67.365  64.696  1.00  2.55
ATOM    210 1HG2 ILE    14      46.794  68.417  64.420  1.00  2.55
ATOM    211 2HG2 ILE    14      47.150  66.803  63.803  1.00  2.55
ATOM    212 3HG2 ILE    14      45.916  67.012  65.064  1.00  2.55
ATOM    213  CG1 ILE    14      47.802  68.220  66.936  1.00  2.55
ATOM    214 1HG1 ILE    14      48.112  69.197  66.565  1.00  2.55
ATOM    215 2HG1 ILE    14      48.489  67.953  67.738  1.00  2.55
ATOM    216  CD1 ILE    14      46.397  68.391  67.536  1.00  2.55
ATOM    217  HD1 ILE    14      46.446  69.097  68.365  1.00  2.55
ATOM    218  HD2 ILE    14      45.710  68.783  66.787  1.00  2.55
ATOM    219  HD3 ILE    14      46.015  67.447  67.914  1.00  2.55
ATOM    220  C   ILE    14      47.077  65.176  67.146  1.00  2.55
ATOM    221  O   ILE    14      45.950  64.956  66.709  1.00  2.55
ATOM    222  N   HIS    15      47.447  64.881  68.387  1.00  2.82
ATOM    223  H   HIS    15      48.390  65.137  68.662  1.00  2.82
ATOM    224  CA  HIS    15      46.604  64.339  69.445  1.00  2.82
ATOM    225  HA  HIS    15      45.965  63.559  69.037  1.00  2.82
ATOM    226  CB  HIS    15      47.589  63.689  70.441  1.00  2.82
ATOM    227  HB1 HIS    15      48.213  64.463  70.888  1.00  2.82
ATOM    228  HB2 HIS    15      48.252  63.037  69.874  1.00  2.82
ATOM    229  CG  HIS    15      47.017  62.842  71.546  1.00  2.82
ATOM    230  ND1 HIS    15      47.771  62.213  72.541  1.00  2.82
ATOM    231  CE1 HIS    15      46.880  61.645  73.372  1.00  2.82
ATOM    232  HE1 HIS    15      47.127  61.136  74.293  1.00  2.82
ATOM    233  NE2 HIS    15      45.630  61.878  72.947  1.00  2.82
ATOM    234  HE2 HIS    15      44.777  61.793  73.513  1.00  2.82
ATOM    235  CD2 HIS    15      45.701  62.611  71.790  1.00  2.82
ATOM    236  HD2 HIS    15      44.855  62.992  71.246  1.00  2.82
ATOM    237  C   HIS    15      45.760  65.488  70.023  1.00  2.82
ATOM    238  O   HIS    15      46.360  66.420  70.564  1.00  2.82
ATOM    239  N   PRO    16      44.427  65.509  69.800  1.00  3.36
ATOM    240  CD  PRO    16      43.635  64.486  69.118  1.00  3.36
ATOM    241  HD1 PRO    16      43.589  63.561  69.691  1.00  3.36
ATOM    242  HD2 PRO    16      44.046  64.291  68.129  1.00  3.36
ATOM    243  CG  PRO    16      42.228  65.059  68.963  1.00  3.36
ATOM    244  HG1 PRO    16      41.626  64.803  69.836  1.00  3.36
ATOM    245  HG2 PRO    16      41.749  64.711  68.047  1.00  3.36
ATOM    246  CB  PRO    16      42.493  66.562  68.931  1.00  3.36
ATOM    247  HB1 PRO    16      41.601  67.138  69.180  1.00  3.36
ATOM    248  HB2 PRO    16      42.868  66.848  67.947  1.00  3.36
ATOM    249  CA  PRO    16      43.608  66.714  69.969  1.00  3.36
ATOM    250  HA  PRO    16      44.195  67.606  69.748  1.00  3.36
ATOM    251  C   PRO    16      43.008  66.891  71.376  1.00  3.36
ATOM    252  O   PRO    16      42.329  67.888  71.617  1.00  3.36
ATOM    253  N   ASP    17      43.209  65.927  72.278  1.00  3.41
ATOM    254  H   ASP    17      43.604  65.048  71.975  1.00  3.41
ATOM    255  CA  ASP    17      42.862  66.035  73.696  1.00  3.41
ATOM    256  HA  ASP    17      42.060  66.771  73.767  1.00  3.41
ATOM    257  CB  ASP    17      42.238  64.734  74.240  1.00  3.41
ATOM    258  HB1 ASP    17      41.214  64.670  73.869  1.00  3.41
ATOM    259  HB2 ASP    17      42.184  64.788  75.329  1.00  3.41
ATOM    260  CG  ASP    17      42.966  63.460  73.820  1.00  3.41
ATOM    261  OD1 ASP    17      42.881  63.119  72.620  1.00  3.41
ATOM    262  OD2 ASP    17      43.651  62.838  74.663  1.00  3.41
ATOM    263  C   ASP    17      43.965  66.622  74.605  1.00  3.41
ATOM    264  O   ASP    17      43.638  67.433  75.476  1.00  3.41
ATOM    265  N   PRO    18      45.267  66.367  74.383  1.00  3.28
ATOM    266  CD  PRO    18      45.859  65.164  73.824  1.00  3.28
ATOM    267  HD1 PRO    18      45.449  64.941  72.845  1.00  3.28
ATOM    268  HD2 PRO    18      45.693  64.332  74.507  1.00  3.28
ATOM    269  CG  PRO    18      47.361  65.434  73.706  1.00  3.28
ATOM    270  HG1 PRO    18      47.604  65.749  72.694  1.00  3.28
ATOM    271  HG2 PRO    18      47.951  64.564  73.989  1.00  3.28
ATOM    272  CB  PRO    18      47.599  66.600  74.657  1.00  3.28
ATOM    273  HB1 PRO    18      48.478  67.179  74.376  1.00  3.28
ATOM    274  HB2 PRO    18      47.710  66.216  75.673  1.00  3.28
ATOM    275  CA  PRO    18      46.289  67.388  74.557  1.00  3.28
ATOM    276  HA  PRO    18      46.126  67.938  75.484  1.00  3.28
ATOM    277  C   PRO    18      46.239  68.383  73.381  1.00  3.28
ATOM    278  O   PRO    18      45.343  68.383  72.547  1.00  3.28
ATOM    279  N   GLY    19      47.253  69.234  73.279  1.00  3.02
ATOM    280  H   GLY    19      47.941  69.236  74.010  1.00  3.02
ATOM    281  CA  GLY    19      47.527  70.011  72.074  1.00  3.02
ATOM    282  HA1 GLY    19      47.392  71.073  72.278  1.00  3.02
ATOM    283  HA2 GLY    19      46.869  69.721  71.253  1.00  3.02
ATOM    284  C   GLY    19      48.958  69.756  71.671  1.00  3.02
ATOM    285  O   GLY    19      49.843  70.565  71.946  1.00  3.02
ATOM    286  N   ARG    20      49.204  68.550  71.154  1.00  2.58
ATOM    287  H   ARG    20      48.411  67.936  70.977  1.00  2.58
ATOM    288  CA  ARG    20      50.548  68.050  70.869  1.00  2.58
ATOM    289  HA  ARG    20      51.237  68.888  70.745  1.00  2.58
ATOM    290  CB  ARG    20      51.047  67.151  72.013  1.00  2.58
ATOM    291  HB1 ARG    20      51.888  66.561  71.642  1.00  2.58
ATOM    292  HB2 ARG    20      50.258  66.460  72.317  1.00  2.58
ATOM    293  CG  ARG    20      51.531  67.966  73.217  1.00  2.58
ATOM    294  HG1 ARG    20      50.692  68.490  73.676  1.00  2.58
ATOM    295  HG2 ARG    20      52.264  68.698  72.872  1.00  2.58
ATOM    296  CD  ARG    20      52.189  67.045  74.249  1.00  2.58
ATOM    297  HD1 ARG    20      52.898  66.398  73.728  1.00  2.58
ATOM    298  HD2 ARG    20      51.421  66.421  74.712  1.00  2.58
ATOM    299  NE  ARG    20      52.896  67.830  75.279  1.00  2.58
ATOM    300  HE  ARG    20      52.626  68.797  75.361  1.00  2.58
ATOM    301  CZ  ARG    20      53.895  67.414  76.039  1.00  2.58
ATOM    302  NH1 ARG    20      54.333  66.186  75.997  1.00  2.58
ATOM    303 1HH1 ARG    20      53.875  65.532  75.387  1.00  2.58
ATOM    304 2HH1 ARG    20      55.132  65.897  76.529  1.00  2.58
ATOM    305  NH2 ARG    20      54.482  68.240  76.858  1.00  2.58
ATOM    306 1HH2 ARG    20      54.177  69.197  76.919  1.00  2.58
ATOM    307 2HH2 ARG    20      55.239  67.927  77.440  1.00  2.58
ATOM    308  C   ARG    20      50.572  67.249  69.579  1.00  2.58
ATOM    309  O   ARG    20      49.878  66.246  69.434  1.00  2.58
ATOM    310  N   GLU    21      51.458  67.650  68.678  1.00  2.31
ATOM    311  H   GLU    21      51.979  68.495  68.846  1.00  2.31
ATOM    312  CA  GLU    21      51.957  66.750  67.641  1.00  2.31
ATOM    313  HA  GLU    21      51.124  66.421  67.021  1.00  2.31
ATOM    314  CB  GLU    21      52.967  67.486  66.738  1.00  2.31
ATOM    315  HB1 GLU    21      53.446  66.759  66.080  1.00  2.31
ATOM    316  HB2 GLU    21      53.737  67.939  67.364  1.00  2.31
ATOM    317  CG  GLU    21      52.321  68.570  65.861  1.00  2.31
ATOM    318  HG1 GLU    21      51.738  69.245  66.492  1.00  2.31
ATOM    319  HG2 GLU    21      51.636  68.094  65.155  1.00  2.31
ATOM    320  CD  GLU    21      53.384  69.380  65.103  1.00  2.31
ATOM    321  OE1 GLU    21      53.738  69.026  63.957  1.00  2.31
ATOM    322  OE2 GLU    21      53.885  70.385  65.660  1.00  2.31
ATOM    323  C   GLU    21      52.624  65.502  68.247  1.00  2.31
ATOM    324  O   GLU    21      53.374  65.588  69.220  1.00  2.31
ATOM    325  N   LEU    22      52.398  64.345  67.627  1.00  1.92
ATOM    326  H   LEU    22      51.702  64.307  66.888  1.00  1.92
ATOM    327  CA  LEU    22      53.087  63.088  67.904  1.00  1.92
ATOM    328  HA  LEU    22      53.986  63.256  68.497  1.00  1.92
ATOM    329  CB  LEU    22      52.133  62.115  68.629  1.00  1.92
ATOM    330  HB1 LEU    22      52.589  61.125  68.634  1.00  1.92
ATOM    331  HB2 LEU    22      51.216  62.041  68.042  1.00  1.92
ATOM    332  CG  LEU    22      51.743  62.457  70.075  1.00  1.92
ATOM    333  HG  LEU    22      51.258  63.433  70.111  1.00  1.92
ATOM    334  CD1 LEU    22      50.766  61.395  70.586  1.00  1.92
ATOM    335 1HD1 LEU    22      50.413  61.664  71.583  1.00  1.92
ATOM    336 2HD1 LEU    22      49.902  61.338  69.925  1.00  1.92
ATOM    337 3HD1 LEU    22      51.246  60.417  70.626  1.00  1.92
ATOM    338  CD2 LEU    22      52.953  62.452  71.013  1.00  1.92
ATOM    339 1HD2 LEU    22      52.616  62.593  72.040  1.00  1.92
ATOM    340 2HD2 LEU    22      53.484  61.503  70.940  1.00  1.92
ATOM    341 3HD2 LEU    22      53.624  63.270  70.750  1.00  1.92
ATOM    342  C   LEU    22      53.477  62.445  66.572  1.00  1.92
ATOM    343  O   LEU    22      52.737  62.506  65.589  1.00  1.92
ATOM    344  N   SER    23      54.591  61.717  66.545  1.00  1.71
ATOM    345  H   SER    23      55.150  61.642  67.389  1.00  1.71
ATOM    346  CA  SER    23      54.862  60.798  65.432  1.00  1.71
ATOM    347  HA  SER    23      54.984  61.356  64.510  1.00  1.71
ATOM    348  CB  SER    23      56.096  59.943  65.743  1.00  1.71
ATOM    349  HB1 SER    23      56.317  59.310  64.889  1.00  1.71
ATOM    350  HB2 SER    23      55.865  59.278  66.576  1.00  1.71
ATOM    351  OG  SER    23      57.221  60.706  66.115  1.00  1.71
ATOM    352  HG  SER    23      57.037  60.920  67.067  1.00  1.71
ATOM    353  C   SER    23      53.753  59.752  65.298  1.00  1.71
ATOM    354  O   SER    23      53.237  59.325  66.330  1.00  1.71
ATOM    355  N   PRO    24      53.470  59.180  64.113  1.00  1.62
ATOM    356  CD  PRO    24      53.878  59.564  62.780  1.00  1.62
ATOM    357  HD1 PRO    24      54.735  58.962  62.495  1.00  1.62
ATOM    358  HD2 PRO    24      54.114  60.617  62.698  1.00  1.62
ATOM    359  CG  PRO    24      52.688  59.192  61.897  1.00  1.62
ATOM    360  HG1 PRO    24      52.958  59.092  60.850  1.00  1.62
ATOM    361  HG2 PRO    24      51.892  59.931  62.011  1.00  1.62
ATOM    362  CB  PRO    24      52.258  57.864  62.518  1.00  1.62
ATOM    363  HB1 PRO    24      52.908  57.061  62.187  1.00  1.62
ATOM    364  HB2 PRO    24      51.218  57.623  62.303  1.00  1.62
ATOM    365  CA  PRO    24      52.478  58.125  64.005  1.00  1.62
ATOM    366  HA  PRO    24      51.545  58.535  64.396  1.00  1.62
ATOM    367  C   PRO    24      52.762  56.851  64.813  1.00  1.62
ATOM    368  O   PRO    24      51.851  56.222  65.345  1.00  1.62
ATOM    369  N   GLU    25      54.045  56.523  64.958  1.00  1.68
ATOM    370  H   GLU    25      54.714  57.106  64.485  1.00  1.68
ATOM    371  CA  GLU    25      54.567  55.519  65.891  1.00  1.68
ATOM    372  HA  GLU    25      54.176  54.526  65.663  1.00  1.68
ATOM    373  CB  GLU    25      56.089  55.562  65.710  1.00  1.68
ATOM    374  HB1 GLU    25      56.445  56.572  65.925  1.00  1.68
ATOM    375  HB2 GLU    25      56.332  55.356  64.668  1.00  1.68
ATOM    376  CG  GLU    25      56.845  54.595  66.620  1.00  1.68
ATOM    377  HG1 GLU    25      56.564  54.777  67.656  1.00  1.68
ATOM    378  HG2 GLU    25      57.909  54.816  66.534  1.00  1.68
ATOM    379  CD  GLU    25      56.623  53.129  66.250  1.00  1.68
ATOM    380  OE1 GLU    25      56.350  52.870  65.059  1.00  1.68
ATOM    381  OE2 GLU    25      56.945  52.254  67.082  1.00  1.68
ATOM    382  C   GLU    25      54.230  55.831  67.355  1.00  1.68
ATOM    383  O   GLU    25      53.853  54.954  68.125  1.00  1.68
ATOM    384  N   GLU    26      54.405  57.086  67.763  1.00  1.91
ATOM    385  H   GLU    26      54.548  57.809  67.076  1.00  1.91
ATOM    386  CA  GLU    26      54.211  57.495  69.148  1.00  1.91
ATOM    387  HA  GLU    26      54.681  56.769  69.812  1.00  1.91
ATOM    388  CB  GLU    26      54.853  58.869  69.401  1.00  1.91
ATOM    389  HB1 GLU    26      54.538  59.242  70.376  1.00  1.91
ATOM    390  HB2 GLU    26      54.507  59.566  68.640  1.00  1.91
ATOM    391  CG  GLU    26      56.387  58.780  69.389  1.00  1.91
ATOM    392  HG1 GLU    26      56.713  58.211  68.516  1.00  1.91
ATOM    393  HG2 GLU    26      56.714  58.237  70.278  1.00  1.91
ATOM    394  CD  GLU    26      57.059  60.156  69.332  1.00  1.91
ATOM    395  OE1 GLU    26      56.615  61.031  68.551  1.00  1.91
ATOM    396  OE2 GLU    26      58.147  60.338  69.912  1.00  1.91
ATOM    397  C   GLU    26      52.721  57.529  69.514  1.00  1.91
ATOM    398  O   GLU    26      52.347  57.149  70.617  1.00  1.91
ATOM    399  N   ALA    27      51.876  57.931  68.562  1.00  1.94
ATOM    400  H   ALA    27      52.280  58.283  67.701  1.00  1.94
ATOM    401  CA  ALA    27      50.425  57.864  68.633  1.00  1.94
ATOM    402  HA  ALA    27      50.100  58.356  69.550  1.00  1.94
ATOM    403  CB  ALA    27      49.874  58.653  67.449  1.00  1.94
ATOM    404  HB1 ALA    27      48.784  58.637  67.478  1.00  1.94
ATOM    405  HB2 ALA    27      50.221  59.685  67.510  1.00  1.94
ATOM    406  HB3 ALA    27      50.216  58.211  66.513  1.00  1.94
ATOM    407  C   ALA    27      49.862  56.433  68.666  1.00  1.94
ATOM    408  O   ALA    27      48.833  56.169  69.303  1.00  1.94
ATOM    409  N   HIS    28      50.533  55.499  67.982  1.00  2.14
ATOM    410  H   HIS    28      51.311  55.790  67.400  1.00  2.14
ATOM    411  CA  HIS    28      50.203  54.071  68.039  1.00  2.14
ATOM    412  HA  HIS    28      49.134  53.926  67.896  1.00  2.14
ATOM    413  CB  HIS    28      50.950  53.368  66.899  1.00  2.14
ATOM    414  HB1 HIS    28      51.922  53.837  66.750  1.00  2.14
ATOM    415  HB2 HIS    28      50.377  53.502  65.986  1.00  2.14
ATOM    416  CG  HIS    28      51.194  51.901  67.106  1.00  2.14
ATOM    417  ND1 HIS    28      52.452  51.330  67.292  1.00  2.14
ATOM    418  CE1 HIS    28      52.239  50.011  67.398  1.00  2.14
ATOM    419  HE1 HIS    28      53.023  49.276  67.525  1.00  2.14
ATOM    420  NE2 HIS    28      50.925  49.736  67.306  1.00  2.14
ATOM    421  HE2 HIS    28      50.522  48.808  67.323  1.00  2.14
ATOM    422  CD2 HIS    28      50.246  50.922  67.131  1.00  2.14
ATOM    423  HD2 HIS    28      49.178  51.070  67.037  1.00  2.14
ATOM    424  C   HIS    28      50.544  53.471  69.403  1.00  2.14
ATOM    425  O   HIS    28      49.698  52.847  70.035  1.00  2.14
ATOM    426  N   ARG    29      51.742  53.763  69.918  1.00  2.40
ATOM    427  H   ARG    29      52.401  54.247  69.313  1.00  2.40
ATOM    428  CA  ARG    29      52.170  53.414  71.282  1.00  2.40
ATOM    429  HA  ARG    29      51.961  52.354  71.447  1.00  2.40
ATOM    430  CB  ARG    29      53.699  53.640  71.373  1.00  2.40
ATOM    431  HB1 ARG    29      53.987  53.751  72.420  1.00  2.40
ATOM    432  HB2 ARG    29      53.956  54.568  70.860  1.00  2.40
ATOM    433  CG  ARG    29      54.498  52.456  70.779  1.00  2.40
ATOM    434  HG1 ARG    29      53.837  51.859  70.149  1.00  2.40
ATOM    435  HG2 ARG    29      54.822  51.815  71.599  1.00  2.40
ATOM    436  CD  ARG    29      55.724  52.808  69.913  1.00  2.40
ATOM    437  HD1 ARG    29      55.363  53.263  68.991  1.00  2.40
ATOM    438  HD2 ARG    29      56.218  51.875  69.636  1.00  2.40
ATOM    439  NE  ARG    29      56.705  53.713  70.557  1.00  2.40
ATOM    440  HE  ARG    29      56.401  54.185  71.389  1.00  2.40
ATOM    441  CZ  ARG    29      57.901  54.030  70.073  1.00  2.40
ATOM    442  NH1 ARG    29      58.434  53.447  69.039  1.00  2.40
ATOM    443 1HH1 ARG    29      57.858  52.809  68.484  1.00  2.40
ATOM    444 2HH1 ARG    29      59.304  53.764  68.645  1.00  2.40
ATOM    445  NH2 ARG    29      58.624  54.979  70.602  1.00  2.40
ATOM    446 1HH2 ARG    29      58.284  55.512  71.379  1.00  2.40
ATOM    447 2HH2 ARG    29      59.510  55.197  70.177  1.00  2.40
ATOM    448  C   ARG    29      51.399  54.125  72.406  1.00  2.40
ATOM    449  O   ARG    29      51.433  53.653  73.538  1.00  2.40
ATOM    450  N   ALA    30      50.677  55.207  72.111  1.00  2.57
ATOM    451  H   ALA    30      50.854  55.647  71.221  1.00  2.57
ATOM    452  CA  ALA    30      49.709  55.846  73.010  1.00  2.57
ATOM    453  HA  ALA    30      49.981  55.634  74.046  1.00  2.57
ATOM    454  CB  ALA    30      49.794  57.363  72.792  1.00  2.57
ATOM    455  HB1 ALA    30      49.118  57.872  73.481  1.00  2.57
ATOM    456  HB2 ALA    30      50.812  57.709  72.976  1.00  2.57
ATOM    457  HB3 ALA    30      49.507  57.611  71.770  1.00  2.57
ATOM    458  C   ALA    30      48.264  55.347  72.812  1.00  2.57
ATOM    459  O   ALA    30      47.390  55.706  73.599  1.00  2.57
ATOM    460  N   GLY    31      47.981  54.539  71.782  1.00  2.67
ATOM    461  H   GLY    31      48.724  54.260  71.151  1.00  2.67
ATOM    462  CA  GLY    31      46.651  53.952  71.566  1.00  2.67
ATOM    463  HA1 GLY    31      46.221  53.659  72.524  1.00  2.67
ATOM    464  HA2 GLY    31      46.762  53.059  70.950  1.00  2.67
ATOM    465  C   GLY    31      45.656  54.881  70.866  1.00  2.67
ATOM    466  O   GLY    31      44.517  54.495  70.612  1.00  2.67
ATOM    467  N   LEU    32      46.103  56.094  70.541  1.00  2.41
ATOM    468  H   LEU    32      47.076  56.278  70.743  1.00  2.41
ATOM    469  CA  LEU    32      45.364  57.129  69.828  1.00  2.41
ATOM    470  HA  LEU    32      44.363  57.205  70.254  1.00  2.41
ATOM    471  CB  LEU    32      46.139  58.444  70.101  1.00  2.41
ATOM    472  HB1 LEU    32      47.150  58.344  69.703  1.00  2.41
ATOM    473  HB2 LEU    32      46.241  58.527  71.185  1.00  2.41
ATOM    474  CG  LEU    32      45.577  59.802  69.631  1.00  2.41
ATOM    475  HG  LEU    32      46.122  60.556  70.192  1.00  2.41
ATOM    476  CD1 LEU    32      45.845  60.123  68.159  1.00  2.41
ATOM    477 1HD1 LEU    32      45.534  61.147  67.956  1.00  2.41
ATOM    478 2HD1 LEU    32      46.910  60.038  67.954  1.00  2.41
ATOM    479 3HD1 LEU    32      45.286  59.459  67.506  1.00  2.41
ATOM    480  CD2 LEU    32      44.092  59.982  69.941  1.00  2.41
ATOM    481 1HD2 LEU    32      43.795  61.008  69.728  1.00  2.41
ATOM    482 2HD2 LEU    32      43.492  59.302  69.337  1.00  2.41
ATOM    483 3HD2 LEU    32      43.912  59.789  70.999  1.00  2.41
ATOM    484  C   LEU    32      45.222  56.828  68.332  1.00  2.41
ATOM    485  O   LEU    32      44.229  57.235  67.729  1.00  2.41
ATOM    486  N   ILE    33      46.153  56.067  67.741  1.00  2.46
ATOM    487  H   ILE    33      46.943  55.748  68.288  1.00  2.46
ATOM    488  CA  ILE    33      45.931  55.497  66.400  1.00  2.46
ATOM    489  HA  ILE    33      44.890  55.677  66.132  1.00  2.46
ATOM    490  CB  ILE    33      46.762  56.233  65.322  1.00  2.46
ATOM    491  HB  ILE    33      46.586  57.302  65.457  1.00  2.46
ATOM    492  CG2 ILE    33      48.261  55.983  65.492  1.00  2.46
ATOM    493 1HG2 ILE    33      48.849  56.577  64.794  1.00  2.46
ATOM    494 2HG2 ILE    33      48.538  56.278  66.492  1.00  2.46
ATOM    495 3HG2 ILE    33      48.483  54.926  65.359  1.00  2.46
ATOM    496  CG1 ILE    33      46.299  55.869  63.895  1.00  2.46
ATOM    497 1HG1 ILE    33      45.216  55.992  63.836  1.00  2.46
ATOM    498 2HG1 ILE    33      46.536  54.825  63.689  1.00  2.46
ATOM    499  CD1 ILE    33      46.935  56.747  62.805  1.00  2.46
ATOM    500  HD1 ILE    33      46.456  56.551  61.848  1.00  2.46
ATOM    501  HD2 ILE    33      46.803  57.801  63.051  1.00  2.46
ATOM    502  HD3 ILE    33      47.997  56.526  62.708  1.00  2.46
ATOM    503  C   ILE    33      46.079  53.974  66.414  1.00  2.46
ATOM    504  O   ILE    33      47.015  53.430  66.995  1.00  2.46
ATOM    505  N   ASP    34      45.125  53.283  65.786  1.00  2.73
ATOM    506  H   ASP    34      44.377  53.786  65.343  1.00  2.73
ATOM    507  CA  ASP    34      45.169  51.831  65.601  1.00  2.73
ATOM    508  HA  ASP    34      45.193  51.368  66.589  1.00  2.73
ATOM    509  CB  ASP    34      43.880  51.344  64.887  1.00  2.73
ATOM    510  HB1 ASP    34      43.372  52.202  64.440  1.00  2.73
ATOM    511  HB2 ASP    34      43.205  50.931  65.637  1.00  2.73
ATOM    512  CG  ASP    34      44.100  50.295  63.780  1.00  2.73
ATOM    513  OD1 ASP    34      43.991  50.678  62.599  1.00  2.73
ATOM    514  OD2 ASP    34      44.449  49.127  64.078  1.00  2.73
ATOM    515  C   ASP    34      46.437  51.389  64.874  1.00  2.73
ATOM    516  O   ASP    34      46.980  52.120  64.048  1.00  2.73
ATOM    517  N   TRP    35      46.890  50.170  65.168  1.00  2.57
ATOM    518  H   TRP    35      46.297  49.570  65.724  1.00  2.57
ATOM    519  CA  TRP    35      48.090  49.597  64.568  1.00  2.57
ATOM    520  HA  TRP    35      48.931  50.197  64.893  1.00  2.57
ATOM    521  CB  TRP    35      48.270  48.164  65.107  1.00  2.57
ATOM    522  HB1 TRP    35      47.656  47.477  64.524  1.00  2.57
ATOM    523  HB2 TRP    35      47.892  48.137  66.130  1.00  2.57
ATOM    524  CG  TRP    35      49.670  47.625  65.171  1.00  2.57
ATOM    525  CD1 TRP    35      50.705  47.981  64.378  1.00  2.57
ATOM    526  HD1 TRP    35      50.647  48.689  63.564  1.00  2.57
ATOM    527  NE1 TRP    35      51.857  47.351  64.800  1.00  2.57
ATOM    528  HE1 TRP    35      52.764  47.529  64.398  1.00  2.57
ATOM    529  CE2 TRP    35      51.619  46.518  65.867  1.00  2.57
ATOM    530  CZ2 TRP    35      52.452  45.693  66.634  1.00  2.57
ATOM    531  HZ2 TRP    35      53.510  45.642  66.424  1.00  2.57
ATOM    532  CH2 TRP    35      51.888  44.944  67.680  1.00  2.57
ATOM    533  HH2 TRP    35      52.513  44.299  68.283  1.00  2.57
ATOM    534  CZ3 TRP    35      50.508  45.033  67.940  1.00  2.57
ATOM    535  HZ3 TRP    35      50.076  44.452  68.744  1.00  2.57
ATOM    536  CE3 TRP    35      49.685  45.877  67.168  1.00  2.57
ATOM    537  HE3 TRP    35      48.627  45.939  67.377  1.00  2.57
ATOM    538  CD2 TRP    35      50.220  46.649  66.113  1.00  2.57
ATOM    539  C   TRP    35      48.040  49.622  63.030  1.00  2.57
ATOM    540  O   TRP    35      48.994  50.033  62.372  1.00  2.57
ATOM    541  N   ASN    36      46.907  49.237  62.449  1.00  2.82
ATOM    542  H   ASN    36      46.102  49.038  63.039  1.00  2.82
ATOM    543  CA  ASN    36      46.746  49.144  61.001  1.00  2.82
ATOM    544  HA  ASN    36      47.601  48.596  60.600  1.00  2.82
ATOM    545  CB  ASN    36      45.484  48.331  60.681  1.00  2.82
ATOM    546  HB1 ASN    36      45.399  48.210  59.602  1.00  2.82
ATOM    547  HB2 ASN    36      44.594  48.847  61.035  1.00  2.82
ATOM    548  CG  ASN    36      45.546  46.952  61.307  1.00  2.82
ATOM    549  OD1 ASN    36      46.105  46.024  60.747  1.00  2.82
ATOM    550  ND2 ASN    36      45.018  46.788  62.499  1.00  2.82
ATOM    551 1HD2 ASN    36      44.622  47.589  63.000  1.00  2.82
ATOM    552 2HD2 ASN    36      45.035  45.866  62.887  1.00  2.82
ATOM    553  C   ASN    36      46.758  50.528  60.331  1.00  2.82
ATOM    554  O   ASN    36      47.479  50.751  59.353  1.00  2.82
ATOM    555  N   MET    37      46.034  51.491  60.901  1.00  2.59
ATOM    556  H   MET    37      45.395  51.217  61.648  1.00  2.59
ATOM    557  CA  MET    37      46.028  52.886  60.465  1.00  2.59
ATOM    558  HA  MET    37      45.728  52.910  59.418  1.00  2.59
ATOM    559  CB  MET    37      44.992  53.670  61.285  1.00  2.59
ATOM    560  HB1 MET    37      45.233  54.730  61.259  1.00  2.59
ATOM    561  HB2 MET    37      45.014  53.340  62.325  1.00  2.59
ATOM    562  CG  MET    37      43.580  53.486  60.717  1.00  2.59
ATOM    563  HG1 MET    37      42.860  53.873  61.439  1.00  2.59
ATOM    564  HG2 MET    37      43.387  52.419  60.601  1.00  2.59
ATOM    565  SD  MET    37      43.299  54.313  59.119  1.00  2.59
ATOM    566  CE  MET    37      43.174  56.040  59.660  1.00  2.59
ATOM    567  HE1 MET    37      42.959  56.674  58.800  1.00  2.59
ATOM    568  HE2 MET    37      42.367  56.137  60.387  1.00  2.59
ATOM    569  HE3 MET    37      44.112  56.360  60.112  1.00  2.59
ATOM    570  C   MET    37      47.411  53.545  60.526  1.00  2.59
ATOM    571  O   MET    37      47.828  54.220  59.580  1.00  2.59
ATOM    572  N   PHE    38      48.155  53.308  61.608  1.00  2.10
ATOM    573  H   PHE    38      47.739  52.757  62.358  1.00  2.10
ATOM    574  CA  PHE    38      49.527  53.781  61.783  1.00  2.10
ATOM    575  HA  PHE    38      49.526  54.859  61.617  1.00  2.10
ATOM    576  CB  PHE    38      49.974  53.551  63.233  1.00  2.10
ATOM    577  HB1 PHE    38      49.247  52.944  63.764  1.00  2.10
ATOM    578  HB2 PHE    38      49.996  54.521  63.727  1.00  2.10
ATOM    579  CG  PHE    38      51.327  52.913  63.421  1.00  2.10
ATOM    580  CD1 PHE    38      52.479  53.693  63.300  1.00  2.10
ATOM    581  HD1 PHE    38      52.392  54.742  63.070  1.00  2.10
ATOM    582  CE1 PHE    38      53.729  53.112  63.537  1.00  2.10
ATOM    583  HE1 PHE    38      54.592  53.736  63.535  1.00  2.10
ATOM    584  CZ  PHE    38      53.843  51.751  63.866  1.00  2.10
ATOM    585  HZ  PHE    38      54.805  51.310  64.086  1.00  2.10
ATOM    586  CE2 PHE    38      52.690  50.972  63.988  1.00  2.10
ATOM    587  HE2 PHE    38      52.765  49.947  64.313  1.00  2.10
ATOM    588  CD2 PHE    38      51.437  51.561  63.777  1.00  2.10
ATOM    589  HD2 PHE    38      50.552  50.982  63.931  1.00  2.10
ATOM    590  C   PHE    38      50.476  53.194  60.730  1.00  2.10
ATOM    591  O   PHE    38      51.217  53.930  60.073  1.00  2.10
ATOM    592  N   VAL    39      50.370  51.889  60.471  1.00  2.18
ATOM    593  H   VAL    39      49.748  51.345  61.067  1.00  2.18
ATOM    594  CA  VAL    39      51.139  51.174  59.443  1.00  2.18
ATOM    595  HA  VAL    39      52.195  51.297  59.660  1.00  2.18
ATOM    596  CB  VAL    39      50.811  49.663  59.527  1.00  2.18
ATOM    597  HB  VAL    39      49.737  49.543  59.655  1.00  2.18
ATOM    598  CG1 VAL    39      51.216  48.847  58.293  1.00  2.18
ATOM    599 1HG1 VAL    39      51.020  47.791  58.476  1.00  2.18
ATOM    600 2HG1 VAL    39      50.631  49.149  57.424  1.00  2.18
ATOM    601 3HG1 VAL    39      52.276  48.976  58.088  1.00  2.18
ATOM    602  CG2 VAL    39      51.511  49.033  60.737  1.00  2.18
ATOM    603 1HG2 VAL    39      51.087  48.048  60.934  1.00  2.18
ATOM    604 2HG2 VAL    39      52.577  48.932  60.554  1.00  2.18
ATOM    605 3HG2 VAL    39      51.377  49.656  61.617  1.00  2.18
ATOM    606  C   VAL    39      50.886  51.728  58.037  1.00  2.18
ATOM    607  O   VAL    39      51.832  51.901  57.260  1.00  2.18
ATOM    608  N   LYS    40      49.626  52.041  57.714  1.00  2.44
ATOM    609  H   LYS    40      48.907  51.792  58.392  1.00  2.44
ATOM    610  CA  LYS    40      49.183  52.651  56.448  1.00  2.44
ATOM    611  HA  LYS    40      49.587  52.077  55.613  1.00  2.44
ATOM    612  CB  LYS    40      47.644  52.526  56.412  1.00  2.44
ATOM    613  HB1 LYS    40      47.212  52.918  57.335  1.00  2.44
ATOM    614  HB2 LYS    40      47.399  51.463  56.371  1.00  2.44
ATOM    615  CG  LYS    40      46.979  53.215  55.210  1.00  2.44
ATOM    616  HG1 LYS    40      46.105  52.633  54.914  1.00  2.44
ATOM    617  HG2 LYS    40      47.672  53.207  54.368  1.00  2.44
ATOM    618  CD  LYS    40      46.506  54.649  55.525  1.00  2.44
ATOM    619  HD1 LYS    40      47.178  55.152  56.219  1.00  2.44
ATOM    620  HD2 LYS    40      45.525  54.592  56.002  1.00  2.44
ATOM    621  CE  LYS    40      46.395  55.475  54.239  1.00  2.44
ATOM    622  HE1 LYS    40      45.793  56.369  54.437  1.00  2.44
ATOM    623  HE2 LYS    40      45.872  54.875  53.489  1.00  2.44
ATOM    624  NZ  LYS    40      47.731  55.881  53.741  1.00  2.44
ATOM    625  HZ1 LYS    40      48.048  56.739  54.200  1.00  2.44
ATOM    626  HZ2 LYS    40      48.442  55.178  53.917  1.00  2.44
ATOM    627  HZ3 LYS    40      47.701  56.102  52.757  1.00  2.44
ATOM    628  C   LYS    40      49.653  54.095  56.260  1.00  2.44
ATOM    629  O   LYS    40      49.952  54.519  55.136  1.00  2.44
ATOM    630  N   LEU    41      49.709  54.854  57.348  1.00  2.26
ATOM    631  H   LEU    41      49.351  54.476  58.220  1.00  2.26
ATOM    632  CA  LEU    41      50.202  56.233  57.338  1.00  2.26
ATOM    633  HA  LEU    41      49.760  56.750  56.485  1.00  2.26
ATOM    634  CB  LEU    41      49.710  56.912  58.631  1.00  2.26
ATOM    635  HB1 LEU    41      50.231  56.472  59.483  1.00  2.26
ATOM    636  HB2 LEU    41      48.646  56.695  58.744  1.00  2.26
ATOM    637  CG  LEU    41      49.881  58.441  58.688  1.00  2.26
ATOM    638  HG  LEU    41      50.942  58.695  58.699  1.00  2.26
ATOM    639  CD1 LEU    41      49.202  59.140  57.511  1.00  2.26
ATOM    640 1HD1 LEU    41      49.164  60.211  57.697  1.00  2.26
ATOM    641 2HD1 LEU    41      49.782  58.985  56.601  1.00  2.26
ATOM    642 3HD1 LEU    41      48.184  58.775  57.374  1.00  2.26
ATOM    643  CD2 LEU    41      49.234  58.960  59.974  1.00  2.26
ATOM    644 1HD2 LEU    41      49.408  60.034  60.066  1.00  2.26
ATOM    645 2HD2 LEU    41      48.159  58.775  59.959  1.00  2.26
ATOM    646 3HD2 LEU    41      49.670  58.464  60.837  1.00  2.26
ATOM    647  C   LEU    41      51.706  56.318  57.188  1.00  2.26
ATOM    648  O   LEU    41      52.196  57.223  56.539  1.00  2.26
ATOM    649  N   ARG    42      52.408  55.314  57.698  1.00  1.96
ATOM    650  H   ARG    42      51.903  54.674  58.300  1.00  1.96
ATOM    651  CA  ARG    42      53.864  55.216  57.651  1.00  1.96
ATOM    652  HA  ARG    42      54.273  56.223  57.589  1.00  1.96
ATOM    653  CB  ARG    42      54.279  54.633  59.004  1.00  1.96
ATOM    654  HB1 ARG    42      55.329  54.353  58.993  1.00  1.96
ATOM    655  HB2 ARG    42      53.671  53.750  59.167  1.00  1.96
ATOM    656  CG  ARG    42      53.971  55.587  60.177  1.00  1.96
ATOM    657  HG1 ARG    42      53.451  55.023  60.950  1.00  1.96
ATOM    658  HG2 ARG    42      53.282  56.368  59.862  1.00  1.96
ATOM    659  CD  ARG    42      55.204  56.242  60.809  1.00  1.96
ATOM    660  HD1 ARG    42      54.899  57.173  61.283  1.00  1.96
ATOM    661  HD2 ARG    42      55.926  56.504  60.035  1.00  1.96
ATOM    662  NE  ARG    42      55.768  55.354  61.835  1.00  1.96
ATOM    663  HE  ARG    42      55.258  55.277  62.697  1.00  1.96
ATOM    664  CZ  ARG    42      56.697  54.451  61.639  1.00  1.96
ATOM    665  NH1 ARG    42      57.506  54.515  60.621  1.00  1.96
ATOM    666 1HH1 ARG    42      57.418  55.297  59.996  1.00  1.96
ATOM    667 2HH1 ARG    42      58.271  53.873  60.504  1.00  1.96
ATOM    668  NH2 ARG    42      56.821  53.450  62.453  1.00  1.96
ATOM    669 1HH2 ARG    42      56.388  53.420  63.389  1.00  1.96
ATOM    670 2HH2 ARG    42      57.517  52.759  62.267  1.00  1.96
ATOM    671  C   ARG    42      54.349  54.473  56.412  1.00  1.96
ATOM    672  O   ARG    42      55.490  54.617  56.050  1.00  1.96
ATOM    673  N   SER    43      53.517  53.730  55.688  1.00  2.37
ATOM    674  H   SER    43      52.581  53.589  56.038  1.00  2.37
ATOM    675  CA  SER    43      53.847  53.286  54.319  1.00  2.37
ATOM    676  HA  SER    43      54.910  53.077  54.245  1.00  2.37
ATOM    677  CB  SER    43      53.129  51.980  53.954  1.00  2.37
ATOM    678  HB1 SER    43      53.725  51.141  54.315  1.00  2.37
ATOM    679  HB2 SER    43      53.047  51.898  52.868  1.00  2.37
ATOM    680  OG  SER    43      51.841  51.889  54.527  1.00  2.37
ATOM    681  HG  SER    43      51.952  51.714  55.479  1.00  2.37
ATOM    682  C   SER    43      53.524  54.385  53.302  1.00  2.37
ATOM    683  O   SER    43      54.319  54.648  52.420  1.00  2.37
ATOM    684  N   GLN    44      52.460  55.156  53.501  1.00  2.80
ATOM    685  H   GLN    44      51.786  54.911  54.215  1.00  2.80
ATOM    686  CA  GLN    44      52.338  56.443  52.800  1.00  2.80
ATOM    687  HA  GLN    44      52.344  56.331  51.738  1.00  2.80
ATOM    688  CB  GLN    44      51.007  57.053  53.266  1.00  2.80
ATOM    689  HB1 GLN    44      50.992  57.030  54.353  1.00  2.80
ATOM    690  HB2 GLN    44      50.207  56.406  52.910  1.00  2.80
ATOM    691  CG  GLN    44      50.681  58.490  52.836  1.00  2.80
ATOM    692  HG1 GLN    44      50.367  58.494  51.794  1.00  2.80
ATOM    693  HG2 GLN    44      51.559  59.126  52.962  1.00  2.80
ATOM    694  CD  GLN    44      49.553  59.084  53.670  1.00  2.80
ATOM    695  OE1 GLN    44      48.671  58.373  54.150  1.00  2.80
ATOM    696  NE2 GLN    44      49.527  60.372  53.877  1.00  2.80
ATOM    697 1HE2 GLN    44      50.169  61.009  53.391  1.00  2.80
ATOM    698 2HE2 GLN    44      48.823  60.780  54.474  1.00  2.80
ATOM    699  C   GLN    44      53.532  57.377  53.072  1.00  2.80
ATOM    700  O   GLN    44      54.071  57.986  52.157  1.00  2.80
ATOM    701  N   GLU    45      54.042  57.428  54.296  1.00  2.57
ATOM    702  H   GLU    45      53.491  57.122  55.090  1.00  2.57
ATOM    703  CA  GLU    45      55.290  58.136  54.544  1.00  2.57
ATOM    704  HA  GLU    45      55.244  59.126  54.086  1.00  2.57
ATOM    705  CB  GLU    45      55.592  58.310  56.041  1.00  2.57
ATOM    706  HB1 GLU    45      56.623  58.652  56.143  1.00  2.57
ATOM    707  HB2 GLU    45      55.562  57.329  56.504  1.00  2.57
ATOM    708  CG  GLU    45      54.771  59.301  56.861  1.00  2.57
ATOM    709  HG1 GLU    45      53.705  59.136  56.724  1.00  2.57
ATOM    710  HG2 GLU    45      55.005  60.318  56.542  1.00  2.57
ATOM    711  CD  GLU    45      55.174  59.097  58.326  1.00  2.57
ATOM    712  OE1 GLU    45      54.454  58.394  59.064  1.00  2.57
ATOM    713  OE2 GLU    45      56.284  59.533  58.709  1.00  2.57
ATOM    714  C   GLU    45      56.542  57.455  54.017  1.00  2.57
ATOM    715  O   GLU    45      57.558  58.124  53.851  1.00  2.57
ATOM    716  N   CYS    46      56.493  56.149  53.764  1.00  4.32
ATOM    717  H   CYS    46      55.638  55.649  53.935  1.00  4.32
ATOM    718  CA  CYS    46      57.523  55.471  53.004  1.00  4.32
ATOM    719  HA  CYS    46      58.475  55.569  53.514  1.00  4.32
ATOM    720  CB  CYS    46      57.184  53.990  52.896  1.00  4.32
ATOM    721  HB1 CYS    46      56.462  53.841  52.098  1.00  4.32
ATOM    722  HB2 CYS    46      56.792  53.657  53.852  1.00  4.32
ATOM    723  SG  CYS    46      58.647  53.012  52.549  1.00  4.32
ATOM    724  HG  CYS    46      59.349  53.347  53.633  1.00  4.32
ATOM    725  C   CYS    46      57.648  56.246  51.714  1.00  4.32
ATOM    726  O   CYS    46      58.697  56.818  51.409  1.00  4.32
ATOM    727  N   ASP    47      56.490  56.432  51.098  1.00  6.68
ATOM    728  H   ASP    47      55.671  55.967  51.471  1.00  6.68
ATOM    729  CA  ASP    47      56.316  57.164  49.871  1.00  6.68
ATOM    730  HA  ASP    47      57.171  56.994  49.228  1.00  6.68
ATOM    731  CB  ASP    47      55.065  56.575  49.215  1.00  6.68
ATOM    732  HB1 ASP    47      54.896  57.105  48.281  1.00  6.68
ATOM    733  HB2 ASP    47      54.209  56.761  49.861  1.00  6.68
ATOM    734  CG  ASP    47      55.158  55.062  48.930  1.00  6.68
ATOM    735  OD1 ASP    47      55.277  54.209  49.837  1.00  6.68
ATOM    736  OD2 ASP    47      55.008  54.639  47.767  1.00  6.68
ATOM    737  C   ASP    47      56.241  58.694  50.107  1.00  6.68
ATOM    738  O   ASP    47      55.750  59.429  49.258  1.00  6.68
ATOM    739  N   TRP    48      56.762  59.180  51.245  1.00  8.90
ATOM    740  H   TRP    48      57.184  58.490  51.853  1.00  8.90
ATOM    741  CA  TRP    48      56.825  60.569  51.736  1.00  8.90
ATOM    742  HA  TRP    48      56.931  60.497  52.815  1.00  8.90
ATOM    743  CB  TRP    48      58.079  61.276  51.182  1.00  8.90
ATOM    744  HB1 TRP    48      57.856  61.428  50.147  1.00  8.90
ATOM    745  HB2 TRP    48      58.902  60.580  51.252  1.00  8.90
ATOM    746  CG  TRP    48      58.504  62.642  51.711  1.00  8.90
ATOM    747  CD1 TRP    48      58.054  63.211  52.853  1.00  8.90
ATOM    748  HD1 TRP    48      57.336  62.746  53.511  1.00  8.90
ATOM    749  NE1 TRP    48      58.561  64.480  53.009  1.00  8.90
ATOM    750  HE1 TRP    48      58.208  65.123  53.707  1.00  8.90
ATOM    751  CE2 TRP    48      59.410  64.802  51.980  1.00  8.90
ATOM    752  CZ2 TRP    48      60.160  65.956  51.701  1.00  8.90
ATOM    753  HZ2 TRP    48      60.131  66.798  52.380  1.00  8.90
ATOM    754  CH2 TRP    48      60.878  66.029  50.495  1.00  8.90
ATOM    755  HH2 TRP    48      61.400  66.941  50.234  1.00  8.90
ATOM    756  CZ3 TRP    48      60.836  64.948  49.596  1.00  8.90
ATOM    757  HZ3 TRP    48      61.321  65.041  48.634  1.00  8.90
ATOM    758  CE3 TRP    48      60.101  63.788  49.905  1.00  8.90
ATOM    759  HE3 TRP    48      60.036  63.004  49.168  1.00  8.90
ATOM    760  CD2 TRP    48      59.368  63.669  51.109  1.00  8.90
ATOM    761  C   TRP    48      55.609  61.484  51.515  1.00  8.90
ATOM    762  O   TRP    48      55.730  62.672  51.247  1.00  8.90
ATOM    763  N   GLU    49      54.399  60.932  51.635  1.00 10.46
ATOM    764  H   GLU    49      54.406  59.947  51.872  1.00 10.46
ATOM    765  CA  GLU    49      53.162  61.421  50.988  1.00 10.46
ATOM    766  HA  GLU    49      52.507  61.325  51.827  1.00 10.46
ATOM    767  CB  GLU    49      53.039  62.883  50.501  1.00 10.46
ATOM    768  HB1 GLU    49      53.524  62.940  49.533  1.00 10.46
ATOM    769  HB2 GLU    49      53.506  63.627  51.102  1.00 10.46
ATOM    770  CG  GLU    49      51.544  63.273  50.403  1.00 10.46
ATOM    771  HG1 GLU    49      50.941  62.525  49.882  1.00 10.46
ATOM    772  HG2 GLU    49      51.473  64.187  49.832  1.00 10.46
ATOM    773  CD  GLU    49      50.866  63.531  51.773  1.00 10.46
ATOM    774  OE1 GLU    49      50.687  64.721  52.126  1.00 10.46
ATOM    775  OE2 GLU    49      50.571  62.547  52.476  1.00 10.46
ATOM    776  C   GLU    49      52.626  60.398  50.027  1.00 10.46
ATOM    777  O   GLU    49      52.187  59.378  50.387  1.00 10.46
ATOM    778  N   GLU    50      52.548  60.839  48.724  1.00  9.92
ATOM    779  H   GLU    50      52.871  61.707  48.324  1.00  9.92
ATOM    780  CA  GLU    50      51.732  60.035  47.848  1.00  9.92
ATOM    781  HA  GLU    50      50.842  59.752  48.411  1.00  9.92
ATOM    782  CB  GLU    50      51.190  60.853  46.649  1.00  9.92
ATOM    783  HB1 GLU    50      51.977  60.973  45.912  1.00  9.92
ATOM    784  HB2 GLU    50      50.895  61.839  47.000  1.00  9.92
ATOM    785  CG  GLU    50      49.958  60.177  46.026  1.00  9.92
ATOM    786  HG1 GLU    50      49.150  60.143  46.764  1.00  9.92
ATOM    787  HG2 GLU    50      50.194  59.150  45.762  1.00  9.92
ATOM    788  CD  GLU    50      49.414  60.892  44.760  1.00  9.92
ATOM    789  OE1 GLU    50      49.636  60.399  43.629  1.00  9.92
ATOM    790  OE2 GLU    50      48.751  61.933  44.904  1.00  9.92
ATOM    791  C   GLU    50      52.421  58.733  47.437  1.00  9.92
ATOM    792  O   GLU    50      53.021  58.690  46.381  1.00  9.92
ATOM    793  N   ILE    51      52.189  57.632  48.190  1.00  8.87
ATOM    794  H   ILE    51      51.869  57.750  49.141  1.00  8.87
ATOM    795  CA  ILE    51      52.137  56.313  47.542  1.00  8.87
ATOM    796  HA  ILE    51      53.115  56.073  47.144  1.00  8.87
ATOM    797  CB  ILE    51      51.589  55.069  48.339  1.00  8.87
ATOM    798  HB  ILE    51      50.512  55.013  48.214  1.00  8.87
ATOM    799  CG2 ILE    51      52.109  53.740  47.751  1.00  8.87
ATOM    800 1HG2 ILE    51      53.026  53.442  48.248  1.00  8.87
ATOM    801 2HG2 ILE    51      51.389  52.942  47.916  1.00  8.87
ATOM    802 3HG2 ILE    51      52.299  53.839  46.680  1.00  8.87
ATOM    803  CG1 ILE    51      51.684  55.075  49.851  1.00  8.87
ATOM    804 1HG1 ILE    51      51.183  55.989  50.170  1.00  8.87
ATOM    805 2HG1 ILE    51      52.729  55.066  50.146  1.00  8.87
ATOM    806  CD1 ILE    51      50.967  53.893  50.529  1.00  8.87
ATOM    807  HD1 ILE    51      50.927  54.053  51.604  1.00  8.87
ATOM    808  HD2 ILE    51      49.947  53.810  50.153  1.00  8.87
ATOM    809  HD3 ILE    51      51.505  52.965  50.337  1.00  8.87
ATOM    810  C   ILE    51      51.134  56.473  46.398  1.00  8.87
ATOM    811  O   ILE    51      49.910  56.450  46.570  1.00  8.87
ATOM    812  N   SER    52      51.634  56.715  45.211  1.00  8.99
ATOM    813  H   SER    52      52.636  56.855  45.149  1.00  8.99
ATOM    814  CA  SER    52      50.809  57.078  44.083  1.00  8.99
ATOM    815  HA  SER    52      49.831  57.451  44.385  1.00  8.99
ATOM    816  CB  SER    52      51.554  58.163  43.312  1.00  8.99
ATOM    817  HB1 SER    52      52.490  57.749  42.971  1.00  8.99
ATOM    818  HB2 SER    52      51.780  59.002  43.971  1.00  8.99
ATOM    819  OG  SER    52      50.804  58.633  42.209  1.00  8.99
ATOM    820  HG  SER    52      50.252  59.357  42.610  1.00  8.99
ATOM    821  C   SER    52      50.668  55.797  43.291  1.00  8.99
ATOM    822  O   SER    52      51.267  55.660  42.220  1.00  8.99
ATOM    823  N   VAL    53      49.954  54.858  43.946  1.00  8.57
ATOM    824  H   VAL    53      49.517  55.260  44.767  1.00  8.57
ATOM    825  CA  VAL    53      50.040  53.370  44.037  1.00  8.57
ATOM    826  HA  VAL    53      50.948  53.119  44.585  1.00  8.57
ATOM    827  CB  VAL    53      48.821  52.845  44.845  1.00  8.57
ATOM    828  HB  VAL    53      48.947  51.775  45.010  1.00  8.57
ATOM    829  CG1 VAL    53      48.674  53.478  46.228  1.00  8.57
ATOM    830 1HG1 VAL    53      48.343  54.512  46.150  1.00  8.57
ATOM    831 2HG1 VAL    53      47.941  52.920  46.811  1.00  8.57
ATOM    832 3HG1 VAL    53      49.626  53.441  46.740  1.00  8.57
ATOM    833  CG2 VAL    53      47.477  53.066  44.126  1.00  8.57
ATOM    834 1HG2 VAL    53      46.663  52.685  44.742  1.00  8.57
ATOM    835 2HG2 VAL    53      47.314  54.128  43.942  1.00  8.57
ATOM    836 3HG2 VAL    53      47.458  52.526  43.180  1.00  8.57
ATOM    837  C   VAL    53      50.068  52.554  42.732  1.00  8.57
ATOM    838  O   VAL    53      49.952  51.334  42.740  1.00  8.57
ATOM    839  N   LYS    54      50.150  53.225  41.589  1.00  9.45
ATOM    840  H   LYS    54      50.380  54.207  41.705  1.00  9.45
ATOM    841  CA  LYS    54      49.652  52.830  40.290  1.00  9.45
ATOM    842  HA  LYS    54      49.191  51.846  40.385  1.00  9.45
ATOM    843  CB  LYS    54      48.559  53.845  39.913  1.00  9.45
ATOM    844  HB1 LYS    54      49.015  54.826  39.771  1.00  9.45
ATOM    845  HB2 LYS    54      47.857  53.919  40.746  1.00  9.45
ATOM    846  CG  LYS    54      47.763  53.473  38.653  1.00  9.45
ATOM    847  HG1 LYS    54      47.345  52.472  38.771  1.00  9.45
ATOM    848  HG2 LYS    54      48.422  53.486  37.786  1.00  9.45
ATOM    849  CD  LYS    54      46.632  54.477  38.417  1.00  9.45
ATOM    850  HD1 LYS    54      47.054  55.478  38.309  1.00  9.45
ATOM    851  HD2 LYS    54      45.950  54.462  39.271  1.00  9.45
ATOM    852  CE  LYS    54      45.868  54.098  37.142  1.00  9.45
ATOM    853  HE1 LYS    54      45.463  53.088  37.271  1.00  9.45
ATOM    854  HE2 LYS    54      46.582  54.063  36.312  1.00  9.45
ATOM    855  NZ  LYS    54      44.783  55.063  36.855  1.00  9.45
ATOM    856  HZ1 LYS    54      44.285  54.795  36.016  1.00  9.45
ATOM    857  HZ2 LYS    54      44.128  55.104  37.626  1.00  9.45
ATOM    858  HZ3 LYS    54      45.160  55.993  36.716  1.00  9.45
ATOM    859  C   LYS    54      50.718  52.683  39.191  1.00  9.45
ATOM    860  O   LYS    54      50.451  51.970  38.226  1.00  9.45
ATOM    861  N   GLY    55      51.899  53.283  39.321  1.00  9.91
ATOM    862  H   GLY    55      52.023  53.934  40.083  1.00  9.91
ATOM    863  CA  GLY    55      53.073  52.952  38.508  1.00  9.91
ATOM    864  HA1 GLY    55      53.520  53.842  38.094  1.00  9.91
ATOM    865  HA2 GLY    55      52.844  52.291  37.668  1.00  9.91
ATOM    866  C   GLY    55      54.164  52.220  39.416  1.00  9.91
ATOM    867  O   GLY    55      55.138  51.902  38.747  1.00  9.91
ATOM    868  N   PRO    56      54.124  51.890  40.763  1.00  9.20
ATOM    869  CD  PRO    56      55.126  50.893  41.210  1.00  9.20
ATOM    870  HD1 PRO    56      56.039  51.434  41.465  1.00  9.20
ATOM    871  HD2 PRO    56      55.302  50.161  40.430  1.00  9.20
ATOM    872  CG  PRO    56      54.563  50.202  42.437  1.00  9.20
ATOM    873  HG1 PRO    56      55.343  49.731  43.033  1.00  9.20
ATOM    874  HG2 PRO    56      53.814  49.469  42.143  1.00  9.20
ATOM    875  CB  PRO    56      53.915  51.354  43.179  1.00  9.20
ATOM    876  HB1 PRO    56      54.682  51.884  43.755  1.00  9.20
ATOM    877  HB2 PRO    56      53.118  51.013  43.844  1.00  9.20
ATOM    878  CA  PRO    56      53.370  52.255  42.053  1.00  9.20
ATOM    879  HA  PRO    56      52.341  51.984  41.890  1.00  9.20
ATOM    880  C   PRO    56      53.495  53.724  42.485  1.00  9.20
ATOM    881  O   PRO    56      53.097  54.035  43.598  1.00  9.20
ATOM    882  N   ASN    57      54.083  54.586  41.623  1.00  8.21
ATOM    883  H   ASN    57      54.214  54.243  40.683  1.00  8.21
ATOM    884  CA  ASN    57      54.970  55.717  41.962  1.00  8.21
ATOM    885  HA  ASN    57      55.927  55.452  41.511  1.00  8.21
ATOM    886  CB  ASN    57      54.578  57.028  41.236  1.00  8.21
ATOM    887  HB1 ASN    57      55.492  57.503  40.880  1.00  8.21
ATOM    888  HB2 ASN    57      54.132  57.752  41.902  1.00  8.21
ATOM    889  CG  ASN    57      53.680  56.824  40.032  1.00  8.21
ATOM    890  OD1 ASN    57      54.026  56.126  39.088  1.00  8.21
ATOM    891  ND2 ASN    57      52.483  57.356  40.018  1.00  8.21
ATOM    892 1HD2 ASN    57      52.115  57.818  40.846  1.00  8.21
ATOM    893 2HD2 ASN    57      51.925  57.199  39.207  1.00  8.21
ATOM    894  C   ASN    57      55.320  55.768  43.444  1.00  8.21
ATOM    895  O   ASN    57      55.913  54.794  43.911  1.00  8.21
ATOM    896  N   GLY    58      54.983  56.828  44.174  1.00  6.50
ATOM    897  H   GLY    58      54.714  57.683  43.707  1.00  6.50
ATOM    898  CA  GLY    58      55.324  56.899  45.588  1.00  6.50
ATOM    899  HA1 GLY    58      54.795  56.115  46.098  1.00  6.50
ATOM    900  HA2 GLY    58      55.055  57.874  45.970  1.00  6.50
ATOM    901  C   GLY    58      56.802  56.789  45.874  1.00  6.50
ATOM    902  O   GLY    58      57.240  56.422  46.952  1.00  6.50
ATOM    903  N   GLU    59      57.572  57.228  44.903  1.00  5.04
ATOM    904  H   GLU    59      57.059  57.557  44.090  1.00  5.04
ATOM    905  CA  GLU    59      58.986  57.517  44.906  1.00  5.04
ATOM    906  HA  GLU    59      59.519  56.567  44.861  1.00  5.04
ATOM    907  CB  GLU    59      59.275  58.265  43.583  1.00  5.04
ATOM    908  HB1 GLU    59      58.921  57.653  42.752  1.00  5.04
ATOM    909  HB2 GLU    59      60.355  58.359  43.465  1.00  5.04
ATOM    910  CG  GLU    59      58.653  59.678  43.453  1.00  5.04
ATOM    911  HG1 GLU    59      58.907  60.072  42.467  1.00  5.04
ATOM    912  HG2 GLU    59      59.122  60.333  44.190  1.00  5.04
ATOM    913  CD  GLU    59      57.121  59.707  43.621  1.00  5.04
ATOM    914  OE1 GLU    59      56.450  58.940  42.890  1.00  5.04
ATOM    915  OE2 GLU    59      56.646  60.378  44.564  1.00  5.04
ATOM    916  C   GLU    59      59.566  58.291  46.080  1.00  5.04
ATOM    917  O   GLU    59      60.786  58.463  46.134  1.00  5.04
ATOM    918  N   SER    60      58.737  58.772  47.009  1.00  3.93
ATOM    919  H   SER    60      57.753  58.541  46.942  1.00  3.93
ATOM    920  CA  SER    60      59.127  59.918  47.800  1.00  3.93
ATOM    921  HA  SER    60      59.886  60.376  47.166  1.00  3.93
ATOM    922  CB  SER    60      58.111  61.067  47.720  1.00  3.93
ATOM    923  HB1 SER    60      58.457  61.890  48.334  1.00  3.93
ATOM    924  HB2 SER    60      57.119  60.761  48.024  1.00  3.93
ATOM    925  OG  SER    60      58.055  61.601  46.411  1.00  3.93
ATOM    926  HG  SER    60      57.429  61.080  45.846  1.00  3.93
ATOM    927  C   SER    60      60.049  59.714  48.999  1.00  3.93
ATOM    928  O   SER    60      60.676  60.667  49.487  1.00  3.93
ATOM    929  N   SER    61      60.297  58.442  49.302  1.00  2.78
ATOM    930  H   SER    61      59.737  57.761  48.805  1.00  2.78
ATOM    931  CA  SER    61      61.402  57.912  50.098  1.00  2.78
ATOM    932  HA  SER    61      61.058  56.961  50.507  1.00  2.78
ATOM    933  CB  SER    61      62.611  57.570  49.213  1.00  2.78
ATOM    934  HB1 SER    61      63.119  58.490  48.924  1.00  2.78
ATOM    935  HB2 SER    61      62.276  57.075  48.303  1.00  2.78
ATOM    936  OG  SER    61      63.512  56.721  49.906  1.00  2.78
ATOM    937  HG  SER    61      63.115  55.843  50.021  1.00  2.78
ATOM    938  C   SER    61      61.819  58.752  51.296  1.00  2.78
ATOM    939  O   SER    61      62.799  59.516  51.269  1.00  2.78
ATOM    940  N   VAL    62      61.034  58.604  52.358  1.00  2.43
ATOM    941  H   VAL    62      60.247  57.960  52.274  1.00  2.43
ATOM    942  CA  VAL    62      61.383  59.041  53.709  1.00  2.43
ATOM    943  HA  VAL    62      62.462  59.065  53.774  1.00  2.43
ATOM    944  CB  VAL    62      60.862  60.457  54.042  1.00  2.43
ATOM    945  HB  VAL    62      61.365  60.799  54.946  1.00  2.43
ATOM    946  CG1 VAL    62      61.197  61.448  52.944  1.00  2.43
ATOM    947 1HG1 VAL    62      60.914  62.455  53.238  1.00  2.43
ATOM    948 2HG1 VAL    62      62.245  61.361  52.736  1.00  2.43
ATOM    949 3HG1 VAL    62      60.687  61.194  52.027  1.00  2.43
ATOM    950  CG2 VAL    62      59.367  60.566  54.276  1.00  2.43
ATOM    951 1HG2 VAL    62      58.864  60.172  53.410  1.00  2.43
ATOM    952 2HG2 VAL    62      59.020  59.993  55.123  1.00  2.43
ATOM    953 3HG2 VAL    62      59.096  61.596  54.447  1.00  2.43
ATOM    954  C   VAL    62      60.801  58.042  54.729  1.00  2.43
ATOM    955  O   VAL    62      60.215  57.022  54.383  1.00  2.43
ATOM    956  N   ILE    63      60.903  58.408  55.997  1.00  1.96
ATOM    957  H   ILE    63      61.662  59.041  56.181  1.00  1.96
ATOM    958  CA  ILE    63      59.888  58.417  57.035  1.00  1.96
ATOM    959  HA  ILE    63      58.895  58.341  56.597  1.00  1.96
ATOM    960  CB  ILE    63      60.100  57.263  58.071  1.00  1.96
ATOM    961  HB  ILE    63      59.161  56.724  58.136  1.00  1.96
ATOM    962  CG2 ILE    63      61.172  56.224  57.663  1.00  1.96
ATOM    963 1HG2 ILE    63      61.121  55.346  58.305  1.00  1.96
ATOM    964 2HG2 ILE    63      61.018  55.889  56.641  1.00  1.96
ATOM    965 3HG2 ILE    63      62.167  56.664  57.702  1.00  1.96
ATOM    966  CG1 ILE    63      60.343  57.688  59.522  1.00  1.96
ATOM    967 1HG1 ILE    63      61.168  58.393  59.589  1.00  1.96
ATOM    968 2HG1 ILE    63      60.578  56.808  60.102  1.00  1.96
ATOM    969  CD1 ILE    63      59.101  58.248  60.190  1.00  1.96
ATOM    970  HD1 ILE    63      59.396  59.066  60.846  1.00  1.96
ATOM    971  HD2 ILE    63      58.396  58.604  59.453  1.00  1.96
ATOM    972  HD3 ILE    63      58.608  57.452  60.748  1.00  1.96
ATOM    973  C   ILE    63      60.031  59.832  57.603  1.00  1.96
ATOM    974  O   ILE    63      61.173  60.311  57.660  1.00  1.96
ATOM    975  N   HIS    64      58.950  60.553  57.940  1.00  2.32
ATOM    976  H   HIS    64      58.006  60.163  57.998  1.00  2.32
ATOM    977  CA  HIS    64      59.140  61.977  58.152  1.00  2.32
ATOM    978  HA  HIS    64      60.149  62.304  57.911  1.00  2.32
ATOM    979  CB  HIS    64      58.209  62.787  57.248  1.00  2.32
ATOM    980  HB1 HIS    64      57.191  62.730  57.623  1.00  2.32
ATOM    981  HB2 HIS    64      58.203  62.361  56.249  1.00  2.32
ATOM    982  CG  HIS    64      58.661  64.221  57.153  1.00  2.32
ATOM    983  ND1 HIS    64      58.402  65.223  58.088  1.00  2.32
ATOM    984  CE1 HIS    64      59.031  66.315  57.635  1.00  2.32
ATOM    985  HE1 HIS    64      59.006  67.282  58.118  1.00  2.32
ATOM    986  NE2 HIS    64      59.710  66.039  56.511  1.00  2.32
ATOM    987  HE2 HIS    64      60.344  66.682  56.053  1.00  2.32
ATOM    988  CD2 HIS    64      59.489  64.718  56.189  1.00  2.32
ATOM    989  HD2 HIS    64      59.904  64.162  55.359  1.00  2.32
ATOM    990  C   HIS    64      58.910  62.279  59.606  1.00  2.32
ATOM    991  O   HIS    64      57.792  62.127  60.080  1.00  2.32
ATOM    992  N   ASP    65      59.970  62.596  60.352  1.00  2.63
ATOM    993  H   ASP    65      60.865  62.779  59.904  1.00  2.63
ATOM    994  CA  ASP    65      59.921  62.514  61.817  1.00  2.63
ATOM    995  HA  ASP    65      59.684  61.484  62.050  1.00  2.63
ATOM    996  CB  ASP    65      61.313  62.793  62.416  1.00  2.63
ATOM    997  HB1 ASP    65      62.078  62.530  61.687  1.00  2.63
ATOM    998  HB2 ASP    65      61.440  62.164  63.298  1.00  2.63
ATOM    999  CG  ASP    65      61.507  64.252  62.821  1.00  2.63
ATOM   1000  OD1 ASP    65      61.246  65.130  61.978  1.00  2.63
ATOM   1001  OD2 ASP    65      61.831  64.550  63.988  1.00  2.63
ATOM   1002  C   ASP    65      58.851  63.398  62.495  1.00  2.63
ATOM   1003  O   ASP    65      58.610  63.213  63.690  1.00  2.63
ATOM   1004  N   ARG    66      58.205  64.305  61.742  1.00  2.81
ATOM   1005  H   ARG    66      58.333  64.198  60.742  1.00  2.81
ATOM   1006  CA  ARG    66      57.723  65.614  62.182  1.00  2.81
ATOM   1007  HA  ARG    66      58.539  66.252  61.844  1.00  2.81
ATOM   1008  CB  ARG    66      56.569  66.201  61.352  1.00  2.81
ATOM   1009  HB1 ARG    66      55.787  65.464  61.216  1.00  2.81
ATOM   1010  HB2 ARG    66      56.982  66.401  60.366  1.00  2.81
ATOM   1011  CG  ARG    66      55.931  67.505  61.878  1.00  2.81
ATOM   1012  HG1 ARG    66      55.362  67.274  62.776  1.00  2.81
ATOM   1013  HG2 ARG    66      55.203  67.862  61.149  1.00  2.81
ATOM   1014  CD  ARG    66      56.913  68.653  62.184  1.00  2.81
ATOM   1015  HD1 ARG    66      57.184  69.146  61.250  1.00  2.81
ATOM   1016  HD2 ARG    66      57.817  68.264  62.649  1.00  2.81
ATOM   1017  NE  ARG    66      56.295  69.618  63.107  1.00  2.81
ATOM   1018  HE  ARG    66      55.322  69.424  63.369  1.00  2.81
ATOM   1019  CZ  ARG    66      56.828  70.665  63.701  1.00  2.81
ATOM   1020  NH1 ARG    66      58.084  71.001  63.575  1.00  2.81
ATOM   1021 1HH1 ARG    66      58.727  70.321  63.204  1.00  2.81
ATOM   1022 2HH1 ARG    66      58.442  71.784  64.080  1.00  2.81
ATOM   1023  NH2 ARG    66      56.094  71.398  64.479  1.00  2.81
ATOM   1024 1HH2 ARG    66      55.158  71.041  64.730  1.00  2.81
ATOM   1025 2HH2 ARG    66      56.459  72.148  65.020  1.00  2.81
ATOM   1026  C   ARG    66      57.782  65.889  63.691  1.00  2.81
ATOM   1027  O   ARG    66      56.794  66.101  64.380  1.00  2.81
ATOM   1028  N   LYS    67      59.023  66.038  64.154  1.00  3.12
ATOM   1029  H   LYS    67      59.777  65.634  63.605  1.00  3.12
ATOM   1030  CA  LYS    67      59.378  67.019  65.178  1.00  3.12
ATOM   1031  HA  LYS    67      58.516  67.651  65.404  1.00  3.12
ATOM   1032  CB  LYS    67      59.833  66.331  66.479  1.00  3.12
ATOM   1033  HB1 LYS    67      59.992  67.107  67.229  1.00  3.12
ATOM   1034  HB2 LYS    67      60.784  65.822  66.313  1.00  3.12
ATOM   1035  CG  LYS    67      58.839  65.297  67.029  1.00  3.12
ATOM   1036  HG1 LYS    67      58.831  64.426  66.372  1.00  3.12
ATOM   1037  HG2 LYS    67      57.837  65.726  67.066  1.00  3.12
ATOM   1038  CD  LYS    67      59.262  64.879  68.445  1.00  3.12
ATOM   1039  HD1 LYS    67      59.041  65.703  69.124  1.00  3.12
ATOM   1040  HD2 LYS    67      60.337  64.691  68.478  1.00  3.12
ATOM   1041  CE  LYS    67      58.517  63.634  68.931  1.00  3.12
ATOM   1042  HE1 LYS    67      57.448  63.737  68.714  1.00  3.12
ATOM   1043  HE2 LYS    67      58.624  63.562  70.016  1.00  3.12
ATOM   1044  NZ  LYS    67      59.044  62.396  68.312  1.00  3.12
ATOM   1045  HZ1 LYS    67      58.535  61.602  68.722  1.00  3.12
ATOM   1046  HZ2 LYS    67      58.884  62.390  67.313  1.00  3.12
ATOM   1047  HZ3 LYS    67      60.018  62.254  68.525  1.00  3.12
ATOM   1048  C   LYS    67      60.467  67.913  64.607  1.00  3.12
ATOM   1049  O   LYS    67      60.227  69.094  64.365  1.00  3.12
ATOM   1050  N   SER    68      61.608  67.315  64.267  1.00  3.34
ATOM   1051  H   SER    68      61.681  66.307  64.406  1.00  3.34
ATOM   1052  CA  SER    68      62.730  67.977  63.606  1.00  3.34
ATOM   1053  HA  SER    68      62.978  68.880  64.166  1.00  3.34
ATOM   1054  CB  SER    68      63.955  67.055  63.612  1.00  3.34
ATOM   1055  HB1 SER    68      63.773  66.201  62.958  1.00  3.34
ATOM   1056  HB2 SER    68      64.138  66.691  64.624  1.00  3.34
ATOM   1057  OG  SER    68      65.097  67.761  63.161  1.00  3.34
ATOM   1058  HG  SER    68      64.818  68.424  62.510  1.00  3.34
ATOM   1059  C   SER    68      62.461  68.388  62.151  1.00  3.34
ATOM   1060  O   SER    68      63.153  69.259  61.631  1.00  3.34
ATOM   1061  N   GLY    69      61.513  67.733  61.481  1.00  3.09
ATOM   1062  H   GLY    69      61.129  66.910  61.938  1.00  3.09
ATOM   1063  CA  GLY    69      61.225  67.867  60.055  1.00  3.09
ATOM   1064  HA1 GLY    69      61.370  68.905  59.752  1.00  3.09
ATOM   1065  HA2 GLY    69      60.178  67.610  59.909  1.00  3.09
ATOM   1066  C   GLY    69      62.058  66.978  59.123  1.00  3.09
ATOM   1067  O   GLY    69      62.135  67.228  57.915  1.00  3.09
ATOM   1068  N   LYS    70      62.739  65.973  59.675  1.00  2.94
ATOM   1069  H   LYS    70      62.492  65.718  60.630  1.00  2.94
ATOM   1070  CA  LYS    70      63.766  65.207  58.968  1.00  2.94
ATOM   1071  HA  LYS    70      64.280  65.887  58.287  1.00  2.94
ATOM   1072  CB  LYS    70      64.798  64.702  59.996  1.00  2.94
ATOM   1073  HB1 LYS    70      64.304  64.085  60.750  1.00  2.94
ATOM   1074  HB2 LYS    70      65.252  65.563  60.491  1.00  2.94
ATOM   1075  CG  LYS    70      65.893  63.880  59.304  1.00  2.94
ATOM   1076  HG1 LYS    70      66.227  64.408  58.409  1.00  2.94
ATOM   1077  HG2 LYS    70      65.441  62.932  59.022  1.00  2.94
ATOM   1078  CD  LYS    70      67.116  63.577  60.178  1.00  2.94
ATOM   1079  HD1 LYS    70      66.804  62.968  61.028  1.00  2.94
ATOM   1080  HD2 LYS    70      67.523  64.513  60.565  1.00  2.94
ATOM   1081  CE  LYS    70      68.222  62.845  59.391  1.00  2.94
ATOM   1082  HE1 LYS    70      69.002  62.546  60.095  1.00  2.94
ATOM   1083  HE2 LYS    70      68.669  63.536  58.671  1.00  2.94
ATOM   1084  NZ  LYS    70      67.711  61.649  58.679  1.00  2.94
ATOM   1085  HZ1 LYS    70      68.446  61.005  58.358  1.00  2.94
ATOM   1086  HZ2 LYS    70      67.128  61.095  59.290  1.00  2.94
ATOM   1087  HZ3 LYS    70      67.149  61.886  57.867  1.00  2.94
ATOM   1088  C   LYS    70      63.156  64.082  58.139  1.00  2.94
ATOM   1089  O   LYS    70      62.415  63.247  58.664  1.00  2.94
ATOM   1090  N   LYS    71      63.567  64.007  56.864  1.00  2.75
ATOM   1091  H   LYS    71      64.139  64.754  56.508  1.00  2.75
ATOM   1092  CA  LYS    71      63.465  62.758  56.106  1.00  2.75
ATOM   1093  HA  LYS    71      62.485  62.338  56.348  1.00  2.75
ATOM   1094  CB  LYS    71      63.472  62.929  54.581  1.00  2.75
ATOM   1095  HB1 LYS    71      62.553  63.445  54.307  1.00  2.75
ATOM   1096  HB2 LYS    71      63.444  61.899  54.247  1.00  2.75
ATOM   1097  CG  LYS    71      64.617  63.565  53.772  1.00  2.75
ATOM   1098  HG1 LYS    71      65.569  63.296  54.232  1.00  2.75
ATOM   1099  HG2 LYS    71      64.516  64.650  53.788  1.00  2.75
ATOM   1100  CD  LYS    71      64.617  63.045  52.305  1.00  2.75
ATOM   1101  HD1 LYS    71      64.783  61.966  52.336  1.00  2.75
ATOM   1102  HD2 LYS    71      65.466  63.480  51.778  1.00  2.75
ATOM   1103  CE  LYS    71      63.338  63.322  51.467  1.00  2.75
ATOM   1104  HE1 LYS    71      63.436  64.287  50.961  1.00  2.75
ATOM   1105  HE2 LYS    71      62.489  63.418  52.148  1.00  2.75
ATOM   1106  NZ  LYS    71      63.037  62.242  50.474  1.00  2.75
ATOM   1107  HZ1 LYS    71      63.676  62.248  49.696  1.00  2.75
ATOM   1108  HZ2 LYS    71      63.057  61.308  50.895  1.00  2.75
ATOM   1109  HZ3 LYS    71      62.086  62.325  50.111  1.00  2.75
ATOM   1110  C   LYS    71      64.474  61.709  56.559  1.00  2.75
ATOM   1111  O   LYS    71      65.658  61.996  56.758  1.00  2.75
ATOM   1112  N   PHE    72      63.983  60.484  56.646  1.00  2.32
ATOM   1113  H   PHE    72      62.982  60.371  56.583  1.00  2.32
ATOM   1114  CA  PHE    72      64.739  59.300  57.028  1.00  2.32
ATOM   1115  HA  PHE    72      65.793  59.547  57.151  1.00  2.32
ATOM   1116  CB  PHE    72      64.185  58.788  58.368  1.00  2.32
ATOM   1117  HB1 PHE    72      64.538  57.772  58.516  1.00  2.32
ATOM   1118  HB2 PHE    72      63.100  58.737  58.312  1.00  2.32
ATOM   1119  CG  PHE    72      64.601  59.548  59.611  1.00  2.32
ATOM   1120  CD1 PHE    72      65.961  59.586  59.947  1.00  2.32
ATOM   1121  HD1 PHE    72      66.675  59.175  59.257  1.00  2.32
ATOM   1122  CE1 PHE    72      66.392  60.124  61.171  1.00  2.32
ATOM   1123  HE1 PHE    72      67.437  60.090  61.448  1.00  2.32
ATOM   1124  CZ  PHE    72      65.444  60.640  62.067  1.00  2.32
ATOM   1125  HZ  PHE    72      65.756  61.016  63.032  1.00  2.32
ATOM   1126  CE2 PHE    72      64.079  60.605  61.739  1.00  2.32
ATOM   1127  HE2 PHE    72      63.357  60.939  62.466  1.00  2.32
ATOM   1128  CD2 PHE    72      63.654  60.078  60.505  1.00  2.32
ATOM   1129  HD2 PHE    72      62.601  60.045  60.265  1.00  2.32
ATOM   1130  C   PHE    72      64.679  58.204  55.975  1.00  2.32
ATOM   1131  O   PHE    72      63.668  58.047  55.330  1.00  2.32
ATOM   1132  N   SER    73      65.696  57.373  55.824  1.00  2.34
ATOM   1133  H   SER    73      66.591  57.582  56.258  1.00  2.34
ATOM   1134  CA  SER    73      65.460  55.999  55.371  1.00  2.34
ATOM   1135  HA  SER    73      64.794  56.004  54.506  1.00  2.34
ATOM   1136  CB  SER    73      66.782  55.358  54.938  1.00  2.34
ATOM   1137  HB1 SER    73      67.206  55.926  54.109  1.00  2.34
ATOM   1138  HB2 SER    73      66.596  54.338  54.600  1.00  2.34
ATOM   1139  OG  SER    73      67.706  55.335  56.007  1.00  2.34
ATOM   1140  HG  SER    73      68.063  56.247  56.099  1.00  2.34
ATOM   1141  C   SER    73      64.816  55.167  56.467  1.00  2.34
ATOM   1142  O   SER    73      64.883  55.507  57.644  1.00  2.34
ATOM   1143  N   ILE    74      64.225  54.047  56.086  1.00  1.99
ATOM   1144  H   ILE    74      64.157  53.853  55.093  1.00  1.99
ATOM   1145  CA  ILE    74      63.682  53.048  56.999  1.00  1.99
ATOM   1146  HA  ILE    74      62.780  53.470  57.443  1.00  1.99
ATOM   1147  CB  ILE    74      63.275  51.861  56.092  1.00  1.99
ATOM   1148  HB  ILE    74      62.477  52.237  55.448  1.00  1.99
ATOM   1149  CG2 ILE    74      64.366  51.305  55.151  1.00  1.99
ATOM   1150 1HG2 ILE    74      63.923  50.550  54.502  1.00  1.99
ATOM   1151 2HG2 ILE    74      64.759  52.085  54.499  1.00  1.99
ATOM   1152 3HG2 ILE    74      65.177  50.845  55.715  1.00  1.99
ATOM   1153  CG1 ILE    74      62.697  50.673  56.848  1.00  1.99
ATOM   1154 1HG1 ILE    74      63.492  50.049  57.259  1.00  1.99
ATOM   1155 2HG1 ILE    74      62.118  50.091  56.141  1.00  1.99
ATOM   1156  CD1 ILE    74      61.763  51.082  57.964  1.00  1.99
ATOM   1157  HD1 ILE    74      61.218  50.204  58.228  1.00  1.99
ATOM   1158  HD2 ILE    74      62.322  51.404  58.824  1.00  1.99
ATOM   1159  HD3 ILE    74      61.090  51.873  57.655  1.00  1.99
ATOM   1160  C   ILE    74      64.625  52.682  58.161  1.00  1.99
ATOM   1161  O   ILE    74      64.243  52.772  59.330  1.00  1.99
ATOM   1162  N   GLU    75      65.876  52.331  57.869  1.00  2.37
ATOM   1163  H   GLU    75      66.164  52.310  56.902  1.00  2.37
ATOM   1164  CA  GLU    75      66.855  51.997  58.910  1.00  2.37
ATOM   1165  HA  GLU    75      66.431  51.246  59.573  1.00  2.37
ATOM   1166  CB  GLU    75      68.114  51.411  58.246  1.00  2.37
ATOM   1167  HB1 GLU    75      68.487  52.119  57.504  1.00  2.37
ATOM   1168  HB2 GLU    75      67.833  50.497  57.721  1.00  2.37
ATOM   1169  CG  GLU    75      69.257  51.091  59.223  1.00  2.37
ATOM   1170  HG1 GLU    75      69.671  52.030  59.594  1.00  2.37
ATOM   1171  HG2 GLU    75      70.052  50.584  58.670  1.00  2.37
ATOM   1172  CD  GLU    75      68.811  50.207  60.396  1.00  2.37
ATOM   1173  OE1 GLU    75      69.040  50.623  61.555  1.00  2.37
ATOM   1174  OE2 GLU    75      68.237  49.128  60.115  1.00  2.37
ATOM   1175  C   GLU    75      67.193  53.199  59.803  1.00  2.37
ATOM   1176  O   GLU    75      67.206  53.074  61.027  1.00  2.37
ATOM   1177  N   GLU    76      67.384  54.393  59.232  1.00  2.36
ATOM   1178  H   GLU    76      67.345  54.490  58.224  1.00  2.36
ATOM   1179  CA  GLU    76      67.616  55.570  60.073  1.00  2.36
ATOM   1180  HA  GLU    76      68.506  55.405  60.676  1.00  2.36
ATOM   1181  CB  GLU    76      67.839  56.835  59.265  1.00  2.36
ATOM   1182  HB1 GLU    76      67.861  57.646  59.990  1.00  2.36
ATOM   1183  HB2 GLU    76      66.978  56.968  58.608  1.00  2.36
ATOM   1184  CG  GLU    76      69.121  57.000  58.457  1.00  2.36
ATOM   1185  HG1 GLU    76      69.331  56.101  57.877  1.00  2.36
ATOM   1186  HG2 GLU    76      69.961  57.194  59.127  1.00  2.36
ATOM   1187  CD  GLU    76      68.859  58.198  57.543  1.00  2.36
ATOM   1188  OE1 GLU    76      68.348  57.951  56.429  1.00  2.36
ATOM   1189  OE2 GLU    76      68.932  59.359  58.021  1.00  2.36
ATOM   1190  C   GLU    76      66.454  55.888  61.019  1.00  2.36
ATOM   1191  O   GLU    76      66.668  56.323  62.149  1.00  2.36
ATOM   1192  N   ALA    77      65.214  55.714  60.564  1.00  1.95
ATOM   1193  H   ALA    77      65.098  55.403  59.603  1.00  1.95
ATOM   1194  CA  ALA    77      64.025  55.859  61.384  1.00  1.95
ATOM   1195  HA  ALA    77      63.983  56.868  61.791  1.00  1.95
ATOM   1196  CB  ALA    77      62.818  55.650  60.503  1.00  1.95
ATOM   1197  HB1 ALA    77      61.935  55.592  61.136  1.00  1.95
ATOM   1198  HB2 ALA    77      62.771  56.498  59.828  1.00  1.95
ATOM   1199  HB3 ALA    77      62.905  54.733  59.926  1.00  1.95
ATOM   1200  C   ALA    77      64.031  54.858  62.552  1.00  1.95
ATOM   1201  O   ALA    77      63.829  55.254  63.710  1.00  1.95
ATOM   1202  N   LEU    78      64.308  53.578  62.256  1.00  2.04
ATOM   1203  H   LEU    78      64.519  53.332  61.293  1.00  2.04
ATOM   1204  CA  LEU    78      64.447  52.547  63.285  1.00  2.04
ATOM   1205  HA  LEU    78      63.510  52.399  63.802  1.00  2.04
ATOM   1206  CB  LEU    78      64.941  51.207  62.675  1.00  2.04
ATOM   1207  HB1 LEU    78      65.856  51.392  62.120  1.00  2.04
ATOM   1208  HB2 LEU    78      64.227  50.838  61.946  1.00  2.04
ATOM   1209  CG  LEU    78      65.281  50.097  63.705  1.00  2.04
ATOM   1210  HG  LEU    78      66.100  50.442  64.335  1.00  2.04
ATOM   1211  CD1 LEU    78      64.133  49.660  64.624  1.00  2.04
ATOM   1212 1HD1 LEU    78      64.521  48.960  65.363  1.00  2.04
ATOM   1213 2HD1 LEU    78      63.734  50.521  65.157  1.00  2.04
ATOM   1214 3HD1 LEU    78      63.353  49.160  64.050  1.00  2.04
ATOM   1215  CD2 LEU    78      65.754  48.831  63.001  1.00  2.04
ATOM   1216 1HD2 LEU    78      66.114  48.109  63.732  1.00  2.04
ATOM   1217 2HD2 LEU    78      64.945  48.390  62.425  1.00  2.04
ATOM   1218 3HD2 LEU    78      66.586  49.070  62.333  1.00  2.04
ATOM   1219  C   LEU    78      65.421  52.981  64.370  1.00  2.04
ATOM   1220  O   LEU    78      65.049  52.990  65.541  1.00  2.04
ATOM   1221  N   GLN    79      66.630  53.387  63.983  1.00  2.38
ATOM   1222  H   GLN    79      66.892  53.314  63.002  1.00  2.38
ATOM   1223  CA  GLN    79      67.632  53.778  64.967  1.00  2.38
ATOM   1224  HA  GLN    79      67.521  53.092  65.808  1.00  2.38
ATOM   1225  CB  GLN    79      69.050  53.514  64.438  1.00  2.38
ATOM   1226  HB1 GLN    79      69.103  52.467  64.136  1.00  2.38
ATOM   1227  HB2 GLN    79      69.766  53.662  65.248  1.00  2.38
ATOM   1228  CG  GLN    79      69.458  54.395  63.256  1.00  2.38
ATOM   1229  HG1 GLN    79      69.565  55.427  63.590  1.00  2.38
ATOM   1230  HG2 GLN    79      68.682  54.355  62.505  1.00  2.38
ATOM   1231  CD  GLN    79      70.764  53.934  62.619  1.00  2.38
ATOM   1232  OE1 GLN    79      71.764  54.635  62.631  1.00  2.38
ATOM   1233  NE2 GLN    79      70.824  52.758  62.034  1.00  2.38
ATOM   1234 1HE2 GLN    79      70.020  52.116  62.001  1.00  2.38
ATOM   1235 2HE2 GLN    79      71.689  52.502  61.606  1.00  2.38
ATOM   1236  C   GLN    79      67.444  55.170  65.592  1.00  2.38
ATOM   1237  O   GLN    79      68.099  55.483  66.583  1.00  2.38
ATOM   1238  N   SER    80      66.496  55.974  65.099  1.00  2.23
ATOM   1239  H   SER    80      66.030  55.695  64.247  1.00  2.23
ATOM   1240  CA  SER    80      66.016  57.180  65.796  1.00  2.23
ATOM   1241  HA  SER    80      66.772  57.496  66.515  1.00  2.23
ATOM   1242  CB  SER    80      65.838  58.347  64.817  1.00  2.23
ATOM   1243  HB1 SER    80      66.824  58.716  64.533  1.00  2.23
ATOM   1244  HB2 SER    80      65.296  59.158  65.306  1.00  2.23
ATOM   1245  OG  SER    80      65.154  57.963  63.644  1.00  2.23
ATOM   1246  HG  SER    80      65.762  57.412  63.111  1.00  2.23
ATOM   1247  C   SER    80      64.763  56.907  66.627  1.00  2.23
ATOM   1248  O   SER    80      64.192  57.822  67.221  1.00  2.23
ATOM   1249  N   GLY    81      64.326  55.642  66.695  1.00  2.10
ATOM   1250  H   GLY    81      64.814  54.933  66.157  1.00  2.10
ATOM   1251  CA  GLY    81      63.194  55.200  67.507  1.00  2.10
ATOM   1252  HA1 GLY    81      63.304  55.589  68.520  1.00  2.10
ATOM   1253  HA2 GLY    81      63.200  54.110  67.548  1.00  2.10
ATOM   1254  C   GLY    81      61.844  55.650  66.964  1.00  2.10
ATOM   1255  O   GLY    81      60.811  55.457  67.617  1.00  2.10
ATOM   1256  N   ARG    82      61.843  56.234  65.756  1.00  1.70
ATOM   1257  H   ARG    82      62.740  56.292  65.279  1.00  1.70
ATOM   1258  CA  ARG    82      60.664  56.758  65.055  1.00  1.70
ATOM   1259  HA  ARG    82      60.062  57.301  65.784  1.00  1.70
ATOM   1260  CB  ARG    82      61.136  57.731  63.947  1.00  1.70
ATOM   1261  HB1 ARG    82      61.149  57.214  62.986  1.00  1.70
ATOM   1262  HB2 ARG    82      62.164  58.040  64.150  1.00  1.70
ATOM   1263  CG  ARG    82      60.310  59.024  63.816  1.00  1.70
ATOM   1264  HG1 ARG    82      60.720  59.595  62.983  1.00  1.70
ATOM   1265  HG2 ARG    82      60.444  59.614  64.724  1.00  1.70
ATOM   1266  CD  ARG    82      58.805  58.823  63.583  1.00  1.70
ATOM   1267  HD1 ARG    82      58.380  58.336  64.462  1.00  1.70
ATOM   1268  HD2 ARG    82      58.646  58.165  62.737  1.00  1.70
ATOM   1269  NE  ARG    82      58.114  60.105  63.389  1.00  1.70
ATOM   1270  HE  ARG    82      58.223  60.772  64.145  1.00  1.70
ATOM   1271  CZ  ARG    82      57.203  60.462  62.500  1.00  1.70
ATOM   1272  NH1 ARG    82      56.831  59.772  61.470  1.00  1.70
ATOM   1273 1HH1 ARG    82      57.342  58.963  61.199  1.00  1.70
ATOM   1274 2HH1 ARG    82      56.355  60.255  60.700  1.00  1.70
ATOM   1275  NH2 ARG    82      56.613  61.594  62.652  1.00  1.70
ATOM   1276 1HH2 ARG    82      57.027  62.278  63.272  1.00  1.70
ATOM   1277 2HH2 ARG    82      56.048  61.920  61.871  1.00  1.70
ATOM   1278  C   ARG    82      59.771  55.658  64.472  1.00  1.70
ATOM   1279  O   ARG    82      58.749  55.921  63.841  1.00  1.70
ATOM   1280  N   LEU    83      60.171  54.408  64.662  1.00  1.65
ATOM   1281  H   LEU    83      61.015  54.272  65.196  1.00  1.65
ATOM   1282  CA  LEU    83      59.398  53.223  64.342  1.00  1.65
ATOM   1283  HA  LEU    83      58.369  53.521  64.394  1.00  1.65
ATOM   1284  CB  LEU    83      59.676  52.805  62.896  1.00  1.65
ATOM   1285  HB1 LEU    83      59.447  53.661  62.265  1.00  1.65
ATOM   1286  HB2 LEU    83      59.030  51.971  62.621  1.00  1.65
ATOM   1287  CG  LEU    83      61.111  52.418  62.608  1.00  1.65
ATOM   1288  HG  LEU    83      61.766  53.205  62.962  1.00  1.65
ATOM   1289  CD1 LEU    83      61.445  51.087  63.265  1.00  1.65
ATOM   1290 1HD1 LEU    83      62.363  50.714  62.855  1.00  1.65
ATOM   1291 2HD1 LEU    83      61.637  51.210  64.326  1.00  1.65
ATOM   1292 3HD1 LEU    83      60.659  50.357  63.089  1.00  1.65
ATOM   1293  CD2 LEU    83      61.256  52.305  61.101  1.00  1.65
ATOM   1294 1HD2 LEU    83      62.287  52.033  60.886  1.00  1.65
ATOM   1295 2HD2 LEU    83      60.578  51.552  60.703  1.00  1.65
ATOM   1296 3HD2 LEU    83      61.056  53.262  60.622  1.00  1.65
ATOM   1297  C   LEU    83      59.617  52.127  65.409  1.00  1.65
ATOM   1298  O   LEU    83      60.400  52.329  66.340  1.00  1.65
ATOM   1299  N   THR    84      59.026  50.945  65.222  1.00  1.92
ATOM   1300  H   THR    84      58.284  50.869  64.545  1.00  1.92
ATOM   1301  CA  THR    84      59.384  49.720  65.953  1.00  1.92
ATOM   1302  HA  THR    84      60.305  49.912  66.499  1.00  1.92
ATOM   1303  CB  THR    84      58.303  49.304  66.974  1.00  1.92
ATOM   1304  HB  THR    84      58.316  48.219  67.083  1.00  1.92
ATOM   1305  CG2 THR    84      58.574  49.883  68.359  1.00  1.92
ATOM   1306 1HG2 THR    84      57.700  49.737  68.996  1.00  1.92
ATOM   1307 2HG2 THR    84      59.430  49.377  68.805  1.00  1.92
ATOM   1308 3HG2 THR    84      58.798  50.942  68.281  1.00  1.92
ATOM   1309  OG1 THR    84      57.010  49.658  66.552  1.00  1.92
ATOM   1310  HG1 THR    84      56.914  50.622  66.730  1.00  1.92
ATOM   1311  C   THR    84      59.636  48.515  65.052  1.00  1.92
ATOM   1312  O   THR    84      59.040  48.471  63.985  1.00  1.92
ATOM   1313  N   PRO    85      60.465  47.522  65.452  1.00  2.20
ATOM   1314  CD  PRO    85      61.141  47.439  66.745  1.00  2.20
ATOM   1315  HD1 PRO    85      60.414  47.198  67.522  1.00  2.20
ATOM   1316  HD2 PRO    85      61.661  48.366  66.989  1.00  2.20
ATOM   1317  CG  PRO    85      62.162  46.305  66.631  1.00  2.20
ATOM   1318  HG1 PRO    85      62.265  45.757  67.568  1.00  2.20
ATOM   1319  HG2 PRO    85      63.126  46.711  66.319  1.00  2.20
ATOM   1320  CB  PRO    85      61.597  45.424  65.520  1.00  2.20
ATOM   1321  HB1 PRO    85      60.827  44.767  65.927  1.00  2.20
ATOM   1322  HB2 PRO    85      62.379  44.846  65.025  1.00  2.20
ATOM   1323  CA  PRO    85      60.977  46.457  64.579  1.00  2.20
ATOM   1324  HA  PRO    85      61.791  46.892  63.998  1.00  2.20
ATOM   1325  C   PRO    85      60.010  45.820  63.571  1.00  2.20
ATOM   1326  O   PRO    85      60.330  45.781  62.388  1.00  2.20
ATOM   1327  N   ALA    86      58.812  45.399  63.988  1.00  2.37
ATOM   1328  H   ALA    86      58.587  45.453  64.967  1.00  2.37
ATOM   1329  CA  ALA    86      57.818  44.855  63.058  1.00  2.37
ATOM   1330  HA  ALA    86      58.278  44.036  62.502  1.00  2.37
ATOM   1331  CB  ALA    86      56.651  44.285  63.874  1.00  2.37
ATOM   1332  HB1 ALA    86      55.916  43.851  63.194  1.00  2.37
ATOM   1333  HB2 ALA    86      57.015  43.504  64.541  1.00  2.37
ATOM   1334  HB3 ALA    86      56.176  45.073  64.460  1.00  2.37
ATOM   1335  C   ALA    86      57.338  45.893  62.024  1.00  2.37
ATOM   1336  O   ALA    86      57.284  45.611  60.820  1.00  2.37
ATOM   1337  N   HIS    87      57.039  47.128  62.465  1.00  1.99
ATOM   1338  H   HIS    87      57.244  47.393  63.419  1.00  1.99
ATOM   1339  CA  HIS    87      56.736  48.158  61.479  1.00  1.99
ATOM   1340  HA  HIS    87      56.103  47.642  60.755  1.00  1.99
ATOM   1341  CB  HIS    87      55.853  49.327  61.943  1.00  1.99
ATOM   1342  HB1 HIS    87      56.450  50.039  62.513  1.00  1.99
ATOM   1343  HB2 HIS    87      55.048  48.948  62.573  1.00  1.99
ATOM   1344  CG  HIS    87      55.236  50.007  60.728  1.00  1.99
ATOM   1345  ND1 HIS    87      54.914  49.364  59.527  1.00  1.99
ATOM   1346  CE1 HIS    87      54.607  50.309  58.639  1.00  1.99
ATOM   1347  HE1 HIS    87      54.329  50.130  57.607  1.00  1.99
ATOM   1348  NE2 HIS    87      54.668  51.505  59.229  1.00  1.99
ATOM   1349  HE2 HIS    87      54.441  52.372  58.768  1.00  1.99
ATOM   1350  CD2 HIS    87      55.030  51.340  60.549  1.00  1.99
ATOM   1351  HD2 HIS    87      55.145  52.105  61.293  1.00  1.99
ATOM   1352  C   HIS    87      57.943  48.576  60.623  1.00  1.99
ATOM   1353  O   HIS    87      57.778  48.955  59.474  1.00  1.99
ATOM   1354  N   TYR    88      59.179  48.431  61.095  1.00  1.88
ATOM   1355  H   TYR    88      59.298  48.102  62.045  1.00  1.88
ATOM   1356  CA  TYR    88      60.355  48.578  60.240  1.00  1.88
ATOM   1357  HA  TYR    88      60.258  49.542  59.767  1.00  1.88
ATOM   1358  CB  TYR    88      61.648  48.565  61.059  1.00  1.88
ATOM   1359  HB1 TYR    88      61.486  48.070  62.015  1.00  1.88
ATOM   1360  HB2 TYR    88      61.842  49.603  61.249  1.00  1.88
ATOM   1361  CG  TYR    88      62.939  48.036  60.455  1.00  1.88
ATOM   1362  CD1 TYR    88      63.294  46.679  60.600  1.00  1.88
ATOM   1363  HD1 TYR    88      62.582  45.974  61.005  1.00  1.88
ATOM   1364  CE1 TYR    88      64.605  46.258  60.293  1.00  1.88
ATOM   1365  HE1 TYR    88      64.912  45.237  60.460  1.00  1.88
ATOM   1366  CZ  TYR    88      65.566  47.195  59.855  1.00  1.88
ATOM   1367  OH  TYR    88      66.875  46.848  59.747  1.00  1.88
ATOM   1368  HH  TYR    88      67.447  47.648  59.816  1.00  1.88
ATOM   1369  CE2 TYR    88      65.183  48.530  59.631  1.00  1.88
ATOM   1370  HE2 TYR    88      65.925  49.231  59.293  1.00  1.88
ATOM   1371  CD2 TYR    88      63.876  48.949  59.931  1.00  1.88
ATOM   1372  HD2 TYR    88      63.629  49.993  59.840  1.00  1.88
ATOM   1373  C   TYR    88      60.407  47.517  59.142  1.00  1.88
ATOM   1374  O   TYR    88      60.712  47.843  57.996  1.00  1.88
ATOM   1375  N   ASP    89      60.052  46.268  59.447  1.00  2.22
ATOM   1376  H   ASP    89      59.854  46.010  60.409  1.00  2.22
ATOM   1377  CA  ASP    89      59.978  45.250  58.403  1.00  2.22
ATOM   1378  HA  ASP    89      60.935  45.268  57.886  1.00  2.22
ATOM   1379  CB  ASP    89      59.877  43.821  59.010  1.00  2.22
ATOM   1380  HB1 ASP    89      60.495  43.779  59.909  1.00  2.22
ATOM   1381  HB2 ASP    89      60.334  43.139  58.290  1.00  2.22
ATOM   1382  CG  ASP    89      58.480  43.250  59.328  1.00  2.22
ATOM   1383  OD1 ASP    89      58.256  42.729  60.445  1.00  2.22
ATOM   1384  OD2 ASP    89      57.610  43.234  58.428  1.00  2.22
ATOM   1385  C   ASP    89      58.901  45.568  57.344  1.00  2.22
ATOM   1386  O   ASP    89      59.168  45.517  56.133  1.00  2.22
ATOM   1387  N   ARG    90      57.702  45.992  57.777  1.00  2.29
ATOM   1388  H   ARG    90      57.509  45.946  58.773  1.00  2.29
ATOM   1389  CA  ARG    90      56.633  46.287  56.801  1.00  2.29
ATOM   1390  HA  ARG    90      56.547  45.431  56.129  1.00  2.29
ATOM   1391  CB  ARG    90      55.283  46.501  57.502  1.00  2.29
ATOM   1392  HB1 ARG    90      54.529  46.729  56.747  1.00  2.29
ATOM   1393  HB2 ARG    90      55.384  47.369  58.140  1.00  2.29
ATOM   1394  CG  ARG    90      54.761  45.347  58.373  1.00  2.29
ATOM   1395  HG1 ARG    90      53.834  45.684  58.839  1.00  2.29
ATOM   1396  HG2 ARG    90      55.472  45.142  59.168  1.00  2.29
ATOM   1397  CD  ARG    90      54.477  44.045  57.609  1.00  2.29
ATOM   1398  HD1 ARG    90      55.420  43.596  57.288  1.00  2.29
ATOM   1399  HD2 ARG    90      53.897  44.282  56.716  1.00  2.29
ATOM   1400  NE  ARG    90      53.706  43.094  58.445  1.00  2.29
ATOM   1401  HE  ARG    90      52.718  43.044  58.273  1.00  2.29
ATOM   1402  CZ  ARG    90      54.173  42.393  59.466  1.00  2.29
ATOM   1403  NH1 ARG    90      55.437  42.344  59.757  1.00  2.29
ATOM   1404 1HH1 ARG    90      56.140  42.778  59.145  1.00  2.29
ATOM   1405 2HH1 ARG    90      55.846  41.926  60.569  1.00  2.29
ATOM   1406  NH2 ARG    90      53.351  41.728  60.234  1.00  2.29
ATOM   1407 1HH2 ARG    90      52.363  41.748  60.071  1.00  2.29
ATOM   1408 2HH2 ARG    90      53.745  41.196  60.987  1.00  2.29
ATOM   1409  C   ARG    90      56.970  47.493  55.907  1.00  2.29
ATOM   1410  O   ARG    90      56.709  47.533  54.698  1.00  2.29
ATOM   1411  N   TYR    91      57.569  48.492  56.536  1.00  2.03
ATOM   1412  H   TYR    91      57.749  48.369  57.528  1.00  2.03
ATOM   1413  CA  TYR    91      58.010  49.736  55.921  1.00  2.03
ATOM   1414  HA  TYR    91      57.181  50.183  55.371  1.00  2.03
ATOM   1415  CB  TYR    91      58.366  50.645  57.091  1.00  2.03
ATOM   1416  HB1 TYR    91      59.232  50.247  57.601  1.00  2.03
ATOM   1417  HB2 TYR    91      57.526  50.573  57.776  1.00  2.03
ATOM   1418  CG  TYR    91      58.535  52.119  56.846  1.00  2.03
ATOM   1419  CD1 TYR    91      59.406  52.633  55.863  1.00  2.03
ATOM   1420  HD1 TYR    91      60.048  51.982  55.286  1.00  2.03
ATOM   1421  CE1 TYR    91      59.416  54.012  55.605  1.00  2.03
ATOM   1422  HE1 TYR    91      60.052  54.429  54.835  1.00  2.03
ATOM   1423  CZ  TYR    91      58.535  54.847  56.316  1.00  2.03
ATOM   1424  OH  TYR    91      58.350  56.134  55.981  1.00  2.03
ATOM   1425  HH  TYR    91      58.941  56.424  55.257  1.00  2.03
ATOM   1426  CE2 TYR    91      57.821  54.360  57.414  1.00  2.03
ATOM   1427  HE2 TYR    91      57.171  55.041  57.932  1.00  2.03
ATOM   1428  CD2 TYR    91      57.792  52.988  57.664  1.00  2.03
ATOM   1429  HD2 TYR    91      57.142  52.597  58.431  1.00  2.03
ATOM   1430  C   TYR    91      59.157  49.502  54.945  1.00  2.03
ATOM   1431  O   TYR    91      59.104  50.101  53.889  1.00  2.03
ATOM   1432  N   VAL    92      60.119  48.601  55.191  1.00  2.20
ATOM   1433  H   VAL    92      60.153  48.136  56.096  1.00  2.20
ATOM   1434  CA  VAL    92      61.093  48.233  54.143  1.00  2.20
ATOM   1435  HA  VAL    92      61.424  49.169  53.694  1.00  2.20
ATOM   1436  CB  VAL    92      62.387  47.568  54.670  1.00  2.20
ATOM   1437  HB  VAL    92      62.782  48.174  55.480  1.00  2.20
ATOM   1438  CG1 VAL    92      62.216  46.157  55.223  1.00  2.20
ATOM   1439 1HG1 VAL    92      63.173  45.781  55.583  1.00  2.20
ATOM   1440 2HG1 VAL    92      61.538  46.198  56.065  1.00  2.20
ATOM   1441 3HG1 VAL    92      61.822  45.484  54.464  1.00  2.20
ATOM   1442  CG2 VAL    92      63.476  47.525  53.590  1.00  2.20
ATOM   1443 1HG2 VAL    92      64.415  47.197  54.035  1.00  2.20
ATOM   1444 2HG2 VAL    92      63.200  46.832  52.795  1.00  2.20
ATOM   1445 3HG2 VAL    92      63.618  48.519  53.163  1.00  2.20
ATOM   1446  C   VAL    92      60.446  47.440  53.006  1.00  2.20
ATOM   1447  O   VAL    92      60.802  47.664  51.847  1.00  2.20
ATOM   1448  N   ASN    93      59.433  46.603  53.279  1.00  2.60
ATOM   1449  H   ASN    93      59.186  46.409  54.247  1.00  2.60
ATOM   1450  CA  ASN    93      58.667  45.993  52.186  1.00  2.60
ATOM   1451  HA  ASN    93      59.377  45.434  51.573  1.00  2.60
ATOM   1452  CB  ASN    93      57.641  44.995  52.748  1.00  2.60
ATOM   1453  HB1 ASN    93      56.788  45.526  53.164  1.00  2.60
ATOM   1454  HB2 ASN    93      58.097  44.398  53.540  1.00  2.60
ATOM   1455  CG  ASN    93      57.146  44.071  51.653  1.00  2.60
ATOM   1456  OD1 ASN    93      56.153  44.315  50.991  1.00  2.60
ATOM   1457  ND2 ASN    93      57.857  42.998  51.398  1.00  2.60
ATOM   1458 1HD2 ASN    93      58.644  42.771  51.977  1.00  2.60
ATOM   1459 2HD2 ASN    93      57.533  42.415  50.649  1.00  2.60
ATOM   1460  C   ASN    93      58.028  47.045  51.240  1.00  2.60
ATOM   1461  O   ASN    93      58.133  46.930  50.013  1.00  2.60
ATOM   1462  N   LYS    94      57.455  48.124  51.794  1.00  2.56
ATOM   1463  H   LYS    94      57.363  48.152  52.806  1.00  2.56
ATOM   1464  CA  LYS    94      57.021  49.286  50.986  1.00  2.56
ATOM   1465  HA  LYS    94      56.406  48.904  50.174  1.00  2.56
ATOM   1466  CB  LYS    94      56.148  50.207  51.848  1.00  2.56
ATOM   1467  HB1 LYS    94      56.746  50.570  52.685  1.00  2.56
ATOM   1468  HB2 LYS    94      55.320  49.630  52.262  1.00  2.56
ATOM   1469  CG  LYS    94      55.578  51.430  51.110  1.00  2.56
ATOM   1470  HG1 LYS    94      56.395  52.019  50.698  1.00  2.56
ATOM   1471  HG2 LYS    94      55.102  52.047  51.868  1.00  2.56
ATOM   1472  CD  LYS    94      54.516  51.168  50.022  1.00  2.56
ATOM   1473  HD1 LYS    94      53.853  52.033  49.996  1.00  2.56
ATOM   1474  HD2 LYS    94      53.911  50.311  50.314  1.00  2.56
ATOM   1475  CE  LYS    94      55.042  50.946  48.594  1.00  2.56
ATOM   1476  HE1 LYS    94      54.187  50.762  47.939  1.00  2.56
ATOM   1477  HE2 LYS    94      55.677  50.062  48.596  1.00  2.56
ATOM   1478  NZ  LYS    94      55.805  52.107  48.075  1.00  2.56
ATOM   1479  HZ1 LYS    94      55.307  52.997  48.206  1.00  2.56
ATOM   1480  HZ2 LYS    94      56.654  52.250  48.602  1.00  2.56
ATOM   1481  HZ3 LYS    94      56.045  52.061  47.087  1.00  2.56
ATOM   1482  C   LYS    94      58.192  50.050  50.322  1.00  2.56
ATOM   1483  O   LYS    94      58.070  50.453  49.158  1.00  2.56
ATOM   1484  N   ASP    95      59.324  50.202  51.011  1.00  2.51
ATOM   1485  H   ASP    95      59.334  49.887  51.974  1.00  2.51
ATOM   1486  CA  ASP    95      60.449  51.050  50.586  1.00  2.51
ATOM   1487  HA  ASP    95      60.057  52.020  50.283  1.00  2.51
ATOM   1488  CB  ASP    95      61.462  51.284  51.739  1.00  2.51
ATOM   1489  HB1 ASP    95      62.142  50.433  51.792  1.00  2.51
ATOM   1490  HB2 ASP    95      60.924  51.316  52.683  1.00  2.51
ATOM   1491  CG  ASP    95      62.299  52.584  51.659  1.00  2.51
ATOM   1492  OD1 ASP    95      62.587  53.070  50.541  1.00  2.51
ATOM   1493  OD2 ASP    95      62.748  53.047  52.732  1.00  2.51
ATOM   1494  C   ASP    95      61.146  50.444  49.367  1.00  2.51
ATOM   1495  O   ASP    95      61.528  51.155  48.447  1.00  2.51
ATOM   1496  N   MET    96      61.203  49.114  49.250  1.00  2.80
ATOM   1497  H   MET    96      60.909  48.531  50.028  1.00  2.80
ATOM   1498  CA  MET    96      61.663  48.516  47.999  1.00  2.80
ATOM   1499  HA  MET    96      62.622  48.984  47.768  1.00  2.80
ATOM   1500  CB  MET    96      61.921  47.010  48.151  1.00  2.80
ATOM   1501  HB1 MET    96      60.991  46.451  48.039  1.00  2.80
ATOM   1502  HB2 MET    96      62.345  46.805  49.136  1.00  2.80
ATOM   1503  CG  MET    96      62.939  46.580  47.087  1.00  2.80
ATOM   1504  HG1 MET    96      63.852  47.157  47.243  1.00  2.80
ATOM   1505  HG2 MET    96      62.558  46.836  46.099  1.00  2.80
ATOM   1506  SD  MET    96      63.388  44.827  47.071  1.00  2.80
ATOM   1507  CE  MET    96      64.866  44.967  46.028  1.00  2.80
ATOM   1508  HE1 MET    96      65.274  43.975  45.830  1.00  2.80
ATOM   1509  HE2 MET    96      64.616  45.456  45.086  1.00  2.80
ATOM   1510  HE3 MET    96      65.620  45.564  46.541  1.00  2.80
ATOM   1511  C   MET    96      60.744  48.815  46.804  1.00  2.80
ATOM   1512  O   MET    96      61.205  49.006  45.691  1.00  2.80
ATOM   1513  N   SER    97      59.446  48.968  47.045  1.00  3.47
ATOM   1514  H   SER    97      59.159  48.944  48.014  1.00  3.47
ATOM   1515  CA  SER    97      58.446  49.444  46.076  1.00  3.47
ATOM   1516  HA  SER    97      58.767  49.144  45.078  1.00  3.47
ATOM   1517  CB  SER    97      57.101  48.757  46.352  1.00  3.47
ATOM   1518  HB1 SER    97      56.413  48.965  45.531  1.00  3.47
ATOM   1519  HB2 SER    97      56.680  49.153  47.272  1.00  3.47
ATOM   1520  OG  SER    97      57.240  47.355  46.494  1.00  3.47
ATOM   1521  HG  SER    97      57.672  47.166  47.337  1.00  3.47
ATOM   1522  C   SER    97      58.290  50.966  46.050  1.00  3.47
ATOM   1523  O   SER    97      57.236  51.473  45.667  1.00  3.47
ATOM   1524  N   ILE    98      59.322  51.675  46.497  1.00  3.46
ATOM   1525  H   ILE    98      60.062  51.169  46.968  1.00  3.46
ATOM   1526  CA  ILE    98      59.611  53.095  46.179  1.00  3.46
ATOM   1527  HA  ILE    98      58.795  53.563  45.624  1.00  3.46
ATOM   1528  CB  ILE    98      59.851  53.834  47.503  1.00  3.46
ATOM   1529  HB  ILE    98      60.608  53.315  48.081  1.00  3.46
ATOM   1530  CG2 ILE    98      60.380  55.261  47.344  1.00  3.46
ATOM   1531 1HG2 ILE    98      59.592  55.875  46.944  1.00  3.46
ATOM   1532 2HG2 ILE    98      60.669  55.644  48.318  1.00  3.46
ATOM   1533 3HG2 ILE    98      61.256  55.314  46.700  1.00  3.46
ATOM   1534  CG1 ILE    98      58.553  53.745  48.292  1.00  3.46
ATOM   1535 1HG1 ILE    98      58.355  52.718  48.546  1.00  3.46
ATOM   1536 2HG1 ILE    98      57.720  54.135  47.713  1.00  3.46
ATOM   1537  CD1 ILE    98      58.668  54.478  49.589  1.00  3.46
ATOM   1538  HD1 ILE    98      59.581  54.200  50.117  1.00  3.46
ATOM   1539  HD2 ILE    98      58.682  55.537  49.367  1.00  3.46
ATOM   1540  HD3 ILE    98      57.797  54.215  50.176  1.00  3.46
ATOM   1541  C   ILE    98      60.890  53.188  45.363  1.00  3.46
ATOM   1542  O   ILE    98      60.887  53.723  44.259  1.00  3.46
ATOM   1543  N   GLN    99      61.971  52.639  45.930  1.00  3.38
ATOM   1544  H   GLN    99      61.863  52.236  46.855  1.00  3.38
ATOM   1545  CA  GLN    99      63.311  52.653  45.364  1.00  3.38
ATOM   1546  HA  GLN    99      63.645  53.685  45.255  1.00  3.38
ATOM   1547  CB  GLN    99      64.280  51.902  46.296  1.00  3.38
ATOM   1548  HB1 GLN    99      65.239  51.786  45.789  1.00  3.38
ATOM   1549  HB2 GLN    99      63.883  50.908  46.508  1.00  3.38
ATOM   1550  CG  GLN    99      64.516  52.640  47.622  1.00  3.38
ATOM   1551  HG1 GLN    99      63.557  52.878  48.080  1.00  3.38
ATOM   1552  HG2 GLN    99      65.037  53.578  47.431  1.00  3.38
ATOM   1553  CD  GLN    99      65.339  51.816  48.609  1.00  3.38
ATOM   1554  OE1 GLN    99      66.315  51.160  48.275  1.00  3.38
ATOM   1555  NE2 GLN    99      64.986  51.814  49.874  1.00  3.38
ATOM   1556 1HE2 GLN    99      64.160  52.350  50.171  1.00  3.38
ATOM   1557 2HE2 GLN    99      65.582  51.336  50.517  1.00  3.38
ATOM   1558  C   GLN    99      63.298  52.028  43.977  1.00  3.38
ATOM   1559  O   GLN    99      63.693  52.683  43.018  1.00  3.38
ATOM   1560  N   GLU   100      62.788  50.792  43.922  1.00  3.67
ATOM   1561  H   GLU   100      62.501  50.403  44.813  1.00  3.67
ATOM   1562  CA  GLU   100      62.500  49.921  42.783  1.00  3.67
ATOM   1563  HA  GLU   100      61.482  50.153  42.473  1.00  3.67
ATOM   1564  CB  GLU   100      63.390  50.177  41.546  1.00  3.67
ATOM   1565  HB1 GLU   100      63.107  51.144  41.129  1.00  3.67
ATOM   1566  HB2 GLU   100      63.129  49.432  40.793  1.00  3.67
ATOM   1567  CG  GLU   100      64.924  50.139  41.747  1.00  3.67
ATOM   1568  HG1 GLU   100      65.220  49.139  42.057  1.00  3.67
ATOM   1569  HG2 GLU   100      65.240  50.813  42.540  1.00  3.67
ATOM   1570  CD  GLU   100      65.678  50.515  40.463  1.00  3.67
ATOM   1571  OE1 GLU   100      65.058  50.937  39.462  1.00  3.67
ATOM   1572  OE2 GLU   100      66.910  50.300  40.357  1.00  3.67
ATOM   1573  C   GLU   100      62.519  48.442  43.188  1.00  3.67
ATOM   1574  O   GLU   100      63.469  47.949  43.794  1.00  3.67
ATOM   1575  N   LEU   101      61.446  47.719  42.858  1.00  3.24
ATOM   1576  H   LEU   101      60.683  48.174  42.388  1.00  3.24
ATOM   1577  CA  LEU   101      61.321  46.300  43.176  1.00  3.24
ATOM   1578  HA  LEU   101      61.665  46.147  44.199  1.00  3.24
ATOM   1579  CB  LEU   101      59.836  45.907  43.089  1.00  3.24
ATOM   1580  HB1 LEU   101      59.464  46.170  42.097  1.00  3.24
ATOM   1581  HB2 LEU   101      59.278  46.486  43.827  1.00  3.24
ATOM   1582  CG  LEU   101      59.575  44.408  43.322  1.00  3.24
ATOM   1583  HG  LEU   101      60.105  43.819  42.574  1.00  3.24
ATOM   1584  CD1 LEU   101      60.014  43.948  44.714  1.00  3.24
ATOM   1585 1HD1 LEU   101      59.766  42.895  44.843  1.00  3.24
ATOM   1586 2HD1 LEU   101      61.092  44.051  44.827  1.00  3.24
ATOM   1587 3HD1 LEU   101      59.509  44.534  45.481  1.00  3.24
ATOM   1588  CD2 LEU   101      58.082  44.125  43.167  1.00  3.24
ATOM   1589 1HD2 LEU   101      57.894  43.061  43.307  1.00  3.24
ATOM   1590 2HD2 LEU   101      57.515  44.689  43.909  1.00  3.24
ATOM   1591 3HD2 LEU   101      57.755  44.409  42.167  1.00  3.24
ATOM   1592  C   LEU   101      62.185  45.460  42.238  1.00  3.24
ATOM   1593  O   LEU   101      61.972  45.447  41.023  1.00  3.24
ATOM   1594  N   ALA   102      63.117  44.702  42.805  1.00  3.74
ATOM   1595  H   ALA   102      63.307  44.834  43.785  1.00  3.74
ATOM   1596  CA  ALA   102      63.823  43.645  42.100  1.00  3.74
ATOM   1597  HA  ALA   102      64.302  44.064  41.218  1.00  3.74
ATOM   1598  CB  ALA   102      64.916  43.091  43.022  1.00  3.74
ATOM   1599  HB1 ALA   102      65.434  42.273  42.528  1.00  3.74
ATOM   1600  HB2 ALA   102      65.636  43.879  43.252  1.00  3.74
ATOM   1601  HB3 ALA   102      64.473  42.717  43.946  1.00  3.74
ATOM   1602  C   ALA   102      62.842  42.559  41.657  1.00  3.74
ATOM   1603  O   ALA   102      62.325  41.801  42.480  1.00  3.74
ATOM   1604  N   VAL   103      62.558  42.493  40.356  1.00  5.17
ATOM   1605  H   VAL   103      62.954  43.192  39.740  1.00  5.17
ATOM   1606  CA  VAL   103      61.698  41.440  39.808  1.00  5.17
ATOM   1607  HA  VAL   103      60.741  41.504  40.328  1.00  5.17
ATOM   1608  CB  VAL   103      61.414  41.635  38.305  1.00  5.17
ATOM   1609  HB  VAL   103      60.846  40.772  37.955  1.00  5.17
ATOM   1610  CG1 VAL   103      60.549  42.882  38.088  1.00  5.17
ATOM   1611 1HG1 VAL   103      60.283  42.967  37.034  1.00  5.17
ATOM   1612 2HG1 VAL   103      59.633  42.805  38.674  1.00  5.17
ATOM   1613 3HG1 VAL   103      61.091  43.779  38.394  1.00  5.17
ATOM   1614  CG2 VAL   103      62.668  41.767  37.437  1.00  5.17
ATOM   1615 1HG2 VAL   103      62.383  41.864  36.390  1.00  5.17
ATOM   1616 2HG2 VAL   103      63.246  42.646  37.724  1.00  5.17
ATOM   1617 3HG2 VAL   103      63.291  40.883  37.543  1.00  5.17
ATOM   1618  C   VAL   103      62.284  40.074  40.118  1.00  5.17
ATOM   1619  O   VAL   103      63.479  39.846  39.923  1.00  5.17
ATOM   1620  N   LEU   104      61.419  39.146  40.527  1.00  6.29
ATOM   1621  H   LEU   104      60.481  39.456  40.731  1.00  6.29
ATOM   1622  CA  LEU   104      61.672  37.709  40.681  1.00  6.29
ATOM   1623  HA  LEU   104      62.540  37.606  41.334  1.00  6.29
ATOM   1624  CB  LEU   104      60.471  37.062  41.412  1.00  6.29
ATOM   1625  HB1 LEU   104      60.291  37.614  42.337  1.00  6.29
ATOM   1626  HB2 LEU   104      60.783  36.058  41.703  1.00  6.29
ATOM   1627  CG  LEU   104      59.133  36.928  40.645  1.00  6.29
ATOM   1628  HG  LEU   104      59.282  36.372  39.722  1.00  6.29
ATOM   1629  CD1 LEU   104      58.140  36.147  41.509  1.00  6.29
ATOM   1630 1HD1 LEU   104      57.207  36.002  40.965  1.00  6.29
ATOM   1631 2HD1 LEU   104      58.554  35.166  41.744  1.00  6.29
ATOM   1632 3HD1 LEU   104      57.939  36.684  42.436  1.00  6.29
ATOM   1633  CD2 LEU   104      58.477  38.270  40.299  1.00  6.29
ATOM   1634 1HD2 LEU   104      57.479  38.093  39.898  1.00  6.29
ATOM   1635 2HD2 LEU   104      58.394  38.892  41.190  1.00  6.29
ATOM   1636 3HD2 LEU   104      59.047  38.780  39.526  1.00  6.29
ATOM   1637  C   LEU   104      62.044  36.978  39.360  1.00  6.29
ATOM   1638  O   LEU   104      61.714  35.813  39.151  1.00  6.29
ATOM   1639  N   VAL   105      62.693  37.706  38.449  1.00  7.46
ATOM   1640  H   VAL   105      62.975  38.617  38.764  1.00  7.46
ATOM   1641  CA  VAL   105      62.968  37.379  37.049  1.00  7.46
ATOM   1642  HA  VAL   105      62.838  36.303  36.915  1.00  7.46
ATOM   1643  CB  VAL   105      61.965  38.093  36.110  1.00  7.46
ATOM   1644  HB  VAL   105      62.143  39.167  36.158  1.00  7.46
ATOM   1645  CG1 VAL   105      62.107  37.650  34.648  1.00  7.46
ATOM   1646 1HG1 VAL   105      61.349  38.134  34.032  1.00  7.46
ATOM   1647 2HG1 VAL   105      63.084  37.932  34.258  1.00  7.46
ATOM   1648 3HG1 VAL   105      61.993  36.569  34.573  1.00  7.46
ATOM   1649  CG2 VAL   105      60.504  37.837  36.513  1.00  7.46
ATOM   1650 1HG2 VAL   105      59.828  38.290  35.788  1.00  7.46
ATOM   1651 2HG2 VAL   105      60.315  36.763  36.557  1.00  7.46
ATOM   1652 3HG2 VAL   105      60.295  38.276  37.486  1.00  7.46
ATOM   1653  C   VAL   105      64.409  37.698  36.635  1.00  7.46
ATOM   1654  O   VAL   105      64.975  37.025  35.780  1.00  7.46
ATOM   1655  N   SER   106      65.030  38.692  37.271  1.00  6.66
ATOM   1656  H   SER   106      64.488  39.253  37.907  1.00  6.66
ATOM   1657  CA  SER   106      66.425  39.100  37.032  1.00  6.66
ATOM   1658  HA  SER   106      66.997  38.252  36.656  1.00  6.66
ATOM   1659  CB  SER   106      66.450  40.215  35.982  1.00  6.66
ATOM   1660  HB1 SER   106      66.005  39.847  35.056  1.00  6.66
ATOM   1661  HB2 SER   106      67.482  40.510  35.784  1.00  6.66
ATOM   1662  OG  SER   106      65.715  41.334  36.452  1.00  6.66
ATOM   1663  HG  SER   106      65.699  42.003  35.760  1.00  6.66
ATOM   1664  C   SER   106      67.123  39.596  38.304  1.00  6.66
ATOM   1665  O   SER   106      68.300  39.942  38.263  1.00  6.66
ATOM   1666  N   GLY   107      66.392  39.670  39.424  1.00  5.58
ATOM   1667  H   GLY   107      65.424  39.385  39.389  1.00  5.58
ATOM   1668  CA  GLY   107      66.827  40.276  40.679  1.00  5.58
ATOM   1669  HA1 GLY   107      67.660  39.700  41.083  1.00  5.58
ATOM   1670  HA2 GLY   107      66.002  40.236  41.390  1.00  5.58
ATOM   1671  C   GLY   107      67.274  41.729  40.553  1.00  5.58
ATOM   1672  O   GLY   107      68.142  42.164  41.303  1.00  5.58
ATOM   1673  N   GLN   108      66.716  42.467  39.590  1.00  5.20
ATOM   1674  H   GLN   108      65.996  42.049  39.019  1.00  5.20
ATOM   1675  CA  GLN   108      67.249  43.754  39.162  1.00  5.20
ATOM   1676  HA  GLN   108      67.991  44.085  39.891  1.00  5.20
ATOM   1677  CB  GLN   108      67.954  43.558  37.810  1.00  5.20
ATOM   1678  HB1 GLN   108      67.220  43.586  37.005  1.00  5.20
ATOM   1679  HB2 GLN   108      68.425  42.574  37.806  1.00  5.20
ATOM   1680  CG  GLN   108      69.049  44.601  37.543  1.00  5.20
ATOM   1681  HG1 GLN   108      69.779  44.570  38.353  1.00  5.20
ATOM   1682  HG2 GLN   108      68.611  45.597  37.500  1.00  5.20
ATOM   1683  CD  GLN   108      69.775  44.337  36.230  1.00  5.20
ATOM   1684  OE1 GLN   108      69.836  45.175  35.349  1.00  5.20
ATOM   1685  NE2 GLN   108      70.334  43.162  36.042  1.00  5.20
ATOM   1686 1HE2 GLN   108      70.267  42.445  36.746  1.00  5.20
ATOM   1687 2HE2 GLN   108      70.807  43.028  35.168  1.00  5.20
ATOM   1688  C   GLN   108      66.166  44.825  39.093  1.00  5.20
ATOM   1689  O   GLN   108      64.989  44.525  38.877  1.00  5.20
ATOM   1690  N   LYS   109      66.600  46.080  39.252  1.00  5.46
ATOM   1691  H   LYS   109      67.578  46.196  39.466  1.00  5.46
ATOM   1692  CA  LYS   109      65.740  47.236  39.520  1.00  5.46
ATOM   1693  HA  LYS   109      66.374  48.064  39.823  1.00  5.46
ATOM   1694  CB  LYS   109      64.955  47.645  38.252  1.00  5.46
ATOM   1695  HB1 LYS   109      64.457  48.596  38.436  1.00  5.46
ATOM   1696  HB2 LYS   109      64.169  46.908  38.075  1.00  5.46
ATOM   1697  CG  LYS   109      65.799  47.749  36.961  1.00  5.46
ATOM   1698  HG1 LYS   109      65.140  48.013  36.133  1.00  5.46
ATOM   1699  HG2 LYS   109      66.220  46.770  36.730  1.00  5.46
ATOM   1700  CD  LYS   109      66.949  48.769  37.024  1.00  5.46
ATOM   1701  HD1 LYS   109      67.625  48.600  36.186  1.00  5.46
ATOM   1702  HD2 LYS   109      67.511  48.623  37.947  1.00  5.46
ATOM   1703  CE  LYS   109      66.407  50.200  36.943  1.00  5.46
ATOM   1704  HE1 LYS   109      65.380  50.198  37.325  1.00  5.46
ATOM   1705  HE2 LYS   109      66.377  50.526  35.901  1.00  5.46
ATOM   1706  NZ  LYS   109      67.189  51.135  37.781  1.00  5.46
ATOM   1707  HZ1 LYS   109      67.117  50.811  38.755  1.00  5.46
ATOM   1708  HZ2 LYS   109      68.158  51.217  37.528  1.00  5.46
ATOM   1709  HZ3 LYS   109      66.718  52.025  37.840  1.00  5.46
ATOM   1710  C   LYS   109      64.828  46.955  40.721  1.00  5.46
ATOM   1711  O   LYS   109      64.820  45.908  41.368  1.00  5.46
