# Supplementary material for: Selecting Near-Native Protein Structures from Predicted Decoy Sets Using Ordered Graphlet Degree Similarity
Source: Genes (Basel). 2019 Feb 11;10(2):132. doi: 10.3390/genes10020132 (PMC6410076; doi:10.3390/genes10020132)
Supplement: Supplementary file 1 [file genes-10-00132-s001.zip › CodeData/data/CASP11/T0759/model130.pdb]

ATOM      1  N   MET     1      31.767  46.341  51.545  1.00  9.44
ATOM      2  CA  MET     1      32.712  46.294  52.688  1.00  9.44
ATOM      3  C   MET     1      33.747  45.252  52.452  1.00  9.44
ATOM      4  O   MET     1      33.435  44.131  52.057  1.00  9.44
ATOM      5 1H   MET     1      31.084  46.928  51.549  1.00  9.44
ATOM      6 2H   MET     1      31.287  45.611  51.328  1.00  9.44
ATOM      7 3H   MET     1      32.070  46.527  50.718  1.00  9.44
ATOM      8  CB  MET     1      31.961  46.023  53.993  1.00  9.44
ATOM      9  SD  MET     1      31.781  48.712  54.633  1.00  9.44
ATOM     10  CE  MET     1      32.771  48.372  56.085  1.00  9.44
ATOM     11  CG  MET     1      30.980  47.116  54.384  1.00  9.44
ATOM     12  N   GLY     2      35.027  45.626  52.632  1.00  8.16
ATOM     13  CA  GLY     2      36.068  44.650  52.535  1.00  8.16
ATOM     14  C   GLY     2      35.780  43.736  53.654  1.00  8.16
ATOM     15  O   GLY     2      35.979  42.525  53.599  1.00  8.16
ATOM     16  H   GLY     2      35.230  46.484  52.812  1.00  8.16
ATOM     17  N   HIS     3      35.332  44.372  54.735  1.00  6.39
ATOM     18  CA  HIS     3      34.944  43.741  55.937  1.00  6.39
ATOM     19  C   HIS     3      33.659  43.072  55.755  1.00  6.39
ATOM     20  O   HIS     3      33.361  42.220  56.550  1.00  6.39
ATOM     21  H   HIS     3      35.285  45.268  54.662  1.00  6.39
ATOM     22  CB  HIS     3      34.868  44.759  57.076  1.00  6.39
ATOM     23  CG  HIS     3      36.201  45.289  57.503  1.00  6.39
ATOM     24  ND1 HIS     3      37.104  44.539  58.226  1.00  6.39
ATOM     25  CE1 HIS     3      38.202  45.280  58.458  1.00  6.39
ATOM     26  CD2 HIS     3      36.915  46.549  57.350  1.00  6.39
ATOM     27  HE2 HIS     3      38.732  47.164  57.974  1.00  6.39
ATOM     28  NE2 HIS     3      38.096  46.487  57.936  1.00  6.39
ATOM     29  N   HIS     4      32.796  43.440  54.811  1.00  5.81
ATOM     30  CA  HIS     4      31.550  42.737  54.841  1.00  5.81
ATOM     31  C   HIS     4      31.787  41.315  54.491  1.00  5.81
ATOM     32  O   HIS     4      31.105  40.416  54.980  1.00  5.81
ATOM     33  H   HIS     4      32.941  44.072  54.187  1.00  5.81
ATOM     34  CB  HIS     4      30.547  43.382  53.882  1.00  5.81
ATOM     35  CG  HIS     4      29.188  42.756  53.918  1.00  5.81
ATOM     36  HD1 HIS     4      28.518  43.363  55.771  1.00  5.81
ATOM     37  ND1 HIS     4      28.336  42.888  54.992  1.00  5.81
ATOM     38  CE1 HIS     4      27.198  42.219  54.733  1.00  5.81
ATOM     39  CD2 HIS     4      28.401  41.931  53.013  1.00  5.81
ATOM     40  NE2 HIS     4      27.230  41.643  53.547  1.00  5.81
ATOM     41  N   HIS     5      32.708  41.091  53.545  1.00  5.69
ATOM     42  CA  HIS     5      33.070  39.770  53.163  1.00  5.69
ATOM     43  C   HIS     5      33.889  39.173  54.239  1.00  5.69
ATOM     44  O   HIS     5      33.656  38.059  54.704  1.00  5.69
ATOM     45  H   HIS     5      33.100  41.797  53.149  1.00  5.69
ATOM     46  CB  HIS     5      33.824  39.785  51.832  1.00  5.69
ATOM     47  CG  HIS     5      32.963  40.120  50.654  1.00  5.69
ATOM     48  HD1 HIS     5      31.663  38.520  50.641  1.00  5.69
ATOM     49  ND1 HIS     5      31.921  39.319  50.241  1.00  5.69
ATOM     50  CE1 HIS     5      31.338  39.878  49.165  1.00  5.69
ATOM     51  CD2 HIS     5      32.906  41.206  49.685  1.00  5.69
ATOM     52  NE2 HIS     5      31.924  41.010  48.826  1.00  5.69
ATOM     53  N   HIS     6      34.877  39.942  54.703  1.00  4.81
ATOM     54  CA  HIS     6      35.668  39.426  55.758  1.00  4.81
ATOM     55  C   HIS     6      34.965  39.836  57.010  1.00  4.81
ATOM     56  O   HIS     6      35.592  40.143  58.024  1.00  4.81
ATOM     57  H   HIS     6      35.049  40.760  54.370  1.00  4.81
ATOM     58  CB  HIS     6      37.098  39.961  55.667  1.00  4.81
ATOM     59  CG  HIS     6      37.834  39.514  54.442  1.00  4.81
ATOM     60  HD1 HIS     6      37.108  40.836  53.036  1.00  4.81
ATOM     61  ND1 HIS     6      37.671  40.118  53.214  1.00  4.81
ATOM     62  CE1 HIS     6      38.458  39.500  52.315  1.00  4.81
ATOM     63  CD2 HIS     6      38.809  38.477  54.137  1.00  4.81
ATOM     64  NE2 HIS     6      39.143  38.515  52.862  1.00  4.81
ATOM     65  N   HIS     7      33.614  39.789  56.970  1.00  4.35
ATOM     66  CA  HIS     7      32.749  40.052  58.089  1.00  4.35
ATOM     67  C   HIS     7      32.703  38.649  58.451  1.00  4.35
ATOM     68  O   HIS     7      31.721  37.946  58.250  1.00  4.35
ATOM     69  H   HIS     7      33.262  39.575  56.170  1.00  4.35
ATOM     70  CB  HIS     7      31.469  40.749  57.624  1.00  4.35
ATOM     71  CG  HIS     7      30.619  41.261  58.745  1.00  4.35
ATOM     72  ND1 HIS     7      30.886  42.442  59.403  1.00  4.35
ATOM     73  CE1 HIS     7      29.955  42.635  60.354  1.00  4.35
ATOM     74  CD2 HIS     7      29.422  40.801  59.434  1.00  4.35
ATOM     75  HE2 HIS     7      28.345  41.579  60.952  1.00  4.35
ATOM     76  NE2 HIS     7      29.073  41.654  60.378  1.00  4.35
ATOM     77  N   HIS     8      33.835  38.294  59.033  1.00  3.90
ATOM     78  CA  HIS     8      34.454  37.044  59.188  1.00  3.90
ATOM     79  C   HIS     8      33.649  35.833  58.883  1.00  3.90
ATOM     80  O   HIS     8      32.453  35.704  59.143  1.00  3.90
ATOM     81  H   HIS     8      34.225  39.034  59.367  1.00  3.90
ATOM     82  CB  HIS     8      34.967  36.874  60.619  1.00  3.90
ATOM     83  CG  HIS     8      36.063  37.826  60.986  1.00  3.90
ATOM     84  ND1 HIS     8      37.343  37.714  60.489  1.00  3.90
ATOM     85  CE1 HIS     8      38.097  38.706  60.995  1.00  3.90
ATOM     86  CD2 HIS     8      36.175  39.002  61.836  1.00  3.90
ATOM     87  HE2 HIS     8      37.719  40.227  62.264  1.00  3.90
ATOM     88  NE2 HIS     8      37.403  39.483  61.804  1.00  3.90
ATOM     89  N   SER     9      34.334  34.877  58.234  1.00  3.26
ATOM     90  CA  SER     9      33.642  33.655  58.086  1.00  3.26
ATOM     91  C   SER     9      33.483  33.185  59.481  1.00  3.26
ATOM     92  O   SER     9      32.488  32.555  59.828  1.00  3.26
ATOM     93  H   SER     9      35.167  34.965  57.904  1.00  3.26
ATOM     94  CB  SER     9      34.429  32.699  57.188  1.00  3.26
ATOM     95  HG  SER     9      34.942  32.661  55.395  1.00  3.26
ATOM     96  OG  SER     9      34.512  33.195  55.863  1.00  3.26
ATOM     97  N   HIS    10      34.465  33.546  60.321  1.00  3.17
ATOM     98  CA  HIS    10      34.451  33.246  61.724  1.00  3.17
ATOM     99  C   HIS    10      34.053  31.834  61.936  1.00  3.17
ATOM    100  O   HIS    10      33.042  31.536  62.568  1.00  3.17
ATOM    101  H   HIS    10      35.157  33.998  59.964  1.00  3.17
ATOM    102  CB  HIS    10      33.504  34.192  62.465  1.00  3.17
ATOM    103  CG  HIS    10      33.820  34.347  63.920  1.00  3.17
ATOM    104  HD1 HIS    10      35.536  35.487  63.835  1.00  3.17
ATOM    105  ND1 HIS    10      34.913  35.054  64.373  1.00  3.17
ATOM    106  CE1 HIS    10      34.932  35.016  65.717  1.00  3.17
ATOM    107  CD2 HIS    10      33.217  33.900  65.167  1.00  3.17
ATOM    108  NE2 HIS    10      33.918  34.325  66.200  1.00  3.17
ATOM    109  N   MET    11      34.867  30.909  61.450  1.00  2.36
ATOM    110  CA  MET    11      34.470  29.554  61.519  1.00  2.36
ATOM    111  C   MET    11      34.299  29.093  62.937  1.00  2.36
ATOM    112  O   MET    11      33.326  28.445  63.307  1.00  2.36
ATOM    113  H   MET    11      35.658  31.128  61.082  1.00  2.36
ATOM    114  CB  MET    11      35.487  28.661  60.806  1.00  2.36
ATOM    115  SD  MET    11      36.363  26.164  59.983  1.00  2.36
ATOM    116  CE  MET    11      37.735  26.255  61.130  1.00  2.36
ATOM    117  CG  MET    11      35.140  27.181  60.833  1.00  2.36
ATOM    118  N   VAL    12      35.202  29.540  63.792  1.00  2.23
ATOM    119  CA  VAL    12      35.502  29.198  65.142  1.00  2.23
ATOM    120  C   VAL    12      34.598  28.371  66.020  1.00  2.23
ATOM    121  O   VAL    12      33.406  28.137  65.825  1.00  2.23
ATOM    122  H   VAL    12      35.679  30.177  63.373  1.00  2.23
ATOM    123  CB  VAL    12      35.740  30.453  66.003  1.00  2.23
ATOM    124  CG1 VAL    12      36.934  31.238  65.481  1.00  2.23
ATOM    125  CG2 VAL    12      34.494  31.325  66.028  1.00  2.23
ATOM    126  N   VAL    13      35.301  27.721  66.969  1.00  2.07
ATOM    127  CA  VAL    13      34.683  27.114  68.100  1.00  2.07
ATOM    128  C   VAL    13      35.591  27.459  69.217  1.00  2.07
ATOM    129  O   VAL    13      36.785  27.189  69.187  1.00  2.07
ATOM    130  H   VAL    13      36.194  27.679  66.868  1.00  2.07
ATOM    131  CB  VAL    13      34.495  25.599  67.895  1.00  2.07
ATOM    132  CG1 VAL    13      33.854  24.971  69.124  1.00  2.07
ATOM    133  CG2 VAL    13      33.656  25.329  66.656  1.00  2.07
ATOM    134  N   ILE    14      35.053  28.048  70.274  1.00  2.60
ATOM    135  CA  ILE    14      35.932  28.421  71.321  1.00  2.60
ATOM    136  C   ILE    14      35.595  27.493  72.411  1.00  2.60
ATOM    137  O   ILE    14      34.520  26.897  72.408  1.00  2.60
ATOM    138  H   ILE    14      34.171  28.214  70.346  1.00  2.60
ATOM    139  CB  ILE    14      35.765  29.905  71.696  1.00  2.60
ATOM    140  CD1 ILE    14      34.148  31.557  72.771  1.00  2.60
ATOM    141  CG1 ILE    14      34.341  30.175  72.185  1.00  2.60
ATOM    142  CG2 ILE    14      36.140  30.797  70.522  1.00  2.60
ATOM    143  N   HIS    15      36.568  27.219  73.287  1.00  2.69
ATOM    144  CA  HIS    15      36.208  26.350  74.348  1.00  2.69
ATOM    145  C   HIS    15      36.410  27.122  75.603  1.00  2.69
ATOM    146  O   HIS    15      37.522  27.223  76.105  1.00  2.69
ATOM    147  H   HIS    15      37.405  27.546  73.237  1.00  2.69
ATOM    148  CB  HIS    15      37.046  25.071  74.301  1.00  2.69
ATOM    149  CG  HIS    15      36.675  24.067  75.347  1.00  2.69
ATOM    150  ND1 HIS    15      37.075  22.749  75.290  1.00  2.69
ATOM    151  CE1 HIS    15      36.591  22.097  76.362  1.00  2.69
ATOM    152  CD2 HIS    15      35.904  24.090  76.581  1.00  2.69
ATOM    153  HE2 HIS    15      35.461  22.660  77.933  1.00  2.69
ATOM    154  NE2 HIS    15      35.887  22.896  77.141  1.00  2.69
ATOM    155  N   PRO    16      35.367  27.613  76.178  1.00  3.50
ATOM    156  CA  PRO    16      35.531  28.448  77.324  1.00  3.50
ATOM    157  C   PRO    16      36.193  27.742  78.452  1.00  3.50
ATOM    158  O   PRO    16      36.597  28.406  79.408  1.00  3.50
ATOM    159  CB  PRO    16      34.103  28.852  77.695  1.00  3.50
ATOM    160  CD  PRO    16      33.925  27.535  75.704  1.00  3.50
ATOM    161  CG  PRO    16      33.333  28.715  76.424  1.00  3.50
ATOM    162  N   ASP    17      36.254  26.401  78.428  1.00  3.47
ATOM    163  CA  ASP    17      36.975  25.833  79.518  1.00  3.47
ATOM    164  C   ASP    17      38.449  26.161  79.362  1.00  3.47
ATOM    165  O   ASP    17      39.030  26.716  80.295  1.00  3.47
ATOM    166  H   ASP    17      35.889  25.867  77.803  1.00  3.47
ATOM    167  CB  ASP    17      36.749  24.321  79.580  1.00  3.47
ATOM    168  CG  ASP    17      35.346  23.960  80.029  1.00  3.47
ATOM    169  OD1 ASP    17      34.641  24.850  80.548  1.00  3.47
ATOM    170  OD2 ASP    17      34.952  22.787  79.860  1.00  3.47
ATOM    171  N   PRO    18      39.112  25.853  78.257  1.00  3.15
ATOM    172  CA  PRO    18      40.502  26.245  78.132  1.00  3.15
ATOM    173  C   PRO    18      40.733  27.634  77.592  1.00  3.15
ATOM    174  O   PRO    18      41.869  28.098  77.640  1.00  3.15
ATOM    175  CB  PRO    18      41.092  25.213  77.169  1.00  3.15
ATOM    176  CD  PRO    18      38.803  24.594  77.495  1.00  3.15
ATOM    177  CG  PRO    18      40.182  24.036  77.279  1.00  3.15
ATOM    178  N   GLY    19      39.715  28.302  77.018  1.00  3.36
ATOM    179  CA  GLY    19      39.923  29.595  76.421  1.00  3.36
ATOM    180  C   GLY    19      40.640  29.411  75.114  1.00  3.36
ATOM    181  O   GLY    19      41.313  30.321  74.633  1.00  3.36
ATOM    182  H   GLY    19      38.896  27.930  77.011  1.00  3.36
ATOM    183  N   ARG    20      40.487  28.234  74.478  1.00  2.77
ATOM    184  CA  ARG    20      41.250  27.957  73.296  1.00  2.77
ATOM    185  C   ARG    20      40.344  27.893  72.101  1.00  2.77
ATOM    186  O   ARG    20      39.236  27.365  72.161  1.00  2.77
ATOM    187  H   ARG    20      39.907  27.622  74.793  1.00  2.77
ATOM    188  CB  ARG    20      42.027  26.649  73.454  1.00  2.77
ATOM    189  CD  ARG    20      43.855  25.373  74.607  1.00  2.77
ATOM    190  HE  ARG    20      44.656  25.132  76.430  1.00  2.77
ATOM    191  NE  ARG    20      44.886  25.393  75.642  1.00  2.77
ATOM    192  CG  ARG    20      43.119  26.699  74.510  1.00  2.77
ATOM    193  CZ  ARG    20      46.140  25.786  75.441  1.00  2.77
ATOM    194 1HH1 ARG    20      46.761  25.507  77.222  1.00  2.77
ATOM    195 2HH1 ARG    20      47.820  26.025  76.312  1.00  2.77
ATOM    196  NH1 ARG    20      47.008  25.771  76.442  1.00  2.77
ATOM    197 1HH2 ARG    20      45.958  26.203  73.588  1.00  2.77
ATOM    198 2HH2 ARG    20      47.333  26.447  74.107  1.00  2.77
ATOM    199  NH2 ARG    20      46.522  26.193  74.238  1.00  2.77
ATOM    200  N   GLU    21      40.801  28.453  70.961  1.00  2.53
ATOM    201  CA  GLU    21      39.985  28.437  69.780  1.00  2.53
ATOM    202  C   GLU    21      40.314  27.162  69.058  1.00  2.53
ATOM    203  O   GLU    21      41.492  26.846  68.928  1.00  2.53
ATOM    204  H   GLU    21      41.615  28.836  70.940  1.00  2.53
ATOM    205  CB  GLU    21      40.250  29.681  68.929  1.00  2.53
ATOM    206  CD  GLU    21      40.093  32.192  68.710  1.00  2.53
ATOM    207  CG  GLU    21      39.836  30.985  69.591  1.00  2.53
ATOM    208  OE1 GLU    21      40.831  32.053  67.712  1.00  2.53
ATOM    209  OE2 GLU    21      39.556  33.277  69.018  1.00  2.53
ATOM    210  N   LEU    22      39.327  26.332  68.631  1.00  1.91
ATOM    211  CA  LEU    22      39.813  25.164  67.946  1.00  1.91
ATOM    212  C   LEU    22      38.846  24.486  67.018  1.00  1.91
ATOM    213  O   LEU    22      38.216  23.533  67.458  1.00  1.91
ATOM    214  H   LEU    22      38.442  26.454  68.740  1.00  1.91
ATOM    215  CB  LEU    22      40.289  24.113  68.951  1.00  1.91
ATOM    216  CG  LEU    22      40.822  22.805  68.362  1.00  1.91
ATOM    217  CD1 LEU    22      42.076  23.057  67.540  1.00  1.91
ATOM    218  CD2 LEU    22      41.106  21.796  69.464  1.00  1.91
ATOM    219  N   SER    23      38.889  24.836  65.707  1.00  1.69
ATOM    220  CA  SER    23      38.158  24.383  64.528  1.00  1.69
ATOM    221  C   SER    23      36.807  23.750  64.768  1.00  1.69
ATOM    222  O   SER    23      36.549  23.042  65.732  1.00  1.69
ATOM    223  H   SER    23      39.515  25.478  65.629  1.00  1.69
ATOM    224  CB  SER    23      38.991  23.372  63.737  1.00  1.69
ATOM    225  HG  SER    23      38.750  22.354  62.193  1.00  1.69
ATOM    226  OG  SER    23      38.280  22.900  62.606  1.00  1.69
ATOM    227  N   PRO    24      35.897  24.003  63.865  1.00  1.66
ATOM    228  CA  PRO    24      34.564  23.481  64.009  1.00  1.66
ATOM    229  C   PRO    24      34.638  21.992  64.142  1.00  1.66
ATOM    230  O   PRO    24      33.962  21.393  64.975  1.00  1.66
ATOM    231  CB  PRO    24      33.855  23.919  62.726  1.00  1.66
ATOM    232  CD  PRO    24      36.025  24.923  62.627  1.00  1.66
ATOM    233  CG  PRO    24      34.575  25.155  62.304  1.00  1.66
ATOM    234  N   GLU    25      35.536  21.390  63.371  1.00  1.68
ATOM    235  CA  GLU    25      35.715  19.978  63.380  1.00  1.68
ATOM    236  C   GLU    25      36.191  19.519  64.719  1.00  1.68
ATOM    237  O   GLU    25      35.732  18.503  65.244  1.00  1.68
ATOM    238  H   GLU    25      36.040  21.904  62.831  1.00  1.68
ATOM    239  CB  GLU    25      36.702  19.556  62.290  1.00  1.68
ATOM    240  CD  GLU    25      37.765  17.414  63.104  1.00  1.68
ATOM    241  CG  GLU    25      36.818  18.052  62.106  1.00  1.68
ATOM    242  OE1 GLU    25      38.668  18.120  63.601  1.00  1.68
ATOM    243  OE2 GLU    25      37.604  16.209  63.390  1.00  1.68
ATOM    244  N   GLU    26      37.172  20.255  65.275  1.00  1.91
ATOM    245  CA  GLU    26      37.793  19.826  66.481  1.00  1.91
ATOM    246  C   GLU    26      36.807  19.909  67.598  1.00  1.91
ATOM    247  O   GLU    26      36.822  19.071  68.491  1.00  1.91
ATOM    248  H   GLU    26      37.435  21.021  64.881  1.00  1.91
ATOM    249  CB  GLU    26      39.032  20.673  66.776  1.00  1.91
ATOM    250  CD  GLU    26      40.714  19.030  65.855  1.00  1.91
ATOM    251  CG  GLU    26      40.183  20.449  65.809  1.00  1.91
ATOM    252  OE1 GLU    26      40.526  18.358  66.891  1.00  1.91
ATOM    253  OE2 GLU    26      41.320  18.590  64.855  1.00  1.91
ATOM    254  N   ALA    27      35.940  20.937  67.582  1.00  1.99
ATOM    255  CA  ALA    27      34.922  21.145  68.572  1.00  1.99
ATOM    256  C   ALA    27      33.968  19.981  68.531  1.00  1.99
ATOM    257  O   ALA    27      33.455  19.551  69.563  1.00  1.99
ATOM    258  H   ALA    27      36.026  21.514  66.897  1.00  1.99
ATOM    259  CB  ALA    27      34.204  22.463  68.325  1.00  1.99
ATOM    260  N   HIS    28      33.663  19.463  67.325  1.00  2.25
ATOM    261  CA  HIS    28      32.759  18.337  67.238  1.00  2.25
ATOM    262  C   HIS    28      33.333  17.214  67.958  1.00  2.25
ATOM    263  O   HIS    28      32.658  16.542  68.733  1.00  2.25
ATOM    264  H   HIS    28      34.018  19.814  66.576  1.00  2.25
ATOM    265  CB  HIS    28      32.490  17.978  65.775  1.00  2.25
ATOM    266  CG  HIS    28      31.558  16.820  65.599  1.00  2.25
ATOM    267  ND1 HIS    28      30.202  16.913  65.831  1.00  2.25
ATOM    268  CE1 HIS    28      29.634  15.718  65.590  1.00  2.25
ATOM    269  CD2 HIS    28      31.696  15.427  65.197  1.00  2.25
ATOM    270  HE2 HIS    28      30.357  13.934  64.991  1.00  2.25
ATOM    271  NE2 HIS    28      30.524  14.822  65.209  1.00  2.25
ATOM    272  N   ARG    29      34.609  16.973  67.639  1.00  2.40
ATOM    273  CA  ARG    29      35.197  15.772  68.104  1.00  2.40
ATOM    274  C   ARG    29      35.176  15.792  69.610  1.00  2.40
ATOM    275  O   ARG    29      34.797  14.812  70.250  1.00  2.40
ATOM    276  H   ARG    29      35.092  17.548  67.144  1.00  2.40
ATOM    277  CB  ARG    29      36.620  15.627  67.561  1.00  2.40
ATOM    278  CD  ARG    29      38.729  14.273  67.424  1.00  2.40
ATOM    279  HE  ARG    29      39.716  16.017  67.494  1.00  2.40
ATOM    280  NE  ARG    29      39.577  15.323  67.983  1.00  2.40
ATOM    281  CG  ARG    29      37.311  14.336  67.968  1.00  2.40
ATOM    282  CZ  ARG    29      40.137  15.268  69.187  1.00  2.40
ATOM    283 1HH1 ARG    29      41.021  16.956  69.110  1.00  2.40
ATOM    284 2HH1 ARG    29      41.256  16.235  70.392  1.00  2.40
ATOM    285  NH1 ARG    29      40.894  16.270  69.613  1.00  2.40
ATOM    286 1HH2 ARG    29      39.449  13.560  69.687  1.00  2.40
ATOM    287 2HH2 ARG    29      40.303  14.175  70.742  1.00  2.40
ATOM    288  NH2 ARG    29      39.940  14.211  69.963  1.00  2.40
ATOM    289  N   ALA    30      35.542  16.940  70.213  1.00  2.50
ATOM    290  CA  ALA    30      35.626  17.087  71.647  1.00  2.50
ATOM    291  C   ALA    30      34.271  16.907  72.272  1.00  2.50
ATOM    292  O   ALA    30      34.147  16.376  73.382  1.00  2.50
ATOM    293  H   ALA    30      35.739  17.636  69.677  1.00  2.50
ATOM    294  CB  ALA    30      36.203  18.447  72.008  1.00  2.50
ATOM    295  N   GLY    31      33.217  17.373  71.568  1.00  2.69
ATOM    296  CA  GLY    31      31.883  17.289  72.091  1.00  2.69
ATOM    297  C   GLY    31      31.448  18.662  72.490  1.00  2.69
ATOM    298  O   GLY    31      30.471  18.841  73.215  1.00  2.69
ATOM    299  H   GLY    31      33.361  17.741  70.759  1.00  2.69
ATOM    300  N   LEU    32      32.212  19.679  72.067  1.00  2.42
ATOM    301  CA  LEU    32      31.814  21.010  72.387  1.00  2.42
ATOM    302  C   LEU    32      30.550  21.355  71.684  1.00  2.42
ATOM    303  O   LEU    32      29.661  21.931  72.306  1.00  2.42
ATOM    304  H   LEU    32      32.962  19.536  71.591  1.00  2.42
ATOM    305  CB  LEU    32      32.919  22.003  72.020  1.00  2.42
ATOM    306  CG  LEU    32      34.196  21.937  72.860  1.00  2.42
ATOM    307  CD1 LEU    32      35.272  22.839  72.275  1.00  2.42
ATOM    308  CD2 LEU    32      33.910  22.322  74.304  1.00  2.42
ATOM    309  N   ILE    33      30.390  21.071  70.373  1.00  2.49
ATOM    310  CA  ILE    33      29.101  21.579  70.027  1.00  2.49
ATOM    311  C   ILE    33      28.370  20.945  68.882  1.00  2.49
ATOM    312  O   ILE    33      28.133  21.592  67.865  1.00  2.49
ATOM    313  H   ILE    33      30.896  20.664  69.749  1.00  2.49
ATOM    314  CB  ILE    33      29.155  23.084  69.705  1.00  2.49
ATOM    315  CD1 ILE    33      29.969  25.325  70.609  1.00  2.49
ATOM    316  CG1 ILE    33      29.691  23.867  70.905  1.00  2.49
ATOM    317  CG2 ILE    33      27.788  23.584  69.266  1.00  2.49
ATOM    318  N   ASP    34      27.867  19.720  69.116  1.00  2.63
ATOM    319  CA  ASP    34      27.132  18.800  68.280  1.00  2.63
ATOM    320  C   ASP    34      27.116  18.955  66.794  1.00  2.63
ATOM    321  O   ASP    34      27.179  20.021  66.189  1.00  2.63
ATOM    322  H   ASP    34      28.061  19.498  69.966  1.00  2.63
ATOM    323  CB  ASP    34      25.655  18.776  68.679  1.00  2.63
ATOM    324  CG  ASP    34      25.428  18.131  70.033  1.00  2.63
ATOM    325  OD1 ASP    34      26.360  17.471  70.540  1.00  2.63
ATOM    326  OD2 ASP    34      24.319  18.286  70.586  1.00  2.63
ATOM    327  N   TRP    35      26.908  17.787  66.166  1.00  2.54
ATOM    328  CA  TRP    35      27.117  17.583  64.774  1.00  2.54
ATOM    329  C   TRP    35      26.287  18.507  63.958  1.00  2.54
ATOM    330  O   TRP    35      26.792  19.025  62.972  1.00  2.54
ATOM    331  H   TRP    35      26.619  17.109  66.682  1.00  2.54
ATOM    332  CB  TRP    35      26.810  16.133  64.393  1.00  2.54
ATOM    333 1HB  TRP    35      25.792  15.976  64.291  1.00  2.54
ATOM    334 2HB  TRP    35      27.462  15.450  64.720  1.00  2.54
ATOM    335  CG  TRP    35      27.028  15.836  62.941  1.00  2.54
ATOM    336  CD1 TRP    35      28.193  15.436  62.353  1.00  2.54
ATOM    337  HE1 TRP    35      28.669  14.988  60.398  1.00  2.54
ATOM    338  NE1 TRP    35      28.007  15.260  61.003  1.00  2.54
ATOM    339  CD2 TRP    35      26.054  15.915  61.893  1.00  2.54
ATOM    340  CE2 TRP    35      26.700  15.549  60.697  1.00  2.54
ATOM    341  CH2 TRP    35      24.715  15.858  59.457  1.00  2.54
ATOM    342  CZ2 TRP    35      26.038  15.517  59.471  1.00  2.54
ATOM    343  CE3 TRP    35      24.700  16.259  61.849  1.00  2.54
ATOM    344  CZ3 TRP    35      24.048  16.226  60.631  1.00  2.54
ATOM    345  N   ASN    36      25.004  18.721  64.292  1.00  2.81
ATOM    346  CA  ASN    36      24.189  19.581  63.475  1.00  2.81
ATOM    347  C   ASN    36      24.710  20.982  63.512  1.00  2.81
ATOM    348  O   ASN    36      24.757  21.663  62.488  1.00  2.81
ATOM    349  H   ASN    36      24.653  18.330  65.023  1.00  2.81
ATOM    350  CB  ASN    36      22.729  19.526  63.930  1.00  2.81
ATOM    351  CG  ASN    36      22.049  18.226  63.548  1.00  2.81
ATOM    352  OD1 ASN    36      22.509  17.512  62.658  1.00  2.81
ATOM    353 1HD2 ASN    36      20.505  17.155  64.036  1.00  2.81
ATOM    354 2HD2 ASN    36      20.645  18.467  64.867  1.00  2.81
ATOM    355  ND2 ASN    36      20.948  17.916  64.223  1.00  2.81
ATOM    356  N   MET    37      25.100  21.458  64.710  1.00  2.54
ATOM    357  CA  MET    37      25.552  22.810  64.805  1.00  2.54
ATOM    358  C   MET    37      26.814  22.980  64.040  1.00  2.54
ATOM    359  O   MET    37      27.031  24.023  63.435  1.00  2.54
ATOM    360  H   MET    37      25.079  20.938  65.444  1.00  2.54
ATOM    361  CB  MET    37      25.751  23.207  66.269  1.00  2.54
ATOM    362  SD  MET    37      23.317  24.526  66.390  1.00  2.54
ATOM    363  CE  MET    37      24.214  26.043  66.707  1.00  2.54
ATOM    364  CG  MET    37      24.460  23.306  67.066  1.00  2.54
ATOM    365  N   PHE    38      27.695  21.969  64.071  1.00  1.98
ATOM    366  CA  PHE    38      28.947  22.067  63.386  1.00  1.98
ATOM    367  C   PHE    38      28.705  22.173  61.924  1.00  1.98
ATOM    368  O   PHE    38      29.424  22.907  61.259  1.00  1.98
ATOM    369  H   PHE    38      27.490  21.222  64.530  1.00  1.98
ATOM    370  CB  PHE    38      29.830  20.860  63.708  1.00  1.98
ATOM    371  CG  PHE    38      31.173  20.895  63.037  1.00  1.98
ATOM    372  CZ  PHE    38      33.657  20.953  61.791  1.00  1.98
ATOM    373  CD1 PHE    38      32.011  21.986  63.188  1.00  1.98
ATOM    374  CE1 PHE    38      33.246  22.018  62.570  1.00  1.98
ATOM    375  CD2 PHE    38      31.599  19.836  62.253  1.00  1.98
ATOM    376  CE2 PHE    38      32.834  19.868  61.635  1.00  1.98
ATOM    377  N   VAL    39      27.754  21.390  61.370  1.00  2.25
ATOM    378  CA  VAL    39      27.528  21.420  59.948  1.00  2.25
ATOM    379  C   VAL    39      27.035  22.770  59.557  1.00  2.25
ATOM    380  O   VAL    39      27.408  23.266  58.501  1.00  2.25
ATOM    381  H   VAL    39      27.261  20.848  61.893  1.00  2.25
ATOM    382  CB  VAL    39      26.534  20.328  59.511  1.00  2.25
ATOM    383  CG1 VAL    39      26.149  20.511  58.051  1.00  2.25
ATOM    384  CG2 VAL    39      27.127  18.946  59.741  1.00  2.25
ATOM    385  N   LYS    40      26.164  23.395  60.373  1.00  2.52
ATOM    386  CA  LYS    40      25.654  24.695  60.020  1.00  2.52
ATOM    387  C   LYS    40      26.779  25.688  59.978  1.00  2.52
ATOM    388  O   LYS    40      26.824  26.542  59.098  1.00  2.52
ATOM    389  H   LYS    40      25.901  23.001  61.138  1.00  2.52
ATOM    390  CB  LYS    40      24.577  25.136  61.013  1.00  2.52
ATOM    391  CD  LYS    40      22.260  24.834  61.930  1.00  2.52
ATOM    392  CE  LYS    40      20.964  24.046  61.830  1.00  2.52
ATOM    393  CG  LYS    40      23.276  24.358  60.904  1.00  2.52
ATOM    394 1HZ  LYS    40      19.230  23.992  62.771  1.00  2.52
ATOM    395 2HZ  LYS    40      19.785  25.335  62.749  1.00  2.52
ATOM    396 3HZ  LYS    40      20.316  24.344  63.670  1.00  2.52
ATOM    397  NZ  LYS    40      19.975  24.472  62.858  1.00  2.52
ATOM    398  N   LEU    41      27.714  25.631  60.944  1.00  2.33
ATOM    399  CA  LEU    41      28.786  26.601  60.969  1.00  2.33
ATOM    400  C   LEU    41      29.650  26.440  59.762  1.00  2.33
ATOM    401  O   LEU    41      30.103  27.423  59.180  1.00  2.33
ATOM    402  H   LEU    41      27.673  24.990  61.574  1.00  2.33
ATOM    403  CB  LEU    41      29.613  26.453  62.248  1.00  2.33
ATOM    404  CG  LEU    41      28.921  26.855  63.552  1.00  2.33
ATOM    405  CD1 LEU    41      29.782  26.490  64.752  1.00  2.33
ATOM    406  CD2 LEU    41      28.608  28.343  63.559  1.00  2.33
ATOM    407  N   ARG    42      29.937  25.190  59.369  1.00  2.06
ATOM    408  CA  ARG    42      30.795  25.005  58.236  1.00  2.06
ATOM    409  C   ARG    42      30.140  25.523  56.984  1.00  2.06
ATOM    410  O   ARG    42      30.838  26.045  56.119  1.00  2.06
ATOM    411  H   ARG    42      29.602  24.475  59.802  1.00  2.06
ATOM    412  CB  ARG    42      31.157  23.527  58.074  1.00  2.06
ATOM    413  CD  ARG    42      33.406  23.632  59.184  1.00  2.06
ATOM    414  HE  ARG    42      34.052  22.294  60.530  1.00  2.06
ATOM    415  NE  ARG    42      34.298  23.040  60.178  1.00  2.06
ATOM    416  CG  ARG    42      32.034  22.978  59.187  1.00  2.06
ATOM    417  CZ  ARG    42      35.450  23.579  60.564  1.00  2.06
ATOM    418 1HH1 ARG    42      35.933  22.224  61.816  1.00  2.06
ATOM    419 2HH1 ARG    42      36.941  23.317  61.724  1.00  2.06
ATOM    420  NH1 ARG    42      36.195  22.968  61.475  1.00  2.06
ATOM    421 1HH2 ARG    42      35.370  25.123  59.447  1.00  2.06
ATOM    422 2HH2 ARG    42      36.599  25.076  60.287  1.00  2.06
ATOM    423  NH2 ARG    42      35.854  24.727  60.038  1.00  2.06
ATOM    424  N   SER    43      28.804  25.359  56.827  1.00  2.49
ATOM    425  CA  SER    43      28.102  25.831  55.653  1.00  2.49
ATOM    426  C   SER    43      28.175  27.337  55.611  1.00  2.49
ATOM    427  O   SER    43      28.231  27.940  54.546  1.00  2.49
ATOM    428  H   SER    43      28.352  24.941  57.484  1.00  2.49
ATOM    429  CB  SER    43      26.651  25.347  55.666  1.00  2.49
ATOM    430  HG  SER    43      26.290  25.703  57.460  1.00  2.49
ATOM    431  OG  SER    43      25.931  25.919  56.744  1.00  2.49
ATOM    432  N   GLN    44      28.113  28.015  56.768  1.00  2.82
ATOM    433  CA  GLN    44      28.224  29.456  56.765  1.00  2.82
ATOM    434  C   GLN    44      29.624  29.827  56.357  1.00  2.82
ATOM    435  O   GLN    44      29.837  30.836  55.699  1.00  2.82
ATOM    436  H   GLN    44      28.003  27.574  57.545  1.00  2.82
ATOM    437  CB  GLN    44      27.873  30.023  58.142  1.00  2.82
ATOM    438  CD  GLN    44      26.111  30.388  59.914  1.00  2.82
ATOM    439  CG  GLN    44      26.406  29.888  58.514  1.00  2.82
ATOM    440  OE1 GLN    44      26.988  30.397  60.778  1.00  2.82
ATOM    441 1HE2 GLN    44      24.643  31.112  60.958  1.00  2.82
ATOM    442 2HE2 GLN    44      24.260  30.782  59.484  1.00  2.82
ATOM    443  NE2 GLN    44      24.871  30.806  60.143  1.00  2.82
ATOM    444  N   GLU    45      30.650  29.056  56.766  1.00  2.54
ATOM    445  CA  GLU    45      31.995  29.432  56.407  1.00  2.54
ATOM    446  C   GLU    45      32.006  29.398  54.938  1.00  2.54
ATOM    447  O   GLU    45      32.516  30.382  54.424  1.00  2.54
ATOM    448  H   GLU    45      30.506  28.315  57.257  1.00  2.54
ATOM    449  CB  GLU    45      33.007  28.480  57.049  1.00  2.54
ATOM    450  CD  GLU    45      34.899  30.126  57.353  1.00  2.54
ATOM    451  CG  GLU    45      34.457  28.813  56.736  1.00  2.54
ATOM    452  OE1 GLU    45      34.566  30.370  58.531  1.00  2.54
ATOM    453  OE2 GLU    45      35.578  30.909  56.657  1.00  2.54
ATOM    454  N   CYS    46      31.477  28.294  54.274  1.00  3.22
ATOM    455  CA  CYS    46      31.395  27.889  52.841  1.00  3.22
ATOM    456  C   CYS    46      30.591  28.856  52.104  1.00  3.22
ATOM    457  O   CYS    46      30.792  29.232  50.950  1.00  3.22
ATOM    458  H   CYS    46      31.132  27.762  54.912  1.00  3.22
ATOM    459  CB  CYS    46      30.807  26.482  52.715  1.00  3.22
ATOM    460  SG  CYS    46      30.781  25.832  51.028  1.00  3.22
ATOM    461  N   ASP    47      29.543  29.287  52.741  1.00  4.54
ATOM    462  CA  ASP    47      29.003  30.385  52.086  1.00  4.54
ATOM    463  C   ASP    47      29.930  31.372  52.660  1.00  4.54
ATOM    464  O   ASP    47      29.609  32.027  53.633  1.00  4.54
ATOM    465  H   ASP    47      29.160  28.980  53.495  1.00  4.54
ATOM    466  CB  ASP    47      27.516  30.529  52.417  1.00  4.54
ATOM    467  CG  ASP    47      26.676  29.417  51.819  1.00  4.54
ATOM    468  OD1 ASP    47      26.758  29.206  50.591  1.00  4.54
ATOM    469  OD2 ASP    47      25.936  28.757  52.578  1.00  4.54
ATOM    470  N   TRP    48      31.079  31.584  51.989  1.00  6.46
ATOM    471  CA  TRP    48      32.300  32.082  52.527  1.00  6.46
ATOM    472  C   TRP    48      32.120  33.456  53.021  1.00  6.46
ATOM    473  O   TRP    48      32.957  34.138  53.602  1.00  6.46
ATOM    474  H   TRP    48      31.024  31.376  51.115  1.00  6.46
ATOM    475  CB  TRP    48      33.409  32.033  51.474  1.00  6.46
ATOM    476 1HB  TRP    48      33.351  32.837  50.824  1.00  6.46
ATOM    477 2HB  TRP    48      33.731  31.120  51.224  1.00  6.46
ATOM    478  CG  TRP    48      34.738  32.505  51.980  1.00  6.46
ATOM    479  CD1 TRP    48      35.686  31.756  52.615  1.00  6.46
ATOM    480  HE1 TRP    48      37.544  32.232  53.369  1.00  6.46
ATOM    481  NE1 TRP    48      36.773  32.535  52.930  1.00  6.46
ATOM    482  CD2 TRP    48      35.266  33.834  51.893  1.00  6.46
ATOM    483  CE2 TRP    48      36.537  33.816  52.496  1.00  6.46
ATOM    484  CH2 TRP    48      36.846  36.116  52.060  1.00  6.46
ATOM    485  CZ2 TRP    48      37.338  34.954  52.585  1.00  6.46
ATOM    486  CE3 TRP    48      34.788  35.037  51.365  1.00  6.46
ATOM    487  CZ3 TRP    48      35.585  36.162  51.455  1.00  6.46
ATOM    488  N   GLU    49      30.979  33.939  52.626  1.00  8.02
ATOM    489  CA  GLU    49      30.308  34.937  53.346  1.00  8.02
ATOM    490  C   GLU    49      28.925  34.585  52.956  1.00  8.02
ATOM    491  O   GLU    49      28.717  34.083  51.837  1.00  8.02
ATOM    492  H   GLU    49      30.621  33.614  51.867  1.00  8.02
ATOM    493  CB  GLU    49      30.806  36.323  52.931  1.00  8.02
ATOM    494  CD  GLU    49      29.221  37.151  51.148  1.00  8.02
ATOM    495  CG  GLU    49      30.613  36.636  51.457  1.00  8.02
ATOM    496  OE1 GLU    49      28.651  37.870  51.996  1.00  8.02
ATOM    497  OE2 GLU    49      28.699  36.836  50.057  1.00  8.02
ATOM    498  N   GLU    50      28.031  34.878  53.927  1.00  7.39
ATOM    499  CA  GLU    50      26.640  34.627  54.166  1.00  7.39
ATOM    500  C   GLU    50      25.910  33.938  53.097  1.00  7.39
ATOM    501  O   GLU    50      26.001  34.241  51.911  1.00  7.39
ATOM    502  H   GLU    50      28.514  35.344  54.527  1.00  7.39
ATOM    503  CB  GLU    50      25.900  35.936  54.448  1.00  7.39
ATOM    504  CD  GLU    50      24.191  35.020  56.066  1.00  7.39
ATOM    505  CG  GLU    50      24.424  35.759  54.763  1.00  7.39
ATOM    506  OE1 GLU    50      25.098  35.029  56.925  1.00  7.39
ATOM    507  OE2 GLU    50      23.101  34.431  56.229  1.00  7.39
ATOM    508  N   ILE    51      25.141  32.936  53.547  1.00  6.62
ATOM    509  CA  ILE    51      24.200  32.435  52.642  1.00  6.62
ATOM    510  C   ILE    51      23.187  33.376  53.149  1.00  6.62
ATOM    511  O   ILE    51      22.611  33.170  54.218  1.00  6.62
ATOM    512  H   ILE    51      25.201  32.585  54.374  1.00  6.62
ATOM    513  CB  ILE    51      24.001  30.918  52.817  1.00  6.62
ATOM    514  CD1 ILE    51      25.266  28.709  52.957  1.00  6.62
ATOM    515  CG1 ILE    51      25.321  30.178  52.595  1.00  6.62
ATOM    516  CG2 ILE    51      22.906  30.414  51.889  1.00  6.62
ATOM    517  N   SER    52      22.935  34.468  52.403  1.00  7.08
ATOM    518  CA  SER    52      22.009  35.417  52.916  1.00  7.08
ATOM    519  C   SER    52      20.750  34.645  52.871  1.00  7.08
ATOM    520  O   SER    52      19.818  34.865  53.639  1.00  7.08
ATOM    521  H   SER    52      23.329  34.609  51.606  1.00  7.08
ATOM    522  CB  SER    52      22.022  36.691  52.068  1.00  7.08
ATOM    523  HG  SER    52      20.763  36.153  50.801  1.00  7.08
ATOM    524  OG  SER    52      21.542  36.437  50.759  1.00  7.08
ATOM    525  N   VAL    53      20.770  33.714  51.903  1.00  7.86
ATOM    526  CA  VAL    53      19.919  32.633  51.570  1.00  7.86
ATOM    527  C   VAL    53      18.699  33.186  50.995  1.00  7.86
ATOM    528  O   VAL    53      17.946  32.493  50.316  1.00  7.86
ATOM    529  H   VAL    53      21.503  33.879  51.408  1.00  7.86
ATOM    530  CB  VAL    53      19.618  31.753  52.797  1.00  7.86
ATOM    531  CG1 VAL    53      18.771  32.515  53.805  1.00  7.86
ATOM    532  CG2 VAL    53      18.922  30.469  52.374  1.00  7.86
ATOM    533  N   LYS    54      18.494  34.482  51.205  1.00  9.54
ATOM    534  CA  LYS    54      17.431  35.012  50.464  1.00  9.54
ATOM    535  C   LYS    54      18.188  35.268  49.230  1.00  9.54
ATOM    536  O   LYS    54      19.087  36.109  49.245  1.00  9.54
ATOM    537  H   LYS    54      18.965  35.012  51.759  1.00  9.54
ATOM    538  CB  LYS    54      16.829  36.222  51.181  1.00  9.54
ATOM    539  CD  LYS    54      15.024  37.962  51.290  1.00  9.54
ATOM    540  CE  LYS    54      13.804  38.550  50.600  1.00  9.54
ATOM    541  CG  LYS    54      15.597  36.796  50.501  1.00  9.54
ATOM    542 1HZ  LYS    54      12.526  40.018  50.927  1.00  9.54
ATOM    543 2HZ  LYS    54      13.850  40.339  51.432  1.00  9.54
ATOM    544 3HZ  LYS    54      12.992  39.427  52.170  1.00  9.54
ATOM    545  NZ  LYS    54      13.236  39.699  51.358  1.00  9.54
ATOM    546  N   GLY    55      17.909  34.454  48.197  1.00 10.39
ATOM    547  CA  GLY    55      18.572  34.543  46.933  1.00 10.39
ATOM    548  C   GLY    55      20.033  34.708  47.147  1.00 10.39
ATOM    549  O   GLY    55      20.675  35.498  46.457  1.00 10.39
ATOM    550  H   GLY    55      17.272  33.832  48.328  1.00 10.39
ATOM    551  N   PRO    56      20.561  33.992  48.096  1.00  9.08
ATOM    552  CA  PRO    56      21.898  34.231  48.530  1.00  9.08
ATOM    553  C   PRO    56      22.936  34.414  47.498  1.00  9.08
ATOM    554  O   PRO    56      23.074  33.593  46.589  1.00  9.08
ATOM    555  CB  PRO    56      22.247  32.990  49.354  1.00  9.08
ATOM    556  CD  PRO    56      20.049  32.653  48.468  1.00  9.08
ATOM    557  CG  PRO    56      21.312  31.938  48.859  1.00  9.08
ATOM    558  N   ASN    57      23.641  35.552  47.607  1.00  7.71
ATOM    559  CA  ASN    57      24.762  35.669  46.759  1.00  7.71
ATOM    560  C   ASN    57      25.611  34.584  47.246  1.00  7.71
ATOM    561  O   ASN    57      25.934  33.694  46.457  1.00  7.71
ATOM    562  H   ASN    57      23.436  36.218  48.177  1.00  7.71
ATOM    563  CB  ASN    57      25.362  37.073  46.855  1.00  7.71
ATOM    564  CG  ASN    57      26.500  37.288  45.876  1.00  7.71
ATOM    565  OD1 ASN    57      26.305  37.236  44.662  1.00  7.71
ATOM    566 1HD2 ASN    57      28.404  37.668  45.867  1.00  7.71
ATOM    567 2HD2 ASN    57      27.794  37.563  47.298  1.00  7.71
ATOM    568  ND2 ASN    57      27.694  37.532  46.404  1.00  7.71
ATOM    569  N   GLY    58      25.886  34.651  48.584  1.00  6.21
ATOM    570  CA  GLY    58      26.670  33.695  49.320  1.00  6.21
ATOM    571  C   GLY    58      27.734  33.390  48.367  1.00  6.21
ATOM    572  O   GLY    58      27.850  32.267  47.884  1.00  6.21
ATOM    573  H   GLY    58      25.532  35.363  49.006  1.00  6.21
ATOM    574  N   GLU    59      28.402  34.461  47.933  1.00  5.07
ATOM    575  CA  GLU    59      29.327  34.303  46.873  1.00  5.07
ATOM    576  C   GLU    59      30.309  33.300  47.296  1.00  5.07
ATOM    577  O   GLU    59      30.658  32.414  46.514  1.00  5.07
ATOM    578  H   GLU    59      28.274  35.272  48.301  1.00  5.07
ATOM    579  CB  GLU    59      29.983  35.642  46.530  1.00  5.07
ATOM    580  CD  GLU    59      31.523  36.935  45.002  1.00  5.07
ATOM    581  CG  GLU    59      30.952  35.577  45.361  1.00  5.07
ATOM    582  OE1 GLU    59      30.852  37.952  45.273  1.00  5.07
ATOM    583  OE2 GLU    59      32.642  36.981  44.448  1.00  5.07
ATOM    584  N   SER    60      30.748  33.389  48.561  1.00  4.17
ATOM    585  CA  SER    60      31.585  32.305  48.970  1.00  4.17
ATOM    586  C   SER    60      32.905  32.009  48.239  1.00  4.17
ATOM    587  O   SER    60      32.963  31.532  47.110  1.00  4.17
ATOM    588  H   SER    60      30.558  34.053  49.138  1.00  4.17
ATOM    589  CB  SER    60      30.813  30.985  48.923  1.00  4.17
ATOM    590  HG  SER    60      32.284  29.846  48.789  1.00  4.17
ATOM    591  OG  SER    60      31.637  29.898  49.307  1.00  4.17
ATOM    592  N   SER    61      33.952  32.001  49.094  1.00  3.20
ATOM    593  CA  SER    61      35.372  31.693  49.169  1.00  3.20
ATOM    594  C   SER    61      35.770  30.263  49.566  1.00  3.20
ATOM    595  O   SER    61      35.512  29.366  48.789  1.00  3.20
ATOM    596  H   SER    61      33.518  32.301  49.823  1.00  3.20
ATOM    597  CB  SER    61      36.072  32.629  50.157  1.00  3.20
ATOM    598  HG  SER    61      37.801  32.445  49.484  1.00  3.20
ATOM    599  OG  SER    61      37.458  32.346  50.233  1.00  3.20
ATOM    600  N   VAL    62      36.305  29.960  50.796  1.00  2.59
ATOM    601  CA  VAL    62      36.617  28.600  51.278  1.00  2.59
ATOM    602  C   VAL    62      36.811  28.479  52.781  1.00  2.59
ATOM    603  O   VAL    62      36.668  29.438  53.540  1.00  2.59
ATOM    604  H   VAL    62      36.465  30.672  51.323  1.00  2.59
ATOM    605  CB  VAL    62      37.880  28.037  50.600  1.00  2.59
ATOM    606  CG1 VAL    62      37.672  27.925  49.097  1.00  2.59
ATOM    607  CG2 VAL    62      39.086  28.909  50.911  1.00  2.59
ATOM    608  N   ILE    63      36.944  27.217  53.273  1.00  2.09
ATOM    609  CA  ILE    63      36.788  26.955  54.685  1.00  2.09
ATOM    610  C   ILE    63      38.021  27.374  55.337  1.00  2.09
ATOM    611  O   ILE    63      39.130  27.082  54.911  1.00  2.09
ATOM    612  H   ILE    63      37.131  26.542  52.708  1.00  2.09
ATOM    613  CB  ILE    63      36.468  25.472  54.952  1.00  2.09
ATOM    614  CD1 ILE    63      33.965  25.848  54.645  1.00  2.09
ATOM    615  CG1 ILE    63      35.187  25.063  54.221  1.00  2.09
ATOM    616  CG2 ILE    63      36.377  25.208  56.447  1.00  2.09
ATOM    617  N   HIS    64      37.819  28.173  56.375  1.00  2.19
ATOM    618  CA  HIS    64      38.930  28.759  57.009  1.00  2.19
ATOM    619  C   HIS    64      39.612  27.826  57.947  1.00  2.19
ATOM    620  O   HIS    64      39.042  26.893  58.514  1.00  2.19
ATOM    621  H   HIS    64      36.988  28.343  56.676  1.00  2.19
ATOM    622  CB  HIS    64      38.511  30.020  57.767  1.00  2.19
ATOM    623  CG  HIS    64      38.052  31.135  56.879  1.00  2.19
ATOM    624  ND1 HIS    64      37.883  32.425  57.332  1.00  2.19
ATOM    625  CE1 HIS    64      37.467  33.196  56.311  1.00  2.19
ATOM    626  CD2 HIS    64      37.682  31.260  55.477  1.00  2.19
ATOM    627  HE2 HIS    64      37.071  32.830  54.368  1.00  2.19
ATOM    628  NE2 HIS    64      37.344  32.503  55.195  1.00  2.19
ATOM    629  N   ASP    65      40.926  28.054  58.063  1.00  2.42
ATOM    630  CA  ASP    65      41.752  27.331  58.959  1.00  2.42
ATOM    631  C   ASP    65      41.984  28.299  60.066  1.00  2.42
ATOM    632  O   ASP    65      42.783  29.213  59.940  1.00  2.42
ATOM    633  H   ASP    65      41.281  28.697  57.542  1.00  2.42
ATOM    634  CB  ASP    65      43.028  26.867  58.255  1.00  2.42
ATOM    635  CG  ASP    65      43.921  26.035  59.155  1.00  2.42
ATOM    636  OD1 ASP    65      43.644  25.971  60.371  1.00  2.42
ATOM    637  OD2 ASP    65      44.897  25.447  58.644  1.00  2.42
ATOM    638  N   ARG    66      41.362  28.098  61.221  1.00  2.61
ATOM    639  CA  ARG    66      41.395  29.093  62.243  1.00  2.61
ATOM    640  C   ARG    66      42.783  29.432  62.667  1.00  2.61
ATOM    641  O   ARG    66      43.050  30.567  63.057  1.00  2.61
ATOM    642  H   ARG    66      40.917  27.328  61.357  1.00  2.61
ATOM    643  CB  ARG    66      40.592  28.636  63.462  1.00  2.61
ATOM    644  CD  ARG    66      39.834  30.919  64.178  1.00  2.61
ATOM    645  HE  ARG    66      39.985  31.614  66.053  1.00  2.61
ATOM    646  NE  ARG    66      39.755  31.887  65.270  1.00  2.61
ATOM    647  CG  ARG    66      40.555  29.647  64.596  1.00  2.61
ATOM    648  CZ  ARG    66      39.353  33.145  65.124  1.00  2.61
ATOM    649 1HH1 ARG    66      39.547  33.664  66.949  1.00  2.61
ATOM    650 2HH1 ARG    66      39.053  34.768  66.080  1.00  2.61
ATOM    651  NH1 ARG    66      39.313  33.954  66.174  1.00  2.61
ATOM    652 1HH2 ARG    66      39.018  33.068  63.248  1.00  2.61
ATOM    653 2HH2 ARG    66      38.732  34.406  63.835  1.00  2.61
ATOM    654  NH2 ARG    66      38.992  33.592  63.929  1.00  2.61
ATOM    655  N   LYS    67      43.706  28.467  62.660  1.00  3.10
ATOM    656  CA  LYS    67      45.005  28.824  63.138  1.00  3.10
ATOM    657  C   LYS    67      45.625  29.866  62.255  1.00  3.10
ATOM    658  O   LYS    67      46.111  30.898  62.722  1.00  3.10
ATOM    659  H   LYS    67      43.546  27.628  62.375  1.00  3.10
ATOM    660  CB  LYS    67      45.905  27.589  63.216  1.00  3.10
ATOM    661  CD  LYS    67      48.128  26.600  63.831  1.00  3.10
ATOM    662  CE  LYS    67      49.540  26.889  64.315  1.00  3.10
ATOM    663  CG  LYS    67      47.306  27.874  63.733  1.00  3.10
ATOM    664 1HZ  LYS    67      51.175  25.854  64.701  1.00  3.10
ATOM    665 2HZ  LYS    67      50.411  25.262  63.616  1.00  3.10
ATOM    666 3HZ  LYS    67      49.975  25.087  64.992  1.00  3.10
ATOM    667  NZ  LYS    67      50.357  25.649  64.416  1.00  3.10
ATOM    668  N   SER    68      45.659  29.590  60.942  1.00  3.27
ATOM    669  CA  SER    68      46.303  30.474  60.020  1.00  3.27
ATOM    670  C   SER    68      45.424  31.540  59.419  1.00  3.27
ATOM    671  O   SER    68      45.933  32.548  58.941  1.00  3.27
ATOM    672  H   SER    68      45.269  28.836  60.644  1.00  3.27
ATOM    673  CB  SER    68      46.927  29.684  58.868  1.00  3.27
ATOM    674  HG  SER    68      47.652  28.300  59.885  1.00  3.27
ATOM    675  OG  SER    68      47.962  28.836  59.333  1.00  3.27
ATOM    676  N   GLY    69      44.090  31.390  59.396  1.00  2.92
ATOM    677  CA  GLY    69      43.342  32.373  58.662  1.00  2.92
ATOM    678  C   GLY    69      43.564  32.050  57.216  1.00  2.92
ATOM    679  O   GLY    69      43.573  32.923  56.351  1.00  2.92
ATOM    680  H   GLY    69      43.661  30.716  59.811  1.00  2.92
ATOM    681  N   LYS    70      43.765  30.750  56.940  1.00  2.84
ATOM    682  CA  LYS    70      44.036  30.216  55.638  1.00  2.84
ATOM    683  C   LYS    70      42.730  29.824  55.015  1.00  2.84
ATOM    684  O   LYS    70      41.964  29.053  55.587  1.00  2.84
ATOM    685  H   LYS    70      43.719  30.200  57.651  1.00  2.84
ATOM    686  CB  LYS    70      44.996  29.028  55.735  1.00  2.84
ATOM    687  CD  LYS    70      47.146  30.290  55.451  1.00  2.84
ATOM    688  CE  LYS    70      48.557  30.490  55.982  1.00  2.84
ATOM    689  CG  LYS    70      46.343  29.368  56.352  1.00  2.84
ATOM    690 1HZ  LYS    70      50.183  29.396  56.211  1.00  2.84
ATOM    691 2HZ  LYS    70      49.422  28.986  55.043  1.00  2.84
ATOM    692 3HZ  LYS    70      48.976  28.602  56.372  1.00  2.84
ATOM    693  NZ  LYS    70      49.366  29.243  55.893  1.00  2.84
ATOM    694  N   LYS    71      42.437  30.321  53.799  1.00  2.53
ATOM    695  CA  LYS    71      41.136  30.033  53.262  1.00  2.53
ATOM    696  C   LYS    71      41.246  28.921  52.294  1.00  2.53
ATOM    697  O   LYS    71      41.889  29.097  51.261  1.00  2.53
ATOM    698  H   LYS    71      43.020  30.817  53.325  1.00  2.53
ATOM    699  CB  LYS    71      40.540  31.279  52.605  1.00  2.53
ATOM    700  CD  LYS    71      39.686  33.627  52.852  1.00  2.53
ATOM    701  CE  LYS    71      40.732  34.344  52.014  1.00  2.53
ATOM    702  CG  LYS    71      40.282  32.426  53.569  1.00  2.53
ATOM    703 1HZ  LYS    71      40.831  35.983  50.919  1.00  2.53
ATOM    704 2HZ  LYS    71      39.923  36.144  52.043  1.00  2.53
ATOM    705 3HZ  LYS    71      39.506  35.388  50.874  1.00  2.53
ATOM    706  NZ  LYS    71      40.194  35.590  51.401  1.00  2.53
ATOM    707  N   PHE    72      40.630  27.733  52.562  1.00  2.19
ATOM    708  CA  PHE    72      40.882  26.665  51.626  1.00  2.19
ATOM    709  C   PHE    72      39.755  25.726  51.380  1.00  2.19
ATOM    710  O   PHE    72      39.219  25.118  52.301  1.00  2.19
ATOM    711  H   PHE    72      40.094  27.593  53.271  1.00  2.19
ATOM    712  CB  PHE    72      42.080  25.827  52.079  1.00  2.19
ATOM    713  CG  PHE    72      43.364  26.602  52.163  1.00  2.19
ATOM    714  CZ  PHE    72      45.742  28.033  52.313  1.00  2.19
ATOM    715  CD1 PHE    72      43.712  27.269  53.325  1.00  2.19
ATOM    716  CE1 PHE    72      44.893  27.981  53.402  1.00  2.19
ATOM    717  CD2 PHE    72      44.224  26.664  51.081  1.00  2.19
ATOM    718  CE2 PHE    72      45.405  27.376  51.159  1.00  2.19
ATOM    719  N   SER    73      39.523  25.477  50.075  1.00  2.23
ATOM    720  CA  SER    73      38.463  24.692  49.518  1.00  2.23
ATOM    721  C   SER    73      38.245  23.456  50.315  1.00  2.23
ATOM    722  O   SER    73      39.110  22.957  51.033  1.00  2.23
ATOM    723  H   SER    73      40.126  25.868  49.533  1.00  2.23
ATOM    724  CB  SER    73      38.768  24.335  48.062  1.00  2.23
ATOM    725  HG  SER    73      40.021  23.275  47.177  1.00  2.23
ATOM    726  OG  SER    73      39.874  23.454  47.974  1.00  2.23
ATOM    727  N   ILE    74      37.049  22.886  50.116  1.00  2.06
ATOM    728  CA  ILE    74      36.584  21.788  50.893  1.00  2.06
ATOM    729  C   ILE    74      37.568  20.662  50.789  1.00  2.06
ATOM    730  O   ILE    74      37.856  20.014  51.789  1.00  2.06
ATOM    731  H   ILE    74      36.533  23.224  49.461  1.00  2.06
ATOM    732  CB  ILE    74      35.181  21.336  50.448  1.00  2.06
ATOM    733  CD1 ILE    74      34.023  22.823  52.165  1.00  2.06
ATOM    734  CG1 ILE    74      34.157  22.443  50.706  1.00  2.06
ATOM    735  CG2 ILE    74      34.796  20.036  51.138  1.00  2.06
ATOM    736  N   GLU    75      38.117  20.383  49.594  1.00  2.39
ATOM    737  CA  GLU    75      39.041  19.290  49.438  1.00  2.39
ATOM    738  C   GLU    75      40.266  19.561  50.263  1.00  2.39
ATOM    739  O   GLU    75      40.801  18.660  50.911  1.00  2.39
ATOM    740  H   GLU    75      37.898  20.892  48.885  1.00  2.39
ATOM    741  CB  GLU    75      39.400  19.098  47.963  1.00  2.39
ATOM    742  CD  GLU    75      40.600  17.718  46.221  1.00  2.39
ATOM    743  CG  GLU    75      40.329  17.925  47.698  1.00  2.39
ATOM    744  OE1 GLU    75      40.076  18.505  45.405  1.00  2.39
ATOM    745  OE2 GLU    75      41.337  16.770  45.879  1.00  2.39
ATOM    746  N   GLU    76      40.750  20.821  50.248  1.00  2.39
ATOM    747  CA  GLU    76      41.973  21.130  50.928  1.00  2.39
ATOM    748  C   GLU    76      41.787  20.966  52.402  1.00  2.39
ATOM    749  O   GLU    76      42.687  20.513  53.103  1.00  2.39
ATOM    750  H   GLU    76      40.303  21.468  49.810  1.00  2.39
ATOM    751  CB  GLU    76      42.428  22.552  50.592  1.00  2.39
ATOM    752  CD  GLU    76      44.913  22.118  50.719  1.00  2.39
ATOM    753  CG  GLU    76      43.751  22.946  51.229  1.00  2.39
ATOM    754  OE1 GLU    76      44.782  21.516  49.632  1.00  2.39
ATOM    755  OE2 GLU    76      45.955  22.070  51.405  1.00  2.39
ATOM    756  N   ALA    77      40.609  21.369  52.906  1.00  1.91
ATOM    757  CA  ALA    77      40.257  21.322  54.296  1.00  1.91
ATOM    758  C   ALA    77      40.248  19.883  54.748  1.00  1.91
ATOM    759  O   ALA    77      40.666  19.561  55.855  1.00  1.91
ATOM    760  H   ALA    77      40.021  21.686  52.303  1.00  1.91
ATOM    761  CB  ALA    77      38.906  21.982  54.523  1.00  1.91
ATOM    762  N   LEU    78      39.739  18.969  53.908  1.00  2.10
ATOM    763  CA  LEU    78      39.718  17.560  54.217  1.00  2.10
ATOM    764  C   LEU    78      41.108  17.035  54.334  1.00  2.10
ATOM    765  O   LEU    78      41.399  16.220  55.213  1.00  2.10
ATOM    766  H   LEU    78      39.402  19.263  53.127  1.00  2.10
ATOM    767  CB  LEU    78      38.942  16.788  53.148  1.00  2.10
ATOM    768  CG  LEU    78      38.823  15.277  53.355  1.00  2.10
ATOM    769  CD1 LEU    78      38.102  14.968  54.658  1.00  2.10
ATOM    770  CD2 LEU    78      38.099  14.630  52.184  1.00  2.10
ATOM    771  N   GLN    79      42.000  17.473  53.433  1.00  2.50
ATOM    772  CA  GLN    79      43.327  16.944  53.489  1.00  2.50
ATOM    773  C   GLN    79      43.965  17.362  54.789  1.00  2.50
ATOM    774  O   GLN    79      44.637  16.562  55.441  1.00  2.50
ATOM    775  H   GLN    79      41.784  18.081  52.806  1.00  2.50
ATOM    776  CB  GLN    79      44.146  17.424  52.289  1.00  2.50
ATOM    777  CD  GLN    79      44.473  17.402  49.785  1.00  2.50
ATOM    778  CG  GLN    79      43.718  16.818  50.963  1.00  2.50
ATOM    779  OE1 GLN    79      44.901  18.555  49.820  1.00  2.50
ATOM    780 1HE2 GLN    79      45.078  16.903  48.009  1.00  2.50
ATOM    781 2HE2 GLN    79      44.308  15.768  48.750  1.00  2.50
ATOM    782  NE2 GLN    79      44.637  16.605  48.735  1.00  2.50
ATOM    783  N   SER    80      43.758  18.632  55.205  1.00  2.28
ATOM    784  CA  SER    80      44.380  19.133  56.408  1.00  2.28
ATOM    785  C   SER    80      43.831  18.408  57.608  1.00  2.28
ATOM    786  O   SER    80      44.552  18.170  58.582  1.00  2.28
ATOM    787  H   SER    80      43.223  19.168  54.719  1.00  2.28
ATOM    788  CB  SER    80      44.158  20.641  56.538  1.00  2.28
ATOM    789  HG  SER    80      42.351  20.663  56.078  1.00  2.28
ATOM    790  OG  SER    80      42.786  20.941  56.727  1.00  2.28
ATOM    791  N   GLY    81      42.544  17.994  57.548  1.00  2.23
ATOM    792  CA  GLY    81      41.951  17.323  58.672  1.00  2.23
ATOM    793  C   GLY    81      41.045  18.263  59.388  1.00  2.23
ATOM    794  O   GLY    81      40.635  18.031  60.523  1.00  2.23
ATOM    795  H   GLY    81      42.059  18.139  56.804  1.00  2.23
ATOM    796  N   ARG    82      40.751  19.393  58.752  1.00  1.81
ATOM    797  CA  ARG    82      39.861  20.330  59.337  1.00  1.81
ATOM    798  C   ARG    82      38.455  19.800  59.245  1.00  1.81
ATOM    799  O   ARG    82      37.620  20.317  59.974  1.00  1.81
ATOM    800  H   ARG    82      41.118  19.563  57.948  1.00  1.81
ATOM    801  CB  ARG    82      39.984  21.690  58.646  1.00  1.81
ATOM    802  CD  ARG    82      41.412  23.673  58.073  1.00  1.81
ATOM    803  HE  ARG    82      41.414  22.617  56.368  1.00  1.81
ATOM    804  NE  ARG    82      41.384  23.436  56.632  1.00  1.81
ATOM    805  CG  ARG    82      41.322  22.378  58.864  1.00  1.81
ATOM    806  CZ  ARG    82      41.316  24.399  55.718  1.00  1.81
ATOM    807 1HH1 ARG    82      41.326  23.266  54.184  1.00  1.81
ATOM    808 2HH1 ARG    82      41.252  24.713  53.838  1.00  1.81
ATOM    809  NH1 ARG    82      41.296  24.090  54.429  1.00  1.81
ATOM    810 1HH2 ARG    82      41.283  25.870  56.932  1.00  1.81
ATOM    811 2HH2 ARG    82      41.226  26.293  55.505  1.00  1.81
ATOM    812  NH2 ARG    82      41.270  25.669  56.096  1.00  1.81
ATOM    813  N   LEU    83      38.091  18.849  58.323  1.00  1.84
ATOM    814  CA  LEU    83      36.649  18.662  58.246  1.00  1.84
ATOM    815  C   LEU    83      35.951  17.302  58.071  1.00  1.84
ATOM    816  O   LEU    83      34.740  17.319  57.850  1.00  1.84
ATOM    817  H   LEU    83      38.636  18.364  57.797  1.00  1.84
ATOM    818  CB  LEU    83      36.063  19.483  57.095  1.00  1.84
ATOM    819  CG  LEU    83      36.682  19.253  55.715  1.00  1.84
ATOM    820  CD1 LEU    83      36.389  17.844  55.222  1.00  1.84
ATOM    821  CD2 LEU    83      36.168  20.280  54.718  1.00  1.84
ATOM    822  N   THR    84      36.572  16.114  58.178  1.00  2.15
ATOM    823  CA  THR    84      35.759  14.903  58.182  1.00  2.15
ATOM    824  C   THR    84      35.067  14.567  56.869  1.00  2.15
ATOM    825  O   THR    84      34.567  15.444  56.168  1.00  2.15
ATOM    826  H   THR    84      37.467  16.055  58.246  1.00  2.15
ATOM    827  CB  THR    84      34.661  14.964  59.260  1.00  2.15
ATOM    828  HG1 THR    84      34.670  15.147  61.131  1.00  2.15
ATOM    829  OG1 THR    84      35.263  15.115  60.552  1.00  2.15
ATOM    830  CG2 THR    84      33.837  13.685  59.254  1.00  2.15
ATOM    831  N   PRO    85      35.078  13.287  56.493  1.00  2.36
ATOM    832  CA  PRO    85      34.525  12.787  55.235  1.00  2.36
ATOM    833  C   PRO    85      33.057  13.063  54.886  1.00  2.36
ATOM    834  O   PRO    85      32.760  13.497  53.764  1.00  2.36
ATOM    835  CB  PRO    85      34.701  11.270  55.330  1.00  2.36
ATOM    836  CD  PRO    85      35.791  12.145  57.273  1.00  2.36
ATOM    837  CG  PRO    85      35.891  11.087  56.211  1.00  2.36
ATOM    838  N   ALA    86      32.108  12.805  55.813  1.00  2.65
ATOM    839  CA  ALA    86      30.704  13.057  55.553  1.00  2.65
ATOM    840  C   ALA    86      30.499  14.519  55.431  1.00  2.65
ATOM    841  O   ALA    86      29.730  15.033  54.600  1.00  2.65
ATOM    842  H   ALA    86      32.365  12.469  56.607  1.00  2.65
ATOM    843  CB  ALA    86      29.845  12.466  56.661  1.00  2.65
ATOM    844  N   HIS    87      31.216  15.206  56.337  1.00  2.22
ATOM    845  CA  HIS    87      31.084  16.604  56.403  1.00  2.22
ATOM    846  C   HIS    87      31.590  17.119  55.113  1.00  2.22
ATOM    847  O   HIS    87      30.972  18.038  54.614  1.00  2.22
ATOM    848  H   HIS    87      31.776  14.780  56.898  1.00  2.22
ATOM    849  CB  HIS    87      31.850  17.158  57.606  1.00  2.22
ATOM    850  CG  HIS    87      31.221  16.834  58.925  1.00  2.22
ATOM    851  HD1 HIS    87      29.421  17.827  58.764  1.00  2.22
ATOM    852  ND1 HIS    87      29.972  17.291  59.287  1.00  2.22
ATOM    853  CE1 HIS    87      29.680  16.838  60.519  1.00  2.22
ATOM    854  CD2 HIS    87      31.607  16.064  60.098  1.00  2.22
ATOM    855  NE2 HIS    87      30.657  16.101  61.012  1.00  2.22
ATOM    856  N   TYR    88      32.672  16.534  54.531  1.00  2.06
ATOM    857  CA  TYR    88      33.272  17.008  53.299  1.00  2.06
ATOM    858  C   TYR    88      32.264  16.872  52.207  1.00  2.06
ATOM    859  O   TYR    88      32.236  17.724  51.338  1.00  2.06
ATOM    860  H   TYR    88      33.016  15.816  54.952  1.00  2.06
ATOM    861  CB  TYR    88      34.549  16.224  52.989  1.00  2.06
ATOM    862  CG  TYR    88      35.242  16.661  51.718  1.00  2.06
ATOM    863  HH  TYR    88      36.789  17.520  47.577  1.00  2.06
ATOM    864  OH  TYR    88      37.159  17.871  48.232  1.00  2.06
ATOM    865  CZ  TYR    88      36.524  17.470  49.384  1.00  2.06
ATOM    866  CD1 TYR    88      36.328  17.525  51.761  1.00  2.06
ATOM    867  CE1 TYR    88      36.968  17.930  50.605  1.00  2.06
ATOM    868  CD2 TYR    88      34.808  16.207  50.479  1.00  2.06
ATOM    869  CE2 TYR    88      35.435  16.601  49.312  1.00  2.06
ATOM    870  N   ASP    89      31.467  15.783  52.140  1.00  2.43
ATOM    871  CA  ASP    89      30.533  15.674  51.033  1.00  2.43
ATOM    872  C   ASP    89      29.510  16.780  51.085  1.00  2.43
ATOM    873  O   ASP    89      29.136  17.414  50.085  1.00  2.43
ATOM    874  H   ASP    89      31.506  15.134  52.762  1.00  2.43
ATOM    875  CB  ASP    89      29.840  14.310  51.049  1.00  2.43
ATOM    876  CG  ASP    89      30.768  13.180  50.650  1.00  2.43
ATOM    877  OD1 ASP    89      31.852  13.468  50.101  1.00  2.43
ATOM    878  OD2 ASP    89      30.411  12.007  50.885  1.00  2.43
ATOM    879  N   ARG    90      29.008  17.037  52.297  1.00  2.38
ATOM    880  CA  ARG    90      27.988  18.036  52.353  1.00  2.38
ATOM    881  C   ARG    90      28.512  19.392  51.971  1.00  2.38
ATOM    882  O   ARG    90      27.868  20.184  51.267  1.00  2.38
ATOM    883  H   ARG    90      29.275  16.624  53.051  1.00  2.38
ATOM    884  CB  ARG    90      27.373  18.096  53.753  1.00  2.38
ATOM    885  CD  ARG    90      25.935  17.020  55.506  1.00  2.38
ATOM    886  HE  ARG    90      25.566  15.232  56.336  1.00  2.38
ATOM    887  NE  ARG    90      25.159  15.842  55.885  1.00  2.38
ATOM    888  CG  ARG    90      26.515  16.893  54.106  1.00  2.38
ATOM    889  CZ  ARG    90      23.878  15.662  55.579  1.00  2.38
ATOM    890 1HH1 ARG    90      23.676  13.960  56.417  1.00  2.38
ATOM    891 2HH1 ARG    90      22.424  14.442  55.769  1.00  2.38
ATOM    892  NH1 ARG    90      23.253  14.559  55.967  1.00  2.38
ATOM    893 1HH2 ARG    90      23.631  17.300  54.635  1.00  2.38
ATOM    894 2HH2 ARG    90      22.397  16.468  54.688  1.00  2.38
ATOM    895  NH2 ARG    90      23.225  16.585  54.886  1.00  2.38
ATOM    896  N   TYR    91      29.733  19.678  52.435  1.00  2.23
ATOM    897  CA  TYR    91      30.330  20.949  52.184  1.00  2.23
ATOM    898  C   TYR    91      30.579  21.081  50.699  1.00  2.23
ATOM    899  O   TYR    91      30.586  22.210  50.230  1.00  2.23
ATOM    900  H   TYR    91      30.179  19.057  52.911  1.00  2.23
ATOM    901  CB  TYR    91      31.626  21.099  52.983  1.00  2.23
ATOM    902  CG  TYR    91      31.413  21.271  54.470  1.00  2.23
ATOM    903  HH  TYR    91      30.007  21.902  58.700  1.00  2.23
ATOM    904  OH  TYR    91      30.809  21.744  58.557  1.00  2.23
ATOM    905  CZ  TYR    91      31.011  21.587  57.205  1.00  2.23
ATOM    906  CD1 TYR    91      30.150  21.545  54.980  1.00  2.23
ATOM    907  CE1 TYR    91      29.946  21.703  56.338  1.00  2.23
ATOM    908  CD2 TYR    91      32.474  21.158  55.359  1.00  2.23
ATOM    909  CE2 TYR    91      32.289  21.313  56.719  1.00  2.23
ATOM    910  N   VAL    92      30.906  19.989  49.944  1.00  2.34
ATOM    911  CA  VAL    92      31.129  20.062  48.499  1.00  2.34
ATOM    912  C   VAL    92      29.859  20.467  47.838  1.00  2.34
ATOM    913  O   VAL    92      29.875  21.208  46.856  1.00  2.34
ATOM    914  H   VAL    92      30.983  19.201  50.372  1.00  2.34
ATOM    915  CB  VAL    92      31.641  18.722  47.939  1.00  2.34
ATOM    916  CG1 VAL    92      31.664  18.755  46.418  1.00  2.34
ATOM    917  CG2 VAL    92      33.024  18.409  48.489  1.00  2.34
ATOM    918  N   ASN    93      28.711  19.971  48.335  1.00  2.83
ATOM    919  CA  ASN    93      27.502  20.405  47.696  1.00  2.83
ATOM    920  C   ASN    93      27.316  21.902  47.868  1.00  2.83
ATOM    921  O   ASN    93      26.956  22.644  46.944  1.00  2.83
ATOM    922  H   ASN    93      28.673  19.398  49.028  1.00  2.83
ATOM    923  CB  ASN    93      26.299  19.638  48.248  1.00  2.83
ATOM    924  CG  ASN    93      26.249  18.203  47.760  1.00  2.83
ATOM    925  OD1 ASN    93      26.872  17.857  46.756  1.00  2.83
ATOM    926 1HD2 ASN    93      25.443  16.500  48.225  1.00  2.83
ATOM    927 2HD2 ASN    93      25.067  17.657  49.200  1.00  2.83
ATOM    928  ND2 ASN    93      25.506  17.363  48.472  1.00  2.83
ATOM    929  N   LYS    94      27.579  22.402  49.083  1.00  2.96
ATOM    930  CA  LYS    94      27.355  23.803  49.313  1.00  2.96
ATOM    931  C   LYS    94      28.294  24.647  48.451  1.00  2.96
ATOM    932  O   LYS    94      27.931  25.723  47.972  1.00  2.96
ATOM    933  H   LYS    94      27.889  21.881  49.748  1.00  2.96
ATOM    934  CB  LYS    94      27.545  24.140  50.793  1.00  2.96
ATOM    935  CD  LYS    94      25.124  24.218  51.449  1.00  2.96
ATOM    936  CE  LYS    94      24.076  23.724  52.434  1.00  2.96
ATOM    937  CG  LYS    94      26.472  23.564  51.703  1.00  2.96
ATOM    938 1HZ  LYS    94      22.150  24.004  52.756  1.00  2.96
ATOM    939 2HZ  LYS    94      22.474  24.091  51.342  1.00  2.96
ATOM    940 3HZ  LYS    94      22.784  25.200  52.228  1.00  2.96
ATOM    941  NZ  LYS    94      22.737  24.314  52.163  1.00  2.96
ATOM    942  N   ASP    95      29.551  24.198  48.251  1.00  2.83
ATOM    943  CA  ASP    95      30.544  24.874  47.434  1.00  2.83
ATOM    944  C   ASP    95      30.077  24.895  45.997  1.00  2.83
ATOM    945  O   ASP    95      30.430  25.804  45.251  1.00  2.83
ATOM    946  H   ASP    95      29.758  23.426  48.664  1.00  2.83
ATOM    947  CB  ASP    95      31.903  24.182  47.561  1.00  2.83
ATOM    948  CG  ASP    95      33.023  24.976  46.918  1.00  2.83
ATOM    949  OD1 ASP    95      33.290  26.106  47.378  1.00  2.83
ATOM    950  OD2 ASP    95      33.633  24.469  45.954  1.00  2.83
ATOM    951  N   MET    96      29.345  23.861  45.523  1.00  3.02
ATOM    952  CA  MET    96      28.874  23.904  44.153  1.00  3.02
ATOM    953  C   MET    96      27.921  25.044  44.054  1.00  3.02
ATOM    954  O   MET    96      27.874  25.736  43.037  1.00  3.02
ATOM    955  H   MET    96      29.149  23.154  46.044  1.00  3.02
ATOM    956  CB  MET    96      28.226  22.573  43.767  1.00  3.02
ATOM    957  SD  MET    96      28.387  19.838  43.353  1.00  3.02
ATOM    958  CE  MET    96      27.786  20.077  41.683  1.00  3.02
ATOM    959  CG  MET    96      29.206  21.417  43.650  1.00  3.02
ATOM    960  N   SER    97      27.124  25.254  45.124  1.00  3.79
ATOM    961  CA  SER    97      26.178  26.333  45.079  1.00  3.79
ATOM    962  C   SER    97      26.943  27.611  44.908  1.00  3.79
ATOM    963  O   SER    97      26.572  28.460  44.096  1.00  3.79
ATOM    964  H   SER    97      27.178  24.733  45.856  1.00  3.79
ATOM    965  CB  SER    97      25.323  26.349  46.347  1.00  3.79
ATOM    966  HG  SER    97      24.976  24.518  46.431  1.00  3.79
ATOM    967  OG  SER    97      24.500  25.198  46.422  1.00  3.79
ATOM    968  N   ILE    98      28.042  27.778  45.668  1.00  3.85
ATOM    969  CA  ILE    98      28.731  29.027  45.592  1.00  3.85
ATOM    970  C   ILE    98      29.346  29.233  44.229  1.00  3.85
ATOM    971  O   ILE    98      29.290  30.329  43.671  1.00  3.85
ATOM    972  H   ILE    98      28.345  27.129  46.213  1.00  3.85
ATOM    973  CB  ILE    98      29.820  29.138  46.675  1.00  3.85
ATOM    974  CD1 ILE    98      28.198  30.211  48.323  1.00  3.85
ATOM    975  CG1 ILE    98      29.191  29.098  48.070  1.00  3.85
ATOM    976  CG2 ILE    98      30.654  30.392  46.466  1.00  3.85
ATOM    977  N   GLN    99      29.919  28.175  43.628  1.00  3.82
ATOM    978  CA  GLN    99      30.630  28.342  42.393  1.00  3.82
ATOM    979  C   GLN    99      29.677  28.866  41.415  1.00  3.82
ATOM    980  O   GLN    99      30.019  29.702  40.584  1.00  3.82
ATOM    981  H   GLN    99      29.855  27.360  44.004  1.00  3.82
ATOM    982  CB  GLN    99      31.246  27.015  41.946  1.00  3.82
ATOM    983  CD  GLN    99      32.914  25.176  42.410  1.00  3.82
ATOM    984  CG  GLN    99      32.405  26.546  42.811  1.00  3.82
ATOM    985  OE1 GLN    99      32.161  24.349  41.896  1.00  3.82
ATOM    986 1HE2 GLN    99      34.552  24.133  42.425  1.00  3.82
ATOM    987 2HE2 GLN    99      34.715  25.564  43.022  1.00  3.82
ATOM    988  NE2 GLN    99      34.198  24.931  42.644  1.00  3.82
ATOM    989  N   GLU   100      28.453  28.361  41.549  1.00  4.36
ATOM    990  CA  GLU   100      27.308  28.708  40.799  1.00  4.36
ATOM    991  C   GLU   100      27.183  27.536  39.976  1.00  4.36
ATOM    992  O   GLU   100      27.908  27.444  38.978  1.00  4.36
ATOM    993  H   GLU   100      28.395  27.738  42.196  1.00  4.36
ATOM    994  CB  GLU   100      27.535  30.024  40.052  1.00  4.36
ATOM    995  CD  GLU   100      26.567  31.848  38.598  1.00  4.36
ATOM    996  CG  GLU   100      26.323  30.515  39.277  1.00  4.36
ATOM    997  OE1 GLU   100      27.723  32.113  38.207  1.00  4.36
ATOM    998  OE2 GLU   100      25.602  32.629  38.458  1.00  4.36
ATOM    999  N   LEU   101      26.231  26.683  40.432  1.00  3.67
ATOM   1000  CA  LEU   101      25.943  25.384  39.921  1.00  3.67
ATOM   1001  C   LEU   101      26.178  25.549  38.507  1.00  3.67
ATOM   1002  O   LEU   101      25.465  26.321  37.886  1.00  3.67
ATOM   1003  H   LEU   101      25.759  27.009  41.125  1.00  3.67
ATOM   1004  CB  LEU   101      24.516  24.969  40.286  1.00  3.67
ATOM   1005  CG  LEU   101      24.211  24.833  41.779  1.00  3.67
ATOM   1006  CD1 LEU   101      22.736  24.536  42.001  1.00  3.67
ATOM   1007  CD2 LEU   101      25.070  23.747  42.407  1.00  3.67
ATOM   1008  N   ALA   102      27.254  24.888  38.011  1.00  4.02
ATOM   1009  CA  ALA   102      27.784  24.987  36.676  1.00  4.02
ATOM   1010  C   ALA   102      26.623  24.648  35.874  1.00  4.02
ATOM   1011  O   ALA   102      26.379  25.164  34.787  1.00  4.02
ATOM   1012  H   ALA   102      27.645  24.344  38.611  1.00  4.02
ATOM   1013  CB  ALA   102      28.976  24.057  36.508  1.00  4.02
ATOM   1014  N   VAL   103      25.924  23.700  36.467  1.00  5.38
ATOM   1015  CA  VAL   103      24.565  23.452  36.249  1.00  5.38
ATOM   1016  C   VAL   103      24.200  23.091  34.921  1.00  5.38
ATOM   1017  O   VAL   103      24.579  23.646  33.892  1.00  5.38
ATOM   1018  H   VAL   103      26.386  23.193  37.049  1.00  5.38
ATOM   1019  CB  VAL   103      23.700  24.665  36.638  1.00  5.38
ATOM   1020  CG1 VAL   103      22.235  24.396  36.331  1.00  5.38
ATOM   1021  CG2 VAL   103      23.886  25.002  38.110  1.00  5.38
ATOM   1022  N   LEU   104      23.393  22.060  34.977  1.00  6.37
ATOM   1023  CA  LEU   104      22.820  21.722  33.771  1.00  6.37
ATOM   1024  C   LEU   104      21.989  22.902  33.421  1.00  6.37
ATOM   1025  O   LEU   104      22.036  23.402  32.300  1.00  6.37
ATOM   1026  H   LEU   104      23.200  21.584  35.716  1.00  6.37
ATOM   1027  CB  LEU   104      22.021  20.424  33.902  1.00  6.37
ATOM   1028  CG  LEU   104      22.835  19.147  34.126  1.00  6.37
ATOM   1029  CD1 LEU   104      21.918  17.970  34.419  1.00  6.37
ATOM   1030  CD2 LEU   104      23.710  18.849  32.918  1.00  6.37
ATOM   1031  N   VAL   105      21.290  23.471  34.415  1.00  7.72
ATOM   1032  CA  VAL   105      20.399  24.494  34.001  1.00  7.72
ATOM   1033  C   VAL   105      21.105  25.773  33.747  1.00  7.72
ATOM   1034  O   VAL   105      21.561  26.481  34.637  1.00  7.72
ATOM   1035  H   VAL   105      21.351  23.252  35.286  1.00  7.72
ATOM   1036  CB  VAL   105      19.284  24.725  35.038  1.00  7.72
ATOM   1037  CG1 VAL   105      18.375  25.863  34.598  1.00  7.72
ATOM   1038  CG2 VAL   105      18.482  23.450  35.250  1.00  7.72
ATOM   1039  N   SER   106      21.088  26.152  32.473  1.00  7.11
ATOM   1040  CA  SER   106      21.685  27.345  31.978  1.00  7.11
ATOM   1041  C   SER   106      23.151  27.211  31.854  1.00  7.11
ATOM   1042  O   SER   106      23.802  28.110  31.330  1.00  7.11
ATOM   1043  H   SER   106      20.662  25.595  31.909  1.00  7.11
ATOM   1044  CB  SER   106      21.349  28.529  32.886  1.00  7.11
ATOM   1045  HG  SER   106      19.588  28.049  33.272  1.00  7.11
ATOM   1046  OG  SER   106      19.948  28.731  32.965  1.00  7.11
ATOM   1047  N   GLY   107      23.749  26.098  32.316  1.00  6.24
ATOM   1048  CA  GLY   107      25.175  26.005  32.155  1.00  6.24
ATOM   1049  C   GLY   107      25.769  27.110  32.958  1.00  6.24
ATOM   1050  O   GLY   107      26.925  27.486  32.780  1.00  6.24
ATOM   1051  H   GLY   107      23.296  25.428  32.712  1.00  6.24
ATOM   1052  N   GLN   108      24.970  27.617  33.908  1.00  6.17
ATOM   1053  CA  GLN   108      25.277  28.743  34.715  1.00  6.17
ATOM   1054  C   GLN   108      26.550  28.420  35.373  1.00  6.17
ATOM   1055  O   GLN   108      26.672  27.375  35.986  1.00  6.17
ATOM   1056  H   GLN   108      24.187  27.186  34.016  1.00  6.17
ATOM   1057  CB  GLN   108      24.144  29.017  35.706  1.00  6.17
ATOM   1058  CD  GLN   108      23.166  30.548  37.461  1.00  6.17
ATOM   1059  CG  GLN   108      24.338  30.274  36.538  1.00  6.17
ATOM   1060  OE1 GLN   108      22.063  30.048  37.244  1.00  6.17
ATOM   1061 1HE2 GLN   108      22.743  31.542  39.074  1.00  6.17
ATOM   1062 2HE2 GLN   108      24.226  31.692  38.618  1.00  6.17
ATOM   1063  NE2 GLN   108      23.404  31.346  38.495  1.00  6.17
ATOM   1064  N   LYS   109      27.556  29.288  35.303  1.00  6.35
ATOM   1065  CA  LYS   109      28.742  28.833  35.946  1.00  6.35
ATOM   1066  C   LYS   109      29.534  30.068  36.309  1.00  6.35
ATOM   1067  O   LYS   109      30.658  29.884  36.842  1.00  6.35
ATOM   1068  H   LYS   109      27.542  30.094  34.903  1.00  6.35
ATOM   1069  OXT LYS   109      29.004  31.178  36.048  1.00  6.35
ATOM   1070  CB  LYS   109      29.519  27.887  35.029  1.00  6.35
ATOM   1071  CD  LYS   109      31.419  26.273  34.738  1.00  6.35
ATOM   1072  CE  LYS   109      32.608  25.600  35.405  1.00  6.35
ATOM   1073  CG  LYS   109      30.721  27.231  35.689  1.00  6.35
ATOM   1074 1HZ  LYS   109      33.967  24.255  34.918  1.00  6.35
ATOM   1075 2HZ  LYS   109      33.569  25.052  33.771  1.00  6.35
ATOM   1076 3HZ  LYS   109      32.698  23.996  34.259  1.00  6.35
ATOM   1077  NZ  LYS   109      33.278  24.628  34.497  1.00  6.35
