# Supplementary material for: Selecting Near-Native Protein Structures from Predicted Decoy Sets Using Ordered Graphlet Degree Similarity
Source: Genes (Basel). 2019 Feb 11;10(2):132. doi: 10.3390/genes10020132 (PMC6410076; doi:10.3390/genes10020132)
Supplement: Supplementary file 1 [file genes-10-00132-s001.zip › CodeData/data/CASP11/T0759/model131.pdb]

ATOM      1  N   MET     1      60.389  47.324  72.302  1.00  9.96
ATOM      2  CA  MET     1      59.990  46.434  71.219  1.00  9.96
ATOM      3  HA  MET     1      60.114  46.959  70.276  1.00  9.96
ATOM      4  CB  MET     1      60.913  45.209  71.180  1.00  9.96
ATOM      5  HB1 MET     1      60.511  44.483  70.472  1.00  9.96
ATOM      6  HB2 MET     1      60.955  44.743  72.166  1.00  9.96
ATOM      7  CG  MET     1      62.324  45.597  70.719  1.00  9.96
ATOM      8  HG1 MET     1      62.815  46.168  71.508  1.00  9.96
ATOM      9  HG2 MET     1      62.236  46.242  69.844  1.00  9.96
ATOM     10  SD  MET     1      63.378  44.196  70.252  1.00  9.96
ATOM     11  CE  MET     1      63.662  43.447  71.879  1.00  9.96
ATOM     12  HE1 MET     1      64.328  42.590  71.773  1.00  9.96
ATOM     13  HE2 MET     1      64.123  44.178  72.544  1.00  9.96
ATOM     14  HE3 MET     1      62.716  43.114  72.306  1.00  9.96
ATOM     15  C   MET     1      58.525  46.009  71.280  1.00  9.96
ATOM     16  O   MET     1      57.873  46.030  72.320  1.00  9.96
ATOM     17  N   GLY     2      57.984  45.681  70.106  1.00  8.49
ATOM     18  H   GLY     2      58.595  45.609  69.300  1.00  8.49
ATOM     19  CA  GLY     2      56.551  45.562  69.858  1.00  8.49
ATOM     20  HA1 GLY     2      56.114  44.880  70.588  1.00  8.49
ATOM     21  HA2 GLY     2      56.387  45.153  68.861  1.00  8.49
ATOM     22  C   GLY     2      55.833  46.889  69.962  1.00  8.49
ATOM     23  O   GLY     2      55.300  47.321  68.959  1.00  8.49
ATOM     24  N   HIS     3      55.947  47.603  71.084  1.00  6.80
ATOM     25  H   HIS     3      56.409  47.177  71.881  1.00  6.80
ATOM     26  CA  HIS     3      55.640  49.033  71.123  1.00  6.80
ATOM     27  HA  HIS     3      54.759  49.171  70.506  1.00  6.80
ATOM     28  CB  HIS     3      55.247  49.489  72.541  1.00  6.80
ATOM     29  HB1 HIS     3      55.924  50.269  72.892  1.00  6.80
ATOM     30  HB2 HIS     3      55.292  48.653  73.240  1.00  6.80
ATOM     31  CG  HIS     3      53.842  50.031  72.523  1.00  6.80
ATOM     32  ND1 HIS     3      52.706  49.331  72.933  1.00  6.80
ATOM     33  CE1 HIS     3      51.662  50.013  72.432  1.00  6.80
ATOM     34  HE1 HIS     3      50.630  49.693  72.483  1.00  6.80
ATOM     35  NE2 HIS     3      52.082  51.084  71.741  1.00  6.80
ATOM     36  HE2 HIS     3      51.497  51.585  71.057  1.00  6.80
ATOM     37  CD2 HIS     3      53.454  51.117  71.794  1.00  6.80
ATOM     38  HD2 HIS     3      54.102  51.776  71.234  1.00  6.80
ATOM     39  C   HIS     3      56.759  49.885  70.532  1.00  6.80
ATOM     40  O   HIS     3      56.455  50.919  69.957  1.00  6.80
ATOM     41  N   HIS     4      58.030  49.452  70.565  1.00  6.26
ATOM     42  H   HIS     4      58.284  48.665  71.145  1.00  6.26
ATOM     43  CA  HIS     4      59.046  50.119  69.737  1.00  6.26
ATOM     44  HA  HIS     4      58.889  51.198  69.822  1.00  6.26
ATOM     45  CB  HIS     4      60.484  49.873  70.224  1.00  6.26
ATOM     46  HB1 HIS     4      60.818  48.884  69.926  1.00  6.26
ATOM     47  HB2 HIS     4      60.511  49.946  71.312  1.00  6.26
ATOM     48  CG  HIS     4      61.463  50.880  69.667  1.00  6.26
ATOM     49  ND1 HIS     4      61.914  52.016  70.337  1.00  6.26
ATOM     50  CE1 HIS     4      62.634  52.711  69.444  1.00  6.26
ATOM     51  HE1 HIS     4      63.082  53.676  69.639  1.00  6.26
ATOM     52  NE2 HIS     4      62.675  52.065  68.266  1.00  6.26
ATOM     53  HE2 HIS     4      63.066  52.434  67.411  1.00  6.26
ATOM     54  CD2 HIS     4      61.949  50.902  68.391  1.00  6.26
ATOM     55  HD2 HIS     4      61.712  50.201  67.604  1.00  6.26
ATOM     56  C   HIS     4      58.901  49.798  68.256  1.00  6.26
ATOM     57  O   HIS     4      59.104  50.688  67.458  1.00  6.26
ATOM     58  N   HIS     5      58.493  48.593  67.846  1.00  5.88
ATOM     59  H   HIS     5      58.315  47.871  68.523  1.00  5.88
ATOM     60  CA  HIS     5      58.159  48.354  66.427  1.00  5.88
ATOM     61  HA  HIS     5      58.977  48.713  65.800  1.00  5.88
ATOM     62  CB  HIS     5      57.978  46.856  66.170  1.00  5.88
ATOM     63  HB1 HIS     5      57.686  46.709  65.129  1.00  5.88
ATOM     64  HB2 HIS     5      57.180  46.469  66.805  1.00  5.88
ATOM     65  CG  HIS     5      59.244  46.082  66.428  1.00  5.88
ATOM     66  ND1 HIS     5      59.548  45.402  67.608  1.00  5.88
ATOM     67  CE1 HIS     5      60.777  44.891  67.434  1.00  5.88
ATOM     68  HE1 HIS     5      61.306  44.289  68.164  1.00  5.88
ATOM     69  NE2 HIS     5      61.260  45.231  66.228  1.00  5.88
ATOM     70  HE2 HIS     5      62.171  44.972  65.875  1.00  5.88
ATOM     71  CD2 HIS     5      60.308  45.987  65.579  1.00  5.88
ATOM     72  HD2 HIS     5      60.381  46.436  64.597  1.00  5.88
ATOM     73  C   HIS     5      56.931  49.159  66.005  1.00  5.88
ATOM     74  O   HIS     5      56.940  49.769  64.942  1.00  5.88
ATOM     75  N   HIS     6      55.938  49.255  66.889  1.00  4.95
ATOM     76  H   HIS     6      55.918  48.628  67.683  1.00  4.95
ATOM     77  CA  HIS     6      54.833  50.192  66.772  1.00  4.95
ATOM     78  HA  HIS     6      54.299  49.964  65.845  1.00  4.95
ATOM     79  CB  HIS     6      53.817  50.064  67.906  1.00  4.95
ATOM     80  HB1 HIS     6      53.155  50.920  67.884  1.00  4.95
ATOM     81  HB2 HIS     6      54.334  50.127  68.847  1.00  4.95
ATOM     82  CG  HIS     6      52.954  48.829  67.867  1.00  4.95
ATOM     83  ND1 HIS     6      52.849  47.920  66.807  1.00  4.95
ATOM     84  CE1 HIS     6      51.916  47.036  67.187  1.00  4.95
ATOM     85  HE1 HIS     6      51.575  46.215  66.573  1.00  4.95
ATOM     86  NE2 HIS     6      51.441  47.333  68.410  1.00  4.95
ATOM     87  HE2 HIS     6      50.688  46.862  68.886  1.00  4.95
ATOM     88  CD2 HIS     6      52.086  48.463  68.852  1.00  4.95
ATOM     89  HD2 HIS     6      51.900  49.009  69.769  1.00  4.95
ATOM     90  C   HIS     6      55.291  51.648  66.592  1.00  4.95
ATOM     91  O   HIS     6      54.673  52.426  65.876  1.00  4.95
ATOM     92  N   HIS     7      56.417  52.013  67.203  1.00  4.28
ATOM     93  H   HIS     7      56.858  51.340  67.811  1.00  4.28
ATOM     94  CA  HIS     7      57.031  53.339  67.143  1.00  4.28
ATOM     95  HA  HIS     7      56.345  54.011  66.625  1.00  4.28
ATOM     96  CB  HIS     7      57.189  53.921  68.566  1.00  4.28
ATOM     97  HB1 HIS     7      57.813  54.813  68.516  1.00  4.28
ATOM     98  HB2 HIS     7      57.691  53.199  69.209  1.00  4.28
ATOM     99  CG  HIS     7      55.866  54.331  69.194  1.00  4.28
ATOM    100  ND1 HIS     7      55.531  55.618  69.628  1.00  4.28
ATOM    101  CE1 HIS     7      54.221  55.578  69.935  1.00  4.28
ATOM    102  HE1 HIS     7      53.640  56.435  70.247  1.00  4.28
ATOM    103  NE2 HIS     7      53.729  54.340  69.750  1.00  4.28
ATOM    104  HE2 HIS     7      52.746  54.049  69.797  1.00  4.28
ATOM    105  CD2 HIS     7      54.753  53.547  69.301  1.00  4.28
ATOM    106  HD2 HIS     7      54.663  52.516  69.014  1.00  4.28
ATOM    107  C   HIS     7      58.286  53.325  66.263  1.00  4.28
ATOM    108  O   HIS     7      59.230  54.083  66.484  1.00  4.28
ATOM    109  N   HIS     8      58.274  52.448  65.248  1.00  3.99
ATOM    110  H   HIS     8      57.487  51.812  65.214  1.00  3.99
ATOM    111  CA  HIS     8      59.332  52.216  64.270  1.00  3.99
ATOM    112  HA  HIS     8      59.676  53.187  63.915  1.00  3.99
ATOM    113  CB  HIS     8      60.558  51.533  64.911  1.00  3.99
ATOM    114  HB1 HIS     8      60.281  50.534  65.239  1.00  3.99
ATOM    115  HB2 HIS     8      60.872  52.103  65.785  1.00  3.99
ATOM    116  CG  HIS     8      61.747  51.415  63.987  1.00  3.99
ATOM    117  ND1 HIS     8      62.598  52.451  63.595  1.00  3.99
ATOM    118  CE1 HIS     8      63.464  51.910  62.725  1.00  3.99
ATOM    119  HE1 HIS     8      64.238  52.463  62.210  1.00  3.99
ATOM    120  NE2 HIS     8      63.220  50.598  62.572  1.00  3.99
ATOM    121  HE2 HIS     8      63.703  49.965  61.937  1.00  3.99
ATOM    122  CD2 HIS     8      62.143  50.269  63.366  1.00  3.99
ATOM    123  HD2 HIS     8      61.653  49.310  63.442  1.00  3.99
ATOM    124  C   HIS     8      58.814  51.467  63.049  1.00  3.99
ATOM    125  O   HIS     8      59.147  50.296  62.831  1.00  3.99
ATOM    126  N   SER     9      57.999  52.147  62.239  1.00  3.13
ATOM    127  H   SER     9      57.718  53.087  62.484  1.00  3.13
ATOM    128  CA  SER     9      57.753  51.670  60.880  1.00  3.13
ATOM    129  HA  SER     9      57.474  50.621  60.987  1.00  3.13
ATOM    130  CB  SER     9      56.562  52.310  60.207  1.00  3.13
ATOM    131  HB1 SER     9      56.692  52.199  59.134  1.00  3.13
ATOM    132  HB2 SER     9      56.461  53.358  60.482  1.00  3.13
ATOM    133  OG  SER     9      55.443  51.541  60.623  1.00  3.13
ATOM    134  HG  SER     9      54.605  51.905  60.289  1.00  3.13
ATOM    135  C   SER     9      59.032  51.656  60.070  1.00  3.13
ATOM    136  O   SER     9      59.562  52.667  59.618  1.00  3.13
ATOM    137  N   HIS    10      59.602  50.454  60.001  1.00  3.37
ATOM    138  H   HIS    10      59.173  49.734  60.565  1.00  3.37
ATOM    139  CA  HIS    10      60.883  50.165  59.385  1.00  3.37
ATOM    140  HA  HIS    10      61.544  51.009  59.599  1.00  3.37
ATOM    141  CB  HIS    10      61.518  48.917  60.032  1.00  3.37
ATOM    142  HB1 HIS    10      61.049  48.012  59.644  1.00  3.37
ATOM    143  HB2 HIS    10      61.315  48.939  61.101  1.00  3.37
ATOM    144  CG  HIS    10      63.021  48.806  59.861  1.00  3.37
ATOM    145  ND1 HIS    10      63.901  48.274  60.808  1.00  3.37
ATOM    146  CE1 HIS    10      65.127  48.338  60.267  1.00  3.37
ATOM    147  HE1 HIS    10      66.029  47.971  60.740  1.00  3.37
ATOM    148  NE2 HIS    10      65.072  48.906  59.053  1.00  3.37
ATOM    149  HE2 HIS    10      65.859  49.025  58.425  1.00  3.37
ATOM    150  CD2 HIS    10      63.757  49.214  58.784  1.00  3.37
ATOM    151  HD2 HIS    10      63.369  49.664  57.886  1.00  3.37
ATOM    152  C   HIS    10      60.754  50.059  57.875  1.00  3.37
ATOM    153  O   HIS    10      60.894  48.985  57.286  1.00  3.37
ATOM    154  N   MET    11      60.440  51.195  57.266  1.00  2.53
ATOM    155  H   MET    11      60.249  51.994  57.871  1.00  2.53
ATOM    156  CA  MET    11      60.168  51.353  55.857  1.00  2.53
ATOM    157  HA  MET    11      59.502  50.543  55.602  1.00  2.53
ATOM    158  CB  MET    11      59.455  52.691  55.640  1.00  2.53
ATOM    159  HB1 MET    11      60.134  53.497  55.922  1.00  2.53
ATOM    160  HB2 MET    11      58.589  52.736  56.293  1.00  2.53
ATOM    161  CG  MET    11      59.006  52.921  54.192  1.00  2.53
ATOM    162  HG1 MET    11      59.806  52.633  53.516  1.00  2.53
ATOM    163  HG2 MET    11      58.891  53.999  54.081  1.00  2.53
ATOM    164  SD  MET    11      57.455  52.171  53.598  1.00  2.53
ATOM    165  CE  MET    11      57.332  50.567  54.408  1.00  2.53
ATOM    166  HE1 MET    11      58.218  49.956  54.272  1.00  2.53
ATOM    167  HE2 MET    11      57.110  50.678  55.468  1.00  2.53
ATOM    168  HE3 MET    11      56.534  50.051  53.912  1.00  2.53
ATOM    169  C   MET    11      61.422  51.195  55.001  1.00  2.53
ATOM    170  O   MET    11      61.996  52.141  54.464  1.00  2.53
ATOM    171  N   VAL    12      61.840  49.943  54.902  1.00  2.17
ATOM    172  H   VAL    12      61.342  49.244  55.444  1.00  2.17
ATOM    173  CA  VAL    12      62.987  49.475  54.150  1.00  2.17
ATOM    174  HA  VAL    12      63.346  50.284  53.513  1.00  2.17
ATOM    175  CB  VAL    12      64.136  49.064  55.099  1.00  2.17
ATOM    176  HB  VAL    12      64.208  49.829  55.872  1.00  2.17
ATOM    177  CG1 VAL    12      63.938  47.703  55.785  1.00  2.17
ATOM    178 1HG1 VAL    12      64.729  47.540  56.515  1.00  2.17
ATOM    179 2HG1 VAL    12      62.977  47.677  56.299  1.00  2.17
ATOM    180 3HG1 VAL    12      63.969  46.895  55.054  1.00  2.17
ATOM    181  CG2 VAL    12      65.499  49.033  54.406  1.00  2.17
ATOM    182 1HG2 VAL    12      66.283  48.953  55.158  1.00  2.17
ATOM    183 2HG2 VAL    12      65.581  48.177  53.744  1.00  2.17
ATOM    184 3HG2 VAL    12      65.648  49.937  53.829  1.00  2.17
ATOM    185  C   VAL    12      62.573  48.326  53.229  1.00  2.17
ATOM    186  O   VAL    12      61.586  47.644  53.502  1.00  2.17
ATOM    187  N   VAL    13      63.380  48.048  52.207  1.00  2.04
ATOM    188  H   VAL    13      64.062  48.747  51.923  1.00  2.04
ATOM    189  CA  VAL    13      63.727  46.648  51.922  1.00  2.04
ATOM    190  HA  VAL    13      63.508  46.051  52.808  1.00  2.04
ATOM    191  CB  VAL    13      62.978  46.014  50.746  1.00  2.04
ATOM    192  HB  VAL    13      63.389  46.418  49.828  1.00  2.04
ATOM    193  CG1 VAL    13      63.181  44.490  50.735  1.00  2.04
ATOM    194 1HG1 VAL    13      62.693  44.074  49.860  1.00  2.04
ATOM    195 2HG1 VAL    13      64.236  44.233  50.667  1.00  2.04
ATOM    196 3HG1 VAL    13      62.753  44.043  51.633  1.00  2.04
ATOM    197  CG2 VAL    13      61.472  46.261  50.768  1.00  2.04
ATOM    198 1HG2 VAL    13      61.038  45.800  49.889  1.00  2.04
ATOM    199 2HG2 VAL    13      61.028  45.832  51.667  1.00  2.04
ATOM    200 3HG2 VAL    13      61.271  47.329  50.738  1.00  2.04
ATOM    201  C   VAL    13      65.213  46.544  51.644  1.00  2.04
ATOM    202  O   VAL    13      65.738  47.302  50.838  1.00  2.04
ATOM    203  N   ILE    14      65.903  45.608  52.283  1.00  2.52
ATOM    204  H   ILE    14      65.432  44.966  52.903  1.00  2.52
ATOM    205  CA  ILE    14      67.314  45.384  51.993  1.00  2.52
ATOM    206  HA  ILE    14      67.759  46.302  51.609  1.00  2.52
ATOM    207  CB  ILE    14      68.104  45.004  53.269  1.00  2.52
ATOM    208  HB  ILE    14      67.821  43.996  53.578  1.00  2.52
ATOM    209  CG2 ILE    14      69.612  45.002  52.936  1.00  2.52
ATOM    210 1HG2 ILE    14      70.183  44.643  53.792  1.00  2.52
ATOM    211 2HG2 ILE    14      69.819  44.331  52.102  1.00  2.52
ATOM    212 3HG2 ILE    14      69.942  46.009  52.681  1.00  2.52
ATOM    213  CG1 ILE    14      67.768  45.969  54.435  1.00  2.52
ATOM    214 1HG1 ILE    14      66.733  45.808  54.737  1.00  2.52
ATOM    215 2HG1 ILE    14      67.851  46.998  54.088  1.00  2.52
ATOM    216  CD1 ILE    14      68.627  45.809  55.696  1.00  2.52
ATOM    217  HD1 ILE    14      68.222  46.442  56.486  1.00  2.52
ATOM    218  HD2 ILE    14      68.614  44.770  56.026  1.00  2.52
ATOM    219  HD3 ILE    14      69.653  46.121  55.500  1.00  2.52
ATOM    220  C   ILE    14      67.445  44.307  50.916  1.00  2.52
ATOM    221  O   ILE    14      67.009  43.178  51.117  1.00  2.52
ATOM    222  N   HIS    15      68.048  44.658  49.780  1.00  2.64
ATOM    223  H   HIS    15      68.384  45.613  49.689  1.00  2.64
ATOM    224  CA  HIS    15      68.416  43.711  48.727  1.00  2.64
ATOM    225  HA  HIS    15      67.586  43.028  48.567  1.00  2.64
ATOM    226  CB  HIS    15      68.623  44.491  47.414  1.00  2.64
ATOM    227  HB1 HIS    15      69.602  44.968  47.414  1.00  2.64
ATOM    228  HB2 HIS    15      67.887  45.293  47.363  1.00  2.64
ATOM    229  CG  HIS    15      68.476  43.669  46.154  1.00  2.64
ATOM    230  ND1 HIS    15      68.165  44.183  44.893  1.00  2.64
ATOM    231  CE1 HIS    15      68.297  43.161  44.029  1.00  2.64
ATOM    232  HE1 HIS    15      68.198  43.238  42.955  1.00  2.64
ATOM    233  NE2 HIS    15      68.666  42.048  44.678  1.00  2.64
ATOM    234  HE2 HIS    15      69.068  41.208  44.248  1.00  2.64
ATOM    235  CD2 HIS    15      68.763  42.344  46.013  1.00  2.64
ATOM    236  HD2 HIS    15      69.133  41.670  46.764  1.00  2.64
ATOM    237  C   HIS    15      69.659  42.934  49.154  1.00  2.64
ATOM    238  O   HIS    15      70.706  43.577  49.296  1.00  2.64
ATOM    239  N   PRO    16      69.564  41.609  49.410  1.00  3.29
ATOM    240  CD  PRO    16      68.373  40.766  49.328  1.00  3.29
ATOM    241  HD1 PRO    16      68.198  40.471  48.293  1.00  3.29
ATOM    242  HD2 PRO    16      67.488  41.254  49.729  1.00  3.29
ATOM    243  CG  PRO    16      68.678  39.526  50.160  1.00  3.29
ATOM    244  HG1 PRO    16      68.127  38.654  49.804  1.00  3.29
ATOM    245  HG2 PRO    16      68.453  39.724  51.209  1.00  3.29
ATOM    246  CB  PRO    16      70.182  39.363  49.976  1.00  3.29
ATOM    247  HB1 PRO    16      70.369  38.837  49.039  1.00  3.29
ATOM    248  HB2 PRO    16      70.633  38.825  50.810  1.00  3.29
ATOM    249  CA  PRO    16      70.685  40.810  49.899  1.00  3.29
ATOM    250  HA  PRO    16      70.935  41.151  50.904  1.00  3.29
ATOM    251  C   PRO    16      71.937  40.922  49.026  1.00  3.29
ATOM    252  O   PRO    16      73.007  41.226  49.540  1.00  3.29
ATOM    253  N   ASP    17      71.805  40.718  47.713  1.00  3.41
ATOM    254  H   ASP    17      70.905  40.413  47.344  1.00  3.41
ATOM    255  CA  ASP    17      72.935  40.617  46.788  1.00  3.41
ATOM    256  HA  ASP    17      73.658  39.964  47.279  1.00  3.41
ATOM    257  CB  ASP    17      72.559  39.862  45.486  1.00  3.41
ATOM    258  HB1 ASP    17      72.764  38.803  45.651  1.00  3.41
ATOM    259  HB2 ASP    17      73.220  40.190  44.682  1.00  3.41
ATOM    260  CG  ASP    17      71.096  39.969  45.030  1.00  3.41
ATOM    261  OD1 ASP    17      70.198  39.609  45.825  1.00  3.41
ATOM    262  OD2 ASP    17      70.850  40.465  43.909  1.00  3.41
ATOM    263  C   ASP    17      73.735  41.923  46.568  1.00  3.41
ATOM    264  O   ASP    17      74.953  41.909  46.753  1.00  3.41
ATOM    265  N   PRO    18      73.119  43.090  46.294  1.00  3.42
ATOM    266  CD  PRO    18      71.796  43.257  45.738  1.00  3.42
ATOM    267  HD1 PRO    18      71.085  43.290  46.558  1.00  3.42
ATOM    268  HD2 PRO    18      71.548  42.476  45.032  1.00  3.42
ATOM    269  CG  PRO    18      71.830  44.594  45.010  1.00  3.42
ATOM    270  HG1 PRO    18      70.839  45.038  44.917  1.00  3.42
ATOM    271  HG2 PRO    18      72.292  44.468  44.030  1.00  3.42
ATOM    272  CB  PRO    18      72.739  45.414  45.914  1.00  3.42
ATOM    273  HB1 PRO    18      72.132  45.802  46.732  1.00  3.42
ATOM    274  HB2 PRO    18      73.220  46.229  45.372  1.00  3.42
ATOM    275  CA  PRO    18      73.759  44.398  46.447  1.00  3.42
ATOM    276  HA  PRO    18      74.657  44.420  45.828  1.00  3.42
ATOM    277  C   PRO    18      74.137  44.759  47.893  1.00  3.42
ATOM    278  O   PRO    18      74.839  45.753  48.115  1.00  3.42
ATOM    279  N   GLY    19      73.615  44.031  48.887  1.00  3.21
ATOM    280  H   GLY    19      73.103  43.193  48.632  1.00  3.21
ATOM    281  CA  GLY    19      73.573  44.384  50.310  1.00  3.21
ATOM    282  HA1 GLY    19      74.565  44.254  50.741  1.00  3.21
ATOM    283  HA2 GLY    19      72.890  43.701  50.815  1.00  3.21
ATOM    284  C   GLY    19      73.102  45.803  50.585  1.00  3.21
ATOM    285  O   GLY    19      73.753  46.513  51.353  1.00  3.21
ATOM    286  N   ARG    20      72.059  46.266  49.883  1.00  2.84
ATOM    287  H   ARG    20      71.514  45.595  49.345  1.00  2.84
ATOM    288  CA  ARG    20      71.767  47.711  49.789  1.00  2.84
ATOM    289  HA  ARG    20      72.349  48.202  50.566  1.00  2.84
ATOM    290  CB  ARG    20      72.220  48.262  48.422  1.00  2.84
ATOM    291  HB1 ARG    20      71.353  48.376  47.768  1.00  2.84
ATOM    292  HB2 ARG    20      72.883  47.544  47.944  1.00  2.84
ATOM    293  CG  ARG    20      72.984  49.600  48.492  1.00  2.84
ATOM    294  HG1 ARG    20      72.293  50.383  48.806  1.00  2.84
ATOM    295  HG2 ARG    20      73.319  49.842  47.483  1.00  2.84
ATOM    296  CD  ARG    20      74.213  49.628  49.428  1.00  2.84
ATOM    297  HD1 ARG    20      73.865  49.718  50.459  1.00  2.84
ATOM    298  HD2 ARG    20      74.806  50.515  49.195  1.00  2.84
ATOM    299  NE  ARG    20      75.062  48.425  49.316  1.00  2.84
ATOM    300  HE  ARG    20      74.740  47.685  48.702  1.00  2.84
ATOM    301  CZ  ARG    20      76.071  48.077  50.094  1.00  2.84
ATOM    302  NH1 ARG    20      76.600  46.899  49.944  1.00  2.84
ATOM    303 1HH1 ARG    20      76.156  46.273  49.272  1.00  2.84
ATOM    304 2HH1 ARG    20      77.315  46.561  50.553  1.00  2.84
ATOM    305  NH2 ARG    20      76.557  48.866  51.016  1.00  2.84
ATOM    306 1HH2 ARG    20      76.108  49.748  51.171  1.00  2.84
ATOM    307 2HH2 ARG    20      77.296  48.552  51.615  1.00  2.84
ATOM    308  C   ARG    20      70.320  48.041  50.130  1.00  2.84
ATOM    309  O   ARG    20      69.393  47.320  49.777  1.00  2.84
ATOM    310  N   GLU    21      70.167  49.128  50.881  1.00  2.58
ATOM    311  H   GLU    21      70.987  49.641  51.155  1.00  2.58
ATOM    312  CA  GLU    21      68.913  49.509  51.515  1.00  2.58
ATOM    313  HA  GLU    21      68.341  48.605  51.738  1.00  2.58
ATOM    314  CB  GLU    21      69.178  50.208  52.860  1.00  2.58
ATOM    315  HB1 GLU    21      68.208  50.465  53.285  1.00  2.58
ATOM    316  HB2 GLU    21      69.735  51.132  52.697  1.00  2.58
ATOM    317  CG  GLU    21      69.953  49.322  53.850  1.00  2.58
ATOM    318  HG1 GLU    21      71.014  49.332  53.587  1.00  2.58
ATOM    319  HG2 GLU    21      69.603  48.294  53.775  1.00  2.58
ATOM    320  CD  GLU    21      69.754  49.815  55.289  1.00  2.58
ATOM    321  OE1 GLU    21      68.595  49.819  55.759  1.00  2.58
ATOM    322  OE2 GLU    21      70.706  50.324  55.916  1.00  2.58
ATOM    323  C   GLU    21      68.044  50.376  50.598  1.00  2.58
ATOM    324  O   GLU    21      68.224  51.592  50.494  1.00  2.58
ATOM    325  N   LEU    22      67.115  49.727  49.904  1.00  2.08
ATOM    326  H   LEU    22      66.989  48.735  50.082  1.00  2.08
ATOM    327  CA  LEU    22      66.147  50.350  49.010  1.00  2.08
ATOM    328  HA  LEU    22      66.621  51.179  48.484  1.00  2.08
ATOM    329  CB  LEU    22      65.672  49.296  47.983  1.00  2.08
ATOM    330  HB1 LEU    22      65.069  49.800  47.232  1.00  2.08
ATOM    331  HB2 LEU    22      65.021  48.585  48.494  1.00  2.08
ATOM    332  CG  LEU    22      66.760  48.486  47.253  1.00  2.08
ATOM    333  HG  LEU    22      67.244  47.819  47.966  1.00  2.08
ATOM    334  CD1 LEU    22      66.110  47.630  46.164  1.00  2.08
ATOM    335 1HD1 LEU    22      66.858  46.980  45.707  1.00  2.08
ATOM    336 2HD1 LEU    22      65.333  47.010  46.603  1.00  2.08
ATOM    337 3HD1 LEU    22      65.668  48.259  45.390  1.00  2.08
ATOM    338  CD2 LEU    22      67.831  49.365  46.603  1.00  2.08
ATOM    339 1HD2 LEU    22      68.544  48.733  46.074  1.00  2.08
ATOM    340 2HD2 LEU    22      67.376  50.057  45.897  1.00  2.08
ATOM    341 3HD2 LEU    22      68.367  49.926  47.368  1.00  2.08
ATOM    342  C   LEU    22      64.922  50.876  49.771  1.00  2.08
ATOM    343  O   LEU    22      64.587  50.486  50.895  1.00  2.08
ATOM    344  N   SER    23      64.200  51.740  49.071  1.00  1.83
ATOM    345  H   SER    23      64.541  51.957  48.145  1.00  1.83
ATOM    346  CA  SER    23      62.828  52.135  49.376  1.00  1.83
ATOM    347  HA  SER    23      62.755  52.409  50.427  1.00  1.83
ATOM    348  CB  SER    23      62.610  53.378  48.520  1.00  1.83
ATOM    349  HB1 SER    23      62.576  53.098  47.467  1.00  1.83
ATOM    350  HB2 SER    23      63.441  54.070  48.667  1.00  1.83
ATOM    351  OG  SER    23      61.431  54.037  48.868  1.00  1.83
ATOM    352  HG  SER    23      60.958  54.128  47.989  1.00  1.83
ATOM    353  C   SER    23      61.861  50.999  49.020  1.00  1.83
ATOM    354  O   SER    23      62.078  50.326  48.019  1.00  1.83
ATOM    355  N   PRO    24      60.772  50.777  49.771  1.00  1.59
ATOM    356  CD  PRO    24      60.652  51.130  51.167  1.00  1.59
ATOM    357  HD1 PRO    24      60.256  52.139  51.264  1.00  1.59
ATOM    358  HD2 PRO    24      61.602  51.037  51.696  1.00  1.59
ATOM    359  CG  PRO    24      59.662  50.112  51.708  1.00  1.59
ATOM    360  HG1 PRO    24      59.174  50.496  52.577  1.00  1.59
ATOM    361  HG2 PRO    24      60.178  49.185  51.956  1.00  1.59
ATOM    362  CB  PRO    24      58.708  49.868  50.541  1.00  1.59
ATOM    363  HB1 PRO    24      58.042  50.719  50.397  1.00  1.59
ATOM    364  HB2 PRO    24      58.158  48.933  50.654  1.00  1.59
ATOM    365  CA  PRO    24      59.748  49.788  49.432  1.00  1.59
ATOM    366  HA  PRO    24      60.228  48.814  49.524  1.00  1.59
ATOM    367  C   PRO    24      59.225  49.826  47.993  1.00  1.59
ATOM    368  O   PRO    24      59.073  48.764  47.380  1.00  1.59
ATOM    369  N   GLU    25      59.050  51.013  47.401  1.00  1.69
ATOM    370  H   GLU    25      59.280  51.862  47.896  1.00  1.69
ATOM    371  CA  GLU    25      58.699  51.086  45.977  1.00  1.69
ATOM    372  HA  GLU    25      57.941  50.322  45.806  1.00  1.69
ATOM    373  CB  GLU    25      58.028  52.416  45.588  1.00  1.69
ATOM    374  HB1 GLU    25      57.636  52.896  46.483  1.00  1.69
ATOM    375  HB2 GLU    25      57.172  52.169  44.961  1.00  1.69
ATOM    376  CG  GLU    25      58.853  53.420  44.768  1.00  1.69
ATOM    377  HG1 GLU    25      58.217  54.283  44.594  1.00  1.69
ATOM    378  HG2 GLU    25      59.077  52.986  43.791  1.00  1.69
ATOM    379  CD  GLU    25      60.145  53.873  45.446  1.00  1.69
ATOM    380  OE1 GLU    25      60.175  53.894  46.705  1.00  1.69
ATOM    381  OE2 GLU    25      61.117  54.179  44.715  1.00  1.69
ATOM    382  C   GLU    25      59.837  50.715  45.023  1.00  1.69
ATOM    383  O   GLU    25      59.599  50.227  43.925  1.00  1.69
ATOM    384  N   GLU    26      61.077  50.906  45.453  1.00  1.93
ATOM    385  H   GLU    26      61.200  51.248  46.394  1.00  1.93
ATOM    386  CA  GLU    26      62.277  50.572  44.698  1.00  1.93
ATOM    387  HA  GLU    26      62.118  50.857  43.659  1.00  1.93
ATOM    388  CB  GLU    26      63.433  51.437  45.232  1.00  1.93
ATOM    389  HB1 GLU    26      63.644  51.188  46.267  1.00  1.93
ATOM    390  HB2 GLU    26      63.090  52.471  45.221  1.00  1.93
ATOM    391  CG  GLU    26      64.738  51.355  44.430  1.00  1.93
ATOM    392  HG1 GLU    26      64.522  50.986  43.425  1.00  1.93
ATOM    393  HG2 GLU    26      65.410  50.644  44.907  1.00  1.93
ATOM    394  CD  GLU    26      65.403  52.737  44.331  1.00  1.93
ATOM    395  OE1 GLU    26      65.485  53.241  43.183  1.00  1.93
ATOM    396  OE2 GLU    26      65.706  53.346  45.390  1.00  1.93
ATOM    397  C   GLU    26      62.571  49.064  44.714  1.00  1.93
ATOM    398  O   GLU    26      63.065  48.510  43.735  1.00  1.93
ATOM    399  N   ALA    27      62.178  48.384  45.790  1.00  1.84
ATOM    400  H   ALA    27      61.818  48.927  46.566  1.00  1.84
ATOM    401  CA  ALA    27      62.209  46.938  45.936  1.00  1.84
ATOM    402  HA  ALA    27      63.169  46.563  45.576  1.00  1.84
ATOM    403  CB  ALA    27      62.101  46.662  47.427  1.00  1.84
ATOM    404  HB1 ALA    27      62.197  45.592  47.613  1.00  1.84
ATOM    405  HB2 ALA    27      62.901  47.202  47.929  1.00  1.84
ATOM    406  HB3 ALA    27      61.142  47.015  47.806  1.00  1.84
ATOM    407  C   ALA    27      61.094  46.223  45.139  1.00  1.84
ATOM    408  O   ALA    27      61.348  45.209  44.467  1.00  1.84
ATOM    409  N   HIS    28      59.873  46.786  45.150  1.00  1.98
ATOM    410  H   HIS    28      59.700  47.580  45.756  1.00  1.98
ATOM    411  CA  HIS    28      58.813  46.348  44.223  1.00  1.98
ATOM    412  HA  HIS    28      58.668  45.276  44.355  1.00  1.98
ATOM    413  CB  HIS    28      57.470  47.024  44.581  1.00  1.98
ATOM    414  HB1 HIS    28      57.648  47.811  45.313  1.00  1.98
ATOM    415  HB2 HIS    28      56.850  46.275  45.074  1.00  1.98
ATOM    416  CG  HIS    28      56.646  47.635  43.465  1.00  1.98
ATOM    417  ND1 HIS    28      55.585  47.027  42.782  1.00  1.98
ATOM    418  CE1 HIS    28      55.060  47.980  41.998  1.00  1.98
ATOM    419  HE1 HIS    28      54.226  47.828  41.330  1.00  1.98
ATOM    420  NE2 HIS    28      55.682  49.153  42.189  1.00  1.98
ATOM    421  HE2 HIS    28      55.414  50.043  41.785  1.00  1.98
ATOM    422  CD2 HIS    28      56.686  48.951  43.105  1.00  1.98
ATOM    423  HD2 HIS    28      57.342  49.701  43.512  1.00  1.98
ATOM    424  C   HIS    28      59.245  46.498  42.759  1.00  1.98
ATOM    425  O   HIS    28      59.211  45.540  41.992  1.00  1.98
ATOM    426  N   ARG    29      59.807  47.652  42.394  1.00  2.41
ATOM    427  H   ARG    29      59.815  48.402  43.080  1.00  2.41
ATOM    428  CA  ARG    29      60.414  47.926  41.081  1.00  2.41
ATOM    429  HA  ARG    29      59.685  47.710  40.300  1.00  2.41
ATOM    430  CB  ARG    29      60.700  49.444  41.097  1.00  2.41
ATOM    431  HB1 ARG    29      61.273  49.673  41.993  1.00  2.41
ATOM    432  HB2 ARG    29      59.737  49.954  41.175  1.00  2.41
ATOM    433  CG  ARG    29      61.468  50.053  39.918  1.00  2.41
ATOM    434  HG1 ARG    29      61.096  49.621  38.989  1.00  2.41
ATOM    435  HG2 ARG    29      62.525  49.807  40.017  1.00  2.41
ATOM    436  CD  ARG    29      61.294  51.586  39.841  1.00  2.41
ATOM    437  HD1 ARG    29      60.263  51.793  39.547  1.00  2.41
ATOM    438  HD2 ARG    29      61.937  51.970  39.048  1.00  2.41
ATOM    439  NE  ARG    29      61.565  52.321  41.102  1.00  2.41
ATOM    440  HE  ARG    29      60.767  52.671  41.610  1.00  2.41
ATOM    441  CZ  ARG    29      62.740  52.718  41.559  1.00  2.41
ATOM    442  NH1 ARG    29      62.841  53.518  42.573  1.00  2.41
ATOM    443 1HH1 ARG    29      62.059  53.797  43.177  1.00  2.41
ATOM    444 2HH1 ARG    29      63.788  53.761  42.855  1.00  2.41
ATOM    445  NH2 ARG    29      63.878  52.349  41.048  1.00  2.41
ATOM    446 1HH2 ARG    29      63.912  51.686  40.299  1.00  2.41
ATOM    447 2HH2 ARG    29      64.713  52.623  41.571  1.00  2.41
ATOM    448  C   ARG    29      61.651  47.081  40.749  1.00  2.41
ATOM    449  O   ARG    29      61.989  47.005  39.570  1.00  2.41
ATOM    450  N   ALA    30      62.286  46.414  41.720  1.00  2.56
ATOM    451  H   ALA    30      62.024  46.582  42.678  1.00  2.56
ATOM    452  CA  ALA    30      63.388  45.481  41.440  1.00  2.56
ATOM    453  HA  ALA    30      63.793  45.660  40.443  1.00  2.56
ATOM    454  CB  ALA    30      64.499  45.751  42.464  1.00  2.56
ATOM    455  HB1 ALA    30      65.348  45.093  42.270  1.00  2.56
ATOM    456  HB2 ALA    30      64.832  46.787  42.389  1.00  2.56
ATOM    457  HB3 ALA    30      64.133  45.565  43.474  1.00  2.56
ATOM    458  C   ALA    30      62.922  44.015  41.491  1.00  2.56
ATOM    459  O   ALA    30      63.731  43.109  41.305  1.00  2.56
ATOM    460  N   GLY    31      61.639  43.763  41.785  1.00  2.66
ATOM    461  H   GLY    31      61.008  44.537  41.953  1.00  2.66
ATOM    462  CA  GLY    31      61.097  42.414  41.939  1.00  2.66
ATOM    463  HA1 GLY    31      61.441  41.791  41.113  1.00  2.66
ATOM    464  HA2 GLY    31      60.009  42.469  41.903  1.00  2.66
ATOM    465  C   GLY    31      61.485  41.720  43.249  1.00  2.66
ATOM    466  O   GLY    31      61.022  40.616  43.527  1.00  2.66
ATOM    467  N   LEU    32      62.302  42.394  44.056  1.00  2.42
ATOM    468  H   LEU    32      62.575  43.311  43.740  1.00  2.42
ATOM    469  CA  LEU    32      62.754  42.001  45.379  1.00  2.42
ATOM    470  HA  LEU    32      63.253  41.033  45.313  1.00  2.42
ATOM    471  CB  LEU    32      63.775  43.074  45.817  1.00  2.42
ATOM    472  HB1 LEU    32      63.302  44.050  45.721  1.00  2.42
ATOM    473  HB2 LEU    32      64.623  43.052  45.129  1.00  2.42
ATOM    474  CG  LEU    32      64.305  42.960  47.257  1.00  2.42
ATOM    475  HG  LEU    32      63.480  42.904  47.963  1.00  2.42
ATOM    476  CD1 LEU    32      65.206  41.742  47.445  1.00  2.42
ATOM    477 1HD1 LEU    32      65.553  41.706  48.476  1.00  2.42
ATOM    478 2HD1 LEU    32      64.637  40.835  47.244  1.00  2.42
ATOM    479 3HD1 LEU    32      66.053  41.794  46.761  1.00  2.42
ATOM    480  CD2 LEU    32      65.096  44.218  47.593  1.00  2.42
ATOM    481 1HD2 LEU    32      65.533  44.127  48.585  1.00  2.42
ATOM    482 2HD2 LEU    32      65.872  44.367  46.844  1.00  2.42
ATOM    483 3HD2 LEU    32      64.435  45.080  47.589  1.00  2.42
ATOM    484  C   LEU    32      61.629  41.879  46.404  1.00  2.42
ATOM    485  O   LEU    32      61.760  41.079  47.329  1.00  2.42
ATOM    486  N   ILE    33      60.533  42.636  46.250  1.00  2.31
ATOM    487  H   ILE    33      60.469  43.260  45.455  1.00  2.31
ATOM    488  CA  ILE    33      59.288  42.238  46.948  1.00  2.31
ATOM    489  HA  ILE    33      59.377  41.193  47.244  1.00  2.31
ATOM    490  CB  ILE    33      59.000  43.050  48.230  1.00  2.31
ATOM    491  HB  ILE    33      58.008  42.755  48.578  1.00  2.31
ATOM    492  CG2 ILE    33      59.986  42.669  49.345  1.00  2.31
ATOM    493 1HG2 ILE    33      59.708  43.130  50.291  1.00  2.31
ATOM    494 2HG2 ILE    33      59.988  41.586  49.478  1.00  2.31
ATOM    495 3HG2 ILE    33      60.988  42.980  49.066  1.00  2.31
ATOM    496  CG1 ILE    33      58.967  44.570  47.974  1.00  2.31
ATOM    497 1HG1 ILE    33      58.345  44.780  47.104  1.00  2.31
ATOM    498 2HG1 ILE    33      59.972  44.924  47.767  1.00  2.31
ATOM    499  CD1 ILE    33      58.382  45.345  49.156  1.00  2.31
ATOM    500  HD1 ILE    33      58.331  46.407  48.914  1.00  2.31
ATOM    501  HD2 ILE    33      57.389  44.963  49.370  1.00  2.31
ATOM    502  HD3 ILE    33      58.983  45.215  50.050  1.00  2.31
ATOM    503  C   ILE    33      58.089  42.293  46.013  1.00  2.31
ATOM    504  O   ILE    33      58.041  43.092  45.082  1.00  2.31
ATOM    505  N   ASP    34      57.101  41.440  46.286  1.00  2.52
ATOM    506  H   ASP    34      57.201  40.801  47.055  1.00  2.52
ATOM    507  CA  ASP    34      55.839  41.448  45.554  1.00  2.52
ATOM    508  HA  ASP    34      56.092  41.417  44.494  1.00  2.52
ATOM    509  CB  ASP    34      55.032  40.160  45.864  1.00  2.52
ATOM    510  HB1 ASP    34      55.571  39.552  46.594  1.00  2.52
ATOM    511  HB2 ASP    34      54.971  39.570  44.949  1.00  2.52
ATOM    512  CG  ASP    34      53.604  40.386  46.386  1.00  2.52
ATOM    513  OD1 ASP    34      52.679  40.617  45.572  1.00  2.52
ATOM    514  OD2 ASP    34      53.424  40.401  47.622  1.00  2.52
ATOM    515  C   ASP    34      55.042  42.736  45.770  1.00  2.52
ATOM    516  O   ASP    34      55.103  43.354  46.829  1.00  2.52
ATOM    517  N   TRP    35      54.251  43.098  44.766  1.00  2.44
ATOM    518  H   TRP    35      54.251  42.499  43.953  1.00  2.44
ATOM    519  CA  TRP    35      53.325  44.230  44.756  1.00  2.44
ATOM    520  HA  TRP    35      53.892  45.157  44.661  1.00  2.44
ATOM    521  CB  TRP    35      52.484  44.009  43.485  1.00  2.44
ATOM    522  HB1 TRP    35      51.861  43.126  43.633  1.00  2.44
ATOM    523  HB2 TRP    35      53.168  43.765  42.669  1.00  2.44
ATOM    524  CG  TRP    35      51.604  45.105  42.974  1.00  2.44
ATOM    525  CD1 TRP    35      51.934  45.936  41.961  1.00  2.44
ATOM    526  HD1 TRP    35      52.891  45.915  41.451  1.00  2.44
ATOM    527  NE1 TRP    35      50.836  46.697  41.608  1.00  2.44
ATOM    528  HE1 TRP    35      50.818  47.304  40.801  1.00  2.44
ATOM    529  CE2 TRP    35      49.734  46.382  42.373  1.00  2.44
ATOM    530  CZ2 TRP    35      48.403  46.822  42.356  1.00  2.44
ATOM    531  HZ2 TRP    35      48.091  47.579  41.653  1.00  2.44
ATOM    532  CH2 TRP    35      47.470  46.214  43.214  1.00  2.44
ATOM    533  HH2 TRP    35      46.431  46.512  43.174  1.00  2.44
ATOM    534  CZ3 TRP    35      47.885  45.181  44.075  1.00  2.44
ATOM    535  HZ3 TRP    35      47.163  44.659  44.689  1.00  2.44
ATOM    536  CE3 TRP    35      49.231  44.770  44.105  1.00  2.44
ATOM    537  HE3 TRP    35      49.531  43.954  44.746  1.00  2.44
ATOM    538  CD2 TRP    35      50.192  45.358  43.256  1.00  2.44
ATOM    539  C   TRP    35      52.456  44.306  46.023  1.00  2.44
ATOM    540  O   TRP    35      52.301  45.366  46.633  1.00  2.44
ATOM    541  N   ASN    36      51.926  43.168  46.473  1.00  2.66
ATOM    542  H   ASN    36      52.164  42.306  45.982  1.00  2.66
ATOM    543  CA  ASN    36      51.083  43.073  47.657  1.00  2.66
ATOM    544  HA  ASN    36      50.368  43.897  47.624  1.00  2.66
ATOM    545  CB  ASN    36      50.291  41.758  47.621  1.00  2.66
ATOM    546  HB1 ASN    36      49.633  41.708  48.486  1.00  2.66
ATOM    547  HB2 ASN    36      50.966  40.904  47.647  1.00  2.66
ATOM    548  CG  ASN    36      49.421  41.669  46.385  1.00  2.66
ATOM    549  OD1 ASN    36      48.343  42.240  46.346  1.00  2.66
ATOM    550  ND2 ASN    36      49.888  41.010  45.351  1.00  2.66
ATOM    551 1HD2 ASN    36      50.843  40.633  45.381  1.00  2.66
ATOM    552 2HD2 ASN    36      49.312  40.921  44.536  1.00  2.66
ATOM    553  C   ASN    36      51.872  43.227  48.965  1.00  2.66
ATOM    554  O   ASN    36      51.363  43.821  49.918  1.00  2.66
ATOM    555  N   MET    37      53.081  42.674  49.073  1.00  2.42
ATOM    556  H   MET    37      53.407  42.085  48.305  1.00  2.42
ATOM    557  CA  MET    37      53.981  42.865  50.212  1.00  2.42
ATOM    558  HA  MET    37      53.431  42.677  51.130  1.00  2.42
ATOM    559  CB  MET    37      55.174  41.896  50.148  1.00  2.42
ATOM    560  HB1 MET    37      55.978  42.278  50.778  1.00  2.42
ATOM    561  HB2 MET    37      55.553  41.839  49.126  1.00  2.42
ATOM    562  CG  MET    37      54.808  40.487  50.640  1.00  2.42
ATOM    563  HG1 MET    37      55.713  39.878  50.628  1.00  2.42
ATOM    564  HG2 MET    37      54.113  40.041  49.932  1.00  2.42
ATOM    565  SD  MET    37      54.061  40.377  52.299  1.00  2.42
ATOM    566  CE  MET    37      55.379  41.093  53.323  1.00  2.42
ATOM    567  HE1 MET    37      55.107  41.018  54.376  1.00  2.42
ATOM    568  HE2 MET    37      56.311  40.550  53.158  1.00  2.42
ATOM    569  HE3 MET    37      55.521  42.144  53.071  1.00  2.42
ATOM    570  C   MET    37      54.464  44.308  50.340  1.00  2.42
ATOM    571  O   MET    37      54.482  44.844  51.444  1.00  2.42
ATOM    572  N   PHE    38      54.753  44.965  49.223  1.00  1.94
ATOM    573  H   PHE    38      54.754  44.432  48.355  1.00  1.94
ATOM    574  CA  PHE    38      55.052  46.389  49.137  1.00  1.94
ATOM    575  HA  PHE    38      55.911  46.622  49.765  1.00  1.94
ATOM    576  CB  PHE    38      55.396  46.711  47.668  1.00  1.94
ATOM    577  HB1 PHE    38      54.707  46.167  47.023  1.00  1.94
ATOM    578  HB2 PHE    38      56.391  46.328  47.448  1.00  1.94
ATOM    579  CG  PHE    38      55.348  48.174  47.258  1.00  1.94
ATOM    580  CD1 PHE    38      55.909  49.168  48.077  1.00  1.94
ATOM    581  HD1 PHE    38      56.382  48.893  49.005  1.00  1.94
ATOM    582  CE1 PHE    38      55.865  50.515  47.685  1.00  1.94
ATOM    583  HE1 PHE    38      56.340  51.252  48.301  1.00  1.94
ATOM    584  CZ  PHE    38      55.259  50.886  46.475  1.00  1.94
ATOM    585  HZ  PHE    38      55.237  51.922  46.169  1.00  1.94
ATOM    586  CE2 PHE    38      54.749  49.892  45.630  1.00  1.94
ATOM    587  HE2 PHE    38      54.365  50.159  44.657  1.00  1.94
ATOM    588  CD2 PHE    38      54.776  48.543  46.025  1.00  1.94
ATOM    589  HD2 PHE    38      54.388  47.783  45.359  1.00  1.94
ATOM    590  C   PHE    38      53.897  47.253  49.632  1.00  1.94
ATOM    591  O   PHE    38      54.103  48.134  50.472  1.00  1.94
ATOM    592  N   VAL    39      52.676  46.952  49.180  1.00  2.08
ATOM    593  H   VAL    39      52.588  46.273  48.428  1.00  2.08
ATOM    594  CA  VAL    39      51.488  47.653  49.675  1.00  2.08
ATOM    595  HA  VAL    39      51.636  48.706  49.489  1.00  2.08
ATOM    596  CB  VAL    39      50.224  47.200  48.912  1.00  2.08
ATOM    597  HB  VAL    39      50.205  46.110  48.884  1.00  2.08
ATOM    598  CG1 VAL    39      48.905  47.678  49.539  1.00  2.08
ATOM    599 1HG1 VAL    39      48.059  47.363  48.935  1.00  2.08
ATOM    600 2HG1 VAL    39      48.782  47.245  50.532  1.00  2.08
ATOM    601 3HG1 VAL    39      48.901  48.765  49.625  1.00  2.08
ATOM    602  CG2 VAL    39      50.229  47.723  47.471  1.00  2.08
ATOM    603 1HG2 VAL    39      49.491  47.191  46.873  1.00  2.08
ATOM    604 2HG2 VAL    39      50.034  48.796  47.456  1.00  2.08
ATOM    605 3HG2 VAL    39      51.203  47.550  47.019  1.00  2.08
ATOM    606  C   VAL    39      51.314  47.502  51.183  1.00  2.08
ATOM    607  O   VAL    39      51.082  48.504  51.862  1.00  2.08
ATOM    608  N   LYS    40      51.481  46.278  51.715  1.00  2.36
ATOM    609  H   LYS    40      51.682  45.507  51.088  1.00  2.36
ATOM    610  CA  LYS    40      51.406  46.035  53.170  1.00  2.36
ATOM    611  HA  LYS    40      50.421  46.341  53.525  1.00  2.36
ATOM    612  CB  LYS    40      51.614  44.549  53.519  1.00  2.36
ATOM    613  HB1 LYS    40      51.762  44.470  54.599  1.00  2.36
ATOM    614  HB2 LYS    40      52.523  44.194  53.033  1.00  2.36
ATOM    615  CG  LYS    40      50.442  43.634  53.143  1.00  2.36
ATOM    616  HG1 LYS    40      50.246  43.713  52.078  1.00  2.36
ATOM    617  HG2 LYS    40      49.543  43.960  53.668  1.00  2.36
ATOM    618  CD  LYS    40      50.750  42.173  53.530  1.00  2.36
ATOM    619  HD1 LYS    40      50.282  41.969  54.494  1.00  2.36
ATOM    620  HD2 LYS    40      51.824  42.024  53.654  1.00  2.36
ATOM    621  CE  LYS    40      50.228  41.163  52.499  1.00  2.36
ATOM    622  HE1 LYS    40      49.189  41.410  52.262  1.00  2.36
ATOM    623  HE2 LYS    40      50.246  40.166  52.952  1.00  2.36
ATOM    624  NZ  LYS    40      51.062  41.166  51.271  1.00  2.36
ATOM    625  HZ1 LYS    40      50.707  40.519  50.579  1.00  2.36
ATOM    626  HZ2 LYS    40      51.097  42.103  50.877  1.00  2.36
ATOM    627  HZ3 LYS    40      52.013  40.887  51.493  1.00  2.36
ATOM    628  C   LYS    40      52.424  46.851  53.951  1.00  2.36
ATOM    629  O   LYS    40      52.052  47.535  54.902  1.00  2.36
ATOM    630  N   LEU    41      53.684  46.820  53.522  1.00  2.05
ATOM    631  H   LEU    41      53.910  46.229  52.728  1.00  2.05
ATOM    632  CA  LEU    41      54.743  47.580  54.174  1.00  2.05
ATOM    633  HA  LEU    41      54.781  47.274  55.220  1.00  2.05
ATOM    634  CB  LEU    41      56.095  47.247  53.513  1.00  2.05
ATOM    635  HB1 LEU    41      56.847  47.951  53.860  1.00  2.05
ATOM    636  HB2 LEU    41      55.999  47.362  52.432  1.00  2.05
ATOM    637  CG  LEU    41      56.614  45.835  53.842  1.00  2.05
ATOM    638  HG  LEU    41      55.851  45.090  53.626  1.00  2.05
ATOM    639  CD1 LEU    41      57.839  45.543  52.978  1.00  2.05
ATOM    640 1HD1 LEU    41      58.200  44.536  53.181  1.00  2.05
ATOM    641 2HD1 LEU    41      57.561  45.606  51.928  1.00  2.05
ATOM    642 3HD1 LEU    41      58.636  46.258  53.191  1.00  2.05
ATOM    643  CD2 LEU    41      57.026  45.701  55.310  1.00  2.05
ATOM    644 1HD2 LEU    41      57.478  44.724  55.475  1.00  2.05
ATOM    645 2HD2 LEU    41      57.748  46.475  55.571  1.00  2.05
ATOM    646 3HD2 LEU    41      56.153  45.783  55.957  1.00  2.05
ATOM    647  C   LEU    41      54.414  49.070  54.201  1.00  2.05
ATOM    648  O   LEU    41      54.446  49.684  55.269  1.00  2.05
ATOM    649  N   ARG    42      54.062  49.656  53.051  1.00  1.88
ATOM    650  H   ARG    42      54.013  49.093  52.203  1.00  1.88
ATOM    651  CA  ARG    42      53.715  51.079  52.998  1.00  1.88
ATOM    652  HA  ARG    42      54.543  51.654  53.411  1.00  1.88
ATOM    653  CB  ARG    42      53.503  51.516  51.543  1.00  1.88
ATOM    654  HB1 ARG    42      52.918  52.438  51.518  1.00  1.88
ATOM    655  HB2 ARG    42      52.918  50.732  51.065  1.00  1.88
ATOM    656  CG  ARG    42      54.797  51.714  50.723  1.00  1.88
ATOM    657  HG1 ARG    42      54.527  51.584  49.681  1.00  1.88
ATOM    658  HG2 ARG    42      55.526  50.946  50.983  1.00  1.88
ATOM    659  CD  ARG    42      55.439  53.110  50.852  1.00  1.88
ATOM    660  HD1 ARG    42      55.712  53.271  51.892  1.00  1.88
ATOM    661  HD2 ARG    42      54.680  53.846  50.583  1.00  1.88
ATOM    662  NE  ARG    42      56.605  53.307  49.951  1.00  1.88
ATOM    663  HE  ARG    42      56.449  53.126  48.975  1.00  1.88
ATOM    664  CZ  ARG    42      57.847  53.679  50.227  1.00  1.88
ATOM    665  NH1 ARG    42      58.739  53.632  49.287  1.00  1.88
ATOM    666 1HH1 ARG    42      58.425  53.863  48.343  1.00  1.88
ATOM    667 2HH1 ARG    42      59.695  53.902  49.477  1.00  1.88
ATOM    668  NH2 ARG    42      58.249  54.107  51.385  1.00  1.88
ATOM    669 1HH2 ARG    42      57.611  54.074  52.163  1.00  1.88
ATOM    670 2HH2 ARG    42      59.180  54.461  51.539  1.00  1.88
ATOM    671  C   ARG    42      52.543  51.413  53.919  1.00  1.88
ATOM    672  O   ARG    42      52.667  52.352  54.691  1.00  1.88
ATOM    673  N   SER    43      51.487  50.594  53.956  1.00  2.36
ATOM    674  H   SER    43      51.441  49.821  53.300  1.00  2.36
ATOM    675  CA  SER    43      50.398  50.756  54.937  1.00  2.36
ATOM    676  HA  SER    43      50.018  51.767  54.828  1.00  2.36
ATOM    677  CB  SER    43      49.206  49.829  54.643  1.00  2.36
ATOM    678  HB1 SER    43      48.748  50.149  53.706  1.00  2.36
ATOM    679  HB2 SER    43      48.467  49.954  55.435  1.00  2.36
ATOM    680  OG  SER    43      49.518  48.453  54.533  1.00  2.36
ATOM    681  HG  SER    43      50.409  48.286  54.883  1.00  2.36
ATOM    682  C   SER    43      50.819  50.637  56.405  1.00  2.36
ATOM    683  O   SER    43      50.261  51.341  57.228  1.00  2.36
ATOM    684  N   GLN    44      51.825  49.833  56.754  1.00  2.61
ATOM    685  H   GLN    44      52.300  49.286  56.049  1.00  2.61
ATOM    686  CA  GLN    44      52.368  49.827  58.117  1.00  2.61
ATOM    687  HA  GLN    44      51.548  49.749  58.834  1.00  2.61
ATOM    688  CB  GLN    44      53.293  48.605  58.305  1.00  2.61
ATOM    689  HB1 GLN    44      53.808  48.697  59.262  1.00  2.61
ATOM    690  HB2 GLN    44      54.047  48.595  57.520  1.00  2.61
ATOM    691  CG  GLN    44      52.530  47.263  58.292  1.00  2.61
ATOM    692  HG1 GLN    44      51.801  47.257  57.483  1.00  2.61
ATOM    693  HG2 GLN    44      51.986  47.161  59.231  1.00  2.61
ATOM    694  CD  GLN    44      53.443  46.047  58.113  1.00  2.61
ATOM    695  OE1 GLN    44      53.329  45.274  57.168  1.00  2.61
ATOM    696  NE2 GLN    44      54.386  45.824  59.007  1.00  2.61
ATOM    697 1HE2 GLN    44      54.507  46.450  59.787  1.00  2.61
ATOM    698 2HE2 GLN    44      54.980  45.029  58.850  1.00  2.61
ATOM    699  C   GLN    44      53.095  51.141  58.430  1.00  2.61
ATOM    700  O   GLN    44      52.998  51.693  59.520  1.00  2.61
ATOM    701  N   GLU    45      53.795  51.691  57.445  1.00  2.44
ATOM    702  H   GLU    45      53.844  51.196  56.564  1.00  2.44
ATOM    703  CA  GLU    45      54.520  52.956  57.546  1.00  2.44
ATOM    704  HA  GLU    45      54.988  53.056  58.513  1.00  2.44
ATOM    705  CB  GLU    45      55.611  52.900  56.465  1.00  2.44
ATOM    706  HB1 GLU    45      55.186  52.477  55.554  1.00  2.44
ATOM    707  HB2 GLU    45      56.395  52.226  56.805  1.00  2.44
ATOM    708  CG  GLU    45      56.216  54.247  56.078  1.00  2.44
ATOM    709  HG1 GLU    45      55.404  54.826  55.655  1.00  2.44
ATOM    710  HG2 GLU    45      56.938  54.131  55.284  1.00  2.44
ATOM    711  CD  GLU    45      56.904  54.970  57.234  1.00  2.44
ATOM    712  OE1 GLU    45      57.531  54.274  58.050  1.00  2.44
ATOM    713  OE2 GLU    45      56.883  56.218  57.254  1.00  2.44
ATOM    714  C   GLU    45      53.645  54.217  57.442  1.00  2.44
ATOM    715  O   GLU    45      54.116  55.307  57.735  1.00  2.44
ATOM    716  N   CYS    46      52.369  54.124  57.083  1.00  2.61
ATOM    717  H   CYS    46      52.008  53.239  56.761  1.00  2.61
ATOM    718  CA  CYS    46      51.467  55.270  57.209  1.00  2.61
ATOM    719  HA  CYS    46      52.023  56.169  57.481  1.00  2.61
ATOM    720  CB  CYS    46      50.776  55.577  55.871  1.00  2.61
ATOM    721  HB1 CYS    46      51.526  55.685  55.091  1.00  2.61
ATOM    722  HB2 CYS    46      50.237  56.520  55.977  1.00  2.61
ATOM    723  SG  CYS    46      49.578  54.303  55.388  1.00  2.61
ATOM    724  HG  CYS    46      48.868  54.317  56.528  1.00  2.61
ATOM    725  C   CYS    46      50.429  55.115  58.326  1.00  2.61
ATOM    726  O   CYS    46      49.863  56.105  58.782  1.00  2.61
ATOM    727  N   ASP    47      50.208  53.885  58.790  1.00  3.37
ATOM    728  H   ASP    47      50.490  53.079  58.248  1.00  3.37
ATOM    729  CA  ASP    47      49.623  53.643  60.098  1.00  3.37
ATOM    730  HA  ASP    47      48.706  54.223  60.200  1.00  3.37
ATOM    731  CB  ASP    47      49.290  52.150  60.291  1.00  3.37
ATOM    732  HB1 ASP    47      49.129  51.964  61.355  1.00  3.37
ATOM    733  HB2 ASP    47      50.133  51.536  59.971  1.00  3.37
ATOM    734  CG  ASP    47      48.028  51.719  59.547  1.00  3.37
ATOM    735  OD1 ASP    47      47.263  50.849  60.036  1.00  3.37
ATOM    736  OD2 ASP    47      47.740  52.271  58.462  1.00  3.37
ATOM    737  C   ASP    47      50.565  54.084  61.228  1.00  3.37
ATOM    738  O   ASP    47      50.095  54.535  62.270  1.00  3.37
ATOM    739  N   TRP    48      51.881  53.942  61.014  1.00  4.76
ATOM    740  H   TRP    48      52.138  53.539  60.128  1.00  4.76
ATOM    741  CA  TRP    48      52.883  53.833  62.079  1.00  4.76
ATOM    742  HA  TRP    48      53.733  53.274  61.697  1.00  4.76
ATOM    743  CB  TRP    48      53.412  55.237  62.489  1.00  4.76
ATOM    744  HB1 TRP    48      53.709  55.236  63.537  1.00  4.76
ATOM    745  HB2 TRP    48      52.618  55.976  62.381  1.00  4.76
ATOM    746  CG  TRP    48      54.633  55.679  61.755  1.00  4.76
ATOM    747  CD1 TRP    48      54.670  56.105  60.478  1.00  4.76
ATOM    748  HD1 TRP    48      53.797  56.224  59.849  1.00  4.76
ATOM    749  NE1 TRP    48      55.985  56.195  60.061  1.00  4.76
ATOM    750  HE1 TRP    48      56.245  56.274  59.073  1.00  4.76
ATOM    751  CE2 TRP    48      56.861  55.907  61.085  1.00  4.76
ATOM    752  CZ2 TRP    48      58.255  55.778  61.164  1.00  4.76
ATOM    753  HZ2 TRP    48      58.851  55.815  60.267  1.00  4.76
ATOM    754  CH2 TRP    48      58.860  55.558  62.409  1.00  4.76
ATOM    755  HH2 TRP    48      59.936  55.477  62.487  1.00  4.76
ATOM    756  CZ3 TRP    48      58.059  55.442  63.554  1.00  4.76
ATOM    757  HZ3 TRP    48      58.528  55.331  64.517  1.00  4.76
ATOM    758  CE3 TRP    48      56.655  55.448  63.453  1.00  4.76
ATOM    759  HE3 TRP    48      56.043  55.300  64.333  1.00  4.76
ATOM    760  CD2 TRP    48      56.018  55.670  62.212  1.00  4.76
ATOM    761  C   TRP    48      52.349  52.977  63.249  1.00  4.76
ATOM    762  O   TRP    48      52.134  51.774  63.102  1.00  4.76
ATOM    763  N   GLU    49      52.043  53.636  64.365  1.00  5.65
ATOM    764  H   GLU    49      52.260  54.618  64.363  1.00  5.65
ATOM    765  CA  GLU    49      50.988  53.232  65.278  1.00  5.65
ATOM    766  HA  GLU    49      50.226  52.687  64.719  1.00  5.65
ATOM    767  CB  GLU    49      51.503  52.331  66.410  1.00  5.65
ATOM    768  HB1 GLU    49      52.269  52.872  66.966  1.00  5.65
ATOM    769  HB2 GLU    49      51.965  51.446  65.970  1.00  5.65
ATOM    770  CG  GLU    49      50.373  51.872  67.360  1.00  5.65
ATOM    771  HG1 GLU    49      50.111  50.844  67.097  1.00  5.65
ATOM    772  HG2 GLU    49      49.472  52.467  67.201  1.00  5.65
ATOM    773  CD  GLU    49      50.726  51.947  68.857  1.00  5.65
ATOM    774  OE1 GLU    49      51.326  52.948  69.319  1.00  5.65
ATOM    775  OE2 GLU    49      50.354  51.007  69.595  1.00  5.65
ATOM    776  C   GLU    49      50.318  54.493  65.852  1.00  5.65
ATOM    777  O   GLU    49      49.198  54.854  65.484  1.00  5.65
ATOM    778  N   GLU    50      51.027  55.230  66.710  1.00  5.44
ATOM    779  H   GLU    50      51.921  54.880  67.029  1.00  5.44
ATOM    780  CA  GLU    50      50.635  56.590  67.067  1.00  5.44
ATOM    781  HA  GLU    50      49.553  56.623  67.197  1.00  5.44
ATOM    782  CB  GLU    50      51.305  57.037  68.410  1.00  5.44
ATOM    783  HB1 GLU    50      52.372  57.195  68.253  1.00  5.44
ATOM    784  HB2 GLU    50      51.212  56.225  69.132  1.00  5.44
ATOM    785  CG  GLU    50      50.667  58.304  69.050  1.00  5.44
ATOM    786  HG1 GLU    50      49.958  57.968  69.809  1.00  5.44
ATOM    787  HG2 GLU    50      50.063  58.797  68.286  1.00  5.44
ATOM    788  CD  GLU    50      51.612  59.372  69.677  1.00  5.44
ATOM    789  OE1 GLU    50      52.710  59.643  69.139  1.00  5.44
ATOM    790  OE2 GLU    50      51.154  60.168  70.536  1.00  5.44
ATOM    791  C   GLU    50      51.049  57.523  65.945  1.00  5.44
ATOM    792  O   GLU    50      52.207  57.913  65.835  1.00  5.44
ATOM    793  N   ILE    51      50.081  57.948  65.135  1.00  5.99
ATOM    794  H   ILE    51      49.202  57.450  65.111  1.00  5.99
ATOM    795  CA  ILE    51      50.352  58.987  64.134  1.00  5.99
ATOM    796  HA  ILE    51      51.261  58.642  63.660  1.00  5.99
ATOM    797  CB  ILE    51      49.303  58.966  62.998  1.00  5.99
ATOM    798  HB  ILE    51      49.597  59.705  62.260  1.00  5.99
ATOM    799  CG2 ILE    51      49.359  57.615  62.266  1.00  5.99
ATOM    800 1HG2 ILE    51      48.812  57.664  61.326  1.00  5.99
ATOM    801 2HG2 ILE    51      50.388  57.355  62.023  1.00  5.99
ATOM    802 3HG2 ILE    51      48.949  56.823  62.891  1.00  5.99
ATOM    803  CG1 ILE    51      47.875  59.242  63.506  1.00  5.99
ATOM    804 1HG1 ILE    51      47.922  60.037  64.240  1.00  5.99
ATOM    805 2HG1 ILE    51      47.489  58.353  64.006  1.00  5.99
ATOM    806  CD1 ILE    51      46.883  59.664  62.411  1.00  5.99
ATOM    807  HD1 ILE    51      46.933  58.976  61.574  1.00  5.99
ATOM    808  HD2 ILE    51      45.873  59.671  62.822  1.00  5.99
ATOM    809  HD3 ILE    51      47.113  60.660  62.045  1.00  5.99
ATOM    810  C   ILE    51      50.790  60.345  64.686  1.00  5.99
ATOM    811  O   ILE    51      51.398  61.166  63.983  1.00  5.99
ATOM    812  N   SER    52      50.525  60.461  65.996  1.00  7.35
ATOM    813  H   SER    52      50.047  59.650  66.351  1.00  7.35
ATOM    814  CA  SER    52      50.999  61.351  67.059  1.00  7.35
ATOM    815  HA  SER    52      50.966  60.788  67.968  1.00  7.35
ATOM    816  CB  SER    52      52.441  61.826  66.835  1.00  7.35
ATOM    817  HB1 SER    52      52.450  62.748  66.253  1.00  7.35
ATOM    818  HB2 SER    52      52.998  61.058  66.296  1.00  7.35
ATOM    819  OG  SER    52      53.060  62.016  68.095  1.00  7.35
ATOM    820  HG  SER    52      53.133  61.102  68.486  1.00  7.35
ATOM    821  C   SER    52      50.001  62.460  67.264  1.00  7.35
ATOM    822  O   SER    52      49.630  62.746  68.398  1.00  7.35
ATOM    823  N   VAL    53      49.452  62.982  66.175  1.00  8.63
ATOM    824  H   VAL    53      49.754  62.617  65.278  1.00  8.63
ATOM    825  CA  VAL    53      48.305  63.882  66.207  1.00  8.63
ATOM    826  HA  VAL    53      48.175  64.212  65.192  1.00  8.63
ATOM    827  CB  VAL    53      46.981  63.161  66.593  1.00  8.63
ATOM    828  HB  VAL    53      46.980  62.943  67.663  1.00  8.63
ATOM    829  CG1 VAL    53      45.748  64.023  66.272  1.00  8.63
ATOM    830 1HG1 VAL    53      45.695  64.227  65.203  1.00  8.63
ATOM    831 2HG1 VAL    53      44.843  63.501  66.583  1.00  8.63
ATOM    832 3HG1 VAL    53      45.786  64.969  66.809  1.00  8.63
ATOM    833  CG2 VAL    53      46.787  61.834  65.861  1.00  8.63
ATOM    834 1HG2 VAL    53      47.551  61.128  66.178  1.00  8.63
ATOM    835 2HG2 VAL    53      45.814  61.409  66.105  1.00  8.63
ATOM    836 3HG2 VAL    53      46.849  61.989  64.784  1.00  8.63
ATOM    837  C   VAL    53      48.491  65.134  67.055  1.00  8.63
ATOM    838  O   VAL    53      48.002  65.237  68.184  1.00  8.63
ATOM    839  N   LYS    54      49.218  66.112  66.520  1.00  9.96
ATOM    840  H   LYS    54      49.482  66.078  65.537  1.00  9.96
ATOM    841  CA  LYS    54      49.702  67.238  67.296  1.00  9.96
ATOM    842  HA  LYS    54      49.084  67.347  68.188  1.00  9.96
ATOM    843  CB  LYS    54      51.162  66.954  67.768  1.00  9.96
ATOM    844  HB1 LYS    54      51.467  67.783  68.407  1.00  9.96
ATOM    845  HB2 LYS    54      51.797  66.992  66.881  1.00  9.96
ATOM    846  CG  LYS    54      51.535  65.629  68.505  1.00  9.96
ATOM    847  HG1 LYS    54      52.618  65.641  68.626  1.00  9.96
ATOM    848  HG2 LYS    54      51.304  64.790  67.854  1.00  9.96
ATOM    849  CD  LYS    54      50.920  65.383  69.902  1.00  9.96
ATOM    850  HD1 LYS    54      49.870  65.119  69.800  1.00  9.96
ATOM    851  HD2 LYS    54      50.960  66.323  70.453  1.00  9.96
ATOM    852  CE  LYS    54      51.614  64.310  70.790  1.00  9.96
ATOM    853  HE1 LYS    54      51.136  64.338  71.773  1.00  9.96
ATOM    854  HE2 LYS    54      52.665  64.580  70.924  1.00  9.96
ATOM    855  NZ  LYS    54      51.523  62.918  70.272  1.00  9.96
ATOM    856  HZ1 LYS    54      51.735  62.166  70.925  1.00  9.96
ATOM    857  HZ2 LYS    54      50.592  62.699  69.925  1.00  9.96
ATOM    858  HZ3 LYS    54      52.136  62.764  69.478  1.00  9.96
ATOM    859  C   LYS    54      49.590  68.570  66.534  1.00  9.96
ATOM    860  O   LYS    54      50.569  69.108  66.010  1.00  9.96
ATOM    861  N   GLY    55      48.410  69.177  66.534  1.00  9.73
ATOM    862  H   GLY    55      47.602  68.664  66.843  1.00  9.73
ATOM    863  CA  GLY    55      48.242  70.536  66.004  1.00  9.73
ATOM    864  HA1 GLY    55      49.141  71.117  66.206  1.00  9.73
ATOM    865  HA2 GLY    55      47.411  71.023  66.513  1.00  9.73
ATOM    866  C   GLY    55      47.930  70.525  64.513  1.00  9.73
ATOM    867  O   GLY    55      47.006  69.828  64.113  1.00  9.73
ATOM    868  N   PRO    56      48.662  71.329  63.725  1.00  8.20
ATOM    869  CD  PRO    56      49.239  72.607  64.121  1.00  8.20
ATOM    870  HD1 PRO    56      50.157  72.459  64.693  1.00  8.20
ATOM    871  HD2 PRO    56      48.515  73.175  64.706  1.00  8.20
ATOM    872  CG  PRO    56      49.550  73.352  62.818  1.00  8.20
ATOM    873  HG1 PRO    56      50.619  73.303  62.610  1.00  8.20
ATOM    874  HG2 PRO    56      49.216  74.388  62.857  1.00  8.20
ATOM    875  CB  PRO    56      48.777  72.559  61.757  1.00  8.20
ATOM    876  HB1 PRO    56      49.208  72.674  60.762  1.00  8.20
ATOM    877  HB2 PRO    56      47.731  72.874  61.753  1.00  8.20
ATOM    878  CA  PRO    56      48.880  71.130  62.300  1.00  8.20
ATOM    879  HA  PRO    56      48.112  70.491  61.862  1.00  8.20
ATOM    880  C   PRO    56      50.278  70.520  62.041  1.00  8.20
ATOM    881  O   PRO    56      50.839  70.770  60.970  1.00  8.20
ATOM    882  N   ASN    57      50.914  69.799  62.993  1.00  7.04
ATOM    883  H   ASN    57      50.407  69.493  63.813  1.00  7.04
ATOM    884  CA  ASN    57      52.207  69.155  62.683  1.00  7.04
ATOM    885  HA  ASN    57      52.847  69.919  62.239  1.00  7.04
ATOM    886  CB  ASN    57      52.933  68.652  63.942  1.00  7.04
ATOM    887  HB1 ASN    57      53.724  67.964  63.648  1.00  7.04
ATOM    888  HB2 ASN    57      52.253  68.099  64.583  1.00  7.04
ATOM    889  CG  ASN    57      53.622  69.782  64.686  1.00  7.04
ATOM    890  OD1 ASN    57      54.669  70.267  64.296  1.00  7.04
ATOM    891  ND2 ASN    57      53.076  70.243  65.783  1.00  7.04
ATOM    892 1HD2 ASN    57      52.161  69.888  66.036  1.00  7.04
ATOM    893 2HD2 ASN    57      53.540  70.997  66.243  1.00  7.04
ATOM    894  C   ASN    57      52.120  68.055  61.598  1.00  7.04
ATOM    895  O   ASN    57      53.128  67.488  61.164  1.00  7.04
ATOM    896  N   GLY    58      50.907  67.733  61.167  1.00  5.65
ATOM    897  H   GLY    58      50.126  68.158  61.662  1.00  5.65
ATOM    898  CA  GLY    58      50.535  66.855  60.078  1.00  5.65
ATOM    899  HA1 GLY    58      51.420  66.486  59.565  1.00  5.65
ATOM    900  HA2 GLY    58      49.940  67.420  59.361  1.00  5.65
ATOM    901  C   GLY    58      49.734  65.681  60.520  1.00  5.65
ATOM    902  O   GLY    58      48.851  65.265  59.771  1.00  5.65
ATOM    903  N   GLU    59      50.049  65.206  61.735  1.00  4.82
ATOM    904  H   GLU    59      50.722  65.792  62.206  1.00  4.82
ATOM    905  CA  GLU    59      49.301  64.286  62.593  1.00  4.82
ATOM    906  HA  GLU    59      49.780  64.222  63.561  1.00  4.82
ATOM    907  CB  GLU    59      47.826  64.785  62.734  1.00  4.82
ATOM    908  HB1 GLU    59      47.244  64.023  63.247  1.00  4.82
ATOM    909  HB2 GLU    59      47.372  64.827  61.747  1.00  4.82
ATOM    910  CG  GLU    59      47.482  66.134  63.410  1.00  4.82
ATOM    911  HG1 GLU    59      47.327  65.977  64.471  1.00  4.82
ATOM    912  HG2 GLU    59      46.526  66.484  63.019  1.00  4.82
ATOM    913  CD  GLU    59      48.555  67.188  63.217  1.00  4.82
ATOM    914  OE1 GLU    59      48.439  68.013  62.293  1.00  4.82
ATOM    915  OE2 GLU    59      49.583  67.079  63.924  1.00  4.82
ATOM    916  C   GLU    59      49.161  62.885  62.016  1.00  4.82
ATOM    917  O   GLU    59      49.114  61.939  62.784  1.00  4.82
ATOM    918  N   SER    60      49.016  62.775  60.703  1.00  4.03
ATOM    919  H   SER    60      48.775  63.652  60.264  1.00  4.03
ATOM    920  CA  SER    60      49.634  61.815  59.816  1.00  4.03
ATOM    921  HA  SER    60      49.287  60.812  60.096  1.00  4.03
ATOM    922  CB  SER    60      49.120  62.078  58.399  1.00  4.03
ATOM    923  HB1 SER    60      49.474  63.049  58.040  1.00  4.03
ATOM    924  HB2 SER    60      48.026  62.051  58.383  1.00  4.03
ATOM    925  OG  SER    60      49.594  61.073  57.553  1.00  4.03
ATOM    926  HG  SER    60      48.821  60.642  57.109  1.00  4.03
ATOM    927  C   SER    60      51.150  61.872  59.959  1.00  4.03
ATOM    928  O   SER    60      51.853  62.708  59.341  1.00  4.03
ATOM    929  N   SER    61      51.731  61.017  60.801  1.00  3.18
ATOM    930  H   SER    61      51.154  60.480  61.441  1.00  3.18
ATOM    931  CA  SER    61      53.073  60.512  60.485  1.00  3.18
ATOM    932  HA  SER    61      53.730  61.372  60.356  1.00  3.18
ATOM    933  CB  SER    61      53.628  59.710  61.653  1.00  3.18
ATOM    934  HB1 SER    61      53.685  60.323  62.552  1.00  3.18
ATOM    935  HB2 SER    61      54.625  59.332  61.429  1.00  3.18
ATOM    936  OG  SER    61      52.786  58.613  61.926  1.00  3.18
ATOM    937  HG  SER    61      52.569  58.178  61.085  1.00  3.18
ATOM    938  C   SER    61      53.152  59.674  59.212  1.00  3.18
ATOM    939  O   SER    61      52.519  58.622  59.158  1.00  3.18
ATOM    940  N   VAL    62      53.928  60.109  58.208  1.00  2.52
ATOM    941  H   VAL    62      54.555  60.867  58.370  1.00  2.52
ATOM    942  CA  VAL    62      53.873  59.515  56.863  1.00  2.52
ATOM    943  HA  VAL    62      53.565  58.483  57.052  1.00  2.52
ATOM    944  CB  VAL    62      52.738  60.080  55.965  1.00  2.52
ATOM    945  HB  VAL    62      53.021  60.020  54.922  1.00  2.52
ATOM    946  CG1 VAL    62      51.487  59.204  56.051  1.00  2.52
ATOM    947 1HG1 VAL    62      50.685  59.628  55.447  1.00  2.52
ATOM    948 2HG1 VAL    62      51.710  58.209  55.680  1.00  2.52
ATOM    949 3HG1 VAL    62      51.141  59.122  57.079  1.00  2.52
ATOM    950  CG2 VAL    62      52.416  61.548  56.244  1.00  2.52
ATOM    951 1HG2 VAL    62      51.556  61.853  55.649  1.00  2.52
ATOM    952 2HG2 VAL    62      52.119  61.653  57.272  1.00  2.52
ATOM    953 3HG2 VAL    62      53.284  62.158  56.012  1.00  2.52
ATOM    954  C   VAL    62      55.162  59.244  56.129  1.00  2.52
ATOM    955  O   VAL    62      56.231  59.728  56.469  1.00  2.52
ATOM    956  N   ILE    63      54.973  58.403  55.125  1.00  2.21
ATOM    957  H   ILE    63      54.005  58.274  54.891  1.00  2.21
ATOM    958  CA  ILE    63      55.885  57.469  54.498  1.00  2.21
ATOM    959  HA  ILE    63      55.918  56.627  55.163  1.00  2.21
ATOM    960  CB  ILE    63      55.210  56.980  53.197  1.00  2.21
ATOM    961  HB  ILE    63      55.097  57.829  52.518  1.00  2.21
ATOM    962  CG2 ILE    63      56.105  55.949  52.516  1.00  2.21
ATOM    963 1HG2 ILE    63      55.689  55.697  51.546  1.00  2.21
ATOM    964 2HG2 ILE    63      57.095  56.367  52.340  1.00  2.21
ATOM    965 3HG2 ILE    63      56.184  55.069  53.154  1.00  2.21
ATOM    966  CG1 ILE    63      53.795  56.415  53.521  1.00  2.21
ATOM    967 1HG1 ILE    63      53.119  57.252  53.695  1.00  2.21
ATOM    968 2HG1 ILE    63      53.837  55.838  54.445  1.00  2.21
ATOM    969  CD1 ILE    63      53.134  55.520  52.471  1.00  2.21
ATOM    970  HD1 ILE    63      52.096  55.337  52.752  1.00  2.21
ATOM    971  HD2 ILE    63      53.157  56.005  51.499  1.00  2.21
ATOM    972  HD3 ILE    63      53.645  54.563  52.432  1.00  2.21
ATOM    973  C   ILE    63      57.320  57.967  54.356  1.00  2.21
ATOM    974  O   ILE    63      57.637  58.888  53.596  1.00  2.21
ATOM    975  N   HIS    64      58.179  57.273  55.097  1.00  2.41
ATOM    976  H   HIS    64      57.775  56.707  55.839  1.00  2.41
ATOM    977  CA  HIS    64      59.609  57.436  55.146  1.00  2.41
ATOM    978  HA  HIS    64      59.780  58.496  55.330  1.00  2.41
ATOM    979  CB  HIS    64      60.189  56.708  56.363  1.00  2.41
ATOM    980  HB1 HIS    64      61.202  56.374  56.137  1.00  2.41
ATOM    981  HB2 HIS    64      59.593  55.828  56.610  1.00  2.41
ATOM    982  CG  HIS    64      60.270  57.628  57.556  1.00  2.41
ATOM    983  ND1 HIS    64      61.320  58.514  57.796  1.00  2.41
ATOM    984  CE1 HIS    64      61.037  59.109  58.967  1.00  2.41
ATOM    985  HE1 HIS    64      61.680  59.821  59.462  1.00  2.41
ATOM    986  NE2 HIS    64      59.861  58.669  59.448  1.00  2.41
ATOM    987  HE2 HIS    64      59.467  58.888  60.353  1.00  2.41
ATOM    988  CD2 HIS    64      59.354  57.750  58.560  1.00  2.41
ATOM    989  HD2 HIS    64      58.431  57.195  58.660  1.00  2.41
ATOM    990  C   HIS    64      60.337  57.109  53.851  1.00  2.41
ATOM    991  O   HIS    64      60.182  56.058  53.221  1.00  2.41
ATOM    992  N   ASP    65      61.201  58.051  53.505  1.00  2.60
ATOM    993  H   ASP    65      61.159  58.917  54.039  1.00  2.60
ATOM    994  CA  ASP    65      62.353  57.907  52.641  1.00  2.60
ATOM    995  HA  ASP    65      62.080  57.385  51.728  1.00  2.60
ATOM    996  CB  ASP    65      62.829  59.324  52.295  1.00  2.60
ATOM    997  HB1 ASP    65      63.294  59.790  53.164  1.00  2.60
ATOM    998  HB2 ASP    65      61.982  59.953  52.022  1.00  2.60
ATOM    999  CG  ASP    65      63.812  59.266  51.139  1.00  2.60
ATOM   1000  OD1 ASP    65      63.385  59.530  49.992  1.00  2.60
ATOM   1001  OD2 ASP    65      64.980  58.899  51.401  1.00  2.60
ATOM   1002  C   ASP    65      63.457  57.118  53.347  1.00  2.60
ATOM   1003  O   ASP    65      64.117  57.654  54.235  1.00  2.60
ATOM   1004  N   ARG    66      63.706  55.852  52.985  1.00  2.72
ATOM   1005  H   ARG    66      63.090  55.390  52.332  1.00  2.72
ATOM   1006  CA  ARG    66      64.768  55.087  53.665  1.00  2.72
ATOM   1007  HA  ARG    66      64.475  55.005  54.713  1.00  2.72
ATOM   1008  CB  ARG    66      64.928  53.663  53.091  1.00  2.72
ATOM   1009  HB1 ARG    66      65.083  53.729  52.013  1.00  2.72
ATOM   1010  HB2 ARG    66      64.009  53.104  53.261  1.00  2.72
ATOM   1011  CG  ARG    66      66.117  52.878  53.701  1.00  2.72
ATOM   1012  HG1 ARG    66      67.052  53.373  53.439  1.00  2.72
ATOM   1013  HG2 ARG    66      66.156  51.902  53.227  1.00  2.72
ATOM   1014  CD  ARG    66      66.042  52.712  55.235  1.00  2.72
ATOM   1015  HD1 ARG    66      65.249  52.000  55.469  1.00  2.72
ATOM   1016  HD2 ARG    66      65.771  53.656  55.705  1.00  2.72
ATOM   1017  NE  ARG    66      67.312  52.236  55.826  1.00  2.72
ATOM   1018  HE  ARG    66      67.517  51.234  55.777  1.00  2.72
ATOM   1019  CZ  ARG    66      68.242  52.927  56.472  1.00  2.72
ATOM   1020  NH1 ARG    66      69.242  52.322  57.033  1.00  2.72
ATOM   1021 1HH1 ARG    66      69.393  51.332  56.788  1.00  2.72
ATOM   1022 2HH1 ARG    66      70.061  52.814  57.316  1.00  2.72
ATOM   1023  NH2 ARG    66      68.236  54.227  56.566  1.00  2.72
ATOM   1024 1HH2 ARG    66      67.579  54.757  56.003  1.00  2.72
ATOM   1025 2HH2 ARG    66      68.918  54.698  57.124  1.00  2.72
ATOM   1026  C   ARG    66      66.127  55.797  53.666  1.00  2.72
ATOM   1027  O   ARG    66      66.872  55.719  54.645  1.00  2.72
ATOM   1028  N   LYS    67      66.437  56.454  52.549  1.00  3.24
ATOM   1029  H   LYS    67      65.687  56.582  51.883  1.00  3.24
ATOM   1030  CA  LYS    67      67.752  57.005  52.195  1.00  3.24
ATOM   1031  HA  LYS    67      68.540  56.351  52.575  1.00  3.24
ATOM   1032  CB  LYS    67      67.838  57.045  50.649  1.00  3.24
ATOM   1033  HB1 LYS    67      68.780  57.510  50.355  1.00  3.24
ATOM   1034  HB2 LYS    67      67.025  57.664  50.265  1.00  3.24
ATOM   1035  CG  LYS    67      67.765  55.639  50.008  1.00  3.24
ATOM   1036  HG1 LYS    67      66.924  55.079  50.417  1.00  3.24
ATOM   1037  HG2 LYS    67      68.676  55.102  50.273  1.00  3.24
ATOM   1038  CD  LYS    67      67.628  55.631  48.472  1.00  3.24
ATOM   1039  HD1 LYS    67      67.820  54.612  48.129  1.00  3.24
ATOM   1040  HD2 LYS    67      68.380  56.287  48.032  1.00  3.24
ATOM   1041  CE  LYS    67      66.223  56.050  48.002  1.00  3.24
ATOM   1042  HE1 LYS    67      66.088  57.118  48.201  1.00  3.24
ATOM   1043  HE2 LYS    67      65.482  55.505  48.593  1.00  3.24
ATOM   1044  NZ  LYS    67      66.003  55.762  46.558  1.00  3.24
ATOM   1045  HZ1 LYS    67      66.651  56.257  45.966  1.00  3.24
ATOM   1046  HZ2 LYS    67      66.093  54.763  46.336  1.00  3.24
ATOM   1047  HZ3 LYS    67      65.063  55.993  46.269  1.00  3.24
ATOM   1048  C   LYS    67      68.013  58.382  52.810  1.00  3.24
ATOM   1049  O   LYS    67      69.109  58.918  52.675  1.00  3.24
ATOM   1050  N   SER    68      67.020  58.955  53.495  1.00  3.57
ATOM   1051  H   SER    68      66.107  58.525  53.422  1.00  3.57
ATOM   1052  CA  SER    68      67.139  60.256  54.166  1.00  3.57
ATOM   1053  HA  SER    68      68.189  60.400  54.423  1.00  3.57
ATOM   1054  CB  SER    68      66.775  61.370  53.182  1.00  3.57
ATOM   1055  HB1 SER    68      67.505  61.371  52.371  1.00  3.57
ATOM   1056  HB2 SER    68      66.828  62.333  53.691  1.00  3.57
ATOM   1057  OG  SER    68      65.488  61.206  52.624  1.00  3.57
ATOM   1058  HG  SER    68      65.454  60.334  52.160  1.00  3.57
ATOM   1059  C   SER    68      66.398  60.388  55.501  1.00  3.57
ATOM   1060  O   SER    68      66.452  61.455  56.108  1.00  3.57
ATOM   1061  N   GLY    69      65.737  59.318  55.959  1.00  3.33
ATOM   1062  H   GLY    69      65.719  58.505  55.359  1.00  3.33
ATOM   1063  CA  GLY    69      64.804  59.251  57.092  1.00  3.33
ATOM   1064  HA1 GLY    69      65.369  59.180  58.021  1.00  3.33
ATOM   1065  HA2 GLY    69      64.192  58.355  56.990  1.00  3.33
ATOM   1066  C   GLY    69      63.861  60.443  57.201  1.00  3.33
ATOM   1067  O   GLY    69      63.610  60.972  58.286  1.00  3.33
ATOM   1068  N   LYS    70      63.383  60.903  56.045  1.00  3.10
ATOM   1069  H   LYS    70      63.629  60.385  55.214  1.00  3.10
ATOM   1070  CA  LYS    70      62.406  61.978  55.930  1.00  3.10
ATOM   1071  HA  LYS    70      62.410  62.583  56.837  1.00  3.10
ATOM   1072  CB  LYS    70      62.751  62.883  54.745  1.00  3.10
ATOM   1073  HB1 LYS    70      61.895  63.520  54.515  1.00  3.10
ATOM   1074  HB2 LYS    70      62.982  62.258  53.883  1.00  3.10
ATOM   1075  CG  LYS    70      63.948  63.776  55.086  1.00  3.10
ATOM   1076  HG1 LYS    70      64.731  63.169  55.533  1.00  3.10
ATOM   1077  HG2 LYS    70      63.644  64.533  55.809  1.00  3.10
ATOM   1078  CD  LYS    70      64.514  64.452  53.837  1.00  3.10
ATOM   1079  HD1 LYS    70      63.806  65.194  53.465  1.00  3.10
ATOM   1080  HD2 LYS    70      64.679  63.695  53.069  1.00  3.10
ATOM   1081  CE  LYS    70      65.844  65.107  54.216  1.00  3.10
ATOM   1082  HE1 LYS    70      66.421  64.394  54.816  1.00  3.10
ATOM   1083  HE2 LYS    70      65.638  65.980  54.842  1.00  3.10
ATOM   1084  NZ  LYS    70      66.620  65.489  53.012  1.00  3.10
ATOM   1085  HZ1 LYS    70      67.496  65.922  53.278  1.00  3.10
ATOM   1086  HZ2 LYS    70      66.816  64.660  52.462  1.00  3.10
ATOM   1087  HZ3 LYS    70      66.088  66.136  52.445  1.00  3.10
ATOM   1088  C   LYS    70      61.041  61.352  55.785  1.00  3.10
ATOM   1089  O   LYS    70      60.771  60.700  54.778  1.00  3.10
ATOM   1090  N   LYS    71      60.193  61.575  56.783  1.00  2.87
ATOM   1091  H   LYS    71      60.540  62.037  57.606  1.00  2.87
ATOM   1092  CA  LYS    71      58.753  61.365  56.664  1.00  2.87
ATOM   1093  HA  LYS    71      58.590  60.313  56.417  1.00  2.87
ATOM   1094  CB  LYS    71      58.096  61.668  58.048  1.00  2.87
ATOM   1095  HB1 LYS    71      58.878  61.604  58.807  1.00  2.87
ATOM   1096  HB2 LYS    71      57.412  60.857  58.293  1.00  2.87
ATOM   1097  CG  LYS    71      57.364  63.015  58.254  1.00  2.87
ATOM   1098  HG1 LYS    71      57.857  63.815  57.704  1.00  2.87
ATOM   1099  HG2 LYS    71      57.432  63.272  59.312  1.00  2.87
ATOM   1100  CD  LYS    71      55.864  62.962  57.899  1.00  2.87
ATOM   1101  HD1 LYS    71      55.397  62.263  58.586  1.00  2.87
ATOM   1102  HD2 LYS    71      55.736  62.607  56.875  1.00  2.87
ATOM   1103  CE  LYS    71      55.171  64.325  58.066  1.00  2.87
ATOM   1104  HE1 LYS    71      55.623  65.030  57.360  1.00  2.87
ATOM   1105  HE2 LYS    71      55.370  64.694  59.076  1.00  2.87
ATOM   1106  NZ  LYS    71      53.701  64.255  57.845  1.00  2.87
ATOM   1107  HZ1 LYS    71      53.273  65.160  57.981  1.00  2.87
ATOM   1108  HZ2 LYS    71      53.470  63.940  56.912  1.00  2.87
ATOM   1109  HZ3 LYS    71      53.224  63.636  58.504  1.00  2.87
ATOM   1110  C   LYS    71      58.231  62.220  55.509  1.00  2.87
ATOM   1111  O   LYS    71      58.660  63.360  55.357  1.00  2.87
ATOM   1112  N   PHE    72      57.272  61.720  54.742  1.00  2.59
ATOM   1113  H   PHE    72      56.997  60.748  54.857  1.00  2.59
ATOM   1114  CA  PHE    72      56.598  62.531  53.731  1.00  2.59
ATOM   1115  HA  PHE    72      56.649  63.593  53.982  1.00  2.59
ATOM   1116  CB  PHE    72      57.323  62.318  52.394  1.00  2.59
ATOM   1117  HB1 PHE    72      56.657  62.613  51.587  1.00  2.59
ATOM   1118  HB2 PHE    72      57.509  61.252  52.262  1.00  2.59
ATOM   1119  CG  PHE    72      58.620  63.093  52.220  1.00  2.59
ATOM   1120  CD1 PHE    72      59.866  62.444  52.264  1.00  2.59
ATOM   1121  HD1 PHE    72      59.919  61.398  52.528  1.00  2.59
ATOM   1122  CE1 PHE    72      61.040  63.136  51.910  1.00  2.59
ATOM   1123  HE1 PHE    72      61.984  62.614  51.887  1.00  2.59
ATOM   1124  CZ  PHE    72      60.982  64.503  51.590  1.00  2.59
ATOM   1125  HZ  PHE    72      61.878  65.041  51.322  1.00  2.59
ATOM   1126  CE2 PHE    72      59.748  65.175  51.629  1.00  2.59
ATOM   1127  HE2 PHE    72      59.686  66.233  51.408  1.00  2.59
ATOM   1128  CD2 PHE    72      58.576  64.468  51.938  1.00  2.59
ATOM   1129  HD2 PHE    72      57.637  64.993  51.956  1.00  2.59
ATOM   1130  C   PHE    72      55.132  62.152  53.601  1.00  2.59
ATOM   1131  O   PHE    72      54.811  60.969  53.648  1.00  2.59
ATOM   1132  N   SER    73      54.230  63.118  53.415  1.00  2.67
ATOM   1133  H   SER    73      54.538  64.083  53.287  1.00  2.67
ATOM   1134  CA  SER    73      52.851  62.785  53.042  1.00  2.67
ATOM   1135  HA  SER    73      52.426  62.162  53.812  1.00  2.67
ATOM   1136  CB  SER    73      51.954  64.018  52.894  1.00  2.67
ATOM   1137  HB1 SER    73      52.052  64.659  53.772  1.00  2.67
ATOM   1138  HB2 SER    73      50.915  63.697  52.807  1.00  2.67
ATOM   1139  OG  SER    73      52.306  64.737  51.739  1.00  2.67
ATOM   1140  HG  SER    73      53.096  65.265  52.013  1.00  2.67
ATOM   1141  C   SER    73      52.795  61.960  51.771  1.00  2.67
ATOM   1142  O   SER    73      53.738  61.932  50.982  1.00  2.67
ATOM   1143  N   ILE    74      51.690  61.248  51.573  1.00  2.36
ATOM   1144  H   ILE    74      50.932  61.280  52.241  1.00  2.36
ATOM   1145  CA  ILE    74      51.600  60.340  50.441  1.00  2.36
ATOM   1146  HA  ILE    74      52.503  59.727  50.449  1.00  2.36
ATOM   1147  CB  ILE    74      50.415  59.383  50.668  1.00  2.36
ATOM   1148  HB  ILE    74      49.591  59.948  51.111  1.00  2.36
ATOM   1149  CG2 ILE    74      49.887  58.717  49.393  1.00  2.36
ATOM   1150 1HG2 ILE    74      49.090  58.020  49.642  1.00  2.36
ATOM   1151 2HG2 ILE    74      49.459  59.479  48.746  1.00  2.36
ATOM   1152 3HG2 ILE    74      50.684  58.192  48.867  1.00  2.36
ATOM   1153  CG1 ILE    74      50.893  58.293  51.658  1.00  2.36
ATOM   1154 1HG1 ILE    74      51.690  58.672  52.300  1.00  2.36
ATOM   1155 2HG1 ILE    74      51.290  57.443  51.103  1.00  2.36
ATOM   1156  CD1 ILE    74      49.781  57.818  52.582  1.00  2.36
ATOM   1157  HD1 ILE    74      50.118  56.955  53.157  1.00  2.36
ATOM   1158  HD2 ILE    74      49.535  58.626  53.269  1.00  2.36
ATOM   1159  HD3 ILE    74      48.901  57.551  52.003  1.00  2.36
ATOM   1160  C   ILE    74      51.678  61.063  49.087  1.00  2.36
ATOM   1161  O   ILE    74      52.265  60.507  48.154  1.00  2.36
ATOM   1162  N   GLU    75      51.232  62.326  48.997  1.00  2.68
ATOM   1163  H   GLU    75      50.810  62.778  49.795  1.00  2.68
ATOM   1164  CA  GLU    75      51.464  63.100  47.775  1.00  2.68
ATOM   1165  HA  GLU    75      51.274  62.417  46.946  1.00  2.68
ATOM   1166  CB  GLU    75      50.500  64.282  47.598  1.00  2.68
ATOM   1167  HB1 GLU    75      50.961  65.194  47.981  1.00  2.68
ATOM   1168  HB2 GLU    75      49.568  64.099  48.136  1.00  2.68
ATOM   1169  CG  GLU    75      50.191  64.416  46.094  1.00  2.68
ATOM   1170  HG1 GLU    75      49.411  63.700  45.827  1.00  2.68
ATOM   1171  HG2 GLU    75      51.080  64.151  45.516  1.00  2.68
ATOM   1172  CD  GLU    75      49.763  65.824  45.681  1.00  2.68
ATOM   1173  OE1 GLU    75      48.824  66.368  46.299  1.00  2.68
ATOM   1174  OE2 GLU    75      50.407  66.346  44.742  1.00  2.68
ATOM   1175  C   GLU    75      52.925  63.539  47.612  1.00  2.68
ATOM   1176  O   GLU    75      53.473  63.419  46.522  1.00  2.68
ATOM   1177  N   GLU    76      53.607  63.951  48.685  1.00  2.73
ATOM   1178  H   GLU    76      53.130  64.021  49.576  1.00  2.73
ATOM   1179  CA  GLU    76      55.038  64.294  48.620  1.00  2.73
ATOM   1180  HA  GLU    76      55.189  65.081  47.879  1.00  2.73
ATOM   1181  CB  GLU    76      55.521  64.809  49.985  1.00  2.73
ATOM   1182  HB1 GLU    76      56.609  64.859  49.959  1.00  2.73
ATOM   1183  HB2 GLU    76      55.235  64.080  50.740  1.00  2.73
ATOM   1184  CG  GLU    76      55.003  66.187  50.421  1.00  2.73
ATOM   1185  HG1 GLU    76      53.934  66.260  50.216  1.00  2.73
ATOM   1186  HG2 GLU    76      55.512  66.962  49.844  1.00  2.73
ATOM   1187  CD  GLU    76      55.249  66.379  51.928  1.00  2.73
ATOM   1188  OE1 GLU    76      54.455  65.806  52.713  1.00  2.73
ATOM   1189  OE2 GLU    76      56.269  66.988  52.306  1.00  2.73
ATOM   1190  C   GLU    76      55.914  63.095  48.213  1.00  2.73
ATOM   1191  O   GLU    76      56.895  63.230  47.481  1.00  2.73
ATOM   1192  N   ALA    77      55.573  61.897  48.682  1.00  2.26
ATOM   1193  H   ALA    77      54.776  61.858  49.310  1.00  2.26
ATOM   1194  CA  ALA    77      56.241  60.654  48.332  1.00  2.26
ATOM   1195  HA  ALA    77      57.313  60.796  48.416  1.00  2.26
ATOM   1196  CB  ALA    77      55.794  59.588  49.340  1.00  2.26
ATOM   1197  HB1 ALA    77      56.277  58.638  49.120  1.00  2.26
ATOM   1198  HB2 ALA    77      56.062  59.897  50.352  1.00  2.26
ATOM   1199  HB3 ALA    77      54.712  59.464  49.287  1.00  2.26
ATOM   1200  C   ALA    77      55.980  60.236  46.864  1.00  2.26
ATOM   1201  O   ALA    77      56.916  59.841  46.150  1.00  2.26
ATOM   1202  N   LEU    78      54.737  60.385  46.384  1.00  2.34
ATOM   1203  H   LEU    78      53.999  60.716  47.000  1.00  2.34
ATOM   1204  CA  LEU    78      54.459  60.244  44.949  1.00  2.34
ATOM   1205  HA  LEU    78      54.693  59.224  44.651  1.00  2.34
ATOM   1206  CB  LEU    78      52.958  60.502  44.678  1.00  2.34
ATOM   1207  HB1 LEU    78      52.688  61.468  45.101  1.00  2.34
ATOM   1208  HB2 LEU    78      52.368  59.743  45.189  1.00  2.34
ATOM   1209  CG  LEU    78      52.569  60.519  43.182  1.00  2.34
ATOM   1210  HG  LEU    78      53.198  61.230  42.647  1.00  2.34
ATOM   1211  CD1 LEU    78      52.726  59.145  42.528  1.00  2.34
ATOM   1212 1HD1 LEU    78      52.378  59.195  41.498  1.00  2.34
ATOM   1213 2HD1 LEU    78      53.778  58.867  42.518  1.00  2.34
ATOM   1214 3HD1 LEU    78      52.152  58.399  43.075  1.00  2.34
ATOM   1215  CD2 LEU    78      51.125  60.980  42.994  1.00  2.34
ATOM   1216 1HD2 LEU    78      50.890  61.058  41.933  1.00  2.34
ATOM   1217 2HD2 LEU    78      50.439  60.276  43.459  1.00  2.34
ATOM   1218 3HD2 LEU    78      50.986  61.962  43.449  1.00  2.34
ATOM   1219  C   LEU    78      55.336  61.174  44.108  1.00  2.34
ATOM   1220  O   LEU    78      56.025  60.724  43.195  1.00  2.34
ATOM   1221  N   GLN    79      55.357  62.457  44.463  1.00  2.80
ATOM   1222  H   GLN    79      54.752  62.751  45.228  1.00  2.80
ATOM   1223  CA  GLN    79      56.145  63.490  43.793  1.00  2.80
ATOM   1224  HA  GLN    79      55.898  63.490  42.730  1.00  2.80
ATOM   1225  CB  GLN    79      55.803  64.872  44.377  1.00  2.80
ATOM   1226  HB1 GLN    79      56.548  65.581  44.013  1.00  2.80
ATOM   1227  HB2 GLN    79      55.888  64.836  45.464  1.00  2.80
ATOM   1228  CG  GLN    79      54.416  65.421  43.998  1.00  2.80
ATOM   1229  HG1 GLN    79      53.635  64.762  44.372  1.00  2.80
ATOM   1230  HG2 GLN    79      54.325  65.476  42.914  1.00  2.80
ATOM   1231  CD  GLN    79      54.205  66.825  44.570  1.00  2.80
ATOM   1232  OE1 GLN    79      55.127  67.620  44.692  1.00  2.80
ATOM   1233  NE2 GLN    79      53.010  67.219  44.934  1.00  2.80
ATOM   1234 1HE2 GLN    79      52.155  66.670  44.785  1.00  2.80
ATOM   1235 2HE2 GLN    79      52.934  68.136  45.325  1.00  2.80
ATOM   1236  C   GLN    79      57.657  63.279  43.899  1.00  2.80
ATOM   1237  O   GLN    79      58.387  63.818  43.070  1.00  2.80
ATOM   1238  N   SER    80      58.138  62.482  44.862  1.00  2.75
ATOM   1239  H   SER    80      57.498  62.093  45.543  1.00  2.75
ATOM   1240  CA  SER    80      59.576  62.170  44.967  1.00  2.75
ATOM   1241  HA  SER    80      60.121  62.768  44.238  1.00  2.75
ATOM   1242  CB  SER    80      60.143  62.593  46.327  1.00  2.75
ATOM   1243  HB1 SER    80      60.209  63.681  46.344  1.00  2.75
ATOM   1244  HB2 SER    80      61.150  62.190  46.441  1.00  2.75
ATOM   1245  OG  SER    80      59.339  62.186  47.413  1.00  2.75
ATOM   1246  HG  SER    80      58.471  62.638  47.335  1.00  2.75
ATOM   1247  C   SER    80      59.856  60.733  44.541  1.00  2.75
ATOM   1248  O   SER    80      60.910  60.171  44.829  1.00  2.75
ATOM   1249  N   GLY    81      58.894  60.141  43.822  1.00  2.47
ATOM   1250  H   GLY    81      58.030  60.651  43.675  1.00  2.47
ATOM   1251  CA  GLY    81      58.986  58.846  43.157  1.00  2.47
ATOM   1252  HA1 GLY    81      59.957  58.766  42.667  1.00  2.47
ATOM   1253  HA2 GLY    81      58.208  58.785  42.397  1.00  2.47
ATOM   1254  C   GLY    81      58.830  57.657  44.094  1.00  2.47
ATOM   1255  O   GLY    81      58.461  56.573  43.657  1.00  2.47
ATOM   1256  N   ARG    82      59.042  57.893  45.389  1.00  2.10
ATOM   1257  H   ARG    82      59.290  58.849  45.602  1.00  2.10
ATOM   1258  CA  ARG    82      58.950  56.982  46.528  1.00  2.10
ATOM   1259  HA  ARG    82      59.762  56.265  46.427  1.00  2.10
ATOM   1260  CB  ARG    82      59.200  57.824  47.781  1.00  2.10
ATOM   1261  HB1 ARG    82      58.312  58.416  48.001  1.00  2.10
ATOM   1262  HB2 ARG    82      60.019  58.511  47.560  1.00  2.10
ATOM   1263  CG  ARG    82      59.583  56.992  49.013  1.00  2.10
ATOM   1264  HG1 ARG    82      60.522  56.480  48.812  1.00  2.10
ATOM   1265  HG2 ARG    82      58.812  56.264  49.235  1.00  2.10
ATOM   1266  CD  ARG    82      59.737  57.841  50.266  1.00  2.10
ATOM   1267  HD1 ARG    82      60.132  57.210  51.055  1.00  2.10
ATOM   1268  HD2 ARG    82      58.754  58.187  50.589  1.00  2.10
ATOM   1269  NE  ARG    82      60.644  58.970  50.015  1.00  2.10
ATOM   1270  HE  ARG    82      61.626  58.792  49.820  1.00  2.10
ATOM   1271  CZ  ARG    82      60.292  60.219  49.827  1.00  2.10
ATOM   1272  NH1 ARG    82      61.152  61.062  49.362  1.00  2.10
ATOM   1273 1HH1 ARG    82      62.116  60.751  49.278  1.00  2.10
ATOM   1274 2HH1 ARG    82      60.799  61.900  48.923  1.00  2.10
ATOM   1275  NH2 ARG    82      59.094  60.647  50.080  1.00  2.10
ATOM   1276 1HH2 ARG    82      58.467  60.058  50.595  1.00  2.10
ATOM   1277 2HH2 ARG    82      58.923  61.634  50.005  1.00  2.10
ATOM   1278  C   ARG    82      57.649  56.182  46.646  1.00  2.10
ATOM   1279  O   ARG    82      57.563  55.247  47.448  1.00  2.10
ATOM   1280  N   LEU    83      56.626  56.505  45.863  1.00  1.87
ATOM   1281  H   LEU    83      56.736  57.283  45.225  1.00  1.87
ATOM   1282  CA  LEU    83      55.579  55.509  45.570  1.00  1.87
ATOM   1283  HA  LEU    83      56.054  54.537  45.449  1.00  1.87
ATOM   1284  CB  LEU    83      54.603  55.412  46.767  1.00  1.87
ATOM   1285  HB1 LEU    83      55.084  54.789  47.520  1.00  1.87
ATOM   1286  HB2 LEU    83      53.708  54.874  46.453  1.00  1.87
ATOM   1287  CG  LEU    83      54.193  56.745  47.440  1.00  1.87
ATOM   1288  HG  LEU    83      54.946  57.517  47.311  1.00  1.87
ATOM   1289  CD1 LEU    83      52.907  57.266  46.828  1.00  1.87
ATOM   1290 1HD1 LEU    83      52.634  58.207  47.297  1.00  1.87
ATOM   1291 2HD1 LEU    83      53.066  57.449  45.766  1.00  1.87
ATOM   1292 3HD1 LEU    83      52.106  56.547  46.965  1.00  1.87
ATOM   1293  CD2 LEU    83      54.030  56.561  48.949  1.00  1.87
ATOM   1294 1HD2 LEU    83      53.509  57.414  49.382  1.00  1.87
ATOM   1295 2HD2 LEU    83      53.482  55.655  49.172  1.00  1.87
ATOM   1296 3HD2 LEU    83      55.017  56.486  49.403  1.00  1.87
ATOM   1297  C   LEU    83      54.887  55.802  44.228  1.00  1.87
ATOM   1298  O   LEU    83      54.895  56.938  43.770  1.00  1.87
ATOM   1299  N   THR    84      54.295  54.782  43.592  1.00  2.17
ATOM   1300  H   THR    84      54.353  53.856  43.987  1.00  2.17
ATOM   1301  CA  THR    84      53.809  54.860  42.199  1.00  2.17
ATOM   1302  HA  THR    84      54.234  55.755  41.746  1.00  2.17
ATOM   1303  CB  THR    84      54.311  53.651  41.385  1.00  2.17
ATOM   1304  HB  THR    84      53.700  53.528  40.491  1.00  2.17
ATOM   1305  CG2 THR    84      55.759  53.866  40.953  1.00  2.17
ATOM   1306 1HG2 THR    84      55.834  54.760  40.333  1.00  2.17
ATOM   1307 2HG2 THR    84      56.402  53.984  41.827  1.00  2.17
ATOM   1308 3HG2 THR    84      56.101  53.008  40.374  1.00  2.17
ATOM   1309  OG1 THR    84      54.308  52.443  42.125  1.00  2.17
ATOM   1310  HG1 THR    84      53.389  52.155  42.259  1.00  2.17
ATOM   1311  C   THR    84      52.286  54.984  42.087  1.00  2.17
ATOM   1312  O   THR    84      51.610  54.385  42.904  1.00  2.17
ATOM   1313  N   PRO    85      51.707  55.689  41.091  1.00  2.50
ATOM   1314  CD  PRO    85      52.393  56.262  39.937  1.00  2.50
ATOM   1315  HD1 PRO    85      52.743  55.459  39.287  1.00  2.50
ATOM   1316  HD2 PRO    85      53.229  56.892  40.241  1.00  2.50
ATOM   1317  CG  PRO    85      51.359  57.111  39.192  1.00  2.50
ATOM   1318  HG1 PRO    85      51.479  57.035  38.111  1.00  2.50
ATOM   1319  HG2 PRO    85      51.442  58.151  39.510  1.00  2.50
ATOM   1320  CB  PRO    85      50.016  56.546  39.650  1.00  2.50
ATOM   1321  HB1 PRO    85      49.767  55.663  39.059  1.00  2.50
ATOM   1322  HB2 PRO    85      49.220  57.289  39.586  1.00  2.50
ATOM   1323  CA  PRO    85      50.307  56.154  41.098  1.00  2.50
ATOM   1324  HA  PRO    85      50.283  57.073  41.685  1.00  2.50
ATOM   1325  C   PRO    85      49.220  55.226  41.688  1.00  2.50
ATOM   1326  O   PRO    85      48.557  55.615  42.637  1.00  2.50
ATOM   1327  N   ALA    86      49.074  53.972  41.246  1.00  2.57
ATOM   1328  H   ALA    86      49.637  53.649  40.480  1.00  2.57
ATOM   1329  CA  ALA    86      48.075  53.067  41.846  1.00  2.57
ATOM   1330  HA  ALA    86      47.097  53.556  41.787  1.00  2.57
ATOM   1331  CB  ALA    86      48.022  51.783  41.008  1.00  2.57
ATOM   1332  HB1 ALA    86      48.985  51.272  41.041  1.00  2.57
ATOM   1333  HB2 ALA    86      47.251  51.124  41.408  1.00  2.57
ATOM   1334  HB3 ALA    86      47.773  52.027  39.975  1.00  2.57
ATOM   1335  C   ALA    86      48.323  52.752  43.335  1.00  2.57
ATOM   1336  O   ALA    86      47.417  52.638  44.176  1.00  2.57
ATOM   1337  N   HIS    87      49.604  52.607  43.656  1.00  2.10
ATOM   1338  H   HIS    87      50.296  52.772  42.935  1.00  2.10
ATOM   1339  CA  HIS    87      50.091  52.494  45.016  1.00  2.10
ATOM   1340  HA  HIS    87      49.531  51.694  45.500  1.00  2.10
ATOM   1341  CB  HIS    87      51.560  52.075  45.021  1.00  2.10
ATOM   1342  HB1 HIS    87      51.846  51.833  46.033  1.00  2.10
ATOM   1343  HB2 HIS    87      52.205  52.881  44.684  1.00  2.10
ATOM   1344  CG  HIS    87      51.789  50.855  44.176  1.00  2.10
ATOM   1345  ND1 HIS    87      51.991  50.851  42.796  1.00  2.10
ATOM   1346  CE1 HIS    87      52.119  49.560  42.458  1.00  2.10
ATOM   1347  HE1 HIS    87      52.279  49.206  41.446  1.00  2.10
ATOM   1348  NE2 HIS    87      52.015  48.771  43.541  1.00  2.10
ATOM   1349  HE2 HIS    87      52.067  47.756  43.537  1.00  2.10
ATOM   1350  CD2 HIS    87      51.781  49.572  44.634  1.00  2.10
ATOM   1351  HD2 HIS    87      51.654  49.260  45.660  1.00  2.10
ATOM   1352  C   HIS    87      49.785  53.749  45.827  1.00  2.10
ATOM   1353  O   HIS    87      49.306  53.608  46.944  1.00  2.10
ATOM   1354  N   TYR    88      49.934  54.938  45.240  1.00  2.16
ATOM   1355  H   TYR    88      50.266  54.940  44.285  1.00  2.16
ATOM   1356  CA  TYR    88      49.449  56.201  45.788  1.00  2.16
ATOM   1357  HA  TYR    88      49.934  56.346  46.753  1.00  2.16
ATOM   1358  CB  TYR    88      49.864  57.398  44.909  1.00  2.16
ATOM   1359  HB1 TYR    88      49.784  57.155  43.862  1.00  2.16
ATOM   1360  HB2 TYR    88      50.916  57.605  45.075  1.00  2.16
ATOM   1361  CG  TYR    88      49.078  58.669  45.143  1.00  2.16
ATOM   1362  CD1 TYR    88      49.543  59.624  46.064  1.00  2.16
ATOM   1363  HD1 TYR    88      50.465  59.458  46.597  1.00  2.16
ATOM   1364  CE1 TYR    88      48.790  60.787  46.307  1.00  2.16
ATOM   1365  HE1 TYR    88      49.106  61.510  47.041  1.00  2.16
ATOM   1366  CZ  TYR    88      47.584  61.009  45.614  1.00  2.16
ATOM   1367  OH  TYR    88      46.849  62.113  45.899  1.00  2.16
ATOM   1368  HH  TYR    88      46.063  62.162  45.355  1.00  2.16
ATOM   1369  CE2 TYR    88      47.130  60.062  44.671  1.00  2.16
ATOM   1370  HE2 TYR    88      46.194  60.202  44.151  1.00  2.16
ATOM   1371  CD2 TYR    88      47.878  58.894  44.438  1.00  2.16
ATOM   1372  HD2 TYR    88      47.505  58.160  43.730  1.00  2.16
ATOM   1373  C   TYR    88      47.961  56.177  46.104  1.00  2.16
ATOM   1374  O   TYR    88      47.636  56.489  47.236  1.00  2.16
ATOM   1375  N   ASP    89      47.063  55.743  45.219  1.00  2.52
ATOM   1376  H   ASP    89      47.349  55.570  44.258  1.00  2.52
ATOM   1377  CA  ASP    89      45.628  55.745  45.551  1.00  2.52
ATOM   1378  HA  ASP    89      45.356  56.753  45.875  1.00  2.52
ATOM   1379  CB  ASP    89      44.797  55.428  44.305  1.00  2.52
ATOM   1380  HB1 ASP    89      43.741  55.399  44.581  1.00  2.52
ATOM   1381  HB2 ASP    89      45.076  54.442  43.925  1.00  2.52
ATOM   1382  CG  ASP    89      44.992  56.489  43.218  1.00  2.52
ATOM   1383  OD1 ASP    89      44.724  57.677  43.506  1.00  2.52
ATOM   1384  OD2 ASP    89      45.429  56.091  42.116  1.00  2.52
ATOM   1385  C   ASP    89      45.286  54.796  46.718  1.00  2.52
ATOM   1386  O   ASP    89      44.509  55.127  47.632  1.00  2.52
ATOM   1387  N   ARG    90      45.923  53.614  46.745  1.00  2.45
ATOM   1388  H   ARG    90      46.568  53.411  45.984  1.00  2.45
ATOM   1389  CA  ARG    90      45.759  52.667  47.871  1.00  2.45
ATOM   1390  HA  ARG    90      44.696  52.453  47.997  1.00  2.45
ATOM   1391  CB  ARG    90      46.501  51.359  47.531  1.00  2.45
ATOM   1392  HB1 ARG    90      46.471  50.688  48.391  1.00  2.45
ATOM   1393  HB2 ARG    90      47.544  51.593  47.315  1.00  2.45
ATOM   1394  CG  ARG    90      45.869  50.646  46.318  1.00  2.45
ATOM   1395  HG1 ARG    90      45.600  51.379  45.559  1.00  2.45
ATOM   1396  HG2 ARG    90      44.948  50.152  46.628  1.00  2.45
ATOM   1397  CD  ARG    90      46.814  49.639  45.645  1.00  2.45
ATOM   1398  HD1 ARG    90      47.801  50.093  45.538  1.00  2.45
ATOM   1399  HD2 ARG    90      46.449  49.448  44.633  1.00  2.45
ATOM   1400  NE  ARG    90      46.933  48.358  46.374  1.00  2.45
ATOM   1401  HE  ARG    90      47.778  48.225  46.904  1.00  2.45
ATOM   1402  CZ  ARG    90      46.109  47.326  46.287  1.00  2.45
ATOM   1403  NH1 ARG    90      46.400  46.184  46.848  1.00  2.45
ATOM   1404 1HH1 ARG    90      47.293  46.051  47.289  1.00  2.45
ATOM   1405 2HH1 ARG    90      45.779  45.400  46.745  1.00  2.45
ATOM   1406  NH2 ARG    90      44.978  47.412  45.646  1.00  2.45
ATOM   1407 1HH2 ARG    90      44.713  48.303  45.263  1.00  2.45
ATOM   1408 2HH2 ARG    90      44.359  46.626  45.579  1.00  2.45
ATOM   1409  C   ARG    90      46.224  53.266  49.210  1.00  2.45
ATOM   1410  O   ARG    90      45.518  53.195  50.228  1.00  2.45
ATOM   1411  N   TYR    91      47.406  53.880  49.196  1.00  2.18
ATOM   1412  H   TYR    91      47.933  53.915  48.327  1.00  2.18
ATOM   1413  CA  TYR    91      47.972  54.524  50.372  1.00  2.18
ATOM   1414  HA  TYR    91      47.916  53.821  51.202  1.00  2.18
ATOM   1415  CB  TYR    91      49.452  54.889  50.170  1.00  2.18
ATOM   1416  HB1 TYR    91      49.836  55.302  51.102  1.00  2.18
ATOM   1417  HB2 TYR    91      49.510  55.665  49.407  1.00  2.18
ATOM   1418  CG  TYR    91      50.357  53.738  49.764  1.00  2.18
ATOM   1419  CD1 TYR    91      50.090  52.427  50.200  1.00  2.18
ATOM   1420  HD1 TYR    91      49.314  52.231  50.923  1.00  2.18
ATOM   1421  CE1 TYR    91      50.795  51.351  49.648  1.00  2.18
ATOM   1422  HE1 TYR    91      50.549  50.354  49.963  1.00  2.18
ATOM   1423  CZ  TYR    91      51.829  51.574  48.716  1.00  2.18
ATOM   1424  OH  TYR    91      52.484  50.517  48.165  1.00  2.18
ATOM   1425  HH  TYR    91      53.230  50.773  47.617  1.00  2.18
ATOM   1426  CE2 TYR    91      52.187  52.897  48.374  1.00  2.18
ATOM   1427  HE2 TYR    91      52.988  53.076  47.677  1.00  2.18
ATOM   1428  CD2 TYR    91      51.425  53.971  48.877  1.00  2.18
ATOM   1429  HD2 TYR    91      51.588  54.973  48.516  1.00  2.18
ATOM   1430  C   TYR    91      47.157  55.736  50.825  1.00  2.18
ATOM   1431  O   TYR    91      46.911  55.833  52.016  1.00  2.18
ATOM   1432  N   VAL    92      46.636  56.572  49.919  1.00  2.52
ATOM   1433  H   VAL    92      46.863  56.425  48.937  1.00  2.52
ATOM   1434  CA  VAL    92      45.715  57.668  50.249  1.00  2.52
ATOM   1435  HA  VAL    92      46.229  58.361  50.918  1.00  2.52
ATOM   1436  CB  VAL    92      45.275  58.460  48.998  1.00  2.52
ATOM   1437  HB  VAL    92      44.970  57.765  48.216  1.00  2.52
ATOM   1438  CG1 VAL    92      44.112  59.424  49.270  1.00  2.52
ATOM   1439 1HG1 VAL    92      43.906  60.021  48.381  1.00  2.52
ATOM   1440 2HG1 VAL    92      43.206  58.867  49.508  1.00  2.52
ATOM   1441 3HG1 VAL    92      44.357  60.087  50.099  1.00  2.52
ATOM   1442  CG2 VAL    92      46.416  59.330  48.473  1.00  2.52
ATOM   1443 1HG2 VAL    92      46.088  59.847  47.573  1.00  2.52
ATOM   1444 2HG2 VAL    92      46.715  60.063  49.222  1.00  2.52
ATOM   1445 3HG2 VAL    92      47.271  58.717  48.210  1.00  2.52
ATOM   1446  C   VAL    92      44.523  57.135  51.009  1.00  2.52
ATOM   1447  O   VAL    92      44.276  57.606  52.114  1.00  2.52
ATOM   1448  N   ASN    93      43.859  56.090  50.498  1.00  2.98
ATOM   1449  H   ASN    93      44.138  55.729  49.592  1.00  2.98
ATOM   1450  CA  ASN    93      42.773  55.461  51.255  1.00  2.98
ATOM   1451  HA  ASN    93      41.982  56.204  51.381  1.00  2.98
ATOM   1452  CB  ASN    93      42.188  54.294  50.438  1.00  2.98
ATOM   1453  HB1 ASN    93      41.603  53.657  51.101  1.00  2.98
ATOM   1454  HB2 ASN    93      42.985  53.693  50.004  1.00  2.98
ATOM   1455  CG  ASN    93      41.245  54.776  49.343  1.00  2.98
ATOM   1456  OD1 ASN    93      40.071  54.997  49.576  1.00  2.98
ATOM   1457  ND2 ASN    93      41.712  54.951  48.127  1.00  2.98
ATOM   1458 1HD2 ASN    93      42.705  54.885  47.935  1.00  2.98
ATOM   1459 2HD2 ASN    93      41.074  55.337  47.455  1.00  2.98
ATOM   1460  C   ASN    93      43.213  55.075  52.685  1.00  2.98
ATOM   1461  O   ASN    93      42.557  55.477  53.660  1.00  2.98
ATOM   1462  N   LYS    94      44.368  54.410  52.855  1.00  2.94
ATOM   1463  H   LYS    94      44.959  54.221  52.053  1.00  2.94
ATOM   1464  CA  LYS    94      44.835  54.073  54.218  1.00  2.94
ATOM   1465  HA  LYS    94      44.038  53.511  54.699  1.00  2.94
ATOM   1466  CB  LYS    94      46.085  53.179  54.123  1.00  2.94
ATOM   1467  HB1 LYS    94      46.953  53.809  53.919  1.00  2.94
ATOM   1468  HB2 LYS    94      45.978  52.485  53.287  1.00  2.94
ATOM   1469  CG  LYS    94      46.344  52.368  55.403  1.00  2.94
ATOM   1470  HG1 LYS    94      46.310  53.036  56.261  1.00  2.94
ATOM   1471  HG2 LYS    94      47.351  51.956  55.344  1.00  2.94
ATOM   1472  CD  LYS    94      45.347  51.206  55.591  1.00  2.94
ATOM   1473  HD1 LYS    94      45.387  50.568  54.707  1.00  2.94
ATOM   1474  HD2 LYS    94      44.332  51.591  55.690  1.00  2.94
ATOM   1475  CE  LYS    94      45.676  50.343  56.819  1.00  2.94
ATOM   1476  HE1 LYS    94      46.728  50.048  56.764  1.00  2.94
ATOM   1477  HE2 LYS    94      45.065  49.438  56.808  1.00  2.94
ATOM   1478  NZ  LYS    94      45.459  51.082  58.079  1.00  2.94
ATOM   1479  HZ1 LYS    94      46.054  51.919  58.075  1.00  2.94
ATOM   1480  HZ2 LYS    94      44.509  51.322  58.289  1.00  2.94
ATOM   1481  HZ3 LYS    94      45.909  50.619  58.875  1.00  2.94
ATOM   1482  C   LYS    94      45.078  55.313  55.118  1.00  2.94
ATOM   1483  O   LYS    94      44.622  55.325  56.266  1.00  2.94
ATOM   1484  N   ASP    95      45.670  56.389  54.592  1.00  2.90
ATOM   1485  H   ASP    95      45.977  56.345  53.625  1.00  2.90
ATOM   1486  CA  ASP    95      45.919  57.637  55.334  1.00  2.90
ATOM   1487  HA  ASP    95      46.484  57.405  56.239  1.00  2.90
ATOM   1488  CB  ASP    95      46.772  58.604  54.472  1.00  2.90
ATOM   1489  HB1 ASP    95      46.145  59.014  53.680  1.00  2.90
ATOM   1490  HB2 ASP    95      47.533  57.997  53.993  1.00  2.90
ATOM   1491  CG  ASP    95      47.501  59.776  55.185  1.00  2.90
ATOM   1492  OD1 ASP    95      47.530  59.825  56.436  1.00  2.90
ATOM   1493  OD2 ASP    95      48.093  60.617  54.469  1.00  2.90
ATOM   1494  C   ASP    95      44.587  58.280  55.757  1.00  2.90
ATOM   1495  O   ASP    95      44.400  58.712  56.897  1.00  2.90
ATOM   1496  N   MET    96      43.585  58.200  54.873  1.00  3.29
ATOM   1497  H   MET    96      43.769  57.782  53.966  1.00  3.29
ATOM   1498  CA  MET    96      42.250  58.697  55.158  1.00  3.29
ATOM   1499  HA  MET    96      42.329  59.718  55.530  1.00  3.29
ATOM   1500  CB  MET    96      41.373  58.702  53.897  1.00  3.29
ATOM   1501  HB1 MET    96      40.343  58.896  54.198  1.00  3.29
ATOM   1502  HB2 MET    96      41.408  57.728  53.413  1.00  3.29
ATOM   1503  CG  MET    96      41.797  59.782  52.896  1.00  3.29
ATOM   1504  HG1 MET    96      42.855  59.659  52.670  1.00  3.29
ATOM   1505  HG2 MET    96      41.668  60.760  53.359  1.00  3.29
ATOM   1506  SD  MET    96      40.889  59.763  51.323  1.00  3.29
ATOM   1507  CE  MET    96      39.191  60.065  51.883  1.00  3.29
ATOM   1508  HE1 MET    96      38.538  60.167  51.015  1.00  3.29
ATOM   1509  HE2 MET    96      38.846  59.226  52.487  1.00  3.29
ATOM   1510  HE3 MET    96      39.155  60.980  52.473  1.00  3.29
ATOM   1511  C   MET    96      41.599  57.867  56.254  1.00  3.29
ATOM   1512  O   MET    96      40.845  58.414  57.041  1.00  3.29
ATOM   1513  N   SER    97      41.923  56.582  56.370  1.00  3.81
ATOM   1514  H   SER    97      42.602  56.213  55.716  1.00  3.81
ATOM   1515  CA  SER    97      41.501  55.760  57.504  1.00  3.81
ATOM   1516  HA  SER    97      40.419  55.850  57.608  1.00  3.81
ATOM   1517  CB  SER    97      41.822  54.277  57.264  1.00  3.81
ATOM   1518  HB1 SER    97      41.303  53.683  58.018  1.00  3.81
ATOM   1519  HB2 SER    97      42.889  54.108  57.389  1.00  3.81
ATOM   1520  OG  SER    97      41.429  53.834  55.975  1.00  3.81
ATOM   1521  HG  SER    97      41.668  54.506  55.319  1.00  3.81
ATOM   1522  C   SER    97      42.131  56.197  58.824  1.00  3.81
ATOM   1523  O   SER    97      41.442  56.151  59.844  1.00  3.81
ATOM   1524  N   ILE    98      43.403  56.630  58.839  1.00  3.84
ATOM   1525  H   ILE    98      43.930  56.713  57.978  1.00  3.84
ATOM   1526  CA  ILE    98      44.037  56.994  60.128  1.00  3.84
ATOM   1527  HA  ILE    98      43.635  56.300  60.866  1.00  3.84
ATOM   1528  CB  ILE    98      45.572  56.799  60.173  1.00  3.84
ATOM   1529  HB  ILE    98      46.049  57.755  59.961  1.00  3.84
ATOM   1530  CG2 ILE    98      45.953  56.334  61.593  1.00  3.84
ATOM   1531 1HG2 ILE    98      47.028  56.164  61.651  1.00  3.84
ATOM   1532 2HG2 ILE    98      45.672  57.086  62.327  1.00  3.84
ATOM   1533 3HG2 ILE    98      45.450  55.402  61.849  1.00  3.84
ATOM   1534  CG1 ILE    98      46.142  55.794  59.155  1.00  3.84
ATOM   1535 1HG1 ILE    98      47.225  55.759  59.260  1.00  3.84
ATOM   1536 2HG1 ILE    98      45.947  56.176  58.157  1.00  3.84
ATOM   1537  CD1 ILE    98      45.597  54.364  59.275  1.00  3.84
ATOM   1538  HD1 ILE    98      46.081  53.851  60.105  1.00  3.84
ATOM   1539  HD2 ILE    98      44.521  54.352  59.430  1.00  3.84
ATOM   1540  HD3 ILE    98      45.810  53.841  58.349  1.00  3.84
ATOM   1541  C   ILE    98      43.592  58.390  60.609  1.00  3.84
ATOM   1542  O   ILE    98      43.100  58.561  61.736  1.00  3.84
ATOM   1543  N   GLN    99      43.632  59.369  59.702  1.00  3.92
ATOM   1544  H   GLN    99      44.056  59.168  58.798  1.00  3.92
ATOM   1545  CA  GLN    99      43.039  60.689  59.908  1.00  3.92
ATOM   1546  HA  GLN    99      43.569  61.181  60.726  1.00  3.92
ATOM   1547  CB  GLN    99      43.232  61.529  58.631  1.00  3.92
ATOM   1548  HB1 GLN    99      42.731  61.042  57.793  1.00  3.92
ATOM   1549  HB2 GLN    99      44.299  61.539  58.400  1.00  3.92
ATOM   1550  CG  GLN    99      42.770  63.001  58.730  1.00  3.92
ATOM   1551  HG1 GLN    99      43.161  63.532  57.862  1.00  3.92
ATOM   1552  HG2 GLN    99      43.209  63.450  59.622  1.00  3.92
ATOM   1553  CD  GLN    99      41.253  63.226  58.757  1.00  3.92
ATOM   1554  OE1 GLN    99      40.723  64.028  59.509  1.00  3.92
ATOM   1555  NE2 GLN    99      40.492  62.549  57.931  1.00  3.92
ATOM   1556 1HE2 GLN    99      40.882  61.829  57.354  1.00  3.92
ATOM   1557 2HE2 GLN    99      39.488  62.583  58.120  1.00  3.92
ATOM   1558  C   GLN    99      41.544  60.597  60.313  1.00  3.92
ATOM   1559  O   GLN    99      41.115  61.270  61.251  1.00  3.92
ATOM   1560  N   GLU   100      40.730  59.763  59.656  1.00  4.28
ATOM   1561  H   GLU   100      41.077  59.227  58.865  1.00  4.28
ATOM   1562  CA  GLU   100      39.308  59.655  60.011  1.00  4.28
ATOM   1563  HA  GLU   100      38.948  60.667  60.180  1.00  4.28
ATOM   1564  CB  GLU   100      38.449  59.032  58.890  1.00  4.28
ATOM   1565  HB1 GLU   100      37.451  58.835  59.285  1.00  4.28
ATOM   1566  HB2 GLU   100      38.876  58.065  58.626  1.00  4.28
ATOM   1567  CG  GLU   100      38.278  59.880  57.615  1.00  4.28
ATOM   1568  HG1 GLU   100      37.877  59.236  56.829  1.00  4.28
ATOM   1569  HG2 GLU   100      39.244  60.248  57.273  1.00  4.28
ATOM   1570  CD  GLU   100      37.346  61.082  57.793  1.00  4.28
ATOM   1571  OE1 GLU   100      36.198  61.068  57.296  1.00  4.28
ATOM   1572  OE2 GLU   100      37.776  62.107  58.376  1.00  4.28
ATOM   1573  C   GLU   100      39.067  58.869  61.312  1.00  4.28
ATOM   1574  O   GLU   100      38.086  59.122  62.005  1.00  4.28
ATOM   1575  N   LEU   101      39.948  57.964  61.741  1.00  4.04
ATOM   1576  H   LEU   101      40.724  57.678  61.152  1.00  4.04
ATOM   1577  CA  LEU   101      39.895  57.504  63.132  1.00  4.04
ATOM   1578  HA  LEU   101      38.898  57.110  63.333  1.00  4.04
ATOM   1579  CB  LEU   101      40.906  56.352  63.295  1.00  4.04
ATOM   1580  HB1 LEU   101      41.906  56.693  63.026  1.00  4.04
ATOM   1581  HB2 LEU   101      40.625  55.586  62.570  1.00  4.04
ATOM   1582  CG  LEU   101      40.952  55.710  64.696  1.00  4.04
ATOM   1583  HG  LEU   101      39.963  55.757  65.155  1.00  4.04
ATOM   1584  CD1 LEU   101      41.351  54.237  64.576  1.00  4.04
ATOM   1585 1HD1 LEU   101      41.390  53.779  65.564  1.00  4.04
ATOM   1586 2HD1 LEU   101      40.615  53.703  63.974  1.00  4.04
ATOM   1587 3HD1 LEU   101      42.329  54.153  64.102  1.00  4.04
ATOM   1588  CD2 LEU   101      41.978  56.371  65.623  1.00  4.04
ATOM   1589 1HD2 LEU   101      42.006  55.846  66.577  1.00  4.04
ATOM   1590 2HD2 LEU   101      42.968  56.347  65.165  1.00  4.04
ATOM   1591 3HD2 LEU   101      41.703  57.405  65.817  1.00  4.04
ATOM   1592  C   LEU   101      40.130  58.677  64.103  1.00  4.04
ATOM   1593  O   LEU   101      39.457  58.747  65.134  1.00  4.04
ATOM   1594  N   ALA   102      41.002  59.639  63.767  1.00  5.08
ATOM   1595  H   ALA   102      41.538  59.553  62.912  1.00  5.08
ATOM   1596  CA  ALA   102      41.101  60.864  64.574  1.00  5.08
ATOM   1597  HA  ALA   102      41.261  60.544  65.605  1.00  5.08
ATOM   1598  CB  ALA   102      42.345  61.675  64.186  1.00  5.08
ATOM   1599  HB1 ALA   102      42.529  62.430  64.951  1.00  5.08
ATOM   1600  HB2 ALA   102      43.215  61.021  64.116  1.00  5.08
ATOM   1601  HB3 ALA   102      42.197  62.186  63.237  1.00  5.08
ATOM   1602  C   ALA   102      39.803  61.723  64.595  1.00  5.08
ATOM   1603  O   ALA   102      39.392  62.126  65.698  1.00  5.08
ATOM   1604  N   VAL   103      39.098  61.927  63.457  1.00  6.57
ATOM   1605  H   VAL   103      39.532  61.701  62.570  1.00  6.57
ATOM   1606  CA  VAL   103      37.679  62.362  63.495  1.00  6.57
ATOM   1607  HA  VAL   103      37.690  63.324  63.977  1.00  6.57
ATOM   1608  CB  VAL   103      36.908  62.554  62.145  1.00  6.57
ATOM   1609  HB  VAL   103      37.574  63.026  61.444  1.00  6.57
ATOM   1610  CG1 VAL   103      36.269  61.374  61.390  1.00  6.57
ATOM   1611 1HG1 VAL   103      35.570  61.727  60.632  1.00  6.57
ATOM   1612 2HG1 VAL   103      37.018  60.840  60.836  1.00  6.57
ATOM   1613 3HG1 VAL   103      35.738  60.701  62.060  1.00  6.57
ATOM   1614  CG2 VAL   103      35.671  63.453  62.359  1.00  6.57
ATOM   1615 1HG2 VAL   103      35.305  63.831  61.407  1.00  6.57
ATOM   1616 2HG2 VAL   103      34.870  62.894  62.845  1.00  6.57
ATOM   1617 3HG2 VAL   103      35.898  64.295  62.994  1.00  6.57
ATOM   1618  C   VAL   103      36.780  61.571  64.431  1.00  6.57
ATOM   1619  O   VAL   103      36.035  62.192  65.176  1.00  6.57
ATOM   1620  N   LEU   104      36.800  60.244  64.442  1.00  8.64
ATOM   1621  H   LEU   104      37.401  59.749  63.789  1.00  8.64
ATOM   1622  CA  LEU   104      35.854  59.503  65.282  1.00  8.64
ATOM   1623  HA  LEU   104      34.855  59.917  65.149  1.00  8.64
ATOM   1624  CB  LEU   104      35.846  58.022  64.861  1.00  8.64
ATOM   1625  HB1 LEU   104      35.296  57.451  65.611  1.00  8.64
ATOM   1626  HB2 LEU   104      36.874  57.659  64.860  1.00  8.64
ATOM   1627  CG  LEU   104      35.210  57.749  63.486  1.00  8.64
ATOM   1628  HG  LEU   104      35.691  58.356  62.724  1.00  8.64
ATOM   1629  CD1 LEU   104      35.412  56.277  63.129  1.00  8.64
ATOM   1630 1HD1 LEU   104      34.994  56.080  62.141  1.00  8.64
ATOM   1631 2HD1 LEU   104      36.477  56.052  63.101  1.00  8.64
ATOM   1632 3HD1 LEU   104      34.925  55.638  63.865  1.00  8.64
ATOM   1633  CD2 LEU   104      33.705  58.033  63.465  1.00  8.64
ATOM   1634 1HD2 LEU   104      33.294  57.748  62.497  1.00  8.64
ATOM   1635 2HD2 LEU   104      33.203  57.471  64.252  1.00  8.64
ATOM   1636 3HD2 LEU   104      33.529  59.097  63.607  1.00  8.64
ATOM   1637  C   LEU   104      36.166  59.615  66.781  1.00  8.64
ATOM   1638  O   LEU   104      35.254  59.555  67.604  1.00  8.64
ATOM   1639  N   VAL   105      37.440  59.794  67.135  1.00  9.68
ATOM   1640  H   VAL   105      38.143  59.758  66.403  1.00  9.68
ATOM   1641  CA  VAL   105      37.871  59.936  68.537  1.00  9.68
ATOM   1642  HA  VAL   105      37.261  59.281  69.160  1.00  9.68
ATOM   1643  CB  VAL   105      39.342  59.480  68.673  1.00  9.68
ATOM   1644  HB  VAL   105      39.945  59.994  67.923  1.00  9.68
ATOM   1645  CG1 VAL   105      39.963  59.752  70.051  1.00  9.68
ATOM   1646 1HG1 VAL   105      40.959  59.314  70.109  1.00  9.68
ATOM   1647 2HG1 VAL   105      40.061  60.827  70.209  1.00  9.68
ATOM   1648 3HG1 VAL   105      39.335  59.328  70.835  1.00  9.68
ATOM   1649  CG2 VAL   105      39.450  57.965  68.440  1.00  9.68
ATOM   1650 1HG2 VAL   105      40.495  57.658  68.475  1.00  9.68
ATOM   1651 2HG2 VAL   105      38.890  57.429  69.207  1.00  9.68
ATOM   1652 3HG2 VAL   105      39.050  57.699  67.463  1.00  9.68
ATOM   1653  C   VAL   105      37.676  61.348  69.095  1.00  9.68
ATOM   1654  O   VAL   105      37.430  61.508  70.287  1.00  9.68
ATOM   1655  N   SER   106      37.747  62.371  68.241  1.00  8.41
ATOM   1656  H   SER   106      37.975  62.158  67.277  1.00  8.41
ATOM   1657  CA  SER   106      37.751  63.788  68.658  1.00  8.41
ATOM   1658  HA  SER   106      37.824  63.857  69.744  1.00  8.41
ATOM   1659  CB  SER   106      38.972  64.495  68.043  1.00  8.41
ATOM   1660  HB1 SER   106      39.198  65.390  68.624  1.00  8.41
ATOM   1661  HB2 SER   106      38.733  64.796  67.023  1.00  8.41
ATOM   1662  OG  SER   106      40.122  63.669  67.978  1.00  8.41
ATOM   1663  HG  SER   106      40.009  63.069  67.223  1.00  8.41
ATOM   1664  C   SER   106      36.499  64.552  68.225  1.00  8.41
ATOM   1665  O   SER   106      36.402  65.761  68.424  1.00  8.41
ATOM   1666  N   GLY   107      35.601  63.865  67.522  1.00  7.09
ATOM   1667  H   GLY   107      35.774  62.875  67.413  1.00  7.09
ATOM   1668  CA  GLY   107      34.629  64.430  66.589  1.00  7.09
ATOM   1669  HA1 GLY   107      33.877  64.970  67.164  1.00  7.09
ATOM   1670  HA2 GLY   107      34.129  63.614  66.069  1.00  7.09
ATOM   1671  C   GLY   107      35.172  65.394  65.527  1.00  7.09
ATOM   1672  O   GLY   107      34.380  66.088  64.894  1.00  7.09
ATOM   1673  N   GLN   108      36.493  65.453  65.317  1.00  5.92
ATOM   1674  H   GLN   108      37.076  64.802  65.816  1.00  5.92
ATOM   1675  CA  GLN   108      37.145  66.462  64.481  1.00  5.92
ATOM   1676  HA  GLN   108      36.366  67.060  64.008  1.00  5.92
ATOM   1677  CB  GLN   108      37.980  67.416  65.356  1.00  5.92
ATOM   1678  HB1 GLN   108      38.628  66.821  66.001  1.00  5.92
ATOM   1679  HB2 GLN   108      37.305  67.984  65.997  1.00  5.92
ATOM   1680  CG  GLN   108      38.886  68.405  64.588  1.00  5.92
ATOM   1681  HG1 GLN   108      39.631  67.858  64.010  1.00  5.92
ATOM   1682  HG2 GLN   108      39.430  68.989  65.332  1.00  5.92
ATOM   1683  CD  GLN   108      38.158  69.372  63.650  1.00  5.92
ATOM   1684  OE1 GLN   108      37.200  69.039  62.973  1.00  5.92
ATOM   1685  NE2 GLN   108      38.592  70.613  63.575  1.00  5.92
ATOM   1686 1HE2 GLN   108      39.393  70.913  64.098  1.00  5.92
ATOM   1687 2HE2 GLN   108      38.090  71.222  62.954  1.00  5.92
ATOM   1688  C   GLN   108      37.987  65.823  63.360  1.00  5.92
ATOM   1689  O   GLN   108      38.964  65.097  63.576  1.00  5.92
ATOM   1690  N   LYS   109      37.552  66.099  62.130  1.00  6.03
ATOM   1691  H   LYS   109      36.813  66.789  62.067  1.00  6.03
ATOM   1692  CA  LYS   109      38.186  65.669  60.882  1.00  6.03
ATOM   1693  HA  LYS   109      38.505  64.635  60.915  1.00  6.03
ATOM   1694  CB  LYS   109      37.198  65.897  59.721  1.00  6.03
ATOM   1695  HB1 LYS   109      36.814  66.917  59.788  1.00  6.03
ATOM   1696  HB2 LYS   109      36.360  65.214  59.849  1.00  6.03
ATOM   1697  CG  LYS   109      37.801  65.707  58.317  1.00  6.03
ATOM   1698  HG1 LYS   109      38.284  64.733  58.241  1.00  6.03
ATOM   1699  HG2 LYS   109      38.563  66.472  58.160  1.00  6.03
ATOM   1700  CD  LYS   109      36.739  65.865  57.210  1.00  6.03
ATOM   1701  HD1 LYS   109      37.196  66.406  56.379  1.00  6.03
ATOM   1702  HD2 LYS   109      35.908  66.473  57.571  1.00  6.03
ATOM   1703  CE  LYS   109      36.206  64.537  56.651  1.00  6.03
ATOM   1704  HE1 LYS   109      37.025  64.028  56.134  1.00  6.03
ATOM   1705  HE2 LYS   109      35.424  64.745  55.916  1.00  6.03
ATOM   1706  NZ  LYS   109      35.689  63.635  57.701  1.00  6.03
ATOM   1707  HZ1 LYS   109      36.467  63.337  58.298  1.00  6.03
ATOM   1708  HZ2 LYS   109      34.928  64.004  58.244  1.00  6.03
ATOM   1709  HZ3 LYS   109      35.461  62.712  57.316  1.00  6.03
ATOM   1710  C   LYS   109      39.502  66.448  60.690  1.00  6.03
ATOM   1711  O   LYS   109      39.949  67.296  61.462  1.00  6.03
