# Supplementary material for: Selecting Near-Native Protein Structures from Predicted Decoy Sets Using Ordered Graphlet Degree Similarity
Source: Genes (Basel). 2019 Feb 11;10(2):132. doi: 10.3390/genes10020132 (PMC6410076; doi:10.3390/genes10020132)
Supplement: Supplementary file 1 [file genes-10-00132-s001.zip › CodeData/data/CASP11/T0759/model132.pdb]

ATOM      1  N   MET     1      31.963 -18.400  45.322  1.00  9.96
ATOM      2  CA  MET     1      31.671 -18.573  43.880  1.00  9.96
ATOM      3  C   MET     1      30.286 -19.070  43.699  1.00  9.96
ATOM      4  O   MET     1      29.548 -19.278  44.659  1.00  9.96
ATOM      5 1H   MET     1      32.771 -18.103  45.585  1.00  9.96
ATOM      6 2H   MET     1      31.916 -19.106  45.878  1.00  9.96
ATOM      7 3H   MET     1      31.468 -17.834  45.817  1.00  9.96
ATOM      8  CB  MET     1      32.677 -19.532  43.241  1.00  9.96
ATOM      9  SD  MET     1      35.247 -20.143  42.406  1.00  9.96
ATOM     10  CE  MET     1      35.321 -21.478  43.598  1.00  9.96
ATOM     11  CG  MET     1      34.106 -19.015  43.228  1.00  9.96
ATOM     12  N   GLY     2      29.888 -19.225  42.428  1.00  8.49
ATOM     13  CA  GLY     2      28.564 -19.641  42.089  1.00  8.49
ATOM     14  C   GLY     2      27.853 -18.346  41.978  1.00  8.49
ATOM     15  O   GLY     2      27.186 -18.033  40.992  1.00  8.49
ATOM     16  H   GLY     2      30.487 -19.057  41.778  1.00  8.49
ATOM     17  N   HIS     3      27.996 -17.572  43.061  1.00  6.80
ATOM     18  CA  HIS     3      27.615 -16.212  43.139  1.00  6.80
ATOM     19  C   HIS     3      28.670 -15.522  42.368  1.00  6.80
ATOM     20  O   HIS     3      28.442 -14.456  41.813  1.00  6.80
ATOM     21  H   HIS     3      28.365 -17.978  43.775  1.00  6.80
ATOM     22  CB  HIS     3      27.512 -15.767  44.599  1.00  6.80
ATOM     23  CG  HIS     3      26.380 -16.401  45.345  1.00  6.80
ATOM     24  ND1 HIS     3      25.058 -16.130  45.063  1.00  6.80
ATOM     25  CE1 HIS     3      24.278 -16.844  45.894  1.00  6.80
ATOM     26  CD2 HIS     3      26.261 -17.355  46.438  1.00  6.80
ATOM     27  HE2 HIS     3      24.664 -18.151  47.379  1.00  6.80
ATOM     28  NE2 HIS     3      24.993 -17.581  46.721  1.00  6.80
ATOM     29  N   HIS     4      29.893 -16.089  42.411  1.00  6.26
ATOM     30  CA  HIS     4      30.994 -15.583  41.649  1.00  6.26
ATOM     31  C   HIS     4      30.743 -15.831  40.226  1.00  6.26
ATOM     32  O   HIS     4      30.910 -14.913  39.449  1.00  6.26
ATOM     33  H   HIS     4      30.005 -16.808  42.941  1.00  6.26
ATOM     34  CB  HIS     4      32.303 -16.233  42.102  1.00  6.26
ATOM     35  CG  HIS     4      33.511 -15.728  41.377  1.00  6.26
ATOM     36  HD1 HIS     4      33.683 -13.829  42.163  1.00  6.26
ATOM     37  ND1 HIS     4      34.026 -14.465  41.578  1.00  6.26
ATOM     38  CE1 HIS     4      35.104 -14.302  40.791  1.00  6.26
ATOM     39  CD2 HIS     4      34.425 -16.267  40.380  1.00  6.26
ATOM     40  NE2 HIS     4      35.349 -15.378  40.069  1.00  6.26
ATOM     41  N   HIS     5      30.347 -17.057  39.842  1.00  5.88
ATOM     42  CA  HIS     5      30.047 -17.359  38.471  1.00  5.88
ATOM     43  C   HIS     5      28.864 -16.522  38.191  1.00  5.88
ATOM     44  O   HIS     5      28.620 -16.077  37.071  1.00  5.88
ATOM     45  H   HIS     5      30.272 -17.697  40.471  1.00  5.88
ATOM     46  CB  HIS     5      29.809 -18.860  38.293  1.00  5.88
ATOM     47  CG  HIS     5      31.046 -19.690  38.443  1.00  5.88
ATOM     48  ND1 HIS     5      32.062 -19.687  37.511  1.00  5.88
ATOM     49  CE1 HIS     5      33.031 -20.525  37.919  1.00  5.88
ATOM     50  CD2 HIS     5      31.551 -20.631  39.432  1.00  5.88
ATOM     51  HE2 HIS     5      33.254 -21.707  39.537  1.00  5.88
ATOM     52  NE2 HIS     5      32.732 -21.095  39.070  1.00  5.88
ATOM     53  N   HIS     6      28.077 -16.311  39.251  1.00  4.95
ATOM     54  CA  HIS     6      26.952 -15.461  39.116  1.00  4.95
ATOM     55  C   HIS     6      27.431 -14.090  38.733  1.00  4.95
ATOM     56  O   HIS     6      26.859 -13.444  37.864  1.00  4.95
ATOM     57  H   HIS     6      28.254 -16.701  40.043  1.00  4.95
ATOM     58  CB  HIS     6      26.146 -15.429  40.416  1.00  4.95
ATOM     59  CG  HIS     6      25.406 -16.699  40.700  1.00  4.95
ATOM     60  ND1 HIS     6      24.713 -16.911  41.872  1.00  4.95
ATOM     61  CE1 HIS     6      24.157 -18.135  41.837  1.00  4.95
ATOM     62  CD2 HIS     6      25.179 -17.949  39.990  1.00  4.95
ATOM     63  HE2 HIS     6      24.153 -19.617  40.471  1.00  4.95
ATOM     64  NE2 HIS     6      24.433 -18.763  40.711  1.00  4.95
ATOM     65  N   HIS     7      28.506 -13.621  39.372  1.00  4.28
ATOM     66  CA  HIS     7      29.185 -12.371  39.180  1.00  4.28
ATOM     67  C   HIS     7      29.879 -12.412  37.866  1.00  4.28
ATOM     68  O   HIS     7      30.252 -11.376  37.327  1.00  4.28
ATOM     69  H   HIS     7      28.801 -14.203  39.992  1.00  4.28
ATOM     70  CB  HIS     7      30.166 -12.112  40.326  1.00  4.28
ATOM     71  CG  HIS     7      29.501 -11.826  41.636  1.00  4.28
ATOM     72  ND1 HIS     7      30.181 -11.844  42.835  1.00  4.28
ATOM     73  CE1 HIS     7      29.324 -11.550  43.829  1.00  4.28
ATOM     74  CD2 HIS     7      28.152 -11.485  42.064  1.00  4.28
ATOM     75  HE2 HIS     7      27.356 -11.115  43.880  1.00  4.28
ATOM     76  NE2 HIS     7      28.105 -11.333  43.373  1.00  4.28
ATOM     77  N   HIS     8      30.178 -13.623  37.375  1.00  3.99
ATOM     78  CA  HIS     8      31.061 -13.731  36.271  1.00  3.99
ATOM     79  C   HIS     8      30.345 -14.202  35.079  1.00  3.99
ATOM     80  O   HIS     8      29.859 -15.328  34.991  1.00  3.99
ATOM     81  H   HIS     8      29.823 -14.364  37.741  1.00  3.99
ATOM     82  CB  HIS     8      32.220 -14.674  36.602  1.00  3.99
ATOM     83  CG  HIS     8      33.231 -14.796  35.505  1.00  3.99
ATOM     84  HD1 HIS     8      34.252 -16.489  36.090  1.00  3.99
ATOM     85  ND1 HIS     8      34.165 -15.808  35.463  1.00  3.99
ATOM     86  CE1 HIS     8      34.930 -15.654  34.367  1.00  3.99
ATOM     87  CD2 HIS     8      33.554 -14.043  34.302  1.00  3.99
ATOM     88  NE2 HIS     8      34.569 -14.596  33.666  1.00  3.99
ATOM     89  N   SER     9      30.274 -13.330  34.085  1.00  3.13
ATOM     90  CA  SER     9      29.787 -13.884  32.885  1.00  3.13
ATOM     91  C   SER     9      31.032 -14.073  32.117  1.00  3.13
ATOM     92  O   SER     9      31.629 -13.126  31.611  1.00  3.13
ATOM     93  H   SER     9      30.501 -12.460  34.119  1.00  3.13
ATOM     94  CB  SER     9      28.765 -12.947  32.238  1.00  3.13
ATOM     95  HG  SER     9      27.063 -12.319  32.669  1.00  3.13
ATOM     96  OG  SER     9      27.601 -12.831  33.038  1.00  3.13
ATOM     97  N   HIS    10      31.455 -15.335  32.000  1.00  3.37
ATOM     98  CA  HIS    10      32.725 -15.509  31.397  1.00  3.37
ATOM     99  C   HIS    10      32.485 -15.544  29.949  1.00  3.37
ATOM    100  O   HIS    10      32.382 -16.599  29.325  1.00  3.37
ATOM    101  H   HIS    10      30.986 -16.052  32.277  1.00  3.37
ATOM    102  CB  HIS    10      33.395 -16.782  31.917  1.00  3.37
ATOM    103  CG  HIS    10      34.828 -16.922  31.506  1.00  3.37
ATOM    104  ND1 HIS    10      35.484 -18.134  31.495  1.00  3.37
ATOM    105  CE1 HIS    10      36.750 -17.942  31.083  1.00  3.37
ATOM    106  CD2 HIS    10      35.871 -16.014  31.050  1.00  3.37
ATOM    107  HE2 HIS    10      37.792 -16.312  30.515  1.00  3.37
ATOM    108  NE2 HIS    10      36.989 -16.673  30.814  1.00  3.37
ATOM    109  N   MET    11      32.426 -14.358  29.352  1.00  2.53
ATOM    110  CA  MET    11      32.172 -14.405  27.967  1.00  2.53
ATOM    111  C   MET    11      33.462 -14.681  27.350  1.00  2.53
ATOM    112  O   MET    11      34.275 -13.782  27.168  1.00  2.53
ATOM    113  H   MET    11      32.534 -13.565  29.763  1.00  2.53
ATOM    114  CB  MET    11      31.546 -13.092  27.492  1.00  2.53
ATOM    115  SD  MET    11      29.922 -14.284  25.590  1.00  2.53
ATOM    116  CE  MET    11      28.478 -13.542  26.347  1.00  2.53
ATOM    117  CG  MET    11      31.189 -13.073  26.015  1.00  2.53
ATOM    118  N   VAL    12      33.670 -15.953  26.976  1.00  2.17
ATOM    119  CA  VAL    12      34.916 -16.230  26.354  1.00  2.17
ATOM    120  C   VAL    12      34.795 -17.464  25.547  1.00  2.17
ATOM    121  O   VAL    12      33.961 -18.330  25.807  1.00  2.17
ATOM    122  H   VAL    12      33.072 -16.614  27.100  1.00  2.17
ATOM    123  CB  VAL    12      36.047 -16.364  27.391  1.00  2.17
ATOM    124  CG1 VAL    12      35.799 -17.559  28.298  1.00  2.17
ATOM    125  CG2 VAL    12      37.394 -16.488  26.696  1.00  2.17
ATOM    126  N   VAL    13      35.618 -17.529  24.491  1.00  2.04
ATOM    127  CA  VAL    13      35.775 -18.779  23.841  1.00  2.04
ATOM    128  C   VAL    13      37.246 -18.887  23.727  1.00  2.04
ATOM    129  O   VAL    13      37.934 -17.941  23.355  1.00  2.04
ATOM    130  H   VAL    13      36.065 -16.807  24.192  1.00  2.04
ATOM    131  CB  VAL    13      35.024 -18.814  22.497  1.00  2.04
ATOM    132  CG1 VAL    13      35.238 -20.151  21.802  1.00  2.04
ATOM    133  CG2 VAL    13      33.541 -18.551  22.708  1.00  2.04
ATOM    134  N   ILE    14      37.791 -20.043  24.082  1.00  2.52
ATOM    135  CA  ILE    14      39.200 -20.166  23.953  1.00  2.52
ATOM    136  C   ILE    14      39.385 -21.210  22.941  1.00  2.52
ATOM    137  O   ILE    14      38.706 -22.232  22.971  1.00  2.52
ATOM    138  H   ILE    14      37.306 -20.734  24.394  1.00  2.52
ATOM    139  CB  ILE    14      39.864 -20.497  25.303  1.00  2.52
ATOM    140  CD1 ILE    14      40.014 -19.727  27.729  1.00  2.52
ATOM    141  CG1 ILE    14      39.595 -19.382  26.316  1.00  2.52
ATOM    142  CG2 ILE    14      41.352 -20.747  25.117  1.00  2.52
ATOM    143  N   HIS    15      40.278 -20.957  21.981  1.00  2.64
ATOM    144  CA  HIS    15      40.453 -21.981  21.019  1.00  2.64
ATOM    145  C   HIS    15      41.652 -22.725  21.432  1.00  2.64
ATOM    146  O   HIS    15      42.757 -22.192  21.425  1.00  2.64
ATOM    147  H   HIS    15      40.755 -20.196  21.920  1.00  2.64
ATOM    148  CB  HIS    15      40.581 -21.383  19.617  1.00  2.64
ATOM    149  CG  HIS    15      40.691 -22.407  18.531  1.00  2.64
ATOM    150  ND1 HIS    15      41.126 -22.100  17.259  1.00  2.64
ATOM    151  CE1 HIS    15      41.118 -23.218  16.512  1.00  2.64
ATOM    152  CD2 HIS    15      40.433 -23.835  18.420  1.00  2.64
ATOM    153  HE2 HIS    15      40.617 -25.135  16.889  1.00  2.64
ATOM    154  NE2 HIS    15      40.703 -24.263  17.202  1.00  2.64
ATOM    155  N   PRO    16      41.452 -23.928  21.875  1.00  3.29
ATOM    156  CA  PRO    16      42.545 -24.791  22.112  1.00  3.29
ATOM    157  C   PRO    16      42.877 -24.936  20.682  1.00  3.29
ATOM    158  O   PRO    16      41.949 -25.024  19.882  1.00  3.29
ATOM    159  CB  PRO    16      41.921 -25.991  22.828  1.00  3.29
ATOM    160  CD  PRO    16      40.119 -24.548  22.195  1.00  3.29
ATOM    161  CG  PRO    16      40.496 -25.991  22.384  1.00  3.29
ATOM    162  N   ASP    17      44.166 -24.930  20.355  1.00  3.41
ATOM    163  CA  ASP    17      44.702 -24.970  19.034  1.00  3.41
ATOM    164  C   ASP    17      45.446 -23.673  18.873  1.00  3.41
ATOM    165  O   ASP    17      46.667 -23.705  19.025  1.00  3.41
ATOM    166  H   ASP    17      44.719 -24.897  21.064  1.00  3.41
ATOM    167  CB  ASP    17      43.583 -25.155  18.007  1.00  3.41
ATOM    168  CG  ASP    17      42.955 -26.534  18.072  1.00  3.41
ATOM    169  OD1 ASP    17      43.558 -27.432  18.697  1.00  3.41
ATOM    170  OD2 ASP    17      41.861 -26.716  17.498  1.00  3.41
ATOM    171  N   PRO    18      44.873 -22.526  18.582  1.00  3.42
ATOM    172  CA  PRO    18      45.700 -21.353  18.625  1.00  3.42
ATOM    173  C   PRO    18      45.962 -20.913  20.034  1.00  3.42
ATOM    174  O   PRO    18      46.824 -20.062  20.235  1.00  3.42
ATOM    175  CB  PRO    18      44.895 -20.304  17.856  1.00  3.42
ATOM    176  CD  PRO    18      43.603 -22.318  17.819  1.00  3.42
ATOM    177  CG  PRO    18      43.954 -21.099  17.014  1.00  3.42
ATOM    178  N   GLY    19      45.219 -21.422  21.031  1.00  3.21
ATOM    179  CA  GLY    19      45.484 -20.980  22.371  1.00  3.21
ATOM    180  C   GLY    19      45.093 -19.538  22.452  1.00  3.21
ATOM    181  O   GLY    19      45.634 -18.777  23.253  1.00  3.21
ATOM    182  H   GLY    19      44.569 -22.025  20.876  1.00  3.21
ATOM    183  N   ARG    20      44.113 -19.116  21.634  1.00  2.84
ATOM    184  CA  ARG    20      43.790 -17.720  21.628  1.00  2.84
ATOM    185  C   ARG    20      42.431 -17.516  22.183  1.00  2.84
ATOM    186  O   ARG    20      41.574 -18.396  22.151  1.00  2.84
ATOM    187  H   ARG    20      43.664 -19.684  21.100  1.00  2.84
ATOM    188  CB  ARG    20      43.888 -17.154  20.210  1.00  2.84
ATOM    189  CD  ARG    20      45.317 -16.591  18.226  1.00  2.84
ATOM    190  HE  ARG    20      46.858 -17.349  17.189  1.00  2.84
ATOM    191  NE  ARG    20      46.653 -16.642  17.636  1.00  2.84
ATOM    192  CG  ARG    20      45.296 -17.154  19.637  1.00  2.84
ATOM    193  CZ  ARG    20      47.558 -15.675  17.750  1.00  2.84
ATOM    194 1HH1 ARG    20      48.934 -16.523  16.737  1.00  2.84
ATOM    195 2HH1 ARG    20      49.333 -15.184  17.254  1.00  2.84
ATOM    196  NH1 ARG    20      48.748 -15.810  17.180  1.00  2.84
ATOM    197 1HH2 ARG    20      46.499 -14.489  18.803  1.00  2.84
ATOM    198 2HH2 ARG    20      47.856 -13.950  18.507  1.00  2.84
ATOM    199  NH2 ARG    20      47.271 -14.576  18.434  1.00  2.84
ATOM    200  N   GLU    21      42.234 -16.315  22.748  1.00  2.58
ATOM    201  CA  GLU    21      40.990 -15.957  23.344  1.00  2.58
ATOM    202  C   GLU    21      40.213 -15.236  22.292  1.00  2.58
ATOM    203  O   GLU    21      40.702 -14.285  21.687  1.00  2.58
ATOM    204  H   GLU    21      42.916 -15.728  22.743  1.00  2.58
ATOM    205  CB  GLU    21      41.220 -15.105  24.594  1.00  2.58
ATOM    206  CD  GLU    21      42.113 -14.970  26.953  1.00  2.58
ATOM    207  CG  GLU    21      41.922 -15.839  25.725  1.00  2.58
ATOM    208  OE1 GLU    21      41.148 -14.284  27.351  1.00  2.58
ATOM    209  OE2 GLU    21      43.227 -14.975  27.517  1.00  2.58
ATOM    210  N   LEU    22      38.975 -15.691  22.033  1.00  2.08
ATOM    211  CA  LEU    22      38.179 -15.082  21.009  1.00  2.08
ATOM    212  C   LEU    22      36.794 -14.860  21.537  1.00  2.08
ATOM    213  O   LEU    22      36.366 -15.560  22.440  1.00  2.08
ATOM    214  H   LEU    22      38.647 -16.382  22.507  1.00  2.08
ATOM    215  CB  LEU    22      38.160 -15.957  19.754  1.00  2.08
ATOM    216  CG  LEU    22      39.512 -16.208  19.082  1.00  2.08
ATOM    217  CD1 LEU    22      39.376 -17.232  17.966  1.00  2.08
ATOM    218  CD2 LEU    22      40.093 -14.910  18.541  1.00  2.08
ATOM    219  N   SER    23      36.062 -13.866  21.004  1.00  1.83
ATOM    220  CA  SER    23      34.737 -13.504  21.452  1.00  1.83
ATOM    221  C   SER    23      33.764 -14.595  21.077  1.00  1.83
ATOM    222  O   SER    23      34.085 -15.453  20.259  1.00  1.83
ATOM    223  H   SER    23      36.447 -13.415  20.327  1.00  1.83
ATOM    224  CB  SER    23      34.315 -12.163  20.848  1.00  1.83
ATOM    225  HG  SER    23      34.832 -12.512  19.091  1.00  1.83
ATOM    226  OG  SER    23      34.123 -12.271  19.449  1.00  1.83
ATOM    227  N   PRO    24      32.604 -14.635  21.722  1.00  1.59
ATOM    228  CA  PRO    24      31.695 -15.728  21.498  1.00  1.59
ATOM    229  C   PRO    24      31.365 -15.750  20.044  1.00  1.59
ATOM    230  O   PRO    24      31.239 -16.819  19.447  1.00  1.59
ATOM    231  CB  PRO    24      30.490 -15.394  22.379  1.00  1.59
ATOM    232  CD  PRO    24      32.116 -13.703  22.858  1.00  1.59
ATOM    233  CG  PRO    24      31.053 -14.563  23.483  1.00  1.59
ATOM    234  N   GLU    25      31.207 -14.549  19.468  1.00  1.69
ATOM    235  CA  GLU    25      30.826 -14.427  18.102  1.00  1.69
ATOM    236  C   GLU    25      31.929 -14.950  17.264  1.00  1.69
ATOM    237  O   GLU    25      31.693 -15.591  16.240  1.00  1.69
ATOM    238  H   GLU    25      31.347 -13.811  19.964  1.00  1.69
ATOM    239  CB  GLU    25      30.504 -12.970  17.764  1.00  1.69
ATOM    240  CD  GLU    25      30.949 -12.717  15.290  1.00  1.69
ATOM    241  CG  GLU    25      29.900 -12.773  16.383  1.00  1.69
ATOM    242  OE1 GLU    25      32.098 -12.327  15.589  1.00  1.69
ATOM    243  OE2 GLU    25      30.623 -13.063  14.135  1.00  1.69
ATOM    244  N   GLU    26      33.171 -14.625  17.672  1.00  1.93
ATOM    245  CA  GLU    26      34.260 -14.990  16.835  1.00  1.93
ATOM    246  C   GLU    26      34.373 -16.476  16.810  1.00  1.93
ATOM    247  O   GLU    26      34.705 -17.051  15.780  1.00  1.93
ATOM    248  H   GLU    26      33.324 -14.191  18.446  1.00  1.93
ATOM    249  CB  GLU    26      35.556 -14.343  17.329  1.00  1.93
ATOM    250  CD  GLU    26      36.637 -14.051  15.065  1.00  1.93
ATOM    251  CG  GLU    26      36.767 -14.636  16.458  1.00  1.93
ATOM    252  OE1 GLU    26      35.820 -13.125  14.883  1.00  1.93
ATOM    253  OE2 GLU    26      37.354 -14.520  14.156  1.00  1.93
ATOM    254  N   ALA    27      34.133 -17.137  17.958  1.00  1.84
ATOM    255  CA  ALA    27      34.231 -18.566  18.012  1.00  1.84
ATOM    256  C   ALA    27      33.177 -19.200  17.141  1.00  1.84
ATOM    257  O   ALA    27      33.422 -20.244  16.536  1.00  1.84
ATOM    258  H   ALA    27      33.909 -16.673  18.696  1.00  1.84
ATOM    259  CB  ALA    27      34.099 -19.053  19.447  1.00  1.84
ATOM    260  N   HIS    28      31.967 -18.602  17.070  1.00  1.98
ATOM    261  CA  HIS    28      30.921 -19.147  16.227  1.00  1.98
ATOM    262  C   HIS    28      31.410 -19.155  14.821  1.00  1.98
ATOM    263  O   HIS    28      31.221 -20.126  14.089  1.00  1.98
ATOM    264  H   HIS    28      31.814 -17.858  17.553  1.00  1.98
ATOM    265  CB  HIS    28      29.636 -18.329  16.371  1.00  1.98
ATOM    266  CG  HIS    28      28.503 -18.831  15.531  1.00  1.98
ATOM    267  HD1 HIS    28      27.972 -20.539  16.557  1.00  1.98
ATOM    268  ND1 HIS    28      27.808 -19.983  15.830  1.00  1.98
ATOM    269  CE1 HIS    28      26.855 -20.173  14.900  1.00  1.98
ATOM    270  CD2 HIS    28      27.832 -18.385  14.318  1.00  1.98
ATOM    271  NE2 HIS    28      26.864 -19.218  13.990  1.00  1.98
ATOM    272  N   ARG    29      32.000 -18.016  14.405  1.00  2.41
ATOM    273  CA  ARG    29      32.382 -17.840  13.034  1.00  2.41
ATOM    274  C   ARG    29      33.428 -18.855  12.667  1.00  2.41
ATOM    275  O   ARG    29      33.375 -19.457  11.594  1.00  2.41
ATOM    276  H   ARG    29      32.153 -17.361  15.003  1.00  2.41
ATOM    277  CB  ARG    29      32.896 -16.418  12.799  1.00  2.41
ATOM    278  CD  ARG    29      33.808 -14.710  11.202  1.00  2.41
ATOM    279  HE  ARG    29      34.992 -14.107  12.704  1.00  2.41
ATOM    280  NE  ARG    29      35.050 -14.509  11.945  1.00  2.41
ATOM    281  CG  ARG    29      33.275 -16.125  11.357  1.00  2.41
ATOM    282  CZ  ARG    29      36.246 -14.905  11.522  1.00  2.41
ATOM    283 1HH1 ARG    29      37.243 -14.276  13.021  1.00  2.41
ATOM    284 2HH1 ARG    29      38.094 -14.935  11.991  1.00  2.41
ATOM    285  NH1 ARG    29      37.320 -14.678  12.265  1.00  2.41
ATOM    286 1HH2 ARG    29      35.668 -15.673   9.874  1.00  2.41
ATOM    287 2HH2 ARG    29      37.139 -15.782  10.082  1.00  2.41
ATOM    288  NH2 ARG    29      36.365 -15.526  10.356  1.00  2.41
ATOM    289  N   ALA    30      34.403 -19.086  13.565  1.00  2.56
ATOM    290  CA  ALA    30      35.476 -20.020  13.330  1.00  2.56
ATOM    291  C   ALA    30      34.903 -21.399  13.191  1.00  2.56
ATOM    292  O   ALA    30      35.414 -22.227  12.432  1.00  2.56
ATOM    293  H   ALA    30      34.366 -18.628  14.339  1.00  2.56
ATOM    294  CB  ALA    30      36.491 -19.957  14.461  1.00  2.56
ATOM    295  N   GLY    31      33.835 -21.689  13.960  1.00  2.66
ATOM    296  CA  GLY    31      33.243 -22.991  13.898  1.00  2.66
ATOM    297  C   GLY    31      33.574 -23.709  15.163  1.00  2.66
ATOM    298  O   GLY    31      33.228 -24.877  15.335  1.00  2.66
ATOM    299  H   GLY    31      33.494 -21.065  14.512  1.00  2.66
ATOM    300  N   LEU    32      34.275 -23.024  16.082  1.00  2.42
ATOM    301  CA  LEU    32      34.628 -23.639  17.324  1.00  2.42
ATOM    302  C   LEU    32      33.411 -23.945  18.144  1.00  2.42
ATOM    303  O   LEU    32      33.323 -25.026  18.720  1.00  2.42
ATOM    304  H   LEU    32      34.522 -22.175  15.914  1.00  2.42
ATOM    305  CB  LEU    32      35.580 -22.740  18.116  1.00  2.42
ATOM    306  CG  LEU    32      36.074 -23.289  19.455  1.00  2.42
ATOM    307  CD1 LEU    32      36.817 -24.602  19.257  1.00  2.42
ATOM    308  CD2 LEU    32      36.967 -22.276  20.155  1.00  2.42
ATOM    309  N   ILE    33      32.433 -23.022  18.245  1.00  2.31
ATOM    310  CA  ILE    33      31.288 -23.386  19.037  1.00  2.31
ATOM    311  C   ILE    33      30.029 -23.151  18.253  1.00  2.31
ATOM    312  O   ILE    33      29.881 -22.187  17.507  1.00  2.31
ATOM    313  H   ILE    33      32.468 -22.214  17.849  1.00  2.31
ATOM    314  CB  ILE    33      31.250 -22.608  20.365  1.00  2.31
ATOM    315  CD1 ILE    33      30.946 -20.273  21.342  1.00  2.31
ATOM    316  CG1 ILE    33      31.188 -21.102  20.100  1.00  2.31
ATOM    317  CG2 ILE    33      32.440 -22.981  21.236  1.00  2.31
ATOM    318  N   ASP    34      29.053 -24.049  18.419  1.00  2.52
ATOM    319  CA  ASP    34      27.909 -23.992  17.565  1.00  2.52
ATOM    320  C   ASP    34      27.112 -22.761  17.800  1.00  2.52
ATOM    321  O   ASP    34      27.299 -22.037  18.775  1.00  2.52
ATOM    322  H   ASP    34      29.108 -24.682  19.056  1.00  2.52
ATOM    323  CB  ASP    34      27.028 -25.227  17.766  1.00  2.52
ATOM    324  CG  ASP    34      27.661 -26.490  17.217  1.00  2.52
ATOM    325  OD1 ASP    34      28.657 -26.380  16.471  1.00  2.52
ATOM    326  OD2 ASP    34      27.162 -27.590  17.533  1.00  2.52
ATOM    327  N   TRP    35      26.185 -22.512  16.856  1.00  2.44
ATOM    328  CA  TRP    35      25.377 -21.335  16.823  1.00  2.44
ATOM    329  C   TRP    35      24.563 -21.325  18.071  1.00  2.44
ATOM    330  O   TRP    35      24.439 -20.295  18.722  1.00  2.44
ATOM    331  H   TRP    35      26.089 -23.141  16.220  1.00  2.44
ATOM    332  CB  TRP    35      24.506 -21.318  15.565  1.00  2.44
ATOM    333 1HB  TRP    35      23.671 -21.921  15.674  1.00  2.44
ATOM    334 2HB  TRP    35      24.989 -21.164  14.703  1.00  2.44
ATOM    335  CG  TRP    35      23.643 -20.099  15.450  1.00  2.44
ATOM    336  CD1 TRP    35      23.981 -18.907  14.877  1.00  2.44
ATOM    337  HE1 TRP    35      22.936 -17.148  14.632  1.00  2.44
ATOM    338  NE1 TRP    35      22.930 -18.026  14.960  1.00  2.44
ATOM    339  CD2 TRP    35      22.297 -19.952  15.919  1.00  2.44
ATOM    340  CE2 TRP    35      21.884 -18.647  15.596  1.00  2.44
ATOM    341  CH2 TRP    35      19.759 -19.013  16.558  1.00  2.44
ATOM    342  CZ2 TRP    35      20.615 -18.166  15.912  1.00  2.44
ATOM    343  CE3 TRP    35      21.402 -20.798  16.580  1.00  2.44
ATOM    344  CZ3 TRP    35      20.144 -20.317  16.891  1.00  2.44
ATOM    345  N   ASN    36      23.974 -22.477  18.432  1.00  2.66
ATOM    346  CA  ASN    36      23.143 -22.565  19.601  1.00  2.66
ATOM    347  C   ASN    36      23.969 -22.329  20.826  1.00  2.66
ATOM    348  O   ASN    36      23.517 -21.672  21.763  1.00  2.66
ATOM    349  H   ASN    36      24.111 -23.205  17.921  1.00  2.66
ATOM    350  CB  ASN    36      22.438 -23.922  19.656  1.00  2.66
ATOM    351  CG  ASN    36      21.322 -24.040  18.637  1.00  2.66
ATOM    352  OD1 ASN    36      20.808 -23.036  18.145  1.00  2.66
ATOM    353 1HD2 ASN    36      20.286 -25.399  17.715  1.00  2.66
ATOM    354 2HD2 ASN    36      21.347 -25.980  18.698  1.00  2.66
ATOM    355  ND2 ASN    36      20.944 -25.272  18.315  1.00  2.66
ATOM    356  N   MET    37      25.193 -22.894  20.874  1.00  2.42
ATOM    357  CA  MET    37      25.951 -22.739  22.078  1.00  2.42
ATOM    358  C   MET    37      26.329 -21.316  22.243  1.00  2.42
ATOM    359  O   MET    37      26.383 -20.814  23.360  1.00  2.42
ATOM    360  H   MET    37      25.537 -23.356  20.182  1.00  2.42
ATOM    361  CB  MET    37      27.191 -23.635  22.050  1.00  2.42
ATOM    362  SD  MET    37      28.369 -26.123  22.362  1.00  2.42
ATOM    363  CE  MET    37      29.067 -26.038  20.715  1.00  2.42
ATOM    364  CG  MET    37      26.885 -25.121  22.156  1.00  2.42
ATOM    365  N   PHE    38      26.643 -20.638  21.127  1.00  1.94
ATOM    366  CA  PHE    38      27.040 -19.270  21.217  1.00  1.94
ATOM    367  C   PHE    38      25.928 -18.434  21.715  1.00  1.94
ATOM    368  O   PHE    38      26.183 -17.505  22.474  1.00  1.94
ATOM    369  H   PHE    38      26.604 -21.043  20.324  1.00  1.94
ATOM    370  CB  PHE    38      27.518 -18.760  19.856  1.00  1.94
ATOM    371  CG  PHE    38      27.969 -17.327  19.870  1.00  1.94
ATOM    372  CZ  PHE    38      28.798 -14.674  19.890  1.00  1.94
ATOM    373  CD1 PHE    38      28.939 -16.900  20.759  1.00  1.94
ATOM    374  CE1 PHE    38      29.353 -15.582  20.772  1.00  1.94
ATOM    375  CD2 PHE    38      27.422 -16.407  18.993  1.00  1.94
ATOM    376  CE2 PHE    38      27.837 -15.089  19.005  1.00  1.94
ATOM    377  N   VAL    39      24.688 -18.698  21.266  1.00  2.08
ATOM    378  CA  VAL    39      23.587 -17.893  21.708  1.00  2.08
ATOM    379  C   VAL    39      23.413 -18.064  23.182  1.00  2.08
ATOM    380  O   VAL    39      23.098 -17.103  23.873  1.00  2.08
ATOM    381  H   VAL    39      24.547 -19.376  20.691  1.00  2.08
ATOM    382  CB  VAL    39      22.290 -18.251  20.959  1.00  2.08
ATOM    383  CG1 VAL    39      21.100 -17.540  21.586  1.00  2.08
ATOM    384  CG2 VAL    39      22.411 -17.896  19.485  1.00  2.08
ATOM    385  N   LYS    40      23.581 -19.293  23.709  1.00  2.36
ATOM    386  CA  LYS    40      23.398 -19.518  25.125  1.00  2.36
ATOM    387  C   LYS    40      24.419 -18.739  25.907  1.00  2.36
ATOM    388  O   LYS    40      24.097 -18.191  26.959  1.00  2.36
ATOM    389  H   LYS    40      23.809 -19.977  23.170  1.00  2.36
ATOM    390  CB  LYS    40      23.495 -21.010  25.447  1.00  2.36
ATOM    391  CD  LYS    40      22.489 -23.304  25.283  1.00  2.36
ATOM    392  CE  LYS    40      21.320 -24.127  24.768  1.00  2.36
ATOM    393  CG  LYS    40      22.318 -21.832  24.946  1.00  2.36
ATOM    394 1HZ  LYS    40      20.794 -26.029  24.740  1.00  2.36
ATOM    395 2HZ  LYS    40      21.557 -25.703  25.932  1.00  2.36
ATOM    396 3HZ  LYS    40      22.236 -25.872  24.658  1.00  2.36
ATOM    397  NZ  LYS    40      21.494 -25.578  25.053  1.00  2.36
ATOM    398  N   LEU    41      25.684 -18.696  25.433  1.00  2.05
ATOM    399  CA  LEU    41      26.733 -18.003  26.144  1.00  2.05
ATOM    400  C   LEU    41      26.424 -16.541  26.183  1.00  2.05
ATOM    401  O   LEU    41      26.618 -15.886  27.209  1.00  2.05
ATOM    402  H   LEU    41      25.866 -19.112  24.656  1.00  2.05
ATOM    403  CB  LEU    41      28.089 -18.260  25.483  1.00  2.05
ATOM    404  CG  LEU    41      28.643 -19.681  25.601  1.00  2.05
ATOM    405  CD1 LEU    41      29.895 -19.842  24.753  1.00  2.05
ATOM    406  CD2 LEU    41      28.940 -20.022  27.054  1.00  2.05
ATOM    407  N   ARG    42      25.946 -15.979  25.054  1.00  1.88
ATOM    408  CA  ARG    42      25.648 -14.573  25.059  1.00  1.88
ATOM    409  C   ARG    42      24.527 -14.262  26.009  1.00  1.88
ATOM    410  O   ARG    42      24.533 -13.205  26.633  1.00  1.88
ATOM    411  H   ARG    42      25.813 -16.465  24.308  1.00  1.88
ATOM    412  CB  ARG    42      25.291 -14.096  23.650  1.00  1.88
ATOM    413  CD  ARG    42      27.478 -13.046  23.008  1.00  1.88
ATOM    414  HE  ARG    42      28.476 -13.485  21.325  1.00  1.88
ATOM    415  NE  ARG    42      28.564 -13.002  22.032  1.00  1.88
ATOM    416  CG  ARG    42      26.455 -14.119  22.673  1.00  1.88
ATOM    417  CZ  ARG    42      29.664 -12.269  22.171  1.00  1.88
ATOM    418 1HH1 ARG    42      30.494 -12.781  20.532  1.00  1.88
ATOM    419 2HH1 ARG    42      31.311 -11.818  21.321  1.00  1.88
ATOM    420  NH1 ARG    42      30.600 -12.292  21.231  1.00  1.88
ATOM    421 1HH2 ARG    42      29.220 -11.500  23.859  1.00  1.88
ATOM    422 2HH2 ARG    42      30.538 -11.041  23.340  1.00  1.88
ATOM    423  NH2 ARG    42      29.827 -11.515  23.250  1.00  1.88
ATOM    424  N   SER    43      23.496 -15.127  26.106  1.00  2.36
ATOM    425  CA  SER    43      22.396 -14.828  26.994  1.00  2.36
ATOM    426  C   SER    43      22.853 -14.871  28.427  1.00  2.36
ATOM    427  O   SER    43      22.310 -14.159  29.271  1.00  2.36
ATOM    428  H   SER    43      23.490 -15.886  25.622  1.00  2.36
ATOM    429  CB  SER    43      21.244 -15.810  26.770  1.00  2.36
ATOM    430  HG  SER    43      22.265 -17.368  26.681  1.00  2.36
ATOM    431  OG  SER    43      21.617 -17.126  27.139  1.00  2.36
ATOM    432  N   GLN    44      23.831 -15.739  28.759  1.00  2.61
ATOM    433  CA  GLN    44      24.352 -15.783  30.109  1.00  2.61
ATOM    434  C   GLN    44      25.071 -14.496  30.382  1.00  2.61
ATOM    435  O   GLN    44      25.008 -13.970  31.499  1.00  2.61
ATOM    436  H   GLN    44      24.160 -16.294  28.132  1.00  2.61
ATOM    437  CB  GLN    44      25.275 -16.990  30.288  1.00  2.61
ATOM    438  CD  GLN    44      25.512 -19.504  30.355  1.00  2.61
ATOM    439  CG  GLN    44      24.558 -18.330  30.255  1.00  2.61
ATOM    440  OE1 GLN    44      26.682 -19.399  29.987  1.00  2.61
ATOM    441 1HE2 GLN    44      25.537 -21.356  30.936  1.00  2.61
ATOM    442 2HE2 GLN    44      24.152 -20.664  31.113  1.00  2.61
ATOM    443  NE2 GLN    44      25.013 -20.629  30.855  1.00  2.61
ATOM    444  N   GLU    45      25.821 -13.975  29.377  1.00  2.44
ATOM    445  CA  GLU    45      26.508 -12.756  29.688  1.00  2.44
ATOM    446  C   GLU    45      25.520 -11.707  29.942  1.00  2.44
ATOM    447  O   GLU    45      25.651 -11.077  30.964  1.00  2.44
ATOM    448  H   GLU    45      25.904 -14.342  28.560  1.00  2.44
ATOM    449  CB  GLU    45      27.451 -12.366  28.548  1.00  2.44
ATOM    450  CD  GLU    45      29.234 -11.234  29.932  1.00  2.44
ATOM    451  CG  GLU    45      28.236 -11.090  28.800  1.00  2.44
ATOM    452  OE1 GLU    45      29.926 -12.272  29.986  1.00  2.44
ATOM    453  OE2 GLU    45      29.325 -10.308  30.766  1.00  2.44
ATOM    454  N   CYS    46      24.500 -11.505  29.085  1.00  2.61
ATOM    455  CA  CYS    46      23.584 -10.419  29.326  1.00  2.61
ATOM    456  C   CYS    46      22.767 -10.602  30.562  1.00  2.61
ATOM    457  O   CYS    46      22.498  -9.676  31.337  1.00  2.61
ATOM    458  H   CYS    46      24.387 -12.039  28.369  1.00  2.61
ATOM    459  CB  CYS    46      22.645 -10.235  28.132  1.00  2.61
ATOM    460  SG  CYS    46      21.550  -8.801  28.257  1.00  2.61
ATOM    461  N   ASP    47      22.267 -11.821  30.750  1.00  3.37
ATOM    462  CA  ASP    47      21.649 -12.008  32.010  1.00  3.37
ATOM    463  C   ASP    47      22.799 -12.456  32.833  1.00  3.37
ATOM    464  O   ASP    47      23.005 -13.653  33.023  1.00  3.37
ATOM    465  H   ASP    47      22.296 -12.498  30.158  1.00  3.37
ATOM    466  CB  ASP    47      20.499 -13.011  31.899  1.00  3.37
ATOM    467  CG  ASP    47      19.694 -13.119  33.180  1.00  3.37
ATOM    468  OD1 ASP    47      20.071 -12.464  34.174  1.00  3.37
ATOM    469  OD2 ASP    47      18.688 -13.858  33.188  1.00  3.37
ATOM    470  N   TRP    48      23.606 -11.494  33.317  1.00  4.76
ATOM    471  CA  TRP    48      24.756 -11.911  34.072  1.00  4.76
ATOM    472  C   TRP    48      24.331 -12.662  35.229  1.00  4.76
ATOM    473  O   TRP    48      24.799 -13.753  35.536  1.00  4.76
ATOM    474  H   TRP    48      23.449 -10.618  33.184  1.00  4.76
ATOM    475  CB  TRP    48      25.593 -10.699  34.486  1.00  4.76
ATOM    476 1HB  TRP    48      26.463 -10.986  34.968  1.00  4.76
ATOM    477 2HB  TRP    48      25.081  -9.864  34.686  1.00  4.76
ATOM    478  CG  TRP    48      26.381 -10.102  33.361  1.00  4.76
ATOM    479  CD1 TRP    48      26.422 -10.536  32.068  1.00  4.76
ATOM    480  HE1 TRP    48      27.436  -9.847  30.412  1.00  4.76
ATOM    481  NE1 TRP    48      27.256  -9.736  31.325  1.00  4.76
ATOM    482  CD2 TRP    48      27.244  -8.959  33.429  1.00  4.76
ATOM    483  CE2 TRP    48      27.772  -8.760  32.141  1.00  4.76
ATOM    484  CH2 TRP    48      29.008  -6.885  32.869  1.00  4.76
ATOM    485  CZ2 TRP    48      28.657  -7.724  31.849  1.00  4.76
ATOM    486  CE3 TRP    48      27.620  -8.086  34.454  1.00  4.76
ATOM    487  CZ3 TRP    48      28.498  -7.060  34.160  1.00  4.76
ATOM    488  N   GLU    49      23.468 -11.974  35.947  1.00  5.65
ATOM    489  CA  GLU    49      23.155 -12.387  37.242  1.00  5.65
ATOM    490  C   GLU    49      22.312 -11.268  37.679  1.00  5.65
ATOM    491  O   GLU    49      21.115 -11.189  37.421  1.00  5.65
ATOM    492  H   GLU    49      23.080 -11.238  35.603  1.00  5.65
ATOM    493  CB  GLU    49      24.431 -12.611  38.056  1.00  5.65
ATOM    494  CD  GLU    49      23.809 -12.230  40.474  1.00  5.65
ATOM    495  CG  GLU    49      24.195 -13.245  39.417  1.00  5.65
ATOM    496  OE1 GLU    49      24.241 -11.063  40.364  1.00  5.65
ATOM    497  OE2 GLU    49      23.073 -12.600  41.413  1.00  5.65
ATOM    498  N   GLU    50      22.974 -10.371  38.405  1.00  5.44
ATOM    499  CA  GLU    50      22.358  -9.194  38.876  1.00  5.44
ATOM    500  C   GLU    50      22.701  -8.112  37.948  1.00  5.44
ATOM    501  O   GLU    50      23.855  -7.705  37.835  1.00  5.44
ATOM    502  H   GLU    50      23.839 -10.533  38.594  1.00  5.44
ATOM    503  CB  GLU    50      22.811  -8.887  40.305  1.00  5.44
ATOM    504  CD  GLU    50      22.615  -7.395  42.334  1.00  5.44
ATOM    505  CG  GLU    50      22.159  -7.655  40.911  1.00  5.44
ATOM    506  OE1 GLU    50      23.313  -8.262  42.901  1.00  5.44
ATOM    507  OE2 GLU    50      22.275  -6.325  42.880  1.00  5.44
ATOM    508  N   ILE    51      21.704  -7.559  37.257  1.00  5.99
ATOM    509  CA  ILE    51      22.248  -6.560  36.436  1.00  5.99
ATOM    510  C   ILE    51      22.189  -5.325  37.203  1.00  5.99
ATOM    511  O   ILE    51      21.730  -4.349  36.635  1.00  5.99
ATOM    512  H   ILE    51      20.819  -7.720  37.244  1.00  5.99
ATOM    513  CB  ILE    51      21.495  -6.458  35.097  1.00  5.99
ATOM    514  CD1 ILE    51      19.275  -5.732  34.074  1.00  5.99
ATOM    515  CG1 ILE    51      20.028  -6.094  35.336  1.00  5.99
ATOM    516  CG2 ILE    51      21.636  -7.750  34.306  1.00  5.99
ATOM    517  N   SER    52      22.933  -5.326  38.345  1.00  7.35
ATOM    518  CA  SER    52      22.878  -4.439  39.472  1.00  7.35
ATOM    519  C   SER    52      22.507  -3.129  38.954  1.00  7.35
ATOM    520  O   SER    52      23.332  -2.280  38.629  1.00  7.35
ATOM    521  H   SER    52      23.527  -6.002  38.333  1.00  7.35
ATOM    522  CB  SER    52      24.221  -4.419  40.204  1.00  7.35
ATOM    523  HG  SER    52      23.607  -3.726  41.823  1.00  7.35
ATOM    524  OG  SER    52      24.199  -3.504  41.286  1.00  7.35
ATOM    525  N   VAL    53      21.190  -2.936  39.011  1.00  8.63
ATOM    526  CA  VAL    53      20.561  -1.842  38.385  1.00  8.63
ATOM    527  C   VAL    53      20.741  -0.598  39.145  1.00  8.63
ATOM    528  O   VAL    53      20.529  -0.527  40.353  1.00  8.63
ATOM    529  H   VAL    53      20.699  -3.535  39.470  1.00  8.63
ATOM    530  CB  VAL    53      19.057  -2.099  38.177  1.00  8.63
ATOM    531  CG1 VAL    53      18.382  -0.868  37.591  1.00  8.63
ATOM    532  CG2 VAL    53      18.842  -3.307  37.279  1.00  8.63
ATOM    533  N   LYS    54      21.165   0.437  38.411  1.00  9.96
ATOM    534  CA  LYS    54      21.276   1.697  39.034  1.00  9.96
ATOM    535  C   LYS    54      21.129   2.723  37.979  1.00  9.96
ATOM    536  O   LYS    54      21.550   2.506  36.845  1.00  9.96
ATOM    537  H   LYS    54      21.377   0.345  37.541  1.00  9.96
ATOM    538  CB  LYS    54      22.612   1.815  39.770  1.00  9.96
ATOM    539  CD  LYS    54      24.072   3.102  41.355  1.00  9.96
ATOM    540  CE  LYS    54      24.215   4.371  42.180  1.00  9.96
ATOM    541  CG  LYS    54      22.763   3.091  40.582  1.00  9.96
ATOM    542 1HZ  LYS    54      25.549   5.155  43.404  1.00  9.96
ATOM    543 2HZ  LYS    54      26.180   4.363  42.362  1.00  9.96
ATOM    544 3HZ  LYS    54      25.535   3.705  43.486  1.00  9.96
ATOM    545  NZ  LYS    54      25.499   4.401  42.934  1.00  9.96
ATOM    546  N   GLY    55      20.455   3.833  38.329  1.00  9.73
ATOM    547  CA  GLY    55      20.363   4.990  37.496  1.00  9.73
ATOM    548  C   GLY    55      20.051   4.651  36.092  1.00  9.73
ATOM    549  O   GLY    55      19.377   3.684  35.741  1.00  9.73
ATOM    550  H   GLY    55      20.050   3.824  39.132  1.00  9.73
ATOM    551  N   PRO    56      20.531   5.577  35.319  1.00  8.20
ATOM    552  CA  PRO    56      20.639   5.443  33.899  1.00  8.20
ATOM    553  C   PRO    56      21.912   4.706  33.694  1.00  8.20
ATOM    554  O   PRO    56      22.342   4.537  32.556  1.00  8.20
ATOM    555  CB  PRO    56      20.659   6.886  33.391  1.00  8.20
ATOM    556  CD  PRO    56      20.927   7.037  35.765  1.00  8.20
ATOM    557  CG  PRO    56      21.362   7.650  34.463  1.00  8.20
ATOM    558  N   ASN    57      22.502   4.193  34.790  1.00  7.04
ATOM    559  CA  ASN    57      23.776   3.540  34.797  1.00  7.04
ATOM    560  C   ASN    57      23.775   2.466  33.777  1.00  7.04
ATOM    561  O   ASN    57      24.818   2.014  33.313  1.00  7.04
ATOM    562  H   ASN    57      22.038   4.283  35.556  1.00  7.04
ATOM    563  CB  ASN    57      24.092   2.996  36.192  1.00  7.04
ATOM    564  CG  ASN    57      24.442   4.092  37.179  1.00  7.04
ATOM    565  OD1 ASN    57      24.803   5.202  36.787  1.00  7.04
ATOM    566 1HD2 ASN    57      24.532   4.398  39.094  1.00  7.04
ATOM    567 2HD2 ASN    57      24.069   2.960  38.711  1.00  7.04
ATOM    568  ND2 ASN    57      24.336   3.784  38.466  1.00  7.04
ATOM    569  N   GLY    58      22.577   2.018  33.420  1.00  5.65
ATOM    570  CA  GLY    58      22.385   1.028  32.443  1.00  5.65
ATOM    571  C   GLY    58      21.521   0.124  33.137  1.00  5.65
ATOM    572  O   GLY    58      20.327   0.080  32.853  1.00  5.65
ATOM    573  H   GLY    58      21.868   2.381  33.838  1.00  5.65
ATOM    574  N   GLU    59      22.163  -0.577  34.094  1.00  4.82
ATOM    575  CA  GLU    59      21.707  -1.682  34.885  1.00  4.82
ATOM    576  C   GLU    59      21.538  -2.802  33.923  1.00  4.82
ATOM    577  O   GLU    59      21.309  -3.957  34.241  1.00  4.82
ATOM    578  H   GLU    59      22.996  -0.256  34.207  1.00  4.82
ATOM    579  CB  GLU    59      20.416  -1.318  35.621  1.00  4.82
ATOM    580  CD  GLU    59      20.619   1.152  36.110  1.00  4.82
ATOM    581  CG  GLU    59      20.590  -0.249  36.688  1.00  4.82
ATOM    582  OE1 GLU    59      19.644   1.534  35.429  1.00  4.82
ATOM    583  OE2 GLU    59      21.617   1.868  36.338  1.00  4.82
ATOM    584  N   SER    60      21.713  -2.538  32.650  1.00  4.03
ATOM    585  CA  SER    60      21.637  -3.668  31.872  1.00  4.03
ATOM    586  C   SER    60      23.057  -3.966  31.852  1.00  4.03
ATOM    587  O   SER    60      23.811  -3.268  31.173  1.00  4.03
ATOM    588  H   SER    60      21.868  -1.738  32.268  1.00  4.03
ATOM    589  CB  SER    60      20.971  -3.352  30.532  1.00  4.03
ATOM    590  HG  SER    60      20.560  -4.304  28.982  1.00  4.03
ATOM    591  OG  SER    60      20.925  -4.499  29.701  1.00  4.03
ATOM    592  N   SER    61      23.472  -4.950  32.673  1.00  3.18
ATOM    593  CA  SER    61      24.865  -5.228  32.425  1.00  3.18
ATOM    594  C   SER    61      24.949  -5.706  31.001  1.00  3.18
ATOM    595  O   SER    61      23.955  -6.186  30.459  1.00  3.18
ATOM    596  H   SER    61      23.026  -5.414  33.302  1.00  3.18
ATOM    597  CB  SER    61      25.392  -6.258  33.426  1.00  3.18
ATOM    598  HG  SER    61      25.106  -8.071  33.759  1.00  3.18
ATOM    599  OG  SER    61      24.806  -7.529  33.206  1.00  3.18
ATOM    600  N   VAL    62      26.120  -5.634  30.334  1.00  2.52
ATOM    601  CA  VAL    62      26.045  -5.966  28.944  1.00  2.52
ATOM    602  C   VAL    62      27.178  -6.818  28.470  1.00  2.52
ATOM    603  O   VAL    62      28.141  -7.081  29.188  1.00  2.52
ATOM    604  H   VAL    62      26.909  -5.400  30.699  1.00  2.52
ATOM    605  CB  VAL    62      25.987  -4.703  28.064  1.00  2.52
ATOM    606  CG1 VAL    62      24.747  -3.884  28.390  1.00  2.52
ATOM    607  CG2 VAL    62      27.245  -3.868  28.247  1.00  2.52
ATOM    608  N   ILE    63      27.088  -7.231  27.189  1.00  2.21
ATOM    609  CA  ILE    63      27.948  -8.256  26.688  1.00  2.21
ATOM    610  C   ILE    63      29.333  -7.762  26.545  1.00  2.21
ATOM    611  O   ILE    63      29.623  -6.702  25.998  1.00  2.21
ATOM    612  H   ILE    63      26.477  -6.852  26.648  1.00  2.21
ATOM    613  CB  ILE    63      27.445  -8.805  25.340  1.00  2.21
ATOM    614  CD1 ILE    63      25.412  -9.846  24.209  1.00  2.21
ATOM    615  CG1 ILE    63      26.085  -9.483  25.514  1.00  2.21
ATOM    616  CG2 ILE    63      28.474  -9.746  24.732  1.00  2.21
ATOM    617  N   HIS    64      30.232  -8.595  27.075  1.00  2.41
ATOM    618  CA  HIS    64      31.611  -8.306  27.246  1.00  2.41
ATOM    619  C   HIS    64      32.376  -8.461  25.986  1.00  2.41
ATOM    620  O   HIS    64      32.085  -9.295  25.129  1.00  2.41
ATOM    621  H   HIS    64      29.904  -9.392  27.333  1.00  2.41
ATOM    622  CB  HIS    64      32.217  -9.205  28.325  1.00  2.41
ATOM    623  CG  HIS    64      31.685  -8.943  29.700  1.00  2.41
ATOM    624  ND1 HIS    64      31.823  -9.840  30.736  1.00  2.41
ATOM    625  CE1 HIS    64      31.248  -9.329  31.838  1.00  2.41
ATOM    626  CD2 HIS    64      30.961  -7.855  30.342  1.00  2.41
ATOM    627  HE2 HIS    64      30.284  -7.601  32.225  1.00  2.41
ATOM    628  NE2 HIS    64      30.729  -8.138  31.610  1.00  2.41
ATOM    629  N   ASP    65      33.415  -7.621  25.883  1.00  2.60
ATOM    630  CA  ASP    65      34.376  -7.703  24.841  1.00  2.60
ATOM    631  C   ASP    65      35.456  -8.494  25.494  1.00  2.60
ATOM    632  O   ASP    65      36.042  -8.041  26.472  1.00  2.60
ATOM    633  H   ASP    65      33.488  -6.983  26.514  1.00  2.60
ATOM    634  CB  ASP    65      34.787  -6.303  24.380  1.00  2.60
ATOM    635  CG  ASP    65      35.748  -6.335  23.208  1.00  2.60
ATOM    636  OD1 ASP    65      35.286  -6.543  22.066  1.00  2.60
ATOM    637  OD2 ASP    65      36.963  -6.151  23.431  1.00  2.60
ATOM    638  N   ARG    66      35.779  -9.686  24.987  1.00  2.72
ATOM    639  CA  ARG    66      36.743 -10.468  25.701  1.00  2.72
ATOM    640  C   ARG    66      38.056  -9.759  25.752  1.00  2.72
ATOM    641  O   ARG    66      38.716  -9.729  26.790  1.00  2.72
ATOM    642  H   ARG    66      35.416 -10.003  24.227  1.00  2.72
ATOM    643  CB  ARG    66      36.904 -11.844  25.051  1.00  2.72
ATOM    644  CD  ARG    66      37.445 -13.100  27.156  1.00  2.72
ATOM    645  HE  ARG    66      39.021 -14.325  27.356  1.00  2.72
ATOM    646  NE  ARG    66      38.384 -13.993  27.831  1.00  2.72
ATOM    647  CG  ARG    66      37.907 -12.747  25.751  1.00  2.72
ATOM    648  CZ  ARG    66      38.311 -14.318  29.118  1.00  2.72
ATOM    649 1HH1 ARG    66      39.839 -15.460  29.157  1.00  2.72
ATOM    650 2HH1 ARG    66      39.162 -15.348  30.479  1.00  2.72
ATOM    651  NH1 ARG    66      39.209 -15.138  29.647  1.00  2.72
ATOM    652 1HH2 ARG    66      36.758 -13.290  29.530  1.00  2.72
ATOM    653 2HH2 ARG    66      37.294 -14.032  30.706  1.00  2.72
ATOM    654  NH2 ARG    66      37.341 -13.822  29.873  1.00  2.72
ATOM    655  N   LYS    67      38.479  -9.154  24.632  1.00  3.24
ATOM    656  CA  LYS    67      39.793  -8.594  24.654  1.00  3.24
ATOM    657  C   LYS    67      39.888  -7.502  25.676  1.00  3.24
ATOM    658  O   LYS    67      40.752  -7.533  26.552  1.00  3.24
ATOM    659  H   LYS    67      37.976  -9.092  23.889  1.00  3.24
ATOM    660  CB  LYS    67      40.171  -8.060  23.271  1.00  3.24
ATOM    661  CD  LYS    67      41.903  -7.022  21.781  1.00  3.24
ATOM    662  CE  LYS    67      43.294  -6.412  21.709  1.00  3.24
ATOM    663  CG  LYS    67      41.571  -7.474  23.193  1.00  3.24
ATOM    664 1HZ  LYS    67      44.450  -5.613  20.324  1.00  3.24
ATOM    665 2HZ  LYS    67      43.045  -5.351  20.063  1.00  3.24
ATOM    666 3HZ  LYS    67      43.605  -6.660  19.776  1.00  3.24
ATOM    667  NZ  LYS    67      43.633  -5.964  20.330  1.00  3.24
ATOM    668  N   SER    68      38.996  -6.497  25.570  1.00  3.57
ATOM    669  CA  SER    68      39.058  -5.338  26.418  1.00  3.57
ATOM    670  C   SER    68      38.467  -5.545  27.781  1.00  3.57
ATOM    671  O   SER    68      38.982  -5.030  28.770  1.00  3.57
ATOM    672  H   SER    68      38.349  -6.565  24.948  1.00  3.57
ATOM    673  CB  SER    68      38.351  -4.153  25.758  1.00  3.57
ATOM    674  HG  SER    68      36.848  -5.074  25.149  1.00  3.57
ATOM    675  OG  SER    68      36.962  -4.400  25.620  1.00  3.57
ATOM    676  N   GLY    69      37.365  -6.303  27.888  1.00  3.33
ATOM    677  CA  GLY    69      36.717  -6.424  29.162  1.00  3.33
ATOM    678  C   GLY    69      35.694  -5.334  29.248  1.00  3.33
ATOM    679  O   GLY    69      35.215  -4.993  30.329  1.00  3.33
ATOM    680  H   GLY    69      37.032  -6.733  27.171  1.00  3.33
ATOM    681  N   LYS    70      35.328  -4.747  28.091  1.00  3.10
ATOM    682  CA  LYS    70      34.372  -3.680  28.107  1.00  3.10
ATOM    683  C   LYS    70      33.010  -4.262  27.997  1.00  3.10
ATOM    684  O   LYS    70      32.754  -5.157  27.195  1.00  3.10
ATOM    685  H   LYS    70      35.682  -5.023  27.311  1.00  3.10
ATOM    686  CB  LYS    70      34.651  -2.693  26.972  1.00  3.10
ATOM    687  CD  LYS    70      36.171  -0.970  25.961  1.00  3.10
ATOM    688  CE  LYS    70      37.501  -0.245  26.081  1.00  3.10
ATOM    689  CG  LYS    70      35.971  -1.951  27.105  1.00  3.10
ATOM    690 1HZ  LYS    70      38.518   1.090  25.044  1.00  3.10
ATOM    691 2HZ  LYS    70      37.084   1.294  24.918  1.00  3.10
ATOM    692 3HZ  LYS    70      37.734   0.225  24.179  1.00  3.10
ATOM    693  NZ  LYS    70      37.733   0.684  24.941  1.00  3.10
ATOM    694  N   LYS    71      32.079  -3.744  28.812  1.00  2.87
ATOM    695  CA  LYS    71      30.760  -4.282  28.770  1.00  2.87
ATOM    696  C   LYS    71      29.972  -3.405  27.864  1.00  2.87
ATOM    697  O   LYS    71      29.967  -2.187  28.028  1.00  2.87
ATOM    698  H   LYS    71      32.273  -3.071  29.377  1.00  2.87
ATOM    699  CB  LYS    71      30.165  -4.353  30.178  1.00  2.87
ATOM    700  CD  LYS    71      29.413  -3.146  32.245  1.00  2.87
ATOM    701  CE  LYS    71      29.203  -1.790  32.900  1.00  2.87
ATOM    702  CG  LYS    71      29.990  -3.000  30.847  1.00  2.87
ATOM    703 1HZ  LYS    71      28.552  -1.109  34.634  1.00  2.87
ATOM    704 2HZ  LYS    71      29.232  -2.384  34.782  1.00  2.87
ATOM    705 3HZ  LYS    71      27.878  -2.339  34.256  1.00  2.87
ATOM    706  NZ  LYS    71      28.662  -1.919  34.282  1.00  2.87
ATOM    707  N   PHE    72      29.293  -3.999  26.860  1.00  2.59
ATOM    708  CA  PHE    72      28.595  -3.123  25.973  1.00  2.59
ATOM    709  C   PHE    72      27.195  -3.567  25.688  1.00  2.59
ATOM    710  O   PHE    72      26.888  -4.753  25.591  1.00  2.59
ATOM    711  H   PHE    72      29.262  -4.889  26.730  1.00  2.59
ATOM    712  CB  PHE    72      29.352  -2.985  24.650  1.00  2.59
ATOM    713  CG  PHE    72      30.723  -2.391  24.796  1.00  2.59
ATOM    714  CZ  PHE    72      33.259  -1.286  25.070  1.00  2.59
ATOM    715  CD1 PHE    72      31.795  -2.905  24.087  1.00  2.59
ATOM    716  CE1 PHE    72      33.057  -2.358  24.221  1.00  2.59
ATOM    717  CD2 PHE    72      30.942  -1.318  25.642  1.00  2.59
ATOM    718  CE2 PHE    72      32.204  -0.771  25.776  1.00  2.59
ATOM    719  N   SER    73      26.309  -2.578  25.482  1.00  2.67
ATOM    720  CA  SER    73      24.936  -2.868  25.219  1.00  2.67
ATOM    721  C   SER    73      24.890  -3.683  23.976  1.00  2.67
ATOM    722  O   SER    73      25.875  -3.811  23.249  1.00  2.67
ATOM    723  H   SER    73      26.591  -1.724  25.511  1.00  2.67
ATOM    724  CB  SER    73      24.130  -1.574  25.091  1.00  2.67
ATOM    725  HG  SER    73      25.299  -0.669  23.954  1.00  2.67
ATOM    726  OG  SER    73      24.492  -0.861  23.921  1.00  2.67
ATOM    727  N   ILE    74      23.713  -4.272  23.713  1.00  2.36
ATOM    728  CA  ILE    74      23.611  -5.146  22.593  1.00  2.36
ATOM    729  C   ILE    74      23.876  -4.368  21.347  1.00  2.36
ATOM    730  O   ILE    74      24.545  -4.853  20.442  1.00  2.36
ATOM    731  H   ILE    74      22.994  -4.121  24.233  1.00  2.36
ATOM    732  CB  ILE    74      22.233  -5.831  22.535  1.00  2.36
ATOM    733  CD1 ILE    74      20.662  -7.316  23.886  1.00  2.36
ATOM    734  CG1 ILE    74      22.076  -6.812  23.699  1.00  2.36
ATOM    735  CG2 ILE    74      22.032  -6.511  21.190  1.00  2.36
ATOM    736  N   GLU    75      23.343  -3.141  21.245  1.00  2.68
ATOM    737  CA  GLU    75      23.525  -2.382  20.043  1.00  2.68
ATOM    738  C   GLU    75      24.978  -2.064  19.852  1.00  2.68
ATOM    739  O   GLU    75      25.494  -2.124  18.731  1.00  2.68
ATOM    740  H   GLU    75      22.872  -2.794  21.929  1.00  2.68
ATOM    741  CB  GLU    75      22.693  -1.099  20.088  1.00  2.68
ATOM    742  CD  GLU    75      20.398  -0.043  20.109  1.00  2.68
ATOM    743  CG  GLU    75      21.194  -1.328  19.983  1.00  2.68
ATOM    744  OE1 GLU    75      20.996   0.993  20.466  1.00  2.68
ATOM    745  OE2 GLU    75      19.177  -0.073  19.850  1.00  2.68
ATOM    746  N   GLU    76      25.679  -1.710  20.951  1.00  2.73
ATOM    747  CA  GLU    76      27.044  -1.306  20.792  1.00  2.73
ATOM    748  C   GLU    76      27.861  -2.465  20.347  1.00  2.73
ATOM    749  O   GLU    76      28.787  -2.314  19.556  1.00  2.73
ATOM    750  H   GLU    76      25.306  -1.724  21.770  1.00  2.73
ATOM    751  CB  GLU    76      27.587  -0.727  22.100  1.00  2.73
ATOM    752  CD  GLU    76      27.494   1.122  23.818  1.00  2.73
ATOM    753  CG  GLU    76      26.976   0.609  22.488  1.00  2.73
ATOM    754  OE1 GLU    76      27.171   0.509  24.857  1.00  2.73
ATOM    755  OE2 GLU    76      28.222   2.137  23.821  1.00  2.73
ATOM    756  N   ALA    77      27.548  -3.654  20.879  1.00  2.26
ATOM    757  CA  ALA    77      28.278  -4.843  20.573  1.00  2.26
ATOM    758  C   ALA    77      28.119  -5.165  19.106  1.00  2.26
ATOM    759  O   ALA    77      29.044  -5.658  18.468  1.00  2.26
ATOM    760  H   ALA    77      26.851  -3.688  21.447  1.00  2.26
ATOM    761  CB  ALA    77      27.800  -5.997  21.441  1.00  2.26
ATOM    762  N   LEU    78      26.915  -4.951  18.536  1.00  2.34
ATOM    763  CA  LEU    78      26.650  -5.248  17.147  1.00  2.34
ATOM    764  C   LEU    78      27.504  -4.356  16.306  1.00  2.34
ATOM    765  O   LEU    78      28.065  -4.783  15.296  1.00  2.34
ATOM    766  H   LEU    78      26.264  -4.610  19.055  1.00  2.34
ATOM    767  CB  LEU    78      25.164  -5.064  16.834  1.00  2.34
ATOM    768  CG  LEU    78      24.732  -5.361  15.396  1.00  2.34
ATOM    769  CD1 LEU    78      25.031  -6.807  15.033  1.00  2.34
ATOM    770  CD2 LEU    78      23.253  -5.062  15.207  1.00  2.34
ATOM    771  N   GLN    79      27.611  -3.079  16.712  1.00  2.80
ATOM    772  CA  GLN    79      28.360  -2.130  15.939  1.00  2.80
ATOM    773  C   GLN    79      29.804  -2.551  15.905  1.00  2.80
ATOM    774  O   GLN    79      30.456  -2.482  14.863  1.00  2.80
ATOM    775  H   GLN    79      27.209  -2.821  17.475  1.00  2.80
ATOM    776  CB  GLN    79      28.209  -0.724  16.524  1.00  2.80
ATOM    777  CD  GLN    79      26.679   1.220  17.032  1.00  2.80
ATOM    778  CG  GLN    79      26.826  -0.121  16.341  1.00  2.80
ATOM    779  OE1 GLN    79      27.332   1.484  18.041  1.00  2.80
ATOM    780 1HE2 GLN    79      25.692   2.883  16.861  1.00  2.80
ATOM    781 2HE2 GLN    79      25.359   1.840  15.751  1.00  2.80
ATOM    782  NE2 GLN    79      25.817   2.072  16.490  1.00  2.80
ATOM    783  N   SER    80      30.342  -3.004  17.056  1.00  2.75
ATOM    784  CA  SER    80      31.731  -3.382  17.161  1.00  2.75
ATOM    785  C   SER    80      31.967  -4.618  16.341  1.00  2.75
ATOM    786  O   SER    80      33.082  -4.871  15.878  1.00  2.75
ATOM    787  H   SER    80      29.803  -3.067  17.774  1.00  2.75
ATOM    788  CB  SER    80      32.116  -3.608  18.624  1.00  2.75
ATOM    789  HG  SER    80      30.611  -4.591  19.123  1.00  2.75
ATOM    790  OG  SER    80      31.429  -4.724  19.166  1.00  2.75
ATOM    791  N   GLY    81      30.906  -5.420  16.127  1.00  2.47
ATOM    792  CA  GLY    81      31.061  -6.626  15.365  1.00  2.47
ATOM    793  C   GLY    81      31.155  -7.781  16.301  1.00  2.47
ATOM    794  O   GLY    81      31.413  -8.911  15.890  1.00  2.47
ATOM    795  H   GLY    81      30.100  -5.200  16.462  1.00  2.47
ATOM    796  N   ARG    82      30.956  -7.513  17.599  1.00  2.10
ATOM    797  CA  ARG    82      31.015  -8.538  18.593  1.00  2.10
ATOM    798  C   ARG    82      29.874  -9.490  18.398  1.00  2.10
ATOM    799  O   ARG    82      30.022 -10.657  18.731  1.00  2.10
ATOM    800  H   ARG    82      30.782  -6.663  17.839  1.00  2.10
ATOM    801  CB  ARG    82      30.984  -7.927  19.995  1.00  2.10
ATOM    802  CD  ARG    82      31.231  -8.247  22.472  1.00  2.10
ATOM    803  HE  ARG    82      33.115  -7.587  22.665  1.00  2.10
ATOM    804  NE  ARG    82      32.316  -7.275  22.585  1.00  2.10
ATOM    805  CG  ARG    82      31.216  -8.929  21.114  1.00  2.10
ATOM    806  CZ  ARG    82      32.144  -5.957  22.572  1.00  2.10
ATOM    807 1HH1 ARG    82      33.981  -5.480  22.759  1.00  2.10
ATOM    808 2HH1 ARG    82      33.079  -4.298  22.671  1.00  2.10
ATOM    809  NH1 ARG    82      33.191  -5.151  22.680  1.00  2.10
ATOM    810 1HH2 ARG    82      30.246  -5.973  22.380  1.00  2.10
ATOM    811 2HH2 ARG    82      30.814  -4.597  22.441  1.00  2.10
ATOM    812  NH2 ARG    82      30.925  -5.450  22.450  1.00  2.10
ATOM    813  N   LEU    83      28.683  -9.054  17.930  1.00  1.87
ATOM    814  CA  LEU    83      27.689 -10.074  17.675  1.00  1.87
ATOM    815  C   LEU    83      27.046  -9.802  16.313  1.00  1.87
ATOM    816  O   LEU    83      27.124  -8.702  15.780  1.00  1.87
ATOM    817  H   LEU    83      28.489  -8.189  17.776  1.00  1.87
ATOM    818  CB  LEU    83      26.643 -10.094  18.792  1.00  1.87
ATOM    819  CG  LEU    83      25.846  -8.805  18.997  1.00  1.87
ATOM    820  CD1 LEU    83      24.720  -8.701  17.979  1.00  1.87
ATOM    821  CD2 LEU    83      25.289  -8.736  20.410  1.00  1.87
ATOM    822  N   THR    84      26.395 -10.799  15.686  1.00  2.17
ATOM    823  CA  THR    84      25.845 -10.667  14.351  1.00  2.17
ATOM    824  C   THR    84      24.408 -10.176  14.370  1.00  2.17
ATOM    825  O   THR    84      23.788 -10.204  15.423  1.00  2.17
ATOM    826  H   THR    84      26.308 -11.575  16.134  1.00  2.17
ATOM    827  CB  THR    84      25.904 -12.000  13.582  1.00  2.17
ATOM    828  HG1 THR    84      25.335 -13.084  15.008  1.00  2.17
ATOM    829  OG1 THR    84      25.069 -12.967  14.231  1.00  2.17
ATOM    830  CG2 THR    84      27.328 -12.533  13.548  1.00  2.17
ATOM    831  N   PRO    85      23.843  -9.722  13.250  1.00  2.50
ATOM    832  CA  PRO    85      22.465  -9.248  13.208  1.00  2.50
ATOM    833  C   PRO    85      21.352 -10.182  13.717  1.00  2.50
ATOM    834  O   PRO    85      20.464  -9.720  14.441  1.00  2.50
ATOM    835  CB  PRO    85      22.214  -8.970  11.725  1.00  2.50
ATOM    836  CD  PRO    85      24.546  -9.496  11.853  1.00  2.50
ATOM    837  CG  PRO    85      23.552  -8.588  11.185  1.00  2.50
ATOM    838  N   ALA    86      21.334 -11.486  13.355  1.00  2.57
ATOM    839  CA  ALA    86      20.341 -12.427  13.862  1.00  2.57
ATOM    840  C   ALA    86      20.582 -12.614  15.320  1.00  2.57
ATOM    841  O   ALA    86      19.666 -12.767  16.152  1.00  2.57
ATOM    842  H   ALA    86      21.966 -11.766  12.779  1.00  2.57
ATOM    843  CB  ALA    86      20.423 -13.743  13.104  1.00  2.57
ATOM    844  N   HIS    87      21.896 -12.657  15.619  1.00  2.10
ATOM    845  CA  HIS    87      22.259 -12.932  16.951  1.00  2.10
ATOM    846  C   HIS    87      21.791 -11.782  17.727  1.00  2.10
ATOM    847  O   HIS    87      21.291 -12.017  18.807  1.00  2.10
ATOM    848  H   HIS    87      22.533 -12.517  14.999  1.00  2.10
ATOM    849  CB  HIS    87      23.769 -13.155  17.060  1.00  2.10
ATOM    850  CG  HIS    87      24.239 -14.426  16.425  1.00  2.10
ATOM    851  HD1 HIS    87      26.282 -14.253  16.649  1.00  2.10
ATOM    852  ND1 HIS    87      25.572 -14.765  16.334  1.00  2.10
ATOM    853  CE1 HIS    87      25.680 -15.955  15.718  1.00  2.10
ATOM    854  CD2 HIS    87      23.598 -15.567  15.785  1.00  2.10
ATOM    855  NE2 HIS    87      24.500 -16.442  15.386  1.00  2.10
ATOM    856  N   TYR    88      21.886 -10.548  17.179  1.00  2.16
ATOM    857  CA  TYR    88      21.457  -9.344  17.837  1.00  2.16
ATOM    858  C   TYR    88      20.006  -9.396  18.100  1.00  2.16
ATOM    859  O   TYR    88      19.619  -8.898  19.141  1.00  2.16
ATOM    860  H   TYR    88      22.242 -10.507  16.354  1.00  2.16
ATOM    861  CB  TYR    88      21.806  -8.118  16.991  1.00  2.16
ATOM    862  CG  TYR    88      21.392  -6.805  17.616  1.00  2.16
ATOM    863  HH  TYR    88      20.926  -2.848  19.712  1.00  2.16
ATOM    864  OH  TYR    88      20.268  -3.191  19.340  1.00  2.16
ATOM    865  CZ  TYR    88      20.639  -4.387  18.769  1.00  2.16
ATOM    866  CD1 TYR    88      22.311  -6.024  18.305  1.00  2.16
ATOM    867  CE1 TYR    88      21.941  -4.822  18.880  1.00  2.16
ATOM    868  CD2 TYR    88      20.083  -6.350  17.515  1.00  2.16
ATOM    869  CE2 TYR    88      19.696  -5.152  18.083  1.00  2.16
ATOM    870  N   ASP    89      19.147  -9.900  17.189  1.00  2.52
ATOM    871  CA  ASP    89      17.750  -9.869  17.555  1.00  2.52
ATOM    872  C   ASP    89      17.477 -10.752  18.749  1.00  2.52
ATOM    873  O   ASP    89      16.705 -10.414  19.658  1.00  2.52
ATOM    874  H   ASP    89      19.397 -10.241  16.394  1.00  2.52
ATOM    875  CB  ASP    89      16.877 -10.300  16.375  1.00  2.52
ATOM    876  CG  ASP    89      16.827  -9.258  15.276  1.00  2.52
ATOM    877  OD1 ASP    89      17.231  -8.104  15.532  1.00  2.52
ATOM    878  OD2 ASP    89      16.384  -9.594  14.157  1.00  2.52
ATOM    879  N   ARG    90      18.117 -11.932  18.777  1.00  2.45
ATOM    880  CA  ARG    90      17.825 -12.821  19.869  1.00  2.45
ATOM    881  C   ARG    90      18.250 -12.227  21.177  1.00  2.45
ATOM    882  O   ARG    90      17.572 -12.309  22.211  1.00  2.45
ATOM    883  H   ARG    90      18.710 -12.175  18.145  1.00  2.45
ATOM    884  CB  ARG    90      18.511 -14.172  19.658  1.00  2.45
ATOM    885  CD  ARG    90      18.679 -16.301  18.339  1.00  2.45
ATOM    886  HE  ARG    90      19.250 -17.119  20.079  1.00  2.45
ATOM    887  NE  ARG    90      18.605 -17.170  19.511  1.00  2.45
ATOM    888  CG  ARG    90      17.907 -15.007  18.540  1.00  2.45
ATOM    889  CZ  ARG    90      17.613 -18.023  19.747  1.00  2.45
ATOM    890 1HH1 ARG    90      18.283 -18.709  21.395  1.00  2.45
ATOM    891 2HH1 ARG    90      16.988 -19.326  20.992  1.00  2.45
ATOM    892  NH1 ARG    90      17.630 -18.774  20.839  1.00  2.45
ATOM    893 1HH2 ARG    90      16.596 -17.636  18.180  1.00  2.45
ATOM    894 2HH2 ARG    90      15.965 -18.675  19.042  1.00  2.45
ATOM    895  NH2 ARG    90      16.607 -18.123  18.889  1.00  2.45
ATOM    896  N   TYR    91      19.442 -11.625  21.146  1.00  2.18
ATOM    897  CA  TYR    91      19.988 -11.100  22.349  1.00  2.18
ATOM    898  C   TYR    91      19.148  -9.953  22.820  1.00  2.18
ATOM    899  O   TYR    91      19.118  -9.750  24.023  1.00  2.18
ATOM    900  H   TYR    91      19.899 -11.550  20.374  1.00  2.18
ATOM    901  CB  TYR    91      21.439 -10.664  22.133  1.00  2.18
ATOM    902  CG  TYR    91      22.405 -11.814  21.962  1.00  2.18
ATOM    903  HH  TYR    91      25.779 -14.702  21.215  1.00  2.18
ATOM    904  OH  TYR    91      25.052 -14.987  21.496  1.00  2.18
ATOM    905  CZ  TYR    91      24.177 -13.936  21.650  1.00  2.18
ATOM    906  CD1 TYR    91      22.023 -13.115  22.262  1.00  2.18
ATOM    907  CE1 TYR    91      22.899 -14.172  22.108  1.00  2.18
ATOM    908  CD2 TYR    91      23.697 -11.594  21.501  1.00  2.18
ATOM    909  CE2 TYR    91      24.587 -12.639  21.342  1.00  2.18
ATOM    910  N   VAL    92      18.548  -9.121  21.919  1.00  2.52
ATOM    911  CA  VAL    92      17.715  -7.998  22.312  1.00  2.52
ATOM    912  C   VAL    92      16.535  -8.527  23.025  1.00  2.52
ATOM    913  O   VAL    92      16.092  -7.898  23.969  1.00  2.52
ATOM    914  H   VAL    92      18.688  -9.294  21.047  1.00  2.52
ATOM    915  CB  VAL    92      17.302  -7.149  21.096  1.00  2.52
ATOM    916  CG1 VAL    92      16.265  -6.111  21.498  1.00  2.52
ATOM    917  CG2 VAL    92      18.519  -6.479  20.475  1.00  2.52
ATOM    918  N   ASN    93      15.967  -9.669  22.597  1.00  2.98
ATOM    919  CA  ASN    93      14.823 -10.179  23.302  1.00  2.98
ATOM    920  C   ASN    93      15.212 -10.539  24.713  1.00  2.98
ATOM    921  O   ASN    93      14.485 -10.255  25.663  1.00  2.98
ATOM    922  H   ASN    93      16.290 -10.112  21.884  1.00  2.98
ATOM    923  CB  ASN    93      14.231 -11.381  22.564  1.00  2.98
ATOM    924  CG  ASN    93      13.494 -10.983  21.300  1.00  2.98
ATOM    925  OD1 ASN    93      13.105  -9.827  21.134  1.00  2.98
ATOM    926 1HD2 ASN    93      12.868 -11.760  19.634  1.00  2.98
ATOM    927 2HD2 ASN    93      13.600 -12.776  20.563  1.00  2.98
ATOM    928  ND2 ASN    93      13.300 -11.943  20.403  1.00  2.98
ATOM    929  N   LYS    94      16.381 -11.181  24.899  1.00  2.94
ATOM    930  CA  LYS    94      16.783 -11.596  26.227  1.00  2.94
ATOM    931  C   LYS    94      16.996 -10.389  27.125  1.00  2.94
ATOM    932  O   LYS    94      16.701 -10.409  28.323  1.00  2.94
ATOM    933  H   LYS    94      16.913 -11.352  24.194  1.00  2.94
ATOM    934  CB  LYS    94      18.057 -12.441  26.162  1.00  2.94
ATOM    935  CD  LYS    94      17.563 -13.940  28.113  1.00  2.94
ATOM    936  CE  LYS    94      18.103 -14.534  29.404  1.00  2.94
ATOM    937  CG  LYS    94      18.540 -12.942  27.513  1.00  2.94
ATOM    938 1HZ  LYS    94      17.479 -15.797  30.785  1.00  2.94
ATOM    939 2HZ  LYS    94      16.954 -16.137  29.473  1.00  2.94
ATOM    940 3HZ  LYS    94      16.379 -15.033  30.223  1.00  2.94
ATOM    941  NZ  LYS    94      17.131 -15.469  30.034  1.00  2.94
ATOM    942  N   ASP    95      17.590  -9.313  26.577  1.00  2.90
ATOM    943  CA  ASP    95      17.891  -8.127  27.348  1.00  2.90
ATOM    944  C   ASP    95      16.612  -7.482  27.765  1.00  2.90
ATOM    945  O   ASP    95      16.558  -6.879  28.835  1.00  2.90
ATOM    946  H   ASP    95      17.801  -9.347  25.703  1.00  2.90
ATOM    947  CB  ASP    95      18.757  -7.164  26.534  1.00  2.90
ATOM    948  CG  ASP    95      19.278  -6.006  27.362  1.00  2.90
ATOM    949  OD1 ASP    95      20.034  -6.257  28.324  1.00  2.90
ATOM    950  OD2 ASP    95      18.930  -4.848  27.050  1.00  2.90
ATOM    951  N   MET    96      15.574  -7.536  26.897  1.00  3.29
ATOM    952  CA  MET    96      14.317  -6.929  27.198  1.00  3.29
ATOM    953  C   MET    96      13.794  -7.668  28.357  1.00  3.29
ATOM    954  O   MET    96      13.142  -7.028  29.150  1.00  3.29
ATOM    955  H   MET    96      15.690  -7.967  26.115  1.00  3.29
ATOM    956  CB  MET    96      13.390  -6.985  25.982  1.00  3.29
ATOM    957  SD  MET    96      12.797  -6.306  23.362  1.00  3.29
ATOM    958  CE  MET    96      11.252  -5.593  23.919  1.00  3.29
ATOM    959  CG  MET    96      13.821  -6.091  24.831  1.00  3.29
ATOM    960  N   SER    97      14.003  -9.004  28.471  1.00  3.81
ATOM    961  CA  SER    97      13.527  -9.805  29.580  1.00  3.81
ATOM    962  C   SER    97      14.185  -9.337  30.849  1.00  3.81
ATOM    963  O   SER    97      13.538  -9.255  31.889  1.00  3.81
ATOM    964  H   SER    97      14.468  -9.390  27.804  1.00  3.81
ATOM    965  CB  SER    97      13.808 -11.288  29.329  1.00  3.81
ATOM    966  HG  SER    97      13.254 -11.344  27.549  1.00  3.81
ATOM    967  OG  SER    97      13.054 -11.772  28.232  1.00  3.81
ATOM    968  N   ILE    98      15.503  -9.050  30.832  1.00  3.84
ATOM    969  CA  ILE    98      16.068  -8.628  32.087  1.00  3.84
ATOM    970  C   ILE    98      15.559  -7.303  32.550  1.00  3.84
ATOM    971  O   ILE    98      15.152  -7.095  33.704  1.00  3.84
ATOM    972  H   ILE    98      16.024  -9.108  30.101  1.00  3.84
ATOM    973  CB  ILE    98      17.605  -8.567  32.022  1.00  3.84
ATOM    974  CD1 ILE    98      17.850 -10.967  32.846  1.00  3.84
ATOM    975  CG1 ILE    98      18.184  -9.961  31.767  1.00  3.84
ATOM    976  CG2 ILE    98      18.168  -7.944  33.290  1.00  3.84
ATOM    977  N   GLN    99      15.555  -6.358  31.611  1.00  3.92
ATOM    978  CA  GLN    99      15.108  -5.066  31.986  1.00  3.92
ATOM    979  C   GLN    99      13.640  -5.058  32.401  1.00  3.92
ATOM    980  O   GLN    99      13.257  -4.329  33.316  1.00  3.92
ATOM    981  H   GLN    99      15.822  -6.514  30.766  1.00  3.92
ATOM    982  CB  GLN    99      15.318  -4.073  30.841  1.00  3.92
ATOM    983  CD  GLN    99      16.952  -2.844  29.359  1.00  3.92
ATOM    984  CG  GLN    99      16.776  -3.737  30.571  1.00  3.92
ATOM    985  OE1 GLN    99      16.150  -2.881  28.426  1.00  3.92
ATOM    986 1HE2 GLN    99      18.158  -1.485  28.674  1.00  3.92
ATOM    987 2HE2 GLN    99      18.569  -2.040  30.071  1.00  3.92
ATOM    988  NE2 GLN    99      18.007  -2.036  29.369  1.00  3.92
ATOM    989  N   GLU   100      12.767  -5.842  31.734  1.00  4.28
ATOM    990  CA  GLU   100      11.339  -5.934  32.041  1.00  4.28
ATOM    991  C   GLU   100      11.074  -6.578  33.366  1.00  4.28
ATOM    992  O   GLU   100      10.060  -6.317  34.016  1.00  4.28
ATOM    993  H   GLU   100      13.115  -6.329  31.062  1.00  4.28
ATOM    994  CB  GLU   100      10.605  -6.712  30.947  1.00  4.28
ATOM    995  CD  GLU   100       9.822  -6.798  28.547  1.00  4.28
ATOM    996  CG  GLU   100      10.536  -5.989  29.611  1.00  4.28
ATOM    997  OE1 GLU   100       9.529  -7.986  28.800  1.00  4.28
ATOM    998  OE2 GLU   100       9.554  -6.245  27.460  1.00  4.28
ATOM    999  N   LEU   101      11.918  -7.528  33.773  1.00  4.04
ATOM   1000  CA  LEU   101      11.669  -8.046  35.093  1.00  4.04
ATOM   1001  C   LEU   101      11.874  -6.928  36.060  1.00  4.04
ATOM   1002  O   LEU   101      11.255  -6.879  37.123  1.00  4.04
ATOM   1003  H   LEU   101      12.604  -7.847  33.286  1.00  4.04
ATOM   1004  CB  LEU   101      12.589  -9.233  35.385  1.00  4.04
ATOM   1005  CG  LEU   101      12.328 -10.508  34.581  1.00  4.04
ATOM   1006  CD1 LEU   101      13.410 -11.543  34.847  1.00  4.04
ATOM   1007  CD2 LEU   101      10.957 -11.079  34.909  1.00  4.04
ATOM   1008  N   ALA   102      12.823  -6.030  35.749  1.00  5.08
ATOM   1009  CA  ALA   102      13.059  -4.937  36.668  1.00  5.08
ATOM   1010  C   ALA   102      11.854  -4.074  36.784  1.00  5.08
ATOM   1011  O   ALA   102      11.591  -3.552  37.863  1.00  5.08
ATOM   1012  H   ALA   102      13.307  -6.094  34.993  1.00  5.08
ATOM   1013  CB  ALA   102      14.256  -4.114  36.217  1.00  5.08
ATOM   1014  N   VAL   103      11.153  -3.850  35.657  1.00  6.57
ATOM   1015  CA  VAL   103       9.953  -3.047  35.561  1.00  6.57
ATOM   1016  C   VAL   103       8.938  -3.680  36.426  1.00  6.57
ATOM   1017  O   VAL   103       8.193  -2.990  37.089  1.00  6.57
ATOM   1018  H   VAL   103      11.488  -4.248  34.923  1.00  6.57
ATOM   1019  CB  VAL   103       9.472  -2.923  34.103  1.00  6.57
ATOM   1020  CG1 VAL   103       8.961  -4.263  33.595  1.00  6.57
ATOM   1021  CG2 VAL   103       8.392  -1.859  33.988  1.00  6.57
ATOM   1022  N   LEU   104       8.803  -5.003  36.406  1.00  8.64
ATOM   1023  CA  LEU   104       7.782  -5.598  37.199  1.00  8.64
ATOM   1024  C   LEU   104       8.065  -5.376  38.644  1.00  8.64
ATOM   1025  O   LEU   104       7.163  -5.117  39.444  1.00  8.64
ATOM   1026  H   LEU   104       9.342  -5.520  35.904  1.00  8.64
ATOM   1027  CB  LEU   104       7.669  -7.093  36.894  1.00  8.64
ATOM   1028  CG  LEU   104       7.142  -7.464  35.506  1.00  8.64
ATOM   1029  CD1 LEU   104       7.246  -8.964  35.275  1.00  8.64
ATOM   1030  CD2 LEU   104       5.703  -7.001  35.337  1.00  8.64
ATOM   1031  N   VAL   105       9.345  -5.519  39.025  1.00  9.68
ATOM   1032  CA  VAL   105       9.596  -5.396  40.422  1.00  9.68
ATOM   1033  C   VAL   105       9.294  -4.004  40.924  1.00  9.68
ATOM   1034  O   VAL   105       8.639  -3.839  41.955  1.00  9.68
ATOM   1035  H   VAL   105      10.025  -5.683  38.458  1.00  9.68
ATOM   1036  CB  VAL   105      11.052  -5.761  40.768  1.00  9.68
ATOM   1037  CG1 VAL   105      11.356  -5.417  42.218  1.00  9.68
ATOM   1038  CG2 VAL   105      11.309  -7.236  40.501  1.00  9.68
ATOM   1039  N   SER   106       9.803  -2.961  40.232  1.00  8.41
ATOM   1040  CA  SER   106       9.580  -1.596  40.637  1.00  8.41
ATOM   1041  C   SER   106       8.202  -1.111  40.372  1.00  8.41
ATOM   1042  O   SER   106       7.540  -0.421  41.167  1.00  8.41
ATOM   1043  H   SER   106      10.294  -3.138  39.499  1.00  8.41
ATOM   1044  CB  SER   106      10.570  -0.661  39.939  1.00  8.41
ATOM   1045  HG  SER   106      12.416  -0.397  39.974  1.00  8.41
ATOM   1046  OG  SER   106      11.898  -0.914  40.365  1.00  8.41
ATOM   1047  N   GLY   107       7.798  -1.557  39.186  1.00  7.09
ATOM   1048  CA  GLY   107       6.688  -1.212  38.379  1.00  7.09
ATOM   1049  C   GLY   107       7.163  -0.232  37.375  1.00  7.09
ATOM   1050  O   GLY   107       6.370   0.348  36.633  1.00  7.09
ATOM   1051  H   GLY   107       8.378  -2.186  38.908  1.00  7.09
ATOM   1052  N   GLN   108       8.489  -0.008  37.335  1.00  5.92
ATOM   1053  CA  GLN   108       8.951   0.926  36.365  1.00  5.92
ATOM   1054  C   GLN   108       9.690   0.203  35.310  1.00  5.92
ATOM   1055  O   GLN   108      10.721  -0.418  35.562  1.00  5.92
ATOM   1056  H   GLN   108       9.076  -0.415  37.883  1.00  5.92
ATOM   1057  CB  GLN   108       9.830   1.991  37.023  1.00  5.92
ATOM   1058  CD  GLN   108       9.344   3.888  35.428  1.00  5.92
ATOM   1059  CG  GLN   108      10.408   3.006  36.051  1.00  5.92
ATOM   1060  OE1 GLN   108       8.634   4.609  36.128  1.00  5.92
ATOM   1061 1HE2 GLN   108       8.615   4.336  33.685  1.00  5.92
ATOM   1062 2HE2 GLN   108       9.771   3.292  33.630  1.00  5.92
ATOM   1063  NE2 GLN   108       9.231   3.833  34.106  1.00  5.92
ATOM   1064  N   LYS   109       9.156   0.279  34.080  1.00  6.03
ATOM   1065  CA  LYS   109       9.817  -0.343  32.988  1.00  6.03
ATOM   1066  C   LYS   109      10.834   0.660  32.473  1.00  6.03
ATOM   1067  O   LYS   109      12.055   0.376  32.596  1.00  6.03
ATOM   1068  H   LYS   109       8.384   0.721  33.946  1.00  6.03
ATOM   1069  OXT LYS   109      10.401   1.721  31.951  1.00  6.03
ATOM   1070  CB  LYS   109       8.807  -0.758  31.916  1.00  6.03
ATOM   1071  CD  LYS   109       8.351  -1.956  29.758  1.00  6.03
ATOM   1072  CE  LYS   109       8.960  -2.717  28.593  1.00  6.03
ATOM   1073  CG  LYS   109       9.416  -1.521  30.751  1.00  6.03
ATOM   1074 1HZ  LYS   109       8.317  -3.595  26.946  1.00  6.03
ATOM   1075 2HZ  LYS   109       7.504  -2.441  27.290  1.00  6.03
ATOM   1076 3HZ  LYS   109       7.341  -3.687  28.018  1.00  6.03
ATOM   1077  NZ  LYS   109       7.927  -3.154  27.613  1.00  6.03
