# Supplementary material for: Selecting Near-Native Protein Structures from Predicted Decoy Sets Using Ordered Graphlet Degree Similarity
Source: Genes (Basel). 2019 Feb 11;10(2):132. doi: 10.3390/genes10020132 (PMC6410076; doi:10.3390/genes10020132)
Supplement: Supplementary file 1 [file genes-10-00132-s001.zip › CodeData/data/CASP11/T0759/model133.pdb]

ATOM      1  N   MET     1      52.078  73.750  49.904  1.00  9.74
ATOM      2  CA  MET     1      50.644  73.829  50.154  1.00  9.74
ATOM      3  HA  MET     1      50.452  74.791  50.629  1.00  9.74
ATOM      4  CB  MET     1      49.858  73.780  48.832  1.00  9.74
ATOM      5  HB1 MET     1      48.794  73.833  49.059  1.00  9.74
ATOM      6  HB2 MET     1      50.047  72.832  48.336  1.00  9.74
ATOM      7  CG  MET     1      50.199  74.909  47.856  1.00  9.74
ATOM      8  HG1 MET     1      51.271  74.888  47.657  1.00  9.74
ATOM      9  HG2 MET     1      49.957  75.869  48.315  1.00  9.74
ATOM     10  SD  MET     1      49.339  74.779  46.262  1.00  9.74
ATOM     11  CE  MET     1      47.615  75.068  46.748  1.00  9.74
ATOM     12  HE1 MET     1      46.993  75.107  45.854  1.00  9.74
ATOM     13  HE2 MET     1      47.262  74.257  47.385  1.00  9.74
ATOM     14  HE3 MET     1      47.537  76.016  47.280  1.00  9.74
ATOM     15  C   MET     1      50.133  72.726  51.091  1.00  9.74
ATOM     16  O   MET     1      50.653  71.609  51.145  1.00  9.74
ATOM     17  N   GLY     2      48.995  73.006  51.734  1.00  8.34
ATOM     18  H   GLY     2      48.619  73.938  51.657  1.00  8.34
ATOM     19  CA  GLY     2      48.212  72.003  52.463  1.00  8.34
ATOM     20  HA1 GLY     2      47.340  72.486  52.903  1.00  8.34
ATOM     21  HA2 GLY     2      48.822  71.593  53.268  1.00  8.34
ATOM     22  C   GLY     2      47.719  70.847  51.599  1.00  8.34
ATOM     23  O   GLY     2      47.501  69.768  52.124  1.00  8.34
ATOM     24  N   HIS     3      47.596  71.032  50.286  1.00  6.70
ATOM     25  H   HIS     3      47.593  71.973  49.921  1.00  6.70
ATOM     26  CA  HIS     3      47.421  69.917  49.349  1.00  6.70
ATOM     27  HA  HIS     3      46.831  69.123  49.813  1.00  6.70
ATOM     28  CB  HIS     3      46.667  70.424  48.111  1.00  6.70
ATOM     29  HB1 HIS     3      46.427  69.575  47.468  1.00  6.70
ATOM     30  HB2 HIS     3      47.307  71.104  47.548  1.00  6.70
ATOM     31  CG  HIS     3      45.398  71.154  48.463  1.00  6.70
ATOM     32  ND1 HIS     3      45.324  72.501  48.833  1.00  6.70
ATOM     33  CE1 HIS     3      44.033  72.725  49.123  1.00  6.70
ATOM     34  HE1 HIS     3      43.633  73.679  49.444  1.00  6.70
ATOM     35  NE2 HIS     3      43.311  71.601  48.971  1.00  6.70
ATOM     36  HE2 HIS     3      42.319  71.513  49.145  1.00  6.70
ATOM     37  CD2 HIS     3      44.158  70.596  48.561  1.00  6.70
ATOM     38  HD2 HIS     3      43.909  69.559  48.372  1.00  6.70
ATOM     39  C   HIS     3      48.761  69.304  48.928  1.00  6.70
ATOM     40  O   HIS     3      48.871  68.094  48.816  1.00  6.70
ATOM     41  N   HIS     4      49.801  70.120  48.719  1.00  6.53
ATOM     42  H   HIS     4      49.705  71.096  48.935  1.00  6.53
ATOM     43  CA  HIS     4      51.073  69.657  48.153  1.00  6.53
ATOM     44  HA  HIS     4      50.852  69.081  47.251  1.00  6.53
ATOM     45  CB  HIS     4      51.954  70.852  47.749  1.00  6.53
ATOM     46  HB1 HIS     4      52.117  71.472  48.627  1.00  6.53
ATOM     47  HB2 HIS     4      51.431  71.445  46.998  1.00  6.53
ATOM     48  CG  HIS     4      53.312  70.483  47.195  1.00  6.53
ATOM     49  ND1 HIS     4      54.526  71.055  47.586  1.00  6.53
ATOM     50  CE1 HIS     4      55.476  70.403  46.899  1.00  6.53
ATOM     51  HE1 HIS     4      56.537  70.588  46.994  1.00  6.53
ATOM     52  NE2 HIS     4      54.927  69.474  46.098  1.00  6.53
ATOM     53  HE2 HIS     4      55.432  68.818  45.519  1.00  6.53
ATOM     54  CD2 HIS     4      53.562  69.511  46.270  1.00  6.53
ATOM     55  HD2 HIS     4      52.830  68.855  45.819  1.00  6.53
ATOM     56  C   HIS     4      51.870  68.711  49.044  1.00  6.53
ATOM     57  O   HIS     4      52.428  67.734  48.560  1.00  6.53
ATOM     58  N   HIS     5      51.871  68.964  50.350  1.00  6.17
ATOM     59  H   HIS     5      51.420  69.815  50.669  1.00  6.17
ATOM     60  CA  HIS     5      52.442  68.031  51.331  1.00  6.17
ATOM     61  HA  HIS     5      53.158  67.368  50.837  1.00  6.17
ATOM     62  CB  HIS     5      53.216  68.826  52.403  1.00  6.17
ATOM     63  HB1 HIS     5      53.670  68.123  53.102  1.00  6.17
ATOM     64  HB2 HIS     5      52.519  69.457  52.955  1.00  6.17
ATOM     65  CG  HIS     5      54.316  69.702  51.843  1.00  6.17
ATOM     66  ND1 HIS     5      55.685  69.410  51.850  1.00  6.17
ATOM     67  CE1 HIS     5      56.269  70.384  51.134  1.00  6.17
ATOM     68  HE1 HIS     5      57.324  70.420  50.893  1.00  6.17
ATOM     69  NE2 HIS     5      55.357  71.276  50.714  1.00  6.17
ATOM     70  HE2 HIS     5      55.514  72.016  50.038  1.00  6.17
ATOM     71  CD2 HIS     5      54.126  70.874  51.170  1.00  6.17
ATOM     72  HD2 HIS     5      53.176  71.343  50.952  1.00  6.17
ATOM     73  C   HIS     5      51.361  67.120  51.925  1.00  6.17
ATOM     74  O   HIS     5      51.589  66.465  52.936  1.00  6.17
ATOM     75  N   HIS     6      50.146  67.183  51.371  1.00  4.98
ATOM     76  H   HIS     6      50.077  67.586  50.446  1.00  4.98
ATOM     77  CA  HIS     6      48.886  66.739  51.972  1.00  4.98
ATOM     78  HA  HIS     6      48.093  67.316  51.496  1.00  4.98
ATOM     79  CB  HIS     6      48.608  65.292  51.554  1.00  4.98
ATOM     80  HB1 HIS     6      47.812  64.914  52.193  1.00  4.98
ATOM     81  HB2 HIS     6      49.505  64.694  51.703  1.00  4.98
ATOM     82  CG  HIS     6      48.177  65.078  50.115  1.00  4.98
ATOM     83  ND1 HIS     6      46.845  65.076  49.668  1.00  4.98
ATOM     84  CE1 HIS     6      46.881  64.576  48.421  1.00  4.98
ATOM     85  HE1 HIS     6      46.008  64.373  47.815  1.00  4.98
ATOM     86  NE2 HIS     6      48.141  64.298  48.049  1.00  4.98
ATOM     87  HE2 HIS     6      48.405  63.839  47.172  1.00  4.98
ATOM     88  CD2 HIS     6      48.969  64.608  49.108  1.00  4.98
ATOM     89  HD2 HIS     6      50.032  64.431  49.180  1.00  4.98
ATOM     90  C   HIS     6      48.724  67.086  53.467  1.00  4.98
ATOM     91  O   HIS     6      48.090  66.359  54.213  1.00  4.98
ATOM     92  N   HIS     7      49.305  68.236  53.858  1.00  4.43
ATOM     93  H   HIS     7      49.667  68.752  53.075  1.00  4.43
ATOM     94  CA  HIS     7      49.284  68.981  55.143  1.00  4.43
ATOM     95  HA  HIS     7      49.269  70.031  54.862  1.00  4.43
ATOM     96  CB  HIS     7      47.987  68.776  55.975  1.00  4.43
ATOM     97  HB1 HIS     7      47.171  68.455  55.330  1.00  4.43
ATOM     98  HB2 HIS     7      47.697  69.763  56.336  1.00  4.43
ATOM     99  CG  HIS     7      48.023  67.887  57.208  1.00  4.43
ATOM    100  ND1 HIS     7      48.010  68.370  58.522  1.00  4.43
ATOM    101  CE1 HIS     7      47.925  67.290  59.312  1.00  4.43
ATOM    102  HE1 HIS     7      47.912  67.324  60.392  1.00  4.43
ATOM    103  NE2 HIS     7      47.876  66.166  58.578  1.00  4.43
ATOM    104  HE2 HIS     7      47.848  65.218  58.928  1.00  4.43
ATOM    105  CD2 HIS     7      47.915  66.525  57.254  1.00  4.43
ATOM    106  HD2 HIS     7      47.869  65.844  56.420  1.00  4.43
ATOM    107  C   HIS     7      50.595  68.837  55.948  1.00  4.43
ATOM    108  O   HIS     7      50.741  69.386  57.041  1.00  4.43
ATOM    109  N   HIS     8      51.589  68.184  55.339  1.00  4.14
ATOM    110  H   HIS     8      51.361  67.885  54.402  1.00  4.14
ATOM    111  CA  HIS     8      52.528  67.244  55.957  1.00  4.14
ATOM    112  HA  HIS     8      53.122  66.812  55.147  1.00  4.14
ATOM    113  CB  HIS     8      53.544  67.894  56.916  1.00  4.14
ATOM    114  HB1 HIS     8      54.036  67.109  57.489  1.00  4.14
ATOM    115  HB2 HIS     8      53.037  68.549  57.620  1.00  4.14
ATOM    116  CG  HIS     8      54.614  68.670  56.194  1.00  4.14
ATOM    117  ND1 HIS     8      55.930  68.245  55.972  1.00  4.14
ATOM    118  CE1 HIS     8      56.469  69.163  55.155  1.00  4.14
ATOM    119  HE1 HIS     8      57.457  69.094  54.719  1.00  4.14
ATOM    120  NE2 HIS     8      55.587  70.140  54.888  1.00  4.14
ATOM    121  HE2 HIS     8      55.713  70.855  54.183  1.00  4.14
ATOM    122  CD2 HIS     8      54.409  69.843  55.530  1.00  4.14
ATOM    123  HD2 HIS     8      53.470  70.374  55.457  1.00  4.14
ATOM    124  C   HIS     8      51.769  66.067  56.562  1.00  4.14
ATOM    125  O   HIS     8      50.941  66.248  57.445  1.00  4.14
ATOM    126  N   SER     9      52.085  64.837  56.154  1.00  3.71
ATOM    127  H   SER     9      52.799  64.728  55.442  1.00  3.71
ATOM    128  CA  SER     9      51.896  63.727  57.096  1.00  3.71
ATOM    129  HA  SER     9      50.875  63.742  57.478  1.00  3.71
ATOM    130  CB  SER     9      52.194  62.302  56.630  1.00  3.71
ATOM    131  HB1 SER     9      53.123  62.254  56.060  1.00  3.71
ATOM    132  HB2 SER     9      51.349  61.959  56.062  1.00  3.71
ATOM    133  OG  SER     9      52.254  61.417  57.727  1.00  3.71
ATOM    134  HG  SER     9      51.922  60.556  57.391  1.00  3.71
ATOM    135  C   SER     9      52.840  64.068  58.200  1.00  3.71
ATOM    136  O   SER     9      53.945  64.532  57.913  1.00  3.71
ATOM    137  N   HIS    10      52.377  63.903  59.431  1.00  3.95
ATOM    138  H   HIS    10      51.488  63.435  59.548  1.00  3.95
ATOM    139  CA  HIS    10      53.148  64.269  60.590  1.00  3.95
ATOM    140  HA  HIS    10      53.985  64.895  60.276  1.00  3.95
ATOM    141  CB  HIS    10      52.344  65.120  61.584  1.00  3.95
ATOM    142  HB1 HIS    10      52.906  65.209  62.513  1.00  3.95
ATOM    143  HB2 HIS    10      51.394  64.632  61.805  1.00  3.95
ATOM    144  CG  HIS    10      52.094  66.512  61.066  1.00  3.95
ATOM    145  ND1 HIS    10      52.958  67.610  61.174  1.00  3.95
ATOM    146  CE1 HIS    10      52.418  68.558  60.377  1.00  3.95
ATOM    147  HE1 HIS    10      52.871  69.516  60.161  1.00  3.95
ATOM    148  NE2 HIS    10      51.280  68.122  59.808  1.00  3.95
ATOM    149  HE2 HIS    10      50.779  68.565  59.031  1.00  3.95
ATOM    150  CD2 HIS    10      51.063  66.839  60.246  1.00  3.95
ATOM    151  HD2 HIS    10      50.316  66.152  59.875  1.00  3.95
ATOM    152  C   HIS    10      53.720  63.031  61.248  1.00  3.95
ATOM    153  O   HIS    10      53.034  62.227  61.868  1.00  3.95
ATOM    154  N   MET    11      55.027  62.910  61.100  1.00  2.47
ATOM    155  H   MET    11      55.482  63.677  60.631  1.00  2.47
ATOM    156  CA  MET    11      55.728  61.634  61.008  1.00  2.47
ATOM    157  HA  MET    11      55.031  60.795  60.934  1.00  2.47
ATOM    158  CB  MET    11      56.564  61.734  59.740  1.00  2.47
ATOM    159  HB1 MET    11      56.975  60.775  59.470  1.00  2.47
ATOM    160  HB2 MET    11      57.387  62.381  60.002  1.00  2.47
ATOM    161  CG  MET    11      55.858  62.366  58.535  1.00  2.47
ATOM    162  HG1 MET    11      55.966  63.444  58.632  1.00  2.47
ATOM    163  HG2 MET    11      54.795  62.131  58.549  1.00  2.47
ATOM    164  SD  MET    11      56.533  61.879  56.938  1.00  2.47
ATOM    165  CE  MET    11      56.171  63.361  55.992  1.00  2.47
ATOM    166  HE1 MET    11      55.094  63.485  55.941  1.00  2.47
ATOM    167  HE2 MET    11      56.605  64.237  56.461  1.00  2.47
ATOM    168  HE3 MET    11      56.586  63.244  54.995  1.00  2.47
ATOM    169  C   MET    11      56.617  61.477  62.247  1.00  2.47
ATOM    170  O   MET    11      57.859  61.468  62.165  1.00  2.47
ATOM    171  N   VAL    12      55.910  61.536  63.384  1.00  2.16
ATOM    172  H   VAL    12      54.909  61.429  63.256  1.00  2.16
ATOM    173  CA  VAL    12      56.300  61.912  64.755  1.00  2.16
ATOM    174  HA  VAL    12      57.361  61.722  64.905  1.00  2.16
ATOM    175  CB  VAL    12      56.030  63.424  64.977  1.00  2.16
ATOM    176  HB  VAL    12      56.584  63.956  64.205  1.00  2.16
ATOM    177  CG1 VAL    12      54.554  63.835  64.844  1.00  2.16
ATOM    178 1HG1 VAL    12      54.467  64.919  64.907  1.00  2.16
ATOM    179 2HG1 VAL    12      54.155  63.509  63.888  1.00  2.16
ATOM    180 3HG1 VAL    12      53.959  63.385  65.640  1.00  2.16
ATOM    181  CG2 VAL    12      56.504  63.968  66.330  1.00  2.16
ATOM    182 1HG2 VAL    12      56.463  65.054  66.317  1.00  2.16
ATOM    183 2HG2 VAL    12      55.861  63.631  67.140  1.00  2.16
ATOM    184 3HG2 VAL    12      57.527  63.655  66.525  1.00  2.16
ATOM    185  C   VAL    12      55.493  61.084  65.759  1.00  2.16
ATOM    186  O   VAL    12      54.425  60.575  65.430  1.00  2.16
ATOM    187  N   VAL    13      55.948  61.027  67.008  1.00  2.15
ATOM    188  H   VAL    13      56.869  61.418  67.196  1.00  2.15
ATOM    189  CA  VAL    13      55.122  60.751  68.191  1.00  2.15
ATOM    190  HA  VAL    13      54.069  60.885  67.940  1.00  2.15
ATOM    191  CB  VAL    13      55.329  59.320  68.716  1.00  2.15
ATOM    192  HB  VAL    13      56.381  59.189  68.961  1.00  2.15
ATOM    193  CG1 VAL    13      54.492  59.040  69.975  1.00  2.15
ATOM    194 1HG1 VAL    13      54.617  57.999  70.272  1.00  2.15
ATOM    195 2HG1 VAL    13      54.824  59.663  70.803  1.00  2.15
ATOM    196 3HG1 VAL    13      53.436  59.222  69.776  1.00  2.15
ATOM    197  CG2 VAL    13      54.933  58.278  67.668  1.00  2.15
ATOM    198 1HG2 VAL    13      55.084  57.282  68.078  1.00  2.15
ATOM    199 2HG2 VAL    13      53.888  58.403  67.381  1.00  2.15
ATOM    200 3HG2 VAL    13      55.560  58.382  66.788  1.00  2.15
ATOM    201  C   VAL    13      55.506  61.761  69.258  1.00  2.15
ATOM    202  O   VAL    13      56.673  62.121  69.375  1.00  2.15
ATOM    203  N   ILE    14      54.539  62.230  70.041  1.00  2.55
ATOM    204  H   ILE    14      53.600  61.876  69.944  1.00  2.55
ATOM    205  CA  ILE    14      54.791  63.205  71.101  1.00  2.55
ATOM    206  HA  ILE    14      55.846  63.481  71.109  1.00  2.55
ATOM    207  CB  ILE    14      53.999  64.517  70.888  1.00  2.55
ATOM    208  HB  ILE    14      52.934  64.312  71.016  1.00  2.55
ATOM    209  CG2 ILE    14      54.433  65.540  71.958  1.00  2.55
ATOM    210 1HG2 ILE    14      53.821  66.438  71.894  1.00  2.55
ATOM    211 2HG2 ILE    14      54.304  65.130  72.960  1.00  2.55
ATOM    212 3HG2 ILE    14      55.481  65.811  71.814  1.00  2.55
ATOM    213  CG1 ILE    14      54.215  65.072  69.458  1.00  2.55
ATOM    214 1HG1 ILE    14      53.830  64.351  68.735  1.00  2.55
ATOM    215 2HG1 ILE    14      55.282  65.191  69.271  1.00  2.55
ATOM    216  CD1 ILE    14      53.512  66.404  69.169  1.00  2.55
ATOM    217  HD1 ILE    14      53.601  66.632  68.107  1.00  2.55
ATOM    218  HD2 ILE    14      52.456  66.334  69.431  1.00  2.55
ATOM    219  HD3 ILE    14      53.981  67.211  69.732  1.00  2.55
ATOM    220  C   ILE    14      54.469  62.543  72.435  1.00  2.55
ATOM    221  O   ILE    14      53.313  62.312  72.782  1.00  2.55
ATOM    222  N   HIS    15      55.535  62.173  73.129  1.00  2.82
ATOM    223  H   HIS    15      56.440  62.465  72.770  1.00  2.82
ATOM    224  CA  HIS    15      55.561  61.471  74.403  1.00  2.82
ATOM    225  HA  HIS    15      54.886  60.618  74.369  1.00  2.82
ATOM    226  CB  HIS    15      57.008  60.943  74.505  1.00  2.82
ATOM    227  HB1 HIS    15      57.685  61.767  74.715  1.00  2.82
ATOM    228  HB2 HIS    15      57.306  60.550  73.533  1.00  2.82
ATOM    229  CG  HIS    15      57.257  59.837  75.489  1.00  2.82
ATOM    230  ND1 HIS    15      58.468  59.159  75.640  1.00  2.82
ATOM    231  CE1 HIS    15      58.290  58.317  76.671  1.00  2.82
ATOM    232  HE1 HIS    15      59.063  57.700  77.108  1.00  2.82
ATOM    233  NE2 HIS    15      57.042  58.427  77.150  1.00  2.82
ATOM    234  HE2 HIS    15      56.734  58.129  78.083  1.00  2.82
ATOM    235  CD2 HIS    15      56.371  59.358  76.400  1.00  2.82
ATOM    236  HD2 HIS    15      55.363  59.697  76.575  1.00  2.82
ATOM    237  C   HIS    15      55.167  62.451  75.512  1.00  2.82
ATOM    238  O   HIS    15      55.959  63.361  75.790  1.00  2.82
ATOM    239  N   PRO    16      53.941  62.353  76.073  1.00  3.36
ATOM    240  CD  PRO    16      52.933  61.325  75.845  1.00  3.36
ATOM    241  HD1 PRO    16      53.134  60.471  76.495  1.00  3.36
ATOM    242  HD2 PRO    16      52.883  60.998  74.809  1.00  3.36
ATOM    243  CG  PRO    16      51.607  61.966  76.239  1.00  3.36
ATOM    244  HG1 PRO    16      50.874  61.222  76.552  1.00  3.36
ATOM    245  HG2 PRO    16      51.227  62.557  75.404  1.00  3.36
ATOM    246  CB  PRO    16      52.005  62.891  77.385  1.00  3.36
ATOM    247  HB1 PRO    16      52.009  62.320  78.315  1.00  3.36
ATOM    248  HB2 PRO    16      51.327  63.741  77.469  1.00  3.36
ATOM    249  CA  PRO    16      53.428  63.341  77.020  1.00  3.36
ATOM    250  HA  PRO    16      53.386  64.314  76.529  1.00  3.36
ATOM    251  C   PRO    16      54.304  63.449  78.265  1.00  3.36
ATOM    252  O   PRO    16      54.626  64.551  78.694  1.00  3.36
ATOM    253  N   ASP    17      54.727  62.310  78.814  1.00  3.41
ATOM    254  H   ASP    17      54.422  61.420  78.422  1.00  3.41
ATOM    255  CA  ASP    17      55.449  62.227  80.078  1.00  3.41
ATOM    256  HA  ASP    17      54.870  62.837  80.773  1.00  3.41
ATOM    257  CB  ASP    17      55.391  60.811  80.690  1.00  3.41
ATOM    258  HB1 ASP    17      54.437  60.714  81.212  1.00  3.41
ATOM    259  HB2 ASP    17      56.177  60.716  81.442  1.00  3.41
ATOM    260  CG  ASP    17      55.481  59.656  79.692  1.00  3.41
ATOM    261  OD1 ASP    17      54.588  59.569  78.816  1.00  3.41
ATOM    262  OD2 ASP    17      56.453  58.876  79.781  1.00  3.41
ATOM    263  C   ASP    17      56.841  62.897  80.123  1.00  3.41
ATOM    264  O   ASP    17      57.106  63.633  81.077  1.00  3.41
ATOM    265  N   PRO    18      57.714  62.772  79.105  1.00  3.28
ATOM    266  CD  PRO    18      57.793  61.664  78.176  1.00  3.28
ATOM    267  HD1 PRO    18      56.928  61.644  77.521  1.00  3.28
ATOM    268  HD2 PRO    18      57.874  60.730  78.732  1.00  3.28
ATOM    269  CG  PRO    18      59.075  61.882  77.368  1.00  3.28
ATOM    270  HG1 PRO    18      58.852  62.447  76.464  1.00  3.28
ATOM    271  HG2 PRO    18      59.579  60.948  77.135  1.00  3.28
ATOM    272  CB  PRO    18      59.933  62.730  78.292  1.00  3.28
ATOM    273  HB1 PRO    18      60.697  63.282  77.749  1.00  3.28
ATOM    274  HB2 PRO    18      60.391  62.091  79.049  1.00  3.28
ATOM    275  CA  PRO    18      58.886  63.627  78.946  1.00  3.28
ATOM    276  HA  PRO    18      59.257  63.925  79.927  1.00  3.28
ATOM    277  C   PRO    18      58.628  64.915  78.145  1.00  3.28
ATOM    278  O   PRO    18      59.584  65.670  77.925  1.00  3.28
ATOM    279  N   GLY    19      57.390  65.163  77.695  1.00  3.02
ATOM    280  H   GLY    19      56.654  64.515  77.955  1.00  3.02
ATOM    281  CA  GLY    19      56.988  66.259  76.805  1.00  3.02
ATOM    282  HA1 GLY    19      57.003  67.196  77.362  1.00  3.02
ATOM    283  HA2 GLY    19      55.968  66.075  76.466  1.00  3.02
ATOM    284  C   GLY    19      57.875  66.407  75.583  1.00  3.02
ATOM    285  O   GLY    19      58.418  67.484  75.339  1.00  3.02
ATOM    286  N   ARG    20      58.110  65.301  74.874  1.00  2.58
ATOM    287  H   ARG    20      57.569  64.468  75.098  1.00  2.58
ATOM    288  CA  ARG    20      59.221  65.206  73.919  1.00  2.58
ATOM    289  HA  ARG    20      59.583  66.211  73.703  1.00  2.58
ATOM    290  CB  ARG    20      60.344  64.359  74.540  1.00  2.58
ATOM    291  HB1 ARG    20      60.307  63.334  74.165  1.00  2.58
ATOM    292  HB2 ARG    20      60.170  64.298  75.611  1.00  2.58
ATOM    293  CG  ARG    20      61.737  64.953  74.266  1.00  2.58
ATOM    294  HG1 ARG    20      61.672  66.034  74.134  1.00  2.58
ATOM    295  HG2 ARG    20      62.139  64.520  73.348  1.00  2.58
ATOM    296  CD  ARG    20      62.694  64.685  75.433  1.00  2.58
ATOM    297  HD1 ARG    20      63.676  65.082  75.170  1.00  2.58
ATOM    298  HD2 ARG    20      62.777  63.607  75.586  1.00  2.58
ATOM    299  NE  ARG    20      62.197  65.328  76.668  1.00  2.58
ATOM    300  HE  ARG    20      61.191  65.468  76.737  1.00  2.58
ATOM    301  CZ  ARG    20      62.871  65.704  77.731  1.00  2.58
ATOM    302  NH1 ARG    20      62.223  66.206  78.739  1.00  2.58
ATOM    303 1HH1 ARG    20      61.206  66.253  78.668  1.00  2.58
ATOM    304 2HH1 ARG    20      62.691  66.534  79.560  1.00  2.58
ATOM    305  NH2 ARG    20      64.166  65.580  77.811  1.00  2.58
ATOM    306 1HH2 ARG    20      64.661  65.198  77.026  1.00  2.58
ATOM    307 2HH2 ARG    20      64.647  65.857  78.641  1.00  2.58
ATOM    308  C   ARG    20      58.755  64.611  72.611  1.00  2.58
ATOM    309  O   ARG    20      58.109  63.565  72.583  1.00  2.58
ATOM    310  N   GLU    21      59.130  65.265  71.521  1.00  2.31
ATOM    311  H   GLU    21      59.632  66.133  71.604  1.00  2.31
ATOM    312  CA  GLU    21      59.008  64.655  70.208  1.00  2.31
ATOM    313  HA  GLU    21      58.026  64.186  70.131  1.00  2.31
ATOM    314  CB  GLU    21      59.109  65.698  69.088  1.00  2.31
ATOM    315  HB1 GLU    21      58.965  65.174  68.142  1.00  2.31
ATOM    316  HB2 GLU    21      60.102  66.150  69.082  1.00  2.31
ATOM    317  CG  GLU    21      58.048  66.801  69.220  1.00  2.31
ATOM    318  HG1 GLU    21      58.457  67.625  69.809  1.00  2.31
ATOM    319  HG2 GLU    21      57.183  66.409  69.758  1.00  2.31
ATOM    320  CD  GLU    21      57.598  67.304  67.848  1.00  2.31
ATOM    321  OE1 GLU    21      58.448  67.659  67.005  1.00  2.31
ATOM    322  OE2 GLU    21      56.381  67.283  67.561  1.00  2.31
ATOM    323  C   GLU    21      60.072  63.571  70.013  1.00  2.31
ATOM    324  O   GLU    21      61.256  63.752  70.303  1.00  2.31
ATOM    325  N   LEU    22      59.613  62.457  69.464  1.00  1.92
ATOM    326  H   LEU    22      58.610  62.406  69.305  1.00  1.92
ATOM    327  CA  LEU    22      60.366  61.315  68.966  1.00  1.92
ATOM    328  HA  LEU    22      61.440  61.503  68.979  1.00  1.92
ATOM    329  CB  LEU    22      60.015  60.097  69.844  1.00  1.92
ATOM    330  HB1 LEU    22      60.400  59.191  69.382  1.00  1.92
ATOM    331  HB2 LEU    22      58.927  60.005  69.871  1.00  1.92
ATOM    332  CG  LEU    22      60.541  60.176  71.287  1.00  1.92
ATOM    333  HG  LEU    22      60.296  61.145  71.721  1.00  1.92
ATOM    334  CD1 LEU    22      59.866  59.105  72.142  1.00  1.92
ATOM    335 1HD1 LEU    22      60.167  59.217  73.184  1.00  1.92
ATOM    336 2HD1 LEU    22      58.784  59.216  72.084  1.00  1.92
ATOM    337 3HD1 LEU    22      60.143  58.109  71.795  1.00  1.92
ATOM    338  CD2 LEU    22      62.057  59.975  71.353  1.00  1.92
ATOM    339 1HD2 LEU    22      62.387  59.996  72.391  1.00  1.92
ATOM    340 2HD2 LEU    22      62.329  59.016  70.914  1.00  1.92
ATOM    341 3HD2 LEU    22      62.555  60.774  70.805  1.00  1.92
ATOM    342  C   LEU    22      59.916  61.082  67.523  1.00  1.92
ATOM    343  O   LEU    22      58.854  61.563  67.111  1.00  1.92
ATOM    344  N   SER    23      60.683  60.335  66.732  1.00  1.71
ATOM    345  H   SER    23      61.567  59.984  67.100  1.00  1.71
ATOM    346  CA  SER    23      60.125  59.759  65.506  1.00  1.71
ATOM    347  HA  SER    23      59.332  60.426  65.180  1.00  1.71
ATOM    348  CB  SER    23      61.116  59.815  64.342  1.00  1.71
ATOM    349  HB1 SER    23      61.658  60.761  64.367  1.00  1.71
ATOM    350  HB2 SER    23      60.548  59.779  63.411  1.00  1.71
ATOM    351  OG  SER    23      62.032  58.748  64.335  1.00  1.71
ATOM    352  HG  SER    23      62.802  58.991  64.922  1.00  1.71
ATOM    353  C   SER    23      59.459  58.398  65.754  1.00  1.71
ATOM    354  O   SER    23      59.765  57.748  66.759  1.00  1.71
ATOM    355  N   PRO    24      58.512  57.945  64.908  1.00  1.62
ATOM    356  CD  PRO    24      57.845  58.696  63.853  1.00  1.62
ATOM    357  HD1 PRO    24      58.357  58.566  62.904  1.00  1.62
ATOM    358  HD2 PRO    24      57.781  59.750  64.089  1.00  1.62
ATOM    359  CG  PRO    24      56.436  58.117  63.758  1.00  1.62
ATOM    360  HG1 PRO    24      56.007  58.239  62.772  1.00  1.62
ATOM    361  HG2 PRO    24      55.792  58.584  64.498  1.00  1.62
ATOM    362  CB  PRO    24      56.645  56.657  64.126  1.00  1.62
ATOM    363  HB1 PRO    24      57.025  56.105  63.269  1.00  1.62
ATOM    364  HB2 PRO    24      55.729  56.199  64.502  1.00  1.62
ATOM    365  CA  PRO    24      57.713  56.765  65.215  1.00  1.62
ATOM    366  HA  PRO    24      57.199  56.973  66.153  1.00  1.62
ATOM    367  C   PRO    24      58.425  55.427  65.426  1.00  1.62
ATOM    368  O   PRO    24      57.841  54.536  66.026  1.00  1.62
ATOM    369  N   GLU    25      59.670  55.281  64.970  1.00  1.68
ATOM    370  H   GLU    25      60.102  56.079  64.538  1.00  1.68
ATOM    371  CA  GLU    25      60.508  54.128  65.337  1.00  1.68
ATOM    372  HA  GLU    25      59.876  53.238  65.392  1.00  1.68
ATOM    373  CB  GLU    25      61.590  53.872  64.281  1.00  1.68
ATOM    374  HB1 GLU    25      62.292  54.708  64.274  1.00  1.68
ATOM    375  HB2 GLU    25      61.116  53.828  63.300  1.00  1.68
ATOM    376  CG  GLU    25      62.335  52.547  64.517  1.00  1.68
ATOM    377  HG1 GLU    25      62.258  51.925  63.627  1.00  1.68
ATOM    378  HG2 GLU    25      61.867  51.966  65.312  1.00  1.68
ATOM    379  CD  GLU    25      63.809  52.777  64.838  1.00  1.68
ATOM    380  OE1 GLU    25      64.127  53.140  65.991  1.00  1.68
ATOM    381  OE2 GLU    25      64.652  52.558  63.941  1.00  1.68
ATOM    382  C   GLU    25      61.144  54.273  66.718  1.00  1.68
ATOM    383  O   GLU    25      61.301  53.297  67.439  1.00  1.68
ATOM    384  N   GLU    26      61.470  55.497  67.121  1.00  1.91
ATOM    385  H   GLU    26      61.201  56.289  66.556  1.00  1.91
ATOM    386  CA  GLU    26      62.047  55.759  68.436  1.00  1.91
ATOM    387  HA  GLU    26      62.860  55.055  68.621  1.00  1.91
ATOM    388  CB  GLU    26      62.617  57.191  68.446  1.00  1.91
ATOM    389  HB1 GLU    26      63.039  57.394  69.430  1.00  1.91
ATOM    390  HB2 GLU    26      61.785  57.872  68.292  1.00  1.91
ATOM    391  CG  GLU    26      63.700  57.486  67.380  1.00  1.91
ATOM    392  HG1 GLU    26      63.520  56.887  66.486  1.00  1.91
ATOM    393  HG2 GLU    26      64.675  57.197  67.778  1.00  1.91
ATOM    394  CD  GLU    26      63.728  58.965  66.955  1.00  1.91
ATOM    395  OE1 GLU    26      64.053  59.274  65.777  1.00  1.91
ATOM    396  OE2 GLU    26      63.323  59.848  67.739  1.00  1.91
ATOM    397  C   GLU    26      60.993  55.567  69.540  1.00  1.91
ATOM    398  O   GLU    26      61.310  55.082  70.627  1.00  1.91
ATOM    399  N   ALA    27      59.732  55.911  69.249  1.00  1.94
ATOM    400  H   ALA    27      59.538  56.267  68.323  1.00  1.94
ATOM    401  CA  ALA    27      58.608  55.629  70.148  1.00  1.94
ATOM    402  HA  ALA    27      58.845  56.017  71.139  1.00  1.94
ATOM    403  CB  ALA    27      57.402  56.392  69.601  1.00  1.94
ATOM    404  HB1 ALA    27      56.535  56.214  70.236  1.00  1.94
ATOM    405  HB2 ALA    27      57.634  57.455  69.583  1.00  1.94
ATOM    406  HB3 ALA    27      57.182  56.049  68.588  1.00  1.94
ATOM    407  C   ALA    27      58.294  54.116  70.309  1.00  1.94
ATOM    408  O   ALA    27      58.072  53.622  71.429  1.00  1.94
ATOM    409  N   HIS    28      58.309  53.363  69.202  1.00  2.14
ATOM    410  CA  HIS    28      58.159  51.909  69.259  1.00  2.14
ATOM    411  CB  HIS    28      58.117  51.327  67.837  1.00  2.14
ATOM    412  CG  HIS    28      58.403  49.841  67.710  1.00  2.14
ATOM    413  ND1 HIS    28      57.505  48.816  68.000  1.00  2.14
ATOM    414  CE1 HIS    28      58.131  47.678  67.678  1.00  2.14
ATOM    415  NE2 HIS    28      59.336  47.935  67.136  1.00  2.14
ATOM    416  CD2 HIS    28      59.532  49.303  67.153  1.00  2.14
ATOM    417  C   HIS    28      59.276  51.252  70.074  1.00  2.14
ATOM    418  O   HIS    28      59.028  50.479  71.001  1.00  2.14
ATOM    419  N   ARG    29      60.522  51.665  69.819  1.00  2.40
ATOM    420  H   ARG    29      60.631  52.303  69.032  1.00  2.40
ATOM    421  CA  ARG    29      61.724  51.252  70.559  1.00  2.40
ATOM    422  HA  ARG    29      61.772  50.162  70.547  1.00  2.40
ATOM    423  CB  ARG    29      62.938  51.839  69.793  1.00  2.40
ATOM    424  HB1 ARG    29      62.996  52.907  70.006  1.00  2.40
ATOM    425  HB2 ARG    29      62.771  51.718  68.722  1.00  2.40
ATOM    426  CG  ARG    29      64.296  51.184  70.091  1.00  2.40
ATOM    427  HG1 ARG    29      64.346  50.214  69.594  1.00  2.40
ATOM    428  HG2 ARG    29      64.382  51.015  71.163  1.00  2.40
ATOM    429  CD  ARG    29      65.505  52.045  69.672  1.00  2.40
ATOM    430  HD1 ARG    29      66.395  51.569  70.082  1.00  2.40
ATOM    431  HD2 ARG    29      65.405  53.026  70.143  1.00  2.40
ATOM    432  NE  ARG    29      65.669  52.233  68.210  1.00  2.40
ATOM    433  HE  ARG    29      64.834  52.431  67.650  1.00  2.40
ATOM    434  CZ  ARG    29      66.798  52.391  67.536  1.00  2.40
ATOM    435  NH1 ARG    29      66.768  52.749  66.291  1.00  2.40
ATOM    436 1HH1 ARG    29      65.837  52.930  65.886  1.00  2.40
ATOM    437 2HH1 ARG    29      67.563  52.948  65.726  1.00  2.40
ATOM    438  NH2 ARG    29      67.980  52.228  68.069  1.00  2.40
ATOM    439 1HH2 ARG    29      68.033  51.980  69.036  1.00  2.40
ATOM    440 2HH2 ARG    29      68.789  52.420  67.512  1.00  2.40
ATOM    441  C   ARG    29      61.713  51.687  72.031  1.00  2.40
ATOM    442  O   ARG    29      62.467  51.113  72.815  1.00  2.40
ATOM    443  N   ALA    30      60.889  52.667  72.425  1.00  2.57
ATOM    444  H   ALA    30      60.358  53.171  71.725  1.00  2.57
ATOM    445  CA  ALA    30      60.733  53.023  73.841  1.00  2.57
ATOM    446  HA  ALA    30      61.619  52.728  74.405  1.00  2.57
ATOM    447  CB  ALA    30      60.598  54.551  73.924  1.00  2.57
ATOM    448  HB1 ALA    30      60.528  54.859  74.968  1.00  2.57
ATOM    449  HB2 ALA    30      61.469  55.025  73.469  1.00  2.57
ATOM    450  HB3 ALA    30      59.699  54.876  73.399  1.00  2.57
ATOM    451  C   ALA    30      59.522  52.334  74.490  1.00  2.57
ATOM    452  O   ALA    30      59.349  52.437  75.704  1.00  2.57
ATOM    453  N   GLY    31      58.676  51.650  73.714  1.00  2.67
ATOM    454  H   GLY    31      58.855  51.580  72.717  1.00  2.67
ATOM    455  CA  GLY    31      57.455  51.019  74.214  1.00  2.67
ATOM    456  HA1 GLY    31      57.663  50.498  75.148  1.00  2.67
ATOM    457  HA2 GLY    31      57.116  50.292  73.476  1.00  2.67
ATOM    458  C   GLY    31      56.312  52.003  74.456  1.00  2.67
ATOM    459  O   GLY    31      55.355  51.699  75.164  1.00  2.67
ATOM    460  N   LEU    32      56.445  53.193  73.871  1.00  2.41
ATOM    461  H   LEU    32      57.256  53.306  73.274  1.00  2.41
ATOM    462  CA  LEU    32      55.438  54.239  73.815  1.00  2.41
ATOM    463  HA  LEU    32      54.915  54.292  74.770  1.00  2.41
ATOM    464  CB  LEU    32      56.180  55.566  73.554  1.00  2.41
ATOM    465  HB1 LEU    32      56.826  55.434  72.688  1.00  2.41
ATOM    466  HB2 LEU    32      56.820  55.776  74.412  1.00  2.41
ATOM    467  CG  LEU    32      55.291  56.792  73.278  1.00  2.41
ATOM    468  HG  LEU    32      54.639  56.605  72.427  1.00  2.41
ATOM    469  CD1 LEU    32      54.430  57.158  74.485  1.00  2.41
ATOM    470 1HD1 LEU    32      53.890  58.082  74.293  1.00  2.41
ATOM    471 2HD1 LEU    32      53.701  56.368  74.665  1.00  2.41
ATOM    472 3HD1 LEU    32      55.053  57.265  75.372  1.00  2.41
ATOM    473  CD2 LEU    32      56.190  57.966  72.901  1.00  2.41
ATOM    474 1HD2 LEU    32      55.608  58.882  72.850  1.00  2.41
ATOM    475 2HD2 LEU    32      56.980  58.062  73.642  1.00  2.41
ATOM    476 3HD2 LEU    32      56.653  57.782  71.936  1.00  2.41
ATOM    477  C   LEU    32      54.404  53.985  72.722  1.00  2.41
ATOM    478  O   LEU    32      53.250  54.367  72.917  1.00  2.41
ATOM    479  N   ILE    33      54.779  53.341  71.605  1.00  2.46
ATOM    480  H   ILE    33      55.732  53.013  71.500  1.00  2.46
ATOM    481  CA  ILE    33      53.734  52.817  70.693  1.00  2.46
ATOM    482  HA  ILE    33      52.798  52.758  71.249  1.00  2.46
ATOM    483  CB  ILE    33      53.457  53.729  69.472  1.00  2.46
ATOM    484  HB  ILE    33      52.675  53.234  68.894  1.00  2.46
ATOM    485  CG2 ILE    33      52.883  55.092  69.905  1.00  2.46
ATOM    486 1HG2 ILE    33      52.505  55.639  69.045  1.00  2.46
ATOM    487 2HG2 ILE    33      52.055  54.933  70.597  1.00  2.46
ATOM    488 3HG2 ILE    33      53.652  55.680  70.403  1.00  2.46
ATOM    489  CG1 ILE    33      54.673  53.903  68.537  1.00  2.46
ATOM    490 1HG1 ILE    33      55.116  52.933  68.324  1.00  2.46
ATOM    491 2HG1 ILE    33      55.427  54.510  69.031  1.00  2.46
ATOM    492  CD1 ILE    33      54.308  54.535  67.189  1.00  2.46
ATOM    493  HD1 ILE    33      55.192  54.573  66.554  1.00  2.46
ATOM    494  HD2 ILE    33      53.540  53.936  66.701  1.00  2.46
ATOM    495  HD3 ILE    33      53.927  55.544  67.321  1.00  2.46
ATOM    496  C   ILE    33      54.007  51.387  70.233  1.00  2.46
ATOM    497  O   ILE    33      55.138  51.009  69.953  1.00  2.46
ATOM    498  N   ASP    34      52.941  50.598  70.120  1.00  2.73
ATOM    499  H   ASP    34      52.062  50.890  70.537  1.00  2.73
ATOM    500  CA  ASP    34      53.003  49.218  69.658  1.00  2.73
ATOM    501  HA  ASP    34      53.642  48.650  70.337  1.00  2.73
ATOM    502  CB  ASP    34      51.588  48.607  69.665  1.00  2.73
ATOM    503  HB1 ASP    34      51.653  47.577  69.307  1.00  2.73
ATOM    504  HB2 ASP    34      50.959  49.156  68.960  1.00  2.73
ATOM    505  CG  ASP    34      50.903  48.618  71.031  1.00  2.73
ATOM    506  OD1 ASP    34      50.566  47.512  71.505  1.00  2.73
ATOM    507  OD2 ASP    34      50.669  49.741  71.532  1.00  2.73
ATOM    508  C   ASP    34      53.532  49.075  68.229  1.00  2.73
ATOM    509  O   ASP    34      53.152  49.844  67.346  1.00  2.73
ATOM    510  N   TRP    35      54.258  47.983  67.974  1.00  2.57
ATOM    511  H   TRP    35      54.622  47.492  68.778  1.00  2.57
ATOM    512  CA  TRP    35      54.757  47.559  66.658  1.00  2.57
ATOM    513  HA  TRP    35      55.651  48.137  66.428  1.00  2.57
ATOM    514  CB  TRP    35      55.140  46.070  66.773  1.00  2.57
ATOM    515  HB1 TRP    35      54.234  45.486  66.938  1.00  2.57
ATOM    516  HB2 TRP    35      55.752  45.952  67.669  1.00  2.57
ATOM    517  CG  TRP    35      55.892  45.440  65.632  1.00  2.57
ATOM    518  CD1 TRP    35      57.195  45.080  65.690  1.00  2.57
ATOM    519  HD1 TRP    35      57.829  45.217  66.562  1.00  2.57
ATOM    520  NE1 TRP    35      57.574  44.496  64.498  1.00  2.57
ATOM    521  HE1 TRP    35      58.491  44.103  64.342  1.00  2.57
ATOM    522  CE2 TRP    35      56.533  44.458  63.597  1.00  2.57
ATOM    523  CZ2 TRP    35      56.429  43.978  62.283  1.00  2.57
ATOM    524  HZ2 TRP    35      57.297  43.582  61.778  1.00  2.57
ATOM    525  CH2 TRP    35      55.179  44.001  61.643  1.00  2.57
ATOM    526  HH2 TRP    35      55.082  43.619  60.637  1.00  2.57
ATOM    527  CZ3 TRP    35      54.053  44.495  62.326  1.00  2.57
ATOM    528  HZ3 TRP    35      53.087  44.484  61.842  1.00  2.57
ATOM    529  CE3 TRP    35      54.176  44.989  63.641  1.00  2.57
ATOM    530  HE3 TRP    35      53.303  45.340  64.160  1.00  2.57
ATOM    531  CD2 TRP    35      55.423  45.008  64.309  1.00  2.57
ATOM    532  C   TRP    35      53.773  47.771  65.496  1.00  2.57
ATOM    533  O   TRP    35      54.123  48.294  64.436  1.00  2.57
ATOM    534  N   ASN    36      52.507  47.386  65.687  1.00  2.82
ATOM    535  H   ASN    36      52.271  47.003  66.590  1.00  2.82
ATOM    536  CA  ASN    36      51.469  47.578  64.674  1.00  2.82
ATOM    537  HA  ASN    36      51.814  47.159  63.726  1.00  2.82
ATOM    538  CB  ASN    36      50.200  46.827  65.121  1.00  2.82
ATOM    539  HB1 ASN    36      49.994  47.050  66.169  1.00  2.82
ATOM    540  HB2 ASN    36      50.363  45.753  65.031  1.00  2.82
ATOM    541  CG  ASN    36      48.987  47.208  64.286  1.00  2.82
ATOM    542  OD1 ASN    36      48.879  46.902  63.106  1.00  2.82
ATOM    543  ND2 ASN    36      48.053  47.939  64.852  1.00  2.82
ATOM    544 1HD2 ASN    36      48.140  48.208  65.818  1.00  2.82
ATOM    545 2HD2 ASN    36      47.245  48.182  64.309  1.00  2.82
ATOM    546  C   ASN    36      51.171  49.063  64.409  1.00  2.82
ATOM    547  O   ASN    36      51.099  49.479  63.247  1.00  2.82
ATOM    548  N   MET    37      50.979  49.847  65.475  1.00  2.59
ATOM    549  H   MET    37      51.244  49.499  66.391  1.00  2.59
ATOM    550  CA  MET    37      50.674  51.271  65.353  1.00  2.59
ATOM    551  HA  MET    37      49.816  51.393  64.691  1.00  2.59
ATOM    552  CB  MET    37      50.323  51.894  66.713  1.00  2.59
ATOM    553  HB1 MET    37      50.261  52.976  66.588  1.00  2.59
ATOM    554  HB2 MET    37      51.098  51.675  67.449  1.00  2.59
ATOM    555  CG  MET    37      48.964  51.392  67.216  1.00  2.59
ATOM    556  HG1 MET    37      49.072  50.379  67.604  1.00  2.59
ATOM    557  HG2 MET    37      48.276  51.363  66.371  1.00  2.59
ATOM    558  SD  MET    37      48.199  52.439  68.482  1.00  2.59
ATOM    559  CE  MET    37      49.168  51.961  69.937  1.00  2.59
ATOM    560  HE1 MET    37      48.854  52.548  70.801  1.00  2.59
ATOM    561  HE2 MET    37      48.999  50.907  70.152  1.00  2.59
ATOM    562  HE3 MET    37      50.230  52.128  69.761  1.00  2.59
ATOM    563  C   MET    37      51.833  52.025  64.698  1.00  2.59
ATOM    564  O   MET    37      51.612  52.792  63.765  1.00  2.59
ATOM    565  N   PHE    38      53.066  51.722  65.100  1.00  2.10
ATOM    566  H   PHE    38      53.166  51.094  65.894  1.00  2.10
ATOM    567  CA  PHE    38      54.298  52.160  64.457  1.00  2.10
ATOM    568  HA  PHE    38      54.397  53.240  64.569  1.00  2.10
ATOM    569  CB  PHE    38      55.473  51.496  65.203  1.00  2.10
ATOM    570  HB1 PHE    38      55.194  50.470  65.442  1.00  2.10
ATOM    571  HB2 PHE    38      55.614  52.009  66.154  1.00  2.10
ATOM    572  CG  PHE    38      56.816  51.447  64.493  1.00  2.10
ATOM    573  CD1 PHE    38      57.293  52.538  63.746  1.00  2.10
ATOM    574  HD1 PHE    38      56.705  53.442  63.681  1.00  2.10
ATOM    575  CE1 PHE    38      58.550  52.468  63.123  1.00  2.10
ATOM    576  HE1 PHE    38      58.933  53.315  62.593  1.00  2.10
ATOM    577  CZ  PHE    38      59.360  51.336  63.274  1.00  2.10
ATOM    578  HZ  PHE    38      60.337  51.294  62.820  1.00  2.10
ATOM    579  CE2 PHE    38      58.923  50.287  64.089  1.00  2.10
ATOM    580  HE2 PHE    38      59.585  49.463  64.313  1.00  2.10
ATOM    581  CD2 PHE    38      57.636  50.317  64.650  1.00  2.10
ATOM    582  HD2 PHE    38      57.307  49.493  65.267  1.00  2.10
ATOM    583  C   PHE    38      54.331  51.866  62.953  1.00  2.10
ATOM    584  O   PHE    38      54.588  52.771  62.158  1.00  2.10
ATOM    585  N   VAL    39      54.028  50.633  62.540  1.00  2.18
ATOM    586  H   VAL    39      53.876  49.914  63.244  1.00  2.18
ATOM    587  CA  VAL    39      54.043  50.263  61.112  1.00  2.18
ATOM    588  HA  VAL    39      54.992  50.564  60.692  1.00  2.18
ATOM    589  CB  VAL    39      53.915  48.728  60.962  1.00  2.18
ATOM    590  HB  VAL    39      53.145  48.369  61.645  1.00  2.18
ATOM    591  CG1 VAL    39      53.552  48.235  59.553  1.00  2.18
ATOM    592 1HG1 VAL    39      53.541  47.146  59.533  1.00  2.18
ATOM    593 2HG1 VAL    39      52.563  48.594  59.267  1.00  2.18
ATOM    594 3HG1 VAL    39      54.285  48.594  58.831  1.00  2.18
ATOM    595  CG2 VAL    39      55.242  48.046  61.313  1.00  2.18
ATOM    596 1HG2 VAL    39      55.114  46.966  61.340  1.00  2.18
ATOM    597 2HG2 VAL    39      56.000  48.302  60.573  1.00  2.18
ATOM    598 3HG2 VAL    39      55.574  48.372  62.298  1.00  2.18
ATOM    599  C   VAL    39      52.990  50.999  60.290  1.00  2.18
ATOM    600  O   VAL    39      53.247  51.386  59.144  1.00  2.18
ATOM    601  N   LYS    40      51.807  51.219  60.868  1.00  2.44
ATOM    602  H   LYS    40      51.685  50.908  61.827  1.00  2.44
ATOM    603  CA  LYS    40      50.758  52.023  60.230  1.00  2.44
ATOM    604  HA  LYS    40      50.565  51.644  59.225  1.00  2.44
ATOM    605  CB  LYS    40      49.460  51.952  61.060  1.00  2.44
ATOM    606  HB1 LYS    40      48.967  52.924  61.040  1.00  2.44
ATOM    607  HB2 LYS    40      49.685  51.737  62.105  1.00  2.44
ATOM    608  CG  LYS    40      48.459  50.918  60.520  1.00  2.44
ATOM    609  HG1 LYS    40      48.267  51.123  59.465  1.00  2.44
ATOM    610  HG2 LYS    40      47.521  51.037  61.064  1.00  2.44
ATOM    611  CD  LYS    40      48.940  49.471  60.682  1.00  2.44
ATOM    612  HD1 LYS    40      49.103  49.280  61.742  1.00  2.44
ATOM    613  HD2 LYS    40      49.875  49.326  60.139  1.00  2.44
ATOM    614  CE  LYS    40      47.880  48.500  60.156  1.00  2.44
ATOM    615  HE1 LYS    40      47.736  48.679  59.086  1.00  2.44
ATOM    616  HE2 LYS    40      46.937  48.718  60.667  1.00  2.44
ATOM    617  NZ  LYS    40      48.272  47.091  60.404  1.00  2.44
ATOM    618  HZ1 LYS    40      49.093  46.845  59.872  1.00  2.44
ATOM    619  HZ2 LYS    40      48.504  46.968  61.391  1.00  2.44
ATOM    620  HZ3 LYS    40      47.520  46.459  60.175  1.00  2.44
ATOM    621  C   LYS    40      51.212  53.463  60.040  1.00  2.44
ATOM    622  O   LYS    40      51.250  53.912  58.895  1.00  2.44
ATOM    623  N   LEU    41      51.656  54.135  61.106  1.00  2.26
ATOM    624  H   LEU    41      51.678  53.673  62.009  1.00  2.26
ATOM    625  CA  LEU    41      52.157  55.506  61.001  1.00  2.26
ATOM    626  HA  LEU    41      51.345  56.160  60.681  1.00  2.26
ATOM    627  CB  LEU    41      52.713  56.014  62.348  1.00  2.26
ATOM    628  HB1 LEU    41      53.243  56.949  62.151  1.00  2.26
ATOM    629  HB2 LEU    41      53.448  55.299  62.718  1.00  2.26
ATOM    630  CG  LEU    41      51.690  56.289  63.463  1.00  2.26
ATOM    631  HG  LEU    41      51.213  55.357  63.760  1.00  2.26
ATOM    632  CD1 LEU    41      52.433  56.868  64.670  1.00  2.26
ATOM    633 1HD1 LEU    41      51.740  57.000  65.500  1.00  2.26
ATOM    634 2HD1 LEU    41      53.218  56.181  64.979  1.00  2.26
ATOM    635 3HD1 LEU    41      52.877  57.832  64.415  1.00  2.26
ATOM    636  CD2 LEU    41      50.601  57.288  63.070  1.00  2.26
ATOM    637 1HD2 LEU    41      49.955  57.486  63.925  1.00  2.26
ATOM    638 2HD2 LEU    41      51.059  58.221  62.736  1.00  2.26
ATOM    639 3HD2 LEU    41      49.991  56.877  62.266  1.00  2.26
ATOM    640  C   LEU    41      53.235  55.622  59.939  1.00  2.26
ATOM    641  O   LEU    41      53.035  56.368  58.993  1.00  2.26
ATOM    642  N   ARG    42      54.296  54.808  60.010  1.00  1.96
ATOM    643  H   ARG    42      54.397  54.194  60.814  1.00  1.96
ATOM    644  CA  ARG    42      55.338  54.862  58.991  1.00  1.96
ATOM    645  HA  ARG    42      55.704  55.882  58.983  1.00  1.96
ATOM    646  CB  ARG    42      56.513  53.950  59.335  1.00  1.96
ATOM    647  HB1 ARG    42      57.171  53.901  58.466  1.00  1.96
ATOM    648  HB2 ARG    42      56.076  52.969  59.498  1.00  1.96
ATOM    649  CG  ARG    42      57.383  54.281  60.570  1.00  1.96
ATOM    650  HG1 ARG    42      58.166  53.529  60.594  1.00  1.96
ATOM    651  HG2 ARG    42      56.770  54.173  61.462  1.00  1.96
ATOM    652  CD  ARG    42      58.067  55.656  60.621  1.00  1.96
ATOM    653  HD1 ARG    42      57.299  56.359  60.916  1.00  1.96
ATOM    654  HD2 ARG    42      58.438  55.916  59.630  1.00  1.96
ATOM    655  NE  ARG    42      59.169  55.766  61.616  1.00  1.96
ATOM    656  HE  ARG    42      59.237  55.049  62.320  1.00  1.96
ATOM    657  CZ  ARG    42      59.982  56.805  61.782  1.00  1.96
ATOM    658  NH1 ARG    42      60.844  56.791  62.752  1.00  1.96
ATOM    659 1HH1 ARG    42      61.387  55.935  62.800  1.00  1.96
ATOM    660 2HH1 ARG    42      61.358  57.631  62.991  1.00  1.96
ATOM    661  NH2 ARG    42      59.982  57.863  61.039  1.00  1.96
ATOM    662 1HH2 ARG    42      59.185  58.000  60.408  1.00  1.96
ATOM    663 2HH2 ARG    42      60.558  58.661  61.208  1.00  1.96
ATOM    664  C   ARG    42      54.805  54.632  57.583  1.00  1.96
ATOM    665  O   ARG    42      55.174  55.394  56.711  1.00  1.96
ATOM    666  N   SER    43      53.908  53.684  57.301  1.00  2.37
ATOM    667  H   SER    43      53.621  53.035  58.025  1.00  2.37
ATOM    668  CA  SER    43      53.308  53.623  55.948  1.00  2.37
ATOM    669  HA  SER    43      54.116  53.428  55.242  1.00  2.37
ATOM    670  CB  SER    43      52.320  52.441  55.852  1.00  2.37
ATOM    671  HB1 SER    43      52.868  51.521  56.064  1.00  2.37
ATOM    672  HB2 SER    43      51.942  52.380  54.837  1.00  2.37
ATOM    673  OG  SER    43      51.178  52.480  56.688  1.00  2.37
ATOM    674  HG  SER    43      51.335  53.042  57.473  1.00  2.37
ATOM    675  C   SER    43      52.658  54.943  55.510  1.00  2.37
ATOM    676  O   SER    43      53.003  55.491  54.464  1.00  2.37
ATOM    677  N   GLN    44      51.830  55.496  56.386  1.00  2.80
ATOM    678  H   GLN    44      51.737  55.049  57.288  1.00  2.80
ATOM    679  CA  GLN    44      51.067  56.730  56.228  1.00  2.80
ATOM    680  HA  GLN    44      50.589  56.753  55.254  1.00  2.80
ATOM    681  CB  GLN    44      49.999  56.704  57.359  1.00  2.80
ATOM    682  HB1 GLN    44      49.391  57.608  57.298  1.00  2.80
ATOM    683  HB2 GLN    44      50.525  56.740  58.314  1.00  2.80
ATOM    684  CG  GLN    44      49.048  55.481  57.387  1.00  2.80
ATOM    685  HG1 GLN    44      49.595  54.566  57.191  1.00  2.80
ATOM    686  HG2 GLN    44      48.304  55.573  56.612  1.00  2.80
ATOM    687  CD  GLN    44      48.281  55.285  58.688  1.00  2.80
ATOM    688  OE1 GLN    44      47.998  54.172  59.106  1.00  2.80
ATOM    689  NE2 GLN    44      47.892  56.335  59.376  1.00  2.80
ATOM    690 1HE2 GLN    44      48.134  57.258  59.052  1.00  2.80
ATOM    691 2HE2 GLN    44      47.330  56.169  60.190  1.00  2.80
ATOM    692  C   GLN    44      51.916  58.006  56.398  1.00  2.80
ATOM    693  O   GLN    44      51.366  59.098  56.528  1.00  2.80
ATOM    694  N   GLU    45      53.243  57.857  56.447  1.00  2.57
ATOM    695  H   GLU    45      53.583  56.932  56.651  1.00  2.57
ATOM    696  CA  GLU    45      54.218  58.955  56.483  1.00  2.57
ATOM    697  HA  GLU    45      53.728  59.896  56.251  1.00  2.57
ATOM    698  CB  GLU    45      54.739  59.057  57.918  1.00  2.57
ATOM    699  HB1 GLU    45      54.029  58.606  58.608  1.00  2.57
ATOM    700  HB2 GLU    45      54.785  60.092  58.201  1.00  2.57
ATOM    701  CG  GLU    45      56.118  58.432  58.094  1.00  2.57
ATOM    702  HG1 GLU    45      56.847  59.049  57.572  1.00  2.57
ATOM    703  HG2 GLU    45      56.139  57.447  57.643  1.00  2.57
ATOM    704  CD  GLU    45      56.539  58.311  59.543  1.00  2.57
ATOM    705  OE1 GLU    45      55.715  57.979  60.420  1.00  2.57
ATOM    706  OE2 GLU    45      57.759  58.476  59.763  1.00  2.57
ATOM    707  C   GLU    45      55.294  58.737  55.404  1.00  2.57
ATOM    708  O   GLU    45      56.034  59.631  55.006  1.00  2.57
ATOM    709  N   CYS    46      55.349  57.521  54.866  1.00  4.32
ATOM    710  H   CYS    46      54.783  56.796  55.282  1.00  4.32
ATOM    711  CA  CYS    46      56.016  57.238  53.624  1.00  4.32
ATOM    712  HA  CYS    46      56.996  57.724  53.630  1.00  4.32
ATOM    713  CB  CYS    46      56.202  55.713  53.486  1.00  4.32
ATOM    714  HB1 CYS    46      55.224  55.238  53.432  1.00  4.32
ATOM    715  HB2 CYS    46      56.732  55.311  54.342  1.00  4.32
ATOM    716  SG  CYS    46      57.118  55.338  51.961  1.00  4.32
ATOM    717  HG  CYS    46      56.417  56.155  51.169  1.00  4.32
ATOM    718  C   CYS    46      55.197  57.730  52.521  1.00  4.32
ATOM    719  O   CYS    46      55.857  58.134  51.588  1.00  4.32
ATOM    720  N   ASP    47      53.873  57.667  52.656  1.00  6.68
ATOM    721  H   ASP    47      53.570  57.087  53.423  1.00  6.68
ATOM    722  CA  ASP    47      52.895  58.668  52.307  1.00  6.68
ATOM    723  HA  ASP    47      52.968  58.931  51.258  1.00  6.68
ATOM    724  CB  ASP    47      51.500  58.048  52.391  1.00  6.68
ATOM    725  HB1 ASP    47      50.791  58.846  52.206  1.00  6.68
ATOM    726  HB2 ASP    47      51.347  57.648  53.390  1.00  6.68
ATOM    727  CG  ASP    47      51.317  56.955  51.330  1.00  6.68
ATOM    728  OD1 ASP    47      50.558  55.978  51.507  1.00  6.68
ATOM    729  OD2 ASP    47      51.965  57.000  50.272  1.00  6.68
ATOM    730  C   ASP    47      53.106  59.942  53.162  1.00  6.68
ATOM    731  O   ASP    47      52.537  60.077  54.226  1.00  6.68
ATOM    732  N   TRP    48      54.018  60.819  52.740  1.00  8.90
ATOM    733  H   TRP    48      54.475  60.514  51.899  1.00  8.90
ATOM    734  CA  TRP    48      54.555  62.054  53.303  1.00  8.90
ATOM    735  HA  TRP    48      54.958  61.789  54.282  1.00  8.90
ATOM    736  CB  TRP    48      55.761  62.541  52.427  1.00  8.90
ATOM    737  HB1 TRP    48      55.619  62.011  51.496  1.00  8.90
ATOM    738  HB2 TRP    48      56.670  62.150  52.877  1.00  8.90
ATOM    739  CG  TRP    48      56.026  63.987  51.987  1.00  8.90
ATOM    740  CD1 TRP    48      56.296  65.057  52.791  1.00  8.90
ATOM    741  HD1 TRP    48      56.316  65.033  53.872  1.00  8.90
ATOM    742  NE1 TRP    48      56.326  66.223  52.050  1.00  8.90
ATOM    743  HE1 TRP    48      56.286  67.154  52.446  1.00  8.90
ATOM    744  CE2 TRP    48      56.235  65.968  50.707  1.00  8.90
ATOM    745  CZ2 TRP    48      56.241  66.807  49.584  1.00  8.90
ATOM    746  HZ2 TRP    48      56.282  67.876  49.709  1.00  8.90
ATOM    747  CH2 TRP    48      56.143  66.242  48.303  1.00  8.90
ATOM    748  HH2 TRP    48      56.103  66.876  47.430  1.00  8.90
ATOM    749  CZ3 TRP    48      56.072  64.846  48.170  1.00  8.90
ATOM    750  HZ3 TRP    48      55.990  64.403  47.188  1.00  8.90
ATOM    751  CE3 TRP    48      56.057  64.021  49.312  1.00  8.90
ATOM    752  HE3 TRP    48      55.980  62.957  49.177  1.00  8.90
ATOM    753  CD2 TRP    48      56.102  64.548  50.626  1.00  8.90
ATOM    754  C   TRP    48      53.528  63.249  53.582  1.00  8.90
ATOM    755  O   TRP    48      53.979  64.310  53.979  1.00  8.90
ATOM    756  N   GLU    49      52.178  63.362  53.512  1.00 10.46
ATOM    757  H   GLU    49      51.975  64.352  53.582  1.00 10.46
ATOM    758  CA  GLU    49      50.930  62.549  53.597  1.00 10.46
ATOM    759  HA  GLU    49      51.073  61.696  54.228  1.00 10.46
ATOM    760  CB  GLU    49      49.841  63.432  54.320  1.00 10.46
ATOM    761  HB1 GLU    49      49.746  64.359  53.769  1.00 10.46
ATOM    762  HB2 GLU    49      50.239  63.723  55.260  1.00 10.46
ATOM    763  CG  GLU    49      48.433  62.958  54.734  1.00 10.46
ATOM    764  HG1 GLU    49      47.812  62.769  53.863  1.00 10.46
ATOM    765  HG2 GLU    49      47.945  63.790  55.245  1.00 10.46
ATOM    766  CD  GLU    49      48.428  61.751  55.688  1.00 10.46
ATOM    767  OE1 GLU    49      48.485  60.607  55.171  1.00 10.46
ATOM    768  OE2 GLU    49      48.346  61.979  56.917  1.00 10.46
ATOM    769  C   GLU    49      50.301  61.959  52.309  1.00 10.46
ATOM    770  O   GLU    49      50.611  62.224  51.146  1.00 10.46
ATOM    771  N   GLU    50      49.357  61.095  52.632  1.00  9.92
ATOM    772  H   GLU    50      49.340  60.847  53.623  1.00  9.92
ATOM    773  CA  GLU    50      48.050  60.836  52.046  1.00  9.92
ATOM    774  HA  GLU    50      47.387  60.712  52.904  1.00  9.92
ATOM    775  CB  GLU    50      47.388  61.920  51.152  1.00  9.92
ATOM    776  HB1 GLU    50      47.744  61.853  50.124  1.00  9.92
ATOM    777  HB2 GLU    50      47.654  62.886  51.546  1.00  9.92
ATOM    778  CG  GLU    50      45.841  61.787  51.235  1.00  9.92
ATOM    779  HG1 GLU    50      45.498  62.425  52.052  1.00  9.92
ATOM    780  HG2 GLU    50      45.592  60.768  51.534  1.00  9.92
ATOM    781  CD  GLU    50      44.978  62.076  49.981  1.00  9.92
ATOM    782  OE1 GLU    50      43.752  62.295  50.157  1.00  9.92
ATOM    783  OE2 GLU    50      45.354  61.776  48.826  1.00  9.92
ATOM    784  C   GLU    50      48.070  59.495  51.341  1.00  9.92
ATOM    785  O   GLU    50      47.697  59.336  50.182  1.00  9.92
ATOM    786  N   ILE    51      48.324  58.480  52.146  1.00  8.87
ATOM    787  H   ILE    51      48.679  58.727  53.064  1.00  8.87
ATOM    788  CA  ILE    51      47.810  57.121  52.005  1.00  8.87
ATOM    789  HA  ILE    51      48.202  56.662  51.099  1.00  8.87
ATOM    790  CB  ILE    51      48.303  56.376  53.278  1.00  8.87
ATOM    791  HB  ILE    51      49.349  56.621  53.414  1.00  8.87
ATOM    792  CG2 ILE    51      47.616  56.941  54.546  1.00  8.87
ATOM    793 1HG2 ILE    51      47.043  57.847  54.349  1.00  8.87
ATOM    794 2HG2 ILE    51      46.937  56.204  54.974  1.00  8.87
ATOM    795 3HG2 ILE    51      48.373  57.249  55.257  1.00  8.87
ATOM    796  CG1 ILE    51      48.227  54.832  53.129  1.00  8.87
ATOM    797 1HG1 ILE    51      48.394  54.571  52.084  1.00  8.87
ATOM    798 2HG1 ILE    51      47.239  54.468  53.407  1.00  8.87
ATOM    799  CD1 ILE    51      49.261  54.067  53.959  1.00  8.87
ATOM    800  HD1 ILE    51      49.230  53.012  53.691  1.00  8.87
ATOM    801  HD2 ILE    51      50.262  54.453  53.765  1.00  8.87
ATOM    802  HD3 ILE    51      49.032  54.160  55.014  1.00  8.87
ATOM    803  C   ILE    51      46.271  57.074  52.013  1.00  8.87
ATOM    804  O   ILE    51      45.663  56.137  52.520  1.00  8.87
ATOM    805  N   SER    52      45.622  58.091  51.452  1.00  8.99
ATOM    806  H   SER    52      46.189  58.904  51.260  1.00  8.99
ATOM    807  CA  SER    52      44.514  57.950  50.523  1.00  8.99
ATOM    808  HA  SER    52      43.669  58.546  50.865  1.00  8.99
ATOM    809  CB  SER    52      45.009  58.472  49.171  1.00  8.99
ATOM    810  HB1 SER    52      46.020  58.106  49.007  1.00  8.99
ATOM    811  HB2 SER    52      45.029  59.550  49.218  1.00  8.99
ATOM    812  OG  SER    52      44.251  58.055  48.059  1.00  8.99
ATOM    813  HG  SER    52      44.326  58.735  47.358  1.00  8.99
ATOM    814  C   SER    52      44.062  56.500  50.368  1.00  8.99
ATOM    815  O   SER    52      42.932  56.161  50.708  1.00  8.99
ATOM    816  N   VAL    53      44.981  55.662  49.853  1.00  8.57
ATOM    817  H   VAL    53      45.893  56.063  49.711  1.00  8.57
ATOM    818  CA  VAL    53      44.851  54.225  49.606  1.00  8.57
ATOM    819  HA  VAL    53      45.662  53.993  48.931  1.00  8.57
ATOM    820  CB  VAL    53      45.118  53.387  50.866  1.00  8.57
ATOM    821  HB  VAL    53      45.902  53.883  51.422  1.00  8.57
ATOM    822  CG1 VAL    53      43.911  53.220  51.812  1.00  8.57
ATOM    823 1HG1 VAL    53      43.108  52.688  51.306  1.00  8.57
ATOM    824 2HG1 VAL    53      44.220  52.659  52.692  1.00  8.57
ATOM    825 3HG1 VAL    53      43.564  54.194  52.141  1.00  8.57
ATOM    826  CG2 VAL    53      45.684  51.993  50.557  1.00  8.57
ATOM    827 1HG2 VAL    53      45.932  51.479  51.483  1.00  8.57
ATOM    828 2HG2 VAL    53      44.958  51.393  50.013  1.00  8.57
ATOM    829 3HG2 VAL    53      46.595  52.084  49.977  1.00  8.57
ATOM    830  C   VAL    53      43.577  53.848  48.794  1.00  8.57
ATOM    831  O   VAL    53      43.258  52.677  48.639  1.00  8.57
ATOM    832  N   LYS    54      42.900  54.856  48.213  1.00  9.45
ATOM    833  H   LYS    54      43.263  55.764  48.451  1.00  9.45
ATOM    834  CA  LYS    54      41.612  54.874  47.488  1.00  9.45
ATOM    835  HA  LYS    54      40.816  54.556  48.170  1.00  9.45
ATOM    836  CB  LYS    54      41.335  56.326  47.006  1.00  9.45
ATOM    837  HB1 LYS    54      40.428  56.342  46.399  1.00  9.45
ATOM    838  HB2 LYS    54      42.154  56.621  46.350  1.00  9.45
ATOM    839  CG  LYS    54      41.162  57.428  48.078  1.00  9.45
ATOM    840  HG1 LYS    54      41.911  57.270  48.839  1.00  9.45
ATOM    841  HG2 LYS    54      40.185  57.319  48.552  1.00  9.45
ATOM    842  CD  LYS    54      41.326  58.859  47.514  1.00  9.45
ATOM    843  HD1 LYS    54      40.384  59.197  47.079  1.00  9.45
ATOM    844  HD2 LYS    54      42.067  58.839  46.714  1.00  9.45
ATOM    845  CE  LYS    54      41.796  59.835  48.611  1.00  9.45
ATOM    846  HE1 LYS    54      42.463  59.298  49.289  1.00  9.45
ATOM    847  HE2 LYS    54      40.945  60.179  49.206  1.00  9.45
ATOM    848  NZ  LYS    54      42.555  61.006  48.087  1.00  9.45
ATOM    849  HZ1 LYS    54      42.990  61.545  48.849  1.00  9.45
ATOM    850  HZ2 LYS    54      43.360  60.740  47.522  1.00  9.45
ATOM    851  HZ3 LYS    54      41.991  61.644  47.553  1.00  9.45
ATOM    852  C   LYS    54      41.527  53.923  46.237  1.00  9.45
ATOM    853  O   LYS    54      40.611  54.077  45.433  1.00  9.45
ATOM    854  N   GLY    55      42.491  53.039  45.993  1.00  9.91
ATOM    855  H   GLY    55      43.012  52.757  46.810  1.00  9.91
ATOM    856  CA  GLY    55      43.268  53.093  44.736  1.00  9.91
ATOM    857  HA1 GLY    55      42.596  53.331  43.921  1.00  9.91
ATOM    858  HA2 GLY    55      43.784  52.148  44.557  1.00  9.91
ATOM    859  C   GLY    55      44.225  54.248  44.938  1.00  9.91
ATOM    860  O   GLY    55      43.822  55.377  44.683  1.00  9.91
ATOM    861  N   PRO    56      45.358  53.985  45.608  1.00  9.20
ATOM    862  CD  PRO    56      45.961  52.673  45.826  1.00  9.20
ATOM    863  HD1 PRO    56      46.295  52.264  44.874  1.00  9.20
ATOM    864  HD2 PRO    56      45.260  51.994  46.310  1.00  9.20
ATOM    865  CG  PRO    56      47.163  52.884  46.744  1.00  9.20
ATOM    866  HG1 PRO    56      48.021  52.293  46.419  1.00  9.20
ATOM    867  HG2 PRO    56      46.896  52.612  47.760  1.00  9.20
ATOM    868  CB  PRO    56      47.468  54.375  46.649  1.00  9.20
ATOM    869  HB1 PRO    56      48.196  54.531  45.860  1.00  9.20
ATOM    870  HB2 PRO    56      47.833  54.787  47.587  1.00  9.20
ATOM    871  CA  PRO    56      46.131  55.035  46.247  1.00  9.20
ATOM    872  HA  PRO    56      45.604  55.326  47.147  1.00  9.20
ATOM    873  C   PRO    56      46.345  56.253  45.360  1.00  9.20
ATOM    874  O   PRO    56      46.809  56.116  44.219  1.00  9.20
ATOM    875  N   ASN    57      46.112  57.462  45.896  1.00  8.21
ATOM    876  H   ASN    57      45.549  57.469  46.733  1.00  8.21
ATOM    877  CA  ASN    57      47.137  58.505  45.776  1.00  8.21
ATOM    878  HA  ASN    57      47.380  58.662  44.719  1.00  8.21
ATOM    879  CB  ASN    57      46.707  59.838  46.433  1.00  8.21
ATOM    880  HB1 ASN    57      47.533  60.534  46.349  1.00  8.21
ATOM    881  HB2 ASN    57      46.553  59.731  47.496  1.00  8.21
ATOM    882  CG  ASN    57      45.463  60.474  45.866  1.00  8.21
ATOM    883  OD1 ASN    57      44.347  60.023  46.121  1.00  8.21
ATOM    884  ND2 ASN    57      45.600  61.551  45.129  1.00  8.21
ATOM    885 1HD2 ASN    57      46.526  61.995  45.084  1.00  8.21
ATOM    886 2HD2 ASN    57      44.800  62.003  44.744  1.00  8.21
ATOM    887  C   ASN    57      48.337  57.877  46.469  1.00  8.21
ATOM    888  O   ASN    57      49.113  57.190  45.817  1.00  8.21
ATOM    889  N   GLY    58      48.425  58.018  47.804  1.00  6.50
ATOM    890  H   GLY    58      47.760  58.606  48.290  1.00  6.50
ATOM    891  CA  GLY    58      49.676  57.801  48.517  1.00  6.50
ATOM    892  HA1 GLY    58      49.829  56.737  48.691  1.00  6.50
ATOM    893  HA2 GLY    58      49.703  58.332  49.463  1.00  6.50
ATOM    894  C   GLY    58      50.814  58.325  47.668  1.00  6.50
ATOM    895  O   GLY    58      51.777  57.621  47.429  1.00  6.50
ATOM    896  N   GLU    59      50.607  59.494  47.059  1.00  5.04
ATOM    897  H   GLU    59      49.781  60.027  47.276  1.00  5.04
ATOM    898  CA  GLU    59      51.565  60.034  46.105  1.00  5.04
ATOM    899  HA  GLU    59      51.768  59.327  45.299  1.00  5.04
ATOM    900  CB  GLU    59      51.033  61.373  45.542  1.00  5.04
ATOM    901  HB1 GLU    59      51.845  61.898  45.036  1.00  5.04
ATOM    902  HB2 GLU    59      50.726  61.992  46.388  1.00  5.04
ATOM    903  CG  GLU    59      49.866  61.280  44.552  1.00  5.04
ATOM    904  HG1 GLU    59      49.207  60.462  44.844  1.00  5.04
ATOM    905  HG2 GLU    59      50.256  61.047  43.559  1.00  5.04
ATOM    906  CD  GLU    59      49.073  62.598  44.533  1.00  5.04
ATOM    907  OE1 GLU    59      49.332  63.460  43.664  1.00  5.04
ATOM    908  OE2 GLU    59      48.176  62.736  45.406  1.00  5.04
ATOM    909  C   GLU    59      52.857  60.367  46.805  1.00  5.04
ATOM    910  O   GLU    59      53.920  60.439  46.184  1.00  5.04
ATOM    911  N   SER    60      52.740  60.632  48.104  1.00  3.93
ATOM    912  H   SER    60      51.832  60.626  48.544  1.00  3.93
ATOM    913  CA  SER    60      53.814  61.271  48.768  1.00  3.93
ATOM    914  HA  SER    60      54.293  61.947  48.060  1.00  3.93
ATOM    915  CB  SER    60      53.248  62.178  49.858  1.00  3.93
ATOM    916  HB1 SER    60      54.026  62.779  50.310  1.00  3.93
ATOM    917  HB2 SER    60      52.808  61.550  50.627  1.00  3.93
ATOM    918  OG  SER    60      52.261  63.043  49.341  1.00  3.93
ATOM    919  HG  SER    60      51.511  62.931  49.965  1.00  3.93
ATOM    920  C   SER    60      54.873  60.357  49.258  1.00  3.93
ATOM    921  O   SER    60      54.706  59.942  50.357  1.00  3.93
ATOM    922  N   SER    61      55.989  60.097  48.593  1.00  2.78
ATOM    923  H   SER    61      56.083  60.409  47.635  1.00  2.78
ATOM    924  CA  SER    61      57.128  59.499  49.321  1.00  2.78
ATOM    925  HA  SER    61      56.869  58.499  49.635  1.00  2.78
ATOM    926  CB  SER    61      58.296  59.325  48.353  1.00  2.78
ATOM    927  HB1 SER    61      58.020  58.634  47.555  1.00  2.78
ATOM    928  HB2 SER    61      59.160  58.922  48.884  1.00  2.78
ATOM    929  OG  SER    61      58.622  60.583  47.795  1.00  2.78
ATOM    930  HG  SER    61      58.273  61.245  48.412  1.00  2.78
ATOM    931  C   SER    61      57.567  60.325  50.513  1.00  2.78
ATOM    932  O   SER    61      57.546  61.529  50.305  1.00  2.78
ATOM    933  N   VAL    62      58.157  59.725  51.584  1.00  2.43
ATOM    934  H   VAL    62      57.827  58.781  51.734  1.00  2.43
ATOM    935  CA  VAL    62      59.496  60.077  52.162  1.00  2.43
ATOM    936  HA  VAL    62      60.113  59.212  51.927  1.00  2.43
ATOM    937  CB  VAL    62      60.126  61.247  51.302  1.00  2.43
ATOM    938  HB  VAL    62      59.802  61.096  50.281  1.00  2.43
ATOM    939  CG1 VAL    62      59.699  62.682  51.683  1.00  2.43
ATOM    940 1HG1 VAL    62      59.870  63.366  50.853  1.00  2.43
ATOM    941 2HG1 VAL    62      58.650  62.726  51.952  1.00  2.43
ATOM    942 3HG1 VAL    62      60.203  63.020  52.566  1.00  2.43
ATOM    943  CG2 VAL    62      61.598  61.221  50.934  1.00  2.43
ATOM    944 1HG2 VAL    62      61.860  60.224  50.587  1.00  2.43
ATOM    945 2HG2 VAL    62      61.771  61.917  50.111  1.00  2.43
ATOM    946 3HG2 VAL    62      62.186  61.535  51.766  1.00  2.43
ATOM    947  C   VAL    62      59.641  60.226  53.701  1.00  2.43
ATOM    948  O   VAL    62      60.043  61.285  54.172  1.00  2.43
ATOM    949  N   ILE    63      59.407  59.149  54.476  1.00  1.96
ATOM    950  H   ILE    63      59.136  58.322  53.976  1.00  1.96
ATOM    951  CA  ILE    63      59.615  58.986  55.947  1.00  1.96
ATOM    952  HA  ILE    63      58.632  58.875  56.400  1.00  1.96
ATOM    953  CB  ILE    63      60.426  57.705  56.257  1.00  1.96
ATOM    954  HB  ILE    63      61.412  57.808  55.802  1.00  1.96
ATOM    955  CG2 ILE    63      60.618  57.545  57.777  1.00  1.96
ATOM    956 1HG2 ILE    63      61.015  56.567  58.020  1.00  1.96
ATOM    957 2HG2 ILE    63      61.303  58.291  58.172  1.00  1.96
ATOM    958 3HG2 ILE    63      59.658  57.662  58.277  1.00  1.96
ATOM    959  CG1 ILE    63      59.816  56.411  55.672  1.00  1.96
ATOM    960 1HG1 ILE    63      60.561  55.620  55.752  1.00  1.96
ATOM    961 2HG1 ILE    63      59.609  56.558  54.615  1.00  1.96
ATOM    962  CD1 ILE    63      58.530  55.906  56.340  1.00  1.96
ATOM    963  HD1 ILE    63      58.232  54.970  55.868  1.00  1.96
ATOM    964  HD2 ILE    63      58.695  55.710  57.397  1.00  1.96
ATOM    965  HD3 ILE    63      57.742  56.645  56.215  1.00  1.96
ATOM    966  C   ILE    63      60.284  60.182  56.644  1.00  1.96
ATOM    967  O   ILE    63      61.502  60.359  56.474  1.00  1.96
ATOM    968  N   HIS    64      59.556  60.973  57.456  1.00  2.32
ATOM    969  H   HIS    64      58.581  60.788  57.644  1.00  2.32
ATOM    970  CA  HIS    64      60.232  62.127  58.036  1.00  2.32
ATOM    971  HA  HIS    64      60.837  62.581  57.249  1.00  2.32
ATOM    972  CB  HIS    64      59.327  63.251  58.562  1.00  2.32
ATOM    973  HB1 HIS    64      59.430  63.349  59.641  1.00  2.32
ATOM    974  HB2 HIS    64      58.336  62.959  58.333  1.00  2.32
ATOM    975  CG  HIS    64      59.393  64.621  57.940  1.00  2.32
ATOM    976  ND1 HIS    64      60.450  65.185  57.220  1.00  2.32
ATOM    977  CE1 HIS    64      59.985  66.355  56.748  1.00  2.32
ATOM    978  HE1 HIS    64      60.549  67.034  56.123  1.00  2.32
ATOM    979  NE2 HIS    64      58.718  66.561  57.140  1.00  2.32
ATOM    980  HE2 HIS    64      58.117  67.327  56.852  1.00  2.32
ATOM    981  CD2 HIS    64      58.338  65.483  57.902  1.00  2.32
ATOM    982  HD2 HIS    64      57.356  65.306  58.317  1.00  2.32
ATOM    983  C   HIS    64      61.185  61.645  59.121  1.00  2.32
ATOM    984  O   HIS    64      60.947  60.673  59.848  1.00  2.32
ATOM    985  N   ASP    65      62.284  62.366  59.286  1.00  2.63
ATOM    986  H   ASP    65      62.512  63.060  58.573  1.00  2.63
ATOM    987  CA  ASP    65      62.737  62.639  60.639  1.00  2.63
ATOM    988  HA  ASP    65      62.441  61.847  61.317  1.00  2.63
ATOM    989  CB  ASP    65      64.252  62.846  60.707  1.00  2.63
ATOM    990  HB1 ASP    65      64.525  63.659  60.034  1.00  2.63
ATOM    991  HB2 ASP    65      64.798  61.971  60.373  1.00  2.63
ATOM    992  CG  ASP    65      64.697  63.199  62.136  1.00  2.63
ATOM    993  OD1 ASP    65      64.095  62.710  63.124  1.00  2.63
ATOM    994  OD2 ASP    65      65.604  64.045  62.236  1.00  2.63
ATOM    995  C   ASP    65      62.070  63.919  61.116  1.00  2.63
ATOM    996  O   ASP    65      62.259  64.974  60.505  1.00  2.63
ATOM    997  N   ARG    66      61.359  63.824  62.243  1.00  2.81
ATOM    998  H   ARG    66      61.243  62.912  62.661  1.00  2.81
ATOM    999  CA  ARG    66      60.823  64.988  62.936  1.00  2.81
ATOM   1000  HA  ARG    66      60.228  65.548  62.213  1.00  2.81
ATOM   1001  CB  ARG    66      59.903  64.550  64.082  1.00  2.81
ATOM   1002  HB1 ARG    66      60.495  64.055  64.854  1.00  2.81
ATOM   1003  HB2 ARG    66      59.168  63.835  63.706  1.00  2.81
ATOM   1004  CG  ARG    66      59.163  65.738  64.712  1.00  2.81
ATOM   1005  HG1 ARG    66      59.878  66.478  65.073  1.00  2.81
ATOM   1006  HG2 ARG    66      58.643  65.364  65.587  1.00  2.81
ATOM   1007  CD  ARG    66      58.151  66.429  63.779  1.00  2.81
ATOM   1008  HD1 ARG    66      57.614  65.673  63.206  1.00  2.81
ATOM   1009  HD2 ARG    66      58.688  67.089  63.095  1.00  2.81
ATOM   1010  NE  ARG    66      57.198  67.207  64.583  1.00  2.81
ATOM   1011  HE  ARG    66      57.496  67.385  65.550  1.00  2.81
ATOM   1012  CZ  ARG    66      55.999  67.665  64.280  1.00  2.81
ATOM   1013  NH1 ARG    66      55.257  68.124  65.239  1.00  2.81
ATOM   1014 1HH1 ARG    66      55.615  67.979  66.197  1.00  2.81
ATOM   1015 2HH1 ARG    66      54.346  68.495  65.081  1.00  2.81
ATOM   1016  NH2 ARG    66      55.515  67.647  63.068  1.00  2.81
ATOM   1017 1HH2 ARG    66      56.107  67.329  62.330  1.00  2.81
ATOM   1018 2HH2 ARG    66      54.569  67.941  62.871  1.00  2.81
ATOM   1019  C   ARG    66      61.901  65.953  63.407  1.00  2.81
ATOM   1020  O   ARG    66      61.745  67.155  63.227  1.00  2.81
ATOM   1021  N   LYS    67      63.002  65.438  63.966  1.00  3.12
ATOM   1022  H   LYS    67      63.129  64.432  63.924  1.00  3.12
ATOM   1023  CA  LYS    67      64.026  66.250  64.657  1.00  3.12
ATOM   1024  HA  LYS    67      63.526  66.933  65.348  1.00  3.12
ATOM   1025  CB  LYS    67      64.948  65.328  65.465  1.00  3.12
ATOM   1026  HB1 LYS    67      65.803  65.903  65.826  1.00  3.12
ATOM   1027  HB2 LYS    67      65.321  64.528  64.828  1.00  3.12
ATOM   1028  CG  LYS    67      64.207  64.750  66.680  1.00  3.12
ATOM   1029  HG1 LYS    67      63.248  64.324  66.382  1.00  3.12
ATOM   1030  HG2 LYS    67      64.007  65.569  67.373  1.00  3.12
ATOM   1031  CD  LYS    67      65.031  63.683  67.410  1.00  3.12
ATOM   1032  HD1 LYS    67      64.829  63.785  68.477  1.00  3.12
ATOM   1033  HD2 LYS    67      66.099  63.841  67.256  1.00  3.12
ATOM   1034  CE  LYS    67      64.633  62.255  67.018  1.00  3.12
ATOM   1035  HE1 LYS    67      63.557  62.129  67.169  1.00  3.12
ATOM   1036  HE2 LYS    67      65.107  61.561  67.720  1.00  3.12
ATOM   1037  NZ  LYS    67      64.996  61.850  65.636  1.00  3.12
ATOM   1038  HZ1 LYS    67      64.741  60.863  65.532  1.00  3.12
ATOM   1039  HZ2 LYS    67      64.490  62.349  64.903  1.00  3.12
ATOM   1040  HZ3 LYS    67      65.981  61.947  65.462  1.00  3.12
ATOM   1041  C   LYS    67      64.833  67.152  63.738  1.00  3.12
ATOM   1042  O   LYS    67      65.321  68.191  64.168  1.00  3.12
ATOM   1043  N   SER    68      64.946  66.772  62.471  1.00  3.34
ATOM   1044  H   SER    68      64.705  65.810  62.264  1.00  3.34
ATOM   1045  CA  SER    68      65.587  67.566  61.425  1.00  3.34
ATOM   1046  HA  SER    68      66.037  68.444  61.889  1.00  3.34
ATOM   1047  CB  SER    68      66.743  66.765  60.822  1.00  3.34
ATOM   1048  HB1 SER    68      67.456  66.519  61.610  1.00  3.34
ATOM   1049  HB2 SER    68      67.253  67.375  60.082  1.00  3.34
ATOM   1050  OG  SER    68      66.305  65.566  60.219  1.00  3.34
ATOM   1051  HG  SER    68      66.106  64.928  60.947  1.00  3.34
ATOM   1052  C   SER    68      64.597  68.129  60.395  1.00  3.34
ATOM   1053  O   SER    68      64.999  68.942  59.555  1.00  3.34
ATOM   1054  N   GLY    69      63.324  67.717  60.474  1.00  3.09
ATOM   1055  H   GLY    69      63.088  67.091  61.231  1.00  3.09
ATOM   1056  CA  GLY    69      62.273  67.895  59.466  1.00  3.09
ATOM   1057  HA1 GLY    69      61.959  68.939  59.452  1.00  3.09
ATOM   1058  HA2 GLY    69      61.414  67.278  59.730  1.00  3.09
ATOM   1059  C   GLY    69      62.722  67.507  58.075  1.00  3.09
ATOM   1060  O   GLY    69      62.556  68.280  57.129  1.00  3.09
ATOM   1061  N   LYS    70      63.358  66.338  57.951  1.00  2.94
ATOM   1062  H   LYS    70      63.364  65.714  58.752  1.00  2.94
ATOM   1063  CA  LYS    70      63.937  65.914  56.662  1.00  2.94
ATOM   1064  HA  LYS    70      63.744  66.693  55.926  1.00  2.94
ATOM   1065  CB  LYS    70      65.466  65.780  56.712  1.00  2.94
ATOM   1066  HB1 LYS    70      65.838  65.504  55.723  1.00  2.94
ATOM   1067  HB2 LYS    70      65.753  65.020  57.436  1.00  2.94
ATOM   1068  CG  LYS    70      66.049  67.130  57.135  1.00  2.94
ATOM   1069  HG1 LYS    70      65.919  67.184  58.205  1.00  2.94
ATOM   1070  HG2 LYS    70      65.474  67.931  56.668  1.00  2.94
ATOM   1071  CD  LYS    70      67.528  67.384  56.837  1.00  2.94
ATOM   1072  HD1 LYS    70      67.643  67.590  55.772  1.00  2.94
ATOM   1073  HD2 LYS    70      68.106  66.491  57.082  1.00  2.94
ATOM   1074  CE  LYS    70      68.078  68.568  57.661  1.00  2.94
ATOM   1075  HE1 LYS    70      68.988  68.934  57.177  1.00  2.94
ATOM   1076  HE2 LYS    70      68.365  68.186  58.644  1.00  2.94
ATOM   1077  NZ  LYS    70      67.101  69.681  57.842  1.00  2.94
ATOM   1078  HZ1 LYS    70      67.497  70.440  58.377  1.00  2.94
ATOM   1079  HZ2 LYS    70      66.760  70.026  56.957  1.00  2.94
ATOM   1080  HZ3 LYS    70      66.284  69.357  58.366  1.00  2.94
ATOM   1081  C   LYS    70      63.221  64.688  56.152  1.00  2.94
ATOM   1082  O   LYS    70      63.246  63.629  56.779  1.00  2.94
ATOM   1083  N   LYS    71      62.622  64.882  54.975  1.00  2.75
ATOM   1084  H   LYS    71      62.553  65.836  54.664  1.00  2.75
ATOM   1085  CA  LYS    71      62.270  63.849  54.011  1.00  2.75
ATOM   1086  HA  LYS    71      61.304  63.416  54.276  1.00  2.75
ATOM   1087  CB  LYS    71      62.274  64.528  52.603  1.00  2.75
ATOM   1088  HB1 LYS    71      61.457  65.251  52.579  1.00  2.75
ATOM   1089  HB2 LYS    71      62.051  63.783  51.850  1.00  2.75
ATOM   1090  CG  LYS    71      63.568  65.243  52.112  1.00  2.75
ATOM   1091  HG1 LYS    71      64.308  65.323  52.906  1.00  2.75
ATOM   1092  HG2 LYS    71      63.292  66.271  51.877  1.00  2.75
ATOM   1093  CD  LYS    71      64.234  64.660  50.834  1.00  2.75
ATOM   1094  HD1 LYS    71      65.103  65.273  50.594  1.00  2.75
ATOM   1095  HD2 LYS    71      63.522  64.809  50.021  1.00  2.75
ATOM   1096  CE  LYS    71      64.653  63.168  50.781  1.00  2.75
ATOM   1097  HE1 LYS    71      64.743  62.883  49.728  1.00  2.75
ATOM   1098  HE2 LYS    71      63.855  62.563  51.211  1.00  2.75
ATOM   1099  NZ  LYS    71      65.939  62.846  51.460  1.00  2.75
ATOM   1100  HZ1 LYS    71      66.244  61.879  51.276  1.00  2.75
ATOM   1101  HZ2 LYS    71      66.716  63.394  51.127  1.00  2.75
ATOM   1102  HZ3 LYS    71      65.851  62.948  52.469  1.00  2.75
ATOM   1103  C   LYS    71      63.338  62.772  54.017  1.00  2.75
ATOM   1104  O   LYS    71      64.504  63.122  53.826  1.00  2.75
ATOM   1105  N   PHE    72      62.993  61.495  54.033  1.00  2.32
ATOM   1106  H   PHE    72      62.049  61.215  54.294  1.00  2.32
ATOM   1107  CA  PHE    72      63.902  60.532  53.406  1.00  2.32
ATOM   1108  HA  PHE    72      64.499  60.991  52.623  1.00  2.32
ATOM   1109  CB  PHE    72      64.843  60.036  54.523  1.00  2.32
ATOM   1110  HB1 PHE    72      65.404  59.191  54.155  1.00  2.32
ATOM   1111  HB2 PHE    72      64.211  59.628  55.301  1.00  2.32
ATOM   1112  CG  PHE    72      65.840  61.021  55.146  1.00  2.32
ATOM   1113  CD1 PHE    72      65.560  61.657  56.371  1.00  2.32
ATOM   1114  HD1 PHE    72      64.586  61.574  56.816  1.00  2.32
ATOM   1115  CE1 PHE    72      66.522  62.451  57.015  1.00  2.32
ATOM   1116  HE1 PHE    72      66.296  62.895  57.975  1.00  2.32
ATOM   1117  CZ  PHE    72      67.766  62.678  56.406  1.00  2.32
ATOM   1118  HZ  PHE    72      68.512  63.284  56.899  1.00  2.32
ATOM   1119  CE2 PHE    72      68.025  62.129  55.140  1.00  2.32
ATOM   1120  HE2 PHE    72      68.972  62.312  54.651  1.00  2.32
ATOM   1121  CD2 PHE    72      67.064  61.313  54.518  1.00  2.32
ATOM   1122  HD2 PHE    72      67.283  60.911  53.549  1.00  2.32
ATOM   1123  C   PHE    72      63.184  59.331  52.794  1.00  2.32
ATOM   1124  O   PHE    72      62.185  58.843  53.317  1.00  2.32
ATOM   1125  N   SER    73      63.736  58.840  51.686  1.00  2.34
ATOM   1126  H   SER    73      64.592  59.275  51.356  1.00  2.34
ATOM   1127  CA  SER    73      63.389  57.542  51.106  1.00  2.34
ATOM   1128  HA  SER    73      62.336  57.548  50.822  1.00  2.34
ATOM   1129  CB  SER    73      64.225  57.278  49.848  1.00  2.34
ATOM   1130  HB1 SER    73      64.005  58.040  49.098  1.00  2.34
ATOM   1131  HB2 SER    73      63.967  56.301  49.436  1.00  2.34
ATOM   1132  OG  SER    73      65.606  57.306  50.152  1.00  2.34
ATOM   1133  HG  SER    73      65.863  58.239  50.302  1.00  2.34
ATOM   1134  C   SER    73      63.595  56.424  52.126  1.00  2.34
ATOM   1135  O   SER    73      64.290  56.615  53.124  1.00  2.34
ATOM   1136  N   ILE    74      63.022  55.250  51.873  1.00  1.99
ATOM   1137  H   ILE    74      62.454  55.131  51.041  1.00  1.99
ATOM   1138  CA  ILE    74      63.104  54.146  52.831  1.00  1.99
ATOM   1139  HA  ILE    74      62.685  54.493  53.776  1.00  1.99
ATOM   1140  CB  ILE    74      62.283  52.936  52.349  1.00  1.99
ATOM   1141  HB  ILE    74      62.732  52.537  51.437  1.00  1.99
ATOM   1142  CG2 ILE    74      62.293  51.824  53.411  1.00  1.99
ATOM   1143 1HG2 ILE    74      62.139  52.229  54.410  1.00  1.99
ATOM   1144 2HG2 ILE    74      61.524  51.086  53.201  1.00  1.99
ATOM   1145 3HG2 ILE    74      63.249  51.311  53.374  1.00  1.99
ATOM   1146  CG1 ILE    74      60.837  53.325  52.019  1.00  1.99
ATOM   1147 1HG1 ILE    74      60.290  52.424  51.767  1.00  1.99
ATOM   1148 2HG1 ILE    74      60.821  53.955  51.134  1.00  1.99
ATOM   1149  CD1 ILE    74      60.122  54.070  53.146  1.00  1.99
ATOM   1150  HD1 ILE    74      60.424  53.701  54.124  1.00  1.99
ATOM   1151  HD2 ILE    74      60.349  55.132  53.070  1.00  1.99
ATOM   1152  HD3 ILE    74      59.054  53.917  53.042  1.00  1.99
ATOM   1153  C   ILE    74      64.549  53.728  53.129  1.00  1.99
ATOM   1154  O   ILE    74      64.905  53.494  54.285  1.00  1.99
ATOM   1155  N   GLU    75      65.385  53.700  52.093  1.00  2.37
ATOM   1156  H   GLU    75      65.010  53.875  51.174  1.00  2.37
ATOM   1157  CA  GLU    75      66.811  53.399  52.202  1.00  2.37
ATOM   1158  HA  GLU    75      66.946  52.428  52.675  1.00  2.37
ATOM   1159  CB  GLU    75      67.378  53.358  50.769  1.00  2.37
ATOM   1160  HB1 GLU    75      67.394  54.369  50.359  1.00  2.37
ATOM   1161  HB2 GLU    75      66.712  52.769  50.137  1.00  2.37
ATOM   1162  CG  GLU    75      68.790  52.768  50.680  1.00  2.37
ATOM   1163  HG1 GLU    75      69.467  53.363  51.297  1.00  2.37
ATOM   1164  HG2 GLU    75      69.131  52.842  49.645  1.00  2.37
ATOM   1165  CD  GLU    75      68.822  51.299  51.115  1.00  2.37
ATOM   1166  OE1 GLU    75      67.913  50.542  50.706  1.00  2.37
ATOM   1167  OE2 GLU    75      69.744  50.939  51.878  1.00  2.37
ATOM   1168  C   GLU    75      67.563  54.429  53.049  1.00  2.37
ATOM   1169  O   GLU    75      68.268  54.087  53.996  1.00  2.37
ATOM   1170  N   GLU    76      67.336  55.712  52.764  1.00  2.36
ATOM   1171  H   GLU    76      66.708  55.938  52.003  1.00  2.36
ATOM   1172  CA  GLU    76      67.932  56.804  53.526  1.00  2.36
ATOM   1173  HA  GLU    76      69.019  56.723  53.489  1.00  2.36
ATOM   1174  CB  GLU    76      67.510  58.143  52.917  1.00  2.36
ATOM   1175  HB1 GLU    76      67.704  58.888  53.680  1.00  2.36
ATOM   1176  HB2 GLU    76      66.441  58.085  52.737  1.00  2.36
ATOM   1177  CG  GLU    76      68.166  58.649  51.623  1.00  2.36
ATOM   1178  HG1 GLU    76      68.107  57.879  50.854  1.00  2.36
ATOM   1179  HG2 GLU    76      69.219  58.866  51.816  1.00  2.36
ATOM   1180  CD  GLU    76      67.431  59.923  51.150  1.00  2.36
ATOM   1181  OE1 GLU    76      66.203  59.867  50.893  1.00  2.36
ATOM   1182  OE2 GLU    76      67.983  61.043  51.173  1.00  2.36
ATOM   1183  C   GLU    76      67.522  56.789  55.004  1.00  2.36
ATOM   1184  O   GLU    76      68.325  57.087  55.886  1.00  2.36
ATOM   1185  N   ALA    77      66.263  56.468  55.293  1.00  1.95
ATOM   1186  H   ALA    77      65.649  56.235  54.517  1.00  1.95
ATOM   1187  CA  ALA    77      65.715  56.410  56.639  1.00  1.95
ATOM   1188  HA  ALA    77      65.977  57.330  57.157  1.00  1.95
ATOM   1189  CB  ALA    77      64.196  56.370  56.504  1.00  1.95
ATOM   1190  HB1 ALA    77      63.753  56.472  57.491  1.00  1.95
ATOM   1191  HB2 ALA    77      63.854  57.199  55.884  1.00  1.95
ATOM   1192  HB3 ALA    77      63.897  55.436  56.030  1.00  1.95
ATOM   1193  C   ALA    77      66.320  55.242  57.449  1.00  1.95
ATOM   1194  O   ALA    77      66.799  55.446  58.577  1.00  1.95
ATOM   1195  N   LEU    78      66.404  54.049  56.835  1.00  2.04
ATOM   1196  H   LEU    78      66.042  53.957  55.887  1.00  2.04
ATOM   1197  CA  LEU    78      67.142  52.916  57.411  1.00  2.04
ATOM   1198  HA  LEU    78      66.654  52.629  58.343  1.00  2.04
ATOM   1199  CB  LEU    78      67.112  51.699  56.458  1.00  2.04
ATOM   1200  HB1 LEU    78      67.423  52.023  55.464  1.00  2.04
ATOM   1201  HB2 LEU    78      66.088  51.339  56.392  1.00  2.04
ATOM   1202  CG  LEU    78      68.031  50.529  56.894  1.00  2.04
ATOM   1203  HG  LEU    78      69.048  50.898  57.029  1.00  2.04
ATOM   1204  CD1 LEU    78      67.565  49.888  58.205  1.00  2.04
ATOM   1205 1HD1 LEU    78      68.208  49.044  58.449  1.00  2.04
ATOM   1206 2HD1 LEU    78      67.629  50.616  59.014  1.00  2.04
ATOM   1207 3HD1 LEU    78      66.534  49.550  58.111  1.00  2.04
ATOM   1208  CD2 LEU    78      68.112  49.426  55.840  1.00  2.04
ATOM   1209 1HD2 LEU    78      68.907  48.728  56.099  1.00  2.04
ATOM   1210 2HD2 LEU    78      67.172  48.884  55.785  1.00  2.04
ATOM   1211 3HD2 LEU    78      68.340  49.855  54.862  1.00  2.04
ATOM   1212  C   LEU    78      68.577  53.305  57.756  1.00  2.04
ATOM   1213  O   LEU    78      69.012  53.113  58.889  1.00  2.04
ATOM   1214  N   GLN    79      69.284  53.919  56.810  1.00  2.38
ATOM   1215  H   GLN    79      68.863  54.045  55.892  1.00  2.38
ATOM   1216  CA  GLN    79      70.678  54.326  56.994  1.00  2.38
ATOM   1217  HA  GLN    79      71.177  53.542  57.565  1.00  2.38
ATOM   1218  CB  GLN    79      71.378  54.390  55.621  1.00  2.38
ATOM   1219  HB1 GLN    79      72.407  54.713  55.781  1.00  2.38
ATOM   1220  HB2 GLN    79      70.881  55.118  54.979  1.00  2.38
ATOM   1221  CG  GLN    79      71.391  53.006  54.930  1.00  2.38
ATOM   1222  HG1 GLN    79      70.390  52.762  54.580  1.00  2.38
ATOM   1223  HG2 GLN    79      71.683  52.244  55.652  1.00  2.38
ATOM   1224  CD  GLN    79      72.359  52.901  53.751  1.00  2.38
ATOM   1225  OE1 GLN    79      73.407  53.526  53.707  1.00  2.38
ATOM   1226  NE2 GLN    79      72.094  52.069  52.769  1.00  2.38
ATOM   1227 1HE2 GLN    79      71.189  51.587  52.685  1.00  2.38
ATOM   1228 2HE2 GLN    79      72.757  52.012  52.025  1.00  2.38
ATOM   1229  C   GLN    79      70.860  55.606  57.834  1.00  2.38
ATOM   1230  O   GLN    79      71.989  56.014  58.090  1.00  2.38
ATOM   1231  N   SER    80      69.775  56.195  58.349  1.00  2.23
ATOM   1232  H   SER    80      68.868  55.850  58.064  1.00  2.23
ATOM   1233  CA  SER    80      69.798  57.235  59.394  1.00  2.23
ATOM   1234  HA  SER    80      70.833  57.417  59.683  1.00  2.23
ATOM   1235  CB  SER    80      69.261  58.568  58.850  1.00  2.23
ATOM   1236  HB1 SER    80      69.999  58.978  58.159  1.00  2.23
ATOM   1237  HB2 SER    80      69.139  59.275  59.672  1.00  2.23
ATOM   1238  OG  SER    80      68.035  58.425  58.157  1.00  2.23
ATOM   1239  HG  SER    80      68.237  57.905  57.347  1.00  2.23
ATOM   1240  C   SER    80      69.108  56.750  60.671  1.00  2.23
ATOM   1241  O   SER    80      68.783  57.541  61.556  1.00  2.23
ATOM   1242  N   GLY    81      68.930  55.424  60.778  1.00  2.10
ATOM   1243  H   GLY    81      69.173  54.848  59.981  1.00  2.10
ATOM   1244  CA  GLY    81      68.511  54.715  61.983  1.00  2.10
ATOM   1245  HA1 GLY    81      69.237  54.895  62.776  1.00  2.10
ATOM   1246  HA2 GLY    81      68.487  53.646  61.767  1.00  2.10
ATOM   1247  C   GLY    81      67.150  55.120  62.491  1.00  2.10
ATOM   1248  O   GLY    81      66.915  55.158  63.698  1.00  2.10
ATOM   1249  N   ARG    82      66.284  55.457  61.539  1.00  1.70
ATOM   1250  H   ARG    82      66.631  55.444  60.583  1.00  1.70
ATOM   1251  CA  ARG    82      64.945  55.973  61.782  1.00  1.70
ATOM   1252  HA  ARG    82      64.843  56.100  62.863  1.00  1.70
ATOM   1253  CB  ARG    82      64.850  57.317  61.107  1.00  1.70
ATOM   1254  HB1 ARG    82      64.447  57.179  60.103  1.00  1.70
ATOM   1255  HB2 ARG    82      65.845  57.765  61.047  1.00  1.70
ATOM   1256  CG  ARG    82      63.971  58.225  61.954  1.00  1.70
ATOM   1257  HG1 ARG    82      64.322  58.228  62.988  1.00  1.70
ATOM   1258  HG2 ARG    82      62.950  57.869  61.910  1.00  1.70
ATOM   1259  CD  ARG    82      64.011  59.644  61.437  1.00  1.70
ATOM   1260  HD1 ARG    82      65.017  60.046  61.565  1.00  1.70
ATOM   1261  HD2 ARG    82      63.336  60.230  62.056  1.00  1.70
ATOM   1262  NE  ARG    82      63.591  59.688  60.023  1.00  1.70
ATOM   1263  HE  ARG    82      62.607  59.837  59.837  1.00  1.70
ATOM   1264  CZ  ARG    82      64.376  59.599  58.966  1.00  1.70
ATOM   1265  NH1 ARG    82      63.867  59.485  57.782  1.00  1.70
ATOM   1266 1HH1 ARG    82      62.886  59.681  57.600  1.00  1.70
ATOM   1267 2HH1 ARG    82      64.487  59.483  56.996  1.00  1.70
ATOM   1268  NH2 ARG    82      65.674  59.589  59.069  1.00  1.70
ATOM   1269 1HH2 ARG    82      66.098  59.585  59.977  1.00  1.70
ATOM   1270 2HH2 ARG    82      66.295  59.429  58.284  1.00  1.70
ATOM   1271  C   ARG    82      63.869  54.958  61.409  1.00  1.70
ATOM   1272  O   ARG    82      62.684  55.215  61.603  1.00  1.70
ATOM   1273  N   LEU    83      64.269  53.791  60.912  1.00  1.65
ATOM   1274  H   LEU    83      65.261  53.643  60.798  1.00  1.65
ATOM   1275  CA  LEU    83      63.425  52.606  60.874  1.00  1.65
ATOM   1276  HA  LEU    83      62.862  52.590  61.799  1.00  1.65
ATOM   1277  CB  LEU    83      62.402  52.706  59.732  1.00  1.65
ATOM   1278  HB1 LEU    83      61.725  53.527  59.968  1.00  1.65
ATOM   1279  HB2 LEU    83      61.802  51.798  59.733  1.00  1.65
ATOM   1280  CG  LEU    83      62.998  52.926  58.329  1.00  1.65
ATOM   1281  HG  LEU    83      64.001  53.346  58.387  1.00  1.65
ATOM   1282  CD1 LEU    83      63.082  51.612  57.576  1.00  1.65
ATOM   1283 1HD1 LEU    83      63.544  51.776  56.602  1.00  1.65
ATOM   1284 2HD1 LEU    83      63.697  50.916  58.141  1.00  1.65
ATOM   1285 3HD1 LEU    83      62.090  51.191  57.449  1.00  1.65
ATOM   1286  CD2 LEU    83      62.129  53.913  57.556  1.00  1.65
ATOM   1287 1HD2 LEU    83      61.072  53.766  57.748  1.00  1.65
ATOM   1288 2HD2 LEU    83      62.368  54.900  57.927  1.00  1.65
ATOM   1289 3HD2 LEU    83      62.329  53.853  56.487  1.00  1.65
ATOM   1290  C   LEU    83      64.239  51.299  60.835  1.00  1.65
ATOM   1291  O   LEU    83      65.277  51.247  60.177  1.00  1.65
ATOM   1292  N   THR    84      63.764  50.238  61.512  1.00  1.92
ATOM   1293  H   THR    84      62.931  50.364  62.066  1.00  1.92
ATOM   1294  CA  THR    84      64.501  48.964  61.685  1.00  1.92
ATOM   1295  HA  THR    84      65.557  49.228  61.714  1.00  1.92
ATOM   1296  CB  THR    84      64.200  48.246  63.029  1.00  1.92
ATOM   1297  HB  THR    84      65.163  48.030  63.492  1.00  1.92
ATOM   1298  CG2 THR    84      63.368  49.021  64.049  1.00  1.92
ATOM   1299 1HG2 THR    84      62.380  49.253  63.653  1.00  1.92
ATOM   1300 2HG2 THR    84      63.251  48.425  64.955  1.00  1.92
ATOM   1301 3HG2 THR    84      63.885  49.943  64.316  1.00  1.92
ATOM   1302  OG1 THR    84      63.548  47.006  62.858  1.00  1.92
ATOM   1303  HG1 THR    84      62.595  47.195  62.752  1.00  1.92
ATOM   1304  C   THR    84      64.320  47.973  60.518  1.00  1.92
ATOM   1305  O   THR    84      63.287  48.036  59.877  1.00  1.92
ATOM   1306  N   PRO    85      65.216  47.003  60.235  1.00  2.20
ATOM   1307  CD  PRO    85      66.456  46.773  60.964  1.00  2.20
ATOM   1308  HD1 PRO    85      66.230  46.304  61.922  1.00  2.20
ATOM   1309  HD2 PRO    85      67.009  47.700  61.117  1.00  2.20
ATOM   1310  CG  PRO    85      67.281  45.817  60.103  1.00  2.20
ATOM   1311  HG1 PRO    85      67.891  45.149  60.713  1.00  2.20
ATOM   1312  HG2 PRO    85      67.907  46.391  59.418  1.00  2.20
ATOM   1313  CB  PRO    85      66.224  45.054  59.309  1.00  2.20
ATOM   1314  HB1 PRO    85      65.815  44.250  59.924  1.00  2.20
ATOM   1315  HB2 PRO    85      66.629  44.657  58.377  1.00  2.20
ATOM   1316  CA  PRO    85      65.157  46.120  59.051  1.00  2.20
ATOM   1317  HA  PRO    85      65.505  46.713  58.206  1.00  2.20
ATOM   1318  C   PRO    85      63.813  45.468  58.618  1.00  2.20
ATOM   1319  O   PRO    85      63.482  45.465  57.428  1.00  2.20
ATOM   1320  N   ALA    86      63.002  44.925  59.532  1.00  2.37
ATOM   1321  H   ALA    86      63.258  44.962  60.506  1.00  2.37
ATOM   1322  CA  ALA    86      61.687  44.377  59.145  1.00  2.37
ATOM   1323  HA  ALA    86      61.816  43.685  58.310  1.00  2.37
ATOM   1324  CB  ALA    86      61.114  43.600  60.337  1.00  2.37
ATOM   1325  HB1 ALA    86      60.154  43.163  60.057  1.00  2.37
ATOM   1326  HB2 ALA    86      61.798  42.799  60.618  1.00  2.37
ATOM   1327  HB3 ALA    86      60.967  44.268  61.188  1.00  2.37
ATOM   1328  C   ALA    86      60.725  45.481  58.681  1.00  2.37
ATOM   1329  O   ALA    86      59.977  45.372  57.699  1.00  2.37
ATOM   1330  N   HIS    87      60.800  46.586  59.410  1.00  1.99
ATOM   1331  H   HIS    87      61.444  46.599  60.192  1.00  1.99
ATOM   1332  CA  HIS    87      60.094  47.816  59.144  1.00  1.99
ATOM   1333  HA  HIS    87      59.038  47.576  59.022  1.00  1.99
ATOM   1334  CB  HIS    87      60.225  48.714  60.379  1.00  1.99
ATOM   1335  HB1 HIS    87      59.535  49.537  60.295  1.00  1.99
ATOM   1336  HB2 HIS    87      61.222  49.139  60.451  1.00  1.99
ATOM   1337  CG  HIS    87      59.907  47.969  61.650  1.00  1.99
ATOM   1338  ND1 HIS    87      60.812  47.195  62.377  1.00  1.99
ATOM   1339  CE1 HIS    87      60.128  46.736  63.440  1.00  1.99
ATOM   1340  HE1 HIS    87      60.555  46.155  64.248  1.00  1.99
ATOM   1341  NE2 HIS    87      58.846  47.132  63.377  1.00  1.99
ATOM   1342  HE2 HIS    87      58.151  46.977  64.100  1.00  1.99
ATOM   1343  CD2 HIS    87      58.689  47.910  62.254  1.00  1.99
ATOM   1344  HD2 HIS    87      57.803  48.448  61.956  1.00  1.99
ATOM   1345  C   HIS    87      60.550  48.451  57.818  1.00  1.99
ATOM   1346  O   HIS    87      59.718  48.915  57.061  1.00  1.99
ATOM   1347  N   TYR    88      61.834  48.362  57.463  1.00  1.88
ATOM   1348  H   TYR    88      62.462  47.983  58.160  1.00  1.88
ATOM   1349  CA  TYR    88      62.415  48.689  56.160  1.00  1.88
ATOM   1350  HA  TYR    88      62.191  49.723  55.911  1.00  1.88
ATOM   1351  CB  TYR    88      63.946  48.530  56.200  1.00  1.88
ATOM   1352  HB1 TYR    88      64.194  47.632  56.745  1.00  1.88
ATOM   1353  HB2 TYR    88      64.380  49.347  56.767  1.00  1.88
ATOM   1354  CG  TYR    88      64.660  48.448  54.863  1.00  1.88
ATOM   1355  CD1 TYR    88      65.116  49.620  54.234  1.00  1.88
ATOM   1356  HD1 TYR    88      64.906  50.585  54.668  1.00  1.88
ATOM   1357  CE1 TYR    88      65.898  49.538  53.066  1.00  1.88
ATOM   1358  HE1 TYR    88      66.283  50.427  52.600  1.00  1.88
ATOM   1359  CZ  TYR    88      66.216  48.282  52.510  1.00  1.88
ATOM   1360  OH  TYR    88      67.022  48.188  51.420  1.00  1.88
ATOM   1361  HH  TYR    88      67.372  49.070  51.145  1.00  1.88
ATOM   1362  CE2 TYR    88      65.725  47.109  53.120  1.00  1.88
ATOM   1363  HE2 TYR    88      65.968  46.152  52.685  1.00  1.88
ATOM   1364  CD2 TYR    88      64.955  47.191  54.297  1.00  1.88
ATOM   1365  HD2 TYR    88      64.613  46.285  54.778  1.00  1.88
ATOM   1366  C   TYR    88      61.812  47.869  55.035  1.00  1.88
ATOM   1367  O   TYR    88      61.353  48.474  54.077  1.00  1.88
ATOM   1368  N   ASP    89      61.713  46.540  55.152  1.00  2.22
ATOM   1369  H   ASP    89      62.133  46.063  55.942  1.00  2.22
ATOM   1370  CA  ASP    89      60.986  45.771  54.126  1.00  2.22
ATOM   1371  HA  ASP    89      61.478  45.933  53.165  1.00  2.22
ATOM   1372  CB  ASP    89      61.085  44.264  54.435  1.00  2.22
ATOM   1373  HB1 ASP    89      61.214  44.130  55.511  1.00  2.22
ATOM   1374  HB2 ASP    89      61.974  43.861  53.948  1.00  2.22
ATOM   1375  CG  ASP    89      59.857  43.457  53.998  1.00  2.22
ATOM   1376  OD1 ASP    89      59.285  42.766  54.866  1.00  2.22
ATOM   1377  OD2 ASP    89      59.360  43.602  52.859  1.00  2.22
ATOM   1378  C   ASP    89      59.538  46.266  53.943  1.00  2.22
ATOM   1379  O   ASP    89      59.141  46.669  52.840  1.00  2.22
ATOM   1380  N   ARG    90      58.764  46.324  55.037  1.00  2.29
ATOM   1381  H   ARG    90      59.162  45.996  55.914  1.00  2.29
ATOM   1382  CA  ARG    90      57.376  46.840  54.992  1.00  2.29
ATOM   1383  HA  ARG    90      56.750  46.149  54.431  1.00  2.29
ATOM   1384  CB  ARG    90      56.854  46.988  56.443  1.00  2.29
ATOM   1385  HB1 ARG    90      56.254  47.897  56.501  1.00  2.29
ATOM   1386  HB2 ARG    90      57.695  47.135  57.122  1.00  2.29
ATOM   1387  CG  ARG    90      55.967  45.861  57.000  1.00  2.29
ATOM   1388  HG1 ARG    90      55.071  45.792  56.387  1.00  2.29
ATOM   1389  HG2 ARG    90      55.639  46.180  57.990  1.00  2.29
ATOM   1390  CD  ARG    90      56.605  44.468  57.175  1.00  2.29
ATOM   1391  HD1 ARG    90      55.915  43.835  57.734  1.00  2.29
ATOM   1392  HD2 ARG    90      57.510  44.576  57.775  1.00  2.29
ATOM   1393  NE  ARG    90      56.952  43.786  55.915  1.00  2.29
ATOM   1394  HE  ARG    90      57.928  43.506  55.785  1.00  2.29
ATOM   1395  CZ  ARG    90      56.205  43.530  54.860  1.00  2.29
ATOM   1396  NH1 ARG    90      56.743  43.084  53.776  1.00  2.29
ATOM   1397 1HH1 ARG    90      57.765  42.958  53.764  1.00  2.29
ATOM   1398 2HH1 ARG    90      56.279  43.193  52.885  1.00  2.29
ATOM   1399  NH2 ARG    90      54.918  43.737  54.825  1.00  2.29
ATOM   1400 1HH2 ARG    90      54.456  44.039  55.658  1.00  2.29
ATOM   1401 2HH2 ARG    90      54.440  43.540  53.964  1.00  2.29
ATOM   1402  C   ARG    90      57.261  48.182  54.260  1.00  2.29
ATOM   1403  O   ARG    90      56.379  48.381  53.412  1.00  2.29
ATOM   1404  N   TYR    91      58.148  49.112  54.602  1.00  2.03
ATOM   1405  H   TYR    91      58.837  48.889  55.313  1.00  2.03
ATOM   1406  CA  TYR    91      58.101  50.467  54.075  1.00  2.03
ATOM   1407  HA  TYR    91      57.047  50.738  54.017  1.00  2.03
ATOM   1408  CB  TYR    91      58.708  51.486  55.038  1.00  2.03
ATOM   1409  HB1 TYR    91      58.451  52.480  54.681  1.00  2.03
ATOM   1410  HB2 TYR    91      59.792  51.375  55.008  1.00  2.03
ATOM   1411  CG  TYR    91      58.243  51.400  56.488  1.00  2.03
ATOM   1412  CD1 TYR    91      56.961  50.940  56.859  1.00  2.03
ATOM   1413  HD1 TYR    91      56.220  50.718  56.106  1.00  2.03
ATOM   1414  CE1 TYR    91      56.661  50.714  58.217  1.00  2.03
ATOM   1415  HE1 TYR    91      55.688  50.354  58.509  1.00  2.03
ATOM   1416  CZ  TYR    91      57.619  50.986  59.217  1.00  2.03
ATOM   1417  OH  TYR    91      57.317  50.773  60.525  1.00  2.03
ATOM   1418  HH  TYR    91      57.971  51.094  61.150  1.00  2.03
ATOM   1419  CE2 TYR    91      58.857  51.552  58.850  1.00  2.03
ATOM   1420  HE2 TYR    91      59.581  51.801  59.605  1.00  2.03
ATOM   1421  CD2 TYR    91      59.163  51.736  57.490  1.00  2.03
ATOM   1422  HD2 TYR    91      60.137  52.063  57.189  1.00  2.03
ATOM   1423  C   TYR    91      58.580  50.547  52.624  1.00  2.03
ATOM   1424  O   TYR    91      58.018  51.355  51.896  1.00  2.03
ATOM   1425  N   VAL    92      59.476  49.662  52.156  1.00  2.20
ATOM   1426  H   VAL    92      59.928  49.030  52.816  1.00  2.20
ATOM   1427  CA  VAL    92      59.755  49.476  50.718  1.00  2.20
ATOM   1428  HA  VAL    92      60.033  50.448  50.308  1.00  2.20
ATOM   1429  CB  VAL    92      60.938  48.518  50.440  1.00  2.20
ATOM   1430  HB  VAL    92      60.788  47.583  50.979  1.00  2.20
ATOM   1431  CG1 VAL    92      61.089  48.194  48.944  1.00  2.20
ATOM   1432 1HG1 VAL    92      61.978  47.584  48.787  1.00  2.20
ATOM   1433 2HG1 VAL    92      60.228  47.630  48.589  1.00  2.20
ATOM   1434 3HG1 VAL    92      61.180  49.117  48.368  1.00  2.20
ATOM   1435  CG2 VAL    92      62.271  49.139  50.876  1.00  2.20
ATOM   1436 1HG2 VAL    92      63.095  48.456  50.664  1.00  2.20
ATOM   1437 2HG2 VAL    92      62.443  50.078  50.351  1.00  2.20
ATOM   1438 3HG2 VAL    92      62.269  49.324  51.944  1.00  2.20
ATOM   1439  C   VAL    92      58.491  49.051  49.988  1.00  2.20
ATOM   1440  O   VAL    92      58.154  49.671  48.979  1.00  2.20
ATOM   1441  N   ASN    93      57.719  48.094  50.529  1.00  2.60
ATOM   1442  H   ASN    93      57.986  47.706  51.431  1.00  2.60
ATOM   1443  CA  ASN    93      56.443  47.710  49.894  1.00  2.60
ATOM   1444  HA  ASN    93      56.663  47.311  48.901  1.00  2.60
ATOM   1445  CB  ASN    93      55.692  46.614  50.706  1.00  2.60
ATOM   1446  HB1 ASN    93      54.808  46.339  50.130  1.00  2.60
ATOM   1447  HB2 ASN    93      55.331  47.049  51.633  1.00  2.60
ATOM   1448  CG  ASN    93      56.372  45.294  51.088  1.00  2.60
ATOM   1449  OD1 ASN    93      55.698  44.387  51.556  1.00  2.60
ATOM   1450  ND2 ASN    93      57.671  45.145  50.976  1.00  2.60
ATOM   1451 1HD2 ASN    93      58.244  45.926  50.721  1.00  2.60
ATOM   1452 2HD2 ASN    93      58.131  44.379  51.473  1.00  2.60
ATOM   1453  C   ASN    93      55.544  48.950  49.700  1.00  2.60
ATOM   1454  O   ASN    93      55.106  49.259  48.574  1.00  2.60
ATOM   1455  N   LYS    94      55.356  49.711  50.797  1.00  2.56
ATOM   1456  H   LYS    94      55.772  49.416  51.676  1.00  2.56
ATOM   1457  CA  LYS    94      54.583  50.962  50.727  1.00  2.56
ATOM   1458  HA  LYS    94      53.576  50.663  50.444  1.00  2.56
ATOM   1459  CB  LYS    94      54.531  51.695  52.077  1.00  2.56
ATOM   1460  HB1 LYS    94      55.176  52.575  52.040  1.00  2.56
ATOM   1461  HB2 LYS    94      54.924  51.048  52.863  1.00  2.56
ATOM   1462  CG  LYS    94      53.118  52.137  52.499  1.00  2.56
ATOM   1463  HG1 LYS    94      53.250  52.915  53.245  1.00  2.56
ATOM   1464  HG2 LYS    94      52.636  51.281  52.974  1.00  2.56
ATOM   1465  CD  LYS    94      52.133  52.684  51.453  1.00  2.56
ATOM   1466  HD1 LYS    94      51.203  52.940  51.961  1.00  2.56
ATOM   1467  HD2 LYS    94      51.896  51.917  50.723  1.00  2.56
ATOM   1468  CE  LYS    94      52.645  53.940  50.752  1.00  2.56
ATOM   1469  HE1 LYS    94      53.638  53.775  50.339  1.00  2.56
ATOM   1470  HE2 LYS    94      52.727  54.738  51.498  1.00  2.56
ATOM   1471  NZ  LYS    94      51.715  54.396  49.694  1.00  2.56
ATOM   1472  HZ1 LYS    94      52.001  55.344  49.426  1.00  2.56
ATOM   1473  HZ2 LYS    94      51.658  53.826  48.859  1.00  2.56
ATOM   1474  HZ3 LYS    94      50.817  54.595  50.123  1.00  2.56
ATOM   1475  C   LYS    94      55.096  51.898  49.631  1.00  2.56
ATOM   1476  O   LYS    94      54.279  52.329  48.823  1.00  2.56
ATOM   1477  N   ASP    95      56.405  52.152  49.573  1.00  2.51
ATOM   1478  H   ASP    95      57.008  51.729  50.272  1.00  2.51
ATOM   1479  CA  ASP    95      57.052  53.075  48.630  1.00  2.51
ATOM   1480  HA  ASP    95      56.609  54.064  48.735  1.00  2.51
ATOM   1481  CB  ASP    95      58.552  53.179  49.015  1.00  2.51
ATOM   1482  HB1 ASP    95      59.059  52.260  48.716  1.00  2.51
ATOM   1483  HB2 ASP    95      58.613  53.247  50.101  1.00  2.51
ATOM   1484  CG  ASP    95      59.338  54.383  48.459  1.00  2.51
ATOM   1485  OD1 ASP    95      58.728  55.248  47.790  1.00  2.51
ATOM   1486  OD2 ASP    95      60.571  54.438  48.684  1.00  2.51
ATOM   1487  C   ASP    95      56.831  52.605  47.174  1.00  2.51
ATOM   1488  O   ASP    95      56.615  53.404  46.268  1.00  2.51
ATOM   1489  N   MET    96      56.733  51.292  46.932  1.00  2.80
ATOM   1490  H   MET    96      56.901  50.636  47.689  1.00  2.80
ATOM   1491  CA  MET    96      56.345  50.795  45.612  1.00  2.80
ATOM   1492  HA  MET    96      56.936  51.319  44.861  1.00  2.80
ATOM   1493  CB  MET    96      56.638  49.293  45.493  1.00  2.80
ATOM   1494  HB1 MET    96      56.080  48.879  44.653  1.00  2.80
ATOM   1495  HB2 MET    96      56.310  48.774  46.393  1.00  2.80
ATOM   1496  CG  MET    96      58.133  49.024  45.278  1.00  2.80
ATOM   1497  HG1 MET    96      58.294  47.946  45.310  1.00  2.80
ATOM   1498  HG2 MET    96      58.689  49.463  46.108  1.00  2.80
ATOM   1499  SD  MET    96      58.834  49.655  43.719  1.00  2.80
ATOM   1500  CE  MET    96      57.851  48.726  42.508  1.00  2.80
ATOM   1501  HE1 MET    96      58.257  48.866  41.507  1.00  2.80
ATOM   1502  HE2 MET    96      57.868  47.663  42.750  1.00  2.80
ATOM   1503  HE3 MET    96      56.820  49.080  42.519  1.00  2.80
ATOM   1504  C   MET    96      54.882  51.105  45.275  1.00  2.80
ATOM   1505  O   MET    96      54.582  51.545  44.169  1.00  2.80
ATOM   1506  N   SER    97      53.975  50.979  46.242  1.00  3.47
ATOM   1507  H   SER    97      54.295  50.639  47.141  1.00  3.47
ATOM   1508  CA  SER    97      52.623  51.576  46.158  1.00  3.47
ATOM   1509  HA  SER    97      52.277  51.450  45.131  1.00  3.47
ATOM   1510  CB  SER    97      51.650  50.782  47.037  1.00  3.47
ATOM   1511  HB1 SER    97      51.679  49.732  46.745  1.00  3.47
ATOM   1512  HB2 SER    97      50.633  51.150  46.889  1.00  3.47
ATOM   1513  OG  SER    97      51.992  50.890  48.399  1.00  3.47
ATOM   1514  HG  SER    97      52.859  51.331  48.444  1.00  3.47
ATOM   1515  C   SER    97      52.531  53.093  46.429  1.00  3.47
ATOM   1516  O   SER    97      51.482  53.578  46.853  1.00  3.47
ATOM   1517  N   ILE    98      53.618  53.839  46.231  1.00  3.46
ATOM   1518  H   ILE    98      54.488  53.358  46.043  1.00  3.46
ATOM   1519  CA  ILE    98      53.615  55.306  46.017  1.00  3.46
ATOM   1520  HA  ILE    98      52.628  55.741  46.176  1.00  3.46
ATOM   1521  CB  ILE    98      54.673  55.983  46.925  1.00  3.46
ATOM   1522  HB  ILE    98      55.639  55.513  46.782  1.00  3.46
ATOM   1523  CG2 ILE    98      54.906  57.473  46.644  1.00  3.46
ATOM   1524 1HG2 ILE    98      54.984  57.693  45.582  1.00  3.46
ATOM   1525 2HG2 ILE    98      54.100  58.056  47.070  1.00  3.46
ATOM   1526 3HG2 ILE    98      55.835  57.786  47.113  1.00  3.46
ATOM   1527  CG1 ILE    98      54.271  55.720  48.365  1.00  3.46
ATOM   1528 1HG1 ILE    98      54.353  54.664  48.560  1.00  3.46
ATOM   1529 2HG1 ILE    98      53.243  56.018  48.481  1.00  3.46
ATOM   1530  CD1 ILE    98      55.090  56.427  49.414  1.00  3.46
ATOM   1531  HD1 ILE    98      54.850  57.486  49.380  1.00  3.46
ATOM   1532  HD2 ILE    98      54.803  56.029  50.385  1.00  3.46
ATOM   1533  HD3 ILE    98      56.154  56.269  49.239  1.00  3.46
ATOM   1534  C   ILE    98      54.031  55.553  44.572  1.00  3.46
ATOM   1535  O   ILE    98      53.281  56.063  43.748  1.00  3.46
ATOM   1536  N   GLN    99      55.230  55.070  44.254  1.00  3.38
ATOM   1537  H   GLN    99      55.752  54.628  45.005  1.00  3.38
ATOM   1538  CA  GLN    99      55.915  55.174  42.979  1.00  3.38
ATOM   1539  HA  GLN    99      55.876  56.210  42.641  1.00  3.38
ATOM   1540  CB  GLN    99      57.381  54.771  43.219  1.00  3.38
ATOM   1541  HB1 GLN    99      57.904  54.856  42.266  1.00  3.38
ATOM   1542  HB2 GLN    99      57.379  53.728  43.534  1.00  3.38
ATOM   1543  CG  GLN    99      58.220  55.541  44.254  1.00  3.38
ATOM   1544  HG1 GLN    99      57.744  55.500  45.232  1.00  3.38
ATOM   1545  HG2 GLN    99      58.307  56.587  43.961  1.00  3.38
ATOM   1546  CD  GLN    99      59.620  54.925  44.346  1.00  3.38
ATOM   1547  OE1 GLN    99      60.146  54.382  43.377  1.00  3.38
ATOM   1548  NE2 GLN    99      60.275  54.939  45.481  1.00  3.38
ATOM   1549 1HE2 GLN    99      59.811  55.259  46.340  1.00  3.38
ATOM   1550 2HE2 GLN    99      61.181  54.519  45.525  1.00  3.38
ATOM   1551  C   GLN    99      55.337  54.289  41.859  1.00  3.38
ATOM   1552  O   GLN    99      55.994  54.096  40.832  1.00  3.38
ATOM   1553  N   GLU   100      54.162  53.707  42.092  1.00  3.67
ATOM   1554  H   GLU   100      53.747  53.921  42.984  1.00  3.67
ATOM   1555  CA  GLU   100      53.467  52.716  41.272  1.00  3.67
ATOM   1556  HA  GLU   100      52.537  52.503  41.797  1.00  3.67
ATOM   1557  CB  GLU   100      53.058  53.370  39.934  1.00  3.67
ATOM   1558  HB1 GLU   100      53.944  53.578  39.333  1.00  3.67
ATOM   1559  HB2 GLU   100      52.597  54.331  40.170  1.00  3.67
ATOM   1560  CG  GLU   100      52.045  52.585  39.091  1.00  3.67
ATOM   1561  HG1 GLU   100      51.337  53.291  38.650  1.00  3.67
ATOM   1562  HG2 GLU   100      51.474  51.901  39.724  1.00  3.67
ATOM   1563  CD  GLU   100      52.753  51.826  37.970  1.00  3.67
ATOM   1564  OE1 GLU   100      53.269  50.726  38.259  1.00  3.67
ATOM   1565  OE2 GLU   100      52.840  52.372  36.848  1.00  3.67
ATOM   1566  C   GLU   100      54.206  51.365  41.175  1.00  3.67
ATOM   1567  O   GLU   100      55.430  51.246  41.316  1.00  3.67
ATOM   1568  N   LEU   101      53.406  50.317  40.993  1.00  3.24
ATOM   1569  H   LEU   101      52.465  50.513  40.690  1.00  3.24
ATOM   1570  CA  LEU   101      53.758  48.915  41.151  1.00  3.24
ATOM   1571  HA  LEU   101      53.982  48.750  42.204  1.00  3.24
ATOM   1572  CB  LEU   101      52.501  48.105  40.770  1.00  3.24
ATOM   1573  HB1 LEU   101      52.275  48.313  39.722  1.00  3.24
ATOM   1574  HB2 LEU   101      51.662  48.466  41.367  1.00  3.24
ATOM   1575  CG  LEU   101      52.597  46.578  40.944  1.00  3.24
ATOM   1576  HG  LEU   101      53.389  46.181  40.311  1.00  3.24
ATOM   1577  CD1 LEU   101      52.854  46.164  42.396  1.00  3.24
ATOM   1578 1HD1 LEU   101      52.851  45.077  42.475  1.00  3.24
ATOM   1579 2HD1 LEU   101      53.834  46.518  42.713  1.00  3.24
ATOM   1580 3HD1 LEU   101      52.087  46.577  43.052  1.00  3.24
ATOM   1581  CD2 LEU   101      51.285  45.939  40.485  1.00  3.24
ATOM   1582 1HD2 LEU   101      51.365  44.855  40.558  1.00  3.24
ATOM   1583 2HD2 LEU   101      50.464  46.281  41.116  1.00  3.24
ATOM   1584 3HD2 LEU   101      51.080  46.210  39.449  1.00  3.24
ATOM   1585  C   LEU   101      54.986  48.434  40.355  1.00  3.24
ATOM   1586  O   LEU   101      55.598  47.456  40.778  1.00  3.24
ATOM   1587  N   ALA   102      55.331  49.075  39.233  1.00  3.74
ATOM   1588  H   ALA   102      54.728  49.855  38.972  1.00  3.74
ATOM   1589  CA  ALA   102      56.086  48.449  38.142  1.00  3.74
ATOM   1590  HA  ALA   102      56.104  49.150  37.313  1.00  3.74
ATOM   1591  CB  ALA   102      57.558  48.197  38.520  1.00  3.74
ATOM   1592  HB1 ALA   102      58.100  47.865  37.634  1.00  3.74
ATOM   1593  HB2 ALA   102      58.020  49.105  38.897  1.00  3.74
ATOM   1594  HB3 ALA   102      57.631  47.418  39.279  1.00  3.74
ATOM   1595  C   ALA   102      55.335  47.208  37.646  1.00  3.74
ATOM   1596  O   ALA   102      55.812  46.081  37.776  1.00  3.74
ATOM   1597  N   VAL   103      54.111  47.453  37.158  1.00  5.17
ATOM   1598  H   VAL   103      53.889  48.442  37.044  1.00  5.17
ATOM   1599  CA  VAL   103      53.117  46.498  36.654  1.00  5.17
ATOM   1600  HA  VAL   103      52.490  46.228  37.501  1.00  5.17
ATOM   1601  CB  VAL   103      52.187  47.147  35.611  1.00  5.17
ATOM   1602  HB  VAL   103      52.779  47.450  34.751  1.00  5.17
ATOM   1603  CG1 VAL   103      51.096  46.165  35.160  1.00  5.17
ATOM   1604 1HG1 VAL   103      50.421  46.667  34.464  1.00  5.17
ATOM   1605 2HG1 VAL   103      51.533  45.320  34.635  1.00  5.17
ATOM   1606 3HG1 VAL   103      50.522  45.813  36.017  1.00  5.17
ATOM   1607  CG2 VAL   103      51.466  48.381  36.170  1.00  5.17
ATOM   1608 1HG2 VAL   103      50.796  48.793  35.415  1.00  5.17
ATOM   1609 2HG2 VAL   103      50.895  48.121  37.060  1.00  5.17
ATOM   1610 3HG2 VAL   103      52.185  49.159  36.422  1.00  5.17
ATOM   1611  C   VAL   103      53.770  45.231  36.162  1.00  5.17
ATOM   1612  O   VAL   103      54.378  45.229  35.104  1.00  5.17
ATOM   1613  N   LEU   104      53.648  44.139  36.915  1.00  6.29
ATOM   1614  H   LEU   104      53.224  44.233  37.824  1.00  6.29
ATOM   1615  CA  LEU   104      54.343  42.885  36.602  1.00  6.29
ATOM   1616  HA  LEU   104      55.416  43.091  36.588  1.00  6.29
ATOM   1617  CB  LEU   104      54.059  41.844  37.707  1.00  6.29
ATOM   1618  HB1 LEU   104      54.620  40.939  37.467  1.00  6.29
ATOM   1619  HB2 LEU   104      52.999  41.589  37.673  1.00  6.29
ATOM   1620  CG  LEU   104      54.414  42.253  39.152  1.00  6.29
ATOM   1621  HG  LEU   104      53.789  43.097  39.448  1.00  6.29
ATOM   1622  CD1 LEU   104      54.122  41.088  40.100  1.00  6.29
ATOM   1623 1HD1 LEU   104      54.325  41.392  41.128  1.00  6.29
ATOM   1624 2HD1 LEU   104      53.075  40.798  40.020  1.00  6.29
ATOM   1625 3HD1 LEU   104      54.752  40.234  39.849  1.00  6.29
ATOM   1626  CD2 LEU   104      55.881  42.648  39.318  1.00  6.29
ATOM   1627 1HD2 LEU   104      56.092  42.857  40.367  1.00  6.29
ATOM   1628 2HD2 LEU   104      56.531  41.846  38.971  1.00  6.29
ATOM   1629 3HD2 LEU   104      56.090  43.555  38.748  1.00  6.29
ATOM   1630  C   LEU   104      54.004  42.295  35.214  1.00  6.29
ATOM   1631  O   LEU   104      54.607  41.312  34.797  1.00  6.29
ATOM   1632  N   VAL   105      53.052  42.900  34.493  1.00  7.46
ATOM   1633  H   VAL   105      52.620  43.703  34.917  1.00  7.46
ATOM   1634  CA  VAL   105      52.660  42.566  33.119  1.00  7.46
ATOM   1635  HA  VAL   105      53.436  41.914  32.716  1.00  7.46
ATOM   1636  CB  VAL   105      51.333  41.758  33.084  1.00  7.46
ATOM   1637  HB  VAL   105      50.493  42.454  33.063  1.00  7.46
ATOM   1638  CG1 VAL   105      51.264  40.848  31.848  1.00  7.46
ATOM   1639 1HG1 VAL   105      50.308  40.325  31.825  1.00  7.46
ATOM   1640 2HG1 VAL   105      51.346  41.430  30.931  1.00  7.46
ATOM   1641 3HG1 VAL   105      52.072  40.116  31.874  1.00  7.46
ATOM   1642  CG2 VAL   105      51.127  40.826  34.293  1.00  7.46
ATOM   1643 1HG2 VAL   105      50.213  40.246  34.164  1.00  7.46
ATOM   1644 2HG2 VAL   105      51.972  40.142  34.385  1.00  7.46
ATOM   1645 3HG2 VAL   105      51.027  41.408  35.208  1.00  7.46
ATOM   1646  C   VAL   105      52.624  43.788  32.181  1.00  7.46
ATOM   1647  O   VAL   105      51.909  43.822  31.181  1.00  7.46
ATOM   1648  N   SER   106      53.390  44.831  32.501  1.00  6.66
ATOM   1649  H   SER   106      53.885  44.788  33.382  1.00  6.66
ATOM   1650  CA  SER   106      53.636  45.972  31.599  1.00  6.66
ATOM   1651  HA  SER   106      53.571  45.608  30.573  1.00  6.66
ATOM   1652  CB  SER   106      52.575  47.072  31.750  1.00  6.66
ATOM   1653  HB1 SER   106      52.640  47.747  30.894  1.00  6.66
ATOM   1654  HB2 SER   106      52.764  47.651  32.651  1.00  6.66
ATOM   1655  OG  SER   106      51.274  46.526  31.812  1.00  6.66
ATOM   1656  HG  SER   106      51.291  45.666  31.361  1.00  6.66
ATOM   1657  C   SER   106      55.028  46.587  31.725  1.00  6.66
ATOM   1658  O   SER   106      55.431  47.364  30.867  1.00  6.66
ATOM   1659  N   GLY   107      55.732  46.303  32.820  1.00  5.58
ATOM   1660  H   GLY   107      55.301  45.676  33.487  1.00  5.58
ATOM   1661  CA  GLY   107      56.895  47.011  33.352  1.00  5.58
ATOM   1662  HA1 GLY   107      57.725  46.881  32.658  1.00  5.58
ATOM   1663  HA2 GLY   107      57.171  46.561  34.306  1.00  5.58
ATOM   1664  C   GLY   107      56.719  48.516  33.582  1.00  5.58
ATOM   1665  O   GLY   107      57.561  49.120  34.242  1.00  5.58
ATOM   1666  N   GLN   108      55.627  49.108  33.083  1.00  5.20
ATOM   1667  H   GLN   108      55.087  48.580  32.417  1.00  5.20
ATOM   1668  CA  GLN   108      55.131  50.428  33.435  1.00  5.20
ATOM   1669  HA  GLN   108      55.741  51.172  32.920  1.00  5.20
ATOM   1670  CB  GLN   108      53.672  50.591  32.970  1.00  5.20
ATOM   1671  HB1 GLN   108      53.045  49.892  33.527  1.00  5.20
ATOM   1672  HB2 GLN   108      53.590  50.348  31.910  1.00  5.20
ATOM   1673  CG  GLN   108      53.154  52.025  33.194  1.00  5.20
ATOM   1674  HG1 GLN   108      53.419  52.643  32.336  1.00  5.20
ATOM   1675  HG2 GLN   108      53.613  52.470  34.076  1.00  5.20
ATOM   1676  CD  GLN   108      51.644  52.061  33.388  1.00  5.20
ATOM   1677  OE1 GLN   108      50.869  51.978  32.451  1.00  5.20
ATOM   1678  NE2 GLN   108      51.172  52.195  34.606  1.00  5.20
ATOM   1679 1HE2 GLN   108      51.814  52.238  35.409  1.00  5.20
ATOM   1680 2HE2 GLN   108      50.180  52.200  34.713  1.00  5.20
ATOM   1681  C   GLN   108      55.242  50.648  34.926  1.00  5.20
ATOM   1682  O   GLN   108      54.557  49.971  35.678  1.00  5.20
ATOM   1683  N   LYS   109      56.099  51.580  35.333  1.00  5.46
ATOM   1684  H   LYS   109      56.652  52.074  34.650  1.00  5.46
ATOM   1685  CA  LYS   109      56.216  51.966  36.727  1.00  5.46
ATOM   1686  HA  LYS   109      55.606  51.302  37.340  1.00  5.46
ATOM   1687  CB  LYS   109      57.674  51.871  37.200  1.00  5.46
ATOM   1688  HB1 LYS   109      58.268  52.664  36.742  1.00  5.46
ATOM   1689  HB2 LYS   109      58.088  50.903  36.910  1.00  5.46
ATOM   1690  CG  LYS   109      57.709  51.996  38.727  1.00  5.46
ATOM   1691  HG1 LYS   109      57.161  51.160  39.158  1.00  5.46
ATOM   1692  HG2 LYS   109      57.208  52.918  39.011  1.00  5.46
ATOM   1693  CD  LYS   109      59.131  52.035  39.300  1.00  5.46
ATOM   1694  HD1 LYS   109      59.549  53.024  39.105  1.00  5.46
ATOM   1695  HD2 LYS   109      59.752  51.300  38.786  1.00  5.46
ATOM   1696  CE  LYS   109      59.205  51.751  40.810  1.00  5.46
ATOM   1697  HE1 LYS   109      60.093  52.251  41.210  1.00  5.46
ATOM   1698  HE2 LYS   109      59.335  50.676  40.960  1.00  5.46
ATOM   1699  NZ  LYS   109      58.007  52.202  41.557  1.00  5.46
ATOM   1700  HZ1 LYS   109      58.182  52.230  42.553  1.00  5.46
ATOM   1701  HZ2 LYS   109      57.693  53.120  41.253  1.00  5.46
ATOM   1702  HZ3 LYS   109      57.198  51.599  41.398  1.00  5.46
ATOM   1703  C   LYS   109      55.602  53.357  36.923  1.00  5.46
ATOM   1704  O   LYS   109      55.090  54.040  36.036  1.00  5.46
