# Supplementary material for: Selecting Near-Native Protein Structures from Predicted Decoy Sets Using Ordered Graphlet Degree Similarity
Source: Genes (Basel). 2019 Feb 11;10(2):132. doi: 10.3390/genes10020132 (PMC6410076; doi:10.3390/genes10020132)
Supplement: Supplementary file 1 [file genes-10-00132-s001.zip › CodeData/data/CASP11/T0759/model134.pdb]

ATOM      1  N   MET     1      25.257  39.699  52.437  1.00  9.74
ATOM      2  CA  MET     1      23.808  39.792  52.732  1.00  9.74
ATOM      3  C   MET     1      23.339  38.759  53.691  1.00  9.74
ATOM      4  O   MET     1      23.998  37.744  53.897  1.00  9.74
ATOM      5 1H   MET     1      25.638  40.281  51.866  1.00  9.74
ATOM      6 2H   MET     1      25.595  38.948  52.074  1.00  9.74
ATOM      7 3H   MET     1      25.858  39.783  53.102  1.00  9.74
ATOM      8  CB  MET     1      22.991  39.681  51.443  1.00  9.74
ATOM      9  SD  MET     1      22.218  40.670  48.973  1.00  9.74
ATOM     10  CE  MET     1      20.534  40.774  49.575  1.00  9.74
ATOM     11  CG  MET     1      23.141  40.870  50.509  1.00  9.74
ATOM     12  N   GLY     2      22.184  39.028  54.326  1.00  8.34
ATOM     13  CA  GLY     2      21.588  38.114  55.246  1.00  8.34
ATOM     14  C   GLY     2      21.234  36.913  54.458  1.00  8.34
ATOM     15  O   GLY     2      21.332  35.781  54.912  1.00  8.34
ATOM     16  H   GLY     2      21.786  39.817  54.153  1.00  8.34
ATOM     17  N   HIS     3      20.739  37.116  53.242  1.00  6.70
ATOM     18  CA  HIS     3      20.504  35.950  52.467  1.00  6.70
ATOM     19  C   HIS     3      21.832  35.400  52.085  1.00  6.70
ATOM     20  O   HIS     3      21.990  34.194  51.920  1.00  6.70
ATOM     21  H   HIS     3      20.553  37.928  52.901  1.00  6.70
ATOM     22  CB  HIS     3      19.644  36.283  51.246  1.00  6.70
ATOM     23  CG  HIS     3      18.226  36.623  51.580  1.00  6.70
ATOM     24  ND1 HIS     3      17.320  35.685  52.027  1.00  6.70
ATOM     25  CE1 HIS     3      16.137  36.286  52.242  1.00  6.70
ATOM     26  CD2 HIS     3      17.417  37.833  51.566  1.00  6.70
ATOM     27  HE2 HIS     3      15.489  38.185  52.042  1.00  6.70
ATOM     28  NE2 HIS     3      16.187  37.575  51.967  1.00  6.70
ATOM     29  N   HIS     4      22.825  36.289  51.912  1.00  6.53
ATOM     30  CA  HIS     4      24.081  35.847  51.391  1.00  6.53
ATOM     31  C   HIS     4      24.780  34.877  52.261  1.00  6.53
ATOM     32  O   HIS     4      25.182  33.817  51.788  1.00  6.53
ATOM     33  H   HIS     4      22.705  37.156  52.121  1.00  6.53
ATOM     34  CB  HIS     4      25.008  37.039  51.145  1.00  6.53
ATOM     35  CG  HIS     4      26.348  36.659  50.595  1.00  6.53
ATOM     36  ND1 HIS     4      26.528  36.244  49.293  1.00  6.53
ATOM     37  CE1 HIS     4      27.831  35.974  49.096  1.00  6.53
ATOM     38  CD2 HIS     4      27.705  36.593  51.119  1.00  6.53
ATOM     39  HE2 HIS     4      29.460  36.060  50.280  1.00  6.53
ATOM     40  NE2 HIS     4      28.542  36.182  50.187  1.00  6.53
ATOM     41  N   HIS     5      24.955  35.178  53.553  1.00  6.17
ATOM     42  CA  HIS     5      25.694  34.213  54.299  1.00  6.17
ATOM     43  C   HIS     5      24.686  33.449  55.061  1.00  6.17
ATOM     44  O   HIS     5      24.991  32.871  56.097  1.00  6.17
ATOM     45  H   HIS     5      24.647  35.920  53.958  1.00  6.17
ATOM     46  CB  HIS     5      26.726  34.903  55.194  1.00  6.17
ATOM     47  CG  HIS     5      27.782  35.645  54.436  1.00  6.17
ATOM     48  ND1 HIS     5      28.752  35.007  53.694  1.00  6.17
ATOM     49  CE1 HIS     5      29.553  35.932  53.133  1.00  6.17
ATOM     50  CD2 HIS     5      28.124  37.045  54.233  1.00  6.17
ATOM     51  HE2 HIS     5      29.588  37.947  53.179  1.00  6.17
ATOM     52  NE2 HIS     5      29.181  37.156  53.452  1.00  6.17
ATOM     53  N   HIS     6      23.446  33.461  54.552  1.00  4.98
ATOM     54  CA  HIS     6      22.302  32.908  55.198  1.00  4.98
ATOM     55  C   HIS     6      22.354  33.372  56.607  1.00  4.98
ATOM     56  O   HIS     6      22.060  32.665  57.566  1.00  4.98
ATOM     57  H   HIS     6      23.362  33.852  53.746  1.00  4.98
ATOM     58  CB  HIS     6      22.305  31.383  55.080  1.00  4.98
ATOM     59  CG  HIS     6      22.243  30.885  53.670  1.00  4.98
ATOM     60  HD1 HIS     6      20.345  31.476  53.122  1.00  4.98
ATOM     61  ND1 HIS     6      21.134  31.053  52.869  1.00  4.98
ATOM     62  CE1 HIS     6      21.376  30.505  51.665  1.00  4.98
ATOM     63  CD2 HIS     6      23.149  30.176  52.778  1.00  4.98
ATOM     64  NE2 HIS     6      22.583  29.977  51.603  1.00  4.98
ATOM     65  N   HIS     7      22.754  34.636  56.735  1.00  4.43
ATOM     66  CA  HIS     7      22.787  35.311  57.970  1.00  4.43
ATOM     67  C   HIS     7      23.716  34.653  58.908  1.00  4.43
ATOM     68  O   HIS     7      23.494  34.634  60.118  1.00  4.43
ATOM     69  H   HIS     7      23.011  35.060  55.984  1.00  4.43
ATOM     70  CB  HIS     7      21.385  35.382  58.580  1.00  4.43
ATOM     71  CG  HIS     7      20.757  34.042  58.806  1.00  4.43
ATOM     72  ND1 HIS     7      21.037  33.265  59.909  1.00  4.43
ATOM     73  CE1 HIS     7      20.325  32.126  59.834  1.00  4.43
ATOM     74  CD2 HIS     7      19.799  33.210  58.091  1.00  4.43
ATOM     75  HE2 HIS     7      19.011  31.398  58.490  1.00  4.43
ATOM     76  NE2 HIS     7      19.581  32.087  58.746  1.00  4.43
ATOM     77  N   HIS     8      24.825  34.169  58.340  1.00  4.14
ATOM     78  CA  HIS     8      25.819  33.466  59.060  1.00  4.14
ATOM     79  C   HIS     8      25.198  32.201  59.520  1.00  4.14
ATOM     80  O   HIS     8      24.095  32.173  60.057  1.00  4.14
ATOM     81  H   HIS     8      24.923  34.309  57.456  1.00  4.14
ATOM     82  CB  HIS     8      26.341  34.315  60.221  1.00  4.14
ATOM     83  CG  HIS     8      27.018  35.579  59.788  1.00  4.14
ATOM     84  ND1 HIS     8      28.250  35.590  59.171  1.00  4.14
ATOM     85  CE1 HIS     8      28.594  36.862  58.904  1.00  4.14
ATOM     86  CD2 HIS     8      26.699  36.998  59.842  1.00  4.14
ATOM     87  HE2 HIS     8      27.695  38.638  59.222  1.00  4.14
ATOM     88  NE2 HIS     8      27.668  37.712  59.304  1.00  4.14
ATOM     89  N   SER     9      25.856  31.074  59.254  1.00  3.71
ATOM     90  CA  SER     9      25.340  29.935  59.921  1.00  3.71
ATOM     91  C   SER     9      26.311  29.878  60.912  1.00  3.71
ATOM     92  O   SER     9      27.423  29.570  60.486  1.00  3.71
ATOM     93  H   SER     9      26.567  30.992  58.709  1.00  3.71
ATOM     94  CB  SER     9      25.245  28.748  58.960  1.00  3.71
ATOM     95  HG  SER     9      24.769  26.950  59.094  1.00  3.71
ATOM     96  OG  SER     9      24.813  27.579  59.634  1.00  3.71
ATOM     97  N   HIS    10      25.825  30.154  62.148  1.00  3.95
ATOM     98  CA  HIS    10      26.488  30.337  63.394  1.00  3.95
ATOM     99  C   HIS    10      27.054  29.054  63.829  1.00  3.95
ATOM    100  O   HIS    10      26.377  28.158  64.331  1.00  3.95
ATOM    101  H   HIS    10      24.929  30.219  62.101  1.00  3.95
ATOM    102  CB  HIS    10      25.520  30.897  64.439  1.00  3.95
ATOM    103  CG  HIS    10      25.037  32.280  64.134  1.00  3.95
ATOM    104  ND1 HIS    10      25.841  33.393  64.252  1.00  3.95
ATOM    105  CE1 HIS    10      25.132  34.484  63.912  1.00  3.95
ATOM    106  CD2 HIS    10      23.782  32.866  63.685  1.00  3.95
ATOM    107  HE2 HIS    10      23.232  34.768  63.301  1.00  3.95
ATOM    108  NE2 HIS    10      23.895  34.175  63.570  1.00  3.95
ATOM    109  N   MET    11      28.376  28.987  63.694  1.00  2.47
ATOM    110  CA  MET    11      29.000  27.750  63.954  1.00  2.47
ATOM    111  C   MET    11      29.855  27.949  65.119  1.00  2.47
ATOM    112  O   MET    11      31.074  28.097  64.889  1.00  2.47
ATOM    113  H   MET    11      28.870  29.697  63.446  1.00  2.47
ATOM    114  CB  MET    11      29.784  27.277  62.728  1.00  2.47
ATOM    115  SD  MET    11      29.884  26.498  60.071  1.00  2.47
ATOM    116  CE  MET    11      30.520  28.093  59.563  1.00  2.47
ATOM    117  CG  MET    11      28.917  26.962  61.520  1.00  2.47
ATOM    118  N   VAL    12      29.158  27.886  66.318  1.00  2.16
ATOM    119  CA  VAL    12      29.632  28.126  67.659  1.00  2.16
ATOM    120  C   VAL    12      28.691  27.603  68.716  1.00  2.16
ATOM    121  O   VAL    12      27.488  27.438  68.512  1.00  2.16
ATOM    122  H   VAL    12      28.298  27.660  66.178  1.00  2.16
ATOM    123  CB  VAL    12      29.877  29.625  67.911  1.00  2.16
ATOM    124  CG1 VAL    12      28.567  30.397  67.850  1.00  2.16
ATOM    125  CG2 VAL    12      30.561  29.835  69.253  1.00  2.16
ATOM    126  N   VAL    13      29.255  27.345  69.916  1.00  2.15
ATOM    127  CA  VAL    13      28.476  26.985  71.068  1.00  2.15
ATOM    128  C   VAL    13      28.876  27.919  72.155  1.00  2.15
ATOM    129  O   VAL    13      30.057  28.131  72.410  1.00  2.15
ATOM    130  H   VAL    13      30.151  27.405  69.979  1.00  2.15
ATOM    131  CB  VAL    13      28.690  25.510  71.456  1.00  2.15
ATOM    132  CG1 VAL    13      27.885  25.164  72.698  1.00  2.15
ATOM    133  CG2 VAL    13      28.314  24.595  70.300  1.00  2.15
ATOM    134  N   ILE    14      27.891  28.497  72.854  1.00  2.55
ATOM    135  CA  ILE    14      28.266  29.373  73.917  1.00  2.55
ATOM    136  C   ILE    14      27.889  28.670  75.172  1.00  2.55
ATOM    137  O   ILE    14      26.751  28.238  75.344  1.00  2.55
ATOM    138  H   ILE    14      27.021  28.352  72.676  1.00  2.55
ATOM    139  CB  ILE    14      27.590  30.750  73.779  1.00  2.55
ATOM    140  CD1 ILE    14      27.209  32.666  72.142  1.00  2.55
ATOM    141  CG1 ILE    14      27.996  31.414  72.463  1.00  2.55
ATOM    142  CG2 ILE    14      27.914  31.625  74.980  1.00  2.55
ATOM    143  N   HIS    15      28.861  28.491  76.081  1.00  2.82
ATOM    144  CA  HIS    15      28.476  27.792  77.262  1.00  2.82
ATOM    145  C   HIS    15      28.270  28.776  78.356  1.00  2.82
ATOM    146  O   HIS    15      29.175  29.449  78.845  1.00  2.82
ATOM    147  H   HIS    15      29.708  28.779  75.985  1.00  2.82
ATOM    148  CB  HIS    15      29.535  26.754  77.640  1.00  2.82
ATOM    149  CG  HIS    15      29.168  25.922  78.828  1.00  2.82
ATOM    150  ND1 HIS    15      30.088  25.165  79.520  1.00  2.82
ATOM    151  CE1 HIS    15      29.465  24.532  80.530  1.00  2.82
ATOM    152  CD2 HIS    15      27.942  25.646  79.564  1.00  2.82
ATOM    153  HE2 HIS    15      27.555  24.492  81.173  1.00  2.82
ATOM    154  NE2 HIS    15      28.177  24.816  80.562  1.00  2.82
ATOM    155  N   PRO    16      27.029  28.826  78.732  1.00  3.36
ATOM    156  CA  PRO    16      26.565  29.761  79.708  1.00  3.36
ATOM    157  C   PRO    16      27.357  29.668  80.969  1.00  3.36
ATOM    158  O   PRO    16      27.520  30.691  81.633  1.00  3.36
ATOM    159  CB  PRO    16      25.105  29.365  79.935  1.00  3.36
ATOM    160  CD  PRO    16      25.865  27.971  78.144  1.00  3.36
ATOM    161  CG  PRO    16      24.680  28.748  78.645  1.00  3.36
ATOM    162  N   ASP    17      27.822  28.470  81.364  1.00  3.41
ATOM    163  CA  ASP    17      28.524  28.480  82.608  1.00  3.41
ATOM    164  C   ASP    17      29.806  29.276  82.540  1.00  3.41
ATOM    165  O   ASP    17      29.970  30.157  83.381  1.00  3.41
ATOM    166  H   ASP    17      27.721  27.699  80.911  1.00  3.41
ATOM    167  CB  ASP    17      28.837  27.052  83.058  1.00  3.41
ATOM    168  CG  ASP    17      27.601  26.299  83.511  1.00  3.41
ATOM    169  OD1 ASP    17      26.559  26.950  83.737  1.00  3.41
ATOM    170  OD2 ASP    17      27.674  25.059  83.640  1.00  3.41
ATOM    171  N   PRO    18      30.734  29.079  81.631  1.00  3.28
ATOM    172  CA  PRO    18      31.878  29.958  81.635  1.00  3.28
ATOM    173  C   PRO    18      31.600  31.276  80.981  1.00  3.28
ATOM    174  O   PRO    18      32.324  32.233  81.251  1.00  3.28
ATOM    175  CB  PRO    18      32.944  29.182  80.859  1.00  3.28
ATOM    176  CD  PRO    18      30.929  27.903  80.673  1.00  3.28
ATOM    177  CG  PRO    18      32.169  28.312  79.927  1.00  3.28
ATOM    178  N   GLY    19      30.571  31.354  80.114  1.00  3.02
ATOM    179  CA  GLY    19      30.339  32.570  79.390  1.00  3.02
ATOM    180  C   GLY    19      31.333  32.618  78.267  1.00  3.02
ATOM    181  O   GLY    19      31.700  33.694  77.801  1.00  3.02
ATOM    182  H   GLY    19      30.030  30.646  79.989  1.00  3.02
ATOM    183  N   ARG    20      31.787  31.445  77.779  1.00  2.58
ATOM    184  CA  ARG    20      32.812  31.435  76.772  1.00  2.58
ATOM    185  C   ARG    20      32.279  30.837  75.502  1.00  2.58
ATOM    186  O   ARG    20      31.392  29.982  75.513  1.00  2.58
ATOM    187  H   ARG    20      31.448  30.669  78.084  1.00  2.58
ATOM    188  CB  ARG    20      34.037  30.660  77.262  1.00  2.58
ATOM    189  CD  ARG    20      35.942  30.474  78.884  1.00  2.58
ATOM    190  HE  ARG    20      36.321  30.813  80.824  1.00  2.58
ATOM    191  NE  ARG    20      36.608  31.054  80.049  1.00  2.58
ATOM    192  CG  ARG    20      34.753  31.308  78.435  1.00  2.58
ATOM    193  CZ  ARG    20      37.615  31.918  79.980  1.00  2.58
ATOM    194 1HH1 ARG    20      37.859  32.140  81.859  1.00  2.58
ATOM    195 2HH1 ARG    20      38.811  32.951  81.049  1.00  2.58
ATOM    196  NH1 ARG    20      38.159  32.392  81.093  1.00  2.58
ATOM    197 1HH2 ARG    20      37.725  31.998  78.078  1.00  2.58
ATOM    198 2HH2 ARG    20      38.729  32.865  78.755  1.00  2.58
ATOM    199  NH2 ARG    20      38.077  32.306  78.800  1.00  2.58
ATOM    200  N   GLU    21      32.830  31.298  74.357  1.00  2.31
ATOM    201  CA  GLU    21      32.399  30.828  73.075  1.00  2.31
ATOM    202  C   GLU    21      33.367  29.775  72.616  1.00  2.31
ATOM    203  O   GLU    21      34.574  30.005  72.561  1.00  2.31
ATOM    204  H   GLU    21      33.483  31.915  74.414  1.00  2.31
ATOM    205  CB  GLU    21      32.311  31.988  72.081  1.00  2.31
ATOM    206  CD  GLU    21      31.187  34.150  71.415  1.00  2.31
ATOM    207  CG  GLU    21      31.253  33.023  72.428  1.00  2.31
ATOM    208  OE1 GLU    21      32.129  34.277  70.605  1.00  2.31
ATOM    209  OE2 GLU    21      30.192  34.905  71.432  1.00  2.31
ATOM    210  N   LEU    22      32.854  28.575  72.277  1.00  1.92
ATOM    211  CA  LEU    22      33.707  27.502  71.844  1.00  1.92
ATOM    212  C   LEU    22      33.181  26.911  70.563  1.00  1.92
ATOM    213  O   LEU    22      31.981  26.904  70.304  1.00  1.92
ATOM    214  H   LEU    22      31.964  28.451  72.325  1.00  1.92
ATOM    215  CB  LEU    22      33.813  26.430  72.930  1.00  1.92
ATOM    216  CG  LEU    22      34.413  26.874  74.265  1.00  1.92
ATOM    217  CD1 LEU    22      34.290  25.771  75.305  1.00  1.92
ATOM    218  CD2 LEU    22      35.870  27.278  74.092  1.00  1.92
ATOM    219  N   SER    23      34.059  26.383  69.691  1.00  1.71
ATOM    220  CA  SER    23      33.496  25.851  68.482  1.00  1.71
ATOM    221  C   SER    23      32.727  24.620  68.832  1.00  1.71
ATOM    222  O   SER    23      32.765  24.130  69.960  1.00  1.71
ATOM    223  H   SER    23      34.948  26.350  69.826  1.00  1.71
ATOM    224  CB  SER    23      34.598  25.559  67.461  1.00  1.71
ATOM    225  HG  SER    23      35.764  24.666  68.610  1.00  1.71
ATOM    226  OG  SER    23      35.410  24.478  67.883  1.00  1.71
ATOM    227  N   PRO    24      31.977  24.139  67.882  1.00  1.62
ATOM    228  CA  PRO    24      31.157  22.990  68.120  1.00  1.62
ATOM    229  C   PRO    24      31.929  21.775  68.549  1.00  1.62
ATOM    230  O   PRO    24      31.470  21.042  69.429  1.00  1.62
ATOM    231  CB  PRO    24      30.473  22.739  66.775  1.00  1.62
ATOM    232  CD  PRO    24      31.713  24.765  66.488  1.00  1.62
ATOM    233  CG  PRO    24      30.426  24.080  66.123  1.00  1.62
ATOM    234  N   GLU    25      33.113  21.544  67.957  1.00  1.68
ATOM    235  CA  GLU    25      33.849  20.374  68.303  1.00  1.68
ATOM    236  C   GLU    25      34.330  20.514  69.703  1.00  1.68
ATOM    237  O   GLU    25      34.381  19.523  70.427  1.00  1.68
ATOM    238  H   GLU    25      33.442  22.119  67.348  1.00  1.68
ATOM    239  CB  GLU    25      35.011  20.165  67.330  1.00  1.68
ATOM    240  CD  GLU    25      36.765  18.875  68.611  1.00  1.68
ATOM    241  CG  GLU    25      35.733  18.838  67.501  1.00  1.68
ATOM    242  OE1 GLU    25      37.287  19.972  68.901  1.00  1.68
ATOM    243  OE2 GLU    25      37.051  17.807  69.192  1.00  1.68
ATOM    244  N   GLU    26      34.726  21.745  70.107  1.00  1.91
ATOM    245  CA  GLU    26      35.278  21.896  71.422  1.00  1.91
ATOM    246  C   GLU    26      34.224  21.603  72.435  1.00  1.91
ATOM    247  O   GLU    26      34.506  20.996  73.464  1.00  1.91
ATOM    248  H   GLU    26      34.648  22.461  69.567  1.00  1.91
ATOM    249  CB  GLU    26      35.842  23.306  71.608  1.00  1.91
ATOM    250  CD  GLU    26      37.581  25.014  70.945  1.00  1.91
ATOM    251  CG  GLU    26      37.086  23.590  70.782  1.00  1.91
ATOM    252  OE1 GLU    26      36.886  25.942  70.481  1.00  1.91
ATOM    253  OE2 GLU    26      38.665  25.202  71.537  1.00  1.91
ATOM    254  N   ALA    27      32.982  22.049  72.174  1.00  1.94
ATOM    255  CA  ALA    27      31.895  21.858  73.090  1.00  1.94
ATOM    256  C   ALA    27      31.630  20.393  73.251  1.00  1.94
ATOM    257  O   ALA    27      31.340  19.930  74.353  1.00  1.94
ATOM    258  H   ALA    27      32.844  22.479  71.396  1.00  1.94
ATOM    259  CB  ALA    27      30.653  22.586  72.599  1.00  1.94
ATOM    260  N   HIS    28      31.688  19.621  72.147  1.00  2.14
ATOM    261  CA  HIS    28      31.392  18.218  72.275  1.00  2.14
ATOM    262  C   HIS    28      32.446  17.541  73.096  1.00  2.14
ATOM    263  O   HIS    28      32.151  16.634  73.875  1.00  2.14
ATOM    264  H   HIS    28      31.905  19.964  71.344  1.00  2.14
ATOM    265  CB  HIS    28      31.283  17.565  70.895  1.00  2.14
ATOM    266  CG  HIS    28      30.892  16.121  70.940  1.00  2.14
ATOM    267  HD1 HIS    28      29.226  16.195  72.153  1.00  2.14
ATOM    268  ND1 HIS    28      29.802  15.666  71.650  1.00  2.14
ATOM    269  CE1 HIS    28      29.707  14.333  71.500  1.00  2.14
ATOM    270  CD2 HIS    28      31.408  14.887  70.364  1.00  2.14
ATOM    271  NE2 HIS    28      30.667  13.859  70.730  1.00  2.14
ATOM    272  N   ARG    29      33.718  17.944  72.922  1.00  2.40
ATOM    273  CA  ARG    29      34.792  17.319  73.645  1.00  2.40
ATOM    274  C   ARG    29      34.595  17.551  75.124  1.00  2.40
ATOM    275  O   ARG    29      34.765  16.639  75.932  1.00  2.40
ATOM    276  H   ARG    29      33.893  18.613  72.345  1.00  2.40
ATOM    277  CB  ARG    29      36.142  17.865  73.176  1.00  2.40
ATOM    278  CD  ARG    29      38.647  17.748  73.276  1.00  2.40
ATOM    279  HE  ARG    29      38.598  18.202  71.323  1.00  2.40
ATOM    280  NE  ARG    29      38.804  17.543  71.838  1.00  2.40
ATOM    281  CG  ARG    29      37.342  17.167  73.795  1.00  2.40
ATOM    282  CZ  ARG    29      39.239  16.414  71.287  1.00  2.40
ATOM    283 1HH1 ARG    29      39.139  16.988  69.471  1.00  2.40
ATOM    284 2HH1 ARG    29      39.631  15.589  69.613  1.00  2.40
ATOM    285  NH1 ARG    29      39.349  16.319  69.969  1.00  2.40
ATOM    286 1HH2 ARG    29      39.492  15.445  72.910  1.00  2.40
ATOM    287 2HH2 ARG    29      39.846  14.654  71.699  1.00  2.40
ATOM    288  NH2 ARG    29      39.564  15.384  72.056  1.00  2.40
ATOM    289  N   ALA    30      34.217  18.786  75.514  1.00  2.57
ATOM    290  CA  ALA    30      34.027  19.149  76.901  1.00  2.57
ATOM    291  C   ALA    30      32.904  18.344  77.478  1.00  2.57
ATOM    292  O   ALA    30      32.949  17.934  78.640  1.00  2.57
ATOM    293  H   ALA    30      34.082  19.396  74.867  1.00  2.57
ATOM    294  CB  ALA    30      33.750  20.639  77.026  1.00  2.57
ATOM    295  N   GLY    31      31.856  18.096  76.670  1.00  2.67
ATOM    296  CA  GLY    31      30.728  17.370  77.171  1.00  2.67
ATOM    297  C   GLY    31      29.538  18.274  77.241  1.00  2.67
ATOM    298  O   GLY    31      28.499  17.895  77.781  1.00  2.67
ATOM    299  H   GLY    31      31.863  18.385  75.818  1.00  2.67
ATOM    300  N   LEU    32      29.670  19.519  76.748  1.00  2.41
ATOM    301  CA  LEU    32      28.530  20.388  76.729  1.00  2.41
ATOM    302  C   LEU    32      27.506  19.887  75.753  1.00  2.41
ATOM    303  O   LEU    32      26.319  19.840  76.068  1.00  2.41
ATOM    304  H   LEU    32      30.462  19.808  76.433  1.00  2.41
ATOM    305  CB  LEU    32      28.951  21.816  76.377  1.00  2.41
ATOM    306  CG  LEU    32      27.830  22.855  76.305  1.00  2.41
ATOM    307  CD1 LEU    32      27.122  22.975  77.646  1.00  2.41
ATOM    308  CD2 LEU    32      28.376  24.207  75.873  1.00  2.41
ATOM    309  N   ILE    33      27.919  19.483  74.534  1.00  2.46
ATOM    310  CA  ILE    33      26.896  19.086  73.603  1.00  2.46
ATOM    311  C   ILE    33      27.151  17.694  73.119  1.00  2.46
ATOM    312  O   ILE    33      28.277  17.279  72.869  1.00  2.46
ATOM    313  H   ILE    33      28.785  19.454  74.290  1.00  2.46
ATOM    314  CB  ILE    33      26.807  20.059  72.413  1.00  2.46
ATOM    315  CD1 ILE    33      28.084  20.885  70.367  1.00  2.46
ATOM    316  CG1 ILE    33      28.141  20.109  71.665  1.00  2.46
ATOM    317  CG2 ILE    33      26.369  21.438  72.884  1.00  2.46
ATOM    318  N   ASP    34      26.078  16.917  72.954  1.00  2.73
ATOM    319  CA  ASP    34      26.259  15.550  72.586  1.00  2.73
ATOM    320  C   ASP    34      26.828  15.430  71.212  1.00  2.73
ATOM    321  O   ASP    34      26.893  16.391  70.448  1.00  2.73
ATOM    322  H   ASP    34      25.248  17.245  73.072  1.00  2.73
ATOM    323  CB  ASP    34      24.933  14.792  72.671  1.00  2.73
ATOM    324  CG  ASP    34      24.470  14.586  74.100  1.00  2.73
ATOM    325  OD1 ASP    34      25.281  14.806  75.024  1.00  2.73
ATOM    326  OD2 ASP    34      23.297  14.203  74.295  1.00  2.73
ATOM    327  N   TRP    35      27.291  14.202  70.901  1.00  2.57
ATOM    328  CA  TRP    35      27.933  13.852  69.668  1.00  2.57
ATOM    329  C   TRP    35      26.968  14.062  68.553  1.00  2.57
ATOM    330  O   TRP    35      27.339  14.602  67.518  1.00  2.57
ATOM    331  H   TRP    35      27.171  13.578  71.539  1.00  2.57
ATOM    332  CB  TRP    35      28.428  12.405  69.713  1.00  2.57
ATOM    333 1HB  TRP    35      27.657  11.735  69.548  1.00  2.57
ATOM    334 2HB  TRP    35      29.215  12.232  70.306  1.00  2.57
ATOM    335  CG  TRP    35      29.114  11.966  68.456  1.00  2.57
ATOM    336  CD1 TRP    35      30.437  12.108  68.153  1.00  2.57
ATOM    337  HE1 TRP    35      31.538  11.572  66.495  1.00  2.57
ATOM    338  NE1 TRP    35      30.698  11.584  66.909  1.00  2.57
ATOM    339  CD2 TRP    35      28.511  11.313  67.332  1.00  2.57
ATOM    340  CE2 TRP    35      29.528  11.090  66.386  1.00  2.57
ATOM    341  CH2 TRP    35      28.007  10.069  64.897  1.00  2.57
ATOM    342  CZ2 TRP    35      29.287  10.468  65.163  1.00  2.57
ATOM    343  CE3 TRP    35      27.211  10.895  67.034  1.00  2.57
ATOM    344  CZ3 TRP    35      26.976  10.279  65.820  1.00  2.57
ATOM    345  N   ASN    36      25.710  13.610  68.710  1.00  2.82
ATOM    346  CA  ASN    36      24.787  13.769  67.621  1.00  2.82
ATOM    347  C   ASN    36      24.471  15.215  67.381  1.00  2.82
ATOM    348  O   ASN    36      24.329  15.638  66.229  1.00  2.82
ATOM    349  H   ASN    36      25.442  13.216  69.473  1.00  2.82
ATOM    350  CB  ASN    36      23.505  12.977  67.885  1.00  2.82
ATOM    351  CG  ASN    36      23.703  11.481  67.733  1.00  2.82
ATOM    352  OD1 ASN    36      24.647  11.033  67.083  1.00  2.82
ATOM    353 1HD2 ASN    36      22.880   9.808  68.275  1.00  2.82
ATOM    354 2HD2 ASN    36      22.133  11.072  68.799  1.00  2.82
ATOM    355  ND2 ASN    36      22.809  10.703  68.333  1.00  2.82
ATOM    356  N   MET    37      24.335  16.013  68.463  1.00  2.59
ATOM    357  CA  MET    37      23.974  17.383  68.251  1.00  2.59
ATOM    358  C   MET    37      25.068  18.066  67.543  1.00  2.59
ATOM    359  O   MET    37      24.810  18.894  66.684  1.00  2.59
ATOM    360  H   MET    37      24.464  15.706  69.299  1.00  2.59
ATOM    361  CB  MET    37      23.666  18.068  69.584  1.00  2.59
ATOM    362  SD  MET    37      21.932  18.582  71.683  1.00  2.59
ATOM    363  CE  MET    37      23.154  18.035  72.872  1.00  2.59
ATOM    364  CG  MET    37      22.386  17.589  70.247  1.00  2.59
ATOM    365  N   PHE    38      26.315  17.739  67.907  1.00  2.10
ATOM    366  CA  PHE    38      27.488  18.354  67.367  1.00  2.10
ATOM    367  C   PHE    38      27.541  18.077  65.911  1.00  2.10
ATOM    368  O   PHE    38      27.872  18.980  65.159  1.00  2.10
ATOM    369  H   PHE    38      26.391  17.093  68.528  1.00  2.10
ATOM    370  CB  PHE    38      28.740  17.838  68.079  1.00  2.10
ATOM    371  CG  PHE    38      30.017  18.448  67.578  1.00  2.10
ATOM    372  CZ  PHE    38      32.384  19.572  66.649  1.00  2.10
ATOM    373  CD1 PHE    38      30.179  19.822  67.547  1.00  2.10
ATOM    374  CE1 PHE    38      31.355  20.384  67.085  1.00  2.10
ATOM    375  CD2 PHE    38      31.057  17.649  67.138  1.00  2.10
ATOM    376  CE2 PHE    38      32.233  18.210  66.677  1.00  2.10
ATOM    377  N   VAL    39      27.252  16.834  65.472  1.00  2.18
ATOM    378  CA  VAL    39      27.339  16.527  64.067  1.00  2.18
ATOM    379  C   VAL    39      26.330  17.313  63.297  1.00  2.18
ATOM    380  O   VAL    39      26.616  17.763  62.189  1.00  2.18
ATOM    381  H   VAL    39      27.005  16.197  66.057  1.00  2.18
ATOM    382  CB  VAL    39      27.149  15.021  63.805  1.00  2.18
ATOM    383  CG1 VAL    39      27.033  14.750  62.313  1.00  2.18
ATOM    384  CG2 VAL    39      28.298  14.227  64.407  1.00  2.18
ATOM    385  N   LYS    40      25.107  17.471  63.842  1.00  2.44
ATOM    386  CA  LYS    40      24.117  18.181  63.087  1.00  2.44
ATOM    387  C   LYS    40      24.520  19.601  62.890  1.00  2.44
ATOM    388  O   LYS    40      24.347  20.144  61.800  1.00  2.44
ATOM    389  H   LYS    40      24.904  17.145  64.656  1.00  2.44
ATOM    390  CB  LYS    40      22.757  18.108  63.785  1.00  2.44
ATOM    391  CD  LYS    40      20.777  16.728  64.471  1.00  2.44
ATOM    392  CE  LYS    40      20.138  15.349  64.443  1.00  2.44
ATOM    393  CG  LYS    40      22.112  16.733  63.744  1.00  2.44
ATOM    394 1HZ  LYS    40      18.504  14.499  65.152  1.00  2.44
ATOM    395 2HZ  LYS    40      18.280  15.896  64.821  1.00  2.44
ATOM    396 3HZ  LYS    40      18.992  15.543  66.038  1.00  2.44
ATOM    397  NZ  LYS    40      18.849  15.319  65.188  1.00  2.44
ATOM    398  N   LEU    41      25.061  20.238  63.946  1.00  2.26
ATOM    399  CA  LEU    41      25.444  21.614  63.856  1.00  2.26
ATOM    400  C   LEU    41      26.541  21.775  62.866  1.00  2.26
ATOM    401  O   LEU    41      26.556  22.774  62.168  1.00  2.26
ATOM    402  H   LEU    41      25.181  19.787  64.716  1.00  2.26
ATOM    403  CB  LEU    41      25.873  22.142  65.227  1.00  2.26
ATOM    404  CG  LEU    41      24.767  22.288  66.273  1.00  2.26
ATOM    405  CD1 LEU    41      25.354  22.644  67.630  1.00  2.26
ATOM    406  CD2 LEU    41      23.755  23.339  65.843  1.00  2.26
ATOM    407  N   ARG    42      27.515  20.850  62.805  1.00  1.96
ATOM    408  CA  ARG    42      28.605  20.987  61.877  1.00  1.96
ATOM    409  C   ARG    42      28.103  20.867  60.468  1.00  1.96
ATOM    410  O   ARG    42      28.573  21.566  59.576  1.00  1.96
ATOM    411  H   ARG    42      27.479  20.138  63.355  1.00  1.96
ATOM    412  CB  ARG    42      29.682  19.936  62.156  1.00  1.96
ATOM    413  CD  ARG    42      31.224  21.410  63.479  1.00  1.96
ATOM    414  HE  ARG    42      32.092  20.860  65.201  1.00  1.96
ATOM    415  NE  ARG    42      32.013  21.555  64.700  1.00  1.96
ATOM    416  CG  ARG    42      30.408  20.127  63.478  1.00  1.96
ATOM    417  CZ  ARG    42      32.607  22.683  65.075  1.00  1.96
ATOM    418 1HH1 ARG    42      33.372  22.017  66.690  1.00  1.96
ATOM    419 2HH1 ARG    42      33.688  23.452  66.446  1.00  1.96
ATOM    420  NH1 ARG    42      33.304  22.722  66.202  1.00  1.96
ATOM    421 1HH2 ARG    42      32.049  23.745  63.592  1.00  1.96
ATOM    422 2HH2 ARG    42      32.886  24.500  64.566  1.00  1.96
ATOM    423  NH2 ARG    42      32.502  23.770  64.323  1.00  1.96
ATOM    424  N   SER    43      27.144  19.966  60.197  1.00  2.37
ATOM    425  CA  SER    43      26.693  19.836  58.839  1.00  2.37
ATOM    426  C   SER    43      26.038  21.106  58.399  1.00  2.37
ATOM    427  O   SER    43      26.264  21.612  57.301  1.00  2.37
ATOM    428  H   SER    43      26.785  19.451  60.842  1.00  2.37
ATOM    429  CB  SER    43      25.731  18.654  58.705  1.00  2.37
ATOM    430  HG  SER    43      24.724  18.983  60.240  1.00  2.37
ATOM    431  OG  SER    43      24.539  18.881  59.437  1.00  2.37
ATOM    432  N   GLN    44      25.203  21.663  59.278  1.00  2.80
ATOM    433  CA  GLN    44      24.485  22.870  58.998  1.00  2.80
ATOM    434  C   GLN    44      25.414  24.022  58.890  1.00  2.80
ATOM    435  O   GLN    44      24.972  25.001  58.351  1.00  2.80
ATOM    436  H   GLN    44      25.099  21.251  60.072  1.00  2.80
ATOM    437  CB  GLN    44      23.437  23.134  60.081  1.00  2.80
ATOM    438  CD  GLN    44      21.502  22.110  58.822  1.00  2.80
ATOM    439  CG  GLN    44      22.304  22.121  60.109  1.00  2.80
ATOM    440  OE1 GLN    44      21.109  23.160  58.315  1.00  2.80
ATOM    441 1HE2 GLN    44      20.785  20.855  57.526  1.00  2.80
ATOM    442 2HE2 GLN    44      21.562  20.174  58.693  1.00  2.80
ATOM    443  NE2 GLN    44      21.257  20.918  58.290  1.00  2.80
ATOM    444  N   GLU    45      26.570  24.082  59.579  1.00  2.57
ATOM    445  CA  GLU    45      27.589  25.131  59.430  1.00  2.57
ATOM    446  C   GLU    45      28.384  24.979  58.174  1.00  2.57
ATOM    447  O   GLU    45      28.824  25.991  57.631  1.00  2.57
ATOM    448  H   GLU    45      26.696  23.413  60.167  1.00  2.57
ATOM    449  CB  GLU    45      28.535  25.133  60.632  1.00  2.57
ATOM    450  CD  GLU    45      30.325  23.926  61.943  1.00  2.57
ATOM    451  CG  GLU    45      29.437  23.912  60.715  1.00  2.57
ATOM    452  OE1 GLU    45      29.874  24.422  62.997  1.00  2.57
ATOM    453  OE2 GLU    45      31.472  23.441  61.852  1.00  2.57
ATOM    454  N   CYS    46      28.601  23.738  57.683  1.00  4.32
ATOM    455  CA  CYS    46      29.273  23.590  56.406  1.00  4.32
ATOM    456  C   CYS    46      28.369  24.232  55.502  1.00  4.32
ATOM    457  O   CYS    46      28.646  24.871  54.485  1.00  4.32
ATOM    458  H   CYS    46      28.334  23.009  58.138  1.00  4.32
ATOM    459  CB  CYS    46      29.530  22.112  56.104  1.00  4.32
ATOM    460  SG  CYS    46      30.481  21.813  54.596  1.00  4.32
ATOM    461  N   ASP    47      27.169  23.909  55.867  1.00  6.68
ATOM    462  CA  ASP    47      26.222  24.739  55.351  1.00  6.68
ATOM    463  C   ASP    47      26.655  26.018  56.049  1.00  6.68
ATOM    464  O   ASP    47      26.316  26.330  57.161  1.00  6.68
ATOM    465  H   ASP    47      26.926  23.225  56.399  1.00  6.68
ATOM    466  CB  ASP    47      24.820  24.220  55.676  1.00  6.68
ATOM    467  CG  ASP    47      24.480  22.949  54.923  1.00  6.68
ATOM    468  OD1 ASP    47      24.838  22.851  53.730  1.00  6.68
ATOM    469  OD2 ASP    47      23.855  22.051  55.525  1.00  6.68
ATOM    470  N   TRP    48      27.452  26.919  55.477  1.00  8.90
ATOM    471  CA  TRP    48      28.097  28.081  56.095  1.00  8.90
ATOM    472  C   TRP    48      27.052  28.911  56.774  1.00  8.90
ATOM    473  O   TRP    48      27.308  29.867  57.489  1.00  8.90
ATOM    474  H   TRP    48      27.577  26.747  54.603  1.00  8.90
ATOM    475  CB  TRP    48      28.856  28.894  55.045  1.00  8.90
ATOM    476 1HB  TRP    48      28.219  29.507  54.506  1.00  8.90
ATOM    477 2HB  TRP    48      29.682  28.467  54.676  1.00  8.90
ATOM    478  CG  TRP    48      29.567  30.086  55.608  1.00  8.90
ATOM    479  CD1 TRP    48      29.561  30.506  56.907  1.00  8.90
ATOM    480  HE1 TRP    48      30.469  32.100  57.846  1.00  8.90
ATOM    481  NE1 TRP    48      30.329  31.637  57.043  1.00  8.90
ATOM    482  CD2 TRP    48      30.390  31.013  54.889  1.00  8.90
ATOM    483  CE2 TRP    48      30.849  31.967  55.816  1.00  8.90
ATOM    484  CH2 TRP    48      32.050  33.113  54.137  1.00  8.90
ATOM    485  CZ2 TRP    48      31.681  33.024  55.450  1.00  8.90
ATOM    486  CE3 TRP    48      30.784  31.129  53.553  1.00  8.90
ATOM    487  CZ3 TRP    48      31.609  32.178  53.195  1.00  8.90
ATOM    488  N   GLU    49      25.861  28.641  56.301  1.00 10.46
ATOM    489  CA  GLU    49      24.482  28.740  56.576  1.00 10.46
ATOM    490  C   GLU    49      23.684  28.134  55.442  1.00 10.46
ATOM    491  O   GLU    49      24.067  28.118  54.254  1.00 10.46
ATOM    492  H   GLU    49      26.141  28.265  55.533  1.00 10.46
ATOM    493  CB  GLU    49      24.083  30.200  56.798  1.00 10.46
ATOM    494  CD  GLU    49      22.279  29.759  58.509  1.00 10.46
ATOM    495  CG  GLU    49      22.624  30.395  57.177  1.00 10.46
ATOM    496  OE1 GLU    49      22.002  28.541  58.532  1.00 10.46
ATOM    497  OE2 GLU    49      22.284  30.478  59.530  1.00 10.46
ATOM    498  N   GLU    50      22.492  27.698  55.921  1.00  9.92
ATOM    499  CA  GLU    50      21.339  26.969  55.465  1.00  9.92
ATOM    500  C   GLU    50      21.515  25.795  54.576  1.00  9.92
ATOM    501  O   GLU    50      21.886  25.896  53.408  1.00  9.92
ATOM    502  H   GLU    50      22.528  27.999  56.768  1.00  9.92
ATOM    503  CB  GLU    50      20.378  27.898  54.720  1.00  9.92
ATOM    504  CD  GLU    50      18.822  28.415  56.642  1.00  9.92
ATOM    505  CG  GLU    50      19.759  28.978  55.591  1.00  9.92
ATOM    506  OE1 GLU    50      18.340  27.277  56.459  1.00  9.92
ATOM    507  OE2 GLU    50      18.571  29.110  57.648  1.00  9.92
ATOM    508  N   ILE    51      21.390  24.607  55.194  1.00  8.87
ATOM    509  CA  ILE    51      21.278  23.450  54.427  1.00  8.87
ATOM    510  C   ILE    51      19.834  23.511  54.469  1.00  8.87
ATOM    511  O   ILE    51      19.171  23.103  55.421  1.00  8.87
ATOM    512  H   ILE    51      21.378  24.554  56.092  1.00  8.87
ATOM    513  CB  ILE    51      22.009  22.265  55.084  1.00  8.87
ATOM    514  CD1 ILE    51      24.251  23.028  54.140  1.00  8.87
ATOM    515  CG1 ILE    51      23.467  22.630  55.371  1.00  8.87
ATOM    516  CG2 ILE    51      21.898  21.022  54.214  1.00  8.87
ATOM    517  N   SER    52      19.306  24.147  53.423  1.00  8.99
ATOM    518  CA  SER    52      17.910  24.291  53.457  1.00  8.99
ATOM    519  C   SER    52      17.467  22.886  53.294  1.00  8.99
ATOM    520  O   SER    52      16.432  22.460  53.801  1.00  8.99
ATOM    521  H   SER    52      19.775  24.474  52.728  1.00  8.99
ATOM    522  CB  SER    52      17.443  25.250  52.360  1.00  8.99
ATOM    523  HG  SER    52      17.427  25.246  50.495  1.00  8.99
ATOM    524  OG  SER    52      17.687  24.710  51.073  1.00  8.99
ATOM    525  N   VAL    53      18.326  22.145  52.576  1.00  8.57
ATOM    526  CA  VAL    53      18.275  20.751  52.333  1.00  8.57
ATOM    527  C   VAL    53      16.924  20.371  51.930  1.00  8.57
ATOM    528  O   VAL    53      16.466  19.261  52.189  1.00  8.57
ATOM    529  H   VAL    53      18.995  22.638  52.230  1.00  8.57
ATOM    530  CB  VAL    53      18.717  19.946  53.569  1.00  8.57
ATOM    531  CG1 VAL    53      18.609  18.453  53.299  1.00  8.57
ATOM    532  CG2 VAL    53      20.137  20.318  53.967  1.00  8.57
ATOM    533  N   LYS    54      16.261  21.300  51.247  1.00  9.45
ATOM    534  CA  LYS    54      15.093  20.889  50.574  1.00  9.45
ATOM    535  C   LYS    54      15.546  21.101  49.194  1.00  9.45
ATOM    536  O   LYS    54      15.493  22.233  48.710  1.00  9.45
ATOM    537  H   LYS    54      16.527  22.158  51.203  1.00  9.45
ATOM    538  CB  LYS    54      13.891  21.719  51.031  1.00  9.45
ATOM    539  CD  LYS    54      12.328  22.382  52.879  1.00  9.45
ATOM    540  CE  LYS    54      11.981  22.214  54.349  1.00  9.45
ATOM    541  CG  LYS    54      13.527  21.530  52.494  1.00  9.45
ATOM    542 1HZ  LYS    54      10.625  22.912  55.602  1.00  9.45
ATOM    543 2HZ  LYS    54      10.094  22.786  54.255  1.00  9.45
ATOM    544 3HZ  LYS    54      10.974  23.894  54.589  1.00  9.45
ATOM    545  NZ  LYS    54      10.800  23.034  54.738  1.00  9.45
ATOM    546  N   GLY    55      15.989  20.010  48.536  1.00  9.91
ATOM    547  CA  GLY    55      16.666  20.226  47.300  1.00  9.91
ATOM    548  C   GLY    55      17.746  21.119  47.712  1.00  9.91
ATOM    549  O   GLY    55      17.880  22.260  47.267  1.00  9.91
ATOM    550  H   GLY    55      15.873  19.173  48.845  1.00  9.91
ATOM    551  N   PRO    56      18.443  20.524  48.628  1.00  9.20
ATOM    552  CA  PRO    56      19.353  21.230  49.461  1.00  9.20
ATOM    553  C   PRO    56      20.108  22.304  48.803  1.00  9.20
ATOM    554  O   PRO    56      20.950  22.026  47.949  1.00  9.20
ATOM    555  CB  PRO    56      20.319  20.150  49.952  1.00  9.20
ATOM    556  CD  PRO    56      18.660  18.987  48.678  1.00  9.20
ATOM    557  CG  PRO    56      19.525  18.888  49.903  1.00  9.20
ATOM    558  N   ASN    57      19.761  23.554  49.164  1.00  8.21
ATOM    559  CA  ASN    57      20.585  24.580  48.658  1.00  8.21
ATOM    560  C   ASN    57      21.849  24.232  49.282  1.00  8.21
ATOM    561  O   ASN    57      22.764  23.763  48.606  1.00  8.21
ATOM    562  H   ASN    57      19.060  23.758  49.690  1.00  8.21
ATOM    563  CB  ASN    57      20.011  25.953  49.014  1.00  8.21
ATOM    564  CG  ASN    57      18.773  26.294  48.208  1.00  8.21
ATOM    565  OD1 ASN    57      17.652  26.214  48.710  1.00  8.21
ATOM    566 1HD2 ASN    57      18.273  26.891  46.430  1.00  8.21
ATOM    567 2HD2 ASN    57      19.810  26.723  46.624  1.00  8.21
ATOM    568  ND2 ASN    57      18.974  26.677  46.953  1.00  8.21
ATOM    569  N   GLY    58      21.887  24.421  50.627  1.00  6.50
ATOM    570  CA  GLY    58      22.991  24.109  51.491  1.00  6.50
ATOM    571  C   GLY    58      24.210  24.486  50.756  1.00  6.50
ATOM    572  O   GLY    58      25.240  23.822  50.805  1.00  6.50
ATOM    573  H   GLY    58      21.134  24.775  50.969  1.00  6.50
ATOM    574  N   GLU    59      24.087  25.610  50.042  1.00  5.04
ATOM    575  CA  GLU    59      25.027  26.134  49.135  1.00  5.04
ATOM    576  C   GLU    59      26.144  26.506  49.970  1.00  5.04
ATOM    577  O   GLU    59      27.245  26.735  49.471  1.00  5.04
ATOM    578  H   GLU    59      23.311  26.043  50.186  1.00  5.04
ATOM    579  CB  GLU    59      24.423  27.302  48.353  1.00  5.04
ATOM    580  CD  GLU    59      22.737  28.082  46.642  1.00  5.04
ATOM    581  CG  GLU    59      23.312  26.900  47.397  1.00  5.04
ATOM    582  OE1 GLU    59      23.452  29.095  46.490  1.00  5.04
ATOM    583  OE2 GLU    59      21.571  27.996  46.201  1.00  5.04
ATOM    584  N   SER    60      25.887  26.633  51.280  1.00  3.93
ATOM    585  CA  SER    60      27.062  27.089  51.848  1.00  3.93
ATOM    586  C   SER    60      28.144  26.074  51.972  1.00  3.93
ATOM    587  O   SER    60      28.040  24.884  51.659  1.00  3.93
ATOM    588  H   SER    60      25.164  26.489  51.796  1.00  3.93
ATOM    589  CB  SER    60      26.796  27.662  53.242  1.00  3.93
ATOM    590  HG  SER    60      26.306  29.381  52.710  1.00  3.93
ATOM    591  OG  SER    60      25.947  28.794  53.174  1.00  3.93
ATOM    592  N   SER    61      29.310  26.634  52.282  1.00  2.78
ATOM    593  CA  SER    61      30.488  25.866  52.393  1.00  2.78
ATOM    594  C   SER    61      31.007  26.191  53.740  1.00  2.78
ATOM    595  O   SER    61      30.339  26.884  54.500  1.00  2.78
ATOM    596  H   SER    61      29.337  27.523  52.422  1.00  2.78
ATOM    597  CB  SER    61      31.459  26.207  51.261  1.00  2.78
ATOM    598  HG  SER    61      32.334  27.620  52.107  1.00  2.78
ATOM    599  OG  SER    61      31.938  27.535  51.383  1.00  2.78
ATOM    600  N   VAL    62      32.115  25.557  54.144  1.00  2.43
ATOM    601  CA  VAL    62      32.813  26.079  55.278  1.00  2.43
ATOM    602  C   VAL    62      32.357  25.685  56.641  1.00  2.43
ATOM    603  O   VAL    62      31.190  25.762  56.972  1.00  2.43
ATOM    604  H   VAL    62      32.424  24.823  53.724  1.00  2.43
ATOM    605  CB  VAL    62      32.820  27.619  55.277  1.00  2.43
ATOM    606  CG1 VAL    62      33.509  28.150  56.524  1.00  2.43
ATOM    607  CG2 VAL    62      33.500  28.147  54.023  1.00  2.43
ATOM    608  N   ILE    63      33.325  25.386  57.528  1.00  1.96
ATOM    609  CA  ILE    63      33.051  25.140  58.915  1.00  1.96
ATOM    610  C   ILE    63      33.595  26.364  59.639  1.00  1.96
ATOM    611  O   ILE    63      34.680  26.825  59.253  1.00  1.96
ATOM    612  H   ILE    63      34.170  25.343  57.222  1.00  1.96
ATOM    613  CB  ILE    63      33.685  23.819  59.390  1.00  1.96
ATOM    614  CD1 ILE    63      31.694  22.444  58.587  1.00  1.96
ATOM    615  CG1 ILE    63      33.191  22.652  58.532  1.00  1.96
ATOM    616  CG2 ILE    63      33.403  23.594  60.868  1.00  1.96
ATOM    617  N   HIS    64      32.901  26.927  60.701  1.00  2.32
ATOM    618  CA  HIS    64      33.449  28.202  60.991  1.00  2.32
ATOM    619  C   HIS    64      34.278  28.097  62.222  1.00  2.32
ATOM    620  O   HIS    64      33.932  27.381  63.159  1.00  2.32
ATOM    621  H   HIS    64      32.210  26.614  61.185  1.00  2.32
ATOM    622  CB  HIS    64      32.336  29.239  61.156  1.00  2.32
ATOM    623  CG  HIS    64      32.836  30.632  61.380  1.00  2.32
ATOM    624  ND1 HIS    64      33.493  31.353  60.406  1.00  2.32
ATOM    625  CE1 HIS    64      33.817  32.561  60.900  1.00  2.32
ATOM    626  CD2 HIS    64      32.825  31.573  62.491  1.00  2.32
ATOM    627  HE2 HIS    64      33.537  33.449  62.688  1.00  2.32
ATOM    628  NE2 HIS    64      33.420  32.700  62.150  1.00  2.32
ATOM    629  N   ASP    65      35.449  28.760  62.247  1.00  2.63
ATOM    630  CA  ASP    65      36.053  28.722  63.532  1.00  2.63
ATOM    631  C   ASP    65      35.610  29.997  64.169  1.00  2.63
ATOM    632  O   ASP    65      35.849  31.083  63.653  1.00  2.63
ATOM    633  H   ASP    65      35.855  29.194  61.571  1.00  2.63
ATOM    634  CB  ASP    65      37.572  28.585  63.406  1.00  2.63
ATOM    635  CG  ASP    65      38.258  28.453  64.752  1.00  2.63
ATOM    636  OD1 ASP    65      38.235  27.342  65.323  1.00  2.63
ATOM    637  OD2 ASP    65      38.819  29.459  65.234  1.00  2.63
ATOM    638  N   ARG    66      34.897  29.896  65.300  1.00  2.81
ATOM    639  CA  ARG    66      34.332  31.068  65.898  1.00  2.81
ATOM    640  C   ARG    66      35.388  32.011  66.364  1.00  2.81
ATOM    641  O   ARG    66      35.194  33.223  66.322  1.00  2.81
ATOM    642  H   ARG    66      34.774  29.091  65.683  1.00  2.81
ATOM    643  CB  ARG    66      33.424  30.687  67.069  1.00  2.81
ATOM    644  CD  ARG    66      31.818  32.601  66.829  1.00  2.81
ATOM    645  HE  ARG    66      31.271  33.802  68.339  1.00  2.81
ATOM    646  NE  ARG    66      31.160  33.727  67.489  1.00  2.81
ATOM    647  CG  ARG    66      32.773  31.874  67.761  1.00  2.81
ATOM    648  CZ  ARG    66      30.413  34.628  66.860  1.00  2.81
ATOM    649 1HH1 ARG    66      29.976  35.677  68.391  1.00  2.81
ATOM    650 2HH1 ARG    66      29.371  36.202  67.135  1.00  2.81
ATOM    651  NH1 ARG    66      29.854  35.618  67.542  1.00  2.81
ATOM    652 1HH2 ARG    66      30.588  33.895  65.108  1.00  2.81
ATOM    653 2HH2 ARG    66      29.742  35.120  65.143  1.00  2.81
ATOM    654  NH2 ARG    66      30.226  34.537  65.550  1.00  2.81
ATOM    655  N   LYS    67      36.518  31.505  66.879  1.00  3.12
ATOM    656  CA  LYS    67      37.444  32.463  67.400  1.00  3.12
ATOM    657  C   LYS    67      37.928  33.375  66.312  1.00  3.12
ATOM    658  O   LYS    67      37.846  34.595  66.443  1.00  3.12
ATOM    659  H   LYS    67      36.713  30.627  66.911  1.00  3.12
ATOM    660  CB  LYS    67      38.626  31.757  68.068  1.00  3.12
ATOM    661  CD  LYS    67      40.773  31.937  69.355  1.00  3.12
ATOM    662  CE  LYS    67      41.820  32.880  69.924  1.00  3.12
ATOM    663  CG  LYS    67      39.655  32.702  68.667  1.00  3.12
ATOM    664 1HZ  LYS    67      43.516  32.725  70.921  1.00  3.12
ATOM    665 2HZ  LYS    67      43.322  31.604  70.017  1.00  3.12
ATOM    666 3HZ  LYS    67      42.590  31.661  71.271  1.00  3.12
ATOM    667  NZ  LYS    67      42.923  32.144  70.601  1.00  3.12
ATOM    668  N   SER    68      38.451  32.812  65.207  1.00  3.34
ATOM    669  CA  SER    68      38.964  33.651  64.159  1.00  3.34
ATOM    670  C   SER    68      37.865  34.201  63.299  1.00  3.34
ATOM    671  O   SER    68      37.965  35.320  62.802  1.00  3.34
ATOM    672  H   SER    68      38.481  31.917  65.122  1.00  3.34
ATOM    673  CB  SER    68      39.960  32.878  63.293  1.00  3.34
ATOM    674  HG  SER    68      38.970  31.306  63.127  1.00  3.34
ATOM    675  OG  SER    68      39.316  31.832  62.586  1.00  3.34
ATOM    676  N   GLY    69      36.769  33.445  63.100  1.00  3.09
ATOM    677  CA  GLY    69      35.733  33.900  62.213  1.00  3.09
ATOM    678  C   GLY    69      36.100  33.480  60.824  1.00  3.09
ATOM    679  O   GLY    69      35.655  34.068  59.838  1.00  3.09
ATOM    680  H   GLY    69      36.685  32.655  63.522  1.00  3.09
ATOM    681  N   LYS    70      36.921  32.421  60.719  1.00  2.94
ATOM    682  CA  LYS    70      37.394  31.992  59.439  1.00  2.94
ATOM    683  C   LYS    70      36.555  30.880  58.916  1.00  2.94
ATOM    684  O   LYS    70      36.119  29.986  59.640  1.00  2.94
ATOM    685  H   LYS    70      37.173  31.981  61.463  1.00  2.94
ATOM    686  CB  LYS    70      38.858  31.558  59.527  1.00  2.94
ATOM    687  CD  LYS    70      41.256  32.187  59.922  1.00  2.94
ATOM    688  CE  LYS    70      42.212  33.301  60.314  1.00  2.94
ATOM    689  CG  LYS    70      39.819  32.681  59.883  1.00  2.94
ATOM    690 1HZ  LYS    70      44.148  33.495  60.643  1.00  2.94
ATOM    691 2HZ  LYS    70      43.876  32.494  59.625  1.00  2.94
ATOM    692 3HZ  LYS    70      43.669  32.178  61.028  1.00  2.94
ATOM    693  NZ  LYS    70      43.617  32.819  60.412  1.00  2.94
ATOM    694  N   LYS    71      36.320  30.928  57.595  1.00  2.75
ATOM    695  CA  LYS    71      35.523  29.929  56.965  1.00  2.75
ATOM    696  C   LYS    71      36.467  28.945  56.370  1.00  2.75
ATOM    697  O   LYS    71      37.428  29.328  55.703  1.00  2.75
ATOM    698  H   LYS    71      36.670  31.598  57.107  1.00  2.75
ATOM    699  CB  LYS    71      34.600  30.560  55.920  1.00  2.75
ATOM    700  CD  LYS    71      34.358  31.847  53.779  1.00  2.75
ATOM    701  CE  LYS    71      35.089  32.483  52.608  1.00  2.75
ATOM    702  CG  LYS    71      35.333  31.228  54.768  1.00  2.75
ATOM    703 1HZ  LYS    71      34.608  33.478  50.973  1.00  2.75
ATOM    704 2HZ  LYS    71      33.680  33.751  52.058  1.00  2.75
ATOM    705 3HZ  LYS    71      33.592  32.500  51.323  1.00  2.75
ATOM    706  NZ  LYS    71      34.148  33.116  51.644  1.00  2.75
ATOM    707  N   PHE    72      36.244  27.637  56.600  1.00  2.32
ATOM    708  CA  PHE    72      37.197  26.769  55.982  1.00  2.32
ATOM    709  C   PHE    72      36.570  25.536  55.434  1.00  2.32
ATOM    710  O   PHE    72      35.439  25.176  55.742  1.00  2.32
ATOM    711  H   PHE    72      35.572  27.292  57.090  1.00  2.32
ATOM    712  CB  PHE    72      38.293  26.382  56.977  1.00  2.32
ATOM    713  CG  PHE    72      39.066  27.553  57.513  1.00  2.32
ATOM    714  CZ  PHE    72      40.501  29.719  58.500  1.00  2.32
ATOM    715  CD1 PHE    72      38.638  28.223  58.646  1.00  2.32
ATOM    716  CE1 PHE    72      39.349  29.300  59.139  1.00  2.32
ATOM    717  CD2 PHE    72      40.221  27.984  56.885  1.00  2.32
ATOM    718  CE2 PHE    72      40.932  29.061  57.378  1.00  2.32
ATOM    719  N   SER    73      37.315  24.840  54.567  1.00  2.34
ATOM    720  CA  SER    73      36.790  23.638  54.004  1.00  2.34
ATOM    721  C   SER    73      36.757  22.638  55.107  1.00  2.34
ATOM    722  O   SER    73      36.880  22.960  56.285  1.00  2.34
ATOM    723  H   SER    73      38.138  25.122  54.338  1.00  2.34
ATOM    724  CB  SER    73      37.647  23.181  52.822  1.00  2.34
ATOM    725  HG  SER    73      39.312  23.372  53.639  1.00  2.34
ATOM    726  OG  SER    73      38.924  22.747  53.255  1.00  2.34
ATOM    727  N   ILE    74      36.409  21.400  54.757  1.00  1.99
ATOM    728  CA  ILE    74      36.446  20.321  55.689  1.00  1.99
ATOM    729  C   ILE    74      37.869  19.982  56.034  1.00  1.99
ATOM    730  O   ILE    74      38.199  19.761  57.195  1.00  1.99
ATOM    731  H   ILE    74      36.146  21.253  53.909  1.00  1.99
ATOM    732  CB  ILE    74      35.717  19.079  55.144  1.00  1.99
ATOM    733  CD1 ILE    74      33.506  19.810  56.182  1.00  1.99
ATOM    734  CG1 ILE    74      34.233  19.385  54.926  1.00  1.99
ATOM    735  CG2 ILE    74      35.920  17.892  56.072  1.00  1.99
ATOM    736  N   GLU    75      38.747  19.913  55.017  1.00  2.37
ATOM    737  CA  GLU    75      40.109  19.507  55.211  1.00  2.37
ATOM    738  C   GLU    75      40.785  20.529  56.062  1.00  2.37
ATOM    739  O   GLU    75      41.576  20.193  56.946  1.00  2.37
ATOM    740  H   GLU    75      38.456  20.132  54.194  1.00  2.37
ATOM    741  CB  GLU    75      40.815  19.339  53.864  1.00  2.37
ATOM    742  CD  GLU    75      42.355  17.460  54.555  1.00  2.37
ATOM    743  CG  GLU    75      42.252  18.856  53.973  1.00  2.37
ATOM    744  OE1 GLU    75      41.343  16.728  54.524  1.00  2.37
ATOM    745  OE2 GLU    75      43.446  17.098  55.042  1.00  2.37
ATOM    746  N   GLU    76      40.488  21.820  55.795  1.00  2.36
ATOM    747  CA  GLU    76      41.206  22.844  56.487  1.00  2.36
ATOM    748  C   GLU    76      40.837  22.797  57.932  1.00  2.36
ATOM    749  O   GLU    76      41.677  23.007  58.801  1.00  2.36
ATOM    750  H   GLU    76      39.854  22.041  55.196  1.00  2.36
ATOM    751  CB  GLU    76      40.903  24.215  55.880  1.00  2.36
ATOM    752  CD  GLU    76      41.098  25.760  53.891  1.00  2.36
ATOM    753  CG  GLU    76      41.469  24.415  54.483  1.00  2.36
ATOM    754  OE1 GLU    76      39.903  25.968  53.591  1.00  2.36
ATOM    755  OE2 GLU    76      42.002  26.606  53.725  1.00  2.36
ATOM    756  N   ALA    77      39.545  22.540  58.207  1.00  1.95
ATOM    757  CA  ALA    77      39.009  22.501  59.538  1.00  1.95
ATOM    758  C   ALA    77      39.672  21.385  60.303  1.00  1.95
ATOM    759  O   ALA    77      39.955  21.522  61.491  1.00  1.95
ATOM    760  H   ALA    77      39.008  22.388  57.501  1.00  1.95
ATOM    761  CB  ALA    77      37.499  22.319  59.497  1.00  1.95
ATOM    762  N   LEU    78      39.902  20.226  59.650  1.00  2.04
ATOM    763  CA  LEU    78      40.502  19.110  60.340  1.00  2.04
ATOM    764  C   LEU    78      41.893  19.464  60.739  1.00  2.04
ATOM    765  O   LEU    78      42.351  19.126  61.830  1.00  2.04
ATOM    766  H   LEU    78      39.680  20.151  58.781  1.00  2.04
ATOM    767  CB  LEU    78      40.487  17.862  59.455  1.00  2.04
ATOM    768  CG  LEU    78      41.059  16.585  60.074  1.00  2.04
ATOM    769  CD1 LEU    78      40.293  16.207  61.332  1.00  2.04
ATOM    770  CD2 LEU    78      41.029  15.442  59.072  1.00  2.04
ATOM    771  N   GLN    79      42.609  20.162  59.835  1.00  2.38
ATOM    772  CA  GLN    79      43.983  20.489  60.089  1.00  2.38
ATOM    773  C   GLN    79      44.054  21.381  61.297  1.00  2.38
ATOM    774  O   GLN    79      44.903  21.198  62.170  1.00  2.38
ATOM    775  H   GLN    79      42.219  20.423  59.067  1.00  2.38
ATOM    776  CB  GLN    79      44.609  21.160  58.865  1.00  2.38
ATOM    777  CD  GLN    79      45.328  20.949  56.453  1.00  2.38
ATOM    778  CG  GLN    79      44.815  20.227  57.683  1.00  2.38
ATOM    779  OE1 GLN    79      45.504  22.167  56.465  1.00  2.38
ATOM    780 1HE2 GLN    79      45.875  20.577  54.628  1.00  2.38
ATOM    781 2HE2 GLN    79      45.427  19.310  55.418  1.00  2.38
ATOM    782  NE2 GLN    79      45.570  20.198  55.385  1.00  2.38
ATOM    783  N   SER    80      43.139  22.370  61.373  1.00  2.23
ATOM    784  CA  SER    80      43.137  23.332  62.448  1.00  2.23
ATOM    785  C   SER    80      42.781  22.654  63.744  1.00  2.23
ATOM    786  O   SER    80      43.149  23.125  64.823  1.00  2.23
ATOM    787  H   SER    80      42.516  22.418  60.725  1.00  2.23
ATOM    788  CB  SER    80      42.160  24.470  62.147  1.00  2.23
ATOM    789  HG  SER    80      40.720  23.418  61.601  1.00  2.23
ATOM    790  OG  SER    80      40.819  24.011  62.172  1.00  2.23
ATOM    791  N   GLY    81      42.055  21.520  63.680  1.00  2.10
ATOM    792  CA  GLY    81      41.697  20.843  64.895  1.00  2.10
ATOM    793  C   GLY    81      40.282  21.187  65.241  1.00  2.10
ATOM    794  O   GLY    81      39.779  20.820  66.303  1.00  2.10
ATOM    795  H   GLY    81      41.795  21.187  62.886  1.00  2.10
ATOM    796  N   ARG    82      39.597  21.926  64.354  1.00  1.70
ATOM    797  CA  ARG    82      38.235  22.267  64.628  1.00  1.70
ATOM    798  C   ARG    82      37.356  21.045  64.570  1.00  1.70
ATOM    799  O   ARG    82      36.320  21.039  65.224  1.00  1.70
ATOM    800  H   ARG    82      39.987  22.207  63.593  1.00  1.70
ATOM    801  CB  ARG    82      37.738  23.324  63.640  1.00  1.70
ATOM    802  CD  ARG    82      35.967  24.985  63.006  1.00  1.70
ATOM    803  HE  ARG    82      35.266  24.047  61.378  1.00  1.70
ATOM    804  NE  ARG    82      35.919  24.557  61.610  1.00  1.70
ATOM    805  CG  ARG    82      36.342  23.846  63.939  1.00  1.70
ATOM    806  CZ  ARG    82      36.815  24.904  60.691  1.00  1.70
ATOM    807 1HH1 ARG    82      36.031  23.957  59.232  1.00  1.70
ATOM    808 2HH1 ARG    82      37.270  24.690  58.851  1.00  1.70
ATOM    809  NH1 ARG    82      36.691  24.466  59.446  1.00  1.70
ATOM    810 1HH2 ARG    82      37.913  25.972  61.828  1.00  1.70
ATOM    811 2HH2 ARG    82      38.412  25.913  60.425  1.00  1.70
ATOM    812  NH2 ARG    82      37.832  25.688  61.020  1.00  1.70
ATOM    813  N   LEU    83      37.666  19.993  63.771  1.00  1.65
ATOM    814  CA  LEU    83      36.774  18.847  63.836  1.00  1.65
ATOM    815  C   LEU    83      37.556  17.541  63.901  1.00  1.65
ATOM    816  O   LEU    83      38.684  17.450  63.433  1.00  1.65
ATOM    817  H   LEU    83      38.378  19.978  63.221  1.00  1.65
ATOM    818  CB  LEU    83      35.831  18.833  62.631  1.00  1.65
ATOM    819  CG  LEU    83      36.492  18.742  61.254  1.00  1.65
ATOM    820  CD1 LEU    83      36.871  17.304  60.934  1.00  1.65
ATOM    821  CD2 LEU    83      35.572  19.299  60.178  1.00  1.65
ATOM    822  N   THR    84      36.967  16.463  64.462  1.00  1.92
ATOM    823  CA  THR    84      37.670  15.207  64.656  1.00  1.92
ATOM    824  C   THR    84      37.686  14.358  63.376  1.00  1.92
ATOM    825  O   THR    84      37.102  14.779  62.382  1.00  1.92
ATOM    826  H   THR    84      36.108  16.542  64.719  1.00  1.92
ATOM    827  CB  THR    84      37.047  14.382  65.797  1.00  1.92
ATOM    828  HG1 THR    84      35.255  14.712  65.333  1.00  1.92
ATOM    829  OG1 THR    84      35.703  14.023  65.452  1.00  1.92
ATOM    830  CG2 THR    84      37.019  15.190  67.085  1.00  1.92
ATOM    831  N   PRO    85      38.402  13.215  63.327  1.00  2.20
ATOM    832  CA  PRO    85      38.415  12.307  62.172  1.00  2.20
ATOM    833  C   PRO    85      37.087  11.705  61.660  1.00  2.20
ATOM    834  O   PRO    85      36.823  11.701  60.446  1.00  2.20
ATOM    835  CB  PRO    85      39.308  11.149  62.622  1.00  2.20
ATOM    836  CD  PRO    85      39.436  12.755  64.392  1.00  2.20
ATOM    837  CG  PRO    85      40.246  11.761  63.608  1.00  2.20
ATOM    838  N   ALA    86      36.236  11.162  62.560  1.00  2.37
ATOM    839  CA  ALA    86      34.948  10.610  62.183  1.00  2.37
ATOM    840  C   ALA    86      34.099  11.742  61.723  1.00  2.37
ATOM    841  O   ALA    86      33.307  11.663  60.763  1.00  2.37
ATOM    842  H   ALA    86      36.495  11.151  63.422  1.00  2.37
ATOM    843  CB  ALA    86      34.326   9.866  63.355  1.00  2.37
ATOM    844  N   HIS    87      34.278  12.843  62.482  1.00  1.99
ATOM    845  CA  HIS    87      33.473  13.962  62.211  1.00  1.99
ATOM    846  C   HIS    87      33.849  14.412  60.857  1.00  1.99
ATOM    847  O   HIS    87      32.942  14.784  60.149  1.00  1.99
ATOM    848  H   HIS    87      34.888  12.877  63.143  1.00  1.99
ATOM    849  CB  HIS    87      33.681  15.042  63.275  1.00  1.99
ATOM    850  CG  HIS    87      33.100  14.694  64.610  1.00  1.99
ATOM    851  HD1 HIS    87      34.348  15.743  65.873  1.00  1.99
ATOM    852  ND1 HIS    87      33.616  15.175  65.794  1.00  1.99
ATOM    853  CE1 HIS    87      32.888  14.692  66.817  1.00  1.99
ATOM    854  CD2 HIS    87      31.990  13.877  65.079  1.00  1.99
ATOM    855  NE2 HIS    87      31.911  13.913  66.395  1.00  1.99
ATOM    856  N   TYR    88      35.143  14.355  60.452  1.00  1.88
ATOM    857  CA  TYR    88      35.676  14.803  59.173  1.00  1.88
ATOM    858  C   TYR    88      35.038  13.990  58.083  1.00  1.88
ATOM    859  O   TYR    88      34.746  14.524  57.024  1.00  1.88
ATOM    860  H   TYR    88      35.693  13.997  61.068  1.00  1.88
ATOM    861  CB  TYR    88      37.200  14.672  59.152  1.00  1.88
ATOM    862  CG  TYR    88      37.836  15.123  57.857  1.00  1.88
ATOM    863  HH  TYR    88      39.877  17.149  54.393  1.00  1.88
ATOM    864  OH  TYR    88      39.589  16.376  54.300  1.00  1.88
ATOM    865  CZ  TYR    88      39.008  15.960  55.476  1.00  1.88
ATOM    866  CD1 TYR    88      38.400  16.387  57.743  1.00  1.88
ATOM    867  CE1 TYR    88      38.983  16.807  56.562  1.00  1.88
ATOM    868  CD2 TYR    88      37.871  14.282  56.752  1.00  1.88
ATOM    869  CE2 TYR    88      38.450  14.685  55.563  1.00  1.88
ATOM    870  N   ASP    89      34.845  12.665  58.250  1.00  2.22
ATOM    871  CA  ASP    89      34.236  11.946  57.149  1.00  2.22
ATOM    872  C   ASP    89      32.819  12.417  56.902  1.00  2.22
ATOM    873  O   ASP    89      32.343  12.592  55.768  1.00  2.22
ATOM    874  H   ASP    89      35.076  12.226  59.001  1.00  2.22
ATOM    875  CB  ASP    89      34.247  10.440  57.421  1.00  2.22
ATOM    876  CG  ASP    89      35.635   9.840  57.319  1.00  2.22
ATOM    877  OD1 ASP    89      36.535  10.514  56.776  1.00  2.22
ATOM    878  OD2 ASP    89      35.822   8.695  57.781  1.00  2.22
ATOM    879  N   ARG    90      32.088  12.631  58.004  1.00  2.29
ATOM    880  CA  ARG    90      30.717  13.016  57.836  1.00  2.29
ATOM    881  C   ARG    90      30.621  14.363  57.169  1.00  2.29
ATOM    882  O   ARG    90      29.770  14.602  56.308  1.00  2.29
ATOM    883  H   ARG    90      32.432  12.540  58.831  1.00  2.29
ATOM    884  CB  ARG    90      29.998  13.039  59.186  1.00  2.29
ATOM    885  CD  ARG    90      29.017  11.758  61.109  1.00  2.29
ATOM    886  HE  ARG    90      29.423  10.219  62.329  1.00  2.29
ATOM    887  NE  ARG    90      28.843  10.450  61.735  1.00  2.29
ATOM    888  CG  ARG    90      29.762  11.663  59.787  1.00  2.29
ATOM    889  CZ  ARG    90      27.857   9.608  61.445  1.00  2.29
ATOM    890 1HH1 ARG    90      28.368   8.225  62.656  1.00  2.29
ATOM    891 2HH1 ARG    90      27.141   7.894  61.878  1.00  2.29
ATOM    892  NH1 ARG    90      27.779   8.439  62.066  1.00  2.29
ATOM    893 1HH2 ARG    90      27.001  10.695  60.133  1.00  2.29
ATOM    894 2HH2 ARG    90      26.312   9.392  60.348  1.00  2.29
ATOM    895  NH2 ARG    90      26.950   9.937  60.535  1.00  2.29
ATOM    896  N   TYR    91      31.525  15.278  57.558  1.00  2.03
ATOM    897  CA  TYR    91      31.558  16.611  57.020  1.00  2.03
ATOM    898  C   TYR    91      31.838  16.516  55.549  1.00  2.03
ATOM    899  O   TYR    91      31.393  17.402  54.839  1.00  2.03
ATOM    900  H   TYR    91      32.125  15.029  58.180  1.00  2.03
ATOM    901  CB  TYR    91      32.611  17.454  57.741  1.00  2.03
ATOM    902  CG  TYR    91      32.219  17.854  59.146  1.00  2.03
ATOM    903  HH  TYR    91      30.352  18.687  63.156  1.00  2.03
ATOM    904  OH  TYR    91      31.127  18.946  63.006  1.00  2.03
ATOM    905  CZ  TYR    91      31.490  18.585  61.729  1.00  2.03
ATOM    906  CD1 TYR    91      30.964  17.539  59.651  1.00  2.03
ATOM    907  CE1 TYR    91      30.598  17.900  60.934  1.00  2.03
ATOM    908  CD2 TYR    91      33.106  18.545  59.962  1.00  2.03
ATOM    909  CE2 TYR    91      32.756  18.914  61.247  1.00  2.03
ATOM    910  N   VAL    92      32.693  15.567  55.069  1.00  2.20
ATOM    911  CA  VAL    92      33.024  15.474  53.653  1.00  2.20
ATOM    912  C   VAL    92      31.785  15.133  52.911  1.00  2.20
ATOM    913  O   VAL    92      31.560  15.621  51.806  1.00  2.20
ATOM    914  H   VAL    92      33.056  14.988  55.655  1.00  2.20
ATOM    915  CB  VAL    92      34.134  14.437  53.400  1.00  2.20
ATOM    916  CG1 VAL    92      34.315  14.204  51.908  1.00  2.20
ATOM    917  CG2 VAL    92      35.441  14.890  54.034  1.00  2.20
ATOM    918  N   ASN    93      30.951  14.252  53.486  1.00  2.60
ATOM    919  CA  ASN    93      29.753  13.934  52.769  1.00  2.60
ATOM    920  C   ASN    93      28.866  15.159  52.638  1.00  2.60
ATOM    921  O   ASN    93      28.273  15.430  51.589  1.00  2.60
ATOM    922  H   ASN    93      31.115  13.866  54.283  1.00  2.60
ATOM    923  CB  ASN    93      29.005  12.790  53.456  1.00  2.60
ATOM    924  CG  ASN    93      29.685  11.449  53.263  1.00  2.60
ATOM    925  OD1 ASN    93      30.494  11.279  52.351  1.00  2.60
ATOM    926 1HD2 ASN    93      29.734   9.677  54.053  1.00  2.60
ATOM    927 2HD2 ASN    93      28.763  10.658  54.776  1.00  2.60
ATOM    928  ND2 ASN    93      29.359  10.492  54.123  1.00  2.60
ATOM    929  N   LYS    94      28.740  15.950  53.716  1.00  2.56
ATOM    930  CA  LYS    94      27.878  17.109  53.652  1.00  2.56
ATOM    931  C   LYS    94      28.398  18.113  52.632  1.00  2.56
ATOM    932  O   LYS    94      27.622  18.820  51.988  1.00  2.56
ATOM    933  H   LYS    94      29.187  15.763  54.474  1.00  2.56
ATOM    934  CB  LYS    94      27.760  17.765  55.029  1.00  2.56
ATOM    935  CD  LYS    94      25.520  16.832  55.672  1.00  2.56
ATOM    936  CE  LYS    94      24.729  16.102  56.745  1.00  2.56
ATOM    937  CG  LYS    94      26.990  16.939  56.046  1.00  2.56
ATOM    938 1HZ  LYS    94      22.866  15.511  57.016  1.00  2.56
ATOM    939 2HZ  LYS    94      23.241  15.472  55.613  1.00  2.56
ATOM    940 3HZ  LYS    94      22.930  16.742  56.247  1.00  2.56
ATOM    941  NZ  LYS    94      23.298  15.941  56.367  1.00  2.56
ATOM    942  N   ASP    95      29.732  18.273  52.515  1.00  2.51
ATOM    943  CA  ASP    95      30.342  19.197  51.581  1.00  2.51
ATOM    944  C   ASP    95      30.062  18.745  50.175  1.00  2.51
ATOM    945  O   ASP    95      29.999  19.561  49.261  1.00  2.51
ATOM    946  H   ASP    95      30.249  17.771  53.054  1.00  2.51
ATOM    947  CB  ASP    95      31.847  19.299  51.834  1.00  2.51
ATOM    948  CG  ASP    95      32.491  20.438  51.069  1.00  2.51
ATOM    949  OD1 ASP    95      32.112  21.604  51.309  1.00  2.51
ATOM    950  OD2 ASP    95      33.375  20.166  50.229  1.00  2.51
ATOM    951  N   MET    96      29.981  17.422  49.932  1.00  2.80
ATOM    952  CA  MET    96      29.657  16.977  48.597  1.00  2.80
ATOM    953  C   MET    96      28.253  17.404  48.292  1.00  2.80
ATOM    954  O   MET    96      27.939  17.694  47.138  1.00  2.80
ATOM    955  H   MET    96      30.125  16.819  50.585  1.00  2.80
ATOM    956  CB  MET    96      29.825  15.461  48.482  1.00  2.80
ATOM    957  SD  MET    96      32.345  15.767  47.374  1.00  2.80
ATOM    958  CE  MET    96      31.665  15.119  45.848  1.00  2.80
ATOM    959  CG  MET    96      31.265  14.985  48.587  1.00  2.80
ATOM    960  N   SER    97      27.356  17.413  49.310  1.00  3.47
ATOM    961  CA  SER    97      26.006  17.857  49.050  1.00  3.47
ATOM    962  C   SER    97      26.049  19.297  48.640  1.00  3.47
ATOM    963  O   SER    97      25.336  19.713  47.726  1.00  3.47
ATOM    964  H   SER    97      27.591  17.148  50.137  1.00  3.47
ATOM    965  CB  SER    97      25.127  17.653  50.286  1.00  3.47
ATOM    966  HG  SER    97      25.710  15.935  50.718  1.00  3.47
ATOM    967  OG  SER    97      24.966  16.275  50.575  1.00  3.47
ATOM    968  N   ILE    98      26.880  20.115  49.320  1.00  3.46
ATOM    969  CA  ILE    98      26.864  21.502  48.960  1.00  3.46
ATOM    970  C   ILE    98      27.404  21.710  47.556  1.00  3.46
ATOM    971  O   ILE    98      26.814  22.415  46.734  1.00  3.46
ATOM    972  H   ILE    98      27.428  19.826  49.973  1.00  3.46
ATOM    973  CB  ILE    98      27.668  22.354  49.960  1.00  3.46
ATOM    974  CD1 ILE    98      27.835  22.936  52.436  1.00  3.46
ATOM    975  CG1 ILE    98      26.981  22.360  51.328  1.00  3.46
ATOM    976  CG2 ILE    98      27.868  23.762  49.420  1.00  3.46
ATOM    977  N   GLN    99      28.550  21.082  47.222  1.00  3.38
ATOM    978  CA  GLN    99      29.139  21.308  45.924  1.00  3.38
ATOM    979  C   GLN    99      28.262  20.788  44.830  1.00  3.38
ATOM    980  O   GLN    99      28.076  21.406  43.777  1.00  3.38
ATOM    981  H   GLN    99      28.947  20.524  47.805  1.00  3.38
ATOM    982  CB  GLN    99      30.520  20.655  45.841  1.00  3.38
ATOM    983  CD  GLN    99      32.907  20.598  46.665  1.00  3.38
ATOM    984  CG  GLN    99      31.574  21.319  46.711  1.00  3.38
ATOM    985  OE1 GLN    99      32.965  19.397  46.399  1.00  3.38
ATOM    986 1HE2 GLN    99      34.800  20.951  46.910  1.00  3.38
ATOM    987 2HE2 GLN    99      33.898  22.206  47.114  1.00  3.38
ATOM    988  NE2 GLN    99      33.984  21.330  46.924  1.00  3.38
ATOM    989  N   GLU   100      27.717  19.601  45.089  1.00  3.67
ATOM    990  CA  GLU   100      26.802  18.869  44.284  1.00  3.67
ATOM    991  C   GLU   100      27.352  17.512  44.223  1.00  3.67
ATOM    992  O   GLU   100      28.565  17.308  44.260  1.00  3.67
ATOM    993  H   GLU   100      27.992  19.265  45.877  1.00  3.67
ATOM    994  CB  GLU   100      26.654  19.524  42.909  1.00  3.67
ATOM    995  CD  GLU   100      25.473  19.561  40.677  1.00  3.67
ATOM    996  CG  GLU   100      25.636  18.849  42.006  1.00  3.67
ATOM    997  OE1 GLU   100      25.740  20.779  40.619  1.00  3.67
ATOM    998  OE2 GLU   100      25.079  18.900  39.694  1.00  3.67
ATOM    999  N   LEU   101      26.464  16.524  44.188  1.00  3.24
ATOM   1000  CA  LEU   101      27.044  15.247  44.044  1.00  3.24
ATOM   1001  C   LEU   101      27.478  15.251  42.633  1.00  3.24
ATOM   1002  O   LEU   101      26.711  15.656  41.757  1.00  3.24
ATOM   1003  H   LEU   101      25.570  16.608  44.246  1.00  3.24
ATOM   1004  CB  LEU   101      26.031  14.156  44.395  1.00  3.24
ATOM   1005  CG  LEU   101      26.542  12.714  44.345  1.00  3.24
ATOM   1006  CD1 LEU   101      27.597  12.481  45.415  1.00  3.24
ATOM   1007  CD2 LEU   101      25.394  11.731  44.510  1.00  3.24
ATOM   1008  N   ALA   102      28.745  14.878  42.383  1.00  3.74
ATOM   1009  CA  ALA   102      29.068  14.738  41.006  1.00  3.74
ATOM   1010  C   ALA   102      28.144  13.648  40.641  1.00  3.74
ATOM   1011  O   ALA   102      28.044  12.664  41.374  1.00  3.74
ATOM   1012  H   ALA   102      29.371  14.720  43.010  1.00  3.74
ATOM   1013  CB  ALA   102      30.549  14.438  40.837  1.00  3.74
ATOM   1014  N   VAL   103      27.403  13.827  39.538  1.00  5.17
ATOM   1015  CA  VAL   103      26.415  12.847  39.269  1.00  5.17
ATOM   1016  C   VAL   103      27.188  11.624  39.018  1.00  5.17
ATOM   1017  O   VAL   103      28.237  11.663  38.375  1.00  5.17
ATOM   1018  H   VAL   103      27.508  14.525  38.980  1.00  5.17
ATOM   1019  CB  VAL   103      25.515  13.261  38.090  1.00  5.17
ATOM   1020  CG1 VAL   103      24.562  12.134  37.726  1.00  5.17
ATOM   1021  CG2 VAL   103      24.744  14.528  38.427  1.00  5.17
ATOM   1022  N   LEU   104      26.737  10.524  39.628  1.00  6.29
ATOM   1023  CA  LEU   104      27.447   9.330  39.362  1.00  6.29
ATOM   1024  C   LEU   104      27.268   9.164  37.909  1.00  6.29
ATOM   1025  O   LEU   104      28.210   8.865  37.176  1.00  6.29
ATOM   1026  H   LEU   104      26.027  10.512  40.181  1.00  6.29
ATOM   1027  CB  LEU   104      26.894   8.179  40.204  1.00  6.29
ATOM   1028  CG  LEU   104      27.149   8.257  41.711  1.00  6.29
ATOM   1029  CD1 LEU   104      26.396   7.156  42.442  1.00  6.29
ATOM   1030  CD2 LEU   104      28.638   8.167  42.009  1.00  6.29
ATOM   1031  N   VAL   105      26.025   9.376  37.455  1.00  7.46
ATOM   1032  CA  VAL   105      25.858   9.228  36.058  1.00  7.46
ATOM   1033  C   VAL   105      26.409  10.358  35.241  1.00  7.46
ATOM   1034  O   VAL   105      27.298  10.164  34.415  1.00  7.46
ATOM   1035  H   VAL   105      25.322   9.598  37.971  1.00  7.46
ATOM   1036  CB  VAL   105      24.375   9.054  35.682  1.00  7.46
ATOM   1037  CG1 VAL   105      24.200   9.090  34.172  1.00  7.46
ATOM   1038  CG2 VAL   105      23.829   7.755  36.255  1.00  7.46
ATOM   1039  N   SER   106      25.930  11.589  35.490  1.00  6.66
ATOM   1040  CA  SER   106      26.287  12.699  34.658  1.00  6.66
ATOM   1041  C   SER   106      27.734  12.980  34.828  1.00  6.66
ATOM   1042  O   SER   106      28.445  13.274  33.870  1.00  6.66
ATOM   1043  H   SER   106      25.378  11.711  36.190  1.00  6.66
ATOM   1044  CB  SER   106      25.439  13.924  35.006  1.00  6.66
ATOM   1045  HG  SER   106      23.792  13.056  35.121  1.00  6.66
ATOM   1046  OG  SER   106      24.075  13.706  34.690  1.00  6.66
ATOM   1047  N   GLY   107      28.209  12.876  36.073  1.00  5.58
ATOM   1048  CA  GLY   107      29.572  13.185  36.356  1.00  5.58
ATOM   1049  C   GLY   107      29.599  14.659  36.478  1.00  5.58
ATOM   1050  O   GLY   107      30.657  15.274  36.608  1.00  5.58
ATOM   1051  H   GLY   107      27.661  12.609  36.735  1.00  5.58
ATOM   1052  N   GLN   108      28.401  15.264  36.419  1.00  5.20
ATOM   1053  CA  GLN   108      28.342  16.676  36.587  1.00  5.20
ATOM   1054  C   GLN   108      28.670  16.893  38.007  1.00  5.20
ATOM   1055  O   GLN   108      28.078  16.276  38.892  1.00  5.20
ATOM   1056  H   GLN   108      27.646  14.796  36.277  1.00  5.20
ATOM   1057  CB  GLN   108      26.962  17.206  36.191  1.00  5.20
ATOM   1058  CD  GLN   108      25.495  19.212  35.743  1.00  5.20
ATOM   1059  CG  GLN   108      26.847  18.721  36.220  1.00  5.20
ATOM   1060  OE1 GLN   108      25.207  19.202  34.546  1.00  5.20
ATOM   1061 1HE2 GLN   108      23.843  19.945  36.452  1.00  5.20
ATOM   1062 2HE2 GLN   108      24.909  19.633  37.545  1.00  5.20
ATOM   1063  NE2 GLN   108      24.659  19.643  36.681  1.00  5.20
ATOM   1064  N   LYS   109      29.645  17.763  38.276  1.00  5.46
ATOM   1065  CA  LYS   109      29.848  18.031  39.649  1.00  5.46
ATOM   1066  C   LYS   109      28.771  19.057  39.948  1.00  5.46
ATOM   1067  O   LYS   109      28.672  19.495  41.121  1.00  5.46
ATOM   1068  H   LYS   109      30.157  18.170  37.658  1.00  5.46
ATOM   1069  OXT LYS   109      28.022  19.427  39.011  1.00  5.46
ATOM   1070  CB  LYS   109      31.277  18.521  39.894  1.00  5.46
ATOM   1071  CD  LYS   109      33.737  18.022  39.898  1.00  5.46
ATOM   1072  CE  LYS   109      34.804  16.973  39.635  1.00  5.46
ATOM   1073  CG  LYS   109      32.348  17.485  39.592  1.00  5.46
ATOM   1074 1HZ  LYS   109      36.769  16.845  39.771  1.00  5.46
ATOM   1075 2HZ  LYS   109      36.218  17.720  40.792  1.00  5.46
ATOM   1076 3HZ  LYS   109      36.343  18.190  39.423  1.00  5.46
ATOM   1077  NZ  LYS   109      36.171  17.483  39.936  1.00  5.46
