# Supplementary material for: Selecting Near-Native Protein Structures from Predicted Decoy Sets Using Ordered Graphlet Degree Similarity
Source: Genes (Basel). 2019 Feb 11;10(2):132. doi: 10.3390/genes10020132 (PMC6410076; doi:10.3390/genes10020132)
Supplement: Supplementary file 1 [file genes-10-00132-s001.zip › CodeData/data/CASP11/T0759/model135.pdb]

ATOM      1  N   MET     1      45.766  40.940  68.044  1.00  9.48
ATOM      2  CA  MET     1      46.733  41.745  67.297  1.00  9.48
ATOM      3  HA  MET     1      46.930  42.633  67.891  1.00  9.48
ATOM      4  CB  MET     1      48.046  40.962  67.107  1.00  9.48
ATOM      5  HB1 MET     1      48.694  41.521  66.434  1.00  9.48
ATOM      6  HB2 MET     1      47.835  39.993  66.653  1.00  9.48
ATOM      7  CG  MET     1      48.822  40.764  68.410  1.00  9.48
ATOM      8  HG1 MET     1      48.229  40.163  69.100  1.00  9.48
ATOM      9  HG2 MET     1      48.986  41.743  68.862  1.00  9.48
ATOM     10  SD  MET     1      50.436  39.969  68.166  1.00  9.48
ATOM     11  CE  MET     1      51.264  40.534  69.676  1.00  9.48
ATOM     12  HE1 MET     1      52.271  40.120  69.716  1.00  9.48
ATOM     13  HE2 MET     1      51.324  41.624  69.671  1.00  9.48
ATOM     14  HE3 MET     1      50.702  40.205  70.550  1.00  9.48
ATOM     15  C   MET     1      46.192  42.229  65.952  1.00  9.48
ATOM     16  O   MET     1      46.934  42.781  65.155  1.00  9.48
ATOM     17  N   GLY     2      44.897  42.098  65.673  1.00  7.88
ATOM     18  H   GLY     2      44.317  41.602  66.334  1.00  7.88
ATOM     19  CA  GLY     2      44.316  42.805  64.527  1.00  7.88
ATOM     20  HA1 GLY     2      43.263  42.539  64.434  1.00  7.88
ATOM     21  HA2 GLY     2      44.832  42.513  63.611  1.00  7.88
ATOM     22  C   GLY     2      44.414  44.313  64.688  1.00  7.88
ATOM     23  O   GLY     2      44.926  44.953  63.793  1.00  7.88
ATOM     24  N   HIS     3      44.111  44.849  65.874  1.00  6.18
ATOM     25  H   HIS     3      43.680  44.255  66.563  1.00  6.18
ATOM     26  CA  HIS     3      44.519  46.192  66.310  1.00  6.18
ATOM     27  HA  HIS     3      44.849  46.773  65.448  1.00  6.18
ATOM     28  CB  HIS     3      43.337  46.970  66.915  1.00  6.18
ATOM     29  HB1 HIS     3      43.720  47.787  67.526  1.00  6.18
ATOM     30  HB2 HIS     3      42.753  46.315  67.563  1.00  6.18
ATOM     31  CG  HIS     3      42.436  47.592  65.876  1.00  6.18
ATOM     32  ND1 HIS     3      41.393  46.945  65.207  1.00  6.18
ATOM     33  CE1 HIS     3      40.855  47.872  64.394  1.00  6.18
ATOM     34  HE1 HIS     3      40.024  47.697  63.725  1.00  6.18
ATOM     35  NE2 HIS     3      41.490  49.049  64.523  1.00  6.18
ATOM     36  HE2 HIS     3      41.256  49.914  64.011  1.00  6.18
ATOM     37  CD2 HIS     3      42.500  48.886  65.447  1.00  6.18
ATOM     38  HD2 HIS     3      43.214  49.637  65.765  1.00  6.18
ATOM     39  C   HIS     3      45.747  46.115  67.220  1.00  6.18
ATOM     40  O   HIS     3      45.756  46.564  68.362  1.00  6.18
ATOM     41  N   HIS     4      46.783  45.474  66.686  1.00  5.72
ATOM     42  H   HIS     4      46.631  45.056  65.781  1.00  5.72
ATOM     43  CA  HIS     4      48.172  45.722  67.077  1.00  5.72
ATOM     44  HA  HIS     4      48.233  46.736  67.475  1.00  5.72
ATOM     45  CB  HIS     4      48.656  44.758  68.172  1.00  5.72
ATOM     46  HB1 HIS     4      48.729  43.758  67.754  1.00  5.72
ATOM     47  HB2 HIS     4      47.960  44.761  69.010  1.00  5.72
ATOM     48  CG  HIS     4      50.021  45.153  68.663  1.00  5.72
ATOM     49  ND1 HIS     4      51.207  44.487  68.345  1.00  5.72
ATOM     50  CE1 HIS     4      52.186  45.379  68.566  1.00  5.72
ATOM     51  HE1 HIS     4      53.223  45.227  68.302  1.00  5.72
ATOM     52  NE2 HIS     4      51.683  46.532  69.039  1.00  5.72
ATOM     53  HE2 HIS     4      52.156  47.433  69.020  1.00  5.72
ATOM     54  CD2 HIS     4      50.321  46.402  69.120  1.00  5.72
ATOM     55  HD2 HIS     4      49.618  47.211  69.277  1.00  5.72
ATOM     56  C   HIS     4      49.108  45.689  65.871  1.00  5.72
ATOM     57  O   HIS     4      50.112  46.373  65.849  1.00  5.72
ATOM     58  N   HIS     5      48.746  44.972  64.812  1.00  5.40
ATOM     59  H   HIS     5      48.025  44.271  64.934  1.00  5.40
ATOM     60  CA  HIS     5      49.266  45.144  63.459  1.00  5.40
ATOM     61  HA  HIS     5      50.324  45.393  63.502  1.00  5.40
ATOM     62  CB  HIS     5      49.120  43.818  62.690  1.00  5.40
ATOM     63  HB1 HIS     5      49.580  43.933  61.709  1.00  5.40
ATOM     64  HB2 HIS     5      48.059  43.614  62.540  1.00  5.40
ATOM     65  CG  HIS     5      49.738  42.607  63.367  1.00  5.40
ATOM     66  ND1 HIS     5      49.395  41.279  63.097  1.00  5.40
ATOM     67  CE1 HIS     5      50.094  40.528  63.960  1.00  5.40
ATOM     68  HE1 HIS     5      50.026  39.451  64.029  1.00  5.40
ATOM     69  NE2 HIS     5      50.861  41.303  64.744  1.00  5.40
ATOM     70  HE2 HIS     5      51.424  40.987  65.521  1.00  5.40
ATOM     71  CD2 HIS     5      50.657  42.616  64.381  1.00  5.40
ATOM     72  HD2 HIS     5      51.090  43.489  64.854  1.00  5.40
ATOM     73  C   HIS     5      48.567  46.314  62.757  1.00  5.40
ATOM     74  O   HIS     5      49.210  47.067  62.037  1.00  5.40
ATOM     75  N   HIS     6      47.277  46.516  63.049  1.00  4.70
ATOM     76  H   HIS     6      46.777  45.796  63.549  1.00  4.70
ATOM     77  CA  HIS     6      46.568  47.788  62.888  1.00  4.70
ATOM     78  HA  HIS     6      47.018  48.289  62.029  1.00  4.70
ATOM     79  CB  HIS     6      45.094  47.562  62.506  1.00  4.70
ATOM     80  HB1 HIS     6      44.484  47.470  63.403  1.00  4.70
ATOM     81  HB2 HIS     6      45.017  46.636  61.938  1.00  4.70
ATOM     82  CG  HIS     6      44.503  48.633  61.630  1.00  4.70
ATOM     83  ND1 HIS     6      44.533  48.630  60.234  1.00  4.70
ATOM     84  CE1 HIS     6      43.843  49.720  59.857  1.00  4.70
ATOM     85  HE1 HIS     6      43.691  50.031  58.831  1.00  4.70
ATOM     86  NE2 HIS     6      43.362  50.371  60.928  1.00  4.70
ATOM     87  HE2 HIS     6      42.731  51.181  60.908  1.00  4.70
ATOM     88  CD2 HIS     6      43.784  49.708  62.056  1.00  4.70
ATOM     89  HD2 HIS     6      43.583  49.978  63.082  1.00  4.70
ATOM     90  C   HIS     6      46.779  48.780  64.053  1.00  4.70
ATOM     91  O   HIS     6      45.966  49.676  64.271  1.00  4.70
ATOM     92  N   HIS     7      47.867  48.580  64.805  1.00  4.36
ATOM     93  CA  HIS     7      48.678  49.625  65.438  1.00  4.36
ATOM     94  CB  HIS     7      48.825  49.258  66.930  1.00  4.36
ATOM     95  CG  HIS     7      50.106  49.552  67.696  1.00  4.36
ATOM     96  ND1 HIS     7      50.129  49.932  69.037  1.00  4.36
ATOM     97  CE1 HIS     7      51.416  49.942  69.406  1.00  4.36
ATOM     98  NE2 HIS     7      52.197  49.527  68.391  1.00  4.36
ATOM     99  CD2 HIS     7      51.385  49.244  67.312  1.00  4.36
ATOM    100  C   HIS     7      50.028  49.752  64.715  1.00  4.36
ATOM    101  O   HIS     7      50.585  50.838  64.534  1.00  4.36
ATOM    102  N   HIS     8      50.560  48.622  64.249  1.00  4.11
ATOM    103  H   HIS     8      50.055  47.771  64.450  1.00  4.11
ATOM    104  CA  HIS     8      51.972  48.511  63.931  1.00  4.11
ATOM    105  HA  HIS     8      52.462  49.264  64.551  1.00  4.11
ATOM    106  CB  HIS     8      52.604  47.187  64.403  1.00  4.11
ATOM    107  HB1 HIS     8      52.166  46.360  63.852  1.00  4.11
ATOM    108  HB2 HIS     8      52.394  47.060  65.463  1.00  4.11
ATOM    109  CG  HIS     8      54.107  47.098  64.266  1.00  4.11
ATOM    110  ND1 HIS     8      54.832  45.907  64.165  1.00  4.11
ATOM    111  CE1 HIS     8      56.118  46.266  64.067  1.00  4.11
ATOM    112  HE1 HIS     8      56.936  45.575  63.922  1.00  4.11
ATOM    113  NE2 HIS     8      56.238  47.603  64.098  1.00  4.11
ATOM    114  HE2 HIS     8      57.094  48.114  63.947  1.00  4.11
ATOM    115  CD2 HIS     8      54.983  48.148  64.237  1.00  4.11
ATOM    116  HD2 HIS     8      54.734  49.201  64.288  1.00  4.11
ATOM    117  C   HIS     8      52.326  48.872  62.497  1.00  4.11
ATOM    118  O   HIS     8      52.624  48.025  61.651  1.00  4.11
ATOM    119  N   SER     9      52.437  50.181  62.292  1.00  3.28
ATOM    120  H   SER     9      52.078  50.778  63.028  1.00  3.28
ATOM    121  CA  SER     9      53.295  50.782  61.273  1.00  3.28
ATOM    122  HA  SER     9      52.873  50.565  60.290  1.00  3.28
ATOM    123  CB  SER     9      53.381  52.314  61.393  1.00  3.28
ATOM    124  HB1 SER     9      52.614  52.761  60.773  1.00  3.28
ATOM    125  HB2 SER     9      54.327  52.656  60.970  1.00  3.28
ATOM    126  OG  SER     9      53.264  52.789  62.731  1.00  3.28
ATOM    127  HG  SER     9      52.322  52.756  62.969  1.00  3.28
ATOM    128  C   SER     9      54.726  50.228  61.295  1.00  3.28
ATOM    129  O   SER     9      55.637  50.762  61.928  1.00  3.28
ATOM    130  N   HIS    10      54.957  49.158  60.545  1.00  3.14
ATOM    131  H   HIS    10      54.134  48.675  60.201  1.00  3.14
ATOM    132  CA  HIS    10      56.259  48.503  60.416  1.00  3.14
ATOM    133  HA  HIS    10      56.921  48.862  61.203  1.00  3.14
ATOM    134  CB  HIS    10      56.064  46.994  60.631  1.00  3.14
ATOM    135  HB1 HIS    10      55.591  46.566  59.747  1.00  3.14
ATOM    136  HB2 HIS    10      55.380  46.839  61.464  1.00  3.14
ATOM    137  CG  HIS    10      57.338  46.242  60.935  1.00  3.14
ATOM    138  ND1 HIS    10      58.392  46.679  61.751  1.00  3.14
ATOM    139  CE1 HIS    10      59.286  45.679  61.756  1.00  3.14
ATOM    140  HE1 HIS    10      60.227  45.699  62.290  1.00  3.14
ATOM    141  NE2 HIS    10      58.849  44.649  61.012  1.00  3.14
ATOM    142  HE2 HIS    10      59.341  43.779  60.862  1.00  3.14
ATOM    143  CD2 HIS    10      57.622  44.985  60.489  1.00  3.14
ATOM    144  HD2 HIS    10      56.989  44.383  59.851  1.00  3.14
ATOM    145  C   HIS    10      56.930  48.834  59.092  1.00  3.14
ATOM    146  O   HIS    10      57.480  47.992  58.377  1.00  3.14
ATOM    147  N   MET    11      56.848  50.105  58.742  1.00  2.50
ATOM    148  H   MET    11      56.342  50.728  59.362  1.00  2.50
ATOM    149  CA  MET    11      57.621  50.692  57.662  1.00  2.50
ATOM    150  HA  MET    11      57.453  50.088  56.767  1.00  2.50
ATOM    151  CB  MET    11      56.991  52.042  57.378  1.00  2.50
ATOM    152  HB1 MET    11      56.849  52.581  58.314  1.00  2.50
ATOM    153  HB2 MET    11      55.991  51.814  57.021  1.00  2.50
ATOM    154  CG  MET    11      57.652  52.898  56.305  1.00  2.50
ATOM    155  HG1 MET    11      57.033  53.785  56.195  1.00  2.50
ATOM    156  HG2 MET    11      57.617  52.332  55.376  1.00  2.50
ATOM    157  SD  MET    11      59.349  53.451  56.559  1.00  2.50
ATOM    158  CE  MET    11      59.212  54.152  58.225  1.00  2.50
ATOM    159  HE1 MET    11      59.180  55.235  58.185  1.00  2.50
ATOM    160  HE2 MET    11      58.338  53.818  58.773  1.00  2.50
ATOM    161  HE3 MET    11      60.046  53.815  58.822  1.00  2.50
ATOM    162  C   MET    11      59.100  50.639  58.008  1.00  2.50
ATOM    163  O   MET    11      59.611  51.310  58.905  1.00  2.50
ATOM    164  N   VAL    12      59.763  49.706  57.324  1.00  2.10
ATOM    165  H   VAL    12      59.208  49.046  56.787  1.00  2.10
ATOM    166  CA  VAL    12      61.197  49.443  57.359  1.00  2.10
ATOM    167  HA  VAL    12      61.720  50.380  57.203  1.00  2.10
ATOM    168  CB  VAL    12      61.625  48.875  58.742  1.00  2.10
ATOM    169  HB  VAL    12      61.279  49.567  59.486  1.00  2.10
ATOM    170  CG1 VAL    12      61.032  47.502  59.089  1.00  2.10
ATOM    171 1HG1 VAL    12      61.332  47.233  60.099  1.00  2.10
ATOM    172 2HG1 VAL    12      59.946  47.558  59.054  1.00  2.10
ATOM    173 3HG1 VAL    12      61.374  46.750  58.382  1.00  2.10
ATOM    174  CG2 VAL    12      63.150  48.798  58.951  1.00  2.10
ATOM    175 1HG2 VAL    12      63.537  47.883  58.519  1.00  2.10
ATOM    176 2HG2 VAL    12      63.629  49.666  58.505  1.00  2.10
ATOM    177 3HG2 VAL    12      63.357  48.780  60.020  1.00  2.10
ATOM    178  C   VAL    12      61.585  48.461  56.250  1.00  2.10
ATOM    179  O   VAL    12      60.750  47.656  55.868  1.00  2.10
ATOM    180  N   VAL    13      62.855  48.452  55.832  1.00  2.05
ATOM    181  H   VAL    13      63.446  49.229  56.024  1.00  2.05
ATOM    182  CA  VAL    13      63.589  47.157  55.757  1.00  2.05
ATOM    183  HA  VAL    13      63.051  46.500  56.419  1.00  2.05
ATOM    184  CB  VAL    13      63.632  46.452  54.384  1.00  2.05
ATOM    185  HB  VAL    13      64.509  46.800  53.864  1.00  2.05
ATOM    186  CG1 VAL    13      63.778  44.929  54.551  1.00  2.05
ATOM    187 1HG1 VAL    13      63.846  44.453  53.573  1.00  2.05
ATOM    188 2HG1 VAL    13      64.693  44.676  55.080  1.00  2.05
ATOM    189 3HG1 VAL    13      62.923  44.514  55.081  1.00  2.05
ATOM    190  CG2 VAL    13      62.403  46.652  53.509  1.00  2.05
ATOM    191 1HG2 VAL    13      62.530  46.164  52.547  1.00  2.05
ATOM    192 2HG2 VAL    13      61.515  46.230  53.968  1.00  2.05
ATOM    193 3HG2 VAL    13      62.243  47.708  53.326  1.00  2.05
ATOM    194  C   VAL    13      64.991  47.307  56.320  1.00  2.05
ATOM    195  O   VAL    13      65.660  48.292  56.082  1.00  2.05
ATOM    196  N   ILE    14      65.413  46.306  57.096  1.00  2.46
ATOM    197  H   ILE    14      64.835  45.493  57.225  1.00  2.46
ATOM    198  CA  ILE    14      66.810  46.184  57.513  1.00  2.46
ATOM    199  HA  ILE    14      67.199  47.177  57.731  1.00  2.46
ATOM    200  CB  ILE    14      66.955  45.331  58.793  1.00  2.46
ATOM    201  HB  ILE    14      68.021  45.249  59.015  1.00  2.46
ATOM    202  CG2 ILE    14      66.303  46.076  59.974  1.00  2.46
ATOM    203 1HG2 ILE    14      66.525  45.568  60.912  1.00  2.46
ATOM    204 2HG2 ILE    14      66.715  47.082  60.038  1.00  2.46
ATOM    205 3HG2 ILE    14      65.223  46.134  59.843  1.00  2.46
ATOM    206  CG1 ILE    14      66.394  43.896  58.638  1.00  2.46
ATOM    207 1HG1 ILE    14      66.829  43.439  57.750  1.00  2.46
ATOM    208 2HG1 ILE    14      65.313  43.938  58.501  1.00  2.46
ATOM    209  CD1 ILE    14      66.708  42.979  59.824  1.00  2.46
ATOM    210  HD1 ILE    14      66.383  41.964  59.594  1.00  2.46
ATOM    211  HD2 ILE    14      67.782  42.970  60.014  1.00  2.46
ATOM    212  HD3 ILE    14      66.182  43.314  60.718  1.00  2.46
ATOM    213  C   ILE    14      67.661  45.611  56.381  1.00  2.46
ATOM    214  O   ILE    14      67.197  44.823  55.561  1.00  2.46
ATOM    215  N   HIS    15      68.934  45.975  56.402  1.00  2.48
ATOM    216  H   HIS    15      69.192  46.715  57.043  1.00  2.48
ATOM    217  CA  HIS    15      69.993  45.481  55.539  1.00  2.48
ATOM    218  HA  HIS    15      69.591  44.795  54.793  1.00  2.48
ATOM    219  CB  HIS    15      70.589  46.708  54.809  1.00  2.48
ATOM    220  HB1 HIS    15      71.053  47.374  55.536  1.00  2.48
ATOM    221  HB2 HIS    15      69.773  47.256  54.339  1.00  2.48
ATOM    222  CG  HIS    15      71.601  46.403  53.737  1.00  2.48
ATOM    223  ND1 HIS    15      72.370  47.348  53.037  1.00  2.48
ATOM    224  CE1 HIS    15      73.180  46.615  52.243  1.00  2.48
ATOM    225  HE1 HIS    15      73.976  47.015  51.630  1.00  2.48
ATOM    226  NE2 HIS    15      72.959  45.305  52.416  1.00  2.48
ATOM    227  HE2 HIS    15      73.609  44.544  52.180  1.00  2.48
ATOM    228  CD2 HIS    15      71.952  45.154  53.327  1.00  2.48
ATOM    229  HD2 HIS    15      71.593  44.206  53.705  1.00  2.48
ATOM    230  C   HIS    15      70.969  44.733  56.442  1.00  2.48
ATOM    231  O   HIS    15      71.877  45.383  56.951  1.00  2.48
ATOM    232  N   PRO    16      70.693  43.457  56.797  1.00  3.13
ATOM    233  CD  PRO    16      69.756  42.555  56.137  1.00  3.13
ATOM    234  HD1 PRO    16      70.215  42.170  55.225  1.00  3.13
ATOM    235  HD2 PRO    16      68.809  43.033  55.904  1.00  3.13
ATOM    236  CG  PRO    16      69.517  41.408  57.116  1.00  3.13
ATOM    237  HG1 PRO    16      69.285  40.477  56.598  1.00  3.13
ATOM    238  HG2 PRO    16      68.716  41.675  57.805  1.00  3.13
ATOM    239  CB  PRO    16      70.837  41.323  57.876  1.00  3.13
ATOM    240  HB1 PRO    16      71.546  40.731  57.293  1.00  3.13
ATOM    241  HB2 PRO    16      70.706  40.890  58.867  1.00  3.13
ATOM    242  CA  PRO    16      71.298  42.783  57.953  1.00  3.13
ATOM    243  HA  PRO    16      70.901  43.235  58.862  1.00  3.13
ATOM    244  C   PRO    16      72.819  42.876  57.991  1.00  3.13
ATOM    245  O   PRO    16      73.387  43.067  59.060  1.00  3.13
ATOM    246  N   ASP    17      73.454  42.799  56.823  1.00  3.24
ATOM    247  H   ASP    17      72.916  42.623  55.976  1.00  3.24
ATOM    248  CA  ASP    17      74.888  42.943  56.640  1.00  3.24
ATOM    249  HA  ASP    17      75.340  42.213  57.314  1.00  3.24
ATOM    250  CB  ASP    17      75.323  42.477  55.222  1.00  3.24
ATOM    251  HB1 ASP    17      75.448  41.394  55.263  1.00  3.24
ATOM    252  HB2 ASP    17      76.307  42.894  55.001  1.00  3.24
ATOM    253  CG  ASP    17      74.355  42.764  54.052  1.00  3.24
ATOM    254  OD1 ASP    17      73.165  42.384  54.155  1.00  3.24
ATOM    255  OD2 ASP    17      74.791  43.373  53.046  1.00  3.24
ATOM    256  C   ASP    17      75.461  44.293  57.155  1.00  3.24
ATOM    257  O   ASP    17      76.232  44.278  58.116  1.00  3.24
ATOM    258  N   PRO    18      75.070  45.471  56.631  1.00  3.19
ATOM    259  CD  PRO    18      74.877  45.683  55.210  1.00  3.19
ATOM    260  HD1 PRO    18      73.826  45.554  54.978  1.00  3.19
ATOM    261  HD2 PRO    18      75.505  45.021  54.625  1.00  3.19
ATOM    262  CG  PRO    18      75.334  47.109  54.925  1.00  3.19
ATOM    263  HG1 PRO    18      74.856  47.545  54.054  1.00  3.19
ATOM    264  HG2 PRO    18      76.420  47.131  54.815  1.00  3.19
ATOM    265  CB  PRO    18      74.933  47.814  56.203  1.00  3.19
ATOM    266  HB1 PRO    18      73.856  47.992  56.197  1.00  3.19
ATOM    267  HB2 PRO    18      75.494  48.739  56.340  1.00  3.19
ATOM    268  CA  PRO    18      75.287  46.774  57.264  1.00  3.19
ATOM    269  HA  PRO    18      76.357  46.849  57.466  1.00  3.19
ATOM    270  C   PRO    18      74.574  47.102  58.587  1.00  3.19
ATOM    271  O   PRO    18      74.763  48.210  59.093  1.00  3.19
ATOM    272  N   GLY    19      73.674  46.258  59.094  1.00  3.08
ATOM    273  H   GLY    19      73.567  45.366  58.625  1.00  3.08
ATOM    274  CA  GLY    19      72.663  46.584  60.117  1.00  3.08
ATOM    275  HA1 GLY    19      73.179  46.926  61.013  1.00  3.08
ATOM    276  HA2 GLY    19      72.118  45.674  60.364  1.00  3.08
ATOM    277  C   GLY    19      71.630  47.663  59.731  1.00  3.08
ATOM    278  O   GLY    19      70.509  47.653  60.239  1.00  3.08
ATOM    279  N   ARG    20      71.993  48.594  58.836  1.00  2.71
ATOM    280  H   ARG    20      72.961  48.534  58.548  1.00  2.71
ATOM    281  CA  ARG    20      71.223  49.768  58.394  1.00  2.71
ATOM    282  HA  ARG    20      71.274  50.528  59.173  1.00  2.71
ATOM    283  CB  ARG    20      71.805  50.348  57.090  1.00  2.71
ATOM    284  HB1 ARG    20      71.166  51.174  56.770  1.00  2.71
ATOM    285  HB2 ARG    20      71.749  49.571  56.326  1.00  2.71
ATOM    286  CG  ARG    20      73.249  50.866  57.163  1.00  2.71
ATOM    287  HG1 ARG    20      73.917  50.052  57.426  1.00  2.71
ATOM    288  HG2 ARG    20      73.318  51.621  57.947  1.00  2.71
ATOM    289  CD  ARG    20      73.702  51.493  55.830  1.00  2.71
ATOM    290  HD1 ARG    20      74.772  51.701  55.889  1.00  2.71
ATOM    291  HD2 ARG    20      73.174  52.442  55.716  1.00  2.71
ATOM    292  NE  ARG    20      73.430  50.634  54.651  1.00  2.71
ATOM    293  HE  ARG    20      73.310  49.644  54.820  1.00  2.71
ATOM    294  CZ  ARG    20      73.187  51.041  53.416  1.00  2.71
ATOM    295  NH1 ARG    20      72.765  50.203  52.517  1.00  2.71
ATOM    296 1HH1 ARG    20      72.603  49.228  52.767  1.00  2.71
ATOM    297 2HH1 ARG    20      72.480  50.513  51.607  1.00  2.71
ATOM    298  NH2 ARG    20      73.344  52.284  53.042  1.00  2.71
ATOM    299 1HH2 ARG    20      73.679  52.956  53.707  1.00  2.71
ATOM    300 2HH2 ARG    20      73.119  52.560  52.103  1.00  2.71
ATOM    301  C   ARG    20      69.748  49.458  58.135  1.00  2.71
ATOM    302  O   ARG    20      69.403  48.806  57.154  1.00  2.71
ATOM    303  N   GLU    21      68.866  50.046  58.928  1.00  2.48
ATOM    304  H   GLU    21      69.185  50.480  59.776  1.00  2.48
ATOM    305  CA  GLU    21      67.503  50.293  58.478  1.00  2.48
ATOM    306  HA  GLU    21      67.036  49.366  58.143  1.00  2.48
ATOM    307  CB  GLU    21      66.662  50.916  59.594  1.00  2.48
ATOM    308  HB1 GLU    21      65.627  50.956  59.252  1.00  2.48
ATOM    309  HB2 GLU    21      67.007  51.938  59.732  1.00  2.48
ATOM    310  CG  GLU    21      66.699  50.254  60.972  1.00  2.48
ATOM    311  HG1 GLU    21      67.712  50.298  61.377  1.00  2.48
ATOM    312  HG2 GLU    21      66.394  49.212  60.873  1.00  2.48
ATOM    313  CD  GLU    21      65.738  50.994  61.910  1.00  2.48
ATOM    314  OE1 GLU    21      65.520  52.218  61.724  1.00  2.48
ATOM    315  OE2 GLU    21      65.071  50.335  62.730  1.00  2.48
ATOM    316  C   GLU    21      67.515  51.324  57.349  1.00  2.48
ATOM    317  O   GLU    21      68.094  52.415  57.450  1.00  2.48
ATOM    318  N   LEU    22      66.769  50.998  56.321  1.00  2.04
ATOM    319  H   LEU    22      66.322  50.086  56.347  1.00  2.04
ATOM    320  CA  LEU    22      66.461  51.791  55.159  1.00  2.04
ATOM    321  HA  LEU    22      66.869  52.799  55.241  1.00  2.04
ATOM    322  CB  LEU    22      67.052  51.052  53.937  1.00  2.04
ATOM    323  HB1 LEU    22      66.923  51.672  53.058  1.00  2.04
ATOM    324  HB2 LEU    22      66.474  50.138  53.788  1.00  2.04
ATOM    325  CG  LEU    22      68.543  50.658  54.016  1.00  2.04
ATOM    326  HG  LEU    22      68.745  50.125  54.942  1.00  2.04
ATOM    327  CD1 LEU    22      68.899  49.718  52.866  1.00  2.04
ATOM    328 1HD1 LEU    22      68.276  48.824  52.923  1.00  2.04
ATOM    329 2HD1 LEU    22      68.727  50.205  51.905  1.00  2.04
ATOM    330 3HD1 LEU    22      69.939  49.409  52.942  1.00  2.04
ATOM    331  CD2 LEU    22      69.454  51.885  53.947  1.00  2.04
ATOM    332 1HD2 LEU    22      70.491  51.568  54.015  1.00  2.04
ATOM    333 2HD2 LEU    22      69.293  52.420  53.011  1.00  2.04
ATOM    334 3HD2 LEU    22      69.236  52.545  54.786  1.00  2.04
ATOM    335  C   LEU    22      64.928  51.841  55.079  1.00  2.04
ATOM    336  O   LEU    22      64.218  51.205  55.875  1.00  2.04
ATOM    337  N   SER    23      64.396  52.586  54.119  1.00  1.81
ATOM    338  H   SER    23      65.009  53.013  53.444  1.00  1.81
ATOM    339  CA  SER    23      62.959  52.576  53.854  1.00  1.81
ATOM    340  HA  SER    23      62.434  52.318  54.773  1.00  1.81
ATOM    341  CB  SER    23      62.511  53.996  53.489  1.00  1.81
ATOM    342  HB1 SER    23      61.515  53.977  53.052  1.00  1.81
ATOM    343  HB2 SER    23      63.225  54.411  52.785  1.00  1.81
ATOM    344  OG  SER    23      62.495  54.843  54.629  1.00  1.81
ATOM    345  HG  SER    23      63.409  55.103  54.784  1.00  1.81
ATOM    346  C   SER    23      62.575  51.540  52.795  1.00  1.81
ATOM    347  O   SER    23      63.444  51.122  52.025  1.00  1.81
ATOM    348  N   PRO    24      61.300  51.101  52.760  1.00  1.60
ATOM    349  CD  PRO    24      60.241  51.430  53.710  1.00  1.60
ATOM    350  HD1 PRO    24      59.891  52.445  53.532  1.00  1.60
ATOM    351  HD2 PRO    24      60.580  51.327  54.741  1.00  1.60
ATOM    352  CG  PRO    24      59.109  50.438  53.451  1.00  1.60
ATOM    353  HG1 PRO    24      58.128  50.886  53.612  1.00  1.60
ATOM    354  HG2 PRO    24      59.239  49.559  54.085  1.00  1.60
ATOM    355  CB  PRO    24      59.318  50.050  51.992  1.00  1.60
ATOM    356  HB1 PRO    24      58.876  50.811  51.348  1.00  1.60
ATOM    357  HB2 PRO    24      58.903  49.064  51.782  1.00  1.60
ATOM    358  CA  PRO    24      60.841  50.067  51.846  1.00  1.60
ATOM    359  HA  PRO    24      61.216  49.115  52.210  1.00  1.60
ATOM    360  C   PRO    24      61.291  50.190  50.384  1.00  1.60
ATOM    361  O   PRO    24      61.734  49.210  49.780  1.00  1.60
ATOM    362  N   GLU    25      61.250  51.401  49.829  1.00  1.64
ATOM    363  H   GLU    25      60.904  52.182  50.383  1.00  1.64
ATOM    364  CA  GLU    25      61.732  51.689  48.475  1.00  1.64
ATOM    365  HA  GLU    25      61.348  50.898  47.829  1.00  1.64
ATOM    366  CB  GLU    25      61.138  52.997  47.937  1.00  1.64
ATOM    367  HB1 GLU    25      60.074  53.047  48.158  1.00  1.64
ATOM    368  HB2 GLU    25      61.252  53.010  46.852  1.00  1.64
ATOM    369  CG  GLU    25      61.793  54.252  48.494  1.00  1.64
ATOM    370  HG1 GLU    25      61.311  55.108  48.038  1.00  1.64
ATOM    371  HG2 GLU    25      62.835  54.286  48.171  1.00  1.64
ATOM    372  CD  GLU    25      61.723  54.331  50.025  1.00  1.64
ATOM    373  OE1 GLU    25      60.705  53.951  50.659  1.00  1.64
ATOM    374  OE2 GLU    25      62.755  54.730  50.596  1.00  1.64
ATOM    375  C   GLU    25      63.257  51.662  48.293  1.00  1.64
ATOM    376  O   GLU    25      63.750  51.354  47.209  1.00  1.64
ATOM    377  N   GLU    26      64.022  51.962  49.338  1.00  1.87
ATOM    378  H   GLU    26      63.567  52.170  50.217  1.00  1.87
ATOM    379  CA  GLU    26      65.484  51.893  49.316  1.00  1.87
ATOM    380  HA  GLU    26      65.831  52.283  48.360  1.00  1.87
ATOM    381  CB  GLU    26      66.036  52.799  50.426  1.00  1.87
ATOM    382  HB1 GLU    26      65.853  52.320  51.382  1.00  1.87
ATOM    383  HB2 GLU    26      65.477  53.733  50.440  1.00  1.87
ATOM    384  CG  GLU    26      67.533  53.135  50.286  1.00  1.87
ATOM    385  HG1 GLU    26      68.107  52.206  50.313  1.00  1.87
ATOM    386  HG2 GLU    26      67.829  53.728  51.153  1.00  1.87
ATOM    387  CD  GLU    26      67.862  53.924  49.006  1.00  1.87
ATOM    388  OE1 GLU    26      67.005  54.697  48.516  1.00  1.87
ATOM    389  OE2 GLU    26      68.962  53.745  48.434  1.00  1.87
ATOM    390  C   GLU    26      65.987  50.446  49.440  1.00  1.87
ATOM    391  O   GLU    26      66.968  50.064  48.807  1.00  1.87
ATOM    392  N   ALA    27      65.265  49.606  50.183  1.00  1.83
ATOM    393  H   ALA    27      64.480  49.983  50.702  1.00  1.83
ATOM    394  CA  ALA    27      65.492  48.165  50.224  1.00  1.83
ATOM    395  HA  ALA    27      66.547  47.972  50.428  1.00  1.83
ATOM    396  CB  ALA    27      64.669  47.623  51.374  1.00  1.83
ATOM    397  HB1 ALA    27      64.946  48.170  52.273  1.00  1.83
ATOM    398  HB2 ALA    27      63.608  47.770  51.173  1.00  1.83
ATOM    399  HB3 ALA    27      64.867  46.557  51.493  1.00  1.83
ATOM    400  C   ALA    27      65.141  47.456  48.891  1.00  1.83
ATOM    401  O   ALA    27      65.880  46.577  48.415  1.00  1.83
ATOM    402  N   HIS    28      64.032  47.878  48.270  1.00  1.91
ATOM    403  H   HIS    28      63.415  48.520  48.759  1.00  1.91
ATOM    404  CA  HIS    28      63.667  47.438  46.919  1.00  1.91
ATOM    405  HA  HIS    28      63.635  46.348  46.897  1.00  1.91
ATOM    406  CB  HIS    28      62.248  47.944  46.602  1.00  1.91
ATOM    407  HB1 HIS    28      61.985  48.753  47.280  1.00  1.91
ATOM    408  HB2 HIS    28      61.562  47.124  46.802  1.00  1.91
ATOM    409  CG  HIS    28      61.960  48.446  45.211  1.00  1.91
ATOM    410  ND1 HIS    28      61.288  47.732  44.222  1.00  1.91
ATOM    411  CE1 HIS    28      60.998  48.617  43.261  1.00  1.91
ATOM    412  HE1 HIS    28      60.437  48.388  42.371  1.00  1.91
ATOM    413  NE2 HIS    28      61.449  49.836  43.586  1.00  1.91
ATOM    414  HE2 HIS    28      61.276  50.681  43.065  1.00  1.91
ATOM    415  CD2 HIS    28      62.049  49.751  44.819  1.00  1.91
ATOM    416  HD2 HIS    28      62.423  50.569  45.413  1.00  1.91
ATOM    417  C   HIS    28      64.731  47.827  45.891  1.00  1.91
ATOM    418  O   HIS    28      65.226  46.970  45.163  1.00  1.91
ATOM    419  N   ARG    29      65.221  49.075  45.931  1.00  2.22
ATOM    420  H   ARG    29      64.781  49.747  46.557  1.00  2.22
ATOM    421  CA  ARG    29      66.390  49.505  45.140  1.00  2.22
ATOM    422  HA  ARG    29      66.169  49.397  44.078  1.00  2.22
ATOM    423  CB  ARG    29      66.694  50.980  45.463  1.00  2.22
ATOM    424  HB1 ARG    29      67.727  51.191  45.183  1.00  2.22
ATOM    425  HB2 ARG    29      66.610  51.131  46.537  1.00  2.22
ATOM    426  CG  ARG    29      65.795  51.994  44.738  1.00  2.22
ATOM    427  HG1 ARG    29      64.761  51.648  44.758  1.00  2.22
ATOM    428  HG2 ARG    29      66.106  52.046  43.694  1.00  2.22
ATOM    429  CD  ARG    29      65.844  53.406  45.362  1.00  2.22
ATOM    430  HD1 ARG    29      65.174  53.411  46.225  1.00  2.22
ATOM    431  HD2 ARG    29      65.452  54.132  44.648  1.00  2.22
ATOM    432  NE  ARG    29      67.182  53.829  45.835  1.00  2.22
ATOM    433  HE  ARG    29      67.254  54.046  46.832  1.00  2.22
ATOM    434  CZ  ARG    29      68.309  53.961  45.161  1.00  2.22
ATOM    435  NH1 ARG    29      69.429  54.185  45.782  1.00  2.22
ATOM    436 1HH1 ARG    29      69.385  54.148  46.811  1.00  2.22
ATOM    437 2HH1 ARG    29      70.307  54.233  45.311  1.00  2.22
ATOM    438  NH2 ARG    29      68.348  53.851  43.862  1.00  2.22
ATOM    439 1HH2 ARG    29      67.489  53.638  43.396  1.00  2.22
ATOM    440 2HH2 ARG    29      69.208  53.961  43.362  1.00  2.22
ATOM    441  C   ARG    29      67.656  48.690  45.392  1.00  2.22
ATOM    442  O   ARG    29      68.439  48.530  44.461  1.00  2.22
ATOM    443  N   ALA    30      67.873  48.206  46.618  1.00  2.39
ATOM    444  H   ALA    30      67.231  48.435  47.364  1.00  2.39
ATOM    445  CA  ALA    30      69.070  47.429  46.936  1.00  2.39
ATOM    446  HA  ALA    30      69.900  47.754  46.307  1.00  2.39
ATOM    447  CB  ALA    30      69.432  47.716  48.399  1.00  2.39
ATOM    448  HB1 ALA    30      70.328  47.158  48.675  1.00  2.39
ATOM    449  HB2 ALA    30      69.618  48.783  48.531  1.00  2.39
ATOM    450  HB3 ALA    30      68.607  47.418  49.045  1.00  2.39
ATOM    451  C   ALA    30      68.862  45.929  46.674  1.00  2.39
ATOM    452  O   ALA    30      69.768  45.145  46.945  1.00  2.39
ATOM    453  N   GLY    31      67.681  45.518  46.190  1.00  2.55
ATOM    454  H   GLY    31      66.948  46.201  46.035  1.00  2.55
ATOM    455  CA  GLY    31      67.359  44.117  45.923  1.00  2.55
ATOM    456  HA1 GLY    31      68.169  43.663  45.352  1.00  2.55
ATOM    457  HA2 GLY    31      66.448  44.077  45.324  1.00  2.55
ATOM    458  C   GLY    31      67.127  43.268  47.177  1.00  2.55
ATOM    459  O   GLY    31      66.870  42.070  47.083  1.00  2.55
ATOM    460  N   LEU    32      67.197  43.905  48.345  1.00  2.33
ATOM    461  H   LEU    32      67.350  44.903  48.298  1.00  2.33
ATOM    462  CA  LEU    32      66.959  43.333  49.664  1.00  2.33
ATOM    463  HA  LEU    32      67.508  42.395  49.752  1.00  2.33
ATOM    464  CB  LEU    32      67.466  44.326  50.726  1.00  2.33
ATOM    465  HB1 LEU    32      67.286  43.907  51.718  1.00  2.33
ATOM    466  HB2 LEU    32      66.870  45.236  50.641  1.00  2.33
ATOM    467  CG  LEU    32      68.953  44.701  50.613  1.00  2.33
ATOM    468  HG  LEU    32      69.178  45.026  49.601  1.00  2.33
ATOM    469  CD1 LEU    32      69.216  45.880  51.543  1.00  2.33
ATOM    470 1HD1 LEU    32      70.235  46.230  51.390  1.00  2.33
ATOM    471 2HD1 LEU    32      68.534  46.697  51.316  1.00  2.33
ATOM    472 3HD1 LEU    32      69.069  45.570  52.576  1.00  2.33
ATOM    473  CD2 LEU    32      69.878  43.540  50.977  1.00  2.33
ATOM    474 1HD2 LEU    32      70.917  43.857  50.890  1.00  2.33
ATOM    475 2HD2 LEU    32      69.687  43.204  51.995  1.00  2.33
ATOM    476 3HD2 LEU    32      69.721  42.712  50.286  1.00  2.33
ATOM    477  C   LEU    32      65.493  43.035  49.944  1.00  2.33
ATOM    478  O   LEU    32      65.187  42.272  50.861  1.00  2.33
ATOM    479  N   ILE    33      64.587  43.624  49.163  1.00  2.27
ATOM    480  H   ILE    33      64.894  44.251  48.431  1.00  2.27
ATOM    481  CA  ILE    33      63.214  43.102  49.110  1.00  2.27
ATOM    482  HA  ILE    33      63.222  42.060  49.432  1.00  2.27
ATOM    483  CB  ILE    33      62.339  43.905  50.102  1.00  2.27
ATOM    484  HB  ILE    33      62.877  43.935  51.052  1.00  2.27
ATOM    485  CG2 ILE    33      62.120  45.357  49.650  1.00  2.27
ATOM    486 1HG2 ILE    33      61.553  45.924  50.386  1.00  2.27
ATOM    487 2HG2 ILE    33      63.087  45.831  49.537  1.00  2.27
ATOM    488 3HG2 ILE    33      61.600  45.380  48.693  1.00  2.27
ATOM    489  CG1 ILE    33      61.000  43.206  50.368  1.00  2.27
ATOM    490 1HG1 ILE    33      61.185  42.149  50.565  1.00  2.27
ATOM    491 2HG1 ILE    33      60.377  43.301  49.483  1.00  2.27
ATOM    492  CD1 ILE    33      60.252  43.795  51.572  1.00  2.27
ATOM    493  HD1 ILE    33      59.426  43.145  51.854  1.00  2.27
ATOM    494  HD2 ILE    33      60.925  43.888  52.424  1.00  2.27
ATOM    495  HD3 ILE    33      59.848  44.772  51.313  1.00  2.27
ATOM    496  C   ILE    33      62.720  43.122  47.663  1.00  2.27
ATOM    497  O   ILE    33      63.094  43.994  46.880  1.00  2.27
ATOM    498  N   ASP    34      61.896  42.145  47.286  1.00  2.39
ATOM    499  H   ASP    34      61.619  41.446  47.956  1.00  2.39
ATOM    500  CA  ASP    34      61.269  42.110  45.962  1.00  2.39
ATOM    501  HA  ASP    34      62.059  42.191  45.213  1.00  2.39
ATOM    502  CB  ASP    34      60.570  40.739  45.764  1.00  2.39
ATOM    503  HB1 ASP    34      60.525  40.210  46.719  1.00  2.39
ATOM    504  HB2 ASP    34      61.184  40.133  45.096  1.00  2.39
ATOM    505  CG  ASP    34      59.146  40.812  45.197  1.00  2.39
ATOM    506  OD1 ASP    34      58.975  41.112  43.995  1.00  2.39
ATOM    507  OD2 ASP    34      58.190  40.662  45.988  1.00  2.39
ATOM    508  C   ASP    34      60.332  43.308  45.742  1.00  2.39
ATOM    509  O   ASP    34      59.768  43.840  46.697  1.00  2.39
ATOM    510  N   TRP    35      60.097  43.685  44.483  1.00  2.33
ATOM    511  H   TRP    35      60.485  43.116  43.745  1.00  2.33
ATOM    512  CA  TRP    35      59.117  44.706  44.107  1.00  2.33
ATOM    513  HA  TRP    35      59.473  45.684  44.436  1.00  2.33
ATOM    514  CB  TRP    35      58.952  44.719  42.576  1.00  2.33
ATOM    515  HB1 TRP    35      57.972  45.140  42.351  1.00  2.33
ATOM    516  HB2 TRP    35      58.944  43.692  42.205  1.00  2.33
ATOM    517  CG  TRP    35      59.939  45.508  41.771  1.00  2.33
ATOM    518  CD1 TRP    35      61.281  45.534  41.944  1.00  2.33
ATOM    519  HD1 TRP    35      61.820  44.995  42.718  1.00  2.33
ATOM    520  NE1 TRP    35      61.851  46.412  41.042  1.00  2.33
ATOM    521  HE1 TRP    35      62.839  46.632  41.052  1.00  2.33
ATOM    522  CE2 TRP    35      60.899  47.005  40.241  1.00  2.33
ATOM    523  CZ2 TRP    35      60.962  47.984  39.239  1.00  2.33
ATOM    524  HZ2 TRP    35      61.917  48.390  38.942  1.00  2.33
ATOM    525  CH2 TRP    35      59.775  48.404  38.614  1.00  2.33
ATOM    526  HH2 TRP    35      59.811  49.139  37.819  1.00  2.33
ATOM    527  CZ3 TRP    35      58.542  47.854  39.011  1.00  2.33
ATOM    528  HZ3 TRP    35      57.632  48.170  38.517  1.00  2.33
ATOM    529  CE3 TRP    35      58.486  46.884  40.030  1.00  2.33
ATOM    530  HE3 TRP    35      57.534  46.460  40.317  1.00  2.33
ATOM    531  CD2 TRP    35      59.664  46.434  40.674  1.00  2.33
ATOM    532  C   TRP    35      57.737  44.487  44.737  1.00  2.33
ATOM    533  O   TRP    35      57.127  45.412  45.276  1.00  2.33
ATOM    534  N   ASN    36      57.218  43.266  44.655  1.00  2.52
ATOM    535  H   ASN    36      57.810  42.518  44.285  1.00  2.52
ATOM    536  CA  ASN    36      55.868  42.922  45.085  1.00  2.52
ATOM    537  HA  ASN    36      55.189  43.680  44.689  1.00  2.52
ATOM    538  CB  ASN    36      55.530  41.563  44.438  1.00  2.52
ATOM    539  HB1 ASN    36      55.865  40.748  45.076  1.00  2.52
ATOM    540  HB2 ASN    36      56.070  41.461  43.496  1.00  2.52
ATOM    541  CG  ASN    36      54.056  41.373  44.153  1.00  2.52
ATOM    542  OD1 ASN    36      53.258  41.136  45.043  1.00  2.52
ATOM    543  ND2 ASN    36      53.647  41.418  42.908  1.00  2.52
ATOM    544 1HD2 ASN    36      54.317  41.552  42.170  1.00  2.52
ATOM    545 2HD2 ASN    36      52.688  41.176  42.722  1.00  2.52
ATOM    546  C   ASN    36      55.734  42.943  46.621  1.00  2.52
ATOM    547  O   ASN    36      54.690  43.318  47.169  1.00  2.52
ATOM    548  N   MET    37      56.788  42.557  47.338  1.00  2.32
ATOM    549  H   MET    37      57.562  42.140  46.817  1.00  2.32
ATOM    550  CA  MET    37      56.926  42.640  48.790  1.00  2.32
ATOM    551  HA  MET    37      56.018  42.256  49.253  1.00  2.32
ATOM    552  CB  MET    37      58.090  41.752  49.244  1.00  2.32
ATOM    553  HB1 MET    37      58.353  42.024  50.262  1.00  2.32
ATOM    554  HB2 MET    37      58.947  41.911  48.589  1.00  2.32
ATOM    555  CG  MET    37      57.733  40.264  49.236  1.00  2.32
ATOM    556  HG1 MET    37      57.392  39.988  48.239  1.00  2.32
ATOM    557  HG2 MET    37      56.917  40.087  49.935  1.00  2.32
ATOM    558  SD  MET    37      59.113  39.168  49.666  1.00  2.32
ATOM    559  CE  MET    37      59.342  39.547  51.425  1.00  2.32
ATOM    560  HE1 MET    37      60.139  38.919  51.825  1.00  2.32
ATOM    561  HE2 MET    37      59.623  40.591  51.550  1.00  2.32
ATOM    562  HE3 MET    37      58.420  39.345  51.970  1.00  2.32
ATOM    563  C   MET    37      57.076  44.081  49.291  1.00  2.32
ATOM    564  O   MET    37      56.431  44.453  50.267  1.00  2.32
ATOM    565  N   PHE    38      57.821  44.926  48.585  1.00  1.83
ATOM    566  H   PHE    38      58.374  44.550  47.816  1.00  1.83
ATOM    567  CA  PHE    38      57.879  46.369  48.812  1.00  1.83
ATOM    568  HA  PHE    38      58.218  46.553  49.832  1.00  1.83
ATOM    569  CB  PHE    38      58.923  46.959  47.851  1.00  1.83
ATOM    570  HB1 PHE    38      58.928  46.378  46.929  1.00  1.83
ATOM    571  HB2 PHE    38      59.899  46.831  48.314  1.00  1.83
ATOM    572  CG  PHE    38      58.775  48.421  47.475  1.00  1.83
ATOM    573  CD1 PHE    38      58.653  49.406  48.468  1.00  1.83
ATOM    574  HD1 PHE    38      58.629  49.117  49.504  1.00  1.83
ATOM    575  CE1 PHE    38      58.569  50.762  48.112  1.00  1.83
ATOM    576  HE1 PHE    38      58.489  51.515  48.877  1.00  1.83
ATOM    577  CZ  PHE    38      58.631  51.144  46.761  1.00  1.83
ATOM    578  HZ  PHE    38      58.585  52.187  46.488  1.00  1.83
ATOM    579  CE2 PHE    38      58.765  50.163  45.769  1.00  1.83
ATOM    580  HE2 PHE    38      58.859  50.448  44.735  1.00  1.83
ATOM    581  CD2 PHE    38      58.810  48.804  46.122  1.00  1.83
ATOM    582  HD2 PHE    38      58.914  48.056  45.350  1.00  1.83
ATOM    583  C   PHE    38      56.514  47.046  48.670  1.00  1.83
ATOM    584  O   PHE    38      56.100  47.831  49.532  1.00  1.83
ATOM    585  N   VAL    39      55.784  46.713  47.602  1.00  1.98
ATOM    586  H   VAL    39      56.211  46.112  46.898  1.00  1.98
ATOM    587  CA  VAL    39      54.434  47.243  47.378  1.00  1.98
ATOM    588  HA  VAL    39      54.488  48.309  47.473  1.00  1.98
ATOM    589  CB  VAL    39      53.924  46.934  45.951  1.00  1.98
ATOM    590  HB  VAL    39      54.037  45.867  45.759  1.00  1.98
ATOM    591  CG1 VAL    39      52.451  47.316  45.725  1.00  1.98
ATOM    592 1HG1 VAL    39      52.173  47.103  44.693  1.00  1.98
ATOM    593 2HG1 VAL    39      51.801  46.732  46.377  1.00  1.98
ATOM    594 3HG1 VAL    39      52.299  48.377  45.921  1.00  1.98
ATOM    595  CG2 VAL    39      54.737  47.720  44.909  1.00  1.98
ATOM    596 1HG2 VAL    39      54.474  47.379  43.908  1.00  1.98
ATOM    597 2HG2 VAL    39      54.526  48.787  44.987  1.00  1.98
ATOM    598 3HG2 VAL    39      55.805  47.563  45.053  1.00  1.98
ATOM    599  C   VAL    39      53.451  46.797  48.461  1.00  1.98
ATOM    600  O   VAL    39      52.679  47.627  48.954  1.00  1.98
ATOM    601  N   LYS    40      53.533  45.539  48.921  1.00  2.23
ATOM    602  H   LYS    40      54.169  44.886  48.475  1.00  2.23
ATOM    603  CA  LYS    40      52.785  45.134  50.123  1.00  2.23
ATOM    604  HA  LYS    40      51.719  45.297  49.949  1.00  2.23
ATOM    605  CB  LYS    40      53.002  43.652  50.471  1.00  2.23
ATOM    606  HB1 LYS    40      52.598  43.461  51.468  1.00  2.23
ATOM    607  HB2 LYS    40      54.071  43.444  50.496  1.00  2.23
ATOM    608  CG  LYS    40      52.312  42.698  49.492  1.00  2.23
ATOM    609  HG1 LYS    40      52.625  42.941  48.481  1.00  2.23
ATOM    610  HG2 LYS    40      51.231  42.834  49.547  1.00  2.23
ATOM    611  CD  LYS    40      52.658  41.236  49.828  1.00  2.23
ATOM    612  HD1 LYS    40      51.976  40.882  50.603  1.00  2.23
ATOM    613  HD2 LYS    40      53.677  41.158  50.211  1.00  2.23
ATOM    614  CE  LYS    40      52.525  40.348  48.587  1.00  2.23
ATOM    615  HE1 LYS    40      51.564  40.566  48.109  1.00  2.23
ATOM    616  HE2 LYS    40      52.524  39.296  48.886  1.00  2.23
ATOM    617  NZ  LYS    40      53.634  40.605  47.639  1.00  2.23
ATOM    618  HZ1 LYS    40      54.492  40.146  47.909  1.00  2.23
ATOM    619  HZ2 LYS    40      53.379  40.312  46.695  1.00  2.23
ATOM    620  HZ3 LYS    40      53.800  41.606  47.553  1.00  2.23
ATOM    621  C   LYS    40      53.145  45.979  51.344  1.00  2.23
ATOM    622  O   LYS    40      52.232  46.579  51.905  1.00  2.23
ATOM    623  N   LEU    41      54.427  46.091  51.714  1.00  1.95
ATOM    624  H   LEU    41      55.136  45.584  51.192  1.00  1.95
ATOM    625  CA  LEU    41      54.813  46.835  52.919  1.00  1.95
ATOM    626  HA  LEU    41      54.366  46.354  53.791  1.00  1.95
ATOM    627  CB  LEU    41      56.346  46.880  53.092  1.00  1.95
ATOM    628  HB1 LEU    41      56.567  47.637  53.848  1.00  1.95
ATOM    629  HB2 LEU    41      56.798  47.214  52.156  1.00  1.95
ATOM    630  CG  LEU    41      57.034  45.580  53.535  1.00  1.95
ATOM    631  HG  LEU    41      56.936  44.830  52.754  1.00  1.95
ATOM    632  CD1 LEU    41      58.520  45.875  53.749  1.00  1.95
ATOM    633 1HD1 LEU    41      59.047  44.951  53.983  1.00  1.95
ATOM    634 2HD1 LEU    41      58.955  46.311  52.850  1.00  1.95
ATOM    635 3HD1 LEU    41      58.652  46.567  54.581  1.00  1.95
ATOM    636  CD2 LEU    41      56.466  45.009  54.835  1.00  1.95
ATOM    637 1HD2 LEU    41      57.065  44.158  55.154  1.00  1.95
ATOM    638 2HD2 LEU    41      56.482  45.770  55.617  1.00  1.95
ATOM    639 3HD2 LEU    41      55.443  44.669  54.682  1.00  1.95
ATOM    640  C   LEU    41      54.285  48.268  52.911  1.00  1.95
ATOM    641  O   LEU    41      53.602  48.697  53.840  1.00  1.95
ATOM    642  N   ARG    42      54.525  48.983  51.811  1.00  1.88
ATOM    643  H   ARG    42      55.046  48.546  51.056  1.00  1.88
ATOM    644  CA  ARG    42      53.981  50.325  51.630  1.00  1.88
ATOM    645  HA  ARG    42      54.317  50.930  52.469  1.00  1.88
ATOM    646  CB  ARG    42      54.512  50.920  50.325  1.00  1.88
ATOM    647  HB1 ARG    42      53.852  51.725  49.994  1.00  1.88
ATOM    648  HB2 ARG    42      54.506  50.129  49.579  1.00  1.88
ATOM    649  CG  ARG    42      55.944  51.470  50.433  1.00  1.88
ATOM    650  HG1 ARG    42      56.299  51.695  49.430  1.00  1.88
ATOM    651  HG2 ARG    42      56.592  50.721  50.887  1.00  1.88
ATOM    652  CD  ARG    42      55.961  52.762  51.253  1.00  1.88
ATOM    653  HD1 ARG    42      55.499  52.572  52.219  1.00  1.88
ATOM    654  HD2 ARG    42      55.344  53.491  50.728  1.00  1.88
ATOM    655  NE  ARG    42      57.308  53.338  51.451  1.00  1.88
ATOM    656  HE  ARG    42      57.939  53.395  50.664  1.00  1.88
ATOM    657  CZ  ARG    42      57.691  54.012  52.525  1.00  1.88
ATOM    658  NH1 ARG    42      58.822  54.650  52.552  1.00  1.88
ATOM    659 1HH1 ARG    42      59.478  54.577  51.766  1.00  1.88
ATOM    660 2HH1 ARG    42      59.073  55.174  53.372  1.00  1.88
ATOM    661  NH2 ARG    42      56.977  54.095  53.617  1.00  1.88
ATOM    662 1HH2 ARG    42      56.080  53.645  53.697  1.00  1.88
ATOM    663 2HH2 ARG    42      57.344  54.650  54.391  1.00  1.88
ATOM    664  C   ARG    42      52.458  50.382  51.749  1.00  1.88
ATOM    665  O   ARG    42      51.978  51.200  52.524  1.00  1.88
ATOM    666  N   SER    43      51.691  49.471  51.142  1.00  2.29
ATOM    667  H   SER    43      52.112  48.788  50.524  1.00  2.29
ATOM    668  CA  SER    43      50.240  49.427  51.413  1.00  2.29
ATOM    669  HA  SER    43      49.831  50.393  51.114  1.00  2.29
ATOM    670  CB  SER    43      49.532  48.382  50.543  1.00  2.29
ATOM    671  HB1 SER    43      49.763  48.585  49.497  1.00  2.29
ATOM    672  HB2 SER    43      48.457  48.486  50.685  1.00  2.29
ATOM    673  OG  SER    43      49.869  47.040  50.825  1.00  2.29
ATOM    674  HG  SER    43      50.758  47.005  51.221  1.00  2.29
ATOM    675  C   SER    43      49.879  49.268  52.896  1.00  2.29
ATOM    676  O   SER    43      49.052  50.040  53.379  1.00  2.29
ATOM    677  N   GLN    44      50.562  48.382  53.636  1.00  2.47
ATOM    678  H   GLN    44      51.307  47.852  53.206  1.00  2.47
ATOM    679  CA  GLN    44      50.294  48.171  55.064  1.00  2.47
ATOM    680  HA  GLN    44      49.234  47.949  55.199  1.00  2.47
ATOM    681  CB  GLN    44      51.124  46.986  55.577  1.00  2.47
ATOM    682  HB1 GLN    44      51.005  46.907  56.659  1.00  2.47
ATOM    683  HB2 GLN    44      52.178  47.173  55.372  1.00  2.47
ATOM    684  CG  GLN    44      50.720  45.642  54.948  1.00  2.47
ATOM    685  HG1 GLN    44      50.613  45.742  53.869  1.00  2.47
ATOM    686  HG2 GLN    44      49.762  45.323  55.358  1.00  2.47
ATOM    687  CD  GLN    44      51.784  44.588  55.218  1.00  2.47
ATOM    688  OE1 GLN    44      52.735  44.426  54.468  1.00  2.47
ATOM    689  NE2 GLN    44      51.688  43.843  56.296  1.00  2.47
ATOM    690 1HE2 GLN    44      50.936  43.986  56.946  1.00  2.47
ATOM    691 2HE2 GLN    44      52.478  43.256  56.496  1.00  2.47
ATOM    692  C   GLN    44      50.596  49.418  55.892  1.00  2.47
ATOM    693  O   GLN    44      49.939  49.693  56.888  1.00  2.47
ATOM    694  N   GLU    45      51.563  50.202  55.429  1.00  2.39
ATOM    695  H   GLU    45      52.077  49.906  54.611  1.00  2.39
ATOM    696  CA  GLU    45      51.907  51.470  56.034  1.00  2.39
ATOM    697  HA  GLU    45      51.938  51.350  57.116  1.00  2.39
ATOM    698  CB  GLU    45      53.301  51.831  55.518  1.00  2.39
ATOM    699  HB1 GLU    45      53.332  51.755  54.437  1.00  2.39
ATOM    700  HB2 GLU    45      54.029  51.120  55.915  1.00  2.39
ATOM    701  CG  GLU    45      53.716  53.241  55.873  1.00  2.39
ATOM    702  HG1 GLU    45      52.965  53.948  55.541  1.00  2.39
ATOM    703  HG2 GLU    45      54.623  53.458  55.300  1.00  2.39
ATOM    704  CD  GLU    45      54.009  53.420  57.358  1.00  2.39
ATOM    705  OE1 GLU    45      53.417  52.774  58.247  1.00  2.39
ATOM    706  OE2 GLU    45      54.977  54.165  57.569  1.00  2.39
ATOM    707  C   GLU    45      50.852  52.544  55.731  1.00  2.39
ATOM    708  O   GLU    45      50.512  53.338  56.596  1.00  2.39
ATOM    709  N   CYS    46      50.258  52.582  54.542  1.00  2.60
ATOM    710  H   CYS    46      50.486  51.898  53.833  1.00  2.60
ATOM    711  CA  CYS    46      49.249  53.611  54.289  1.00  2.60
ATOM    712  HA  CYS    46      49.595  54.572  54.671  1.00  2.60
ATOM    713  CB  CYS    46      49.008  53.754  52.780  1.00  2.60
ATOM    714  HB1 CYS    46      48.098  54.340  52.628  1.00  2.60
ATOM    715  HB2 CYS    46      48.870  52.776  52.319  1.00  2.60
ATOM    716  SG  CYS    46      50.354  54.657  51.971  1.00  2.60
ATOM    717  HG  CYS    46      49.535  55.337  51.139  1.00  2.60
ATOM    718  C   CYS    46      47.893  53.312  54.958  1.00  2.60
ATOM    719  O   CYS    46      47.193  54.221  55.406  1.00  2.60
ATOM    720  N   ASP    47      47.557  52.023  55.042  1.00  3.34
ATOM    721  H   ASP    47      48.187  51.358  54.606  1.00  3.34
ATOM    722  CA  ASP    47      46.501  51.477  55.894  1.00  3.34
ATOM    723  HA  ASP    47      45.588  52.063  55.780  1.00  3.34
ATOM    724  CB  ASP    47      46.231  50.004  55.479  1.00  3.34
ATOM    725  HB1 ASP    47      45.673  49.504  56.272  1.00  3.34
ATOM    726  HB2 ASP    47      47.182  49.477  55.379  1.00  3.34
ATOM    727  CG  ASP    47      45.406  49.825  54.201  1.00  3.34
ATOM    728  OD1 ASP    47      44.506  50.648  53.931  1.00  3.34
ATOM    729  OD2 ASP    47      45.586  48.833  53.449  1.00  3.34
ATOM    730  C   ASP    47      46.874  51.497  57.395  1.00  3.34
ATOM    731  O   ASP    47      46.041  51.096  58.209  1.00  3.34
ATOM    732  N   TRP    48      48.092  51.924  57.779  1.00  4.62
ATOM    733  H   TRP    48      48.768  52.222  57.091  1.00  4.62
ATOM    734  CA  TRP    48      48.501  51.949  59.185  1.00  4.62
ATOM    735  HA  TRP    48      48.595  50.921  59.533  1.00  4.62
ATOM    736  CB  TRP    48      49.864  52.645  59.368  1.00  4.62
ATOM    737  HB1 TRP    48      49.822  53.547  58.769  1.00  4.62
ATOM    738  HB2 TRP    48      50.662  51.998  59.002  1.00  4.62
ATOM    739  CG  TRP    48      50.213  53.166  60.732  1.00  4.62
ATOM    740  CD1 TRP    48      50.256  52.468  61.887  1.00  4.62
ATOM    741  HD1 TRP    48      50.039  51.411  61.977  1.00  4.62
ATOM    742  NE1 TRP    48      50.465  53.333  62.950  1.00  4.62
ATOM    743  HE1 TRP    48      50.201  53.078  63.918  1.00  4.62
ATOM    744  CE2 TRP    48      50.447  54.645  62.533  1.00  4.62
ATOM    745  CZ2 TRP    48      50.378  55.870  63.215  1.00  4.62
ATOM    746  HZ2 TRP    48      50.269  55.857  64.293  1.00  4.62
ATOM    747  CH2 TRP    48      50.273  57.062  62.479  1.00  4.62
ATOM    748  HH2 TRP    48      50.089  57.998  62.988  1.00  4.62
ATOM    749  CZ3 TRP    48      50.345  57.017  61.076  1.00  4.62
ATOM    750  HZ3 TRP    48      50.229  57.927  60.507  1.00  4.62
ATOM    751  CE3 TRP    48      50.429  55.780  60.405  1.00  4.62
ATOM    752  HE3 TRP    48      50.410  55.728  59.326  1.00  4.62
ATOM    753  CD2 TRP    48      50.404  54.563  61.114  1.00  4.62
ATOM    754  C   TRP    48      47.486  52.675  60.068  1.00  4.62
ATOM    755  O   TRP    48      47.227  53.864  59.857  1.00  4.62
ATOM    756  N   GLU    49      47.018  51.944  61.088  1.00  5.84
ATOM    757  H   GLU    49      47.234  50.962  61.071  1.00  5.84
ATOM    758  CA  GLU    49      46.395  52.441  62.321  1.00  5.84
ATOM    759  HA  GLU    49      45.638  51.727  62.645  1.00  5.84
ATOM    760  CB  GLU    49      47.454  52.533  63.429  1.00  5.84
ATOM    761  HB1 GLU    49      48.084  53.343  63.098  1.00  5.84
ATOM    762  HB2 GLU    49      48.034  51.611  63.456  1.00  5.84
ATOM    763  CG  GLU    49      47.002  52.889  64.859  1.00  5.84
ATOM    764  HG1 GLU    49      46.960  51.980  65.461  1.00  5.84
ATOM    765  HG2 GLU    49      45.991  53.303  64.834  1.00  5.84
ATOM    766  CD  GLU    49      47.956  53.908  65.529  1.00  5.84
ATOM    767  OE1 GLU    49      49.196  53.808  65.360  1.00  5.84
ATOM    768  OE2 GLU    49      47.456  54.827  66.218  1.00  5.84
ATOM    769  C   GLU    49      45.717  53.816  62.181  1.00  5.84
ATOM    770  O   GLU    49      46.208  54.866  62.598  1.00  5.84
ATOM    771  N   GLU    50      44.549  53.797  61.576  1.00  5.54
ATOM    772  H   GLU    50      44.251  52.930  61.154  1.00  5.54
ATOM    773  CA  GLU    50      43.536  54.801  61.834  1.00  5.54
ATOM    774  HA  GLU    50      42.754  54.585  61.109  1.00  5.54
ATOM    775  CB  GLU    50      42.869  54.577  63.210  1.00  5.54
ATOM    776  HB1 GLU    50      41.933  55.137  63.241  1.00  5.54
ATOM    777  HB2 GLU    50      43.523  54.988  63.982  1.00  5.54
ATOM    778  CG  GLU    50      42.555  53.117  63.613  1.00  5.54
ATOM    779  HG1 GLU    50      42.115  53.148  64.614  1.00  5.54
ATOM    780  HG2 GLU    50      43.490  52.561  63.704  1.00  5.54
ATOM    781  CD  GLU    50      41.605  52.346  62.682  1.00  5.54
ATOM    782  OE1 GLU    50      40.873  51.474  63.207  1.00  5.54
ATOM    783  OE2 GLU    50      41.675  52.515  61.441  1.00  5.54
ATOM    784  C   GLU    50      43.836  56.274  61.535  1.00  5.54
ATOM    785  O   GLU    50      43.503  57.172  62.314  1.00  5.54
ATOM    786  N   ILE    51      44.366  56.493  60.328  1.00  5.77
ATOM    787  H   ILE    51      44.867  55.700  59.943  1.00  5.77
ATOM    788  CA  ILE    51      43.880  57.480  59.347  1.00  5.77
ATOM    789  HA  ILE    51      44.752  57.827  58.801  1.00  5.77
ATOM    790  CB  ILE    51      42.949  56.776  58.312  1.00  5.77
ATOM    791  HB  ILE    51      42.108  56.335  58.849  1.00  5.77
ATOM    792  CG2 ILE    51      42.374  57.753  57.261  1.00  5.77
ATOM    793 1HG2 ILE    51      41.658  57.226  56.630  1.00  5.77
ATOM    794 2HG2 ILE    51      41.841  58.577  57.726  1.00  5.77
ATOM    795 3HG2 ILE    51      43.170  58.142  56.634  1.00  5.77
ATOM    796  CG1 ILE    51      43.638  55.665  57.472  1.00  5.77
ATOM    797 1HG1 ILE    51      44.559  56.055  57.038  1.00  5.77
ATOM    798 2HG1 ILE    51      42.976  55.409  56.646  1.00  5.77
ATOM    799  CD1 ILE    51      43.953  54.337  58.169  1.00  5.77
ATOM    800  HD1 ILE    51      44.181  53.581  57.418  1.00  5.77
ATOM    801  HD2 ILE    51      44.827  54.432  58.807  1.00  5.77
ATOM    802  HD3 ILE    51      43.095  54.003  58.754  1.00  5.77
ATOM    803  C   ILE    51      43.268  58.689  60.013  1.00  5.77
ATOM    804  O   ILE    51      42.049  58.817  60.140  1.00  5.77
ATOM    805  N   SER    52      44.145  59.517  60.576  1.00  6.89
ATOM    806  H   SER    52      45.113  59.358  60.347  1.00  6.89
ATOM    807  CA  SER    52      43.788  60.218  61.826  1.00  6.89
ATOM    808  HA  SER    52      42.960  59.670  62.280  1.00  6.89
ATOM    809  CB  SER    52      44.938  60.120  62.840  1.00  6.89
ATOM    810  HB1 SER    52      45.302  59.090  62.861  1.00  6.89
ATOM    811  HB2 SER    52      44.543  60.339  63.831  1.00  6.89
ATOM    812  OG  SER    52      46.022  60.994  62.558  1.00  6.89
ATOM    813  HG  SER    52      46.365  60.734  61.693  1.00  6.89
ATOM    814  C   SER    52      43.232  61.603  61.511  1.00  6.89
ATOM    815  O   SER    52      43.648  62.605  62.096  1.00  6.89
ATOM    816  N   VAL    53      42.309  61.614  60.547  1.00  7.77
ATOM    817  H   VAL    53      42.052  60.700  60.183  1.00  7.77
ATOM    818  CA  VAL    53      41.609  62.754  59.964  1.00  7.77
ATOM    819  HA  VAL    53      42.146  63.132  59.103  1.00  7.77
ATOM    820  CB  VAL    53      40.173  62.344  59.518  1.00  7.77
ATOM    821  HB  VAL    53      39.517  62.359  60.389  1.00  7.77
ATOM    822  CG1 VAL    53      39.624  63.382  58.534  1.00  7.77
ATOM    823 1HG1 VAL    53      39.440  64.327  59.042  1.00  7.77
ATOM    824 2HG1 VAL    53      40.330  63.554  57.730  1.00  7.77
ATOM    825 3HG1 VAL    53      38.677  63.047  58.108  1.00  7.77
ATOM    826  CG2 VAL    53      40.024  60.928  58.936  1.00  7.77
ATOM    827 1HG2 VAL    53      40.006  60.208  59.753  1.00  7.77
ATOM    828 2HG2 VAL    53      39.078  60.832  58.405  1.00  7.77
ATOM    829 3HG2 VAL    53      40.842  60.678  58.269  1.00  7.77
ATOM    830  C   VAL    53      41.412  63.889  60.976  1.00  7.77
ATOM    831  O   VAL    53      40.962  63.656  62.102  1.00  7.77
ATOM    832  N   LYS    54      41.763  65.123  60.596  1.00  8.79
ATOM    833  H   LYS    54      42.080  65.255  59.644  1.00  8.79
ATOM    834  CA  LYS    54      42.114  66.135  61.606  1.00  8.79
ATOM    835  HA  LYS    54      41.538  65.944  62.514  1.00  8.79
ATOM    836  CB  LYS    54      43.624  65.974  61.915  1.00  8.79
ATOM    837  HB1 LYS    54      44.166  66.906  61.743  1.00  8.79
ATOM    838  HB2 LYS    54      44.064  65.230  61.247  1.00  8.79
ATOM    839  CG  LYS    54      43.849  65.531  63.364  1.00  8.79
ATOM    840  HG1 LYS    54      43.212  64.670  63.565  1.00  8.79
ATOM    841  HG2 LYS    54      43.556  66.332  64.044  1.00  8.79
ATOM    842  CD  LYS    54      45.325  65.167  63.609  1.00  8.79
ATOM    843  HD1 LYS    54      45.884  66.086  63.795  1.00  8.79
ATOM    844  HD2 LYS    54      45.747  64.680  62.727  1.00  8.79
ATOM    845  CE  LYS    54      45.463  64.225  64.809  1.00  8.79
ATOM    846  HE1 LYS    54      44.892  64.642  65.643  1.00  8.79
ATOM    847  HE2 LYS    54      46.514  64.164  65.103  1.00  8.79
ATOM    848  NZ  LYS    54      44.962  62.874  64.463  1.00  8.79
ATOM    849  HZ1 LYS    54      44.079  62.949  63.957  1.00  8.79
ATOM    850  HZ2 LYS    54      45.571  62.403  63.794  1.00  8.79
ATOM    851  HZ3 LYS    54      44.847  62.273  65.264  1.00  8.79
ATOM    852  C   LYS    54      41.816  67.599  61.277  1.00  8.79
ATOM    853  O   LYS    54      42.235  68.502  61.996  1.00  8.79
ATOM    854  N   GLY    55      41.156  67.830  60.162  1.00  8.65
ATOM    855  H   GLY    55      40.823  67.029  59.642  1.00  8.65
ATOM    856  CA  GLY    55      41.157  69.082  59.421  1.00  8.65
ATOM    857  HA1 GLY    55      42.142  69.549  59.465  1.00  8.65
ATOM    858  HA2 GLY    55      40.403  69.763  59.816  1.00  8.65
ATOM    859  C   GLY    55      40.825  68.722  57.971  1.00  8.65
ATOM    860  O   GLY    55      40.490  67.567  57.690  1.00  8.65
ATOM    861  N   PRO    56      40.959  69.655  57.024  1.00  7.58
ATOM    862  CD  PRO    56      41.126  71.090  57.200  1.00  7.58
ATOM    863  HD1 PRO    56      41.879  71.316  57.955  1.00  7.58
ATOM    864  HD2 PRO    56      40.169  71.535  57.475  1.00  7.58
ATOM    865  CG  PRO    56      41.575  71.626  55.837  1.00  7.58
ATOM    866  HG1 PRO    56      42.662  71.727  55.826  1.00  7.58
ATOM    867  HG2 PRO    56      41.105  72.582  55.605  1.00  7.58
ATOM    868  CB  PRO    56      41.152  70.534  54.850  1.00  7.58
ATOM    869  HB1 PRO    56      41.784  70.520  53.961  1.00  7.58
ATOM    870  HB2 PRO    56      40.108  70.683  54.570  1.00  7.58
ATOM    871  CA  PRO    56      41.278  69.244  55.669  1.00  7.58
ATOM    872  HA  PRO    56      40.569  68.498  55.307  1.00  7.58
ATOM    873  C   PRO    56      42.697  68.690  55.628  1.00  7.58
ATOM    874  O   PRO    56      43.570  69.088  56.402  1.00  7.58
ATOM    875  N   ASN    57      42.922  67.779  54.690  1.00  6.89
ATOM    876  H   ASN    57      42.185  67.598  54.029  1.00  6.89
ATOM    877  CA  ASN    57      44.050  66.856  54.696  1.00  6.89
ATOM    878  HA  ASN    57      43.828  66.085  53.958  1.00  6.89
ATOM    879  CB  ASN    57      45.336  67.575  54.209  1.00  6.89
ATOM    880  HB1 ASN    57      46.182  66.899  54.307  1.00  6.89
ATOM    881  HB2 ASN    57      45.539  68.441  54.837  1.00  6.89
ATOM    882  CG  ASN    57      45.286  68.033  52.758  1.00  6.89
ATOM    883  OD1 ASN    57      44.257  68.375  52.206  1.00  6.89
ATOM    884  ND2 ASN    57      46.407  68.038  52.074  1.00  6.89
ATOM    885 1HD2 ASN    57      47.274  67.730  52.477  1.00  6.89
ATOM    886 2HD2 ASN    57      46.337  68.310  51.109  1.00  6.89
ATOM    887  C   ASN    57      44.218  66.107  56.033  1.00  6.89
ATOM    888  O   ASN    57      43.408  66.194  56.956  1.00  6.89
ATOM    889  N   GLY    58      45.215  65.224  56.082  1.00  5.63
ATOM    890  H   GLY    58      45.853  65.157  55.305  1.00  5.63
ATOM    891  CA  GLY    58      45.321  64.236  57.151  1.00  5.63
ATOM    892  HA1 GLY    58      45.414  64.754  58.104  1.00  5.63
ATOM    893  HA2 GLY    58      46.218  63.641  56.990  1.00  5.63
ATOM    894  C   GLY    58      44.134  63.274  57.243  1.00  5.63
ATOM    895  O   GLY    58      44.136  62.438  58.135  1.00  5.63
ATOM    896  N   GLU    59      43.153  63.328  56.326  1.00  4.95
ATOM    897  H   GLU    59      43.145  64.126  55.719  1.00  4.95
ATOM    898  CA  GLU    59      42.198  62.255  55.985  1.00  4.95
ATOM    899  HA  GLU    59      41.802  61.846  56.906  1.00  4.95
ATOM    900  CB  GLU    59      41.033  62.799  55.134  1.00  4.95
ATOM    901  HB1 GLU    59      41.373  63.027  54.123  1.00  4.95
ATOM    902  HB2 GLU    59      40.671  63.728  55.572  1.00  4.95
ATOM    903  CG  GLU    59      39.883  61.781  55.087  1.00  4.95
ATOM    904  HG1 GLU    59      39.589  61.533  56.106  1.00  4.95
ATOM    905  HG2 GLU    59      40.212  60.856  54.613  1.00  4.95
ATOM    906  CD  GLU    59      38.658  62.313  54.337  1.00  4.95
ATOM    907  OE1 GLU    59      37.781  62.898  55.008  1.00  4.95
ATOM    908  OE2 GLU    59      38.562  62.073  53.115  1.00  4.95
ATOM    909  C   GLU    59      42.930  61.117  55.266  1.00  4.95
ATOM    910  O   GLU    59      42.746  60.789  54.096  1.00  4.95
ATOM    911  N   SER    60      43.953  60.672  55.950  1.00  3.96
ATOM    912  H   SER    60      44.051  60.994  56.905  1.00  3.96
ATOM    913  CA  SER    60      45.074  59.935  55.451  1.00  3.96
ATOM    914  HA  SER    60      44.758  59.096  54.813  1.00  3.96
ATOM    915  CB  SER    60      46.046  60.842  54.666  1.00  3.96
ATOM    916  HB1 SER    60      46.769  60.216  54.149  1.00  3.96
ATOM    917  HB2 SER    60      46.568  61.499  55.357  1.00  3.96
ATOM    918  OG  SER    60      45.376  61.626  53.695  1.00  3.96
ATOM    919  HG  SER    60      44.476  61.279  53.596  1.00  3.96
ATOM    920  C   SER    60      45.702  59.385  56.764  1.00  3.96
ATOM    921  O   SER    60      45.602  59.968  57.851  1.00  3.96
ATOM    922  N   SER    61      46.370  58.240  56.686  1.00  3.28
ATOM    923  H   SER    61      46.247  57.713  55.839  1.00  3.28
ATOM    924  CA  SER    61      47.663  58.138  57.366  1.00  3.28
ATOM    925  HA  SER    61      47.725  58.812  58.219  1.00  3.28
ATOM    926  CB  SER    61      47.843  56.688  57.885  1.00  3.28
ATOM    927  HB1 SER    61      48.883  56.542  58.131  1.00  3.28
ATOM    928  HB2 SER    61      47.560  55.981  57.105  1.00  3.28
ATOM    929  OG  SER    61      47.069  56.498  59.039  1.00  3.28
ATOM    930  HG  SER    61      47.176  55.570  59.345  1.00  3.28
ATOM    931  C   SER    61      48.649  58.575  56.319  1.00  3.28
ATOM    932  O   SER    61      48.486  59.648  55.720  1.00  3.28
ATOM    933  N   VAL    62      49.707  57.825  56.133  1.00  2.42
ATOM    934  H   VAL    62      49.742  56.900  56.538  1.00  2.42
ATOM    935  CA  VAL    62      50.948  58.326  55.578  1.00  2.42
ATOM    936  HA  VAL    62      50.763  58.891  54.666  1.00  2.42
ATOM    937  CB  VAL    62      51.677  59.177  56.641  1.00  2.42
ATOM    938  HB  VAL    62      52.692  59.342  56.293  1.00  2.42
ATOM    939  CG1 VAL    62      51.034  60.562  56.837  1.00  2.42
ATOM    940 1HG1 VAL    62      51.649  61.211  57.436  1.00  2.42
ATOM    941 2HG1 VAL    62      50.872  61.033  55.869  1.00  2.42
ATOM    942 3HG1 VAL    62      50.089  60.491  57.364  1.00  2.42
ATOM    943  CG2 VAL    62      51.794  58.483  58.015  1.00  2.42
ATOM    944 1HG2 VAL    62      51.541  57.427  57.976  1.00  2.42
ATOM    945 2HG2 VAL    62      52.825  58.536  58.354  1.00  2.42
ATOM    946 3HG2 VAL    62      51.130  58.949  58.738  1.00  2.42
ATOM    947  C   VAL    62      51.820  57.122  55.296  1.00  2.42
ATOM    948  O   VAL    62      51.766  56.104  55.974  1.00  2.42
ATOM    949  N   ILE    63      52.732  57.322  54.378  1.00  2.15
ATOM    950  H   ILE    63      52.694  58.212  53.891  1.00  2.15
ATOM    951  CA  ILE    63      54.016  56.659  54.373  1.00  2.15
ATOM    952  HA  ILE    63      53.917  55.601  54.592  1.00  2.15
ATOM    953  CB  ILE    63      54.533  56.870  52.925  1.00  2.15
ATOM    954  HB  ILE    63      54.082  57.782  52.525  1.00  2.15
ATOM    955  CG2 ILE    63      56.049  57.087  52.772  1.00  2.15
ATOM    956 1HG2 ILE    63      56.389  56.837  51.769  1.00  2.15
ATOM    957 2HG2 ILE    63      56.278  58.134  52.966  1.00  2.15
ATOM    958 3HG2 ILE    63      56.601  56.512  53.496  1.00  2.15
ATOM    959  CG1 ILE    63      53.992  55.695  52.095  1.00  2.15
ATOM    960 1HG1 ILE    63      53.002  55.418  52.449  1.00  2.15
ATOM    961 2HG1 ILE    63      54.637  54.837  52.239  1.00  2.15
ATOM    962  CD1 ILE    63      53.855  56.022  50.608  1.00  2.15
ATOM    963  HD1 ILE    63      53.527  55.133  50.068  1.00  2.15
ATOM    964  HD2 ILE    63      53.114  56.811  50.474  1.00  2.15
ATOM    965  HD3 ILE    63      54.809  56.361  50.216  1.00  2.15
ATOM    966  C   ILE    63      54.901  57.315  55.425  1.00  2.15
ATOM    967  O   ILE    63      55.163  58.514  55.360  1.00  2.15
ATOM    968  N   HIS    64      55.417  56.558  56.389  1.00  2.43
ATOM    969  H   HIS    64      55.093  55.607  56.554  1.00  2.43
ATOM    970  CA  HIS    64      56.521  57.051  57.202  1.00  2.43
ATOM    971  HA  HIS    64      56.293  58.084  57.417  1.00  2.43
ATOM    972  CB  HIS    64      56.686  56.351  58.566  1.00  2.43
ATOM    973  HB1 HIS    64      57.546  56.791  59.070  1.00  2.43
ATOM    974  HB2 HIS    64      56.933  55.320  58.360  1.00  2.43
ATOM    975  CG  HIS    64      55.582  56.304  59.602  1.00  2.43
ATOM    976  ND1 HIS    64      55.838  55.859  60.903  1.00  2.43
ATOM    977  CE1 HIS    64      54.678  55.373  61.360  1.00  2.43
ATOM    978  HE1 HIS    64      54.580  54.800  62.273  1.00  2.43
ATOM    979  NE2 HIS    64      53.688  55.603  60.481  1.00  2.43
ATOM    980  HE2 HIS    64      52.803  55.100  60.470  1.00  2.43
ATOM    981  CD2 HIS    64      54.238  56.203  59.370  1.00  2.43
ATOM    982  HD2 HIS    64      53.771  56.239  58.394  1.00  2.43
ATOM    983  C   HIS    64      57.844  57.031  56.438  1.00  2.43
ATOM    984  O   HIS    64      58.064  56.266  55.488  1.00  2.43
ATOM    985  N   ASP    65      58.767  57.841  56.945  1.00  2.61
ATOM    986  H   ASP    65      58.466  58.444  57.707  1.00  2.61
ATOM    987  CA  ASP    65      60.182  57.858  56.602  1.00  2.61
ATOM    988  HA  ASP    65      60.353  57.289  55.687  1.00  2.61
ATOM    989  CB  ASP    65      60.597  59.312  56.349  1.00  2.61
ATOM    990  HB1 ASP    65      60.229  59.917  57.175  1.00  2.61
ATOM    991  HB2 ASP    65      60.097  59.659  55.443  1.00  2.61
ATOM    992  CG  ASP    65      62.106  59.567  56.219  1.00  2.61
ATOM    993  OD1 ASP    65      62.873  59.138  57.111  1.00  2.61
ATOM    994  OD2 ASP    65      62.456  60.409  55.367  1.00  2.61
ATOM    995  C   ASP    65      60.968  57.208  57.739  1.00  2.61
ATOM    996  O   ASP    65      61.007  57.739  58.849  1.00  2.61
ATOM    997  N   ARG    66      61.591  56.046  57.508  1.00  2.64
ATOM    998  H   ARG    66      61.527  55.630  56.584  1.00  2.64
ATOM    999  CA  ARG    66      62.181  55.266  58.612  1.00  2.64
ATOM   1000  HA  ARG    66      61.430  55.148  59.391  1.00  2.64
ATOM   1001  CB  ARG    66      62.661  53.886  58.088  1.00  2.64
ATOM   1002  HB1 ARG    66      63.470  54.039  57.371  1.00  2.64
ATOM   1003  HB2 ARG    66      61.858  53.406  57.538  1.00  2.64
ATOM   1004  CG  ARG    66      63.155  52.865  59.138  1.00  2.64
ATOM   1005  HG1 ARG    66      64.156  53.136  59.465  1.00  2.64
ATOM   1006  HG2 ARG    66      63.221  51.893  58.653  1.00  2.64
ATOM   1007  CD  ARG    66      62.249  52.737  60.374  1.00  2.64
ATOM   1008  HD1 ARG    66      61.232  52.568  60.039  1.00  2.64
ATOM   1009  HD2 ARG    66      62.251  53.671  60.932  1.00  2.64
ATOM   1010  NE  ARG    66      62.676  51.666  61.291  1.00  2.64
ATOM   1011  HE  ARG    66      63.650  51.678  61.596  1.00  2.64
ATOM   1012  CZ  ARG    66      61.891  50.820  61.933  1.00  2.64
ATOM   1013  NH1 ARG    66      62.397  50.056  62.856  1.00  2.64
ATOM   1014 1HH1 ARG    66      63.415  50.102  62.998  1.00  2.64
ATOM   1015 2HH1 ARG    66      61.837  49.454  63.421  1.00  2.64
ATOM   1016  NH2 ARG    66      60.618  50.699  61.667  1.00  2.64
ATOM   1017 1HH2 ARG    66      60.259  51.130  60.823  1.00  2.64
ATOM   1018 2HH2 ARG    66      60.058  50.010  62.128  1.00  2.64
ATOM   1019  C   ARG    66      63.343  55.957  59.320  1.00  2.64
ATOM   1020  O   ARG    66      63.770  55.520  60.390  1.00  2.64
ATOM   1021  N   LYS    67      63.913  57.004  58.738  1.00  3.33
ATOM   1022  H   LYS    67      63.465  57.415  57.920  1.00  3.33
ATOM   1023  CA  LYS    67      65.071  57.688  59.303  1.00  3.33
ATOM   1024  HA  LYS    67      65.481  57.107  60.123  1.00  3.33
ATOM   1025  CB  LYS    67      66.173  57.804  58.237  1.00  3.33
ATOM   1026  HB1 LYS    67      66.934  58.518  58.555  1.00  3.33
ATOM   1027  HB2 LYS    67      65.740  58.171  57.304  1.00  3.33
ATOM   1028  CG  LYS    67      66.850  56.440  57.993  1.00  3.33
ATOM   1029  HG1 LYS    67      67.478  56.532  57.105  1.00  3.33
ATOM   1030  HG2 LYS    67      66.094  55.686  57.771  1.00  3.33
ATOM   1031  CD  LYS    67      67.745  55.969  59.163  1.00  3.33
ATOM   1032  HD1 LYS    67      67.755  56.703  59.970  1.00  3.33
ATOM   1033  HD2 LYS    67      68.766  55.907  58.783  1.00  3.33
ATOM   1034  CE  LYS    67      67.374  54.580  59.709  1.00  3.33
ATOM   1035  HE1 LYS    67      68.285  54.108  60.085  1.00  3.33
ATOM   1036  HE2 LYS    67      67.016  53.959  58.884  1.00  3.33
ATOM   1037  NZ  LYS    67      66.370  54.614  60.806  1.00  3.33
ATOM   1038  HZ1 LYS    67      66.162  53.669  61.143  1.00  3.33
ATOM   1039  HZ2 LYS    67      66.691  55.136  61.605  1.00  3.33
ATOM   1040  HZ3 LYS    67      65.471  54.982  60.511  1.00  3.33
ATOM   1041  C   LYS    67      64.725  58.994  59.999  1.00  3.33
ATOM   1042  O   LYS    67      65.619  59.679  60.481  1.00  3.33
ATOM   1043  N   SER    68      63.437  59.293  60.124  1.00  3.52
ATOM   1044  H   SER    68      62.770  58.708  59.636  1.00  3.52
ATOM   1045  CA  SER    68      62.960  60.502  60.795  1.00  3.52
ATOM   1046  HA  SER    68      63.696  60.819  61.536  1.00  3.52
ATOM   1047  CB  SER    68      62.842  61.609  59.751  1.00  3.52
ATOM   1048  HB1 SER    68      63.835  61.847  59.366  1.00  3.52
ATOM   1049  HB2 SER    68      62.423  62.504  60.209  1.00  3.52
ATOM   1050  OG  SER    68      62.024  61.164  58.683  1.00  3.52
ATOM   1051  HG  SER    68      62.478  60.390  58.268  1.00  3.52
ATOM   1052  C   SER    68      61.643  60.338  61.551  1.00  3.52
ATOM   1053  O   SER    68      61.258  61.243  62.284  1.00  3.52
ATOM   1054  N   GLY    69      60.926  59.228  61.353  1.00  3.28
ATOM   1055  H   GLY    69      61.271  58.547  60.691  1.00  3.28
ATOM   1056  CA  GLY    69      59.554  59.034  61.821  1.00  3.28
ATOM   1057  HA1 GLY    69      59.546  59.039  62.911  1.00  3.28
ATOM   1058  HA2 GLY    69      59.199  58.063  61.474  1.00  3.28
ATOM   1059  C   GLY    69      58.559  60.095  61.335  1.00  3.28
ATOM   1060  O   GLY    69      57.437  60.168  61.838  1.00  3.28
ATOM   1061  N   LYS    70      58.948  60.916  60.346  1.00  3.04
ATOM   1062  H   LYS    70      59.891  60.813  60.000  1.00  3.04
ATOM   1063  CA  LYS    70      58.015  61.750  59.583  1.00  3.04
ATOM   1064  HA  LYS    70      57.525  62.447  60.265  1.00  3.04
ATOM   1065  CB  LYS    70      58.741  62.527  58.466  1.00  3.04
ATOM   1066  HB1 LYS    70      57.992  62.977  57.811  1.00  3.04
ATOM   1067  HB2 LYS    70      59.302  61.811  57.876  1.00  3.04
ATOM   1068  CG  LYS    70      59.666  63.654  58.952  1.00  3.04
ATOM   1069  HG1 LYS    70      60.449  63.251  59.589  1.00  3.04
ATOM   1070  HG2 LYS    70      59.067  64.335  59.557  1.00  3.04
ATOM   1071  CD  LYS    70      60.294  64.475  57.803  1.00  3.04
ATOM   1072  HD1 LYS    70      60.628  65.421  58.233  1.00  3.04
ATOM   1073  HD2 LYS    70      59.524  64.718  57.070  1.00  3.04
ATOM   1074  CE  LYS    70      61.516  63.860  57.086  1.00  3.04
ATOM   1075  HE1 LYS    70      62.292  63.667  57.832  1.00  3.04
ATOM   1076  HE2 LYS    70      61.909  64.597  56.380  1.00  3.04
ATOM   1077  NZ  LYS    70      61.207  62.603  56.367  1.00  3.04
ATOM   1078  HZ1 LYS    70      62.002  62.218  55.849  1.00  3.04
ATOM   1079  HZ2 LYS    70      61.010  61.874  57.044  1.00  3.04
ATOM   1080  HZ3 LYS    70      60.418  62.687  55.740  1.00  3.04
ATOM   1081  C   LYS    70      56.952  60.880  58.950  1.00  3.04
ATOM   1082  O   LYS    70      57.187  59.708  58.673  1.00  3.04
ATOM   1083  N   LYS    71      55.822  61.513  58.664  1.00  2.78
ATOM   1084  H   LYS    71      55.797  62.506  58.850  1.00  2.78
ATOM   1085  CA  LYS    71      54.562  60.911  58.245  1.00  2.78
ATOM   1086  HA  LYS    71      54.722  59.892  57.884  1.00  2.78
ATOM   1087  CB  LYS    71      53.659  60.879  59.507  1.00  2.78
ATOM   1088  HB1 LYS    71      52.654  60.570  59.256  1.00  2.78
ATOM   1089  HB2 LYS    71      53.578  61.880  59.936  1.00  2.78
ATOM   1090  CG  LYS    71      54.251  59.920  60.565  1.00  2.78
ATOM   1091  HG1 LYS    71      54.971  60.480  61.160  1.00  2.78
ATOM   1092  HG2 LYS    71      54.785  59.118  60.053  1.00  2.78
ATOM   1093  CD  LYS    71      53.242  59.259  61.512  1.00  2.78
ATOM   1094  HD1 LYS    71      52.559  58.651  60.920  1.00  2.78
ATOM   1095  HD2 LYS    71      52.684  60.016  62.064  1.00  2.78
ATOM   1096  CE  LYS    71      54.022  58.356  62.483  1.00  2.78
ATOM   1097  HE1 LYS    71      54.598  58.983  63.169  1.00  2.78
ATOM   1098  HE2 LYS    71      54.745  57.788  61.890  1.00  2.78
ATOM   1099  NZ  LYS    71      53.151  57.412  63.234  1.00  2.78
ATOM   1100  HZ1 LYS    71      53.707  56.763  63.777  1.00  2.78
ATOM   1101  HZ2 LYS    71      52.514  57.890  63.854  1.00  2.78
ATOM   1102  HZ3 LYS    71      52.577  56.858  62.600  1.00  2.78
ATOM   1103  C   LYS    71      54.082  61.765  57.079  1.00  2.78
ATOM   1104  O   LYS    71      53.544  62.846  57.277  1.00  2.78
ATOM   1105  N   PHE    72      54.403  61.299  55.878  1.00  2.50
ATOM   1106  H   PHE    72      54.799  60.368  55.826  1.00  2.50
ATOM   1107  CA  PHE    72      54.200  61.949  54.591  1.00  2.50
ATOM   1108  HA  PHE    72      54.090  63.028  54.718  1.00  2.50
ATOM   1109  CB  PHE    72      55.433  61.630  53.721  1.00  2.50
ATOM   1110  HB1 PHE    72      55.196  61.864  52.688  1.00  2.50
ATOM   1111  HB2 PHE    72      55.599  60.553  53.743  1.00  2.50
ATOM   1112  CG  PHE    72      56.750  62.330  54.024  1.00  2.50
ATOM   1113  CD1 PHE    72      57.957  61.687  53.686  1.00  2.50
ATOM   1114  HD1 PHE    72      57.935  60.677  53.301  1.00  2.50
ATOM   1115  CE1 PHE    72      59.182  62.375  53.762  1.00  2.50
ATOM   1116  HE1 PHE    72      60.089  61.890  53.421  1.00  2.50
ATOM   1117  CZ  PHE    72      59.205  63.717  54.178  1.00  2.50
ATOM   1118  HZ  PHE    72      60.127  64.280  54.158  1.00  2.50
ATOM   1119  CE2 PHE    72      58.011  64.350  54.562  1.00  2.50
ATOM   1120  HE2 PHE    72      58.008  65.391  54.852  1.00  2.50
ATOM   1121  CD2 PHE    72      56.788  63.663  54.483  1.00  2.50
ATOM   1122  HD2 PHE    72      55.876  64.198  54.710  1.00  2.50
ATOM   1123  C   PHE    72      52.954  61.433  53.875  1.00  2.50
ATOM   1124  O   PHE    72      52.685  60.233  53.899  1.00  2.50
ATOM   1125  N   SER    73      52.252  62.283  53.125  1.00  2.58
ATOM   1126  H   SER    73      52.468  63.280  53.128  1.00  2.58
ATOM   1127  CA  SER    73      51.415  61.759  52.044  1.00  2.58
ATOM   1128  HA  SER    73      50.706  61.047  52.466  1.00  2.58
ATOM   1129  CB  SER    73      50.607  62.880  51.375  1.00  2.58
ATOM   1130  HB1 SER    73      50.067  63.447  52.135  1.00  2.58
ATOM   1131  HB2 SER    73      49.880  62.444  50.689  1.00  2.58
ATOM   1132  OG  SER    73      51.455  63.744  50.653  1.00  2.58
ATOM   1133  HG  SER    73      51.787  64.393  51.325  1.00  2.58
ATOM   1134  C   SER    73      52.254  61.029  50.993  1.00  2.58
ATOM   1135  O   SER    73      53.475  61.155  50.894  1.00  2.58
ATOM   1136  N   ILE    74      51.559  60.299  50.144  1.00  2.32
ATOM   1137  H   ILE    74      50.578  60.173  50.339  1.00  2.32
ATOM   1138  CA  ILE    74      52.021  59.721  48.893  1.00  2.32
ATOM   1139  HA  ILE    74      52.696  58.902  49.141  1.00  2.32
ATOM   1140  CB  ILE    74      50.716  59.137  48.276  1.00  2.32
ATOM   1141  HB  ILE    74      50.340  58.413  49.002  1.00  2.32
ATOM   1142  CG2 ILE    74      49.579  60.159  48.046  1.00  2.32
ATOM   1143 1HG2 ILE    74      48.675  59.620  47.753  1.00  2.32
ATOM   1144 2HG2 ILE    74      49.336  60.716  48.948  1.00  2.32
ATOM   1145 3HG2 ILE    74      49.835  60.849  47.244  1.00  2.32
ATOM   1146  CG1 ILE    74      50.876  58.375  46.967  1.00  2.32
ATOM   1147 1HG1 ILE    74      51.041  59.074  46.153  1.00  2.32
ATOM   1148 2HG1 ILE    74      49.960  57.815  46.778  1.00  2.32
ATOM   1149  CD1 ILE    74      52.022  57.392  47.013  1.00  2.32
ATOM   1150  HD1 ILE    74      52.942  57.942  47.153  1.00  2.32
ATOM   1151  HD2 ILE    74      51.878  56.684  47.829  1.00  2.32
ATOM   1152  HD3 ILE    74      52.066  56.879  46.061  1.00  2.32
ATOM   1153  C   ILE    74      52.802  60.691  47.979  1.00  2.32
ATOM   1154  O   ILE    74      53.882  60.362  47.467  1.00  2.32
ATOM   1155  N   GLU    75      52.305  61.919  47.835  1.00  2.58
ATOM   1156  H   GLU    75      51.442  62.151  48.306  1.00  2.58
ATOM   1157  CA  GLU    75      52.950  62.965  47.038  1.00  2.58
ATOM   1158  HA  GLU    75      53.185  62.586  46.044  1.00  2.58
ATOM   1159  CB  GLU    75      51.995  64.171  46.891  1.00  2.58
ATOM   1160  HB1 GLU    75      52.475  64.901  46.239  1.00  2.58
ATOM   1161  HB2 GLU    75      51.847  64.634  47.867  1.00  2.58
ATOM   1162  CG  GLU    75      50.616  63.810  46.308  1.00  2.58
ATOM   1163  HG1 GLU    75      50.096  63.150  47.005  1.00  2.58
ATOM   1164  HG2 GLU    75      50.760  63.268  45.372  1.00  2.58
ATOM   1165  CD  GLU    75      49.752  65.057  46.050  1.00  2.58
ATOM   1166  OE1 GLU    75      50.151  65.843  45.160  1.00  2.58
ATOM   1167  OE2 GLU    75      48.709  65.208  46.729  1.00  2.58
ATOM   1168  C   GLU    75      54.266  63.434  47.674  1.00  2.58
ATOM   1169  O   GLU    75      55.273  63.615  46.984  1.00  2.58
ATOM   1170  N   GLU    76      54.277  63.615  48.995  1.00  2.63
ATOM   1171  H   GLU    76      53.420  63.431  49.511  1.00  2.63
ATOM   1172  CA  GLU    76      55.461  64.034  49.752  1.00  2.63
ATOM   1173  HA  GLU    76      55.887  64.934  49.310  1.00  2.63
ATOM   1174  CB  GLU    76      55.061  64.341  51.198  1.00  2.63
ATOM   1175  HB1 GLU    76      55.957  64.386  51.818  1.00  2.63
ATOM   1176  HB2 GLU    76      54.440  63.522  51.552  1.00  2.63
ATOM   1177  CG  GLU    76      54.284  65.645  51.391  1.00  2.63
ATOM   1178  HG1 GLU    76      53.581  65.785  50.566  1.00  2.63
ATOM   1179  HG2 GLU    76      54.978  66.488  51.400  1.00  2.63
ATOM   1180  CD  GLU    76      53.520  65.544  52.712  1.00  2.63
ATOM   1181  OE1 GLU    76      52.344  65.114  52.648  1.00  2.63
ATOM   1182  OE2 GLU    76      54.141  65.734  53.778  1.00  2.63
ATOM   1183  C   GLU    76      56.556  62.954  49.764  1.00  2.63
ATOM   1184  O   GLU    76      57.753  63.243  49.740  1.00  2.63
ATOM   1185  N   ALA    77      56.155  61.686  49.778  1.00  2.15
ATOM   1186  H   ALA    77      55.156  61.511  49.866  1.00  2.15
ATOM   1187  CA  ALA    77      57.046  60.542  49.686  1.00  2.15
ATOM   1188  HA  ALA    77      57.826  60.632  50.442  1.00  2.15
ATOM   1189  CB  ALA    77      56.224  59.290  50.000  1.00  2.15
ATOM   1190  HB1 ALA    77      56.856  58.404  49.928  1.00  2.15
ATOM   1191  HB2 ALA    77      55.819  59.366  51.008  1.00  2.15
ATOM   1192  HB3 ALA    77      55.393  59.201  49.302  1.00  2.15
ATOM   1193  C   ALA    77      57.724  60.453  48.297  1.00  2.15
ATOM   1194  O   ALA    77      58.954  60.303  48.189  1.00  2.15
ATOM   1195  N   LEU    78      56.948  60.619  47.214  1.00  2.26
ATOM   1196  H   LEU    78      55.945  60.752  47.313  1.00  2.26
ATOM   1197  CA  LEU    78      57.573  60.712  45.895  1.00  2.26
ATOM   1198  HA  LEU    78      58.174  59.811  45.777  1.00  2.26
ATOM   1199  CB  LEU    78      56.518  60.727  44.776  1.00  2.26
ATOM   1200  HB1 LEU    78      55.933  61.645  44.852  1.00  2.26
ATOM   1201  HB2 LEU    78      55.846  59.881  44.915  1.00  2.26
ATOM   1202  CG  LEU    78      57.147  60.635  43.367  1.00  2.26
ATOM   1203  HG  LEU    78      57.862  61.447  43.234  1.00  2.26
ATOM   1204  CD1 LEU    78      57.864  59.298  43.136  1.00  2.26
ATOM   1205 1HD1 LEU    78      58.215  59.257  42.107  1.00  2.26
ATOM   1206 2HD1 LEU    78      58.735  59.219  43.786  1.00  2.26
ATOM   1207 3HD1 LEU    78      57.187  58.467  43.327  1.00  2.26
ATOM   1208  CD2 LEU    78      56.079  60.784  42.284  1.00  2.26
ATOM   1209 1HD2 LEU    78      56.552  60.829  41.303  1.00  2.26
ATOM   1210 2HD2 LEU    78      55.388  59.945  42.315  1.00  2.26
ATOM   1211 3HD2 LEU    78      55.519  61.707  42.444  1.00  2.26
ATOM   1212  C   LEU    78      58.551  61.892  45.795  1.00  2.26
ATOM   1213  O   LEU    78      59.682  61.710  45.347  1.00  2.26
ATOM   1214  N   GLN    79      58.153  63.064  46.290  1.00  2.80
ATOM   1215  H   GLN    79      57.200  63.143  46.634  1.00  2.80
ATOM   1216  CA  GLN    79      59.004  64.260  46.334  1.00  2.80
ATOM   1217  HA  GLN    79      59.387  64.451  45.330  1.00  2.80
ATOM   1218  CB  GLN    79      58.158  65.468  46.766  1.00  2.80
ATOM   1219  HB1 GLN    79      58.813  66.309  47.000  1.00  2.80
ATOM   1220  HB2 GLN    79      57.604  65.212  47.670  1.00  2.80
ATOM   1221  CG  GLN    79      57.182  65.926  45.671  1.00  2.80
ATOM   1222  HG1 GLN    79      56.627  65.074  45.279  1.00  2.80
ATOM   1223  HG2 GLN    79      57.745  66.369  44.850  1.00  2.80
ATOM   1224  CD  GLN    79      56.192  66.953  46.206  1.00  2.80
ATOM   1225  OE1 GLN    79      56.379  68.151  46.092  1.00  2.80
ATOM   1226  NE2 GLN    79      55.117  66.511  46.820  1.00  2.80
ATOM   1227 1HE2 GLN    79      54.984  65.513  46.911  1.00  2.80
ATOM   1228 2HE2 GLN    79      54.437  67.189  47.115  1.00  2.80
ATOM   1229  C   GLN    79      60.235  64.142  47.246  1.00  2.80
ATOM   1230  O   GLN    79      61.175  64.914  47.068  1.00  2.80
ATOM   1231  N   SER    80      60.276  63.181  48.180  1.00  2.76
ATOM   1232  H   SER    80      59.453  62.615  48.330  1.00  2.76
ATOM   1233  CA  SER    80      61.464  62.938  49.023  1.00  2.76
ATOM   1234  HA  SER    80      62.136  63.794  48.957  1.00  2.76
ATOM   1235  CB  SER    80      61.068  62.800  50.496  1.00  2.76
ATOM   1236  HB1 SER    80      60.760  63.777  50.870  1.00  2.76
ATOM   1237  HB2 SER    80      61.930  62.466  51.075  1.00  2.76
ATOM   1238  OG  SER    80      59.998  61.895  50.673  1.00  2.76
ATOM   1239  HG  SER    80      59.182  62.372  50.426  1.00  2.76
ATOM   1240  C   SER    80      62.265  61.736  48.514  1.00  2.76
ATOM   1241  O   SER    80      63.267  61.326  49.109  1.00  2.76
ATOM   1242  N   GLY    81      61.821  61.160  47.390  1.00  2.50
ATOM   1243  H   GLY    81      61.008  61.550  46.927  1.00  2.50
ATOM   1244  CA  GLY    81      62.456  60.015  46.761  1.00  2.50
ATOM   1245  HA1 GLY    81      63.515  60.224  46.603  1.00  2.50
ATOM   1246  HA2 GLY    81      61.988  59.842  45.792  1.00  2.50
ATOM   1247  C   GLY    81      62.335  58.734  47.579  1.00  2.50
ATOM   1248  O   GLY    81      63.078  57.779  47.370  1.00  2.50
ATOM   1249  N   ARG    82      61.391  58.744  48.520  1.00  2.14
ATOM   1250  H   ARG    82      60.812  59.580  48.554  1.00  2.14
ATOM   1251  CA  ARG    82      60.986  57.639  49.380  1.00  2.14
ATOM   1252  HA  ARG    82      61.787  56.907  49.391  1.00  2.14
ATOM   1253  CB  ARG    82      60.750  58.161  50.818  1.00  2.14
ATOM   1254  HB1 ARG    82      60.583  57.313  51.485  1.00  2.14
ATOM   1255  HB2 ARG    82      59.835  58.757  50.808  1.00  2.14
ATOM   1256  CG  ARG    82      61.866  59.049  51.417  1.00  2.14
ATOM   1257  HG1 ARG    82      61.445  59.568  52.280  1.00  2.14
ATOM   1258  HG2 ARG    82      62.133  59.824  50.709  1.00  2.14
ATOM   1259  CD  ARG    82      63.155  58.360  51.898  1.00  2.14
ATOM   1260  HD1 ARG    82      62.946  57.913  52.871  1.00  2.14
ATOM   1261  HD2 ARG    82      63.929  59.115  52.046  1.00  2.14
ATOM   1262  NE  ARG    82      63.647  57.290  51.014  1.00  2.14
ATOM   1263  HE  ARG    82      63.242  56.364  51.142  1.00  2.14
ATOM   1264  CZ  ARG    82      64.554  57.303  50.056  1.00  2.14
ATOM   1265  NH1 ARG    82      64.876  56.148  49.556  1.00  2.14
ATOM   1266 1HH1 ARG    82      64.301  55.358  49.837  1.00  2.14
ATOM   1267 2HH1 ARG    82      65.701  55.963  48.981  1.00  2.14
ATOM   1268  NH2 ARG    82      65.123  58.385  49.604  1.00  2.14
ATOM   1269 1HH2 ARG    82      64.764  59.276  49.903  1.00  2.14
ATOM   1270 2HH2 ARG    82      65.667  58.313  48.765  1.00  2.14
ATOM   1271  C   ARG    82      59.761  56.907  48.835  1.00  2.14
ATOM   1272  O   ARG    82      59.116  56.130  49.535  1.00  2.14
ATOM   1273  N   LEU    83      59.509  57.110  47.549  1.00  1.84
ATOM   1274  H   LEU    83      60.081  57.800  47.083  1.00  1.84
ATOM   1275  CA  LEU    83      58.775  56.187  46.671  1.00  1.84
ATOM   1276  HA  LEU    83      58.862  55.163  47.026  1.00  1.84
ATOM   1277  CB  LEU    83      57.326  56.689  46.681  1.00  1.84
ATOM   1278  HB1 LEU    83      57.042  57.032  45.685  1.00  1.84
ATOM   1279  HB2 LEU    83      57.256  57.570  47.324  1.00  1.84
ATOM   1280  CG  LEU    83      56.297  55.662  47.149  1.00  1.84
ATOM   1281  HG  LEU    83      56.131  54.963  46.333  1.00  1.84
ATOM   1282  CD1 LEU    83      56.590  54.880  48.432  1.00  1.84
ATOM   1283 1HD1 LEU    83      55.745  54.235  48.661  1.00  1.84
ATOM   1284 2HD1 LEU    83      57.475  54.259  48.323  1.00  1.84
ATOM   1285 3HD1 LEU    83      56.731  55.574  49.258  1.00  1.84
ATOM   1286  CD2 LEU    83      55.042  56.475  47.391  1.00  1.84
ATOM   1287 1HD2 LEU    83      54.257  55.865  47.828  1.00  1.84
ATOM   1288 2HD2 LEU    83      55.232  57.291  48.085  1.00  1.84
ATOM   1289 3HD2 LEU    83      54.706  56.882  46.440  1.00  1.84
ATOM   1290  C   LEU    83      59.413  56.279  45.268  1.00  1.84
ATOM   1291  O   LEU    83      60.410  56.974  45.077  1.00  1.84
ATOM   1292  N   THR    84      58.842  55.604  44.271  1.00  2.08
ATOM   1293  H   THR    84      58.004  55.075  44.453  1.00  2.08
ATOM   1294  CA  THR    84      59.273  55.722  42.864  1.00  2.08
ATOM   1295  HA  THR    84      59.753  56.693  42.758  1.00  2.08
ATOM   1296  CB  THR    84      60.336  54.671  42.458  1.00  2.08
ATOM   1297  HB  THR    84      61.258  55.215  42.253  1.00  2.08
ATOM   1298  CG2 THR    84      60.670  53.594  43.497  1.00  2.08
ATOM   1299 1HG2 THR    84      61.389  52.892  43.076  1.00  2.08
ATOM   1300 2HG2 THR    84      61.126  54.061  44.371  1.00  2.08
ATOM   1301 3HG2 THR    84      59.771  53.058  43.797  1.00  2.08
ATOM   1302  OG1 THR    84      59.992  53.988  41.276  1.00  2.08
ATOM   1303  HG1 THR    84      59.355  53.292  41.520  1.00  2.08
ATOM   1304  C   THR    84      58.046  55.736  41.953  1.00  2.08
ATOM   1305  O   THR    84      57.081  55.082  42.318  1.00  2.08
ATOM   1306  N   PRO    85      58.003  56.473  40.824  1.00  2.43
ATOM   1307  CD  PRO    85      59.139  57.135  40.193  1.00  2.43
ATOM   1308  HD1 PRO    85      59.743  56.392  39.671  1.00  2.43
ATOM   1309  HD2 PRO    85      59.754  57.676  40.912  1.00  2.43
ATOM   1310  CG  PRO    85      58.550  58.124  39.185  1.00  2.43
ATOM   1311  HG1 PRO    85      59.179  58.220  38.300  1.00  2.43
ATOM   1312  HG2 PRO    85      58.412  59.095  39.662  1.00  2.43
ATOM   1313  CB  PRO    85      57.188  57.523  38.849  1.00  2.43
ATOM   1314  HB1 PRO    85      57.310  56.759  38.079  1.00  2.43
ATOM   1315  HB2 PRO    85      56.480  58.285  38.520  1.00  2.43
ATOM   1316  CA  PRO    85      56.750  56.880  40.168  1.00  2.43
ATOM   1317  HA  PRO    85      56.301  57.662  40.781  1.00  2.43
ATOM   1318  C   PRO    85      55.668  55.807  39.920  1.00  2.43
ATOM   1319  O   PRO    85      54.494  56.070  40.166  1.00  2.43
ATOM   1320  N   ALA    86      56.028  54.600  39.470  1.00  2.43
ATOM   1321  H   ALA    86      57.003  54.414  39.308  1.00  2.43
ATOM   1322  CA  ALA    86      55.059  53.511  39.264  1.00  2.43
ATOM   1323  HA  ALA    86      54.223  53.886  38.670  1.00  2.43
ATOM   1324  CB  ALA    86      55.756  52.398  38.471  1.00  2.43
ATOM   1325  HB1 ALA    86      56.593  51.992  39.041  1.00  2.43
ATOM   1326  HB2 ALA    86      55.043  51.597  38.268  1.00  2.43
ATOM   1327  HB3 ALA    86      56.121  52.790  37.521  1.00  2.43
ATOM   1328  C   ALA    86      54.476  52.978  40.580  1.00  2.43
ATOM   1329  O   ALA    86      53.275  52.742  40.743  1.00  2.43
ATOM   1330  N   HIS    87      55.368  52.841  41.553  1.00  1.96
ATOM   1331  H   HIS    87      56.330  53.077  41.351  1.00  1.96
ATOM   1332  CA  HIS    87      55.051  52.457  42.914  1.00  1.96
ATOM   1333  HA  HIS    87      54.479  51.529  42.875  1.00  1.96
ATOM   1334  CB  HIS    87      56.367  52.156  43.652  1.00  1.96
ATOM   1335  HB1 HIS    87      56.149  51.592  44.556  1.00  1.96
ATOM   1336  HB2 HIS    87      56.863  53.083  43.932  1.00  1.96
ATOM   1337  CG  HIS    87      57.303  51.335  42.787  1.00  1.96
ATOM   1338  ND1 HIS    87      58.217  51.857  41.862  1.00  1.96
ATOM   1339  CE1 HIS    87      58.699  50.802  41.184  1.00  1.96
ATOM   1340  HE1 HIS    87      59.411  50.862  40.370  1.00  1.96
ATOM   1341  NE2 HIS    87      58.147  49.664  41.633  1.00  1.96
ATOM   1342  HE2 HIS    87      58.313  48.740  41.243  1.00  1.96
ATOM   1343  CD2 HIS    87      57.262  49.978  42.639  1.00  1.96
ATOM   1344  HD2 HIS    87      56.633  49.291  43.188  1.00  1.96
ATOM   1345  C   HIS    87      54.115  53.486  43.539  1.00  1.96
ATOM   1346  O   HIS    87      53.070  53.102  44.035  1.00  1.96
ATOM   1347  N   TYR    88      54.417  54.775  43.373  1.00  2.06
ATOM   1348  H   TYR    88      55.277  54.967  42.876  1.00  2.06
ATOM   1349  CA  TYR    88      53.565  55.918  43.677  1.00  2.06
ATOM   1350  HA  TYR    88      53.404  55.919  44.750  1.00  2.06
ATOM   1351  CB  TYR    88      54.292  57.224  43.321  1.00  2.06
ATOM   1352  HB1 TYR    88      54.819  57.101  42.382  1.00  2.06
ATOM   1353  HB2 TYR    88      55.049  57.420  44.080  1.00  2.06
ATOM   1354  CG  TYR    88      53.390  58.437  43.191  1.00  2.06
ATOM   1355  CD1 TYR    88      53.168  59.276  44.296  1.00  2.06
ATOM   1356  HD1 TYR    88      53.644  59.068  45.243  1.00  2.06
ATOM   1357  CE1 TYR    88      52.288  60.366  44.184  1.00  2.06
ATOM   1358  HE1 TYR    88      52.068  60.989  45.034  1.00  2.06
ATOM   1359  CZ  TYR    88      51.620  60.619  42.971  1.00  2.06
ATOM   1360  OH  TYR    88      50.740  61.649  42.900  1.00  2.06
ATOM   1361  HH  TYR    88      50.322  61.732  42.044  1.00  2.06
ATOM   1362  CE2 TYR    88      51.855  59.790  41.854  1.00  2.06
ATOM   1363  HE2 TYR    88      51.330  59.969  40.928  1.00  2.06
ATOM   1364  CD2 TYR    88      52.748  58.707  41.964  1.00  2.06
ATOM   1365  HD2 TYR    88      52.915  58.060  41.114  1.00  2.06
ATOM   1366  C   TYR    88      52.173  55.825  43.053  1.00  2.06
ATOM   1367  O   TYR    88      51.218  55.993  43.792  1.00  2.06
ATOM   1368  N   ASP    89      52.017  55.500  41.765  1.00  2.29
ATOM   1369  H   ASP    89      52.832  55.406  41.171  1.00  2.29
ATOM   1370  CA  ASP    89      50.683  55.241  41.191  1.00  2.29
ATOM   1371  HA  ASP    89      50.083  56.148  41.271  1.00  2.29
ATOM   1372  CB  ASP    89      50.802  54.886  39.688  1.00  2.29
ATOM   1373  HB1 ASP    89      51.791  54.474  39.487  1.00  2.29
ATOM   1374  HB2 ASP    89      50.712  55.804  39.104  1.00  2.29
ATOM   1375  CG  ASP    89      49.749  53.872  39.211  1.00  2.29
ATOM   1376  OD1 ASP    89      50.095  52.683  39.026  1.00  2.29
ATOM   1377  OD2 ASP    89      48.551  54.213  39.108  1.00  2.29
ATOM   1378  C   ASP    89      49.933  54.156  41.977  1.00  2.29
ATOM   1379  O   ASP    89      48.807  54.379  42.448  1.00  2.29
ATOM   1380  N   ARG    90      50.556  52.983  42.164  1.00  2.14
ATOM   1381  H   ARG    90      51.481  52.848  41.762  1.00  2.14
ATOM   1382  CA  ARG    90      49.850  51.876  42.825  1.00  2.14
ATOM   1383  HA  ARG    90      48.909  51.755  42.289  1.00  2.14
ATOM   1384  CB  ARG    90      50.662  50.574  42.703  1.00  2.14
ATOM   1385  HB1 ARG    90      51.129  50.354  43.665  1.00  2.14
ATOM   1386  HB2 ARG    90      51.464  50.691  41.970  1.00  2.14
ATOM   1387  CG  ARG    90      49.776  49.385  42.284  1.00  2.14
ATOM   1388  HG1 ARG    90      48.795  49.467  42.755  1.00  2.14
ATOM   1389  HG2 ARG    90      50.244  48.475  42.661  1.00  2.14
ATOM   1390  CD  ARG    90      49.616  49.215  40.759  1.00  2.14
ATOM   1391  HD1 ARG    90      49.027  48.319  40.562  1.00  2.14
ATOM   1392  HD2 ARG    90      50.607  49.051  40.330  1.00  2.14
ATOM   1393  NE  ARG    90      49.004  50.369  40.069  1.00  2.14
ATOM   1394  HE  ARG    90      49.635  51.069  39.664  1.00  2.14
ATOM   1395  CZ  ARG    90      47.733  50.655  39.875  1.00  2.14
ATOM   1396  NH1 ARG    90      47.405  51.691  39.176  1.00  2.14
ATOM   1397 1HH1 ARG    90      48.147  52.356  38.913  1.00  2.14
ATOM   1398 2HH1 ARG    90      46.457  52.025  39.189  1.00  2.14
ATOM   1399  NH2 ARG    90      46.752  49.969  40.393  1.00  2.14
ATOM   1400 1HH2 ARG    90      46.957  49.181  40.969  1.00  2.14
ATOM   1401 2HH2 ARG    90      45.828  50.378  40.339  1.00  2.14
ATOM   1402  C   ARG    90      49.431  52.192  44.266  1.00  2.14
ATOM   1403  O   ARG    90      48.306  51.874  44.678  1.00  2.14
ATOM   1404  N   TYR    91      50.306  52.878  44.997  1.00  1.98
ATOM   1405  H   TYR    91      51.211  53.095  44.587  1.00  1.98
ATOM   1406  CA  TYR    91      50.002  53.414  46.312  1.00  1.98
ATOM   1407  HA  TYR    91      49.642  52.593  46.930  1.00  1.98
ATOM   1408  CB  TYR    91      51.258  53.968  46.979  1.00  1.98
ATOM   1409  HB1 TYR    91      51.002  54.330  47.976  1.00  1.98
ATOM   1410  HB2 TYR    91      51.585  54.808  46.377  1.00  1.98
ATOM   1411  CG  TYR    91      52.411  52.988  47.092  1.00  1.98
ATOM   1412  CD1 TYR    91      53.702  53.412  46.747  1.00  1.98
ATOM   1413  HD1 TYR    91      53.835  54.413  46.386  1.00  1.98
ATOM   1414  CE1 TYR    91      54.781  52.516  46.743  1.00  1.98
ATOM   1415  HE1 TYR    91      55.772  52.833  46.468  1.00  1.98
ATOM   1416  CZ  TYR    91      54.566  51.168  47.048  1.00  1.98
ATOM   1417  OH  TYR    91      55.643  50.344  47.007  1.00  1.98
ATOM   1418  HH  TYR    91      55.471  49.449  47.294  1.00  1.98
ATOM   1419  CE2 TYR    91      53.268  50.734  47.407  1.00  1.98
ATOM   1420  HE2 TYR    91      53.071  49.718  47.681  1.00  1.98
ATOM   1421  CD2 TYR    91      52.202  51.647  47.459  1.00  1.98
ATOM   1422  HD2 TYR    91      51.217  51.311  47.752  1.00  1.98
ATOM   1423  C   TYR    91      48.861  54.427  46.273  1.00  1.98
ATOM   1424  O   TYR    91      47.924  54.189  47.011  1.00  1.98
ATOM   1425  N   VAL    92      48.819  55.409  45.359  1.00  2.30
ATOM   1426  H   VAL    92      49.608  55.518  44.726  1.00  2.30
ATOM   1427  CA  VAL    92      47.665  56.322  45.201  1.00  2.30
ATOM   1428  HA  VAL    92      47.585  56.916  46.113  1.00  2.30
ATOM   1429  CB  VAL    92      47.814  57.302  44.009  1.00  2.30
ATOM   1430  HB  VAL    92      48.071  56.744  43.110  1.00  2.30
ATOM   1431  CG1 VAL    92      46.525  58.091  43.721  1.00  2.30
ATOM   1432 1HG1 VAL    92      46.707  58.840  42.951  1.00  2.30
ATOM   1433 2HG1 VAL    92      45.743  57.426  43.356  1.00  2.30
ATOM   1434 3HG1 VAL    92      46.182  58.586  44.630  1.00  2.30
ATOM   1435  CG2 VAL    92      48.891  58.362  44.245  1.00  2.30
ATOM   1436 1HG2 VAL    92      48.991  59.000  43.368  1.00  2.30
ATOM   1437 2HG2 VAL    92      48.634  58.976  45.108  1.00  2.30
ATOM   1438 3HG2 VAL    92      49.849  57.886  44.418  1.00  2.30
ATOM   1439  C   VAL    92      46.361  55.542  45.067  1.00  2.30
ATOM   1440  O   VAL    92      45.403  55.811  45.787  1.00  2.30
ATOM   1441  N   ASN    93      46.327  54.510  44.217  1.00  2.55
ATOM   1442  H   ASN    93      47.183  54.271  43.731  1.00  2.55
ATOM   1443  CA  ASN    93      45.118  53.688  44.059  1.00  2.55
ATOM   1444  HA  ASN    93      44.303  54.319  43.697  1.00  2.55
ATOM   1445  CB  ASN    93      45.389  52.565  43.024  1.00  2.55
ATOM   1446  HB1 ASN    93      44.543  51.879  43.058  1.00  2.55
ATOM   1447  HB2 ASN    93      46.269  52.005  43.324  1.00  2.55
ATOM   1448  CG  ASN    93      45.576  52.947  41.553  1.00  2.55
ATOM   1449  OD1 ASN    93      45.040  52.286  40.674  1.00  2.55
ATOM   1450  ND2 ASN    93      46.408  53.899  41.203  1.00  2.55
ATOM   1451 1HD2 ASN    93      47.025  54.327  41.880  1.00  2.55
ATOM   1452 2HD2 ASN    93      46.662  54.034  40.230  1.00  2.55
ATOM   1453  C   ASN    93      44.670  53.096  45.419  1.00  2.55
ATOM   1454  O   ASN    93      43.514  53.252  45.860  1.00  2.55
ATOM   1455  N   LYS    94      45.633  52.474  46.120  1.00  2.49
ATOM   1456  H   LYS    94      46.583  52.508  45.761  1.00  2.49
ATOM   1457  CA  LYS    94      45.422  51.952  47.477  1.00  2.49
ATOM   1458  HA  LYS    94      44.680  51.156  47.421  1.00  2.49
ATOM   1459  CB  LYS    94      46.752  51.377  48.003  1.00  2.49
ATOM   1460  HB1 LYS    94      47.305  52.149  48.541  1.00  2.49
ATOM   1461  HB2 LYS    94      47.368  51.084  47.151  1.00  2.49
ATOM   1462  CG  LYS    94      46.642  50.136  48.899  1.00  2.49
ATOM   1463  HG1 LYS    94      47.664  49.825  49.098  1.00  2.49
ATOM   1464  HG2 LYS    94      46.168  49.327  48.341  1.00  2.49
ATOM   1465  CD  LYS    94      45.940  50.311  50.257  1.00  2.49
ATOM   1466  HD1 LYS    94      46.040  51.340  50.608  1.00  2.49
ATOM   1467  HD2 LYS    94      46.443  49.665  50.979  1.00  2.49
ATOM   1468  CE  LYS    94      44.462  49.905  50.196  1.00  2.49
ATOM   1469  HE1 LYS    94      44.376  48.982  49.618  1.00  2.49
ATOM   1470  HE2 LYS    94      43.897  50.684  49.685  1.00  2.49
ATOM   1471  NZ  LYS    94      43.917  49.679  51.552  1.00  2.49
ATOM   1472  HZ1 LYS    94      42.950  49.415  51.587  1.00  2.49
ATOM   1473  HZ2 LYS    94      44.481  49.005  52.080  1.00  2.49
ATOM   1474  HZ3 LYS    94      44.063  50.477  52.181  1.00  2.49
ATOM   1475  C   LYS    94      44.862  53.031  48.410  1.00  2.49
ATOM   1476  O   LYS    94      43.834  52.767  49.026  1.00  2.49
ATOM   1477  N   ASP    95      45.450  54.233  48.445  1.00  2.62
ATOM   1478  H   ASP    95      46.261  54.381  47.849  1.00  2.62
ATOM   1479  CA  ASP    95      45.047  55.358  49.291  1.00  2.62
ATOM   1480  HA  ASP    95      45.131  55.085  50.339  1.00  2.62
ATOM   1481  CB  ASP    95      45.956  56.586  49.089  1.00  2.62
ATOM   1482  HB1 ASP    95      45.522  57.424  49.638  1.00  2.62
ATOM   1483  HB2 ASP    95      45.966  56.867  48.036  1.00  2.62
ATOM   1484  CG  ASP    95      47.400  56.414  49.586  1.00  2.62
ATOM   1485  OD1 ASP    95      47.590  56.041  50.766  1.00  2.62
ATOM   1486  OD2 ASP    95      48.318  56.704  48.792  1.00  2.62
ATOM   1487  C   ASP    95      43.595  55.734  48.988  1.00  2.62
ATOM   1488  O   ASP    95      42.810  55.912  49.917  1.00  2.62
ATOM   1489  N   MET    96      43.186  55.733  47.711  1.00  2.93
ATOM   1490  H   MET    96      43.877  55.561  46.986  1.00  2.93
ATOM   1491  CA  MET    96      41.808  56.047  47.330  1.00  2.93
ATOM   1492  HA  MET    96      41.529  57.004  47.772  1.00  2.93
ATOM   1493  CB  MET    96      41.672  56.157  45.803  1.00  2.93
ATOM   1494  HB1 MET    96      40.615  56.264  45.558  1.00  2.93
ATOM   1495  HB2 MET    96      42.036  55.245  45.334  1.00  2.93
ATOM   1496  CG  MET    96      42.427  57.358  45.221  1.00  2.93
ATOM   1497  HG1 MET    96      43.440  57.371  45.621  1.00  2.93
ATOM   1498  HG2 MET    96      41.936  58.276  45.546  1.00  2.93
ATOM   1499  SD  MET    96      42.556  57.366  43.408  1.00  2.93
ATOM   1500  CE  MET    96      40.809  57.451  42.930  1.00  2.93
ATOM   1501  HE1 MET    96      40.737  57.542  41.846  1.00  2.93
ATOM   1502  HE2 MET    96      40.296  56.542  43.242  1.00  2.93
ATOM   1503  HE3 MET    96      40.340  58.317  43.397  1.00  2.93
ATOM   1504  C   MET    96      40.828  55.001  47.880  1.00  2.93
ATOM   1505  O   MET    96      39.745  55.335  48.363  1.00  2.93
ATOM   1506  N   SER    97      41.249  53.731  47.884  1.00  3.35
ATOM   1507  H   SER    97      42.204  53.561  47.595  1.00  3.35
ATOM   1508  CA  SER    97      40.486  52.646  48.519  1.00  3.35
ATOM   1509  HA  SER    97      39.479  52.639  48.100  1.00  3.35
ATOM   1510  CB  SER    97      41.129  51.279  48.236  1.00  3.35
ATOM   1511  HB1 SER    97      40.418  50.495  48.500  1.00  3.35
ATOM   1512  HB2 SER    97      42.005  51.156  48.869  1.00  3.35
ATOM   1513  OG  SER    97      41.524  51.110  46.884  1.00  3.35
ATOM   1514  HG  SER    97      41.897  51.941  46.559  1.00  3.35
ATOM   1515  C   SER    97      40.357  52.815  50.044  1.00  3.35
ATOM   1516  O   SER    97      39.337  52.430  50.625  1.00  3.35
ATOM   1517  N   ILE    98      41.384  53.371  50.706  1.00  3.19
ATOM   1518  H   ILE    98      42.184  53.709  50.184  1.00  3.19
ATOM   1519  CA  ILE    98      41.309  53.654  52.148  1.00  3.19
ATOM   1520  HA  ILE    98      40.880  52.780  52.640  1.00  3.19
ATOM   1521  CB  ILE    98      42.662  53.973  52.843  1.00  3.19
ATOM   1522  HB  ILE    98      42.831  55.051  52.807  1.00  3.19
ATOM   1523  CG2 ILE    98      42.575  53.552  54.322  1.00  3.19
ATOM   1524 1HG2 ILE    98      43.462  53.883  54.861  1.00  3.19
ATOM   1525 2HG2 ILE    98      41.709  54.004  54.804  1.00  3.19
ATOM   1526 3HG2 ILE    98      42.510  52.466  54.405  1.00  3.19
ATOM   1527  CG1 ILE    98      43.869  53.317  52.167  1.00  3.19
ATOM   1528 1HG1 ILE    98      43.895  53.688  51.161  1.00  3.19
ATOM   1529 2HG1 ILE    98      43.731  52.243  52.136  1.00  3.19
ATOM   1530  CD1 ILE    98      45.230  53.653  52.780  1.00  3.19
ATOM   1531  HD1 ILE    98      45.308  53.215  53.771  1.00  3.19
ATOM   1532  HD2 ILE    98      46.019  53.241  52.153  1.00  3.19
ATOM   1533  HD3 ILE    98      45.354  54.734  52.848  1.00  3.19
ATOM   1534  C   ILE    98      40.384  54.831  52.432  1.00  3.19
ATOM   1535  O   ILE    98      39.660  54.767  53.408  1.00  3.19
ATOM   1536  N   GLN    99      40.389  55.885  51.610  1.00  3.40
ATOM   1537  H   GLN    99      41.058  55.899  50.846  1.00  3.40
ATOM   1538  CA  GLN    99      39.508  57.045  51.777  1.00  3.40
ATOM   1539  HA  GLN    99      39.649  57.446  52.781  1.00  3.40
ATOM   1540  CB  GLN    99      39.905  58.127  50.755  1.00  3.40
ATOM   1541  HB1 GLN    99      39.646  57.812  49.743  1.00  3.40
ATOM   1542  HB2 GLN    99      40.991  58.235  50.794  1.00  3.40
ATOM   1543  CG  GLN    99      39.310  59.522  51.040  1.00  3.40
ATOM   1544  HG1 GLN    99      39.932  60.261  50.537  1.00  3.40
ATOM   1545  HG2 GLN    99      39.384  59.720  52.109  1.00  3.40
ATOM   1546  CD  GLN    99      37.869  59.765  50.581  1.00  3.40
ATOM   1547  OE1 GLN    99      37.266  59.029  49.808  1.00  3.40
ATOM   1548  NE2 GLN    99      37.264  60.837  51.032  1.00  3.40
ATOM   1549 1HE2 GLN    99      37.727  61.412  51.752  1.00  3.40
ATOM   1550 2HE2 GLN    99      36.310  61.007  50.756  1.00  3.40
ATOM   1551  C   GLN    99      38.017  56.630  51.632  1.00  3.40
ATOM   1552  O   GLN    99      37.162  56.925  52.481  1.00  3.40
ATOM   1553  N   GLU   100      37.730  55.828  50.597  1.00  3.86
ATOM   1554  H   GLU   100      38.459  55.655  49.914  1.00  3.86
ATOM   1555  CA  GLU   100      36.441  55.146  50.431  1.00  3.86
ATOM   1556  HA  GLU   100      35.660  55.892  50.276  1.00  3.86
ATOM   1557  CB  GLU   100      36.526  54.255  49.172  1.00  3.86
ATOM   1558  HB1 GLU   100      37.438  53.662  49.235  1.00  3.86
ATOM   1559  HB2 GLU   100      36.620  54.902  48.299  1.00  3.86
ATOM   1560  CG  GLU   100      35.370  53.274  48.929  1.00  3.86
ATOM   1561  HG1 GLU   100      35.285  52.597  49.782  1.00  3.86
ATOM   1562  HG2 GLU   100      35.622  52.661  48.061  1.00  3.86
ATOM   1563  CD  GLU   100      34.023  53.960  48.680  1.00  3.86
ATOM   1564  OE1 GLU   100      33.315  54.283  49.660  1.00  3.86
ATOM   1565  OE2 GLU   100      33.590  54.125  47.514  1.00  3.86
ATOM   1566  C   GLU   100      36.071  54.363  51.720  1.00  3.86
ATOM   1567  O   GLU   100      35.077  54.651  52.396  1.00  3.86
ATOM   1568  N   LEU   101      36.919  53.456  52.207  1.00  4.22
ATOM   1569  H   LEU   101      37.782  53.247  51.714  1.00  4.22
ATOM   1570  CA  LEU   101      36.634  52.820  53.503  1.00  4.22
ATOM   1571  HA  LEU   101      35.586  52.525  53.511  1.00  4.22
ATOM   1572  CB  LEU   101      37.475  51.535  53.636  1.00  4.22
ATOM   1573  HB1 LEU   101      37.323  51.123  54.635  1.00  4.22
ATOM   1574  HB2 LEU   101      38.530  51.798  53.539  1.00  4.22
ATOM   1575  CG  LEU   101      37.122  50.445  52.600  1.00  4.22
ATOM   1576  HG  LEU   101      37.307  50.816  51.593  1.00  4.22
ATOM   1577  CD1 LEU   101      38.004  49.216  52.824  1.00  4.22
ATOM   1578 1HD1 LEU   101      37.791  48.465  52.063  1.00  4.22
ATOM   1579 2HD1 LEU   101      39.051  49.509  52.752  1.00  4.22
ATOM   1580 3HD1 LEU   101      37.817  48.800  53.815  1.00  4.22
ATOM   1581  CD2 LEU   101      35.661  49.989  52.693  1.00  4.22
ATOM   1582 1HD2 LEU   101      35.497  49.138  52.034  1.00  4.22
ATOM   1583 2HD2 LEU   101      35.416  49.706  53.716  1.00  4.22
ATOM   1584 3HD2 LEU   101      35.002  50.794  52.369  1.00  4.22
ATOM   1585  C   LEU   101      36.780  53.766  54.757  1.00  4.22
ATOM   1586  O   LEU   101      36.562  53.346  55.896  1.00  4.22
ATOM   1587  N   ALA   102      37.049  55.068  54.622  1.00  4.63
ATOM   1588  H   ALA   102      37.264  55.424  53.699  1.00  4.63
ATOM   1589  CA  ALA   102      36.886  56.048  55.702  1.00  4.63
ATOM   1590  HA  ALA   102      37.235  55.587  56.628  1.00  4.63
ATOM   1591  CB  ALA   102      37.767  57.284  55.475  1.00  4.63
ATOM   1592  HB1 ALA   102      37.832  57.855  56.403  1.00  4.63
ATOM   1593  HB2 ALA   102      38.771  56.977  55.176  1.00  4.63
ATOM   1594  HB3 ALA   102      37.333  57.928  54.712  1.00  4.63
ATOM   1595  C   ALA   102      35.428  56.432  55.925  1.00  4.63
ATOM   1596  O   ALA   102      35.017  56.754  57.051  1.00  4.63
ATOM   1597  N   VAL   103      34.606  56.189  54.899  1.00  5.95
ATOM   1598  H   VAL   103      35.011  55.982  53.989  1.00  5.95
ATOM   1599  CA  VAL   103      33.179  55.884  55.127  1.00  5.95
ATOM   1600  HA  VAL   103      32.697  56.797  55.465  1.00  5.95
ATOM   1601  CB  VAL   103      32.525  55.436  53.778  1.00  5.95
ATOM   1602  HB  VAL   103      33.102  55.881  52.972  1.00  5.95
ATOM   1603  CG1 VAL   103      32.438  53.914  53.545  1.00  5.95
ATOM   1604 1HG1 VAL   103      32.171  53.720  52.505  1.00  5.95
ATOM   1605 2HG1 VAL   103      33.400  53.439  53.721  1.00  5.95
ATOM   1606 3HG1 VAL   103      31.694  53.459  54.199  1.00  5.95
ATOM   1607  CG2 VAL   103      31.104  55.928  53.518  1.00  5.95
ATOM   1608 1HG2 VAL   103      31.091  57.009  53.555  1.00  5.95
ATOM   1609 2HG2 VAL   103      30.799  55.636  52.513  1.00  5.95
ATOM   1610 3HG2 VAL   103      30.406  55.493  54.227  1.00  5.95
ATOM   1611  C   VAL   103      32.995  54.804  56.203  1.00  5.95
ATOM   1612  O   VAL   103      32.075  54.889  57.008  1.00  5.95
ATOM   1613  N   LEU   104      33.899  53.822  56.293  1.00  7.38
ATOM   1614  H   LEU   104      34.689  53.833  55.662  1.00  7.38
ATOM   1615  CA  LEU   104      33.881  52.793  57.363  1.00  7.38
ATOM   1616  HA  LEU   104      32.834  52.510  57.458  1.00  7.38
ATOM   1617  CB  LEU   104      34.635  51.511  56.929  1.00  7.38
ATOM   1618  HB1 LEU   104      35.660  51.586  57.292  1.00  7.38
ATOM   1619  HB2 LEU   104      34.661  51.460  55.840  1.00  7.38
ATOM   1620  CG  LEU   104      34.067  50.175  57.447  1.00  7.38
ATOM   1621  HG  LEU   104      33.957  50.202  58.529  1.00  7.38
ATOM   1622  CD1 LEU   104      32.713  49.816  56.824  1.00  7.38
ATOM   1623 1HD1 LEU   104      32.395  48.834  57.175  1.00  7.38
ATOM   1624 2HD1 LEU   104      31.962  50.545  57.120  1.00  7.38
ATOM   1625 3HD1 LEU   104      32.794  49.802  55.737  1.00  7.38
ATOM   1626  CD2 LEU   104      35.044  49.048  57.099  1.00  7.38
ATOM   1627 1HD2 LEU   104      34.671  48.103  57.493  1.00  7.38
ATOM   1628 2HD2 LEU   104      35.166  48.971  56.020  1.00  7.38
ATOM   1629 3HD2 LEU   104      36.013  49.256  57.554  1.00  7.38
ATOM   1630  C   LEU   104      34.251  53.256  58.779  1.00  7.38
ATOM   1631  O   LEU   104      34.269  52.430  59.687  1.00  7.38
ATOM   1632  N   VAL   105      34.446  54.559  59.015  1.00  8.00
ATOM   1633  H   VAL   105      34.558  55.181  58.224  1.00  8.00
ATOM   1634  CA  VAL   105      34.412  55.113  60.410  1.00  8.00
ATOM   1635  HA  VAL   105      33.966  54.358  61.057  1.00  8.00
ATOM   1636  CB  VAL   105      35.853  55.367  60.945  1.00  8.00
ATOM   1637  HB  VAL   105      36.127  56.401  60.728  1.00  8.00
ATOM   1638  CG1 VAL   105      35.944  55.141  62.463  1.00  8.00
ATOM   1639 1HG1 VAL   105      36.960  55.339  62.807  1.00  8.00
ATOM   1640 2HG1 VAL   105      35.276  55.817  62.993  1.00  8.00
ATOM   1641 3HG1 VAL   105      35.682  54.110  62.705  1.00  8.00
ATOM   1642  CG2 VAL   105      36.944  54.472  60.329  1.00  8.00
ATOM   1643 1HG2 VAL   105      37.911  54.686  60.786  1.00  8.00
ATOM   1644 2HG2 VAL   105      36.709  53.420  60.496  1.00  8.00
ATOM   1645 3HG2 VAL   105      37.034  54.659  59.259  1.00  8.00
ATOM   1646  C   VAL   105      33.546  56.366  60.611  1.00  8.00
ATOM   1647  O   VAL   105      33.449  56.888  61.719  1.00  8.00
ATOM   1648  N   SER   106      32.876  56.854  59.568  1.00  7.40
ATOM   1649  H   SER   106      33.018  56.402  58.677  1.00  7.40
ATOM   1650  CA  SER   106      32.097  58.114  59.614  1.00  7.40
ATOM   1651  HA  SER   106      31.772  58.326  60.633  1.00  7.40
ATOM   1652  CB  SER   106      33.023  59.239  59.140  1.00  7.40
ATOM   1653  HB1 SER   106      33.906  59.294  59.778  1.00  7.40
ATOM   1654  HB2 SER   106      32.493  60.192  59.187  1.00  7.40
ATOM   1655  OG  SER   106      33.410  58.985  57.797  1.00  7.40
ATOM   1656  HG  SER   106      34.132  58.335  57.763  1.00  7.40
ATOM   1657  C   SER   106      30.868  58.132  58.717  1.00  7.40
ATOM   1658  O   SER   106      29.991  58.982  58.850  1.00  7.40
ATOM   1659  N   GLY   107      30.845  57.210  57.763  1.00  6.83
ATOM   1660  H   GLY   107      31.536  56.474  57.793  1.00  6.83
ATOM   1661  CA  GLY   107      29.981  57.212  56.605  1.00  6.83
ATOM   1662  HA1 GLY   107      28.951  57.294  56.952  1.00  6.83
ATOM   1663  HA2 GLY   107      30.079  56.257  56.104  1.00  6.83
ATOM   1664  C   GLY   107      30.205  58.341  55.594  1.00  6.83
ATOM   1665  O   GLY   107      29.385  58.489  54.688  1.00  6.83
ATOM   1666  N   GLN   108      31.309  59.093  55.684  1.00  6.07
ATOM   1667  H   GLN   108      31.936  58.968  56.472  1.00  6.07
ATOM   1668  CA  GLN   108      31.727  60.028  54.640  1.00  6.07
ATOM   1669  HA  GLN   108      30.831  60.341  54.102  1.00  6.07
ATOM   1670  CB  GLN   108      32.309  61.334  55.264  1.00  6.07
ATOM   1671  HB1 GLN   108      31.774  61.508  56.200  1.00  6.07
ATOM   1672  HB2 GLN   108      32.036  62.155  54.600  1.00  6.07
ATOM   1673  CG  GLN   108      33.835  61.477  55.532  1.00  6.07
ATOM   1674  HG1 GLN   108      34.353  61.566  54.576  1.00  6.07
ATOM   1675  HG2 GLN   108      34.215  60.589  56.029  1.00  6.07
ATOM   1676  CD  GLN   108      34.199  62.700  56.402  1.00  6.07
ATOM   1677  OE1 GLN   108      33.392  63.219  57.154  1.00  6.07
ATOM   1678  NE2 GLN   108      35.402  63.240  56.354  1.00  6.07
ATOM   1679 1HE2 GLN   108      36.156  62.907  55.738  1.00  6.07
ATOM   1680 2HE2 GLN   108      35.559  64.041  56.929  1.00  6.07
ATOM   1681  C   GLN   108      32.657  59.353  53.621  1.00  6.07
ATOM   1682  O   GLN   108      33.733  58.885  53.975  1.00  6.07
ATOM   1683  N   LYS   109      32.231  59.256  52.352  1.00  6.14
ATOM   1684  H   LYS   109      31.341  59.661  52.111  1.00  6.14
ATOM   1685  CA  LYS   109      33.057  58.662  51.284  1.00  6.14
ATOM   1686  HA  LYS   109      33.359  57.657  51.587  1.00  6.14
ATOM   1687  CB  LYS   109      32.317  58.565  49.939  1.00  6.14
ATOM   1688  HB1 LYS   109      33.069  58.490  49.151  1.00  6.14
ATOM   1689  HB2 LYS   109      31.733  59.469  49.762  1.00  6.14
ATOM   1690  CG  LYS   109      31.422  57.319  49.853  1.00  6.14
ATOM   1691  HG1 LYS   109      30.557  57.443  50.505  1.00  6.14
ATOM   1692  HG2 LYS   109      31.991  56.453  50.187  1.00  6.14
ATOM   1693  CD  LYS   109      30.959  57.092  48.403  1.00  6.14
ATOM   1694  HD1 LYS   109      31.826  57.082  47.739  1.00  6.14
ATOM   1695  HD2 LYS   109      30.316  57.923  48.110  1.00  6.14
ATOM   1696  CE  LYS   109      30.181  55.781  48.225  1.00  6.14
ATOM   1697  HE1 LYS   109      29.685  55.804  47.252  1.00  6.14
ATOM   1698  HE2 LYS   109      29.415  55.719  49.003  1.00  6.14
ATOM   1699  NZ  LYS   109      31.073  54.598  48.289  1.00  6.14
ATOM   1700  HZ1 LYS   109      31.831  54.616  47.599  1.00  6.14
ATOM   1701  HZ2 LYS   109      31.659  54.591  49.132  1.00  6.14
ATOM   1702  HZ3 LYS   109      30.605  53.711  48.220  1.00  6.14
ATOM   1703  C   LYS   109      34.388  59.422  51.125  1.00  6.14
ATOM   1704  O   LYS   109      34.718  60.397  51.800  1.00  6.14
