# Supplementary material for: Selecting Near-Native Protein Structures from Predicted Decoy Sets Using Ordered Graphlet Degree Similarity
Source: Genes (Basel). 2019 Feb 11;10(2):132. doi: 10.3390/genes10020132 (PMC6410076; doi:10.3390/genes10020132)
Supplement: Supplementary file 1 [file genes-10-00132-s001.zip › CodeData/data/CASP11/T0759/model136.pdb]

ATOM      1  N   MET     1      26.407  13.242  44.787  1.00  9.48
ATOM      2  CA  MET     1      27.456  12.771  43.857  1.00  9.48
ATOM      3  C   MET     1      27.161  13.099  42.443  1.00  9.48
ATOM      4  O   MET     1      28.054  13.466  41.686  1.00  9.48
ATOM      5 1H   MET     1      26.489  13.093  45.671  1.00  9.48
ATOM      6 2H   MET     1      25.562  12.944  44.701  1.00  9.48
ATOM      7 3H   MET     1      26.212  14.119  44.838  1.00  9.48
ATOM      8  CB  MET     1      27.651  11.259  43.991  1.00  9.48
ATOM      9  SD  MET     1      28.348   9.037  45.491  1.00  9.48
ATOM     10  CE  MET     1      29.572   8.612  44.256  1.00  9.48
ATOM     11  CG  MET     1      28.282  10.829  45.305  1.00  9.48
ATOM     12  N   GLY     2      25.907  12.898  42.020  1.00  7.88
ATOM     13  CA  GLY     2      25.548  13.340  40.716  1.00  7.88
ATOM     14  C   GLY     2      25.558  14.807  40.830  1.00  7.88
ATOM     15  O   GLY     2      25.971  15.506  39.914  1.00  7.88
ATOM     16  H   GLY     2      25.296  12.493  42.542  1.00  7.88
ATOM     17  N   HIS     3      25.052  15.268  41.988  1.00  6.18
ATOM     18  CA  HIS     3      24.928  16.621  42.411  1.00  6.18
ATOM     19  C   HIS     3      26.296  17.124  42.678  1.00  6.18
ATOM     20  O   HIS     3      26.529  18.323  42.599  1.00  6.18
ATOM     21  H   HIS     3      24.772  14.601  42.524  1.00  6.18
ATOM     22  CB  HIS     3      24.027  16.716  43.644  1.00  6.18
ATOM     23  CG  HIS     3      22.585  16.434  43.362  1.00  6.18
ATOM     24  ND1 HIS     3      21.783  17.296  42.645  1.00  6.18
ATOM     25  CE1 HIS     3      20.547  16.773  42.557  1.00  6.18
ATOM     26  CD2 HIS     3      21.658  15.355  43.673  1.00  6.18
ATOM     27  HE2 HIS     3      19.709  15.071  43.238  1.00  6.18
ATOM     28  NE2 HIS     3      20.465  15.609  43.171  1.00  6.18
ATOM     29  N   HIS     4      27.192  16.225  43.128  1.00  5.72
ATOM     30  CA  HIS     4      28.577  16.511  43.382  1.00  5.72
ATOM     31  C   HIS     4      29.307  16.679  42.117  1.00  5.72
ATOM     32  O   HIS     4      30.214  17.495  42.051  1.00  5.72
ATOM     33  H   HIS     4      26.870  15.397  43.270  1.00  5.72
ATOM     34  CB  HIS     4      29.209  15.398  44.220  1.00  5.72
ATOM     35  CG  HIS     4      30.632  15.662  44.601  1.00  5.72
ATOM     36  HD1 HIS     4      30.403  17.196  45.960  1.00  5.72
ATOM     37  ND1 HIS     4      30.991  16.633  45.511  1.00  5.72
ATOM     38  CE1 HIS     4      32.330  16.633  45.646  1.00  5.72
ATOM     39  CD2 HIS     4      31.927  15.108  44.231  1.00  5.72
ATOM     40  NE2 HIS     4      32.897  15.721  44.880  1.00  5.72
ATOM     41  N   HIS     5      29.009  15.846  41.112  1.00  5.40
ATOM     42  CA  HIS     5      29.634  16.041  39.848  1.00  5.40
ATOM     43  C   HIS     5      28.972  17.251  39.341  1.00  5.40
ATOM     44  O   HIS     5      29.542  18.041  38.591  1.00  5.40
ATOM     45  H   HIS     5      28.424  15.171  41.226  1.00  5.40
ATOM     46  CB  HIS     5      29.454  14.805  38.965  1.00  5.40
ATOM     47  CG  HIS     5      30.237  13.615  39.425  1.00  5.40
ATOM     48  ND1 HIS     5      30.025  12.347  38.929  1.00  5.40
ATOM     49  CE1 HIS     5      30.874  11.494  39.529  1.00  5.40
ATOM     50  CD2 HIS     5      31.311  13.384  40.381  1.00  5.40
ATOM     51  HE2 HIS     5      32.307  11.719  40.930  1.00  5.40
ATOM     52  NE2 HIS     5      31.648  12.110  40.401  1.00  5.40
ATOM     53  N   HIS     6      27.713  17.401  39.778  1.00  4.70
ATOM     54  CA  HIS     6      26.951  18.524  39.400  1.00  4.70
ATOM     55  C   HIS     6      27.749  19.652  39.877  1.00  4.70
ATOM     56  O   HIS     6      28.013  20.556  39.113  1.00  4.70
ATOM     57  H   HIS     6      27.356  16.776  40.318  1.00  4.70
ATOM     58  CB  HIS     6      25.549  18.450  40.008  1.00  4.70
ATOM     59  CG  HIS     6      24.673  19.610  39.650  1.00  4.70
ATOM     60  ND1 HIS     6      24.125  19.770  38.396  1.00  4.70
ATOM     61  CE1 HIS     6      23.391  20.897  38.379  1.00  4.70
ATOM     62  CD2 HIS     6      24.164  20.781  40.349  1.00  4.70
ATOM     63  HE2 HIS     6      22.975  22.301  39.765  1.00  4.70
ATOM     64  NE2 HIS     6      23.410  21.508  39.548  1.00  4.70
ATOM     65  N   HIS     7      28.219  19.563  41.123  1.00  4.36
ATOM     66  CA  HIS     7      28.996  20.531  41.810  1.00  4.36
ATOM     67  C   HIS     7      30.360  20.557  41.240  1.00  4.36
ATOM     68  O   HIS     7      31.111  21.507  41.444  1.00  4.36
ATOM     69  H   HIS     7      27.996  18.793  41.532  1.00  4.36
ATOM     70  CB  HIS     7      29.032  20.224  43.308  1.00  4.36
ATOM     71  CG  HIS     7      29.731  21.268  44.122  1.00  4.36
ATOM     72  HD1 HIS     7      28.387  22.828  44.008  1.00  4.36
ATOM     73  ND1 HIS     7      29.201  22.522  44.338  1.00  4.36
ATOM     74  CE1 HIS     7      30.051  23.232  45.100  1.00  4.36
ATOM     75  CD2 HIS     7      30.987  21.346  44.854  1.00  4.36
ATOM     76  NE2 HIS     7      31.125  22.532  45.414  1.00  4.36
ATOM     77  N   HIS     8      30.745  19.490  40.533  1.00  4.11
ATOM     78  CA  HIS     8      32.121  19.444  40.223  1.00  4.11
ATOM     79  C   HIS     8      32.401  19.795  38.840  1.00  4.11
ATOM     80  O   HIS     8      32.060  19.115  37.872  1.00  4.11
ATOM     81  H   HIS     8      30.199  18.830  40.257  1.00  4.11
ATOM     82  CB  HIS     8      32.689  18.053  40.512  1.00  4.11
ATOM     83  CG  HIS     8      34.164  17.943  40.282  1.00  4.11
ATOM     84  ND1 HIS     8      34.813  16.732  40.174  1.00  4.11
ATOM     85  CE1 HIS     8      36.124  16.954  39.972  1.00  4.11
ATOM     86  CD2 HIS     8      35.262  18.885  40.118  1.00  4.11
ATOM     87  HE2 HIS     8      37.239  18.626  39.810  1.00  4.11
ATOM     88  NE2 HIS     8      36.401  18.244  39.937  1.00  4.11
ATOM     89  N   SER     9      33.095  20.927  38.795  1.00  3.28
ATOM     90  CA  SER     9      33.560  21.553  37.631  1.00  3.28
ATOM     91  C   SER     9      34.965  21.121  37.547  1.00  3.28
ATOM     92  O   SER     9      35.838  21.816  38.055  1.00  3.28
ATOM     93  H   SER     9      33.261  21.293  39.600  1.00  3.28
ATOM     94  CB  SER     9      33.378  23.069  37.729  1.00  3.28
ATOM     95  HG  SER     9      34.025  24.428  38.831  1.00  3.28
ATOM     96  OG  SER     9      34.139  23.606  38.797  1.00  3.28
ATOM     97  N   HIS    10      35.245  19.995  36.878  1.00  3.14
ATOM     98  CA  HIS    10      36.627  19.665  36.824  1.00  3.14
ATOM     99  C   HIS    10      37.070  20.025  35.466  1.00  3.14
ATOM    100  O   HIS    10      37.014  19.231  34.529  1.00  3.14
ATOM    101  H   HIS    10      34.639  19.461  36.480  1.00  3.14
ATOM    102  CB  HIS    10      36.837  18.184  37.147  1.00  3.14
ATOM    103  CG  HIS    10      38.277  17.783  37.230  1.00  3.14
ATOM    104  HD1 HIS    10      38.142  15.749  36.919  1.00  3.14
ATOM    105  ND1 HIS    10      38.696  16.478  37.080  1.00  3.14
ATOM    106  CE1 HIS    10      40.034  16.431  37.205  1.00  3.14
ATOM    107  CD2 HIS    10      39.537  18.476  37.455  1.00  3.14
ATOM    108  NE2 HIS    10      40.546  17.626  37.429  1.00  3.14
ATOM    109  N   MET    11      37.546  21.263  35.336  1.00  2.50
ATOM    110  CA  MET    11      38.013  21.679  34.066  1.00  2.50
ATOM    111  C   MET    11      39.459  21.431  34.169  1.00  2.50
ATOM    112  O   MET    11      40.170  22.171  34.849  1.00  2.50
ATOM    113  H   MET    11      37.575  21.830  36.034  1.00  2.50
ATOM    114  CB  MET    11      37.632  23.138  33.806  1.00  2.50
ATOM    115  SD  MET    11      39.514  23.817  31.890  1.00  2.50
ATOM    116  CE  MET    11      39.904  25.310  32.801  1.00  2.50
ATOM    117  CG  MET    11      37.790  23.573  32.359  1.00  2.50
ATOM    118  N   VAL    12      39.968  20.411  33.465  1.00  2.10
ATOM    119  CA  VAL    12      41.346  20.265  33.734  1.00  2.10
ATOM    120  C   VAL    12      41.944  19.282  32.808  1.00  2.10
ATOM    121  O   VAL    12      41.263  18.535  32.105  1.00  2.10
ATOM    122  H   VAL    12      39.561  19.854  32.887  1.00  2.10
ATOM    123  CB  VAL    12      41.594  19.843  35.194  1.00  2.10
ATOM    124  CG1 VAL    12      41.019  18.460  35.454  1.00  2.10
ATOM    125  CG2 VAL    12      43.082  19.874  35.512  1.00  2.10
ATOM    126  N   VAL    13      43.274  19.353  32.720  1.00  2.05
ATOM    127  CA  VAL    13      43.997  18.328  32.073  1.00  2.05
ATOM    128  C   VAL    13      45.292  18.313  32.800  1.00  2.05
ATOM    129  O   VAL    13      45.892  19.356  33.051  1.00  2.05
ATOM    130  H   VAL    13      43.710  20.056  33.074  1.00  2.05
ATOM    131  CB  VAL    13      44.130  18.598  30.563  1.00  2.05
ATOM    132  CG1 VAL    13      44.942  17.499  29.895  1.00  2.05
ATOM    133  CG2 VAL    13      42.757  18.717  29.920  1.00  2.05
ATOM    134  N   ILE    14      45.783  17.123  33.147  1.00  2.46
ATOM    135  CA  ILE    14      47.010  17.103  33.866  1.00  2.46
ATOM    136  C   ILE    14      47.942  16.407  32.958  1.00  2.46
ATOM    137  O   ILE    14      47.533  15.569  32.157  1.00  2.46
ATOM    138  H   ILE    14      45.368  16.351  32.943  1.00  2.46
ATOM    139  CB  ILE    14      46.851  16.417  35.235  1.00  2.46
ATOM    140  CD1 ILE    14      46.424  14.157  36.335  1.00  2.46
ATOM    141  CG1 ILE    14      46.407  14.964  35.056  1.00  2.46
ATOM    142  CG2 ILE    14      45.887  17.199  36.114  1.00  2.46
ATOM    143  N   HIS    15      49.213  16.821  32.988  1.00  2.48
ATOM    144  CA  HIS    15      50.152  16.160  32.155  1.00  2.48
ATOM    145  C   HIS    15      51.036  15.480  33.133  1.00  2.48
ATOM    146  O   HIS    15      52.079  16.018  33.486  1.00  2.48
ATOM    147  H   HIS    15      49.479  17.499  33.517  1.00  2.48
ATOM    148  CB  HIS    15      50.866  17.165  31.249  1.00  2.48
ATOM    149  CG  HIS    15      51.804  16.535  30.268  1.00  2.48
ATOM    150  HD1 HIS    15      53.034  18.126  29.813  1.00  2.48
ATOM    151  ND1 HIS    15      52.832  17.229  29.669  1.00  2.48
ATOM    152  CE1 HIS    15      53.497  16.402  28.843  1.00  2.48
ATOM    153  CD2 HIS    15      51.960  15.210  29.685  1.00  2.48
ATOM    154  NE2 HIS    15      52.979  15.189  28.847  1.00  2.48
ATOM    155  N   PRO    16      50.684  14.281  33.503  1.00  3.13
ATOM    156  CA  PRO    16      51.306  13.559  34.575  1.00  3.13
ATOM    157  C   PRO    16      52.784  13.566  34.436  1.00  3.13
ATOM    158  O   PRO    16      53.476  13.517  35.453  1.00  3.13
ATOM    159  CB  PRO    16      50.737  12.145  34.448  1.00  3.13
ATOM    160  CD  PRO    16      49.561  13.447  32.820  1.00  3.13
ATOM    161  CG  PRO    16      49.397  12.336  33.819  1.00  3.13
ATOM    162  N   ASP    17      53.301  13.578  33.198  1.00  3.24
ATOM    163  CA  ASP    17      54.721  13.611  33.133  1.00  3.24
ATOM    164  C   ASP    17      55.239  14.944  33.620  1.00  3.24
ATOM    165  O   ASP    17      56.108  14.966  34.491  1.00  3.24
ATOM    166  H   ASP    17      52.816  13.567  32.440  1.00  3.24
ATOM    167  CB  ASP    17      55.198  13.341  31.705  1.00  3.24
ATOM    168  CG  ASP    17      54.994  11.898  31.285  1.00  3.24
ATOM    169  OD1 ASP    17      54.743  11.052  32.169  1.00  3.24
ATOM    170  OD2 ASP    17      55.085  11.614  30.073  1.00  3.24
ATOM    171  N   PRO    18      54.771  16.066  33.115  1.00  3.19
ATOM    172  CA  PRO    18      55.271  17.319  33.634  1.00  3.19
ATOM    173  C   PRO    18      54.661  17.740  34.945  1.00  3.19
ATOM    174  O   PRO    18      55.212  18.626  35.591  1.00  3.19
ATOM    175  CB  PRO    18      54.924  18.336  32.544  1.00  3.19
ATOM    176  CD  PRO    18      54.195  16.205  31.733  1.00  3.19
ATOM    177  CG  PRO    18      54.784  17.520  31.303  1.00  3.19
ATOM    178  N   GLY    19      53.501  17.177  35.331  1.00  3.08
ATOM    179  CA  GLY    19      52.844  17.518  36.563  1.00  3.08
ATOM    180  C   GLY    19      52.004  18.754  36.358  1.00  3.08
ATOM    181  O   GLY    19      51.233  19.150  37.231  1.00  3.08
ATOM    182  H   GLY    19      53.137  16.564  34.782  1.00  3.08
ATOM    183  N   ARG    20      52.091  19.366  35.165  1.00  2.71
ATOM    184  CA  ARG    20      51.461  20.630  34.891  1.00  2.71
ATOM    185  C   ARG    20      50.008  20.432  34.600  1.00  2.71
ATOM    186  O   ARG    20      49.622  19.460  33.957  1.00  2.71
ATOM    187  H   ARG    20      52.568  18.952  34.523  1.00  2.71
ATOM    188  CB  ARG    20      52.152  21.331  33.720  1.00  2.71
ATOM    189  CD  ARG    20      54.235  22.371  32.780  1.00  2.71
ATOM    190  HE  ARG    20      54.247  20.564  31.909  1.00  2.71
ATOM    191  NE  ARG    20      54.431  21.384  31.721  1.00  2.71
ATOM    192  CG  ARG    20      53.580  21.763  34.010  1.00  2.71
ATOM    193  CZ  ARG    20      54.873  21.675  30.502  1.00  2.71
ATOM    194 1HH1 ARG    20      54.831  19.898  29.809  1.00  2.71
ATOM    195 2HH1 ARG    20      55.306  20.899  28.814  1.00  2.71
ATOM    196  NH1 ARG    20      55.021  20.711  29.603  1.00  2.71
ATOM    197 1HH2 ARG    20      55.069  23.553  30.767  1.00  2.71
ATOM    198 2HH2 ARG    20      55.451  23.116  29.395  1.00  2.71
ATOM    199  NH2 ARG    20      55.165  22.928  30.184  1.00  2.71
ATOM    200  N   GLU    21      49.135  21.352  35.060  1.00  2.48
ATOM    201  CA  GLU    21      47.768  21.137  34.690  1.00  2.48
ATOM    202  C   GLU    21      47.386  22.171  33.681  1.00  2.48
ATOM    203  O   GLU    21      47.453  23.365  33.967  1.00  2.48
ATOM    204  H   GLU    21      49.358  22.063  35.565  1.00  2.48
ATOM    205  CB  GLU    21      46.864  21.193  35.923  1.00  2.48
ATOM    206  CD  GLU    21      46.205  20.172  38.137  1.00  2.48
ATOM    207  CG  GLU    21      47.115  20.081  36.928  1.00  2.48
ATOM    208  OE1 GLU    21      45.275  21.006  38.120  1.00  2.48
ATOM    209  OE2 GLU    21      46.421  19.409  39.102  1.00  2.48
ATOM    210  N   LEU    22      46.937  21.762  32.470  1.00  2.04
ATOM    211  CA  LEU    22      46.816  22.856  31.558  1.00  2.04
ATOM    212  C   LEU    22      45.702  22.805  30.545  1.00  2.04
ATOM    213  O   LEU    22      45.945  22.536  29.372  1.00  2.04
ATOM    214  H   LEU    22      46.723  20.929  32.204  1.00  2.04
ATOM    215  CB  LEU    22      48.112  23.039  30.766  1.00  2.04
ATOM    216  CG  LEU    22      49.366  23.357  31.582  1.00  2.04
ATOM    217  CD1 LEU    22      50.599  23.367  30.692  1.00  2.04
ATOM    218  CD2 LEU    22      49.219  24.692  32.296  1.00  2.04
ATOM    219  N   SER    23      44.477  23.172  30.974  1.00  1.81
ATOM    220  CA  SER    23      43.318  23.418  30.146  1.00  1.81
ATOM    221  C   SER    23      42.954  22.288  29.219  1.00  1.81
ATOM    222  O   SER    23      43.759  21.521  28.697  1.00  1.81
ATOM    223  H   SER    23      44.419  23.261  31.868  1.00  1.81
ATOM    224  CB  SER    23      43.520  24.678  29.302  1.00  1.81
ATOM    225  HG  SER    23      42.949  25.917  30.573  1.00  1.81
ATOM    226  OG  SER    23      43.639  25.828  30.122  1.00  1.81
ATOM    227  N   PRO    24      41.676  22.149  29.057  1.00  1.60
ATOM    228  CA  PRO    24      41.200  21.083  28.229  1.00  1.60
ATOM    229  C   PRO    24      41.754  21.206  26.850  1.00  1.60
ATOM    230  O   PRO    24      42.221  20.229  26.269  1.00  1.60
ATOM    231  CB  PRO    24      39.679  21.251  28.247  1.00  1.60
ATOM    232  CD  PRO    24      40.502  22.880  29.795  1.00  1.60
ATOM    233  CG  PRO    24      39.390  21.897  29.561  1.00  1.60
ATOM    234  N   GLU    25      41.708  22.431  26.314  1.00  1.64
ATOM    235  CA  GLU    25      42.106  22.691  24.980  1.00  1.64
ATOM    236  C   GLU    25      43.577  22.478  24.845  1.00  1.64
ATOM    237  O   GLU    25      44.044  21.921  23.852  1.00  1.64
ATOM    238  H   GLU    25      41.411  23.103  26.834  1.00  1.64
ATOM    239  CB  GLU    25      41.722  24.115  24.574  1.00  1.64
ATOM    240  CD  GLU    25      43.366  24.793  22.780  1.00  1.64
ATOM    241  CG  GLU    25      41.932  24.419  23.100  1.00  1.64
ATOM    242  OE1 GLU    25      44.061  25.306  23.683  1.00  1.64
ATOM    243  OE2 GLU    25      43.795  24.574  21.628  1.00  1.64
ATOM    244  N   GLU    26      44.352  22.918  25.854  1.00  1.87
ATOM    245  CA  GLU    26      45.768  22.778  25.738  1.00  1.87
ATOM    246  C   GLU    26      46.135  21.322  25.733  1.00  1.87
ATOM    247  O   GLU    26      47.056  20.915  25.031  1.00  1.87
ATOM    248  H   GLU    26      43.996  23.294  26.590  1.00  1.87
ATOM    249  CB  GLU    26      46.474  23.513  26.879  1.00  1.87
ATOM    250  CD  GLU    26      48.539  24.180  25.585  1.00  1.87
ATOM    251  CG  GLU    26      47.992  23.463  26.804  1.00  1.87
ATOM    252  OE1 GLU    26      47.811  25.019  25.013  1.00  1.87
ATOM    253  OE2 GLU    26      49.695  23.903  25.202  1.00  1.87
ATOM    254  N   ALA    27      45.436  20.503  26.544  1.00  1.83
ATOM    255  CA  ALA    27      45.728  19.101  26.666  1.00  1.83
ATOM    256  C   ALA    27      45.499  18.417  25.352  1.00  1.83
ATOM    257  O   ALA    27      46.203  17.491  24.970  1.00  1.83
ATOM    258  H   ALA    27      44.764  20.866  27.020  1.00  1.83
ATOM    259  CB  ALA    27      44.874  18.475  27.757  1.00  1.83
ATOM    260  N   HIS    28      44.463  18.854  24.638  1.00  1.91
ATOM    261  CA  HIS    28      44.016  18.355  23.362  1.00  1.91
ATOM    262  C   HIS    28      45.111  18.582  22.376  1.00  1.91
ATOM    263  O   HIS    28      45.476  17.687  21.612  1.00  1.91
ATOM    264  H   HIS    28      44.026  19.534  25.034  1.00  1.91
ATOM    265  CB  HIS    28      42.718  19.047  22.941  1.00  1.91
ATOM    266  CG  HIS    28      42.185  18.580  21.622  1.00  1.91
ATOM    267  HD1 HIS    28      41.466  16.713  22.120  1.00  1.91
ATOM    268  ND1 HIS    28      41.589  17.349  21.453  1.00  1.91
ATOM    269  CE1 HIS    28      41.215  17.216  20.168  1.00  1.91
ATOM    270  CD2 HIS    28      42.106  19.136  20.279  1.00  1.91
ATOM    271  NE2 HIS    28      41.522  18.285  19.458  1.00  1.91
ATOM    272  N   ARG    29      45.668  19.811  22.395  1.00  2.22
ATOM    273  CA  ARG    29      46.695  20.165  21.461  1.00  2.22
ATOM    274  C   ARG    29      47.894  19.289  21.680  1.00  2.22
ATOM    275  O   ARG    29      48.484  18.773  20.730  1.00  2.22
ATOM    276  H   ARG    29      45.387  20.411  23.004  1.00  2.22
ATOM    277  CB  ARG    29      47.063  21.643  21.604  1.00  2.22
ATOM    278  CD  ARG    29      48.455  23.585  20.834  1.00  2.22
ATOM    279  HE  ARG    29      48.563  24.124  22.762  1.00  2.22
ATOM    280  NE  ARG    29      49.069  23.812  22.140  1.00  2.22
ATOM    281  CG  ARG    29      48.112  22.120  20.613  1.00  2.22
ATOM    282  CZ  ARG    29      50.346  23.570  22.417  1.00  2.22
ATOM    283 1HH1 ARG    29      50.296  24.119  24.243  1.00  2.22
ATOM    284 2HH1 ARG    29      51.643  23.650  23.813  1.00  2.22
ATOM    285  NH1 ARG    29      50.817  23.807  23.633  1.00  2.22
ATOM    286 1HH2 ARG    29      50.843  22.935  20.688  1.00  2.22
ATOM    287 2HH2 ARG    29      51.975  22.933  21.656  1.00  2.22
ATOM    288  NH2 ARG    29      51.149  23.090  21.477  1.00  2.22
ATOM    289  N   ALA    30      48.268  19.073  22.955  1.00  2.39
ATOM    290  CA  ALA    30      49.449  18.314  23.273  1.00  2.39
ATOM    291  C   ALA    30      49.256  16.928  22.741  1.00  2.39
ATOM    292  O   ALA    30      50.199  16.284  22.273  1.00  2.39
ATOM    293  H   ALA    30      47.761  19.415  23.616  1.00  2.39
ATOM    294  CB  ALA    30      49.694  18.318  24.774  1.00  2.39
ATOM    295  N   GLY    31      48.005  16.431  22.810  1.00  2.55
ATOM    296  CA  GLY    31      47.738  15.101  22.356  1.00  2.55
ATOM    297  C   GLY    31      47.469  14.268  23.564  1.00  2.55
ATOM    298  O   GLY    31      47.376  13.044  23.491  1.00  2.55
ATOM    299  H   GLY    31      47.338  16.936  23.142  1.00  2.55
ATOM    300  N   LEU    32      47.383  14.923  24.731  1.00  2.33
ATOM    301  CA  LEU    32      47.125  14.205  25.936  1.00  2.33
ATOM    302  C   LEU    32      45.728  13.656  25.947  1.00  2.33
ATOM    303  O   LEU    32      45.524  12.519  26.363  1.00  2.33
ATOM    304  H   LEU    32      47.488  15.817  24.753  1.00  2.33
ATOM    305  CB  LEU    32      47.347  15.104  27.154  1.00  2.33
ATOM    306  CG  LEU    32      48.791  15.526  27.431  1.00  2.33
ATOM    307  CD1 LEU    32      48.846  16.550  28.554  1.00  2.33
ATOM    308  CD2 LEU    32      49.648  14.317  27.774  1.00  2.33
ATOM    309  N   ILE    33      44.710  14.421  25.503  1.00  2.27
ATOM    310  CA  ILE    33      43.404  13.829  25.577  1.00  2.27
ATOM    311  C   ILE    33      42.712  14.007  24.259  1.00  2.27
ATOM    312  O   ILE    33      42.624  15.083  23.686  1.00  2.27
ATOM    313  H   ILE    33      44.809  15.253  25.175  1.00  2.27
ATOM    314  CB  ILE    33      42.573  14.436  26.723  1.00  2.27
ATOM    315  CD1 ILE    33      42.635  14.957  29.218  1.00  2.27
ATOM    316  CG1 ILE    33      43.275  14.215  28.065  1.00  2.27
ATOM    317  CG2 ILE    33      41.164  13.865  26.720  1.00  2.27
ATOM    318  N   ASP    34      42.137  12.942  23.724  1.00  2.39
ATOM    319  CA  ASP    34      41.606  13.079  22.406  1.00  2.39
ATOM    320  C   ASP    34      40.508  14.084  22.280  1.00  2.39
ATOM    321  O   ASP    34      39.941  14.567  23.259  1.00  2.39
ATOM    322  H   ASP    34      42.073  12.155  24.155  1.00  2.39
ATOM    323  CB  ASP    34      41.083  11.734  21.896  1.00  2.39
ATOM    324  CG  ASP    34      42.198  10.754  21.591  1.00  2.39
ATOM    325  OD1 ASP    34      43.371  11.182  21.549  1.00  2.39
ATOM    326  OD2 ASP    34      41.900   9.557  21.394  1.00  2.39
ATOM    327  N   TRP    35      40.231  14.421  21.007  1.00  2.33
ATOM    328  CA  TRP    35      39.387  15.485  20.563  1.00  2.33
ATOM    329  C   TRP    35      38.017  15.280  21.098  1.00  2.33
ATOM    330  O   TRP    35      37.416  16.214  21.624  1.00  2.33
ATOM    331  H   TRP    35      40.643  13.893  20.406  1.00  2.33
ATOM    332  CB  TRP    35      39.375  15.558  19.035  1.00  2.33
ATOM    333 1HB  TRP    35      38.752  14.840  18.626  1.00  2.33
ATOM    334 2HB  TRP    35      40.216  15.892  18.609  1.00  2.33
ATOM    335  CG  TRP    35      38.511  16.655  18.493  1.00  2.33
ATOM    336  CD1 TRP    35      38.876  17.950  18.267  1.00  2.33
ATOM    337  HE1 TRP    35      37.834  19.571  17.537  1.00  2.33
ATOM    338  NE1 TRP    35      37.814  18.662  17.766  1.00  2.33
ATOM    339  CD2 TRP    35      37.134  16.552  18.109  1.00  2.33
ATOM    340  CE2 TRP    35      36.732  17.823  17.660  1.00  2.33
ATOM    341  CH2 TRP    35      34.549  17.043  17.210  1.00  2.33
ATOM    342  CZ2 TRP    35      35.439  18.081  17.207  1.00  2.33
ATOM    343  CE3 TRP    35      36.203  15.509  18.101  1.00  2.33
ATOM    344  CZ3 TRP    35      34.923  15.769  17.651  1.00  2.33
ATOM    345  N   ASN    36      37.493  14.050  21.008  1.00  2.52
ATOM    346  CA  ASN    36      36.184  13.791  21.530  1.00  2.52
ATOM    347  C   ASN    36      36.214  13.961  23.018  1.00  2.52
ATOM    348  O   ASN    36      35.250  14.461  23.595  1.00  2.52
ATOM    349  H   ASN    36      37.962  13.387  20.620  1.00  2.52
ATOM    350  CB  ASN    36      35.713  12.392  21.126  1.00  2.52
ATOM    351  CG  ASN    36      35.339  12.305  19.659  1.00  2.52
ATOM    352  OD1 ASN    36      35.062  13.318  19.018  1.00  2.52
ATOM    353 1HD2 ASN    36      35.116  10.981  18.257  1.00  2.52
ATOM    354 2HD2 ASN    36      35.540  10.374  19.628  1.00  2.52
ATOM    355  ND2 ASN    36      35.331  11.089  19.124  1.00  2.52
ATOM    356  N   MET    37      37.303  13.511  23.688  1.00  2.32
ATOM    357  CA  MET    37      37.296  13.585  25.123  1.00  2.32
ATOM    358  C   MET    37      37.314  15.012  25.534  1.00  2.32
ATOM    359  O   MET    37      36.692  15.365  26.531  1.00  2.32
ATOM    360  H   MET    37      38.018  13.173  23.258  1.00  2.32
ATOM    361  CB  MET    37      38.491  12.826  25.704  1.00  2.32
ATOM    362  SD  MET    37      39.892  10.473  26.122  1.00  2.32
ATOM    363  CE  MET    37      39.700  10.667  27.892  1.00  2.32
ATOM    364  CG  MET    37      38.416  11.319  25.525  1.00  2.32
ATOM    365  N   PHE    38      38.056  15.863  24.797  1.00  1.83
ATOM    366  CA  PHE    38      38.136  17.254  25.146  1.00  1.83
ATOM    367  C   PHE    38      36.814  17.895  25.036  1.00  1.83
ATOM    368  O   PHE    38      36.469  18.717  25.880  1.00  1.83
ATOM    369  H   PHE    38      38.504  15.552  24.081  1.00  1.83
ATOM    370  CB  PHE    38      39.151  17.973  24.254  1.00  1.83
ATOM    371  CG  PHE    38      39.304  19.434  24.566  1.00  1.83
ATOM    372  CZ  PHE    38      39.586  22.139  25.138  1.00  1.83
ATOM    373  CD1 PHE    38      39.612  19.854  25.849  1.00  1.83
ATOM    374  CE1 PHE    38      39.753  21.198  26.136  1.00  1.83
ATOM    375  CD2 PHE    38      39.140  20.388  23.578  1.00  1.83
ATOM    376  CE2 PHE    38      39.281  21.733  23.865  1.00  1.83
ATOM    377  N   VAL    39      36.064  17.575  23.970  1.00  1.98
ATOM    378  CA  VAL    39      34.788  18.201  23.814  1.00  1.98
ATOM    379  C   VAL    39      33.884  17.809  24.940  1.00  1.98
ATOM    380  O   VAL    39      33.121  18.641  25.428  1.00  1.98
ATOM    381  H   VAL    39      36.350  16.979  23.360  1.00  1.98
ATOM    382  CB  VAL    39      34.145  17.843  22.461  1.00  1.98
ATOM    383  CG1 VAL    39      32.710  18.342  22.405  1.00  1.98
ATOM    384  CG2 VAL    39      34.960  18.422  21.315  1.00  1.98
ATOM    385  N   LYS    40      33.929  16.536  25.383  1.00  2.23
ATOM    386  CA  LYS    40      33.039  16.132  26.444  1.00  2.23
ATOM    387  C   LYS    40      33.369  16.872  27.707  1.00  2.23
ATOM    388  O   LYS    40      32.470  17.255  28.453  1.00  2.23
ATOM    389  H   LYS    40      34.503  15.942  25.027  1.00  2.23
ATOM    390  CB  LYS    40      33.124  14.621  26.668  1.00  2.23
ATOM    391  CD  LYS    40      32.650  12.304  25.828  1.00  2.23
ATOM    392  CE  LYS    40      32.053  11.475  24.702  1.00  2.23
ATOM    393  CG  LYS    40      32.514  13.792  25.550  1.00  2.23
ATOM    394 1HZ  LYS    40      31.858   9.561  24.264  1.00  2.23
ATOM    395 2HZ  LYS    40      31.810   9.789  25.699  1.00  2.23
ATOM    396 3HZ  LYS    40      33.084   9.819  25.001  1.00  2.23
ATOM    397  NZ  LYS    40      32.218  10.014  24.941  1.00  2.23
ATOM    398  N   LEU    41      34.670  17.070  27.999  1.00  1.95
ATOM    399  CA  LEU    41      35.056  17.730  29.225  1.00  1.95
ATOM    400  C   LEU    41      34.561  19.141  29.219  1.00  1.95
ATOM    401  O   LEU    41      34.095  19.657  30.234  1.00  1.95
ATOM    402  H   LEU    41      35.301  16.787  27.422  1.00  1.95
ATOM    403  CB  LEU    41      36.575  17.689  29.400  1.00  1.95
ATOM    404  CG  LEU    41      37.188  16.316  29.686  1.00  1.95
ATOM    405  CD1 LEU    41      38.707  16.388  29.657  1.00  1.95
ATOM    406  CD2 LEU    41      36.709  15.783  31.028  1.00  1.95
ATOM    407  N   ARG    42      34.670  19.816  28.064  1.00  1.88
ATOM    408  CA  ARG    42      34.255  21.188  28.002  1.00  1.88
ATOM    409  C   ARG    42      32.765  21.294  28.214  1.00  1.88
ATOM    410  O   ARG    42      32.295  22.252  28.824  1.00  1.88
ATOM    411  H   ARG    42      35.001  19.413  27.331  1.00  1.88
ATOM    412  CB  ARG    42      34.651  21.808  26.660  1.00  1.88
ATOM    413  CD  ARG    42      36.742  22.952  27.448  1.00  1.88
ATOM    414  HE  ARG    42      38.484  22.905  26.456  1.00  1.88
ATOM    415  NE  ARG    42      38.163  23.187  27.203  1.00  1.88
ATOM    416  CG  ARG    42      36.151  21.955  26.464  1.00  1.88
ATOM    417  CZ  ARG    42      38.976  23.801  28.056  1.00  1.88
ATOM    418 1HH1 ARG    42      40.558  23.682  26.996  1.00  1.88
ATOM    419 2HH1 ARG    42      40.781  24.367  28.300  1.00  1.88
ATOM    420  NH1 ARG    42      40.255  23.970  27.748  1.00  1.88
ATOM    421 1HH2 ARG    42      37.680  24.135  29.415  1.00  1.88
ATOM    422 2HH2 ARG    42      39.036  24.642  29.767  1.00  1.88
ATOM    423  NH2 ARG    42      38.509  24.245  29.215  1.00  1.88
ATOM    424  N   SER    43      31.970  20.337  27.684  1.00  2.29
ATOM    425  CA  SER    43      30.528  20.371  27.838  1.00  2.29
ATOM    426  C   SER    43      30.186  20.206  29.291  1.00  2.29
ATOM    427  O   SER    43      29.234  20.815  29.777  1.00  2.29
ATOM    428  H   SER    43      32.358  19.667  27.226  1.00  2.29
ATOM    429  CB  SER    43      29.873  19.280  26.988  1.00  2.29
ATOM    430  HG  SER    43      31.062  17.904  27.399  1.00  2.29
ATOM    431  OG  SER    43      30.238  17.990  27.445  1.00  2.29
ATOM    432  N   GLN    44      30.941  19.358  30.024  1.00  2.47
ATOM    433  CA  GLN    44      30.639  19.134  31.417  1.00  2.47
ATOM    434  C   GLN    44      30.840  20.420  32.121  1.00  2.47
ATOM    435  O   GLN    44      30.045  20.768  32.981  1.00  2.47
ATOM    436  H   GLN    44      31.635  18.932  29.640  1.00  2.47
ATOM    437  CB  GLN    44      31.523  18.021  31.985  1.00  2.47
ATOM    438  CD  GLN    44      32.158  15.577  31.950  1.00  2.47
ATOM    439  CG  GLN    44      31.191  16.635  31.457  1.00  2.47
ATOM    440  OE1 GLN    44      33.324  15.865  32.220  1.00  2.47
ATOM    441 1HE2 GLN    44      32.208  13.679  32.357  1.00  2.47
ATOM    442 2HE2 GLN    44      30.816  14.177  31.860  1.00  2.47
ATOM    443  NE2 GLN    44      31.675  14.345  32.068  1.00  2.47
ATOM    444  N   GLU    45      31.908  21.156  31.761  1.00  2.39
ATOM    445  CA  GLU    45      32.256  22.391  32.417  1.00  2.39
ATOM    446  C   GLU    45      31.168  23.390  32.248  1.00  2.39
ATOM    447  O   GLU    45      30.747  24.058  33.198  1.00  2.39
ATOM    448  H   GLU    45      32.413  20.849  31.082  1.00  2.39
ATOM    449  CB  GLU    45      33.575  22.937  31.867  1.00  2.39
ATOM    450  CD  GLU    45      34.404  24.056  33.974  1.00  2.39
ATOM    451  CG  GLU    45      34.029  24.234  32.516  1.00  2.39
ATOM    452  OE1 GLU    45      34.653  22.903  34.387  1.00  2.39
ATOM    453  OE2 GLU    45      34.448  25.068  34.704  1.00  2.39
ATOM    454  N   CYS    46      30.662  23.498  31.014  1.00  2.60
ATOM    455  CA  CYS    46      29.645  24.477  30.799  1.00  2.60
ATOM    456  C   CYS    46      28.411  24.143  31.596  1.00  2.60
ATOM    457  O   CYS    46      27.816  25.000  32.254  1.00  2.60
ATOM    458  H   CYS    46      30.940  22.981  30.332  1.00  2.60
ATOM    459  CB  CYS    46      29.306  24.579  29.311  1.00  2.60
ATOM    460  SG  CYS    46      30.606  25.323  28.298  1.00  2.60
ATOM    461  N   ASP    47      28.006  22.863  31.588  1.00  3.34
ATOM    462  CA  ASP    47      26.797  22.498  32.284  1.00  3.34
ATOM    463  C   ASP    47      27.013  22.696  33.756  1.00  3.34
ATOM    464  O   ASP    47      26.071  22.801  34.561  1.00  3.34
ATOM    465  H   ASP    47      28.482  22.235  31.153  1.00  3.34
ATOM    466  CB  ASP    47      26.411  21.052  31.966  1.00  3.34
ATOM    467  CG  ASP    47      24.994  20.720  32.391  1.00  3.34
ATOM    468  OD1 ASP    47      24.058  21.402  31.923  1.00  3.34
ATOM    469  OD2 ASP    47      24.820  19.778  33.192  1.00  3.34
ATOM    470  N   TRP    48      28.312  22.734  34.107  1.00  4.62
ATOM    471  CA  TRP    48      28.760  22.756  35.464  1.00  4.62
ATOM    472  C   TRP    48      27.932  23.478  36.445  1.00  4.62
ATOM    473  O   TRP    48      27.884  24.700  36.507  1.00  4.62
ATOM    474  H   TRP    48      28.911  22.746  33.435  1.00  4.62
ATOM    475  CB  TRP    48      30.164  23.357  35.555  1.00  4.62
ATOM    476 1HB  TRP    48      30.134  24.392  35.549  1.00  4.62
ATOM    477 2HB  TRP    48      30.900  22.806  35.162  1.00  4.62
ATOM    478  CG  TRP    48      30.728  23.355  36.943  1.00  4.62
ATOM    479  CD1 TRP    48      31.396  22.334  37.554  1.00  4.62
ATOM    480  HE1 TRP    48      32.230  22.159  39.430  1.00  4.62
ATOM    481  NE1 TRP    48      31.762  22.701  38.827  1.00  4.62
ATOM    482  CD2 TRP    48      30.674  24.427  37.893  1.00  4.62
ATOM    483  CE2 TRP    48      31.329  23.984  39.057  1.00  4.62
ATOM    484  CH2 TRP    48      30.925  26.040  40.143  1.00  4.62
ATOM    485  CZ2 TRP    48      31.460  24.784  40.190  1.00  4.62
ATOM    486  CE3 TRP    48      30.136  25.717  37.873  1.00  4.62
ATOM    487  CZ3 TRP    48      30.269  26.507  38.999  1.00  4.62
ATOM    488  N   GLU    49      27.340  22.664  37.313  1.00  5.84
ATOM    489  CA  GLU    49      26.685  23.057  38.513  1.00  5.84
ATOM    490  C   GLU    49      26.082  24.371  38.540  1.00  5.84
ATOM    491  O   GLU    49      26.675  25.306  39.048  1.00  5.84
ATOM    492  H   GLU    49      27.379  21.794  37.086  1.00  5.84
ATOM    493  CB  GLU    49      27.652  22.994  39.697  1.00  5.84
ATOM    494  CD  GLU    49      27.989  23.192  42.192  1.00  5.84
ATOM    495  CG  GLU    49      27.012  23.309  41.039  1.00  5.84
ATOM    496  OE1 GLU    49      29.178  22.907  41.937  1.00  5.84
ATOM    497  OE2 GLU    49      27.566  23.385  43.351  1.00  5.84
ATOM    498  N   GLU    50      24.863  24.488  38.069  1.00  5.54
ATOM    499  CA  GLU    50      24.245  25.737  38.271  1.00  5.54
ATOM    500  C   GLU    50      24.813  26.788  37.433  1.00  5.54
ATOM    501  O   GLU    50      25.977  27.186  37.491  1.00  5.54
ATOM    502  H   GLU    50      24.422  23.832  37.640  1.00  5.54
ATOM    503  CB  GLU    50      24.346  26.154  39.740  1.00  5.54
ATOM    504  CD  GLU    50      22.081  25.336  40.500  1.00  5.54
ATOM    505  CG  GLU    50      23.582  25.252  40.695  1.00  5.54
ATOM    506  OE1 GLU    50      21.548  26.465  40.471  1.00  5.54
ATOM    507  OE2 GLU    50      21.438  24.272  40.378  1.00  5.54
ATOM    508  N   ILE    51      23.902  27.311  36.639  1.00  5.77
ATOM    509  CA  ILE    51      24.254  28.492  35.993  1.00  5.77
ATOM    510  C   ILE    51      23.819  29.406  37.053  1.00  5.77
ATOM    511  O   ILE    51      22.776  29.193  37.671  1.00  5.77
ATOM    512  H   ILE    51      23.090  26.948  36.502  1.00  5.77
ATOM    513  CB  ILE    51      23.558  28.616  34.625  1.00  5.77
ATOM    514  CD1 ILE    51      23.523  26.159  33.944  1.00  5.77
ATOM    515  CG1 ILE    51      24.074  27.541  33.665  1.00  5.77
ATOM    516  CG2 ILE    51      23.742  30.016  34.059  1.00  5.77
ATOM    517  N   SER    52      24.698  30.331  37.448  1.00  6.89
ATOM    518  CA  SER    52      24.168  31.090  38.535  1.00  6.89
ATOM    519  C   SER    52      23.917  32.349  37.844  1.00  6.89
ATOM    520  O   SER    52      24.776  33.224  37.763  1.00  6.89
ATOM    521  H   SER    52      25.520  30.513  37.130  1.00  6.89
ATOM    522  CB  SER    52      25.170  31.144  39.690  1.00  6.89
ATOM    523  HG  SER    52      25.230  31.939  41.376  1.00  6.89
ATOM    524  OG  SER    52      24.671  31.924  40.763  1.00  6.89
ATOM    525  N   VAL    53      22.685  32.471  37.358  1.00  7.77
ATOM    526  CA  VAL    53      22.463  33.545  36.474  1.00  7.77
ATOM    527  C   VAL    53      21.886  34.653  37.229  1.00  7.77
ATOM    528  O   VAL    53      20.770  34.583  37.738  1.00  7.77
ATOM    529  H   VAL    53      22.011  31.912  37.566  1.00  7.77
ATOM    530  CB  VAL    53      21.551  33.133  35.303  1.00  7.77
ATOM    531  CG1 VAL    53      21.311  34.314  34.375  1.00  7.77
ATOM    532  CG2 VAL    53      22.158  31.966  34.541  1.00  7.77
ATOM    533  N   LYS    54      22.668  35.729  37.307  1.00  8.79
ATOM    534  CA  LYS    54      22.151  36.858  37.963  1.00  8.79
ATOM    535  C   LYS    54      22.504  38.014  37.120  1.00  8.79
ATOM    536  O   LYS    54      23.579  38.075  36.527  1.00  8.79
ATOM    537  H   LYS    54      23.498  35.751  36.959  1.00  8.79
ATOM    538  CB  LYS    54      22.720  36.962  39.380  1.00  8.79
ATOM    539  CD  LYS    54      22.861  36.016  41.700  1.00  8.79
ATOM    540  CE  LYS    54      22.485  34.856  42.607  1.00  8.79
ATOM    541  CG  LYS    54      22.329  35.810  40.291  1.00  8.79
ATOM    542 1HZ  LYS    54      22.738  34.362  44.501  1.00  8.79
ATOM    543 2HZ  LYS    54      22.619  35.800  44.335  1.00  8.79
ATOM    544 3HZ  LYS    54      23.862  35.130  43.994  1.00  8.79
ATOM    545  NZ  LYS    54      22.975  35.057  43.999  1.00  8.79
ATOM    546  N   GLY    55      21.587  38.977  37.024  1.00  8.65
ATOM    547  CA  GLY    55      21.932  40.025  36.143  1.00  8.65
ATOM    548  C   GLY    55      21.607  39.518  34.804  1.00  8.65
ATOM    549  O   GLY    55      21.271  38.353  34.601  1.00  8.65
ATOM    550  H   GLY    55      20.802  38.999  37.464  1.00  8.65
ATOM    551  N   PRO    56      21.702  40.384  33.868  1.00  7.58
ATOM    552  CA  PRO    56      21.582  39.878  32.555  1.00  7.58
ATOM    553  C   PRO    56      22.884  39.256  32.409  1.00  7.58
ATOM    554  O   PRO    56      23.794  39.546  33.184  1.00  7.58
ATOM    555  CB  PRO    56      21.334  41.122  31.700  1.00  7.58
ATOM    556  CD  PRO    56      21.901  41.930  33.880  1.00  7.58
ATOM    557  CG  PRO    56      22.057  42.216  32.413  1.00  7.58
ATOM    558  N   ASN    57      22.988  38.325  31.484  1.00  6.89
ATOM    559  CA  ASN    57      24.255  37.731  31.356  1.00  6.89
ATOM    560  C   ASN    57      24.495  36.898  32.570  1.00  6.89
ATOM    561  O   ASN    57      23.897  37.051  33.633  1.00  6.89
ATOM    562  H   ASN    57      22.312  38.062  30.951  1.00  6.89
ATOM    563  CB  ASN    57      25.331  38.801  31.162  1.00  6.89
ATOM    564  CG  ASN    57      25.166  39.565  29.863  1.00  6.89
ATOM    565  OD1 ASN    57      24.924  38.974  28.810  1.00  6.89
ATOM    566 1HD2 ASN    57      25.206  41.386  29.192  1.00  6.89
ATOM    567 2HD2 ASN    57      25.471  41.278  30.724  1.00  6.89
ATOM    568  ND2 ASN    57      25.295  40.885  29.934  1.00  6.89
ATOM    569  N   GLY    58      25.386  35.929  32.432  1.00  5.63
ATOM    570  CA  GLY    58      25.663  35.137  33.583  1.00  5.63
ATOM    571  C   GLY    58      24.668  34.048  33.692  1.00  5.63
ATOM    572  O   GLY    58      24.826  33.133  34.495  1.00  5.63
ATOM    573  H   GLY    58      25.810  35.760  31.656  1.00  5.63
ATOM    574  N   GLU    59      23.679  34.034  32.774  1.00  4.95
ATOM    575  CA  GLU    59      22.668  33.012  32.696  1.00  4.95
ATOM    576  C   GLU    59      23.360  31.750  32.409  1.00  4.95
ATOM    577  O   GLU    59      22.813  30.650  32.466  1.00  4.95
ATOM    578  H   GLU    59      23.675  34.717  32.187  1.00  4.95
ATOM    579  CB  GLU    59      21.632  33.364  31.626  1.00  4.95
ATOM    580  CD  GLU    59      19.427  32.807  30.528  1.00  4.95
ATOM    581  CG  GLU    59      20.479  32.377  31.531  1.00  4.95
ATOM    582  OE1 GLU    59      19.620  33.855  29.876  1.00  4.95
ATOM    583  OE2 GLU    59      18.408  32.096  30.394  1.00  4.95
ATOM    584  N   SER    60      24.577  31.947  31.942  1.00  3.96
ATOM    585  CA  SER    60      25.482  30.913  31.746  1.00  3.96
ATOM    586  C   SER    60      26.159  30.564  33.040  1.00  3.96
ATOM    587  O   SER    60      25.742  30.817  34.178  1.00  3.96
ATOM    588  H   SER    60      24.812  32.794  31.748  1.00  3.96
ATOM    589  CB  SER    60      26.515  31.299  30.686  1.00  3.96
ATOM    590  HG  SER    60      27.773  32.058  31.835  1.00  3.96
ATOM    591  OG  SER    60      27.372  32.324  31.158  1.00  3.96
ATOM    592  N   SER    61      27.143  29.713  32.814  1.00  3.28
ATOM    593  CA  SER    61      28.095  29.247  33.743  1.00  3.28
ATOM    594  C   SER    61      29.112  28.786  32.763  1.00  3.28
ATOM    595  O   SER    61      28.841  27.928  31.927  1.00  3.28
ATOM    596  H   SER    61      27.169  29.427  31.961  1.00  3.28
ATOM    597  CB  SER    61      27.478  28.184  34.655  1.00  3.28
ATOM    598  HG  SER    61      28.076  27.115  36.061  1.00  3.28
ATOM    599  OG  SER    61      28.432  27.688  35.578  1.00  3.28
ATOM    600  N   VAL    62      30.345  29.241  32.933  1.00  2.42
ATOM    601  CA  VAL    62      31.279  29.293  31.861  1.00  2.42
ATOM    602  C   VAL    62      32.122  28.099  31.692  1.00  2.42
ATOM    603  O   VAL    62      31.759  26.955  31.946  1.00  2.42
ATOM    604  H   VAL    62      30.586  29.522  33.754  1.00  2.42
ATOM    605  CB  VAL    62      32.224  30.502  31.993  1.00  2.42
ATOM    606  CG1 VAL    62      31.434  31.802  31.952  1.00  2.42
ATOM    607  CG2 VAL    62      33.033  30.407  33.277  1.00  2.42
ATOM    608  N   ILE    63      33.236  28.401  31.009  1.00  2.15
ATOM    609  CA  ILE    63      34.310  27.502  30.868  1.00  2.15
ATOM    610  C   ILE    63      35.389  28.109  31.696  1.00  2.15
ATOM    611  O   ILE    63      35.748  29.274  31.545  1.00  2.15
ATOM    612  H   ILE    63      33.280  29.217  30.632  1.00  2.15
ATOM    613  CB  ILE    63      34.694  27.309  29.389  1.00  2.15
ATOM    614  CD1 ILE    63      33.726  26.735  27.102  1.00  2.15
ATOM    615  CG1 ILE    63      33.510  26.747  28.600  1.00  2.15
ATOM    616  CG2 ILE    63      35.926  26.425  29.270  1.00  2.15
ATOM    617  N   HIS    64      35.919  27.334  32.644  1.00  2.43
ATOM    618  CA  HIS    64      36.874  27.895  33.529  1.00  2.43
ATOM    619  C   HIS    64      38.229  27.898  32.922  1.00  2.43
ATOM    620  O   HIS    64      38.522  27.216  31.940  1.00  2.43
ATOM    621  H   HIS    64      35.681  26.470  32.728  1.00  2.43
ATOM    622  CB  HIS    64      36.893  27.128  34.853  1.00  2.43
ATOM    623  CG  HIS    64      35.630  27.259  35.645  1.00  2.43
ATOM    624  ND1 HIS    64      35.406  26.558  36.810  1.00  2.43
ATOM    625  CE1 HIS    64      34.192  26.883  37.290  1.00  2.43
ATOM    626  CD2 HIS    64      34.398  28.025  35.517  1.00  2.43
ATOM    627  HE2 HIS    64      32.738  28.128  36.657  1.00  2.43
ATOM    628  NE2 HIS    64      33.582  27.763  36.520  1.00  2.43
ATOM    629  N   ASP    65      39.069  28.783  33.474  1.00  2.61
ATOM    630  CA  ASP    65      40.429  28.837  33.080  1.00  2.61
ATOM    631  C   ASP    65      41.133  28.163  34.204  1.00  2.61
ATOM    632  O   ASP    65      41.118  28.638  35.335  1.00  2.61
ATOM    633  H   ASP    65      38.760  29.348  34.103  1.00  2.61
ATOM    634  CB  ASP    65      40.862  30.286  32.846  1.00  2.61
ATOM    635  CG  ASP    65      42.286  30.393  32.338  1.00  2.61
ATOM    636  OD1 ASP    65      42.505  30.164  31.130  1.00  2.61
ATOM    637  OD2 ASP    65      43.184  30.707  33.148  1.00  2.61
ATOM    638  N   ARG    66      41.786  27.029  33.929  1.00  2.64
ATOM    639  CA  ARG    66      42.334  26.276  35.012  1.00  2.64
ATOM    640  C   ARG    66      43.346  27.086  35.751  1.00  2.64
ATOM    641  O   ARG    66      43.457  26.975  36.971  1.00  2.64
ATOM    642  H   ARG    66      41.884  26.737  33.083  1.00  2.64
ATOM    643  CB  ARG    66      42.960  24.978  34.499  1.00  2.64
ATOM    644  CD  ARG    66      42.497  23.600  36.545  1.00  2.64
ATOM    645  HE  ARG    66      43.880  22.500  37.493  1.00  2.64
ATOM    646  NE  ARG    66      43.056  22.736  37.582  1.00  2.64
ATOM    647  CG  ARG    66      43.564  24.107  35.589  1.00  2.64
ATOM    648  CZ  ARG    66      42.377  22.300  38.638  1.00  2.64
ATOM    649 1HH1 ARG    66      43.792  21.292  39.425  1.00  2.64
ATOM    650 2HH1 ARG    66      42.530  21.235  40.213  1.00  2.64
ATOM    651  NH1 ARG    66      42.969  21.517  39.530  1.00  2.64
ATOM    652 1HH2 ARG    66      40.724  23.155  38.221  1.00  2.64
ATOM    653 2HH2 ARG    66      40.669  22.365  39.483  1.00  2.64
ATOM    654  NH2 ARG    66      41.108  22.647  38.799  1.00  2.64
ATOM    655  N   LYS    67      44.135  27.905  35.037  1.00  3.33
ATOM    656  CA  LYS    67      45.187  28.612  35.707  1.00  3.33
ATOM    657  C   LYS    67      44.610  29.515  36.756  1.00  3.33
ATOM    658  O   LYS    67      44.943  29.429  37.939  1.00  3.33
ATOM    659  H   LYS    67      44.012  28.014  34.152  1.00  3.33
ATOM    660  CB  LYS    67      46.019  29.412  34.703  1.00  3.33
ATOM    661  CD  LYS    67      48.001  30.889  34.264  1.00  3.33
ATOM    662  CE  LYS    67      49.147  31.668  34.888  1.00  3.33
ATOM    663  CG  LYS    67      47.182  30.169  35.324  1.00  3.33
ATOM    664 1HZ  LYS    67      50.619  32.822  34.260  1.00  3.33
ATOM    665 2HZ  LYS    67      49.442  32.951  33.418  1.00  3.33
ATOM    666 3HZ  LYS    67      50.302  31.786  33.292  1.00  3.33
ATOM    667  NZ  LYS    67      49.959  32.378  33.861  1.00  3.33
ATOM    668  N   SER    68      43.737  30.433  36.304  1.00  3.52
ATOM    669  CA  SER    68      43.202  31.463  37.144  1.00  3.52
ATOM    670  C   SER    68      41.992  31.073  37.942  1.00  3.52
ATOM    671  O   SER    68      41.806  31.550  39.059  1.00  3.52
ATOM    672  H   SER    68      43.491  30.384  35.440  1.00  3.52
ATOM    673  CB  SER    68      42.839  32.696  36.314  1.00  3.52
ATOM    674  HG  SER    68      42.002  31.805  34.906  1.00  3.52
ATOM    675  OG  SER    68      41.775  32.415  35.421  1.00  3.52
ATOM    676  N   GLY    69      41.118  30.202  37.412  1.00  3.28
ATOM    677  CA  GLY    69      39.893  29.952  38.120  1.00  3.28
ATOM    678  C   GLY    69      38.919  31.011  37.719  1.00  3.28
ATOM    679  O   GLY    69      38.019  31.378  38.475  1.00  3.28
ATOM    680  H   GLY    69      41.283  29.779  36.635  1.00  3.28
ATOM    681  N   LYS    70      39.085  31.548  36.498  1.00  3.04
ATOM    682  CA  LYS    70      38.176  32.559  36.071  1.00  3.04
ATOM    683  C   LYS    70      37.197  31.946  35.130  1.00  3.04
ATOM    684  O   LYS    70      37.526  31.102  34.299  1.00  3.04
ATOM    685  H   LYS    70      39.751  31.283  35.954  1.00  3.04
ATOM    686  CB  LYS    70      38.932  33.718  35.418  1.00  3.04
ATOM    687  CD  LYS    70      40.546  35.624  35.659  1.00  3.04
ATOM    688  CE  LYS    70      41.496  36.354  36.596  1.00  3.04
ATOM    689  CG  LYS    70      39.853  34.470  36.364  1.00  3.04
ATOM    690 1HZ  LYS    70      42.770  37.856  36.479  1.00  3.04
ATOM    691 2HZ  LYS    70      41.640  38.042  35.584  1.00  3.04
ATOM    692 3HZ  LYS    70      42.701  37.115  35.231  1.00  3.04
ATOM    693  NZ  LYS    70      42.225  37.452  35.903  1.00  3.04
ATOM    694  N   LYS    71      35.939  32.393  35.249  1.00  2.78
ATOM    695  CA  LYS    71      34.851  31.809  34.534  1.00  2.78
ATOM    696  C   LYS    71      34.635  32.583  33.270  1.00  2.78
ATOM    697  O   LYS    71      34.371  33.782  33.322  1.00  2.78
ATOM    698  H   LYS    71      35.792  33.087  35.803  1.00  2.78
ATOM    699  CB  LYS    71      33.589  31.792  35.399  1.00  2.78
ATOM    700  CD  LYS    71      32.416  30.954  37.454  1.00  2.78
ATOM    701  CE  LYS    71      32.522  30.073  38.688  1.00  2.78
ATOM    702  CG  LYS    71      33.690  30.901  36.627  1.00  2.78
ATOM    703 1HZ  LYS    71      31.384  29.604  40.230  1.00  2.78
ATOM    704 2HZ  LYS    71      30.592  29.852  39.036  1.00  2.78
ATOM    705 3HZ  LYS    71      31.147  30.967  39.785  1.00  2.78
ATOM    706  NZ  LYS    71      31.287  30.129  39.518  1.00  2.78
ATOM    707  N   PHE    72      34.703  31.933  32.086  1.00  2.50
ATOM    708  CA  PHE    72      34.499  32.790  30.954  1.00  2.50
ATOM    709  C   PHE    72      33.571  32.209  29.938  1.00  2.50
ATOM    710  O   PHE    72      33.691  31.055  29.532  1.00  2.50
ATOM    711  H   PHE    72      34.858  31.055  31.964  1.00  2.50
ATOM    712  CB  PHE    72      35.834  33.115  30.281  1.00  2.50
ATOM    713  CG  PHE    72      36.787  33.873  31.159  1.00  2.50
ATOM    714  CZ  PHE    72      38.548  35.281  32.785  1.00  2.50
ATOM    715  CD1 PHE    72      37.966  33.290  31.591  1.00  2.50
ATOM    716  CE1 PHE    72      38.843  33.988  32.400  1.00  2.50
ATOM    717  CD2 PHE    72      36.506  35.169  31.554  1.00  2.50
ATOM    718  CE2 PHE    72      37.383  35.867  32.362  1.00  2.50
ATOM    719  N   SER    73      32.682  33.067  29.407  1.00  2.58
ATOM    720  CA  SER    73      31.738  32.647  28.420  1.00  2.58
ATOM    721  C   SER    73      32.513  32.076  27.282  1.00  2.58
ATOM    722  O   SER    73      33.734  32.208  27.195  1.00  2.58
ATOM    723  H   SER    73      32.690  33.922  29.686  1.00  2.58
ATOM    724  CB  SER    73      30.858  33.821  27.987  1.00  2.58
ATOM    725  HG  SER    73      32.220  35.070  27.741  1.00  2.58
ATOM    726  OG  SER    73      31.608  34.781  27.262  1.00  2.58
ATOM    727  N   ILE    74      31.789  31.412  26.370  1.00  2.32
ATOM    728  CA  ILE    74      32.409  30.712  25.296  1.00  2.32
ATOM    729  C   ILE    74      33.185  31.684  24.483  1.00  2.32
ATOM    730  O   ILE    74      34.294  31.383  24.057  1.00  2.32
ATOM    731  H   ILE    74      30.892  31.415  26.447  1.00  2.32
ATOM    732  CB  ILE    74      31.372  29.966  24.435  1.00  2.32
ATOM    733  CD1 ILE    74      32.843  27.903  24.156  1.00  2.32
ATOM    734  CG1 ILE    74      32.072  29.009  23.469  1.00  2.32
ATOM    735  CG2 ILE    74      30.477  30.955  23.704  1.00  2.32
ATOM    736  N   GLU    75      32.625  32.876  24.234  1.00  2.58
ATOM    737  CA  GLU    75      33.300  33.845  23.424  1.00  2.58
ATOM    738  C   GLU    75      34.571  34.273  24.089  1.00  2.58
ATOM    739  O   GLU    75      35.603  34.432  23.429  1.00  2.58
ATOM    740  H   GLU    75      31.817  33.065  24.582  1.00  2.58
ATOM    741  CB  GLU    75      32.394  35.050  23.164  1.00  2.58
ATOM    742  CD  GLU    75      30.308  35.954  22.064  1.00  2.58
ATOM    743  CG  GLU    75      31.226  34.760  22.236  1.00  2.58
ATOM    744  OE1 GLU    75      30.473  36.943  22.809  1.00  2.58
ATOM    745  OE2 GLU    75      29.424  35.902  21.183  1.00  2.58
ATOM    746  N   GLU    76      34.517  34.469  25.423  1.00  2.63
ATOM    747  CA  GLU    76      35.673  34.958  26.108  1.00  2.63
ATOM    748  C   GLU    76      36.750  33.925  26.047  1.00  2.63
ATOM    749  O   GLU    76      37.924  34.266  25.953  1.00  2.63
ATOM    750  H   GLU    76      33.762  34.295  25.881  1.00  2.63
ATOM    751  CB  GLU    76      35.328  35.312  27.556  1.00  2.63
ATOM    752  CD  GLU    76      34.054  36.808  29.143  1.00  2.63
ATOM    753  CG  GLU    76      34.423  36.524  27.700  1.00  2.63
ATOM    754  OE1 GLU    76      33.307  36.000  29.735  1.00  2.63
ATOM    755  OE2 GLU    76      34.511  37.838  29.681  1.00  2.63
ATOM    756  N   ALA    77      36.379  32.634  26.139  1.00  2.15
ATOM    757  CA  ALA    77      37.310  31.537  26.120  1.00  2.15
ATOM    758  C   ALA    77      38.006  31.514  24.790  1.00  2.15
ATOM    759  O   ALA    77      39.201  31.238  24.734  1.00  2.15
ATOM    760  H   ALA    77      35.497  32.474  26.216  1.00  2.15
ATOM    761  CB  ALA    77      36.589  30.225  26.390  1.00  2.15
ATOM    762  N   LEU    78      37.276  31.778  23.681  1.00  2.26
ATOM    763  CA  LEU    78      37.890  31.716  22.374  1.00  2.26
ATOM    764  C   LEU    78      38.934  32.777  22.317  1.00  2.26
ATOM    765  O   LEU    78      40.036  32.561  21.816  1.00  2.26
ATOM    766  H   LEU    78      36.406  31.993  23.760  1.00  2.26
ATOM    767  CB  LEU    78      36.836  31.890  21.278  1.00  2.26
ATOM    768  CG  LEU    78      37.342  31.830  19.836  1.00  2.26
ATOM    769  CD1 LEU    78      37.985  30.482  19.548  1.00  2.26
ATOM    770  CD2 LEU    78      36.209  32.095  18.857  1.00  2.26
ATOM    771  N   GLN    79      38.587  33.972  22.834  1.00  2.80
ATOM    772  CA  GLN    79      39.459  35.108  22.735  1.00  2.80
ATOM    773  C   GLN    79      40.738  34.817  23.472  1.00  2.80
ATOM    774  O   GLN    79      41.826  35.108  22.976  1.00  2.80
ATOM    775  H   GLN    79      37.791  34.050  23.247  1.00  2.80
ATOM    776  CB  GLN    79      38.775  36.358  23.292  1.00  2.80
ATOM    777  CD  GLN    79      36.906  38.043  23.071  1.00  2.80
ATOM    778  CG  GLN    79      37.633  36.876  22.432  1.00  2.80
ATOM    779  OE1 GLN    79      36.851  38.157  24.295  1.00  2.80
ATOM    780 1HE2 GLN    79      35.902  39.626  22.568  1.00  2.80
ATOM    781 2HE2 GLN    79      36.409  38.794  21.351  1.00  2.80
ATOM    782  NE2 GLN    79      36.345  38.915  22.241  1.00  2.80
ATOM    783  N   SER    80      40.642  34.202  24.668  1.00  2.76
ATOM    784  CA  SER    80      41.798  33.903  25.479  1.00  2.76
ATOM    785  C   SER    80      42.639  32.881  24.774  1.00  2.76
ATOM    786  O   SER    80      43.862  32.820  24.950  1.00  2.76
ATOM    787  H   SER    80      39.820  33.977  24.956  1.00  2.76
ATOM    788  CB  SER    80      41.369  33.408  26.862  1.00  2.76
ATOM    789  HG  SER    80      40.023  32.247  26.298  1.00  2.76
ATOM    790  OG  SER    80      40.699  32.162  26.772  1.00  2.76
ATOM    791  N   GLY    81      41.981  32.055  23.935  1.00  2.50
ATOM    792  CA  GLY    81      42.695  31.017  23.255  1.00  2.50
ATOM    793  C   GLY    81      42.484  29.765  24.009  1.00  2.50
ATOM    794  O   GLY    81      43.189  28.776  23.806  1.00  2.50
ATOM    795  H   GLY    81      41.096  32.154  23.802  1.00  2.50
ATOM    796  N   ARG    82      41.542  29.791  24.963  1.00  2.14
ATOM    797  CA  ARG    82      41.335  28.539  25.589  1.00  2.14
ATOM    798  C   ARG    82      40.821  27.625  24.525  1.00  2.14
ATOM    799  O   ARG    82      41.539  26.727  24.128  1.00  2.14
ATOM    800  H   ARG    82      41.060  30.507  25.218  1.00  2.14
ATOM    801  CB  ARG    82      40.367  28.682  26.765  1.00  2.14
ATOM    802  CD  ARG    82      41.921  28.525  28.729  1.00  2.14
ATOM    803  HE  ARG    82      43.418  29.140  27.544  1.00  2.14
ATOM    804  NE  ARG    82      43.255  28.533  28.133  1.00  2.14
ATOM    805  CG  ARG    82      40.950  29.410  27.965  1.00  2.14
ATOM    806  CZ  ARG    82      44.217  27.670  28.443  1.00  2.14
ATOM    807 1HH1 ARG    82      45.544  28.366  27.262  1.00  2.14
ATOM    808 2HH1 ARG    82      46.022  27.196  28.049  1.00  2.14
ATOM    809  NH1 ARG    82      45.400  27.754  27.848  1.00  2.14
ATOM    810 1HH2 ARG    82      43.228  26.672  29.732  1.00  2.14
ATOM    811 2HH2 ARG    82      44.617  26.168  29.547  1.00  2.14
ATOM    812  NH2 ARG    82      43.995  26.726  29.347  1.00  2.14
ATOM    813  N   LEU    83      39.675  27.929  23.891  1.00  1.84
ATOM    814  CA  LEU    83      39.029  26.936  23.066  1.00  1.84
ATOM    815  C   LEU    83      39.073  27.338  21.606  1.00  1.84
ATOM    816  O   LEU    83      38.762  28.463  21.242  1.00  1.84
ATOM    817  H   LEU    83      39.310  28.747  23.979  1.00  1.84
ATOM    818  CB  LEU    83      37.581  26.727  23.514  1.00  1.84
ATOM    819  CG  LEU    83      37.376  25.878  24.771  1.00  1.84
ATOM    820  CD1 LEU    83      37.919  26.595  25.998  1.00  1.84
ATOM    821  CD2 LEU    83      35.905  25.545  24.960  1.00  1.84
ATOM    822  N   THR    84      39.394  26.391  20.715  1.00  2.08
ATOM    823  CA  THR    84      39.536  26.580  19.292  1.00  2.08
ATOM    824  C   THR    84      38.212  26.914  18.623  1.00  2.08
ATOM    825  O   THR    84      37.153  26.702  19.205  1.00  2.08
ATOM    826  H   THR    84      39.525  25.577  21.076  1.00  2.08
ATOM    827  CB  THR    84      40.134  25.333  18.614  1.00  2.08
ATOM    828  HG1 THR    84      39.587  23.543  18.447  1.00  2.08
ATOM    829  OG1 THR    84      39.263  24.213  18.813  1.00  2.08
ATOM    830  CG2 THR    84      41.494  25.004  19.210  1.00  2.08
ATOM    831  N   PRO    85      38.259  27.455  17.403  1.00  2.43
ATOM    832  CA  PRO    85      37.070  27.791  16.641  1.00  2.43
ATOM    833  C   PRO    85      36.029  26.692  16.389  1.00  2.43
ATOM    834  O   PRO    85      34.839  26.944  16.591  1.00  2.43
ATOM    835  CB  PRO    85      37.616  28.253  15.288  1.00  2.43
ATOM    836  CD  PRO    85      39.561  27.945  16.649  1.00  2.43
ATOM    837  CG  PRO    85      38.951  28.837  15.604  1.00  2.43
ATOM    838  N   ALA    86      36.412  25.469  15.961  1.00  2.43
ATOM    839  CA  ALA    86      35.452  24.394  15.754  1.00  2.43
ATOM    840  C   ALA    86      34.880  23.999  17.073  1.00  2.43
ATOM    841  O   ALA    86      33.684  23.688  17.223  1.00  2.43
ATOM    842  H   ALA    86      37.287  25.328  15.803  1.00  2.43
ATOM    843  CB  ALA    86      36.118  23.214  15.063  1.00  2.43
ATOM    844  N   HIS    87      35.797  23.986  18.060  1.00  1.96
ATOM    845  CA  HIS    87      35.413  23.490  19.326  1.00  1.96
ATOM    846  C   HIS    87      34.407  24.409  19.855  1.00  1.96
ATOM    847  O   HIS    87      33.445  23.963  20.435  1.00  1.96
ATOM    848  H   HIS    87      36.636  24.283  17.929  1.00  1.96
ATOM    849  CB  HIS    87      36.630  23.369  20.246  1.00  1.96
ATOM    850  CG  HIS    87      37.580  22.282  19.850  1.00  1.96
ATOM    851  HD1 HIS    87      39.103  22.568  21.210  1.00  1.96
ATOM    852  ND1 HIS    87      38.780  22.071  20.493  1.00  1.96
ATOM    853  CE1 HIS    87      39.410  21.032  19.917  1.00  1.96
ATOM    854  CD2 HIS    87      37.599  21.237  18.835  1.00  1.96
ATOM    855  NE2 HIS    87      38.707  20.527  18.922  1.00  1.96
ATOM    856  N   TYR    88      34.596  25.698  19.614  1.00  2.06
ATOM    857  CA  TYR    88      33.865  26.852  20.028  1.00  2.06
ATOM    858  C   TYR    88      32.477  26.721  19.467  1.00  2.06
ATOM    859  O   TYR    88      31.521  27.012  20.170  1.00  2.06
ATOM    860  H   TYR    88      35.326  25.790  19.096  1.00  2.06
ATOM    861  CB  TYR    88      34.563  28.128  19.552  1.00  2.06
ATOM    862  CG  TYR    88      33.853  29.401  19.955  1.00  2.06
ATOM    863  HH  TYR    88      31.483  33.200  20.430  1.00  2.06
ATOM    864  OH  TYR    88      31.908  32.901  21.076  1.00  2.06
ATOM    865  CZ  TYR    88      32.551  31.743  20.704  1.00  2.06
ATOM    866  CD1 TYR    88      33.968  29.902  21.245  1.00  2.06
ATOM    867  CE1 TYR    88      33.324  31.064  21.622  1.00  2.06
ATOM    868  CD2 TYR    88      33.071  30.097  19.043  1.00  2.06
ATOM    869  CE2 TYR    88      32.419  31.262  19.402  1.00  2.06
ATOM    870  N   ASP    89      32.312  26.305  18.190  1.00  2.29
ATOM    871  CA  ASP    89      30.978  26.183  17.633  1.00  2.29
ATOM    872  C   ASP    89      30.200  25.114  18.352  1.00  2.29
ATOM    873  O   ASP    89      29.010  25.265  18.668  1.00  2.29
ATOM    874  H   ASP    89      33.030  26.104  17.686  1.00  2.29
ATOM    875  CB  ASP    89      31.049  25.874  16.136  1.00  2.29
ATOM    876  CG  ASP    89      31.507  27.065  15.317  1.00  2.29
ATOM    877  OD1 ASP    89      31.507  28.192  15.855  1.00  2.29
ATOM    878  OD2 ASP    89      31.868  26.870  14.137  1.00  2.29
ATOM    879  N   ARG    90      30.883  23.986  18.625  1.00  2.14
ATOM    880  CA  ARG    90      30.181  22.902  19.250  1.00  2.14
ATOM    881  C   ARG    90      29.719  23.300  20.619  1.00  2.14
ATOM    882  O   ARG    90      28.602  22.995  21.056  1.00  2.14
ATOM    883  H   ARG    90      31.757  23.901  18.426  1.00  2.14
ATOM    884  CB  ARG    90      31.071  21.660  19.325  1.00  2.14
ATOM    885  CD  ARG    90      32.194  19.758  18.133  1.00  2.14
ATOM    886  HE  ARG    90      33.265  19.363  16.485  1.00  2.14
ATOM    887  NE  ARG    90      32.512  19.151  16.843  1.00  2.14
ATOM    888  CG  ARG    90      31.331  21.000  17.981  1.00  2.14
ATOM    889  CZ  ARG    90      31.716  18.301  16.201  1.00  2.14
ATOM    890 1HH1 ARG    90      32.845  18.024  14.689  1.00  2.14
ATOM    891 2HH1 ARG    90      31.574  17.250  14.616  1.00  2.14
ATOM    892  NH1 ARG    90      32.089  17.799  15.031  1.00  2.14
ATOM    893 1HH2 ARG    90      30.309  18.281  17.488  1.00  2.14
ATOM    894 2HH2 ARG    90      30.036  17.406  16.314  1.00  2.14
ATOM    895  NH2 ARG    90      30.550  17.956  16.730  1.00  2.14
ATOM    896  N   TYR    91      30.612  23.994  21.339  1.00  1.98
ATOM    897  CA  TYR    91      30.313  24.364  22.682  1.00  1.98
ATOM    898  C   TYR    91      29.170  25.328  22.684  1.00  1.98
ATOM    899  O   TYR    91      28.424  25.301  23.647  1.00  1.98
ATOM    900  H   TYR    91      31.401  24.226  20.973  1.00  1.98
ATOM    901  CB  TYR    91      31.545  24.969  23.358  1.00  1.98
ATOM    902  CG  TYR    91      32.639  23.967  23.647  1.00  1.98
ATOM    903  HH  TYR    91      35.327  20.515  24.716  1.00  1.98
ATOM    904  OH  TYR    91      35.661  21.221  24.437  1.00  1.98
ATOM    905  CZ  TYR    91      34.660  22.129  24.176  1.00  1.98
ATOM    906  CD1 TYR    91      33.974  24.291  23.438  1.00  1.98
ATOM    907  CE1 TYR    91      34.981  23.381  23.699  1.00  1.98
ATOM    908  CD2 TYR    91      32.335  22.700  24.128  1.00  1.98
ATOM    909  CE2 TYR    91      33.329  21.777  24.395  1.00  1.98
ATOM    910  N   VAL    92      29.044  26.247  21.687  1.00  2.30
ATOM    911  CA  VAL    92      27.958  27.219  21.593  1.00  2.30
ATOM    912  C   VAL    92      26.667  26.480  21.467  1.00  2.30
ATOM    913  O   VAL    92      25.660  26.887  22.041  1.00  2.30
ATOM    914  H   VAL    92      29.688  26.230  21.059  1.00  2.30
ATOM    915  CB  VAL    92      28.164  28.183  20.410  1.00  2.30
ATOM    916  CG1 VAL    92      26.928  29.044  20.202  1.00  2.30
ATOM    917  CG2 VAL    92      29.391  29.053  20.639  1.00  2.30
ATOM    918  N   ASN    93      26.640  25.392  20.675  1.00  2.55
ATOM    919  CA  ASN    93      25.395  24.681  20.559  1.00  2.55
ATOM    920  C   ASN    93      24.997  24.098  21.892  1.00  2.55
ATOM    921  O   ASN    93      23.833  24.141  22.304  1.00  2.55
ATOM    922  H   ASN    93      27.366  25.105  20.226  1.00  2.55
ATOM    923  CB  ASN    93      25.499  23.590  19.491  1.00  2.55
ATOM    924  CG  ASN    93      25.511  24.152  18.083  1.00  2.55
ATOM    925  OD1 ASN    93      25.094  25.287  17.854  1.00  2.55
ATOM    926 1HD2 ASN    93      26.020  23.641  16.281  1.00  2.55
ATOM    927 2HD2 ASN    93      26.285  22.532  17.344  1.00  2.55
ATOM    928  ND2 ASN    93      25.990  23.356  17.134  1.00  2.55
ATOM    929  N   LYS    94      25.968  23.528  22.617  1.00  2.49
ATOM    930  CA  LYS    94      25.644  22.895  23.866  1.00  2.49
ATOM    931  C   LYS    94      25.126  23.922  24.847  1.00  2.49
ATOM    932  O   LYS    94      24.218  23.622  25.617  1.00  2.49
ATOM    933  H   LYS    94      26.820  23.540  22.326  1.00  2.49
ATOM    934  CB  LYS    94      26.868  22.174  24.435  1.00  2.49
ATOM    935  CD  LYS    94      28.500  20.275  24.267  1.00  2.49
ATOM    936  CE  LYS    94      28.910  19.038  23.485  1.00  2.49
ATOM    937  CG  LYS    94      27.269  20.928  23.661  1.00  2.49
ATOM    938 1HZ  LYS    94      30.352  17.692  23.562  1.00  2.49
ATOM    939 2HZ  LYS    94      29.996  18.171  24.887  1.00  2.49
ATOM    940 3HZ  LYS    94      30.812  18.995  24.011  1.00  2.49
ATOM    941  NZ  LYS    94      30.141  18.411  24.042  1.00  2.49
ATOM    942  N   ASP    95      25.698  25.147  24.866  1.00  2.62
ATOM    943  CA  ASP    95      25.322  26.233  25.757  1.00  2.62
ATOM    944  C   ASP    95      23.907  26.658  25.446  1.00  2.62
ATOM    945  O   ASP    95      23.182  27.102  26.330  1.00  2.62
ATOM    946  H   ASP    95      26.360  25.265  24.267  1.00  2.62
ATOM    947  CB  ASP    95      26.295  27.405  25.614  1.00  2.62
ATOM    948  CG  ASP    95      27.657  27.108  26.212  1.00  2.62
ATOM    949  OD1 ASP    95      27.770  26.122  26.970  1.00  2.62
ATOM    950  OD2 ASP    95      28.610  27.861  25.922  1.00  2.62
ATOM    951  N   MET    96      23.498  26.627  24.161  1.00  2.93
ATOM    952  CA  MET    96      22.156  27.019  23.795  1.00  2.93
ATOM    953  C   MET    96      21.214  26.037  24.410  1.00  2.93
ATOM    954  O   MET    96      20.128  26.404  24.855  1.00  2.93
ATOM    955  H   MET    96      24.077  26.356  23.527  1.00  2.93
ATOM    956  CB  MET    96      22.010  27.074  22.273  1.00  2.93
ATOM    957  SD  MET    96      22.687  28.161  19.816  1.00  2.93
ATOM    958  CE  MET    96      20.988  28.671  19.568  1.00  2.93
ATOM    959  CG  MET    96      22.795  28.198  21.615  1.00  2.93
ATOM    960  N   SER    97      21.610  24.746  24.426  1.00  3.35
ATOM    961  CA  SER    97      20.757  23.731  24.972  1.00  3.35
ATOM    962  C   SER    97      20.579  23.985  26.438  1.00  3.35
ATOM    963  O   SER    97      19.465  23.848  26.939  1.00  3.35
ATOM    964  H   SER    97      22.415  24.525  24.091  1.00  3.35
ATOM    965  CB  SER    97      21.345  22.342  24.716  1.00  3.35
ATOM    966  HG  SER    97      21.825  22.604  22.933  1.00  3.35
ATOM    967  OG  SER    97      21.362  22.042  23.332  1.00  3.35
ATOM    968  N   ILE    98      21.670  24.355  27.158  1.00  3.19
ATOM    969  CA  ILE    98      21.583  24.560  28.573  1.00  3.19
ATOM    970  C   ILE    98      20.684  25.722  28.842  1.00  3.19
ATOM    971  O   ILE    98      19.903  25.681  29.781  1.00  3.19
ATOM    972  H   ILE    98      22.455  24.471  26.734  1.00  3.19
ATOM    973  CB  ILE    98      22.973  24.781  29.198  1.00  3.19
ATOM    974  CD1 ILE    98      25.263  23.692  29.458  1.00  3.19
ATOM    975  CG1 ILE    98      23.800  23.496  29.129  1.00  3.19
ATOM    976  CG2 ILE    98      22.841  25.294  30.623  1.00  3.19
ATOM    977  N   GLN    99      20.776  26.807  28.052  1.00  3.40
ATOM    978  CA  GLN    99      19.952  27.959  28.310  1.00  3.40
ATOM    979  C   GLN    99      18.489  27.601  28.139  1.00  3.40
ATOM    980  O   GLN    99      17.622  28.016  28.916  1.00  3.40
ATOM    981  H   GLN    99      21.353  26.812  27.362  1.00  3.40
ATOM    982  CB  GLN    99      20.337  29.112  27.381  1.00  3.40
ATOM    983  CD  GLN    99      18.260  30.512  27.056  1.00  3.40
ATOM    984  CG  GLN    99      19.633  30.422  27.693  1.00  3.40
ATOM    985  OE1 GLN    99      18.026  29.956  25.983  1.00  3.40
ATOM    986 1HE2 GLN    99      16.516  31.299  27.382  1.00  3.40
ATOM    987 2HE2 GLN    99      17.559  31.605  28.499  1.00  3.40
ATOM    988  NE2 GLN    99      17.347  31.214  27.717  1.00  3.40
ATOM    989  N   GLU   100      18.169  26.797  27.110  1.00  3.86
ATOM    990  CA  GLU   100      16.787  26.468  26.850  1.00  3.86
ATOM    991  C   GLU   100      16.239  25.703  28.037  1.00  3.86
ATOM    992  O   GLU   100      15.148  25.972  28.548  1.00  3.86
ATOM    993  H   GLU   100      18.818  26.464  26.583  1.00  3.86
ATOM    994  CB  GLU   100      16.663  25.657  25.558  1.00  3.86
ATOM    995  CD  GLU   100      15.144  24.580  23.852  1.00  3.86
ATOM    996  CG  GLU   100      15.232  25.315  25.175  1.00  3.86
ATOM    997  OE1 GLU   100      16.203  24.321  23.244  1.00  3.86
ATOM    998  OE2 GLU   100      14.014  24.262  23.424  1.00  3.86
ATOM    999  N   LEU   101      17.061  24.772  28.554  1.00  4.22
ATOM   1000  CA  LEU   101      16.768  23.862  29.646  1.00  4.22
ATOM   1001  C   LEU   101      16.590  24.636  30.897  1.00  4.22
ATOM   1002  O   LEU   101      16.063  24.033  31.816  1.00  4.22
ATOM   1003  H   LEU   101      17.865  24.746  28.150  1.00  4.22
ATOM   1004  CB  LEU   101      17.885  22.827  29.796  1.00  4.22
ATOM   1005  CG  LEU   101      18.041  21.828  28.648  1.00  4.22
ATOM   1006  CD1 LEU   101      19.266  20.952  28.860  1.00  4.22
ATOM   1007  CD2 LEU   101      16.794  20.968  28.509  1.00  4.22
ATOM   1008  N   ALA   102      17.090  25.903  30.981  1.00  4.63
ATOM   1009  CA  ALA   102      17.130  26.856  32.108  1.00  4.63
ATOM   1010  C   ALA   102      15.848  27.090  32.551  1.00  4.63
ATOM   1011  O   ALA   102      15.629  27.507  33.662  1.00  4.63
ATOM   1012  H   ALA   102      17.438  26.134  30.184  1.00  4.63
ATOM   1013  CB  ALA   102      17.808  28.150  31.684  1.00  4.63
ATOM   1014  N   VAL   103      14.918  26.900  31.687  1.00  5.95
ATOM   1015  CA  VAL   103      13.651  26.926  32.273  1.00  5.95
ATOM   1016  C   VAL   103      13.507  25.809  33.328  1.00  5.95
ATOM   1017  O   VAL   103      12.460  25.578  33.919  1.00  5.95
ATOM   1018  H   VAL   103      15.002  26.761  30.802  1.00  5.95
ATOM   1019  CB  VAL   103      12.538  26.794  31.217  1.00  5.95
ATOM   1020  CG1 VAL   103      12.496  25.379  30.662  1.00  5.95
ATOM   1021  CG2 VAL   103      11.191  27.177  31.812  1.00  5.95
ATOM   1022  N   LEU   104      14.506  24.955  33.495  1.00  7.38
ATOM   1023  CA  LEU   104      14.555  23.828  34.330  1.00  7.38
ATOM   1024  C   LEU   104      14.232  24.435  35.636  1.00  7.38
ATOM   1025  O   LEU   104      13.286  24.038  36.311  1.00  7.38
ATOM   1026  H   LEU   104      15.217  25.170  32.987  1.00  7.38
ATOM   1027  CB  LEU   104      15.926  23.155  34.242  1.00  7.38
ATOM   1028  CG  LEU   104      16.140  21.933  35.137  1.00  7.38
ATOM   1029  CD1 LEU   104      15.160  20.826  34.779  1.00  7.38
ATOM   1030  CD2 LEU   104      17.571  21.429  35.026  1.00  7.38
ATOM   1031  N   VAL   105      14.995  25.476  35.992  1.00  8.00
ATOM   1032  CA  VAL   105      14.697  26.117  37.225  1.00  8.00
ATOM   1033  C   VAL   105      13.420  26.926  37.198  1.00  8.00
ATOM   1034  O   VAL   105      12.433  26.597  37.854  1.00  8.00
ATOM   1035  H   VAL   105      15.675  25.773  35.483  1.00  8.00
ATOM   1036  CB  VAL   105      15.845  27.041  37.673  1.00  8.00
ATOM   1037  CG1 VAL   105      15.428  27.858  38.886  1.00  8.00
ATOM   1038  CG2 VAL   105      17.095  26.229  37.976  1.00  8.00
ATOM   1039  N   SER   106      13.421  28.009  36.403  1.00  7.40
ATOM   1040  CA  SER   106      12.394  29.006  36.306  1.00  7.40
ATOM   1041  C   SER   106      11.280  28.563  35.453  1.00  7.40
ATOM   1042  O   SER   106      10.102  28.729  35.762  1.00  7.40
ATOM   1043  H   SER   106      14.162  28.076  35.897  1.00  7.40
ATOM   1044  CB  SER   106      12.969  30.316  35.764  1.00  7.40
ATOM   1045  HG  SER   106      14.013  29.581  34.405  1.00  7.40
ATOM   1046  OG  SER   106      13.421  30.162  34.430  1.00  7.40
ATOM   1047  N   GLY   107      11.665  27.967  34.331  1.00  6.83
ATOM   1048  CA  GLY   107      10.734  27.575  33.333  1.00  6.83
ATOM   1049  C   GLY   107      10.791  28.641  32.320  1.00  6.83
ATOM   1050  O   GLY   107       9.918  28.761  31.462  1.00  6.83
ATOM   1051  H   GLY   107      12.544  27.813  34.212  1.00  6.83
ATOM   1052  N   GLN   108      11.846  29.463  32.424  1.00  6.07
ATOM   1053  CA  GLN   108      11.972  30.504  31.467  1.00  6.07
ATOM   1054  C   GLN   108      12.890  30.009  30.439  1.00  6.07
ATOM   1055  O   GLN   108      13.963  29.494  30.751  1.00  6.07
ATOM   1056  H   GLN   108      12.463  29.371  33.073  1.00  6.07
ATOM   1057  CB  GLN   108      12.472  31.787  32.134  1.00  6.07
ATOM   1058  CD  GLN   108      13.015  34.243  31.899  1.00  6.07
ATOM   1059  CG  GLN   108      12.582  32.974  31.191  1.00  6.07
ATOM   1060  OE1 GLN   108      13.421  34.209  33.061  1.00  6.07
ATOM   1061 1HE2 GLN   108      13.172  36.150  31.573  1.00  6.07
ATOM   1062 2HE2 GLN   108      12.625  35.350  30.353  1.00  6.07
ATOM   1063  NE2 GLN   108      12.928  35.368  31.200  1.00  6.07
ATOM   1064  N   LYS   109      12.426  30.081  29.179  1.00  6.14
ATOM   1065  CA  LYS   109      13.167  29.597  28.061  1.00  6.14
ATOM   1066  C   LYS   109      14.382  30.506  27.897  1.00  6.14
ATOM   1067  O   LYS   109      15.002  30.888  28.924  1.00  6.14
ATOM   1068  H   LYS   109      11.615  30.452  29.055  1.00  6.14
ATOM   1069  OXT LYS   109      14.734  30.851  26.739  1.00  6.14
ATOM   1070  CB  LYS   109      12.291  29.573  26.807  1.00  6.14
ATOM   1071  CD  LYS   109      11.478  27.228  27.176  1.00  6.14
ATOM   1072  CE  LYS   109      12.056  26.584  25.926  1.00  6.14
ATOM   1073  CG  LYS   109      11.073  28.670  26.918  1.00  6.14
ATOM   1074 1HZ  LYS   109      12.594  24.775  25.350  1.00  6.14
ATOM   1075 2HZ  LYS   109      11.473  24.731  26.274  1.00  6.14
ATOM   1076 3HZ  LYS   109      12.817  24.971  26.772  1.00  6.14
ATOM   1077  NZ  LYS   109      12.255  25.118  26.098  1.00  6.14
