# Supplementary material for: Selecting Near-Native Protein Structures from Predicted Decoy Sets Using Ordered Graphlet Degree Similarity
Source: Genes (Basel). 2019 Feb 11;10(2):132. doi: 10.3390/genes10020132 (PMC6410076; doi:10.3390/genes10020132)
Supplement: Supplementary file 1 [file genes-10-00132-s001.zip › CodeData/data/CASP11/T0759/model137.pdb]

ATOM      1  N   MET     1      46.406  70.717  62.539  1.00  9.93
ATOM      2  CA  MET     1      47.617  69.900  62.425  1.00  9.93
ATOM      3  HA  MET     1      47.568  69.352  61.485  1.00  9.93
ATOM      4  CB  MET     1      48.864  70.798  62.393  1.00  9.93
ATOM      5  HB1 MET     1      49.753  70.166  62.356  1.00  9.93
ATOM      6  HB2 MET     1      48.905  71.395  63.304  1.00  9.93
ATOM      7  CG  MET     1      48.897  71.730  61.179  1.00  9.93
ATOM      8  HG1 MET     1      48.047  72.412  61.231  1.00  9.93
ATOM      9  HG2 MET     1      48.804  71.132  60.272  1.00  9.93
ATOM     10  SD  MET     1      50.420  72.710  61.071  1.00  9.93
ATOM     11  CE  MET     1      50.059  73.668  59.576  1.00  9.93
ATOM     12  HE1 MET     1      50.898  74.330  59.359  1.00  9.93
ATOM     13  HE2 MET     1      49.907  72.992  58.734  1.00  9.93
ATOM     14  HE3 MET     1      49.160  74.266  59.730  1.00  9.93
ATOM     15  C   MET     1      47.752  68.870  63.546  1.00  9.93
ATOM     16  O   MET     1      48.621  68.006  63.477  1.00  9.93
ATOM     17  N   GLY     2      46.866  68.901  64.544  1.00  8.66
ATOM     18  H   GLY     2      46.196  69.660  64.537  1.00  8.66
ATOM     19  CA  GLY     2      46.715  67.793  65.493  1.00  8.66
ATOM     20  HA1 GLY     2      45.860  67.980  66.142  1.00  8.66
ATOM     21  HA2 GLY     2      47.614  67.711  66.105  1.00  8.66
ATOM     22  C   GLY     2      46.500  66.478  64.770  1.00  8.66
ATOM     23  O   GLY     2      47.283  65.558  64.974  1.00  8.66
ATOM     24  N   HIS     3      45.554  66.466  63.817  1.00  6.88
ATOM     25  H   HIS     3      44.950  67.268  63.734  1.00  6.88
ATOM     26  CA  HIS     3      45.410  65.395  62.828  1.00  6.88
ATOM     27  HA  HIS     3      45.074  64.488  63.339  1.00  6.88
ATOM     28  CB  HIS     3      44.355  65.761  61.767  1.00  6.88
ATOM     29  HB1 HIS     3      44.707  65.444  60.785  1.00  6.88
ATOM     30  HB2 HIS     3      44.213  66.842  61.730  1.00  6.88
ATOM     31  CG  HIS     3      43.023  65.096  62.014  1.00  6.88
ATOM     32  ND1 HIS     3      42.313  65.143  63.215  1.00  6.88
ATOM     33  CE1 HIS     3      41.256  64.329  63.039  1.00  6.88
ATOM     34  HE1 HIS     3      40.509  64.113  63.792  1.00  6.88
ATOM     35  NE2 HIS     3      41.264  63.798  61.807  1.00  6.88
ATOM     36  HE2 HIS     3      40.588  63.104  61.456  1.00  6.88
ATOM     37  CD2 HIS     3      42.365  64.279  61.139  1.00  6.88
ATOM     38  HD2 HIS     3      42.674  64.011  60.138  1.00  6.88
ATOM     39  C   HIS     3      46.749  65.038  62.209  1.00  6.88
ATOM     40  O   HIS     3      47.174  63.927  62.423  1.00  6.88
ATOM     41  N   HIS     4      47.491  65.969  61.593  1.00  6.06
ATOM     42  H   HIS     4      47.180  66.924  61.578  1.00  6.06
ATOM     43  CA  HIS     4      48.807  65.634  61.025  1.00  6.06
ATOM     44  HA  HIS     4      48.641  64.958  60.185  1.00  6.06
ATOM     45  CB  HIS     4      49.525  66.878  60.468  1.00  6.06
ATOM     46  HB1 HIS     4      49.773  67.558  61.281  1.00  6.06
ATOM     47  HB2 HIS     4      48.859  67.395  59.777  1.00  6.06
ATOM     48  CG  HIS     4      50.803  66.536  59.735  1.00  6.06
ATOM     49  ND1 HIS     4      50.941  66.459  58.347  1.00  6.06
ATOM     50  CE1 HIS     4      52.185  66.008  58.125  1.00  6.06
ATOM     51  HE1 HIS     4      52.597  65.809  57.145  1.00  6.06
ATOM     52  NE2 HIS     4      52.831  65.810  59.286  1.00  6.06
ATOM     53  HE2 HIS     4      53.751  65.404  59.390  1.00  6.06
ATOM     54  CD2 HIS     4      51.982  66.157  60.312  1.00  6.06
ATOM     55  HD2 HIS     4      52.173  66.064  61.374  1.00  6.06
ATOM     56  C   HIS     4      49.730  64.860  61.987  1.00  6.06
ATOM     57  O   HIS     4      50.359  63.879  61.605  1.00  6.06
ATOM     58  N   HIS     5      49.801  65.240  63.260  1.00  6.18
ATOM     59  H   HIS     5      49.242  66.021  63.583  1.00  6.18
ATOM     60  CA  HIS     5      50.738  64.578  64.176  1.00  6.18
ATOM     61  HA  HIS     5      51.614  64.246  63.618  1.00  6.18
ATOM     62  CB  HIS     5      51.232  65.607  65.202  1.00  6.18
ATOM     63  HB1 HIS     5      51.912  65.115  65.898  1.00  6.18
ATOM     64  HB2 HIS     5      50.381  65.986  65.769  1.00  6.18
ATOM     65  CG  HIS     5      51.973  66.765  64.574  1.00  6.18
ATOM     66  ND1 HIS     5      53.177  66.672  63.871  1.00  6.18
ATOM     67  CE1 HIS     5      53.466  67.914  63.460  1.00  6.18
ATOM     68  HE1 HIS     5      54.342  68.178  62.883  1.00  6.18
ATOM     69  NE2 HIS     5      52.516  68.775  63.863  1.00  6.18
ATOM     70  HE2 HIS     5      52.506  69.766  63.670  1.00  6.18
ATOM     71  CD2 HIS     5      51.567  68.068  64.568  1.00  6.18
ATOM     72  HD2 HIS     5      50.657  68.448  65.009  1.00  6.18
ATOM     73  C   HIS     5      50.163  63.333  64.873  1.00  6.18
ATOM     74  O   HIS     5      50.899  62.617  65.547  1.00  6.18
ATOM     75  N   HIS     6      48.875  63.046  64.699  1.00  5.59
ATOM     76  H   HIS     6      48.313  63.728  64.203  1.00  5.59
ATOM     77  CA  HIS     6      48.290  61.710  64.863  1.00  5.59
ATOM     78  HA  HIS     6      48.716  61.227  65.744  1.00  5.59
ATOM     79  CB  HIS     6      46.778  61.904  65.098  1.00  5.59
ATOM     80  HB1 HIS     6      46.312  62.229  64.168  1.00  5.59
ATOM     81  HB2 HIS     6      46.636  62.695  65.835  1.00  5.59
ATOM     82  CG  HIS     6      46.029  60.697  65.605  1.00  5.59
ATOM     83  ND1 HIS     6      46.516  59.736  66.490  1.00  5.59
ATOM     84  CE1 HIS     6      45.607  58.748  66.482  1.00  5.59
ATOM     85  HE1 HIS     6      45.750  57.788  66.957  1.00  5.59
ATOM     86  NE2 HIS     6      44.567  59.059  65.692  1.00  5.59
ATOM     87  HE2 HIS     6      43.967  58.357  65.245  1.00  5.59
ATOM     88  CD2 HIS     6      44.799  60.310  65.165  1.00  5.59
ATOM     89  HD2 HIS     6      44.226  60.794  64.388  1.00  5.59
ATOM     90  C   HIS     6      48.620  60.823  63.664  1.00  5.59
ATOM     91  O   HIS     6      49.015  59.673  63.814  1.00  5.59
ATOM     92  N   HIS     7      48.670  61.445  62.482  1.00  4.61
ATOM     93  H   HIS     7      48.283  62.378  62.450  1.00  4.61
ATOM     94  CA  HIS     7      49.203  60.923  61.225  1.00  4.61
ATOM     95  HA  HIS     7      48.903  59.885  61.161  1.00  4.61
ATOM     96  CB  HIS     7      48.632  61.780  60.064  1.00  4.61
ATOM     97  HB1 HIS     7      48.819  61.239  59.155  1.00  4.61
ATOM     98  HB2 HIS     7      49.214  62.687  59.953  1.00  4.61
ATOM     99  CG  HIS     7      47.167  62.191  60.070  1.00  4.61
ATOM    100  ND1 HIS     7      46.146  61.752  60.909  1.00  4.61
ATOM    101  CE1 HIS     7      45.009  62.287  60.450  1.00  4.61
ATOM    102  HE1 HIS     7      44.026  62.047  60.836  1.00  4.61
ATOM    103  NE2 HIS     7      45.264  63.071  59.392  1.00  4.61
ATOM    104  HE2 HIS     7      44.557  63.433  58.775  1.00  4.61
ATOM    105  CD2 HIS     7      46.622  63.046  59.159  1.00  4.61
ATOM    106  HD2 HIS     7      47.156  63.529  58.361  1.00  4.61
ATOM    107  C   HIS     7      50.722  60.968  61.235  1.00  4.61
ATOM    108  O   HIS     7      51.357  60.831  60.179  1.00  4.61
ATOM    109  N   HIS     8      51.335  61.116  62.415  1.00  4.24
ATOM    110  H   HIS     8      50.725  61.246  63.205  1.00  4.24
ATOM    111  CA  HIS     8      52.735  60.826  62.704  1.00  4.24
ATOM    112  HA  HIS     8      53.310  61.322  61.921  1.00  4.24
ATOM    113  CB  HIS     8      53.210  61.453  64.022  1.00  4.24
ATOM    114  HB1 HIS     8      52.728  60.944  64.857  1.00  4.24
ATOM    115  HB2 HIS     8      52.926  62.502  64.029  1.00  4.24
ATOM    116  CG  HIS     8      54.710  61.416  64.215  1.00  4.24
ATOM    117  ND1 HIS     8      55.669  61.830  63.284  1.00  4.24
ATOM    118  CE1 HIS     8      56.859  61.636  63.869  1.00  4.24
ATOM    119  HE1 HIS     8      57.813  61.858  63.409  1.00  4.24
ATOM    120  NE2 HIS     8      56.700  61.128  65.103  1.00  4.24
ATOM    121  HE2 HIS     8      57.446  60.888  65.739  1.00  4.24
ATOM    122  CD2 HIS     8      55.352  60.982  65.338  1.00  4.24
ATOM    123  HD2 HIS     8      54.872  60.600  66.228  1.00  4.24
ATOM    124  C   HIS     8      53.095  59.358  62.574  1.00  4.24
ATOM    125  O   HIS     8      53.732  58.739  63.432  1.00  4.24
ATOM    126  N   SER     9      52.741  58.820  61.418  1.00  3.30
ATOM    127  H   SER     9      52.187  59.397  60.798  1.00  3.30
ATOM    128  CA  SER     9      53.438  57.714  60.823  1.00  3.30
ATOM    129  HA  SER     9      53.575  56.994  61.632  1.00  3.30
ATOM    130  CB  SER     9      52.580  57.022  59.807  1.00  3.30
ATOM    131  HB1 SER     9      52.788  57.402  58.807  1.00  3.30
ATOM    132  HB2 SER     9      51.529  57.162  60.054  1.00  3.30
ATOM    133  OG  SER     9      52.898  55.661  59.966  1.00  3.30
ATOM    134  HG  SER     9      52.110  55.177  59.658  1.00  3.30
ATOM    135  C   SER     9      54.814  58.119  60.381  1.00  3.30
ATOM    136  O   SER     9      55.075  58.481  59.236  1.00  3.30
ATOM    137  N   HIS    10      55.690  58.114  61.381  1.00  3.21
ATOM    138  H   HIS    10      55.323  57.838  62.285  1.00  3.21
ATOM    139  CA  HIS    10      57.070  58.582  61.353  1.00  3.21
ATOM    140  HA  HIS    10      57.049  59.658  61.179  1.00  3.21
ATOM    141  CB  HIS    10      57.688  58.325  62.745  1.00  3.21
ATOM    142  HB1 HIS    10      56.954  58.537  63.524  1.00  3.21
ATOM    143  HB2 HIS    10      58.522  59.015  62.876  1.00  3.21
ATOM    144  CG  HIS    10      58.208  56.916  62.919  1.00  3.21
ATOM    145  ND1 HIS    10      57.534  55.753  62.539  1.00  3.21
ATOM    146  CE1 HIS    10      58.448  54.773  62.536  1.00  3.21
ATOM    147  HE1 HIS    10      58.273  53.771  62.171  1.00  3.21
ATOM    148  NE2 HIS    10      59.642  55.253  62.911  1.00  3.21
ATOM    149  HE2 HIS    10      60.524  54.785  62.702  1.00  3.21
ATOM    150  CD2 HIS    10      59.508  56.596  63.176  1.00  3.21
ATOM    151  HD2 HIS    10      60.306  57.296  63.378  1.00  3.21
ATOM    152  C   HIS    10      57.939  57.976  60.263  1.00  3.21
ATOM    153  O   HIS    10      59.039  58.479  60.063  1.00  3.21
ATOM    154  N   MET    11      57.424  56.913  59.634  1.00  2.49
ATOM    155  H   MET    11      56.464  56.748  59.896  1.00  2.49
ATOM    156  CA  MET    11      57.990  55.857  58.799  1.00  2.49
ATOM    157  HA  MET    11      57.350  54.990  58.969  1.00  2.49
ATOM    158  CB  MET    11      57.868  56.159  57.300  1.00  2.49
ATOM    159  HB1 MET    11      56.879  55.836  57.020  1.00  2.49
ATOM    160  HB2 MET    11      58.576  55.551  56.736  1.00  2.49
ATOM    161  CG  MET    11      57.967  57.609  56.835  1.00  2.49
ATOM    162  HG1 MET    11      57.179  58.174  57.332  1.00  2.49
ATOM    163  HG2 MET    11      57.748  57.618  55.768  1.00  2.49
ATOM    164  SD  MET    11      59.552  58.444  57.084  1.00  2.49
ATOM    165  CE  MET    11      58.942  60.116  57.442  1.00  2.49
ATOM    166  HE1 MET    11      58.697  60.627  56.512  1.00  2.49
ATOM    167  HE2 MET    11      58.054  60.062  58.073  1.00  2.49
ATOM    168  HE3 MET    11      59.707  60.675  57.977  1.00  2.49
ATOM    169  C   MET    11      59.379  55.338  59.151  1.00  2.49
ATOM    170  O   MET    11      59.579  54.134  59.234  1.00  2.49
ATOM    171  N   VAL    12      60.343  56.215  59.338  1.00  2.26
ATOM    172  H   VAL    12      60.055  57.187  59.348  1.00  2.26
ATOM    173  CA  VAL    12      61.768  55.935  59.378  1.00  2.26
ATOM    174  HA  VAL    12      62.083  55.741  58.355  1.00  2.26
ATOM    175  CB  VAL    12      62.479  57.223  59.845  1.00  2.26
ATOM    176  HB  VAL    12      62.174  58.004  59.154  1.00  2.26
ATOM    177  CG1 VAL    12      62.103  57.684  61.257  1.00  2.26
ATOM    178 1HG1 VAL    12      62.571  58.643  61.475  1.00  2.26
ATOM    179 2HG1 VAL    12      61.031  57.818  61.330  1.00  2.26
ATOM    180 3HG1 VAL    12      62.430  56.959  62.000  1.00  2.26
ATOM    181  CG2 VAL    12      64.003  57.163  59.801  1.00  2.26
ATOM    182 1HG2 VAL    12      64.380  58.129  60.118  1.00  2.26
ATOM    183 2HG2 VAL    12      64.387  56.427  60.502  1.00  2.26
ATOM    184 3HG2 VAL    12      64.340  56.942  58.790  1.00  2.26
ATOM    185  C   VAL    12      62.239  54.745  60.221  1.00  2.26
ATOM    186  O   VAL    12      61.774  54.489  61.333  1.00  2.26
ATOM    187  N   VAL    13      63.322  54.118  59.761  1.00  2.49
ATOM    188  H   VAL    13      63.716  54.387  58.866  1.00  2.49
ATOM    189  CA  VAL    13      64.154  53.279  60.616  1.00  2.49
ATOM    190  HA  VAL    13      63.616  53.094  61.545  1.00  2.49
ATOM    191  CB  VAL    13      64.395  51.891  60.023  1.00  2.49
ATOM    192  HB  VAL    13      65.019  52.015  59.148  1.00  2.49
ATOM    193  CG1 VAL    13      65.117  50.976  61.022  1.00  2.49
ATOM    194 1HG1 VAL    13      65.187  49.969  60.614  1.00  2.49
ATOM    195 2HG1 VAL    13      66.128  51.338  61.208  1.00  2.49
ATOM    196 3HG1 VAL    13      64.570  50.932  61.964  1.00  2.49
ATOM    197  CG2 VAL    13      63.066  51.212  59.646  1.00  2.49
ATOM    198 1HG2 VAL    13      63.244  50.196  59.297  1.00  2.49
ATOM    199 2HG2 VAL    13      62.407  51.180  60.514  1.00  2.49
ATOM    200 3HG2 VAL    13      62.572  51.768  58.850  1.00  2.49
ATOM    201  C   VAL    13      65.452  53.970  60.994  1.00  2.49
ATOM    202  O   VAL    13      66.280  54.314  60.154  1.00  2.49
ATOM    203  N   ILE    14      65.636  54.157  62.295  1.00  2.78
ATOM    204  H   ILE    14      64.922  53.854  62.938  1.00  2.78
ATOM    205  CA  ILE    14      66.915  54.577  62.847  1.00  2.78
ATOM    206  HA  ILE    14      67.366  55.303  62.169  1.00  2.78
ATOM    207  CB  ILE    14      66.742  55.251  64.235  1.00  2.78
ATOM    208  HB  ILE    14      66.662  54.472  64.996  1.00  2.78
ATOM    209  CG2 ILE    14      68.008  56.079  64.528  1.00  2.78
ATOM    210 1HG2 ILE    14      67.993  56.442  65.555  1.00  2.78
ATOM    211 2HG2 ILE    14      68.901  55.466  64.413  1.00  2.78
ATOM    212 3HG2 ILE    14      68.068  56.930  63.848  1.00  2.78
ATOM    213  CG1 ILE    14      65.463  56.121  64.338  1.00  2.78
ATOM    214 1HG1 ILE    14      64.589  55.476  64.242  1.00  2.78
ATOM    215 2HG1 ILE    14      65.437  56.836  63.519  1.00  2.78
ATOM    216  CD1 ILE    14      65.301  56.884  65.659  1.00  2.78
ATOM    217  HD1 ILE    14      64.313  57.345  65.687  1.00  2.78
ATOM    218  HD2 ILE    14      65.398  56.197  66.500  1.00  2.78
ATOM    219  HD3 ILE    14      66.049  57.673  65.737  1.00  2.78
ATOM    220  C   ILE    14      67.828  53.362  62.956  1.00  2.78
ATOM    221  O   ILE    14      67.486  52.371  63.598  1.00  2.78
ATOM    222  N   HIS    15      69.007  53.457  62.355  1.00  2.96
ATOM    223  H   HIS    15      69.170  54.264  61.762  1.00  2.96
ATOM    224  CA  HIS    15      70.157  52.630  62.703  1.00  2.96
ATOM    225  HA  HIS    15      69.899  51.576  62.649  1.00  2.96
ATOM    226  CB  HIS    15      71.271  52.885  61.670  1.00  2.96
ATOM    227  HB1 HIS    15      72.232  52.649  62.118  1.00  2.96
ATOM    228  HB2 HIS    15      71.299  53.938  61.398  1.00  2.96
ATOM    229  CG  HIS    15      71.151  52.057  60.418  1.00  2.96
ATOM    230  ND1 HIS    15      72.196  51.324  59.859  1.00  2.96
ATOM    231  CE1 HIS    15      71.677  50.691  58.799  1.00  2.96
ATOM    232  HE1 HIS    15      72.231  50.021  58.155  1.00  2.96
ATOM    233  NE2 HIS    15      70.377  51.001  58.655  1.00  2.96
ATOM    234  HE2 HIS    15      69.776  50.657  57.921  1.00  2.96
ATOM    235  CD2 HIS    15      70.027  51.876  59.663  1.00  2.96
ATOM    236  HD2 HIS    15      69.056  52.325  59.835  1.00  2.96
ATOM    237  C   HIS    15      70.627  52.973  64.122  1.00  2.96
ATOM    238  O   HIS    15      71.190  54.057  64.297  1.00  2.96
ATOM    239  N   PRO    16      70.520  52.066  65.116  1.00  3.55
ATOM    240  CD  PRO    16      69.659  50.889  65.192  1.00  3.55
ATOM    241  HD1 PRO    16      69.487  50.422  64.226  1.00  3.55
ATOM    242  HD2 PRO    16      68.706  51.177  65.636  1.00  3.55
ATOM    243  CG  PRO    16      70.369  49.896  66.112  1.00  3.55
ATOM    244  HG1 PRO    16      71.023  49.253  65.519  1.00  3.55
ATOM    245  HG2 PRO    16      69.661  49.298  66.685  1.00  3.55
ATOM    246  CB  PRO    16      71.215  50.795  67.011  1.00  3.55
ATOM    247  HB1 PRO    16      72.078  50.266  67.417  1.00  3.55
ATOM    248  HB2 PRO    16      70.596  51.191  67.817  1.00  3.55
ATOM    249  CA  PRO    16      71.617  51.933  66.069  1.00  3.55
ATOM    250  HA  PRO    16      71.755  52.855  66.634  1.00  3.55
ATOM    251  C   PRO    16      72.902  51.622  65.284  1.00  3.55
ATOM    252  O   PRO    16      72.870  51.287  64.102  1.00  3.55
ATOM    253  N   ASP    17      74.040  51.781  65.929  1.00  3.63
ATOM    254  H   ASP    17      74.025  51.833  66.935  1.00  3.63
ATOM    255  CA  ASP    17      75.353  51.875  65.303  1.00  3.63
ATOM    256  HA  ASP    17      76.014  52.065  66.151  1.00  3.63
ATOM    257  CB  ASP    17      75.894  50.517  64.804  1.00  3.63
ATOM    258  HB1 ASP    17      76.832  50.703  64.279  1.00  3.63
ATOM    259  HB2 ASP    17      75.191  50.060  64.107  1.00  3.63
ATOM    260  CG  ASP    17      76.197  49.520  65.939  1.00  3.63
ATOM    261  OD1 ASP    17      75.642  49.682  67.052  1.00  3.63
ATOM    262  OD2 ASP    17      77.014  48.607  65.684  1.00  3.63
ATOM    263  C   ASP    17      75.567  53.173  64.485  1.00  3.63
ATOM    264  O   ASP    17      75.840  54.189  65.128  1.00  3.63
ATOM    265  N   PRO    18      75.429  53.273  63.144  1.00  3.54
ATOM    266  CD  PRO    18      75.300  52.174  62.189  1.00  3.54
ATOM    267  HD1 PRO    18      74.277  51.802  62.173  1.00  3.54
ATOM    268  HD2 PRO    18      75.988  51.360  62.401  1.00  3.54
ATOM    269  CG  PRO    18      75.656  52.748  60.823  1.00  3.54
ATOM    270  HG1 PRO    18      75.108  52.251  60.021  1.00  3.54
ATOM    271  HG2 PRO    18      76.732  52.670  60.662  1.00  3.54
ATOM    272  CB  PRO    18      75.262  54.211  60.961  1.00  3.54
ATOM    273  HB1 PRO    18      74.187  54.294  60.789  1.00  3.54
ATOM    274  HB2 PRO    18      75.812  54.845  60.265  1.00  3.54
ATOM    275  CA  PRO    18      75.584  54.550  62.421  1.00  3.54
ATOM    276  HA  PRO    18      76.632  54.842  62.494  1.00  3.54
ATOM    277  C   PRO    18      74.725  55.762  62.852  1.00  3.54
ATOM    278  O   PRO    18      74.885  56.847  62.277  1.00  3.54
ATOM    279  N   GLY    19      73.754  55.608  63.764  1.00  3.57
ATOM    280  H   GLY    19      73.689  54.706  64.223  1.00  3.57
ATOM    281  CA  GLY    19      72.812  56.660  64.194  1.00  3.57
ATOM    282  HA1 GLY    19      73.370  57.438  64.713  1.00  3.57
ATOM    283  HA2 GLY    19      72.100  56.236  64.900  1.00  3.57
ATOM    284  C   GLY    19      72.025  57.311  63.058  1.00  3.57
ATOM    285  O   GLY    19      71.656  58.484  63.141  1.00  3.57
ATOM    286  N   ARG    20      71.895  56.604  61.933  1.00  3.18
ATOM    287  H   ARG    20      72.223  55.650  61.963  1.00  3.18
ATOM    288  CA  ARG    20      71.409  57.143  60.663  1.00  3.18
ATOM    289  HA  ARG    20      71.489  58.225  60.684  1.00  3.18
ATOM    290  CB  ARG    20      72.245  56.569  59.492  1.00  3.18
ATOM    291  HB1 ARG    20      71.710  55.739  59.029  1.00  3.18
ATOM    292  HB2 ARG    20      73.184  56.156  59.861  1.00  3.18
ATOM    293  CG  ARG    20      72.556  57.623  58.412  1.00  3.18
ATOM    294  HG1 ARG    20      71.780  58.390  58.412  1.00  3.18
ATOM    295  HG2 ARG    20      72.529  57.136  57.437  1.00  3.18
ATOM    296  CD  ARG    20      73.944  58.278  58.570  1.00  3.18
ATOM    297  HD1 ARG    20      74.001  59.170  57.944  1.00  3.18
ATOM    298  HD2 ARG    20      74.692  57.572  58.202  1.00  3.18
ATOM    299  NE  ARG    20      74.285  58.607  59.968  1.00  3.18
ATOM    300  HE  ARG    20      74.869  57.941  60.460  1.00  3.18
ATOM    301  CZ  ARG    20      73.757  59.539  60.738  1.00  3.18
ATOM    302  NH1 ARG    20      74.051  59.545  62.000  1.00  3.18
ATOM    303 1HH1 ARG    20      74.586  58.752  62.339  1.00  3.18
ATOM    304 2HH1 ARG    20      73.389  59.958  62.637  1.00  3.18
ATOM    305  NH2 ARG    20      72.911  60.428  60.298  1.00  3.18
ATOM    306 1HH2 ARG    20      72.688  60.452  59.321  1.00  3.18
ATOM    307 2HH2 ARG    20      72.529  61.101  60.938  1.00  3.18
ATOM    308  C   ARG    20      69.936  56.798  60.494  1.00  3.18
ATOM    309  O   ARG    20      69.550  55.636  60.407  1.00  3.18
ATOM    310  N   GLU    21      69.115  57.829  60.445  1.00  2.91
ATOM    311  H   GLU    21      69.479  58.745  60.645  1.00  2.91
ATOM    312  CA  GLU    21      67.742  57.738  59.967  1.00  2.91
ATOM    313  HA  GLU    21      67.211  56.942  60.493  1.00  2.91
ATOM    314  CB  GLU    21      67.076  59.083  60.281  1.00  2.91
ATOM    315  HB1 GLU    21      66.148  59.169  59.722  1.00  2.91
ATOM    316  HB2 GLU    21      67.719  59.906  59.965  1.00  2.91
ATOM    317  CG  GLU    21      66.808  59.187  61.789  1.00  2.91
ATOM    318  HG1 GLU    21      67.749  59.348  62.321  1.00  2.91
ATOM    319  HG2 GLU    21      66.376  58.250  62.138  1.00  2.91
ATOM    320  CD  GLU    21      65.836  60.321  62.081  1.00  2.91
ATOM    321  OE1 GLU    21      66.269  61.476  62.254  1.00  2.91
ATOM    322  OE2 GLU    21      64.610  60.098  62.003  1.00  2.91
ATOM    323  C   GLU    21      67.708  57.431  58.466  1.00  2.91
ATOM    324  O   GLU    21      68.265  58.169  57.650  1.00  2.91
ATOM    325  N   LEU    22      67.063  56.321  58.116  1.00  2.32
ATOM    326  H   LEU    22      66.676  55.740  58.859  1.00  2.32
ATOM    327  CA  LEU    22      66.954  55.761  56.773  1.00  2.32
ATOM    328  HA  LEU    22      67.107  56.542  56.030  1.00  2.32
ATOM    329  CB  LEU    22      68.026  54.665  56.602  1.00  2.32
ATOM    330  HB1 LEU    22      67.870  54.172  55.645  1.00  2.32
ATOM    331  HB2 LEU    22      67.879  53.919  57.386  1.00  2.32
ATOM    332  CG  LEU    22      69.487  55.163  56.665  1.00  2.32
ATOM    333  HG  LEU    22      69.652  55.727  57.581  1.00  2.32
ATOM    334  CD1 LEU    22      70.451  53.981  56.674  1.00  2.32
ATOM    335 1HD1 LEU    22      71.483  54.330  56.694  1.00  2.32
ATOM    336 2HD1 LEU    22      70.275  53.399  57.570  1.00  2.32
ATOM    337 3HD1 LEU    22      70.299  53.355  55.795  1.00  2.32
ATOM    338  CD2 LEU    22      69.880  56.039  55.474  1.00  2.32
ATOM    339 1HD2 LEU    22      70.902  56.392  55.602  1.00  2.32
ATOM    340 2HD2 LEU    22      69.817  55.465  54.552  1.00  2.32
ATOM    341 3HD2 LEU    22      69.220  56.902  55.416  1.00  2.32
ATOM    342  C   LEU    22      65.534  55.211  56.609  1.00  2.32
ATOM    343  O   LEU    22      64.945  54.669  57.542  1.00  2.32
ATOM    344  N   SER    23      64.921  55.405  55.443  1.00  1.99
ATOM    345  H   SER    23      65.439  55.790  54.667  1.00  1.99
ATOM    346  CA  SER    23      63.519  55.010  55.244  1.00  1.99
ATOM    347  HA  SER    23      62.939  55.428  56.064  1.00  1.99
ATOM    348  CB  SER    23      62.993  55.595  53.923  1.00  1.99
ATOM    349  HB1 SER    23      62.074  55.088  53.625  1.00  1.99
ATOM    350  HB2 SER    23      63.735  55.448  53.136  1.00  1.99
ATOM    351  OG  SER    23      62.713  56.976  54.066  1.00  1.99
ATOM    352  HG  SER    23      61.875  57.059  54.540  1.00  1.99
ATOM    353  C   SER    23      63.319  53.502  55.236  1.00  1.99
ATOM    354  O   SER    23      64.280  52.785  54.979  1.00  1.99
ATOM    355  N   PRO    24      62.094  52.996  55.464  1.00  1.80
ATOM    356  CD  PRO    24      60.898  53.736  55.863  1.00  1.80
ATOM    357  HD1 PRO    24      60.369  54.092  54.978  1.00  1.80
ATOM    358  HD2 PRO    24      61.118  54.568  56.530  1.00  1.80
ATOM    359  CG  PRO    24      60.032  52.721  56.601  1.00  1.80
ATOM    360  HG1 PRO    24      58.970  52.966  56.561  1.00  1.80
ATOM    361  HG2 PRO    24      60.383  52.609  57.624  1.00  1.80
ATOM    362  CB  PRO    24      60.359  51.436  55.878  1.00  1.80
ATOM    363  HB1 PRO    24      59.822  51.436  54.937  1.00  1.80
ATOM    364  HB2 PRO    24      60.129  50.574  56.503  1.00  1.80
ATOM    365  CA  PRO    24      61.859  51.569  55.640  1.00  1.80
ATOM    366  HA  PRO    24      62.353  51.291  56.571  1.00  1.80
ATOM    367  C   PRO    24      62.408  50.605  54.575  1.00  1.80
ATOM    368  O   PRO    24      62.920  49.545  54.937  1.00  1.80
ATOM    369  N   GLU    25      62.400  50.982  53.292  1.00  1.73
ATOM    370  H   GLU    25      61.902  51.817  53.032  1.00  1.73
ATOM    371  CA  GLU    25      63.058  50.193  52.232  1.00  1.73
ATOM    372  HA  GLU    25      62.728  49.157  52.307  1.00  1.73
ATOM    373  CB  GLU    25      62.692  50.733  50.839  1.00  1.73
ATOM    374  HB1 GLU    25      63.442  51.464  50.531  1.00  1.73
ATOM    375  HB2 GLU    25      61.757  51.282  50.934  1.00  1.73
ATOM    376  CG  GLU    25      62.482  49.731  49.684  1.00  1.73
ATOM    377  HG1 GLU    25      62.562  50.312  48.764  1.00  1.73
ATOM    378  HG2 GLU    25      61.459  49.366  49.727  1.00  1.73
ATOM    379  CD  GLU    25      63.396  48.504  49.545  1.00  1.73
ATOM    380  OE1 GLU    25      64.066  48.431  48.490  1.00  1.73
ATOM    381  OE2 GLU    25      63.271  47.557  50.355  1.00  1.73
ATOM    382  C   GLU    25      64.584  50.172  52.335  1.00  1.73
ATOM    383  O   GLU    25      65.254  49.183  52.065  1.00  1.73
ATOM    384  N   GLU    26      65.160  51.283  52.770  1.00  2.04
ATOM    385  H   GLU    26      64.561  52.027  53.099  1.00  2.04
ATOM    386  CA  GLU    26      66.600  51.418  52.957  1.00  2.04
ATOM    387  HA  GLU    26      67.090  50.984  52.086  1.00  2.04
ATOM    388  CB  GLU    26      66.916  52.918  52.985  1.00  2.04
ATOM    389  HB1 GLU    26      66.573  53.362  53.918  1.00  2.04
ATOM    390  HB2 GLU    26      66.362  53.385  52.169  1.00  2.04
ATOM    391  CG  GLU    26      68.398  53.229  52.782  1.00  2.04
ATOM    392  HG1 GLU    26      68.842  52.464  52.140  1.00  2.04
ATOM    393  HG2 GLU    26      68.916  53.205  53.742  1.00  2.04
ATOM    394  CD  GLU    26      68.563  54.599  52.114  1.00  2.04
ATOM    395  OE1 GLU    26      69.161  54.616  51.014  1.00  2.04
ATOM    396  OE2 GLU    26      68.094  55.620  52.675  1.00  2.04
ATOM    397  C   GLU    26      67.099  50.648  54.192  1.00  2.04
ATOM    398  O   GLU    26      68.198  50.089  54.193  1.00  2.04
ATOM    399  N   ALA    27      66.244  50.536  55.208  1.00  2.07
ATOM    400  H   ALA    27      65.369  51.043  55.134  1.00  2.07
ATOM    401  CA  ALA    27      66.420  49.655  56.351  1.00  2.07
ATOM    402  HA  ALA    27      67.391  49.855  56.806  1.00  2.07
ATOM    403  CB  ALA    27      65.317  49.990  57.348  1.00  2.07
ATOM    404  HB1 ALA    27      65.611  49.649  58.338  1.00  2.07
ATOM    405  HB2 ALA    27      65.161  51.065  57.337  1.00  2.07
ATOM    406  HB3 ALA    27      64.382  49.505  57.068  1.00  2.07
ATOM    407  C   ALA    27      66.351  48.174  55.965  1.00  2.07
ATOM    408  O   ALA    27      67.243  47.424  56.358  1.00  2.07
ATOM    409  N   HIS    28      65.352  47.756  55.170  1.00  2.13
ATOM    410  H   HIS    28      64.626  48.413  54.898  1.00  2.13
ATOM    411  CA  HIS    28      65.306  46.391  54.628  1.00  2.13
ATOM    412  HA  HIS    28      65.275  45.676  55.454  1.00  2.13
ATOM    413  CB  HIS    28      64.026  46.195  53.797  1.00  2.13
ATOM    414  HB1 HIS    28      63.915  47.021  53.093  1.00  2.13
ATOM    415  HB2 HIS    28      63.170  46.199  54.469  1.00  2.13
ATOM    416  CG  HIS    28      64.033  44.900  53.021  1.00  2.13
ATOM    417  ND1 HIS    28      63.856  43.626  53.564  1.00  2.13
ATOM    418  CE1 HIS    28      64.222  42.767  52.605  1.00  2.13
ATOM    419  HE1 HIS    28      64.277  41.695  52.733  1.00  2.13
ATOM    420  NE2 HIS    28      64.556  43.425  51.482  1.00  2.13
ATOM    421  HE2 HIS    28      64.990  42.999  50.677  1.00  2.13
ATOM    422  CD2 HIS    28      64.443  44.775  51.725  1.00  2.13
ATOM    423  HD2 HIS    28      64.734  45.596  51.074  1.00  2.13
ATOM    424  C   HIS    28      66.561  46.044  53.821  1.00  2.13
ATOM    425  O   HIS    28      67.209  45.032  54.073  1.00  2.13
ATOM    426  N   ARG    29      66.969  46.933  52.914  1.00  2.43
ATOM    427  H   ARG    29      66.354  47.727  52.743  1.00  2.43
ATOM    428  CA  ARG    29      68.196  46.830  52.108  1.00  2.43
ATOM    429  HA  ARG    29      68.134  45.929  51.497  1.00  2.43
ATOM    430  CB  ARG    29      68.215  48.073  51.185  1.00  2.43
ATOM    431  HB1 ARG    29      68.204  48.972  51.800  1.00  2.43
ATOM    432  HB2 ARG    29      67.298  48.061  50.592  1.00  2.43
ATOM    433  CG  ARG    29      69.409  48.166  50.221  1.00  2.43
ATOM    434  HG1 ARG    29      69.483  47.220  49.685  1.00  2.43
ATOM    435  HG2 ARG    29      70.335  48.320  50.778  1.00  2.43
ATOM    436  CD  ARG    29      69.236  49.292  49.181  1.00  2.43
ATOM    437  HD1 ARG    29      68.204  49.277  48.821  1.00  2.43
ATOM    438  HD2 ARG    29      69.865  49.054  48.323  1.00  2.43
ATOM    439  NE  ARG    29      69.553  50.656  49.682  1.00  2.43
ATOM    440  HE  ARG    29      68.859  51.090  50.270  1.00  2.43
ATOM    441  CZ  ARG    29      70.538  51.444  49.268  1.00  2.43
ATOM    442  NH1 ARG    29      70.561  52.720  49.545  1.00  2.43
ATOM    443 1HH1 ARG    29      69.831  53.188  50.095  1.00  2.43
ATOM    444 2HH1 ARG    29      71.259  53.320  49.157  1.00  2.43
ATOM    445  NH2 ARG    29      71.542  51.000  48.555  1.00  2.43
ATOM    446 1HH2 ARG    29      71.585  50.017  48.357  1.00  2.43
ATOM    447 2HH2 ARG    29      72.274  51.622  48.263  1.00  2.43
ATOM    448  C   ARG    29      69.481  46.715  52.925  1.00  2.43
ATOM    449  O   ARG    29      70.402  46.028  52.492  1.00  2.43
ATOM    450  N   ALA    30      69.549  47.374  54.081  1.00  2.70
ATOM    451  H   ALA    30      68.789  47.998  54.319  1.00  2.70
ATOM    452  CA  ALA    30      70.671  47.266  55.019  1.00  2.70
ATOM    453  HA  ALA    30      71.582  47.045  54.461  1.00  2.70
ATOM    454  CB  ALA    30      70.837  48.638  55.690  1.00  2.70
ATOM    455  HB1 ALA    30      71.718  48.623  56.333  1.00  2.70
ATOM    456  HB2 ALA    30      70.966  49.409  54.930  1.00  2.70
ATOM    457  HB3 ALA    30      69.955  48.866  56.289  1.00  2.70
ATOM    458  C   ALA    30      70.509  46.148  56.074  1.00  2.70
ATOM    459  O   ALA    30      71.375  46.010  56.932  1.00  2.70
ATOM    460  N   GLY    31      69.423  45.367  56.043  1.00  2.80
ATOM    461  H   GLY    31      68.715  45.530  55.336  1.00  2.80
ATOM    462  CA  GLY    31      69.182  44.264  56.973  1.00  2.80
ATOM    463  HA1 GLY    31      70.061  43.620  57.004  1.00  2.80
ATOM    464  HA2 GLY    31      68.340  43.680  56.600  1.00  2.80
ATOM    465  C   GLY    31      68.851  44.681  58.411  1.00  2.80
ATOM    466  O   GLY    31      68.962  43.864  59.321  1.00  2.80
ATOM    467  N   LEU    32      68.456  45.942  58.619  1.00  2.65
ATOM    468  H   LEU    32      68.349  46.533  57.804  1.00  2.65
ATOM    469  CA  LEU    32      68.168  46.517  59.933  1.00  2.65
ATOM    470  HA  LEU    32      68.954  46.181  60.611  1.00  2.65
ATOM    471  CB  LEU    32      68.247  48.057  59.815  1.00  2.65
ATOM    472  HB1 LEU    32      67.299  48.425  59.426  1.00  2.65
ATOM    473  HB2 LEU    32      69.007  48.305  59.073  1.00  2.65
ATOM    474  CG  LEU    32      68.600  48.866  61.085  1.00  2.65
ATOM    475  HG  LEU    32      68.563  49.915  60.800  1.00  2.65
ATOM    476  CD1 LEU    32      67.629  48.703  62.252  1.00  2.65
ATOM    477 1HD1 LEU    32      67.743  49.541  62.938  1.00  2.65
ATOM    478 2HD1 LEU    32      66.603  48.674  61.894  1.00  2.65
ATOM    479 3HD1 LEU    32      67.843  47.783  62.794  1.00  2.65
ATOM    480  CD2 LEU    32      70.017  48.569  61.585  1.00  2.65
ATOM    481 1HD2 LEU    32      70.282  49.248  62.394  1.00  2.65
ATOM    482 2HD2 LEU    32      70.090  47.546  61.953  1.00  2.65
ATOM    483 3HD2 LEU    32      70.733  48.707  60.776  1.00  2.65
ATOM    484  C   LEU    32      66.842  46.053  60.534  1.00  2.65
ATOM    485  O   LEU    32      66.724  45.830  61.737  1.00  2.65
ATOM    486  N   ILE    33      65.850  45.876  59.674  1.00  2.62
ATOM    487  H   ILE    33      66.051  45.991  58.690  1.00  2.62
ATOM    488  CA  ILE    33      64.549  45.313  59.998  1.00  2.62
ATOM    489  HA  ILE    33      64.662  44.670  60.870  1.00  2.62
ATOM    490  CB  ILE    33      63.561  46.464  60.317  1.00  2.62
ATOM    491  HB  ILE    33      64.138  47.344  60.612  1.00  2.62
ATOM    492  CG2 ILE    33      62.714  46.897  59.107  1.00  2.62
ATOM    493 1HG2 ILE    33      62.124  47.776  59.366  1.00  2.62
ATOM    494 2HG2 ILE    33      63.367  47.151  58.271  1.00  2.62
ATOM    495 3HG2 ILE    33      62.043  46.093  58.803  1.00  2.62
ATOM    496  CG1 ILE    33      62.663  46.109  61.515  1.00  2.62
ATOM    497 1HG1 ILE    33      62.287  45.096  61.393  1.00  2.62
ATOM    498 2HG1 ILE    33      61.819  46.800  61.552  1.00  2.62
ATOM    499  CD1 ILE    33      63.392  46.195  62.862  1.00  2.62
ATOM    500  HD1 ILE    33      62.689  45.977  63.667  1.00  2.62
ATOM    501  HD2 ILE    33      64.205  45.471  62.905  1.00  2.62
ATOM    502  HD3 ILE    33      63.795  47.198  63.005  1.00  2.62
ATOM    503  C   ILE    33      64.178  44.424  58.803  1.00  2.62
ATOM    504  O   ILE    33      64.537  44.746  57.670  1.00  2.62
ATOM    505  N   ASP    34      63.553  43.274  59.050  1.00  2.83
ATOM    506  H   ASP    34      63.266  43.048  59.988  1.00  2.83
ATOM    507  CA  ASP    34      63.329  42.273  58.001  1.00  2.83
ATOM    508  HA  ASP    34      64.269  42.149  57.462  1.00  2.83
ATOM    509  CB  ASP    34      62.985  40.913  58.646  1.00  2.83
ATOM    510  HB1 ASP    34      63.438  40.838  59.637  1.00  2.83
ATOM    511  HB2 ASP    34      63.426  40.128  58.029  1.00  2.83
ATOM    512  CG  ASP    34      61.479  40.660  58.743  1.00  2.83
ATOM    513  OD1 ASP    34      60.972  39.875  57.912  1.00  2.83
ATOM    514  OD2 ASP    34      60.805  41.328  59.556  1.00  2.83
ATOM    515  C   ASP    34      62.279  42.699  56.959  1.00  2.83
ATOM    516  O   ASP    34      61.618  43.726  57.110  1.00  2.83
ATOM    517  N   TRP    35      62.060  41.885  55.922  1.00  2.63
ATOM    518  H   TRP    35      62.566  41.016  55.868  1.00  2.63
ATOM    519  CA  TRP    35      61.055  42.187  54.902  1.00  2.63
ATOM    520  HA  TRP    35      61.301  43.166  54.486  1.00  2.63
ATOM    521  CB  TRP    35      61.123  41.170  53.760  1.00  2.63
ATOM    522  HB1 TRP    35      60.751  40.207  54.115  1.00  2.63
ATOM    523  HB2 TRP    35      62.164  41.030  53.469  1.00  2.63
ATOM    524  CG  TRP    35      60.348  41.579  52.544  1.00  2.63
ATOM    525  CD1 TRP    35      60.766  42.474  51.622  1.00  2.63
ATOM    526  HD1 TRP    35      61.717  42.992  51.660  1.00  2.63
ATOM    527  NE1 TRP    35      59.808  42.622  50.638  1.00  2.63
ATOM    528  HE1 TRP    35      59.955  43.217  49.830  1.00  2.63
ATOM    529  CE2 TRP    35      58.693  41.854  50.900  1.00  2.63
ATOM    530  CZ2 TRP    35      57.474  41.668  50.227  1.00  2.63
ATOM    531  HZ2 TRP    35      57.283  42.176  49.293  1.00  2.63
ATOM    532  CH2 TRP    35      56.528  40.779  50.769  1.00  2.63
ATOM    533  HH2 TRP    35      55.594  40.601  50.256  1.00  2.63
ATOM    534  CZ3 TRP    35      56.807  40.100  51.970  1.00  2.63
ATOM    535  HZ3 TRP    35      56.082  39.411  52.381  1.00  2.63
ATOM    536  CE3 TRP    35      58.033  40.297  52.636  1.00  2.63
ATOM    537  HE3 TRP    35      58.246  39.766  53.552  1.00  2.63
ATOM    538  CD2 TRP    35      59.011  41.172  52.117  1.00  2.63
ATOM    539  C   TRP    35      59.614  42.280  55.433  1.00  2.63
ATOM    540  O   TRP    35      58.843  43.144  55.006  1.00  2.63
ATOM    541  N   ASN    36      59.239  41.423  56.382  1.00  3.01
ATOM    542  H   ASN    36      59.943  40.788  56.764  1.00  3.01
ATOM    543  CA  ASN    36      57.919  41.417  57.007  1.00  3.01
ATOM    544  HA  ASN    36      57.159  41.431  56.224  1.00  3.01
ATOM    545  CB  ASN    36      57.799  40.114  57.812  1.00  3.01
ATOM    546  HB1 ASN    36      58.490  40.133  58.655  1.00  3.01
ATOM    547  HB2 ASN    36      58.082  39.270  57.182  1.00  3.01
ATOM    548  CG  ASN    36      56.406  39.880  58.354  1.00  3.01
ATOM    549  OD1 ASN    36      56.020  40.389  59.397  1.00  3.01
ATOM    550  ND2 ASN    36      55.607  39.088  57.682  1.00  3.01
ATOM    551 1HD2 ASN    36      55.932  38.662  56.832  1.00  3.01
ATOM    552 2HD2 ASN    36      54.692  38.924  58.059  1.00  3.01
ATOM    553  C   ASN    36      57.713  42.665  57.881  1.00  3.01
ATOM    554  O   ASN    36      56.711  43.375  57.738  1.00  3.01
ATOM    555  N   MET    37      58.673  42.986  58.751  1.00  2.75
ATOM    556  H   MET    37      59.471  42.353  58.861  1.00  2.75
ATOM    557  CA  MET    37      58.677  44.232  59.515  1.00  2.75
ATOM    558  HA  MET    37      57.784  44.275  60.126  1.00  2.75
ATOM    559  CB  MET    37      59.888  44.290  60.448  1.00  2.75
ATOM    560  HB1 MET    37      60.032  45.324  60.759  1.00  2.75
ATOM    561  HB2 MET    37      60.781  43.978  59.904  1.00  2.75
ATOM    562  CG  MET    37      59.722  43.426  61.707  1.00  2.75
ATOM    563  HG1 MET    37      60.648  43.480  62.279  1.00  2.75
ATOM    564  HG2 MET    37      59.589  42.389  61.404  1.00  2.75
ATOM    565  SD  MET    37      58.344  43.865  62.813  1.00  2.75
ATOM    566  CE  MET    37      58.772  45.576  63.245  1.00  2.75
ATOM    567  HE1 MET    37      58.092  45.939  64.016  1.00  2.75
ATOM    568  HE2 MET    37      59.795  45.617  63.620  1.00  2.75
ATOM    569  HE3 MET    37      58.681  46.217  62.367  1.00  2.75
ATOM    570  C   MET    37      58.631  45.489  58.640  1.00  2.75
ATOM    571  O   MET    37      57.846  46.390  58.936  1.00  2.75
ATOM    572  N   PHE    38      59.391  45.545  57.545  1.00  2.14
ATOM    573  H   PHE    38      60.070  44.803  57.378  1.00  2.14
ATOM    574  CA  PHE    38      59.310  46.639  56.587  1.00  2.14
ATOM    575  HA  PHE    38      59.496  47.571  57.121  1.00  2.14
ATOM    576  CB  PHE    38      60.381  46.512  55.488  1.00  2.14
ATOM    577  HB1 PHE    38      60.384  45.481  55.130  1.00  2.14
ATOM    578  HB2 PHE    38      61.357  46.704  55.936  1.00  2.14
ATOM    579  CG  PHE    38      60.212  47.428  54.274  1.00  2.14
ATOM    580  CD1 PHE    38      59.579  48.687  54.365  1.00  2.14
ATOM    581  HD1 PHE    38      59.238  49.046  55.317  1.00  2.14
ATOM    582  CE1 PHE    38      59.372  49.493  53.233  1.00  2.14
ATOM    583  HE1 PHE    38      58.880  50.453  53.313  1.00  2.14
ATOM    584  CZ  PHE    38      59.864  49.072  51.998  1.00  2.14
ATOM    585  HZ  PHE    38      59.774  49.706  51.133  1.00  2.14
ATOM    586  CE2 PHE    38      60.531  47.849  51.900  1.00  2.14
ATOM    587  HE2 PHE    38      60.975  47.584  50.957  1.00  2.14
ATOM    588  CD2 PHE    38      60.691  47.015  53.020  1.00  2.14
ATOM    589  HD2 PHE    38      61.226  46.080  52.922  1.00  2.14
ATOM    590  C   PHE    38      57.911  46.752  55.974  1.00  2.14
ATOM    591  O   PHE    38      57.322  47.829  55.985  1.00  2.14
ATOM    592  N   VAL    39      57.330  45.661  55.475  1.00  2.36
ATOM    593  H   VAL    39      57.845  44.781  55.502  1.00  2.36
ATOM    594  CA  VAL    39      55.946  45.660  54.970  1.00  2.36
ATOM    595  HA  VAL    39      55.876  46.282  54.085  1.00  2.36
ATOM    596  CB  VAL    39      55.534  44.217  54.590  1.00  2.36
ATOM    597  HB  VAL    39      55.871  43.540  55.371  1.00  2.36
ATOM    598  CG1 VAL    39      54.019  44.014  54.435  1.00  2.36
ATOM    599 1HG1 VAL    39      53.819  43.010  54.058  1.00  2.36
ATOM    600 2HG1 VAL    39      53.524  44.106  55.403  1.00  2.36
ATOM    601 3HG1 VAL    39      53.606  44.749  53.745  1.00  2.36
ATOM    602  CG2 VAL    39      56.182  43.768  53.275  1.00  2.36
ATOM    603 1HG2 VAL    39      56.154  42.680  53.220  1.00  2.36
ATOM    604 2HG2 VAL    39      55.629  44.165  52.430  1.00  2.36
ATOM    605 3HG2 VAL    39      57.226  44.077  53.227  1.00  2.36
ATOM    606  C   VAL    39      54.942  46.238  55.971  1.00  2.36
ATOM    607  O   VAL    39      54.076  47.028  55.584  1.00  2.36
ATOM    608  N   LYS    40      55.053  45.866  57.252  1.00  2.74
ATOM    609  H   LYS    40      55.776  45.195  57.501  1.00  2.74
ATOM    610  CA  LYS    40      54.170  46.402  58.300  1.00  2.74
ATOM    611  HA  LYS    40      53.133  46.288  57.978  1.00  2.74
ATOM    612  CB  LYS    40      54.349  45.610  59.604  1.00  2.74
ATOM    613  HB1 LYS    40      53.809  46.113  60.409  1.00  2.74
ATOM    614  HB2 LYS    40      55.409  45.591  59.859  1.00  2.74
ATOM    615  CG  LYS    40      53.790  44.179  59.455  1.00  2.74
ATOM    616  HG1 LYS    40      54.209  43.712  58.563  1.00  2.74
ATOM    617  HG2 LYS    40      52.710  44.239  59.317  1.00  2.74
ATOM    618  CD  LYS    40      54.078  43.254  60.646  1.00  2.74
ATOM    619  HD1 LYS    40      53.689  42.264  60.403  1.00  2.74
ATOM    620  HD2 LYS    40      53.571  43.627  61.537  1.00  2.74
ATOM    621  CE  LYS    40      55.586  43.172  60.897  1.00  2.74
ATOM    622  HE1 LYS    40      55.902  44.072  61.432  1.00  2.74
ATOM    623  HE2 LYS    40      56.087  43.162  59.926  1.00  2.74
ATOM    624  NZ  LYS    40      55.989  41.961  61.642  1.00  2.74
ATOM    625  HZ1 LYS    40      56.963  42.032  61.914  1.00  2.74
ATOM    626  HZ2 LYS    40      55.419  41.821  62.462  1.00  2.74
ATOM    627  HZ3 LYS    40      55.911  41.156  61.018  1.00  2.74
ATOM    628  C   LYS    40      54.376  47.904  58.516  1.00  2.74
ATOM    629  O   LYS    40      53.401  48.651  58.416  1.00  2.74
ATOM    630  N   LEU    41      55.621  48.363  58.671  1.00  2.36
ATOM    631  H   LEU    41      56.384  47.697  58.708  1.00  2.36
ATOM    632  CA  LEU    41      55.922  49.791  58.804  1.00  2.36
ATOM    633  HA  LEU    41      55.425  50.161  59.702  1.00  2.36
ATOM    634  CB  LEU    41      57.440  50.026  58.945  1.00  2.36
ATOM    635  HB1 LEU    41      57.630  51.098  58.858  1.00  2.36
ATOM    636  HB2 LEU    41      57.950  49.535  58.115  1.00  2.36
ATOM    637  CG  LEU    41      58.058  49.541  60.271  1.00  2.36
ATOM    638  HG  LEU    41      57.861  48.479  60.401  1.00  2.36
ATOM    639  CD1 LEU    41      59.575  49.738  60.223  1.00  2.36
ATOM    640 1HD1 LEU    41      60.024  49.363  61.142  1.00  2.36
ATOM    641 2HD1 LEU    41      59.989  49.190  59.376  1.00  2.36
ATOM    642 3HD1 LEU    41      59.808  50.799  60.118  1.00  2.36
ATOM    643  CD2 LEU    41      57.504  50.276  61.495  1.00  2.36
ATOM    644 1HD2 LEU    41      58.059  49.982  62.385  1.00  2.36
ATOM    645 2HD2 LEU    41      57.597  51.353  61.352  1.00  2.36
ATOM    646 3HD2 LEU    41      56.455  50.018  61.641  1.00  2.36
ATOM    647  C   LEU    41      55.352  50.613  57.647  1.00  2.36
ATOM    648  O   LEU    41      54.584  51.539  57.871  1.00  2.36
ATOM    649  N   ARG    42      55.625  50.186  56.413  1.00  2.21
ATOM    650  H   ARG    42      56.247  49.383  56.344  1.00  2.21
ATOM    651  CA  ARG    42      55.065  50.740  55.174  1.00  2.21
ATOM    652  HA  ARG    42      55.483  51.727  54.997  1.00  2.21
ATOM    653  CB  ARG    42      55.550  49.844  54.024  1.00  2.21
ATOM    654  HB1 ARG    42      55.206  48.820  54.165  1.00  2.21
ATOM    655  HB2 ARG    42      56.639  49.848  54.038  1.00  2.21
ATOM    656  CG  ARG    42      55.064  50.353  52.669  1.00  2.21
ATOM    657  HG1 ARG    42      55.190  51.434  52.655  1.00  2.21
ATOM    658  HG2 ARG    42      54.008  50.118  52.535  1.00  2.21
ATOM    659  CD  ARG    42      55.882  49.794  51.504  1.00  2.21
ATOM    660  HD1 ARG    42      56.942  49.956  51.707  1.00  2.21
ATOM    661  HD2 ARG    42      55.615  50.381  50.625  1.00  2.21
ATOM    662  NE  ARG    42      55.629  48.380  51.179  1.00  2.21
ATOM    663  HE  ARG    42      54.940  48.210  50.465  1.00  2.21
ATOM    664  CZ  ARG    42      56.368  47.333  51.503  1.00  2.21
ATOM    665  NH1 ARG    42      56.127  46.193  50.928  1.00  2.21
ATOM    666 1HH1 ARG    42      55.524  46.191  50.117  1.00  2.21
ATOM    667 2HH1 ARG    42      56.650  45.373  51.183  1.00  2.21
ATOM    668  NH2 ARG    42      57.353  47.351  52.346  1.00  2.21
ATOM    669 1HH2 ARG    42      57.599  48.213  52.803  1.00  2.21
ATOM    670 2HH2 ARG    42      57.947  46.554  52.485  1.00  2.21
ATOM    671  C   ARG    42      53.546  50.863  55.219  1.00  2.21
ATOM    672  O   ARG    42      52.989  51.930  54.981  1.00  2.21
ATOM    673  N   SER    43      52.852  49.781  55.570  1.00  2.56
ATOM    674  H   SER    43      53.346  48.920  55.780  1.00  2.56
ATOM    675  CA  SER    43      51.396  49.849  55.727  1.00  2.56
ATOM    676  HA  SER    43      50.990  50.134  54.757  1.00  2.56
ATOM    677  CB  SER    43      50.816  48.465  56.050  1.00  2.56
ATOM    678  HB1 SER    43      51.208  47.743  55.332  1.00  2.56
ATOM    679  HB2 SER    43      49.737  48.511  55.931  1.00  2.56
ATOM    680  OG  SER    43      51.066  47.992  57.354  1.00  2.56
ATOM    681  HG  SER    43      51.946  48.278  57.669  1.00  2.56
ATOM    682  C   SER    43      50.965  50.932  56.710  1.00  2.56
ATOM    683  O   SER    43      50.146  51.766  56.321  1.00  2.56
ATOM    684  N   GLN    44      51.600  51.002  57.883  1.00  2.68
ATOM    685  H   GLN    44      52.365  50.364  58.060  1.00  2.68
ATOM    686  CA  GLN    44      51.311  51.999  58.908  1.00  2.68
ATOM    687  HA  GLN    44      50.246  51.953  59.150  1.00  2.68
ATOM    688  CB  GLN    44      52.113  51.671  60.184  1.00  2.68
ATOM    689  HB1 GLN    44      51.950  52.463  60.917  1.00  2.68
ATOM    690  HB2 GLN    44      53.176  51.650  59.951  1.00  2.68
ATOM    691  CG  GLN    44      51.712  50.324  60.824  1.00  2.68
ATOM    692  HG1 GLN    44      51.629  49.552  60.062  1.00  2.68
ATOM    693  HG2 GLN    44      50.734  50.434  61.291  1.00  2.68
ATOM    694  CD  GLN    44      52.721  49.846  61.869  1.00  2.68
ATOM    695  OE1 GLN    44      53.487  48.911  61.667  1.00  2.68
ATOM    696  NE2 GLN    44      52.767  50.471  63.025  1.00  2.68
ATOM    697 1HE2 GLN    44      52.153  51.246  63.212  1.00  2.68
ATOM    698 2HE2 GLN    44      53.458  50.153  63.680  1.00  2.68
ATOM    699  C   GLN    44      51.586  53.425  58.407  1.00  2.68
ATOM    700  O   GLN    44      50.872  54.348  58.792  1.00  2.68
ATOM    701  N   GLU    45      52.561  53.647  57.516  1.00  2.47
ATOM    702  H   GLU    45      53.166  52.877  57.254  1.00  2.47
ATOM    703  CA  GLU    45      52.863  54.989  56.984  1.00  2.47
ATOM    704  HA  GLU    45      52.589  55.735  57.700  1.00  2.47
ATOM    705  CB  GLU    45      54.363  55.186  56.697  1.00  2.47
ATOM    706  HB1 GLU    45      54.913  55.029  57.626  1.00  2.47
ATOM    707  HB2 GLU    45      54.516  56.215  56.382  1.00  2.47
ATOM    708  CG  GLU    45      54.886  54.219  55.629  1.00  2.47
ATOM    709  HG1 GLU    45      54.116  54.088  54.875  1.00  2.47
ATOM    710  HG2 GLU    45      55.044  53.286  56.153  1.00  2.47
ATOM    711  CD  GLU    45      56.169  54.594  54.874  1.00  2.47
ATOM    712  OE1 GLU    45      56.313  55.789  54.521  1.00  2.47
ATOM    713  OE2 GLU    45      56.947  53.660  54.539  1.00  2.47
ATOM    714  C   GLU    45      52.013  55.388  55.787  1.00  2.47
ATOM    715  O   GLU    45      51.967  56.559  55.399  1.00  2.47
ATOM    716  N   CYS    46      51.279  54.420  55.258  1.00  2.77
ATOM    717  H   CYS    46      51.437  53.479  55.598  1.00  2.77
ATOM    718  CA  CYS    46      50.273  54.614  54.236  1.00  2.77
ATOM    719  HA  CYS    46      50.477  55.511  53.650  1.00  2.77
ATOM    720  CB  CYS    46      50.439  53.359  53.363  1.00  2.77
ATOM    721  HB1 CYS    46      50.567  52.492  54.007  1.00  2.77
ATOM    722  HB2 CYS    46      51.361  53.469  52.803  1.00  2.77
ATOM    723  SG  CYS    46      49.068  52.976  52.240  1.00  2.77
ATOM    724  HG  CYS    46      49.046  54.143  51.573  1.00  2.77
ATOM    725  C   CYS    46      48.854  54.757  54.792  1.00  2.77
ATOM    726  O   CYS    46      47.977  55.273  54.110  1.00  2.77
ATOM    727  N   ASP    47      48.648  54.334  56.041  1.00  3.45
ATOM    728  H   ASP    47      49.383  53.822  56.507  1.00  3.45
ATOM    729  CA  ASP    47      47.566  54.871  56.859  1.00  3.45
ATOM    730  HA  ASP    47      46.650  54.859  56.269  1.00  3.45
ATOM    731  CB  ASP    47      47.316  54.015  58.111  1.00  3.45
ATOM    732  HB1 ASP    47      46.486  54.443  58.674  1.00  3.45
ATOM    733  HB2 ASP    47      48.202  54.034  58.747  1.00  3.45
ATOM    734  CG  ASP    47      46.969  52.576  57.753  1.00  3.45
ATOM    735  OD1 ASP    47      47.796  51.678  58.046  1.00  3.45
ATOM    736  OD2 ASP    47      45.978  52.330  57.025  1.00  3.45
ATOM    737  C   ASP    47      47.816  56.315  57.272  1.00  3.45
ATOM    738  O   ASP    47      46.841  57.054  57.353  1.00  3.45
ATOM    739  N   TRP    48      49.086  56.714  57.472  1.00  4.07
ATOM    740  H   TRP    48      49.795  56.003  57.410  1.00  4.07
ATOM    741  CA  TRP    48      49.485  58.040  57.973  1.00  4.07
ATOM    742  HA  TRP    48      50.546  58.028  58.206  1.00  4.07
ATOM    743  CB  TRP    48      49.271  59.008  56.786  1.00  4.07
ATOM    744  HB1 TRP    48      48.215  59.023  56.517  1.00  4.07
ATOM    745  HB2 TRP    48      49.794  58.597  55.921  1.00  4.07
ATOM    746  CG  TRP    48      49.712  60.435  56.881  1.00  4.07
ATOM    747  CD1 TRP    48      50.954  60.860  57.188  1.00  4.07
ATOM    748  HD1 TRP    48      51.787  60.208  57.467  1.00  4.07
ATOM    749  NE1 TRP    48      51.020  62.231  57.062  1.00  4.07
ATOM    750  HE1 TRP    48      51.850  62.758  57.290  1.00  4.07
ATOM    751  CE2 TRP    48      49.828  62.758  56.619  1.00  4.07
ATOM    752  CZ2 TRP    48      49.407  64.053  56.278  1.00  4.07
ATOM    753  HZ2 TRP    48      50.090  64.874  56.335  1.00  4.07
ATOM    754  CH2 TRP    48      48.076  64.261  55.881  1.00  4.07
ATOM    755  HH2 TRP    48      47.738  65.256  55.620  1.00  4.07
ATOM    756  CZ3 TRP    48      47.171  63.186  55.866  1.00  4.07
ATOM    757  HZ3 TRP    48      46.128  63.342  55.598  1.00  4.07
ATOM    758  CE3 TRP    48      47.599  61.890  56.223  1.00  4.07
ATOM    759  HE3 TRP    48      46.886  61.074  56.245  1.00  4.07
ATOM    760  CD2 TRP    48      48.948  61.635  56.563  1.00  4.07
ATOM    761  C   TRP    48      48.730  58.294  59.260  1.00  4.07
ATOM    762  O   TRP    48      49.098  57.702  60.267  1.00  4.07
ATOM    763  N   GLU    49      47.639  59.049  59.206  1.00  5.11
ATOM    764  H   GLU    49      47.453  59.500  58.325  1.00  5.11
ATOM    765  CA  GLU    49      46.396  58.763  59.925  1.00  5.11
ATOM    766  HA  GLU    49      46.253  57.697  59.734  1.00  5.11
ATOM    767  CB  GLU    49      46.511  58.709  61.482  1.00  5.11
ATOM    768  HB1 GLU    49      47.096  59.575  61.794  1.00  5.11
ATOM    769  HB2 GLU    49      47.100  57.848  61.763  1.00  5.11
ATOM    770  CG  GLU    49      45.318  58.709  62.457  1.00  5.11
ATOM    771  HG1 GLU    49      44.733  59.617  62.317  1.00  5.11
ATOM    772  HG2 GLU    49      45.801  58.776  63.422  1.00  5.11
ATOM    773  CD  GLU    49      44.379  57.493  62.527  1.00  5.11
ATOM    774  OE1 GLU    49      44.133  56.863  61.471  1.00  5.11
ATOM    775  OE2 GLU    49      43.823  57.256  63.632  1.00  5.11
ATOM    776  C   GLU    49      45.184  59.383  59.250  1.00  5.11
ATOM    777  O   GLU    49      45.272  60.016  58.180  1.00  5.11
ATOM    778  N   GLU    50      43.990  59.122  59.798  1.00  4.42
ATOM    779  H   GLU    50      44.124  58.738  60.723  1.00  4.42
ATOM    780  CA  GLU    50      42.811  58.559  59.140  1.00  4.42
ATOM    781  HA  GLU    50      42.836  57.531  59.497  1.00  4.42
ATOM    782  CB  GLU    50      41.508  59.146  59.748  1.00  4.42
ATOM    783  HB1 GLU    50      41.512  58.988  60.825  1.00  4.42
ATOM    784  HB2 GLU    50      40.682  58.560  59.346  1.00  4.42
ATOM    785  CG  GLU    50      41.197  60.638  59.481  1.00  4.42
ATOM    786  HG1 GLU    50      41.353  60.877  58.438  1.00  4.42
ATOM    787  HG2 GLU    50      41.889  61.246  60.066  1.00  4.42
ATOM    788  CD  GLU    50      39.741  61.040  59.810  1.00  4.42
ATOM    789  OE1 GLU    50      39.581  61.856  60.747  1.00  4.42
ATOM    790  OE2 GLU    50      38.805  60.615  59.079  1.00  4.42
ATOM    791  C   GLU    50      42.707  58.510  57.624  1.00  4.42
ATOM    792  O   GLU    50      42.574  59.511  56.892  1.00  4.42
ATOM    793  N   ILE    51      42.468  57.298  57.145  1.00  3.91
ATOM    794  H   ILE    51      42.578  56.517  57.762  1.00  3.91
ATOM    795  CA  ILE    51      42.003  57.045  55.786  1.00  3.91
ATOM    796  HA  ILE    51      42.472  57.790  55.147  1.00  3.91
ATOM    797  CB  ILE    51      42.507  55.674  55.281  1.00  3.91
ATOM    798  HB  ILE    51      42.055  54.887  55.884  1.00  3.91
ATOM    799  CG2 ILE    51      42.092  55.422  53.808  1.00  3.91
ATOM    800 1HG2 ILE    51      41.018  55.266  53.750  1.00  3.91
ATOM    801 2HG2 ILE    51      42.380  56.276  53.193  1.00  3.91
ATOM    802 3HG2 ILE    51      42.583  54.523  53.436  1.00  3.91
ATOM    803  CG1 ILE    51      44.035  55.548  55.412  1.00  3.91
ATOM    804 1HG1 ILE    51      44.372  54.570  55.071  1.00  3.91
ATOM    805 2HG1 ILE    51      44.338  55.613  56.458  1.00  3.91
ATOM    806  CD1 ILE    51      44.852  56.615  54.635  1.00  3.91
ATOM    807  HD1 ILE    51      44.597  57.611  54.995  1.00  3.91
ATOM    808  HD2 ILE    51      45.909  56.453  54.820  1.00  3.91
ATOM    809  HD3 ILE    51      44.655  56.525  53.567  1.00  3.91
ATOM    810  C   ILE    51      40.498  57.280  55.647  1.00  3.91
ATOM    811  O   ILE    51      39.668  56.372  55.613  1.00  3.91
ATOM    812  N   SER    52      40.136  58.561  55.588  1.00  4.62
ATOM    813  H   SER    52      40.874  59.247  55.748  1.00  4.62
ATOM    814  CA  SER    52      38.756  59.029  55.472  1.00  4.62
ATOM    815  HA  SER    52      38.155  58.395  56.126  1.00  4.62
ATOM    816  CB  SER    52      38.673  60.461  56.012  1.00  4.62
ATOM    817  HB1 SER    52      38.681  61.204  55.215  1.00  4.62
ATOM    818  HB2 SER    52      39.533  60.667  56.650  1.00  4.62
ATOM    819  OG  SER    52      37.504  60.601  56.805  1.00  4.62
ATOM    820  HG  SER    52      37.865  60.654  57.736  1.00  4.62
ATOM    821  C   SER    52      38.169  58.872  54.052  1.00  4.62
ATOM    822  O   SER    52      37.825  59.859  53.400  1.00  4.62
ATOM    823  N   VAL    53      38.009  57.630  53.575  1.00  4.92
ATOM    824  H   VAL    53      38.391  56.872  54.134  1.00  4.92
ATOM    825  CA  VAL    53      37.353  57.301  52.285  1.00  4.92
ATOM    826  HA  VAL    53      38.007  57.674  51.494  1.00  4.92
ATOM    827  CB  VAL    53      37.207  55.770  52.072  1.00  4.92
ATOM    828  HB  VAL    53      36.323  55.435  52.611  1.00  4.92
ATOM    829  CG1 VAL    53      37.020  55.444  50.585  1.00  4.92
ATOM    830 1HG1 VAL    53      36.968  54.364  50.449  1.00  4.92
ATOM    831 2HG1 VAL    53      36.092  55.859  50.200  1.00  4.92
ATOM    832 3HG1 VAL    53      37.864  55.817  50.003  1.00  4.92
ATOM    833  CG2 VAL    53      38.409  54.965  52.571  1.00  4.92
ATOM    834 1HG2 VAL    53      38.280  53.908  52.340  1.00  4.92
ATOM    835 2HG2 VAL    53      39.320  55.309  52.078  1.00  4.92
ATOM    836 3HG2 VAL    53      38.525  55.052  53.650  1.00  4.92
ATOM    837  C   VAL    53      35.981  57.956  52.127  1.00  4.92
ATOM    838  O   VAL    53      35.283  58.153  53.127  1.00  4.92
ATOM    839  N   LYS    54      35.587  58.355  50.904  1.00  5.77
ATOM    840  H   LYS    54      36.224  58.262  50.124  1.00  5.77
ATOM    841  CA  LYS    54      34.385  59.196  50.765  1.00  5.77
ATOM    842  HA  LYS    54      33.607  58.725  51.369  1.00  5.77
ATOM    843  CB  LYS    54      34.716  60.583  51.393  1.00  5.77
ATOM    844  HB1 LYS    54      34.894  61.326  50.614  1.00  5.77
ATOM    845  HB2 LYS    54      35.645  60.535  51.959  1.00  5.77
ATOM    846  CG  LYS    54      33.610  61.084  52.342  1.00  5.77
ATOM    847  HG1 LYS    54      33.181  60.251  52.901  1.00  5.77
ATOM    848  HG2 LYS    54      32.818  61.526  51.737  1.00  5.77
ATOM    849  CD  LYS    54      34.127  62.136  53.344  1.00  5.77
ATOM    850  HD1 LYS    54      33.336  62.873  53.487  1.00  5.77
ATOM    851  HD2 LYS    54      34.984  62.665  52.922  1.00  5.77
ATOM    852  CE  LYS    54      34.486  61.582  54.738  1.00  5.77
ATOM    853  HE1 LYS    54      33.574  61.209  55.211  1.00  5.77
ATOM    854  HE2 LYS    54      34.854  62.413  55.348  1.00  5.77
ATOM    855  NZ  LYS    54      35.505  60.503  54.718  1.00  5.77
ATOM    856  HZ1 LYS    54      35.863  60.304  55.652  1.00  5.77
ATOM    857  HZ2 LYS    54      35.158  59.643  54.295  1.00  5.77
ATOM    858  HZ3 LYS    54      36.328  60.753  54.176  1.00  5.77
ATOM    859  C   LYS    54      33.724  59.372  49.378  1.00  5.77
ATOM    860  O   LYS    54      33.063  60.374  49.129  1.00  5.77
ATOM    861  N   GLY    55      33.949  58.434  48.463  1.00  6.06
ATOM    862  H   GLY    55      34.437  57.615  48.782  1.00  6.06
ATOM    863  CA  GLY    55      33.963  58.684  47.011  1.00  6.06
ATOM    864  HA1 GLY    55      33.613  59.689  46.771  1.00  6.06
ATOM    865  HA2 GLY    55      33.333  57.951  46.512  1.00  6.06
ATOM    866  C   GLY    55      35.437  58.544  46.591  1.00  6.06
ATOM    867  O   GLY    55      36.299  59.030  47.330  1.00  6.06
ATOM    868  N   PRO    56      35.776  57.832  45.502  1.00  5.85
ATOM    869  CD  PRO    56      34.850  57.325  44.497  1.00  5.85
ATOM    870  HD1 PRO    56      34.298  58.137  44.022  1.00  5.85
ATOM    871  HD2 PRO    56      34.161  56.615  44.956  1.00  5.85
ATOM    872  CG  PRO    56      35.710  56.594  43.466  1.00  5.85
ATOM    873  HG1 PRO    56      36.083  57.301  42.723  1.00  5.85
ATOM    874  HG2 PRO    56      35.166  55.779  42.988  1.00  5.85
ATOM    875  CB  PRO    56      36.866  56.083  44.323  1.00  5.85
ATOM    876  HB1 PRO    56      37.736  55.818  43.722  1.00  5.85
ATOM    877  HB2 PRO    56      36.537  55.210  44.888  1.00  5.85
ATOM    878  CA  PRO    56      37.111  57.251  45.292  1.00  5.85
ATOM    879  HA  PRO    56      37.477  56.841  46.235  1.00  5.85
ATOM    880  C   PRO    56      38.188  58.244  44.790  1.00  5.85
ATOM    881  O   PRO    56      38.897  58.003  43.817  1.00  5.85
ATOM    882  N   ASN    57      38.306  59.395  45.445  1.00  5.70
ATOM    883  H   ASN    57      37.698  59.530  46.243  1.00  5.70
ATOM    884  CA  ASN    57      39.192  60.506  45.083  1.00  5.70
ATOM    885  HA  ASN    57      39.180  60.618  43.997  1.00  5.70
ATOM    886  CB  ASN    57      38.557  61.764  45.714  1.00  5.70
ATOM    887  HB1 ASN    57      38.709  61.745  46.793  1.00  5.70
ATOM    888  HB2 ASN    57      37.484  61.772  45.521  1.00  5.70
ATOM    889  CG  ASN    57      39.105  63.055  45.137  1.00  5.70
ATOM    890  OD1 ASN    57      39.064  63.287  43.943  1.00  5.70
ATOM    891  ND2 ASN    57      39.586  63.953  45.965  1.00  5.70
ATOM    892 1HD2 ASN    57      39.695  63.745  46.937  1.00  5.70
ATOM    893 2HD2 ASN    57      39.995  64.764  45.541  1.00  5.70
ATOM    894  C   ASN    57      40.664  60.319  45.504  1.00  5.70
ATOM    895  O   ASN    57      41.383  61.295  45.717  1.00  5.70
ATOM    896  N   GLY    58      41.094  59.080  45.749  1.00  4.78
ATOM    897  H   GLY    58      40.486  58.314  45.492  1.00  4.78
ATOM    898  CA  GLY    58      42.254  58.777  46.585  1.00  4.78
ATOM    899  HA1 GLY    58      43.138  59.273  46.183  1.00  4.78
ATOM    900  HA2 GLY    58      42.427  57.700  46.600  1.00  4.78
ATOM    901  C   GLY    58      42.030  59.250  48.035  1.00  4.78
ATOM    902  O   GLY    58      41.767  58.440  48.912  1.00  4.78
ATOM    903  N   GLU    59      42.185  60.551  48.290  1.00  4.01
ATOM    904  H   GLU    59      42.137  61.143  47.465  1.00  4.01
ATOM    905  CA  GLU    59      43.060  61.068  49.362  1.00  4.01
ATOM    906  HA  GLU    59      43.796  61.580  48.747  1.00  4.01
ATOM    907  CB  GLU    59      42.517  62.232  50.226  1.00  4.01
ATOM    908  HB1 GLU    59      42.455  61.932  51.271  1.00  4.01
ATOM    909  HB2 GLU    59      41.500  62.454  49.899  1.00  4.01
ATOM    910  CG  GLU    59      43.344  63.548  50.120  1.00  4.01
ATOM    911  HG1 GLU    59      42.910  64.268  50.816  1.00  4.01
ATOM    912  HG2 GLU    59      43.184  63.953  49.119  1.00  4.01
ATOM    913  CD  GLU    59      44.880  63.478  50.361  1.00  4.01
ATOM    914  OE1 GLU    59      45.421  64.150  51.269  1.00  4.01
ATOM    915  OE2 GLU    59      45.604  62.844  49.561  1.00  4.01
ATOM    916  C   GLU    59      43.997  60.085  50.082  1.00  4.01
ATOM    917  O   GLU    59      44.167  60.110  51.299  1.00  4.01
ATOM    918  N   SER    60      44.640  59.237  49.274  1.00  3.60
ATOM    919  H   SER    60      44.498  59.329  48.286  1.00  3.60
ATOM    920  CA  SER    60      45.705  58.367  49.729  1.00  3.60
ATOM    921  HA  SER    60      45.326  57.803  50.584  1.00  3.60
ATOM    922  CB  SER    60      46.081  57.322  48.657  1.00  3.60
ATOM    923  HB1 SER    60      46.617  57.808  47.842  1.00  3.60
ATOM    924  HB2 SER    60      45.166  56.873  48.270  1.00  3.60
ATOM    925  OG  SER    60      46.879  56.304  49.230  1.00  3.60
ATOM    926  HG  SER    60      46.805  55.474  48.723  1.00  3.60
ATOM    927  C   SER    60      46.865  59.220  50.170  1.00  3.60
ATOM    928  O   SER    60      47.483  59.937  49.374  1.00  3.60
ATOM    929  N   SER    61      47.143  59.168  51.470  1.00  3.26
ATOM    930  H   SER    61      46.594  58.556  52.062  1.00  3.26
ATOM    931  CA  SER    61      48.205  59.944  52.078  1.00  3.26
ATOM    932  HA  SER    61      48.491  60.711  51.380  1.00  3.26
ATOM    933  CB  SER    61      47.723  60.622  53.349  1.00  3.26
ATOM    934  HB1 SER    61      47.941  60.002  54.221  1.00  3.26
ATOM    935  HB2 SER    61      46.647  60.811  53.300  1.00  3.26
ATOM    936  OG  SER    61      48.391  61.871  53.435  1.00  3.26
ATOM    937  HG  SER    61      48.241  62.207  54.338  1.00  3.26
ATOM    938  C   SER    61      49.430  59.085  52.308  1.00  3.26
ATOM    939  O   SER    61      49.411  58.121  53.069  1.00  3.26
ATOM    940  N   VAL    62      50.473  59.391  51.551  1.00  2.64
ATOM    941  H   VAL    62      50.469  60.290  51.109  1.00  2.64
ATOM    942  CA  VAL    62      51.323  58.374  50.953  1.00  2.64
ATOM    943  HA  VAL    62      51.073  57.423  51.426  1.00  2.64
ATOM    944  CB  VAL    62      51.038  58.196  49.447  1.00  2.64
ATOM    945  HB  VAL    62      51.840  57.617  49.012  1.00  2.64
ATOM    946  CG1 VAL    62      49.799  57.342  49.276  1.00  2.64
ATOM    947 1HG1 VAL    62      48.944  57.850  49.686  1.00  2.64
ATOM    948 2HG1 VAL    62      49.628  57.127  48.224  1.00  2.64
ATOM    949 3HG1 VAL    62      49.912  56.417  49.832  1.00  2.64
ATOM    950  CG2 VAL    62      50.848  59.516  48.686  1.00  2.64
ATOM    951 1HG2 VAL    62      50.605  59.319  47.644  1.00  2.64
ATOM    952 2HG2 VAL    62      50.019  60.084  49.095  1.00  2.64
ATOM    953 3HG2 VAL    62      51.760  60.106  48.735  1.00  2.64
ATOM    954  C   VAL    62      52.783  58.590  51.269  1.00  2.64
ATOM    955  O   VAL    62      53.223  59.695  51.572  1.00  2.64
ATOM    956  N   ILE    63      53.467  57.453  51.213  1.00  2.22
ATOM    957  H   ILE    63      53.002  56.707  50.727  1.00  2.22
ATOM    958  CA  ILE    63      54.764  57.112  51.790  1.00  2.22
ATOM    959  HA  ILE    63      54.633  56.694  52.788  1.00  2.22
ATOM    960  CB  ILE    63      55.402  56.055  50.836  1.00  2.22
ATOM    961  HB  ILE    63      55.421  56.502  49.841  1.00  2.22
ATOM    962  CG2 ILE    63      56.870  55.701  51.153  1.00  2.22
ATOM    963 1HG2 ILE    63      57.236  54.937  50.468  1.00  2.22
ATOM    964 2HG2 ILE    63      57.506  56.578  51.047  1.00  2.22
ATOM    965 3HG2 ILE    63      56.962  55.327  52.171  1.00  2.22
ATOM    966  CG1 ILE    63      54.569  54.762  50.702  1.00  2.22
ATOM    967 1HG1 ILE    63      55.076  54.074  50.027  1.00  2.22
ATOM    968 2HG1 ILE    63      53.604  54.989  50.250  1.00  2.22
ATOM    969  CD1 ILE    63      54.321  54.037  52.030  1.00  2.22
ATOM    970  HD1 ILE    63      53.788  53.109  51.853  1.00  2.22
ATOM    971  HD2 ILE    63      55.271  53.796  52.497  1.00  2.22
ATOM    972  HD3 ILE    63      53.720  54.663  52.689  1.00  2.22
ATOM    973  C   ILE    63      55.712  58.291  51.877  1.00  2.22
ATOM    974  O   ILE    63      55.892  59.042  50.916  1.00  2.22
ATOM    975  N   HIS    64      56.401  58.415  52.999  1.00  2.41
ATOM    976  H   HIS    64      56.374  57.661  53.687  1.00  2.41
ATOM    977  CA  HIS    64      57.021  59.688  53.329  1.00  2.41
ATOM    978  HA  HIS    64      56.713  60.435  52.596  1.00  2.41
ATOM    979  CB  HIS    64      56.501  60.214  54.679  1.00  2.41
ATOM    980  HB1 HIS    64      56.789  61.258  54.795  1.00  2.41
ATOM    981  HB2 HIS    64      56.949  59.650  55.487  1.00  2.41
ATOM    982  CG  HIS    64      54.998  60.103  54.830  1.00  2.41
ATOM    983  ND1 HIS    64      54.059  61.121  54.634  1.00  2.41
ATOM    984  CE1 HIS    64      52.859  60.516  54.704  1.00  2.41
ATOM    985  HE1 HIS    64      51.905  61.015  54.585  1.00  2.41
ATOM    986  NE2 HIS    64      52.997  59.203  54.958  1.00  2.41
ATOM    987  HE2 HIS    64      52.253  58.506  55.006  1.00  2.41
ATOM    988  CD2 HIS    64      54.337  58.933  55.057  1.00  2.41
ATOM    989  HD2 HIS    64      54.795  57.963  55.189  1.00  2.41
ATOM    990  C   HIS    64      58.526  59.531  53.222  1.00  2.41
ATOM    991  O   HIS    64      59.167  58.721  53.888  1.00  2.41
ATOM    992  N   ASP    65      59.122  60.322  52.344  1.00  2.51
ATOM    993  H   ASP    65      58.545  60.964  51.804  1.00  2.51
ATOM    994  CA  ASP    65      60.560  60.487  52.300  1.00  2.51
ATOM    995  HA  ASP    65      61.043  59.519  52.199  1.00  2.51
ATOM    996  CB  ASP    65      60.880  61.353  51.074  1.00  2.51
ATOM    997  HB1 ASP    65      60.471  62.356  51.205  1.00  2.51
ATOM    998  HB2 ASP    65      60.389  60.933  50.203  1.00  2.51
ATOM    999  CG  ASP    65      62.379  61.433  50.818  1.00  2.51
ATOM   1000  OD1 ASP    65      63.017  62.327  51.419  1.00  2.51
ATOM   1001  OD2 ASP    65      62.869  60.617  50.004  1.00  2.51
ATOM   1002  C   ASP    65      61.054  61.149  53.583  1.00  2.51
ATOM   1003  O   ASP    65      61.030  62.368  53.692  1.00  2.51
ATOM   1004  N   ARG    66      61.509  60.375  54.572  1.00  2.70
ATOM   1005  H   ARG    66      61.330  59.381  54.487  1.00  2.70
ATOM   1006  CA  ARG    66      62.016  60.905  55.849  1.00  2.70
ATOM   1007  HA  ARG    66      61.172  61.229  56.453  1.00  2.70
ATOM   1008  CB  ARG    66      62.797  59.790  56.581  1.00  2.70
ATOM   1009  HB1 ARG    66      63.561  59.397  55.908  1.00  2.70
ATOM   1010  HB2 ARG    66      62.136  58.963  56.822  1.00  2.70
ATOM   1011  CG  ARG    66      63.503  60.251  57.869  1.00  2.70
ATOM   1012  HG1 ARG    66      64.284  60.971  57.623  1.00  2.70
ATOM   1013  HG2 ARG    66      64.008  59.397  58.307  1.00  2.70
ATOM   1014  CD  ARG    66      62.553  60.869  58.904  1.00  2.70
ATOM   1015  HD1 ARG    66      61.861  60.112  59.271  1.00  2.70
ATOM   1016  HD2 ARG    66      61.953  61.656  58.448  1.00  2.70
ATOM   1017  NE  ARG    66      63.308  61.427  60.033  1.00  2.70
ATOM   1018  HE  ARG    66      63.594  60.786  60.779  1.00  2.70
ATOM   1019  CZ  ARG    66      63.683  62.679  60.218  1.00  2.70
ATOM   1020  NH1 ARG    66      64.287  63.028  61.312  1.00  2.70
ATOM   1021 1HH1 ARG    66      64.689  62.262  61.877  1.00  2.70
ATOM   1022 2HH1 ARG    66      64.699  63.928  61.431  1.00  2.70
ATOM   1023  NH2 ARG    66      63.482  63.610  59.326  1.00  2.70
ATOM   1024 1HH2 ARG    66      63.115  63.349  58.417  1.00  2.70
ATOM   1025 2HH2 ARG    66      63.709  64.563  59.528  1.00  2.70
ATOM   1026  C   ARG    66      62.947  62.109  55.707  1.00  2.70
ATOM   1027  O   ARG    66      62.904  63.034  56.520  1.00  2.70
ATOM   1028  N   LYS    67      63.821  62.052  54.701  1.00  3.01
ATOM   1029  H   LYS    67      63.703  61.290  54.047  1.00  3.01
ATOM   1030  CA  LYS    67      64.910  63.003  54.449  1.00  3.01
ATOM   1031  HA  LYS    67      65.431  63.226  55.382  1.00  3.01
ATOM   1032  CB  LYS    67      65.901  62.369  53.447  1.00  3.01
ATOM   1033  HB1 LYS    67      66.758  63.034  53.330  1.00  3.01
ATOM   1034  HB2 LYS    67      65.409  62.290  52.475  1.00  3.01
ATOM   1035  CG  LYS    67      66.415  60.971  53.846  1.00  3.01
ATOM   1036  HG1 LYS    67      65.571  60.306  54.032  1.00  3.01
ATOM   1037  HG2 LYS    67      67.006  61.050  54.760  1.00  3.01
ATOM   1038  CD  LYS    67      67.266  60.349  52.729  1.00  3.01
ATOM   1039  HD1 LYS    67      68.180  60.930  52.595  1.00  3.01
ATOM   1040  HD2 LYS    67      66.696  60.357  51.798  1.00  3.01
ATOM   1041  CE  LYS    67      67.612  58.901  53.099  1.00  3.01
ATOM   1042  HE1 LYS    67      66.685  58.361  53.314  1.00  3.01
ATOM   1043  HE2 LYS    67      68.214  58.895  54.013  1.00  3.01
ATOM   1044  NZ  LYS    67      68.331  58.198  52.011  1.00  3.01
ATOM   1045  HZ1 LYS    67      68.415  57.209  52.264  1.00  3.01
ATOM   1046  HZ2 LYS    67      67.809  58.199  51.148  1.00  3.01
ATOM   1047  HZ3 LYS    67      69.258  58.563  51.864  1.00  3.01
ATOM   1048  C   LYS    67      64.430  64.344  53.889  1.00  3.01
ATOM   1049  O   LYS    67      65.216  65.279  53.823  1.00  3.01
ATOM   1050  N   SER    68      63.159  64.444  53.495  1.00  3.21
ATOM   1051  H   SER    68      62.616  63.588  53.454  1.00  3.21
ATOM   1052  CA  SER    68      62.554  65.674  52.972  1.00  3.21
ATOM   1053  HA  SER    68      63.165  66.512  53.309  1.00  3.21
ATOM   1054  CB  SER    68      62.620  65.690  51.442  1.00  3.21
ATOM   1055  HB1 SER    68      63.665  65.632  51.135  1.00  3.21
ATOM   1056  HB2 SER    68      62.206  66.631  51.076  1.00  3.21
ATOM   1057  OG  SER    68      61.910  64.606  50.876  1.00  3.21
ATOM   1058  HG  SER    68      62.379  63.778  51.165  1.00  3.21
ATOM   1059  C   SER    68      61.147  65.998  53.486  1.00  3.21
ATOM   1060  O   SER    68      60.571  67.008  53.088  1.00  3.21
ATOM   1061  N   GLY    69      60.581  65.141  54.341  1.00  3.05
ATOM   1062  H   GLY    69      61.104  64.299  54.554  1.00  3.05
ATOM   1063  CA  GLY    69      59.181  65.132  54.773  1.00  3.05
ATOM   1064  HA1 GLY    69      58.984  66.043  55.337  1.00  3.05
ATOM   1065  HA2 GLY    69      59.025  64.281  55.435  1.00  3.05
ATOM   1066  C   GLY    69      58.127  65.046  53.661  1.00  3.05
ATOM   1067  O   GLY    69      56.933  65.135  53.940  1.00  3.05
ATOM   1068  N   LYS    70      58.536  64.893  52.399  1.00  2.82
ATOM   1069  H   LYS    70      59.527  64.794  52.231  1.00  2.82
ATOM   1070  CA  LYS    70      57.608  64.825  51.271  1.00  2.82
ATOM   1071  HA  LYS    70      56.838  65.587  51.407  1.00  2.82
ATOM   1072  CB  LYS    70      58.324  65.107  49.946  1.00  2.82
ATOM   1073  HB1 LYS    70      57.639  64.858  49.132  1.00  2.82
ATOM   1074  HB2 LYS    70      59.193  64.457  49.873  1.00  2.82
ATOM   1075  CG  LYS    70      58.719  66.589  49.818  1.00  2.82
ATOM   1076  HG1 LYS    70      59.500  66.835  50.537  1.00  2.82
ATOM   1077  HG2 LYS    70      57.842  67.193  50.051  1.00  2.82
ATOM   1078  CD  LYS    70      59.179  66.972  48.399  1.00  2.82
ATOM   1079  HD1 LYS    70      59.002  68.042  48.274  1.00  2.82
ATOM   1080  HD2 LYS    70      58.558  66.457  47.663  1.00  2.82
ATOM   1081  CE  LYS    70      60.663  66.716  48.109  1.00  2.82
ATOM   1082  HE1 LYS    70      61.263  67.358  48.762  1.00  2.82
ATOM   1083  HE2 LYS    70      60.863  67.015  47.075  1.00  2.82
ATOM   1084  NZ  LYS    70      61.050  65.301  48.307  1.00  2.82
ATOM   1085  HZ1 LYS    70      61.985  65.125  47.966  1.00  2.82
ATOM   1086  HZ2 LYS    70      61.068  65.085  49.305  1.00  2.82
ATOM   1087  HZ3 LYS    70      60.385  64.674  47.869  1.00  2.82
ATOM   1088  C   LYS    70      56.910  63.471  51.202  1.00  2.82
ATOM   1089  O   LYS    70      57.558  62.454  50.969  1.00  2.82
ATOM   1090  N   LYS    71      55.586  63.509  51.326  1.00  2.63
ATOM   1091  H   LYS    71      55.191  64.356  51.699  1.00  2.63
ATOM   1092  CA  LYS    71      54.628  62.525  50.807  1.00  2.63
ATOM   1093  HA  LYS    71      54.763  61.584  51.345  1.00  2.63
ATOM   1094  CB  LYS    71      53.209  63.094  51.152  1.00  2.63
ATOM   1095  HB1 LYS    71      53.237  64.176  51.010  1.00  2.63
ATOM   1096  HB2 LYS    71      53.049  62.918  52.218  1.00  2.63
ATOM   1097  CG  LYS    71      51.949  62.603  50.394  1.00  2.63
ATOM   1098  HG1 LYS    71      51.918  61.521  50.429  1.00  2.63
ATOM   1099  HG2 LYS    71      52.016  62.917  49.351  1.00  2.63
ATOM   1100  CD  LYS    71      50.621  63.145  51.002  1.00  2.63
ATOM   1101  HD1 LYS    71      50.707  64.225  51.126  1.00  2.63
ATOM   1102  HD2 LYS    71      50.505  62.699  51.991  1.00  2.63
ATOM   1103  CE  LYS    71      49.355  62.849  50.153  1.00  2.63
ATOM   1104  HE1 LYS    71      49.361  61.796  49.870  1.00  2.63
ATOM   1105  HE2 LYS    71      49.404  63.429  49.228  1.00  2.63
ATOM   1106  NZ  LYS    71      48.065  63.130  50.860  1.00  2.63
ATOM   1107  HZ1 LYS    71      47.884  64.106  51.040  1.00  2.63
ATOM   1108  HZ2 LYS    71      47.240  62.841  50.313  1.00  2.63
ATOM   1109  HZ3 LYS    71      47.992  62.640  51.749  1.00  2.63
ATOM   1110  C   LYS    71      54.809  62.244  49.322  1.00  2.63
ATOM   1111  O   LYS    71      55.002  63.164  48.532  1.00  2.63
ATOM   1112  N   PHE    72      54.722  60.968  48.974  1.00  2.64
ATOM   1113  H   PHE    72      54.646  60.284  49.724  1.00  2.64
ATOM   1114  CA  PHE    72      54.869  60.435  47.625  1.00  2.64
ATOM   1115  HA  PHE    72      54.593  61.187  46.881  1.00  2.64
ATOM   1116  CB  PHE    72      56.330  60.008  47.413  1.00  2.64
ATOM   1117  HB1 PHE    72      56.366  59.335  46.558  1.00  2.64
ATOM   1118  HB2 PHE    72      56.653  59.425  48.277  1.00  2.64
ATOM   1119  CG  PHE    72      57.333  61.117  47.146  1.00  2.64
ATOM   1120  CD1 PHE    72      58.399  61.348  48.034  1.00  2.64
ATOM   1121  HD1 PHE    72      58.428  60.823  48.979  1.00  2.64
ATOM   1122  CE1 PHE    72      59.443  62.223  47.679  1.00  2.64
ATOM   1123  HE1 PHE    72      60.283  62.339  48.346  1.00  2.64
ATOM   1124  CZ  PHE    72      59.409  62.893  46.441  1.00  2.64
ATOM   1125  HZ  PHE    72      60.226  63.521  46.126  1.00  2.64
ATOM   1126  CE2 PHE    72      58.303  62.727  45.590  1.00  2.64
ATOM   1127  HE2 PHE    72      58.244  63.248  44.641  1.00  2.64
ATOM   1128  CD2 PHE    72      57.271  61.843  45.945  1.00  2.64
ATOM   1129  HD2 PHE    72      56.435  61.710  45.276  1.00  2.64
ATOM   1130  C   PHE    72      53.965  59.222  47.466  1.00  2.64
ATOM   1131  O   PHE    72      53.966  58.345  48.334  1.00  2.64
ATOM   1132  N   SER    73      53.213  59.156  46.360  1.00  2.98
ATOM   1133  H   SER    73      53.272  59.900  45.661  1.00  2.98
ATOM   1134  CA  SER    73      52.479  57.943  45.996  1.00  2.98
ATOM   1135  HA  SER    73      51.742  57.751  46.766  1.00  2.98
ATOM   1136  CB  SER    73      51.712  58.092  44.678  1.00  2.98
ATOM   1137  HB1 SER    73      51.095  58.991  44.710  1.00  2.98
ATOM   1138  HB2 SER    73      51.062  57.227  44.543  1.00  2.98
ATOM   1139  OG  SER    73      52.597  58.166  43.592  1.00  2.98
ATOM   1140  HG  SER    73      52.888  59.111  43.577  1.00  2.98
ATOM   1141  C   SER    73      53.395  56.737  45.968  1.00  2.98
ATOM   1142  O   SER    73      54.604  56.840  45.806  1.00  2.98
ATOM   1143  N   ILE    74      52.797  55.566  46.073  1.00  2.57
ATOM   1144  H   ILE    74      51.812  55.545  46.282  1.00  2.57
ATOM   1145  CA  ILE    74      53.424  54.295  45.758  1.00  2.57
ATOM   1146  HA  ILE    74      54.020  53.971  46.612  1.00  2.57
ATOM   1147  CB  ILE    74      52.248  53.316  45.568  1.00  2.57
ATOM   1148  HB  ILE    74      51.880  53.186  46.569  1.00  2.57
ATOM   1149  CG2 ILE    74      51.044  53.797  44.720  1.00  2.57
ATOM   1150 1HG2 ILE    74      50.255  53.043  44.746  1.00  2.57
ATOM   1151 2HG2 ILE    74      50.604  54.713  45.110  1.00  2.57
ATOM   1152 3HG2 ILE    74      51.324  53.949  43.678  1.00  2.57
ATOM   1153  CG1 ILE    74      52.635  51.944  45.020  1.00  2.57
ATOM   1154 1HG1 ILE    74      52.916  52.025  43.973  1.00  2.57
ATOM   1155 2HG1 ILE    74      51.760  51.306  45.075  1.00  2.57
ATOM   1156  CD1 ILE    74      53.755  51.272  45.800  1.00  2.57
ATOM   1157  HD1 ILE    74      53.707  50.215  45.584  1.00  2.57
ATOM   1158  HD2 ILE    74      54.716  51.652  45.483  1.00  2.57
ATOM   1159  HD3 ILE    74      53.646  51.445  46.866  1.00  2.57
ATOM   1160  C   ILE    74      54.336  54.312  44.534  1.00  2.57
ATOM   1161  O   ILE    74      55.489  53.886  44.631  1.00  2.57
ATOM   1162  N   GLU    75      53.831  54.789  43.395  1.00  2.88
ATOM   1163  H   GLU    75      52.905  55.191  43.374  1.00  2.88
ATOM   1164  CA  GLU    75      54.625  54.787  42.176  1.00  2.88
ATOM   1165  HA  GLU    75      55.121  53.819  42.103  1.00  2.88
ATOM   1166  CB  GLU    75      53.769  54.959  40.915  1.00  2.88
ATOM   1167  HB1 GLU    75      53.600  56.022  40.735  1.00  2.88
ATOM   1168  HB2 GLU    75      52.805  54.464  41.047  1.00  2.88
ATOM   1169  CG  GLU    75      54.500  54.314  39.725  1.00  2.88
ATOM   1170  HG1 GLU    75      54.295  53.241  39.721  1.00  2.88
ATOM   1171  HG2 GLU    75      55.579  54.429  39.840  1.00  2.88
ATOM   1172  CD  GLU    75      54.085  54.932  38.394  1.00  2.88
ATOM   1173  OE1 GLU    75      52.945  54.665  37.961  1.00  2.88
ATOM   1174  OE2 GLU    75      54.930  55.660  37.823  1.00  2.88
ATOM   1175  C   GLU    75      55.738  55.836  42.226  1.00  2.88
ATOM   1176  O   GLU    75      56.853  55.550  41.803  1.00  2.88
ATOM   1177  N   GLU    76      55.501  57.000  42.837  1.00  2.82
ATOM   1178  H   GLU    76      54.576  57.187  43.209  1.00  2.82
ATOM   1179  CA  GLU    76      56.553  58.000  43.035  1.00  2.82
ATOM   1180  HA  GLU    76      57.005  58.235  42.070  1.00  2.82
ATOM   1181  CB  GLU    76      55.973  59.288  43.618  1.00  2.82
ATOM   1182  HB1 GLU    76      56.800  59.919  43.941  1.00  2.82
ATOM   1183  HB2 GLU    76      55.378  59.031  44.492  1.00  2.82
ATOM   1184  CG  GLU    76      55.122  60.099  42.637  1.00  2.82
ATOM   1185  HG1 GLU    76      54.450  59.437  42.088  1.00  2.82
ATOM   1186  HG2 GLU    76      55.773  60.597  41.915  1.00  2.82
ATOM   1187  CD  GLU    76      54.304  61.113  43.435  1.00  2.82
ATOM   1188  OE1 GLU    76      53.293  60.663  44.031  1.00  2.82
ATOM   1189  OE2 GLU    76      54.750  62.272  43.561  1.00  2.82
ATOM   1190  C   GLU    76      57.681  57.509  43.952  1.00  2.82
ATOM   1191  O   GLU    76      58.847  57.860  43.778  1.00  2.82
ATOM   1192  N   ALA    77      57.357  56.696  44.954  1.00  2.17
ATOM   1193  H   ALA    77      56.366  56.504  45.090  1.00  2.17
ATOM   1194  CA  ALA    77      58.304  56.080  45.864  1.00  2.17
ATOM   1195  HA  ALA    77      59.015  56.836  46.191  1.00  2.17
ATOM   1196  CB  ALA    77      57.543  55.563  47.090  1.00  2.17
ATOM   1197  HB1 ALA    77      58.249  55.176  47.823  1.00  2.17
ATOM   1198  HB2 ALA    77      56.974  56.376  47.546  1.00  2.17
ATOM   1199  HB3 ALA    77      56.848  54.775  46.799  1.00  2.17
ATOM   1200  C   ALA    77      59.115  54.977  45.154  1.00  2.17
ATOM   1201  O   ALA    77      60.343  54.932  45.270  1.00  2.17
ATOM   1202  N   LEU    78      58.486  54.144  44.318  1.00  2.22
ATOM   1203  H   LEU    78      57.479  54.213  44.204  1.00  2.22
ATOM   1204  CA  LEU    78      59.243  53.248  43.441  1.00  2.22
ATOM   1205  HA  LEU    78      59.850  52.593  44.068  1.00  2.22
ATOM   1206  CB  LEU    78      58.264  52.373  42.631  1.00  2.22
ATOM   1207  HB1 LEU    78      57.590  53.022  42.072  1.00  2.22
ATOM   1208  HB2 LEU    78      57.672  51.791  43.334  1.00  2.22
ATOM   1209  CG  LEU    78      58.940  51.406  41.636  1.00  2.22
ATOM   1210  HG  LEU    78      59.573  51.967  40.950  1.00  2.22
ATOM   1211  CD1 LEU    78      59.793  50.360  42.358  1.00  2.22
ATOM   1212 1HD1 LEU    78      60.213  49.676  41.627  1.00  2.22
ATOM   1213 2HD1 LEU    78      60.621  50.851  42.870  1.00  2.22
ATOM   1214 3HD1 LEU    78      59.185  49.816  43.079  1.00  2.22
ATOM   1215  CD2 LEU    78      57.901  50.654  40.802  1.00  2.22
ATOM   1216 1HD2 LEU    78      58.399  50.061  40.036  1.00  2.22
ATOM   1217 2HD2 LEU    78      57.304  49.998  41.433  1.00  2.22
ATOM   1218 3HD2 LEU    78      57.242  51.369  40.306  1.00  2.22
ATOM   1219  C   LEU    78      60.222  54.015  42.530  1.00  2.22
ATOM   1220  O   LEU    78      61.418  53.728  42.535  1.00  2.22
ATOM   1221  N   GLN    79      59.736  55.037  41.825  1.00  2.82
ATOM   1222  H   GLN    79      58.737  55.227  41.878  1.00  2.82
ATOM   1223  CA  GLN    79      60.531  55.901  40.956  1.00  2.82
ATOM   1224  HA  GLN    79      61.148  55.267  40.318  1.00  2.82
ATOM   1225  CB  GLN    79      59.608  56.736  40.037  1.00  2.82
ATOM   1226  HB1 GLN    79      60.226  57.483  39.538  1.00  2.82
ATOM   1227  HB2 GLN    79      58.873  57.274  40.638  1.00  2.82
ATOM   1228  CG  GLN    79      58.882  55.925  38.944  1.00  2.82
ATOM   1229  HG1 GLN    79      57.965  55.498  39.349  1.00  2.82
ATOM   1230  HG2 GLN    79      59.519  55.106  38.610  1.00  2.82
ATOM   1231  CD  GLN    79      58.561  56.781  37.713  1.00  2.82
ATOM   1232  OE1 GLN    79      59.443  57.334  37.072  1.00  2.82
ATOM   1233  NE2 GLN    79      57.320  56.929  37.309  1.00  2.82
ATOM   1234 1HE2 GLN    79      56.525  56.419  37.719  1.00  2.82
ATOM   1235 2HE2 GLN    79      57.166  57.501  36.507  1.00  2.82
ATOM   1236  C   GLN    79      61.511  56.830  41.693  1.00  2.82
ATOM   1237  O   GLN    79      62.292  57.512  41.035  1.00  2.82
ATOM   1238  N   SER    80      61.542  56.824  43.034  1.00  2.75
ATOM   1239  H   SER    80      60.853  56.283  43.537  1.00  2.75
ATOM   1240  CA  SER    80      62.596  57.522  43.794  1.00  2.75
ATOM   1241  HA  SER    80      63.347  57.894  43.097  1.00  2.75
ATOM   1242  CB  SER    80      62.058  58.762  44.523  1.00  2.75
ATOM   1243  HB1 SER    80      61.795  59.509  43.773  1.00  2.75
ATOM   1244  HB2 SER    80      62.847  59.180  45.151  1.00  2.75
ATOM   1245  OG  SER    80      60.911  58.508  45.313  1.00  2.75
ATOM   1246  HG  SER    80      60.190  58.285  44.682  1.00  2.75
ATOM   1247  C   SER    80      63.368  56.544  44.675  1.00  2.75
ATOM   1248  O   SER    80      64.069  56.951  45.599  1.00  2.75
ATOM   1249  N   GLY    81      63.253  55.243  44.367  1.00  2.48
ATOM   1250  H   GLY    81      62.623  54.978  43.618  1.00  2.48
ATOM   1251  CA  GLY    81      64.027  54.174  44.990  1.00  2.48
ATOM   1252  HA1 GLY    81      65.087  54.326  44.790  1.00  2.48
ATOM   1253  HA2 GLY    81      63.719  53.222  44.557  1.00  2.48
ATOM   1254  C   GLY    81      63.832  54.083  46.509  1.00  2.48
ATOM   1255  O   GLY    81      64.735  53.716  47.257  1.00  2.48
ATOM   1256  N   ARG    82      62.625  54.443  46.943  1.00  2.00
ATOM   1257  H   ARG    82      61.986  54.763  46.221  1.00  2.00
ATOM   1258  CA  ARG    82      62.101  54.384  48.305  1.00  2.00
ATOM   1259  HA  ARG    82      62.933  54.126  48.963  1.00  2.00
ATOM   1260  CB  ARG    82      61.571  55.754  48.717  1.00  2.00
ATOM   1261  HB1 ARG    82      60.551  55.848  48.346  1.00  2.00
ATOM   1262  HB2 ARG    82      62.188  56.517  48.238  1.00  2.00
ATOM   1263  CG  ARG    82      61.607  55.989  50.243  1.00  2.00
ATOM   1264  HG1 ARG    82      62.642  56.149  50.549  1.00  2.00
ATOM   1265  HG2 ARG    82      61.226  55.128  50.786  1.00  2.00
ATOM   1266  CD  ARG    82      60.765  57.203  50.651  1.00  2.00
ATOM   1267  HD1 ARG    82      60.922  57.399  51.713  1.00  2.00
ATOM   1268  HD2 ARG    82      59.710  56.968  50.511  1.00  2.00
ATOM   1269  NE  ARG    82      61.144  58.384  49.859  1.00  2.00
ATOM   1270  HE  ARG    82      61.994  58.881  50.108  1.00  2.00
ATOM   1271  CZ  ARG    82      60.641  58.747  48.698  1.00  2.00
ATOM   1272  NH1 ARG    82      61.336  59.548  47.957  1.00  2.00
ATOM   1273 1HH1 ARG    82      62.182  59.936  48.369  1.00  2.00
ATOM   1274 2HH1 ARG    82      61.151  59.561  46.963  1.00  2.00
ATOM   1275  NH2 ARG    82      59.492  58.332  48.249  1.00  2.00
ATOM   1276 1HH2 ARG    82      58.898  57.784  48.845  1.00  2.00
ATOM   1277 2HH2 ARG    82      59.150  58.703  47.380  1.00  2.00
ATOM   1278  C   ARG    82      61.050  53.297  48.513  1.00  2.00
ATOM   1279  O   ARG    82      60.572  53.094  49.626  1.00  2.00
ATOM   1280  N   LEU    83      60.718  52.586  47.441  1.00  1.78
ATOM   1281  H   LEU    83      61.138  52.874  46.565  1.00  1.78
ATOM   1282  CA  LEU    83      60.274  51.178  47.499  1.00  1.78
ATOM   1283  HA  LEU    83      60.481  50.727  48.460  1.00  1.78
ATOM   1284  CB  LEU    83      58.760  51.127  47.208  1.00  1.78
ATOM   1285  HB1 LEU    83      58.439  50.085  47.187  1.00  1.78
ATOM   1286  HB2 LEU    83      58.593  51.544  46.212  1.00  1.78
ATOM   1287  CG  LEU    83      57.879  51.895  48.203  1.00  1.78
ATOM   1288  HG  LEU    83      58.189  52.935  48.260  1.00  1.78
ATOM   1289  CD1 LEU    83      56.430  51.862  47.733  1.00  1.78
ATOM   1290 1HD1 LEU    83      55.794  52.408  48.429  1.00  1.78
ATOM   1291 2HD1 LEU    83      56.376  52.354  46.763  1.00  1.78
ATOM   1292 3HD1 LEU    83      56.080  50.835  47.647  1.00  1.78
ATOM   1293  CD2 LEU    83      57.938  51.281  49.590  1.00  1.78
ATOM   1294 1HD2 LEU    83      58.944  51.356  49.986  1.00  1.78
ATOM   1295 2HD2 LEU    83      57.285  51.845  50.254  1.00  1.78
ATOM   1296 3HD2 LEU    83      57.663  50.230  49.532  1.00  1.78
ATOM   1297  C   LEU    83      61.015  50.452  46.361  1.00  1.78
ATOM   1298  O   LEU    83      61.566  51.115  45.480  1.00  1.78
ATOM   1299  N   THR    84      60.946  49.123  46.298  1.00  2.13
ATOM   1300  H   THR    84      60.555  48.600  47.066  1.00  2.13
ATOM   1301  CA  THR    84      61.405  48.348  45.130  1.00  2.13
ATOM   1302  HA  THR    84      61.555  49.042  44.305  1.00  2.13
ATOM   1303  CB  THR    84      62.778  47.692  45.383  1.00  2.13
ATOM   1304  HB  THR    84      62.960  46.937  44.621  1.00  2.13
ATOM   1305  CG2 THR    84      63.922  48.702  45.318  1.00  2.13
ATOM   1306 1HG2 THR    84      63.789  49.477  46.073  1.00  2.13
ATOM   1307 2HG2 THR    84      64.868  48.193  45.500  1.00  2.13
ATOM   1308 3HG2 THR    84      63.950  49.168  44.334  1.00  2.13
ATOM   1309  OG1 THR    84      62.839  47.065  46.631  1.00  2.13
ATOM   1310  HG1 THR    84      63.376  47.617  47.254  1.00  2.13
ATOM   1311  C   THR    84      60.317  47.384  44.645  1.00  2.13
ATOM   1312  O   THR    84      59.350  47.173  45.373  1.00  2.13
ATOM   1313  N   PRO    85      60.337  46.903  43.382  1.00  2.44
ATOM   1314  CD  PRO    85      61.452  46.982  42.443  1.00  2.44
ATOM   1315  HD1 PRO    85      62.172  46.197  42.676  1.00  2.44
ATOM   1316  HD2 PRO    85      61.941  47.956  42.467  1.00  2.44
ATOM   1317  CG  PRO    85      60.872  46.733  41.050  1.00  2.44
ATOM   1318  HG1 PRO    85      61.566  46.176  40.419  1.00  2.44
ATOM   1319  HG2 PRO    85      60.613  47.681  40.580  1.00  2.44
ATOM   1320  CB  PRO    85      59.601  45.939  41.328  1.00  2.44
ATOM   1321  HB1 PRO    85      59.853  44.881  41.427  1.00  2.44
ATOM   1322  HB2 PRO    85      58.857  46.080  40.543  1.00  2.44
ATOM   1323  CA  PRO    85      59.117  46.496  42.669  1.00  2.44
ATOM   1324  HA  PRO    85      58.538  47.396  42.466  1.00  2.44
ATOM   1325  C   PRO    85      58.183  45.482  43.360  1.00  2.44
ATOM   1326  O   PRO    85      56.964  45.642  43.307  1.00  2.44
ATOM   1327  N   ALA    86      58.718  44.467  44.046  1.00  2.68
ATOM   1328  H   ALA    86      59.721  44.386  44.097  1.00  2.68
ATOM   1329  CA  ALA    86      57.890  43.515  44.799  1.00  2.68
ATOM   1330  HA  ALA    86      57.108  43.129  44.142  1.00  2.68
ATOM   1331  CB  ALA    86      58.779  42.339  45.224  1.00  2.68
ATOM   1332  HB1 ALA    86      58.176  41.604  45.760  1.00  2.68
ATOM   1333  HB2 ALA    86      59.209  41.862  44.342  1.00  2.68
ATOM   1334  HB3 ALA    86      59.583  42.687  45.876  1.00  2.68
ATOM   1335  C   ALA    86      57.186  44.158  46.005  1.00  2.68
ATOM   1336  O   ALA    86      56.013  43.929  46.319  1.00  2.68
ATOM   1337  N   HIS    87      57.934  45.010  46.691  1.00  2.42
ATOM   1338  H   HIS    87      58.895  45.154  46.386  1.00  2.42
ATOM   1339  CA  HIS    87      57.498  45.762  47.849  1.00  2.42
ATOM   1340  HA  HIS    87      57.044  45.058  48.545  1.00  2.42
ATOM   1341  CB  HIS    87      58.729  46.394  48.520  1.00  2.42
ATOM   1342  HB1 HIS    87      58.462  46.718  49.524  1.00  2.42
ATOM   1343  HB2 HIS    87      59.009  47.289  47.965  1.00  2.42
ATOM   1344  CG  HIS    87      59.966  45.519  48.598  1.00  2.42
ATOM   1345  ND1 HIS    87      60.662  44.995  47.508  1.00  2.42
ATOM   1346  CE1 HIS    87      61.861  44.615  47.981  1.00  2.42
ATOM   1347  HE1 HIS    87      62.693  44.315  47.357  1.00  2.42
ATOM   1348  NE2 HIS    87      61.934  44.828  49.304  1.00  2.42
ATOM   1349  HE2 HIS    87      62.807  44.951  49.812  1.00  2.42
ATOM   1350  CD2 HIS    87      60.724  45.332  49.712  1.00  2.42
ATOM   1351  HD2 HIS    87      60.482  45.644  50.709  1.00  2.42
ATOM   1352  C   HIS    87      56.437  46.804  47.479  1.00  2.42
ATOM   1353  O   HIS    87      55.493  47.006  48.251  1.00  2.42
ATOM   1354  N   TYR    88      56.578  47.383  46.282  1.00  2.38
ATOM   1355  H   TYR    88      57.429  47.152  45.778  1.00  2.38
ATOM   1356  CA  TYR    88      55.585  48.169  45.560  1.00  2.38
ATOM   1357  HA  TYR    88      55.315  49.006  46.199  1.00  2.38
ATOM   1358  CB  TYR    88      56.216  48.744  44.269  1.00  2.38
ATOM   1359  HB1 TYR    88      56.893  48.011  43.847  1.00  2.38
ATOM   1360  HB2 TYR    88      56.838  49.593  44.554  1.00  2.38
ATOM   1361  CG  TYR    88      55.269  49.175  43.154  1.00  2.38
ATOM   1362  CD1 TYR    88      55.034  50.543  42.914  1.00  2.38
ATOM   1363  HD1 TYR    88      55.518  51.294  43.515  1.00  2.38
ATOM   1364  CE1 TYR    88      54.158  50.944  41.890  1.00  2.38
ATOM   1365  HE1 TYR    88      53.949  51.986  41.706  1.00  2.38
ATOM   1366  CZ  TYR    88      53.498  49.986  41.104  1.00  2.38
ATOM   1367  OH  TYR    88      52.625  50.403  40.153  1.00  2.38
ATOM   1368  HH  TYR    88      52.226  49.680  39.672  1.00  2.38
ATOM   1369  CE2 TYR    88      53.759  48.614  41.304  1.00  2.38
ATOM   1370  HE2 TYR    88      53.274  47.874  40.686  1.00  2.38
ATOM   1371  CD2 TYR    88      54.666  48.218  42.307  1.00  2.38
ATOM   1372  HD2 TYR    88      54.893  47.168  42.422  1.00  2.38
ATOM   1373  C   TYR    88      54.305  47.366  45.311  1.00  2.38
ATOM   1374  O   TYR    88      53.258  47.804  45.763  1.00  2.38
ATOM   1375  N   ASP    89      54.356  46.177  44.709  1.00  2.85
ATOM   1376  H   ASP    89      55.242  45.834  44.348  1.00  2.85
ATOM   1377  CA  ASP    89      53.149  45.369  44.460  1.00  2.85
ATOM   1378  HA  ASP    89      52.463  45.942  43.834  1.00  2.85
ATOM   1379  CB  ASP    89      53.560  44.111  43.663  1.00  2.85
ATOM   1380  HB1 ASP    89      54.631  43.933  43.782  1.00  2.85
ATOM   1381  HB2 ASP    89      53.378  44.290  42.603  1.00  2.85
ATOM   1382  CG  ASP    89      52.821  42.846  44.099  1.00  2.85
ATOM   1383  OD1 ASP    89      53.428  42.046  44.841  1.00  2.85
ATOM   1384  OD2 ASP    89      51.613  42.711  43.821  1.00  2.85
ATOM   1385  C   ASP    89      52.378  45.057  45.762  1.00  2.85
ATOM   1386  O   ASP    89      51.171  45.315  45.882  1.00  2.85
ATOM   1387  N   ARG    90      53.087  44.603  46.806  1.00  2.88
ATOM   1388  H   ARG    90      54.053  44.324  46.644  1.00  2.88
ATOM   1389  CA  ARG    90      52.435  44.353  48.100  1.00  2.88
ATOM   1390  HA  ARG    90      51.542  43.767  47.881  1.00  2.88
ATOM   1391  CB  ARG    90      53.349  43.511  49.013  1.00  2.88
ATOM   1392  HB1 ARG    90      53.506  44.051  49.948  1.00  2.88
ATOM   1393  HB2 ARG    90      54.328  43.368  48.552  1.00  2.88
ATOM   1394  CG  ARG    90      52.750  42.131  49.356  1.00  2.88
ATOM   1395  HG1 ARG    90      51.714  42.255  49.674  1.00  2.88
ATOM   1396  HG2 ARG    90      53.305  41.743  50.211  1.00  2.88
ATOM   1397  CD  ARG    90      52.834  41.065  48.242  1.00  2.88
ATOM   1398  HD1 ARG    90      52.557  40.096  48.659  1.00  2.88
ATOM   1399  HD2 ARG    90      53.871  40.993  47.909  1.00  2.88
ATOM   1400  NE  ARG    90      51.993  41.340  47.062  1.00  2.88
ATOM   1401  HE  ARG    90      52.496  41.605  46.210  1.00  2.88
ATOM   1402  CZ  ARG    90      50.686  41.251  46.921  1.00  2.88
ATOM   1403  NH1 ARG    90      50.111  41.578  45.806  1.00  2.88
ATOM   1404 1HH1 ARG    90      50.687  41.923  45.023  1.00  2.88
ATOM   1405 2HH1 ARG    90      49.117  41.557  45.709  1.00  2.88
ATOM   1406  NH2 ARG    90      49.919  40.854  47.896  1.00  2.88
ATOM   1407 1HH2 ARG    90      50.338  40.558  48.750  1.00  2.88
ATOM   1408 2HH2 ARG    90      48.912  40.886  47.769  1.00  2.88
ATOM   1409  C   ARG    90      51.873  45.604  48.787  1.00  2.88
ATOM   1410  O   ARG    90      50.804  45.526  49.408  1.00  2.88
ATOM   1411  N   TYR    91      52.543  46.757  48.639  1.00  2.69
ATOM   1412  H   TYR    91      53.376  46.762  48.059  1.00  2.69
ATOM   1413  CA  TYR    91      51.933  48.036  49.014  1.00  2.69
ATOM   1414  HA  TYR    91      51.694  48.017  50.078  1.00  2.69
ATOM   1415  CB  TYR    91      52.866  49.243  48.757  1.00  2.69
ATOM   1416  HB1 TYR    91      53.305  49.166  47.769  1.00  2.69
ATOM   1417  HB2 TYR    91      53.684  49.212  49.471  1.00  2.69
ATOM   1418  CG  TYR    91      52.165  50.597  48.853  1.00  2.69
ATOM   1419  CD1 TYR    91      52.428  51.479  49.914  1.00  2.69
ATOM   1420  HD1 TYR    91      53.190  51.249  50.639  1.00  2.69
ATOM   1421  CE1 TYR    91      51.684  52.669  50.029  1.00  2.69
ATOM   1422  HE1 TYR    91      51.863  53.366  50.823  1.00  2.69
ATOM   1423  CZ  TYR    91      50.623  52.940  49.147  1.00  2.69
ATOM   1424  OH  TYR    91      49.855  54.035  49.317  1.00  2.69
ATOM   1425  HH  TYR    91      49.003  53.958  48.825  1.00  2.69
ATOM   1426  CE2 TYR    91      50.384  52.084  48.067  1.00  2.69
ATOM   1427  HE2 TYR    91      49.621  52.333  47.343  1.00  2.69
ATOM   1428  CD2 TYR    91      51.215  50.976  47.880  1.00  2.69
ATOM   1429  HD2 TYR    91      51.088  50.410  46.978  1.00  2.69
ATOM   1430  C   TYR    91      50.617  48.231  48.267  1.00  2.69
ATOM   1431  O   TYR    91      49.643  48.557  48.927  1.00  2.69
ATOM   1432  N   VAL    92      50.577  48.061  46.939  1.00  2.95
ATOM   1433  H   VAL    92      51.424  47.765  46.459  1.00  2.95
ATOM   1434  CA  VAL    92      49.399  48.402  46.125  1.00  2.95
ATOM   1435  HA  VAL    92      49.148  49.456  46.242  1.00  2.95
ATOM   1436  CB  VAL    92      49.618  48.092  44.621  1.00  2.95
ATOM   1437  HB  VAL    92      50.038  47.094  44.514  1.00  2.95
ATOM   1438  CG1 VAL    92      48.324  48.136  43.794  1.00  2.95
ATOM   1439 1HG1 VAL    92      48.556  48.017  42.735  1.00  2.95
ATOM   1440 2HG1 VAL    92      47.659  47.320  44.079  1.00  2.95
ATOM   1441 3HG1 VAL    92      47.814  49.087  43.946  1.00  2.95
ATOM   1442  CG2 VAL    92      50.588  49.084  43.979  1.00  2.95
ATOM   1443 1HG2 VAL    92      50.798  48.786  42.952  1.00  2.95
ATOM   1444 2HG2 VAL    92      50.156  50.084  43.980  1.00  2.95
ATOM   1445 3HG2 VAL    92      51.527  49.092  44.524  1.00  2.95
ATOM   1446  C   VAL    92      48.222  47.594  46.638  1.00  2.95
ATOM   1447  O   VAL    92      47.174  48.157  46.939  1.00  2.95
ATOM   1448  N   ASN    93      48.433  46.293  46.869  1.00  3.38
ATOM   1449  H   ASN    93      49.332  45.896  46.604  1.00  3.38
ATOM   1450  CA  ASN    93      47.420  45.442  47.487  1.00  3.38
ATOM   1451  HA  ASN    93      46.564  45.394  46.809  1.00  3.38
ATOM   1452  CB  ASN    93      48.037  44.035  47.620  1.00  3.38
ATOM   1453  HB1 ASN    93      48.776  44.036  48.420  1.00  3.38
ATOM   1454  HB2 ASN    93      48.554  43.799  46.690  1.00  3.38
ATOM   1455  CG  ASN    93      47.060  42.899  47.881  1.00  3.38
ATOM   1456  OD1 ASN    93      47.315  41.767  47.501  1.00  3.38
ATOM   1457  ND2 ASN    93      45.954  43.116  48.553  1.00  3.38
ATOM   1458 1HD2 ASN    93      45.691  44.041  48.856  1.00  3.38
ATOM   1459 2HD2 ASN    93      45.346  42.328  48.693  1.00  3.38
ATOM   1460  C   ASN    93      46.912  46.006  48.836  1.00  3.38
ATOM   1461  O   ASN    93      45.695  46.165  49.031  1.00  3.38
ATOM   1462  N   LYS    94      47.824  46.346  49.757  1.00  3.68
ATOM   1463  H   LYS    94      48.807  46.285  49.510  1.00  3.68
ATOM   1464  CA  LYS    94      47.434  47.022  51.012  1.00  3.68
ATOM   1465  HA  LYS    94      46.788  46.351  51.581  1.00  3.68
ATOM   1466  CB  LYS    94      48.695  47.313  51.870  1.00  3.68
ATOM   1467  HB1 LYS    94      49.575  47.212  51.235  1.00  3.68
ATOM   1468  HB2 LYS    94      48.779  46.538  52.633  1.00  3.68
ATOM   1469  CG  LYS    94      48.825  48.697  52.557  1.00  3.68
ATOM   1470  HG1 LYS    94      48.709  49.485  51.814  1.00  3.68
ATOM   1471  HG2 LYS    94      49.846  48.778  52.932  1.00  3.68
ATOM   1472  CD  LYS    94      47.880  48.962  53.745  1.00  3.68
ATOM   1473  HD1 LYS    94      48.136  48.280  54.554  1.00  3.68
ATOM   1474  HD2 LYS    94      46.844  48.781  53.478  1.00  3.68
ATOM   1475  CE  LYS    94      48.025  50.424  54.197  1.00  3.68
ATOM   1476  HE1 LYS    94      47.442  51.070  53.531  1.00  3.68
ATOM   1477  HE2 LYS    94      49.071  50.724  54.099  1.00  3.68
ATOM   1478  NZ  LYS    94      47.607  50.641  55.602  1.00  3.68
ATOM   1479  HZ1 LYS    94      46.794  51.253  55.716  1.00  3.68
ATOM   1480  HZ2 LYS    94      47.408  49.809  56.127  1.00  3.68
ATOM   1481  HZ3 LYS    94      48.311  51.150  56.144  1.00  3.68
ATOM   1482  C   LYS    94      46.587  48.288  50.768  1.00  3.68
ATOM   1483  O   LYS    94      45.573  48.443  51.435  1.00  3.68
ATOM   1484  N   ASP    95      46.942  49.150  49.814  1.00  3.30
ATOM   1485  H   ASP    95      47.771  48.940  49.270  1.00  3.30
ATOM   1486  CA  ASP    95      46.213  50.384  49.497  1.00  3.30
ATOM   1487  HA  ASP    95      46.171  51.014  50.376  1.00  3.30
ATOM   1488  CB  ASP    95      46.964  51.200  48.423  1.00  3.30
ATOM   1489  HB1 ASP    95      46.779  50.771  47.438  1.00  3.30
ATOM   1490  HB2 ASP    95      48.027  51.099  48.631  1.00  3.30
ATOM   1491  CG  ASP    95      46.623  52.708  48.388  1.00  3.30
ATOM   1492  OD1 ASP    95      45.440  53.083  48.522  1.00  3.30
ATOM   1493  OD2 ASP    95      47.566  53.516  48.209  1.00  3.30
ATOM   1494  C   ASP    95      44.801  50.029  49.049  1.00  3.30
ATOM   1495  O   ASP    95      43.844  50.578  49.575  1.00  3.30
ATOM   1496  N   MET    96      44.646  48.990  48.218  1.00  3.12
ATOM   1497  H   MET    96      45.467  48.525  47.847  1.00  3.12
ATOM   1498  CA  MET    96      43.318  48.551  47.801  1.00  3.12
ATOM   1499  HA  MET    96      42.800  49.392  47.337  1.00  3.12
ATOM   1500  CB  MET    96      43.413  47.410  46.776  1.00  3.12
ATOM   1501  HB1 MET    96      42.406  47.054  46.556  1.00  3.12
ATOM   1502  HB2 MET    96      43.978  46.582  47.202  1.00  3.12
ATOM   1503  CG  MET    96      44.075  47.840  45.461  1.00  3.12
ATOM   1504  HG1 MET    96      45.004  48.360  45.685  1.00  3.12
ATOM   1505  HG2 MET    96      43.418  48.544  44.949  1.00  3.12
ATOM   1506  SD  MET    96      44.473  46.471  44.336  1.00  3.12
ATOM   1507  CE  MET    96      42.808  45.929  43.861  1.00  3.12
ATOM   1508  HE1 MET    96      42.885  45.147  43.106  1.00  3.12
ATOM   1509  HE2 MET    96      42.284  45.534  44.731  1.00  3.12
ATOM   1510  HE3 MET    96      42.251  46.772  43.450  1.00  3.12
ATOM   1511  C   MET    96      42.484  48.114  49.005  1.00  3.12
ATOM   1512  O   MET    96      41.292  48.384  49.060  1.00  3.12
ATOM   1513  N   SER    97      43.123  47.504  50.006  1.00  3.78
ATOM   1514  H   SER    97      44.132  47.454  49.954  1.00  3.78
ATOM   1515  CA  SER    97      42.457  47.112  51.252  1.00  3.78
ATOM   1516  HA  SER    97      41.514  46.622  51.005  1.00  3.78
ATOM   1517  CB  SER    97      43.320  46.110  52.025  1.00  3.78
ATOM   1518  HB1 SER    97      42.733  45.678  52.837  1.00  3.78
ATOM   1519  HB2 SER    97      44.181  46.622  52.456  1.00  3.78
ATOM   1520  OG  SER    97      43.780  45.074  51.171  1.00  3.78
ATOM   1521  HG  SER    97      44.094  45.490  50.359  1.00  3.78
ATOM   1522  C   SER    97      42.121  48.290  52.171  1.00  3.78
ATOM   1523  O   SER    97      41.148  48.176  52.901  1.00  3.78
ATOM   1524  N   ILE    98      42.856  49.413  52.157  1.00  3.68
ATOM   1525  H   ILE    98      43.644  49.474  51.520  1.00  3.68
ATOM   1526  CA  ILE    98      42.467  50.603  52.938  1.00  3.68
ATOM   1527  HA  ILE    98      41.969  50.241  53.834  1.00  3.68
ATOM   1528  CB  ILE    98      43.631  51.462  53.463  1.00  3.68
ATOM   1529  HB  ILE    98      43.200  52.347  53.932  1.00  3.68
ATOM   1530  CG2 ILE    98      44.359  50.670  54.557  1.00  3.68
ATOM   1531 1HG2 ILE    98      44.817  49.774  54.142  1.00  3.68
ATOM   1532 2HG2 ILE    98      45.112  51.313  54.994  1.00  3.68
ATOM   1533 3HG2 ILE    98      43.662  50.394  55.348  1.00  3.68
ATOM   1534  CG1 ILE    98      44.608  51.915  52.372  1.00  3.68
ATOM   1535 1HG1 ILE    98      44.051  52.216  51.487  1.00  3.68
ATOM   1536 2HG1 ILE    98      45.236  51.063  52.134  1.00  3.68
ATOM   1537  CD1 ILE    98      45.505  53.096  52.753  1.00  3.68
ATOM   1538  HD1 ILE    98      46.099  52.870  53.638  1.00  3.68
ATOM   1539  HD2 ILE    98      46.174  53.316  51.922  1.00  3.68
ATOM   1540  HD3 ILE    98      44.894  53.977  52.938  1.00  3.68
ATOM   1541  C   ILE    98      41.379  51.440  52.241  1.00  3.68
ATOM   1542  O   ILE    98      40.430  51.871  52.898  1.00  3.68
ATOM   1543  N   GLN    99      41.417  51.562  50.911  1.00  4.83
ATOM   1544  H   GLN    99      42.217  51.177  50.414  1.00  4.83
ATOM   1545  CA  GLN    99      40.334  52.170  50.129  1.00  4.83
ATOM   1546  HA  GLN    99      40.153  53.175  50.513  1.00  4.83
ATOM   1547  CB  GLN    99      40.688  52.269  48.630  1.00  4.83
ATOM   1548  HB1 GLN    99      39.846  52.748  48.128  1.00  4.83
ATOM   1549  HB2 GLN    99      40.791  51.264  48.216  1.00  4.83
ATOM   1550  CG  GLN    99      41.954  53.064  48.279  1.00  4.83
ATOM   1551  HG1 GLN    99      41.925  53.339  47.226  1.00  4.83
ATOM   1552  HG2 GLN    99      42.820  52.425  48.412  1.00  4.83
ATOM   1553  CD  GLN    99      42.138  54.326  49.108  1.00  4.83
ATOM   1554  OE1 GLN    99      41.214  55.094  49.339  1.00  4.83
ATOM   1555  NE2 GLN    99      43.336  54.580  49.577  1.00  4.83
ATOM   1556 1HE2 GLN    99      44.123  53.981  49.296  1.00  4.83
ATOM   1557 2HE2 GLN    99      43.468  55.428  50.094  1.00  4.83
ATOM   1558  C   GLN    99      39.025  51.407  50.275  1.00  4.83
ATOM   1559  O   GLN    99      37.982  51.964  50.611  1.00  4.83
ATOM   1560  N   GLU   100      39.098  50.092  50.130  1.00  5.64
ATOM   1561  H   GLU   100      39.986  49.684  49.850  1.00  5.64
ATOM   1562  CA  GLU   100      37.992  49.165  50.342  1.00  5.64
ATOM   1563  HA  GLU   100      37.058  49.657  50.070  1.00  5.64
ATOM   1564  CB  GLU   100      38.187  47.936  49.423  1.00  5.64
ATOM   1565  HB1 GLU   100      37.323  47.277  49.521  1.00  5.64
ATOM   1566  HB2 GLU   100      39.055  47.379  49.778  1.00  5.64
ATOM   1567  CG  GLU   100      38.380  48.254  47.927  1.00  5.64
ATOM   1568  HG1 GLU   100      38.791  47.363  47.447  1.00  5.64
ATOM   1569  HG2 GLU   100      39.100  49.060  47.777  1.00  5.64
ATOM   1570  CD  GLU   100      37.063  48.619  47.250  1.00  5.64
ATOM   1571  OE1 GLU   100      36.384  49.589  47.662  1.00  5.64
ATOM   1572  OE2 GLU   100      36.598  47.861  46.368  1.00  5.64
ATOM   1573  C   GLU   100      37.895  48.746  51.801  1.00  5.64
ATOM   1574  O   GLU   100      37.238  47.751  52.087  1.00  5.64
ATOM   1575  N   LEU   101      38.482  49.523  52.724  1.00  5.36
ATOM   1576  H   LEU   101      39.148  50.224  52.429  1.00  5.36
ATOM   1577  CA  LEU   101      37.937  49.627  54.072  1.00  5.36
ATOM   1578  HA  LEU   101      37.493  48.654  54.284  1.00  5.36
ATOM   1579  CB  LEU   101      39.049  49.756  55.106  1.00  5.36
ATOM   1580  HB1 LEU   101      38.612  50.263  55.933  1.00  5.36
ATOM   1581  HB2 LEU   101      39.871  50.349  54.720  1.00  5.36
ATOM   1582  CG  LEU   101      39.554  48.373  55.580  1.00  5.36
ATOM   1583  HG  LEU   101      39.566  47.674  54.747  1.00  5.36
ATOM   1584  CD1 LEU   101      40.966  48.439  56.172  1.00  5.36
ATOM   1585 1HD1 LEU   101      41.025  49.183  56.959  1.00  5.36
ATOM   1586 2HD1 LEU   101      41.248  47.463  56.566  1.00  5.36
ATOM   1587 3HD1 LEU   101      41.671  48.701  55.388  1.00  5.36
ATOM   1588  CD2 LEU   101      38.635  47.789  56.653  1.00  5.36
ATOM   1589 1HD2 LEU   101      37.609  47.752  56.290  1.00  5.36
ATOM   1590 2HD2 LEU   101      38.947  46.772  56.888  1.00  5.36
ATOM   1591 3HD2 LEU   101      38.667  48.390  57.554  1.00  5.36
ATOM   1592  C   LEU   101      36.688  50.513  54.125  1.00  5.36
ATOM   1593  O   LEU   101      35.913  50.426  55.070  1.00  5.36
ATOM   1594  N   ALA   102      36.413  51.244  53.036  1.00  5.39
ATOM   1595  H   ALA   102      37.094  51.220  52.283  1.00  5.39
ATOM   1596  CA  ALA   102      35.246  52.094  52.806  1.00  5.39
ATOM   1597  HA  ALA   102      35.545  52.764  51.999  1.00  5.39
ATOM   1598  CB  ALA   102      34.060  51.314  52.248  1.00  5.39
ATOM   1599  HB1 ALA   102      33.235  51.995  52.035  1.00  5.39
ATOM   1600  HB2 ALA   102      34.349  50.826  51.319  1.00  5.39
ATOM   1601  HB3 ALA   102      33.729  50.591  52.986  1.00  5.39
ATOM   1602  C   ALA   102      34.914  53.035  53.955  1.00  5.39
ATOM   1603  O   ALA   102      33.764  53.222  54.324  1.00  5.39
ATOM   1604  N   VAL   103      35.970  53.612  54.521  1.00  6.13
ATOM   1605  H   VAL   103      36.855  53.431  54.071  1.00  6.13
ATOM   1606  CA  VAL   103      36.007  54.020  55.914  1.00  6.13
ATOM   1607  HA  VAL   103      36.944  54.563  56.043  1.00  6.13
ATOM   1608  CB  VAL   103      34.892  55.015  56.332  1.00  6.13
ATOM   1609  HB  VAL   103      33.931  54.513  56.418  1.00  6.13
ATOM   1610  CG1 VAL   103      35.218  55.644  57.685  1.00  6.13
ATOM   1611 1HG1 VAL   103      34.414  56.319  57.982  1.00  6.13
ATOM   1612 2HG1 VAL   103      35.292  54.865  58.433  1.00  6.13
ATOM   1613 3HG1 VAL   103      36.154  56.202  57.639  1.00  6.13
ATOM   1614  CG2 VAL   103      34.760  56.190  55.359  1.00  6.13
ATOM   1615 1HG2 VAL   103      34.010  56.893  55.721  1.00  6.13
ATOM   1616 2HG2 VAL   103      35.719  56.697  55.255  1.00  6.13
ATOM   1617 3HG2 VAL   103      34.430  55.831  54.384  1.00  6.13
ATOM   1618  C   VAL   103      36.108  52.767  56.771  1.00  6.13
ATOM   1619  O   VAL   103      35.120  52.279  57.306  1.00  6.13
ATOM   1620  N   LEU   104      37.348  52.282  56.933  1.00  7.58
ATOM   1621  H   LEU   104      38.083  52.659  56.354  1.00  7.58
ATOM   1622  CA  LEU   104      37.750  51.338  57.989  1.00  7.58
ATOM   1623  HA  LEU   104      37.459  50.313  57.757  1.00  7.58
ATOM   1624  CB  LEU   104      39.298  51.499  58.187  1.00  7.58
ATOM   1625  HB1 LEU   104      39.529  52.563  58.103  1.00  7.58
ATOM   1626  HB2 LEU   104      39.846  51.026  57.382  1.00  7.58
ATOM   1627  CG  LEU   104      39.933  51.036  59.523  1.00  7.58
ATOM   1628  HG  LEU   104      39.497  51.596  60.349  1.00  7.58
ATOM   1629  CD1 LEU   104      39.773  49.546  59.813  1.00  7.58
ATOM   1630 1HD1 LEU   104      40.168  49.328  60.806  1.00  7.58
ATOM   1631 2HD1 LEU   104      38.719  49.270  59.803  1.00  7.58
ATOM   1632 3HD1 LEU   104      40.316  48.947  59.086  1.00  7.58
ATOM   1633  CD2 LEU   104      41.430  51.355  59.505  1.00  7.58
ATOM   1634 1HD2 LEU   104      41.885  51.067  60.453  1.00  7.58
ATOM   1635 2HD2 LEU   104      41.930  50.825  58.693  1.00  7.58
ATOM   1636 3HD2 LEU   104      41.582  52.427  59.373  1.00  7.58
ATOM   1637  C   LEU   104      37.123  51.734  59.316  1.00  7.58
ATOM   1638  O   LEU   104      36.598  50.916  60.063  1.00  7.58
ATOM   1639  N   VAL   105      37.189  53.047  59.556  1.00  8.29
ATOM   1640  H   VAL   105      37.683  53.607  58.878  1.00  8.29
ATOM   1641  CA  VAL   105      36.703  53.733  60.740  1.00  8.29
ATOM   1642  HA  VAL   105      37.229  53.283  61.583  1.00  8.29
ATOM   1643  CB  VAL   105      37.051  55.244  60.743  1.00  8.29
ATOM   1644  HB  VAL   105      36.221  55.806  60.319  1.00  8.29
ATOM   1645  CG1 VAL   105      37.285  55.749  62.172  1.00  8.29
ATOM   1646 1HG1 VAL   105      37.479  56.823  62.156  1.00  8.29
ATOM   1647 2HG1 VAL   105      36.403  55.575  62.788  1.00  8.29
ATOM   1648 3HG1 VAL   105      38.140  55.242  62.620  1.00  8.29
ATOM   1649  CG2 VAL   105      38.314  55.593  59.932  1.00  8.29
ATOM   1650 1HG2 VAL   105      38.540  56.655  60.045  1.00  8.29
ATOM   1651 2HG2 VAL   105      39.167  55.019  60.298  1.00  8.29
ATOM   1652 3HG2 VAL   105      38.161  55.402  58.872  1.00  8.29
ATOM   1653  C   VAL   105      35.200  53.506  61.023  1.00  8.29
ATOM   1654  O   VAL   105      34.697  53.797  62.102  1.00  8.29
ATOM   1655  N   SER   106      34.483  52.943  60.055  1.00  8.00
ATOM   1656  H   SER   106      34.978  52.699  59.206  1.00  8.00
ATOM   1657  CA  SER   106      33.068  52.600  60.051  1.00  8.00
ATOM   1658  HA  SER   106      32.684  52.680  61.068  1.00  8.00
ATOM   1659  CB  SER   106      32.327  53.629  59.186  1.00  8.00
ATOM   1660  HB1 SER   106      32.715  53.582  58.168  1.00  8.00
ATOM   1661  HB2 SER   106      32.513  54.630  59.578  1.00  8.00
ATOM   1662  OG  SER   106      30.932  53.397  59.168  1.00  8.00
ATOM   1663  HG  SER   106      30.805  52.433  59.255  1.00  8.00
ATOM   1664  C   SER   106      32.799  51.157  59.584  1.00  8.00
ATOM   1665  O   SER   106      31.638  50.791  59.403  1.00  8.00
ATOM   1666  N   GLY   107      33.846  50.346  59.391  1.00  7.27
ATOM   1667  H   GLY   107      34.765  50.716  59.600  1.00  7.27
ATOM   1668  CA  GLY   107      33.797  48.930  59.008  1.00  7.27
ATOM   1669  HA1 GLY   107      33.343  48.364  59.821  1.00  7.27
ATOM   1670  HA2 GLY   107      34.819  48.577  58.877  1.00  7.27
ATOM   1671  C   GLY   107      33.030  48.598  57.723  1.00  7.27
ATOM   1672  O   GLY   107      32.510  47.492  57.613  1.00  7.27
ATOM   1673  N   GLN   108      32.884  49.540  56.784  1.00  6.75
ATOM   1674  H   GLN   108      33.376  50.416  56.890  1.00  6.75
ATOM   1675  CA  GLN   108      31.871  49.418  55.725  1.00  6.75
ATOM   1676  HA  GLN   108      30.967  49.001  56.172  1.00  6.75
ATOM   1677  CB  GLN   108      31.504  50.792  55.146  1.00  6.75
ATOM   1678  HB1 GLN   108      30.728  50.652  54.392  1.00  6.75
ATOM   1679  HB2 GLN   108      32.377  51.213  54.661  1.00  6.75
ATOM   1680  CG  GLN   108      30.989  51.786  56.193  1.00  6.75
ATOM   1681  HG1 GLN   108      31.801  52.011  56.878  1.00  6.75
ATOM   1682  HG2 GLN   108      30.173  51.333  56.756  1.00  6.75
ATOM   1683  CD  GLN   108      30.492  53.103  55.595  1.00  6.75
ATOM   1684  OE1 GLN   108      30.311  53.280  54.403  1.00  6.75
ATOM   1685  NE2 GLN   108      30.223  54.097  56.413  1.00  6.75
ATOM   1686 1HE2 GLN   108      30.355  53.993  57.412  1.00  6.75
ATOM   1687 2HE2 GLN   108      29.884  54.935  55.983  1.00  6.75
ATOM   1688  C   GLN   108      32.239  48.484  54.570  1.00  6.75
ATOM   1689  O   GLN   108      31.348  47.999  53.869  1.00  6.75
ATOM   1690  N   LYS   109      33.533  48.242  54.344  1.00  7.04
ATOM   1691  H   LYS   109      34.210  48.668  54.968  1.00  7.04
ATOM   1692  CA  LYS   109      34.022  47.337  53.297  1.00  7.04
ATOM   1693  HA  LYS   109      33.304  46.522  53.198  1.00  7.04
ATOM   1694  CB  LYS   109      34.076  48.083  51.966  1.00  7.04
ATOM   1695  HB1 LYS   109      34.934  48.751  51.970  1.00  7.04
ATOM   1696  HB2 LYS   109      33.163  48.676  51.886  1.00  7.04
ATOM   1697  CG  LYS   109      34.130  47.189  50.726  1.00  7.04
ATOM   1698  HG1 LYS   109      33.313  46.466  50.752  1.00  7.04
ATOM   1699  HG2 LYS   109      35.085  46.665  50.681  1.00  7.04
ATOM   1700  CD  LYS   109      33.967  48.104  49.508  1.00  7.04
ATOM   1701  HD1 LYS   109      34.764  48.850  49.529  1.00  7.04
ATOM   1702  HD2 LYS   109      33.007  48.620  49.566  1.00  7.04
ATOM   1703  CE  LYS   109      34.037  47.330  48.196  1.00  7.04
ATOM   1704  HE1 LYS   109      33.188  46.645  48.120  1.00  7.04
ATOM   1705  HE2 LYS   109      34.965  46.749  48.190  1.00  7.04
ATOM   1706  NZ  LYS   109      34.064  48.272  47.058  1.00  7.04
ATOM   1707  HZ1 LYS   109      34.366  47.805  46.210  1.00  7.04
ATOM   1708  HZ2 LYS   109      33.228  48.818  46.956  1.00  7.04
ATOM   1709  HZ3 LYS   109      34.859  48.907  47.208  1.00  7.04
ATOM   1710  C   LYS   109      35.349  46.687  53.707  1.00  7.04
ATOM   1711  O   LYS   109      35.928  46.897  54.773  1.00  7.04
