# Supplementary material for: Selecting Near-Native Protein Structures from Predicted Decoy Sets Using Ordered Graphlet Degree Similarity
Source: Genes (Basel). 2019 Feb 11;10(2):132. doi: 10.3390/genes10020132 (PMC6410076; doi:10.3390/genes10020132)
Supplement: Supplementary file 1 [file genes-10-00132-s001.zip › CodeData/data/CASP11/T0759/model138.pdb]

ATOM      1  N   MET     1      30.039  40.805  37.306  1.00  9.93
ATOM      2  CA  MET     1      28.955  39.800  37.210  1.00  9.93
ATOM      3  C   MET     1      29.174  38.729  38.208  1.00  9.93
ATOM      4  O   MET     1      30.182  38.030  38.189  1.00  9.93
ATOM      5 1H   MET     1      30.040  41.519  36.758  1.00  9.93
ATOM      6 2H   MET     1      30.894  40.559  37.172  1.00  9.93
ATOM      7 3H   MET     1      30.170  41.253  38.075  1.00  9.93
ATOM      8  CB  MET     1      28.887  39.219  35.796  1.00  9.93
ATOM      9  SD  MET     1      28.392  39.495  33.084  1.00  9.93
ATOM     10  CE  MET     1      26.972  38.413  33.220  1.00  9.93
ATOM     11  CG  MET     1      28.434  40.212  34.738  1.00  9.93
ATOM     12  N   GLY     2      28.244  38.641  39.167  1.00  8.66
ATOM     13  CA  GLY     2      28.302  37.610  40.142  1.00  8.66
ATOM     14  C   GLY     2      28.119  36.382  39.385  1.00  8.66
ATOM     15  O   GLY     2      28.720  35.369  39.704  1.00  8.66
ATOM     16  H   GLY     2      27.577  39.245  39.189  1.00  8.66
ATOM     17  N   HIS     3      27.238  36.460  38.377  1.00  6.88
ATOM     18  CA  HIS     3      26.989  35.356  37.532  1.00  6.88
ATOM     19  C   HIS     3      28.229  35.040  36.783  1.00  6.88
ATOM     20  O   HIS     3      28.518  33.875  36.542  1.00  6.88
ATOM     21  H   HIS     3      26.801  37.236  38.244  1.00  6.88
ATOM     22  CB  HIS     3      25.827  35.659  36.584  1.00  6.88
ATOM     23  CG  HIS     3      24.492  35.701  37.259  1.00  6.88
ATOM     24  HD1 HIS     3      24.320  33.758  37.927  1.00  6.88
ATOM     25  ND1 HIS     3      23.933  34.602  37.874  1.00  6.88
ATOM     26  CE1 HIS     3      22.738  34.947  38.386  1.00  6.88
ATOM     27  CD2 HIS     3      23.473  36.717  37.481  1.00  6.88
ATOM     28  NE2 HIS     3      22.456  36.215  38.154  1.00  6.88
ATOM     29  N   HIS     4      29.003  36.061  36.387  1.00  6.06
ATOM     30  CA  HIS     4      30.167  35.787  35.604  1.00  6.06
ATOM     31  C   HIS     4      31.106  34.925  36.382  1.00  6.06
ATOM     32  O   HIS     4      31.613  33.905  35.914  1.00  6.06
ATOM     33  H   HIS     4      28.798  36.909  36.608  1.00  6.06
ATOM     34  CB  HIS     4      30.848  37.091  35.182  1.00  6.06
ATOM     35  CG  HIS     4      32.078  36.889  34.354  1.00  6.06
ATOM     36  ND1 HIS     4      32.031  36.482  33.038  1.00  6.06
ATOM     37  CE1 HIS     4      33.287  36.390  32.563  1.00  6.06
ATOM     38  CD2 HIS     4      33.512  37.018  34.574  1.00  6.06
ATOM     39  HE2 HIS     4      35.103  36.717  33.373  1.00  6.06
ATOM     40  NE2 HIS     4      34.179  36.710  33.479  1.00  6.06
ATOM     41  N   HIS     5      31.338  35.320  37.630  1.00  6.18
ATOM     42  CA  HIS     5      32.269  34.650  38.469  1.00  6.18
ATOM     43  C   HIS     5      31.793  33.292  38.820  1.00  6.18
ATOM     44  O   HIS     5      32.636  32.465  39.104  1.00  6.18
ATOM     45  H   HIS     5      30.886  36.034  37.940  1.00  6.18
ATOM     46  CB  HIS     5      32.524  35.461  39.741  1.00  6.18
ATOM     47  CG  HIS     5      33.295  36.723  39.508  1.00  6.18
ATOM     48  ND1 HIS     5      34.632  36.728  39.175  1.00  6.18
ATOM     49  CE1 HIS     5      35.043  38.000  39.031  1.00  6.18
ATOM     50  CD2 HIS     5      32.991  38.146  39.539  1.00  6.18
ATOM     51  HE2 HIS     5      34.120  39.784  39.205  1.00  6.18
ATOM     52  NE2 HIS     5      34.064  38.857  39.249  1.00  6.18
ATOM     53  N   HIS     6      30.471  33.054  38.944  1.00  5.59
ATOM     54  CA  HIS     6      29.882  31.766  39.258  1.00  5.59
ATOM     55  C   HIS     6      30.109  30.865  38.115  1.00  5.59
ATOM     56  O   HIS     6      30.059  29.644  38.281  1.00  5.59
ATOM     57  H   HIS     6      29.943  33.771  38.816  1.00  5.59
ATOM     58  CB  HIS     6      28.392  31.920  39.568  1.00  5.59
ATOM     59  CG  HIS     6      28.112  32.619  40.862  1.00  5.59
ATOM     60  ND1 HIS     6      26.860  33.080  41.204  1.00  5.59
ATOM     61  CE1 HIS     6      26.922  33.659  42.416  1.00  5.59
ATOM     62  CD2 HIS     6      28.899  33.004  42.025  1.00  5.59
ATOM     63  HE2 HIS     6      28.416  33.955  43.736  1.00  5.59
ATOM     64  NE2 HIS     6      28.142  33.617  42.914  1.00  5.59
ATOM     65  N   HIS     7      30.234  31.460  36.908  1.00  4.61
ATOM     66  CA  HIS     7      30.556  30.610  35.803  1.00  4.61
ATOM     67  C   HIS     7      31.813  29.975  36.292  1.00  4.61
ATOM     68  O   HIS     7      31.962  28.747  36.303  1.00  4.61
ATOM     69  H   HIS     7      30.125  32.344  36.779  1.00  4.61
ATOM     70  CB  HIS     7      30.694  31.430  34.519  1.00  4.61
ATOM     71  CG  HIS     7      29.391  31.937  33.983  1.00  4.61
ATOM     72  HD1 HIS     7      28.154  30.328  34.353  1.00  4.61
ATOM     73  ND1 HIS     7      28.233  31.190  34.010  1.00  4.61
ATOM     74  CE1 HIS     7      27.236  31.906  33.462  1.00  4.61
ATOM     75  CD2 HIS     7      28.936  33.168  33.353  1.00  4.61
ATOM     76  NE2 HIS     7      27.650  33.094  33.066  1.00  4.61
ATOM     77  N   HIS     8      32.721  30.867  36.739  1.00  4.24
ATOM     78  CA  HIS     8      33.974  30.545  37.348  1.00  4.24
ATOM     79  C   HIS     8      34.543  29.367  36.706  1.00  4.24
ATOM     80  O   HIS     8      35.170  28.567  37.397  1.00  4.24
ATOM     81  H   HIS     8      32.483  31.728  36.627  1.00  4.24
ATOM     82  CB  HIS     8      33.796  30.314  38.850  1.00  4.24
ATOM     83  CG  HIS     8      35.041  30.548  39.649  1.00  4.24
ATOM     84  HD1 HIS     8      34.697  32.446  40.378  1.00  4.24
ATOM     85  ND1 HIS     8      35.272  31.716  40.342  1.00  4.24
ATOM     86  CE1 HIS     8      36.465  31.631  40.957  1.00  4.24
ATOM     87  CD2 HIS     8      36.245  29.784  39.942  1.00  4.24
ATOM     88  NE2 HIS     8      37.054  30.475  40.722  1.00  4.24
ATOM     89  N   SER     9      34.368  29.196  35.390  1.00  3.30
ATOM     90  CA  SER     9      34.974  27.971  35.045  1.00  3.30
ATOM     91  C   SER     9      36.378  28.346  34.828  1.00  3.30
ATOM     92  O   SER     9      36.775  28.836  33.777  1.00  3.30
ATOM     93  H   SER     9      33.964  29.692  34.757  1.00  3.30
ATOM     94  CB  SER     9      34.289  27.360  33.821  1.00  3.30
ATOM     95  HG  SER     9      32.602  26.665  33.438  1.00  3.30
ATOM     96  OG  SER     9      32.952  26.993  34.114  1.00  3.30
ATOM     97  N   HIS    10      37.190  28.054  35.836  1.00  3.21
ATOM     98  CA  HIS    10      38.527  28.508  35.799  1.00  3.21
ATOM     99  C   HIS    10      39.203  27.807  34.692  1.00  3.21
ATOM    100  O   HIS    10      40.197  28.294  34.155  1.00  3.21
ATOM    101  H   HIS    10      36.898  27.572  36.538  1.00  3.21
ATOM    102  CB  HIS    10      39.216  28.257  37.142  1.00  3.21
ATOM    103  CG  HIS    10      39.423  26.807  37.452  1.00  3.21
ATOM    104  ND1 HIS    10      38.415  25.994  37.923  1.00  3.21
ATOM    105  CE1 HIS    10      38.902  24.754  38.107  1.00  3.21
ATOM    106  CD2 HIS    10      40.546  25.882  37.389  1.00  3.21
ATOM    107  HE2 HIS    10      40.719  23.923  37.837  1.00  3.21
ATOM    108  NE2 HIS    10      40.180  24.680  37.789  1.00  3.21
ATOM    109  N   MET    11      38.712  26.606  34.358  1.00  2.49
ATOM    110  CA  MET    11      39.375  25.940  33.296  1.00  2.49
ATOM    111  C   MET    11      40.642  25.504  33.897  1.00  2.49
ATOM    112  O   MET    11      40.643  24.712  34.834  1.00  2.49
ATOM    113  H   MET    11      38.007  26.218  34.762  1.00  2.49
ATOM    114  CB  MET    11      39.545  26.877  32.099  1.00  2.49
ATOM    115  SD  MET    11      38.484  28.338  29.997  1.00  2.49
ATOM    116  CE  MET    11      38.977  29.877  30.770  1.00  2.49
ATOM    117  CG  MET    11      38.237  27.293  31.445  1.00  2.49
ATOM    118  N   VAL    12      41.740  25.915  33.269  1.00  2.26
ATOM    119  CA  VAL    12      43.036  25.858  33.850  1.00  2.26
ATOM    120  C   VAL    12      43.558  24.515  34.233  1.00  2.26
ATOM    121  O   VAL    12      42.847  23.525  34.407  1.00  2.26
ATOM    122  H   VAL    12      41.634  26.241  32.437  1.00  2.26
ATOM    123  CB  VAL    12      43.126  26.730  35.116  1.00  2.26
ATOM    124  CG1 VAL    12      44.494  26.588  35.765  1.00  2.26
ATOM    125  CG2 VAL    12      42.841  28.186  34.781  1.00  2.26
ATOM    126  N   VAL    13      44.903  24.474  34.265  1.00  2.49
ATOM    127  CA  VAL    13      45.637  23.405  34.854  1.00  2.49
ATOM    128  C   VAL    13      46.854  24.074  35.390  1.00  2.49
ATOM    129  O   VAL    13      47.518  24.835  34.689  1.00  2.49
ATOM    130  H   VAL    13      45.339  25.166  33.890  1.00  2.49
ATOM    131  CB  VAL    13      45.936  22.294  33.830  1.00  2.49
ATOM    132  CG1 VAL    13      46.741  21.177  34.476  1.00  2.49
ATOM    133  CG2 VAL    13      44.643  21.752  33.240  1.00  2.49
ATOM    134  N   ILE    14      47.212  23.774  36.640  1.00  2.78
ATOM    135  CA  ILE    14      48.345  24.420  37.215  1.00  2.78
ATOM    136  C   ILE    14      49.328  23.327  37.370  1.00  2.78
ATOM    137  O   ILE    14      48.960  22.180  37.612  1.00  2.78
ATOM    138  H   ILE    14      46.747  23.171  37.119  1.00  2.78
ATOM    139  CB  ILE    14      47.983  25.125  38.536  1.00  2.78
ATOM    140  CD1 ILE    14      46.345  26.791  39.556  1.00  2.78
ATOM    141  CG1 ILE    14      46.942  26.219  38.289  1.00  2.78
ATOM    142  CG2 ILE    14      49.233  25.672  39.207  1.00  2.78
ATOM    143  N   HIS    15      50.608  23.625  37.126  1.00  2.96
ATOM    144  CA  HIS    15      51.527  22.553  37.253  1.00  2.96
ATOM    145  C   HIS    15      52.260  22.759  38.526  1.00  2.96
ATOM    146  O   HIS    15      53.059  23.678  38.661  1.00  2.96
ATOM    147  H   HIS    15      50.901  24.444  36.894  1.00  2.96
ATOM    148  CB  HIS    15      52.465  22.505  36.045  1.00  2.96
ATOM    149  CG  HIS    15      51.765  22.250  34.747  1.00  2.96
ATOM    150  HD1 HIS    15      51.377  20.230  34.893  1.00  2.96
ATOM    151  ND1 HIS    15      51.302  21.004  34.383  1.00  2.96
ATOM    152  CE1 HIS    15      50.722  21.088  33.172  1.00  2.96
ATOM    153  CD2 HIS    15      51.381  23.057  33.598  1.00  2.96
ATOM    154  NE2 HIS    15      50.766  22.317  32.695  1.00  2.96
ATOM    155  N   PRO    16      52.000  21.973  39.511  1.00  3.55
ATOM    156  CA  PRO    16      52.865  22.077  40.627  1.00  3.55
ATOM    157  C   PRO    16      54.033  21.468  39.954  1.00  3.55
ATOM    158  O   PRO    16      53.824  20.494  39.237  1.00  3.55
ATOM    159  CB  PRO    16      52.168  21.256  41.713  1.00  3.55
ATOM    160  CD  PRO    16      50.887  20.982  39.710  1.00  3.55
ATOM    161  CG  PRO    16      51.329  20.277  40.962  1.00  3.55
ATOM    162  N   ASP    17      55.225  22.036  40.156  1.00  3.63
ATOM    163  CA  ASP    17      56.454  21.711  39.495  1.00  3.63
ATOM    164  C   ASP    17      56.772  23.006  38.813  1.00  3.63
ATOM    165  O   ASP    17      57.089  23.935  39.555  1.00  3.63
ATOM    166  H   ASP    17      55.207  22.684  40.780  1.00  3.63
ATOM    167  CB  ASP    17      56.260  20.515  38.561  1.00  3.63
ATOM    168  CG  ASP    17      56.023  19.220  39.313  1.00  3.63
ATOM    169  OD1 ASP    17      56.283  19.187  40.535  1.00  3.63
ATOM    170  OD2 ASP    17      55.576  18.240  38.682  1.00  3.63
ATOM    171  N   PRO    18      56.767  23.226  37.520  1.00  3.54
ATOM    172  CA  PRO    18      56.870  24.613  37.191  1.00  3.54
ATOM    173  C   PRO    18      55.512  25.121  37.469  1.00  3.54
ATOM    174  O   PRO    18      54.592  24.547  36.894  1.00  3.54
ATOM    175  CB  PRO    18      57.267  24.614  35.713  1.00  3.54
ATOM    176  CD  PRO    18      56.764  22.350  36.302  1.00  3.54
ATOM    177  CG  PRO    18      56.705  23.342  35.174  1.00  3.54
ATOM    178  N   GLY    19      55.366  26.200  38.265  1.00  3.57
ATOM    179  CA  GLY    19      54.064  26.678  38.622  1.00  3.57
ATOM    180  C   GLY    19      53.535  27.430  37.449  1.00  3.57
ATOM    181  O   GLY    19      53.337  28.641  37.489  1.00  3.57
ATOM    182  H   GLY    19      56.100  26.621  38.573  1.00  3.57
ATOM    183  N   ARG    20      53.220  26.696  36.375  1.00  3.18
ATOM    184  CA  ARG    20      52.780  27.319  35.173  1.00  3.18
ATOM    185  C   ARG    20      51.350  26.958  35.002  1.00  3.18
ATOM    186  O   ARG    20      50.936  25.843  35.316  1.00  3.18
ATOM    187  H   ARG    20      53.289  25.800  36.418  1.00  3.18
ATOM    188  CB  ARG    20      53.640  26.869  33.990  1.00  3.18
ATOM    189  CD  ARG    20      55.876  26.865  32.851  1.00  3.18
ATOM    190  HE  ARG    20      57.829  26.731  33.286  1.00  3.18
ATOM    191  NE  ARG    20      57.276  27.278  32.919  1.00  3.18
ATOM    192  CG  ARG    20      55.084  27.338  34.059  1.00  3.18
ATOM    193  CZ  ARG    20      57.737  28.434  32.452  1.00  3.18
ATOM    194 1HH1 ARG    20      59.565  28.165  32.928  1.00  3.18
ATOM    195 2HH1 ARG    20      59.325  29.472  32.255  1.00  3.18
ATOM    196  NH1 ARG    20      59.027  28.725  32.557  1.00  3.18
ATOM    197 1HH2 ARG    20      56.071  29.108  31.812  1.00  3.18
ATOM    198 2HH2 ARG    20      57.206  30.045  31.579  1.00  3.18
ATOM    199  NH2 ARG    20      56.908  29.297  31.881  1.00  3.18
ATOM    200  N   GLU    21      50.549  27.913  34.503  1.00  2.91
ATOM    201  CA  GLU    21      49.168  27.621  34.317  1.00  2.91
ATOM    202  C   GLU    21      49.006  27.275  32.875  1.00  2.91
ATOM    203  O   GLU    21      49.399  28.045  32.003  1.00  2.91
ATOM    204  H   GLU    21      50.870  28.726  34.287  1.00  2.91
ATOM    205  CB  GLU    21      48.307  28.814  34.738  1.00  2.91
ATOM    206  CD  GLU    21      47.506  30.318  36.602  1.00  2.91
ATOM    207  CG  GLU    21      48.375  29.135  36.222  1.00  2.91
ATOM    208  OE1 GLU    21      47.072  31.053  35.690  1.00  2.91
ATOM    209  OE2 GLU    21      47.260  30.510  37.811  1.00  2.91
ATOM    210  N   LEU    22      48.463  26.078  32.575  1.00  2.32
ATOM    211  CA  LEU    22      48.346  25.722  31.194  1.00  2.32
ATOM    212  C   LEU    22      47.106  24.914  31.004  1.00  2.32
ATOM    213  O   LEU    22      46.960  23.848  31.585  1.00  2.32
ATOM    214  H   LEU    22      48.178  25.509  33.212  1.00  2.32
ATOM    215  CB  LEU    22      49.585  24.952  30.732  1.00  2.32
ATOM    216  CG  LEU    22      50.916  25.703  30.805  1.00  2.32
ATOM    217  CD1 LEU    22      52.075  24.775  30.477  1.00  2.32
ATOM    218  CD2 LEU    22      50.911  26.897  29.864  1.00  2.32
ATOM    219  N   SER    23      46.252  25.368  30.078  1.00  1.99
ATOM    220  CA  SER    23      44.923  24.903  29.798  1.00  1.99
ATOM    221  C   SER    23      44.773  23.415  29.828  1.00  1.99
ATOM    222  O   SER    23      45.709  22.621  29.828  1.00  1.99
ATOM    223  H   SER    23      46.601  26.046  29.601  1.00  1.99
ATOM    224  CB  SER    23      44.456  25.407  28.431  1.00  1.99
ATOM    225  HG  SER    23      44.938  25.103  26.655  1.00  1.99
ATOM    226  OG  SER    23      45.208  24.816  27.385  1.00  1.99
ATOM    227  N   PRO    24      43.534  23.028  29.885  1.00  1.80
ATOM    228  CA  PRO    24      43.234  21.642  30.048  1.00  1.80
ATOM    229  C   PRO    24      43.853  20.789  28.992  1.00  1.80
ATOM    230  O   PRO    24      44.393  19.728  29.306  1.00  1.80
ATOM    231  CB  PRO    24      41.707  21.582  29.969  1.00  1.80
ATOM    232  CD  PRO    24      42.341  23.871  29.677  1.00  1.80
ATOM    233  CG  PRO    24      41.319  22.845  29.277  1.00  1.80
ATOM    234  N   GLU    25      43.831  21.227  27.732  1.00  1.73
ATOM    235  CA  GLU    25      44.427  20.350  26.784  1.00  1.73
ATOM    236  C   GLU    25      45.900  20.271  26.965  1.00  1.73
ATOM    237  O   GLU    25      46.503  19.222  26.728  1.00  1.73
ATOM    238  H   GLU    25      43.477  22.009  27.461  1.00  1.73
ATOM    239  CB  GLU    25      44.102  20.801  25.359  1.00  1.73
ATOM    240  CD  GLU    25      45.995  19.956  23.915  1.00  1.73
ATOM    241  CG  GLU    25      44.531  19.816  24.283  1.00  1.73
ATOM    242  OE1 GLU    25      46.543  21.067  24.073  1.00  1.73
ATOM    243  OE2 GLU    25      46.593  18.955  23.468  1.00  1.73
ATOM    244  N   GLU    26      46.518  21.407  27.336  1.00  2.04
ATOM    245  CA  GLU    26      47.938  21.414  27.438  1.00  2.04
ATOM    246  C   GLU    26      48.346  20.503  28.550  1.00  2.04
ATOM    247  O   GLU    26      49.369  19.832  28.459  1.00  2.04
ATOM    248  H   GLU    26      46.050  22.154  27.518  1.00  2.04
ATOM    249  CB  GLU    26      48.452  22.837  27.668  1.00  2.04
ATOM    250  CD  GLU    26      50.635  22.581  26.424  1.00  2.04
ATOM    251  CG  GLU    26      49.966  22.947  27.734  1.00  2.04
ATOM    252  OE1 GLU    26      49.950  22.611  25.379  1.00  2.04
ATOM    253  OE2 GLU    26      51.843  22.266  26.441  1.00  2.04
ATOM    254  N   ALA    27      47.561  20.476  29.643  1.00  2.07
ATOM    255  CA  ALA    27      47.817  19.640  30.784  1.00  2.07
ATOM    256  C   ALA    27      47.734  18.196  30.365  1.00  2.07
ATOM    257  O   ALA    27      48.498  17.375  30.870  1.00  2.07
ATOM    258  H   ALA    27      46.844  21.019  29.635  1.00  2.07
ATOM    259  CB  ALA    27      46.829  19.947  31.899  1.00  2.07
ATOM    260  N   HIS    28      46.790  17.833  29.460  1.00  2.13
ATOM    261  CA  HIS    28      46.700  16.442  29.054  1.00  2.13
ATOM    262  C   HIS    28      47.956  16.067  28.396  1.00  2.13
ATOM    263  O   HIS    28      48.494  14.989  28.640  1.00  2.13
ATOM    264  H   HIS    28      46.224  18.441  29.112  1.00  2.13
ATOM    265  CB  HIS    28      45.499  16.230  28.130  1.00  2.13
ATOM    266  CG  HIS    28      45.334  14.816  27.668  1.00  2.13
ATOM    267  ND1 HIS    28      44.882  13.810  28.494  1.00  2.13
ATOM    268  CE1 HIS    28      44.841  12.659  27.800  1.00  2.13
ATOM    269  CD2 HIS    28      45.547  14.101  26.417  1.00  2.13
ATOM    270  HE2 HIS    28      45.290  12.170  25.897  1.00  2.13
ATOM    271  NE2 HIS    28      45.238  12.826  26.554  1.00  2.13
ATOM    272  N   ARG    29      48.407  16.955  27.494  1.00  2.43
ATOM    273  CA  ARG    29      49.524  16.606  26.683  1.00  2.43
ATOM    274  C   ARG    29      50.723  16.376  27.565  1.00  2.43
ATOM    275  O   ARG    29      51.454  15.402  27.386  1.00  2.43
ATOM    276  H   ARG    29      48.015  17.759  27.398  1.00  2.43
ATOM    277  CB  ARG    29      49.800  17.702  25.652  1.00  2.43
ATOM    278  CD  ARG    29      51.189  18.530  23.732  1.00  2.43
ATOM    279  HE  ARG    29      51.015  20.355  24.545  1.00  2.43
ATOM    280  NE  ARG    29      51.613  19.750  24.414  1.00  2.43
ATOM    281  CG  ARG    29      50.948  17.388  24.705  1.00  2.43
ATOM    282  CZ  ARG    29      52.852  19.976  24.839  1.00  2.43
ATOM    283 1HH1 ARG    29      52.535  21.708  25.572  1.00  2.43
ATOM    284 2HH1 ARG    29      53.948  21.261  25.725  1.00  2.43
ATOM    285  NH1 ARG    29      53.146  21.115  25.450  1.00  2.43
ATOM    286 1HH2 ARG    29      53.603  18.323  24.256  1.00  2.43
ATOM    287 2HH2 ARG    29      54.596  19.208  24.927  1.00  2.43
ATOM    288  NH2 ARG    29      53.794  19.062  24.652  1.00  2.43
ATOM    289  N   ALA    30      50.936  17.254  28.566  1.00  2.70
ATOM    290  CA  ALA    30      52.067  17.155  29.457  1.00  2.70
ATOM    291  C   ALA    30      51.986  15.878  30.240  1.00  2.70
ATOM    292  O   ALA    30      53.008  15.256  30.554  1.00  2.70
ATOM    293  H   ALA    30      50.340  17.921  28.668  1.00  2.70
ATOM    294  CB  ALA    30      52.117  18.358  30.387  1.00  2.70
ATOM    295  N   GLY    31      50.748  15.474  30.595  1.00  2.80
ATOM    296  CA  GLY    31      50.557  14.290  31.380  1.00  2.80
ATOM    297  C   GLY    31      50.108  14.695  32.747  1.00  2.80
ATOM    298  O   GLY    31      50.077  13.877  33.665  1.00  2.80
ATOM    299  H   GLY    31      50.037  15.959  30.332  1.00  2.80
ATOM    300  N   LEU    32      49.795  15.991  32.940  1.00  2.65
ATOM    301  CA  LEU    32      49.350  16.395  34.238  1.00  2.65
ATOM    302  C   LEU    32      48.021  15.795  34.615  1.00  2.65
ATOM    303  O   LEU    32      47.953  15.102  35.627  1.00  2.65
ATOM    304  H   LEU    32      49.860  16.597  32.278  1.00  2.65
ATOM    305  CB  LEU    32      49.253  17.920  34.321  1.00  2.65
ATOM    306  CG  LEU    32      48.855  18.501  35.679  1.00  2.65
ATOM    307  CD1 LEU    32      47.374  18.283  35.945  1.00  2.65
ATOM    308  CD2 LEU    32      49.689  17.885  36.792  1.00  2.65
ATOM    309  N   ILE    33      46.911  15.963  33.854  1.00  2.62
ATOM    310  CA  ILE    33      45.813  15.350  34.562  1.00  2.62
ATOM    311  C   ILE    33      44.861  14.524  33.738  1.00  2.62
ATOM    312  O   ILE    33      43.699  14.902  33.619  1.00  2.62
ATOM    313  H   ILE    33      46.769  16.357  33.058  1.00  2.62
ATOM    314  CB  ILE    33      44.964  16.399  35.305  1.00  2.62
ATOM    315  CD1 ILE    33      43.229  16.629  37.157  1.00  2.62
ATOM    316  CG1 ILE    33      43.890  15.713  36.151  1.00  2.62
ATOM    317  CG2 ILE    33      44.364  17.392  34.321  1.00  2.62
ATOM    318  N   ASP    34      45.319  13.362  33.228  1.00  2.83
ATOM    319  CA  ASP    34      44.639  12.323  32.472  1.00  2.83
ATOM    320  C   ASP    34      43.511  12.710  31.546  1.00  2.83
ATOM    321  O   ASP    34      42.702  13.604  31.758  1.00  2.83
ATOM    322  H   ASP    34      46.194  13.278  33.423  1.00  2.83
ATOM    323  CB  ASP    34      44.056  11.268  33.415  1.00  2.83
ATOM    324  CG  ASP    34      45.128  10.437  34.093  1.00  2.83
ATOM    325  OD1 ASP    34      46.294  10.495  33.649  1.00  2.83
ATOM    326  OD2 ASP    34      44.801   9.727  35.067  1.00  2.83
ATOM    327  N   TRP    35      43.340  11.887  30.502  1.00  2.63
ATOM    328  CA  TRP    35      42.375  12.153  29.476  1.00  2.63
ATOM    329  C   TRP    35      40.987  12.259  30.039  1.00  2.63
ATOM    330  O   TRP    35      40.259  13.170  29.657  1.00  2.63
ATOM    331  H   TRP    35      43.853  11.149  30.457  1.00  2.63
ATOM    332  CB  TRP    35      42.419  11.063  28.404  1.00  2.63
ATOM    333 1HB  TRP    35      41.918  10.210  28.709  1.00  2.63
ATOM    334 2HB  TRP    35      43.223  11.069  27.809  1.00  2.63
ATOM    335  CG  TRP    35      41.436  11.274  27.293  1.00  2.63
ATOM    336  CD1 TRP    35      41.630  12.002  26.155  1.00  2.63
ATOM    337  HE1 TRP    35      40.408  12.396  24.543  1.00  2.63
ATOM    338  NE1 TRP    35      40.503  11.967  25.370  1.00  2.63
ATOM    339  CD2 TRP    35      40.104  10.752  27.214  1.00  2.63
ATOM    340  CE2 TRP    35      39.552  11.204  26.002  1.00  2.63
ATOM    341  CH2 TRP    35      37.517  10.088  26.441  1.00  2.63
ATOM    342  CZ2 TRP    35      38.256  10.877  25.604  1.00  2.63
ATOM    343  CE3 TRP    35      39.326   9.946  28.050  1.00  2.63
ATOM    344  CZ3 TRP    35      38.042   9.625  27.652  1.00  2.63
ATOM    345  N   ASN    36      40.554  11.352  30.935  1.00  3.01
ATOM    346  CA  ASN    36      39.210  11.441  31.458  1.00  3.01
ATOM    347  C   ASN    36      39.052  12.685  32.272  1.00  3.01
ATOM    348  O   ASN    36      38.013  13.348  32.218  1.00  3.01
ATOM    349  H   ASN    36      41.100  10.691  31.208  1.00  3.01
ATOM    350  CB  ASN    36      38.872  10.197  32.283  1.00  3.01
ATOM    351  CG  ASN    36      38.646   8.971  31.421  1.00  3.01
ATOM    352  OD1 ASN    36      38.365   9.082  30.227  1.00  3.01
ATOM    353 1HD2 ASN    36      38.644   7.034  31.559  1.00  3.01
ATOM    354 2HD2 ASN    36      38.975   7.757  32.900  1.00  3.01
ATOM    355  ND2 ASN    36      38.768   7.794  32.025  1.00  3.01
ATOM    356  N   MET    37      40.081  13.017  33.073  1.00  2.75
ATOM    357  CA  MET    37      39.974  14.161  33.917  1.00  2.75
ATOM    358  C   MET    37      39.877  15.382  33.082  1.00  2.75
ATOM    359  O   MET    37      39.142  16.299  33.425  1.00  2.75
ATOM    360  H   MET    37      40.833  12.523  33.078  1.00  2.75
ATOM    361  CB  MET    37      41.171  14.240  34.867  1.00  2.75
ATOM    362  SD  MET    37      39.746  13.154  36.980  1.00  2.75
ATOM    363  CE  MET    37      39.984  14.693  37.864  1.00  2.75
ATOM    364  CG  MET    37      41.203  13.142  35.918  1.00  2.75
ATOM    365  N   PHE    38      40.634  15.436  31.975  1.00  2.14
ATOM    366  CA  PHE    38      40.631  16.584  31.121  1.00  2.14
ATOM    367  C   PHE    38      39.284  16.758  30.515  1.00  2.14
ATOM    368  O   PHE    38      38.840  17.890  30.361  1.00  2.14
ATOM    369  H   PHE    38      41.152  14.728  31.775  1.00  2.14
ATOM    370  CB  PHE    38      41.701  16.447  30.036  1.00  2.14
ATOM    371  CG  PHE    38      41.772  17.623  29.103  1.00  2.14
ATOM    372  CZ  PHE    38      41.903  19.793  27.372  1.00  2.14
ATOM    373  CD1 PHE    38      41.940  18.905  29.595  1.00  2.14
ATOM    374  CE1 PHE    38      42.005  19.987  28.737  1.00  2.14
ATOM    375  CD2 PHE    38      41.671  17.446  27.735  1.00  2.14
ATOM    376  CE2 PHE    38      41.736  18.527  26.877  1.00  2.14
ATOM    377  N   VAL    39      38.621  15.662  30.095  1.00  2.36
ATOM    378  CA  VAL    39      37.331  15.832  29.478  1.00  2.36
ATOM    379  C   VAL    39      36.371  16.401  30.474  1.00  2.36
ATOM    380  O   VAL    39      35.542  17.238  30.123  1.00  2.36
ATOM    381  H   VAL    39      38.968  14.837  30.193  1.00  2.36
ATOM    382  CB  VAL    39      36.798  14.504  28.908  1.00  2.36
ATOM    383  CG1 VAL    39      35.355  14.660  28.454  1.00  2.36
ATOM    384  CG2 VAL    39      37.674  14.028  27.759  1.00  2.36
ATOM    385  N   LYS    40      36.438  15.948  31.742  1.00  2.74
ATOM    386  CA  LYS    40      35.512  16.442  32.730  1.00  2.74
ATOM    387  C   LYS    40      35.715  17.917  32.942  1.00  2.74
ATOM    388  O   LYS    40      34.741  18.658  33.076  1.00  2.74
ATOM    389  H   LYS    40      37.059  15.339  31.972  1.00  2.74
ATOM    390  CB  LYS    40      35.678  15.682  34.048  1.00  2.74
ATOM    391  CD  LYS    40      35.405  13.543  35.332  1.00  2.74
ATOM    392  CE  LYS    40      34.933  12.100  35.280  1.00  2.74
ATOM    393  CG  LYS    40      35.193  14.243  33.999  1.00  2.74
ATOM    394 1HZ  LYS    40      34.887  10.549  36.500  1.00  2.74
ATOM    395 2HZ  LYS    40      34.735  11.802  37.220  1.00  2.74
ATOM    396 3HZ  LYS    40      36.046  11.391  36.747  1.00  2.74
ATOM    397  NZ  LYS    40      35.175  11.389  36.566  1.00  2.74
ATOM    398  N   LEU    41      36.986  18.379  33.001  1.00  2.36
ATOM    399  CA  LEU    41      37.249  19.777  33.228  1.00  2.36
ATOM    400  C   LEU    41      36.724  20.594  32.091  1.00  2.36
ATOM    401  O   LEU    41      36.187  21.676  32.317  1.00  2.36
ATOM    402  H   LEU    41      37.670  17.804  32.897  1.00  2.36
ATOM    403  CB  LEU    41      38.749  20.017  33.414  1.00  2.36
ATOM    404  CG  LEU    41      39.370  19.464  34.698  1.00  2.36
ATOM    405  CD1 LEU    41      40.883  19.610  34.670  1.00  2.36
ATOM    406  CD2 LEU    41      38.793  20.164  35.919  1.00  2.36
ATOM    407  N   ARG    42      36.878  20.122  30.838  1.00  2.21
ATOM    408  CA  ARG    42      36.387  20.894  29.724  1.00  2.21
ATOM    409  C   ARG    42      34.894  21.014  29.780  1.00  2.21
ATOM    410  O   ARG    42      34.350  22.049  29.402  1.00  2.21
ATOM    411  H   ARG    42      37.284  19.332  30.694  1.00  2.21
ATOM    412  CB  ARG    42      36.820  20.260  28.401  1.00  2.21
ATOM    413  CD  ARG    42      37.028  20.461  25.907  1.00  2.21
ATOM    414  HE  ARG    42      35.680  19.066  25.400  1.00  2.21
ATOM    415  NE  ARG    42      36.501  19.123  25.653  1.00  2.21
ATOM    416  CG  ARG    42      36.445  21.072  27.171  1.00  2.21
ATOM    417  CZ  ARG    42      37.205  18.004  25.789  1.00  2.21
ATOM    418 1HH1 ARG    42      35.821  16.794  25.283  1.00  2.21
ATOM    419 2HH1 ARG    42      37.098  16.107  25.624  1.00  2.21
ATOM    420  NH1 ARG    42      36.642  16.831  25.536  1.00  2.21
ATOM    421 1HH2 ARG    42      38.837  18.822  26.343  1.00  2.21
ATOM    422 2HH2 ARG    42      38.928  17.337  26.266  1.00  2.21
ATOM    423  NH2 ARG    42      38.472  18.061  26.178  1.00  2.21
ATOM    424  N   SER    43      34.180  19.953  30.204  1.00  2.56
ATOM    425  CA  SER    43      32.735  20.024  30.255  1.00  2.56
ATOM    426  C   SER    43      32.315  21.032  31.287  1.00  2.56
ATOM    427  O   SER    43      31.301  21.711  31.123  1.00  2.56
ATOM    428  H   SER    43      34.603  19.199  30.456  1.00  2.56
ATOM    429  CB  SER    43      32.141  18.648  30.564  1.00  2.56
ATOM    430  HG  SER    43      33.338  18.162  31.909  1.00  2.56
ATOM    431  OG  SER    43      32.511  18.212  31.861  1.00  2.56
ATOM    432  N   GLN    44      33.063  21.121  32.407  1.00  2.68
ATOM    433  CA  GLN    44      32.701  22.069  33.433  1.00  2.68
ATOM    434  C   GLN    44      32.866  23.448  32.894  1.00  2.68
ATOM    435  O   GLN    44      32.040  24.321  33.163  1.00  2.68
ATOM    436  H   GLN    44      33.784  20.593  32.516  1.00  2.68
ATOM    437  CB  GLN    44      33.555  21.856  34.685  1.00  2.68
ATOM    438  CD  GLN    44      34.175  20.347  36.613  1.00  2.68
ATOM    439  CG  GLN    44      33.258  20.562  35.426  1.00  2.68
ATOM    440  OE1 GLN    44      35.296  20.856  36.644  1.00  2.68
ATOM    441 1HE2 GLN    44      34.206  19.431  38.324  1.00  2.68
ATOM    442 2HE2 GLN    44      32.876  19.238  37.534  1.00  2.68
ATOM    443  NE2 GLN    44      33.701  19.591  37.596  1.00  2.68
ATOM    444  N   GLU    45      33.956  23.675  32.124  1.00  2.47
ATOM    445  CA  GLU    45      34.217  24.988  31.599  1.00  2.47
ATOM    446  C   GLU    45      33.074  25.329  30.749  1.00  2.47
ATOM    447  O   GLU    45      32.457  26.337  31.035  1.00  2.47
ATOM    448  H   GLU    45      34.519  22.997  31.941  1.00  2.47
ATOM    449  CB  GLU    45      35.543  25.006  30.835  1.00  2.47
ATOM    450  CD  GLU    45      38.058  24.801  30.924  1.00  2.47
ATOM    451  CG  GLU    45      36.771  24.876  31.721  1.00  2.47
ATOM    452  OE1 GLU    45      38.249  25.643  30.021  1.00  2.47
ATOM    453  OE2 GLU    45      38.877  23.899  31.202  1.00  2.47
ATOM    454  N   CYS    46      32.653  24.438  29.822  1.00  2.77
ATOM    455  CA  CYS    46      31.667  24.846  28.852  1.00  2.77
ATOM    456  C   CYS    46      30.450  25.278  29.562  1.00  2.77
ATOM    457  O   CYS    46      29.854  26.314  29.253  1.00  2.77
ATOM    458  H   CYS    46      32.980  23.600  29.806  1.00  2.77
ATOM    459  CB  CYS    46      31.367  23.703  27.880  1.00  2.77
ATOM    460  SG  CYS    46      30.239  24.142  26.537  1.00  2.77
ATOM    461  N   ASP    47      30.068  24.520  30.587  1.00  3.45
ATOM    462  CA  ASP    47      29.021  25.125  31.311  1.00  3.45
ATOM    463  C   ASP    47      29.742  26.066  32.243  1.00  3.45
ATOM    464  O   ASP    47      29.946  25.724  33.406  1.00  3.45
ATOM    465  H   ASP    47      30.389  23.719  30.844  1.00  3.45
ATOM    466  CB  ASP    47      28.178  24.064  32.021  1.00  3.45
ATOM    467  CG  ASP    47      26.943  24.646  32.680  1.00  3.45
ATOM    468  OD1 ASP    47      26.828  25.889  32.733  1.00  3.45
ATOM    469  OD2 ASP    47      26.090  23.860  33.143  1.00  3.45
ATOM    470  N   TRP    48      30.188  27.261  31.761  1.00  4.07
ATOM    471  CA  TRP    48      30.918  28.118  32.672  1.00  4.07
ATOM    472  C   TRP    48      29.979  28.444  33.719  1.00  4.07
ATOM    473  O   TRP    48      30.078  28.072  34.878  1.00  4.07
ATOM    474  H   TRP    48      30.044  27.525  30.913  1.00  4.07
ATOM    475  CB  TRP    48      31.453  29.349  31.937  1.00  4.07
ATOM    476 1HB  TRP    48      32.050  29.928  32.553  1.00  4.07
ATOM    477 2HB  TRP    48      30.871  29.707  31.207  1.00  4.07
ATOM    478  CG  TRP    48      32.617  29.054  31.042  1.00  4.07
ATOM    479  CD1 TRP    48      33.386  27.926  31.042  1.00  4.07
ATOM    480  HE1 TRP    48      35.003  27.359  29.898  1.00  4.07
ATOM    481  NE1 TRP    48      34.361  28.017  30.078  1.00  4.07
ATOM    482  CD2 TRP    48      33.145  29.901  30.014  1.00  4.07
ATOM    483  CE2 TRP    48      34.232  29.222  29.434  1.00  4.07
ATOM    484  CH2 TRP    48      34.628  31.005  27.937  1.00  4.07
ATOM    485  CZ2 TRP    48      34.982  29.766  28.392  1.00  4.07
ATOM    486  CE3 TRP    48      32.805  31.167  29.528  1.00  4.07
ATOM    487  CZ3 TRP    48      33.551  31.702  28.495  1.00  4.07
ATOM    488  N   GLU    49      28.955  29.119  33.265  1.00  5.11
ATOM    489  CA  GLU    49      27.948  29.474  34.163  1.00  5.11
ATOM    490  C   GLU    49      26.816  28.865  33.498  1.00  5.11
ATOM    491  O   GLU    49      26.930  28.435  32.357  1.00  5.11
ATOM    492  H   GLU    49      28.889  29.355  32.399  1.00  5.11
ATOM    493  CB  GLU    49      27.892  30.994  34.332  1.00  5.11
ATOM    494  CD  GLU    49      27.190  31.033  36.758  1.00  5.11
ATOM    495  CG  GLU    49      26.861  31.468  35.343  1.00  5.11
ATOM    496  OE1 GLU    49      28.286  30.473  36.968  1.00  5.11
ATOM    497  OE2 GLU    49      26.351  31.252  37.657  1.00  5.11
ATOM    498  N   GLU    50      25.702  28.889  34.202  1.00  4.42
ATOM    499  CA  GLU    50      24.476  28.315  33.856  1.00  4.42
ATOM    500  C   GLU    50      24.208  28.372  32.392  1.00  4.42
ATOM    501  O   GLU    50      24.528  29.324  31.679  1.00  4.42
ATOM    502  H   GLU    50      25.787  29.333  34.980  1.00  4.42
ATOM    503  CB  GLU    50      23.332  29.002  34.605  1.00  4.42
ATOM    504  CD  GLU    50      20.866  29.061  35.147  1.00  4.42
ATOM    505  CG  GLU    50      21.967  28.384  34.354  1.00  4.42
ATOM    506  OE1 GLU    50      21.175  29.667  36.195  1.00  4.42
ATOM    507  OE2 GLU    50      19.694  28.986  34.721  1.00  4.42
ATOM    508  N   ILE    51      23.650  27.267  31.884  1.00  3.91
ATOM    509  CA  ILE    51      23.304  27.308  30.517  1.00  3.91
ATOM    510  C   ILE    51      21.854  27.577  30.522  1.00  3.91
ATOM    511  O   ILE    51      21.050  26.757  30.953  1.00  3.91
ATOM    512  H   ILE    51      23.492  26.523  32.366  1.00  3.91
ATOM    513  CB  ILE    51      23.687  26.001  29.798  1.00  3.91
ATOM    514  CD1 ILE    51      26.092  26.787  29.484  1.00  3.91
ATOM    515  CG1 ILE    51      25.174  25.699  29.997  1.00  3.91
ATOM    516  CG2 ILE    51      23.316  26.074  28.325  1.00  3.91
ATOM    517  N   SER    52      21.491  28.782  30.072  1.00  4.62
ATOM    518  CA  SER    52      20.119  29.127  30.028  1.00  4.62
ATOM    519  C   SER    52      19.766  28.834  28.621  1.00  4.62
ATOM    520  O   SER    52      20.298  29.469  27.707  1.00  4.62
ATOM    521  H   SER    52      22.113  29.372  29.798  1.00  4.62
ATOM    522  CB  SER    52      19.920  30.585  30.446  1.00  4.62
ATOM    523  HG  SER    52      18.087  30.495  30.779  1.00  4.62
ATOM    524  OG  SER    52      18.565  30.977  30.302  1.00  4.62
ATOM    525  N   VAL    53      18.856  27.864  28.405  1.00  4.92
ATOM    526  CA  VAL    53      18.642  27.551  27.033  1.00  4.92
ATOM    527  C   VAL    53      17.273  27.950  26.670  1.00  4.92
ATOM    528  O   VAL    53      16.301  27.733  27.393  1.00  4.92
ATOM    529  H   VAL    53      18.399  27.424  29.043  1.00  4.92
ATOM    530  CB  VAL    53      18.879  26.056  26.752  1.00  4.92
ATOM    531  CG1 VAL    53      18.589  25.736  25.293  1.00  4.92
ATOM    532  CG2 VAL    53      20.303  25.664  27.114  1.00  4.92
ATOM    533  N   LYS    54      17.177  28.625  25.527  1.00  5.77
ATOM    534  CA  LYS    54      15.875  28.989  25.124  1.00  5.77
ATOM    535  C   LYS    54      15.998  29.226  23.672  1.00  5.77
ATOM    536  O   LYS    54      16.794  30.076  23.271  1.00  5.77
ATOM    537  H   LYS    54      17.885  28.850  25.019  1.00  5.77
ATOM    538  CB  LYS    54      15.394  30.211  25.908  1.00  5.77
ATOM    539  CD  LYS    54      13.518  31.776  26.484  1.00  5.77
ATOM    540  CE  LYS    54      12.084  32.182  26.183  1.00  5.77
ATOM    541  CG  LYS    54      13.960  30.617  25.607  1.00  5.77
ATOM    542 1HZ  LYS    54      10.799  33.533  26.829  1.00  5.77
ATOM    543 2HZ  LYS    54      12.165  34.025  26.883  1.00  5.77
ATOM    544 3HZ  LYS    54      11.689  33.091  27.889  1.00  5.77
ATOM    545  NZ  LYS    54      11.640  33.322  27.031  1.00  5.77
ATOM    546  N   GLY    55      15.225  28.482  22.862  1.00  6.06
ATOM    547  CA  GLY    55      15.171  28.786  21.465  1.00  6.06
ATOM    548  C   GLY    55      16.514  28.857  20.865  1.00  6.06
ATOM    549  O   GLY    55      17.077  29.944  20.750  1.00  6.06
ATOM    550  H   GLY    55      14.744  27.797  23.192  1.00  6.06
ATOM    551  N   PRO    56      16.984  27.722  20.457  1.00  5.85
ATOM    552  CA  PRO    56      18.346  27.569  20.047  1.00  5.85
ATOM    553  C   PRO    56      19.015  28.676  19.334  1.00  5.85
ATOM    554  O   PRO    56      18.848  28.848  18.128  1.00  5.85
ATOM    555  CB  PRO    56      18.317  26.359  19.111  1.00  5.85
ATOM    556  CD  PRO    56      16.084  26.587  19.942  1.00  5.85
ATOM    557  CG  PRO    56      17.125  25.576  19.549  1.00  5.85
ATOM    558  N   ASN    57      19.791  29.429  20.127  1.00  5.70
ATOM    559  CA  ASN    57      20.664  30.437  19.651  1.00  5.70
ATOM    560  C   ASN    57      21.835  30.328  20.511  1.00  5.70
ATOM    561  O   ASN    57      22.095  31.235  21.293  1.00  5.70
ATOM    562  H   ASN    57      19.734  29.263  21.010  1.00  5.70
ATOM    563  CB  ASN    57      19.977  31.804  19.691  1.00  5.70
ATOM    564  CG  ASN    57      20.764  32.873  18.960  1.00  5.70
ATOM    565  OD1 ASN    57      21.577  32.571  18.086  1.00  5.70
ATOM    566 1HD2 ASN    57      20.966  34.803  18.914  1.00  5.70
ATOM    567 2HD2 ASN    57      19.923  34.308  19.961  1.00  5.70
ATOM    568  ND2 ASN    57      20.525  34.130  19.317  1.00  5.70
ATOM    569  N   GLY    58      22.438  29.134  20.497  1.00  4.78
ATOM    570  CA  GLY    58      23.713  28.871  21.069  1.00  4.78
ATOM    571  C   GLY    58      23.714  29.172  22.510  1.00  4.78
ATOM    572  O   GLY    58      23.528  28.321  23.377  1.00  4.78
ATOM    573  H   GLY    58      21.982  28.473  20.091  1.00  4.78
ATOM    574  N   GLU    59      24.042  30.453  22.775  1.00  4.01
ATOM    575  CA  GLU    59      24.245  31.075  24.041  1.00  4.01
ATOM    576  C   GLU    59      25.521  30.540  24.581  1.00  4.01
ATOM    577  O   GLU    59      26.118  31.121  25.482  1.00  4.01
ATOM    578  H   GLU    59      24.132  30.932  22.019  1.00  4.01
ATOM    579  CB  GLU    59      23.059  30.802  24.969  1.00  4.01
ATOM    580  CD  GLU    59      21.601  32.724  24.220  1.00  4.01
ATOM    581  CG  GLU    59      21.715  31.222  24.398  1.00  4.01
ATOM    582  OE1 GLU    59      22.433  33.455  24.799  1.00  4.01
ATOM    583  OE2 GLU    59      20.681  33.169  23.503  1.00  4.01
ATOM    584  N   SER    60      26.058  29.549  23.855  1.00  3.60
ATOM    585  CA  SER    60      27.102  28.707  24.266  1.00  3.60
ATOM    586  C   SER    60      28.244  29.525  24.658  1.00  3.60
ATOM    587  O   SER    60      28.894  30.213  23.871  1.00  3.60
ATOM    588  H   SER    60      25.691  29.446  23.040  1.00  3.60
ATOM    589  CB  SER    60      27.476  27.732  23.148  1.00  3.60
ATOM    590  HG  SER    60      28.399  26.498  24.198  1.00  3.60
ATOM    591  OG  SER    60      28.587  26.934  23.517  1.00  3.60
ATOM    592  N   SER    61      28.498  29.417  25.960  1.00  3.26
ATOM    593  CA  SER    61      29.607  30.068  26.513  1.00  3.26
ATOM    594  C   SER    61      30.659  29.060  26.327  1.00  3.26
ATOM    595  O   SER    61      30.455  27.878  26.591  1.00  3.26
ATOM    596  H   SER    61      27.957  28.925  26.485  1.00  3.26
ATOM    597  CB  SER    61      29.331  30.456  27.967  1.00  3.26
ATOM    598  HG  SER    61      27.596  31.096  27.723  1.00  3.26
ATOM    599  OG  SER    61      28.289  31.414  28.050  1.00  3.26
ATOM    600  N   VAL    62      31.828  29.515  25.882  1.00  2.64
ATOM    601  CA  VAL    62      32.718  28.551  25.355  1.00  2.64
ATOM    602  C   VAL    62      34.036  28.579  26.034  1.00  2.64
ATOM    603  O   VAL    62      34.255  29.346  26.972  1.00  2.64
ATOM    604  H   VAL    62      32.066  30.383  25.903  1.00  2.64
ATOM    605  CB  VAL    62      32.924  28.741  23.841  1.00  2.64
ATOM    606  CG1 VAL    62      31.604  28.586  23.100  1.00  2.64
ATOM    607  CG2 VAL    62      33.544  30.100  23.554  1.00  2.64
ATOM    608  N   ILE    63      34.917  27.635  25.645  1.00  2.22
ATOM    609  CA  ILE    63      36.070  27.305  26.415  1.00  2.22
ATOM    610  C   ILE    63      37.030  28.433  26.402  1.00  2.22
ATOM    611  O   ILE    63      37.266  29.120  25.414  1.00  2.22
ATOM    612  H   ILE    63      34.756  27.208  24.869  1.00  2.22
ATOM    613  CB  ILE    63      36.744  26.020  25.900  1.00  2.22
ATOM    614  CD1 ILE    63      35.308  24.533  27.392  1.00  2.22
ATOM    615  CG1 ILE    63      35.776  24.838  25.985  1.00  2.22
ATOM    616  CG2 ILE    63      38.033  25.752  26.661  1.00  2.22
ATOM    617  N   HIS    64      37.593  28.672  27.582  1.00  2.41
ATOM    618  CA  HIS    64      38.460  29.774  27.772  1.00  2.41
ATOM    619  C   HIS    64      39.871  29.496  27.385  1.00  2.41
ATOM    620  O   HIS    64      40.339  28.363  27.308  1.00  2.41
ATOM    621  H   HIS    64      37.414  28.117  28.268  1.00  2.41
ATOM    622  CB  HIS    64      38.432  30.232  29.231  1.00  2.41
ATOM    623  CG  HIS    64      37.119  30.810  29.658  1.00  2.41
ATOM    624  ND1 HIS    64      36.707  32.073  29.294  1.00  2.41
ATOM    625  CE1 HIS    64      35.494  32.309  29.825  1.00  2.41
ATOM    626  CD2 HIS    64      35.995  30.351  30.462  1.00  2.41
ATOM    627  HE2 HIS    64      34.251  31.221  30.981  1.00  2.41
ATOM    628  NE2 HIS    64      35.061  31.280  30.527  1.00  2.41
ATOM    629  N   ASP    65      40.579  30.580  27.047  1.00  2.51
ATOM    630  CA  ASP    65      41.985  30.463  26.876  1.00  2.51
ATOM    631  C   ASP    65      42.483  31.142  28.103  1.00  2.51
ATOM    632  O   ASP    65      42.370  32.356  28.221  1.00  2.51
ATOM    633  H   ASP    65      40.176  31.376  26.928  1.00  2.51
ATOM    634  CB  ASP    65      42.419  31.103  25.556  1.00  2.51
ATOM    635  CG  ASP    65      43.903  30.939  25.289  1.00  2.51
ATOM    636  OD1 ASP    65      44.685  30.946  26.262  1.00  2.51
ATOM    637  OD2 ASP    65      44.282  30.803  24.107  1.00  2.51
ATOM    638  N   ARG    66      43.061  30.395  29.056  1.00  2.70
ATOM    639  CA  ARG    66      43.339  30.995  30.328  1.00  2.70
ATOM    640  C   ARG    66      44.265  32.151  30.187  1.00  2.70
ATOM    641  O   ARG    66      44.100  33.158  30.875  1.00  2.70
ATOM    642  H   ARG    66      43.274  29.533  28.909  1.00  2.70
ATOM    643  CB  ARG    66      43.932  29.963  31.289  1.00  2.70
ATOM    644  CD  ARG    66      42.990  30.949  33.396  1.00  2.70
ATOM    645  HE  ARG    66      44.080  31.347  35.033  1.00  2.70
ATOM    646  NE  ARG    66      43.278  31.452  34.738  1.00  2.70
ATOM    647  CG  ARG    66      44.252  30.512  32.670  1.00  2.70
ATOM    648  CZ  ARG    66      42.385  32.053  35.517  1.00  2.70
ATOM    649 1HH1 ARG    66      43.542  32.364  37.001  1.00  2.70
ATOM    650 2HH1 ARG    66      42.159  32.867  37.227  1.00  2.70
ATOM    651  NH1 ARG    66      42.736  32.478  36.723  1.00  2.70
ATOM    652 1HH2 ARG    66      40.914  31.952  34.307  1.00  2.70
ATOM    653 2HH2 ARG    66      40.564  32.617  35.593  1.00  2.70
ATOM    654  NH2 ARG    66      41.142  32.228  35.089  1.00  2.70
ATOM    655  N   LYS    67      45.248  32.062  29.278  1.00  3.01
ATOM    656  CA  LYS    67      46.175  33.145  29.186  1.00  3.01
ATOM    657  C   LYS    67      45.451  34.422  28.863  1.00  3.01
ATOM    658  O   LYS    67      45.639  35.440  29.529  1.00  3.01
ATOM    659  H   LYS    67      45.334  31.349  28.736  1.00  3.01
ATOM    660  CB  LYS    67      47.241  32.849  28.129  1.00  3.01
ATOM    661  CD  LYS    67      49.336  33.566  26.947  1.00  3.01
ATOM    662  CE  LYS    67      50.359  34.676  26.768  1.00  3.01
ATOM    663  CG  LYS    67      48.283  33.945  27.975  1.00  3.01
ATOM    664 1HZ  LYS    67      51.977  34.988  25.683  1.00  3.01
ATOM    665 2HZ  LYS    67      51.009  34.167  24.976  1.00  3.01
ATOM    666 3HZ  LYS    67      51.826  33.584  26.027  1.00  3.01
ATOM    667  NZ  LYS    67      51.397  34.318  25.763  1.00  3.01
ATOM    668  N   SER    68      44.608  34.400  27.817  1.00  3.21
ATOM    669  CA  SER    68      43.927  35.588  27.379  1.00  3.21
ATOM    670  C   SER    68      42.671  35.901  28.145  1.00  3.21
ATOM    671  O   SER    68      42.344  37.068  28.344  1.00  3.21
ATOM    672  H   SER    68      44.474  33.620  27.388  1.00  3.21
ATOM    673  CB  SER    68      43.571  35.485  25.894  1.00  3.21
ATOM    674  HG  SER    68      42.930  33.734  25.918  1.00  3.21
ATOM    675  OG  SER    68      42.618  34.462  25.668  1.00  3.21
ATOM    676  N   GLY    69      41.923  34.882  28.601  1.00  3.05
ATOM    677  CA  GLY    69      40.647  35.146  29.205  1.00  3.05
ATOM    678  C   GLY    69      39.674  35.341  28.086  1.00  3.05
ATOM    679  O   GLY    69      38.666  36.034  28.227  1.00  3.05
ATOM    680  H   GLY    69      42.220  34.036  28.529  1.00  3.05
ATOM    681  N   LYS    70      39.963  34.733  26.921  1.00  2.82
ATOM    682  CA  LYS    70      39.082  34.910  25.810  1.00  2.82
ATOM    683  C   LYS    70      38.347  33.632  25.578  1.00  2.82
ATOM    684  O   LYS    70      38.896  32.537  25.685  1.00  2.82
ATOM    685  H   LYS    70      40.698  34.221  26.835  1.00  2.82
ATOM    686  CB  LYS    70      39.866  35.338  24.568  1.00  2.82
ATOM    687  CD  LYS    70      41.247  37.083  23.407  1.00  2.82
ATOM    688  CE  LYS    70      41.943  38.427  23.543  1.00  2.82
ATOM    689  CG  LYS    70      40.527  36.701  24.690  1.00  2.82
ATOM    690 1HZ  LYS    70      43.085  39.582  22.423  1.00  2.82
ATOM    691 2HZ  LYS    70      42.127  38.840  21.622  1.00  2.82
ATOM    692 3HZ  LYS    70      43.310  38.175  22.142  1.00  2.82
ATOM    693  NZ  LYS    70      42.691  38.793  22.309  1.00  2.82
ATOM    694  N   LYS    71      37.049  33.751  25.250  1.00  2.63
ATOM    695  CA  LYS    71      36.247  32.574  25.154  1.00  2.63
ATOM    696  C   LYS    71      36.132  32.154  23.737  1.00  2.63
ATOM    697  O   LYS    71      35.887  32.969  22.849  1.00  2.63
ATOM    698  H   LYS    71      36.684  34.558  25.092  1.00  2.63
ATOM    699  CB  LYS    71      34.863  32.818  25.760  1.00  2.63
ATOM    700  CD  LYS    71      32.696  34.081  25.702  1.00  2.63
ATOM    701  CE  LYS    71      31.866  35.116  24.960  1.00  2.63
ATOM    702  CG  LYS    71      34.048  33.879  25.039  1.00  2.63
ATOM    703 1HZ  LYS    71      30.090  35.953  25.154  1.00  2.63
ATOM    704 2HZ  LYS    71      30.675  35.634  26.445  1.00  2.63
ATOM    705 3HZ  LYS    71      30.090  34.581  25.632  1.00  2.63
ATOM    706  NZ  LYS    71      30.548  35.344  25.613  1.00  2.63
ATOM    707  N   PHE    72      36.298  30.842  23.482  1.00  2.64
ATOM    708  CA  PHE    72      36.220  30.473  22.110  1.00  2.64
ATOM    709  C   PHE    72      35.556  29.166  21.874  1.00  2.64
ATOM    710  O   PHE    72      35.900  28.160  22.491  1.00  2.64
ATOM    711  H   PHE    72      36.449  30.214  24.109  1.00  2.64
ATOM    712  CB  PHE    72      37.617  30.428  21.487  1.00  2.64
ATOM    713  CG  PHE    72      38.338  31.745  21.521  1.00  2.64
ATOM    714  CZ  PHE    72      39.669  34.185  21.579  1.00  2.64
ATOM    715  CD1 PHE    72      39.420  31.937  22.362  1.00  2.64
ATOM    716  CE1 PHE    72      40.084  33.149  22.393  1.00  2.64
ATOM    717  CD2 PHE    72      37.935  32.793  20.712  1.00  2.64
ATOM    718  CE2 PHE    72      38.598  34.004  20.743  1.00  2.64
ATOM    719  N   SER    73      34.681  29.167  20.848  1.00  2.98
ATOM    720  CA  SER    73      33.869  28.056  20.448  1.00  2.98
ATOM    721  C   SER    73      34.737  26.854  20.339  1.00  2.98
ATOM    722  O   SER    73      35.961  26.960  20.262  1.00  2.98
ATOM    723  H   SER    73      34.629  29.946  20.401  1.00  2.98
ATOM    724  CB  SER    73      33.161  28.358  19.126  1.00  2.98
ATOM    725  HG  SER    73      34.634  29.047  18.212  1.00  2.98
ATOM    726  OG  SER    73      34.089  28.441  18.058  1.00  2.98
ATOM    727  N   ILE    74      34.107  25.660  20.325  1.00  2.57
ATOM    728  CA  ILE    74      34.913  24.478  20.335  1.00  2.57
ATOM    729  C   ILE    74      35.740  24.486  19.098  1.00  2.57
ATOM    730  O   ILE    74      36.902  24.103  19.139  1.00  2.57
ATOM    731  H   ILE    74      33.210  25.593  20.310  1.00  2.57
ATOM    732  CB  ILE    74      34.049  23.207  20.436  1.00  2.57
ATOM    733  CD1 ILE    74      35.645  22.051  22.053  1.00  2.57
ATOM    734  CG1 ILE    74      34.927  21.987  20.723  1.00  2.57
ATOM    735  CG2 ILE    74      33.221  23.024  19.174  1.00  2.57
ATOM    736  N   GLU    75      35.168  24.905  17.958  1.00  2.88
ATOM    737  CA  GLU    75      35.910  24.911  16.735  1.00  2.88
ATOM    738  C   GLU    75      37.061  25.873  16.841  1.00  2.88
ATOM    739  O   GLU    75      38.160  25.596  16.353  1.00  2.88
ATOM    740  H   GLU    75      34.312  25.183  17.966  1.00  2.88
ATOM    741  CB  GLU    75      35.002  25.279  15.559  1.00  2.88
ATOM    742  CD  GLU    75      34.750  25.546  13.061  1.00  2.88
ATOM    743  CG  GLU    75      35.697  25.253  14.208  1.00  2.88
ATOM    744  OE1 GLU    75      33.553  25.788  13.325  1.00  2.88
ATOM    745  OE2 GLU    75      35.204  25.534  11.897  1.00  2.88
ATOM    746  N   GLU    76      36.830  27.036  17.486  1.00  2.82
ATOM    747  CA  GLU    76      37.846  28.045  17.569  1.00  2.82
ATOM    748  C   GLU    76      38.983  27.515  18.383  1.00  2.82
ATOM    749  O   GLU    76      40.144  27.779  18.084  1.00  2.82
ATOM    750  H   GLU    76      36.026  27.174  17.867  1.00  2.82
ATOM    751  CB  GLU    76      37.277  29.329  18.175  1.00  2.82
ATOM    752  CD  GLU    76      35.696  31.285  17.938  1.00  2.82
ATOM    753  CG  GLU    76      36.283  30.051  17.281  1.00  2.82
ATOM    754  OE1 GLU    76      34.928  31.131  18.911  1.00  2.82
ATOM    755  OE2 GLU    76      36.004  32.405  17.480  1.00  2.82
ATOM    756  N   ALA    77      38.662  26.770  19.456  1.00  2.17
ATOM    757  CA  ALA    77      39.621  26.218  20.373  1.00  2.17
ATOM    758  C   ALA    77      40.487  25.240  19.641  1.00  2.17
ATOM    759  O   ALA    77      41.686  25.163  19.885  1.00  2.17
ATOM    760  H   ALA    77      37.783  26.624  19.582  1.00  2.17
ATOM    761  CB  ALA    77      38.913  25.558  21.547  1.00  2.17
ATOM    762  N   LEU    78      39.894  24.436  18.741  1.00  2.22
ATOM    763  CA  LEU    78      40.630  23.433  18.014  1.00  2.22
ATOM    764  C   LEU    78      41.626  24.124  17.144  1.00  2.22
ATOM    765  O   LEU    78      42.774  23.696  17.032  1.00  2.22
ATOM    766  H   LEU    78      39.011  24.538  18.598  1.00  2.22
ATOM    767  CB  LEU    78      39.678  22.558  17.196  1.00  2.22
ATOM    768  CG  LEU    78      40.322  21.433  16.382  1.00  2.22
ATOM    769  CD1 LEU    78      41.058  20.463  17.293  1.00  2.22
ATOM    770  CD2 LEU    78      39.275  20.697  15.561  1.00  2.22
ATOM    771  N   GLN    79      41.193  25.226  16.500  1.00  2.82
ATOM    772  CA  GLN    79      42.055  25.911  15.579  1.00  2.82
ATOM    773  C   GLN    79      43.243  26.454  16.328  1.00  2.82
ATOM    774  O   GLN    79      44.379  26.357  15.861  1.00  2.82
ATOM    775  H   GLN    79      40.360  25.532  16.649  1.00  2.82
ATOM    776  CB  GLN    79      41.294  27.029  14.864  1.00  2.82
ATOM    777  CD  GLN    79      39.441  27.666  13.270  1.00  2.82
ATOM    778  CG  GLN    79      40.253  26.536  13.873  1.00  2.82
ATOM    779  OE1 GLN    79      39.242  28.705  13.900  1.00  2.82
ATOM    780 1HE2 GLN    79      38.480  28.104  11.641  1.00  2.82
ATOM    781 2HE2 GLN    79      39.137  26.691  11.619  1.00  2.82
ATOM    782  NE2 GLN    79      38.968  27.465  12.045  1.00  2.82
ATOM    783  N   SER    80      43.010  27.031  17.527  1.00  2.75
ATOM    784  CA  SER    80      44.070  27.626  18.306  1.00  2.75
ATOM    785  C   SER    80      45.006  26.547  18.770  1.00  2.75
ATOM    786  O   SER    80      46.202  26.783  18.976  1.00  2.75
ATOM    787  H   SER    80      42.165  27.038  17.837  1.00  2.75
ATOM    788  CB  SER    80      43.493  28.403  19.491  1.00  2.75
ATOM    789  HG  SER    80      42.239  27.131  20.029  1.00  2.75
ATOM    790  OG  SER    80      42.858  27.532  20.411  1.00  2.75
ATOM    791  N   GLY    81      44.483  25.312  18.908  1.00  2.48
ATOM    792  CA  GLY    81      45.299  24.241  19.401  1.00  2.48
ATOM    793  C   GLY    81      44.950  24.007  20.836  1.00  2.48
ATOM    794  O   GLY    81      45.652  23.297  21.555  1.00  2.48
ATOM    795  H   GLY    81      43.623  25.159  18.691  1.00  2.48
ATOM    796  N   ARG    82      43.868  24.649  21.303  1.00  2.00
ATOM    797  CA  ARG    82      43.413  24.468  22.649  1.00  2.00
ATOM    798  C   ARG    82      42.857  23.088  22.839  1.00  2.00
ATOM    799  O   ARG    82      42.988  22.562  23.930  1.00  2.00
ATOM    800  H   ARG    82      43.426  25.204  20.749  1.00  2.00
ATOM    801  CB  ARG    82      42.359  25.519  23.004  1.00  2.00
ATOM    802  CD  ARG    82      40.929  26.604  24.758  1.00  2.00
ATOM    803  HE  ARG    82      42.074  28.218  25.082  1.00  2.00
ATOM    804  NE  ARG    82      41.491  27.931  24.518  1.00  2.00
ATOM    805  CG  ARG    82      41.931  25.500  24.462  1.00  2.00
ATOM    806  CZ  ARG    82      41.157  28.710  23.494  1.00  2.00
ATOM    807 1HH1 ARG    82      42.302  30.172  23.930  1.00  2.00
ATOM    808 2HH1 ARG    82      41.504  30.406  22.694  1.00  2.00
ATOM    809  NH1 ARG    82      41.720  29.902  23.356  1.00  2.00
ATOM    810 1HH2 ARG    82      39.895  27.520  22.699  1.00  2.00
ATOM    811 2HH2 ARG    82      40.045  28.797  21.947  1.00  2.00
ATOM    812  NH2 ARG    82      40.261  28.294  22.610  1.00  2.00
ATOM    813  N   LEU    83      42.155  22.460  21.868  1.00  1.78
ATOM    814  CA  LEU    83      41.701  21.114  22.169  1.00  1.78
ATOM    815  C   LEU    83      41.557  20.263  20.918  1.00  1.78
ATOM    816  O   LEU    83      40.604  20.394  20.161  1.00  1.78
ATOM    817  H   LEU    83      41.965  22.831  21.070  1.00  1.78
ATOM    818  CB  LEU    83      40.366  21.153  22.916  1.00  1.78
ATOM    819  CG  LEU    83      40.366  21.871  24.267  1.00  1.78
ATOM    820  CD1 LEU    83      38.957  21.955  24.832  1.00  1.78
ATOM    821  CD2 LEU    83      41.289  21.167  25.250  1.00  1.78
ATOM    822  N   THR    84      42.446  19.263  20.765  1.00  2.13
ATOM    823  CA  THR    84      42.651  18.355  19.672  1.00  2.13
ATOM    824  C   THR    84      41.377  17.830  19.089  1.00  2.13
ATOM    825  O   THR    84      40.292  17.945  19.650  1.00  2.13
ATOM    826  H   THR    84      42.964  19.208  21.499  1.00  2.13
ATOM    827  CB  THR    84      43.517  17.152  20.092  1.00  2.13
ATOM    828  HG1 THR    84      43.314  15.765  21.343  1.00  2.13
ATOM    829  OG1 THR    84      42.845  16.412  21.119  1.00  2.13
ATOM    830  CG2 THR    84      44.858  17.624  20.631  1.00  2.13
ATOM    831  N   PRO    85      41.543  17.243  17.924  1.00  2.44
ATOM    832  CA  PRO    85      40.429  16.694  17.208  1.00  2.44
ATOM    833  C   PRO    85      39.557  15.674  17.928  1.00  2.44
ATOM    834  O   PRO    85      38.333  15.797  17.859  1.00  2.44
ATOM    835  CB  PRO    85      41.067  16.018  15.993  1.00  2.44
ATOM    836  CD  PRO    85      42.871  17.134  17.100  1.00  2.44
ATOM    837  CG  PRO    85      42.316  16.795  15.745  1.00  2.44
ATOM    838  N   ALA    86      40.121  14.667  18.628  1.00  2.68
ATOM    839  CA  ALA    86      39.307  13.696  19.338  1.00  2.68
ATOM    840  C   ALA    86      38.595  14.372  20.453  1.00  2.68
ATOM    841  O   ALA    86      37.421  14.104  20.750  1.00  2.68
ATOM    842  H   ALA    86      41.019  14.604  18.650  1.00  2.68
ATOM    843  CB  ALA    86      40.171  12.555  19.853  1.00  2.68
ATOM    844  N   HIS    87      39.349  15.273  21.106  1.00  2.42
ATOM    845  CA  HIS    87      38.836  15.888  22.269  1.00  2.42
ATOM    846  C   HIS    87      37.687  16.701  21.865  1.00  2.42
ATOM    847  O   HIS    87      36.705  16.718  22.567  1.00  2.42
ATOM    848  H   HIS    87      40.172  15.486  20.810  1.00  2.42
ATOM    849  CB  HIS    87      39.918  16.724  22.955  1.00  2.42
ATOM    850  CG  HIS    87      41.004  15.908  23.584  1.00  2.42
ATOM    851  ND1 HIS    87      42.116  16.474  24.170  1.00  2.42
ATOM    852  CE1 HIS    87      42.907  15.495  24.644  1.00  2.42
ATOM    853  CD2 HIS    87      41.254  14.488  23.781  1.00  2.42
ATOM    854  HE2 HIS    87      42.769  13.483  24.654  1.00  2.42
ATOM    855  NE2 HIS    87      42.395  14.300  24.415  1.00  2.42
ATOM    856  N   TYR    88      37.783  17.356  20.715  1.00  2.38
ATOM    857  CA  TYR    88      36.892  18.273  20.066  1.00  2.38
ATOM    858  C   TYR    88      35.613  17.533  19.779  1.00  2.38
ATOM    859  O   TYR    88      34.539  18.083  19.992  1.00  2.38
ATOM    860  H   TYR    88      38.567  17.141  20.329  1.00  2.38
ATOM    861  CB  TYR    88      37.531  18.830  18.792  1.00  2.38
ATOM    862  CG  TYR    88      36.656  19.812  18.047  1.00  2.38
ATOM    863  HH  TYR    88      34.492  23.299  16.197  1.00  2.38
ATOM    864  OH  TYR    88      34.257  22.527  16.005  1.00  2.38
ATOM    865  CZ  TYR    88      35.050  21.627  16.680  1.00  2.38
ATOM    866  CD1 TYR    88      36.840  21.181  18.192  1.00  2.38
ATOM    867  CE1 TYR    88      36.045  22.087  17.515  1.00  2.38
ATOM    868  CD2 TYR    88      35.648  19.368  17.201  1.00  2.38
ATOM    869  CE2 TYR    88      34.843  20.258  16.516  1.00  2.38
ATOM    870  N   ASP    89      35.673  16.277  19.279  1.00  2.85
ATOM    871  CA  ASP    89      34.457  15.548  18.982  1.00  2.85
ATOM    872  C   ASP    89      33.701  15.282  20.246  1.00  2.85
ATOM    873  O   ASP    89      32.472  15.408  20.317  1.00  2.85
ATOM    874  H   ASP    89      36.474  15.895  19.131  1.00  2.85
ATOM    875  CB  ASP    89      34.780  14.239  18.258  1.00  2.85
ATOM    876  CG  ASP    89      35.254  14.462  16.836  1.00  2.85
ATOM    877  OD1 ASP    89      35.077  15.585  16.319  1.00  2.85
ATOM    878  OD2 ASP    89      35.803  13.513  16.237  1.00  2.85
ATOM    879  N   ARG    90      34.450  14.887  21.289  1.00  2.88
ATOM    880  CA  ARG    90      33.786  14.555  22.512  1.00  2.88
ATOM    881  C   ARG    90      33.114  15.764  23.091  1.00  2.88
ATOM    882  O   ARG    90      32.002  15.669  23.613  1.00  2.88
ATOM    883  H   ARG    90      35.346  14.828  21.233  1.00  2.88
ATOM    884  CB  ARG    90      34.777  13.964  23.516  1.00  2.88
ATOM    885  CD  ARG    90      33.085  12.559  24.726  1.00  2.88
ATOM    886  HE  ARG    90      34.496  11.186  24.341  1.00  2.88
ATOM    887  NE  ARG    90      33.638  11.265  24.335  1.00  2.88
ATOM    888  CG  ARG    90      34.164  13.621  24.865  1.00  2.88
ATOM    889  CZ  ARG    90      32.904  10.217  23.975  1.00  2.88
ATOM    890 1HH1 ARG    90      34.352   9.020  23.646  1.00  2.88
ATOM    891 2HH1 ARG    90      33.019   8.402  23.401  1.00  2.88
ATOM    892  NH1 ARG    90      33.494   9.079  23.634  1.00  2.88
ATOM    893 1HH2 ARG    90      31.199  11.047  24.177  1.00  2.88
ATOM    894 2HH2 ARG    90      31.106   9.631  23.723  1.00  2.88
ATOM    895  NH2 ARG    90      31.581  10.309  23.956  1.00  2.88
ATOM    896  N   TYR    91      33.787  16.930  23.024  1.00  2.69
ATOM    897  CA  TYR    91      33.245  18.136  23.587  1.00  2.69
ATOM    898  C   TYR    91      32.010  18.524  22.839  1.00  2.69
ATOM    899  O   TYR    91      31.118  19.088  23.449  1.00  2.69
ATOM    900  H   TYR    91      34.590  16.944  22.617  1.00  2.69
ATOM    901  CB  TYR    91      34.283  19.259  23.549  1.00  2.69
ATOM    902  CG  TYR    91      33.807  20.555  24.164  1.00  2.69
ATOM    903  HH  TYR    91      32.793  24.173  26.644  1.00  2.69
ATOM    904  OH  TYR    91      32.503  24.117  25.868  1.00  2.69
ATOM    905  CZ  TYR    91      32.934  22.939  25.303  1.00  2.69
ATOM    906  CD1 TYR    91      34.154  20.896  25.465  1.00  2.69
ATOM    907  CE1 TYR    91      33.723  22.078  26.035  1.00  2.69
ATOM    908  CD2 TYR    91      33.011  21.435  23.441  1.00  2.69
ATOM    909  CE2 TYR    91      32.570  22.622  23.995  1.00  2.69
ATOM    910  N   VAL    92      31.941  18.321  21.505  1.00  2.95
ATOM    911  CA  VAL    92      30.767  18.673  20.728  1.00  2.95
ATOM    912  C   VAL    92      29.611  17.847  21.205  1.00  2.95
ATOM    913  O   VAL    92      28.491  18.341  21.278  1.00  2.95
ATOM    914  H   VAL    92      32.656  17.954  21.099  1.00  2.95
ATOM    915  CB  VAL    92      31.007  18.473  19.220  1.00  2.95
ATOM    916  CG1 VAL    92      29.709  18.642  18.447  1.00  2.95
ATOM    917  CG2 VAL    92      32.063  19.444  18.715  1.00  2.95
ATOM    918  N   ASN    93      29.833  16.549  21.502  1.00  3.38
ATOM    919  CA  ASN    93      28.746  15.710  21.939  1.00  3.38
ATOM    920  C   ASN    93      28.222  16.201  23.258  1.00  3.38
ATOM    921  O   ASN    93      27.017  16.226  23.507  1.00  3.38
ATOM    922  H   ASN    93      30.662  16.208  21.426  1.00  3.38
ATOM    923  CB  ASN    93      29.198  14.251  22.028  1.00  3.38
ATOM    924  CG  ASN    93      29.375  13.612  20.665  1.00  3.38
ATOM    925  OD1 ASN    93      28.841  14.096  19.667  1.00  3.38
ATOM    926 1HD2 ASN    93      30.265  12.100  19.834  1.00  3.38
ATOM    927 2HD2 ASN    93      30.500  12.196  21.372  1.00  3.38
ATOM    928  ND2 ASN    93      30.127  12.518  20.619  1.00  3.38
ATOM    929  N   LYS    94      29.127  16.588  24.167  1.00  3.68
ATOM    930  CA  LYS    94      28.719  17.038  25.468  1.00  3.68
ATOM    931  C   LYS    94      27.930  18.330  25.342  1.00  3.68
ATOM    932  O   LYS    94      27.023  18.559  26.134  1.00  3.68
ATOM    933  H   LYS    94      30.001  16.563  23.953  1.00  3.68
ATOM    934  CB  LYS    94      29.936  17.232  26.374  1.00  3.68
ATOM    935  CD  LYS    94      28.840  16.586  28.537  1.00  3.68
ATOM    936  CE  LYS    94      28.594  16.981  29.984  1.00  3.68
ATOM    937  CG  LYS    94      29.594  17.672  27.788  1.00  3.68
ATOM    938 1HZ  LYS    94      27.680  16.215  31.556  1.00  3.68
ATOM    939 2HZ  LYS    94      28.248  15.179  30.709  1.00  3.68
ATOM    940 3HZ  LYS    94      27.016  15.844  30.318  1.00  3.68
ATOM    941  NZ  LYS    94      27.805  15.951  30.715  1.00  3.68
ATOM    942  N   ASP    95      28.282  19.242  24.400  1.00  3.30
ATOM    943  CA  ASP    95      27.561  20.485  24.169  1.00  3.30
ATOM    944  C   ASP    95      26.186  20.145  23.638  1.00  3.30
ATOM    945  O   ASP    95      25.225  20.878  23.854  1.00  3.30
ATOM    946  H   ASP    95      29.006  19.043  23.904  1.00  3.30
ATOM    947  CB  ASP    95      28.334  21.380  23.198  1.00  3.30
ATOM    948  CG  ASP    95      27.768  22.785  23.125  1.00  3.30
ATOM    949  OD1 ASP    95      27.764  23.478  24.164  1.00  3.30
ATOM    950  OD2 ASP    95      27.329  23.193  22.029  1.00  3.30
ATOM    951  N   MET    96      26.040  19.055  22.859  1.00  3.12
ATOM    952  CA  MET    96      24.718  18.719  22.394  1.00  3.12
ATOM    953  C   MET    96      23.898  18.379  23.590  1.00  3.12
ATOM    954  O   MET    96      22.725  18.741  23.641  1.00  3.12
ATOM    955  H   MET    96      26.742  18.542  22.628  1.00  3.12
ATOM    956  CB  MET    96      24.780  17.564  21.393  1.00  3.12
ATOM    957  SD  MET    96      25.618  16.507  18.973  1.00  3.12
ATOM    958  CE  MET    96      23.912  16.154  18.559  1.00  3.12
ATOM    959  CG  MET    96      25.419  17.929  20.063  1.00  3.12
ATOM    960  N   SER    97      24.501  17.660  24.567  1.00  3.78
ATOM    961  CA  SER    97      23.794  17.248  25.757  1.00  3.78
ATOM    962  C   SER    97      23.390  18.476  26.562  1.00  3.78
ATOM    963  O   SER    97      22.295  18.503  27.112  1.00  3.78
ATOM    964  H   SER    97      25.367  17.439  24.459  1.00  3.78
ATOM    965  CB  SER    97      24.660  16.306  26.596  1.00  3.78
ATOM    966  HG  SER    97      25.282  15.238  25.200  1.00  3.78
ATOM    967  OG  SER    97      24.892  15.085  25.916  1.00  3.78
ATOM    968  N   ILE    98      24.256  19.518  26.680  1.00  3.68
ATOM    969  CA  ILE    98      23.968  20.733  27.430  1.00  3.68
ATOM    970  C   ILE    98      22.817  21.479  26.746  1.00  3.68
ATOM    971  O   ILE    98      21.946  22.092  27.365  1.00  3.68
ATOM    972  H   ILE    98      25.047  19.425  26.260  1.00  3.68
ATOM    973  CB  ILE    98      25.214  21.630  27.551  1.00  3.68
ATOM    974  CD1 ILE    98      27.624  21.638  28.381  1.00  3.68
ATOM    975  CG1 ILE    98      26.274  20.955  28.423  1.00  3.68
ATOM    976  CG2 ILE    98      24.832  23.003  28.083  1.00  3.68
ATOM    977  N   GLN    99      22.807  21.522  25.405  1.00  4.83
ATOM    978  CA  GLN    99      21.743  22.212  24.710  1.00  4.83
ATOM    979  C   GLN    99      20.423  21.499  24.979  1.00  4.83
ATOM    980  O   GLN    99      19.389  22.105  25.294  1.00  4.83
ATOM    981  H   GLN    99      23.463  21.121  24.938  1.00  4.83
ATOM    982  CB  GLN    99      22.037  22.278  23.210  1.00  4.83
ATOM    983  CD  GLN    99      22.972  24.625  23.182  1.00  4.83
ATOM    984  CG  GLN    99      23.216  23.166  22.848  1.00  4.83
ATOM    985  OE1 GLN    99      21.830  25.083  23.206  1.00  4.83
ATOM    986 1HE2 GLN    99      23.958  26.231  23.648  1.00  4.83
ATOM    987 2HE2 GLN    99      24.865  24.985  23.416  1.00  4.83
ATOM    988  NE2 GLN    99      24.047  25.359  23.443  1.00  4.83
ATOM    989  N   GLU   100      20.462  20.153  24.940  1.00  5.64
ATOM    990  CA  GLU   100      19.304  19.304  25.124  1.00  5.64
ATOM    991  C   GLU   100      18.834  19.538  26.488  1.00  5.64
ATOM    992  O   GLU   100      17.619  19.495  26.656  1.00  5.64
ATOM    993  H   GLU   100      21.270  19.786  24.789  1.00  5.64
ATOM    994  CB  GLU   100      19.668  17.840  24.871  1.00  5.64
ATOM    995  CD  GLU   100      20.365  16.068  23.211  1.00  5.64
ATOM    996  CG  GLU   100      19.986  17.521  23.419  1.00  5.64
ATOM    997  OE1 GLU   100      20.434  15.323  24.211  1.00  5.64
ATOM    998  OE2 GLU   100      20.593  15.675  22.048  1.00  5.64
ATOM    999  N   LEU   101      19.718  20.021  27.431  1.00  5.36
ATOM   1000  CA  LEU   101      19.469  20.169  28.890  1.00  5.36
ATOM   1001  C   LEU   101      18.226  20.778  28.969  1.00  5.36
ATOM   1002  O   LEU   101      17.557  20.530  29.956  1.00  5.36
ATOM   1003  H   LEU   101      20.514  20.259  27.084  1.00  5.36
ATOM   1004  CB  LEU   101      20.590  20.979  29.545  1.00  5.36
ATOM   1005  CG  LEU   101      21.962  20.306  29.612  1.00  5.36
ATOM   1006  CD1 LEU   101      23.013  21.278  30.126  1.00  5.36
ATOM   1007  CD2 LEU   101      21.912  19.067  30.493  1.00  5.36
ATOM   1008  N   ALA   102      18.002  21.633  27.979  1.00  5.39
ATOM   1009  CA  ALA   102      16.688  22.040  27.696  1.00  5.39
ATOM   1010  C   ALA   102      16.320  22.572  28.924  1.00  5.39
ATOM   1011  O   ALA   102      15.445  22.107  29.649  1.00  5.39
ATOM   1012  H   ALA   102      18.687  21.952  27.490  1.00  5.39
ATOM   1013  CB  ALA   102      15.859  20.859  27.216  1.00  5.39
ATOM   1014  N   VAL   103      17.252  23.422  29.211  1.00  6.13
ATOM   1015  CA  VAL   103      17.314  23.983  30.451  1.00  6.13
ATOM   1016  C   VAL   103      17.413  22.878  31.354  1.00  6.13
ATOM   1017  O   VAL   103      16.452  22.429  31.943  1.00  6.13
ATOM   1018  H   VAL   103      17.861  23.642  28.586  1.00  6.13
ATOM   1019  CB  VAL   103      16.093  24.879  30.727  1.00  6.13
ATOM   1020  CG1 VAL   103      16.182  25.489  32.117  1.00  6.13
ATOM   1021  CG2 VAL   103      15.981  25.968  29.670  1.00  6.13
ATOM   1022  N   LEU   104      18.643  22.373  31.456  1.00  7.58
ATOM   1023  CA  LEU   104      18.930  21.277  32.301  1.00  7.58
ATOM   1024  C   LEU   104      18.495  21.751  33.640  1.00  7.58
ATOM   1025  O   LEU   104      18.042  20.961  34.460  1.00  7.58
ATOM   1026  H   LEU   104      19.299  22.749  30.968  1.00  7.58
ATOM   1027  CB  LEU   104      20.413  20.911  32.219  1.00  7.58
ATOM   1028  CG  LEU   104      20.862  19.707  33.049  1.00  7.58
ATOM   1029  CD1 LEU   104      20.122  18.450  32.616  1.00  7.58
ATOM   1030  CD2 LEU   104      22.364  19.503  32.933  1.00  7.58
ATOM   1031  N   VAL   105      18.580  23.082  33.843  1.00  8.29
ATOM   1032  CA  VAL   105      18.172  23.771  35.015  1.00  8.29
ATOM   1033  C   VAL   105      16.832  23.227  35.356  1.00  8.29
ATOM   1034  O   VAL   105      16.584  22.820  36.489  1.00  8.29
ATOM   1035  H   VAL   105      18.932  23.539  33.152  1.00  8.29
ATOM   1036  CB  VAL   105      18.157  25.295  34.797  1.00  8.29
ATOM   1037  CG1 VAL   105      17.512  25.997  35.983  1.00  8.29
ATOM   1038  CG2 VAL   105      19.568  25.815  34.569  1.00  8.29
ATOM   1039  N   SER   106      15.927  23.190  34.368  1.00  8.00
ATOM   1040  CA  SER   106      14.693  22.526  34.619  1.00  8.00
ATOM   1041  C   SER   106      14.670  21.358  33.721  1.00  8.00
ATOM   1042  O   SER   106      14.212  21.504  32.590  1.00  8.00
ATOM   1043  H   SER   106      16.079  23.568  33.566  1.00  8.00
ATOM   1044  CB  SER   106      13.516  23.476  34.386  1.00  8.00
ATOM   1045  HG  SER   106      12.246  22.540  35.380  1.00  8.00
ATOM   1046  OG  SER   106      12.280  22.818  34.599  1.00  8.00
ATOM   1047  N   GLY   107      15.213  20.218  34.218  1.00  7.27
ATOM   1048  CA  GLY   107      15.220  18.909  33.618  1.00  7.27
ATOM   1049  C   GLY   107      15.165  19.015  32.151  1.00  7.27
ATOM   1050  O   GLY   107      16.176  19.032  31.455  1.00  7.27
ATOM   1051  H   GLY   107      15.603  20.348  35.019  1.00  7.27
ATOM   1052  N   GLN   108      13.914  19.091  31.675  1.00  6.75
ATOM   1053  CA  GLN   108      13.526  19.152  30.316  1.00  6.75
ATOM   1054  C   GLN   108      14.398  18.281  29.509  1.00  6.75
ATOM   1055  O   GLN   108      14.937  17.310  30.032  1.00  6.75
ATOM   1056  H   GLN   108      13.289  19.102  32.322  1.00  6.75
ATOM   1057  CB  GLN   108      13.579  20.594  29.808  1.00  6.75
ATOM   1058  CD  GLN   108      12.661  22.943  29.949  1.00  6.75
ATOM   1059  CG  GLN   108      12.565  21.520  30.461  1.00  6.75
ATOM   1060  OE1 GLN   108      11.888  23.356  29.084  1.00  6.75
ATOM   1061 1HE2 GLN   108      13.713  24.553  30.214  1.00  6.75
ATOM   1062 2HE2 GLN   108      14.157  23.359  31.113  1.00  6.75
ATOM   1063  NE2 GLN   108      13.613  23.700  30.483  1.00  6.75
ATOM   1064  N   LYS   109      14.495  18.551  28.203  1.00  7.04
ATOM   1065  CA  LYS   109      15.268  17.707  27.352  1.00  7.04
ATOM   1066  C   LYS   109      16.649  17.368  27.909  1.00  7.04
ATOM   1067  O   LYS   109      17.320  16.529  27.261  1.00  7.04
ATOM   1068  H   LYS   109      14.071  19.268  27.861  1.00  7.04
ATOM   1069  OXT LYS   109      16.985  17.960  28.963  1.00  7.04
ATOM   1070  CB  LYS   109      15.442  18.350  25.974  1.00  7.04
ATOM   1071  CD  LYS   109      16.256  18.147  23.609  1.00  7.04
ATOM   1072  CE  LYS   109      17.011  17.283  22.611  1.00  7.04
ATOM   1073  CG  LYS   109      16.186  17.481  24.974  1.00  7.04
ATOM   1074 1HZ  LYS   109      17.537  17.394  20.713  1.00  7.04
ATOM   1075 2HZ  LYS   109      17.512  18.705  21.338  1.00  7.04
ATOM   1076 3HZ  LYS   109      16.268  18.059  20.956  1.00  7.04
ATOM   1077  NZ  LYS   109      17.090  17.925  21.270  1.00  7.04
