# Supplementary material for: Selecting Near-Native Protein Structures from Predicted Decoy Sets Using Ordered Graphlet Degree Similarity
Source: Genes (Basel). 2019 Feb 11;10(2):132. doi: 10.3390/genes10020132 (PMC6410076; doi:10.3390/genes10020132)
Supplement: Supplementary file 1 [file genes-10-00132-s001.zip › CodeData/data/CASP11/T0759/model139.pdb]

ATOM      1  N   MET     1      53.051  44.393  70.536  1.00  8.44
ATOM      2  CA  MET     1      53.531  44.639  71.900  1.00  8.44
ATOM      3  HA  MET     1      53.050  45.543  72.268  1.00  8.44
ATOM      4  CB  MET     1      53.126  43.466  72.809  1.00  8.44
ATOM      5  HB1 MET     1      53.456  43.669  73.828  1.00  8.44
ATOM      6  HB2 MET     1      53.634  42.565  72.463  1.00  8.44
ATOM      7  CG  MET     1      51.615  43.178  72.855  1.00  8.44
ATOM      8  HG1 MET     1      51.484  42.268  73.441  1.00  8.44
ATOM      9  HG2 MET     1      51.254  42.965  71.849  1.00  8.44
ATOM     10  SD  MET     1      50.562  44.455  73.611  1.00  8.44
ATOM     11  CE  MET     1      50.114  45.446  72.156  1.00  8.44
ATOM     12  HE1 MET     1      49.411  46.225  72.448  1.00  8.44
ATOM     13  HE2 MET     1      50.997  45.915  71.728  1.00  8.44
ATOM     14  HE3 MET     1      49.647  44.808  71.406  1.00  8.44
ATOM     15  C   MET     1      55.036  44.910  71.969  1.00  8.44
ATOM     16  O   MET     1      55.634  44.936  73.046  1.00  8.44
ATOM     17  N   GLY     2      55.643  45.163  70.809  1.00  7.10
ATOM     18  H   GLY     2      55.040  45.145  69.996  1.00  7.10
ATOM     19  CA  GLY     2      56.901  45.892  70.700  1.00  7.10
ATOM     20  HA1 GLY     2      57.237  45.894  69.663  1.00  7.10
ATOM     21  HA2 GLY     2      57.659  45.417  71.324  1.00  7.10
ATOM     22  C   GLY     2      56.696  47.313  71.159  1.00  7.10
ATOM     23  O   GLY     2      56.621  48.160  70.299  1.00  7.10
ATOM     24  N   HIS     3      56.610  47.589  72.465  1.00  5.92
ATOM     25  H   HIS     3      56.590  46.814  73.117  1.00  5.92
ATOM     26  CA  HIS     3      56.463  48.959  72.976  1.00  5.92
ATOM     27  HA  HIS     3      55.476  49.320  72.681  1.00  5.92
ATOM     28  CB  HIS     3      56.550  48.978  74.514  1.00  5.92
ATOM     29  HB1 HIS     3      56.025  48.115  74.924  1.00  5.92
ATOM     30  HB2 HIS     3      56.041  49.874  74.868  1.00  5.92
ATOM     31  CG  HIS     3      57.965  49.002  75.044  1.00  5.92
ATOM     32  ND1 HIS     3      58.881  47.949  74.970  1.00  5.92
ATOM     33  CE1 HIS     3      60.063  48.461  75.342  1.00  5.92
ATOM     34  HE1 HIS     3      60.989  47.903  75.371  1.00  5.92
ATOM     35  NE2 HIS     3      59.942  49.769  75.623  1.00  5.92
ATOM     36  HE2 HIS     3      60.706  50.393  75.844  1.00  5.92
ATOM     37  CD2 HIS     3      58.626  50.130  75.436  1.00  5.92
ATOM     38  HD2 HIS     3      58.209  51.128  75.480  1.00  5.92
ATOM     39  C   HIS     3      57.489  49.910  72.337  1.00  5.92
ATOM     40  O   HIS     3      57.139  50.997  71.891  1.00  5.92
ATOM     41  N   HIS     4      58.744  49.457  72.201  1.00  5.65
ATOM     42  H   HIS     4      58.983  48.589  72.660  1.00  5.65
ATOM     43  CA  HIS     4      59.780  50.211  71.502  1.00  5.65
ATOM     44  HA  HIS     4      59.859  51.194  71.971  1.00  5.65
ATOM     45  CB  HIS     4      61.154  49.531  71.611  1.00  5.65
ATOM     46  HB1 HIS     4      61.193  48.651  70.969  1.00  5.65
ATOM     47  HB2 HIS     4      61.310  49.207  72.640  1.00  5.65
ATOM     48  CG  HIS     4      62.282  50.470  71.243  1.00  5.65
ATOM     49  ND1 HIS     4      63.178  51.031  72.155  1.00  5.65
ATOM     50  CE1 HIS     4      63.867  51.955  71.465  1.00  5.65
ATOM     51  HE1 HIS     4      64.598  52.621  71.897  1.00  5.65
ATOM     52  NE2 HIS     4      63.466  51.986  70.185  1.00  5.65
ATOM     53  HE2 HIS     4      63.714  52.716  69.516  1.00  5.65
ATOM     54  CD2 HIS     4      62.476  51.049  70.021  1.00  5.65
ATOM     55  HD2 HIS     4      61.878  50.899  69.129  1.00  5.65
ATOM     56  C   HIS     4      59.408  50.480  70.045  1.00  5.65
ATOM     57  O   HIS     4      59.364  51.619  69.634  1.00  5.65
ATOM     58  N   HIS     5      59.035  49.448  69.293  1.00  5.54
ATOM     59  H   HIS     5      58.923  48.560  69.751  1.00  5.54
ATOM     60  CA  HIS     5      58.427  49.572  67.965  1.00  5.54
ATOM     61  HA  HIS     5      58.879  50.439  67.477  1.00  5.54
ATOM     62  CB  HIS     5      58.799  48.342  67.122  1.00  5.54
ATOM     63  HB1 HIS     5      58.252  48.363  66.178  1.00  5.54
ATOM     64  HB2 HIS     5      58.525  47.429  67.653  1.00  5.54
ATOM     65  CG  HIS     5      60.270  48.305  66.772  1.00  5.54
ATOM     66  ND1 HIS     5      61.171  47.285  67.092  1.00  5.54
ATOM     67  CE1 HIS     5      62.349  47.667  66.570  1.00  5.54
ATOM     68  HE1 HIS     5      63.262  47.094  66.641  1.00  5.54
ATOM     69  NE2 HIS     5      62.235  48.857  65.956  1.00  5.54
ATOM     70  HE2 HIS     5      62.985  49.364  65.489  1.00  5.54
ATOM     71  CD2 HIS     5      60.933  49.278  66.080  1.00  5.54
ATOM     72  HD2 HIS     5      60.514  50.204  65.708  1.00  5.54
ATOM     73  C   HIS     5      56.928  49.919  67.978  1.00  5.54
ATOM     74  O   HIS     5      56.184  49.462  67.123  1.00  5.54
ATOM     75  N   HIS     6      56.519  50.753  68.932  1.00  4.85
ATOM     76  H   HIS     6      57.143  50.859  69.715  1.00  4.85
ATOM     77  CA  HIS     6      55.277  51.528  68.998  1.00  4.85
ATOM     78  HA  HIS     6      54.821  51.600  68.012  1.00  4.85
ATOM     79  CB  HIS     6      54.291  50.853  69.969  1.00  4.85
ATOM     80  HB1 HIS     6      53.530  51.580  70.254  1.00  4.85
ATOM     81  HB2 HIS     6      54.807  50.563  70.879  1.00  4.85
ATOM     82  CG  HIS     6      53.553  49.656  69.426  1.00  4.85
ATOM     83  ND1 HIS     6      53.395  48.421  70.067  1.00  4.85
ATOM     84  CE1 HIS     6      52.462  47.765  69.358  1.00  4.85
ATOM     85  HE1 HIS     6      52.059  46.798  69.620  1.00  4.85
ATOM     86  NE2 HIS     6      52.033  48.516  68.331  1.00  4.85
ATOM     87  HE2 HIS     6      51.180  48.346  67.781  1.00  4.85
ATOM     88  CD2 HIS     6      52.714  49.706  68.355  1.00  4.85
ATOM     89  HD2 HIS     6      52.533  50.567  67.717  1.00  4.85
ATOM     90  C   HIS     6      55.577  52.962  69.461  1.00  4.85
ATOM     91  O   HIS     6      54.707  53.817  69.356  1.00  4.85
ATOM     92  N   HIS     7      56.818  53.215  69.905  1.00  4.16
ATOM     93  H   HIS     7      57.468  52.445  69.947  1.00  4.16
ATOM     94  CA  HIS     7      57.395  54.509  70.257  1.00  4.16
ATOM     95  HA  HIS     7      56.704  55.278  69.921  1.00  4.16
ATOM     96  CB  HIS     7      57.532  54.653  71.791  1.00  4.16
ATOM     97  HB1 HIS     7      58.356  55.330  72.009  1.00  4.16
ATOM     98  HB2 HIS     7      57.793  53.688  72.225  1.00  4.16
ATOM     99  CG  HIS     7      56.320  55.212  72.521  1.00  4.16
ATOM    100  ND1 HIS     7      56.273  55.471  73.899  1.00  4.16
ATOM    101  CE1 HIS     7      55.079  56.041  74.130  1.00  4.16
ATOM    102  HE1 HIS     7      54.732  56.381  75.094  1.00  4.16
ATOM    103  NE2 HIS     7      54.383  56.162  72.991  1.00  4.16
ATOM    104  HE2 HIS     7      53.468  56.624  72.890  1.00  4.16
ATOM    105  CD2 HIS     7      55.145  55.643  71.970  1.00  4.16
ATOM    106  HD2 HIS     7      54.868  55.619  70.934  1.00  4.16
ATOM    107  C   HIS     7      58.661  54.843  69.446  1.00  4.16
ATOM    108  O   HIS     7      59.366  55.807  69.755  1.00  4.16
ATOM    109  N   HIS     8      58.902  54.091  68.357  1.00  3.64
ATOM    110  CA  HIS     8      60.058  54.206  67.484  1.00  3.64
ATOM    111  CB  HIS     8      61.354  53.639  68.085  1.00  3.64
ATOM    112  CG  HIS     8      62.627  54.369  67.697  1.00  3.64
ATOM    113  ND1 HIS     8      63.909  54.057  68.171  1.00  3.64
ATOM    114  CE1 HIS     8      64.755  54.853  67.506  1.00  3.64
ATOM    115  NE2 HIS     8      64.083  55.611  66.617  1.00  3.64
ATOM    116  CD2 HIS     8      62.738  55.319  66.715  1.00  3.64
ATOM    117  C   HIS     8      59.839  53.889  66.011  1.00  3.64
ATOM    118  O   HIS     8      60.023  52.779  65.502  1.00  3.64
ATOM    119  N   SER     9      59.528  54.977  65.321  1.00  2.96
ATOM    120  H   SER     9      59.362  55.791  65.892  1.00  2.96
ATOM    121  CA  SER     9      59.617  55.208  63.880  1.00  2.96
ATOM    122  HA  SER     9      58.834  54.631  63.386  1.00  2.96
ATOM    123  CB  SER     9      59.332  56.713  63.676  1.00  2.96
ATOM    124  HB1 SER     9      60.017  57.145  62.947  1.00  2.96
ATOM    125  HB2 SER     9      59.460  57.258  64.614  1.00  2.96
ATOM    126  OG  SER     9      58.026  56.921  63.191  1.00  2.96
ATOM    127  HG  SER     9      58.126  56.676  62.236  1.00  2.96
ATOM    128  C   SER     9      60.973  54.809  63.261  1.00  2.96
ATOM    129  O   SER     9      61.812  55.653  62.942  1.00  2.96
ATOM    130  N   HIS    10      61.219  53.511  63.078  1.00  3.32
ATOM    131  H   HIS    10      60.554  52.862  63.478  1.00  3.32
ATOM    132  CA  HIS    10      62.449  52.964  62.484  1.00  3.32
ATOM    133  HA  HIS    10      63.291  53.545  62.863  1.00  3.32
ATOM    134  CB  HIS    10      62.669  51.499  62.940  1.00  3.32
ATOM    135  HB1 HIS    10      63.281  50.968  62.212  1.00  3.32
ATOM    136  HB2 HIS    10      61.713  50.980  63.009  1.00  3.32
ATOM    137  CG  HIS    10      63.398  51.378  64.257  1.00  3.32
ATOM    138  ND1 HIS    10      64.443  50.488  64.551  1.00  3.32
ATOM    139  CE1 HIS    10      64.866  50.811  65.784  1.00  3.32
ATOM    140  HE1 HIS    10      65.690  50.344  66.300  1.00  3.32
ATOM    141  NE2 HIS    10      64.130  51.819  66.278  1.00  3.32
ATOM    142  HE2 HIS    10      64.272  52.327  67.148  1.00  3.32
ATOM    143  CD2 HIS    10      63.211  52.184  65.332  1.00  3.32
ATOM    144  HD2 HIS    10      62.504  53.001  65.403  1.00  3.32
ATOM    145  C   HIS    10      62.510  53.120  60.953  1.00  3.32
ATOM    146  O   HIS    10      62.666  52.171  60.185  1.00  3.32
ATOM    147  N   MET    11      62.379  54.360  60.494  1.00  2.50
ATOM    148  H   MET    11      62.184  55.086  61.179  1.00  2.50
ATOM    149  CA  MET    11      62.399  54.722  59.082  1.00  2.50
ATOM    150  HA  MET    11      61.914  53.918  58.533  1.00  2.50
ATOM    151  CB  MET    11      61.545  55.980  58.890  1.00  2.50
ATOM    152  HB1 MET    11      61.921  56.767  59.544  1.00  2.50
ATOM    153  HB2 MET    11      60.546  55.717  59.218  1.00  2.50
ATOM    154  CG  MET    11      61.449  56.529  57.460  1.00  2.50
ATOM    155  HG1 MET    11      62.388  57.026  57.223  1.00  2.50
ATOM    156  HG2 MET    11      60.689  57.307  57.439  1.00  2.50
ATOM    157  SD  MET    11      61.102  55.367  56.107  1.00  2.50
ATOM    158  CE  MET    11      59.840  54.211  56.703  1.00  2.50
ATOM    159  HE1 MET    11      58.881  54.708  56.703  1.00  2.50
ATOM    160  HE2 MET    11      59.785  53.365  56.020  1.00  2.50
ATOM    161  HE3 MET    11      60.054  53.848  57.705  1.00  2.50
ATOM    162  C   MET    11      63.806  54.837  58.505  1.00  2.50
ATOM    163  O   MET    11      64.380  55.915  58.356  1.00  2.50
ATOM    164  N   VAL    12      64.374  53.674  58.200  1.00  1.99
ATOM    165  H   VAL    12      63.872  52.821  58.438  1.00  1.99
ATOM    166  CA  VAL    12      65.752  53.528  57.729  1.00  1.99
ATOM    167  HA  VAL    12      66.014  54.393  57.120  1.00  1.99
ATOM    168  CB  VAL    12      66.703  53.525  58.954  1.00  1.99
ATOM    169  HB  VAL    12      66.544  54.468  59.471  1.00  1.99
ATOM    170  CG1 VAL    12      66.439  52.409  59.975  1.00  1.99
ATOM    171 1HG1 VAL    12      67.128  52.506  60.814  1.00  1.99
ATOM    172 2HG1 VAL    12      65.423  52.476  60.357  1.00  1.99
ATOM    173 3HG1 VAL    12      66.580  51.429  59.519  1.00  1.99
ATOM    174  CG2 VAL    12      68.181  53.473  58.561  1.00  1.99
ATOM    175 1HG2 VAL    12      68.806  53.694  59.425  1.00  1.99
ATOM    176 2HG2 VAL    12      68.454  52.485  58.197  1.00  1.99
ATOM    177 3HG2 VAL    12      68.386  54.211  57.792  1.00  1.99
ATOM    178  C   VAL    12      65.960  52.273  56.889  1.00  1.99
ATOM    179  O   VAL    12      65.300  51.263  57.120  1.00  1.99
ATOM    180  N   VAL    13      66.919  52.318  55.959  1.00  2.00
ATOM    181  H   VAL    13      67.360  53.199  55.721  1.00  2.00
ATOM    182  CA  VAL    13      67.647  51.112  55.559  1.00  2.00
ATOM    183  HA  VAL    13      67.423  50.336  56.291  1.00  2.00
ATOM    184  CB  VAL    13      67.254  50.538  54.196  1.00  2.00
ATOM    185  HB  VAL    13      67.555  51.258  53.446  1.00  2.00
ATOM    186  CG1 VAL    13      67.969  49.210  53.910  1.00  2.00
ATOM    187 1HG1 VAL    13      67.589  48.750  53.000  1.00  2.00
ATOM    188 2HG1 VAL    13      69.028  49.392  53.756  1.00  2.00
ATOM    189 3HG1 VAL    13      67.828  48.508  54.734  1.00  2.00
ATOM    190  CG2 VAL    13      65.755  50.274  54.105  1.00  2.00
ATOM    191 1HG2 VAL    13      65.541  49.649  53.246  1.00  2.00
ATOM    192 2HG2 VAL    13      65.400  49.758  54.997  1.00  2.00
ATOM    193 3HG2 VAL    13      65.244  51.223  53.979  1.00  2.00
ATOM    194  C   VAL    13      69.141  51.343  55.600  1.00  2.00
ATOM    195  O   VAL    13      69.673  52.235  54.942  1.00  2.00
ATOM    196  N   ILE    14      69.838  50.500  56.351  1.00  2.29
ATOM    197  H   ILE    14      69.352  49.769  56.844  1.00  2.29
ATOM    198  CA  ILE    14      71.287  50.378  56.230  1.00  2.29
ATOM    199  HA  ILE    14      71.722  51.362  56.066  1.00  2.29
ATOM    200  CB  ILE    14      71.894  49.798  57.533  1.00  2.29
ATOM    201  HB  ILE    14      71.423  48.834  57.732  1.00  2.29
ATOM    202  CG2 ILE    14      73.416  49.572  57.395  1.00  2.29
ATOM    203 1HG2 ILE    14      73.825  49.151  58.312  1.00  2.29
ATOM    204 2HG2 ILE    14      73.635  48.865  56.597  1.00  2.29
ATOM    205 3HG2 ILE    14      73.918  50.519  57.191  1.00  2.29
ATOM    206  CG1 ILE    14      71.609  50.741  58.729  1.00  2.29
ATOM    207 1HG1 ILE    14      70.550  50.990  58.760  1.00  2.29
ATOM    208 2HG1 ILE    14      72.166  51.668  58.599  1.00  2.29
ATOM    209  CD1 ILE    14      71.957  50.149  60.100  1.00  2.29
ATOM    210  HD1 ILE    14      71.602  50.823  60.880  1.00  2.29
ATOM    211  HD2 ILE    14      71.475  49.181  60.220  1.00  2.29
ATOM    212  HD3 ILE    14      73.034  50.040  60.207  1.00  2.29
ATOM    213  C   ILE    14      71.605  49.490  55.029  1.00  2.29
ATOM    214  O   ILE    14      71.018  48.424  54.854  1.00  2.29
ATOM    215  N   HIS    15      72.578  49.907  54.230  1.00  2.31
ATOM    216  H   HIS    15      73.032  50.785  54.468  1.00  2.31
ATOM    217  CA  HIS    15      73.098  49.169  53.088  1.00  2.31
ATOM    218  HA  HIS    15      72.418  48.359  52.830  1.00  2.31
ATOM    219  CB  HIS    15      73.155  50.126  51.885  1.00  2.31
ATOM    220  HB1 HIS    15      73.511  49.586  51.008  1.00  2.31
ATOM    221  HB2 HIS    15      73.848  50.936  52.106  1.00  2.31
ATOM    222  CG  HIS    15      71.809  50.736  51.576  1.00  2.31
ATOM    223  ND1 HIS    15      71.487  52.097  51.648  1.00  2.31
ATOM    224  CE1 HIS    15      70.149  52.160  51.523  1.00  2.31
ATOM    225  HE1 HIS    15      69.553  53.064  51.590  1.00  2.31
ATOM    226  NE2 HIS    15      69.640  50.936  51.313  1.00  2.31
ATOM    227  HE2 HIS    15      68.656  50.718  51.211  1.00  2.31
ATOM    228  CD2 HIS    15      70.665  50.024  51.365  1.00  2.31
ATOM    229  HD2 HIS    15      70.576  48.945  51.344  1.00  2.31
ATOM    230  C   HIS    15      74.444  48.586  53.496  1.00  2.31
ATOM    231  O   HIS    15      75.418  49.335  53.505  1.00  2.31
ATOM    232  N   PRO    16      74.526  47.310  53.923  1.00  2.79
ATOM    233  CD  PRO    16      73.463  46.311  53.862  1.00  2.79
ATOM    234  HD1 PRO    16      73.097  46.178  52.842  1.00  2.79
ATOM    235  HD2 PRO    16      72.648  46.602  54.523  1.00  2.79
ATOM    236  CG  PRO    16      74.071  45.007  54.374  1.00  2.79
ATOM    237  HG1 PRO    16      74.552  44.472  53.553  1.00  2.79
ATOM    238  HG2 PRO    16      73.326  44.378  54.864  1.00  2.79
ATOM    239  CB  PRO    16      75.125  45.515  55.352  1.00  2.79
ATOM    240  HB1 PRO    16      75.879  44.758  55.572  1.00  2.79
ATOM    241  HB2 PRO    16      74.639  45.829  56.278  1.00  2.79
ATOM    242  CA  PRO    16      75.686  46.748  54.628  1.00  2.79
ATOM    243  HA  PRO    16      76.046  47.462  55.369  1.00  2.79
ATOM    244  C   PRO    16      76.870  46.414  53.692  1.00  2.79
ATOM    245  O   PRO    16      77.554  45.409  53.858  1.00  2.79
ATOM    246  N   ASP    17      77.072  47.257  52.688  1.00  2.85
ATOM    247  H   ASP    17      76.486  48.076  52.675  1.00  2.85
ATOM    248  CA  ASP    17      78.017  47.126  51.582  1.00  2.85
ATOM    249  HA  ASP    17      78.805  46.416  51.841  1.00  2.85
ATOM    250  CB  ASP    17      77.238  46.538  50.381  1.00  2.85
ATOM    251  HB1 ASP    17      76.211  46.910  50.404  1.00  2.85
ATOM    252  HB2 ASP    17      77.178  45.457  50.512  1.00  2.85
ATOM    253  CG  ASP    17      77.831  46.837  49.007  1.00  2.85
ATOM    254  OD1 ASP    17      77.047  47.292  48.144  1.00  2.85
ATOM    255  OD2 ASP    17      79.049  46.622  48.838  1.00  2.85
ATOM    256  C   ASP    17      78.714  48.488  51.358  1.00  2.85
ATOM    257  O   ASP    17      79.888  48.606  51.704  1.00  2.85
ATOM    258  N   PRO    18      77.998  49.589  51.027  1.00  2.92
ATOM    259  CD  PRO    18      76.666  49.664  50.441  1.00  2.92
ATOM    260  HD1 PRO    18      75.921  49.143  51.037  1.00  2.92
ATOM    261  HD2 PRO    18      76.691  49.254  49.435  1.00  2.92
ATOM    262  CG  PRO    18      76.331  51.149  50.334  1.00  2.92
ATOM    263  HG1 PRO    18      75.886  51.494  51.266  1.00  2.92
ATOM    264  HG2 PRO    18      75.679  51.360  49.486  1.00  2.92
ATOM    265  CB  PRO    18      77.714  51.768  50.161  1.00  2.92
ATOM    266  HB1 PRO    18      77.741  52.833  50.383  1.00  2.92
ATOM    267  HB2 PRO    18      78.069  51.593  49.143  1.00  2.92
ATOM    268  CA  PRO    18      78.553  50.942  51.138  1.00  2.92
ATOM    269  HA  PRO    18      79.591  50.940  50.802  1.00  2.92
ATOM    270  C   PRO    18      78.522  51.518  52.562  1.00  2.92
ATOM    271  O   PRO    18      78.895  52.672  52.764  1.00  2.92
ATOM    272  N   GLY    19      77.989  50.766  53.530  1.00  2.70
ATOM    273  H   GLY    19      77.684  49.842  53.259  1.00  2.70
ATOM    274  CA  GLY    19      77.743  51.135  54.930  1.00  2.70
ATOM    275  HA1 GLY    19      78.706  51.237  55.430  1.00  2.70
ATOM    276  HA2 GLY    19      77.198  50.324  55.409  1.00  2.70
ATOM    277  C   GLY    19      76.959  52.421  55.190  1.00  2.70
ATOM    278  O   GLY    19      76.903  52.872  56.331  1.00  2.70
ATOM    279  N   ARG    20      76.329  53.004  54.163  1.00  2.43
ATOM    280  H   ARG    20      76.494  52.599  53.258  1.00  2.43
ATOM    281  CA  ARG    20      75.329  54.067  54.314  1.00  2.43
ATOM    282  HA  ARG    20      75.787  54.940  54.779  1.00  2.43
ATOM    283  CB  ARG    20      74.662  54.436  52.967  1.00  2.43
ATOM    284  HB1 ARG    20      74.048  55.323  53.123  1.00  2.43
ATOM    285  HB2 ARG    20      73.988  53.622  52.699  1.00  2.43
ATOM    286  CG  ARG    20      75.556  54.695  51.745  1.00  2.43
ATOM    287  HG1 ARG    20      76.119  53.796  51.530  1.00  2.43
ATOM    288  HG2 ARG    20      76.258  55.495  51.983  1.00  2.43
ATOM    289  CD  ARG    20      74.739  55.092  50.493  1.00  2.43
ATOM    290  HD1 ARG    20      75.430  55.167  49.652  1.00  2.43
ATOM    291  HD2 ARG    20      74.306  56.079  50.671  1.00  2.43
ATOM    292  NE  ARG    20      73.648  54.144  50.165  1.00  2.43
ATOM    293  HE  ARG    20      73.401  53.465  50.873  1.00  2.43
ATOM    294  CZ  ARG    20      72.830  54.186  49.120  1.00  2.43
ATOM    295  NH1 ARG    20      71.787  53.416  49.067  1.00  2.43
ATOM    296 1HH1 ARG    20      71.605  52.740  49.798  1.00  2.43
ATOM    297 2HH1 ARG    20      71.123  53.572  48.303  1.00  2.43
ATOM    298  NH2 ARG    20      72.950  54.999  48.111  1.00  2.43
ATOM    299 1HH2 ARG    20      73.678  55.686  48.073  1.00  2.43
ATOM    300 2HH2 ARG    20      72.185  54.976  47.430  1.00  2.43
ATOM    301  C   ARG    20      74.175  53.586  55.201  1.00  2.43
ATOM    302  O   ARG    20      73.824  52.409  55.184  1.00  2.43
ATOM    303  N   GLU    21      73.416  54.540  55.715  1.00  2.34
ATOM    304  H   GLU    21      73.775  55.480  55.747  1.00  2.34
ATOM    305  CA  GLU    21      71.957  54.424  55.760  1.00  2.34
ATOM    306  HA  GLU    21      71.651  53.429  55.448  1.00  2.34
ATOM    307  CB  GLU    21      71.413  54.649  57.173  1.00  2.34
ATOM    308  HB1 GLU    21      71.413  53.697  57.701  1.00  2.34
ATOM    309  HB2 GLU    21      70.378  54.980  57.087  1.00  2.34
ATOM    310  CG  GLU    21      72.193  55.668  58.015  1.00  2.34
ATOM    311  HG1 GLU    21      72.400  56.558  57.418  1.00  2.34
ATOM    312  HG2 GLU    21      73.140  55.235  58.340  1.00  2.34
ATOM    313  CD  GLU    21      71.360  56.055  59.229  1.00  2.34
ATOM    314  OE1 GLU    21      70.848  57.190  59.260  1.00  2.34
ATOM    315  OE2 GLU    21      71.068  55.190  60.084  1.00  2.34
ATOM    316  C   GLU    21      71.380  55.409  54.754  1.00  2.34
ATOM    317  O   GLU    21      71.746  56.579  54.752  1.00  2.34
ATOM    318  N   LEU    22      70.478  54.920  53.902  1.00  1.94
ATOM    319  H   LEU    22      70.226  53.937  53.992  1.00  1.94
ATOM    320  CA  LEU    22      69.556  55.776  53.163  1.00  1.94
ATOM    321  HA  LEU    22      69.517  56.725  53.694  1.00  1.94
ATOM    322  CB  LEU    22      70.028  56.088  51.733  1.00  1.94
ATOM    323  HB1 LEU    22      69.181  56.507  51.194  1.00  1.94
ATOM    324  HB2 LEU    22      70.329  55.163  51.243  1.00  1.94
ATOM    325  CG  LEU    22      71.181  57.112  51.645  1.00  1.94
ATOM    326  HG  LEU    22      72.083  56.687  52.086  1.00  1.94
ATOM    327  CD1 LEU    22      71.464  57.437  50.180  1.00  1.94
ATOM    328 1HD1 LEU    22      70.653  58.026  49.751  1.00  1.94
ATOM    329 2HD1 LEU    22      72.392  58.001  50.098  1.00  1.94
ATOM    330 3HD1 LEU    22      71.550  56.518  49.615  1.00  1.94
ATOM    331  CD2 LEU    22      70.867  58.469  52.285  1.00  1.94
ATOM    332 1HD2 LEU    22      70.789  58.388  53.366  1.00  1.94
ATOM    333 2HD2 LEU    22      71.677  59.168  52.080  1.00  1.94
ATOM    334 3HD2 LEU    22      69.938  58.857  51.878  1.00  1.94
ATOM    335  C   LEU    22      68.128  55.269  53.291  1.00  1.94
ATOM    336  O   LEU    22      67.861  54.177  53.790  1.00  1.94
ATOM    337  N   SER    23      67.191  56.161  53.003  1.00  1.71
ATOM    338  H   SER    23      67.442  57.031  52.562  1.00  1.71
ATOM    339  CA  SER    23      65.793  55.983  53.369  1.00  1.71
ATOM    340  HA  SER    23      65.817  55.783  54.437  1.00  1.71
ATOM    341  CB  SER    23      65.042  57.321  53.245  1.00  1.71
ATOM    342  HB1 SER    23      65.008  57.779  54.233  1.00  1.71
ATOM    343  HB2 SER    23      64.017  57.133  52.939  1.00  1.71
ATOM    344  OG  SER    23      65.667  58.246  52.359  1.00  1.71
ATOM    345  HG  SER    23      65.396  57.907  51.456  1.00  1.71
ATOM    346  C   SER    23      65.164  54.758  52.695  1.00  1.71
ATOM    347  O   SER    23      65.591  54.367  51.609  1.00  1.71
ATOM    348  N   PRO    24      64.161  54.130  53.332  1.00  1.53
ATOM    349  CD  PRO    24      63.970  54.154  54.771  1.00  1.53
ATOM    350  HD1 PRO    24      63.459  55.073  55.044  1.00  1.53
ATOM    351  HD2 PRO    24      64.927  54.107  55.276  1.00  1.53
ATOM    352  CG  PRO    24      63.143  52.918  55.129  1.00  1.53
ATOM    353  HG1 PRO    24      62.536  53.051  56.020  1.00  1.53
ATOM    354  HG2 PRO    24      63.780  52.054  55.269  1.00  1.53
ATOM    355  CB  PRO    24      62.311  52.706  53.882  1.00  1.53
ATOM    356  HB1 PRO    24      61.440  53.358  53.938  1.00  1.53
ATOM    357  HB2 PRO    24      62.002  51.667  53.769  1.00  1.53
ATOM    358  CA  PRO    24      63.259  53.140  52.748  1.00  1.53
ATOM    359  HA  PRO    24      63.863  52.279  52.462  1.00  1.53
ATOM    360  C   PRO    24      62.481  53.593  51.510  1.00  1.53
ATOM    361  O   PRO    24      61.265  53.546  51.491  1.00  1.53
ATOM    362  N   GLU    25      63.112  54.241  50.546  1.00  1.55
ATOM    363  H   GLU    25      64.117  54.316  50.643  1.00  1.55
ATOM    364  CA  GLU    25      62.614  54.451  49.188  1.00  1.55
ATOM    365  HA  GLU    25      61.900  53.665  48.929  1.00  1.55
ATOM    366  CB  GLU    25      61.936  55.828  48.974  1.00  1.55
ATOM    367  HB1 GLU    25      61.184  55.993  49.739  1.00  1.55
ATOM    368  HB2 GLU    25      61.376  55.741  48.042  1.00  1.55
ATOM    369  CG  GLU    25      62.816  57.101  48.808  1.00  1.55
ATOM    370  HG1 GLU    25      62.147  57.896  48.497  1.00  1.55
ATOM    371  HG2 GLU    25      63.499  56.967  47.970  1.00  1.55
ATOM    372  CD  GLU    25      63.616  57.579  50.042  1.00  1.55
ATOM    373  OE1 GLU    25      64.798  57.223  50.208  1.00  1.55
ATOM    374  OE2 GLU    25      63.078  58.289  50.922  1.00  1.55
ATOM    375  C   GLU    25      63.804  54.326  48.236  1.00  1.55
ATOM    376  O   GLU    25      63.736  53.687  47.193  1.00  1.55
ATOM    377  N   GLU    26      64.939  54.877  48.671  1.00  1.77
ATOM    378  H   GLU    26      64.889  55.526  49.450  1.00  1.77
ATOM    379  CA  GLU    26      66.255  54.678  48.118  1.00  1.77
ATOM    380  HA  GLU    26      66.204  54.861  47.044  1.00  1.77
ATOM    381  CB  GLU    26      67.221  55.711  48.723  1.00  1.77
ATOM    382  HB1 GLU    26      67.032  55.785  49.794  1.00  1.77
ATOM    383  HB2 GLU    26      66.998  56.687  48.289  1.00  1.77
ATOM    384  CG  GLU    26      68.730  55.445  48.577  1.00  1.77
ATOM    385  HG1 GLU    26      68.997  54.590  49.204  1.00  1.77
ATOM    386  HG2 GLU    26      69.245  56.317  48.971  1.00  1.77
ATOM    387  CD  GLU    26      69.260  55.214  47.158  1.00  1.77
ATOM    388  OE1 GLU    26      68.625  55.629  46.169  1.00  1.77
ATOM    389  OE2 GLU    26      70.365  54.628  47.037  1.00  1.77
ATOM    390  C   GLU    26      66.776  53.243  48.279  1.00  1.77
ATOM    391  O   GLU    26      67.523  52.753  47.440  1.00  1.77
ATOM    392  N   ALA    27      66.401  52.559  49.353  1.00  1.66
ATOM    393  H   ALA    27      65.827  53.031  50.038  1.00  1.66
ATOM    394  CA  ALA    27      66.707  51.149  49.541  1.00  1.66
ATOM    395  HA  ALA    27      67.771  50.987  49.380  1.00  1.66
ATOM    396  CB  ALA    27      66.345  50.844  50.975  1.00  1.66
ATOM    397  HB1 ALA    27      66.702  49.849  51.232  1.00  1.66
ATOM    398  HB2 ALA    27      66.791  51.607  51.604  1.00  1.66
ATOM    399  HB3 ALA    27      65.264  50.893  51.100  1.00  1.66
ATOM    400  C   ALA    27      65.938  50.223  48.575  1.00  1.66
ATOM    401  O   ALA    27      66.523  49.306  47.978  1.00  1.66
ATOM    402  N   HIS    28      64.639  50.489  48.395  1.00  1.82
ATOM    403  CA  HIS    28      63.834  49.782  47.408  1.00  1.82
ATOM    404  CB  HIS    28      62.364  50.225  47.517  1.00  1.82
ATOM    405  CG  HIS    28      61.556  50.296  46.231  1.00  1.82
ATOM    406  ND1 HIS    28      60.726  49.290  45.738  1.00  1.82
ATOM    407  CE1 HIS    28      60.099  49.807  44.676  1.00  1.82
ATOM    408  NE2 HIS    28      60.453  51.095  44.509  1.00  1.82
ATOM    409  CD2 HIS    28      61.363  51.432  45.490  1.00  1.82
ATOM    410  C   HIS    28      64.361  49.994  45.994  1.00  1.82
ATOM    411  O   HIS    28      64.648  49.051  45.259  1.00  1.82
ATOM    412  N   ARG    29      64.636  51.257  45.664  1.00  2.26
ATOM    413  H   ARG    29      64.332  51.977  46.315  1.00  2.26
ATOM    414  CA  ARG    29      65.259  51.662  44.404  1.00  2.26
ATOM    415  HA  ARG    29      64.659  51.253  43.590  1.00  2.26
ATOM    416  CB  ARG    29      65.189  53.198  44.366  1.00  2.26
ATOM    417  HB1 ARG    29      65.895  53.580  45.103  1.00  2.26
ATOM    418  HB2 ARG    29      64.194  53.515  44.681  1.00  2.26
ATOM    419  CG  ARG    29      65.431  53.829  42.985  1.00  2.26
ATOM    420  HG1 ARG    29      64.464  54.042  42.527  1.00  2.26
ATOM    421  HG2 ARG    29      65.941  53.134  42.325  1.00  2.26
ATOM    422  CD  ARG    29      66.235  55.137  43.073  1.00  2.26
ATOM    423  HD1 ARG    29      65.658  55.857  43.656  1.00  2.26
ATOM    424  HD2 ARG    29      66.368  55.545  42.070  1.00  2.26
ATOM    425  NE  ARG    29      67.555  54.959  43.715  1.00  2.26
ATOM    426  HE  ARG    29      67.698  55.384  44.635  1.00  2.26
ATOM    427  CZ  ARG    29      68.567  54.211  43.326  1.00  2.26
ATOM    428  NH1 ARG    29      69.595  54.092  44.108  1.00  2.26
ATOM    429 1HH1 ARG    29      69.533  54.573  45.014  1.00  2.26
ATOM    430 2HH1 ARG    29      70.373  53.511  43.891  1.00  2.26
ATOM    431  NH2 ARG    29      68.583  53.559  42.197  1.00  2.26
ATOM    432 1HH2 ARG    29      67.732  53.555  41.668  1.00  2.26
ATOM    433 2HH2 ARG    29      69.243  52.817  42.074  1.00  2.26
ATOM    434  C   ARG    29      66.689  51.133  44.221  1.00  2.26
ATOM    435  O   ARG    29      67.172  51.120  43.087  1.00  2.26
ATOM    436  N   ALA    30      67.378  50.696  45.281  1.00  2.36
ATOM    437  H   ALA    30      66.975  50.805  46.203  1.00  2.36
ATOM    438  CA  ALA    30      68.704  50.075  45.155  1.00  2.36
ATOM    439  HA  ALA    30      69.148  50.319  44.190  1.00  2.36
ATOM    440  CB  ALA    30      69.606  50.647  46.257  1.00  2.36
ATOM    441  HB1 ALA    30      70.605  50.217  46.181  1.00  2.36
ATOM    442  HB2 ALA    30      69.675  51.731  46.153  1.00  2.36
ATOM    443  HB3 ALA    30      69.192  50.405  47.236  1.00  2.36
ATOM    444  C   ALA    30      68.623  48.539  45.230  1.00  2.36
ATOM    445  O   ALA    30      69.647  47.868  45.156  1.00  2.36
ATOM    446  N   GLY    31      67.411  47.991  45.362  1.00  2.42
ATOM    447  H   GLY    31      66.604  48.601  45.450  1.00  2.42
ATOM    448  CA  GLY    31      67.140  46.558  45.350  1.00  2.42
ATOM    449  HA1 GLY    31      67.654  46.094  44.508  1.00  2.42
ATOM    450  HA2 GLY    31      66.066  46.410  45.233  1.00  2.42
ATOM    451  C   GLY    31      67.572  45.843  46.628  1.00  2.42
ATOM    452  O   GLY    31      67.767  44.629  46.638  1.00  2.42
ATOM    453  N   LEU    32      67.709  46.619  47.701  1.00  2.21
ATOM    454  H   LEU    32      67.486  47.602  47.580  1.00  2.21
ATOM    455  CA  LEU    32      68.119  46.183  49.024  1.00  2.21
ATOM    456  HA  LEU    32      68.384  45.127  48.982  1.00  2.21
ATOM    457  CB  LEU    32      69.362  46.988  49.461  1.00  2.21
ATOM    458  HB1 LEU    32      69.590  46.744  50.499  1.00  2.21
ATOM    459  HB2 LEU    32      69.118  48.050  49.411  1.00  2.21
ATOM    460  CG  LEU    32      70.627  46.723  48.617  1.00  2.21
ATOM    461  HG  LEU    32      70.420  46.945  47.572  1.00  2.21
ATOM    462  CD1 LEU    32      71.769  47.629  49.079  1.00  2.21
ATOM    463 1HD1 LEU    32      72.647  47.453  48.455  1.00  2.21
ATOM    464 2HD1 LEU    32      71.477  48.671  48.964  1.00  2.21
ATOM    465 3HD1 LEU    32      72.025  47.417  50.115  1.00  2.21
ATOM    466  CD2 LEU    32      71.111  45.272  48.726  1.00  2.21
ATOM    467 1HD2 LEU    32      72.051  45.163  48.186  1.00  2.21
ATOM    468 2HD2 LEU    32      71.258  44.998  49.770  1.00  2.21
ATOM    469 3HD2 LEU    32      70.385  44.601  48.266  1.00  2.21
ATOM    470  C   LEU    32      66.979  46.265  50.045  1.00  2.21
ATOM    471  O   LEU    32      67.195  45.868  51.189  1.00  2.21
ATOM    472  N   ILE    33      65.773  46.681  49.635  1.00  2.14
ATOM    473  H   ILE    33      65.686  47.094  48.713  1.00  2.14
ATOM    474  CA  ILE    33      64.559  46.010  50.170  1.00  2.14
ATOM    475  HA  ILE    33      64.857  45.055  50.604  1.00  2.14
ATOM    476  CB  ILE    33      63.853  46.826  51.282  1.00  2.14
ATOM    477  HB  ILE    33      62.895  46.343  51.480  1.00  2.14
ATOM    478  CG2 ILE    33      64.638  46.766  52.604  1.00  2.14
ATOM    479 1HG2 ILE    33      64.028  47.134  53.428  1.00  2.14
ATOM    480 2HG2 ILE    33      64.916  45.734  52.821  1.00  2.14
ATOM    481 3HG2 ILE    33      65.545  47.362  52.525  1.00  2.14
ATOM    482  CG1 ILE    33      63.556  48.280  50.861  1.00  2.14
ATOM    483 1HG1 ILE    33      62.944  48.264  49.960  1.00  2.14
ATOM    484 2HG1 ILE    33      64.489  48.784  50.627  1.00  2.14
ATOM    485  CD1 ILE    33      62.815  49.090  51.930  1.00  2.14
ATOM    486  HD1 ILE    33      62.491  50.041  51.510  1.00  2.14
ATOM    487  HD2 ILE    33      61.958  48.519  52.276  1.00  2.14
ATOM    488  HD3 ILE    33      63.453  49.291  52.782  1.00  2.14
ATOM    489  C   ILE    33      63.562  45.673  49.058  1.00  2.14
ATOM    490  O   ILE    33      63.468  46.371  48.058  1.00  2.14
ATOM    491  N   ASP    34      62.799  44.594  49.257  1.00  2.38
ATOM    492  H   ASP    34      62.925  44.071  50.107  1.00  2.38
ATOM    493  CA  ASP    34      61.622  44.265  48.442  1.00  2.38
ATOM    494  HA  ASP    34      61.931  44.142  47.402  1.00  2.38
ATOM    495  CB  ASP    34      61.041  42.921  48.949  1.00  2.38
ATOM    496  HB1 ASP    34      61.292  42.800  50.004  1.00  2.38
ATOM    497  HB2 ASP    34      61.521  42.104  48.408  1.00  2.38
ATOM    498  CG  ASP    34      59.518  42.794  48.812  1.00  2.38
ATOM    499  OD1 ASP    34      58.837  42.801  49.862  1.00  2.38
ATOM    500  OD2 ASP    34      59.005  42.798  47.674  1.00  2.38
ATOM    501  C   ASP    34      60.582  45.400  48.476  1.00  2.38
ATOM    502  O   ASP    34      60.406  46.058  49.503  1.00  2.38
ATOM    503  N   TRP    35      59.835  45.587  47.382  1.00  2.32
ATOM    504  H   TRP    35      59.969  44.969  46.597  1.00  2.32
ATOM    505  CA  TRP    35      58.787  46.607  47.300  1.00  2.32
ATOM    506  HA  TRP    35      59.276  47.575  47.418  1.00  2.32
ATOM    507  CB  TRP    35      58.107  46.584  45.923  1.00  2.32
ATOM    508  HB1 TRP    35      58.861  46.439  45.147  1.00  2.32
ATOM    509  HB2 TRP    35      57.664  47.565  45.754  1.00  2.32
ATOM    510  CG  TRP    35      57.017  45.561  45.755  1.00  2.32
ATOM    511  CD1 TRP    35      57.209  44.255  45.470  1.00  2.32
ATOM    512  HD1 TRP    35      58.177  43.789  45.328  1.00  2.32
ATOM    513  NE1 TRP    35      55.996  43.597  45.443  1.00  2.32
ATOM    514  HE1 TRP    35      55.924  42.605  45.261  1.00  2.32
ATOM    515  CE2 TRP    35      54.952  44.443  45.746  1.00  2.32
ATOM    516  CZ2 TRP    35      53.567  44.250  45.868  1.00  2.32
ATOM    517  HZ2 TRP    35      53.132  43.281  45.669  1.00  2.32
ATOM    518  CH2 TRP    35      52.753  45.339  46.224  1.00  2.32
ATOM    519  HH2 TRP    35      51.678  45.215  46.299  1.00  2.32
ATOM    520  CZ3 TRP    35      53.337  46.593  46.484  1.00  2.32
ATOM    521  HZ3 TRP    35      52.712  47.430  46.764  1.00  2.32
ATOM    522  CE3 TRP    35      54.731  46.770  46.362  1.00  2.32
ATOM    523  HE3 TRP    35      55.175  47.733  46.567  1.00  2.32
ATOM    524  CD2 TRP    35      55.575  45.707  45.967  1.00  2.32
ATOM    525  C   TRP    35      57.735  46.472  48.406  1.00  2.32
ATOM    526  O   TRP    35      57.228  47.472  48.924  1.00  2.32
ATOM    527  N   ASN    36      57.391  45.237  48.783  1.00  2.55
ATOM    528  H   ASN    36      57.862  44.444  48.346  1.00  2.55
ATOM    529  CA  ASN    36      56.369  44.974  49.784  1.00  2.55
ATOM    530  HA  ASN    36      55.578  45.711  49.632  1.00  2.55
ATOM    531  CB  ASN    36      55.768  43.586  49.517  1.00  2.55
ATOM    532  HB1 ASN    36      56.329  42.817  50.045  1.00  2.55
ATOM    533  HB2 ASN    36      55.823  43.356  48.452  1.00  2.55
ATOM    534  CG  ASN    36      54.315  43.515  49.931  1.00  2.55
ATOM    535  OD1 ASN    36      53.983  43.032  50.999  1.00  2.55
ATOM    536  ND2 ASN    36      53.410  44.022  49.123  1.00  2.55
ATOM    537 1HD2 ASN    36      53.679  44.398  48.223  1.00  2.55
ATOM    538 2HD2 ASN    36      52.450  43.929  49.401  1.00  2.55
ATOM    539  C   ASN    36      56.903  45.205  51.216  1.00  2.55
ATOM    540  O   ASN    36      56.156  45.639  52.099  1.00  2.55
ATOM    541  N   MET    37      58.193  44.952  51.468  1.00  2.35
ATOM    542  H   MET    37      58.725  44.475  50.738  1.00  2.35
ATOM    543  CA  MET    37      58.900  45.352  52.692  1.00  2.35
ATOM    544  HA  MET    37      58.361  44.977  53.561  1.00  2.35
ATOM    545  CB  MET    37      60.327  44.775  52.727  1.00  2.35
ATOM    546  HB1 MET    37      60.861  45.224  53.565  1.00  2.35
ATOM    547  HB2 MET    37      60.854  45.041  51.812  1.00  2.35
ATOM    548  CG  MET    37      60.363  43.258  52.899  1.00  2.35
ATOM    549  HG1 MET    37      59.865  42.791  52.053  1.00  2.35
ATOM    550  HG2 MET    37      59.827  42.983  53.808  1.00  2.35
ATOM    551  SD  MET    37      62.049  42.605  53.004  1.00  2.35
ATOM    552  CE  MET    37      61.698  40.842  52.788  1.00  2.35
ATOM    553  HE1 MET    37      61.222  40.680  51.824  1.00  2.35
ATOM    554  HE2 MET    37      62.629  40.279  52.826  1.00  2.35
ATOM    555  HE3 MET    37      61.036  40.501  53.580  1.00  2.35
ATOM    556  C   MET    37      58.983  46.879  52.830  1.00  2.35
ATOM    557  O   MET    37      58.662  47.408  53.891  1.00  2.35
ATOM    558  N   PHE    38      59.337  47.592  51.759  1.00  1.91
ATOM    559  H   PHE    38      59.635  47.081  50.929  1.00  1.91
ATOM    560  CA  PHE    38      59.309  49.055  51.656  1.00  1.91
ATOM    561  HA  PHE    38      60.039  49.489  52.337  1.00  1.91
ATOM    562  CB  PHE    38      59.697  49.448  50.210  1.00  1.91
ATOM    563  HB1 PHE    38      59.271  48.704  49.544  1.00  1.91
ATOM    564  HB2 PHE    38      60.772  49.338  50.101  1.00  1.91
ATOM    565  CG  PHE    38      59.315  50.813  49.633  1.00  1.91
ATOM    566  CD1 PHE    38      59.181  51.986  50.397  1.00  1.91
ATOM    567  HD1 PHE    38      59.331  51.952  51.460  1.00  1.91
ATOM    568  CE1 PHE    38      58.949  53.231  49.768  1.00  1.91
ATOM    569  HE1 PHE    38      58.930  54.143  50.341  1.00  1.91
ATOM    570  CZ  PHE    38      58.865  53.323  48.373  1.00  1.91
ATOM    571  HZ  PHE    38      58.745  54.279  47.883  1.00  1.91
ATOM    572  CE2 PHE    38      58.998  52.159  47.610  1.00  1.91
ATOM    573  HE2 PHE    38      58.959  52.206  46.529  1.00  1.91
ATOM    574  CD2 PHE    38      59.195  50.919  48.240  1.00  1.91
ATOM    575  HD2 PHE    38      59.302  50.032  47.633  1.00  1.91
ATOM    576  C   PHE    38      57.960  49.638  52.058  1.00  1.91
ATOM    577  O   PHE    38      57.881  50.510  52.930  1.00  1.91
ATOM    578  N   VAL    39      56.896  49.088  51.466  1.00  2.05
ATOM    579  H   VAL    39      57.060  48.419  50.717  1.00  2.05
ATOM    580  CA  VAL    39      55.525  49.463  51.809  1.00  2.05
ATOM    581  HA  VAL    39      55.393  50.515  51.605  1.00  2.05
ATOM    582  CB  VAL    39      54.514  48.663  50.965  1.00  2.05
ATOM    583  HB  VAL    39      54.800  47.613  50.940  1.00  2.05
ATOM    584  CG1 VAL    39      53.055  48.751  51.451  1.00  2.05
ATOM    585 1HG1 VAL    39      52.401  48.224  50.758  1.00  2.05
ATOM    586 2HG1 VAL    39      52.953  48.277  52.426  1.00  2.05
ATOM    587 3HG1 VAL    39      52.750  49.795  51.520  1.00  2.05
ATOM    588  CG2 VAL    39      54.510  49.212  49.545  1.00  2.05
ATOM    589 1HG2 VAL    39      53.871  48.596  48.914  1.00  2.05
ATOM    590 2HG2 VAL    39      54.175  50.248  49.562  1.00  2.05
ATOM    591 3HG2 VAL    39      55.515  49.185  49.137  1.00  2.05
ATOM    592  C   VAL    39      55.218  49.268  53.283  1.00  2.05
ATOM    593  O   VAL    39      54.643  50.173  53.896  1.00  2.05
ATOM    594  N   LYS    40      55.581  48.109  53.854  1.00  2.34
ATOM    595  H   LYS    40      56.047  47.405  53.293  1.00  2.34
ATOM    596  CA  LYS    40      55.358  47.873  55.286  1.00  2.34
ATOM    597  HA  LYS    40      54.294  47.979  55.510  1.00  2.34
ATOM    598  CB  LYS    40      55.806  46.465  55.712  1.00  2.34
ATOM    599  HB1 LYS    40      55.816  46.410  56.803  1.00  2.34
ATOM    600  HB2 LYS    40      56.821  46.286  55.357  1.00  2.34
ATOM    601  CG  LYS    40      54.875  45.364  55.189  1.00  2.34
ATOM    602  HG1 LYS    40      54.759  45.475  54.114  1.00  2.34
ATOM    603  HG2 LYS    40      53.888  45.476  55.640  1.00  2.34
ATOM    604  CD  LYS    40      55.431  43.968  55.521  1.00  2.34
ATOM    605  HD1 LYS    40      55.164  43.720  56.550  1.00  2.34
ATOM    606  HD2 LYS    40      56.519  43.960  55.443  1.00  2.34
ATOM    607  CE  LYS    40      54.851  42.910  54.578  1.00  2.34
ATOM    608  HE1 LYS    40      53.774  43.074  54.490  1.00  2.34
ATOM    609  HE2 LYS    40      55.008  41.914  55.002  1.00  2.34
ATOM    610  NZ  LYS    40      55.484  42.995  53.239  1.00  2.34
ATOM    611  HZ1 LYS    40      54.882  42.575  52.528  1.00  2.34
ATOM    612  HZ2 LYS    40      55.583  43.968  52.965  1.00  2.34
ATOM    613  HZ3 LYS    40      56.388  42.544  53.217  1.00  2.34
ATOM    614  C   LYS    40      56.068  48.912  56.148  1.00  2.34
ATOM    615  O   LYS    40      55.391  49.568  56.927  1.00  2.34
ATOM    616  N   LEU    41      57.366  49.150  55.931  1.00  2.08
ATOM    617  H   LEU    41      57.851  48.601  55.229  1.00  2.08
ATOM    618  CA  LEU    41      58.115  50.154  56.695  1.00  2.08
ATOM    619  HA  LEU    41      58.117  49.859  57.745  1.00  2.08
ATOM    620  CB  LEU    41      59.575  50.245  56.200  1.00  2.08
ATOM    621  HB1 LEU    41      60.034  51.116  56.670  1.00  2.08
ATOM    622  HB2 LEU    41      59.571  50.415  55.122  1.00  2.08
ATOM    623  CG  LEU    41      60.470  49.033  56.516  1.00  2.08
ATOM    624  HG  LEU    41      60.050  48.140  56.056  1.00  2.08
ATOM    625  CD1 LEU    41      61.855  49.279  55.915  1.00  2.08
ATOM    626 1HD1 LEU    41      62.491  48.414  56.103  1.00  2.08
ATOM    627 2HD1 LEU    41      61.773  49.418  54.838  1.00  2.08
ATOM    628 3HD1 LEU    41      62.316  50.156  56.372  1.00  2.08
ATOM    629  CD2 LEU    41      60.630  48.790  58.016  1.00  2.08
ATOM    630 1HD2 LEU    41      61.353  47.993  58.188  1.00  2.08
ATOM    631 2HD2 LEU    41      60.981  49.695  58.514  1.00  2.08
ATOM    632 3HD2 LEU    41      59.684  48.483  58.459  1.00  2.08
ATOM    633  C   LEU    41      57.454  51.535  56.655  1.00  2.08
ATOM    634  O   LEU    41      57.171  52.140  57.691  1.00  2.08
ATOM    635  N   ARG    42      57.152  52.017  55.446  1.00  1.80
ATOM    636  H   ARG    42      57.363  51.445  54.629  1.00  1.80
ATOM    637  CA  ARG    42      56.539  53.336  55.277  1.00  1.80
ATOM    638  HA  ARG    42      57.148  54.073  55.790  1.00  1.80
ATOM    639  CB  ARG    42      56.489  53.703  53.805  1.00  1.80
ATOM    640  HB1 ARG    42      55.843  54.570  53.663  1.00  1.80
ATOM    641  HB2 ARG    42      56.066  52.840  53.300  1.00  1.80
ATOM    642  CG  ARG    42      57.870  53.989  53.206  1.00  1.80
ATOM    643  HG1 ARG    42      57.753  53.944  52.130  1.00  1.80
ATOM    644  HG2 ARG    42      58.570  53.204  53.498  1.00  1.80
ATOM    645  CD  ARG    42      58.475  55.357  53.543  1.00  1.80
ATOM    646  HD1 ARG    42      58.581  55.464  54.621  1.00  1.80
ATOM    647  HD2 ARG    42      57.810  56.140  53.173  1.00  1.80
ATOM    648  NE  ARG    42      59.789  55.467  52.890  1.00  1.80
ATOM    649  HE  ARG    42      60.085  54.659  52.351  1.00  1.80
ATOM    650  CZ  ARG    42      60.649  56.468  52.881  1.00  1.80
ATOM    651  NH1 ARG    42      61.703  56.360  52.156  1.00  1.80
ATOM    652 1HH1 ARG    42      61.759  55.566  51.531  1.00  1.80
ATOM    653 2HH1 ARG    42      62.166  57.228  51.876  1.00  1.80
ATOM    654  NH2 ARG    42      60.551  57.561  53.555  1.00  1.80
ATOM    655 1HH2 ARG    42      59.784  57.683  54.179  1.00  1.80
ATOM    656 2HH2 ARG    42      61.266  58.261  53.480  1.00  1.80
ATOM    657  C   ARG    42      55.171  53.453  55.956  1.00  1.80
ATOM    658  O   ARG    42      54.903  54.448  56.632  1.00  1.80
ATOM    659  N   SER    43      54.339  52.412  55.872  1.00  2.17
ATOM    660  H   SER    43      54.609  51.616  55.310  1.00  2.17
ATOM    661  CA  SER    43      53.114  52.349  56.677  1.00  2.17
ATOM    662  HA  SER    43      52.505  53.218  56.426  1.00  2.17
ATOM    663  CB  SER    43      52.279  51.118  56.322  1.00  2.17
ATOM    664  HB1 SER    43      52.192  51.042  55.238  1.00  2.17
ATOM    665  HB2 SER    43      51.288  51.267  56.734  1.00  2.17
ATOM    666  OG  SER    43      52.751  49.885  56.828  1.00  2.17
ATOM    667  HG  SER    43      53.724  49.856  56.759  1.00  2.17
ATOM    668  C   SER    43      53.411  52.458  58.174  1.00  2.17
ATOM    669  O   SER    43      52.926  53.374  58.812  1.00  2.17
ATOM    670  N   GLN    44      54.354  51.697  58.718  1.00  2.60
ATOM    671  H   GLN    44      54.877  51.062  58.133  1.00  2.60
ATOM    672  CA  GLN    44      54.737  51.761  60.131  1.00  2.60
ATOM    673  HA  GLN    44      53.834  51.796  60.740  1.00  2.60
ATOM    674  CB  GLN    44      55.511  50.466  60.475  1.00  2.60
ATOM    675  HB1 GLN    44      55.808  50.504  61.523  1.00  2.60
ATOM    676  HB2 GLN    44      56.415  50.427  59.865  1.00  2.60
ATOM    677  CG  GLN    44      54.692  49.188  60.252  1.00  2.60
ATOM    678  HG1 GLN    44      54.345  49.120  59.223  1.00  2.60
ATOM    679  HG2 GLN    44      53.817  49.203  60.890  1.00  2.60
ATOM    680  CD  GLN    44      55.496  47.929  60.551  1.00  2.60
ATOM    681  OE1 GLN    44      56.217  47.409  59.709  1.00  2.60
ATOM    682  NE2 GLN    44      55.392  47.382  61.742  1.00  2.60
ATOM    683 1HE2 GLN    44      54.798  47.810  62.437  1.00  2.60
ATOM    684 2HE2 GLN    44      55.950  46.566  61.915  1.00  2.60
ATOM    685  C   GLN    44      55.574  52.995  60.501  1.00  2.60
ATOM    686  O   GLN    44      56.163  53.076  61.575  1.00  2.60
ATOM    687  N   GLU    45      55.609  53.980  59.610  1.00  2.41
ATOM    688  H   GLU    45      55.218  53.799  58.699  1.00  2.41
ATOM    689  CA  GLU    45      56.237  55.275  59.826  1.00  2.41
ATOM    690  HA  GLU    45      56.625  55.358  60.843  1.00  2.41
ATOM    691  CB  GLU    45      57.412  55.261  58.840  1.00  2.41
ATOM    692  HB1 GLU    45      57.075  54.839  57.897  1.00  2.41
ATOM    693  HB2 GLU    45      58.203  54.618  59.225  1.00  2.41
ATOM    694  CG  GLU    45      57.974  56.626  58.501  1.00  2.41
ATOM    695  HG1 GLU    45      57.175  57.194  58.049  1.00  2.41
ATOM    696  HG2 GLU    45      58.754  56.536  57.755  1.00  2.41
ATOM    697  CD  GLU    45      58.509  57.350  59.721  1.00  2.41
ATOM    698  OE1 GLU    45      58.818  56.719  60.747  1.00  2.41
ATOM    699  OE2 GLU    45      58.603  58.587  59.654  1.00  2.41
ATOM    700  C   GLU    45      55.262  56.450  59.610  1.00  2.41
ATOM    701  O   GLU    45      55.523  57.578  60.034  1.00  2.41
ATOM    702  N   CYS    46      54.124  56.171  58.976  1.00  2.39
ATOM    703  H   CYS    46      54.000  55.216  58.658  1.00  2.39
ATOM    704  CA  CYS    46      53.002  57.081  58.794  1.00  2.39
ATOM    705  HA  CYS    46      53.326  58.119  58.875  1.00  2.39
ATOM    706  CB  CYS    46      52.450  56.793  57.384  1.00  2.39
ATOM    707  HB1 CYS    46      52.333  55.717  57.248  1.00  2.39
ATOM    708  HB2 CYS    46      53.141  57.158  56.630  1.00  2.39
ATOM    709  SG  CYS    46      50.823  57.564  57.125  1.00  2.39
ATOM    710  HG  CYS    46      50.623  57.234  55.843  1.00  2.39
ATOM    711  C   CYS    46      51.909  56.853  59.845  1.00  2.39
ATOM    712  O   CYS    46      51.496  57.770  60.550  1.00  2.39
ATOM    713  N   ASP    47      51.505  55.592  59.966  1.00  3.08
ATOM    714  H   ASP    47      51.932  54.905  59.354  1.00  3.08
ATOM    715  CA  ASP    47      50.390  55.099  60.745  1.00  3.08
ATOM    716  HA  ASP    47      50.048  55.938  61.354  1.00  3.08
ATOM    717  CB  ASP    47      49.183  54.730  59.845  1.00  3.08
ATOM    718  HB1 ASP    47      49.019  55.540  59.133  1.00  3.08
ATOM    719  HB2 ASP    47      48.314  54.687  60.499  1.00  3.08
ATOM    720  CG  ASP    47      49.185  53.398  59.097  1.00  3.08
ATOM    721  OD1 ASP    47      48.093  52.787  58.990  1.00  3.08
ATOM    722  OD2 ASP    47      50.199  52.973  58.489  1.00  3.08
ATOM    723  C   ASP    47      50.762  54.035  61.749  1.00  3.08
ATOM    724  O   ASP    47      50.152  52.971  61.839  1.00  3.08
ATOM    725  N   TRP    48      51.779  54.380  62.533  1.00  4.86
ATOM    726  H   TRP    48      52.191  55.291  62.394  1.00  4.86
ATOM    727  CA  TRP    48      52.129  53.628  63.718  1.00  4.86
ATOM    728  HA  TRP    48      51.572  52.695  63.661  1.00  4.86
ATOM    729  CB  TRP    48      53.604  53.242  63.685  1.00  4.86
ATOM    730  HB1 TRP    48      54.163  53.877  64.371  1.00  4.86
ATOM    731  HB2 TRP    48      53.990  53.414  62.686  1.00  4.86
ATOM    732  CG  TRP    48      53.818  51.798  64.014  1.00  4.86
ATOM    733  CD1 TRP    48      54.691  51.353  64.935  1.00  4.86
ATOM    734  HD1 TRP    48      55.357  51.966  65.509  1.00  4.86
ATOM    735  NE1 TRP    48      54.562  49.988  65.054  1.00  4.86
ATOM    736  HE1 TRP    48      55.071  49.462  65.763  1.00  4.86
ATOM    737  CE2 TRP    48      53.598  49.475  64.222  1.00  4.86
ATOM    738  CZ2 TRP    48      53.090  48.179  64.039  1.00  4.86
ATOM    739  HZ2 TRP    48      53.451  47.370  64.653  1.00  4.86
ATOM    740  CH2 TRP    48      52.062  47.978  63.107  1.00  4.86
ATOM    741  HH2 TRP    48      51.622  46.999  62.980  1.00  4.86
ATOM    742  CZ3 TRP    48      51.580  49.067  62.360  1.00  4.86
ATOM    743  HZ3 TRP    48      50.777  48.922  61.660  1.00  4.86
ATOM    744  CE3 TRP    48      52.113  50.359  62.547  1.00  4.86
ATOM    745  HE3 TRP    48      51.715  51.180  61.960  1.00  4.86
ATOM    746  CD2 TRP    48      53.125  50.606  63.507  1.00  4.86
ATOM    747  C   TRP    48      51.644  54.276  64.992  1.00  4.86
ATOM    748  O   TRP    48      51.406  55.478  65.049  1.00  4.86
ATOM    749  N   GLU    49      51.365  53.401  65.960  1.00  5.85
ATOM    750  H   GLU    49      51.653  52.445  65.818  1.00  5.85
ATOM    751  CA  GLU    49      50.237  53.607  66.873  1.00  5.85
ATOM    752  HA  GLU    49      49.376  53.911  66.274  1.00  5.85
ATOM    753  CB  GLU    49      49.874  52.290  67.575  1.00  5.85
ATOM    754  HB1 GLU    49      49.009  52.456  68.222  1.00  5.85
ATOM    755  HB2 GLU    49      50.705  51.949  68.198  1.00  5.85
ATOM    756  CG  GLU    49      49.519  51.192  66.546  1.00  5.85
ATOM    757  HG1 GLU    49      50.420  50.940  65.984  1.00  5.85
ATOM    758  HG2 GLU    49      48.786  51.599  65.849  1.00  5.85
ATOM    759  CD  GLU    49      48.947  49.920  67.187  1.00  5.85
ATOM    760  OE1 GLU    49      49.629  48.872  67.109  1.00  5.85
ATOM    761  OE2 GLU    49      47.823  49.989  67.725  1.00  5.85
ATOM    762  C   GLU    49      50.450  54.763  67.856  1.00  5.85
ATOM    763  O   GLU    49      49.476  55.275  68.415  1.00  5.85
ATOM    764  N   GLU    50      51.677  55.271  67.959  1.00  6.33
ATOM    765  H   GLU    50      52.436  54.772  67.516  1.00  6.33
ATOM    766  CA  GLU    50      51.891  56.673  68.270  1.00  6.33
ATOM    767  HA  GLU    50      51.049  57.241  67.878  1.00  6.33
ATOM    768  CB  GLU    50      51.915  56.845  69.808  1.00  6.33
ATOM    769  HB1 GLU    50      52.871  56.489  70.196  1.00  6.33
ATOM    770  HB2 GLU    50      51.121  56.246  70.257  1.00  6.33
ATOM    771  CG  GLU    50      51.699  58.305  70.223  1.00  6.33
ATOM    772  HG1 GLU    50      50.731  58.640  69.845  1.00  6.33
ATOM    773  HG2 GLU    50      52.460  58.923  69.747  1.00  6.33
ATOM    774  CD  GLU    50      51.761  58.571  71.744  1.00  6.33
ATOM    775  OE1 GLU    50      52.080  57.657  72.528  1.00  6.33
ATOM    776  OE2 GLU    50      51.572  59.761  72.091  1.00  6.33
ATOM    777  C   GLU    50      53.167  57.255  67.668  1.00  6.33
ATOM    778  O   GLU    50      54.248  56.678  67.754  1.00  6.33
ATOM    779  N   ILE    51      53.063  58.472  67.132  1.00  6.83
ATOM    780  H   ILE    51      52.148  58.892  67.069  1.00  6.83
ATOM    781  CA  ILE    51      54.231  59.234  66.700  1.00  6.83
ATOM    782  HA  ILE    51      55.087  58.864  67.271  1.00  6.83
ATOM    783  CB  ILE    51      54.583  58.978  65.205  1.00  6.83
ATOM    784  HB  ILE    51      53.954  59.615  64.583  1.00  6.83
ATOM    785  CG2 ILE    51      56.056  59.392  65.059  1.00  6.83
ATOM    786 1HG2 ILE    51      56.364  59.257  64.040  1.00  6.83
ATOM    787 2HG2 ILE    51      56.205  60.435  65.337  1.00  6.83
ATOM    788 3HG2 ILE    51      56.690  58.758  65.684  1.00  6.83
ATOM    789  CG1 ILE    51      54.408  57.513  64.729  1.00  6.83
ATOM    790 1HG1 ILE    51      53.418  57.147  64.995  1.00  6.83
ATOM    791 2HG1 ILE    51      55.144  56.868  65.215  1.00  6.83
ATOM    792  CD1 ILE    51      54.499  57.291  63.212  1.00  6.83
ATOM    793  HD1 ILE    51      54.382  56.229  62.994  1.00  6.83
ATOM    794  HD2 ILE    51      53.701  57.838  62.713  1.00  6.83
ATOM    795  HD3 ILE    51      55.461  57.615  62.828  1.00  6.83
ATOM    796  C   ILE    51      54.050  60.703  67.073  1.00  6.83
ATOM    797  O   ILE    51      53.676  61.556  66.259  1.00  6.83
ATOM    798  N   SER    52      54.313  60.880  68.380  1.00  7.56
ATOM    799  H   SER    52      54.585  60.038  68.870  1.00  7.56
ATOM    800  CA  SER    52      54.073  62.020  69.275  1.00  7.56
ATOM    801  HA  SER    52      53.180  62.531  68.910  1.00  7.56
ATOM    802  CB  SER    52      53.761  61.487  70.692  1.00  7.56
ATOM    803  HB1 SER    52      54.467  61.854  71.437  1.00  7.56
ATOM    804  HB2 SER    52      53.816  60.398  70.698  1.00  7.56
ATOM    805  OG  SER    52      52.460  61.881  71.065  1.00  7.56
ATOM    806  HG  SER    52      52.073  61.079  71.533  1.00  7.56
ATOM    807  C   SER    52      55.208  63.053  69.289  1.00  7.56
ATOM    808  O   SER    52      55.898  63.271  70.281  1.00  7.56
ATOM    809  N   VAL    53      55.452  63.703  68.150  1.00  8.01
ATOM    810  H   VAL    53      54.885  63.460  67.347  1.00  8.01
ATOM    811  CA  VAL    53      56.602  64.617  67.971  1.00  8.01
ATOM    812  HA  VAL    53      57.453  64.144  68.462  1.00  8.01
ATOM    813  CB  VAL    53      56.996  64.745  66.484  1.00  8.01
ATOM    814  HB  VAL    53      56.218  65.280  65.938  1.00  8.01
ATOM    815  CG1 VAL    53      58.344  65.460  66.298  1.00  8.01
ATOM    816 1HG1 VAL    53      58.613  65.478  65.240  1.00  8.01
ATOM    817 2HG1 VAL    53      58.274  66.493  66.636  1.00  8.01
ATOM    818 3HG1 VAL    53      59.130  64.946  66.851  1.00  8.01
ATOM    819  CG2 VAL    53      57.147  63.352  65.853  1.00  8.01
ATOM    820 1HG2 VAL    53      57.499  63.453  64.828  1.00  8.01
ATOM    821 2HG2 VAL    53      57.862  62.752  66.420  1.00  8.01
ATOM    822 3HG2 VAL    53      56.185  62.841  65.830  1.00  8.01
ATOM    823  C   VAL    53      56.442  65.980  68.659  1.00  8.01
ATOM    824  O   VAL    53      56.179  66.998  68.023  1.00  8.01
ATOM    825  N   LYS    54      56.591  66.023  69.982  1.00  8.70
ATOM    826  H   LYS    54      56.734  65.133  70.448  1.00  8.70
ATOM    827  CA  LYS    54      56.358  67.212  70.820  1.00  8.70
ATOM    828  HA  LYS    54      55.521  67.753  70.372  1.00  8.70
ATOM    829  CB  LYS    54      55.874  66.773  72.223  1.00  8.70
ATOM    830  HB1 LYS    54      56.136  67.534  72.957  1.00  8.70
ATOM    831  HB2 LYS    54      56.370  65.849  72.520  1.00  8.70
ATOM    832  CG  LYS    54      54.336  66.591  72.340  1.00  8.70
ATOM    833  HG1 LYS    54      53.866  67.543  72.081  1.00  8.70
ATOM    834  HG2 LYS    54      54.113  66.392  73.391  1.00  8.70
ATOM    835  CD  LYS    54      53.699  65.475  71.496  1.00  8.70
ATOM    836  HD1 LYS    54      54.144  64.516  71.767  1.00  8.70
ATOM    837  HD2 LYS    54      53.881  65.671  70.438  1.00  8.70
ATOM    838  CE  LYS    54      52.177  65.403  71.737  1.00  8.70
ATOM    839  HE1 LYS    54      51.764  66.409  71.617  1.00  8.70
ATOM    840  HE2 LYS    54      51.993  65.075  72.765  1.00  8.70
ATOM    841  NZ  LYS    54      51.500  64.492  70.779  1.00  8.70
ATOM    842  HZ1 LYS    54      50.480  64.566  70.820  1.00  8.70
ATOM    843  HZ2 LYS    54      51.687  64.774  69.824  1.00  8.70
ATOM    844  HZ3 LYS    54      51.758  63.518  70.908  1.00  8.70
ATOM    845  C   LYS    54      57.465  68.301  70.799  1.00  8.70
ATOM    846  O   LYS    54      57.920  68.781  71.825  1.00  8.70
ATOM    847  N   GLY    55      57.817  68.727  69.584  1.00  8.00
ATOM    848  H   GLY    55      57.416  68.192  68.824  1.00  8.00
ATOM    849  CA  GLY    55      58.091  70.137  69.287  1.00  8.00
ATOM    850  HA1 GLY    55      59.042  70.244  68.775  1.00  8.00
ATOM    851  HA2 GLY    55      58.109  70.737  70.196  1.00  8.00
ATOM    852  C   GLY    55      56.914  70.613  68.416  1.00  8.00
ATOM    853  O   GLY    55      55.859  70.928  68.954  1.00  8.00
ATOM    854  N   PRO    56      57.030  70.556  67.072  1.00  6.75
ATOM    855  CD  PRO    56      58.251  70.326  66.314  1.00  6.75
ATOM    856  HD1 PRO    56      58.694  69.363  66.566  1.00  6.75
ATOM    857  HD2 PRO    56      58.963  71.125  66.515  1.00  6.75
ATOM    858  CG  PRO    56      57.861  70.347  64.835  1.00  6.75
ATOM    859  HG1 PRO    56      57.734  69.323  64.476  1.00  6.75
ATOM    860  HG2 PRO    56      58.599  70.883  64.232  1.00  6.75
ATOM    861  CB  PRO    56      56.511  71.069  64.825  1.00  6.75
ATOM    862  HB1 PRO    56      55.894  70.766  63.979  1.00  6.75
ATOM    863  HB2 PRO    56      56.680  72.144  64.806  1.00  6.75
ATOM    864  CA  PRO    56      55.888  70.685  66.172  1.00  6.75
ATOM    865  HA  PRO    56      55.222  71.487  66.498  1.00  6.75
ATOM    866  C   PRO    56      55.094  69.375  66.100  1.00  6.75
ATOM    867  O   PRO    56      55.415  68.462  65.336  1.00  6.75
ATOM    868  N   ASN    57      54.068  69.274  66.935  1.00  6.05
ATOM    869  H   ASN    57      53.904  70.051  67.558  1.00  6.05
ATOM    870  CA  ASN    57      53.245  68.088  67.104  1.00  6.05
ATOM    871  HA  ASN    57      53.884  67.267  67.421  1.00  6.05
ATOM    872  CB  ASN    57      52.269  68.390  68.245  1.00  6.05
ATOM    873  HB1 ASN    57      51.512  69.097  67.905  1.00  6.05
ATOM    874  HB2 ASN    57      52.804  68.832  69.084  1.00  6.05
ATOM    875  CG  ASN    57      51.579  67.145  68.757  1.00  6.05
ATOM    876  OD1 ASN    57      51.942  66.022  68.446  1.00  6.05
ATOM    877  ND2 ASN    57      50.624  67.337  69.629  1.00  6.05
ATOM    878 1HD2 ASN    57      50.252  68.259  69.752  1.00  6.05
ATOM    879 2HD2 ASN    57      49.901  66.613  69.672  1.00  6.05
ATOM    880  C   ASN    57      52.555  67.629  65.818  1.00  6.05
ATOM    881  O   ASN    57      51.597  68.253  65.367  1.00  6.05
ATOM    882  N   GLY    58      53.006  66.491  65.285  1.00  4.91
ATOM    883  H   GLY    58      53.861  66.122  65.663  1.00  4.91
ATOM    884  CA  GLY    58      52.282  65.763  64.247  1.00  4.91
ATOM    885  HA1 GLY    58      52.785  64.823  64.049  1.00  4.91
ATOM    886  HA2 GLY    58      52.276  66.355  63.333  1.00  4.91
ATOM    887  C   GLY    58      50.830  65.452  64.626  1.00  4.91
ATOM    888  O   GLY    58      49.977  65.442  63.747  1.00  4.91
ATOM    889  N   GLU    59      50.572  65.140  65.905  1.00  4.65
ATOM    890  H   GLU    59      51.295  65.354  66.576  1.00  4.65
ATOM    891  CA  GLU    59      49.520  64.230  66.408  1.00  4.65
ATOM    892  HA  GLU    59      49.830  63.977  67.421  1.00  4.65
ATOM    893  CB  GLU    59      48.150  64.921  66.500  1.00  4.65
ATOM    894  HB1 GLU    59      47.495  64.541  65.718  1.00  4.65
ATOM    895  HB2 GLU    59      48.256  65.994  66.350  1.00  4.65
ATOM    896  CG  GLU    59      47.482  64.693  67.873  1.00  4.65
ATOM    897  HG1 GLU    59      47.455  63.620  68.074  1.00  4.65
ATOM    898  HG2 GLU    59      46.452  65.050  67.815  1.00  4.65
ATOM    899  CD  GLU    59      48.226  65.441  68.986  1.00  4.65
ATOM    900  OE1 GLU    59      49.108  64.861  69.664  1.00  4.65
ATOM    901  OE2 GLU    59      48.029  66.661  69.140  1.00  4.65
ATOM    902  C   GLU    59      49.484  62.854  65.702  1.00  4.65
ATOM    903  O   GLU    59      49.564  61.821  66.351  1.00  4.65
ATOM    904  N   SER    60      49.547  62.857  64.369  1.00  3.94
ATOM    905  H   SER    60      49.409  63.755  63.915  1.00  3.94
ATOM    906  CA  SER    60      49.777  61.730  63.480  1.00  3.94
ATOM    907  HA  SER    60      49.940  60.832  64.077  1.00  3.94
ATOM    908  CB  SER    60      48.523  61.471  62.627  1.00  3.94
ATOM    909  HB1 SER    60      47.709  61.141  63.274  1.00  3.94
ATOM    910  HB2 SER    60      48.739  60.682  61.909  1.00  3.94
ATOM    911  OG  SER    60      48.090  62.625  61.921  1.00  3.94
ATOM    912  HG  SER    60      48.852  62.970  61.433  1.00  3.94
ATOM    913  C   SER    60      51.026  61.926  62.623  1.00  3.94
ATOM    914  O   SER    60      50.912  62.452  61.516  1.00  3.94
ATOM    915  N   SER    61      52.236  61.628  63.138  1.00  2.87
ATOM    916  H   SER    61      52.300  61.233  64.065  1.00  2.87
ATOM    917  CA  SER    61      53.440  62.118  62.437  1.00  2.87
ATOM    918  HA  SER    61      53.146  63.048  61.944  1.00  2.87
ATOM    919  CB  SER    61      54.485  62.520  63.472  1.00  2.87
ATOM    920  HB1 SER    61      55.053  61.651  63.793  1.00  2.87
ATOM    921  HB2 SER    61      53.990  62.965  64.334  1.00  2.87
ATOM    922  OG  SER    61      55.367  63.500  62.956  1.00  2.87
ATOM    923  HG  SER    61      54.861  64.291  62.745  1.00  2.87
ATOM    924  C   SER    61      54.079  61.256  61.350  1.00  2.87
ATOM    925  O   SER    61      54.409  60.095  61.558  1.00  2.87
ATOM    926  N   VAL    62      54.398  61.910  60.231  1.00  2.46
ATOM    927  H   VAL    62      54.276  62.909  60.236  1.00  2.46
ATOM    928  CA  VAL    62      54.443  61.327  58.887  1.00  2.46
ATOM    929  HA  VAL    62      54.242  60.260  59.006  1.00  2.46
ATOM    930  CB  VAL    62      53.288  61.901  58.037  1.00  2.46
ATOM    931  HB  VAL    62      53.541  61.819  56.980  1.00  2.46
ATOM    932  CG1 VAL    62      52.034  61.050  58.253  1.00  2.46
ATOM    933 1HG1 VAL    62      51.207  61.452  57.669  1.00  2.46
ATOM    934 2HG1 VAL    62      52.218  60.029  57.929  1.00  2.46
ATOM    935 3HG1 VAL    62      51.751  61.045  59.306  1.00  2.46
ATOM    936  CG2 VAL    62      52.928  63.361  58.373  1.00  2.46
ATOM    937 1HG2 VAL    62      52.122  63.708  57.728  1.00  2.46
ATOM    938 2HG2 VAL    62      52.551  63.449  59.391  1.00  2.46
ATOM    939 3HG2 VAL    62      53.799  64.000  58.244  1.00  2.46
ATOM    940  C   VAL    62      55.800  61.373  58.218  1.00  2.46
ATOM    941  O   VAL    62      56.661  62.155  58.589  1.00  2.46
ATOM    942  N   ILE    63      55.975  60.446  57.287  1.00  2.13
ATOM    943  H   ILE    63      55.136  59.974  56.999  1.00  2.13
ATOM    944  CA  ILE    63      57.224  59.914  56.748  1.00  2.13
ATOM    945  HA  ILE    63      57.408  58.987  57.265  1.00  2.13
ATOM    946  CB  ILE    63      57.003  59.588  55.259  1.00  2.13
ATOM    947  HB  ILE    63      56.910  60.528  54.710  1.00  2.13
ATOM    948  CG2 ILE    63      58.236  58.855  54.734  1.00  2.13
ATOM    949 1HG2 ILE    63      58.027  58.450  53.748  1.00  2.13
ATOM    950 2HG2 ILE    63      59.062  59.562  54.653  1.00  2.13
ATOM    951 3HG2 ILE    63      58.503  58.052  55.421  1.00  2.13
ATOM    952  CG1 ILE    63      55.735  58.758  54.934  1.00  2.13
ATOM    953 1HG1 ILE    63      55.674  58.631  53.857  1.00  2.13
ATOM    954 2HG1 ILE    63      54.850  59.324  55.221  1.00  2.13
ATOM    955  CD1 ILE    63      55.648  57.369  55.571  1.00  2.13
ATOM    956  HD1 ILE    63      54.804  56.834  55.136  1.00  2.13
ATOM    957  HD2 ILE    63      56.550  56.790  55.385  1.00  2.13
ATOM    958  HD3 ILE    63      55.489  57.466  56.643  1.00  2.13
ATOM    959  C   ILE    63      58.495  60.766  56.924  1.00  2.13
ATOM    960  O   ILE    63      58.679  61.836  56.337  1.00  2.13
ATOM    961  N   HIS    64      59.420  60.170  57.666  1.00  2.43
ATOM    962  H   HIS    64      59.095  59.403  58.244  1.00  2.43
ATOM    963  CA  HIS    64      60.795  60.582  57.859  1.00  2.43
ATOM    964  HA  HIS    64      60.748  61.617  58.201  1.00  2.43
ATOM    965  CB  HIS    64      61.481  59.757  58.962  1.00  2.43
ATOM    966  HB1 HIS    64      62.506  59.527  58.669  1.00  2.43
ATOM    967  HB2 HIS    64      60.979  58.806  59.093  1.00  2.43
ATOM    968  CG  HIS    64      61.566  60.458  60.289  1.00  2.43
ATOM    969  ND1 HIS    64      62.042  61.755  60.486  1.00  2.43
ATOM    970  CE1 HIS    64      62.069  61.941  61.814  1.00  2.43
ATOM    971  HE1 HIS    64      62.401  62.852  62.306  1.00  2.43
ATOM    972  NE2 HIS    64      61.641  60.835  62.452  1.00  2.43
ATOM    973  HE2 HIS    64      61.608  60.703  63.455  1.00  2.43
ATOM    974  CD2 HIS    64      61.327  59.887  61.503  1.00  2.43
ATOM    975  HD2 HIS    64      60.989  58.871  61.666  1.00  2.43
ATOM    976  C   HIS    64      61.655  60.555  56.606  1.00  2.43
ATOM    977  O   HIS    64      61.628  59.669  55.750  1.00  2.43
ATOM    978  N   ASP    65      62.565  61.517  56.640  1.00  2.62
ATOM    979  H   ASP    65      62.396  62.252  57.319  1.00  2.62
ATOM    980  CA  ASP    65      63.641  61.760  55.708  1.00  2.62
ATOM    981  HA  ASP    65      63.506  61.173  54.799  1.00  2.62
ATOM    982  CB  ASP    65      63.515  63.261  55.388  1.00  2.62
ATOM    983  HB1 ASP    65      63.704  63.845  56.290  1.00  2.62
ATOM    984  HB2 ASP    65      62.486  63.468  55.091  1.00  2.62
ATOM    985  CG  ASP    65      64.419  63.772  54.282  1.00  2.62
ATOM    986  OD1 ASP    65      65.059  62.955  53.578  1.00  2.62
ATOM    987  OD2 ASP    65      64.370  65.007  54.055  1.00  2.62
ATOM    988  C   ASP    65      64.984  61.413  56.357  1.00  2.62
ATOM    989  O   ASP    65      65.587  62.270  57.005  1.00  2.62
ATOM    990  N   ARG    66      65.427  60.151  56.272  1.00  2.80
ATOM    991  H   ARG    66      64.835  59.501  55.778  1.00  2.80
ATOM    992  CA  ARG    66      66.506  59.599  57.126  1.00  2.80
ATOM    993  HA  ARG    66      66.100  59.568  58.137  1.00  2.80
ATOM    994  CB  ARG    66      66.833  58.152  56.714  1.00  2.80
ATOM    995  HB1 ARG    66      67.249  58.146  55.705  1.00  2.80
ATOM    996  HB2 ARG    66      65.908  57.574  56.700  1.00  2.80
ATOM    997  CG  ARG    66      67.825  57.449  57.659  1.00  2.80
ATOM    998  HG1 ARG    66      68.804  57.924  57.583  1.00  2.80
ATOM    999  HG2 ARG    66      67.930  56.416  57.330  1.00  2.80
ATOM   1000  CD  ARG    66      67.371  57.465  59.127  1.00  2.80
ATOM   1001  HD1 ARG    66      66.355  57.082  59.189  1.00  2.80
ATOM   1002  HD2 ARG    66      67.393  58.489  59.500  1.00  2.80
ATOM   1003  NE  ARG    66      68.265  56.657  59.965  1.00  2.80
ATOM   1004  HE  ARG    66      69.249  56.620  59.680  1.00  2.80
ATOM   1005  CZ  ARG    66      68.018  56.120  61.136  1.00  2.80
ATOM   1006  NH1 ARG    66      68.922  55.412  61.736  1.00  2.80
ATOM   1007 1HH1 ARG    66      69.821  55.304  61.241  1.00  2.80
ATOM   1008 2HH1 ARG    66      68.810  55.057  62.661  1.00  2.80
ATOM   1009  NH2 ARG    66      66.867  56.272  61.739  1.00  2.80
ATOM   1010 1HH2 ARG    66      66.183  56.853  61.295  1.00  2.80
ATOM   1011 2HH2 ARG    66      66.690  55.846  62.630  1.00  2.80
ATOM   1012  C   ARG    66      67.761  60.471  57.260  1.00  2.80
ATOM   1013  O   ARG    66      68.248  60.727  58.349  1.00  2.80
ATOM   1014  N   LYS    67      68.180  61.007  56.116  1.00  3.10
ATOM   1015  H   LYS    67      67.626  60.763  55.313  1.00  3.10
ATOM   1016  CA  LYS    67      69.261  61.983  55.905  1.00  3.10
ATOM   1017  HA  LYS    67      70.156  61.613  56.411  1.00  3.10
ATOM   1018  CB  LYS    67      69.540  61.994  54.382  1.00  3.10
ATOM   1019  HB1 LYS    67      69.898  60.996  54.117  1.00  3.10
ATOM   1020  HB2 LYS    67      70.350  62.689  54.152  1.00  3.10
ATOM   1021  CG  LYS    67      68.316  62.331  53.489  1.00  3.10
ATOM   1022  HG1 LYS    67      68.208  63.414  53.416  1.00  3.10
ATOM   1023  HG2 LYS    67      67.411  61.932  53.937  1.00  3.10
ATOM   1024  CD  LYS    67      68.464  61.716  52.087  1.00  3.10
ATOM   1025  HD1 LYS    67      68.670  60.652  52.191  1.00  3.10
ATOM   1026  HD2 LYS    67      69.319  62.180  51.593  1.00  3.10
ATOM   1027  CE  LYS    67      67.231  61.869  51.177  1.00  3.10
ATOM   1028  HE1 LYS    67      67.482  61.458  50.193  1.00  3.10
ATOM   1029  HE2 LYS    67      67.019  62.935  51.052  1.00  3.10
ATOM   1030  NZ  LYS    67      66.025  61.180  51.708  1.00  3.10
ATOM   1031  HZ1 LYS    67      65.282  61.191  51.021  1.00  3.10
ATOM   1032  HZ2 LYS    67      66.200  60.205  51.941  1.00  3.10
ATOM   1033  HZ3 LYS    67      65.691  61.675  52.541  1.00  3.10
ATOM   1034  C   LYS    67      69.027  63.377  56.473  1.00  3.10
ATOM   1035  O   LYS    67      69.767  64.295  56.133  1.00  3.10
ATOM   1036  N   SER    68      67.962  63.608  57.231  1.00  3.51
ATOM   1037  H   SER    68      67.350  62.829  57.421  1.00  3.51
ATOM   1038  CA  SER    68      67.572  64.934  57.720  1.00  3.51
ATOM   1039  HA  SER    68      68.470  65.468  58.041  1.00  3.51
ATOM   1040  CB  SER    68      66.927  65.729  56.594  1.00  3.51
ATOM   1041  HB1 SER    68      66.623  66.698  56.987  1.00  3.51
ATOM   1042  HB2 SER    68      66.054  65.181  56.243  1.00  3.51
ATOM   1043  OG  SER    68      67.785  65.965  55.490  1.00  3.51
ATOM   1044  HG  SER    68      68.624  65.486  55.665  1.00  3.51
ATOM   1045  C   SER    68      66.623  64.952  58.923  1.00  3.51
ATOM   1046  O   SER    68      66.389  66.028  59.453  1.00  3.51
ATOM   1047  N   GLY    69      66.026  63.820  59.325  1.00  3.43
ATOM   1048  H   GLY    69      66.189  62.963  58.810  1.00  3.43
ATOM   1049  CA  GLY    69      65.041  63.774  60.418  1.00  3.43
ATOM   1050  HA1 GLY    69      65.536  64.052  61.349  1.00  3.43
ATOM   1051  HA2 GLY    69      64.680  62.751  60.513  1.00  3.43
ATOM   1052  C   GLY    69      63.819  64.687  60.242  1.00  3.43
ATOM   1053  O   GLY    69      63.115  64.975  61.210  1.00  3.43
ATOM   1054  N   LYS    70      63.552  65.150  59.013  1.00  3.21
ATOM   1055  H   LYS    70      64.165  64.855  58.272  1.00  3.21
ATOM   1056  CA  LYS    70      62.316  65.849  58.668  1.00  3.21
ATOM   1057  HA  LYS    70      62.085  66.568  59.458  1.00  3.21
ATOM   1058  CB  LYS    70      62.407  66.616  57.332  1.00  3.21
ATOM   1059  HB1 LYS    70      61.629  67.380  57.336  1.00  3.21
ATOM   1060  HB2 LYS    70      62.209  65.936  56.502  1.00  3.21
ATOM   1061  CG  LYS    70      63.761  67.279  57.046  1.00  3.21
ATOM   1062  HG1 LYS    70      64.467  66.474  56.895  1.00  3.21
ATOM   1063  HG2 LYS    70      64.075  67.874  57.905  1.00  3.21
ATOM   1064  CD  LYS    70      63.741  68.161  55.788  1.00  3.21
ATOM   1065  HD1 LYS    70      63.264  69.107  56.047  1.00  3.21
ATOM   1066  HD2 LYS    70      63.160  67.682  55.001  1.00  3.21
ATOM   1067  CE  LYS    70      65.155  68.455  55.263  1.00  3.21
ATOM   1068  HE1 LYS    70      65.827  68.545  56.123  1.00  3.21
ATOM   1069  HE2 LYS    70      65.149  69.420  54.748  1.00  3.21
ATOM   1070  NZ  LYS    70      65.638  67.398  54.337  1.00  3.21
ATOM   1071  HZ1 LYS    70      65.534  67.652  53.369  1.00  3.21
ATOM   1072  HZ2 LYS    70      66.607  67.155  54.531  1.00  3.21
ATOM   1073  HZ3 LYS    70      65.130  66.520  54.453  1.00  3.21
ATOM   1074  C   LYS    70      61.199  64.811  58.623  1.00  3.21
ATOM   1075  O   LYS    70      61.195  63.979  57.709  1.00  3.21
ATOM   1076  N   LYS    71      60.270  64.857  59.569  1.00  2.98
ATOM   1077  H   LYS    71      60.406  65.510  60.323  1.00  2.98
ATOM   1078  CA  LYS    71      58.931  64.301  59.360  1.00  2.98
ATOM   1079  HA  LYS    71      59.010  63.277  58.991  1.00  2.98
ATOM   1080  CB  LYS    71      58.151  64.302  60.693  1.00  2.98
ATOM   1081  HB1 LYS    71      57.083  64.246  60.478  1.00  2.98
ATOM   1082  HB2 LYS    71      58.323  65.253  61.199  1.00  2.98
ATOM   1083  CG  LYS    71      58.518  63.151  61.658  1.00  2.98
ATOM   1084  HG1 LYS    71      58.123  63.392  62.641  1.00  2.98
ATOM   1085  HG2 LYS    71      59.598  63.060  61.741  1.00  2.98
ATOM   1086  CD  LYS    71      57.908  61.810  61.210  1.00  2.98
ATOM   1087  HD1 LYS    71      58.404  61.489  60.295  1.00  2.98
ATOM   1088  HD2 LYS    71      56.860  61.992  61.007  1.00  2.98
ATOM   1089  CE  LYS    71      57.959  60.666  62.220  1.00  2.98
ATOM   1090  HE1 LYS    71      57.518  60.993  63.164  1.00  2.98
ATOM   1091  HE2 LYS    71      59.005  60.399  62.388  1.00  2.98
ATOM   1092  NZ  LYS    71      57.227  59.482  61.700  1.00  2.98
ATOM   1093  HZ1 LYS    71      57.384  58.641  62.248  1.00  2.98
ATOM   1094  HZ2 LYS    71      56.226  59.619  61.587  1.00  2.98
ATOM   1095  HZ3 LYS    71      57.586  59.238  60.779  1.00  2.98
ATOM   1096  C   LYS    71      58.221  65.110  58.280  1.00  2.98
ATOM   1097  O   LYS    71      58.289  66.336  58.312  1.00  2.98
ATOM   1098  N   PHE    72      57.553  64.457  57.338  1.00  2.43
ATOM   1099  H   PHE    72      57.566  63.439  57.332  1.00  2.43
ATOM   1100  CA  PHE    72      56.721  65.136  56.353  1.00  2.43
ATOM   1101  HA  PHE    72      56.329  66.057  56.788  1.00  2.43
ATOM   1102  CB  PHE    72      57.604  65.514  55.153  1.00  2.43
ATOM   1103  HB1 PHE    72      57.012  65.436  54.245  1.00  2.43
ATOM   1104  HB2 PHE    72      58.414  64.787  55.056  1.00  2.43
ATOM   1105  CG  PHE    72      58.162  66.925  55.226  1.00  2.43
ATOM   1106  CD1 PHE    72      59.545  67.164  55.316  1.00  2.43
ATOM   1107  HD1 PHE    72      60.215  66.328  55.432  1.00  2.43
ATOM   1108  CE1 PHE    72      60.038  68.486  55.284  1.00  2.43
ATOM   1109  HE1 PHE    72      61.088  68.682  55.359  1.00  2.43
ATOM   1110  CZ  PHE    72      59.149  69.571  55.188  1.00  2.43
ATOM   1111  HZ  PHE    72      59.525  70.585  55.173  1.00  2.43
ATOM   1112  CE2 PHE    72      57.767  69.335  55.158  1.00  2.43
ATOM   1113  HE2 PHE    72      57.070  70.162  55.111  1.00  2.43
ATOM   1114  CD2 PHE    72      57.285  68.018  55.194  1.00  2.43
ATOM   1115  HD2 PHE    72      56.226  67.851  55.211  1.00  2.43
ATOM   1116  C   PHE    72      55.510  64.311  55.927  1.00  2.43
ATOM   1117  O   PHE    72      55.570  63.084  55.860  1.00  2.43
ATOM   1118  N   SER    73      54.399  64.994  55.622  1.00  2.39
ATOM   1119  H   SER    73      54.419  66.009  55.583  1.00  2.39
ATOM   1120  CA  SER    73      53.210  64.324  55.101  1.00  2.39
ATOM   1121  HA  SER    73      52.924  63.540  55.789  1.00  2.39
ATOM   1122  CB  SER    73      52.014  65.272  54.981  1.00  2.39
ATOM   1123  HB1 SER    73      51.941  65.903  55.866  1.00  2.39
ATOM   1124  HB2 SER    73      51.099  64.685  54.897  1.00  2.39
ATOM   1125  OG  SER    73      52.141  66.071  53.828  1.00  2.39
ATOM   1126  HG  SER    73      52.766  66.804  54.077  1.00  2.39
ATOM   1127  C   SER    73      53.484  63.625  53.779  1.00  2.39
ATOM   1128  O   SER    73      54.501  63.847  53.125  1.00  2.39
ATOM   1129  N   ILE    74      52.556  62.758  53.389  1.00  2.00
ATOM   1130  H   ILE    74      51.745  62.618  53.974  1.00  2.00
ATOM   1131  CA  ILE    74      52.762  61.870  52.251  1.00  2.00
ATOM   1132  HA  ILE    74      53.648  61.268  52.452  1.00  2.00
ATOM   1133  CB  ILE    74      51.555  60.932  52.069  1.00  2.00
ATOM   1134  HB  ILE    74      50.737  61.495  51.616  1.00  2.00
ATOM   1135  CG2 ILE    74      51.932  59.796  51.109  1.00  2.00
ATOM   1136 1HG2 ILE    74      51.093  59.117  50.998  1.00  2.00
ATOM   1137 2HG2 ILE    74      52.157  60.195  50.123  1.00  2.00
ATOM   1138 3HG2 ILE    74      52.804  59.257  51.470  1.00  2.00
ATOM   1139  CG1 ILE    74      51.019  60.359  53.399  1.00  2.00
ATOM   1140 1HG1 ILE    74      50.238  59.644  53.162  1.00  2.00
ATOM   1141 2HG1 ILE    74      50.539  61.163  53.958  1.00  2.00
ATOM   1142  CD1 ILE    74      52.066  59.696  54.299  1.00  2.00
ATOM   1143  HD1 ILE    74      52.791  60.425  54.654  1.00  2.00
ATOM   1144  HD2 ILE    74      51.562  59.276  55.163  1.00  2.00
ATOM   1145  HD3 ILE    74      52.588  58.903  53.772  1.00  2.00
ATOM   1146  C   ILE    74      53.018  62.651  50.959  1.00  2.00
ATOM   1147  O   ILE    74      53.904  62.290  50.182  1.00  2.00
ATOM   1148  N   GLU    75      52.276  63.743  50.767  1.00  2.38
ATOM   1149  H   GLU    75      51.598  63.995  51.471  1.00  2.38
ATOM   1150  CA  GLU    75      52.465  64.650  49.639  1.00  2.38
ATOM   1151  HA  GLU    75      52.410  64.072  48.717  1.00  2.38
ATOM   1152  CB  GLU    75      51.328  65.686  49.636  1.00  2.38
ATOM   1153  HB1 GLU    75      51.453  66.362  50.483  1.00  2.38
ATOM   1154  HB2 GLU    75      50.373  65.173  49.762  1.00  2.38
ATOM   1155  CG  GLU    75      51.261  66.519  48.345  1.00  2.38
ATOM   1156  HG1 GLU    75      52.197  67.066  48.224  1.00  2.38
ATOM   1157  HG2 GLU    75      50.463  67.255  48.451  1.00  2.38
ATOM   1158  CD  GLU    75      50.984  65.649  47.112  1.00  2.38
ATOM   1159  OE1 GLU    75      49.880  65.062  47.052  1.00  2.38
ATOM   1160  OE2 GLU    75      51.889  65.568  46.251  1.00  2.38
ATOM   1161  C   GLU    75      53.842  65.322  49.655  1.00  2.38
ATOM   1162  O   GLU    75      54.525  65.395  48.638  1.00  2.38
ATOM   1163  N   GLU    76      54.313  65.751  50.824  1.00  2.40
ATOM   1164  H   GLU    76      53.750  65.617  51.655  1.00  2.40
ATOM   1165  CA  GLU    76      55.607  66.424  50.970  1.00  2.40
ATOM   1166  HA  GLU    76      55.704  67.174  50.183  1.00  2.40
ATOM   1167  CB  GLU    76      55.629  67.151  52.318  1.00  2.40
ATOM   1168  HB1 GLU    76      56.626  67.559  52.491  1.00  2.40
ATOM   1169  HB2 GLU    76      55.409  66.425  53.098  1.00  2.40
ATOM   1170  CG  GLU    76      54.602  68.304  52.388  1.00  2.40
ATOM   1171  HG1 GLU    76      53.664  68.000  51.921  1.00  2.40
ATOM   1172  HG2 GLU    76      54.991  69.155  51.824  1.00  2.40
ATOM   1173  CD  GLU    76      54.297  68.705  53.837  1.00  2.40
ATOM   1174  OE1 GLU    76      53.856  67.802  54.593  1.00  2.40
ATOM   1175  OE2 GLU    76      54.552  69.869  54.208  1.00  2.40
ATOM   1176  C   GLU    76      56.791  65.453  50.797  1.00  2.40
ATOM   1177  O   GLU    76      57.883  65.824  50.360  1.00  2.40
ATOM   1178  N   ALA    77      56.594  64.174  51.110  1.00  2.07
ATOM   1179  H   ALA    77      55.703  63.939  51.538  1.00  2.07
ATOM   1180  CA  ALA    77      57.533  63.095  50.864  1.00  2.07
ATOM   1181  HA  ALA    77      58.523  63.449  51.127  1.00  2.07
ATOM   1182  CB  ALA    77      57.185  61.945  51.800  1.00  2.07
ATOM   1183  HB1 ALA    77      57.922  61.153  51.695  1.00  2.07
ATOM   1184  HB2 ALA    77      57.193  62.291  52.835  1.00  2.07
ATOM   1185  HB3 ALA    77      56.192  61.569  51.562  1.00  2.07
ATOM   1186  C   ALA    77      57.599  62.701  49.367  1.00  2.07
ATOM   1187  O   ALA    77      58.701  62.553  48.817  1.00  2.07
ATOM   1188  N   LEU    78      56.450  62.620  48.678  1.00  2.11
ATOM   1189  H   LEU    78      55.569  62.759  49.168  1.00  2.11
ATOM   1190  CA  LEU    78      56.416  62.492  47.217  1.00  2.11
ATOM   1191  HA  LEU    78      56.911  61.558  46.947  1.00  2.11
ATOM   1192  CB  LEU    78      54.960  62.434  46.710  1.00  2.11
ATOM   1193  HB1 LEU    78      54.420  63.308  47.073  1.00  2.11
ATOM   1194  HB2 LEU    78      54.476  61.548  47.118  1.00  2.11
ATOM   1195  CG  LEU    78      54.837  62.404  45.167  1.00  2.11
ATOM   1196  HG  LEU    78      55.390  63.241  44.742  1.00  2.11
ATOM   1197  CD1 LEU    78      55.384  61.103  44.568  1.00  2.11
ATOM   1198 1HD1 LEU    78      55.236  61.113  43.489  1.00  2.11
ATOM   1199 2HD1 LEU    78      56.452  61.023  44.769  1.00  2.11
ATOM   1200 3HD1 LEU    78      54.864  60.247  44.996  1.00  2.11
ATOM   1201  CD2 LEU    78      53.391  62.553  44.717  1.00  2.11
ATOM   1202 1HD2 LEU    78      53.340  62.632  43.632  1.00  2.11
ATOM   1203 2HD2 LEU    78      52.795  61.702  45.037  1.00  2.11
ATOM   1204 3HD2 LEU    78      52.955  63.459  45.142  1.00  2.11
ATOM   1205  C   LEU    78      57.188  63.626  46.552  1.00  2.11
ATOM   1206  O   LEU    78      58.118  63.377  45.789  1.00  2.11
ATOM   1207  N   GLN    79      56.888  64.861  46.938  1.00  2.52
ATOM   1208  H   GLN    79      56.092  64.975  47.564  1.00  2.52
ATOM   1209  CA  GLN    79      57.557  66.077  46.480  1.00  2.52
ATOM   1210  HA  GLN    79      57.895  65.909  45.456  1.00  2.52
ATOM   1211  CB  GLN    79      56.525  67.224  46.436  1.00  2.52
ATOM   1212  HB1 GLN    79      57.018  68.116  46.050  1.00  2.52
ATOM   1213  HB2 GLN    79      56.163  67.436  47.443  1.00  2.52
ATOM   1214  CG  GLN    79      55.331  66.874  45.519  1.00  2.52
ATOM   1215  HG1 GLN    79      54.741  66.078  45.975  1.00  2.52
ATOM   1216  HG2 GLN    79      55.702  66.512  44.561  1.00  2.52
ATOM   1217  CD  GLN    79      54.405  68.054  45.233  1.00  2.52
ATOM   1218  OE1 GLN    79      54.831  69.144  44.878  1.00  2.52
ATOM   1219  NE2 GLN    79      53.105  67.885  45.321  1.00  2.52
ATOM   1220 1HE2 GLN    79      52.721  66.980  45.621  1.00  2.52
ATOM   1221 2HE2 GLN    79      52.520  68.678  45.168  1.00  2.52
ATOM   1222  C   GLN    79      58.830  66.392  47.297  1.00  2.52
ATOM   1223  O   GLN    79      59.259  67.535  47.413  1.00  2.52
ATOM   1224  N   SER    80      59.502  65.366  47.826  1.00  2.50
ATOM   1225  H   SER    80      59.022  64.478  47.893  1.00  2.50
ATOM   1226  CA  SER    80      60.961  65.403  48.049  1.00  2.50
ATOM   1227  HA  SER    80      61.394  66.243  47.504  1.00  2.50
ATOM   1228  CB  SER    80      61.253  65.587  49.527  1.00  2.50
ATOM   1229  HB1 SER    80      62.311  65.421  49.733  1.00  2.50
ATOM   1230  HB2 SER    80      60.654  64.861  50.066  1.00  2.50
ATOM   1231  OG  SER    80      60.913  66.888  49.946  1.00  2.50
ATOM   1232  HG  SER    80      60.148  67.168  49.416  1.00  2.50
ATOM   1233  C   SER    80      61.643  64.147  47.508  1.00  2.50
ATOM   1234  O   SER    80      62.806  63.889  47.815  1.00  2.50
ATOM   1235  N   GLY    81      60.914  63.326  46.743  1.00  2.34
ATOM   1236  H   GLY    81      59.961  63.580  46.504  1.00  2.34
ATOM   1237  CA  GLY    81      61.427  62.093  46.149  1.00  2.34
ATOM   1238  HA1 GLY    81      62.351  62.306  45.611  1.00  2.34
ATOM   1239  HA2 GLY    81      60.689  61.712  45.443  1.00  2.34
ATOM   1240  C   GLY    81      61.717  60.997  47.171  1.00  2.34
ATOM   1241  O   GLY    81      62.379  60.009  46.883  1.00  2.34
ATOM   1242  N   ARG    82      61.207  61.203  48.384  1.00  1.98
ATOM   1243  H   ARG    82      60.600  62.010  48.469  1.00  1.98
ATOM   1244  CA  ARG    82      61.264  60.324  49.539  1.00  1.98
ATOM   1245  HA  ARG    82      62.218  59.814  49.509  1.00  1.98
ATOM   1246  CB  ARG    82      61.164  61.148  50.835  1.00  1.98
ATOM   1247  HB1 ARG    82      61.269  60.481  51.691  1.00  1.98
ATOM   1248  HB2 ARG    82      60.179  61.610  50.882  1.00  1.98
ATOM   1249  CG  ARG    82      62.240  62.233  50.932  1.00  1.98
ATOM   1250  HG1 ARG    82      62.158  62.916  50.093  1.00  1.98
ATOM   1251  HG2 ARG    82      63.219  61.756  50.894  1.00  1.98
ATOM   1252  CD  ARG    82      62.143  63.052  52.218  1.00  1.98
ATOM   1253  HD1 ARG    82      62.992  63.735  52.207  1.00  1.98
ATOM   1254  HD2 ARG    82      62.222  62.380  53.073  1.00  1.98
ATOM   1255  NE  ARG    82      60.899  63.836  52.315  1.00  1.98
ATOM   1256  HE  ARG    82      60.055  63.386  52.005  1.00  1.98
ATOM   1257  CZ  ARG    82      60.769  65.081  52.745  1.00  1.98
ATOM   1258  NH1 ARG    82      59.652  65.717  52.558  1.00  1.98
ATOM   1259 1HH1 ARG    82      59.017  65.453  51.812  1.00  1.98
ATOM   1260 2HH1 ARG    82      59.530  66.638  52.937  1.00  1.98
ATOM   1261  NH2 ARG    82      61.722  65.754  53.320  1.00  1.98
ATOM   1262 1HH2 ARG    82      62.628  65.326  53.485  1.00  1.98
ATOM   1263 2HH2 ARG    82      61.554  66.721  53.505  1.00  1.98
ATOM   1264  C   ARG    82      60.162  59.265  49.547  1.00  1.98
ATOM   1265  O   ARG    82      60.087  58.455  50.470  1.00  1.98
ATOM   1266  N   LEU    83      59.283  59.291  48.544  1.00  1.71
ATOM   1267  H   LEU    83      59.332  60.055  47.887  1.00  1.71
ATOM   1268  CA  LEU    83      58.519  58.097  48.132  1.00  1.71
ATOM   1269  HA  LEU    83      59.216  57.258  48.093  1.00  1.71
ATOM   1270  CB  LEU    83      57.445  57.741  49.184  1.00  1.71
ATOM   1271  HB1 LEU    83      57.959  57.250  50.009  1.00  1.71
ATOM   1272  HB2 LEU    83      56.763  56.995  48.778  1.00  1.71
ATOM   1273  CG  LEU    83      56.631  58.926  49.756  1.00  1.71
ATOM   1274  HG  LEU    83      57.163  59.864  49.640  1.00  1.71
ATOM   1275  CD1 LEU    83      55.313  59.080  49.024  1.00  1.71
ATOM   1276 1HD1 LEU    83      54.752  59.917  49.438  1.00  1.71
ATOM   1277 2HD1 LEU    83      55.522  59.291  47.976  1.00  1.71
ATOM   1278 3HD1 LEU    83      54.724  58.172  49.112  1.00  1.71
ATOM   1279  CD2 LEU    83      56.408  58.737  51.252  1.00  1.71
ATOM   1280 1HD2 LEU    83      55.603  59.382  51.597  1.00  1.71
ATOM   1281 2HD2 LEU    83      56.185  57.706  51.499  1.00  1.71
ATOM   1282 3HD2 LEU    83      57.331  59.000  51.760  1.00  1.71
ATOM   1283  C   LEU    83      57.967  58.242  46.703  1.00  1.71
ATOM   1284  O   LEU    83      58.022  59.320  46.119  1.00  1.71
ATOM   1285  N   THR    84      57.482  57.143  46.122  1.00  2.04
ATOM   1286  H   THR    84      57.479  56.284  46.650  1.00  2.04
ATOM   1287  CA  THR    84      57.264  56.969  44.671  1.00  2.04
ATOM   1288  HA  THR    84      57.618  57.858  44.153  1.00  2.04
ATOM   1289  CB  THR    84      58.084  55.759  44.175  1.00  2.04
ATOM   1290  HB  THR    84      57.707  55.429  43.207  1.00  2.04
ATOM   1291  CG2 THR    84      59.563  56.105  44.026  1.00  2.04
ATOM   1292 1HG2 THR    84      60.115  55.232  43.676  1.00  2.04
ATOM   1293 2HG2 THR    84      59.684  56.906  43.299  1.00  2.04
ATOM   1294 3HG2 THR    84      59.977  56.426  44.983  1.00  2.04
ATOM   1295  OG1 THR    84      58.021  54.689  45.095  1.00  2.04
ATOM   1296  HG1 THR    84      58.672  54.021  44.844  1.00  2.04
ATOM   1297  C   THR    84      55.785  56.774  44.321  1.00  2.04
ATOM   1298  O   THR    84      55.110  56.149  45.113  1.00  2.04
ATOM   1299  N   PRO    85      55.248  57.249  43.173  1.00  2.31
ATOM   1300  CD  PRO    85      55.989  57.843  42.069  1.00  2.31
ATOM   1301  HD1 PRO    85      56.573  57.071  41.565  1.00  2.31
ATOM   1302  HD2 PRO    85      56.640  58.649  42.410  1.00  2.31
ATOM   1303  CG  PRO    85      54.943  58.411  41.102  1.00  2.31
ATOM   1304  HG1 PRO    85      55.243  58.284  40.061  1.00  2.31
ATOM   1305  HG2 PRO    85      54.779  59.468  41.324  1.00  2.31
ATOM   1306  CB  PRO    85      53.673  57.623  41.424  1.00  2.31
ATOM   1307  HB1 PRO    85      53.694  56.662  40.907  1.00  2.31
ATOM   1308  HB2 PRO    85      52.772  58.182  41.167  1.00  2.31
ATOM   1309  CA  PRO    85      53.801  57.422  42.935  1.00  2.31
ATOM   1310  HA  PRO    85      53.517  58.366  43.402  1.00  2.31
ATOM   1311  C   PRO    85      52.836  56.359  43.498  1.00  2.31
ATOM   1312  O   PRO    85      52.047  56.670  44.379  1.00  2.31
ATOM   1313  N   ALA    86      52.953  55.081  43.125  1.00  2.43
ATOM   1314  H   ALA    86      53.609  54.834  42.406  1.00  2.43
ATOM   1315  CA  ALA    86      52.058  54.046  43.669  1.00  2.43
ATOM   1316  HA  ALA    86      51.036  54.374  43.497  1.00  2.43
ATOM   1317  CB  ALA    86      52.259  52.782  42.825  1.00  2.43
ATOM   1318  HB1 ALA    86      51.491  52.055  43.081  1.00  2.43
ATOM   1319  HB2 ALA    86      52.137  53.031  41.770  1.00  2.43
ATOM   1320  HB3 ALA    86      53.257  52.374  42.984  1.00  2.43
ATOM   1321  C   ALA    86      52.185  53.824  45.193  1.00  2.43
ATOM   1322  O   ALA    86      51.243  53.481  45.932  1.00  2.43
ATOM   1323  N   HIS    87      53.409  54.016  45.675  1.00  1.93
ATOM   1324  H   HIS    87      54.123  54.369  45.048  1.00  1.93
ATOM   1325  CA  HIS    87      53.732  53.999  47.085  1.00  1.93
ATOM   1326  HA  HIS    87      53.190  53.171  47.537  1.00  1.93
ATOM   1327  CB  HIS    87      55.224  53.679  47.250  1.00  1.93
ATOM   1328  HB1 HIS    87      55.479  53.741  48.299  1.00  1.93
ATOM   1329  HB2 HIS    87      55.833  54.413  46.729  1.00  1.93
ATOM   1330  CG  HIS    87      55.605  52.290  46.752  1.00  1.93
ATOM   1331  ND1 HIS    87      55.456  51.782  45.451  1.00  1.93
ATOM   1332  CE1 HIS    87      56.065  50.582  45.435  1.00  1.93
ATOM   1333  HE1 HIS    87      56.239  49.977  44.549  1.00  1.93
ATOM   1334  NE2 HIS    87      56.459  50.251  46.672  1.00  1.93
ATOM   1335  HE2 HIS    87      57.068  49.471  46.900  1.00  1.93
ATOM   1336  CD2 HIS    87      56.163  51.303  47.509  1.00  1.93
ATOM   1337  HD2 HIS    87      56.454  51.383  48.545  1.00  1.93
ATOM   1338  C   HIS    87      53.171  55.232  47.816  1.00  1.93
ATOM   1339  O   HIS    87      52.652  55.068  48.914  1.00  1.93
ATOM   1340  N   TYR    88      53.105  56.399  47.171  1.00  1.83
ATOM   1341  H   TYR    88      53.496  56.421  46.236  1.00  1.83
ATOM   1342  CA  TYR    88      52.334  57.571  47.583  1.00  1.83
ATOM   1343  HA  TYR    88      52.645  57.851  48.588  1.00  1.83
ATOM   1344  CB  TYR    88      52.627  58.777  46.671  1.00  1.83
ATOM   1345  HB1 TYR    88      52.841  58.458  45.660  1.00  1.83
ATOM   1346  HB2 TYR    88      53.541  59.252  47.011  1.00  1.83
ATOM   1347  CG  TYR    88      51.544  59.832  46.602  1.00  1.83
ATOM   1348  CD1 TYR    88      51.624  60.974  47.420  1.00  1.83
ATOM   1349  HD1 TYR    88      52.438  61.093  48.124  1.00  1.83
ATOM   1350  CE1 TYR    88      50.673  61.998  47.284  1.00  1.83
ATOM   1351  HE1 TYR    88      50.736  62.887  47.884  1.00  1.83
ATOM   1352  CZ  TYR    88      49.628  61.882  46.345  1.00  1.83
ATOM   1353  OH  TYR    88      48.758  62.908  46.175  1.00  1.83
ATOM   1354  HH  TYR    88      49.135  63.738  46.554  1.00  1.83
ATOM   1355  CE2 TYR    88      49.517  60.714  45.565  1.00  1.83
ATOM   1356  HE2 TYR    88      48.707  60.621  44.853  1.00  1.83
ATOM   1357  CD2 TYR    88      50.486  59.701  45.678  1.00  1.83
ATOM   1358  HD2 TYR    88      50.419  58.830  45.037  1.00  1.83
ATOM   1359  C   TYR    88      50.843  57.262  47.703  1.00  1.83
ATOM   1360  O   TYR    88      50.303  57.534  48.765  1.00  1.83
ATOM   1361  N   ASP    89      50.187  56.604  46.742  1.00  2.21
ATOM   1362  H   ASP    89      50.636  56.469  45.839  1.00  2.21
ATOM   1363  CA  ASP    89      48.754  56.276  46.887  1.00  2.21
ATOM   1364  HA  ASP    89      48.180  57.201  46.982  1.00  2.21
ATOM   1365  CB  ASP    89      48.244  55.512  45.652  1.00  2.21
ATOM   1366  HB1 ASP    89      47.184  55.291  45.795  1.00  2.21
ATOM   1367  HB2 ASP    89      48.766  54.556  45.579  1.00  2.21
ATOM   1368  CG  ASP    89      48.400  56.260  44.329  1.00  2.21
ATOM   1369  OD1 ASP    89      47.700  57.277  44.155  1.00  2.21
ATOM   1370  OD2 ASP    89      49.187  55.764  43.493  1.00  2.21
ATOM   1371  C   ASP    89      48.473  55.391  48.115  1.00  2.21
ATOM   1372  O   ASP    89      47.562  55.632  48.938  1.00  2.21
ATOM   1373  N   ARG    90      49.296  54.340  48.270  1.00  2.31
ATOM   1374  H   ARG    90      50.005  54.180  47.558  1.00  2.31
ATOM   1375  CA  ARG    90      49.169  53.459  49.445  1.00  2.31
ATOM   1376  HA  ARG    90      48.138  53.102  49.492  1.00  2.31
ATOM   1377  CB  ARG    90      50.098  52.245  49.260  1.00  2.31
ATOM   1378  HB1 ARG    90      50.244  51.749  50.221  1.00  2.31
ATOM   1379  HB2 ARG    90      51.067  52.571  48.882  1.00  2.31
ATOM   1380  CG  ARG    90      49.448  51.248  48.283  1.00  2.31
ATOM   1381  HG1 ARG    90      49.120  51.768  47.381  1.00  2.31
ATOM   1382  HG2 ARG    90      48.561  50.837  48.766  1.00  2.31
ATOM   1383  CD  ARG    90      50.356  50.074  47.881  1.00  2.31
ATOM   1384  HD1 ARG    90      49.736  49.177  47.832  1.00  2.31
ATOM   1385  HD2 ARG    90      51.108  49.907  48.653  1.00  2.31
ATOM   1386  NE  ARG    90      50.963  50.275  46.547  1.00  2.31
ATOM   1387  HE  ARG    90      50.317  50.340  45.777  1.00  2.31
ATOM   1388  CZ  ARG    90      52.232  50.490  46.257  1.00  2.31
ATOM   1389  NH1 ARG    90      52.643  50.634  45.035  1.00  2.31
ATOM   1390 1HH1 ARG    90      51.983  50.640  44.279  1.00  2.31
ATOM   1391 2HH1 ARG    90      53.592  50.956  44.890  1.00  2.31
ATOM   1392  NH2 ARG    90      53.158  50.568  47.157  1.00  2.31
ATOM   1393 1HH2 ARG    90      52.927  50.480  48.126  1.00  2.31
ATOM   1394 2HH2 ARG    90      54.111  50.750  46.861  1.00  2.31
ATOM   1395  C   ARG    90      49.375  54.207  50.771  1.00  2.31
ATOM   1396  O   ARG    90      48.594  54.027  51.718  1.00  2.31
ATOM   1397  N   TYR    91      50.388  55.067  50.835  1.00  1.98
ATOM   1398  H   TYR    91      51.002  55.170  50.032  1.00  1.98
ATOM   1399  CA  TYR    91      50.663  55.847  52.035  1.00  1.98
ATOM   1400  HA  TYR    91      50.561  55.172  52.886  1.00  1.98
ATOM   1401  CB  TYR    91      52.103  56.355  52.066  1.00  1.98
ATOM   1402  HB1 TYR    91      52.285  56.820  53.033  1.00  1.98
ATOM   1403  HB2 TYR    91      52.187  57.109  51.287  1.00  1.98
ATOM   1404  CG  TYR    91      53.191  55.330  51.825  1.00  1.98
ATOM   1405  CD1 TYR    91      53.034  53.973  52.177  1.00  1.98
ATOM   1406  HD1 TYR    91      52.172  53.643  52.734  1.00  1.98
ATOM   1407  CE1 TYR    91      53.978  53.028  51.736  1.00  1.98
ATOM   1408  HE1 TYR    91      53.849  51.985  51.980  1.00  1.98
ATOM   1409  CZ  TYR    91      55.108  53.451  51.003  1.00  1.98
ATOM   1410  OH  TYR    91      56.032  52.548  50.598  1.00  1.98
ATOM   1411  HH  TYR    91      56.814  52.959  50.217  1.00  1.98
ATOM   1412  CE2 TYR    91      55.317  54.819  50.749  1.00  1.98
ATOM   1413  HE2 TYR    91      56.192  55.142  50.203  1.00  1.98
ATOM   1414  CD2 TYR    91      54.344  55.748  51.146  1.00  1.98
ATOM   1415  HD2 TYR    91      54.420  56.784  50.852  1.00  1.98
ATOM   1416  C   TYR    91      49.655  56.972  52.308  1.00  1.98
ATOM   1417  O   TYR    91      49.471  57.293  53.475  1.00  1.98
ATOM   1418  N   VAL    92      48.940  57.499  51.307  1.00  2.15
ATOM   1419  H   VAL    92      49.207  57.273  50.350  1.00  2.15
ATOM   1420  CA  VAL    92      47.776  58.376  51.509  1.00  2.15
ATOM   1421  HA  VAL    92      48.062  59.182  52.185  1.00  2.15
ATOM   1422  CB  VAL    92      47.290  59.024  50.194  1.00  2.15
ATOM   1423  HB  VAL    92      47.191  58.262  49.422  1.00  2.15
ATOM   1424  CG1 VAL    92      45.931  59.726  50.357  1.00  2.15
ATOM   1425 1HG1 VAL    92      45.678  60.253  49.436  1.00  2.15
ATOM   1426 2HG1 VAL    92      45.149  58.993  50.545  1.00  2.15
ATOM   1427 3HG1 VAL    92      45.974  60.442  51.178  1.00  2.15
ATOM   1428  CG2 VAL    92      48.283  60.092  49.712  1.00  2.15
ATOM   1429 1HG2 VAL    92      47.949  60.504  48.759  1.00  2.15
ATOM   1430 2HG2 VAL    92      48.359  60.896  50.442  1.00  2.15
ATOM   1431 3HG2 VAL    92      49.263  59.653  49.558  1.00  2.15
ATOM   1432  C   VAL    92      46.684  57.590  52.197  1.00  2.15
ATOM   1433  O   VAL    92      46.186  58.051  53.224  1.00  2.15
ATOM   1434  N   ASN    93      46.368  56.375  51.736  1.00  2.70
ATOM   1435  H   ASN    93      46.828  56.023  50.906  1.00  2.70
ATOM   1436  CA  ASN    93      45.373  55.570  52.461  1.00  2.70
ATOM   1437  HA  ASN    93      44.445  56.139  52.508  1.00  2.70
ATOM   1438  CB  ASN    93      45.075  54.288  51.677  1.00  2.70
ATOM   1439  HB1 ASN    93      44.544  53.585  52.318  1.00  2.70
ATOM   1440  HB2 ASN    93      45.995  53.820  51.328  1.00  2.70
ATOM   1441  CG  ASN    93      44.167  54.611  50.508  1.00  2.70
ATOM   1442  OD1 ASN    93      42.957  54.622  50.637  1.00  2.70
ATOM   1443  ND2 ASN    93      44.714  54.941  49.359  1.00  2.70
ATOM   1444 1HD2 ASN    93      45.716  55.044  49.252  1.00  2.70
ATOM   1445 2HD2 ASN    93      44.088  55.209  48.621  1.00  2.70
ATOM   1446  C   ASN    93      45.742  55.338  53.939  1.00  2.70
ATOM   1447  O   ASN    93      44.943  55.629  54.847  1.00  2.70
ATOM   1448  N   LYS    94      46.989  54.923  54.194  1.00  2.62
ATOM   1449  H   LYS    94      47.618  54.729  53.420  1.00  2.62
ATOM   1450  CA  LYS    94      47.467  54.829  55.581  1.00  2.62
ATOM   1451  HA  LYS    94      46.795  54.169  56.125  1.00  2.62
ATOM   1452  CB  LYS    94      48.880  54.228  55.625  1.00  2.62
ATOM   1453  HB1 LYS    94      49.255  54.345  56.637  1.00  2.62
ATOM   1454  HB2 LYS    94      49.536  54.810  54.978  1.00  2.62
ATOM   1455  CG  LYS    94      48.971  52.740  55.231  1.00  2.62
ATOM   1456  HG1 LYS    94      49.976  52.408  55.468  1.00  2.62
ATOM   1457  HG2 LYS    94      48.864  52.666  54.151  1.00  2.62
ATOM   1458  CD  LYS    94      47.938  51.791  55.882  1.00  2.62
ATOM   1459  HD1 LYS    94      47.195  51.546  55.123  1.00  2.62
ATOM   1460  HD2 LYS    94      47.403  52.294  56.684  1.00  2.62
ATOM   1461  CE  LYS    94      48.515  50.476  56.435  1.00  2.62
ATOM   1462  HE1 LYS    94      49.276  50.091  55.752  1.00  2.62
ATOM   1463  HE2 LYS    94      47.696  49.755  56.489  1.00  2.62
ATOM   1464  NZ  LYS    94      49.070  50.654  57.799  1.00  2.62
ATOM   1465  HZ1 LYS    94      49.345  49.808  58.268  1.00  2.62
ATOM   1466  HZ2 LYS    94      49.832  51.339  57.826  1.00  2.62
ATOM   1467  HZ3 LYS    94      48.420  51.177  58.396  1.00  2.62
ATOM   1468  C   LYS    94      47.380  56.148  56.381  1.00  2.62
ATOM   1469  O   LYS    94      46.918  56.111  57.520  1.00  2.62
ATOM   1470  N   ASP    95      47.675  57.309  55.789  1.00  2.46
ATOM   1471  H   ASP    95      48.024  57.314  54.840  1.00  2.46
ATOM   1472  CA  ASP    95      47.528  58.613  56.458  1.00  2.46
ATOM   1473  HA  ASP    95      48.154  58.638  57.345  1.00  2.46
ATOM   1474  CB  ASP    95      48.015  59.756  55.541  1.00  2.46
ATOM   1475  HB1 ASP    95      47.411  59.781  54.636  1.00  2.46
ATOM   1476  HB2 ASP    95      49.038  59.529  55.247  1.00  2.46
ATOM   1477  CG  ASP    95      47.983  61.163  56.177  1.00  2.46
ATOM   1478  OD1 ASP    95      46.875  61.671  56.475  1.00  2.46
ATOM   1479  OD2 ASP    95      49.072  61.773  56.302  1.00  2.46
ATOM   1480  C   ASP    95      46.074  58.835  56.865  1.00  2.46
ATOM   1481  O   ASP    95      45.805  59.176  58.011  1.00  2.46
ATOM   1482  N   MET    96      45.118  58.506  55.988  1.00  2.77
ATOM   1483  H   MET    96      45.389  58.162  55.075  1.00  2.77
ATOM   1484  CA  MET    96      43.701  58.646  56.324  1.00  2.77
ATOM   1485  HA  MET    96      43.527  59.671  56.654  1.00  2.77
ATOM   1486  CB  MET    96      42.832  58.382  55.082  1.00  2.77
ATOM   1487  HB1 MET    96      41.782  58.431  55.371  1.00  2.77
ATOM   1488  HB2 MET    96      43.031  57.382  54.700  1.00  2.77
ATOM   1489  CG  MET    96      43.081  59.418  53.975  1.00  2.77
ATOM   1490  HG1 MET    96      44.101  59.318  53.609  1.00  2.77
ATOM   1491  HG2 MET    96      42.985  60.412  54.413  1.00  2.77
ATOM   1492  SD  MET    96      41.954  59.342  52.548  1.00  2.77
ATOM   1493  CE  MET    96      42.361  57.732  51.831  1.00  2.77
ATOM   1494  HE1 MET    96      41.731  57.553  50.961  1.00  2.77
ATOM   1495  HE2 MET    96      43.403  57.730  51.520  1.00  2.77
ATOM   1496  HE3 MET    96      42.188  56.941  52.561  1.00  2.77
ATOM   1497  C   MET    96      43.314  57.730  57.490  1.00  2.77
ATOM   1498  O   MET    96      42.498  58.102  58.335  1.00  2.77
ATOM   1499  N   SER    97      43.946  56.559  57.584  1.00  3.36
ATOM   1500  H   SER    97      44.694  56.377  56.926  1.00  3.36
ATOM   1501  CA  SER    97      43.774  55.663  58.733  1.00  3.36
ATOM   1502  HA  SER    97      42.709  55.477  58.870  1.00  3.36
ATOM   1503  CB  SER    97      44.453  54.308  58.476  1.00  3.36
ATOM   1504  HB1 SER    97      44.148  53.604  59.251  1.00  3.36
ATOM   1505  HB2 SER    97      45.536  54.412  58.529  1.00  3.36
ATOM   1506  OG  SER    97      44.093  53.787  57.203  1.00  3.36
ATOM   1507  HG  SER    97      44.239  54.480  56.544  1.00  3.36
ATOM   1508  C   SER    97      44.302  56.273  60.042  1.00  3.36
ATOM   1509  O   SER    97      43.599  56.166  61.043  1.00  3.36
ATOM   1510  N   ILE    98      45.465  56.952  60.058  1.00  3.42
ATOM   1511  H   ILE    98      45.997  57.052  59.198  1.00  3.42
ATOM   1512  CA  ILE    98      46.000  57.534  61.315  1.00  3.42
ATOM   1513  HA  ILE    98      45.727  56.845  62.112  1.00  3.42
ATOM   1514  CB  ILE    98      47.543  57.608  61.313  1.00  3.42
ATOM   1515  HB  ILE    98      47.884  56.628  61.051  1.00  3.42
ATOM   1516  CG2 ILE    98      48.084  58.548  60.232  1.00  3.42
ATOM   1517 1HG2 ILE    98      49.166  58.629  60.298  1.00  3.42
ATOM   1518 2HG2 ILE    98      47.840  58.110  59.271  1.00  3.42
ATOM   1519 3HG2 ILE    98      47.650  59.542  60.303  1.00  3.42
ATOM   1520  CG1 ILE    98      48.201  57.910  62.681  1.00  3.42
ATOM   1521 1HG1 ILE    98      47.815  58.844  63.083  1.00  3.42
ATOM   1522 2HG1 ILE    98      49.277  58.023  62.534  1.00  3.42
ATOM   1523  CD1 ILE    98      47.992  56.803  63.720  1.00  3.42
ATOM   1524  HD1 ILE    98      48.571  57.035  64.613  1.00  3.42
ATOM   1525  HD2 ILE    98      46.942  56.732  63.998  1.00  3.42
ATOM   1526  HD3 ILE    98      48.326  55.846  63.322  1.00  3.42
ATOM   1527  C   ILE    98      45.386  58.878  61.720  1.00  3.42
ATOM   1528  O   ILE    98      45.275  59.201  62.901  1.00  3.42
ATOM   1529  N   GLN    99      44.915  59.641  60.743  1.00  3.39
ATOM   1530  H   GLN    99      45.115  59.343  59.792  1.00  3.39
ATOM   1531  CA  GLN    99      44.023  60.780  60.916  1.00  3.39
ATOM   1532  HA  GLN    99      44.376  61.383  61.754  1.00  3.39
ATOM   1533  CB  GLN    99      44.052  61.601  59.624  1.00  3.39
ATOM   1534  HB1 GLN    99      43.184  62.255  59.593  1.00  3.39
ATOM   1535  HB2 GLN    99      43.985  60.950  58.751  1.00  3.39
ATOM   1536  CG  GLN    99      45.327  62.449  59.546  1.00  3.39
ATOM   1537  HG1 GLN    99      46.119  61.873  59.067  1.00  3.39
ATOM   1538  HG2 GLN    99      45.664  62.725  60.544  1.00  3.39
ATOM   1539  CD  GLN    99      45.040  63.730  58.790  1.00  3.39
ATOM   1540  OE1 GLN    99      44.297  64.584  59.267  1.00  3.39
ATOM   1541  NE2 GLN    99      45.560  63.863  57.594  1.00  3.39
ATOM   1542 1HE2 GLN    99      46.136  63.097  57.208  1.00  3.39
ATOM   1543 2HE2 GLN    99      45.456  64.716  57.088  1.00  3.39
ATOM   1544  C   GLN    99      42.603  60.369  61.236  1.00  3.39
ATOM   1545  O   GLN    99      41.802  61.275  61.479  1.00  3.39
ATOM   1546  N   GLU   100      42.313  59.063  61.235  1.00  3.64
ATOM   1547  H   GLU   100      43.045  58.409  60.998  1.00  3.64
ATOM   1548  CA  GLU   100      41.016  58.500  61.565  1.00  3.64
ATOM   1549  HA  GLU   100      41.009  57.446  61.285  1.00  3.64
ATOM   1550  CB  GLU   100      40.802  58.586  63.096  1.00  3.64
ATOM   1551  HB1 GLU   100      40.792  59.637  63.383  1.00  3.64
ATOM   1552  HB2 GLU   100      41.656  58.122  63.592  1.00  3.64
ATOM   1553  CG  GLU   100      39.519  57.920  63.628  1.00  3.64
ATOM   1554  HG1 GLU   100      39.671  56.839  63.662  1.00  3.64
ATOM   1555  HG2 GLU   100      38.686  58.104  62.950  1.00  3.64
ATOM   1556  CD  GLU   100      39.171  58.457  65.026  1.00  3.64
ATOM   1557  OE1 GLU   100      38.191  59.234  65.141  1.00  3.64
ATOM   1558  OE2 GLU   100      39.909  58.115  65.975  1.00  3.64
ATOM   1559  C   GLU   100      39.913  59.215  60.761  1.00  3.64
ATOM   1560  O   GLU   100      39.081  59.958  61.277  1.00  3.64
ATOM   1561  N   LEU   101      39.959  59.050  59.436  1.00  3.20
ATOM   1562  H   LEU   101      40.736  58.523  59.051  1.00  3.20
ATOM   1563  CA  LEU   101      39.002  59.635  58.499  1.00  3.20
ATOM   1564  HA  LEU   101      38.902  60.671  58.797  1.00  3.20
ATOM   1565  CB  LEU   101      39.585  59.627  57.069  1.00  3.20
ATOM   1566  HB1 LEU   101      39.346  58.671  56.600  1.00  3.20
ATOM   1567  HB2 LEU   101      40.671  59.717  57.113  1.00  3.20
ATOM   1568  CG  LEU   101      39.039  60.791  56.215  1.00  3.20
ATOM   1569  HG  LEU   101      37.968  60.907  56.363  1.00  3.20
ATOM   1570  CD1 LEU   101      39.739  62.110  56.558  1.00  3.20
ATOM   1571 1HD1 LEU   101      39.296  62.919  55.978  1.00  3.20
ATOM   1572 2HD1 LEU   101      39.625  62.338  57.615  1.00  3.20
ATOM   1573 3HD1 LEU   101      40.802  62.042  56.323  1.00  3.20
ATOM   1574  CD2 LEU   101      39.286  60.530  54.733  1.00  3.20
ATOM   1575 1HD2 LEU   101      38.871  61.343  54.139  1.00  3.20
ATOM   1576 2HD2 LEU   101      40.354  60.458  54.547  1.00  3.20
ATOM   1577 3HD2 LEU   101      38.796  59.602  54.440  1.00  3.20
ATOM   1578  C   LEU   101      37.593  59.006  58.590  1.00  3.20
ATOM   1579  O   LEU   101      36.849  58.986  57.613  1.00  3.20
ATOM   1580  N   ALA   102      37.225  58.465  59.757  1.00  4.23
ATOM   1581  H   ALA   102      37.832  58.610  60.555  1.00  4.23
ATOM   1582  CA  ALA   102      35.880  57.977  60.023  1.00  4.23
ATOM   1583  HA  ALA   102      35.602  57.335  59.186  1.00  4.23
ATOM   1584  CB  ALA   102      35.872  57.085  61.272  1.00  4.23
ATOM   1585  HB1 ALA   102      36.482  56.201  61.092  1.00  4.23
ATOM   1586  HB2 ALA   102      36.278  57.604  62.136  1.00  4.23
ATOM   1587  HB3 ALA   102      34.851  56.771  61.490  1.00  4.23
ATOM   1588  C   ALA   102      34.816  59.114  60.025  1.00  4.23
ATOM   1589  O   ALA   102      33.642  58.850  59.764  1.00  4.23
ATOM   1590  N   VAL   103      35.234  60.382  60.183  1.00  5.17
ATOM   1591  H   VAL   103      35.967  60.503  60.870  1.00  5.17
ATOM   1592  CA  VAL   103      34.743  61.617  59.543  1.00  5.17
ATOM   1593  HA  VAL   103      33.822  61.869  60.059  1.00  5.17
ATOM   1594  CB  VAL   103      35.727  62.791  59.814  1.00  5.17
ATOM   1595  HB  VAL   103      35.938  62.818  60.880  1.00  5.17
ATOM   1596  CG1 VAL   103      37.106  62.626  59.170  1.00  5.17
ATOM   1597 1HG1 VAL   103      37.024  62.195  58.177  1.00  5.17
ATOM   1598 2HG1 VAL   103      37.614  63.584  59.095  1.00  5.17
ATOM   1599 3HG1 VAL   103      37.690  61.970  59.811  1.00  5.17
ATOM   1600  CG2 VAL   103      35.145  64.171  59.494  1.00  5.17
ATOM   1601 1HG2 VAL   103      35.811  64.946  59.872  1.00  5.17
ATOM   1602 2HG2 VAL   103      35.032  64.305  58.420  1.00  5.17
ATOM   1603 3HG2 VAL   103      34.182  64.280  59.989  1.00  5.17
ATOM   1604  C   VAL   103      34.283  61.496  58.082  1.00  5.17
ATOM   1605  O   VAL   103      34.785  62.152  57.170  1.00  5.17
ATOM   1606  N   LEU   104      33.185  60.769  57.881  1.00  6.98
ATOM   1607  H   LEU   104      32.937  60.125  58.625  1.00  6.98
ATOM   1608  CA  LEU   104      32.221  60.973  56.799  1.00  6.98
ATOM   1609  HA  LEU   104      32.768  61.027  55.857  1.00  6.98
ATOM   1610  CB  LEU   104      31.249  59.776  56.736  1.00  6.98
ATOM   1611  HB1 LEU   104      30.541  59.960  55.927  1.00  6.98
ATOM   1612  HB2 LEU   104      30.685  59.733  57.669  1.00  6.98
ATOM   1613  CG  LEU   104      31.900  58.396  56.504  1.00  6.98
ATOM   1614  HG  LEU   104      32.501  58.127  57.371  1.00  6.98
ATOM   1615  CD1 LEU   104      30.804  57.341  56.333  1.00  6.98
ATOM   1616 1HD1 LEU   104      31.259  56.357  56.227  1.00  6.98
ATOM   1617 2HD1 LEU   104      30.164  57.334  57.215  1.00  6.98
ATOM   1618 3HD1 LEU   104      30.204  57.560  55.451  1.00  6.98
ATOM   1619  CD2 LEU   104      32.792  58.357  55.260  1.00  6.98
ATOM   1620 1HD2 LEU   104      33.151  57.341  55.098  1.00  6.98
ATOM   1621 2HD2 LEU   104      32.236  58.691  54.386  1.00  6.98
ATOM   1622 3HD2 LEU   104      33.661  58.997  55.411  1.00  6.98
ATOM   1623  C   LEU   104      31.502  62.329  56.965  1.00  6.98
ATOM   1624  O   LEU   104      30.288  62.384  57.181  1.00  6.98
ATOM   1625  N   VAL   105      32.288  63.411  57.057  1.00  8.03
ATOM   1626  H   VAL   105      33.264  63.236  56.839  1.00  8.03
ATOM   1627  CA  VAL   105      31.989  64.736  57.659  1.00  8.03
ATOM   1628  HA  VAL   105      32.925  65.294  57.660  1.00  8.03
ATOM   1629  CB  VAL   105      31.003  65.546  56.781  1.00  8.03
ATOM   1630  HB  VAL   105      30.006  65.115  56.873  1.00  8.03
ATOM   1631  CG1 VAL   105      30.933  67.023  57.194  1.00  8.03
ATOM   1632 1HG1 VAL   105      30.282  67.571  56.514  1.00  8.03
ATOM   1633 2HG1 VAL   105      30.517  67.115  58.196  1.00  8.03
ATOM   1634 3HG1 VAL   105      31.928  67.468  57.175  1.00  8.03
ATOM   1635  CG2 VAL   105      31.399  65.530  55.294  1.00  8.03
ATOM   1636 1HG2 VAL   105      30.714  66.154  54.721  1.00  8.03
ATOM   1637 2HG2 VAL   105      32.414  65.906  55.170  1.00  8.03
ATOM   1638 3HG2 VAL   105      31.333  64.519  54.896  1.00  8.03
ATOM   1639  C   VAL   105      31.537  64.682  59.139  1.00  8.03
ATOM   1640  O   VAL   105      31.694  65.639  59.893  1.00  8.03
ATOM   1641  N   SER   106      31.042  63.536  59.600  1.00  6.70
ATOM   1642  H   SER   106      30.980  62.793  58.922  1.00  6.70
ATOM   1643  CA  SER   106      30.191  63.371  60.778  1.00  6.70
ATOM   1644  HA  SER   106      29.640  64.298  60.938  1.00  6.70
ATOM   1645  CB  SER   106      29.159  62.274  60.476  1.00  6.70
ATOM   1646  HB1 SER   106      28.480  62.175  61.324  1.00  6.70
ATOM   1647  HB2 SER   106      29.665  61.320  60.316  1.00  6.70
ATOM   1648  OG  SER   106      28.404  62.605  59.322  1.00  6.70
ATOM   1649  HG  SER   106      28.955  62.510  58.526  1.00  6.70
ATOM   1650  C   SER   106      30.966  63.084  62.068  1.00  6.70
ATOM   1651  O   SER   106      30.772  62.049  62.712  1.00  6.70
ATOM   1652  N   GLY   107      31.884  63.988  62.429  1.00  5.54
ATOM   1653  H   GLY   107      32.019  64.782  61.815  1.00  5.54
ATOM   1654  CA  GLY   107      32.808  63.786  63.549  1.00  5.54
ATOM   1655  HA1 GLY   107      32.240  63.726  64.478  1.00  5.54
ATOM   1656  HA2 GLY   107      33.503  64.623  63.612  1.00  5.54
ATOM   1657  C   GLY   107      33.613  62.507  63.367  1.00  5.54
ATOM   1658  O   GLY   107      34.080  62.252  62.269  1.00  5.54
ATOM   1659  N   GLN   108      33.792  61.702  64.419  1.00  4.96
ATOM   1660  H   GLN   108      33.360  61.926  65.301  1.00  4.96
ATOM   1661  CA  GLN   108      34.551  60.445  64.299  1.00  4.96
ATOM   1662  HA  GLN   108      34.783  60.085  65.303  1.00  4.96
ATOM   1663  CB  GLN   108      33.672  59.371  63.618  1.00  4.96
ATOM   1664  HB1 GLN   108      34.248  58.452  63.502  1.00  4.96
ATOM   1665  HB2 GLN   108      33.393  59.720  62.623  1.00  4.96
ATOM   1666  CG  GLN   108      32.399  59.046  64.418  1.00  4.96
ATOM   1667  HG1 GLN   108      31.949  59.955  64.813  1.00  4.96
ATOM   1668  HG2 GLN   108      32.658  58.403  65.259  1.00  4.96
ATOM   1669  CD  GLN   108      31.350  58.356  63.559  1.00  4.96
ATOM   1670  OE1 GLN   108      31.186  57.147  63.575  1.00  4.96
ATOM   1671  NE2 GLN   108      30.574  59.099  62.800  1.00  4.96
ATOM   1672 1HE2 GLN   108      30.708  60.103  62.765  1.00  4.96
ATOM   1673 2HE2 GLN   108      29.918  58.610  62.222  1.00  4.96
ATOM   1674  C   GLN   108      35.918  60.665  63.606  1.00  4.96
ATOM   1675  O   GLN   108      36.307  59.940  62.699  1.00  4.96
ATOM   1676  N   LYS   109      36.553  61.807  63.910  1.00  5.46
ATOM   1677  H   LYS   109      36.216  62.327  64.699  1.00  5.46
ATOM   1678  CA  LYS   109      37.748  62.292  63.224  1.00  5.46
ATOM   1679  HA  LYS   109      37.748  61.905  62.205  1.00  5.46
ATOM   1680  CB  LYS   109      37.745  63.842  63.187  1.00  5.46
ATOM   1681  HB1 LYS   109      37.993  64.229  64.176  1.00  5.46
ATOM   1682  HB2 LYS   109      36.730  64.174  62.962  1.00  5.46
ATOM   1683  CG  LYS   109      38.666  64.505  62.138  1.00  5.46
ATOM   1684  HG1 LYS   109      38.596  65.587  62.247  1.00  5.46
ATOM   1685  HG2 LYS   109      38.306  64.245  61.146  1.00  5.46
ATOM   1686  CD  LYS   109      40.140  64.095  62.243  1.00  5.46
ATOM   1687  HD1 LYS   109      40.181  63.017  62.121  1.00  5.46
ATOM   1688  HD2 LYS   109      40.514  64.362  63.232  1.00  5.46
ATOM   1689  CE  LYS   109      41.067  64.693  61.186  1.00  5.46
ATOM   1690  HE1 LYS   109      41.135  65.775  61.319  1.00  5.46
ATOM   1691  HE2 LYS   109      40.652  64.481  60.197  1.00  5.46
ATOM   1692  NZ  LYS   109      42.405  64.064  61.305  1.00  5.46
ATOM   1693  HZ1 LYS   109      43.023  64.321  60.532  1.00  5.46
ATOM   1694  HZ2 LYS   109      42.849  64.305  62.180  1.00  5.46
ATOM   1695  HZ3 LYS   109      42.281  63.051  61.290  1.00  5.46
ATOM   1696  C   LYS   109      38.967  61.653  63.930  1.00  5.46
ATOM   1697  O   LYS   109      38.936  60.882  64.889  1.00  5.46
