# Supplementary material for: Selecting Near-Native Protein Structures from Predicted Decoy Sets Using Ordered Graphlet Degree Similarity
Source: Genes (Basel). 2019 Feb 11;10(2):132. doi: 10.3390/genes10020132 (PMC6410076; doi:10.3390/genes10020132)
Supplement: Supplementary file 1 [file genes-10-00132-s001.zip › CodeData/data/CASP11/T0759/model140.pdb]

ATOM      1  N   MET     1      36.012  12.370  44.297  1.00  8.44
ATOM      2  CA  MET     1      37.432  12.177  44.660  1.00  8.44
ATOM      3  C   MET     1      38.359  13.054  43.934  1.00  8.44
ATOM      4  O   MET     1      37.971  13.845  43.074  1.00  8.44
ATOM      5 1H   MET     1      35.375  11.874  44.694  1.00  8.44
ATOM      6 2H   MET     1      35.743  12.241  43.448  1.00  8.44
ATOM      7 3H   MET     1      35.622  13.172  44.418  1.00  8.44
ATOM      8  CB  MET     1      37.853  10.725  44.424  1.00  8.44
ATOM      9  SD  MET     1      37.318   9.938  47.026  1.00  8.44
ATOM     10  CE  MET     1      39.022   9.418  47.208  1.00  8.44
ATOM     11  CG  MET     1      37.080   9.712  45.254  1.00  8.44
ATOM     12  N   GLY     2      39.643  12.901  44.271  1.00  7.10
ATOM     13  CA  GLY     2      40.536  13.803  43.663  1.00  7.10
ATOM     14  C   GLY     2      40.107  15.147  44.120  1.00  7.10
ATOM     15  O   GLY     2      39.661  15.991  43.342  1.00  7.10
ATOM     16  H   GLY     2      39.952  12.278  44.842  1.00  7.10
ATOM     17  N   HIS     3      40.194  15.342  45.440  1.00  5.92
ATOM     18  CA  HIS     3      39.864  16.597  46.011  1.00  5.92
ATOM     19  C   HIS     3      40.836  17.486  45.357  1.00  5.92
ATOM     20  O   HIS     3      40.559  18.643  45.089  1.00  5.92
ATOM     21  H   HIS     3      40.466  14.665  45.967  1.00  5.92
ATOM     22  CB  HIS     3      39.969  16.536  47.536  1.00  5.92
ATOM     23  CG  HIS     3      41.370  16.376  48.039  1.00  5.92
ATOM     24  ND1 HIS     3      42.017  15.160  48.065  1.00  5.92
ATOM     25  CE1 HIS     3      43.254  15.333  48.566  1.00  5.92
ATOM     26  CD2 HIS     3      42.384  17.265  48.587  1.00  5.92
ATOM     27  HE2 HIS     3      44.264  16.941  49.242  1.00  5.92
ATOM     28  NE2 HIS     3      43.480  16.593  48.881  1.00  5.92
ATOM     29  N   HIS     4      42.034  16.940  45.116  1.00  5.65
ATOM     30  CA  HIS     4      43.082  17.587  44.408  1.00  5.65
ATOM     31  C   HIS     4      42.640  17.825  42.994  1.00  5.65
ATOM     32  O   HIS     4      42.928  18.875  42.417  1.00  5.65
ATOM     33  H   HIS     4      42.154  16.107  45.436  1.00  5.65
ATOM     34  CB  HIS     4      44.359  16.746  44.455  1.00  5.65
ATOM     35  CG  HIS     4      45.527  17.381  43.766  1.00  5.65
ATOM     36  ND1 HIS     4      46.186  18.478  44.277  1.00  5.65
ATOM     37  CE1 HIS     4      47.183  18.818  43.440  1.00  5.65
ATOM     38  CD2 HIS     4      46.267  17.135  42.537  1.00  5.65
ATOM     39  HE2 HIS     4      47.844  18.064  41.691  1.00  5.65
ATOM     40  NE2 HIS     4      47.237  18.016  42.394  1.00  5.65
ATOM     41  N   HIS     5      41.921  16.867  42.370  1.00  5.54
ATOM     42  CA  HIS     5      41.591  17.147  41.001  1.00  5.54
ATOM     43  C   HIS     5      40.676  18.317  40.958  1.00  5.54
ATOM     44  O   HIS     5      40.841  19.190  40.113  1.00  5.54
ATOM     45  H   HIS     5      41.650  16.097  42.750  1.00  5.54
ATOM     46  CB  HIS     5      40.957  15.921  40.341  1.00  5.54
ATOM     47  CG  HIS     5      41.913  14.790  40.122  1.00  5.54
ATOM     48  ND1 HIS     5      43.002  14.888  39.283  1.00  5.54
ATOM     49  CE1 HIS     5      43.669  13.720  39.292  1.00  5.54
ATOM     50  CD2 HIS     5      42.037  13.425  40.612  1.00  5.54
ATOM     51  HE2 HIS     5      43.383  11.968  40.247  1.00  5.54
ATOM     52  NE2 HIS     5      43.095  12.838  40.088  1.00  5.54
ATOM     53  N   HIS     6      39.725  18.358  41.902  1.00  4.85
ATOM     54  CA  HIS     6      38.664  19.315  42.041  1.00  4.85
ATOM     55  C   HIS     6      39.290  20.666  42.252  1.00  4.85
ATOM     56  O   HIS     6      38.776  21.651  41.738  1.00  4.85
ATOM     57  H   HIS     6      39.805  17.685  42.494  1.00  4.85
ATOM     58  CB  HIS     6      37.741  18.927  43.198  1.00  4.85
ATOM     59  CG  HIS     6      36.893  17.726  42.918  1.00  4.85
ATOM     60  ND1 HIS     6      36.079  17.151  43.870  1.00  4.85
ATOM     61  CE1 HIS     6      35.447  16.096  43.326  1.00  4.85
ATOM     62  CD2 HIS     6      36.652  16.871  41.764  1.00  4.85
ATOM     63  HE2 HIS     6      35.474  15.257  41.493  1.00  4.85
ATOM     64  NE2 HIS     6      35.786  15.922  42.063  1.00  4.85
ATOM     65  N   HIS     7      40.364  20.765  43.065  1.00  4.16
ATOM     66  CA  HIS     7      41.081  22.005  43.307  1.00  4.16
ATOM     67  C   HIS     7      41.885  22.426  42.139  1.00  4.16
ATOM     68  O   HIS     7      42.095  23.620  41.915  1.00  4.16
ATOM     69  H   HIS     7      40.630  20.005  43.467  1.00  4.16
ATOM     70  CB  HIS     7      41.992  21.868  44.529  1.00  4.16
ATOM     71  CG  HIS     7      41.251  21.776  45.827  1.00  4.16
ATOM     72  ND1 HIS     7      41.858  21.398  47.005  1.00  4.16
ATOM     73  CE1 HIS     7      40.944  21.410  47.991  1.00  4.16
ATOM     74  CD2 HIS     7      39.880  22.005  46.258  1.00  4.16
ATOM     75  HE2 HIS     7      38.978  21.850  48.055  1.00  4.16
ATOM     76  NE2 HIS     7      39.755  21.773  47.551  1.00  4.16
ATOM     77  N   HIS     8      42.433  21.435  41.413  1.00  3.64
ATOM     78  CA  HIS     8      43.412  21.824  40.456  1.00  3.64
ATOM     79  C   HIS     8      43.009  21.599  39.058  1.00  3.64
ATOM     80  O   HIS     8      42.521  20.548  38.643  1.00  3.64
ATOM     81  H   HIS     8      42.213  20.567  41.505  1.00  3.64
ATOM     82  CB  HIS     8      44.728  21.085  40.705  1.00  3.64
ATOM     83  CG  HIS     8      45.371  21.421  42.015  1.00  3.64
ATOM     84  HD1 HIS     8      44.220  20.313  43.320  1.00  3.64
ATOM     85  ND1 HIS     8      44.933  20.902  43.214  1.00  3.64
ATOM     86  CE1 HIS     8      45.702  21.383  44.207  1.00  3.64
ATOM     87  CD2 HIS     8      46.484  22.257  42.441  1.00  3.64
ATOM     88  NE2 HIS     8      46.634  22.197  43.750  1.00  3.64
ATOM     89  N   SER     9      43.269  22.679  38.314  1.00  2.96
ATOM     90  CA  SER     9      43.050  22.858  36.930  1.00  2.96
ATOM     91  C   SER     9      44.344  22.485  36.335  1.00  2.96
ATOM     92  O   SER     9      45.139  23.375  36.042  1.00  2.96
ATOM     93  H   SER     9      43.626  23.345  38.803  1.00  2.96
ATOM     94  CB  SER     9      42.616  24.296  36.638  1.00  2.96
ATOM     95  HG  SER     9      41.389  24.469  38.032  1.00  2.96
ATOM     96  OG  SER     9      41.349  24.572  37.210  1.00  2.96
ATOM     97  N   HIS    10      44.576  21.201  36.048  1.00  3.32
ATOM     98  CA  HIS    10      45.881  20.938  35.548  1.00  3.32
ATOM     99  C   HIS    10      45.754  21.085  34.085  1.00  3.32
ATOM    100  O   HIS    10      45.416  20.155  33.360  1.00  3.32
ATOM    101  H   HIS    10      43.988  20.527  36.147  1.00  3.32
ATOM    102  CB  HIS    10      46.352  19.549  35.984  1.00  3.32
ATOM    103  CG  HIS    10      46.526  19.407  37.464  1.00  3.32
ATOM    104  HD1 HIS    10      48.194  20.576  37.784  1.00  3.32
ATOM    105  ND1 HIS    10      47.542  20.028  38.157  1.00  3.32
ATOM    106  CE1 HIS    10      47.438  19.713  39.461  1.00  3.32
ATOM    107  CD2 HIS    10      45.828  18.699  38.528  1.00  3.32
ATOM    108  NE2 HIS    10      46.412  18.917  39.690  1.00  3.32
ATOM    109  N   MET    11      46.030  22.298  33.600  1.00  2.50
ATOM    110  CA  MET    11      45.883  22.469  32.203  1.00  2.50
ATOM    111  C   MET    11      47.261  22.472  31.715  1.00  2.50
ATOM    112  O   MET    11      47.976  23.454  31.914  1.00  2.50
ATOM    113  H   MET    11      46.297  22.988  34.112  1.00  2.50
ATOM    114  CB  MET    11      45.110  23.754  31.899  1.00  2.50
ATOM    115  SD  MET    11      43.832  22.778  29.643  1.00  2.50
ATOM    116  CE  MET    11      42.232  23.252  30.294  1.00  2.50
ATOM    117  CG  MET    11      44.894  24.012  30.417  1.00  2.50
ATOM    118  N   VAL    12      47.670  21.368  31.072  1.00  1.99
ATOM    119  CA  VAL    12      49.044  21.355  30.730  1.00  1.99
ATOM    120  C   VAL    12      49.311  20.274  29.744  1.00  1.99
ATOM    121  O   VAL    12      48.464  19.433  29.445  1.00  1.99
ATOM    122  H   VAL    12      47.146  20.669  30.856  1.00  1.99
ATOM    123  CB  VAL    12      49.934  21.179  31.975  1.00  1.99
ATOM    124  CG1 VAL    12      49.686  19.823  32.619  1.00  1.99
ATOM    125  CG2 VAL    12      51.401  21.337  31.607  1.00  1.99
ATOM    126  N   VAL    13      50.523  20.340  29.167  1.00  2.00
ATOM    127  CA  VAL    13      51.060  19.253  28.429  1.00  2.00
ATOM    128  C   VAL    13      52.534  19.383  28.604  1.00  2.00
ATOM    129  O   VAL    13      53.117  20.444  28.378  1.00  2.00
ATOM    130  H   VAL    13      50.997  21.100  29.258  1.00  2.00
ATOM    131  CB  VAL    13      50.611  19.294  26.956  1.00  2.00
ATOM    132  CG1 VAL    13      51.219  18.135  26.182  1.00  2.00
ATOM    133  CG2 VAL    13      49.094  19.266  26.861  1.00  2.00
ATOM    134  N   ILE    14      53.196  18.298  28.999  1.00  2.29
ATOM    135  CA  ILE    14      54.607  18.381  29.142  1.00  2.29
ATOM    136  C   ILE    14      55.099  17.528  28.043  1.00  2.29
ATOM    137  O   ILE    14      54.505  16.491  27.748  1.00  2.29
ATOM    138  H   ILE    14      52.771  17.524  29.174  1.00  2.29
ATOM    139  CB  ILE    14      55.060  17.932  30.544  1.00  2.29
ATOM    140  CD1 ILE    14      54.648  18.334  33.027  1.00  2.29
ATOM    141  CG1 ILE    14      54.463  18.846  31.615  1.00  2.29
ATOM    142  CG2 ILE    14      56.578  17.881  30.622  1.00  2.29
ATOM    143  N   HIS    15      56.147  17.976  27.340  1.00  2.31
ATOM    144  CA  HIS    15      56.552  17.136  26.266  1.00  2.31
ATOM    145  C   HIS    15      57.872  16.575  26.619  1.00  2.31
ATOM    146  O   HIS    15      58.895  17.100  26.182  1.00  2.31
ATOM    147  H   HIS    15      56.588  18.743  27.502  1.00  2.31
ATOM    148  CB  HIS    15      56.594  17.925  24.956  1.00  2.31
ATOM    149  CG  HIS    15      55.262  18.457  24.528  1.00  2.31
ATOM    150  HD1 HIS    15      54.667  17.011  23.184  1.00  2.31
ATOM    151  ND1 HIS    15      54.462  17.812  23.610  1.00  2.31
ATOM    152  CE1 HIS    15      53.337  18.526  23.430  1.00  2.31
ATOM    153  CD2 HIS    15      54.459  19.627  24.852  1.00  2.31
ATOM    154  NE2 HIS    15      53.328  19.617  24.172  1.00  2.31
ATOM    155  N   PRO    16      57.843  15.534  27.422  1.00  2.79
ATOM    156  CA  PRO    16      59.037  14.831  27.787  1.00  2.79
ATOM    157  C   PRO    16      59.657  14.513  26.477  1.00  2.79
ATOM    158  O   PRO    16      59.164  13.636  25.772  1.00  2.79
ATOM    159  CB  PRO    16      58.528  13.617  28.566  1.00  2.79
ATOM    160  CD  PRO    16      56.601  14.765  27.730  1.00  2.79
ATOM    161  CG  PRO    16      57.142  13.401  28.058  1.00  2.79
ATOM    162  N   ASP    17      60.735  15.240  26.171  1.00  2.85
ATOM    163  CA  ASP    17      61.468  15.231  24.950  1.00  2.85
ATOM    164  C   ASP    17      61.998  16.640  24.872  1.00  2.85
ATOM    165  O   ASP    17      63.167  16.817  25.212  1.00  2.85
ATOM    166  H   ASP    17      60.988  15.781  26.844  1.00  2.85
ATOM    167  CB  ASP    17      60.562  14.829  23.784  1.00  2.85
ATOM    168  CG  ASP    17      60.146  13.373  23.845  1.00  2.85
ATOM    169  OD1 ASP    17      60.772  12.607  24.608  1.00  2.85
ATOM    170  OD2 ASP    17      59.194  12.997  23.130  1.00  2.85
ATOM    171  N   PRO    18      61.289  17.681  24.472  1.00  2.92
ATOM    172  CA  PRO    18      61.887  18.969  24.674  1.00  2.92
ATOM    173  C   PRO    18      61.868  19.331  26.129  1.00  2.92
ATOM    174  O   PRO    18      62.676  20.157  26.546  1.00  2.92
ATOM    175  CB  PRO    18      61.019  19.915  23.841  1.00  2.92
ATOM    176  CD  PRO    18      59.997  17.755  23.697  1.00  2.92
ATOM    177  CG  PRO    18      59.698  19.227  23.750  1.00  2.92
ATOM    178  N   GLY    19      60.939  18.747  26.915  1.00  2.70
ATOM    179  CA  GLY    19      60.862  19.022  28.323  1.00  2.70
ATOM    180  C   GLY    19      59.919  20.172  28.542  1.00  2.70
ATOM    181  O   GLY    19      59.466  20.411  29.659  1.00  2.70
ATOM    182  H   GLY    19      60.359  18.173  26.536  1.00  2.70
ATOM    183  N   ARG    20      59.561  20.891  27.461  1.00  2.43
ATOM    184  CA  ARG    20      58.781  22.096  27.569  1.00  2.43
ATOM    185  C   ARG    20      57.327  21.792  27.778  1.00  2.43
ATOM    186  O   ARG    20      56.814  20.766  27.337  1.00  2.43
ATOM    187  H   ARG    20      59.825  20.597  26.652  1.00  2.43
ATOM    188  CB  ARG    20      58.957  22.962  26.320  1.00  2.43
ATOM    189  CD  ARG    20      60.488  24.295  24.843  1.00  2.43
ATOM    190  HE  ARG    20      60.286  22.585  23.813  1.00  2.43
ATOM    191  NE  ARG    20      60.329  23.434  23.673  1.00  2.43
ATOM    192  CG  ARG    20      60.361  23.517  26.143  1.00  2.43
ATOM    193  CZ  ARG    20      60.248  23.879  22.424  1.00  2.43
ATOM    194 1HH1 ARG    20      60.064  22.178  21.581  1.00  2.43
ATOM    195 2HH1 ARG    20      60.053  23.310  20.614  1.00  2.43
ATOM    196  NH1 ARG    20      60.105  23.022  21.422  1.00  2.43
ATOM    197 1HH2 ARG    20      60.405  25.737  22.827  1.00  2.43
ATOM    198 2HH2 ARG    20      60.259  25.469  21.369  1.00  2.43
ATOM    199  NH2 ARG    20      60.311  25.181  22.178  1.00  2.43
ATOM    200  N   GLU    21      56.617  22.702  28.478  1.00  2.34
ATOM    201  CA  GLU    21      55.216  22.518  28.740  1.00  2.34
ATOM    202  C   GLU    21      54.476  23.359  27.739  1.00  2.34
ATOM    203  O   GLU    21      54.801  24.535  27.595  1.00  2.34
ATOM    204  H   GLU    21      57.039  23.436  28.783  1.00  2.34
ATOM    205  CB  GLU    21      54.886  22.903  30.184  1.00  2.34
ATOM    206  CD  GLU    21      55.179  22.416  32.645  1.00  2.34
ATOM    207  CG  GLU    21      55.539  22.012  31.228  1.00  2.34
ATOM    208  OE1 GLU    21      54.656  23.535  32.829  1.00  2.34
ATOM    209  OE2 GLU    21      55.421  21.613  33.570  1.00  2.34
ATOM    210  N   LEU    22      53.497  22.805  26.974  1.00  1.94
ATOM    211  CA  LEU    22      52.912  23.702  26.004  1.00  1.94
ATOM    212  C   LEU    22      51.473  23.445  25.618  1.00  1.94
ATOM    213  O   LEU    22      51.216  22.985  24.512  1.00  1.94
ATOM    214  H   LEU    22      53.207  21.955  27.034  1.00  1.94
ATOM    215  CB  LEU    22      53.728  23.698  24.710  1.00  1.94
ATOM    216  CG  LEU    22      55.184  24.154  24.825  1.00  1.94
ATOM    217  CD1 LEU    22      55.913  23.961  23.504  1.00  1.94
ATOM    218  CD2 LEU    22      55.259  25.608  25.263  1.00  1.94
ATOM    219  N   SER    23      50.513  23.857  26.470  1.00  1.71
ATOM    220  CA  SER    23      49.081  23.862  26.271  1.00  1.71
ATOM    221  C   SER    23      48.512  22.558  25.800  1.00  1.71
ATOM    222  O   SER    23      49.095  21.777  25.055  1.00  1.71
ATOM    223  H   SER    23      50.861  24.157  27.244  1.00  1.71
ATOM    224  CB  SER    23      48.683  24.946  25.267  1.00  1.71
ATOM    225  HG  SER    23      47.092  25.541  24.498  1.00  1.71
ATOM    226  OG  SER    23      47.284  24.946  25.044  1.00  1.71
ATOM    227  N   PRO    24      47.335  22.290  26.263  1.00  1.53
ATOM    228  CA  PRO    24      46.697  21.103  25.802  1.00  1.53
ATOM    229  C   PRO    24      46.529  21.149  24.329  1.00  1.53
ATOM    230  O   PRO    24      46.794  20.157  23.659  1.00  1.53
ATOM    231  CB  PRO    24      45.351  21.100  26.530  1.00  1.53
ATOM    232  CD  PRO    24      46.546  22.977  27.412  1.00  1.53
ATOM    233  CG  PRO    24      45.603  21.867  27.784  1.00  1.53
ATOM    234  N   GLU    25      46.153  22.299  23.773  1.00  1.55
ATOM    235  CA  GLU    25      45.968  22.276  22.367  1.00  1.55
ATOM    236  C   GLU    25      47.220  22.094  21.617  1.00  1.55
ATOM    237  O   GLU    25      47.229  21.437  20.576  1.00  1.55
ATOM    238  H   GLU    25      46.016  23.061  24.232  1.00  1.55
ATOM    239  CB  GLU    25      45.291  23.564  21.894  1.00  1.55
ATOM    240  CD  GLU    25      46.018  23.891  19.498  1.00  1.55
ATOM    241  CG  GLU    25      44.875  23.547  20.433  1.00  1.55
ATOM    242  OE1 GLU    25      46.943  24.610  19.930  1.00  1.55
ATOM    243  OE2 GLU    25      45.988  23.441  18.333  1.00  1.55
ATOM    244  N   GLU    26      48.298  22.714  22.106  1.00  1.77
ATOM    245  CA  GLU    26      49.505  22.626  21.365  1.00  1.77
ATOM    246  C   GLU    26      49.975  21.209  21.360  1.00  1.77
ATOM    247  O   GLU    26      50.551  20.764  20.373  1.00  1.77
ATOM    248  H   GLU    26      48.277  23.176  22.878  1.00  1.77
ATOM    249  CB  GLU    26      50.566  23.557  21.956  1.00  1.77
ATOM    250  CD  GLU    26      51.728  24.119  19.785  1.00  1.77
ATOM    251  CG  GLU    26      51.878  23.568  21.190  1.00  1.77
ATOM    252  OE1 GLU    26      50.585  24.431  19.389  1.00  1.77
ATOM    253  OE2 GLU    26      52.752  24.238  19.081  1.00  1.77
ATOM    254  N   ALA    27      49.765  20.477  22.474  1.00  1.66
ATOM    255  CA  ALA    27      50.181  19.105  22.631  1.00  1.66
ATOM    256  C   ALA    27      49.473  18.270  21.619  1.00  1.66
ATOM    257  O   ALA    27      50.040  17.340  21.052  1.00  1.66
ATOM    258  H   ALA    27      49.336  20.897  23.145  1.00  1.66
ATOM    259  CB  ALA    27      49.896  18.623  24.045  1.00  1.66
ATOM    260  N   HIS    28      48.182  18.550  21.399  1.00  1.82
ATOM    261  CA  HIS    28      47.442  17.772  20.446  1.00  1.82
ATOM    262  C   HIS    28      47.958  17.984  19.091  1.00  1.82
ATOM    263  O   HIS    28      48.074  17.033  18.324  1.00  1.82
ATOM    264  H   HIS    28      47.778  19.220  21.843  1.00  1.82
ATOM    265  CB  HIS    28      45.954  18.123  20.508  1.00  1.82
ATOM    266  CG  HIS    28      45.099  17.292  19.602  1.00  1.82
ATOM    267  HD1 HIS    28      45.186  15.459  20.543  1.00  1.82
ATOM    268  ND1 HIS    28      44.854  15.955  19.829  1.00  1.82
ATOM    269  CE1 HIS    28      44.059  15.484  18.852  1.00  1.82
ATOM    270  CD2 HIS    28      44.348  17.529  18.378  1.00  1.82
ATOM    271  NE2 HIS    28      43.751  16.422  17.978  1.00  1.82
ATOM    272  N   ARG    29      48.263  19.247  18.762  1.00  2.26
ATOM    273  CA  ARG    29      48.700  19.493  17.428  1.00  2.26
ATOM    274  C   ARG    29      49.991  18.747  17.184  1.00  2.26
ATOM    275  O   ARG    29      50.167  18.146  16.124  1.00  2.26
ATOM    276  H   ARG    29      48.200  19.927  19.348  1.00  2.26
ATOM    277  CB  ARG    29      48.877  20.994  17.190  1.00  2.26
ATOM    278  CD  ARG    29      49.482  22.853  15.617  1.00  2.26
ATOM    279  HE  ARG    29      50.361  23.740  17.186  1.00  2.26
ATOM    280  NE  ARG    29      50.575  23.356  16.446  1.00  2.26
ATOM    281  CG  ARG    29      49.292  21.353  15.773  1.00  2.26
ATOM    282  CZ  ARG    29      51.861  23.255  16.128  1.00  2.26
ATOM    283 1HH1 ARG    29      52.553  24.122  17.680  1.00  2.26
ATOM    284 2HH1 ARG    29      53.619  23.676  16.739  1.00  2.26
ATOM    285  NH1 ARG    29      52.786  23.741  16.945  1.00  2.26
ATOM    286 1HH2 ARG    29      51.620  22.352  14.465  1.00  2.26
ATOM    287 2HH2 ARG    29      53.053  22.602  14.789  1.00  2.26
ATOM    288  NH2 ARG    29      52.220  22.668  14.995  1.00  2.26
ATOM    289  N   ALA    30      50.917  18.737  18.169  1.00  2.36
ATOM    290  CA  ALA    30      52.205  18.090  18.021  1.00  2.36
ATOM    291  C   ALA    30      51.974  16.625  17.807  1.00  2.36
ATOM    292  O   ALA    30      52.714  15.968  17.066  1.00  2.36
ATOM    293  H   ALA    30      50.708  19.153  18.939  1.00  2.36
ATOM    294  CB  ALA    30      53.072  18.348  19.244  1.00  2.36
ATOM    295  N   GLY    31      50.939  16.076  18.478  1.00  2.42
ATOM    296  CA  GLY    31      50.660  14.677  18.346  1.00  2.42
ATOM    297  C   GLY    31      50.973  14.002  19.643  1.00  2.42
ATOM    298  O   GLY    31      50.965  12.775  19.732  1.00  2.42
ATOM    299  H   GLY    31      50.424  16.589  19.008  1.00  2.42
ATOM    300  N   LEU    32      51.319  14.778  20.686  1.00  2.21
ATOM    301  CA  LEU    32      51.557  14.121  21.936  1.00  2.21
ATOM    302  C   LEU    32      50.278  13.560  22.493  1.00  2.21
ATOM    303  O   LEU    32      50.233  12.402  22.903  1.00  2.21
ATOM    304  H   LEU    32      51.403  15.672  20.624  1.00  2.21
ATOM    305  CB  LEU    32      52.193  15.088  22.937  1.00  2.21
ATOM    306  CG  LEU    32      52.492  14.524  24.327  1.00  2.21
ATOM    307  CD1 LEU    32      53.464  13.358  24.237  1.00  2.21
ATOM    308  CD2 LEU    32      53.049  15.607  25.238  1.00  2.21
ATOM    309  N   ILE    33      49.170  14.328  22.480  1.00  2.14
ATOM    310  CA  ILE    33      48.009  13.797  23.148  1.00  2.14
ATOM    311  C   ILE    33      46.899  13.592  22.161  1.00  2.14
ATOM    312  O   ILE    33      46.672  14.392  21.263  1.00  2.14
ATOM    313  H   ILE    33      49.131  15.134  22.082  1.00  2.14
ATOM    314  CB  ILE    33      47.548  14.716  24.294  1.00  2.14
ATOM    315  CD1 ILE    33      46.544  17.009  24.779  1.00  2.14
ATOM    316  CG1 ILE    33      47.196  16.104  23.756  1.00  2.14
ATOM    317  CG2 ILE    33      48.607  14.783  25.383  1.00  2.14
ATOM    318  N   ASP    34      46.157  12.490  22.290  1.00  2.38
ATOM    319  CA  ASP    34      45.152  12.206  21.307  1.00  2.38
ATOM    320  C   ASP    34      43.988  13.116  21.481  1.00  2.38
ATOM    321  O   ASP    34      43.654  13.483  22.598  1.00  2.38
ATOM    322  H   ASP    34      46.281  11.928  22.982  1.00  2.38
ATOM    323  CB  ASP    34      44.709  10.745  21.401  1.00  2.38
ATOM    324  CG  ASP    34      45.776   9.780  20.922  1.00  2.38
ATOM    325  OD1 ASP    34      46.755  10.240  20.297  1.00  2.38
ATOM    326  OD2 ASP    34      45.634   8.565  21.172  1.00  2.38
ATOM    327  N   TRP    35      43.228  13.343  20.393  1.00  2.32
ATOM    328  CA  TRP    35      42.230  14.374  20.331  1.00  2.32
ATOM    329  C   TRP    35      41.253  14.175  21.447  1.00  2.32
ATOM    330  O   TRP    35      40.815  15.139  22.066  1.00  2.32
ATOM    331  H   TRP    35      43.370  12.810  19.681  1.00  2.32
ATOM    332  CB  TRP    35      41.528  14.359  18.972  1.00  2.32
ATOM    333 1HB  TRP    35      42.170  14.063  18.216  1.00  2.32
ATOM    334 2HB  TRP    35      40.781  15.015  18.860  1.00  2.32
ATOM    335  CG  TRP    35      40.671  13.150  18.753  1.00  2.32
ATOM    336  CD1 TRP    35      41.048  11.973  18.172  1.00  2.32
ATOM    337  HE1 TRP    35      40.017  10.229  17.794  1.00  2.32
ATOM    338  NE1 TRP    35      39.989  11.097  18.146  1.00  2.32
ATOM    339  CD2 TRP    35      39.292  12.999  19.111  1.00  2.32
ATOM    340  CE2 TRP    35      38.900  11.706  18.718  1.00  2.32
ATOM    341  CH2 TRP    35      36.708  12.059  19.522  1.00  2.32
ATOM    342  CZ2 TRP    35      37.607  11.224  18.919  1.00  2.32
ATOM    343  CE3 TRP    35      38.351  13.830  19.725  1.00  2.32
ATOM    344  CZ3 TRP    35      37.071  13.349  19.923  1.00  2.32
ATOM    345  N   ASN    36      40.849  12.928  21.729  1.00  2.55
ATOM    346  CA  ASN    36      39.894  12.713  22.780  1.00  2.55
ATOM    347  C   ASN    36      40.476  13.122  24.111  1.00  2.55
ATOM    348  O   ASN    36      39.769  13.662  24.963  1.00  2.55
ATOM    349  H   ASN    36      41.172  12.228  21.265  1.00  2.55
ATOM    350  CB  ASN    36      39.444  11.251  22.804  1.00  2.55
ATOM    351  CG  ASN    36      38.327  11.002  23.798  1.00  2.55
ATOM    352  OD1 ASN    36      37.231  11.546  23.664  1.00  2.55
ATOM    353 1HD2 ASN    36      37.974   9.993  25.419  1.00  2.55
ATOM    354 2HD2 ASN    36      39.417   9.798  24.862  1.00  2.55
ATOM    355  ND2 ASN    36      38.602  10.176  24.801  1.00  2.55
ATOM    356  N   MET    37      41.780  12.861  24.340  1.00  2.35
ATOM    357  CA  MET    37      42.368  13.128  25.628  1.00  2.35
ATOM    358  C   MET    37      42.377  14.600  25.870  1.00  2.35
ATOM    359  O   MET    37      42.180  15.084  26.977  1.00  2.35
ATOM    360  H   MET    37      42.283  12.517  23.678  1.00  2.35
ATOM    361  CB  MET    37      43.783  12.550  25.701  1.00  2.35
ATOM    362  SD  MET    37      45.519  10.391  25.680  1.00  2.35
ATOM    363  CE  MET    37      46.064  10.806  27.334  1.00  2.35
ATOM    364  CG  MET    37      43.833  11.031  25.706  1.00  2.35
ATOM    365  N   PHE    38      42.613  15.341  24.793  1.00  1.91
ATOM    366  CA  PHE    38      42.720  16.767  24.702  1.00  1.91
ATOM    367  C   PHE    38      41.469  17.329  25.197  1.00  1.91
ATOM    368  O   PHE    38      41.460  18.263  25.982  1.00  1.91
ATOM    369  H   PHE    38      42.710  14.834  24.055  1.00  1.91
ATOM    370  CB  PHE    38      43.011  17.192  23.261  1.00  1.91
ATOM    371  CG  PHE    38      43.082  18.680  23.070  1.00  1.91
ATOM    372  CZ  PHE    38      43.208  21.433  22.712  1.00  1.91
ATOM    373  CD1 PHE    38      43.944  19.450  23.832  1.00  1.91
ATOM    374  CE1 PHE    38      44.009  20.819  23.656  1.00  1.91
ATOM    375  CD2 PHE    38      42.287  19.310  22.130  1.00  1.91
ATOM    376  CE2 PHE    38      42.352  20.679  21.954  1.00  1.91
ATOM    377  N   VAL    39      40.383  16.803  24.599  1.00  2.05
ATOM    378  CA  VAL    39      39.094  17.355  24.844  1.00  2.05
ATOM    379  C   VAL    39      38.740  17.139  26.273  1.00  2.05
ATOM    380  O   VAL    39      38.131  18.009  26.883  1.00  2.05
ATOM    381  H   VAL    39      40.474  16.101  24.043  1.00  2.05
ATOM    382  CB  VAL    39      38.031  16.741  23.914  1.00  2.05
ATOM    383  CG1 VAL    39      36.640  17.212  24.311  1.00  2.05
ATOM    384  CG2 VAL    39      38.324  17.095  22.464  1.00  2.05
ATOM    385  N   LYS    40      39.101  15.976  26.847  1.00  2.34
ATOM    386  CA  LYS    40      38.766  15.732  28.225  1.00  2.34
ATOM    387  C   LYS    40      39.465  16.727  29.113  1.00  2.34
ATOM    388  O   LYS    40      38.883  17.219  30.082  1.00  2.34
ATOM    389  H   LYS    40      39.549  15.353  26.376  1.00  2.34
ATOM    390  CB  LYS    40      39.138  14.302  28.622  1.00  2.34
ATOM    391  CD  LYS    40      38.693  11.841  28.415  1.00  2.34
ATOM    392  CE  LYS    40      37.821  10.772  27.776  1.00  2.34
ATOM    393  CG  LYS    40      38.257  13.234  27.995  1.00  2.34
ATOM    394 1HZ  LYS    40      37.733   8.801  27.755  1.00  2.34
ATOM    395 2HZ  LYS    40      38.222   9.301  29.029  1.00  2.34
ATOM    396 3HZ  LYS    40      39.102   9.274  27.872  1.00  2.34
ATOM    397  NZ  LYS    40      38.264   9.400  28.145  1.00  2.34
ATOM    398  N   LEU    41      40.745  17.036  28.813  1.00  2.08
ATOM    399  CA  LEU    41      41.510  17.925  29.654  1.00  2.08
ATOM    400  C   LEU    41      40.896  19.288  29.639  1.00  2.08
ATOM    401  O   LEU    41      40.779  19.959  30.667  1.00  2.08
ATOM    402  H   LEU    41      41.120  16.679  28.077  1.00  2.08
ATOM    403  CB  LEU    41      42.967  17.980  29.190  1.00  2.08
ATOM    404  CG  LEU    41      43.794  16.710  29.401  1.00  2.08
ATOM    405  CD1 LEU    41      45.156  16.839  28.736  1.00  2.08
ATOM    406  CD2 LEU    41      43.955  16.414  30.884  1.00  2.08
ATOM    407  N   ARG    42      40.493  19.732  28.440  1.00  1.80
ATOM    408  CA  ARG    42      39.954  21.051  28.277  1.00  1.80
ATOM    409  C   ARG    42      38.660  21.144  29.042  1.00  1.80
ATOM    410  O   ARG    42      38.368  22.191  29.611  1.00  1.80
ATOM    411  H   ARG    42      40.566  19.185  27.729  1.00  1.80
ATOM    412  CB  ARG    42      39.748  21.366  26.794  1.00  1.80
ATOM    413  CD  ARG    42      41.787  22.771  26.388  1.00  1.80
ATOM    414  HE  ARG    42      43.104  22.428  24.914  1.00  1.80
ATOM    415  NE  ARG    42      42.990  22.961  25.581  1.00  1.80
ATOM    416  CG  ARG    42      41.038  21.505  26.004  1.00  1.80
ATOM    417  CZ  ARG    42      43.906  23.896  25.814  1.00  1.80
ATOM    418 1HH1 ARG    42      45.065  23.453  24.365  1.00  1.80
ATOM    419 2HH1 ARG    42      45.561  24.599  25.177  1.00  1.80
ATOM    420  NH1 ARG    42      44.968  23.994  25.026  1.00  1.80
ATOM    421 1HH2 ARG    42      43.068  24.667  27.344  1.00  1.80
ATOM    422 2HH2 ARG    42      44.349  25.335  26.984  1.00  1.80
ATOM    423  NH2 ARG    42      43.757  24.730  26.833  1.00  1.80
ATOM    424  N   SER    43      37.819  20.079  29.037  1.00  2.17
ATOM    425  CA  SER    43      36.546  20.140  29.731  1.00  2.17
ATOM    426  C   SER    43      36.772  20.226  31.209  1.00  2.17
ATOM    427  O   SER    43      36.007  20.867  31.932  1.00  2.17
ATOM    428  H   SER    43      38.057  19.330  28.598  1.00  2.17
ATOM    429  CB  SER    43      35.688  18.921  29.386  1.00  2.17
ATOM    430  HG  SER    43      37.026  17.630  29.539  1.00  2.17
ATOM    431  OG  SER    43      36.275  17.729  29.878  1.00  2.17
ATOM    432  N   GLN    44      37.828  19.558  31.710  1.00  2.60
ATOM    433  CA  GLN    44      38.096  19.617  33.122  1.00  2.60
ATOM    434  C   GLN    44      38.422  21.026  33.475  1.00  2.60
ATOM    435  O   GLN    44      37.943  21.542  34.483  1.00  2.60
ATOM    436  H   GLN    44      38.364  19.078  31.170  1.00  2.60
ATOM    437  CB  GLN    44      39.235  18.665  33.491  1.00  2.60
ATOM    438  CD  GLN    44      40.053  16.281  33.653  1.00  2.60
ATOM    439  CG  GLN    44      38.870  17.193  33.393  1.00  2.60
ATOM    440  OE1 GLN    44      41.199  16.645  33.392  1.00  2.60
ATOM    441 1HE2 GLN    44      40.443  14.508  34.343  1.00  2.60
ATOM    442 2HE2 GLN    44      38.925  14.861  34.345  1.00  2.60
ATOM    443  NE2 GLN    44      39.777  15.089  34.169  1.00  2.60
ATOM    444  N   GLU    45      39.234  21.694  32.636  1.00  2.41
ATOM    445  CA  GLU    45      39.634  23.046  32.930  1.00  2.41
ATOM    446  C   GLU    45      38.427  23.960  32.907  1.00  2.41
ATOM    447  O   GLU    45      38.222  24.818  33.768  1.00  2.41
ATOM    448  H   GLU    45      39.528  21.291  31.887  1.00  2.41
ATOM    449  CB  GLU    45      40.691  23.521  31.931  1.00  2.41
ATOM    450  CD  GLU    45      41.965  25.066  33.470  1.00  2.41
ATOM    451  CG  GLU    45      41.185  24.938  32.177  1.00  2.41
ATOM    452  OE1 GLU    45      42.803  24.182  33.749  1.00  2.41
ATOM    453  OE2 GLU    45      41.740  26.050  34.205  1.00  2.41
ATOM    454  N   CYS    46      37.583  23.874  31.879  1.00  2.39
ATOM    455  CA  CYS    46      36.484  24.790  31.933  1.00  2.39
ATOM    456  C   CYS    46      35.466  24.482  32.988  1.00  2.39
ATOM    457  O   CYS    46      34.996  25.345  33.751  1.00  2.39
ATOM    458  H   CYS    46      37.659  23.303  31.188  1.00  2.39
ATOM    459  CB  CYS    46      35.768  24.848  30.582  1.00  2.39
ATOM    460  SG  CYS    46      34.411  26.040  30.507  1.00  2.39
ATOM    461  N   ASP    47      35.124  23.188  33.040  1.00  3.08
ATOM    462  CA  ASP    47      34.027  22.787  33.845  1.00  3.08
ATOM    463  C   ASP    47      34.467  21.897  34.906  1.00  3.08
ATOM    464  O   ASP    47      34.051  20.741  34.964  1.00  3.08
ATOM    465  H   ASP    47      35.584  22.575  32.569  1.00  3.08
ATOM    466  CB  ASP    47      32.956  22.106  32.991  1.00  3.08
ATOM    467  CG  ASP    47      31.684  21.825  33.766  1.00  3.08
ATOM    468  OD1 ASP    47      31.663  22.085  34.987  1.00  3.08
ATOM    469  OD2 ASP    47      30.708  21.345  33.152  1.00  3.08
ATOM    470  N   TRP    48      35.302  22.411  35.799  1.00  4.86
ATOM    471  CA  TRP    48      35.544  21.500  36.849  1.00  4.86
ATOM    472  C   TRP    48      34.513  21.822  37.816  1.00  4.86
ATOM    473  O   TRP    48      33.683  22.710  37.632  1.00  4.86
ATOM    474  H   TRP    48      35.699  23.219  35.803  1.00  4.86
ATOM    475  CB  TRP    48      36.970  21.660  37.379  1.00  4.86
ATOM    476 1HB  TRP    48      37.037  22.434  38.062  1.00  4.86
ATOM    477 2HB  TRP    48      37.701  21.390  36.751  1.00  4.86
ATOM    478  CG  TRP    48      37.333  20.662  38.436  1.00  4.86
ATOM    479  CD1 TRP    48      37.631  20.923  39.742  1.00  4.86
ATOM    480  HE1 TRP    48      38.144  19.692  41.313  1.00  4.86
ATOM    481  NE1 TRP    48      37.913  19.754  40.407  1.00  4.86
ATOM    482  CD2 TRP    48      37.436  19.241  38.275  1.00  4.86
ATOM    483  CE2 TRP    48      37.800  18.708  39.525  1.00  4.86
ATOM    484  CH2 TRP    48      37.806  16.512  38.656  1.00  4.86
ATOM    485  CZ2 TRP    48      37.988  17.341  39.727  1.00  4.86
ATOM    486  CE3 TRP    48      37.257  18.370  37.197  1.00  4.86
ATOM    487  CZ3 TRP    48      37.444  17.016  37.402  1.00  4.86
ATOM    488  N   GLU    49      34.577  21.079  38.911  1.00  5.85
ATOM    489  CA  GLU    49      33.681  21.386  39.943  1.00  5.85
ATOM    490  C   GLU    49      34.026  22.720  40.522  1.00  5.85
ATOM    491  O   GLU    49      33.141  23.478  40.921  1.00  5.85
ATOM    492  H   GLU    49      35.162  20.402  39.009  1.00  5.85
ATOM    493  CB  GLU    49      33.710  20.298  41.019  1.00  5.85
ATOM    494  CD  GLU    49      31.680  19.043  40.192  1.00  5.85
ATOM    495  CG  GLU    49      33.147  18.961  40.565  1.00  5.85
ATOM    496  OE1 GLU    49      30.896  19.606  40.985  1.00  5.85
ATOM    497  OE2 GLU    49      31.314  18.545  39.106  1.00  5.85
ATOM    498  N   GLU    50      35.316  23.080  40.585  1.00  6.33
ATOM    499  CA  GLU    50      35.484  24.376  41.148  1.00  6.33
ATOM    500  C   GLU    50      36.698  25.042  40.654  1.00  6.33
ATOM    501  O   GLU    50      37.797  24.495  40.680  1.00  6.33
ATOM    502  H   GLU    50      36.035  22.607  40.321  1.00  6.33
ATOM    503  CB  GLU    50      35.531  24.295  42.675  1.00  6.33
ATOM    504  CD  GLU    50      35.608  25.530  44.877  1.00  6.33
ATOM    505  CG  GLU    50      35.639  25.645  43.365  1.00  6.33
ATOM    506  OE1 GLU    50      34.902  24.637  45.390  1.00  6.33
ATOM    507  OE2 GLU    50      36.288  26.335  45.548  1.00  6.33
ATOM    508  N   ILE    51      36.515  26.250  40.111  1.00  6.83
ATOM    509  CA  ILE    51      37.684  27.027  39.942  1.00  6.83
ATOM    510  C   ILE    51      37.377  28.356  40.460  1.00  6.83
ATOM    511  O   ILE    51      36.800  29.212  39.762  1.00  6.83
ATOM    512  H   ILE    51      35.716  26.578  39.858  1.00  6.83
ATOM    513  CB  ILE    51      38.131  27.061  38.469  1.00  6.83
ATOM    514  CD1 ILE    51      38.645  25.570  36.466  1.00  6.83
ATOM    515  CG1 ILE    51      38.383  25.643  37.955  1.00  6.83
ATOM    516  CG2 ILE    51      39.354  27.950  38.304  1.00  6.83
ATOM    517  N   SER    52      37.891  28.511  41.696  1.00  7.56
ATOM    518  CA  SER    52      37.683  29.665  42.475  1.00  7.56
ATOM    519  C   SER    52      38.889  30.493  42.258  1.00  7.56
ATOM    520  O   SER    52      39.960  30.235  42.806  1.00  7.56
ATOM    521  H   SER    52      38.387  27.833  42.019  1.00  7.56
ATOM    522  CB  SER    52      37.462  29.289  43.941  1.00  7.56
ATOM    523  HG  SER    52      36.159  28.367  44.906  1.00  7.56
ATOM    524  OG  SER    52      36.258  28.560  44.105  1.00  7.56
ATOM    525  N   VAL    53      38.735  31.547  41.448  1.00  8.01
ATOM    526  CA  VAL    53      39.887  32.353  41.232  1.00  8.01
ATOM    527  C   VAL    53      39.667  33.566  42.034  1.00  8.01
ATOM    528  O   VAL    53      38.594  34.166  42.027  1.00  8.01
ATOM    529  H   VAL    53      37.957  31.758  41.048  1.00  8.01
ATOM    530  CB  VAL    53      40.094  32.652  39.736  1.00  8.01
ATOM    531  CG1 VAL    53      41.291  33.569  39.536  1.00  8.01
ATOM    532  CG2 VAL    53      40.272  31.360  38.954  1.00  8.01
ATOM    533  N   LYS    54      40.690  33.900  42.818  1.00  8.70
ATOM    534  CA  LYS    54      40.505  34.931  43.769  1.00  8.70
ATOM    535  C   LYS    54      40.492  36.332  43.240  1.00  8.70
ATOM    536  O   LYS    54      39.528  37.052  43.496  1.00  8.70
ATOM    537  H   LYS    54      41.486  33.485  42.753  1.00  8.70
ATOM    538  CB  LYS    54      41.589  34.866  44.847  1.00  8.70
ATOM    539  CD  LYS    54      42.492  35.733  47.022  1.00  8.70
ATOM    540  CE  LYS    54      42.348  36.783  48.112  1.00  8.70
ATOM    541  CG  LYS    54      41.440  35.911  45.941  1.00  8.70
ATOM    542 1HZ  LYS    54      43.260  37.249  49.799  1.00  8.70
ATOM    543 2HZ  LYS    54      44.186  36.697  48.825  1.00  8.70
ATOM    544 3HZ  LYS    54      43.288  35.817  49.553  1.00  8.70
ATOM    545  NZ  LYS    54      43.373  36.620  49.179  1.00  8.70
ATOM    546  N   GLY    55      41.514  36.752  42.458  1.00  8.00
ATOM    547  CA  GLY    55      41.601  38.164  42.183  1.00  8.00
ATOM    548  C   GLY    55      40.404  38.635  41.460  1.00  8.00
ATOM    549  O   GLY    55      39.644  39.476  41.934  1.00  8.00
ATOM    550  H   GLY    55      42.125  36.188  42.114  1.00  8.00
ATOM    551  N   PRO    56      40.252  38.096  40.306  1.00  6.75
ATOM    552  CA  PRO    56      39.020  38.326  39.629  1.00  6.75
ATOM    553  C   PRO    56      38.329  37.102  40.065  1.00  6.75
ATOM    554  O   PRO    56      38.994  36.254  40.655  1.00  6.75
ATOM    555  CB  PRO    56      39.418  38.405  38.154  1.00  6.75
ATOM    556  CD  PRO    56      41.352  37.584  39.299  1.00  6.75
ATOM    557  CG  PRO    56      40.565  37.460  38.025  1.00  6.75
ATOM    558  N   ASN    57      37.030  36.957  39.816  1.00  6.05
ATOM    559  CA  ASN    57      36.484  35.705  40.210  1.00  6.05
ATOM    560  C   ASN    57      35.967  35.097  38.974  1.00  6.05
ATOM    561  O   ASN    57      35.238  35.730  38.211  1.00  6.05
ATOM    562  H   ASN    57      36.503  37.577  39.431  1.00  6.05
ATOM    563  CB  ASN    57      35.418  35.901  41.290  1.00  6.05
ATOM    564  CG  ASN    57      35.993  36.444  42.584  1.00  6.05
ATOM    565  OD1 ASN    57      36.978  35.920  43.104  1.00  6.05
ATOM    566 1HD2 ASN    57      35.677  37.858  43.876  1.00  6.05
ATOM    567 2HD2 ASN    57      34.659  37.849  42.696  1.00  6.05
ATOM    568  ND2 ASN    57      35.377  37.497  43.108  1.00  6.05
ATOM    569  N   GLY    58      36.378  33.862  38.692  1.00  4.91
ATOM    570  CA  GLY    58      35.802  33.367  37.510  1.00  4.91
ATOM    571  C   GLY    58      34.373  33.148  37.799  1.00  4.91
ATOM    572  O   GLY    58      33.493  33.411  36.983  1.00  4.91
ATOM    573  H   GLY    58      36.953  33.352  39.160  1.00  4.91
ATOM    574  N   GLU    59      34.143  32.509  38.969  1.00  4.65
ATOM    575  CA  GLU    59      32.912  31.988  39.512  1.00  4.65
ATOM    576  C   GLU    59      32.482  30.843  38.631  1.00  4.65
ATOM    577  O   GLU    59      31.559  30.078  38.912  1.00  4.65
ATOM    578  H   GLU    59      34.910  32.427  39.433  1.00  4.65
ATOM    579  CB  GLU    59      31.851  33.088  39.585  1.00  4.65
ATOM    580  CD  GLU    59      31.146  35.314  40.548  1.00  4.65
ATOM    581  CG  GLU    59      32.242  34.270  40.457  1.00  4.65
ATOM    582  OE1 GLU    59      30.020  35.035  40.085  1.00  4.65
ATOM    583  OE2 GLU    59      31.413  36.411  41.083  1.00  4.65
ATOM    584  N   SER    60      33.216  30.719  37.523  1.00  3.94
ATOM    585  CA  SER    60      33.273  29.697  36.552  1.00  3.94
ATOM    586  C   SER    60      34.520  29.980  35.804  1.00  3.94
ATOM    587  O   SER    60      34.514  30.696  34.800  1.00  3.94
ATOM    588  H   SER    60      33.741  31.446  37.443  1.00  3.94
ATOM    589  CB  SER    60      32.015  29.714  35.682  1.00  3.94
ATOM    590  HG  SER    60      32.588  30.990  34.449  1.00  3.94
ATOM    591  OG  SER    60      31.923  30.918  34.941  1.00  3.94
ATOM    592  N   SER    61      35.635  29.364  36.236  1.00  2.87
ATOM    593  CA  SER    61      36.782  29.688  35.454  1.00  2.87
ATOM    594  C   SER    61      36.783  29.022  34.113  1.00  2.87
ATOM    595  O   SER    61      35.931  28.211  33.755  1.00  2.87
ATOM    596  H   SER    61      35.711  28.800  36.934  1.00  2.87
ATOM    597  CB  SER    61      38.063  29.310  36.200  1.00  2.87
ATOM    598  HG  SER    61      39.891  29.354  35.831  1.00  2.87
ATOM    599  OG  SER    61      39.209  29.566  35.407  1.00  2.87
ATOM    600  N   VAL    62      37.822  29.377  33.347  1.00  2.46
ATOM    601  CA  VAL    62      37.948  29.212  31.934  1.00  2.46
ATOM    602  C   VAL    62      39.039  28.261  31.559  1.00  2.46
ATOM    603  O   VAL    62      39.295  27.248  32.207  1.00  2.46
ATOM    604  H   VAL    62      38.489  29.757  33.817  1.00  2.46
ATOM    605  CB  VAL    62      38.196  30.558  31.228  1.00  2.46
ATOM    606  CG1 VAL    62      37.026  31.503  31.456  1.00  2.46
ATOM    607  CG2 VAL    62      39.493  31.184  31.717  1.00  2.46
ATOM    608  N   ILE    63      39.654  28.535  30.389  1.00  2.13
ATOM    609  CA  ILE    63      40.687  27.651  29.959  1.00  2.13
ATOM    610  C   ILE    63      41.962  28.382  30.164  1.00  2.13
ATOM    611  O   ILE    63      42.062  29.591  29.977  1.00  2.13
ATOM    612  H   ILE    63      39.432  29.247  29.885  1.00  2.13
ATOM    613  CB  ILE    63      40.483  27.214  28.497  1.00  2.13
ATOM    614  CD1 ILE    63      38.916  25.316  29.163  1.00  2.13
ATOM    615  CG1 ILE    63      39.111  26.559  28.322  1.00  2.13
ATOM    616  CG2 ILE    63      41.611  26.294  28.053  1.00  2.13
ATOM    617  N   HIS    64      42.989  27.663  30.606  1.00  2.43
ATOM    618  CA  HIS    64      44.184  28.352  30.935  1.00  2.43
ATOM    619  C   HIS    64      45.123  28.379  29.795  1.00  2.43
ATOM    620  O   HIS    64      45.106  27.545  28.889  1.00  2.43
ATOM    621  H   HIS    64      42.945  26.769  30.699  1.00  2.43
ATOM    622  CB  HIS    64      44.857  27.708  32.149  1.00  2.43
ATOM    623  CG  HIS    64      44.070  27.838  33.416  1.00  2.43
ATOM    624  ND1 HIS    64      44.620  27.617  34.660  1.00  2.43
ATOM    625  CE1 HIS    64      43.674  27.810  35.597  1.00  2.43
ATOM    626  CD2 HIS    64      42.696  28.180  33.754  1.00  2.43
ATOM    627  HE2 HIS    64      41.727  28.327  35.517  1.00  2.43
ATOM    628  NE2 HIS    64      42.517  28.147  35.060  1.00  2.43
ATOM    629  N   ASP    65      45.955  29.423  29.817  1.00  2.62
ATOM    630  CA  ASP    65      47.013  29.534  28.884  1.00  2.62
ATOM    631  C   ASP    65      48.198  29.115  29.692  1.00  2.62
ATOM    632  O   ASP    65      48.491  29.652  30.757  1.00  2.62
ATOM    633  H   ASP    65      45.834  30.063  30.439  1.00  2.62
ATOM    634  CB  ASP    65      47.091  30.958  28.329  1.00  2.62
ATOM    635  CG  ASP    65      48.154  31.109  27.259  1.00  2.62
ATOM    636  OD1 ASP    65      49.351  30.964  27.586  1.00  2.62
ATOM    637  OD2 ASP    65      47.791  31.372  26.094  1.00  2.62
ATOM    638  N   ARG    66      48.895  28.078  29.237  1.00  2.80
ATOM    639  CA  ARG    66      49.950  27.545  30.034  1.00  2.80
ATOM    640  C   ARG    66      51.031  28.554  30.224  1.00  2.80
ATOM    641  O   ARG    66      51.524  28.746  31.333  1.00  2.80
ATOM    642  H   ARG    66      48.707  27.713  28.436  1.00  2.80
ATOM    643  CB  ARG    66      50.516  26.276  29.394  1.00  2.80
ATOM    644  CD  ARG    66      51.201  25.144  31.527  1.00  2.80
ATOM    645  HE  ARG    66      53.020  24.365  31.850  1.00  2.80
ATOM    646  NE  ARG    66      52.286  24.512  32.275  1.00  2.80
ATOM    647  CG  ARG    66      51.663  25.648  30.170  1.00  2.80
ATOM    648  CZ  ARG    66      52.204  24.158  33.553  1.00  2.80
ATOM    649 1HH1 ARG    66      53.968  23.449  33.711  1.00  2.80
ATOM    650 2HH1 ARG    66      53.190  23.360  34.978  1.00  2.80
ATOM    651  NH1 ARG    66      53.242  23.589  34.150  1.00  2.80
ATOM    652 1HH2 ARG    66      50.412  24.743  33.844  1.00  2.80
ATOM    653 2HH2 ARG    66      51.033  24.145  35.058  1.00  2.80
ATOM    654  NH2 ARG    66      51.086  24.374  34.231  1.00  2.80
ATOM    655  N   LYS    67      51.451  29.210  29.128  1.00  3.10
ATOM    656  CA  LYS    67      52.580  30.085  29.232  1.00  3.10
ATOM    657  C   LYS    67      52.267  31.225  30.141  1.00  3.10
ATOM    658  O   LYS    67      53.024  31.525  31.064  1.00  3.10
ATOM    659  H   LYS    67      51.034  29.106  28.337  1.00  3.10
ATOM    660  CB  LYS    67      52.990  30.597  27.850  1.00  3.10
ATOM    661  CD  LYS    67      54.577  31.954  26.457  1.00  3.10
ATOM    662  CE  LYS    67      55.761  32.907  26.473  1.00  3.10
ATOM    663  CG  LYS    67      54.196  31.523  27.863  1.00  3.10
ATOM    664 1HZ  LYS    67      56.840  33.892  25.147  1.00  3.10
ATOM    665 2HZ  LYS    67      55.460  33.753  24.716  1.00  3.10
ATOM    666 3HZ  LYS    67      56.369  32.624  24.617  1.00  3.10
ATOM    667  NZ  LYS    67      56.146  33.337  25.100  1.00  3.10
ATOM    668  N   SER    68      51.124  31.885  29.908  1.00  3.51
ATOM    669  CA  SER    68      50.731  32.920  30.810  1.00  3.51
ATOM    670  C   SER    68      49.475  32.390  31.399  1.00  3.51
ATOM    671  O   SER    68      48.521  32.146  30.666  1.00  3.51
ATOM    672  H   SER    68      50.607  31.686  29.198  1.00  3.51
ATOM    673  CB  SER    68      50.567  34.246  30.065  1.00  3.51
ATOM    674  HG  SER    68      50.638  35.371  31.551  1.00  3.51
ATOM    675  OG  SER    68      50.095  35.263  30.932  1.00  3.51
ATOM    676  N   GLY    69      49.395  32.355  32.740  1.00  3.43
ATOM    677  CA  GLY    69      48.398  31.632  33.481  1.00  3.43
ATOM    678  C   GLY    69      47.026  31.932  32.972  1.00  3.43
ATOM    679  O   GLY    69      46.133  31.104  33.150  1.00  3.43
ATOM    680  H   GLY    69      50.025  32.828  33.176  1.00  3.43
ATOM    681  N   LYS    70      46.842  33.139  32.399  1.00  3.21
ATOM    682  CA  LYS    70      45.666  33.692  31.771  1.00  3.21
ATOM    683  C   LYS    70      44.521  32.733  31.717  1.00  3.21
ATOM    684  O   LYS    70      44.582  31.700  31.052  1.00  3.21
ATOM    685  H   LYS    70      47.598  33.625  32.446  1.00  3.21
ATOM    686  CB  LYS    70      45.988  34.162  30.351  1.00  3.21
ATOM    687  CD  LYS    70      47.193  35.775  28.853  1.00  3.21
ATOM    688  CE  LYS    70      48.139  36.964  28.792  1.00  3.21
ATOM    689  CG  LYS    70      46.931  35.352  30.290  1.00  3.21
ATOM    690 1HZ  LYS    70      48.982  38.068  27.391  1.00  3.21
ATOM    691 2HZ  LYS    70      47.669  37.599  26.984  1.00  3.21
ATOM    692 3HZ  LYS    70      48.805  36.693  26.954  1.00  3.21
ATOM    693  NZ  LYS    70      48.428  37.372  27.389  1.00  3.21
ATOM    694  N   LYS    71      43.429  33.065  32.423  1.00  2.98
ATOM    695  CA  LYS    71      42.289  32.207  32.418  1.00  2.98
ATOM    696  C   LYS    71      41.302  32.858  31.505  1.00  2.98
ATOM    697  O   LYS    71      40.812  33.948  31.793  1.00  2.98
ATOM    698  H   LYS    71      43.416  33.828  32.899  1.00  2.98
ATOM    699  CB  LYS    71      41.755  32.017  33.839  1.00  2.98
ATOM    700  CD  LYS    71      42.132  31.166  36.170  1.00  2.98
ATOM    701  CE  LYS    71      43.107  30.479  37.112  1.00  2.98
ATOM    702  CG  LYS    71      42.716  31.300  34.773  1.00  2.98
ATOM    703 1HZ  LYS    71      43.154  29.961  39.016  1.00  2.98
ATOM    704 2HZ  LYS    71      41.807  29.891  38.475  1.00  2.98
ATOM    705 3HZ  LYS    71      42.389  31.180  38.812  1.00  2.98
ATOM    706  NZ  LYS    71      42.559  30.366  38.492  1.00  2.98
ATOM    707  N   PHE    72      40.936  32.189  30.384  1.00  2.43
ATOM    708  CA  PHE    72      40.047  32.896  29.514  1.00  2.43
ATOM    709  C   PHE    72      38.989  32.070  28.878  1.00  2.43
ATOM    710  O   PHE    72      39.211  30.956  28.409  1.00  2.43
ATOM    711  H   PHE    72      41.211  31.360  30.169  1.00  2.43
ATOM    712  CB  PHE    72      40.830  33.591  28.398  1.00  2.43
ATOM    713  CG  PHE    72      41.818  34.608  28.894  1.00  2.43
ATOM    714  CZ  PHE    72      43.643  36.492  29.813  1.00  2.43
ATOM    715  CD1 PHE    72      43.179  34.364  28.820  1.00  2.43
ATOM    716  CE1 PHE    72      44.089  35.299  29.276  1.00  2.43
ATOM    717  CD2 PHE    72      41.389  35.806  29.435  1.00  2.43
ATOM    718  CE2 PHE    72      42.298  36.741  29.891  1.00  2.43
ATOM    719  N   SER    73      37.809  32.702  28.773  1.00  2.39
ATOM    720  CA  SER    73      36.615  32.107  28.274  1.00  2.39
ATOM    721  C   SER    73      36.913  31.441  26.985  1.00  2.39
ATOM    722  O   SER    73      37.933  31.685  26.344  1.00  2.39
ATOM    723  H   SER    73      37.805  33.560  29.045  1.00  2.39
ATOM    724  CB  SER    73      35.518  33.161  28.113  1.00  2.39
ATOM    725  HG  SER    73      36.550  34.460  27.261  1.00  2.39
ATOM    726  OG  SER    73      35.837  34.076  27.079  1.00  2.39
ATOM    727  N   ILE    74      35.964  30.588  26.575  1.00  2.00
ATOM    728  CA  ILE    74      36.132  29.729  25.454  1.00  2.00
ATOM    729  C   ILE    74      36.388  30.565  24.238  1.00  2.00
ATOM    730  O   ILE    74      37.251  30.237  23.428  1.00  2.00
ATOM    731  H   ILE    74      35.195  30.573  27.042  1.00  2.00
ATOM    732  CB  ILE    74      34.907  28.818  25.252  1.00  2.00
ATOM    733  CD1 ILE    74      35.926  26.934  26.635  1.00  2.00
ATOM    734  CG1 ILE    74      34.749  27.866  26.439  1.00  2.00
ATOM    735  CG2 ILE    74      35.012  28.068  23.934  1.00  2.00
ATOM    736  N   GLU    75      35.650  31.670  24.066  1.00  2.38
ATOM    737  CA  GLU    75      35.808  32.500  22.906  1.00  2.38
ATOM    738  C   GLU    75      37.174  33.118  22.920  1.00  2.38
ATOM    739  O   GLU    75      37.833  33.213  21.881  1.00  2.38
ATOM    740  H   GLU    75      35.046  31.888  24.696  1.00  2.38
ATOM    741  CB  GLU    75      34.720  33.574  22.864  1.00  2.38
ATOM    742  CD  GLU    75      34.516  33.708  20.350  1.00  2.38
ATOM    743  CG  GLU    75      34.777  34.468  21.635  1.00  2.38
ATOM    744  OE1 GLU    75      33.931  32.607  20.419  1.00  2.38
ATOM    745  OE2 GLU    75      34.896  34.215  19.273  1.00  2.38
ATOM    746  N   GLU    76      37.635  33.547  24.114  1.00  2.40
ATOM    747  CA  GLU    76      38.899  34.218  24.182  1.00  2.40
ATOM    748  C   GLU    76      39.990  33.256  23.831  1.00  2.40
ATOM    749  O   GLU    76      40.972  33.634  23.204  1.00  2.40
ATOM    750  H   GLU    76      37.155  33.414  24.864  1.00  2.40
ATOM    751  CB  GLU    76      39.117  34.811  25.576  1.00  2.40
ATOM    752  CD  GLU    76      38.401  36.498  27.314  1.00  2.40
ATOM    753  CG  GLU    76      38.199  35.977  25.905  1.00  2.40
ATOM    754  OE1 GLU    76      38.060  35.772  28.271  1.00  2.40
ATOM    755  OE2 GLU    76      38.902  37.633  27.461  1.00  2.40
ATOM    756  N   ALA    77      39.851  31.989  24.263  1.00  2.07
ATOM    757  CA  ALA    77      40.807  30.936  24.041  1.00  2.07
ATOM    758  C   ALA    77      40.931  30.686  22.566  1.00  2.07
ATOM    759  O   ALA    77      42.025  30.450  22.063  1.00  2.07
ATOM    760  H   ALA    77      39.094  31.821  24.721  1.00  2.07
ATOM    761  CB  ALA    77      40.387  29.674  24.779  1.00  2.07
ATOM    762  N   LEU    78      39.795  30.694  21.841  1.00  2.11
ATOM    763  CA  LEU    78      39.786  30.472  20.416  1.00  2.11
ATOM    764  C   LEU    78      40.560  31.553  19.751  1.00  2.11
ATOM    765  O   LEU    78      41.359  31.293  18.850  1.00  2.11
ATOM    766  H   LEU    78      39.023  30.845  22.278  1.00  2.11
ATOM    767  CB  LEU    78      38.350  30.418  19.891  1.00  2.11
ATOM    768  CG  LEU    78      38.185  30.170  18.390  1.00  2.11
ATOM    769  CD1 LEU    78      38.795  28.833  17.996  1.00  2.11
ATOM    770  CD2 LEU    78      36.717  30.218  17.995  1.00  2.11
ATOM    771  N   GLN    79      40.347  32.802  20.204  1.00  2.52
ATOM    772  CA  GLN    79      40.995  33.910  19.565  1.00  2.52
ATOM    773  C   GLN    79      42.484  33.786  19.728  1.00  2.52
ATOM    774  O   GLN    79      43.238  34.008  18.779  1.00  2.52
ATOM    775  H   GLN    79      39.801  32.944  20.905  1.00  2.52
ATOM    776  CB  GLN    79      40.491  35.233  20.145  1.00  2.52
ATOM    777  CD  GLN    79      38.553  36.823  20.459  1.00  2.52
ATOM    778  CG  GLN    79      39.055  35.567  19.774  1.00  2.52
ATOM    779  OE1 GLN    79      39.330  37.727  20.765  1.00  2.52
ATOM    780 1HE2 GLN    79      36.899  37.605  21.106  1.00  2.52
ATOM    781 2HE2 GLN    79      36.715  36.198  20.461  1.00  2.52
ATOM    782  NE2 GLN    79      37.249  36.882  20.701  1.00  2.52
ATOM    783  N   SER    80      42.945  33.406  20.939  1.00  2.50
ATOM    784  CA  SER    80      44.355  33.312  21.220  1.00  2.50
ATOM    785  C   SER    80      44.957  32.203  20.407  1.00  2.50
ATOM    786  O   SER    80      46.144  32.240  20.072  1.00  2.50
ATOM    787  H   SER    80      42.344  33.209  21.580  1.00  2.50
ATOM    788  CB  SER    80      44.589  33.083  22.714  1.00  2.50
ATOM    789  HG  SER    80      43.272  31.788  22.972  1.00  2.50
ATOM    790  OG  SER    80      44.088  31.822  23.122  1.00  2.50
ATOM    791  N   GLY    81      44.146  31.192  20.039  1.00  2.34
ATOM    792  CA  GLY    81      44.711  30.087  19.321  1.00  2.34
ATOM    793  C   GLY    81      44.971  29.015  20.318  1.00  2.34
ATOM    794  O   GLY    81      45.649  28.025  20.044  1.00  2.34
ATOM    795  H   GLY    81      43.267  31.200  20.234  1.00  2.34
ATOM    796  N   ARG    82      44.463  29.214  21.541  1.00  1.98
ATOM    797  CA  ARG    82      44.631  28.193  22.513  1.00  1.98
ATOM    798  C   ARG    82      43.861  27.016  22.028  1.00  1.98
ATOM    799  O   ARG    82      44.391  25.924  22.058  1.00  1.98
ATOM    800  H   ARG    82      44.024  29.970  21.754  1.00  1.98
ATOM    801  CB  ARG    82      44.159  28.677  23.885  1.00  1.98
ATOM    802  CD  ARG    82      44.707  29.952  25.977  1.00  1.98
ATOM    803  HE  ARG    82      42.724  29.897  26.268  1.00  1.98
ATOM    804  NE  ARG    82      43.353  30.473  26.147  1.00  1.98
ATOM    805  CG  ARG    82      45.053  29.734  24.513  1.00  1.98
ATOM    806  CZ  ARG    82      43.041  31.765  26.127  1.00  1.98
ATOM    807 1HH1 ARG    82      41.167  31.556  26.411  1.00  1.98
ATOM    808 2HH1 ARG    82      41.580  32.981  26.279  1.00  1.98
ATOM    809  NH1 ARG    82      41.782  32.145  26.291  1.00  1.98
ATOM    810 1HH2 ARG    82      44.807  32.426  25.837  1.00  1.98
ATOM    811 2HH2 ARG    82      43.788  33.509  25.931  1.00  1.98
ATOM    812  NH2 ARG    82      43.990  32.673  25.944  1.00  1.98
ATOM    813  N   LEU    83      42.615  27.154  21.524  1.00  1.71
ATOM    814  CA  LEU    83      41.895  25.939  21.194  1.00  1.71
ATOM    815  C   LEU    83      41.474  25.958  19.738  1.00  1.71
ATOM    816  O   LEU    83      41.734  26.920  19.037  1.00  1.71
ATOM    817  H   LEU    83      42.229  27.956  21.391  1.00  1.71
ATOM    818  CB  LEU    83      40.676  25.775  22.104  1.00  1.71
ATOM    819  CG  LEU    83      39.651  26.910  22.075  1.00  1.71
ATOM    820  CD1 LEU    83      38.761  26.800  20.846  1.00  1.71
ATOM    821  CD2 LEU    83      38.807  26.906  23.341  1.00  1.71
ATOM    822  N   THR    84      40.829  24.904  19.209  1.00  2.04
ATOM    823  CA  THR    84      40.559  24.803  17.792  1.00  2.04
ATOM    824  C   THR    84      39.078  25.006  17.545  1.00  2.04
ATOM    825  O   THR    84      38.338  25.068  18.520  1.00  2.04
ATOM    826  H   THR    84      40.563  24.249  19.766  1.00  2.04
ATOM    827  CB  THR    84      41.014  23.445  17.226  1.00  2.04
ATOM    828  HG1 THR    84      40.352  22.402  18.643  1.00  2.04
ATOM    829  OG1 THR    84      40.241  22.394  17.820  1.00  2.04
ATOM    830  CG2 THR    84      42.483  23.203  17.536  1.00  2.04
ATOM    831  N   PRO    85      38.603  25.160  16.305  1.00  2.31
ATOM    832  CA  PRO    85      37.178  25.307  16.039  1.00  2.31
ATOM    833  C   PRO    85      36.202  24.236  16.555  1.00  2.31
ATOM    834  O   PRO    85      35.187  24.576  17.183  1.00  2.31
ATOM    835  CB  PRO    85      37.087  25.327  14.512  1.00  2.31
ATOM    836  CD  PRO    85      39.431  25.307  14.993  1.00  2.31
ATOM    837  CG  PRO    85      38.398  25.883  14.067  1.00  2.31
ATOM    838  N   ALA    86      36.472  22.936  16.304  1.00  2.43
ATOM    839  CA  ALA    86      35.630  21.864  16.793  1.00  2.43
ATOM    840  C   ALA    86      35.742  21.844  18.269  1.00  2.43
ATOM    841  O   ALA    86      34.775  21.612  19.019  1.00  2.43
ATOM    842  H   ALA    86      37.203  22.746  15.815  1.00  2.43
ATOM    843  CB  ALA    86      36.045  20.539  16.172  1.00  2.43
ATOM    844  N   HIS    87      37.005  22.071  18.689  1.00  1.93
ATOM    845  CA  HIS    87      37.243  21.971  20.067  1.00  1.93
ATOM    846  C   HIS    87      36.475  23.066  20.697  1.00  1.93
ATOM    847  O   HIS    87      35.916  22.788  21.739  1.00  1.93
ATOM    848  H   HIS    87      37.679  22.278  18.130  1.00  1.93
ATOM    849  CB  HIS    87      38.742  22.057  20.359  1.00  1.93
ATOM    850  CG  HIS    87      39.516  20.859  19.903  1.00  1.93
ATOM    851  HD1 HIS    87      41.374  21.688  19.568  1.00  1.93
ATOM    852  ND1 HIS    87      40.848  20.922  19.554  1.00  1.93
ATOM    853  CE1 HIS    87      41.263  19.696  19.190  1.00  1.93
ATOM    854  CD2 HIS    87      39.220  19.449  19.695  1.00  1.93
ATOM    855  NE2 HIS    87      40.292  18.807  19.272  1.00  1.93
ATOM    856  N   TYR    88      36.380  24.279  20.075  1.00  1.83
ATOM    857  CA  TYR    88      35.702  25.426  20.656  1.00  1.83
ATOM    858  C   TYR    88      34.255  25.084  20.808  1.00  1.83
ATOM    859  O   TYR    88      33.649  25.541  21.766  1.00  1.83
ATOM    860  H   TYR    88      36.765  24.347  19.264  1.00  1.83
ATOM    861  CB  TYR    88      35.900  26.665  19.781  1.00  1.83
ATOM    862  CG  TYR    88      35.228  27.909  20.319  1.00  1.83
ATOM    863  HH  TYR    88      33.958  31.795  22.202  1.00  1.83
ATOM    864  OH  TYR    88      33.395  31.333  21.804  1.00  1.83
ATOM    865  CZ  TYR    88      34.000  30.199  21.312  1.00  1.83
ATOM    866  CD1 TYR    88      35.952  28.857  21.031  1.00  1.83
ATOM    867  CE1 TYR    88      35.346  29.996  21.526  1.00  1.83
ATOM    868  CD2 TYR    88      33.873  28.130  20.113  1.00  1.83
ATOM    869  CE2 TYR    88      33.250  29.263  20.600  1.00  1.83
ATOM    870  N   ASP    89      33.609  24.386  19.847  1.00  2.21
ATOM    871  CA  ASP    89      32.194  24.124  20.043  1.00  2.21
ATOM    872  C   ASP    89      31.951  23.244  21.249  1.00  2.21
ATOM    873  O   ASP    89      31.041  23.455  22.071  1.00  2.21
ATOM    874  H   ASP    89      34.024  24.087  19.106  1.00  2.21
ATOM    875  CB  ASP    89      31.592  23.472  18.797  1.00  2.21
ATOM    876  CG  ASP    89      31.465  24.440  17.637  1.00  2.21
ATOM    877  OD1 ASP    89      31.580  25.662  17.867  1.00  2.21
ATOM    878  OD2 ASP    89      31.251  23.976  16.497  1.00  2.21
ATOM    879  N   ARG    90      32.802  22.220  21.394  1.00  2.31
ATOM    880  CA  ARG    90      32.589  21.335  22.497  1.00  2.31
ATOM    881  C   ARG    90      32.772  22.058  23.801  1.00  2.31
ATOM    882  O   ARG    90      32.038  21.860  24.778  1.00  2.31
ATOM    883  H   ARG    90      33.488  22.078  20.829  1.00  2.31
ATOM    884  CB  ARG    90      33.539  20.139  22.415  1.00  2.31
ATOM    885  CD  ARG    90      34.234  18.038  21.231  1.00  2.31
ATOM    886  HE  ARG    90      33.171  17.169  19.769  1.00  2.31
ATOM    887  NE  ARG    90      33.930  17.085  20.166  1.00  2.31
ATOM    888  CG  ARG    90      33.214  19.162  21.297  1.00  2.31
ATOM    889  CZ  ARG    90      34.747  16.110  19.780  1.00  2.31
ATOM    890 1HH1 ARG    90      33.623  15.390  18.418  1.00  2.31
ATOM    891 2HH1 ARG    90      34.915  14.660  18.553  1.00  2.31
ATOM    892  NH1 ARG    90      34.386  15.291  18.802  1.00  2.31
ATOM    893 1HH2 ARG    90      36.157  16.489  21.007  1.00  2.31
ATOM    894 2HH2 ARG    90      36.452  15.326  20.124  1.00  2.31
ATOM    895  NH2 ARG    90      35.923  15.957  20.373  1.00  2.31
ATOM    896  N   TYR    91      33.785  22.931  23.836  1.00  1.98
ATOM    897  CA  TYR    91      34.098  23.655  25.031  1.00  1.98
ATOM    898  C   TYR    91      32.949  24.582  25.358  1.00  1.98
ATOM    899  O   TYR    91      32.785  24.873  26.535  1.00  1.98
ATOM    900  H   TYR    91      34.273  23.060  23.091  1.00  1.98
ATOM    901  CB  TYR    91      35.405  24.431  24.860  1.00  1.98
ATOM    902  CG  TYR    91      36.638  23.556  24.830  1.00  1.98
ATOM    903  HH  TYR    91      40.670  21.578  24.490  1.00  1.98
ATOM    904  OH  TYR    91      40.018  21.136  24.752  1.00  1.98
ATOM    905  CZ  TYR    91      38.901  21.938  24.777  1.00  1.98
ATOM    906  CD1 TYR    91      36.572  22.221  25.208  1.00  1.98
ATOM    907  CE1 TYR    91      37.693  21.413  25.183  1.00  1.98
ATOM    908  CD2 TYR    91      37.864  24.067  24.424  1.00  1.98
ATOM    909  CE2 TYR    91      38.995  23.275  24.393  1.00  1.98
ATOM    910  N   VAL    92      32.218  25.171  24.360  1.00  2.15
ATOM    911  CA  VAL    92      31.094  26.074  24.625  1.00  2.15
ATOM    912  C   VAL    92      30.041  25.300  25.327  1.00  2.15
ATOM    913  O   VAL    92      29.386  25.815  26.230  1.00  2.15
ATOM    914  H   VAL    92      32.454  24.983  23.512  1.00  2.15
ATOM    915  CB  VAL    92      30.559  26.705  23.326  1.00  2.15
ATOM    916  CG1 VAL    92      29.270  27.467  23.596  1.00  2.15
ATOM    917  CG2 VAL    92      31.604  27.622  22.710  1.00  2.15
ATOM    918  N   ASN    93      29.831  24.036  24.914  1.00  2.70
ATOM    919  CA  ASN    93      28.818  23.286  25.595  1.00  2.70
ATOM    920  C   ASN    93      29.197  23.086  27.045  1.00  2.70
ATOM    921  O   ASN    93      28.379  23.221  27.961  1.00  2.70
ATOM    922  H   ASN    93      30.295  23.658  24.242  1.00  2.70
ATOM    923  CB  ASN    93      28.585  21.944  24.898  1.00  2.70
ATOM    924  CG  ASN    93      27.841  22.091  23.585  1.00  2.70
ATOM    925  OD1 ASN    93      27.186  23.104  23.342  1.00  2.70
ATOM    926 1HD2 ASN    93      27.519  21.113  21.939  1.00  2.70
ATOM    927 2HD2 ASN    93      28.431  20.354  22.950  1.00  2.70
ATOM    928  ND2 ASN    93      27.941  21.077  22.733  1.00  2.70
ATOM    929  N   LYS    94      30.474  22.757  27.298  1.00  2.62
ATOM    930  CA  LYS    94      30.871  22.488  28.655  1.00  2.62
ATOM    931  C   LYS    94      30.692  23.739  29.483  1.00  2.62
ATOM    932  O   LYS    94      30.287  23.646  30.627  1.00  2.62
ATOM    933  H   LYS    94      31.078  22.704  26.633  1.00  2.62
ATOM    934  CB  LYS    94      32.320  21.999  28.702  1.00  2.62
ATOM    935  CD  LYS    94      31.855  19.544  28.944  1.00  2.62
ATOM    936  CE  LYS    94      32.157  18.154  28.409  1.00  2.62
ATOM    937  CG  LYS    94      32.529  20.617  28.104  1.00  2.62
ATOM    938 1HZ  LYS    94      31.657  16.297  28.850  1.00  2.62
ATOM    939 2HZ  LYS    94      30.579  17.225  29.146  1.00  2.62
ATOM    940 3HZ  LYS    94      31.721  17.130  30.039  1.00  2.62
ATOM    941  NZ  LYS    94      31.459  17.095  29.189  1.00  2.62
ATOM    942  N   ASP    95      31.018  24.940  28.945  1.00  2.46
ATOM    943  CA  ASP    95      30.962  26.203  29.665  1.00  2.46
ATOM    944  C   ASP    95      29.534  26.486  30.042  1.00  2.46
ATOM    945  O   ASP    95      29.269  27.129  31.052  1.00  2.46
ATOM    946  H   ASP    95      31.283  24.924  28.085  1.00  2.46
ATOM    947  CB  ASP    95      31.545  27.332  28.813  1.00  2.46
ATOM    948  CG  ASP    95      31.725  28.618  29.594  1.00  2.46
ATOM    949  OD1 ASP    95      32.516  28.621  30.561  1.00  2.46
ATOM    950  OD2 ASP    95      31.075  29.625  29.240  1.00  2.46
ATOM    951  N   MET    96      28.575  26.082  29.192  1.00  2.77
ATOM    952  CA  MET    96      27.172  26.283  29.470  1.00  2.77
ATOM    953  C   MET    96      26.837  25.482  30.684  1.00  2.77
ATOM    954  O   MET    96      25.997  25.890  31.493  1.00  2.77
ATOM    955  H   MET    96      28.829  25.675  28.430  1.00  2.77
ATOM    956  CB  MET    96      26.323  25.878  28.263  1.00  2.77
ATOM    957  SD  MET    96      25.240  26.461  25.781  1.00  2.77
ATOM    958  CE  MET    96      25.923  24.952  25.101  1.00  2.77
ATOM    959  CG  MET    96      26.438  26.824  27.078  1.00  2.77
ATOM    960  N   SER    97      27.441  24.274  30.787  1.00  3.36
ATOM    961  CA  SER    97      27.160  23.439  31.926  1.00  3.36
ATOM    962  C   SER    97      27.713  24.085  33.168  1.00  3.36
ATOM    963  O   SER    97      27.104  23.999  34.235  1.00  3.36
ATOM    964  H   SER    97      28.013  23.992  30.152  1.00  3.36
ATOM    965  CB  SER    97      27.751  22.042  31.725  1.00  3.36
ATOM    966  HG  SER    97      27.206  21.798  29.958  1.00  3.36
ATOM    967  OG  SER    97      27.108  21.365  30.659  1.00  3.36
ATOM    968  N   ILE    98      28.906  24.717  33.094  1.00  3.42
ATOM    969  CA  ILE    98      29.391  25.330  34.299  1.00  3.42
ATOM    970  C   ILE    98      28.535  26.493  34.706  1.00  3.42
ATOM    971  O   ILE    98      28.219  26.661  35.878  1.00  3.42
ATOM    972  H   ILE    98      29.392  24.765  32.338  1.00  3.42
ATOM    973  CB  ILE    98      30.853  25.790  34.149  1.00  3.42
ATOM    974  CD1 ILE    98      31.525  24.985  36.472  1.00  3.42
ATOM    975  CG1 ILE    98      31.441  26.153  35.515  1.00  3.42
ATOM    976  CG2 ILE    98      30.949  26.947  33.166  1.00  3.42
ATOM    977  N   GLN    99      28.131  27.345  33.751  1.00  3.39
ATOM    978  CA  GLN    99      27.391  28.522  34.106  1.00  3.39
ATOM    979  C   GLN    99      26.142  28.019  34.744  1.00  3.39
ATOM    980  O   GLN    99      25.579  28.551  35.704  1.00  3.39
ATOM    981  H   GLN    99      28.324  27.178  32.888  1.00  3.39
ATOM    982  CB  GLN    99      27.131  29.385  32.870  1.00  3.39
ATOM    983  CD  GLN    99      28.092  30.839  31.042  1.00  3.39
ATOM    984  CG  GLN    99      28.376  30.049  32.303  1.00  3.39
ATOM    985  OE1 GLN    99      27.167  30.522  30.294  1.00  3.39
ATOM    986 1HE2 GLN    99      28.764  32.377  30.066  1.00  3.39
ATOM    987 2HE2 GLN    99      29.554  32.072  31.374  1.00  3.39
ATOM    988  NE2 GLN    99      28.889  31.874  30.801  1.00  3.39
ATOM    989  N   GLU   100      25.720  26.897  34.187  1.00  3.64
ATOM    990  CA  GLU   100      24.535  26.225  34.525  1.00  3.64
ATOM    991  C   GLU   100      23.518  26.955  33.775  1.00  3.64
ATOM    992  O   GLU   100      22.833  27.845  34.280  1.00  3.64
ATOM    993  H   GLU   100      26.258  26.566  33.546  1.00  3.64
ATOM    994  CB  GLU   100      24.327  26.234  36.041  1.00  3.64
ATOM    995  CD  GLU   100      25.145  25.494  38.313  1.00  3.64
ATOM    996  CG  GLU   100      25.406  25.499  36.820  1.00  3.64
ATOM    997  OE1 GLU   100      24.155  26.121  38.745  1.00  3.64
ATOM    998  OE2 GLU   100      25.931  24.863  39.051  1.00  3.64
ATOM    999  N   LEU   101      23.389  26.554  32.498  1.00  3.20
ATOM   1000  CA  LEU   101      22.426  27.199  31.670  1.00  3.20
ATOM   1001  C   LEU   101      21.150  26.508  31.959  1.00  3.20
ATOM   1002  O   LEU   101      20.485  25.958  31.083  1.00  3.20
ATOM   1003  H   LEU   101      23.898  25.891  32.164  1.00  3.20
ATOM   1004  CB  LEU   101      22.841  27.115  30.200  1.00  3.20
ATOM   1005  CG  LEU   101      21.908  27.789  29.192  1.00  3.20
ATOM   1006  CD1 LEU   101      21.848  29.289  29.436  1.00  3.20
ATOM   1007  CD2 LEU   101      22.357  27.502  27.768  1.00  3.20
ATOM   1008  N   ALA   102      20.817  26.523  33.253  1.00  4.23
ATOM   1009  CA  ALA   102      19.611  26.010  33.771  1.00  4.23
ATOM   1010  C   ALA   102      18.562  26.926  33.272  1.00  4.23
ATOM   1011  O   ALA   102      17.410  26.526  33.138  1.00  4.23
ATOM   1012  H   ALA   102      21.424  26.892  33.806  1.00  4.23
ATOM   1013  CB  ALA   102      19.675  25.935  35.289  1.00  4.23
ATOM   1014  N   VAL   103      18.959  28.194  33.023  1.00  5.17
ATOM   1015  CA  VAL   103      18.069  29.215  32.566  1.00  5.17
ATOM   1016  C   VAL   103      17.236  28.677  31.476  1.00  5.17
ATOM   1017  O   VAL   103      17.613  28.566  30.313  1.00  5.17
ATOM   1018  H   VAL   103      19.829  28.382  33.158  1.00  5.17
ATOM   1019  CB  VAL   103      18.837  30.467  32.103  1.00  5.17
ATOM   1020  CG1 VAL   103      19.712  30.141  30.902  1.00  5.17
ATOM   1021  CG2 VAL   103      17.869  31.593  31.771  1.00  5.17
ATOM   1022  N   LEU   104      15.995  28.337  31.784  1.00  6.98
ATOM   1023  CA  LEU   104      15.309  28.075  30.580  1.00  6.98
ATOM   1024  C   LEU   104      14.790  29.432  30.190  1.00  6.98
ATOM   1025  O   LEU   104      13.582  29.655  30.131  1.00  6.98
ATOM   1026  H   LEU   104      15.568  28.257  32.572  1.00  6.98
ATOM   1027  CB  LEU   104      14.221  27.022  30.801  1.00  6.98
ATOM   1028  CG  LEU   104      14.691  25.662  31.322  1.00  6.98
ATOM   1029  CD1 LEU   104      13.505  24.738  31.556  1.00  6.98
ATOM   1030  CD2 LEU   104      15.675  25.025  30.353  1.00  6.98
ATOM   1031  N   VAL   105      15.709  30.375  29.900  1.00  8.03
ATOM   1032  CA  VAL   105      15.397  31.727  29.577  1.00  8.03
ATOM   1033  C   VAL   105      14.839  32.378  30.785  1.00  8.03
ATOM   1034  O   VAL   105      14.459  33.546  30.763  1.00  8.03
ATOM   1035  H   VAL   105      16.567  30.103  29.920  1.00  8.03
ATOM   1036  CB  VAL   105      14.417  31.812  28.392  1.00  8.03
ATOM   1037  CG1 VAL   105      13.988  33.253  28.158  1.00  8.03
ATOM   1038  CG2 VAL   105      15.046  31.229  27.137  1.00  8.03
ATOM   1039  N   SER   106      14.828  31.667  31.917  1.00  6.70
ATOM   1040  CA  SER   106      14.251  32.361  33.011  1.00  6.70
ATOM   1041  C   SER   106      15.020  32.122  34.235  1.00  6.70
ATOM   1042  O   SER   106      14.680  31.241  35.026  1.00  6.70
ATOM   1043  H   SER   106      15.141  30.831  32.029  1.00  6.70
ATOM   1044  CB  SER   106      12.794  31.937  33.206  1.00  6.70
ATOM   1045  HG  SER   106      12.217  33.459  34.116  1.00  6.70
ATOM   1046  OG  SER   106      12.196  32.645  34.278  1.00  6.70
ATOM   1047  N   GLY   107      16.062  32.945  34.419  1.00  5.54
ATOM   1048  CA  GLY   107      16.848  32.853  35.597  1.00  5.54
ATOM   1049  C   GLY   107      17.307  31.458  35.682  1.00  5.54
ATOM   1050  O   GLY   107      17.360  30.769  34.673  1.00  5.54
ATOM   1051  H   GLY   107      16.262  33.558  33.791  1.00  5.54
ATOM   1052  N   GLN   108      17.561  30.969  36.900  1.00  4.96
ATOM   1053  CA  GLN   108      18.058  29.636  36.988  1.00  4.96
ATOM   1054  C   GLN   108      19.336  29.656  36.213  1.00  4.96
ATOM   1055  O   GLN   108      19.746  28.663  35.620  1.00  4.96
ATOM   1056  H   GLN   108      17.429  31.450  37.649  1.00  4.96
ATOM   1057  CB  GLN   108      17.030  28.644  36.441  1.00  4.96
ATOM   1058  CD  GLN   108      14.749  27.586  36.681  1.00  4.96
ATOM   1059  CG  GLN   108      15.708  28.642  37.193  1.00  4.96
ATOM   1060  OE1 GLN   108      14.889  26.403  36.991  1.00  4.96
ATOM   1061 1HE2 GLN   108      13.170  27.426  35.562  1.00  4.96
ATOM   1062 2HE2 GLN   108      13.701  28.886  35.690  1.00  4.96
ATOM   1063  NE2 GLN   108      13.768  28.011  35.893  1.00  4.96
ATOM   1064  N   LYS   109      20.004  30.825  36.199  1.00  5.46
ATOM   1065  CA  LYS   109      21.235  30.972  35.485  1.00  5.46
ATOM   1066  C   LYS   109      22.380  30.650  36.437  1.00  5.46
ATOM   1067  O   LYS   109      22.357  29.537  37.026  1.00  5.46
ATOM   1068  H   LYS   109      19.660  31.523  36.652  1.00  5.46
ATOM   1069  OXT LYS   109      23.284  31.515  36.580  1.00  5.46
ATOM   1070  CB  LYS   109      21.358  32.386  34.914  1.00  5.46
ATOM   1071  CD  LYS   109      20.520  34.124  33.309  1.00  5.46
ATOM   1072  CE  LYS   109      19.502  34.445  32.226  1.00  5.46
ATOM   1073  CG  LYS   109      20.311  32.725  33.865  1.00  5.46
ATOM   1074 1HZ  LYS   109      19.080  35.969  31.046  1.00  5.46
ATOM   1075 2HZ  LYS   109      20.505  35.883  31.321  1.00  5.46
ATOM   1076 3HZ  LYS   109      19.601  36.413  32.328  1.00  5.46
ATOM   1077  NZ  LYS   109      19.691  35.815  31.675  1.00  5.46
