# Supplementary material for: Selecting Near-Native Protein Structures from Predicted Decoy Sets Using Ordered Graphlet Degree Similarity
Source: Genes (Basel). 2019 Feb 11;10(2):132. doi: 10.3390/genes10020132 (PMC6410076; doi:10.3390/genes10020132)
Supplement: Supplementary file 1 [file genes-10-00132-s001.zip › CodeData/data/CASP11/T0759/model141.pdb]

ATOM      1  N   MET     1      52.048  43.647  72.044  1.00 10.24
ATOM      2  CA  MET     1      52.998  43.625  70.927  1.00 10.24
ATOM      3  HA  MET     1      53.596  44.525  70.984  1.00 10.24
ATOM      4  CB  MET     1      53.917  42.402  71.115  1.00 10.24
ATOM      5  HB1 MET     1      53.304  41.502  71.085  1.00 10.24
ATOM      6  HB2 MET     1      54.382  42.465  72.100  1.00 10.24
ATOM      7  CG  MET     1      55.034  42.279  70.068  1.00 10.24
ATOM      8  HG1 MET     1      55.612  43.203  70.074  1.00 10.24
ATOM      9  HG2 MET     1      54.587  42.168  69.082  1.00 10.24
ATOM     10  SD  MET     1      56.197  40.902  70.303  1.00 10.24
ATOM     11  CE  MET     1      55.091  39.472  70.164  1.00 10.24
ATOM     12  HE1 MET     1      55.683  38.556  70.186  1.00 10.24
ATOM     13  HE2 MET     1      54.394  39.462  71.002  1.00 10.24
ATOM     14  HE3 MET     1      54.536  39.522  69.228  1.00 10.24
ATOM     15  C   MET     1      52.297  43.608  69.573  1.00 10.24
ATOM     16  O   MET     1      52.921  43.919  68.560  1.00 10.24
ATOM     17  N   GLY     2      50.974  43.392  69.575  1.00  8.72
ATOM     18  H   GLY     2      50.588  43.142  70.475  1.00  8.72
ATOM     19  CA  GLY     2      50.102  44.111  68.642  1.00  8.72
ATOM     20  HA1 GLY     2      49.055  43.973  68.911  1.00  8.72
ATOM     21  HA2 GLY     2      50.270  43.766  67.620  1.00  8.72
ATOM     22  C   GLY     2      50.461  45.576  68.738  1.00  8.72
ATOM     23  O   GLY     2      51.244  46.015  67.928  1.00  8.72
ATOM     24  N   HIS     3      50.127  46.270  69.825  1.00  7.09
ATOM     25  H   HIS     3      49.447  45.880  70.459  1.00  7.09
ATOM     26  CA  HIS     3      50.622  47.625  70.137  1.00  7.09
ATOM     27  HA  HIS     3      50.601  48.213  69.223  1.00  7.09
ATOM     28  CB  HIS     3      49.620  48.292  71.092  1.00  7.09
ATOM     29  HB1 HIS     3      49.977  49.286  71.367  1.00  7.09
ATOM     30  HB2 HIS     3      49.510  47.696  71.999  1.00  7.09
ATOM     31  CG  HIS     3      48.284  48.446  70.411  1.00  7.09
ATOM     32  ND1 HIS     3      47.236  47.518  70.445  1.00  7.09
ATOM     33  CE1 HIS     3      46.359  47.940  69.514  1.00  7.09
ATOM     34  HE1 HIS     3      45.444  47.428  69.250  1.00  7.09
ATOM     35  NE2 HIS     3      46.805  49.051  68.905  1.00  7.09
ATOM     36  HE2 HIS     3      46.382  49.489  68.074  1.00  7.09
ATOM     37  CD2 HIS     3      48.018  49.383  69.458  1.00  7.09
ATOM     38  HD2 HIS     3      48.684  50.172  69.131  1.00  7.09
ATOM     39  C   HIS     3      52.093  47.712  70.591  1.00  7.09
ATOM     40  O   HIS     3      52.448  48.522  71.443  1.00  7.09
ATOM     41  N   HIS     4      52.966  46.918  69.961  1.00  6.56
ATOM     42  H   HIS     4      52.561  46.267  69.302  1.00  6.56
ATOM     43  CA  HIS     4      54.362  47.305  69.718  1.00  6.56
ATOM     44  HA  HIS     4      54.518  48.321  70.082  1.00  6.56
ATOM     45  CB  HIS     4      55.394  46.396  70.411  1.00  6.56
ATOM     46  HB1 HIS     4      56.388  46.789  70.193  1.00  6.56
ATOM     47  HB2 HIS     4      55.343  45.410  69.953  1.00  6.56
ATOM     48  CG  HIS     4      55.311  46.229  71.910  1.00  6.56
ATOM     49  ND1 HIS     4      55.691  45.069  72.590  1.00  6.56
ATOM     50  CE1 HIS     4      55.446  45.300  73.886  1.00  6.56
ATOM     51  HE1 HIS     4      55.603  44.578  74.675  1.00  6.56
ATOM     52  NE2 HIS     4      54.970  46.544  74.058  1.00  6.56
ATOM     53  HE2 HIS     4      54.675  46.942  74.938  1.00  6.56
ATOM     54  CD2 HIS     4      54.891  47.151  72.824  1.00  6.56
ATOM     55  HD2 HIS     4      54.531  48.148  72.610  1.00  6.56
ATOM     56  C   HIS     4      54.682  47.318  68.222  1.00  6.56
ATOM     57  O   HIS     4      55.476  48.146  67.803  1.00  6.56
ATOM     58  N   HIS     5      54.072  46.470  67.390  1.00  6.17
ATOM     59  H   HIS     5      53.459  45.748  67.757  1.00  6.17
ATOM     60  CA  HIS     5      54.169  46.632  65.929  1.00  6.17
ATOM     61  HA  HIS     5      55.191  46.903  65.656  1.00  6.17
ATOM     62  CB  HIS     5      53.840  45.297  65.247  1.00  6.17
ATOM     63  HB1 HIS     5      53.929  45.423  64.168  1.00  6.17
ATOM     64  HB2 HIS     5      52.808  45.023  65.475  1.00  6.17
ATOM     65  CG  HIS     5      54.752  44.166  65.668  1.00  6.17
ATOM     66  ND1 HIS     5      56.145  44.237  65.778  1.00  6.17
ATOM     67  CE1 HIS     5      56.539  43.042  66.244  1.00  6.17
ATOM     68  HE1 HIS     5      57.565  42.774  66.466  1.00  6.17
ATOM     69  NE2 HIS     5      55.482  42.230  66.410  1.00  6.17
ATOM     70  HE2 HIS     5      55.519  41.297  66.794  1.00  6.17
ATOM     71  CD2 HIS     5      54.347  42.922  66.054  1.00  6.17
ATOM     72  HD2 HIS     5      53.323  42.583  66.126  1.00  6.17
ATOM     73  C   HIS     5      53.267  47.761  65.414  1.00  6.17
ATOM     74  O   HIS     5      53.686  48.642  64.678  1.00  6.17
ATOM     75  N   HIS     6      52.056  47.820  65.940  1.00  5.18
ATOM     76  H   HIS     6      51.775  46.991  66.453  1.00  5.18
ATOM     77  CA  HIS     6      51.141  48.943  66.111  1.00  5.18
ATOM     78  HA  HIS     6      51.080  49.464  65.154  1.00  5.18
ATOM     79  CB  HIS     6      49.741  48.358  66.397  1.00  5.18
ATOM     80  HB1 HIS     6      49.026  49.160  66.489  1.00  5.18
ATOM     81  HB2 HIS     6      49.723  47.843  67.347  1.00  5.18
ATOM     82  CG  HIS     6      49.245  47.403  65.327  1.00  5.18
ATOM     83  ND1 HIS     6      49.695  46.093  65.104  1.00  5.18
ATOM     84  CE1 HIS     6      49.000  45.636  64.053  1.00  5.18
ATOM     85  HE1 HIS     6      49.106  44.644  63.635  1.00  5.18
ATOM     86  NE2 HIS     6      48.156  46.577  63.601  1.00  5.18
ATOM     87  HE2 HIS     6      47.516  46.486  62.825  1.00  5.18
ATOM     88  CD2 HIS     6      48.299  47.691  64.389  1.00  5.18
ATOM     89  HD2 HIS     6      47.763  48.622  64.284  1.00  5.18
ATOM     90  C   HIS     6      51.679  49.990  67.112  1.00  5.18
ATOM     91  O   HIS     6      51.005  50.403  68.050  1.00  5.18
ATOM     92  N   HIS     7      52.951  50.340  66.900  1.00  4.52
ATOM     93  H   HIS     7      53.340  49.922  66.063  1.00  4.52
ATOM     94  CA  HIS     7      53.766  51.419  67.493  1.00  4.52
ATOM     95  HA  HIS     7      53.203  52.354  67.457  1.00  4.52
ATOM     96  CB  HIS     7      54.118  51.111  68.962  1.00  4.52
ATOM     97  HB1 HIS     7      54.805  50.271  68.999  1.00  4.52
ATOM     98  HB2 HIS     7      53.209  50.826  69.494  1.00  4.52
ATOM     99  CG  HIS     7      54.751  52.258  69.718  1.00  4.52
ATOM    100  ND1 HIS     7      54.166  52.934  70.791  1.00  4.52
ATOM    101  CE1 HIS     7      55.052  53.857  71.183  1.00  4.52
ATOM    102  HE1 HIS     7      54.888  54.550  71.997  1.00  4.52
ATOM    103  NE2 HIS     7      56.162  53.792  70.430  1.00  4.52
ATOM    104  HE2 HIS     7      56.967  54.391  70.527  1.00  4.52
ATOM    105  CD2 HIS     7      55.995  52.783  69.508  1.00  4.52
ATOM    106  HD2 HIS     7      56.694  52.475  68.740  1.00  4.52
ATOM    107  C   HIS     7      55.049  51.604  66.663  1.00  4.52
ATOM    108  O   HIS     7      55.573  52.706  66.513  1.00  4.52
ATOM    109  N   HIS     8      55.528  50.510  66.067  1.00  4.08
ATOM    110  H   HIS     8      55.065  49.633  66.267  1.00  4.08
ATOM    111  CA  HIS     8      56.728  50.401  65.259  1.00  4.08
ATOM    112  HA  HIS     8      57.178  51.392  65.202  1.00  4.08
ATOM    113  CB  HIS     8      57.792  49.533  65.940  1.00  4.08
ATOM    114  HB1 HIS     8      58.639  49.432  65.262  1.00  4.08
ATOM    115  HB2 HIS     8      57.390  48.538  66.128  1.00  4.08
ATOM    116  CG  HIS     8      58.308  50.137  67.225  1.00  4.08
ATOM    117  ND1 HIS     8      58.984  51.357  67.335  1.00  4.08
ATOM    118  CE1 HIS     8      59.263  51.504  68.638  1.00  4.08
ATOM    119  HE1 HIS     8      59.788  52.352  69.057  1.00  4.08
ATOM    120  NE2 HIS     8      58.791  50.463  69.344  1.00  4.08
ATOM    121  HE2 HIS     8      58.848  50.349  70.344  1.00  4.08
ATOM    122  CD2 HIS     8      58.191  49.589  68.467  1.00  4.08
ATOM    123  HD2 HIS     8      57.710  48.650  68.704  1.00  4.08
ATOM    124  C   HIS     8      56.422  49.993  63.829  1.00  4.08
ATOM    125  O   HIS     8      56.352  48.818  63.490  1.00  4.08
ATOM    126  N   SER     9      56.272  51.012  62.985  1.00  3.23
ATOM    127  H   SER     9      56.297  51.940  63.381  1.00  3.23
ATOM    128  CA  SER     9      56.074  50.929  61.532  1.00  3.23
ATOM    129  HA  SER     9      55.066  50.559  61.343  1.00  3.23
ATOM    130  CB  SER     9      56.188  52.339  60.950  1.00  3.23
ATOM    131  HB1 SER     9      55.244  52.849  61.130  1.00  3.23
ATOM    132  HB2 SER     9      56.354  52.262  59.879  1.00  3.23
ATOM    133  OG  SER     9      57.252  53.099  61.507  1.00  3.23
ATOM    134  HG  SER     9      57.595  53.679  60.820  1.00  3.23
ATOM    135  C   SER     9      57.019  50.033  60.758  1.00  3.23
ATOM    136  O   SER     9      56.731  49.770  59.596  1.00  3.23
ATOM    137  N   HIS    10      58.146  49.628  61.354  1.00  3.40
ATOM    138  H   HIS    10      58.180  49.710  62.359  1.00  3.40
ATOM    139  CA  HIS    10      59.218  48.878  60.705  1.00  3.40
ATOM    140  HA  HIS    10      60.143  49.082  61.244  1.00  3.40
ATOM    141  CB  HIS    10      58.938  47.371  60.854  1.00  3.40
ATOM    142  HB1 HIS    10      59.779  46.812  60.441  1.00  3.40
ATOM    143  HB2 HIS    10      58.047  47.119  60.277  1.00  3.40
ATOM    144  CG  HIS    10      58.734  46.918  62.284  1.00  3.40
ATOM    145  ND1 HIS    10      59.506  47.309  63.382  1.00  3.40
ATOM    146  CE1 HIS    10      58.956  46.704  64.447  1.00  3.40
ATOM    147  HE1 HIS    10      59.302  46.821  65.466  1.00  3.40
ATOM    148  NE2 HIS    10      57.895  45.966  64.081  1.00  3.40
ATOM    149  HE2 HIS    10      57.280  45.456  64.715  1.00  3.40
ATOM    150  CD2 HIS    10      57.741  46.089  62.719  1.00  3.40
ATOM    151  HD2 HIS    10      56.962  45.656  62.109  1.00  3.40
ATOM    152  C   HIS    10      59.467  49.319  59.253  1.00  3.40
ATOM    153  O   HIS    10      59.513  48.495  58.343  1.00  3.40
ATOM    154  N   MET    11      59.595  50.636  59.038  1.00  2.61
ATOM    155  H   MET    11      59.483  51.247  59.829  1.00  2.61
ATOM    156  CA  MET    11      60.058  51.212  57.771  1.00  2.61
ATOM    157  HA  MET    11      59.399  50.888  56.963  1.00  2.61
ATOM    158  CB  MET    11      60.081  52.757  57.823  1.00  2.61
ATOM    159  HB1 MET    11      60.761  53.089  58.608  1.00  2.61
ATOM    160  HB2 MET    11      59.093  53.112  58.101  1.00  2.61
ATOM    161  CG  MET    11      60.470  53.435  56.485  1.00  2.61
ATOM    162  HG1 MET    11      59.993  54.415  56.478  1.00  2.61
ATOM    163  HG2 MET    11      60.053  52.849  55.668  1.00  2.61
ATOM    164  SD  MET    11      62.215  53.736  56.099  1.00  2.61
ATOM    165  CE  MET    11      62.126  54.522  54.471  1.00  2.61
ATOM    166  HE1 MET    11      61.543  55.425  54.535  1.00  2.61
ATOM    167  HE2 MET    11      63.130  54.767  54.133  1.00  2.61
ATOM    168  HE3 MET    11      61.638  53.879  53.744  1.00  2.61
ATOM    169  C   MET    11      61.472  50.731  57.493  1.00  2.61
ATOM    170  O   MET    11      62.458  51.308  57.958  1.00  2.61
ATOM    171  N   VAL    12      61.573  49.616  56.799  1.00  2.22
ATOM    172  H   VAL    12      60.732  49.074  56.618  1.00  2.22
ATOM    173  CA  VAL    12      62.858  49.016  56.504  1.00  2.22
ATOM    174  HA  VAL    12      63.548  49.807  56.208  1.00  2.22
ATOM    175  CB  VAL    12      63.438  48.317  57.767  1.00  2.22
ATOM    176  HB  VAL    12      63.328  48.998  58.611  1.00  2.22
ATOM    177  CG1 VAL    12      62.742  47.008  58.163  1.00  2.22
ATOM    178 1HG1 VAL    12      63.117  46.670  59.128  1.00  2.22
ATOM    179 2HG1 VAL    12      61.669  47.165  58.243  1.00  2.22
ATOM    180 3HG1 VAL    12      62.927  46.233  57.420  1.00  2.22
ATOM    181  CG2 VAL    12      64.940  48.039  57.654  1.00  2.22
ATOM    182 1HG2 VAL    12      65.338  47.750  58.628  1.00  2.22
ATOM    183 2HG2 VAL    12      65.114  47.225  56.958  1.00  2.22
ATOM    184 3HG2 VAL    12      65.467  48.925  57.310  1.00  2.22
ATOM    185  C   VAL    12      62.713  48.049  55.339  1.00  2.22
ATOM    186  O   VAL    12      61.716  47.349  55.187  1.00  2.22
ATOM    187  N   VAL    13      63.768  47.960  54.548  1.00  2.12
ATOM    188  H   VAL    13      64.492  48.668  54.624  1.00  2.12
ATOM    189  CA  VAL    13      64.214  46.685  54.008  1.00  2.12
ATOM    190  HA  VAL    13      63.655  45.874  54.477  1.00  2.12
ATOM    191  CB  VAL    13      64.023  46.585  52.490  1.00  2.12
ATOM    192  HB  VAL    13      64.548  47.423  52.047  1.00  2.12
ATOM    193  CG1 VAL    13      64.559  45.272  51.889  1.00  2.12
ATOM    194 1HG1 VAL    13      64.233  45.156  50.858  1.00  2.12
ATOM    195 2HG1 VAL    13      65.649  45.277  51.874  1.00  2.12
ATOM    196 3HG1 VAL    13      64.191  44.416  52.454  1.00  2.12
ATOM    197  CG2 VAL    13      62.534  46.673  52.144  1.00  2.12
ATOM    198 1HG2 VAL    13      62.393  46.501  51.083  1.00  2.12
ATOM    199 2HG2 VAL    13      61.975  45.922  52.704  1.00  2.12
ATOM    200 3HG2 VAL    13      62.153  47.662  52.393  1.00  2.12
ATOM    201  C   VAL    13      65.673  46.531  54.402  1.00  2.12
ATOM    202  O   VAL    13      66.364  47.511  54.682  1.00  2.12
ATOM    203  N   ILE    14      66.156  45.299  54.447  1.00  2.60
ATOM    204  H   ILE    14      65.560  44.519  54.210  1.00  2.60
ATOM    205  CA  ILE    14      67.578  45.043  54.573  1.00  2.60
ATOM    206  HA  ILE    14      68.138  45.973  54.482  1.00  2.60
ATOM    207  CB  ILE    14      67.935  44.410  55.941  1.00  2.60
ATOM    208  HB  ILE    14      67.571  43.381  55.956  1.00  2.60
ATOM    209  CG2 ILE    14      69.471  44.376  56.080  1.00  2.60
ATOM    210 1HG2 ILE    14      69.756  43.838  56.984  1.00  2.60
ATOM    211 2HG2 ILE    14      69.923  43.857  55.235  1.00  2.60
ATOM    212 3HG2 ILE    14      69.864  45.391  56.130  1.00  2.60
ATOM    213  CG1 ILE    14      67.259  45.159  57.115  1.00  2.60
ATOM    214 1HG1 ILE    14      66.180  45.026  57.036  1.00  2.60
ATOM    215 2HG1 ILE    14      67.467  46.225  57.033  1.00  2.60
ATOM    216  CD1 ILE    14      67.659  44.683  58.517  1.00  2.60
ATOM    217  HD1 ILE    14      67.039  45.190  59.257  1.00  2.60
ATOM    218  HD2 ILE    14      67.507  43.607  58.602  1.00  2.60
ATOM    219  HD3 ILE    14      68.701  44.925  58.722  1.00  2.60
ATOM    220  C   ILE    14      67.989  44.140  53.418  1.00  2.60
ATOM    221  O   ILE    14      67.477  43.029  53.287  1.00  2.60
ATOM    222  N   HIS    15      68.889  44.630  52.571  1.00  2.69
ATOM    223  H   HIS    15      69.224  45.578  52.714  1.00  2.69
ATOM    224  CA  HIS    15      69.517  43.847  51.513  1.00  2.69
ATOM    225  HA  HIS    15      68.752  43.278  50.989  1.00  2.69
ATOM    226  CB  HIS    15      70.193  44.794  50.497  1.00  2.69
ATOM    227  HB1 HIS    15      70.637  44.171  49.724  1.00  2.69
ATOM    228  HB2 HIS    15      70.993  45.341  50.995  1.00  2.69
ATOM    229  CG  HIS    15      69.315  45.811  49.787  1.00  2.69
ATOM    230  ND1 HIS    15      68.188  46.460  50.302  1.00  2.69
ATOM    231  CE1 HIS    15      67.802  47.336  49.361  1.00  2.69
ATOM    232  HE1 HIS    15      66.991  48.040  49.479  1.00  2.69
ATOM    233  NE2 HIS    15      68.619  47.285  48.297  1.00  2.69
ATOM    234  HE2 HIS    15      68.597  47.929  47.510  1.00  2.69
ATOM    235  CD2 HIS    15      69.573  46.322  48.545  1.00  2.69
ATOM    236  HD2 HIS    15      70.396  46.040  47.904  1.00  2.69
ATOM    237  C   HIS    15      70.518  42.897  52.164  1.00  2.69
ATOM    238  O   HIS    15      71.509  43.393  52.711  1.00  2.69
ATOM    239  N   PRO    16      70.267  41.572  52.206  1.00  3.33
ATOM    240  CD  PRO    16      69.212  40.848  51.508  1.00  3.33
ATOM    241  HD1 PRO    16      69.169  41.129  50.456  1.00  3.33
ATOM    242  HD2 PRO    16      68.252  41.035  51.989  1.00  3.33
ATOM    243  CG  PRO    16      69.564  39.367  51.630  1.00  3.33
ATOM    244  HG1 PRO    16      70.194  39.070  50.790  1.00  3.33
ATOM    245  HG2 PRO    16      68.671  38.743  51.676  1.00  3.33
ATOM    246  CB  PRO    16      70.370  39.303  52.928  1.00  3.33
ATOM    247  HB1 PRO    16      71.058  38.457  52.937  1.00  3.33
ATOM    248  HB2 PRO    16      69.684  39.243  53.775  1.00  3.33
ATOM    249  CA  PRO    16      71.104  40.648  52.968  1.00  3.33
ATOM    250  HA  PRO    16      71.188  40.982  54.002  1.00  3.33
ATOM    251  C   PRO    16      72.510  40.561  52.377  1.00  3.33
ATOM    252  O   PRO    16      73.486  40.477  53.116  1.00  3.33
ATOM    253  N   ASP    17      72.603  40.642  51.052  1.00  3.42
ATOM    254  H   ASP    17      71.743  40.737  50.513  1.00  3.42
ATOM    255  CA  ASP    17      73.816  40.565  50.256  1.00  3.42
ATOM    256  HA  ASP    17      74.356  39.692  50.624  1.00  3.42
ATOM    257  CB  ASP    17      73.478  40.220  48.782  1.00  3.42
ATOM    258  HB1 ASP    17      73.281  39.148  48.737  1.00  3.42
ATOM    259  HB2 ASP    17      74.366  40.403  48.175  1.00  3.42
ATOM    260  CG  ASP    17      72.261  40.923  48.147  1.00  3.42
ATOM    261  OD1 ASP    17      72.413  41.395  47.001  1.00  3.42
ATOM    262  OD2 ASP    17      71.200  41.020  48.809  1.00  3.42
ATOM    263  C   ASP    17      74.812  41.729  50.502  1.00  3.42
ATOM    264  O   ASP    17      75.912  41.475  50.997  1.00  3.42
ATOM    265  N   PRO    18      74.455  43.013  50.302  1.00  3.42
ATOM    266  CD  PRO    18      73.563  43.449  49.243  1.00  3.42
ATOM    267  HD1 PRO    18      72.532  43.282  49.544  1.00  3.42
ATOM    268  HD2 PRO    18      73.792  42.927  48.318  1.00  3.42
ATOM    269  CG  PRO    18      73.835  44.930  49.012  1.00  3.42
ATOM    270  HG1 PRO    18      72.931  45.468  48.727  1.00  3.42
ATOM    271  HG2 PRO    18      74.612  45.046  48.255  1.00  3.42
ATOM    272  CB  PRO    18      74.364  45.377  50.363  1.00  3.42
ATOM    273  HB1 PRO    18      73.506  45.559  51.010  1.00  3.42
ATOM    274  HB2 PRO    18      74.990  46.266  50.282  1.00  3.42
ATOM    275  CA  PRO    18      75.148  44.167  50.883  1.00  3.42
ATOM    276  HA  PRO    18      76.163  44.190  50.486  1.00  3.42
ATOM    277  C   PRO    18      75.218  44.247  52.419  1.00  3.42
ATOM    278  O   PRO    18      75.918  45.123  52.948  1.00  3.42
ATOM    279  N   GLY    19      74.437  43.439  53.141  1.00  3.23
ATOM    280  H   GLY    19      73.921  42.721  52.646  1.00  3.23
ATOM    281  CA  GLY    19      74.080  43.626  54.554  1.00  3.23
ATOM    282  HA1 GLY    19      74.919  43.318  55.177  1.00  3.23
ATOM    283  HA2 GLY    19      73.231  42.980  54.783  1.00  3.23
ATOM    284  C   GLY    19      73.697  45.056  54.916  1.00  3.23
ATOM    285  O   GLY    19      74.219  45.591  55.895  1.00  3.23
ATOM    286  N   ARG    20      72.877  45.716  54.086  1.00  2.83
ATOM    287  H   ARG    20      72.405  45.172  53.367  1.00  2.83
ATOM    288  CA  ARG    20      72.657  47.175  54.149  1.00  2.83
ATOM    289  HA  ARG    20      73.179  47.554  55.027  1.00  2.83
ATOM    290  CB  ARG    20      73.221  47.867  52.890  1.00  2.83
ATOM    291  HB1 ARG    20      72.411  48.054  52.183  1.00  2.83
ATOM    292  HB2 ARG    20      73.921  47.203  52.390  1.00  2.83
ATOM    293  CG  ARG    20      73.937  49.195  53.207  1.00  2.83
ATOM    294  HG1 ARG    20      73.704  49.519  54.222  1.00  2.83
ATOM    295  HG2 ARG    20      73.560  49.963  52.529  1.00  2.83
ATOM    296  CD  ARG    20      75.467  49.115  53.033  1.00  2.83
ATOM    297  HD1 ARG    20      75.928  50.018  53.438  1.00  2.83
ATOM    298  HD2 ARG    20      75.685  49.087  51.963  1.00  2.83
ATOM    299  NE  ARG    20      76.062  47.912  53.649  1.00  2.83
ATOM    300  HE  ARG    20      76.141  47.091  53.057  1.00  2.83
ATOM    301  CZ  ARG    20      76.384  47.689  54.906  1.00  2.83
ATOM    302  NH1 ARG    20      76.850  46.521  55.225  1.00  2.83
ATOM    303 1HH1 ARG    20      76.772  45.795  54.515  1.00  2.83
ATOM    304 2HH1 ARG    20      76.895  46.248  56.187  1.00  2.83
ATOM    305  NH2 ARG    20      76.237  48.586  55.841  1.00  2.83
ATOM    306 1HH2 ARG    20      75.849  49.474  55.597  1.00  2.83
ATOM    307 2HH2 ARG    20      76.432  48.343  56.795  1.00  2.83
ATOM    308  C   ARG    20      71.181  47.502  54.330  1.00  2.83
ATOM    309  O   ARG    20      70.339  47.035  53.571  1.00  2.83
ATOM    310  N   GLU    21      70.881  48.321  55.332  1.00  2.56
ATOM    311  H   GLU    21      71.616  48.650  55.934  1.00  2.56
ATOM    312  CA  GLU    21      69.520  48.767  55.626  1.00  2.56
ATOM    313  HA  GLU    21      68.819  47.950  55.447  1.00  2.56
ATOM    314  CB  GLU    21      69.401  49.178  57.097  1.00  2.56
ATOM    315  HB1 GLU    21      68.360  49.447  57.287  1.00  2.56
ATOM    316  HB2 GLU    21      70.021  50.056  57.289  1.00  2.56
ATOM    317  CG  GLU    21      69.816  48.067  58.066  1.00  2.56
ATOM    318  HG1 GLU    21      70.899  47.925  58.020  1.00  2.56
ATOM    319  HG2 GLU    21      69.339  47.131  57.784  1.00  2.56
ATOM    320  CD  GLU    21      69.394  48.458  59.477  1.00  2.56
ATOM    321  OE1 GLU    21      70.238  48.977  60.236  1.00  2.56
ATOM    322  OE2 GLU    21      68.185  48.367  59.796  1.00  2.56
ATOM    323  C   GLU    21      69.132  49.950  54.745  1.00  2.56
ATOM    324  O   GLU    21      69.790  50.993  54.760  1.00  2.56
ATOM    325  N   LEU    22      68.073  49.780  53.958  1.00  2.09
ATOM    326  H   LEU    22      67.524  48.927  54.058  1.00  2.09
ATOM    327  CA  LEU    22      67.681  50.686  52.892  1.00  2.09
ATOM    328  HA  LEU    22      68.142  51.652  53.087  1.00  2.09
ATOM    329  CB  LEU    22      68.258  50.164  51.572  1.00  2.09
ATOM    330  HB1 LEU    22      67.854  50.779  50.782  1.00  2.09
ATOM    331  HB2 LEU    22      67.917  49.139  51.426  1.00  2.09
ATOM    332  CG  LEU    22      69.809  50.202  51.509  1.00  2.09
ATOM    333  HG  LEU    22      70.224  49.647  52.347  1.00  2.09
ATOM    334  CD1 LEU    22      70.352  49.530  50.252  1.00  2.09
ATOM    335 1HD1 LEU    22      71.434  49.636  50.197  1.00  2.09
ATOM    336 2HD1 LEU    22      70.125  48.469  50.305  1.00  2.09
ATOM    337 3HD1 LEU    22      69.905  49.961  49.357  1.00  2.09
ATOM    338  CD2 LEU    22      70.388  51.624  51.557  1.00  2.09
ATOM    339 1HD2 LEU    22      71.475  51.573  51.511  1.00  2.09
ATOM    340 2HD2 LEU    22      70.024  52.206  50.713  1.00  2.09
ATOM    341 3HD2 LEU    22      70.123  52.120  52.488  1.00  2.09
ATOM    342  C   LEU    22      66.179  50.967  52.927  1.00  2.09
ATOM    343  O   LEU    22      65.375  50.160  53.384  1.00  2.09
ATOM    344  N   SER    23      65.808  52.178  52.514  1.00  1.83
ATOM    345  H   SER    23      66.517  52.763  52.102  1.00  1.83
ATOM    346  CA  SER    23      64.412  52.627  52.467  1.00  1.83
ATOM    347  HA  SER    23      64.016  52.722  53.475  1.00  1.83
ATOM    348  CB  SER    23      64.390  53.986  51.748  1.00  1.83
ATOM    349  HB1 SER    23      65.013  53.920  50.854  1.00  1.83
ATOM    350  HB2 SER    23      64.816  54.748  52.402  1.00  1.83
ATOM    351  OG  SER    23      63.092  54.384  51.337  1.00  1.83
ATOM    352  HG  SER    23      63.199  55.020  50.618  1.00  1.83
ATOM    353  C   SER    23      63.570  51.649  51.654  1.00  1.83
ATOM    354  O   SER    23      64.018  51.271  50.581  1.00  1.83
ATOM    355  N   PRO    24      62.335  51.321  52.051  1.00  1.59
ATOM    356  CD  PRO    24      61.953  51.049  53.432  1.00  1.59
ATOM    357  HD1 PRO    24      61.891  51.955  54.013  1.00  1.59
ATOM    358  HD2 PRO    24      62.673  50.378  53.898  1.00  1.59
ATOM    359  CG  PRO    24      60.573  50.386  53.376  1.00  1.59
ATOM    360  HG1 PRO    24      59.917  50.756  54.163  1.00  1.59
ATOM    361  HG2 PRO    24      60.675  49.302  53.445  1.00  1.59
ATOM    362  CB  PRO    24      60.072  50.770  51.984  1.00  1.59
ATOM    363  HB1 PRO    24      59.753  51.802  52.012  1.00  1.59
ATOM    364  HB2 PRO    24      59.302  50.091  51.615  1.00  1.59
ATOM    365  CA  PRO    24      61.353  50.706  51.178  1.00  1.59
ATOM    366  HA  PRO    24      61.628  49.651  51.132  1.00  1.59
ATOM    367  C   PRO    24      61.289  51.135  49.697  1.00  1.59
ATOM    368  O   PRO    24      61.187  50.258  48.834  1.00  1.59
ATOM    369  N   GLU    25      61.439  52.428  49.375  1.00  1.67
ATOM    370  H   GLU    25      61.619  53.086  50.114  1.00  1.67
ATOM    371  CA  GLU    25      61.632  52.840  47.968  1.00  1.67
ATOM    372  HA  GLU    25      60.821  52.427  47.366  1.00  1.67
ATOM    373  CB  GLU    25      61.611  54.374  47.807  1.00  1.67
ATOM    374  HB1 GLU    25      62.582  54.787  48.086  1.00  1.67
ATOM    375  HB2 GLU    25      60.889  54.753  48.527  1.00  1.67
ATOM    376  CG  GLU    25      61.182  54.948  46.434  1.00  1.67
ATOM    377  HG1 GLU    25      61.323  56.029  46.484  1.00  1.67
ATOM    378  HG2 GLU    25      60.112  54.782  46.324  1.00  1.67
ATOM    379  CD  GLU    25      61.888  54.456  45.156  1.00  1.67
ATOM    380  OE1 GLU    25      63.107  54.212  45.210  1.00  1.67
ATOM    381  OE2 GLU    25      61.200  54.407  44.104  1.00  1.67
ATOM    382  C   GLU    25      62.930  52.271  47.402  1.00  1.67
ATOM    383  O   GLU    25      62.886  51.509  46.444  1.00  1.67
ATOM    384  N   GLU    26      64.075  52.528  48.040  1.00  1.93
ATOM    385  H   GLU    26      64.053  53.055  48.893  1.00  1.93
ATOM    386  CA  GLU    26      65.364  52.025  47.565  1.00  1.93
ATOM    387  HA  GLU    26      65.543  52.464  46.580  1.00  1.93
ATOM    388  CB  GLU    26      66.508  52.500  48.480  1.00  1.93
ATOM    389  HB1 GLU    26      66.192  52.396  49.518  1.00  1.93
ATOM    390  HB2 GLU    26      66.681  53.562  48.301  1.00  1.93
ATOM    391  CG  GLU    26      67.843  51.739  48.343  1.00  1.93
ATOM    392  HG1 GLU    26      67.682  50.713  48.675  1.00  1.93
ATOM    393  HG2 GLU    26      68.560  52.205  49.018  1.00  1.93
ATOM    394  CD  GLU    26      68.460  51.682  46.945  1.00  1.93
ATOM    395  OE1 GLU    26      68.244  52.604  46.134  1.00  1.93
ATOM    396  OE2 GLU    26      69.156  50.688  46.634  1.00  1.93
ATOM    397  C   GLU    26      65.391  50.498  47.351  1.00  1.93
ATOM    398  O   GLU    26      66.019  49.998  46.422  1.00  1.93
ATOM    399  N   ALA    27      64.681  49.734  48.173  1.00  1.86
ATOM    400  H   ALA    27      64.174  50.192  48.921  1.00  1.86
ATOM    401  CA  ALA    27      64.550  48.299  48.012  1.00  1.86
ATOM    402  HA  ALA    27      65.530  47.875  47.792  1.00  1.86
ATOM    403  CB  ALA    27      64.075  47.743  49.333  1.00  1.86
ATOM    404  HB1 ALA    27      63.998  46.661  49.252  1.00  1.86
ATOM    405  HB2 ALA    27      64.809  48.012  50.085  1.00  1.86
ATOM    406  HB3 ALA    27      63.106  48.171  49.591  1.00  1.86
ATOM    407  C   ALA    27      63.617  47.880  46.863  1.00  1.86
ATOM    408  O   ALA    27      63.893  46.868  46.203  1.00  1.86
ATOM    409  N   HIS    28      62.562  48.650  46.569  1.00  2.03
ATOM    410  H   HIS    28      62.369  49.485  47.115  1.00  2.03
ATOM    411  CA  HIS    28      61.837  48.432  45.308  1.00  2.03
ATOM    412  HA  HIS    28      61.649  47.364  45.234  1.00  2.03
ATOM    413  CB  HIS    28      60.435  49.081  45.350  1.00  2.03
ATOM    414  HB1 HIS    28      60.308  49.598  46.300  1.00  2.03
ATOM    415  HB2 HIS    28      59.698  48.277  45.330  1.00  2.03
ATOM    416  CG  HIS    28      60.070  50.058  44.258  1.00  2.03
ATOM    417  ND1 HIS    28      59.028  49.919  43.331  1.00  2.03
ATOM    418  CE1 HIS    28      58.951  51.101  42.694  1.00  2.03
ATOM    419  HE1 HIS    28      58.234  51.338  41.924  1.00  2.03
ATOM    420  NE2 HIS    28      59.860  51.961  43.181  1.00  2.03
ATOM    421  HE2 HIS    28      59.975  52.948  42.959  1.00  2.03
ATOM    422  CD2 HIS    28      60.568  51.319  44.158  1.00  2.03
ATOM    423  HD2 HIS    28      61.336  51.765  44.765  1.00  2.03
ATOM    424  C   HIS    28      62.678  48.729  44.058  1.00  2.03
ATOM    425  O   HIS    28      62.703  47.938  43.120  1.00  2.03
ATOM    426  N   ARG    29      63.481  49.793  44.093  1.00  2.41
ATOM    427  H   ARG    29      63.414  50.386  44.918  1.00  2.41
ATOM    428  CA  ARG    29      64.356  50.253  43.003  1.00  2.41
ATOM    429  HA  ARG    29      63.772  50.302  42.083  1.00  2.41
ATOM    430  CB  ARG    29      64.781  51.673  43.415  1.00  2.41
ATOM    431  HB1 ARG    29      65.460  51.591  44.263  1.00  2.41
ATOM    432  HB2 ARG    29      63.904  52.218  43.768  1.00  2.41
ATOM    433  CG  ARG    29      65.403  52.510  42.287  1.00  2.41
ATOM    434  HG1 ARG    29      64.618  53.119  41.835  1.00  2.41
ATOM    435  HG2 ARG    29      65.793  51.863  41.507  1.00  2.41
ATOM    436  CD  ARG    29      66.517  53.439  42.802  1.00  2.41
ATOM    437  HD1 ARG    29      66.070  54.144  43.510  1.00  2.41
ATOM    438  HD2 ARG    29      66.925  54.013  41.969  1.00  2.41
ATOM    439  NE  ARG    29      67.606  52.711  43.490  1.00  2.41
ATOM    440  HE  ARG    29      67.719  52.890  44.493  1.00  2.41
ATOM    441  CZ  ARG    29      68.339  51.706  43.058  1.00  2.41
ATOM    442  NH1 ARG    29      69.073  51.036  43.891  1.00  2.41
ATOM    443 1HH1 ARG    29      69.016  51.277  44.895  1.00  2.41
ATOM    444 2HH1 ARG    29      69.575  50.216  43.637  1.00  2.41
ATOM    445  NH2 ARG    29      68.326  51.323  41.811  1.00  2.41
ATOM    446 1HH2 ARG    29      67.692  51.794  41.196  1.00  2.41
ATOM    447 2HH2 ARG    29      68.752  50.457  41.549  1.00  2.41
ATOM    448  C   ARG    29      65.553  49.334  42.734  1.00  2.41
ATOM    449  O   ARG    29      66.008  49.221  41.596  1.00  2.41
ATOM    450  N   ALA    30      66.066  48.681  43.776  1.00  2.59
ATOM    451  H   ALA    30      65.748  48.968  44.697  1.00  2.59
ATOM    452  CA  ALA    30      67.026  47.581  43.694  1.00  2.59
ATOM    453  HA  ALA    30      67.777  47.817  42.941  1.00  2.59
ATOM    454  CB  ALA    30      67.718  47.460  45.057  1.00  2.59
ATOM    455  HB1 ALA    30      68.485  46.686  45.011  1.00  2.59
ATOM    456  HB2 ALA    30      68.182  48.410  45.326  1.00  2.59
ATOM    457  HB3 ALA    30      66.984  47.191  45.819  1.00  2.59
ATOM    458  C   ALA    30      66.374  46.243  43.296  1.00  2.59
ATOM    459  O   ALA    30      67.084  45.349  42.841  1.00  2.59
ATOM    460  N   GLY    31      65.052  46.084  43.452  1.00  2.72
ATOM    461  H   GLY    31      64.486  46.852  43.792  1.00  2.72
ATOM    462  CA  GLY    31      64.357  44.847  43.080  1.00  2.72
ATOM    463  HA1 GLY    31      64.870  44.364  42.248  1.00  2.72
ATOM    464  HA2 GLY    31      63.349  45.108  42.756  1.00  2.72
ATOM    465  C   GLY    31      64.227  43.826  44.216  1.00  2.72
ATOM    466  O   GLY    31      63.668  42.751  44.012  1.00  2.72
ATOM    467  N   LEU    32      64.726  44.159  45.410  1.00  2.47
ATOM    468  H   LEU    32      65.086  45.096  45.518  1.00  2.47
ATOM    469  CA  LEU    32      64.652  43.324  46.605  1.00  2.47
ATOM    470  HA  LEU    32      64.747  42.286  46.282  1.00  2.47
ATOM    471  CB  LEU    32      65.833  43.625  47.547  1.00  2.47
ATOM    472  HB1 LEU    32      65.545  43.313  48.553  1.00  2.47
ATOM    473  HB2 LEU    32      66.032  44.698  47.587  1.00  2.47
ATOM    474  CG  LEU    32      67.109  42.847  47.166  1.00  2.47
ATOM    475  HG  LEU    32      66.844  41.844  46.830  1.00  2.47
ATOM    476  CD1 LEU    32      67.924  43.538  46.071  1.00  2.47
ATOM    477 1HD1 LEU    32      68.821  42.953  45.862  1.00  2.47
ATOM    478 2HD1 LEU    32      67.342  43.606  45.153  1.00  2.47
ATOM    479 3HD1 LEU    32      68.215  44.535  46.395  1.00  2.47
ATOM    480  CD2 LEU    32      67.991  42.704  48.398  1.00  2.47
ATOM    481 1HD2 LEU    32      68.929  42.208  48.135  1.00  2.47
ATOM    482 2HD2 LEU    32      68.196  43.690  48.798  1.00  2.47
ATOM    483 3HD2 LEU    32      67.476  42.103  49.146  1.00  2.47
ATOM    484  C   LEU    32      63.317  43.360  47.355  1.00  2.47
ATOM    485  O   LEU    32      63.098  42.489  48.196  1.00  2.47
ATOM    486  N   ILE    33      62.404  44.278  47.029  1.00  2.38
ATOM    487  H   ILE    33      62.652  45.002  46.363  1.00  2.38
ATOM    488  CA  ILE    33      60.969  43.992  47.241  1.00  2.38
ATOM    489  HA  ILE    33      60.844  42.914  47.346  1.00  2.38
ATOM    490  CB  ILE    33      60.396  44.650  48.519  1.00  2.38
ATOM    491  HB  ILE    33      59.320  44.469  48.512  1.00  2.38
ATOM    492  CG2 ILE    33      60.948  43.970  49.785  1.00  2.38
ATOM    493 1HG2 ILE    33      60.389  44.287  50.665  1.00  2.38
ATOM    494 2HG2 ILE    33      60.855  42.888  49.694  1.00  2.38
ATOM    495 3HG2 ILE    33      62.000  44.220  49.919  1.00  2.38
ATOM    496  CG1 ILE    33      60.609  46.177  48.552  1.00  2.38
ATOM    497 1HG1 ILE    33      60.256  46.611  47.617  1.00  2.38
ATOM    498 2HG1 ILE    33      61.670  46.398  48.647  1.00  2.38
ATOM    499  CD1 ILE    33      59.848  46.851  49.697  1.00  2.38
ATOM    500  HD1 ILE    33      59.955  47.933  49.626  1.00  2.38
ATOM    501  HD2 ILE    33      58.798  46.577  49.634  1.00  2.38
ATOM    502  HD3 ILE    33      60.222  46.530  50.664  1.00  2.38
ATOM    503  C   ILE    33      60.157  44.385  46.014  1.00  2.38
ATOM    504  O   ILE    33      60.515  45.300  45.280  1.00  2.38
ATOM    505  N   ASP    34      59.048  43.687  45.785  1.00  2.63
ATOM    506  H   ASP    34      58.792  42.946  46.413  1.00  2.63
ATOM    507  CA  ASP    34      58.120  44.037  44.712  1.00  2.63
ATOM    508  HA  ASP    34      58.705  44.134  43.796  1.00  2.63
ATOM    509  CB  ASP    34      57.131  42.869  44.490  1.00  2.63
ATOM    510  HB1 ASP    34      57.314  42.078  45.221  1.00  2.63
ATOM    511  HB2 ASP    34      57.324  42.441  43.505  1.00  2.63
ATOM    512  CG  ASP    34      55.660  43.271  44.565  1.00  2.63
ATOM    513  OD1 ASP    34      55.053  43.067  45.638  1.00  2.63
ATOM    514  OD2 ASP    34      55.150  43.853  43.584  1.00  2.63
ATOM    515  C   ASP    34      57.459  45.404  44.951  1.00  2.63
ATOM    516  O   ASP    34      57.242  45.803  46.090  1.00  2.63
ATOM    517  N   TRP    35      57.083  46.081  43.868  1.00  2.51
ATOM    518  H   TRP    35      57.285  45.650  42.980  1.00  2.51
ATOM    519  CA  TRP    35      56.282  47.311  43.827  1.00  2.51
ATOM    520  HA  TRP    35      56.921  48.161  44.066  1.00  2.51
ATOM    521  CB  TRP    35      55.825  47.411  42.358  1.00  2.51
ATOM    522  HB1 TRP    35      55.132  46.592  42.159  1.00  2.51
ATOM    523  HB2 TRP    35      56.699  47.221  41.730  1.00  2.51
ATOM    524  CG  TRP    35      55.195  48.664  41.822  1.00  2.51
ATOM    525  CD1 TRP    35      55.805  49.494  40.946  1.00  2.51
ATOM    526  HD1 TRP    35      56.829  49.372  40.604  1.00  2.51
ATOM    527  NE1 TRP    35      54.897  50.416  40.465  1.00  2.51
ATOM    528  HE1 TRP    35      55.105  51.057  39.712  1.00  2.51
ATOM    529  CE2 TRP    35      53.651  50.240  41.027  1.00  2.51
ATOM    530  CZ2 TRP    35      52.425  50.894  40.841  1.00  2.51
ATOM    531  HZ2 TRP    35      52.344  51.714  40.143  1.00  2.51
ATOM    532  CH2 TRP    35      51.303  50.458  41.564  1.00  2.51
ATOM    533  HH2 TRP    35      50.349  50.952  41.432  1.00  2.51
ATOM    534  CZ3 TRP    35      51.421  49.373  42.451  1.00  2.51
ATOM    535  HZ3 TRP    35      50.553  49.037  43.001  1.00  2.51
ATOM    536  CE3 TRP    35      52.658  48.716  42.619  1.00  2.51
ATOM    537  HE3 TRP    35      52.730  47.872  43.282  1.00  2.51
ATOM    538  CD2 TRP    35      53.811  49.135  41.918  1.00  2.51
ATOM    539  C   TRP    35      55.091  47.301  44.798  1.00  2.51
ATOM    540  O   TRP    35      54.880  48.238  45.568  1.00  2.51
ATOM    541  N   ASN    36      54.318  46.218  44.797  1.00  2.76
ATOM    542  H   ASN    36      54.607  45.434  44.210  1.00  2.76
ATOM    543  CA  ASN    36      53.103  46.049  45.584  1.00  2.76
ATOM    544  HA  ASN    36      52.516  46.965  45.510  1.00  2.76
ATOM    545  CB  ASN    36      52.331  44.901  44.908  1.00  2.76
ATOM    546  HB1 ASN    36      52.783  43.944  45.163  1.00  2.76
ATOM    547  HB2 ASN    36      52.407  45.002  43.824  1.00  2.76
ATOM    548  CG  ASN    36      50.868  44.837  45.274  1.00  2.76
ATOM    549  OD1 ASN    36      50.502  44.435  46.365  1.00  2.76
ATOM    550  ND2 ASN    36      49.983  45.179  44.368  1.00  2.76
ATOM    551 1HD2 ASN    36      50.289  45.461  43.454  1.00  2.76
ATOM    552 2HD2 ASN    36      49.013  45.060  44.601  1.00  2.76
ATOM    553  C   ASN    36      53.404  45.821  47.080  1.00  2.76
ATOM    554  O   ASN    36      52.711  46.356  47.952  1.00  2.76
ATOM    555  N   MET    37      54.447  45.059  47.415  1.00  2.52
ATOM    556  H   MET    37      54.921  44.550  46.666  1.00  2.52
ATOM    557  CA  MET    37      54.962  44.912  48.779  1.00  2.52
ATOM    558  HA  MET    37      54.135  44.661  49.436  1.00  2.52
ATOM    559  CB  MET    37      56.006  43.785  48.852  1.00  2.52
ATOM    560  HB1 MET    37      56.595  43.902  49.762  1.00  2.52
ATOM    561  HB2 MET    37      56.689  43.854  48.004  1.00  2.52
ATOM    562  CG  MET    37      55.354  42.395  48.875  1.00  2.52
ATOM    563  HG1 MET    37      56.143  41.650  48.983  1.00  2.52
ATOM    564  HG2 MET    37      54.876  42.220  47.913  1.00  2.52
ATOM    565  SD  MET    37      54.107  42.109  50.173  1.00  2.52
ATOM    566  CE  MET    37      55.105  42.357  51.670  1.00  2.52
ATOM    567  HE1 MET    37      54.499  42.149  52.551  1.00  2.52
ATOM    568  HE2 MET    37      55.961  41.680  51.658  1.00  2.52
ATOM    569  HE3 MET    37      55.458  43.387  51.721  1.00  2.52
ATOM    570  C   MET    37      55.527  46.210  49.348  1.00  2.52
ATOM    571  O   MET    37      55.197  46.554  50.478  1.00  2.52
ATOM    572  N   PHE    38      56.291  46.962  48.565  1.00  2.00
ATOM    573  H   PHE    38      56.530  46.589  47.646  1.00  2.00
ATOM    574  CA  PHE    38      56.761  48.310  48.871  1.00  2.00
ATOM    575  HA  PHE    38      57.406  48.288  49.748  1.00  2.00
ATOM    576  CB  PHE    38      57.582  48.811  47.661  1.00  2.00
ATOM    577  HB1 PHE    38      57.175  48.358  46.759  1.00  2.00
ATOM    578  HB2 PHE    38      58.598  48.432  47.750  1.00  2.00
ATOM    579  CG  PHE    38      57.662  50.309  47.404  1.00  2.00
ATOM    580  CD1 PHE    38      58.079  51.205  48.405  1.00  2.00
ATOM    581  HD1 PHE    38      58.318  50.822  49.385  1.00  2.00
ATOM    582  CE1 PHE    38      58.214  52.580  48.117  1.00  2.00
ATOM    583  HE1 PHE    38      58.572  53.262  48.866  1.00  2.00
ATOM    584  CZ  PHE    38      57.961  53.059  46.823  1.00  2.00
ATOM    585  HZ  PHE    38      58.094  54.102  46.580  1.00  2.00
ATOM    586  CE2 PHE    38      57.585  52.162  45.817  1.00  2.00
ATOM    587  HE2 PHE    38      57.484  52.506  44.800  1.00  2.00
ATOM    588  CD2 PHE    38      57.410  50.801  46.111  1.00  2.00
ATOM    589  HD2 PHE    38      57.139  50.122  45.316  1.00  2.00
ATOM    590  C   PHE    38      55.614  49.251  49.211  1.00  2.00
ATOM    591  O   PHE    38      55.637  49.891  50.264  1.00  2.00
ATOM    592  N   VAL    39      54.574  49.269  48.375  1.00  2.14
ATOM    593  H   VAL    39      54.656  48.760  47.497  1.00  2.14
ATOM    594  CA  VAL    39      53.377  50.085  48.610  1.00  2.14
ATOM    595  HA  VAL    39      53.701  51.111  48.704  1.00  2.14
ATOM    596  CB  VAL    39      52.418  49.966  47.401  1.00  2.14
ATOM    597  HB  VAL    39      52.373  48.922  47.093  1.00  2.14
ATOM    598  CG1 VAL    39      50.978  50.425  47.675  1.00  2.14
ATOM    599 1HG1 VAL    39      50.391  50.362  46.759  1.00  2.14
ATOM    600 2HG1 VAL    39      50.505  49.782  48.417  1.00  2.14
ATOM    601 3HG1 VAL    39      50.967  51.454  48.032  1.00  2.14
ATOM    602  CG2 VAL    39      52.924  50.799  46.217  1.00  2.14
ATOM    603 1HG2 VAL    39      52.354  50.552  45.321  1.00  2.14
ATOM    604 2HG2 VAL    39      52.817  51.862  46.432  1.00  2.14
ATOM    605 3HG2 VAL    39      53.974  50.579  46.029  1.00  2.14
ATOM    606  C   VAL    39      52.664  49.736  49.917  1.00  2.14
ATOM    607  O   VAL    39      52.290  50.641  50.683  1.00  2.14
ATOM    608  N   LYS    40      52.506  48.429  50.201  1.00  2.45
ATOM    609  H   LYS    40      52.819  47.743  49.521  1.00  2.45
ATOM    610  CA  LYS    40      51.965  47.980  51.496  1.00  2.45
ATOM    611  HA  LYS    40      50.961  48.388  51.627  1.00  2.45
ATOM    612  CB  LYS    40      51.895  46.446  51.610  1.00  2.45
ATOM    613  HB1 LYS    40      51.672  46.189  52.648  1.00  2.45
ATOM    614  HB2 LYS    40      52.870  46.024  51.369  1.00  2.45
ATOM    615  CG  LYS    40      50.829  45.784  50.733  1.00  2.45
ATOM    616  HG1 LYS    40      51.012  46.038  49.693  1.00  2.45
ATOM    617  HG2 LYS    40      49.843  46.167  51.001  1.00  2.45
ATOM    618  CD  LYS    40      50.852  44.256  50.933  1.00  2.45
ATOM    619  HD1 LYS    40      50.137  43.997  51.716  1.00  2.45
ATOM    620  HD2 LYS    40      51.838  43.921  51.261  1.00  2.45
ATOM    621  CE  LYS    40      50.484  43.514  49.645  1.00  2.45
ATOM    622  HE1 LYS    40      49.584  43.975  49.225  1.00  2.45
ATOM    623  HE2 LYS    40      50.257  42.470  49.878  1.00  2.45
ATOM    624  NZ  LYS    40      51.589  43.580  48.661  1.00  2.45
ATOM    625  HZ1 LYS    40      51.240  43.371  47.727  1.00  2.45
ATOM    626  HZ2 LYS    40      51.938  44.532  48.598  1.00  2.45
ATOM    627  HZ3 LYS    40      52.351  42.954  48.896  1.00  2.45
ATOM    628  C   LYS    40      52.781  48.497  52.675  1.00  2.45
ATOM    629  O   LYS    40      52.200  49.111  53.566  1.00  2.45
ATOM    630  N   LEU    41      54.099  48.287  52.649  1.00  2.14
ATOM    631  H   LEU    41      54.491  47.781  51.861  1.00  2.14
ATOM    632  CA  LEU    41      54.985  48.708  53.731  1.00  2.14
ATOM    633  HA  LEU    41      54.647  48.232  54.653  1.00  2.14
ATOM    634  CB  LEU    41      56.430  48.259  53.449  1.00  2.14
ATOM    635  HB1 LEU    41      57.098  48.752  54.160  1.00  2.14
ATOM    636  HB2 LEU    41      56.712  48.585  52.447  1.00  2.14
ATOM    637  CG  LEU    41      56.627  46.732  53.568  1.00  2.14
ATOM    638  HG  LEU    41      55.873  46.215  52.977  1.00  2.14
ATOM    639  CD1 LEU    41      57.999  46.342  53.024  1.00  2.14
ATOM    640 1HD1 LEU    41      58.137  45.264  53.097  1.00  2.14
ATOM    641 2HD1 LEU    41      58.066  46.633  51.978  1.00  2.14
ATOM    642 3HD1 LEU    41      58.787  46.839  53.592  1.00  2.14
ATOM    643  CD2 LEU    41      56.529  46.227  55.011  1.00  2.14
ATOM    644 1HD2 LEU    41      56.755  45.162  55.048  1.00  2.14
ATOM    645 2HD2 LEU    41      57.241  46.765  55.640  1.00  2.14
ATOM    646 3HD2 LEU    41      55.524  46.380  55.400  1.00  2.14
ATOM    647  C   LEU    41      54.862  50.212  53.977  1.00  2.14
ATOM    648  O   LEU    41      54.520  50.609  55.087  1.00  2.14
ATOM    649  N   ARG    42      54.944  51.039  52.927  1.00  1.94
ATOM    650  H   ARG    42      55.155  50.646  52.014  1.00  1.94
ATOM    651  CA  ARG    42      54.778  52.489  53.090  1.00  1.94
ATOM    652  HA  ARG    42      55.542  52.855  53.773  1.00  1.94
ATOM    653  CB  ARG    42      54.869  53.245  51.757  1.00  1.94
ATOM    654  HB1 ARG    42      54.756  54.308  51.968  1.00  1.94
ATOM    655  HB2 ARG    42      54.015  52.948  51.154  1.00  1.94
ATOM    656  CG  ARG    42      56.122  53.076  50.895  1.00  1.94
ATOM    657  HG1 ARG    42      56.340  54.025  50.407  1.00  1.94
ATOM    658  HG2 ARG    42      55.895  52.355  50.116  1.00  1.94
ATOM    659  CD  ARG    42      57.386  52.592  51.589  1.00  1.94
ATOM    660  HD1 ARG    42      58.156  52.482  50.834  1.00  1.94
ATOM    661  HD2 ARG    42      57.217  51.602  52.014  1.00  1.94
ATOM    662  NE  ARG    42      57.870  53.486  52.646  1.00  1.94
ATOM    663  HE  ARG    42      57.730  53.141  53.605  1.00  1.94
ATOM    664  CZ  ARG    42      58.685  54.507  52.533  1.00  1.94
ATOM    665  NH1 ARG    42      59.176  55.036  53.599  1.00  1.94
ATOM    666 1HH1 ARG    42      58.800  54.674  54.487  1.00  1.94
ATOM    667 2HH1 ARG    42      59.733  55.863  53.580  1.00  1.94
ATOM    668  NH2 ARG    42      59.034  54.985  51.379  1.00  1.94
ATOM    669 1HH2 ARG    42      58.658  54.538  50.572  1.00  1.94
ATOM    670 2HH2 ARG    42      59.735  55.706  51.264  1.00  1.94
ATOM    671  C   ARG    42      53.450  52.873  53.744  1.00  1.94
ATOM    672  O   ARG    42      53.421  53.674  54.676  1.00  1.94
ATOM    673  N   SER    43      52.365  52.258  53.275  1.00  2.43
ATOM    674  H   SER    43      52.487  51.593  52.521  1.00  2.43
ATOM    675  CA  SER    43      51.027  52.452  53.849  1.00  2.43
ATOM    676  HA  SER    43      50.736  53.496  53.729  1.00  2.43
ATOM    677  CB  SER    43      50.003  51.589  53.104  1.00  2.43
ATOM    678  HB1 SER    43      49.014  51.777  53.520  1.00  2.43
ATOM    679  HB2 SER    43      50.229  50.533  53.240  1.00  2.43
ATOM    680  OG  SER    43      49.996  51.895  51.719  1.00  2.43
ATOM    681  HG  SER    43      50.808  51.531  51.328  1.00  2.43
ATOM    682  C   SER    43      50.961  52.129  55.346  1.00  2.43
ATOM    683  O   SER    43      50.384  52.896  56.114  1.00  2.43
ATOM    684  N   GLN    44      51.604  51.037  55.769  1.00  2.72
ATOM    685  H   GLN    44      52.118  50.480  55.095  1.00  2.72
ATOM    686  CA  GLN    44      51.698  50.659  57.178  1.00  2.72
ATOM    687  HA  GLN    44      50.695  50.638  57.605  1.00  2.72
ATOM    688  CB  GLN    44      52.310  49.246  57.289  1.00  2.72
ATOM    689  HB1 GLN    44      52.477  49.019  58.343  1.00  2.72
ATOM    690  HB2 GLN    44      53.278  49.232  56.789  1.00  2.72
ATOM    691  CG  GLN    44      51.413  48.145  56.685  1.00  2.72
ATOM    692  HG1 GLN    44      51.003  48.471  55.731  1.00  2.72
ATOM    693  HG2 GLN    44      50.577  47.964  57.360  1.00  2.72
ATOM    694  CD  GLN    44      52.156  46.829  56.454  1.00  2.72
ATOM    695  OE1 GLN    44      52.246  46.301  55.352  1.00  2.72
ATOM    696  NE2 GLN    44      52.704  46.226  57.489  1.00  2.72
ATOM    697 1HE2 GLN    44      52.677  46.648  58.402  1.00  2.72
ATOM    698 2HE2 GLN    44      53.243  45.405  57.283  1.00  2.72
ATOM    699  C   GLN    44      52.503  51.692  57.979  1.00  2.72
ATOM    700  O   GLN    44      52.156  52.021  59.113  1.00  2.72
ATOM    701  N   GLU    45      53.553  52.257  57.387  1.00  2.53
ATOM    702  H   GLU    45      53.827  51.951  56.458  1.00  2.53
ATOM    703  CA  GLU    45      54.386  53.235  58.080  1.00  2.53
ATOM    704  HA  GLU    45      54.631  52.849  59.055  1.00  2.53
ATOM    705  CB  GLU    45      55.647  53.534  57.275  1.00  2.53
ATOM    706  HB1 GLU    45      56.236  54.281  57.811  1.00  2.53
ATOM    707  HB2 GLU    45      55.328  53.982  56.337  1.00  2.53
ATOM    708  CG  GLU    45      56.562  52.351  56.958  1.00  2.53
ATOM    709  HG1 GLU    45      55.989  51.449  56.774  1.00  2.53
ATOM    710  HG2 GLU    45      57.197  52.149  57.818  1.00  2.53
ATOM    711  CD  GLU    45      57.401  52.714  55.729  1.00  2.53
ATOM    712  OE1 GLU    45      57.789  53.902  55.604  1.00  2.53
ATOM    713  OE2 GLU    45      57.663  51.854  54.859  1.00  2.53
ATOM    714  C   GLU    45      53.698  54.581  58.287  1.00  2.53
ATOM    715  O   GLU    45      53.957  55.271  59.269  1.00  2.53
ATOM    716  N   CYS    46      52.864  54.951  57.323  1.00  3.02
ATOM    717  H   CYS    46      52.737  54.302  56.555  1.00  3.02
ATOM    718  CA  CYS    46      52.100  56.180  57.291  1.00  3.02
ATOM    719  HA  CYS    46      52.735  57.010  57.596  1.00  3.02
ATOM    720  CB  CYS    46      51.660  56.355  55.822  1.00  3.02
ATOM    721  HB1 CYS    46      51.461  55.370  55.398  1.00  3.02
ATOM    722  HB2 CYS    46      52.477  56.799  55.254  1.00  3.02
ATOM    723  SG  CYS    46      50.145  57.325  55.569  1.00  3.02
ATOM    724  HG  CYS    46      50.419  58.438  56.274  1.00  3.02
ATOM    725  C   CYS    46      50.930  56.146  58.266  1.00  3.02
ATOM    726  O   CYS    46      50.780  57.086  59.047  1.00  3.02
ATOM    727  N   ASP    47      50.182  55.036  58.254  1.00  4.18
ATOM    728  H   ASP    47      50.324  54.362  57.511  1.00  4.18
ATOM    729  CA  ASP    47      49.155  54.750  59.255  1.00  4.18
ATOM    730  HA  ASP    47      48.426  55.552  59.235  1.00  4.18
ATOM    731  CB  ASP    47      48.476  53.403  58.946  1.00  4.18
ATOM    732  HB1 ASP    47      47.879  53.105  59.810  1.00  4.18
ATOM    733  HB2 ASP    47      49.235  52.636  58.776  1.00  4.18
ATOM    734  CG  ASP    47      47.546  53.484  57.741  1.00  4.18
ATOM    735  OD1 ASP    47      47.260  54.605  57.277  1.00  4.18
ATOM    736  OD2 ASP    47      46.995  52.453  57.288  1.00  4.18
ATOM    737  C   ASP    47      49.731  54.725  60.670  1.00  4.18
ATOM    738  O   ASP    47      49.093  55.177  61.610  1.00  4.18
ATOM    739  N   TRP    48      50.959  54.211  60.795  1.00  5.54
ATOM    740  H   TRP    48      51.378  53.842  59.953  1.00  5.54
ATOM    741  CA  TRP    48      51.737  54.088  62.022  1.00  5.54
ATOM    742  HA  TRP    48      52.592  53.468  61.756  1.00  5.54
ATOM    743  CB  TRP    48      52.299  55.460  62.454  1.00  5.54
ATOM    744  HB1 TRP    48      51.587  55.946  63.121  1.00  5.54
ATOM    745  HB2 TRP    48      52.401  56.094  61.571  1.00  5.54
ATOM    746  CG  TRP    48      53.650  55.398  63.113  1.00  5.54
ATOM    747  CD1 TRP    48      54.789  55.095  62.460  1.00  5.54
ATOM    748  HD1 TRP    48      54.833  54.880  61.403  1.00  5.54
ATOM    749  NE1 TRP    48      55.849  55.044  63.335  1.00  5.54
ATOM    750  HE1 TRP    48      56.761  54.700  63.056  1.00  5.54
ATOM    751  CE2 TRP    48      55.469  55.426  64.600  1.00  5.54
ATOM    752  CZ2 TRP    48      56.190  55.667  65.778  1.00  5.54
ATOM    753  HZ2 TRP    48      57.243  55.432  65.831  1.00  5.54
ATOM    754  CH2 TRP    48      55.506  56.137  66.912  1.00  5.54
ATOM    755  HH2 TRP    48      56.035  56.282  67.844  1.00  5.54
ATOM    756  CZ3 TRP    48      54.120  56.369  66.845  1.00  5.54
ATOM    757  HZ3 TRP    48      53.583  56.706  67.723  1.00  5.54
ATOM    758  CE3 TRP    48      53.412  56.120  65.653  1.00  5.54
ATOM    759  HE3 TRP    48      52.343  56.265  65.626  1.00  5.54
ATOM    760  CD2 TRP    48      54.061  55.654  64.494  1.00  5.54
ATOM    761  C   TRP    48      51.056  53.332  63.199  1.00  5.54
ATOM    762  O   TRP    48      51.555  53.350  64.327  1.00  5.54
ATOM    763  N   GLU    49      49.923  52.669  62.947  1.00  6.56
ATOM    764  H   GLU    49      49.645  52.689  61.980  1.00  6.56
ATOM    765  CA  GLU    49      48.775  52.557  63.867  1.00  6.56
ATOM    766  HA  GLU    49      47.918  52.222  63.282  1.00  6.56
ATOM    767  CB  GLU    49      48.963  51.517  64.991  1.00  6.56
ATOM    768  HB1 GLU    49      49.865  51.766  65.549  1.00  6.56
ATOM    769  HB2 GLU    49      49.115  50.540  64.536  1.00  6.56
ATOM    770  CG  GLU    49      47.785  51.452  66.006  1.00  6.56
ATOM    771  HG1 GLU    49      47.424  52.446  66.264  1.00  6.56
ATOM    772  HG2 GLU    49      48.174  51.051  66.941  1.00  6.56
ATOM    773  CD  GLU    49      46.598  50.592  65.551  1.00  6.56
ATOM    774  OE1 GLU    49      46.364  50.502  64.325  1.00  6.56
ATOM    775  OE2 GLU    49      45.966  49.958  66.432  1.00  6.56
ATOM    776  C   GLU    49      48.341  53.904  64.464  1.00  6.56
ATOM    777  O   GLU    49      47.283  54.435  64.140  1.00  6.56
ATOM    778  N   GLU    50      49.150  54.437  65.375  1.00  6.35
ATOM    779  H   GLU    50      50.054  53.996  65.508  1.00  6.35
ATOM    780  CA  GLU    50      48.889  55.696  66.047  1.00  6.35
ATOM    781  HA  GLU    50      47.824  55.768  66.269  1.00  6.35
ATOM    782  CB  GLU    50      49.651  55.732  67.420  1.00  6.35
ATOM    783  HB1 GLU    50      50.692  55.988  67.228  1.00  6.35
ATOM    784  HB2 GLU    50      49.649  54.718  67.829  1.00  6.35
ATOM    785  CG  GLU    50      49.003  56.674  68.437  1.00  6.35
ATOM    786  HG1 GLU    50      48.406  56.070  69.125  1.00  6.35
ATOM    787  HG2 GLU    50      48.281  57.311  67.927  1.00  6.35
ATOM    788  CD  GLU    50      49.969  57.561  69.254  1.00  6.35
ATOM    789  OE1 GLU    50      50.799  58.312  68.677  1.00  6.35
ATOM    790  OE2 GLU    50      49.788  57.716  70.487  1.00  6.35
ATOM    791  C   GLU    50      49.284  56.829  65.101  1.00  6.35
ATOM    792  O   GLU    50      50.324  57.526  65.290  1.00  6.35
ATOM    793  N   ILE    51      48.474  57.107  64.103  1.00  6.63
ATOM    794  H   ILE    51      47.820  56.354  63.846  1.00  6.63
ATOM    795  CA  ILE    51      48.024  58.481  63.828  1.00  6.63
ATOM    796  HA  ILE    51      48.824  58.999  63.319  1.00  6.63
ATOM    797  CB  ILE    51      46.757  58.510  62.947  1.00  6.63
ATOM    798  HB  ILE    51      46.242  59.456  63.121  1.00  6.63
ATOM    799  CG2 ILE    51      47.173  58.527  61.482  1.00  6.63
ATOM    800 1HG2 ILE    51      46.293  58.739  60.893  1.00  6.63
ATOM    801 2HG2 ILE    51      47.889  59.328  61.313  1.00  6.63
ATOM    802 3HG2 ILE    51      47.620  57.575  61.203  1.00  6.63
ATOM    803  CG1 ILE    51      45.756  57.355  63.268  1.00  6.63
ATOM    804 1HG1 ILE    51      45.880  57.056  64.310  1.00  6.63
ATOM    805 2HG1 ILE    51      45.997  56.484  62.656  1.00  6.63
ATOM    806  CD1 ILE    51      44.288  57.723  63.086  1.00  6.63
ATOM    807  HD1 ILE    51      44.065  57.916  62.045  1.00  6.63
ATOM    808  HD2 ILE    51      43.665  56.892  63.416  1.00  6.63
ATOM    809  HD3 ILE    51      44.040  58.606  63.675  1.00  6.63
ATOM    810  C   ILE    51      47.708  59.132  65.168  1.00  6.63
ATOM    811  O   ILE    51      46.597  59.041  65.707  1.00  6.63
ATOM    812  N   SER    52      48.708  59.723  65.783  1.00  8.09
ATOM    813  H   SER    52      49.598  59.679  65.303  1.00  8.09
ATOM    814  CA  SER    52      48.744  60.162  67.168  1.00  8.09
ATOM    815  HA  SER    52      48.686  59.322  67.847  1.00  8.09
ATOM    816  CB  SER    52      50.084  60.888  67.314  1.00  8.09
ATOM    817  HB1 SER    52      50.238  61.107  68.358  1.00  8.09
ATOM    818  HB2 SER    52      50.059  61.824  66.754  1.00  8.09
ATOM    819  OG  SER    52      51.188  60.121  66.855  1.00  8.09
ATOM    820  HG  SER    52      51.146  59.285  67.383  1.00  8.09
ATOM    821  C   SER    52      47.642  61.141  67.540  1.00  8.09
ATOM    822  O   SER    52      47.388  61.318  68.725  1.00  8.09
ATOM    823  N   VAL    53      47.075  61.795  66.523  1.00  9.32
ATOM    824  H   VAL    53      47.321  61.441  65.612  1.00  9.32
ATOM    825  CA  VAL    53      46.128  62.906  66.567  1.00  9.32
ATOM    826  HA  VAL    53      46.309  63.495  65.683  1.00  9.32
ATOM    827  CB  VAL    53      44.660  62.428  66.491  1.00  9.32
ATOM    828  HB  VAL    53      44.438  61.782  67.340  1.00  9.32
ATOM    829  CG1 VAL    53      43.661  63.600  66.478  1.00  9.32
ATOM    830 1HG1 VAL    53      43.686  64.132  67.427  1.00  9.32
ATOM    831 2HG1 VAL    53      43.898  64.293  65.672  1.00  9.32
ATOM    832 3HG1 VAL    53      42.649  63.220  66.340  1.00  9.32
ATOM    833  CG2 VAL    53      44.367  61.654  65.196  1.00  9.32
ATOM    834 1HG2 VAL    53      43.351  61.261  65.226  1.00  9.32
ATOM    835 2HG2 VAL    53      44.466  62.302  64.327  1.00  9.32
ATOM    836 3HG2 VAL    53      45.039  60.809  65.093  1.00  9.32
ATOM    837  C   VAL    53      46.381  63.855  67.750  1.00  9.32
ATOM    838  O   VAL    53      45.751  63.748  68.803  1.00  9.32
ATOM    839  N   LYS    54      47.355  64.760  67.595  1.00 10.84
ATOM    840  H   LYS    54      47.722  64.925  66.661  1.00 10.84
ATOM    841  CA  LYS    54      47.994  65.466  68.711  1.00 10.84
ATOM    842  HA  LYS    54      47.329  65.358  69.568  1.00 10.84
ATOM    843  CB  LYS    54      49.317  64.770  69.115  1.00 10.84
ATOM    844  HB1 LYS    54      50.049  65.497  69.467  1.00 10.84
ATOM    845  HB2 LYS    54      49.740  64.256  68.250  1.00 10.84
ATOM    846  CG  LYS    54      49.074  63.754  70.260  1.00 10.84
ATOM    847  HG1 LYS    54      48.167  63.206  70.028  1.00 10.84
ATOM    848  HG2 LYS    54      48.879  64.306  71.181  1.00 10.84
ATOM    849  CD  LYS    54      50.223  62.754  70.506  1.00 10.84
ATOM    850  HD1 LYS    54      50.900  63.159  71.260  1.00 10.84
ATOM    851  HD2 LYS    54      50.795  62.635  69.589  1.00 10.84
ATOM    852  CE  LYS    54      49.653  61.398  70.979  1.00 10.84
ATOM    853  HE1 LYS    54      48.735  61.189  70.425  1.00 10.84
ATOM    854  HE2 LYS    54      49.369  61.475  72.033  1.00 10.84
ATOM    855  NZ  LYS    54      50.576  60.242  70.787  1.00 10.84
ATOM    856  HZ1 LYS    54      50.764  60.021  69.810  1.00 10.84
ATOM    857  HZ2 LYS    54      51.438  60.321  71.296  1.00 10.84
ATOM    858  HZ3 LYS    54      50.130  59.355  71.053  1.00 10.84
ATOM    859  C   LYS    54      48.093  66.999  68.659  1.00 10.84
ATOM    860  O   LYS    54      48.549  67.616  69.611  1.00 10.84
ATOM    861  N   GLY    55      47.610  67.622  67.594  1.00 10.83
ATOM    862  H   GLY    55      47.319  67.039  66.815  1.00 10.83
ATOM    863  CA  GLY    55      47.498  69.075  67.415  1.00 10.83
ATOM    864  HA1 GLY    55      48.474  69.524  67.574  1.00 10.83
ATOM    865  HA2 GLY    55      46.790  69.493  68.125  1.00 10.83
ATOM    866  C   GLY    55      47.014  69.311  65.987  1.00 10.83
ATOM    867  O   GLY    55      46.156  68.577  65.490  1.00 10.83
ATOM    868  N   PRO    56      47.622  70.263  65.267  1.00  9.34
ATOM    869  CD  PRO    56      48.022  71.576  65.747  1.00  9.34
ATOM    870  HD1 PRO    56      48.782  71.503  66.525  1.00  9.34
ATOM    871  HD2 PRO    56      47.151  72.116  66.116  1.00  9.34
ATOM    872  CG  PRO    56      48.601  72.298  64.518  1.00  9.34
ATOM    873  HG1 PRO    56      49.689  72.321  64.593  1.00  9.34
ATOM    874  HG2 PRO    56      48.205  73.309  64.433  1.00  9.34
ATOM    875  CB  PRO    56      48.178  71.419  63.334  1.00  9.34
ATOM    876  HB1 PRO    56      48.854  71.523  62.485  1.00  9.34
ATOM    877  HB2 PRO    56      47.161  71.678  63.035  1.00  9.34
ATOM    878  CA  PRO    56      48.179  70.016  63.941  1.00  9.34
ATOM    879  HA  PRO    56      47.546  69.348  63.361  1.00  9.34
ATOM    880  C   PRO    56      49.620  69.431  64.064  1.00  9.34
ATOM    881  O   PRO    56      50.552  69.916  63.434  1.00  9.34
ATOM    882  N   ASN    57      49.846  68.492  64.995  1.00  8.13
ATOM    883  H   ASN    57      49.033  67.979  65.320  1.00  8.13
ATOM    884  CA  ASN    57      51.166  67.914  65.307  1.00  8.13
ATOM    885  HA  ASN    57      51.871  68.727  65.491  1.00  8.13
ATOM    886  CB  ASN    57      50.983  67.079  66.604  1.00  8.13
ATOM    887  HB1 ASN    57      50.466  66.153  66.355  1.00  8.13
ATOM    888  HB2 ASN    57      50.349  67.650  67.277  1.00  8.13
ATOM    889  CG  ASN    57      52.223  66.736  67.421  1.00  8.13
ATOM    890  OD1 ASN    57      52.222  66.790  68.635  1.00  8.13
ATOM    891  ND2 ASN    57      53.324  66.343  66.834  1.00  8.13
ATOM    892 1HD2 ASN    57      53.389  66.351  65.822  1.00  8.13
ATOM    893 2HD2 ASN    57      54.116  66.205  67.429  1.00  8.13
ATOM    894  C   ASN    57      51.715  67.061  64.151  1.00  8.13
ATOM    895  O   ASN    57      52.882  66.667  64.148  1.00  8.13
ATOM    896  N   GLY    58      50.842  66.719  63.213  1.00  6.46
ATOM    897  H   GLY    58      49.887  67.065  63.312  1.00  6.46
ATOM    898  CA  GLY    58      51.037  65.747  62.160  1.00  6.46
ATOM    899  HA1 GLY    58      51.921  65.138  62.351  1.00  6.46
ATOM    900  HA2 GLY    58      51.148  66.253  61.202  1.00  6.46
ATOM    901  C   GLY    58      49.831  64.850  62.101  1.00  6.46
ATOM    902  O   GLY    58      49.170  64.758  61.070  1.00  6.46
ATOM    903  N   GLU    59      49.529  64.266  63.266  1.00  5.31
ATOM    904  H   GLU    59      50.095  64.539  64.051  1.00  5.31
ATOM    905  CA  GLU    59      48.501  63.265  63.518  1.00  5.31
ATOM    906  HA  GLU    59      48.497  63.020  64.577  1.00  5.31
ATOM    907  CB  GLU    59      47.086  63.784  63.101  1.00  5.31
ATOM    908  HB1 GLU    59      46.375  63.006  63.370  1.00  5.31
ATOM    909  HB2 GLU    59      47.040  63.838  62.015  1.00  5.31
ATOM    910  CG  GLU    59      46.540  65.139  63.612  1.00  5.31
ATOM    911  HG1 GLU    59      45.821  64.977  64.413  1.00  5.31
ATOM    912  HG2 GLU    59      45.965  65.599  62.805  1.00  5.31
ATOM    913  CD  GLU    59      47.596  66.135  64.100  1.00  5.31
ATOM    914  OE1 GLU    59      48.069  65.982  65.252  1.00  5.31
ATOM    915  OE2 GLU    59      48.015  67.010  63.318  1.00  5.31
ATOM    916  C   GLU    59      48.921  62.026  62.744  1.00  5.31
ATOM    917  O   GLU    59      49.533  61.143  63.318  1.00  5.31
ATOM    918  N   SER    60      48.780  62.091  61.417  1.00  4.28
ATOM    919  H   SER    60      48.295  62.902  61.054  1.00  4.28
ATOM    920  CA  SER    60      49.742  61.535  60.494  1.00  4.28
ATOM    921  HA  SER    60      49.530  60.467  60.410  1.00  4.28
ATOM    922  CB  SER    60      49.622  62.120  59.102  1.00  4.28
ATOM    923  HB1 SER    60      50.496  61.883  58.498  1.00  4.28
ATOM    924  HB2 SER    60      49.482  63.199  59.123  1.00  4.28
ATOM    925  OG  SER    60      48.509  61.486  58.526  1.00  4.28
ATOM    926  HG  SER    60      48.820  61.043  57.696  1.00  4.28
ATOM    927  C   SER    60      51.182  61.619  60.984  1.00  4.28
ATOM    928  O   SER    60      51.727  62.680  61.260  1.00  4.28
ATOM    929  N   SER    61      51.794  60.446  61.078  1.00  3.24
ATOM    930  H   SER    61      51.291  59.626  60.760  1.00  3.24
ATOM    931  CA  SER    61      52.919  60.238  61.967  1.00  3.24
ATOM    932  HA  SER    61      53.222  61.189  62.403  1.00  3.24
ATOM    933  CB  SER    61      52.435  59.373  63.159  1.00  3.24
ATOM    934  HB1 SER    61      52.656  58.327  62.977  1.00  3.24
ATOM    935  HB2 SER    61      51.356  59.469  63.244  1.00  3.24
ATOM    936  OG  SER    61      53.017  59.817  64.368  1.00  3.24
ATOM    937  HG  SER    61      52.311  59.770  65.042  1.00  3.24
ATOM    938  C   SER    61      54.120  59.661  61.189  1.00  3.24
ATOM    939  O   SER    61      54.628  58.590  61.502  1.00  3.24
ATOM    940  N   VAL    62      54.532  60.382  60.127  1.00  2.62
ATOM    941  H   VAL    62      54.224  61.344  60.124  1.00  2.62
ATOM    942  CA  VAL    62      54.657  59.814  58.756  1.00  2.62
ATOM    943  HA  VAL    62      54.074  58.888  58.796  1.00  2.62
ATOM    944  CB  VAL    62      53.846  60.694  57.728  1.00  2.62
ATOM    945  HB  VAL    62      54.397  60.709  56.796  1.00  2.62
ATOM    946  CG1 VAL    62      52.512  60.044  57.393  1.00  2.62
ATOM    947 1HG1 VAL    62      51.936  60.683  56.727  1.00  2.62
ATOM    948 2HG1 VAL    62      52.640  59.100  56.868  1.00  2.62
ATOM    949 3HG1 VAL    62      51.906  59.859  58.279  1.00  2.62
ATOM    950  CG2 VAL    62      53.560  62.115  58.192  1.00  2.62
ATOM    951 1HG2 VAL    62      52.982  62.663  57.455  1.00  2.62
ATOM    952 2HG2 VAL    62      52.950  62.154  59.091  1.00  2.62
ATOM    953 3HG2 VAL    62      54.468  62.683  58.385  1.00  2.62
ATOM    954  C   VAL    62      55.991  59.280  58.336  1.00  2.62
ATOM    955  O   VAL    62      56.949  59.311  59.082  1.00  2.62
ATOM    956  N   ILE    63      55.948  58.707  57.129  1.00  2.25
ATOM    957  H   ILE    63      55.132  58.909  56.585  1.00  2.25
ATOM    958  CA  ILE    63      56.972  57.953  56.421  1.00  2.25
ATOM    959  HA  ILE    63      56.751  56.890  56.496  1.00  2.25
ATOM    960  CB  ILE    63      56.883  58.399  54.943  1.00  2.25
ATOM    961  HB  ILE    63      56.785  59.486  54.912  1.00  2.25
ATOM    962  CG2 ILE    63      58.177  58.087  54.178  1.00  2.25
ATOM    963 1HG2 ILE    63      57.996  58.057  53.113  1.00  2.25
ATOM    964 2HG2 ILE    63      58.913  58.862  54.393  1.00  2.25
ATOM    965 3HG2 ILE    63      58.559  57.147  54.547  1.00  2.25
ATOM    966  CG1 ILE    63      55.622  57.830  54.251  1.00  2.25
ATOM    967 1HG1 ILE    63      55.486  58.343  53.302  1.00  2.25
ATOM    968 2HG1 ILE    63      54.749  58.069  54.857  1.00  2.25
ATOM    969  CD1 ILE    63      55.617  56.322  53.979  1.00  2.25
ATOM    970  HD1 ILE    63      54.656  56.047  53.546  1.00  2.25
ATOM    971  HD2 ILE    63      56.406  56.061  53.276  1.00  2.25
ATOM    972  HD3 ILE    63      55.750  55.763  54.902  1.00  2.25
ATOM    973  C   ILE    63      58.357  58.186  57.007  1.00  2.25
ATOM    974  O   ILE    63      58.922  59.276  56.920  1.00  2.25
ATOM    975  N   HIS    64      58.890  57.134  57.608  1.00  2.45
ATOM    976  H   HIS    64      58.374  56.270  57.627  1.00  2.45
ATOM    977  CA  HIS    64      60.236  57.201  58.138  1.00  2.45
ATOM    978  HA  HIS    64      60.285  58.084  58.765  1.00  2.45
ATOM    979  CB  HIS    64      60.506  55.957  59.005  1.00  2.45
ATOM    980  HB1 HIS    64      61.281  55.352  58.535  1.00  2.45
ATOM    981  HB2 HIS    64      59.608  55.343  59.069  1.00  2.45
ATOM    982  CG  HIS    64      60.948  56.224  60.424  1.00  2.45
ATOM    983  ND1 HIS    64      61.762  55.375  61.165  1.00  2.45
ATOM    984  CE1 HIS    64      61.904  55.947  62.368  1.00  2.45
ATOM    985  HE1 HIS    64      62.526  55.556  63.164  1.00  2.45
ATOM    986  NE2 HIS    64      61.235  57.111  62.417  1.00  2.45
ATOM    987  HE2 HIS    64      61.370  57.816  63.137  1.00  2.45
ATOM    988  CD2 HIS    64      60.606  57.293  61.206  1.00  2.45
ATOM    989  HD2 HIS    64      59.984  58.127  60.918  1.00  2.45
ATOM    990  C   HIS    64      61.272  57.398  57.036  1.00  2.45
ATOM    991  O   HIS    64      61.022  57.193  55.851  1.00  2.45
ATOM    992  N   ASP    65      62.469  57.725  57.486  1.00  2.66
ATOM    993  H   ASP    65      62.489  58.067  58.439  1.00  2.66
ATOM    994  CA  ASP    65      63.748  57.713  56.813  1.00  2.66
ATOM    995  HA  ASP    65      63.681  57.397  55.790  1.00  2.66
ATOM    996  CB  ASP    65      64.353  59.130  56.914  1.00  2.66
ATOM    997  HB1 ASP    65      64.421  59.422  57.963  1.00  2.66
ATOM    998  HB2 ASP    65      63.675  59.841  56.448  1.00  2.66
ATOM    999  CG  ASP    65      65.742  59.245  56.281  1.00  2.66
ATOM   1000  OD1 ASP    65      65.819  59.552  55.068  1.00  2.66
ATOM   1001  OD2 ASP    65      66.738  59.054  57.013  1.00  2.66
ATOM   1002  C   ASP    65      64.599  56.703  57.575  1.00  2.66
ATOM   1003  O   ASP    65      65.147  57.048  58.613  1.00  2.66
ATOM   1004  N   ARG    66      64.677  55.439  57.140  1.00  2.77
ATOM   1005  H   ARG    66      64.076  55.142  56.384  1.00  2.77
ATOM   1006  CA  ARG    66      65.375  54.418  57.940  1.00  2.77
ATOM   1007  HA  ARG    66      64.814  54.281  58.867  1.00  2.77
ATOM   1008  CB  ARG    66      65.446  53.052  57.210  1.00  2.77
ATOM   1009  HB1 ARG    66      65.853  53.208  56.210  1.00  2.77
ATOM   1010  HB2 ARG    66      64.444  52.653  57.102  1.00  2.77
ATOM   1011  CG  ARG    66      66.299  51.963  57.904  1.00  2.77
ATOM   1012  HG1 ARG    66      67.339  52.288  57.951  1.00  2.77
ATOM   1013  HG2 ARG    66      66.278  51.066  57.285  1.00  2.77
ATOM   1014  CD  ARG    66      65.812  51.597  59.317  1.00  2.77
ATOM   1015  HD1 ARG    66      64.888  51.022  59.230  1.00  2.77
ATOM   1016  HD2 ARG    66      65.577  52.502  59.877  1.00  2.77
ATOM   1017  NE  ARG    66      66.811  50.806  60.069  1.00  2.77
ATOM   1018  HE  ARG    66      66.913  49.813  59.849  1.00  2.77
ATOM   1019  CZ  ARG    66      67.633  51.213  61.022  1.00  2.77
ATOM   1020  NH1 ARG    66      68.324  50.348  61.694  1.00  2.77
ATOM   1021 1HH1 ARG    66      68.360  49.421  61.252  1.00  2.77
ATOM   1022 2HH1 ARG    66      69.193  50.605  62.113  1.00  2.77
ATOM   1023  NH2 ARG    66      67.824  52.465  61.325  1.00  2.77
ATOM   1024 1HH2 ARG    66      67.443  53.183  60.717  1.00  2.77
ATOM   1025 2HH2 ARG    66      68.445  52.697  62.073  1.00  2.77
ATOM   1026  C   ARG    66      66.793  54.834  58.350  1.00  2.77
ATOM   1027  O   ARG    66      67.240  54.509  59.450  1.00  2.77
ATOM   1028  N   LYS    67      67.476  55.555  57.456  1.00  3.25
ATOM   1029  H   LYS    67      66.984  55.815  56.616  1.00  3.25
ATOM   1030  CA  LYS    67      68.850  56.026  57.633  1.00  3.25
ATOM   1031  HA  LYS    67      69.467  55.167  57.906  1.00  3.25
ATOM   1032  CB  LYS    67      69.356  56.577  56.283  1.00  3.25
ATOM   1033  HB1 LYS    67      68.734  57.421  55.979  1.00  3.25
ATOM   1034  HB2 LYS    67      69.260  55.790  55.532  1.00  3.25
ATOM   1035  CG  LYS    67      70.823  57.031  56.342  1.00  3.25
ATOM   1036  HG1 LYS    67      71.425  56.245  56.802  1.00  3.25
ATOM   1037  HG2 LYS    67      70.892  57.931  56.954  1.00  3.25
ATOM   1038  CD  LYS    67      71.407  57.351  54.962  1.00  3.25
ATOM   1039  HD1 LYS    67      70.776  58.092  54.465  1.00  3.25
ATOM   1040  HD2 LYS    67      71.440  56.439  54.363  1.00  3.25
ATOM   1041  CE  LYS    67      72.821  57.913  55.160  1.00  3.25
ATOM   1042  HE1 LYS    67      73.405  57.196  55.746  1.00  3.25
ATOM   1043  HE2 LYS    67      72.747  58.836  55.746  1.00  3.25
ATOM   1044  NZ  LYS    67      73.495  58.183  53.867  1.00  3.25
ATOM   1045  HZ1 LYS    67      74.388  58.634  54.022  1.00  3.25
ATOM   1046  HZ2 LYS    67      73.654  57.315  53.371  1.00  3.25
ATOM   1047  HZ3 LYS    67      72.922  58.788  53.291  1.00  3.25
ATOM   1048  C   LYS    67      69.032  57.039  58.766  1.00  3.25
ATOM   1049  O   LYS    67      70.138  57.164  59.284  1.00  3.25
ATOM   1050  N   SER    68      67.993  57.779  59.149  1.00  3.66
ATOM   1051  H   SER    68      67.140  57.724  58.596  1.00  3.66
ATOM   1052  CA  SER    68      68.120  58.868  60.121  1.00  3.66
ATOM   1053  HA  SER    68      68.915  58.574  60.808  1.00  3.66
ATOM   1054  CB  SER    68      68.635  60.127  59.419  1.00  3.66
ATOM   1055  HB1 SER    68      69.420  59.856  58.712  1.00  3.66
ATOM   1056  HB2 SER    68      69.078  60.783  60.166  1.00  3.66
ATOM   1057  OG  SER    68      67.606  60.805  58.733  1.00  3.66
ATOM   1058  HG  SER    68      67.298  60.182  58.022  1.00  3.66
ATOM   1059  C   SER    68      66.922  59.085  61.047  1.00  3.66
ATOM   1060  O   SER    68      66.773  60.163  61.632  1.00  3.66
ATOM   1061  N   GLY    69      66.101  58.035  61.163  1.00  3.40
ATOM   1062  H   GLY    69      66.328  57.260  60.553  1.00  3.40
ATOM   1063  CA  GLY    69      64.845  57.860  61.899  1.00  3.40
ATOM   1064  HA1 GLY    69      65.077  57.598  62.932  1.00  3.40
ATOM   1065  HA2 GLY    69      64.310  57.025  61.448  1.00  3.40
ATOM   1066  C   GLY    69      63.885  59.048  61.925  1.00  3.40
ATOM   1067  O   GLY    69      63.092  59.190  62.859  1.00  3.40
ATOM   1068  N   LYS    70      63.949  59.917  60.917  1.00  3.18
ATOM   1069  H   LYS    70      64.632  59.751  60.191  1.00  3.18
ATOM   1070  CA  LYS    70      63.028  61.042  60.783  1.00  3.18
ATOM   1071  HA  LYS    70      62.865  61.491  61.764  1.00  3.18
ATOM   1072  CB  LYS    70      63.609  62.114  59.859  1.00  3.18
ATOM   1073  HB1 LYS    70      62.820  62.790  59.521  1.00  3.18
ATOM   1074  HB2 LYS    70      64.064  61.629  58.995  1.00  3.18
ATOM   1075  CG  LYS    70      64.649  62.921  60.639  1.00  3.18
ATOM   1076  HG1 LYS    70      65.227  62.232  61.250  1.00  3.18
ATOM   1077  HG2 LYS    70      64.142  63.611  61.316  1.00  3.18
ATOM   1078  CD  LYS    70      65.583  63.710  59.715  1.00  3.18
ATOM   1079  HD1 LYS    70      65.080  64.624  59.395  1.00  3.18
ATOM   1080  HD2 LYS    70      65.824  63.120  58.829  1.00  3.18
ATOM   1081  CE  LYS    70      66.880  64.057  60.452  1.00  3.18
ATOM   1082  HE1 LYS    70      66.635  64.609  61.364  1.00  3.18
ATOM   1083  HE2 LYS    70      67.480  64.708  59.808  1.00  3.18
ATOM   1084  NZ  LYS    70      67.641  62.824  60.777  1.00  3.18
ATOM   1085  HZ1 LYS    70      68.531  63.028  61.208  1.00  3.18
ATOM   1086  HZ2 LYS    70      67.108  62.201  61.384  1.00  3.18
ATOM   1087  HZ3 LYS    70      67.782  62.274  59.930  1.00  3.18
ATOM   1088  C   LYS    70      61.687  60.563  60.282  1.00  3.18
ATOM   1089  O   LYS    70      61.625  59.917  59.246  1.00  3.18
ATOM   1090  N   LYS    71      60.616  60.904  60.988  1.00  2.94
ATOM   1091  H   LYS    71      60.761  61.450  61.820  1.00  2.94
ATOM   1092  CA  LYS    71      59.300  60.955  60.355  1.00  2.94
ATOM   1093  HA  LYS    71      59.123  60.030  59.803  1.00  2.94
ATOM   1094  CB  LYS    71      58.202  61.145  61.422  1.00  2.94
ATOM   1095  HB1 LYS    71      57.257  61.366  60.921  1.00  2.94
ATOM   1096  HB2 LYS    71      58.458  62.006  62.043  1.00  2.94
ATOM   1097  CG  LYS    71      57.991  59.907  62.314  1.00  2.94
ATOM   1098  HG1 LYS    71      58.945  59.597  62.741  1.00  2.94
ATOM   1099  HG2 LYS    71      57.596  59.089  61.710  1.00  2.94
ATOM   1100  CD  LYS    71      57.017  60.204  63.468  1.00  2.94
ATOM   1101  HD1 LYS    71      56.079  60.596  63.070  1.00  2.94
ATOM   1102  HD2 LYS    71      57.461  60.978  64.096  1.00  2.94
ATOM   1103  CE  LYS    71      56.766  58.959  64.335  1.00  2.94
ATOM   1104  HE1 LYS    71      56.894  59.231  65.387  1.00  2.94
ATOM   1105  HE2 LYS    71      57.510  58.196  64.091  1.00  2.94
ATOM   1106  NZ  LYS    71      55.406  58.400  64.145  1.00  2.94
ATOM   1107  HZ1 LYS    71      55.242  57.583  64.730  1.00  2.94
ATOM   1108  HZ2 LYS    71      54.681  59.077  64.367  1.00  2.94
ATOM   1109  HZ3 LYS    71      55.244  58.136  63.171  1.00  2.94
ATOM   1110  C   LYS    71      59.270  62.085  59.342  1.00  2.94
ATOM   1111  O   LYS    71      59.888  63.118  59.573  1.00  2.94
ATOM   1112  N   PHE    72      58.518  61.906  58.273  1.00  2.68
ATOM   1113  H   PHE    72      58.115  60.990  58.109  1.00  2.68
ATOM   1114  CA  PHE    72      58.334  62.912  57.238  1.00  2.68
ATOM   1115  HA  PHE    72      58.429  63.917  57.654  1.00  2.68
ATOM   1116  CB  PHE    72      59.391  62.703  56.143  1.00  2.68
ATOM   1117  HB1 PHE    72      59.058  63.212  55.241  1.00  2.68
ATOM   1118  HB2 PHE    72      59.447  61.644  55.892  1.00  2.68
ATOM   1119  CG  PHE    72      60.780  63.225  56.463  1.00  2.68
ATOM   1120  CD1 PHE    72      61.879  62.349  56.548  1.00  2.68
ATOM   1121  HD1 PHE    72      61.718  61.281  56.506  1.00  2.68
ATOM   1122  CE1 PHE    72      63.185  62.861  56.663  1.00  2.68
ATOM   1123  HE1 PHE    72      64.029  62.190  56.684  1.00  2.68
ATOM   1124  CZ  PHE    72      63.390  64.249  56.758  1.00  2.68
ATOM   1125  HZ  PHE    72      64.390  64.646  56.841  1.00  2.68
ATOM   1126  CE2 PHE    72      62.288  65.120  56.756  1.00  2.68
ATOM   1127  HE2 PHE    72      62.426  66.188  56.853  1.00  2.68
ATOM   1128  CD2 PHE    72      60.989  64.608  56.606  1.00  2.68
ATOM   1129  HD2 PHE    72      60.151  65.290  56.600  1.00  2.68
ATOM   1130  C   PHE    72      56.940  62.754  56.657  1.00  2.68
ATOM   1131  O   PHE    72      56.505  61.626  56.417  1.00  2.68
ATOM   1132  N   SER    73      56.266  63.874  56.375  1.00  2.75
ATOM   1133  H   SER    73      56.701  64.780  56.557  1.00  2.75
ATOM   1134  CA  SER    73      55.072  63.860  55.532  1.00  2.75
ATOM   1135  HA  SER    73      54.324  63.235  55.997  1.00  2.75
ATOM   1136  CB  SER    73      54.474  65.259  55.364  1.00  2.75
ATOM   1137  HB1 SER    73      54.362  65.734  56.340  1.00  2.75
ATOM   1138  HB2 SER    73      53.493  65.182  54.896  1.00  2.75
ATOM   1139  OG  SER    73      55.309  66.044  54.543  1.00  2.75
ATOM   1140  HG  SER    73      56.025  66.363  55.150  1.00  2.75
ATOM   1141  C   SER    73      55.354  63.251  54.158  1.00  2.75
ATOM   1142  O   SER    73      56.501  63.153  53.715  1.00  2.75
ATOM   1143  N   ILE    74      54.291  62.862  53.451  1.00  2.42
ATOM   1144  H   ILE    74      53.370  62.927  53.852  1.00  2.42
ATOM   1145  CA  ILE    74      54.446  62.263  52.128  1.00  2.42
ATOM   1146  HA  ILE    74      55.088  61.390  52.243  1.00  2.42
ATOM   1147  CB  ILE    74      53.084  61.780  51.564  1.00  2.42
ATOM   1148  HB  ILE    74      52.538  62.653  51.200  1.00  2.42
ATOM   1149  CG2 ILE    74      53.314  60.839  50.368  1.00  2.42
ATOM   1150 1HG2 ILE    74      52.357  60.469  50.004  1.00  2.42
ATOM   1151 2HG2 ILE    74      53.788  61.378  49.551  1.00  2.42
ATOM   1152 3HG2 ILE    74      53.943  59.996  50.651  1.00  2.42
ATOM   1153  CG1 ILE    74      52.166  61.073  52.594  1.00  2.42
ATOM   1154 1HG1 ILE    74      51.265  60.733  52.083  1.00  2.42
ATOM   1155 2HG1 ILE    74      51.840  61.798  53.340  1.00  2.42
ATOM   1156  CD1 ILE    74      52.785  59.873  53.327  1.00  2.42
ATOM   1157  HD1 ILE    74      52.049  59.455  54.014  1.00  2.42
ATOM   1158  HD2 ILE    74      53.074  59.099  52.617  1.00  2.42
ATOM   1159  HD3 ILE    74      53.655  60.185  53.902  1.00  2.42
ATOM   1160  C   ILE    74      55.159  63.208  51.142  1.00  2.42
ATOM   1161  O   ILE    74      55.974  62.758  50.337  1.00  2.42
ATOM   1162  N   GLU    75      54.903  64.515  51.242  1.00  2.76
ATOM   1163  H   GLU    75      54.269  64.834  51.958  1.00  2.76
ATOM   1164  CA  GLU    75      55.558  65.523  50.404  1.00  2.76
ATOM   1165  HA  GLU    75      55.471  65.227  49.359  1.00  2.76
ATOM   1166  CB  GLU    75      54.858  66.877  50.610  1.00  2.76
ATOM   1167  HB1 GLU    75      55.065  67.246  51.616  1.00  2.76
ATOM   1168  HB2 GLU    75      53.779  66.738  50.526  1.00  2.76
ATOM   1169  CG  GLU    75      55.300  67.932  49.587  1.00  2.76
ATOM   1170  HG1 GLU    75      56.368  68.126  49.706  1.00  2.76
ATOM   1171  HG2 GLU    75      54.769  68.864  49.795  1.00  2.76
ATOM   1172  CD  GLU    75      54.991  67.479  48.157  1.00  2.76
ATOM   1173  OE1 GLU    75      53.800  67.197  47.895  1.00  2.76
ATOM   1174  OE2 GLU    75      55.946  67.385  47.353  1.00  2.76
ATOM   1175  C   GLU    75      57.049  65.633  50.713  1.00  2.76
ATOM   1176  O   GLU    75      57.883  65.590  49.811  1.00  2.76
ATOM   1177  N   GLU    76      57.400  65.681  51.998  1.00  2.79
ATOM   1178  H   GLU    76      56.673  65.687  52.705  1.00  2.79
ATOM   1179  CA  GLU    76      58.795  65.709  52.430  1.00  2.79
ATOM   1180  HA  GLU    76      59.293  66.563  51.967  1.00  2.79
ATOM   1181  CB  GLU    76      58.879  65.865  53.947  1.00  2.79
ATOM   1182  HB1 GLU    76      59.907  65.690  54.262  1.00  2.79
ATOM   1183  HB2 GLU    76      58.243  65.107  54.402  1.00  2.79
ATOM   1184  CG  GLU    76      58.455  67.252  54.440  1.00  2.79
ATOM   1185  HG1 GLU    76      57.543  67.570  53.931  1.00  2.79
ATOM   1186  HG2 GLU    76      59.241  67.975  54.210  1.00  2.79
ATOM   1187  CD  GLU    76      58.191  67.186  55.944  1.00  2.79
ATOM   1188  OE1 GLU    76      57.158  66.565  56.295  1.00  2.79
ATOM   1189  OE2 GLU    76      59.036  67.671  56.721  1.00  2.79
ATOM   1190  C   GLU    76      59.559  64.457  51.996  1.00  2.79
ATOM   1191  O   GLU    76      60.728  64.546  51.632  1.00  2.79
ATOM   1192  N   ALA    77      58.918  63.288  52.002  1.00  2.29
ATOM   1193  H   ALA    77      57.961  63.281  52.348  1.00  2.29
ATOM   1194  CA  ALA    77      59.509  62.039  51.548  1.00  2.29
ATOM   1195  HA  ALA    77      60.495  61.949  51.995  1.00  2.29
ATOM   1196  CB  ALA    77      58.641  60.903  52.085  1.00  2.29
ATOM   1197  HB1 ALA    77      59.118  59.949  51.868  1.00  2.29
ATOM   1198  HB2 ALA    77      58.529  61.006  53.166  1.00  2.29
ATOM   1199  HB3 ALA    77      57.654  60.952  51.627  1.00  2.29
ATOM   1200  C   ALA    77      59.718  61.996  50.012  1.00  2.29
ATOM   1201  O   ALA    77      60.780  61.544  49.547  1.00  2.29
ATOM   1202  N   LEU    78      58.765  62.518  49.223  1.00  2.39
ATOM   1203  H   LEU    78      57.914  62.889  49.640  1.00  2.39
ATOM   1204  CA  LEU    78      58.976  62.728  47.785  1.00  2.39
ATOM   1205  HA  LEU    78      59.187  61.762  47.336  1.00  2.39
ATOM   1206  CB  LEU    78      57.710  63.302  47.111  1.00  2.39
ATOM   1207  HB1 LEU    78      57.415  64.215  47.628  1.00  2.39
ATOM   1208  HB2 LEU    78      56.907  62.579  47.218  1.00  2.39
ATOM   1209  CG  LEU    78      57.882  63.633  45.608  1.00  2.39
ATOM   1210  HG  LEU    78      58.735  64.299  45.477  1.00  2.39
ATOM   1211  CD1 LEU    78      58.107  62.379  44.756  1.00  2.39
ATOM   1212 1HD1 LEU    78      58.148  62.658  43.705  1.00  2.39
ATOM   1213 2HD1 LEU    78      59.057  61.922  45.026  1.00  2.39
ATOM   1214 3HD1 LEU    78      57.298  61.668  44.917  1.00  2.39
ATOM   1215  CD2 LEU    78      56.663  64.360  45.043  1.00  2.39
ATOM   1216 1HD2 LEU    78      56.865  64.705  44.030  1.00  2.39
ATOM   1217 2HD2 LEU    78      55.797  63.703  45.028  1.00  2.39
ATOM   1218 3HD2 LEU    78      56.429  65.232  45.660  1.00  2.39
ATOM   1219  C   LEU    78      60.191  63.607  47.524  1.00  2.39
ATOM   1220  O   LEU    78      61.110  63.212  46.809  1.00  2.39
ATOM   1221  N   GLN    79      60.241  64.752  48.193  1.00  2.87
ATOM   1222  H   GLN    79      59.445  65.013  48.772  1.00  2.87
ATOM   1223  CA  GLN    79      61.332  65.709  48.056  1.00  2.87
ATOM   1224  HA  GLN    79      61.640  65.710  47.009  1.00  2.87
ATOM   1225  CB  GLN    79      60.801  67.124  48.360  1.00  2.87
ATOM   1226  HB1 GLN    79      61.620  67.835  48.254  1.00  2.87
ATOM   1227  HB2 GLN    79      60.424  67.172  49.383  1.00  2.87
ATOM   1228  CG  GLN    79      59.676  67.503  47.368  1.00  2.87
ATOM   1229  HG1 GLN    79      58.797  66.891  47.570  1.00  2.87
ATOM   1230  HG2 GLN    79      60.003  67.292  46.350  1.00  2.87
ATOM   1231  CD  GLN    79      59.269  68.972  47.422  1.00  2.87
ATOM   1232  OE1 GLN    79      60.090  69.876  47.478  1.00  2.87
ATOM   1233  NE2 GLN    79      57.993  69.277  47.361  1.00  2.87
ATOM   1234 1HE2 GLN    79      57.286  68.532  47.305  1.00  2.87
ATOM   1235 2HE2 GLN    79      57.744  70.240  47.418  1.00  2.87
ATOM   1236  C   GLN    79      62.596  65.326  48.839  1.00  2.87
ATOM   1237  O   GLN    79      63.558  66.091  48.849  1.00  2.87
ATOM   1238  N   SER    80      62.657  64.113  49.411  1.00  2.79
ATOM   1239  H   SER    80      61.817  63.552  49.455  1.00  2.79
ATOM   1240  CA  SER    80      63.924  63.533  49.887  1.00  2.79
ATOM   1241  HA  SER    80      64.746  64.158  49.539  1.00  2.79
ATOM   1242  CB  SER    80      64.004  63.549  51.415  1.00  2.79
ATOM   1243  HB1 SER    80      64.152  64.580  51.739  1.00  2.79
ATOM   1244  HB2 SER    80      64.865  62.962  51.739  1.00  2.79
ATOM   1245  OG  SER    80      62.830  63.059  52.029  1.00  2.79
ATOM   1246  HG  SER    80      62.108  63.698  51.820  1.00  2.79
ATOM   1247  C   SER    80      64.175  62.183  49.222  1.00  2.79
ATOM   1248  O   SER    80      65.017  61.410  49.672  1.00  2.79
ATOM   1249  N   GLY    81      63.473  61.920  48.109  1.00  2.49
ATOM   1250  H   GLY    81      62.764  62.583  47.816  1.00  2.49
ATOM   1251  CA  GLY    81      63.727  60.797  47.211  1.00  2.49
ATOM   1252  HA1 GLY    81      64.751  60.855  46.839  1.00  2.49
ATOM   1253  HA2 GLY    81      63.045  60.867  46.364  1.00  2.49
ATOM   1254  C   GLY    81      63.535  59.437  47.862  1.00  2.49
ATOM   1255  O   GLY    81      64.078  58.418  47.444  1.00  2.49
ATOM   1256  N   ARG    82      62.744  59.450  48.925  1.00  2.10
ATOM   1257  H   ARG    82      62.358  60.357  49.172  1.00  2.10
ATOM   1258  CA  ARG    82      62.405  58.320  49.764  1.00  2.10
ATOM   1259  HA  ARG    82      63.120  57.520  49.558  1.00  2.10
ATOM   1260  CB  ARG    82      62.522  58.780  51.198  1.00  2.10
ATOM   1261  HB1 ARG    82      61.598  59.285  51.487  1.00  2.10
ATOM   1262  HB2 ARG    82      63.353  59.483  51.282  1.00  2.10
ATOM   1263  CG  ARG    82      62.801  57.584  52.102  1.00  2.10
ATOM   1264  HG1 ARG    82      63.834  57.256  51.970  1.00  2.10
ATOM   1265  HG2 ARG    82      62.134  56.755  51.888  1.00  2.10
ATOM   1266  CD  ARG    82      62.564  57.989  53.535  1.00  2.10
ATOM   1267  HD1 ARG    82      62.806  57.121  54.132  1.00  2.10
ATOM   1268  HD2 ARG    82      61.507  58.220  53.671  1.00  2.10
ATOM   1269  NE  ARG    82      63.403  59.133  53.906  1.00  2.10
ATOM   1270  HE  ARG    82      64.400  58.987  54.055  1.00  2.10
ATOM   1271  CZ  ARG    82      63.059  60.401  53.889  1.00  2.10
ATOM   1272  NH1 ARG    82      63.987  61.298  53.913  1.00  2.10
ATOM   1273 1HH1 ARG    82      64.933  60.994  54.128  1.00  2.10
ATOM   1274 2HH1 ARG    82      63.759  62.234  53.601  1.00  2.10
ATOM   1275  NH2 ARG    82      61.821  60.788  53.865  1.00  2.10
ATOM   1276 1HH2 ARG    82      61.111  60.120  54.093  1.00  2.10
ATOM   1277 2HH2 ARG    82      61.645  61.775  53.939  1.00  2.10
ATOM   1278  C   ARG    82      61.014  57.785  49.453  1.00  2.10
ATOM   1279  O   ARG    82      60.616  56.763  50.013  1.00  2.10
ATOM   1280  N   LEU    83      60.280  58.455  48.570  1.00  1.88
ATOM   1281  H   LEU    83      60.647  59.329  48.214  1.00  1.88
ATOM   1282  CA  LEU    83      59.251  57.791  47.756  1.00  1.88
ATOM   1283  HA  LEU    83      59.614  56.800  47.498  1.00  1.88
ATOM   1284  CB  LEU    83      57.943  57.565  48.550  1.00  1.88
ATOM   1285  HB1 LEU    83      58.097  56.666  49.145  1.00  1.88
ATOM   1286  HB2 LEU    83      57.135  57.339  47.856  1.00  1.88
ATOM   1287  CG  LEU    83      57.502  58.696  49.499  1.00  1.88
ATOM   1288  HG  LEU    83      58.367  59.208  49.903  1.00  1.88
ATOM   1289  CD1 LEU    83      56.650  59.720  48.774  1.00  1.88
ATOM   1290 1HD1 LEU    83      56.322  60.486  49.470  1.00  1.88
ATOM   1291 2HD1 LEU    83      57.234  60.192  47.985  1.00  1.88
ATOM   1292 3HD1 LEU    83      55.777  59.242  48.340  1.00  1.88
ATOM   1293  CD2 LEU    83      56.730  58.152  50.702  1.00  1.88
ATOM   1294 1HD2 LEU    83      55.760  57.769  50.419  1.00  1.88
ATOM   1295 2HD2 LEU    83      57.295  57.351  51.174  1.00  1.88
ATOM   1296 3HD2 LEU    83      56.568  58.957  51.415  1.00  1.88
ATOM   1297  C   LEU    83      59.085  58.522  46.414  1.00  1.88
ATOM   1298  O   LEU    83      59.520  59.661  46.281  1.00  1.88
ATOM   1299  N   THR    84      58.531  57.842  45.412  1.00  2.23
ATOM   1300  H   THR    84      58.272  56.878  45.560  1.00  2.23
ATOM   1301  CA  THR    84      58.640  58.223  43.989  1.00  2.23
ATOM   1302  HA  THR    84      59.213  59.147  43.937  1.00  2.23
ATOM   1303  CB  THR    84      59.413  57.162  43.195  1.00  2.23
ATOM   1304  HB  THR    84      59.144  57.212  42.140  1.00  2.23
ATOM   1305  CG2 THR    84      60.914  57.416  43.328  1.00  2.23
ATOM   1306 1HG2 THR    84      61.162  58.401  42.934  1.00  2.23
ATOM   1307 2HG2 THR    84      61.217  57.360  44.374  1.00  2.23
ATOM   1308 3HG2 THR    84      61.463  56.665  42.759  1.00  2.23
ATOM   1309  OG1 THR    84      59.123  55.880  43.697  1.00  2.23
ATOM   1310  HG1 THR    84      59.959  55.348  43.735  1.00  2.23
ATOM   1311  C   THR    84      57.280  58.537  43.367  1.00  2.23
ATOM   1312  O   THR    84      56.301  57.978  43.825  1.00  2.23
ATOM   1313  N   PRO    85      57.152  59.444  42.376  1.00  2.59
ATOM   1314  CD  PRO    85      58.240  60.035  41.606  1.00  2.59
ATOM   1315  HD1 PRO    85      58.639  59.291  40.915  1.00  2.59
ATOM   1316  HD2 PRO    85      59.034  60.415  42.250  1.00  2.59
ATOM   1317  CG  PRO    85      57.628  61.195  40.814  1.00  2.59
ATOM   1318  HG1 PRO    85      58.066  61.279  39.819  1.00  2.59
ATOM   1319  HG2 PRO    85      57.762  62.126  41.367  1.00  2.59
ATOM   1320  CB  PRO    85      56.142  60.853  40.749  1.00  2.59
ATOM   1321  HB1 PRO    85      55.961  60.158  39.928  1.00  2.59
ATOM   1322  HB2 PRO    85      55.525  61.747  40.638  1.00  2.59
ATOM   1323  CA  PRO    85      55.901  60.167  42.093  1.00  2.59
ATOM   1324  HA  PRO    85      55.810  60.954  42.843  1.00  2.59
ATOM   1325  C   PRO    85      54.568  59.386  42.104  1.00  2.59
ATOM   1326  O   PRO    85      53.643  59.784  42.798  1.00  2.59
ATOM   1327  N   ALA    86      54.459  58.238  41.425  1.00  2.64
ATOM   1328  H   ALA    86      55.251  57.895  40.911  1.00  2.64
ATOM   1329  CA  ALA    86      53.223  57.436  41.456  1.00  2.64
ATOM   1330  HA  ALA    86      52.386  58.088  41.190  1.00  2.64
ATOM   1331  CB  ALA    86      53.341  56.337  40.391  1.00  2.64
ATOM   1332  HB1 ALA    86      52.417  55.759  40.365  1.00  2.64
ATOM   1333  HB2 ALA    86      53.501  56.789  39.412  1.00  2.64
ATOM   1334  HB3 ALA    86      54.173  55.671  40.626  1.00  2.64
ATOM   1335  C   ALA    86      52.905  56.847  42.839  1.00  2.64
ATOM   1336  O   ALA    86      51.766  56.798  43.332  1.00  2.64
ATOM   1337  N   HIS    87      53.978  56.396  43.471  1.00  2.16
ATOM   1338  H   HIS    87      54.877  56.504  43.016  1.00  2.16
ATOM   1339  CA  HIS    87      53.996  55.879  44.816  1.00  2.16
ATOM   1340  HA  HIS    87      53.222  55.113  44.884  1.00  2.16
ATOM   1341  CB  HIS    87      55.337  55.169  45.013  1.00  2.16
ATOM   1342  HB1 HIS    87      55.326  54.633  45.945  1.00  2.16
ATOM   1343  HB2 HIS    87      56.163  55.874  45.038  1.00  2.16
ATOM   1344  CG  HIS    87      55.566  54.158  43.915  1.00  2.16
ATOM   1345  ND1 HIS    87      56.237  54.399  42.714  1.00  2.16
ATOM   1346  CE1 HIS    87      56.186  53.248  42.032  1.00  2.16
ATOM   1347  HE1 HIS    87      56.639  53.094  41.063  1.00  2.16
ATOM   1348  NE2 HIS    87      55.493  52.322  42.716  1.00  2.16
ATOM   1349  HE2 HIS    87      55.332  51.363  42.416  1.00  2.16
ATOM   1350  CD2 HIS    87      55.075  52.886  43.896  1.00  2.16
ATOM   1351  HD2 HIS    87      54.505  52.404  44.675  1.00  2.16
ATOM   1352  C   HIS    87      53.571  56.970  45.802  1.00  2.16
ATOM   1353  O   HIS    87      52.615  56.750  46.530  1.00  2.16
ATOM   1354  N   TYR    88      54.129  58.177  45.698  1.00  2.24
ATOM   1355  H   TYR    88      54.869  58.264  45.010  1.00  2.24
ATOM   1356  CA  TYR    88      53.642  59.421  46.295  1.00  2.24
ATOM   1357  HA  TYR    88      53.769  59.345  47.373  1.00  2.24
ATOM   1358  CB  TYR    88      54.522  60.593  45.830  1.00  2.24
ATOM   1359  HB1 TYR    88      54.812  60.444  44.798  1.00  2.24
ATOM   1360  HB2 TYR    88      55.450  60.578  46.397  1.00  2.24
ATOM   1361  CG  TYR    88      53.906  61.975  45.938  1.00  2.24
ATOM   1362  CD1 TYR    88      54.176  62.784  47.057  1.00  2.24
ATOM   1363  HD1 TYR    88      54.790  62.420  47.863  1.00  2.24
ATOM   1364  CE1 TYR    88      53.694  64.103  47.100  1.00  2.24
ATOM   1365  HE1 TYR    88      53.923  64.741  47.935  1.00  2.24
ATOM   1366  CZ  TYR    88      52.913  64.614  46.043  1.00  2.24
ATOM   1367  OH  TYR    88      52.489  65.904  46.063  1.00  2.24
ATOM   1368  HH  TYR    88      52.950  66.412  46.772  1.00  2.24
ATOM   1369  CE2 TYR    88      52.600  63.787  44.947  1.00  2.24
ATOM   1370  HE2 TYR    88      51.986  64.172  44.146  1.00  2.24
ATOM   1371  CD2 TYR    88      53.111  62.478  44.888  1.00  2.24
ATOM   1372  HD2 TYR    88      52.892  61.869  44.021  1.00  2.24
ATOM   1373  C   TYR    88      52.148  59.681  46.099  1.00  2.24
ATOM   1374  O   TYR    88      51.497  59.929  47.102  1.00  2.24
ATOM   1375  N   ASP    89      51.552  59.538  44.910  1.00  2.61
ATOM   1376  H   ASP    89      52.121  59.443  44.072  1.00  2.61
ATOM   1377  CA  ASP    89      50.093  59.702  44.764  1.00  2.61
ATOM   1378  HA  ASP    89      49.812  60.710  45.078  1.00  2.61
ATOM   1379  CB  ASP    89      49.664  59.514  43.297  1.00  2.61
ATOM   1380  HB1 ASP    89      48.576  59.416  43.267  1.00  2.61
ATOM   1381  HB2 ASP    89      50.076  58.587  42.901  1.00  2.61
ATOM   1382  CG  ASP    89      50.042  60.680  42.391  1.00  2.61
ATOM   1383  OD1 ASP    89      49.481  61.769  42.637  1.00  2.61
ATOM   1384  OD2 ASP    89      50.806  60.440  41.431  1.00  2.61
ATOM   1385  C   ASP    89      49.295  58.700  45.611  1.00  2.61
ATOM   1386  O   ASP    89      48.286  59.033  46.263  1.00  2.61
ATOM   1387  N   ARG    90      49.705  57.422  45.578  1.00  2.53
ATOM   1388  H   ARG    90      50.543  57.188  45.046  1.00  2.53
ATOM   1389  CA  ARG    90      48.939  56.390  46.304  1.00  2.53
ATOM   1390  HA  ARG    90      47.884  56.596  46.153  1.00  2.53
ATOM   1391  CB  ARG    90      49.192  54.986  45.740  1.00  2.53
ATOM   1392  HB1 ARG    90      48.519  54.297  46.253  1.00  2.53
ATOM   1393  HB2 ARG    90      50.216  54.683  45.966  1.00  2.53
ATOM   1394  CG  ARG    90      48.955  54.852  44.217  1.00  2.53
ATOM   1395  HG1 ARG    90      48.734  53.807  43.996  1.00  2.53
ATOM   1396  HG2 ARG    90      49.894  55.082  43.715  1.00  2.53
ATOM   1397  CD  ARG    90      47.868  55.737  43.562  1.00  2.53
ATOM   1398  HD1 ARG    90      47.865  55.519  42.493  1.00  2.53
ATOM   1399  HD2 ARG    90      48.151  56.785  43.654  1.00  2.53
ATOM   1400  NE  ARG    90      46.501  55.504  44.086  1.00  2.53
ATOM   1401  HE  ARG    90      46.168  54.558  44.041  1.00  2.53
ATOM   1402  CZ  ARG    90      45.629  56.414  44.499  1.00  2.53
ATOM   1403  NH1 ARG    90      44.411  56.057  44.801  1.00  2.53
ATOM   1404 1HH1 ARG    90      44.117  55.104  44.713  1.00  2.53
ATOM   1405 2HH1 ARG    90      43.803  56.714  45.292  1.00  2.53
ATOM   1406  NH2 ARG    90      45.928  57.675  44.644  1.00  2.53
ATOM   1407 1HH2 ARG    90      46.883  57.993  44.563  1.00  2.53
ATOM   1408 2HH2 ARG    90      45.218  58.337  44.899  1.00  2.53
ATOM   1409  C   ARG    90      49.079  56.508  47.824  1.00  2.53
ATOM   1410  O   ARG    90      48.083  56.413  48.555  1.00  2.53
ATOM   1411  N   TYR    91      50.283  56.839  48.275  1.00  2.25
ATOM   1412  H   TYR    91      51.040  56.921  47.601  1.00  2.25
ATOM   1413  CA  TYR    91      50.562  57.180  49.657  1.00  2.25
ATOM   1414  HA  TYR    91      50.202  56.367  50.287  1.00  2.25
ATOM   1415  CB  TYR    91      52.071  57.326  49.896  1.00  2.25
ATOM   1416  HB1 TYR    91      52.243  57.503  50.958  1.00  2.25
ATOM   1417  HB2 TYR    91      52.417  58.200  49.344  1.00  2.25
ATOM   1418  CG  TYR    91      52.900  56.129  49.470  1.00  2.25
ATOM   1419  CD1 TYR    91      52.365  54.829  49.520  1.00  2.25
ATOM   1420  HD1 TYR    91      51.402  54.637  49.973  1.00  2.25
ATOM   1421  CE1 TYR    91      53.053  53.771  48.914  1.00  2.25
ATOM   1422  HE1 TYR    91      52.598  52.799  48.896  1.00  2.25
ATOM   1423  CZ  TYR    91      54.329  53.973  48.351  1.00  2.25
ATOM   1424  OH  TYR    91      54.978  52.940  47.758  1.00  2.25
ATOM   1425  HH  TYR    91      55.839  53.166  47.392  1.00  2.25
ATOM   1426  CE2 TYR    91      54.918  55.255  48.401  1.00  2.25
ATOM   1427  HE2 TYR    91      55.894  55.416  47.973  1.00  2.25
ATOM   1428  CD2 TYR    91      54.177  56.334  48.915  1.00  2.25
ATOM   1429  HD2 TYR    91      54.543  57.340  48.794  1.00  2.25
ATOM   1430  C   TYR    91      49.797  58.422  50.115  1.00  2.25
ATOM   1431  O   TYR    91      49.163  58.330  51.151  1.00  2.25
ATOM   1432  N   VAL    92      49.723  59.508  49.336  1.00  2.66
ATOM   1433  H   VAL    92      50.249  59.525  48.462  1.00  2.66
ATOM   1434  CA  VAL    92      48.866  60.668  49.640  1.00  2.66
ATOM   1435  HA  VAL    92      49.206  61.093  50.585  1.00  2.66
ATOM   1436  CB  VAL    92      48.991  61.779  48.571  1.00  2.66
ATOM   1437  HB  VAL    92      48.965  61.333  47.577  1.00  2.66
ATOM   1438  CG1 VAL    92      47.864  62.817  48.660  1.00  2.66
ATOM   1439 1HG1 VAL    92      48.055  63.633  47.962  1.00  2.66
ATOM   1440 2HG1 VAL    92      46.909  62.368  48.387  1.00  2.66
ATOM   1441 3HG1 VAL    92      47.801  63.220  49.672  1.00  2.66
ATOM   1442  CG2 VAL    92      50.309  62.546  48.744  1.00  2.66
ATOM   1443 1HG2 VAL    92      50.409  63.290  47.952  1.00  2.66
ATOM   1444 2HG2 VAL    92      50.336  63.045  49.712  1.00  2.66
ATOM   1445 3HG2 VAL    92      51.154  61.869  48.662  1.00  2.66
ATOM   1446  C   VAL    92      47.436  60.232  49.876  1.00  2.66
ATOM   1447  O   VAL    92      46.911  60.528  50.945  1.00  2.66
ATOM   1448  N   ASN    93      46.836  59.429  48.988  1.00  3.10
ATOM   1449  H   ASN    93      47.328  59.174  48.136  1.00  3.10
ATOM   1450  CA  ASN    93      45.474  58.932  49.257  1.00  3.10
ATOM   1451  HA  ASN    93      44.805  59.795  49.269  1.00  3.10
ATOM   1452  CB  ASN    93      45.075  58.004  48.096  1.00  3.10
ATOM   1453  HB1 ASN    93      45.546  57.030  48.225  1.00  3.10
ATOM   1454  HB2 ASN    93      45.450  58.442  47.173  1.00  3.10
ATOM   1455  CG  ASN    93      43.582  57.794  47.911  1.00  3.10
ATOM   1456  OD1 ASN    93      43.134  57.558  46.798  1.00  3.10
ATOM   1457  ND2 ASN    93      42.776  57.857  48.947  1.00  3.10
ATOM   1458 1HD2 ASN    93      43.121  58.064  49.875  1.00  3.10
ATOM   1459 2HD2 ASN    93      41.788  57.763  48.775  1.00  3.10
ATOM   1460  C   ASN    93      45.352  58.233  50.632  1.00  3.10
ATOM   1461  O   ASN    93      44.457  58.548  51.443  1.00  3.10
ATOM   1462  N   LYS    94      46.284  57.304  50.896  1.00  3.16
ATOM   1463  H   LYS    94      47.054  57.184  50.244  1.00  3.16
ATOM   1464  CA  LYS    94      46.304  56.543  52.154  1.00  3.16
ATOM   1465  HA  LYS    94      45.381  55.971  52.228  1.00  3.16
ATOM   1466  CB  LYS    94      47.514  55.587  52.111  1.00  3.16
ATOM   1467  HB1 LYS    94      48.359  56.029  52.645  1.00  3.16
ATOM   1468  HB2 LYS    94      47.833  55.454  51.077  1.00  3.16
ATOM   1469  CG  LYS    94      47.253  54.179  52.657  1.00  3.16
ATOM   1470  HG1 LYS    94      48.164  53.614  52.485  1.00  3.16
ATOM   1471  HG2 LYS    94      46.459  53.700  52.082  1.00  3.16
ATOM   1472  CD  LYS    94      46.937  54.104  54.155  1.00  3.16
ATOM   1473  HD1 LYS    94      47.424  54.931  54.677  1.00  3.16
ATOM   1474  HD2 LYS    94      47.356  53.175  54.546  1.00  3.16
ATOM   1475  CE  LYS    94      45.430  54.108  54.435  1.00  3.16
ATOM   1476  HE1 LYS    94      44.956  53.310  53.859  1.00  3.16
ATOM   1477  HE2 LYS    94      45.017  55.070  54.127  1.00  3.16
ATOM   1478  NZ  LYS    94      45.195  53.894  55.875  1.00  3.16
ATOM   1479  HZ1 LYS    94      44.238  53.895  56.175  1.00  3.16
ATOM   1480  HZ2 LYS    94      45.682  53.061  56.217  1.00  3.16
ATOM   1481  HZ3 LYS    94      45.751  54.567  56.414  1.00  3.16
ATOM   1482  C   LYS    94      46.364  57.496  53.356  1.00  3.16
ATOM   1483  O   LYS    94      45.554  57.376  54.280  1.00  3.16
ATOM   1484  N   ASP    95      47.223  58.512  53.268  1.00  3.23
ATOM   1485  H   ASP    95      47.821  58.581  52.452  1.00  3.23
ATOM   1486  CA  ASP    95      47.419  59.467  54.336  1.00  3.23
ATOM   1487  HA  ASP    95      47.603  58.897  55.244  1.00  3.23
ATOM   1488  CB  ASP    95      48.643  60.366  54.127  1.00  3.23
ATOM   1489  HB1 ASP    95      48.438  61.104  53.349  1.00  3.23
ATOM   1490  HB2 ASP    95      49.490  59.758  53.808  1.00  3.23
ATOM   1491  CG  ASP    95      48.998  61.062  55.450  1.00  3.23
ATOM   1492  OD1 ASP    95      49.443  60.359  56.385  1.00  3.23
ATOM   1493  OD2 ASP    95      48.825  62.294  55.560  1.00  3.23
ATOM   1494  C   ASP    95      46.162  60.293  54.548  1.00  3.23
ATOM   1495  O   ASP    95      45.759  60.452  55.688  1.00  3.23
ATOM   1496  N   MET    96      45.443  60.702  53.495  1.00  3.47
ATOM   1497  H   MET    96      45.781  60.513  52.557  1.00  3.47
ATOM   1498  CA  MET    96      44.197  61.450  53.705  1.00  3.47
ATOM   1499  HA  MET    96      44.416  62.330  54.312  1.00  3.47
ATOM   1500  CB  MET    96      43.587  61.926  52.383  1.00  3.47
ATOM   1501  HB1 MET    96      42.606  62.349  52.601  1.00  3.47
ATOM   1502  HB2 MET    96      43.455  61.087  51.700  1.00  3.47
ATOM   1503  CG  MET    96      44.450  63.003  51.717  1.00  3.47
ATOM   1504  HG1 MET    96      45.325  62.527  51.275  1.00  3.47
ATOM   1505  HG2 MET    96      44.798  63.705  52.475  1.00  3.47
ATOM   1506  SD  MET    96      43.592  63.947  50.428  1.00  3.47
ATOM   1507  CE  MET    96      42.551  65.013  51.472  1.00  3.47
ATOM   1508  HE1 MET    96      41.979  65.696  50.844  1.00  3.47
ATOM   1509  HE2 MET    96      41.860  64.411  52.062  1.00  3.47
ATOM   1510  HE3 MET    96      43.176  65.593  52.151  1.00  3.47
ATOM   1511  C   MET    96      43.193  60.612  54.503  1.00  3.47
ATOM   1512  O   MET    96      42.507  61.080  55.429  1.00  3.47
ATOM   1513  N   SER    97      43.197  59.316  54.172  1.00  4.09
ATOM   1514  H   SER    97      43.915  58.995  53.537  1.00  4.09
ATOM   1515  CA  SER    97      42.341  58.354  54.850  1.00  4.09
ATOM   1516  HA  SER    97      41.312  58.704  54.766  1.00  4.09
ATOM   1517  CB  SER    97      42.413  56.979  54.174  1.00  4.09
ATOM   1518  HB1 SER    97      41.574  56.373  54.520  1.00  4.09
ATOM   1519  HB2 SER    97      43.331  56.473  54.464  1.00  4.09
ATOM   1520  OG  SER    97      42.363  57.087  52.759  1.00  4.09
ATOM   1521  HG  SER    97      43.075  57.682  52.478  1.00  4.09
ATOM   1522  C   SER    97      42.658  58.237  56.329  1.00  4.09
ATOM   1523  O   SER    97      41.712  58.176  57.109  1.00  4.09
ATOM   1524  N   ILE    98      43.941  58.255  56.722  1.00  4.16
ATOM   1525  H   ILE    98      44.677  58.405  56.040  1.00  4.16
ATOM   1526  CA  ILE    98      44.316  58.040  58.127  1.00  4.16
ATOM   1527  HA  ILE    98      43.502  57.470  58.571  1.00  4.16
ATOM   1528  CB  ILE    98      45.558  57.141  58.224  1.00  4.16
ATOM   1529  HB  ILE    98      45.520  56.436  57.395  1.00  4.16
ATOM   1530  CG2 ILE    98      46.870  57.930  58.037  1.00  4.16
ATOM   1531 1HG2 ILE    98      47.711  57.237  57.987  1.00  4.16
ATOM   1532 2HG2 ILE    98      46.819  58.488  57.112  1.00  4.16
ATOM   1533 3HG2 ILE    98      47.041  58.636  58.842  1.00  4.16
ATOM   1534  CG1 ILE    98      45.507  56.299  59.519  1.00  4.16
ATOM   1535 1HG1 ILE    98      45.196  56.925  60.347  1.00  4.16
ATOM   1536 2HG1 ILE    98      46.492  55.913  59.750  1.00  4.16
ATOM   1537  CD1 ILE    98      44.549  55.102  59.454  1.00  4.16
ATOM   1538  HD1 ILE    98      43.523  55.431  59.293  1.00  4.16
ATOM   1539  HD2 ILE    98      44.845  54.426  58.655  1.00  4.16
ATOM   1540  HD3 ILE    98      44.591  54.559  60.399  1.00  4.16
ATOM   1541  C   ILE    98      44.346  59.322  58.973  1.00  4.16
ATOM   1542  O   ILE    98      43.854  59.338  60.093  1.00  4.16
ATOM   1543  N   GLN    99      44.808  60.425  58.399  1.00  4.20
ATOM   1544  H   GLN    99      45.212  60.331  57.471  1.00  4.20
ATOM   1545  CA  GLN    99      44.832  61.760  58.993  1.00  4.20
ATOM   1546  HA  GLN    99      45.361  61.691  59.945  1.00  4.20
ATOM   1547  CB  GLN    99      45.618  62.699  58.049  1.00  4.20
ATOM   1548  HB1 GLN    99      44.952  63.088  57.280  1.00  4.20
ATOM   1549  HB2 GLN    99      46.387  62.139  57.525  1.00  4.20
ATOM   1550  CG  GLN    99      46.290  63.875  58.781  1.00  4.20
ATOM   1551  HG1 GLN    99      47.052  63.492  59.455  1.00  4.20
ATOM   1552  HG2 GLN    99      45.551  64.400  59.383  1.00  4.20
ATOM   1553  CD  GLN    99      46.931  64.880  57.828  1.00  4.20
ATOM   1554  OE1 GLN    99      46.508  66.026  57.735  1.00  4.20
ATOM   1555  NE2 GLN    99      47.930  64.523  57.056  1.00  4.20
ATOM   1556 1HE2 GLN    99      48.221  63.543  56.964  1.00  4.20
ATOM   1557 2HE2 GLN    99      48.302  65.210  56.432  1.00  4.20
ATOM   1558  C   GLN    99      43.500  62.368  59.247  1.00  4.20
ATOM   1559  O   GLN    99      43.372  63.245  60.107  1.00  4.20
ATOM   1560  N   GLU   100      42.536  61.953  58.436  1.00  4.38
ATOM   1561  H   GLU   100      42.765  61.337  57.663  1.00  4.38
ATOM   1562  CA  GLU   100      41.274  62.616  58.516  1.00  4.38
ATOM   1563  HA  GLU   100      41.256  63.298  59.366  1.00  4.38
ATOM   1564  CB  GLU   100      41.126  63.521  57.286  1.00  4.38
ATOM   1565  HB1 GLU   100      40.442  64.297  57.605  1.00  4.38
ATOM   1566  HB2 GLU   100      40.716  62.945  56.458  1.00  4.38
ATOM   1567  CG  GLU   100      42.365  64.265  56.765  1.00  4.38
ATOM   1568  HG1 GLU   100      42.957  63.608  56.128  1.00  4.38
ATOM   1569  HG2 GLU   100      42.985  64.565  57.609  1.00  4.38
ATOM   1570  CD  GLU   100      41.951  65.519  55.987  1.00  4.38
ATOM   1571  OE1 GLU   100      41.986  66.606  56.615  1.00  4.38
ATOM   1572  OE2 GLU   100      41.571  65.402  54.807  1.00  4.38
ATOM   1573  C   GLU   100      40.155  61.649  58.821  1.00  4.38
ATOM   1574  O   GLU   100      39.294  61.999  59.625  1.00  4.38
ATOM   1575  N   LEU   101      40.091  60.488  58.152  1.00  4.26
ATOM   1576  H   LEU   101      40.906  60.155  57.652  1.00  4.26
ATOM   1577  CA  LEU   101      38.793  59.892  57.815  1.00  4.26
ATOM   1578  HA  LEU   101      38.922  59.272  56.929  1.00  4.26
ATOM   1579  CB  LEU   101      38.327  58.997  58.988  1.00  4.26
ATOM   1580  HB1 LEU   101      37.303  58.673  58.820  1.00  4.26
ATOM   1581  HB2 LEU   101      38.338  59.600  59.893  1.00  4.26
ATOM   1582  CG  LEU   101      39.181  57.744  59.240  1.00  4.26
ATOM   1583  HG  LEU   101      40.231  58.018  59.320  1.00  4.26
ATOM   1584  CD1 LEU   101      38.756  57.086  60.554  1.00  4.26
ATOM   1585 1HD1 LEU   101      39.370  56.204  60.736  1.00  4.26
ATOM   1586 2HD1 LEU   101      38.914  57.785  61.376  1.00  4.26
ATOM   1587 3HD1 LEU   101      37.705  56.800  60.518  1.00  4.26
ATOM   1588  CD2 LEU   101      39.003  56.701  58.131  1.00  4.26
ATOM   1589 1HD2 LEU   101      39.618  55.830  58.356  1.00  4.26
ATOM   1590 2HD2 LEU   101      37.959  56.399  58.063  1.00  4.26
ATOM   1591 3HD2 LEU   101      39.326  57.111  57.177  1.00  4.26
ATOM   1592  C   LEU   101      37.810  61.003  57.433  1.00  4.26
ATOM   1593  O   LEU   101      36.662  60.911  57.808  1.00  4.26
ATOM   1594  N   ALA   102      38.283  62.099  56.812  1.00  5.42
ATOM   1595  H   ALA   102      39.204  61.999  56.414  1.00  5.42
ATOM   1596  CA  ALA   102      37.958  63.484  57.215  1.00  5.42
ATOM   1597  HA  ALA   102      38.517  63.807  58.090  1.00  5.42
ATOM   1598  CB  ALA   102      38.259  64.374  55.975  1.00  5.42
ATOM   1599  HB1 ALA   102      38.010  63.848  55.053  1.00  5.42
ATOM   1600  HB2 ALA   102      37.651  65.272  56.008  1.00  5.42
ATOM   1601  HB3 ALA   102      39.293  64.680  55.893  1.00  5.42
ATOM   1602  C   ALA   102      36.460  63.639  57.570  1.00  5.42
ATOM   1603  O   ALA   102      35.991  63.821  58.714  1.00  5.42
ATOM   1604  N   VAL   103      35.730  63.482  56.472  1.00  6.87
ATOM   1605  H   VAL   103      36.251  63.324  55.623  1.00  6.87
ATOM   1606  CA  VAL   103      34.300  63.514  56.365  1.00  6.87
ATOM   1607  HA  VAL   103      33.925  64.489  56.650  1.00  6.87
ATOM   1608  CB  VAL   103      33.868  63.302  54.899  1.00  6.87
ATOM   1609  HB  VAL   103      34.184  62.312  54.569  1.00  6.87
ATOM   1610  CG1 VAL   103      32.347  63.408  54.743  1.00  6.87
ATOM   1611 1HG1 VAL   103      32.074  63.294  53.694  1.00  6.87
ATOM   1612 2HG1 VAL   103      31.845  62.621  55.307  1.00  6.87
ATOM   1613 3HG1 VAL   103      32.000  64.379  55.098  1.00  6.87
ATOM   1614  CG2 VAL   103      34.498  64.348  53.968  1.00  6.87
ATOM   1615 1HG2 VAL   103      34.127  64.214  52.952  1.00  6.87
ATOM   1616 2HG2 VAL   103      34.246  65.354  54.308  1.00  6.87
ATOM   1617 3HG2 VAL   103      35.582  64.243  53.941  1.00  6.87
ATOM   1618  C   VAL   103      33.650  62.479  57.270  1.00  6.87
ATOM   1619  O   VAL   103      32.756  62.815  58.041  1.00  6.87
ATOM   1620  N   LEU   104      34.134  61.242  57.203  1.00  8.97
ATOM   1621  H   LEU   104      35.007  61.111  56.713  1.00  8.97
ATOM   1622  CA  LEU   104      33.663  60.121  57.991  1.00  8.97
ATOM   1623  HA  LEU   104      32.596  60.066  57.773  1.00  8.97
ATOM   1624  CB  LEU   104      34.270  58.790  57.501  1.00  8.97
ATOM   1625  HB1 LEU   104      35.331  58.777  57.734  1.00  8.97
ATOM   1626  HB2 LEU   104      34.164  58.736  56.417  1.00  8.97
ATOM   1627  CG  LEU   104      33.624  57.531  58.123  1.00  8.97
ATOM   1628  HG  LEU   104      33.736  57.556  59.206  1.00  8.97
ATOM   1629  CD1 LEU   104      32.140  57.385  57.773  1.00  8.97
ATOM   1630 1HD1 LEU   104      31.762  56.438  58.160  1.00  8.97
ATOM   1631 2HD1 LEU   104      31.566  58.184  58.242  1.00  8.97
ATOM   1632 3HD1 LEU   104      32.000  57.415  56.693  1.00  8.97
ATOM   1633  CD2 LEU   104      34.340  56.282  57.613  1.00  8.97
ATOM   1634 1HD2 LEU   104      33.897  55.394  58.064  1.00  8.97
ATOM   1635 2HD2 LEU   104      34.256  56.216  56.528  1.00  8.97
ATOM   1636 3HD2 LEU   104      35.392  56.323  57.891  1.00  8.97
ATOM   1637  C   LEU   104      33.722  60.286  59.519  1.00  8.97
ATOM   1638  O   LEU   104      32.781  59.871  60.189  1.00  8.97
ATOM   1639  N   VAL   105      34.780  60.870  60.090  1.00 10.16
ATOM   1640  H   VAL   105      35.545  61.171  59.492  1.00 10.16
ATOM   1641  CA  VAL   105      34.923  60.910  61.556  1.00 10.16
ATOM   1642  HA  VAL   105      34.580  59.945  61.933  1.00 10.16
ATOM   1643  CB  VAL   105      36.398  61.039  61.994  1.00 10.16
ATOM   1644  HB  VAL   105      36.969  60.308  61.427  1.00 10.16
ATOM   1645  CG1 VAL   105      37.024  62.417  61.760  1.00 10.16
ATOM   1646 1HG1 VAL   105      38.085  62.378  62.010  1.00 10.16
ATOM   1647 2HG1 VAL   105      36.940  62.681  60.709  1.00 10.16
ATOM   1648 3HG1 VAL   105      36.549  63.177  62.378  1.00 10.16
ATOM   1649  CG2 VAL   105      36.579  60.680  63.474  1.00 10.16
ATOM   1650 1HG2 VAL   105      37.642  60.663  63.719  1.00 10.16
ATOM   1651 2HG2 VAL   105      36.079  61.410  64.110  1.00 10.16
ATOM   1652 3HG2 VAL   105      36.160  59.693  63.669  1.00 10.16
ATOM   1653  C   VAL   105      34.045  61.945  62.224  1.00 10.16
ATOM   1654  O   VAL   105      33.476  61.645  63.270  1.00 10.16
ATOM   1655  N   SER   106      33.913  63.135  61.624  1.00  9.00
ATOM   1656  H   SER   106      34.433  63.272  60.766  1.00  9.00
ATOM   1657  CA  SER   106      32.911  64.154  62.047  1.00  9.00
ATOM   1658  HA  SER   106      31.922  63.714  61.912  1.00  9.00
ATOM   1659  CB  SER   106      33.030  64.556  63.534  1.00  9.00
ATOM   1660  HB1 SER   106      32.639  65.561  63.698  1.00  9.00
ATOM   1661  HB2 SER   106      34.073  64.520  63.848  1.00  9.00
ATOM   1662  OG  SER   106      32.271  63.683  64.340  1.00  9.00
ATOM   1663  HG  SER   106      32.587  62.780  64.133  1.00  9.00
ATOM   1664  C   SER   106      32.951  65.360  61.103  1.00  9.00
ATOM   1665  O   SER   106      32.740  66.503  61.505  1.00  9.00
ATOM   1666  N   GLY   107      33.362  65.120  59.854  1.00  7.63
ATOM   1667  H   GLY   107      33.365  64.161  59.522  1.00  7.63
ATOM   1668  CA  GLY   107      33.837  66.140  58.922  1.00  7.63
ATOM   1669  HA1 GLY   107      32.982  66.675  58.510  1.00  7.63
ATOM   1670  HA2 GLY   107      34.375  65.664  58.116  1.00  7.63
ATOM   1671  C   GLY   107      34.811  67.166  59.501  1.00  7.63
ATOM   1672  O   GLY   107      34.832  68.307  59.055  1.00  7.63
ATOM   1673  N   GLN   108      35.609  66.775  60.498  1.00  6.38
ATOM   1674  H   GLN   108      35.576  65.810  60.785  1.00  6.38
ATOM   1675  CA  GLN   108      36.449  67.710  61.251  1.00  6.38
ATOM   1676  HA  GLN   108      35.909  68.655  61.338  1.00  6.38
ATOM   1677  CB  GLN   108      36.711  67.188  62.679  1.00  6.38
ATOM   1678  HB1 GLN   108      37.419  67.845  63.187  1.00  6.38
ATOM   1679  HB2 GLN   108      37.155  66.193  62.622  1.00  6.38
ATOM   1680  CG  GLN   108      35.444  67.127  63.540  1.00  6.38
ATOM   1681  HG1 GLN   108      35.698  66.720  64.519  1.00  6.38
ATOM   1682  HG2 GLN   108      34.751  66.448  63.066  1.00  6.38
ATOM   1683  CD  GLN   108      34.767  68.481  63.741  1.00  6.38
ATOM   1684  OE1 GLN   108      35.245  69.340  64.461  1.00  6.38
ATOM   1685  NE2 GLN   108      33.633  68.727  63.121  1.00  6.38
ATOM   1686 1HE2 GLN   108      33.221  68.031  62.505  1.00  6.38
ATOM   1687 2HE2 GLN   108      33.222  69.627  63.279  1.00  6.38
ATOM   1688  C   GLN   108      37.767  68.074  60.554  1.00  6.38
ATOM   1689  O   GLN   108      38.604  68.752  61.148  1.00  6.38
ATOM   1690  N   LYS   109      37.988  67.609  59.317  1.00  6.28
ATOM   1691  H   LYS   109      37.221  67.173  58.825  1.00  6.28
ATOM   1692  CA  LYS   109      39.225  67.880  58.583  1.00  6.28
ATOM   1693  HA  LYS   109      39.403  68.955  58.642  1.00  6.28
ATOM   1694  CB  LYS   109      40.404  67.155  59.285  1.00  6.28
ATOM   1695  HB1 LYS   109      40.752  66.317  58.689  1.00  6.28
ATOM   1696  HB2 LYS   109      40.087  66.737  60.242  1.00  6.28
ATOM   1697  CG  LYS   109      41.548  68.146  59.563  1.00  6.28
ATOM   1698  HG1 LYS   109      41.145  68.982  60.136  1.00  6.28
ATOM   1699  HG2 LYS   109      41.920  68.547  58.620  1.00  6.28
ATOM   1700  CD  LYS   109      42.711  67.555  60.381  1.00  6.28
ATOM   1701  HD1 LYS   109      42.314  67.134  61.306  1.00  6.28
ATOM   1702  HD2 LYS   109      43.382  68.370  60.655  1.00  6.28
ATOM   1703  CE  LYS   109      43.531  66.476  59.665  1.00  6.28
ATOM   1704  HE1 LYS   109      42.915  65.582  59.529  1.00  6.28
ATOM   1705  HE2 LYS   109      44.372  66.197  60.307  1.00  6.28
ATOM   1706  NZ  LYS   109      44.036  66.949  58.356  1.00  6.28
ATOM   1707  HZ1 LYS   109      44.731  66.307  57.976  1.00  6.28
ATOM   1708  HZ2 LYS   109      43.269  67.001  57.679  1.00  6.28
ATOM   1709  HZ3 LYS   109      44.489  67.844  58.427  1.00  6.28
ATOM   1710  C   LYS   109      39.162  67.569  57.082  1.00  6.28
ATOM   1711  O   LYS   109      38.151  67.126  56.538  1.00  6.28
