# Supplementary material for: Selecting Near-Native Protein Structures from Predicted Decoy Sets Using Ordered Graphlet Degree Similarity
Source: Genes (Basel). 2019 Feb 11;10(2):132. doi: 10.3390/genes10020132 (PMC6410076; doi:10.3390/genes10020132)
Supplement: Supplementary file 1 [file genes-10-00132-s001.zip › CodeData/data/CASP11/T0759/model142.pdb]

ATOM      1  N   MET     1      24.206 -18.327  43.409  1.00 10.24
ATOM      2  CA  MET     1      24.909 -19.190  42.430  1.00 10.24
ATOM      3  C   MET     1      24.219 -19.077  41.126  1.00 10.24
ATOM      4  O   MET     1      24.829 -18.690  40.130  1.00 10.24
ATOM      5 1H   MET     1      24.499 -18.279  44.259  1.00 10.24
ATOM      6 2H   MET     1      23.338 -18.475  43.597  1.00 10.24
ATOM      7 3H   MET     1      24.140 -17.441  43.263  1.00 10.24
ATOM      8  CB  MET     1      24.945 -20.638  42.922  1.00 10.24
ATOM      9  SD  MET     1      25.602 -23.305  42.553  1.00 10.24
ATOM     10  CE  MET     1      23.876 -23.705  42.289  1.00 10.24
ATOM     11  CG  MET     1      25.648 -21.598  41.975  1.00 10.24
ATOM     12  N   GLY     2      22.918 -19.417  41.105  1.00  8.72
ATOM     13  CA  GLY     2      22.181 -19.103  39.928  1.00  8.72
ATOM     14  C   GLY     2      22.314 -17.641  39.940  1.00  8.72
ATOM     15  O   GLY     2      22.449 -17.029  38.899  1.00  8.72
ATOM     16  H   GLY     2      22.511 -19.826  41.795  1.00  8.72
ATOM     17  N   HIS     3      22.237 -17.064  41.152  1.00  7.09
ATOM     18  CA  HIS     3      22.524 -15.697  41.460  1.00  7.09
ATOM     19  C   HIS     3      24.000 -15.437  41.367  1.00  7.09
ATOM     20  O   HIS     3      24.447 -14.311  41.350  1.00  7.09
ATOM     21  H   HIS     3      21.976 -17.627  41.804  1.00  7.09
ATOM     22  CB  HIS     3      22.006 -15.342  42.855  1.00  7.09
ATOM     23  CG  HIS     3      20.513 -15.287  42.949  1.00  7.09
ATOM     24  ND1 HIS     3      19.766 -14.290  42.361  1.00  7.09
ATOM     25  CE1 HIS     3      18.464 -14.509  42.617  1.00  7.09
ATOM     26  CD2 HIS     3      19.481 -16.103  43.573  1.00  7.09
ATOM     27  HE2 HIS     3      17.472 -15.937  43.639  1.00  7.09
ATOM     28  NE2 HIS     3      18.286 -15.595  43.344  1.00  7.09
ATOM     29  N   HIS     4      24.907 -16.381  41.543  1.00  6.56
ATOM     30  CA  HIS     4      26.207 -15.841  41.259  1.00  6.56
ATOM     31  C   HIS     4      26.378 -15.626  39.808  1.00  6.56
ATOM     32  O   HIS     4      26.855 -14.583  39.380  1.00  6.56
ATOM     33  H   HIS     4      24.822 -17.241  41.795  1.00  6.56
ATOM     34  CB  HIS     4      27.301 -16.770  41.790  1.00  6.56
ATOM     35  CG  HIS     4      27.387 -16.808  43.284  1.00  6.56
ATOM     36  HD1 HIS     4      28.829 -18.256  43.563  1.00  6.56
ATOM     37  ND1 HIS     4      28.243 -17.651  43.959  1.00  6.56
ATOM     38  CE1 HIS     4      28.096 -17.459  45.282  1.00  6.56
ATOM     39  CD2 HIS     4      26.732 -16.110  44.381  1.00  6.56
ATOM     40  NE2 HIS     4      27.191 -16.535  45.542  1.00  6.56
ATOM     41  N   HIS     5      25.961 -16.608  39.004  1.00  6.17
ATOM     42  CA  HIS     5      26.092 -16.466  37.596  1.00  6.17
ATOM     43  C   HIS     5      25.213 -15.344  37.253  1.00  6.17
ATOM     44  O   HIS     5      25.496 -14.538  36.370  1.00  6.17
ATOM     45  H   HIS     5      25.599 -17.356  39.349  1.00  6.17
ATOM     46  CB  HIS     5      25.719 -17.771  36.889  1.00  6.17
ATOM     47  CG  HIS     5      26.721 -18.867  37.075  1.00  6.17
ATOM     48  HD1 HIS     5      28.377 -18.055  36.151  1.00  6.17
ATOM     49  ND1 HIS     5      28.015 -18.779  36.610  1.00  6.17
ATOM     50  CE1 HIS     5      28.672 -19.910  36.926  1.00  6.17
ATOM     51  CD2 HIS     5      26.717 -20.184  37.696  1.00  6.17
ATOM     52  NE2 HIS     5      27.899 -20.757  37.578  1.00  6.17
ATOM     53  N   HIS     6      24.090 -15.292  37.971  1.00  5.18
ATOM     54  CA  HIS     6      23.214 -14.185  37.877  1.00  5.18
ATOM     55  C   HIS     6      23.774 -13.199  38.826  1.00  5.18
ATOM     56  O   HIS     6      23.163 -12.853  39.841  1.00  5.18
ATOM     57  H   HIS     6      23.893 -15.976  38.522  1.00  5.18
ATOM     58  CB  HIS     6      21.780 -14.607  38.203  1.00  5.18
ATOM     59  CG  HIS     6      21.199 -15.578  37.223  1.00  5.18
ATOM     60  ND1 HIS     6      20.108 -16.368  37.515  1.00  5.18
ATOM     61  CE1 HIS     6      19.821 -17.132  36.446  1.00  5.18
ATOM     62  CD2 HIS     6      21.501 -15.981  35.857  1.00  5.18
ATOM     63  HE2 HIS     6      20.642 -17.317  34.614  1.00  5.18
ATOM     64  NE2 HIS     6      20.652 -16.904  35.447  1.00  5.18
ATOM     65  N   HIS     7      25.015 -12.816  38.469  1.00  4.52
ATOM     66  CA  HIS     7      25.903 -11.837  38.999  1.00  4.52
ATOM     67  C   HIS     7      27.094 -11.848  38.082  1.00  4.52
ATOM     68  O   HIS     7      27.821 -10.867  37.953  1.00  4.52
ATOM     69  H   HIS     7      25.263 -13.312  37.760  1.00  4.52
ATOM     70  CB  HIS     7      26.257 -12.165  40.451  1.00  4.52
ATOM     71  CG  HIS     7      27.114 -11.130  41.112  1.00  4.52
ATOM     72  ND1 HIS     7      26.635  -9.892  41.480  1.00  4.52
ATOM     73  CE1 HIS     7      27.631  -9.188  42.046  1.00  4.52
ATOM     74  CD2 HIS     7      28.504 -11.050  41.537  1.00  4.52
ATOM     75  HE2 HIS     7      29.569  -9.589  42.430  1.00  4.52
ATOM     76  NE2 HIS     7      28.755  -9.877  42.084  1.00  4.52
ATOM     77  N   HIS     8      27.301 -12.977  37.380  1.00  4.08
ATOM     78  CA  HIS     8      28.460 -13.168  36.567  1.00  4.08
ATOM     79  C   HIS     8      28.052 -13.263  35.134  1.00  4.08
ATOM     80  O   HIS     8      27.427 -14.235  34.713  1.00  4.08
ATOM     81  H   HIS     8      26.678 -13.625  37.435  1.00  4.08
ATOM     82  CB  HIS     8      29.220 -14.422  37.004  1.00  4.08
ATOM     83  CG  HIS     8      29.737 -14.356  38.408  1.00  4.08
ATOM     84  HD1 HIS     8      31.345 -13.086  38.183  1.00  4.08
ATOM     85  ND1 HIS     8      30.837 -13.606  38.762  1.00  4.08
ATOM     86  CE1 HIS     8      31.056 -13.746  40.082  1.00  4.08
ATOM     87  CD2 HIS     8      29.353 -14.943  39.684  1.00  4.08
ATOM     88  NE2 HIS     8      30.169 -14.547  40.641  1.00  4.08
ATOM     89  N   SER     9      28.408 -12.256  34.321  1.00  3.23
ATOM     90  CA  SER     9      28.053 -12.382  32.944  1.00  3.23
ATOM     91  C   SER     9      29.023 -13.226  32.214  1.00  3.23
ATOM     92  O   SER     9      28.749 -13.664  31.098  1.00  3.23
ATOM     93  H   SER     9      28.850 -11.526  34.607  1.00  3.23
ATOM     94  CB  SER     9      27.961 -11.004  32.286  1.00  3.23
ATOM     95  HG  SER     9      29.161  -9.645  31.848  1.00  3.23
ATOM     96  OG  SER     9      29.235 -10.390  32.207  1.00  3.23
ATOM     97  N   HIS    10      30.189 -13.453  32.827  1.00  3.40
ATOM     98  CA  HIS    10      31.196 -14.281  32.245  1.00  3.40
ATOM     99  C   HIS    10      31.463 -13.845  30.849  1.00  3.40
ATOM    100  O   HIS    10      31.491 -14.652  29.922  1.00  3.40
ATOM    101  H   HIS    10      30.331 -13.068  33.628  1.00  3.40
ATOM    102  CB  HIS    10      30.769 -15.750  32.282  1.00  3.40
ATOM    103  CG  HIS    10      30.544 -16.278  33.665  1.00  3.40
ATOM    104  HD1 HIS    10      32.461 -16.246  34.423  1.00  3.40
ATOM    105  ND1 HIS    10      31.565 -16.442  34.575  1.00  3.40
ATOM    106  CE1 HIS    10      31.056 -16.930  35.721  1.00  3.40
ATOM    107  CD2 HIS    10      29.389 -16.732  34.427  1.00  3.40
ATOM    108  NE2 HIS    10      29.752 -17.107  35.639  1.00  3.40
ATOM    109  N   MET    11      31.712 -12.548  30.650  1.00  2.61
ATOM    110  CA  MET    11      31.949 -12.176  29.300  1.00  2.61
ATOM    111  C   MET    11      33.317 -12.609  28.969  1.00  2.61
ATOM    112  O   MET    11      34.291 -11.900  29.205  1.00  2.61
ATOM    113  H   MET    11      31.736 -11.925  31.299  1.00  2.61
ATOM    114  CB  MET    11      31.757 -10.669  29.118  1.00  2.61
ATOM    115  SD  MET    11      31.383  -8.474  27.469  1.00  2.61
ATOM    116  CE  MET    11      31.851  -8.195  25.763  1.00  2.61
ATOM    117  CG  MET    11      31.864 -10.199  27.676  1.00  2.61
ATOM    118  N   VAL    12      33.434 -13.792  28.354  1.00  2.22
ATOM    119  CA  VAL    12      34.778 -14.132  28.070  1.00  2.22
ATOM    120  C   VAL    12      34.834 -15.245  27.093  1.00  2.22
ATOM    121  O   VAL    12      33.902 -16.034  26.939  1.00  2.22
ATOM    122  H   VAL    12      32.769 -14.352  28.122  1.00  2.22
ATOM    123  CB  VAL    12      35.547 -14.510  29.350  1.00  2.22
ATOM    124  CG1 VAL    12      34.958 -15.765  29.974  1.00  2.22
ATOM    125  CG2 VAL    12      37.024 -14.705  29.045  1.00  2.22
ATOM    126  N   VAL    13      35.938 -15.257  26.332  1.00  2.12
ATOM    127  CA  VAL    13      36.187 -16.393  25.525  1.00  2.12
ATOM    128  C   VAL    13      37.626 -16.651  25.771  1.00  2.12
ATOM    129  O   VAL    13      38.434 -15.733  25.856  1.00  2.12
ATOM    130  H   VAL    13      36.514 -14.566  26.326  1.00  2.12
ATOM    131  CB  VAL    13      35.832 -16.127  24.050  1.00  2.12
ATOM    132  CG1 VAL    13      36.163 -17.340  23.195  1.00  2.12
ATOM    133  CG2 VAL    13      34.362 -15.760  23.915  1.00  2.12
ATOM    134  N   ILE    14      38.012 -17.909  25.941  1.00  2.60
ATOM    135  CA  ILE    14      39.406 -18.081  26.142  1.00  2.60
ATOM    136  C   ILE    14      39.821 -18.986  25.059  1.00  2.60
ATOM    137  O   ILE    14      39.098 -19.921  24.723  1.00  2.60
ATOM    138  H   ILE    14      37.466 -18.625  25.936  1.00  2.60
ATOM    139  CB  ILE    14      39.710 -18.627  27.549  1.00  2.60
ATOM    140  CD1 ILE    14      39.273 -18.200  30.024  1.00  2.60
ATOM    141  CG1 ILE    14      39.230 -17.643  28.618  1.00  2.60
ATOM    142  CG2 ILE    14      41.192 -18.940  27.691  1.00  2.60
ATOM    143  N   HIS    15      40.970 -18.688  24.437  1.00  2.69
ATOM    144  CA  HIS    15      41.410 -19.545  23.393  1.00  2.69
ATOM    145  C   HIS    15      42.345 -20.485  24.050  1.00  2.69
ATOM    146  O   HIS    15      43.365 -20.084  24.603  1.00  2.69
ATOM    147  H   HIS    15      41.459 -17.968  24.664  1.00  2.69
ATOM    148  CB  HIS    15      42.053 -18.732  22.268  1.00  2.69
ATOM    149  CG  HIS    15      41.109 -17.792  21.586  1.00  2.69
ATOM    150  ND1 HIS    15      40.327 -16.892  22.277  1.00  2.69
ATOM    151  CE1 HIS    15      39.588 -16.189  21.399  1.00  2.69
ATOM    152  CD2 HIS    15      40.729 -17.520  20.207  1.00  2.69
ATOM    153  HE2 HIS    15      39.429 -16.213  19.389  1.00  2.69
ATOM    154  NE2 HIS    15      39.825 -16.561  20.155  1.00  2.69
ATOM    155  N   PRO    16      42.004 -21.735  24.046  1.00  3.33
ATOM    156  CA  PRO    16      42.851 -22.664  24.712  1.00  3.33
ATOM    157  C   PRO    16      44.151 -22.777  24.000  1.00  3.33
ATOM    158  O   PRO    16      45.153 -23.088  24.643  1.00  3.33
ATOM    159  CB  PRO    16      42.064 -23.976  24.674  1.00  3.33
ATOM    160  CD  PRO    16      40.769 -22.351  23.486  1.00  3.33
ATOM    161  CG  PRO    16      41.120 -23.812  23.531  1.00  3.33
ATOM    162  N   ASP    17      44.165 -22.571  22.669  1.00  3.42
ATOM    163  CA  ASP    17      45.423 -22.737  22.015  1.00  3.42
ATOM    164  C   ASP    17      46.383 -21.652  22.427  1.00  3.42
ATOM    165  O   ASP    17      47.486 -21.971  22.872  1.00  3.42
ATOM    166  H   ASP    17      43.437 -22.341  22.193  1.00  3.42
ATOM    167  CB  ASP    17      45.241 -22.737  20.496  1.00  3.42
ATOM    168  CG  ASP    17      44.564 -23.996  19.990  1.00  3.42
ATOM    169  OD1 ASP    17      44.482 -24.976  20.760  1.00  3.42
ATOM    170  OD2 ASP    17      44.116 -24.002  18.825  1.00  3.42
ATOM    171  N   PRO    18      46.051 -20.386  22.312  1.00  3.42
ATOM    172  CA  PRO    18      46.986 -19.389  22.768  1.00  3.42
ATOM    173  C   PRO    18      46.945 -19.179  24.251  1.00  3.42
ATOM    174  O   PRO    18      47.820 -18.491  24.769  1.00  3.42
ATOM    175  CB  PRO    18      46.560 -18.118  22.031  1.00  3.42
ATOM    176  CD  PRO    18      45.073 -19.851  21.317  1.00  3.42
ATOM    177  CG  PRO    18      45.783 -18.609  20.856  1.00  3.42
ATOM    178  N   GLY    19      45.924 -19.691  24.958  1.00  3.23
ATOM    179  CA  GLY    19      45.871 -19.465  26.372  1.00  3.23
ATOM    180  C   GLY    19      45.588 -18.008  26.589  1.00  3.23
ATOM    181  O   GLY    19      45.972 -17.435  27.606  1.00  3.23
ATOM    182  H   GLY    19      45.278 -20.171  24.554  1.00  3.23
ATOM    183  N   ARG    20      44.882 -17.361  25.643  1.00  2.83
ATOM    184  CA  ARG    20      44.672 -15.947  25.758  1.00  2.83
ATOM    185  C   ARG    20      43.219 -15.692  25.997  1.00  2.83
ATOM    186  O   ARG    20      42.351 -16.420  25.522  1.00  2.83
ATOM    187  H   ARG    20      44.543 -17.811  24.941  1.00  2.83
ATOM    188  CB  ARG    20      45.162 -15.228  24.499  1.00  2.83
ATOM    189  CD  ARG    20      47.080 -14.585  23.014  1.00  2.83
ATOM    190  HE  ARG    20      48.772 -15.371  22.278  1.00  2.83
ATOM    191  NE  ARG    20      48.514 -14.706  22.759  1.00  2.83
ATOM    192  CG  ARG    20      46.665 -15.308  24.285  1.00  2.83
ATOM    193  CZ  ARG    20      49.428 -13.859  23.221  1.00  2.83
ATOM    194 1HH1 ARG    20      50.949 -14.719  22.456  1.00  2.83
ATOM    195 2HH1 ARG    20      51.302 -13.500  23.238  1.00  2.83
ATOM    196  NH1 ARG    20      50.710 -14.048  22.939  1.00  2.83
ATOM    197 1HH2 ARG    20      48.228 -12.703  24.149  1.00  2.83
ATOM    198 2HH2 ARG    20      49.651 -12.278  24.264  1.00  2.83
ATOM    199  NH2 ARG    20      49.059 -12.825  23.965  1.00  2.83
ATOM    200  N   GLU    21      42.922 -14.633  26.770  1.00  2.56
ATOM    201  CA  GLU    21      41.561 -14.308  27.070  1.00  2.56
ATOM    202  C   GLU    21      41.144 -13.284  26.064  1.00  2.56
ATOM    203  O   GLU    21      41.843 -12.296  25.849  1.00  2.56
ATOM    204  H   GLU    21      43.589 -14.126  27.100  1.00  2.56
ATOM    205  CB  GLU    21      41.435 -13.805  28.510  1.00  2.56
ATOM    206  CD  GLU    21      41.601 -14.325  30.976  1.00  2.56
ATOM    207  CG  GLU    21      41.757 -14.853  29.563  1.00  2.56
ATOM    208  OE1 GLU    21      41.509 -13.091  31.142  1.00  2.56
ATOM    209  OE2 GLU    21      41.570 -15.146  31.916  1.00  2.56
ATOM    210  N   LEU    22      40.004 -13.518  25.384  1.00  2.09
ATOM    211  CA  LEU    22      39.586 -12.613  24.355  1.00  2.09
ATOM    212  C   LEU    22      38.121 -12.302  24.451  1.00  2.09
ATOM    213  O   LEU    22      37.323 -13.118  24.892  1.00  2.09
ATOM    214  H   LEU    22      39.505 -14.242  25.576  1.00  2.09
ATOM    215  CB  LEU    22      39.903 -13.189  22.974  1.00  2.09
ATOM    216  CG  LEU    22      41.383 -13.407  22.653  1.00  2.09
ATOM    217  CD1 LEU    22      41.544 -14.171  21.348  1.00  2.09
ATOM    218  CD2 LEU    22      42.120 -12.078  22.584  1.00  2.09
ATOM    219  N   SER    23      37.730 -11.091  24.019  1.00  1.83
ATOM    220  CA  SER    23      36.374 -10.601  24.074  1.00  1.83
ATOM    221  C   SER    23      35.513 -11.452  23.177  1.00  1.83
ATOM    222  O   SER    23      36.020 -12.187  22.333  1.00  1.83
ATOM    223  H   SER    23      38.382 -10.573  23.677  1.00  1.83
ATOM    224  CB  SER    23      36.319  -9.128  23.663  1.00  1.83
ATOM    225  HG  SER    23      37.385  -9.260  22.138  1.00  1.83
ATOM    226  OG  SER    23      36.622  -8.971  22.288  1.00  1.83
ATOM    227  N   PRO    24      34.215 -11.435  23.405  1.00  1.59
ATOM    228  CA  PRO    24      33.331 -12.317  22.695  1.00  1.59
ATOM    229  C   PRO    24      33.471 -12.020  21.244  1.00  1.59
ATOM    230  O   PRO    24      33.467 -12.923  20.409  1.00  1.59
ATOM    231  CB  PRO    24      31.945 -11.974  23.245  1.00  1.59
ATOM    232  CD  PRO    24      33.482 -10.665  24.531  1.00  1.59
ATOM    233  CG  PRO    24      32.207 -11.455  24.619  1.00  1.59
ATOM    234  N   GLU    25      33.578 -10.728  20.923  1.00  1.67
ATOM    235  CA  GLU    25      33.672 -10.372  19.551  1.00  1.67
ATOM    236  C   GLU    25      34.963 -10.845  18.996  1.00  1.67
ATOM    237  O   GLU    25      35.029 -11.257  17.836  1.00  1.67
ATOM    238  H   GLU    25      33.591 -10.088  21.556  1.00  1.67
ATOM    239  CB  GLU    25      33.530  -8.858  19.379  1.00  1.67
ATOM    240  CD  GLU    25      34.772  -8.281  17.258  1.00  1.67
ATOM    241  CG  GLU    25      33.421  -8.405  17.932  1.00  1.67
ATOM    242  OE1 GLU    25      35.771  -8.042  17.968  1.00  1.67
ATOM    243  OE2 GLU    25      34.833  -8.421  16.018  1.00  1.67
ATOM    244  N   GLU    26      36.031 -10.768  19.813  1.00  1.93
ATOM    245  CA  GLU    26      37.295 -11.135  19.276  1.00  1.93
ATOM    246  C   GLU    26      37.296 -12.597  18.970  1.00  1.93
ATOM    247  O   GLU    26      37.900 -13.022  17.990  1.00  1.93
ATOM    248  H   GLU    26      35.967 -10.497  20.669  1.00  1.93
ATOM    249  CB  GLU    26      38.417 -10.777  20.253  1.00  1.93
ATOM    250  CD  GLU    26      40.180 -10.255  18.522  1.00  1.93
ATOM    251  CG  GLU    26      39.812 -11.085  19.736  1.00  1.93
ATOM    252  OE1 GLU    26      39.542  -9.204  18.306  1.00  1.93
ATOM    253  OE2 GLU    26      41.106 -10.657  17.786  1.00  1.93
ATOM    254  N   ALA    27      36.648 -13.413  19.823  1.00  1.86
ATOM    255  CA  ALA    27      36.598 -14.832  19.615  1.00  1.86
ATOM    256  C   ALA    27      35.838 -15.142  18.352  1.00  1.86
ATOM    257  O   ALA    27      36.171 -16.095  17.648  1.00  1.86
ATOM    258  H   ALA    27      36.240 -13.048  20.537  1.00  1.86
ATOM    259  CB  ALA    27      35.958 -15.521  20.811  1.00  1.86
ATOM    260  N   HIS    28      34.775 -14.367  18.042  1.00  2.03
ATOM    261  CA  HIS    28      34.026 -14.622  16.827  1.00  2.03
ATOM    262  C   HIS    28      34.946 -14.458  15.677  1.00  2.03
ATOM    263  O   HIS    28      34.935 -15.251  14.738  1.00  2.03
ATOM    264  H   HIS    28      34.532 -13.694  18.588  1.00  2.03
ATOM    265  CB  HIS    28      32.825 -13.679  16.730  1.00  2.03
ATOM    266  CG  HIS    28      31.996 -13.881  15.500  1.00  2.03
ATOM    267  HD1 HIS    28      31.041 -15.653  15.949  1.00  2.03
ATOM    268  ND1 HIS    28      31.163 -14.966  15.333  1.00  2.03
ATOM    269  CE1 HIS    28      30.555 -14.872  14.137  1.00  2.03
ATOM    270  CD2 HIS    28      31.791 -13.155  14.255  1.00  2.03
ATOM    271  NE2 HIS    28      30.927 -13.788  13.485  1.00  2.03
ATOM    272  N   ARG    29      35.714 -13.353  15.708  1.00  2.41
ATOM    273  CA  ARG    29      36.517 -13.003  14.576  1.00  2.41
ATOM    274  C   ARG    29      37.535 -14.079  14.333  1.00  2.41
ATOM    275  O   ARG    29      37.766 -14.477  13.192  1.00  2.41
ATOM    276  H   ARG    29      35.722 -12.834  16.443  1.00  2.41
ATOM    277  CB  ARG    29      37.194 -11.649  14.797  1.00  2.41
ATOM    278  CD  ARG    29      38.697  -9.841  13.920  1.00  2.41
ATOM    279  HE  ARG    29      39.398  -9.675  15.792  1.00  2.41
ATOM    280  NE  ARG    29      39.657  -9.946  15.016  1.00  2.41
ATOM    281  CG  ARG    29      38.028 -11.172  13.619  1.00  2.41
ATOM    282  CZ  ARG    29      40.888 -10.428  14.888  1.00  2.41
ATOM    283 1HH1 ARG    29      41.415 -10.210  16.708  1.00  2.41
ATOM    284 2HH1 ARG    29      42.488 -10.798  15.858  1.00  2.41
ATOM    285  NH1 ARG    29      41.691 -10.486  15.941  1.00  2.41
ATOM    286 1HH2 ARG    29      40.793 -10.816  13.023  1.00  2.41
ATOM    287 2HH2 ARG    29      42.111 -11.165  13.623  1.00  2.41
ATOM    288  NH2 ARG    29      41.314 -10.853  13.706  1.00  2.41
ATOM    289  N   ALA    30      38.157 -14.595  15.409  1.00  2.59
ATOM    290  CA  ALA    30      39.162 -15.624  15.304  1.00  2.59
ATOM    291  C   ALA    30      38.540 -16.865  14.735  1.00  2.59
ATOM    292  O   ALA    30      39.188 -17.629  14.012  1.00  2.59
ATOM    293  H   ALA    30      37.924 -14.274  16.217  1.00  2.59
ATOM    294  CB  ALA    30      39.786 -15.897  16.664  1.00  2.59
ATOM    295  N   GLY    31      37.263 -17.111  15.094  1.00  2.72
ATOM    296  CA  GLY    31      36.570 -18.269  14.611  1.00  2.72
ATOM    297  C   GLY    31      36.368 -19.230  15.740  1.00  2.72
ATOM    298  O   GLY    31      35.840 -20.323  15.541  1.00  2.72
ATOM    299  H   GLY    31      36.846 -16.535  15.646  1.00  2.72
ATOM    300  N   LEU    32      36.793 -18.857  16.961  1.00  2.47
ATOM    301  CA  LEU    32      36.631 -19.741  18.080  1.00  2.47
ATOM    302  C   LEU    32      35.181 -19.968  18.396  1.00  2.47
ATOM    303  O   LEU    32      34.790 -21.105  18.645  1.00  2.47
ATOM    304  H   LEU    32      37.179 -18.052  17.076  1.00  2.47
ATOM    305  CB  LEU    32      37.351 -19.185  19.310  1.00  2.47
ATOM    306  CG  LEU    32      37.295 -20.046  20.574  1.00  2.47
ATOM    307  CD1 LEU    32      37.910 -21.413  20.321  1.00  2.47
ATOM    308  CD2 LEU    32      38.004 -19.352  21.728  1.00  2.47
ATOM    309  N   ILE    33      34.324 -18.924  18.408  1.00  2.38
ATOM    310  CA  ILE    33      32.954 -19.245  18.728  1.00  2.38
ATOM    311  C   ILE    33      32.050 -18.745  17.639  1.00  2.38
ATOM    312  O   ILE    33      32.278 -17.723  16.998  1.00  2.38
ATOM    313  H   ILE    33      34.558 -18.073  18.233  1.00  2.38
ATOM    314  CB  ILE    33      32.540 -18.657  20.090  1.00  2.38
ATOM    315  CD1 ILE    33      32.079 -16.459  21.296  1.00  2.38
ATOM    316  CG1 ILE    33      32.655 -17.132  20.069  1.00  2.38
ATOM    317  CG2 ILE    33      33.365 -19.273  21.209  1.00  2.38
ATOM    318  N   ASP    34      30.965 -19.476  17.383  1.00  2.63
ATOM    319  CA  ASP    34      30.153 -19.117  16.267  1.00  2.63
ATOM    320  C   ASP    34      29.478 -17.812  16.507  1.00  2.63
ATOM    321  O   ASP    34      29.440 -17.294  17.621  1.00  2.63
ATOM    322  H   ASP    34      30.740 -20.181  17.895  1.00  2.63
ATOM    323  CB  ASP    34      29.117 -20.207  15.985  1.00  2.63
ATOM    324  CG  ASP    34      29.739 -21.469  15.420  1.00  2.63
ATOM    325  OD1 ASP    34      30.921 -21.421  15.019  1.00  2.63
ATOM    326  OD2 ASP    34      29.044 -22.506  15.378  1.00  2.63
ATOM    327  N   TRP    35      28.928 -17.254  15.412  1.00  2.51
ATOM    328  CA  TRP    35      28.304 -15.969  15.412  1.00  2.51
ATOM    329  C   TRP    35      27.141 -16.031  16.337  1.00  2.51
ATOM    330  O   TRP    35      26.932 -15.118  17.125  1.00  2.51
ATOM    331  H   TRP    35      28.968 -17.735  14.652  1.00  2.51
ATOM    332  CB  TRP    35      27.885 -15.577  13.994  1.00  2.51
ATOM    333 1HB  TRP    35      26.999 -16.037  13.719  1.00  2.51
ATOM    334 2HB  TRP    35      28.630 -15.355  13.365  1.00  2.51
ATOM    335  CG  TRP    35      27.240 -14.227  13.910  1.00  2.51
ATOM    336  CD1 TRP    35      27.869 -13.028  13.742  1.00  2.51
ATOM    337  HE1 TRP    35      27.152 -11.100  13.607  1.00  2.51
ATOM    338  NE1 TRP    35      26.948 -12.009  13.713  1.00  2.51
ATOM    339  CD2 TRP    35      25.839 -13.939  13.992  1.00  2.51
ATOM    340  CE2 TRP    35      25.693 -12.545  13.865  1.00  2.51
ATOM    341  CH2 TRP    35      23.346 -12.709  14.066  1.00  2.51
ATOM    342  CZ2 TRP    35      24.449 -11.918  13.901  1.00  2.51
ATOM    343  CE3 TRP    35      24.694 -14.723  14.160  1.00  2.51
ATOM    344  CZ3 TRP    35      23.462 -14.097  14.195  1.00  2.51
ATOM    345  N   ASN    36      26.344 -17.110  16.257  1.00  2.76
ATOM    346  CA  ASN    36      25.179 -17.238  17.085  1.00  2.76
ATOM    347  C   ASN    36      25.587 -17.346  18.518  1.00  2.76
ATOM    348  O   ASN    36      24.935 -16.768  19.391  1.00  2.76
ATOM    349  H   ASN    36      26.553 -17.760  15.670  1.00  2.76
ATOM    350  CB  ASN    36      24.343 -18.444  16.651  1.00  2.76
ATOM    351  CG  ASN    36      23.608 -18.204  15.347  1.00  2.76
ATOM    352  OD1 ASN    36      23.397 -17.061  14.943  1.00  2.76
ATOM    353 1HD2 ASN    36      22.775 -19.200  13.903  1.00  2.76
ATOM    354 2HD2 ASN    36      23.390 -20.104  15.014  1.00  2.76
ATOM    355  ND2 ASN    36      23.215 -19.286  14.684  1.00  2.76
ATOM    356  N   MET    37      26.660 -18.119  18.801  1.00  2.52
ATOM    357  CA  MET    37      27.008 -18.299  20.178  1.00  2.52
ATOM    358  C   MET    37      27.477 -17.019  20.750  1.00  2.52
ATOM    359  O   MET    37      27.223 -16.726  21.913  1.00  2.52
ATOM    360  H   MET    37      27.150 -18.514  18.158  1.00  2.52
ATOM    361  CB  MET    37      28.079 -19.382  20.323  1.00  2.52
ATOM    362  SD  MET    37      28.800 -22.055  20.433  1.00  2.52
ATOM    363  CE  MET    37      29.991 -21.824  19.115  1.00  2.52
ATOM    364  CG  MET    37      27.586 -20.787  20.021  1.00  2.52
ATOM    365  N   PHE    38      28.205 -16.235  19.944  1.00  2.00
ATOM    366  CA  PHE    38      28.714 -14.994  20.424  1.00  2.00
ATOM    367  C   PHE    38      27.609 -14.076  20.763  1.00  2.00
ATOM    368  O   PHE    38      27.719 -13.341  21.736  1.00  2.00
ATOM    369  H   PHE    38      28.372 -16.493  19.098  1.00  2.00
ATOM    370  CB  PHE    38      29.637 -14.355  19.384  1.00  2.00
ATOM    371  CG  PHE    38      30.228 -13.046  19.822  1.00  2.00
ATOM    372  CZ  PHE    38      31.319 -10.619  20.625  1.00  2.00
ATOM    373  CD1 PHE    38      30.928 -12.949  21.011  1.00  2.00
ATOM    374  CE1 PHE    38      31.472 -11.744  21.414  1.00  2.00
ATOM    375  CD2 PHE    38      30.084 -11.911  19.044  1.00  2.00
ATOM    376  CE2 PHE    38      30.628 -10.705  19.446  1.00  2.00
ATOM    377  N   VAL    39      26.555 -14.044  19.931  1.00  2.14
ATOM    378  CA  VAL    39      25.465 -13.138  20.149  1.00  2.14
ATOM    379  C   VAL    39      24.817 -13.485  21.449  1.00  2.14
ATOM    380  O   VAL    39      24.441 -12.594  22.202  1.00  2.14
ATOM    381  H   VAL    39      26.540 -14.604  19.227  1.00  2.14
ATOM    382  CB  VAL    39      24.452 -13.184  18.990  1.00  2.14
ATOM    383  CG1 VAL    39      23.208 -12.381  19.337  1.00  2.14
ATOM    384  CG2 VAL    39      25.085 -12.665  17.708  1.00  2.14
ATOM    385  N   LYS    40      24.650 -14.789  21.733  1.00  2.45
ATOM    386  CA  LYS    40      23.990 -15.208  22.940  1.00  2.45
ATOM    387  C   LYS    40      24.779 -14.768  24.139  1.00  2.45
ATOM    388  O   LYS    40      24.202 -14.332  25.134  1.00  2.45
ATOM    389  H   LYS    40      24.959 -15.403  21.153  1.00  2.45
ATOM    390  CB  LYS    40      23.800 -16.726  22.947  1.00  2.45
ATOM    391  CD  LYS    40      22.642 -18.741  22.000  1.00  2.45
ATOM    392  CE  LYS    40      21.619 -19.243  20.995  1.00  2.45
ATOM    393  CG  LYS    40      22.766 -17.227  21.953  1.00  2.45
ATOM    394 1HZ  LYS    40      20.912 -20.988  20.401  1.00  2.45
ATOM    395 2HZ  LYS    40      21.274 -21.008  21.808  1.00  2.45
ATOM    396 3HZ  LYS    40      22.308 -21.081  20.791  1.00  2.45
ATOM    397  NZ  LYS    40      21.518 -20.729  20.999  1.00  2.45
ATOM    398  N   LEU    41      26.122 -14.891  24.081  1.00  2.14
ATOM    399  CA  LEU    41      26.950 -14.546  25.209  1.00  2.14
ATOM    400  C   LEU    41      26.834 -13.086  25.486  1.00  2.14
ATOM    401  O   LEU    41      26.787 -12.665  26.639  1.00  2.14
ATOM    402  H   LEU    41      26.499 -15.194  23.322  1.00  2.14
ATOM    403  CB  LEU    41      28.405 -14.938  24.945  1.00  2.14
ATOM    404  CG  LEU    41      28.706 -16.437  24.900  1.00  2.14
ATOM    405  CD1 LEU    41      30.139 -16.685  24.453  1.00  2.14
ATOM    406  CD2 LEU    41      28.458 -17.076  26.258  1.00  2.14
ATOM    407  N   ARG    42      26.818 -12.268  24.423  1.00  1.94
ATOM    408  CA  ARG    42      26.755 -10.847  24.607  1.00  1.94
ATOM    409  C   ARG    42      25.441 -10.451  25.214  1.00  1.94
ATOM    410  O   ARG    42      25.401  -9.531  26.027  1.00  1.94
ATOM    411  H   ARG    42      26.847 -12.613  23.592  1.00  1.94
ATOM    412  CB  ARG    42      26.965 -10.124  23.275  1.00  1.94
ATOM    413  CD  ARG    42      29.381  -9.505  23.560  1.00  1.94
ATOM    414  HE  ARG    42      28.609  -7.790  24.258  1.00  1.94
ATOM    415  NE  ARG    42      29.096  -8.073  23.606  1.00  1.94
ATOM    416  CG  ARG    42      28.370 -10.259  22.711  1.00  1.94
ATOM    417  CZ  ARG    42      29.539  -7.193  22.713  1.00  1.94
ATOM    418 1HH1 ARG    42      28.742  -5.647  23.494  1.00  1.94
ATOM    419 2HH1 ARG    42      29.516  -5.341  22.259  1.00  1.94
ATOM    420  NH1 ARG    42      29.229  -5.910  22.837  1.00  1.94
ATOM    421 1HH2 ARG    42      30.491  -8.432  21.620  1.00  1.94
ATOM    422 2HH2 ARG    42      30.577  -7.031  21.122  1.00  1.94
ATOM    423  NH2 ARG    42      30.290  -7.600  21.699  1.00  1.94
ATOM    424  N   SER    43      24.328 -11.114  24.828  1.00  2.43
ATOM    425  CA  SER    43      23.032 -10.783  25.374  1.00  2.43
ATOM    426  C   SER    43      23.018 -11.109  26.838  1.00  2.43
ATOM    427  O   SER    43      22.397 -10.391  27.616  1.00  2.43
ATOM    428  H   SER    43      24.405 -11.772  24.219  1.00  2.43
ATOM    429  CB  SER    43      21.928 -11.537  24.630  1.00  2.43
ATOM    430  HG  SER    43      22.777 -13.196  24.551  1.00  2.43
ATOM    431  OG  SER    43      22.041 -12.935  24.832  1.00  2.43
ATOM    432  N   GLN    44      23.679 -12.212  27.258  1.00  2.72
ATOM    433  CA  GLN    44      23.690 -12.571  28.659  1.00  2.72
ATOM    434  C   GLN    44      24.420 -11.517  29.421  1.00  2.72
ATOM    435  O   GLN    44      24.024 -11.158  30.531  1.00  2.72
ATOM    436  H   GLN    44      24.114 -12.724  26.659  1.00  2.72
ATOM    437  CB  GLN    44      24.334 -13.945  28.855  1.00  2.72
ATOM    438  CD  GLN    44      24.215 -16.435  28.449  1.00  2.72
ATOM    439  CG  GLN    44      23.511 -15.100  28.309  1.00  2.72
ATOM    440  OE1 GLN    44      25.443 -16.497  28.501  1.00  2.72
ATOM    441 1HE2 GLN    44      23.805 -18.327  28.595  1.00  2.72
ATOM    442 2HE2 GLN    44      22.543 -17.420  28.470  1.00  2.72
ATOM    443  NE2 GLN    44      23.437 -17.510  28.512  1.00  2.72
ATOM    444  N   GLU    45      25.535 -11.019  28.848  1.00  2.53
ATOM    445  CA  GLU    45      26.306 -10.048  29.572  1.00  2.53
ATOM    446  C   GLU    45      25.503  -8.838  29.757  1.00  2.53
ATOM    447  O   GLU    45      25.500  -8.315  30.853  1.00  2.53
ATOM    448  H   GLU    45      25.799 -11.283  28.029  1.00  2.53
ATOM    449  CB  GLU    45      27.608  -9.738  28.832  1.00  2.53
ATOM    450  CD  GLU    45      28.253 -11.905  27.706  1.00  2.53
ATOM    451  CG  GLU    45      28.589 -10.898  28.788  1.00  2.53
ATOM    452  OE1 GLU    45      27.068 -11.989  27.320  1.00  2.53
ATOM    453  OE2 GLU    45      29.175 -12.610  27.243  1.00  2.53
ATOM    454  N   CYS    46      24.812  -8.350  28.717  1.00  3.02
ATOM    455  CA  CYS    46      24.078  -7.124  28.879  1.00  3.02
ATOM    456  C   CYS    46      22.943  -7.254  29.843  1.00  3.02
ATOM    457  O   CYS    46      22.702  -6.358  30.652  1.00  3.02
ATOM    458  H   CYS    46      24.803  -8.779  27.926  1.00  3.02
ATOM    459  CB  CYS    46      23.541  -6.639  27.531  1.00  3.02
ATOM    460  SG  CYS    46      22.731  -5.024  27.587  1.00  3.02
ATOM    461  N   ASP    47      22.202  -8.373  29.791  1.00  4.18
ATOM    462  CA  ASP    47      21.111  -8.508  30.716  1.00  4.18
ATOM    463  C   ASP    47      21.698  -8.507  32.087  1.00  4.18
ATOM    464  O   ASP    47      21.132  -7.985  33.061  1.00  4.18
ATOM    465  H   ASP    47      22.373  -9.028  29.198  1.00  4.18
ATOM    466  CB  ASP    47      20.318  -9.784  30.426  1.00  4.18
ATOM    467  CG  ASP    47      19.500  -9.685  29.154  1.00  4.18
ATOM    468  OD1 ASP    47      19.326  -8.558  28.646  1.00  4.18
ATOM    469  OD2 ASP    47      19.033 -10.735  28.665  1.00  4.18
ATOM    470  N   TRP    48      22.851  -9.183  32.175  1.00  5.54
ATOM    471  CA  TRP    48      23.622  -9.145  33.374  1.00  5.54
ATOM    472  C   TRP    48      22.864  -9.704  34.496  1.00  5.54
ATOM    473  O   TRP    48      23.306  -9.558  35.633  1.00  5.54
ATOM    474  H   TRP    48      23.138  -9.664  31.470  1.00  5.54
ATOM    475  CB  TRP    48      24.054  -7.711  33.688  1.00  5.54
ATOM    476 1HB  TRP    48      24.859  -7.692  34.338  1.00  5.54
ATOM    477 2HB  TRP    48      23.331  -7.022  33.656  1.00  5.54
ATOM    478  CG  TRP    48      24.879  -7.083  32.607  1.00  5.54
ATOM    479  CD1 TRP    48      24.497  -6.082  31.761  1.00  5.54
ATOM    480  HE1 TRP    48      25.487  -5.110  30.237  1.00  5.54
ATOM    481  NE1 TRP    48      25.523  -5.768  30.903  1.00  5.54
ATOM    482  CD2 TRP    48      26.228  -7.415  32.254  1.00  5.54
ATOM    483  CE2 TRP    48      26.597  -6.575  31.187  1.00  5.54
ATOM    484  CH2 TRP    48      28.747  -7.545  31.085  1.00  5.54
ATOM    485  CZ2 TRP    48      27.857  -6.632  30.594  1.00  5.54
ATOM    486  CE3 TRP    48      27.158  -8.340  32.736  1.00  5.54
ATOM    487  CZ3 TRP    48      28.406  -8.393  32.144  1.00  5.54
ATOM    488  N   GLU    49      21.734 -10.354  34.226  1.00  6.56
ATOM    489  CA  GLU    49      20.922 -10.692  35.345  1.00  6.56
ATOM    490  C   GLU    49      20.345  -9.415  35.837  1.00  6.56
ATOM    491  O   GLU    49      19.310  -8.959  35.363  1.00  6.56
ATOM    492  H   GLU    49      21.472 -10.580  33.395  1.00  6.56
ATOM    493  CB  GLU    49      21.750 -11.415  36.409  1.00  6.56
ATOM    494  CD  GLU    49      23.508 -12.701  35.130  1.00  6.56
ATOM    495  CG  GLU    49      22.255 -12.783  35.980  1.00  6.56
ATOM    496  OE1 GLU    49      24.292 -11.747  35.319  1.00  6.56
ATOM    497  OE2 GLU    49      23.706 -13.591  34.276  1.00  6.56
ATOM    498  N   GLU    50      20.993  -8.817  36.852  1.00  6.35
ATOM    499  CA  GLU    50      20.464  -7.621  37.408  1.00  6.35
ATOM    500  C   GLU    50      20.954  -6.465  36.661  1.00  6.35
ATOM    501  O   GLU    50      22.130  -6.107  36.671  1.00  6.35
ATOM    502  H   GLU    50      21.755  -9.167  37.179  1.00  6.35
ATOM    503  CB  GLU    50      20.837  -7.507  38.887  1.00  6.35
ATOM    504  CD  GLU    50      20.585  -8.417  41.230  1.00  6.35
ATOM    505  CG  GLU    50      20.210  -8.574  39.770  1.00  6.35
ATOM    506  OE1 GLU    50      21.532  -7.657  41.522  1.00  6.35
ATOM    507  OE2 GLU    50      19.931  -9.053  42.083  1.00  6.35
ATOM    508  N   ILE    51      19.990  -5.800  36.028  1.00  6.63
ATOM    509  CA  ILE    51      20.272  -4.589  35.369  1.00  6.63
ATOM    510  C   ILE    51      20.004  -3.663  36.473  1.00  6.63
ATOM    511  O   ILE    51      19.250  -2.720  36.282  1.00  6.63
ATOM    512  H   ILE    51      19.153  -6.130  36.024  1.00  6.63
ATOM    513  CB  ILE    51      19.404  -4.417  34.109  1.00  6.63
ATOM    514  CD1 ILE    51      17.012  -3.980  33.344  1.00  6.63
ATOM    515  CG1 ILE    51      17.921  -4.390  34.482  1.00  6.63
ATOM    516  CG2 ILE    51      19.714  -5.508  33.095  1.00  6.63
ATOM    517  N   SER    52      20.806  -3.822  37.554  1.00  8.09
ATOM    518  CA  SER    52      20.483  -3.356  38.875  1.00  8.09
ATOM    519  C   SER    52      20.166  -1.942  38.719  1.00  8.09
ATOM    520  O   SER    52      21.033  -1.074  38.785  1.00  8.09
ATOM    521  H   SER    52      21.584  -4.250  37.405  1.00  8.09
ATOM    522  CB  SER    52      21.650  -3.608  39.832  1.00  8.09
ATOM    523  HG  SER    52      20.697  -3.445  41.427  1.00  8.09
ATOM    524  OG  SER    52      21.377  -3.081  41.119  1.00  8.09
ATOM    525  N   VAL    53      18.853  -1.695  38.619  1.00  9.32
ATOM    526  CA  VAL    53      18.506  -0.421  38.112  1.00  9.32
ATOM    527  C   VAL    53      18.825   0.506  39.198  1.00  9.32
ATOM    528  O   VAL    53      18.408   0.343  40.344  1.00  9.32
ATOM    529  H   VAL    53      18.208  -2.278  38.850  1.00  9.32
ATOM    530  CB  VAL    53      17.029  -0.369  37.680  1.00  9.32
ATOM    531  CG1 VAL    53      16.648   1.041  37.255  1.00  9.32
ATOM    532  CG2 VAL    53      16.768  -1.357  36.554  1.00  9.32
ATOM    533  N   LYS    54      19.640   1.495  38.844  1.00 10.84
ATOM    534  CA  LYS    54      20.074   2.367  39.854  1.00 10.84
ATOM    535  C   LYS    54      20.272   3.654  39.160  1.00 10.84
ATOM    536  O   LYS    54      20.935   3.682  38.126  1.00 10.84
ATOM    537  H   LYS    54      19.914   1.617  37.995  1.00 10.84
ATOM    538  CB  LYS    54      21.340   1.826  40.521  1.00 10.84
ATOM    539  CD  LYS    54      23.024   2.010  42.373  1.00 10.84
ATOM    540  CE  LYS    54      23.507   2.839  43.552  1.00 10.84
ATOM    541  CG  LYS    54      21.820   2.653  41.703  1.00 10.84
ATOM    542 1HZ  LYS    54      24.949   2.737  44.896  1.00 10.84
ATOM    543 2HZ  LYS    54      25.360   2.164  43.625  1.00 10.84
ATOM    544 3HZ  LYS    54      24.483   1.416  44.510  1.00 10.84
ATOM    545  NZ  LYS    54      24.694   2.228  44.212  1.00 10.84
ATOM    546  N   GLY    55      19.675   4.738  39.685  1.00 10.83
ATOM    547  CA  GLY    55      19.872   6.005  39.064  1.00 10.83
ATOM    548  C   GLY    55      19.449   5.913  37.657  1.00 10.83
ATOM    549  O   GLY    55      18.592   5.128  37.258  1.00 10.83
ATOM    550  H   GLY    55      19.157   4.672  40.418  1.00 10.83
ATOM    551  N   PRO    56      20.038   6.805  36.923  1.00  9.34
ATOM    552  CA  PRO    56      20.083   6.659  35.507  1.00  9.34
ATOM    553  C   PRO    56      21.231   5.739  35.347  1.00  9.34
ATOM    554  O   PRO    56      21.449   5.271  34.232  1.00  9.34
ATOM    555  CB  PRO    56      20.305   8.083  34.995  1.00  9.34
ATOM    556  CD  PRO    56      20.561   8.201  37.372  1.00  9.34
ATOM    557  CG  PRO    56      21.088   8.751  36.076  1.00  9.34
ATOM    558  N   ASN    57      21.942   5.502  36.479  1.00  8.13
ATOM    559  CA  ASN    57      23.151   4.760  36.625  1.00  8.13
ATOM    560  C   ASN    57      22.956   3.461  35.998  1.00  8.13
ATOM    561  O   ASN    57      22.640   2.467  36.653  1.00  8.13
ATOM    562  H   ASN    57      21.558   5.883  37.198  1.00  8.13
ATOM    563  CB  ASN    57      23.533   4.643  38.102  1.00  8.13
ATOM    564  CG  ASN    57      24.880   3.978  38.305  1.00  8.13
ATOM    565  OD1 ASN    57      25.323   3.185  37.473  1.00  8.13
ATOM    566 1HD2 ASN    57      26.340   3.932  39.583  1.00  8.13
ATOM    567 2HD2 ASN    57      25.176   4.882  39.996  1.00  8.13
ATOM    568  ND2 ASN    57      25.536   4.298  39.414  1.00  8.13
ATOM    569  N   GLY    58      23.235   3.473  34.694  1.00  6.46
ATOM    570  CA  GLY    58      22.968   2.358  33.900  1.00  6.46
ATOM    571  C   GLY    58      21.597   1.921  34.205  1.00  6.46
ATOM    572  O   GLY    58      20.600   2.584  33.908  1.00  6.46
ATOM    573  H   GLY    58      23.599   4.210  34.327  1.00  6.46
ATOM    574  N   GLU    59      21.641   0.790  34.914  1.00  5.31
ATOM    575  CA  GLU    59      20.664  -0.166  35.262  1.00  5.31
ATOM    576  C   GLU    59      21.179  -1.158  34.337  1.00  5.31
ATOM    577  O   GLU    59      21.555  -2.279  34.691  1.00  5.31
ATOM    578  H   GLU    59      22.491   0.685  35.189  1.00  5.31
ATOM    579  CB  GLU    59      19.259   0.395  35.033  1.00  5.31
ATOM    580  CD  GLU    59      19.451   2.876  35.466  1.00  5.31
ATOM    581  CG  GLU    59      18.896   1.551  35.950  1.00  5.31
ATOM    582  OE1 GLU    59      20.466   2.865  34.739  1.00  5.31
ATOM    583  OE2 GLU    59      18.871   3.926  35.815  1.00  5.31
ATOM    584  N   SER    60      21.251  -0.677  33.080  1.00  4.28
ATOM    585  CA  SER    60      21.771  -1.518  32.082  1.00  4.28
ATOM    586  C   SER    60      23.195  -1.664  32.384  1.00  4.28
ATOM    587  O   SER    60      24.045  -0.853  32.023  1.00  4.28
ATOM    588  H   SER    60      20.979   0.155  32.871  1.00  4.28
ATOM    589  CB  SER    60      21.516  -0.925  30.695  1.00  4.28
ATOM    590  HG  SER    60      19.810  -1.634  30.436  1.00  4.28
ATOM    591  OG  SER    60      20.128  -0.868  30.412  1.00  4.28
ATOM    592  N   SER    61      23.500  -2.793  33.020  1.00  3.24
ATOM    593  CA  SER    61      24.861  -2.987  33.306  1.00  3.24
ATOM    594  C   SER    61      25.354  -3.299  31.954  1.00  3.24
ATOM    595  O   SER    61      24.568  -3.624  31.068  1.00  3.24
ATOM    596  H   SER    61      22.896  -3.413  33.265  1.00  3.24
ATOM    597  CB  SER    61      25.037  -4.088  34.354  1.00  3.24
ATOM    598  HG  SER    61      23.631  -3.587  35.472  1.00  3.24
ATOM    599  OG  SER    61      24.443  -3.719  35.586  1.00  3.24
ATOM    600  N   VAL    62      26.645  -3.268  31.692  1.00  2.62
ATOM    601  CA  VAL    62      26.799  -3.365  30.286  1.00  2.62
ATOM    602  C   VAL    62      27.889  -4.284  29.910  1.00  2.62
ATOM    603  O   VAL    62      28.558  -4.889  30.744  1.00  2.62
ATOM    604  H   VAL    62      27.370  -3.201  32.221  1.00  2.62
ATOM    605  CB  VAL    62      27.056  -1.986  29.650  1.00  2.62
ATOM    606  CG1 VAL    62      25.880  -1.056  29.902  1.00  2.62
ATOM    607  CG2 VAL    62      28.343  -1.382  30.190  1.00  2.62
ATOM    608  N   ILE    63      28.092  -4.374  28.591  1.00  2.25
ATOM    609  CA  ILE    63      28.936  -5.368  28.033  1.00  2.25
ATOM    610  C   ILE    63      30.325  -5.107  28.467  1.00  2.25
ATOM    611  O   ILE    63      30.858  -4.009  28.334  1.00  2.25
ATOM    612  H   ILE    63      27.677  -3.783  28.054  1.00  2.25
ATOM    613  CB  ILE    63      28.829  -5.402  26.497  1.00  2.25
ATOM    614  CD1 ILE    63      26.887  -7.051  26.546  1.00  2.25
ATOM    615  CG1 ILE    63      27.393  -5.708  26.069  1.00  2.25
ATOM    616  CG2 ILE    63      29.819  -6.400  25.916  1.00  2.25
ATOM    617  N   HIS    64      30.937  -6.151  29.047  1.00  2.45
ATOM    618  CA  HIS    64      32.215  -5.974  29.640  1.00  2.45
ATOM    619  C   HIS    64      33.327  -6.162  28.681  1.00  2.45
ATOM    620  O   HIS    64      33.244  -6.885  27.688  1.00  2.45
ATOM    621  H   HIS    64      30.542  -6.960  29.062  1.00  2.45
ATOM    622  CB  HIS    64      32.399  -6.937  30.814  1.00  2.45
ATOM    623  CG  HIS    64      31.485  -6.664  31.968  1.00  2.45
ATOM    624  ND1 HIS    64      31.693  -7.194  33.224  1.00  2.45
ATOM    625  CE1 HIS    64      30.713  -6.773  34.044  1.00  2.45
ATOM    626  CD2 HIS    64      30.270  -5.889  32.170  1.00  2.45
ATOM    627  HE2 HIS    64      29.104  -5.586  33.788  1.00  2.45
ATOM    628  NE2 HIS    64      29.856  -5.989  33.418  1.00  2.45
ATOM    629  N   ASP    65      34.413  -5.441  28.993  1.00  2.66
ATOM    630  CA  ASP    65      35.631  -5.514  28.268  1.00  2.66
ATOM    631  C   ASP    65      36.405  -6.480  29.079  1.00  2.66
ATOM    632  O   ASP    65      36.830  -6.165  30.181  1.00  2.66
ATOM    633  H   ASP    65      34.343  -4.890  29.701  1.00  2.66
ATOM    634  CB  ASP    65      36.263  -4.126  28.140  1.00  2.66
ATOM    635  CG  ASP    65      37.538  -4.140  27.321  1.00  2.66
ATOM    636  OD1 ASP    65      37.444  -4.223  26.078  1.00  2.66
ATOM    637  OD2 ASP    65      38.631  -4.067  27.921  1.00  2.66
ATOM    638  N   ARG    66      36.634  -7.691  28.583  1.00  2.77
ATOM    639  CA  ARG    66      37.266  -8.627  29.455  1.00  2.77
ATOM    640  C   ARG    66      38.648  -8.215  29.842  1.00  2.77
ATOM    641  O   ARG    66      39.095  -8.516  30.947  1.00  2.77
ATOM    642  H   ARG    66      36.413  -7.935  27.745  1.00  2.77
ATOM    643  CB  ARG    66      37.318 -10.012  28.807  1.00  2.77
ATOM    644  CD  ARG    66      37.208 -11.357  30.924  1.00  2.77
ATOM    645  HE  ARG    66      37.630 -13.168  31.675  1.00  2.77
ATOM    646  NE  ARG    66      37.870 -12.347  31.771  1.00  2.77
ATOM    647  CG  ARG    66      38.001 -11.070  29.659  1.00  2.77
ATOM    648  CZ  ARG    66      38.806 -12.057  32.668  1.00  2.77
ATOM    649 1HH1 ARG    66      39.099 -13.838  33.284  1.00  2.77
ATOM    650 2HH1 ARG    66      39.958 -12.835  33.974  1.00  2.77
ATOM    651  NH1 ARG    66      39.352 -13.023  33.393  1.00  2.77
ATOM    652 1HH2 ARG    66      38.842 -10.173  32.366  1.00  2.77
ATOM    653 2HH2 ARG    66      39.802 -10.612  33.417  1.00  2.77
ATOM    654  NH2 ARG    66      39.195 -10.800  32.837  1.00  2.77
ATOM    655  N   LYS    67      39.381  -7.514  28.968  1.00  3.25
ATOM    656  CA  LYS    67      40.716  -7.176  29.359  1.00  3.25
ATOM    657  C   LYS    67      40.691  -6.310  30.588  1.00  3.25
ATOM    658  O   LYS    67      41.341  -6.616  31.588  1.00  3.25
ATOM    659  H   LYS    67      39.068  -7.256  28.164  1.00  3.25
ATOM    660  CB  LYS    67      41.446  -6.468  28.216  1.00  3.25
ATOM    661  CD  LYS    67      43.561  -5.433  27.346  1.00  3.25
ATOM    662  CE  LYS    67      44.985  -5.020  27.679  1.00  3.25
ATOM    663  CG  LYS    67      42.882  -6.086  28.538  1.00  3.25
ATOM    664 1HZ  LYS    67      46.492  -4.150  26.749  1.00  3.25
ATOM    665 2HZ  LYS    67      45.212  -3.651  26.276  1.00  3.25
ATOM    666 3HZ  LYS    67      45.691  -4.951  25.838  1.00  3.25
ATOM    667  NZ  LYS    67      45.663  -4.379  26.519  1.00  3.25
ATOM    668  N   SER    68      39.946  -5.189  30.524  1.00  3.66
ATOM    669  CA  SER    68      39.910  -4.220  31.588  1.00  3.66
ATOM    670  C   SER    68      38.857  -4.448  32.647  1.00  3.66
ATOM    671  O   SER    68      38.938  -3.878  33.729  1.00  3.66
ATOM    672  H   SER    68      39.458  -5.058  29.779  1.00  3.66
ATOM    673  CB  SER    68      39.700  -2.813  31.025  1.00  3.66
ATOM    674  HG  SER    68      38.340  -3.233  29.819  1.00  3.66
ATOM    675  OG  SER    68      38.417  -2.685  30.438  1.00  3.66
ATOM    676  N   GLY    69      37.804  -5.234  32.386  1.00  3.40
ATOM    677  CA  GLY    69      36.760  -5.416  33.363  1.00  3.40
ATOM    678  C   GLY    69      35.939  -4.166  33.423  1.00  3.40
ATOM    679  O   GLY    69      35.439  -3.784  34.480  1.00  3.40
ATOM    680  H   GLY    69      37.753  -5.651  31.590  1.00  3.40
ATOM    681  N   LYS    70      35.775  -3.482  32.277  1.00  3.18
ATOM    682  CA  LYS    70      35.026  -2.263  32.294  1.00  3.18
ATOM    683  C   LYS    70      33.693  -2.535  31.686  1.00  3.18
ATOM    684  O   LYS    70      33.566  -3.275  30.713  1.00  3.18
ATOM    685  H   LYS    70      36.129  -3.782  31.506  1.00  3.18
ATOM    686  CB  LYS    70      35.778  -1.162  31.544  1.00  3.18
ATOM    687  CD  LYS    70      37.771   0.359  31.411  1.00  3.18
ATOM    688  CE  LYS    70      39.104   0.736  32.035  1.00  3.18
ATOM    689  CG  LYS    70      37.094  -0.759  32.189  1.00  3.18
ATOM    690 1HZ  LYS    70      40.580   1.987  31.644  1.00  3.18
ATOM    691 2HZ  LYS    70      39.298   2.521  31.215  1.00  3.18
ATOM    692 3HZ  LYS    70      39.958   1.495  30.426  1.00  3.18
ATOM    693  NZ  LYS    70      39.805   1.790  31.252  1.00  3.18
ATOM    694  N   LYS    71      32.646  -1.926  32.264  1.00  2.94
ATOM    695  CA  LYS    71      31.311  -2.173  31.811  1.00  2.94
ATOM    696  C   LYS    71      30.993  -1.094  30.834  1.00  2.94
ATOM    697  O   LYS    71      31.122   0.084  31.162  1.00  2.94
ATOM    698  H   LYS    71      32.792  -1.356  32.945  1.00  2.94
ATOM    699  CB  LYS    71      30.340  -2.200  32.993  1.00  2.94
ATOM    700  CD  LYS    71      29.577  -3.315  35.109  1.00  2.94
ATOM    701  CE  LYS    71      29.822  -4.452  36.087  1.00  2.94
ATOM    702  CG  LYS    71      30.574  -3.349  33.961  1.00  2.94
ATOM    703 1HZ  LYS    71      29.049  -5.087  37.788  1.00  2.94
ATOM    704 2HZ  LYS    71      28.042  -4.475  36.937  1.00  2.94
ATOM    705 3HZ  LYS    71      28.975  -3.640  37.674  1.00  2.94
ATOM    706  NZ  LYS    71      28.877  -4.409  37.237  1.00  2.94
ATOM    707  N   PHE    72      30.568  -1.435  29.599  1.00  2.68
ATOM    708  CA  PHE    72      30.250  -0.302  28.785  1.00  2.68
ATOM    709  C   PHE    72      28.976  -0.476  28.021  1.00  2.68
ATOM    710  O   PHE    72      28.627  -1.566  27.575  1.00  2.68
ATOM    711  H   PHE    72      30.475  -2.267  29.268  1.00  2.68
ATOM    712  CB  PHE    72      31.388  -0.011  27.804  1.00  2.68
ATOM    713  CG  PHE    72      32.697   0.301  28.470  1.00  2.68
ATOM    714  CZ  PHE    72      35.119   0.883  29.705  1.00  2.68
ATOM    715  CD1 PHE    72      33.742  -0.607  28.434  1.00  2.68
ATOM    716  CE1 PHE    72      34.947  -0.320  29.047  1.00  2.68
ATOM    717  CD2 PHE    72      32.885   1.501  29.133  1.00  2.68
ATOM    718  CE2 PHE    72      34.090   1.787  29.746  1.00  2.68
ATOM    719  N   SER    73      28.274   0.650  27.799  1.00  2.75
ATOM    720  CA  SER    73      27.026   0.632  27.096  1.00  2.75
ATOM    721  C   SER    73      27.308   0.060  25.748  1.00  2.75
ATOM    722  O   SER    73      28.460  -0.124  25.353  1.00  2.75
ATOM    723  H   SER    73      28.607   1.428  28.105  1.00  2.75
ATOM    724  CB  SER    73      26.432   2.040  27.023  1.00  2.75
ATOM    725  HG  SER    73      27.980   2.931  26.488  1.00  2.75
ATOM    726  OG  SER    73      27.209   2.879  26.186  1.00  2.75
ATOM    727  N   ILE    74      26.232  -0.242  25.002  1.00  2.42
ATOM    728  CA  ILE    74      26.405  -0.880  23.735  1.00  2.42
ATOM    729  C   ILE    74      27.162   0.040  22.832  1.00  2.42
ATOM    730  O   ILE    74      28.022  -0.410  22.085  1.00  2.42
ATOM    731  H   ILE    74      25.405  -0.044  25.297  1.00  2.42
ATOM    732  CB  ILE    74      25.053  -1.279  23.114  1.00  2.42
ATOM    733  CD1 ILE    74      25.144  -3.621  24.116  1.00  2.42
ATOM    734  CG1 ILE    74      24.360  -2.334  23.979  1.00  2.42
ATOM    735  CG2 ILE    74      25.244  -1.755  21.683  1.00  2.42
ATOM    736  N   GLU    75      26.854   1.349  22.858  1.00  2.76
ATOM    737  CA  GLU    75      27.494   2.294  21.983  1.00  2.76
ATOM    738  C   GLU    75      28.960   2.365  22.298  1.00  2.76
ATOM    739  O   GLU    75      29.805   2.453  21.398  1.00  2.76
ATOM    740  H   GLU    75      26.229   1.628  23.443  1.00  2.76
ATOM    741  CB  GLU    75      26.842   3.672  22.114  1.00  2.76
ATOM    742  CD  GLU    75      27.175   4.426  19.727  1.00  2.76
ATOM    743  CG  GLU    75      27.430   4.727  21.190  1.00  2.76
ATOM    744  OE1 GLU    75      26.257   3.632  19.434  1.00  2.76
ATOM    745  OE2 GLU    75      27.894   4.985  18.871  1.00  2.76
ATOM    746  N   GLU    76      29.294   2.335  23.605  1.00  2.79
ATOM    747  CA  GLU    76      30.663   2.483  23.987  1.00  2.79
ATOM    748  C   GLU    76      31.430   1.296  23.500  1.00  2.79
ATOM    749  O   GLU    76      32.579   1.429  23.092  1.00  2.79
ATOM    750  H   GLU    76      28.661   2.223  24.235  1.00  2.79
ATOM    751  CB  GLU    76      30.782   2.638  25.504  1.00  2.79
ATOM    752  CD  GLU    76      30.312   4.042  27.551  1.00  2.79
ATOM    753  CG  GLU    76      30.232   3.950  26.040  1.00  2.79
ATOM    754  OE1 GLU    76      29.581   3.292  28.231  1.00  2.79
ATOM    755  OE2 GLU    76      31.105   4.865  28.054  1.00  2.79
ATOM    756  N   ALA    77      30.814   0.099  23.554  1.00  2.29
ATOM    757  CA  ALA    77      31.415  -1.143  23.142  1.00  2.29
ATOM    758  C   ALA    77      31.707  -1.070  21.667  1.00  2.29
ATOM    759  O   ALA    77      32.719  -1.602  21.212  1.00  2.29
ATOM    760  H   ALA    77      29.972   0.108  23.873  1.00  2.29
ATOM    761  CB  ALA    77      30.497  -2.311  23.470  1.00  2.29
ATOM    762  N   LEU    78      30.807  -0.440  20.874  1.00  2.39
ATOM    763  CA  LEU    78      30.983  -0.379  19.440  1.00  2.39
ATOM    764  C   LEU    78      32.232   0.378  19.195  1.00  2.39
ATOM    765  O   LEU    78      33.060   0.002  18.365  1.00  2.39
ATOM    766  H   LEU    78      30.089  -0.055  21.256  1.00  2.39
ATOM    767  CB  LEU    78      29.767   0.273  18.778  1.00  2.39
ATOM    768  CG  LEU    78      29.834   0.446  17.259  1.00  2.39
ATOM    769  CD1 LEU    78      29.952  -0.905  16.569  1.00  2.39
ATOM    770  CD2 LEU    78      28.612   1.195  16.750  1.00  2.39
ATOM    771  N   GLN    79      32.354   1.509  19.917  1.00  2.87
ATOM    772  CA  GLN    79      33.437   2.408  19.662  1.00  2.87
ATOM    773  C   GLN    79      34.741   1.738  19.980  1.00  2.87
ATOM    774  O   GLN    79      35.712   1.879  19.236  1.00  2.87
ATOM    775  H   GLN    79      31.754   1.699  20.560  1.00  2.87
ATOM    776  CB  GLN    79      33.273   3.691  20.480  1.00  2.87
ATOM    777  CD  GLN    79      31.923   5.780  20.920  1.00  2.87
ATOM    778  CG  GLN    79      32.129   4.579  20.018  1.00  2.87
ATOM    779  OE1 GLN    79      32.867   6.272  21.539  1.00  2.87
ATOM    780 1HE2 GLN    79      30.509   6.967  21.519  1.00  2.87
ATOM    781 2HE2 GLN    79      30.024   5.866  20.528  1.00  2.87
ATOM    782  NE2 GLN    79      30.686   6.255  20.997  1.00  2.87
ATOM    783  N   SER    80      34.792   0.981  21.093  1.00  2.79
ATOM    784  CA  SER    80      36.006   0.328  21.516  1.00  2.79
ATOM    785  C   SER    80      36.362  -0.744  20.529  1.00  2.79
ATOM    786  O   SER    80      37.530  -1.115  20.383  1.00  2.79
ATOM    787  H   SER    80      34.039   0.889  21.577  1.00  2.79
ATOM    788  CB  SER    80      35.840  -0.252  22.922  1.00  2.79
ATOM    789  HG  SER    80      34.151  -1.003  22.679  1.00  2.79
ATOM    790  OG  SER    80      34.884  -1.297  22.933  1.00  2.79
ATOM    791  N   GLY    81      35.348  -1.273  19.817  1.00  2.49
ATOM    792  CA  GLY    81      35.616  -2.309  18.865  1.00  2.49
ATOM    793  C   GLY    81      35.299  -3.623  19.487  1.00  2.49
ATOM    794  O   GLY    81      35.548  -4.678  18.905  1.00  2.49
ATOM    795  H   GLY    81      34.506  -0.979  19.937  1.00  2.49
ATOM    796  N   ARG    82      34.743  -3.585  20.704  1.00  2.10
ATOM    797  CA  ARG    82      34.397  -4.789  21.384  1.00  2.10
ATOM    798  C   ARG    82      33.267  -5.473  20.695  1.00  2.10
ATOM    799  O   ARG    82      33.171  -6.683  20.832  1.00  2.10
ATOM    800  H   ARG    82      34.588  -2.788  21.093  1.00  2.10
ATOM    801  CB  ARG    82      34.034  -4.496  22.841  1.00  2.10
ATOM    802  CD  ARG    82      33.519  -5.376  25.134  1.00  2.10
ATOM    803  HE  ARG    82      35.330  -5.122  25.957  1.00  2.10
ATOM    804  NE  ARG    82      34.629  -4.662  25.761  1.00  2.10
ATOM    805  CG  ARG    82      33.818  -5.739  23.689  1.00  2.10
ATOM    806  CZ  ARG    82      34.619  -3.363  26.040  1.00  2.10
ATOM    807 1HH1 ARG    82      36.367  -3.275  26.800  1.00  2.10
ATOM    808 2HH1 ARG    82      35.669  -1.959  26.792  1.00  2.10
ATOM    809  NH1 ARG    82      35.675  -2.800  26.611  1.00  2.10
ATOM    810 1HH2 ARG    82      32.868  -2.996  25.379  1.00  2.10
ATOM    811 2HH2 ARG    82      33.547  -1.790  25.929  1.00  2.10
ATOM    812  NH2 ARG    82      33.553  -2.630  25.749  1.00  2.10
ATOM    813  N   LEU    83      32.353  -4.751  20.005  1.00  1.88
ATOM    814  CA  LEU    83      31.273  -5.420  19.304  1.00  1.88
ATOM    815  C   LEU    83      31.252  -4.917  17.866  1.00  1.88
ATOM    816  O   LEU    83      31.865  -3.903  17.564  1.00  1.88
ATOM    817  H   LEU    83      32.417  -3.854  19.982  1.00  1.88
ATOM    818  CB  LEU    83      29.939  -5.166  20.008  1.00  1.88
ATOM    819  CG  LEU    83      29.497  -3.706  20.118  1.00  1.88
ATOM    820  CD1 LEU    83      28.869  -3.235  18.815  1.00  1.88
ATOM    821  CD2 LEU    83      28.522  -3.524  21.271  1.00  1.88
ATOM    822  N   THR    84      30.580  -5.592  16.908  1.00  2.23
ATOM    823  CA  THR    84      30.598  -5.119  15.536  1.00  2.23
ATOM    824  C   THR    84      29.313  -4.401  15.225  1.00  2.23
ATOM    825  O   THR    84      28.398  -4.453  16.031  1.00  2.23
ATOM    826  H   THR    84      30.121  -6.336  17.122  1.00  2.23
ATOM    827  CB  THR    84      30.810  -6.277  14.543  1.00  2.23
ATOM    828  HG1 THR    84      29.624  -7.477  15.372  1.00  2.23
ATOM    829  OG1 THR    84      29.692  -7.172  14.603  1.00  2.23
ATOM    830  CG2 THR    84      32.072  -7.051  14.888  1.00  2.23
ATOM    831  N   PRO    85      29.189  -3.746  14.082  1.00  2.59
ATOM    832  CA  PRO    85      27.972  -3.035  13.715  1.00  2.59
ATOM    833  C   PRO    85      26.658  -3.835  13.705  1.00  2.59
ATOM    834  O   PRO    85      25.651  -3.362  14.246  1.00  2.59
ATOM    835  CB  PRO    85      28.250  -2.533  12.297  1.00  2.59
ATOM    836  CD  PRO    85      30.307  -3.519  13.021  1.00  2.59
ATOM    837  CG  PRO    85      29.732  -2.369  12.243  1.00  2.59
ATOM    838  N   ALA    86      26.620  -5.036  13.083  1.00  2.64
ATOM    839  CA  ALA    86      25.431  -5.874  13.057  1.00  2.64
ATOM    840  C   ALA    86      25.171  -6.351  14.435  1.00  2.64
ATOM    841  O   ALA    86      24.026  -6.469  14.912  1.00  2.64
ATOM    842  H   ALA    86      27.373  -5.310  12.674  1.00  2.64
ATOM    843  CB  ALA    86      25.619  -7.031  12.088  1.00  2.64
ATOM    844  N   HIS    87      26.311  -6.679  15.077  1.00  2.16
ATOM    845  CA  HIS    87      26.174  -7.251  16.348  1.00  2.16
ATOM    846  C   HIS    87      25.617  -6.197  17.195  1.00  2.16
ATOM    847  O   HIS    87      24.757  -6.540  17.979  1.00  2.16
ATOM    848  H   HIS    87      27.130  -6.547  14.729  1.00  2.16
ATOM    849  CB  HIS    87      27.523  -7.771  16.850  1.00  2.16
ATOM    850  CG  HIS    87      28.021  -8.972  16.108  1.00  2.16
ATOM    851  ND1 HIS    87      29.256  -9.534  16.346  1.00  2.16
ATOM    852  CE1 HIS    87      29.420 -10.592  15.531  1.00  2.16
ATOM    853  CD2 HIS    87      27.497  -9.836  15.060  1.00  2.16
ATOM    854  HE2 HIS    87      28.263 -11.448  14.120  1.00  2.16
ATOM    855  NE2 HIS    87      28.368 -10.779  14.757  1.00  2.16
ATOM    856  N   TYR    88      26.021  -4.915  17.006  1.00  2.24
ATOM    857  CA  TYR    88      25.600  -3.797  17.812  1.00  2.24
ATOM    858  C   TYR    88      24.130  -3.658  17.660  1.00  2.24
ATOM    859  O   TYR    88      23.501  -3.298  18.633  1.00  2.24
ATOM    860  H   TYR    88      26.591  -4.787  16.322  1.00  2.24
ATOM    861  CB  TYR    88      26.339  -2.525  17.392  1.00  2.24
ATOM    862  CG  TYR    88      25.958  -1.302  18.194  1.00  2.24
ATOM    863  HH  TYR    88      25.493   2.188  20.999  1.00  2.24
ATOM    864  OH  TYR    88      24.923   2.061  20.410  1.00  2.24
ATOM    865  CZ  TYR    88      25.264   0.949  19.676  1.00  2.24
ATOM    866  CD1 TYR    88      26.751  -0.867  19.249  1.00  2.24
ATOM    867  CE1 TYR    88      26.410   0.250  19.987  1.00  2.24
ATOM    868  CD2 TYR    88      24.806  -0.585  17.895  1.00  2.24
ATOM    869  CE2 TYR    88      24.450   0.534  18.622  1.00  2.24
ATOM    870  N   ASP    89      23.541  -3.813  16.452  1.00  2.61
ATOM    871  CA  ASP    89      22.108  -3.597  16.334  1.00  2.61
ATOM    872  C   ASP    89      21.350  -4.603  17.160  1.00  2.61
ATOM    873  O   ASP    89      20.367  -4.300  17.856  1.00  2.61
ATOM    874  H   ASP    89      24.022  -4.046  15.728  1.00  2.61
ATOM    875  CB  ASP    89      21.673  -3.676  14.869  1.00  2.61
ATOM    876  CG  ASP    89      22.131  -2.478  14.061  1.00  2.61
ATOM    877  OD1 ASP    89      22.538  -1.468  14.673  1.00  2.61
ATOM    878  OD2 ASP    89      22.083  -2.549  12.814  1.00  2.61
ATOM    879  N   ARG    90      21.803  -5.863  17.084  1.00  2.53
ATOM    880  CA  ARG    90      21.065  -6.857  17.805  1.00  2.53
ATOM    881  C   ARG    90      21.139  -6.626  19.279  1.00  2.53
ATOM    882  O   ARG    90      20.168  -6.760  20.038  1.00  2.53
ATOM    883  H   ARG    90      22.531  -6.098  16.611  1.00  2.53
ATOM    884  CB  ARG    90      21.582  -8.257  17.469  1.00  2.53
ATOM    885  CD  ARG    90      19.380  -9.421  17.776  1.00  2.53
ATOM    886  HE  ARG    90      19.141 -11.128  18.800  1.00  2.53
ATOM    887  NE  ARG    90      18.665 -10.519  18.421  1.00  2.53
ATOM    888  CG  ARG    90      20.844  -9.379  18.181  1.00  2.53
ATOM    889  CZ  ARG    90      17.341 -10.630  18.456  1.00  2.53
ATOM    890 1HH1 ARG    90      17.270 -12.263  19.440  1.00  2.53
ATOM    891 2HH1 ARG    90      15.921 -11.736  19.089  1.00  2.53
ATOM    892  NH1 ARG    90      16.778 -11.664  19.066  1.00  2.53
ATOM    893 1HH2 ARG    90      16.948  -9.037  17.484  1.00  2.53
ATOM    894 2HH2 ARG    90      15.726  -9.779  17.903  1.00  2.53
ATOM    895  NH2 ARG    90      16.583  -9.707  17.880  1.00  2.53
ATOM    896  N   TYR    91      22.348  -6.269  19.716  1.00  2.25
ATOM    897  CA  TYR    91      22.532  -6.087  21.108  1.00  2.25
ATOM    898  C   TYR    91      21.712  -4.925  21.566  1.00  2.25
ATOM    899  O   TYR    91      21.342  -4.980  22.721  1.00  2.25
ATOM    900  H   TYR    91      23.037  -6.144  19.151  1.00  2.25
ATOM    901  CB  TYR    91      24.013  -5.876  21.430  1.00  2.25
ATOM    902  CG  TYR    91      24.856  -7.122  21.279  1.00  2.25
ATOM    903  HH  TYR    91      26.661 -11.217  20.793  1.00  2.25
ATOM    904  OH  TYR    91      27.161 -10.558  20.865  1.00  2.25
ATOM    905  CZ  TYR    91      26.400  -9.420  21.002  1.00  2.25
ATOM    906  CD1 TYR    91      24.262  -8.370  21.140  1.00  2.25
ATOM    907  CE1 TYR    91      25.025  -9.514  21.002  1.00  2.25
ATOM    908  CD2 TYR    91      26.243  -7.046  21.277  1.00  2.25
ATOM    909  CE2 TYR    91      27.021  -8.180  21.140  1.00  2.25
ATOM    910  N   VAL    92      21.504  -3.829  20.772  1.00  2.66
ATOM    911  CA  VAL    92      20.727  -2.652  21.156  1.00  2.66
ATOM    912  C   VAL    92      19.332  -3.086  21.385  1.00  2.66
ATOM    913  O   VAL    92      18.679  -2.588  22.294  1.00  2.66
ATOM    914  H   VAL    92      21.888  -3.869  19.959  1.00  2.66
ATOM    915  CB  VAL    92      20.808  -1.548  20.085  1.00  2.66
ATOM    916  CG1 VAL    92      19.831  -0.426  20.401  1.00  2.66
ATOM    917  CG2 VAL    92      22.227  -1.010  19.982  1.00  2.66
ATOM    918  N   ASN    93      18.805  -4.001  20.556  1.00  3.10
ATOM    919  CA  ASN    93      17.449  -4.365  20.826  1.00  3.10
ATOM    920  C   ASN    93      17.335  -5.061  22.159  1.00  3.10
ATOM    921  O   ASN    93      16.417  -4.808  22.946  1.00  3.10
ATOM    922  H   ASN    93      19.244  -4.380  19.868  1.00  3.10
ATOM    923  CB  ASN    93      16.898  -5.247  19.704  1.00  3.10
ATOM    924  CG  ASN    93      16.622  -4.469  18.433  1.00  3.10
ATOM    925  OD1 ASN    93      16.473  -3.248  18.461  1.00  3.10
ATOM    926 1HD2 ASN    93      16.393  -4.763  16.528  1.00  3.10
ATOM    927 2HD2 ASN    93      16.670  -6.069  17.334  1.00  3.10
ATOM    928  ND2 ASN    93      16.554  -5.176  17.311  1.00  3.10
ATOM    929  N   LYS    94      18.300  -5.947  22.460  1.00  3.16
ATOM    930  CA  LYS    94      18.245  -6.737  23.661  1.00  3.16
ATOM    931  C   LYS    94      18.299  -5.812  24.846  1.00  3.16
ATOM    932  O   LYS    94      17.640  -6.051  25.851  1.00  3.16
ATOM    933  H   LYS    94      18.991  -6.040  21.891  1.00  3.16
ATOM    934  CB  LYS    94      19.392  -7.750  23.689  1.00  3.16
ATOM    935  CD  LYS    94      18.092  -9.772  22.968  1.00  3.16
ATOM    936  CE  LYS    94      18.034 -10.944  22.002  1.00  3.16
ATOM    937  CG  LYS    94      19.266  -8.858  22.657  1.00  3.16
ATOM    938 1HZ  LYS    94      16.854 -12.492  21.678  1.00  3.16
ATOM    939 2HZ  LYS    94      16.109 -11.345  22.168  1.00  3.16
ATOM    940 3HZ  LYS    94      16.903 -12.142  23.087  1.00  3.16
ATOM    941  NZ  LYS    94      16.857 -11.819  22.260  1.00  3.16
ATOM    942  N   ASP    95      19.151  -4.770  24.772  1.00  3.23
ATOM    943  CA  ASP    95      19.397  -3.817  25.825  1.00  3.23
ATOM    944  C   ASP    95      18.165  -3.006  26.064  1.00  3.23
ATOM    945  O   ASP    95      17.965  -2.564  27.186  1.00  3.23
ATOM    946  H   ASP    95      19.584  -4.694  23.987  1.00  3.23
ATOM    947  CB  ASP    95      20.582  -2.918  25.468  1.00  3.23
ATOM    948  CG  ASP    95      21.051  -2.078  26.640  1.00  3.23
ATOM    949  OD1 ASP    95      21.473  -2.664  27.659  1.00  3.23
ATOM    950  OD2 ASP    95      20.996  -0.834  26.539  1.00  3.23
ATOM    951  N   MET    96      17.356  -2.708  25.020  1.00  3.47
ATOM    952  CA  MET    96      16.161  -1.932  25.200  1.00  3.47
ATOM    953  C   MET    96      15.290  -2.729  26.056  1.00  3.47
ATOM    954  O   MET    96      14.657  -2.211  26.967  1.00  3.47
ATOM    955  H   MET    96      17.580  -3.006  24.201  1.00  3.47
ATOM    956  CB  MET    96      15.525  -1.606  23.847  1.00  3.47
ATOM    957  SD  MET    96      15.629  -0.391  21.359  1.00  3.47
ATOM    958  CE  MET    96      14.123   0.494  21.752  1.00  3.47
ATOM    959  CG  MET    96      16.326  -0.625  23.005  1.00  3.47
ATOM    960  N   SER    97      15.257  -4.036  25.780  1.00  4.09
ATOM    961  CA  SER    97      14.352  -4.821  26.536  1.00  4.09
ATOM    962  C   SER    97      14.730  -4.831  27.969  1.00  4.09
ATOM    963  O   SER    97      13.877  -4.745  28.846  1.00  4.09
ATOM    964  H   SER    97      15.772  -4.423  25.152  1.00  4.09
ATOM    965  CB  SER    97      14.300  -6.251  25.993  1.00  4.09
ATOM    966  HG  SER    97      14.213  -5.821  24.181  1.00  4.09
ATOM    967  OG  SER    97      13.746  -6.282  24.689  1.00  4.09
ATOM    968  N   ILE    98      16.028  -4.989  28.244  1.00  4.16
ATOM    969  CA  ILE    98      16.441  -5.123  29.607  1.00  4.16
ATOM    970  C   ILE    98      16.272  -3.874  30.368  1.00  4.16
ATOM    971  O   ILE    98      15.859  -3.904  31.525  1.00  4.16
ATOM    972  H   ILE    98      16.640  -5.012  27.584  1.00  4.16
ATOM    973  CB  ILE    98      17.907  -5.583  29.710  1.00  4.16
ATOM    974  CD1 ILE    98      17.442  -7.213  31.614  1.00  4.16
ATOM    975  CG1 ILE    98      18.232  -6.013  31.142  1.00  4.16
ATOM    976  CG2 ILE    98      18.844  -4.490  29.219  1.00  4.16
ATOM    977  N   GLN    99      16.676  -2.738  29.777  1.00  4.20
ATOM    978  CA  GLN    99      16.562  -1.590  30.593  1.00  4.20
ATOM    979  C   GLN    99      15.177  -1.325  30.888  1.00  4.20
ATOM    980  O   GLN    99      14.724  -1.028  31.990  1.00  4.20
ATOM    981  H   GLN    99      16.997  -2.665  28.940  1.00  4.20
ATOM    982  CB  GLN    99      17.207  -0.382  29.911  1.00  4.20
ATOM    983  CD  GLN    99      17.806   2.069  30.028  1.00  4.20
ATOM    984  CG  GLN    99      17.160   0.894  30.736  1.00  4.20
ATOM    985  OE1 GLN    99      17.202   3.133  29.893  1.00  4.20
ATOM    986 1HE2 GLN    99      19.468   2.544  29.144  1.00  4.20
ATOM    987 2HE2 GLN    99      19.445   1.085  29.692  1.00  4.20
ATOM    988  NE2 GLN    99      19.039   1.879  29.572  1.00  4.20
ATOM    989  N   GLU   100      14.470  -1.306  29.809  1.00  4.38
ATOM    990  CA  GLU   100      13.206  -0.784  30.081  1.00  4.38
ATOM    991  C   GLU   100      12.170  -1.718  30.605  1.00  4.38
ATOM    992  O   GLU   100      11.644  -1.641  31.746  1.00  4.38
ATOM    993  H   GLU   100      14.679  -1.567  28.973  1.00  4.38
ATOM    994  CB  GLU   100      12.612  -0.137  28.828  1.00  4.38
ATOM    995  CD  GLU   100      14.594   0.780  27.558  1.00  4.38
ATOM    996  CG  GLU   100      13.351   1.107  28.362  1.00  4.38
ATOM    997  OE1 GLU   100      15.141  -0.329  27.734  1.00  4.38
ATOM    998  OE2 GLU   100      15.021   1.633  26.752  1.00  4.38
ATOM    999  N   LEU   101      11.996  -2.692  29.662  1.00  4.26
ATOM   1000  CA  LEU   101      10.676  -3.216  29.520  1.00  4.26
ATOM   1001  C   LEU   101      10.001  -1.882  29.605  1.00  4.26
ATOM   1002  O   LEU   101       9.138  -1.681  30.451  1.00  4.26
ATOM   1003  H   LEU   101      12.662  -3.005  29.144  1.00  4.26
ATOM   1004  CB  LEU   101      10.386  -4.243  30.616  1.00  4.26
ATOM   1005  CG  LEU   101      11.325  -5.449  30.680  1.00  4.26
ATOM   1006  CD1 LEU   101      10.971  -6.345  31.857  1.00  4.26
ATOM   1007  CD2 LEU   101      11.276  -6.239  29.381  1.00  4.26
ATOM   1008  N   ALA   102      10.409  -0.950  28.707  1.00  5.42
ATOM   1009  CA  ALA   102      10.371   0.454  29.013  1.00  5.42
ATOM   1010  C   ALA   102       9.023   0.798  29.326  1.00  5.42
ATOM   1011  O   ALA   102       8.688   1.372  30.360  1.00  5.42
ATOM   1012  H   ALA   102      10.708  -1.228  27.905  1.00  5.42
ATOM   1013  CB  ALA   102      10.905   1.266  27.843  1.00  5.42
ATOM   1014  N   VAL   103       8.229   0.418  28.360  1.00  6.87
ATOM   1015  CA  VAL   103       6.867   0.611  28.487  1.00  6.87
ATOM   1016  C   VAL   103       6.274  -0.443  29.354  1.00  6.87
ATOM   1017  O   VAL   103       5.379  -0.184  30.157  1.00  6.87
ATOM   1018  H   VAL   103       8.562   0.034  27.617  1.00  6.87
ATOM   1019  CB  VAL   103       6.169   0.626  27.115  1.00  6.87
ATOM   1020  CG1 VAL   103       4.658   0.676  27.286  1.00  6.87
ATOM   1021  CG2 VAL   103       6.653   1.803  26.283  1.00  6.87
ATOM   1022  N   LEU   104       6.811  -1.668  29.236  1.00  8.97
ATOM   1023  CA  LEU   104       6.152  -2.805  29.800  1.00  8.97
ATOM   1024  C   LEU   104       5.947  -2.652  31.258  1.00  8.97
ATOM   1025  O   LEU   104       4.843  -2.864  31.758  1.00  8.97
ATOM   1026  H   LEU   104       7.591  -1.771  28.799  1.00  8.97
ATOM   1027  CB  LEU   104       6.950  -4.080  29.521  1.00  8.97
ATOM   1028  CG  LEU   104       6.385  -5.376  30.107  1.00  8.97
ATOM   1029  CD1 LEU   104       5.007  -5.669  29.534  1.00  8.97
ATOM   1030  CD2 LEU   104       7.327  -6.541  29.843  1.00  8.97
ATOM   1031  N   VAL   105       6.996  -2.261  31.984  1.00 10.16
ATOM   1032  CA  VAL   105       6.822  -2.157  33.390  1.00 10.16
ATOM   1033  C   VAL   105       6.867  -0.722  33.731  1.00 10.16
ATOM   1034  O   VAL   105       7.819  -0.012  33.409  1.00 10.16
ATOM   1035  H   VAL   105       7.793  -2.066  31.614  1.00 10.16
ATOM   1036  CB  VAL   105       7.891  -2.962  34.152  1.00 10.16
ATOM   1037  CG1 VAL   105       7.706  -2.805  35.654  1.00 10.16
ATOM   1038  CG2 VAL   105       7.836  -4.429  33.755  1.00 10.16
ATOM   1039  N   SER   106       5.775  -0.258  34.358  1.00  9.00
ATOM   1040  CA  SER   106       5.648   1.081  34.823  1.00  9.00
ATOM   1041  C   SER   106       5.503   2.026  33.689  1.00  9.00
ATOM   1042  O   SER   106       5.024   3.145  33.856  1.00  9.00
ATOM   1043  H   SER   106       5.101  -0.842  34.479  1.00  9.00
ATOM   1044  CB  SER   106       6.855   1.467  35.680  1.00  9.00
ATOM   1045  HG  SER   106       7.051  -0.158  36.573  1.00  9.00
ATOM   1046  OG  SER   106       6.962   0.630  36.818  1.00  9.00
ATOM   1047  N   GLY   107       5.894   1.595  32.482  1.00  7.63
ATOM   1048  CA  GLY   107       5.864   2.458  31.349  1.00  7.63
ATOM   1049  C   GLY   107       6.780   3.588  31.638  1.00  7.63
ATOM   1050  O   GLY   107       6.711   4.633  30.995  1.00  7.63
ATOM   1051  H   GLY   107       6.179   0.746  32.393  1.00  7.63
ATOM   1052  N   GLN   108       7.678   3.397  32.619  1.00  6.38
ATOM   1053  CA  GLN   108       8.521   4.467  32.999  1.00  6.38
ATOM   1054  C   GLN   108       9.805   4.293  32.323  1.00  6.38
ATOM   1055  O   GLN   108      10.767   3.798  32.901  1.00  6.38
ATOM   1056  H   GLN   108       7.747   2.601  33.033  1.00  6.38
ATOM   1057  CB  GLN   108       8.682   4.508  34.520  1.00  6.38
ATOM   1058  CD  GLN   108       6.766   6.085  34.987  1.00  6.38
ATOM   1059  CG  GLN   108       7.383   4.731  35.276  1.00  6.38
ATOM   1060  OE1 GLN   108       7.351   7.123  35.295  1.00  6.38
ATOM   1061 1HE2 GLN   108       5.167   6.855  34.199  1.00  6.38
ATOM   1062 2HE2 GLN   108       5.184   5.296  34.185  1.00  6.38
ATOM   1063  NE2 GLN   108       5.578   6.078  34.393  1.00  6.38
ATOM   1064  N   LYS   109       9.828   4.706  31.052  1.00  6.28
ATOM   1065  CA  LYS   109      11.049   4.690  30.334  1.00  6.28
ATOM   1066  C   LYS   109      11.039   5.836  29.345  1.00  6.28
ATOM   1067  O   LYS   109      12.067   5.976  28.633  1.00  6.28
ATOM   1068  H   LYS   109       9.075   4.993  30.652  1.00  6.28
ATOM   1069  OXT LYS   109      10.004   6.551  29.320  1.00  6.28
ATOM   1070  CB  LYS   109      11.240   3.345  29.631  1.00  6.28
ATOM   1071  CD  LYS   109      13.686   3.099  30.133  1.00  6.28
ATOM   1072  CE  LYS   109      13.584   1.824  30.953  1.00  6.28
ATOM   1073  CG  LYS   109      12.627   3.142  29.044  1.00  6.28
ATOM   1074 1HZ  LYS   109      14.589   0.964  32.418  1.00  6.28
ATOM   1075 2HZ  LYS   109      14.638   2.413  32.514  1.00  6.28
ATOM   1076 3HZ  LYS   109      15.465   1.721  31.541  1.00  6.28
ATOM   1077  NZ  LYS   109      14.679   1.720  31.957  1.00  6.28
