# Supplementary material for: Selecting Near-Native Protein Structures from Predicted Decoy Sets Using Ordered Graphlet Degree Similarity
Source: Genes (Basel). 2019 Feb 11;10(2):132. doi: 10.3390/genes10020132 (PMC6410076; doi:10.3390/genes10020132)
Supplement: Supplementary file 1 [file genes-10-00132-s001.zip › CodeData/data/CASP11/T0759/model143.pdb]

ATOM      1  N   MET     1      60.783  60.855  75.563  1.00  9.84
ATOM      2  CA  MET     1      60.480  62.038  74.754  1.00  9.84
ATOM      3  HA  MET     1      61.124  62.007  73.875  1.00  9.84
ATOM      4  CB  MET     1      60.825  63.316  75.546  1.00  9.84
ATOM      5  HB1 MET     1      61.882  63.270  75.810  1.00  9.84
ATOM      6  HB2 MET     1      60.688  64.188  74.904  1.00  9.84
ATOM      7  CG  MET     1      60.023  63.526  76.842  1.00  9.84
ATOM      8  HG1 MET     1      60.068  62.612  77.436  1.00  9.84
ATOM      9  HG2 MET     1      60.524  64.309  77.412  1.00  9.84
ATOM     10  SD  MET     1      58.279  64.020  76.663  1.00  9.84
ATOM     11  CE  MET     1      57.835  64.168  78.413  1.00  9.84
ATOM     12  HE1 MET     1      58.464  64.921  78.889  1.00  9.84
ATOM     13  HE2 MET     1      56.790  64.465  78.501  1.00  9.84
ATOM     14  HE3 MET     1      57.981  63.208  78.910  1.00  9.84
ATOM     15  C   MET     1      59.060  62.055  74.248  1.00  9.84
ATOM     16  O   MET     1      58.765  62.945  73.490  1.00  9.84
ATOM     17  N   GLY     2      58.192  61.114  74.609  1.00  8.53
ATOM     18  H   GLY     2      58.565  60.402  75.221  1.00  8.53
ATOM     19  CA  GLY     2      56.772  61.038  74.232  1.00  8.53
ATOM     20  HA1 GLY     2      56.176  61.288  75.109  1.00  8.53
ATOM     21  HA2 GLY     2      56.543  60.004  73.972  1.00  8.53
ATOM     22  C   GLY     2      56.282  61.913  73.078  1.00  8.53
ATOM     23  O   GLY     2      56.263  61.430  71.958  1.00  8.53
ATOM     24  N   HIS     3      55.937  63.185  73.305  1.00  6.57
ATOM     25  H   HIS     3      56.059  63.555  74.235  1.00  6.57
ATOM     26  CA  HIS     3      55.544  64.107  72.221  1.00  6.57
ATOM     27  HA  HIS     3      54.737  63.649  71.650  1.00  6.57
ATOM     28  CB  HIS     3      54.986  65.407  72.818  1.00  6.57
ATOM     29  HB1 HIS     3      55.025  66.191  72.060  1.00  6.57
ATOM     30  HB2 HIS     3      55.593  65.727  73.666  1.00  6.57
ATOM     31  CG  HIS     3      53.546  65.254  73.228  1.00  6.57
ATOM     32  ND1 HIS     3      52.481  65.208  72.333  1.00  6.57
ATOM     33  CE1 HIS     3      51.387  64.974  73.069  1.00  6.57
ATOM     34  HE1 HIS     3      50.390  64.861  72.662  1.00  6.57
ATOM     35  NE2 HIS     3      51.710  64.887  74.372  1.00  6.57
ATOM     36  HE2 HIS     3      51.055  64.703  75.119  1.00  6.57
ATOM     37  CD2 HIS     3      53.074  65.059  74.493  1.00  6.57
ATOM     38  HD2 HIS     3      53.663  65.020  75.397  1.00  6.57
ATOM     39  C   HIS     3      56.647  64.427  71.201  1.00  6.57
ATOM     40  O   HIS     3      56.376  64.474  70.019  1.00  6.57
ATOM     41  N   HIS     4      57.887  64.563  71.645  1.00  6.33
ATOM     42  H   HIS     4      57.982  64.540  72.650  1.00  6.33
ATOM     43  CA  HIS     4      59.164  64.353  70.942  1.00  6.33
ATOM     44  HA  HIS     4      59.815  64.050  71.758  1.00  6.33
ATOM     45  CB  HIS     4      59.901  65.649  70.532  1.00  6.33
ATOM     46  HB1 HIS     4      60.938  65.553  70.858  1.00  6.33
ATOM     47  HB2 HIS     4      59.967  65.766  69.458  1.00  6.33
ATOM     48  CG  HIS     4      59.357  66.910  71.160  1.00  6.33
ATOM     49  ND1 HIS     4      59.379  67.209  72.526  1.00  6.33
ATOM     50  CE1 HIS     4      58.800  68.412  72.647  1.00  6.33
ATOM     51  HE1 HIS     4      58.669  68.936  73.585  1.00  6.33
ATOM     52  NE2 HIS     4      58.417  68.875  71.444  1.00  6.33
ATOM     53  HE2 HIS     4      57.970  69.762  71.269  1.00  6.33
ATOM     54  CD2 HIS     4      58.760  67.940  70.494  1.00  6.33
ATOM     55  HD2 HIS     4      58.594  67.998  69.427  1.00  6.33
ATOM     56  C   HIS     4      59.284  63.120  70.064  1.00  6.33
ATOM     57  O   HIS     4      59.653  63.211  68.897  1.00  6.33
ATOM     58  N   HIS     5      58.921  61.954  70.617  1.00  6.10
ATOM     59  H   HIS     5      58.565  61.969  71.564  1.00  6.10
ATOM     60  CA  HIS     5      58.749  60.734  69.809  1.00  6.10
ATOM     61  HA  HIS     5      59.649  60.556  69.217  1.00  6.10
ATOM     62  CB  HIS     5      58.506  59.483  70.688  1.00  6.10
ATOM     63  HB1 HIS     5      58.101  59.775  71.654  1.00  6.10
ATOM     64  HB2 HIS     5      59.466  59.003  70.878  1.00  6.10
ATOM     65  CG  HIS     5      57.566  58.462  70.074  1.00  6.10
ATOM     66  ND1 HIS     5      57.933  57.431  69.203  1.00  6.10
ATOM     67  CE1 HIS     5      56.782  56.880  68.779  1.00  6.10
ATOM     68  HE1 HIS     5      56.712  56.069  68.066  1.00  6.10
ATOM     69  NE2 HIS     5      55.728  57.496  69.341  1.00  6.10
ATOM     70  HE2 HIS     5      54.753  57.312  69.132  1.00  6.10
ATOM     71  CD2 HIS     5      56.202  58.493  70.163  1.00  6.10
ATOM     72  HD2 HIS     5      55.611  59.227  70.694  1.00  6.10
ATOM     73  C   HIS     5      57.629  60.926  68.784  1.00  6.10
ATOM     74  O   HIS     5      57.788  60.629  67.602  1.00  6.10
ATOM     75  N   HIS     6      56.533  61.544  69.218  1.00  4.99
ATOM     76  H   HIS     6      56.486  61.776  70.199  1.00  4.99
ATOM     77  CA  HIS     6      55.422  61.961  68.380  1.00  4.99
ATOM     78  HA  HIS     6      55.134  61.103  67.771  1.00  4.99
ATOM     79  CB  HIS     6      54.223  62.340  69.265  1.00  4.99
ATOM     80  HB1 HIS     6      54.109  63.423  69.310  1.00  4.99
ATOM     81  HB2 HIS     6      54.378  61.971  70.277  1.00  4.99
ATOM     82  CG  HIS     6      52.934  61.738  68.796  1.00  4.99
ATOM     83  ND1 HIS     6      52.312  60.639  69.385  1.00  4.99
ATOM     84  CE1 HIS     6      51.193  60.429  68.669  1.00  4.99
ATOM     85  HE1 HIS     6      50.464  59.649  68.869  1.00  4.99
ATOM     86  NE2 HIS     6      51.104  61.331  67.673  1.00  4.99
ATOM     87  HE2 HIS     6      50.350  61.392  66.991  1.00  4.99
ATOM     88  CD2 HIS     6      52.196  62.164  67.736  1.00  4.99
ATOM     89  HD2 HIS     6      52.424  62.994  67.083  1.00  4.99
ATOM     90  C   HIS     6      55.804  63.080  67.402  1.00  4.99
ATOM     91  O   HIS     6      55.004  63.464  66.550  1.00  4.99
ATOM     92  N   HIS     7      57.035  63.586  67.494  1.00  4.49
ATOM     93  H   HIS     7      57.602  63.287  68.273  1.00  4.49
ATOM     94  CA  HIS     7      57.625  64.567  66.601  1.00  4.49
ATOM     95  HA  HIS     7      56.827  64.924  65.950  1.00  4.49
ATOM     96  CB  HIS     7      58.099  65.807  67.354  1.00  4.49
ATOM     97  HB1 HIS     7      59.007  66.201  66.898  1.00  4.49
ATOM     98  HB2 HIS     7      58.296  65.510  68.371  1.00  4.49
ATOM     99  CG  HIS     7      57.058  66.897  67.423  1.00  4.49
ATOM    100  ND1 HIS     7      57.265  68.248  67.125  1.00  4.49
ATOM    101  CE1 HIS     7      56.089  68.854  67.343  1.00  4.49
ATOM    102  HE1 HIS     7      55.911  69.912  67.201  1.00  4.49
ATOM    103  NE2 HIS     7      55.168  67.967  67.758  1.00  4.49
ATOM    104  HE2 HIS     7      54.208  68.173  67.994  1.00  4.49
ATOM    105  CD2 HIS     7      55.762  66.730  67.817  1.00  4.49
ATOM    106  HD2 HIS     7      55.309  65.797  68.129  1.00  4.49
ATOM    107  C   HIS     7      58.605  63.930  65.591  1.00  4.49
ATOM    108  O   HIS     7      58.817  64.479  64.499  1.00  4.49
ATOM    109  N   HIS     8      59.094  62.719  65.886  1.00  3.93
ATOM    110  H   HIS     8      58.742  62.267  66.723  1.00  3.93
ATOM    111  CA  HIS     8      60.284  62.112  65.293  1.00  3.93
ATOM    112  HA  HIS     8      60.458  62.568  64.317  1.00  3.93
ATOM    113  CB  HIS     8      61.492  62.475  66.178  1.00  3.93
ATOM    114  HB1 HIS     8      61.469  61.901  67.105  1.00  3.93
ATOM    115  HB2 HIS     8      61.429  63.530  66.450  1.00  3.93
ATOM    116  CG  HIS     8      62.816  62.272  65.492  1.00  3.93
ATOM    117  ND1 HIS     8      63.606  63.295  64.967  1.00  3.93
ATOM    118  CE1 HIS     8      64.674  62.687  64.427  1.00  3.93
ATOM    119  HE1 HIS     8      65.478  63.194  63.910  1.00  3.93
ATOM    120  NE2 HIS     8      64.584  61.355  64.575  1.00  3.93
ATOM    121  HE2 HIS     8      65.225  60.677  64.180  1.00  3.93
ATOM    122  CD2 HIS     8      63.420  61.074  65.247  1.00  3.93
ATOM    123  HD2 HIS     8      63.042  60.096  65.513  1.00  3.93
ATOM    124  C   HIS     8      60.119  60.605  65.069  1.00  3.93
ATOM    125  O   HIS     8      60.592  59.830  65.896  1.00  3.93
ATOM    126  N   SER     9      59.447  60.180  63.978  1.00  3.52
ATOM    127  H   SER     9      59.073  60.859  63.334  1.00  3.52
ATOM    128  CA  SER     9      59.122  58.755  63.775  1.00  3.52
ATOM    129  HA  SER     9      59.651  58.280  64.600  1.00  3.52
ATOM    130  CB  SER     9      57.711  58.315  64.189  1.00  3.52
ATOM    131  HB1 SER     9      56.941  58.596  63.475  1.00  3.52
ATOM    132  HB2 SER     9      57.462  58.757  65.155  1.00  3.52
ATOM    133  OG  SER     9      57.751  56.903  64.325  1.00  3.52
ATOM    134  HG  SER     9      58.027  56.518  63.477  1.00  3.52
ATOM    135  C   SER     9      59.815  57.897  62.645  1.00  3.52
ATOM    136  O   SER     9      59.122  57.487  61.701  1.00  3.52
ATOM    137  N   HIS    10      61.027  57.293  62.813  1.00  3.78
ATOM    138  H   HIS    10      60.945  56.340  62.482  1.00  3.78
ATOM    139  CA  HIS    10      62.502  57.675  62.896  1.00  3.78
ATOM    140  HA  HIS    10      62.538  58.573  63.513  1.00  3.78
ATOM    141  CB  HIS    10      63.271  56.590  63.661  1.00  3.78
ATOM    142  HB1 HIS    10      64.342  56.784  63.603  1.00  3.78
ATOM    143  HB2 HIS    10      63.074  55.602  63.239  1.00  3.78
ATOM    144  CG  HIS    10      62.860  56.638  65.111  1.00  3.78
ATOM    145  ND1 HIS    10      63.284  57.608  66.023  1.00  3.78
ATOM    146  CE1 HIS    10      62.465  57.502  67.078  1.00  3.78
ATOM    147  HE1 HIS    10      62.495  58.153  67.942  1.00  3.78
ATOM    148  NE2 HIS    10      61.563  56.527  66.880  1.00  3.78
ATOM    149  HE2 HIS    10      60.775  56.341  67.487  1.00  3.78
ATOM    150  CD2 HIS    10      61.797  55.970  65.643  1.00  3.78
ATOM    151  HD2 HIS    10      61.195  55.233  65.128  1.00  3.78
ATOM    152  C   HIS    10      63.127  58.106  61.592  1.00  3.78
ATOM    153  O   HIS    10      64.328  58.320  61.532  1.00  3.78
ATOM    154  N   MET    11      62.286  58.344  60.591  1.00  2.68
ATOM    155  H   MET    11      61.325  58.074  60.737  1.00  2.68
ATOM    156  CA  MET    11      62.606  58.974  59.317  1.00  2.68
ATOM    157  HA  MET    11      61.662  59.034  58.796  1.00  2.68
ATOM    158  CB  MET    11      63.117  60.442  59.435  1.00  2.68
ATOM    159  HB1 MET    11      62.467  61.050  58.824  1.00  2.68
ATOM    160  HB2 MET    11      64.067  60.524  58.920  1.00  2.68
ATOM    161  CG  MET    11      63.271  61.170  60.786  1.00  2.68
ATOM    162  HG1 MET    11      62.707  60.664  61.566  1.00  2.68
ATOM    163  HG2 MET    11      62.828  62.152  60.680  1.00  2.68
ATOM    164  SD  MET    11      64.970  61.474  61.362  1.00  2.68
ATOM    165  CE  MET    11      65.584  62.639  60.112  1.00  2.68
ATOM    166  HE1 MET    11      65.565  62.181  59.124  1.00  2.68
ATOM    167  HE2 MET    11      64.966  63.536  60.107  1.00  2.68
ATOM    168  HE3 MET    11      66.614  62.909  60.349  1.00  2.68
ATOM    169  C   MET    11      63.542  58.218  58.366  1.00  2.68
ATOM    170  O   MET    11      63.378  58.375  57.150  1.00  2.68
ATOM    171  N   VAL    12      64.513  57.478  58.920  1.00  2.16
ATOM    172  H   VAL    12      64.521  57.416  59.931  1.00  2.16
ATOM    173  CA  VAL    12      65.759  57.071  58.271  1.00  2.16
ATOM    174  HA  VAL    12      65.590  57.092  57.194  1.00  2.16
ATOM    175  CB  VAL    12      66.955  58.025  58.573  1.00  2.16
ATOM    176  HB  VAL    12      67.679  57.897  57.766  1.00  2.16
ATOM    177  CG1 VAL    12      66.569  59.500  58.606  1.00  2.16
ATOM    178 1HG1 VAL    12      65.856  59.720  57.823  1.00  2.16
ATOM    179 2HG1 VAL    12      66.112  59.722  59.567  1.00  2.16
ATOM    180 3HG1 VAL    12      67.456  60.125  58.489  1.00  2.16
ATOM    181  CG2 VAL    12      67.695  57.773  59.898  1.00  2.16
ATOM    182 1HG2 VAL    12      68.208  56.813  59.882  1.00  2.16
ATOM    183 2HG2 VAL    12      68.445  58.550  60.057  1.00  2.16
ATOM    184 3HG2 VAL    12      66.986  57.788  60.727  1.00  2.16
ATOM    185  C   VAL    12      66.212  55.667  58.639  1.00  2.16
ATOM    186  O   VAL    12      65.973  55.161  59.731  1.00  2.16
ATOM    187  N   VAL    13      67.043  55.108  57.758  1.00  2.19
ATOM    188  H   VAL    13      67.214  55.594  56.882  1.00  2.19
ATOM    189  CA  VAL    13      67.761  53.851  57.980  1.00  2.19
ATOM    190  HA  VAL    13      67.628  53.517  59.009  1.00  2.19
ATOM    191  CB  VAL    13      67.221  52.758  57.033  1.00  2.19
ATOM    192  HB  VAL    13      67.471  53.018  56.004  1.00  2.19
ATOM    193  CG1 VAL    13      67.848  51.397  57.355  1.00  2.19
ATOM    194 1HG1 VAL    13      67.493  50.652  56.645  1.00  2.19
ATOM    195 2HG1 VAL    13      68.933  51.452  57.285  1.00  2.19
ATOM    196 3HG1 VAL    13      67.570  51.086  58.364  1.00  2.19
ATOM    197  CG2 VAL    13      65.699  52.600  57.109  1.00  2.19
ATOM    198 1HG2 VAL    13      65.379  51.800  56.448  1.00  2.19
ATOM    199 2HG2 VAL    13      65.390  52.380  58.132  1.00  2.19
ATOM    200 3HG2 VAL    13      65.207  53.518  56.791  1.00  2.19
ATOM    201  C   VAL    13      69.235  54.103  57.710  1.00  2.19
ATOM    202  O   VAL    13      69.642  54.354  56.578  1.00  2.19
ATOM    203  N   ILE    14      70.060  54.060  58.750  1.00  2.40
ATOM    204  H   ILE    14      69.683  53.861  59.664  1.00  2.40
ATOM    205  CA  ILE    14      71.514  54.044  58.572  1.00  2.40
ATOM    206  HA  ILE    14      71.790  54.778  57.815  1.00  2.40
ATOM    207  CB  ILE    14      72.226  54.442  59.888  1.00  2.40
ATOM    208  HB  ILE    14      71.861  53.798  60.691  1.00  2.40
ATOM    209  CG2 ILE    14      73.753  54.257  59.774  1.00  2.40
ATOM    210 1HG2 ILE    14      74.245  54.553  60.698  1.00  2.40
ATOM    211 2HG2 ILE    14      74.002  53.209  59.607  1.00  2.40
ATOM    212 3HG2 ILE    14      74.145  54.855  58.950  1.00  2.40
ATOM    213  CG1 ILE    14      71.886  55.913  60.231  1.00  2.40
ATOM    214 1HG1 ILE    14      70.804  56.050  60.223  1.00  2.40
ATOM    215 2HG1 ILE    14      72.309  56.567  59.468  1.00  2.40
ATOM    216  CD1 ILE    14      72.380  56.380  61.606  1.00  2.40
ATOM    217  HD1 ILE    14      71.980  57.374  61.810  1.00  2.40
ATOM    218  HD2 ILE    14      72.035  55.694  62.380  1.00  2.40
ATOM    219  HD3 ILE    14      73.468  56.440  61.625  1.00  2.40
ATOM    220  C   ILE    14      71.944  52.667  58.074  1.00  2.40
ATOM    221  O   ILE    14      71.628  51.645  58.678  1.00  2.40
ATOM    222  N   HIS    15      72.720  52.662  56.996  1.00  2.55
ATOM    223  H   HIS    15      72.898  53.550  56.538  1.00  2.55
ATOM    224  CA  HIS    15      73.470  51.510  56.515  1.00  2.55
ATOM    225  HA  HIS    15      72.945  50.594  56.785  1.00  2.55
ATOM    226  CB  HIS    15      73.514  51.593  54.978  1.00  2.55
ATOM    227  HB1 HIS    15      74.242  52.339  54.659  1.00  2.55
ATOM    228  HB2 HIS    15      72.544  51.938  54.624  1.00  2.55
ATOM    229  CG  HIS    15      73.799  50.285  54.283  1.00  2.55
ATOM    230  ND1 HIS    15      73.541  50.014  52.937  1.00  2.55
ATOM    231  CE1 HIS    15      73.978  48.760  52.722  1.00  2.55
ATOM    232  HE1 HIS    15      73.947  48.248  51.769  1.00  2.55
ATOM    233  NE2 HIS    15      74.485  48.245  53.854  1.00  2.55
ATOM    234  HE2 HIS    15      74.973  47.357  53.977  1.00  2.55
ATOM    235  CD2 HIS    15      74.373  49.185  54.843  1.00  2.55
ATOM    236  HD2 HIS    15      74.726  49.064  55.852  1.00  2.55
ATOM    237  C   HIS    15      74.856  51.546  57.160  1.00  2.55
ATOM    238  O   HIS    15      75.629  52.460  56.838  1.00  2.55
ATOM    239  N   PRO    16      75.166  50.634  58.105  1.00  3.04
ATOM    240  CD  PRO    16      74.323  49.571  58.643  1.00  3.04
ATOM    241  HD1 PRO    16      74.311  48.724  57.956  1.00  3.04
ATOM    242  HD2 PRO    16      73.307  49.907  58.838  1.00  3.04
ATOM    243  CG  PRO    16      74.977  49.149  59.956  1.00  3.04
ATOM    244  HG1 PRO    16      74.771  48.105  60.194  1.00  3.04
ATOM    245  HG2 PRO    16      74.640  49.804  60.760  1.00  3.04
ATOM    246  CB  PRO    16      76.459  49.388  59.685  1.00  3.04
ATOM    247  HB1 PRO    16      76.868  48.522  59.160  1.00  3.04
ATOM    248  HB2 PRO    16      77.014  49.569  60.606  1.00  3.04
ATOM    249  CA  PRO    16      76.460  50.621  58.773  1.00  3.04
ATOM    250  HA  PRO    16      76.550  51.521  59.383  1.00  3.04
ATOM    251  C   PRO    16      77.630  50.575  57.789  1.00  3.04
ATOM    252  O   PRO    16      78.568  51.349  57.939  1.00  3.04
ATOM    253  N   ASP    17      77.552  49.729  56.756  1.00  2.96
ATOM    254  H   ASP    17      76.774  49.083  56.708  1.00  2.96
ATOM    255  CA  ASP    17      78.712  49.416  55.917  1.00  2.96
ATOM    256  HA  ASP    17      79.541  49.240  56.606  1.00  2.96
ATOM    257  CB  ASP    17      78.542  48.092  55.141  1.00  2.96
ATOM    258  HB1 ASP    17      79.527  47.645  55.000  1.00  2.96
ATOM    259  HB2 ASP    17      78.140  48.273  54.146  1.00  2.96
ATOM    260  CG  ASP    17      77.638  47.100  55.869  1.00  2.96
ATOM    261  OD1 ASP    17      78.128  46.443  56.809  1.00  2.96
ATOM    262  OD2 ASP    17      76.432  47.087  55.534  1.00  2.96
ATOM    263  C   ASP    17      79.168  50.572  55.002  1.00  2.96
ATOM    264  O   ASP    17      80.361  50.877  54.962  1.00  2.96
ATOM    265  N   PRO    18      78.262  51.285  54.303  1.00  2.76
ATOM    266  CD  PRO    18      76.923  50.880  53.933  1.00  2.76
ATOM    267  HD1 PRO    18      76.236  51.240  54.692  1.00  2.76
ATOM    268  HD2 PRO    18      76.820  49.807  53.810  1.00  2.76
ATOM    269  CG  PRO    18      76.651  51.574  52.604  1.00  2.76
ATOM    270  HG1 PRO    18      75.587  51.707  52.416  1.00  2.76
ATOM    271  HG2 PRO    18      77.122  51.015  51.795  1.00  2.76
ATOM    272  CB  PRO    18      77.356  52.909  52.796  1.00  2.76
ATOM    273  HB1 PRO    18      76.673  53.589  53.305  1.00  2.76
ATOM    274  HB2 PRO    18      77.677  53.331  51.844  1.00  2.76
ATOM    275  CA  PRO    18      78.551  52.583  53.701  1.00  2.76
ATOM    276  HA  PRO    18      79.449  52.486  53.091  1.00  2.76
ATOM    277  C   PRO    18      78.759  53.726  54.699  1.00  2.76
ATOM    278  O   PRO    18      79.245  54.784  54.282  1.00  2.76
ATOM    279  N   GLY    19      78.322  53.559  55.956  1.00  2.48
ATOM    280  H   GLY    19      77.983  52.643  56.228  1.00  2.48
ATOM    281  CA  GLY    19      78.288  54.599  56.987  1.00  2.48
ATOM    282  HA1 GLY    19      79.302  54.951  57.177  1.00  2.48
ATOM    283  HA2 GLY    19      77.895  54.160  57.905  1.00  2.48
ATOM    284  C   GLY    19      77.418  55.788  56.612  1.00  2.48
ATOM    285  O   GLY    19      77.816  56.933  56.812  1.00  2.48
ATOM    286  N   ARG    20      76.264  55.529  55.988  1.00  2.20
ATOM    287  H   ARG    20      75.966  54.559  55.944  1.00  2.20
ATOM    288  CA  ARG    20      75.418  56.557  55.363  1.00  2.20
ATOM    289  HA  ARG    20      75.698  57.538  55.749  1.00  2.20
ATOM    290  CB  ARG    20      75.606  56.557  53.836  1.00  2.20
ATOM    291  HB1 ARG    20      74.838  57.177  53.372  1.00  2.20
ATOM    292  HB2 ARG    20      75.481  55.538  53.469  1.00  2.20
ATOM    293  CG  ARG    20      76.984  57.107  53.434  1.00  2.20
ATOM    294  HG1 ARG    20      77.738  56.720  54.110  1.00  2.20
ATOM    295  HG2 ARG    20      76.986  58.193  53.533  1.00  2.20
ATOM    296  CD  ARG    20      77.373  56.718  52.004  1.00  2.20
ATOM    297  HD1 ARG    20      76.844  57.368  51.306  1.00  2.20
ATOM    298  HD2 ARG    20      77.067  55.687  51.819  1.00  2.20
ATOM    299  NE  ARG    20      78.836  56.800  51.832  1.00  2.20
ATOM    300  HE  ARG    20      79.372  56.385  52.588  1.00  2.20
ATOM    301  CZ  ARG    20      79.512  57.322  50.824  1.00  2.20
ATOM    302  NH1 ARG    20      80.815  57.336  50.847  1.00  2.20
ATOM    303 1HH1 ARG    20      81.286  56.936  51.644  1.00  2.20
ATOM    304 2HH1 ARG    20      81.346  57.736  50.096  1.00  2.20
ATOM    305  NH2 ARG    20      78.915  57.834  49.781  1.00  2.20
ATOM    306 1HH2 ARG    20      77.913  57.787  49.736  1.00  2.20
ATOM    307 2HH2 ARG    20      79.455  58.196  49.017  1.00  2.20
ATOM    308  C   ARG    20      73.962  56.339  55.714  1.00  2.20
ATOM    309  O   ARG    20      73.465  55.216  55.665  1.00  2.20
ATOM    310  N   GLU    21      73.261  57.429  55.999  1.00  2.02
ATOM    311  H   GLU    21      73.727  58.316  56.091  1.00  2.02
ATOM    312  CA  GLU    21      71.806  57.405  55.958  1.00  2.02
ATOM    313  HA  GLU    21      71.433  56.671  56.674  1.00  2.02
ATOM    314  CB  GLU    21      71.210  58.769  56.299  1.00  2.02
ATOM    315  HB1 GLU    21      70.143  58.715  56.081  1.00  2.02
ATOM    316  HB2 GLU    21      71.656  59.528  55.653  1.00  2.02
ATOM    317  CG  GLU    21      71.347  59.189  57.762  1.00  2.02
ATOM    318  HG1 GLU    21      72.390  59.437  57.971  1.00  2.02
ATOM    319  HG2 GLU    21      71.048  58.350  58.394  1.00  2.02
ATOM    320  CD  GLU    21      70.440  60.393  58.055  1.00  2.02
ATOM    321  OE1 GLU    21      69.975  61.028  57.075  1.00  2.02
ATOM    322  OE2 GLU    21      70.190  60.638  59.254  1.00  2.02
ATOM    323  C   GLU    21      71.267  57.039  54.571  1.00  2.02
ATOM    324  O   GLU    21      71.869  57.342  53.535  1.00  2.02
ATOM    325  N   LEU    22      70.056  56.498  54.575  1.00  1.67
ATOM    326  H   LEU    22      69.690  56.189  55.470  1.00  1.67
ATOM    327  CA  LEU    22      69.201  56.190  53.443  1.00  1.67
ATOM    328  HA  LEU    22      69.442  56.803  52.578  1.00  1.67
ATOM    329  CB  LEU    22      69.379  54.690  53.104  1.00  1.67
ATOM    330  HB1 LEU    22      68.668  54.413  52.332  1.00  1.67
ATOM    331  HB2 LEU    22      69.107  54.116  53.991  1.00  1.67
ATOM    332  CG  LEU    22      70.774  54.222  52.649  1.00  1.67
ATOM    333  HG  LEU    22      71.515  54.466  53.409  1.00  1.67
ATOM    334  CD1 LEU    22      70.764  52.703  52.470  1.00  1.67
ATOM    335 1HD1 LEU    22      71.767  52.348  52.228  1.00  1.67
ATOM    336 2HD1 LEU    22      70.445  52.230  53.397  1.00  1.67
ATOM    337 3HD1 LEU    22      70.083  52.415  51.669  1.00  1.67
ATOM    338  CD2 LEU    22      71.191  54.850  51.318  1.00  1.67
ATOM    339 1HD2 LEU    22      72.165  54.460  51.024  1.00  1.67
ATOM    340 2HD2 LEU    22      70.466  54.614  50.540  1.00  1.67
ATOM    341 3HD2 LEU    22      71.269  55.928  51.427  1.00  1.67
ATOM    342  C   LEU    22      67.726  56.403  53.850  1.00  1.67
ATOM    343  O   LEU    22      67.370  56.345  55.031  1.00  1.67
ATOM    344  N   SER    23      66.843  56.598  52.869  1.00  1.48
ATOM    345  H   SER    23      67.183  56.700  51.922  1.00  1.48
ATOM    346  CA  SER    23      65.395  56.482  53.082  1.00  1.48
ATOM    347  HA  SER    23      65.094  57.132  53.905  1.00  1.48
ATOM    348  CB  SER    23      64.593  56.856  51.827  1.00  1.48
ATOM    349  HB1 SER    23      63.528  56.805  52.061  1.00  1.48
ATOM    350  HB2 SER    23      64.805  56.137  51.039  1.00  1.48
ATOM    351  OG  SER    23      64.882  58.151  51.344  1.00  1.48
ATOM    352  HG  SER    23      65.807  58.149  51.045  1.00  1.48
ATOM    353  C   SER    23      65.042  55.030  53.432  1.00  1.48
ATOM    354  O   SER    23      65.726  54.140  52.934  1.00  1.48
ATOM    355  N   PRO    24      63.939  54.742  54.140  1.00  1.57
ATOM    356  CD  PRO    24      63.213  55.634  55.025  1.00  1.57
ATOM    357  HD1 PRO    24      62.601  56.302  54.425  1.00  1.57
ATOM    358  HD2 PRO    24      63.890  56.206  55.660  1.00  1.57
ATOM    359  CG  PRO    24      62.327  54.725  55.883  1.00  1.57
ATOM    360  HG1 PRO    24      61.406  55.217  56.194  1.00  1.57
ATOM    361  HG2 PRO    24      62.885  54.391  56.761  1.00  1.57
ATOM    362  CB  PRO    24      62.057  53.535  54.961  1.00  1.57
ATOM    363  HB1 PRO    24      61.242  53.784  54.279  1.00  1.57
ATOM    364  HB2 PRO    24      61.821  52.634  55.527  1.00  1.57
ATOM    365  CA  PRO    24      63.380  53.396  54.195  1.00  1.57
ATOM    366  HA  PRO    24      64.050  52.785  54.799  1.00  1.57
ATOM    367  C   PRO    24      63.228  52.701  52.837  1.00  1.57
ATOM    368  O   PRO    24      63.669  51.575  52.623  1.00  1.57
ATOM    369  N   GLU    25      62.692  53.449  51.880  1.00  1.58
ATOM    370  H   GLU    25      62.290  54.321  52.179  1.00  1.58
ATOM    371  CA  GLU    25      62.696  53.191  50.437  1.00  1.58
ATOM    372  HA  GLU    25      62.037  52.367  50.172  1.00  1.58
ATOM    373  CB  GLU    25      62.139  54.497  49.845  1.00  1.58
ATOM    374  HB1 GLU    25      62.543  55.337  50.412  1.00  1.58
ATOM    375  HB2 GLU    25      61.059  54.491  49.992  1.00  1.58
ATOM    376  CG  GLU    25      62.433  54.812  48.385  1.00  1.58
ATOM    377  HG1 GLU    25      63.501  54.736  48.174  1.00  1.58
ATOM    378  HG2 GLU    25      62.162  55.853  48.198  1.00  1.58
ATOM    379  CD  GLU    25      61.643  53.909  47.457  1.00  1.58
ATOM    380  OE1 GLU    25      60.745  54.451  46.785  1.00  1.58
ATOM    381  OE2 GLU    25      62.058  52.753  47.264  1.00  1.58
ATOM    382  C   GLU    25      64.065  52.814  49.869  1.00  1.58
ATOM    383  O   GLU    25      64.241  51.750  49.283  1.00  1.58
ATOM    384  N   GLU    26      65.070  53.665  50.074  1.00  1.78
ATOM    385  H   GLU    26      64.914  54.458  50.670  1.00  1.78
ATOM    386  CA  GLU    26      66.409  53.439  49.526  1.00  1.78
ATOM    387  HA  GLU    26      66.335  53.277  48.451  1.00  1.78
ATOM    388  CB  GLU    26      67.307  54.662  49.775  1.00  1.78
ATOM    389  HB1 GLU    26      68.340  54.384  49.570  1.00  1.78
ATOM    390  HB2 GLU    26      67.227  54.932  50.822  1.00  1.78
ATOM    391  CG  GLU    26      66.979  55.903  48.936  1.00  1.78
ATOM    392  HG1 GLU    26      65.922  56.151  49.046  1.00  1.78
ATOM    393  HG2 GLU    26      67.168  55.688  47.881  1.00  1.78
ATOM    394  CD  GLU    26      67.833  57.094  49.402  1.00  1.78
ATOM    395  OE1 GLU    26      67.465  57.761  50.397  1.00  1.78
ATOM    396  OE2 GLU    26      68.903  57.375  48.832  1.00  1.78
ATOM    397  C   GLU    26      67.071  52.174  50.114  1.00  1.78
ATOM    398  O   GLU    26      67.789  51.464  49.413  1.00  1.78
ATOM    399  N   ALA    27      66.802  51.873  51.386  1.00  2.06
ATOM    400  H   ALA    27      66.208  52.509  51.908  1.00  2.06
ATOM    401  CA  ALA    27      67.247  50.670  52.071  1.00  2.06
ATOM    402  HA  ALA    27      68.316  50.544  51.893  1.00  2.06
ATOM    403  CB  ALA    27      67.035  50.892  53.572  1.00  2.06
ATOM    404  HB1 ALA    27      67.367  50.013  54.123  1.00  2.06
ATOM    405  HB2 ALA    27      67.609  51.758  53.900  1.00  2.06
ATOM    406  HB3 ALA    27      65.980  51.066  53.786  1.00  2.06
ATOM    407  C   ALA    27      66.546  49.385  51.567  1.00  2.06
ATOM    408  O   ALA    27      67.167  48.316  51.515  1.00  2.06
ATOM    409  N   HIS    28      65.278  49.471  51.151  1.00  2.25
ATOM    410  H   HIS    28      64.770  50.339  51.289  1.00  2.25
ATOM    411  CA  HIS    28      64.627  48.383  50.408  1.00  2.25
ATOM    412  HA  HIS    28      64.738  47.444  50.960  1.00  2.25
ATOM    413  CB  HIS    28      63.123  48.687  50.316  1.00  2.25
ATOM    414  HB1 HIS    28      62.973  49.717  49.999  1.00  2.25
ATOM    415  HB2 HIS    28      62.705  48.590  51.314  1.00  2.25
ATOM    416  CG  HIS    28      62.337  47.800  49.383  1.00  2.25
ATOM    417  ND1 HIS    28      61.911  46.495  49.647  1.00  2.25
ATOM    418  CE1 HIS    28      61.244  46.104  48.552  1.00  2.25
ATOM    419  HE1 HIS    28      60.808  45.125  48.415  1.00  2.25
ATOM    420  NE2 HIS    28      61.184  47.099  47.651  1.00  2.25
ATOM    421  HE2 HIS    28      60.714  47.061  46.757  1.00  2.25
ATOM    422  CD2 HIS    28      61.875  48.176  48.155  1.00  2.25
ATOM    423  HD2 HIS    28      62.016  49.143  47.687  1.00  2.25
ATOM    424  C   HIS    28      65.271  48.146  49.043  1.00  2.25
ATOM    425  O   HIS    28      65.669  47.024  48.739  1.00  2.25
ATOM    426  N   ARG    29      65.482  49.212  48.258  1.00  2.39
ATOM    427  H   ARG    29      65.134  50.108  48.589  1.00  2.39
ATOM    428  CA  ARG    29      66.164  49.136  46.950  1.00  2.39
ATOM    429  HA  ARG    29      65.595  48.473  46.295  1.00  2.39
ATOM    430  CB  ARG    29      66.246  50.535  46.305  1.00  2.39
ATOM    431  HB1 ARG    29      66.822  50.450  45.381  1.00  2.39
ATOM    432  HB2 ARG    29      66.799  51.190  46.978  1.00  2.39
ATOM    433  CG  ARG    29      64.902  51.203  45.961  1.00  2.39
ATOM    434  HG1 ARG    29      64.277  51.261  46.848  1.00  2.39
ATOM    435  HG2 ARG    29      64.378  50.616  45.205  1.00  2.39
ATOM    436  CD  ARG    29      65.168  52.622  45.428  1.00  2.39
ATOM    437  HD1 ARG    29      65.654  52.545  44.453  1.00  2.39
ATOM    438  HD2 ARG    29      65.847  53.124  46.120  1.00  2.39
ATOM    439  NE  ARG    29      63.940  53.430  45.311  1.00  2.39
ATOM    440  HE  ARG    29      63.084  53.001  45.671  1.00  2.39
ATOM    441  CZ  ARG    29      63.875  54.731  45.075  1.00  2.39
ATOM    442  NH1 ARG    29      62.752  55.384  45.111  1.00  2.39
ATOM    443 1HH1 ARG    29      61.912  54.876  45.400  1.00  2.39
ATOM    444 2HH1 ARG    29      62.740  56.386  45.184  1.00  2.39
ATOM    445  NH2 ARG    29      64.942  55.433  44.814  1.00  2.39
ATOM    446 1HH2 ARG    29      65.818  54.955  44.753  1.00  2.39
ATOM    447 2HH2 ARG    29      64.863  56.409  44.612  1.00  2.39
ATOM    448  C   ARG    29      67.574  48.542  47.024  1.00  2.39
ATOM    449  O   ARG    29      67.971  47.820  46.114  1.00  2.39
ATOM    450  N   ALA    30      68.320  48.847  48.086  1.00  2.66
ATOM    451  H   ALA    30      67.964  49.542  48.732  1.00  2.66
ATOM    452  CA  ALA    30      69.656  48.300  48.326  1.00  2.66
ATOM    453  HA  ALA    30      70.162  48.170  47.368  1.00  2.66
ATOM    454  CB  ALA    30      70.440  49.333  49.147  1.00  2.66
ATOM    455  HB1 ALA    30      71.463  48.987  49.298  1.00  2.66
ATOM    456  HB2 ALA    30      70.464  50.285  48.617  1.00  2.66
ATOM    457  HB3 ALA    30      69.966  49.474  50.120  1.00  2.66
ATOM    458  C   ALA    30      69.663  46.928  49.029  1.00  2.66
ATOM    459  O   ALA    30      70.739  46.347  49.173  1.00  2.66
ATOM    460  N   GLY    31      68.510  46.402  49.471  1.00  2.81
ATOM    461  H   GLY    31      67.640  46.898  49.330  1.00  2.81
ATOM    462  CA  GLY    31      68.439  45.075  50.099  1.00  2.81
ATOM    463  HA1 GLY    31      68.968  44.347  49.484  1.00  2.81
ATOM    464  HA2 GLY    31      67.392  44.780  50.172  1.00  2.81
ATOM    465  C   GLY    31      69.038  45.040  51.512  1.00  2.81
ATOM    466  O   GLY    31      69.440  43.990  52.005  1.00  2.81
ATOM    467  N   LEU    32      69.116  46.214  52.141  1.00  2.56
ATOM    468  H   LEU    32      68.708  46.998  51.647  1.00  2.56
ATOM    469  CA  LEU    32      69.451  46.421  53.544  1.00  2.56
ATOM    470  HA  LEU    32      70.258  45.745  53.832  1.00  2.56
ATOM    471  CB  LEU    32      69.918  47.889  53.702  1.00  2.56
ATOM    472  HB1 LEU    32      69.178  48.535  53.232  1.00  2.56
ATOM    473  HB2 LEU    32      70.855  48.014  53.157  1.00  2.56
ATOM    474  CG  LEU    32      70.110  48.386  55.153  1.00  2.56
ATOM    475  HG  LEU    32      69.194  48.255  55.722  1.00  2.56
ATOM    476  CD1 LEU    32      71.230  47.639  55.869  1.00  2.56
ATOM    477 1HD1 LEU    32      71.373  48.054  56.866  1.00  2.56
ATOM    478 2HD1 LEU    32      70.963  46.587  55.973  1.00  2.56
ATOM    479 3HD1 LEU    32      72.152  47.714  55.300  1.00  2.56
ATOM    480  CD2 LEU    32      70.415  49.880  55.155  1.00  2.56
ATOM    481 1HD2 LEU    32      70.700  50.207  56.154  1.00  2.56
ATOM    482 2HD2 LEU    32      71.211  50.078  54.447  1.00  2.56
ATOM    483 3HD2 LEU    32      69.532  50.432  54.848  1.00  2.56
ATOM    484  C   LEU    32      68.262  46.162  54.470  1.00  2.56
ATOM    485  O   LEU    32      68.478  45.688  55.585  1.00  2.56
ATOM    486  N   ILE    33      67.031  46.482  54.042  1.00  2.68
ATOM    487  H   ILE    33      66.903  46.853  53.108  1.00  2.68
ATOM    488  CA  ILE    33      65.854  46.076  54.833  1.00  2.68
ATOM    489  HA  ILE    33      66.176  45.341  55.571  1.00  2.68
ATOM    490  CB  ILE    33      65.205  47.224  55.642  1.00  2.68
ATOM    491  HB  ILE    33      64.409  46.770  56.236  1.00  2.68
ATOM    492  CG2 ILE    33      66.217  47.820  56.636  1.00  2.68
ATOM    493 1HG2 ILE    33      65.710  48.457  57.360  1.00  2.68
ATOM    494 2HG2 ILE    33      66.718  47.019  57.180  1.00  2.68
ATOM    495 3HG2 ILE    33      66.961  48.405  56.102  1.00  2.68
ATOM    496  CG1 ILE    33      64.550  48.312  54.763  1.00  2.68
ATOM    497 1HG1 ILE    33      63.883  47.843  54.044  1.00  2.68
ATOM    498 2HG1 ILE    33      65.319  48.838  54.205  1.00  2.68
ATOM    499  CD1 ILE    33      63.712  49.319  55.560  1.00  2.68
ATOM    500  HD1 ILE    33      63.237  50.020  54.875  1.00  2.68
ATOM    501  HD2 ILE    33      62.943  48.792  56.124  1.00  2.68
ATOM    502  HD3 ILE    33      64.339  49.874  56.251  1.00  2.68
ATOM    503  C   ILE    33      64.826  45.343  53.981  1.00  2.68
ATOM    504  O   ILE    33      64.527  45.733  52.855  1.00  2.68
ATOM    505  N   ASP    34      64.262  44.281  54.549  1.00  3.05
ATOM    506  H   ASP    34      64.667  43.900  55.395  1.00  3.05
ATOM    507  CA  ASP    34      63.224  43.483  53.919  1.00  3.05
ATOM    508  HA  ASP    34      63.621  43.068  52.991  1.00  3.05
ATOM    509  CB  ASP    34      62.826  42.323  54.845  1.00  3.05
ATOM    510  HB1 ASP    34      61.954  41.817  54.425  1.00  3.05
ATOM    511  HB2 ASP    34      62.538  42.716  55.821  1.00  3.05
ATOM    512  CG  ASP    34      63.951  41.307  55.011  1.00  3.05
ATOM    513  OD1 ASP    34      63.818  40.218  54.412  1.00  3.05
ATOM    514  OD2 ASP    34      64.909  41.654  55.734  1.00  3.05
ATOM    515  C   ASP    34      61.966  44.264  53.605  1.00  3.05
ATOM    516  O   ASP    34      61.555  45.111  54.391  1.00  3.05
ATOM    517  N   TRP    35      61.287  43.878  52.524  1.00  2.81
ATOM    518  H   TRP    35      61.722  43.192  51.924  1.00  2.81
ATOM    519  CA  TRP    35      60.025  44.479  52.093  1.00  2.81
ATOM    520  HA  TRP    35      60.250  45.458  51.671  1.00  2.81
ATOM    521  CB  TRP    35      59.425  43.602  50.988  1.00  2.81
ATOM    522  HB1 TRP    35      59.325  42.581  51.359  1.00  2.81
ATOM    523  HB2 TRP    35      60.114  43.582  50.142  1.00  2.81
ATOM    524  CG  TRP    35      58.087  44.057  50.499  1.00  2.81
ATOM    525  CD1 TRP    35      57.864  45.215  49.845  1.00  2.81
ATOM    526  HD1 TRP    35      58.626  45.941  49.589  1.00  2.81
ATOM    527  NE1 TRP    35      56.522  45.336  49.562  1.00  2.81
ATOM    528  HE1 TRP    35      56.164  46.129  49.038  1.00  2.81
ATOM    529  CE2 TRP    35      55.798  44.264  50.034  1.00  2.81
ATOM    530  CZ2 TRP    35      54.436  43.932  49.991  1.00  2.81
ATOM    531  HZ2 TRP    35      53.741  44.588  49.494  1.00  2.81
ATOM    532  CH2 TRP    35      54.008  42.726  50.575  1.00  2.81
ATOM    533  HH2 TRP    35      52.969  42.436  50.535  1.00  2.81
ATOM    534  CZ3 TRP    35      54.944  41.878  51.196  1.00  2.81
ATOM    535  HZ3 TRP    35      54.615  40.942  51.629  1.00  2.81
ATOM    536  CE3 TRP    35      56.310  42.223  51.232  1.00  2.81
ATOM    537  HE3 TRP    35      57.022  41.556  51.697  1.00  2.81
ATOM    538  CD2 TRP    35      56.776  43.422  50.647  1.00  2.81
ATOM    539  C   TRP    35      58.998  44.690  53.219  1.00  2.81
ATOM    540  O   TRP    35      58.384  45.749  53.308  1.00  2.81
ATOM    541  N   ASN    36      58.809  43.708  54.106  1.00  3.13
ATOM    542  H   ASN    36      59.382  42.880  54.030  1.00  3.13
ATOM    543  CA  ASN    36      57.840  43.819  55.200  1.00  3.13
ATOM    544  HA  ASN    36      56.877  44.126  54.788  1.00  3.13
ATOM    545  CB  ASN    36      57.684  42.422  55.831  1.00  3.13
ATOM    546  HB1 ASN    36      58.650  42.076  56.200  1.00  3.13
ATOM    547  HB2 ASN    36      57.341  41.720  55.073  1.00  3.13
ATOM    548  CG  ASN    36      56.713  42.403  57.002  1.00  3.13
ATOM    549  OD1 ASN    36      57.062  42.677  58.136  1.00  3.13
ATOM    550  ND2 ASN    36      55.464  42.066  56.772  1.00  3.13
ATOM    551 1HD2 ASN    36      55.159  41.826  55.847  1.00  3.13
ATOM    552 2HD2 ASN    36      54.866  42.023  57.581  1.00  3.13
ATOM    553  C   ASN    36      58.236  44.876  56.246  1.00  3.13
ATOM    554  O   ASN    36      57.407  45.705  56.646  1.00  3.13
ATOM    555  N   MET    37      59.516  44.875  56.638  1.00  2.88
ATOM    556  H   MET    37      60.158  44.239  56.187  1.00  2.88
ATOM    557  CA  MET    37      60.072  45.899  57.519  1.00  2.88
ATOM    558  HA  MET    37      59.484  45.920  58.438  1.00  2.88
ATOM    559  CB  MET    37      61.529  45.594  57.896  1.00  2.88
ATOM    560  HB1 MET    37      61.922  46.441  58.462  1.00  2.88
ATOM    561  HB2 MET    37      62.138  45.460  57.002  1.00  2.88
ATOM    562  CG  MET    37      61.609  44.342  58.778  1.00  2.88
ATOM    563  HG1 MET    37      61.432  43.455  58.168  1.00  2.88
ATOM    564  HG2 MET    37      60.818  44.400  59.526  1.00  2.88
ATOM    565  SD  MET    37      63.171  44.140  59.675  1.00  2.88
ATOM    566  CE  MET    37      64.294  43.706  58.315  1.00  2.88
ATOM    567  HE1 MET    37      65.290  43.505  58.711  1.00  2.88
ATOM    568  HE2 MET    37      63.932  42.810  57.811  1.00  2.88
ATOM    569  HE3 MET    37      64.354  44.527  57.602  1.00  2.88
ATOM    570  C   MET    37      59.926  47.277  56.879  1.00  2.88
ATOM    571  O   MET    37      59.287  48.142  57.450  1.00  2.88
ATOM    572  N   PHE    38      60.369  47.456  55.642  1.00  2.32
ATOM    573  H   PHE    38      60.854  46.679  55.201  1.00  2.32
ATOM    574  CA  PHE    38      60.172  48.659  54.843  1.00  2.32
ATOM    575  HA  PHE    38      60.788  49.459  55.255  1.00  2.32
ATOM    576  CB  PHE    38      60.688  48.343  53.425  1.00  2.32
ATOM    577  HB1 PHE    38      60.444  47.310  53.189  1.00  2.32
ATOM    578  HB2 PHE    38      61.773  48.401  53.443  1.00  2.32
ATOM    579  CG  PHE    38      60.195  49.201  52.269  1.00  2.32
ATOM    580  CD1 PHE    38      60.353  50.597  52.287  1.00  2.32
ATOM    581  HD1 PHE    38      60.776  51.080  53.158  1.00  2.32
ATOM    582  CE1 PHE    38      59.995  51.360  51.161  1.00  2.32
ATOM    583  HE1 PHE    38      60.118  52.432  51.184  1.00  2.32
ATOM    584  CZ  PHE    38      59.509  50.739  49.998  1.00  2.32
ATOM    585  HZ  PHE    38      59.292  51.321  49.108  1.00  2.32
ATOM    586  CE2 PHE    38      59.339  49.347  49.983  1.00  2.32
ATOM    587  HE2 PHE    38      59.000  48.858  49.079  1.00  2.32
ATOM    588  CD2 PHE    38      59.666  48.585  51.118  1.00  2.32
ATOM    589  HD2 PHE    38      59.574  47.511  51.078  1.00  2.32
ATOM    590  C   PHE    38      58.747  49.199  54.806  1.00  2.32
ATOM    591  O   PHE    38      58.560  50.389  55.013  1.00  2.32
ATOM    592  N   VAL    39      57.745  48.343  54.601  1.00  2.28
ATOM    593  H   VAL    39      57.990  47.380  54.374  1.00  2.28
ATOM    594  CA  VAL    39      56.320  48.715  54.660  1.00  2.28
ATOM    595  HA  VAL    39      56.145  49.545  53.980  1.00  2.28
ATOM    596  CB  VAL    39      55.467  47.509  54.190  1.00  2.28
ATOM    597  HB  VAL    39      55.781  46.626  54.745  1.00  2.28
ATOM    598  CG1 VAL    39      53.960  47.689  54.408  1.00  2.28
ATOM    599 1HG1 VAL    39      53.423  46.826  54.014  1.00  2.28
ATOM    600 2HG1 VAL    39      53.739  47.762  55.473  1.00  2.28
ATOM    601 3HG1 VAL    39      53.616  48.599  53.916  1.00  2.28
ATOM    602  CG2 VAL    39      55.641  47.214  52.689  1.00  2.28
ATOM    603 1HG2 VAL    39      55.312  46.196  52.481  1.00  2.28
ATOM    604 2HG2 VAL    39      55.053  47.902  52.090  1.00  2.28
ATOM    605 3HG2 VAL    39      56.685  47.295  52.395  1.00  2.28
ATOM    606  C   VAL    39      55.892  49.191  56.041  1.00  2.28
ATOM    607  O   VAL    39      55.171  50.189  56.138  1.00  2.28
ATOM    608  N   LYS    40      56.368  48.534  57.111  1.00  2.57
ATOM    609  H   LYS    40      56.977  47.731  56.983  1.00  2.57
ATOM    610  CA  LYS    40      56.150  49.070  58.456  1.00  2.57
ATOM    611  HA  LYS    40      55.098  49.105  58.589  1.00  2.57
ATOM    612  CB  LYS    40      56.788  48.215  59.570  1.00  2.57
ATOM    613  HB1 LYS    40      56.894  48.874  60.431  1.00  2.57
ATOM    614  HB2 LYS    40      57.791  47.903  59.297  1.00  2.57
ATOM    615  CG  LYS    40      56.012  46.985  60.054  1.00  2.57
ATOM    616  HG1 LYS    40      56.026  46.200  59.296  1.00  2.57
ATOM    617  HG2 LYS    40      54.982  47.267  60.266  1.00  2.57
ATOM    618  CD  LYS    40      56.682  46.496  61.351  1.00  2.57
ATOM    619  HD1 LYS    40      56.946  47.365  61.957  1.00  2.57
ATOM    620  HD2 LYS    40      57.606  45.966  61.110  1.00  2.57
ATOM    621  CE  LYS    40      55.766  45.606  62.192  1.00  2.57
ATOM    622  HE1 LYS    40      55.871  44.566  61.868  1.00  2.57
ATOM    623  HE2 LYS    40      54.734  45.916  62.020  1.00  2.57
ATOM    624  NZ  LYS    40      56.085  45.764  63.632  1.00  2.57
ATOM    625  HZ1 LYS    40      55.411  45.313  64.230  1.00  2.57
ATOM    626  HZ2 LYS    40      57.019  45.446  63.846  1.00  2.57
ATOM    627  HZ3 LYS    40      56.085  46.759  63.883  1.00  2.57
ATOM    628  C   LYS    40      56.675  50.491  58.591  1.00  2.57
ATOM    629  O   LYS    40      55.966  51.442  58.933  1.00  2.57
ATOM    630  N   LEU    41      57.944  50.618  58.258  1.00  2.29
ATOM    631  H   LEU    41      58.428  49.781  57.949  1.00  2.29
ATOM    632  CA  LEU    41      58.719  51.828  58.262  1.00  2.29
ATOM    633  HA  LEU    41      58.554  52.356  59.190  1.00  2.29
ATOM    634  CB  LEU    41      60.211  51.417  58.258  1.00  2.29
ATOM    635  HB1 LEU    41      60.811  52.318  58.342  1.00  2.29
ATOM    636  HB2 LEU    41      60.462  50.978  57.294  1.00  2.29
ATOM    637  CG  LEU    41      60.660  50.422  59.368  1.00  2.29
ATOM    638  HG  LEU    41      60.341  49.431  59.082  1.00  2.29
ATOM    639  CD1 LEU    41      62.179  50.324  59.460  1.00  2.29
ATOM    640 1HD1 LEU    41      62.466  49.506  60.118  1.00  2.29
ATOM    641 2HD1 LEU    41      62.603  50.156  58.472  1.00  2.29
ATOM    642 3HD1 LEU    41      62.588  51.248  59.869  1.00  2.29
ATOM    643  CD2 LEU    41      60.039  50.655  60.744  1.00  2.29
ATOM    644 1HD2 LEU    41      60.679  50.240  61.522  1.00  2.29
ATOM    645 2HD2 LEU    41      59.927  51.718  60.936  1.00  2.29
ATOM    646 3HD2 LEU    41      59.072  50.170  60.789  1.00  2.29
ATOM    647  C   LEU    41      58.356  52.777  57.090  1.00  2.29
ATOM    648  O   LEU    41      59.064  53.725  56.762  1.00  2.29
ATOM    649  N   ARG    42      57.187  52.540  56.489  1.00  1.94
ATOM    650  H   ARG    42      56.759  51.652  56.695  1.00  1.94
ATOM    651  CA  ARG    42      56.413  53.463  55.661  1.00  1.94
ATOM    652  HA  ARG    42      56.934  54.406  55.664  1.00  1.94
ATOM    653  CB  ARG    42      56.305  52.841  54.259  1.00  1.94
ATOM    654  HB1 ARG    42      55.252  52.742  53.989  1.00  1.94
ATOM    655  HB2 ARG    42      56.712  51.833  54.267  1.00  1.94
ATOM    656  CG  ARG    42      57.013  53.643  53.170  1.00  1.94
ATOM    657  HG1 ARG    42      58.015  53.900  53.511  1.00  1.94
ATOM    658  HG2 ARG    42      56.417  54.522  52.940  1.00  1.94
ATOM    659  CD  ARG    42      57.160  52.852  51.891  1.00  1.94
ATOM    660  HD1 ARG    42      57.911  52.100  52.099  1.00  1.94
ATOM    661  HD2 ARG    42      57.515  53.498  51.088  1.00  1.94
ATOM    662  NE  ARG    42      55.894  52.212  51.527  1.00  1.94
ATOM    663  HE  ARG    42      55.077  52.797  51.393  1.00  1.94
ATOM    664  CZ  ARG    42      55.725  50.910  51.462  1.00  1.94
ATOM    665  NH1 ARG    42      54.523  50.448  51.316  1.00  1.94
ATOM    666 1HH1 ARG    42      53.820  51.143  51.100  1.00  1.94
ATOM    667 2HH1 ARG    42      54.449  49.542  50.897  1.00  1.94
ATOM    668  NH2 ARG    42      56.716  50.059  51.440  1.00  1.94
ATOM    669 1HH2 ARG    42      57.669  50.400  51.391  1.00  1.94
ATOM    670 2HH2 ARG    42      56.559  49.109  51.155  1.00  1.94
ATOM    671  C   ARG    42      54.984  53.685  56.188  1.00  1.94
ATOM    672  O   ARG    42      54.312  54.577  55.691  1.00  1.94
ATOM    673  N   SER    43      54.538  52.963  57.236  1.00  2.26
ATOM    674  H   SER    43      55.156  52.239  57.559  1.00  2.26
ATOM    675  CA  SER    43      53.365  53.318  58.054  1.00  2.26
ATOM    676  HA  SER    43      53.078  54.256  57.573  1.00  2.26
ATOM    677  CB  SER    43      52.160  52.509  57.740  1.00  2.26
ATOM    678  HB1 SER    43      51.282  52.937  58.208  1.00  2.26
ATOM    679  HB2 SER    43      52.252  51.478  58.027  1.00  2.26
ATOM    680  OG  SER    43      51.944  52.510  56.325  1.00  2.26
ATOM    681  HG  SER    43      52.108  53.420  56.044  1.00  2.26
ATOM    682  C   SER    43      53.458  54.040  59.505  1.00  2.26
ATOM    683  O   SER    43      52.435  54.346  60.030  1.00  2.26
ATOM    684  N   GLN    44      54.579  54.393  60.203  1.00  2.60
ATOM    685  H   GLN    44      55.429  54.091  59.738  1.00  2.60
ATOM    686  CA  GLN    44      54.759  55.315  61.444  1.00  2.60
ATOM    687  HA  GLN    44      55.768  55.109  61.637  1.00  2.60
ATOM    688  CB  GLN    44      54.233  54.689  62.747  1.00  2.60
ATOM    689  HB1 GLN    44      53.150  54.680  62.754  1.00  2.60
ATOM    690  HB2 GLN    44      54.599  53.672  62.744  1.00  2.60
ATOM    691  CG  GLN    44      54.808  55.369  64.017  1.00  2.60
ATOM    692  HG1 GLN    44      55.619  56.012  63.717  1.00  2.60
ATOM    693  HG2 GLN    44      54.072  56.013  64.473  1.00  2.60
ATOM    694  CD  GLN    44      55.330  54.408  65.063  1.00  2.60
ATOM    695  OE1 GLN    44      54.617  53.566  65.582  1.00  2.60
ATOM    696  NE2 GLN    44      56.592  54.475  65.410  1.00  2.60
ATOM    697 1HE2 GLN    44      57.189  55.186  65.004  1.00  2.60
ATOM    698 2HE2 GLN    44      56.951  53.800  66.058  1.00  2.60
ATOM    699  C   GLN    44      55.026  56.911  61.493  1.00  2.60
ATOM    700  O   GLN    44      54.235  57.663  62.029  1.00  2.60
ATOM    701  N   GLU    45      56.071  57.587  60.948  1.00  2.49
ATOM    702  H   GLU    45      56.884  57.030  60.713  1.00  2.49
ATOM    703  CA  GLU    45      56.158  59.050  60.546  1.00  2.49
ATOM    704  HA  GLU    45      55.377  59.478  61.166  1.00  2.49
ATOM    705  CB  GLU    45      57.375  59.860  61.024  1.00  2.49
ATOM    706  HB1 GLU    45      58.139  59.949  60.251  1.00  2.49
ATOM    707  HB2 GLU    45      57.811  59.339  61.823  1.00  2.49
ATOM    708  CG  GLU    45      57.050  61.239  61.624  1.00  2.49
ATOM    709  HG1 GLU    45      57.986  61.774  61.805  1.00  2.49
ATOM    710  HG2 GLU    45      56.585  61.091  62.602  1.00  2.49
ATOM    711  CD  GLU    45      56.110  62.118  60.785  1.00  2.49
ATOM    712  OE1 GLU    45      56.566  63.166  60.291  1.00  2.49
ATOM    713  OE2 GLU    45      54.899  61.841  60.750  1.00  2.49
ATOM    714  C   GLU    45      55.815  59.583  59.135  1.00  2.49
ATOM    715  O   GLU    45      56.642  59.994  58.342  1.00  2.49
ATOM    716  N   CYS    46      54.513  59.586  58.933  1.00  4.69
ATOM    717  H   CYS    46      54.050  59.253  59.762  1.00  4.69
ATOM    718  CA  CYS    46      53.503  60.135  58.027  1.00  4.69
ATOM    719  HA  CYS    46      53.600  61.216  58.036  1.00  4.69
ATOM    720  CB  CYS    46      53.434  59.703  56.573  1.00  4.69
ATOM    721  HB1 CYS    46      54.409  59.658  56.132  1.00  4.69
ATOM    722  HB2 CYS    46      52.982  58.719  56.546  1.00  4.69
ATOM    723  SG  CYS    46      52.444  60.960  55.709  1.00  4.69
ATOM    724  HG  CYS    46      51.285  60.646  56.327  1.00  4.69
ATOM    725  C   CYS    46      52.230  59.761  58.868  1.00  4.69
ATOM    726  O   CYS    46      51.125  59.968  58.376  1.00  4.69
ATOM    727  N   ASP    47      52.350  59.198  60.127  1.00  7.60
ATOM    728  H   ASP    47      53.133  59.547  60.664  1.00  7.60
ATOM    729  CA  ASP    47      52.049  57.767  60.373  1.00  7.60
ATOM    730  HA  ASP    47      52.306  57.363  61.332  1.00  7.60
ATOM    731  CB  ASP    47      50.531  57.628  60.421  1.00  7.60
ATOM    732  HB1 ASP    47      50.190  58.089  61.336  1.00  7.60
ATOM    733  HB2 ASP    47      50.043  58.111  59.577  1.00  7.60
ATOM    734  CG  ASP    47      50.061  56.177  60.434  1.00  7.60
ATOM    735  OD1 ASP    47      49.400  55.779  59.457  1.00  7.60
ATOM    736  OD2 ASP    47      50.350  55.416  61.382  1.00  7.60
ATOM    737  C   ASP    47      52.731  56.950  59.150  1.00  7.60
ATOM    738  O   ASP    47      52.084  56.367  58.309  1.00  7.60
ATOM    739  N   TRP    48      54.077  56.991  58.975  1.00 10.19
ATOM    740  H   TRP    48      54.483  57.542  59.703  1.00 10.19
ATOM    741  CA  TRP    48      55.122  56.519  58.010  1.00 10.19
ATOM    742  HA  TRP    48      54.553  55.754  57.561  1.00 10.19
ATOM    743  CB  TRP    48      55.441  57.361  56.783  1.00 10.19
ATOM    744  HB1 TRP    48      55.638  58.367  57.050  1.00 10.19
ATOM    745  HB2 TRP    48      54.563  57.346  56.135  1.00 10.19
ATOM    746  CG  TRP    48      56.613  56.989  55.940  1.00 10.19
ATOM    747  CD1 TRP    48      56.494  56.477  54.704  1.00 10.19
ATOM    748  HD1 TRP    48      55.550  56.217  54.239  1.00 10.19
ATOM    749  NE1 TRP    48      57.747  56.325  54.152  1.00 10.19
ATOM    750  HE1 TRP    48      57.896  55.963  53.224  1.00 10.19
ATOM    751  CE2 TRP    48      58.712  56.901  54.911  1.00 10.19
ATOM    752  CZ2 TRP    48      60.043  57.206  54.628  1.00 10.19
ATOM    753  HZ2 TRP    48      60.482  56.942  53.680  1.00 10.19
ATOM    754  CH2 TRP    48      60.772  57.897  55.594  1.00 10.19
ATOM    755  HH2 TRP    48      61.791  58.196  55.396  1.00 10.19
ATOM    756  CZ3 TRP    48      60.177  58.202  56.825  1.00 10.19
ATOM    757  HZ3 TRP    48      60.763  58.712  57.559  1.00 10.19
ATOM    758  CE3 TRP    48      58.825  57.923  57.083  1.00 10.19
ATOM    759  HE3 TRP    48      58.380  58.238  58.013  1.00 10.19
ATOM    760  CD2 TRP    48      58.035  57.285  56.109  1.00 10.19
ATOM    761  C   TRP    48      56.384  55.686  58.539  1.00 10.19
ATOM    762  O   TRP    48      56.387  54.507  58.311  1.00 10.19
ATOM    763  N   GLU    49      57.371  56.014  59.401  1.00 12.15
ATOM    764  H   GLU    49      57.514  56.974  59.684  1.00 12.15
ATOM    765  CA  GLU    49      58.220  54.978  60.071  1.00 12.15
ATOM    766  HA  GLU    49      58.261  54.176  59.353  1.00 12.15
ATOM    767  CB  GLU    49      59.729  55.300  59.858  1.00 12.15
ATOM    768  HB1 GLU    49      59.791  56.361  59.615  1.00 12.15
ATOM    769  HB2 GLU    49      60.063  54.803  58.950  1.00 12.15
ATOM    770  CG  GLU    49      60.775  55.020  60.944  1.00 12.15
ATOM    771  HG1 GLU    49      60.309  55.017  61.927  1.00 12.15
ATOM    772  HG2 GLU    49      61.480  55.844  60.895  1.00 12.15
ATOM    773  CD  GLU    49      61.679  53.803  60.793  1.00 12.15
ATOM    774  OE1 GLU    49      62.295  53.689  59.714  1.00 12.15
ATOM    775  OE2 GLU    49      61.794  53.073  61.801  1.00 12.15
ATOM    776  C   GLU    49      57.732  54.107  61.273  1.00 12.15
ATOM    777  O   GLU    49      57.928  54.496  62.422  1.00 12.15
ATOM    778  N   GLU    50      56.912  53.044  60.982  1.00 12.14
ATOM    779  H   GLU    50      56.694  52.974  59.993  1.00 12.14
ATOM    780  CA  GLU    50      56.525  51.782  61.735  1.00 12.14
ATOM    781  HA  GLU    50      57.141  51.074  61.190  1.00 12.14
ATOM    782  CB  GLU    50      57.107  51.634  63.172  1.00 12.14
ATOM    783  HB1 GLU    50      56.366  51.978  63.891  1.00 12.14
ATOM    784  HB2 GLU    50      57.984  52.263  63.273  1.00 12.14
ATOM    785  CG  GLU    50      57.601  50.198  63.519  1.00 12.14
ATOM    786  HG1 GLU    50      58.652  50.267  63.806  1.00 12.14
ATOM    787  HG2 GLU    50      57.578  49.567  62.630  1.00 12.14
ATOM    788  CD  GLU    50      56.855  49.481  64.662  1.00 12.14
ATOM    789  OE1 GLU    50      56.603  50.107  65.714  1.00 12.14
ATOM    790  OE2 GLU    50      56.542  48.266  64.550  1.00 12.14
ATOM    791  C   GLU    50      55.135  51.072  61.610  1.00 12.14
ATOM    792  O   GLU    50      54.955  49.969  62.118  1.00 12.14
ATOM    793  N   ILE    51      54.116  51.647  60.963  1.00 11.34
ATOM    794  H   ILE    51      54.392  52.463  60.444  1.00 11.34
ATOM    795  CA  ILE    51      52.643  51.430  61.115  1.00 11.34
ATOM    796  HA  ILE    51      52.153  52.254  60.638  1.00 11.34
ATOM    797  CB  ILE    51      52.062  50.162  60.425  1.00 11.34
ATOM    798  HB  ILE    51      52.012  49.385  61.138  1.00 11.34
ATOM    799  CG2 ILE    51      52.983  49.526  59.401  1.00 11.34
ATOM    800 1HG2 ILE    51      52.533  48.671  58.901  1.00 11.34
ATOM    801 2HG2 ILE    51      53.319  50.247  58.665  1.00 11.34
ATOM    802 3HG2 ILE    51      53.832  49.150  59.961  1.00 11.34
ATOM    803  CG1 ILE    51      50.598  50.336  59.947  1.00 11.34
ATOM    804 1HG1 ILE    51      49.948  50.403  60.818  1.00 11.34
ATOM    805 2HG1 ILE    51      50.505  51.269  59.413  1.00 11.34
ATOM    806  CD1 ILE    51      50.031  49.227  59.046  1.00 11.34
ATOM    807  HD1 ILE    51      48.954  49.341  58.944  1.00 11.34
ATOM    808  HD2 ILE    51      50.483  49.286  58.055  1.00 11.34
ATOM    809  HD3 ILE    51      50.223  48.251  59.482  1.00 11.34
ATOM    810  C   ILE    51      52.204  51.580  62.574  1.00 11.34
ATOM    811  O   ILE    51      51.042  51.369  62.885  1.00 11.34
ATOM    812  N   SER    52      53.142  51.799  63.500  1.00 11.44
ATOM    813  H   SER    52      53.945  52.269  63.114  1.00 11.44
ATOM    814  CA  SER    52      53.447  50.953  64.656  1.00 11.44
ATOM    815  HA  SER    52      54.511  51.069  64.871  1.00 11.44
ATOM    816  CB  SER    52      52.644  51.433  65.871  1.00 11.44
ATOM    817  HB1 SER    52      51.708  50.886  65.955  1.00 11.44
ATOM    818  HB2 SER    52      52.411  52.489  65.771  1.00 11.44
ATOM    819  OG  SER    52      53.395  51.286  67.059  1.00 11.44
ATOM    820  HG  SER    52      53.966  52.080  67.070  1.00 11.44
ATOM    821  C   SER    52      53.197  49.420  64.495  1.00 11.44
ATOM    822  O   SER    52      53.578  48.656  65.370  1.00 11.44
ATOM    823  N   VAL    53      52.535  48.937  63.432  1.00 10.41
ATOM    824  H   VAL    53      52.855  49.404  62.596  1.00 10.41
ATOM    825  CA  VAL    53      51.090  48.498  63.290  1.00 10.41
ATOM    826  HA  VAL    53      50.520  49.135  62.626  1.00 10.41
ATOM    827  CB  VAL    53      51.072  47.047  62.697  1.00 10.41
ATOM    828  HB  VAL    53      51.343  46.377  63.515  1.00 10.41
ATOM    829  CG1 VAL    53      49.692  46.635  62.180  1.00 10.41
ATOM    830 1HG1 VAL    53      49.728  45.644  61.727  1.00 10.41
ATOM    831 2HG1 VAL    53      48.960  46.581  62.984  1.00 10.41
ATOM    832 3HG1 VAL    53      49.325  47.343  61.440  1.00 10.41
ATOM    833  CG2 VAL    53      52.071  46.739  61.570  1.00 10.41
ATOM    834 1HG2 VAL    53      52.106  45.664  61.403  1.00 10.41
ATOM    835 2HG2 VAL    53      51.767  47.213  60.644  1.00 10.41
ATOM    836 3HG2 VAL    53      53.077  47.062  61.824  1.00 10.41
ATOM    837  C   VAL    53      50.311  48.352  64.597  1.00 10.41
ATOM    838  O   VAL    53      49.100  48.521  64.624  1.00 10.41
ATOM    839  N   LYS    54      51.021  48.014  65.673  1.00 11.30
ATOM    840  H   LYS    54      52.005  47.881  65.478  1.00 11.30
ATOM    841  CA  LYS    54      50.674  47.794  67.076  1.00 11.30
ATOM    842  HA  LYS    54      50.180  46.823  67.162  1.00 11.30
ATOM    843  CB  LYS    54      51.977  47.761  67.911  1.00 11.30
ATOM    844  HB1 LYS    54      51.721  47.699  68.970  1.00 11.30
ATOM    845  HB2 LYS    54      52.490  48.710  67.769  1.00 11.30
ATOM    846  CG  LYS    54      52.932  46.590  67.624  1.00 11.30
ATOM    847  HG1 LYS    54      53.130  46.486  66.558  1.00 11.30
ATOM    848  HG2 LYS    54      52.440  45.674  67.954  1.00 11.30
ATOM    849  CD  LYS    54      54.273  46.716  68.383  1.00 11.30
ATOM    850  HD1 LYS    54      54.667  45.704  68.497  1.00 11.30
ATOM    851  HD2 LYS    54      54.093  47.100  69.388  1.00 11.30
ATOM    852  CE  LYS    54      55.369  47.544  67.685  1.00 11.30
ATOM    853  HE1 LYS    54      55.484  47.195  66.654  1.00 11.30
ATOM    854  HE2 LYS    54      56.318  47.363  68.197  1.00 11.30
ATOM    855  NZ  LYS    54      55.114  49.002  67.655  1.00 11.30
ATOM    856  HZ1 LYS    54      54.309  49.226  67.076  1.00 11.30
ATOM    857  HZ2 LYS    54      55.023  49.440  68.554  1.00 11.30
ATOM    858  HZ3 LYS    54      55.866  49.470  67.142  1.00 11.30
ATOM    859  C   LYS    54      49.715  48.783  67.754  1.00 11.30
ATOM    860  O   LYS    54      49.405  48.622  68.931  1.00 11.30
ATOM    861  N   GLY    55      49.283  49.800  67.049  1.00 10.88
ATOM    862  H   GLY    55      49.478  49.782  66.055  1.00 10.88
ATOM    863  CA  GLY    55      48.264  50.736  67.480  1.00 10.88
ATOM    864  HA1 GLY    55      48.614  51.288  68.354  1.00 10.88
ATOM    865  HA2 GLY    55      47.355  50.185  67.754  1.00 10.88
ATOM    866  C   GLY    55      47.922  51.734  66.362  1.00 10.88
ATOM    867  O   GLY    55      46.893  52.379  66.461  1.00 10.88
ATOM    868  N   PRO    56      48.731  51.802  65.259  1.00  9.42
ATOM    869  CD  PRO    56      48.045  51.403  64.037  1.00  9.42
ATOM    870  HD1 PRO    56      47.125  50.854  64.247  1.00  9.42
ATOM    871  HD2 PRO    56      48.704  50.786  63.430  1.00  9.42
ATOM    872  CG  PRO    56      47.729  52.693  63.305  1.00  9.42
ATOM    873  HG1 PRO    56      46.901  53.211  63.790  1.00  9.42
ATOM    874  HG2 PRO    56      47.507  52.513  62.258  1.00  9.42
ATOM    875  CB  PRO    56      49.019  53.474  63.508  1.00  9.42
ATOM    876  HB1 PRO    56      49.736  53.235  62.740  1.00  9.42
ATOM    877  HB2 PRO    56      48.824  54.540  63.444  1.00  9.42
ATOM    878  CA  PRO    56      49.536  53.008  64.900  1.00  9.42
ATOM    879  HA  PRO    56      50.592  52.791  64.842  1.00  9.42
ATOM    880  C   PRO    56      49.276  54.129  65.931  1.00  9.42
ATOM    881  O   PRO    56      48.560  55.083  65.690  1.00  9.42
ATOM    882  N   ASN    57      50.004  54.121  67.044  1.00  7.76
ATOM    883  H   ASN    57      50.564  53.314  67.262  1.00  7.76
ATOM    884  CA  ASN    57      50.418  55.407  67.632  1.00  7.76
ATOM    885  HA  ASN    57      49.544  56.046  67.780  1.00  7.76
ATOM    886  CB  ASN    57      51.037  55.128  69.018  1.00  7.76
ATOM    887  HB1 ASN    57      50.232  54.923  69.722  1.00  7.76
ATOM    888  HB2 ASN    57      51.562  56.016  69.373  1.00  7.76
ATOM    889  CG  ASN    57      52.000  53.956  68.992  1.00  7.76
ATOM    890  OD1 ASN    57      53.092  53.995  68.456  1.00  7.76
ATOM    891  ND2 ASN    57      51.575  52.803  69.453  1.00  7.76
ATOM    892 1HD2 ASN    57      50.681  52.737  69.905  1.00  7.76
ATOM    893 2HD2 ASN    57      52.198  52.027  69.327  1.00  7.76
ATOM    894  C   ASN    57      51.393  56.180  66.702  1.00  7.76
ATOM    895  O   ASN    57      51.979  57.201  67.061  1.00  7.76
ATOM    896  N   GLY    58      51.550  55.700  65.464  1.00  5.65
ATOM    897  H   GLY    58      51.112  54.816  65.304  1.00  5.65
ATOM    898  CA  GLY    58      51.553  56.550  64.287  1.00  5.65
ATOM    899  HA1 GLY    58      51.623  55.941  63.391  1.00  5.65
ATOM    900  HA2 GLY    58      52.388  57.246  64.323  1.00  5.65
ATOM    901  C   GLY    58      50.274  57.339  64.204  1.00  5.65
ATOM    902  O   GLY    58      49.360  57.028  63.461  1.00  5.65
ATOM    903  N   GLU    59      50.234  58.412  64.968  1.00  4.63
ATOM    904  H   GLU    59      50.936  58.535  65.690  1.00  4.63
ATOM    905  CA  GLU    59      49.257  59.467  64.774  1.00  4.63
ATOM    906  HA  GLU    59      48.643  59.244  63.927  1.00  4.63
ATOM    907  CB  GLU    59      48.388  59.638  66.047  1.00  4.63
ATOM    908  HB1 GLU    59      47.593  60.355  65.833  1.00  4.63
ATOM    909  HB2 GLU    59      49.016  60.073  66.819  1.00  4.63
ATOM    910  CG  GLU    59      47.762  58.374  66.651  1.00  4.63
ATOM    911  HG1 GLU    59      48.497  57.573  66.671  1.00  4.63
ATOM    912  HG2 GLU    59      46.921  58.044  66.041  1.00  4.63
ATOM    913  CD  GLU    59      47.309  58.655  68.089  1.00  4.63
ATOM    914  OE1 GLU    59      46.161  59.122  68.261  1.00  4.63
ATOM    915  OE2 GLU    59      48.136  58.444  69.010  1.00  4.63
ATOM    916  C   GLU    59      50.016  60.736  64.449  1.00  4.63
ATOM    917  O   GLU    59      49.920  61.783  65.095  1.00  4.63
ATOM    918  N   SER    60      50.886  60.537  63.470  1.00  3.23
ATOM    919  H   SER    60      50.791  59.679  62.946  1.00  3.23
ATOM    920  CA  SER    60      51.729  61.551  62.909  1.00  3.23
ATOM    921  HA  SER    60      51.472  62.494  63.389  1.00  3.23
ATOM    922  CB  SER    60      53.191  61.346  63.291  1.00  3.23
ATOM    923  HB1 SER    60      53.273  61.327  64.379  1.00  3.23
ATOM    924  HB2 SER    60      53.789  62.176  62.918  1.00  3.23
ATOM    925  OG  SER    60      53.665  60.133  62.776  1.00  3.23
ATOM    926  HG  SER    60      53.259  59.402  63.252  1.00  3.23
ATOM    927  C   SER    60      51.345  61.777  61.463  1.00  3.23
ATOM    928  O   SER    60      50.241  61.460  61.040  1.00  3.23
ATOM    929  N   SER    61      52.172  62.480  60.734  1.00  2.87
ATOM    930  H   SER    61      53.128  62.565  61.067  1.00  2.87
ATOM    931  CA  SER    61      51.884  63.096  59.450  1.00  2.87
ATOM    932  HA  SER    61      51.703  62.373  58.677  1.00  2.87
ATOM    933  CB  SER    61      50.706  64.089  59.535  1.00  2.87
ATOM    934  HB1 SER    61      50.859  64.876  58.798  1.00  2.87
ATOM    935  HB2 SER    61      50.679  64.542  60.526  1.00  2.87
ATOM    936  OG  SER    61      49.487  63.449  59.255  1.00  2.87
ATOM    937  HG  SER    61      49.474  62.586  59.708  1.00  2.87
ATOM    938  C   SER    61      53.223  63.880  59.191  1.00  2.87
ATOM    939  O   SER    61      53.489  64.812  59.967  1.00  2.87
ATOM    940  N   VAL    62      54.243  63.497  58.363  1.00  2.41
ATOM    941  H   VAL    62      55.125  63.463  58.848  1.00  2.41
ATOM    942  CA  VAL    62      54.426  63.503  56.876  1.00  2.41
ATOM    943  HA  VAL    62      53.728  62.853  56.534  1.00  2.41
ATOM    944  CB  VAL    62      53.855  64.847  56.283  1.00  2.41
ATOM    945  HB  VAL    62      54.368  65.087  55.394  1.00  2.41
ATOM    946  CG1 VAL    62      53.875  66.121  57.142  1.00  2.41
ATOM    947 1HG1 VAL    62      53.831  66.990  56.487  1.00  2.41
ATOM    948 2HG1 VAL    62      54.769  66.174  57.743  1.00  2.41
ATOM    949 3HG1 VAL    62      53.014  66.170  57.805  1.00  2.41
ATOM    950  CG2 VAL    62      52.373  64.677  55.897  1.00  2.41
ATOM    951 1HG2 VAL    62      52.255  63.842  55.215  1.00  2.41
ATOM    952 2HG2 VAL    62      51.757  64.489  56.770  1.00  2.41
ATOM    953 3HG2 VAL    62      52.031  65.581  55.396  1.00  2.41
ATOM    954  C   VAL    62      55.761  62.791  56.452  1.00  2.41
ATOM    955  O   VAL    62      56.815  63.180  56.942  1.00  2.41
ATOM    956  N   ILE    63      55.695  61.672  55.689  1.00  1.98
ATOM    957  H   ILE    63      54.783  61.537  55.273  1.00  1.98
ATOM    958  CA  ILE    63      56.744  60.701  55.220  1.00  1.98
ATOM    959  HA  ILE    63      56.890  59.979  56.015  1.00  1.98
ATOM    960  CB  ILE    63      56.281  59.865  53.983  1.00  1.98
ATOM    961  HB  ILE    63      55.881  58.945  54.389  1.00  1.98
ATOM    962  CG2 ILE    63      55.121  60.419  53.141  1.00  1.98
ATOM    963 1HG2 ILE    63      54.777  59.697  52.407  1.00  1.98
ATOM    964 2HG2 ILE    63      54.269  60.633  53.774  1.00  1.98
ATOM    965 3HG2 ILE    63      55.437  61.332  52.646  1.00  1.98
ATOM    966  CG1 ILE    63      57.448  59.495  53.037  1.00  1.98
ATOM    967 1HG1 ILE    63      58.281  59.125  53.626  1.00  1.98
ATOM    968 2HG1 ILE    63      57.792  60.388  52.515  1.00  1.98
ATOM    969  CD1 ILE    63      57.096  58.422  51.999  1.00  1.98
ATOM    970  HD1 ILE    63      56.356  58.778  51.304  1.00  1.98
ATOM    971  HD2 ILE    63      57.993  58.100  51.469  1.00  1.98
ATOM    972  HD3 ILE    63      56.607  57.584  52.460  1.00  1.98
ATOM    973  C   ILE    63      58.099  61.391  55.047  1.00  1.98
ATOM    974  O   ILE    63      58.186  62.436  54.380  1.00  1.98
ATOM    975  N   HIS    64      59.157  60.834  55.663  1.00  2.28
ATOM    976  H   HIS    64      59.084  59.915  56.084  1.00  2.28
ATOM    977  CA  HIS    64      60.101  61.746  56.273  1.00  2.28
ATOM    978  HA  HIS    64      59.762  62.762  56.067  1.00  2.28
ATOM    979  CB  HIS    64      59.996  61.675  57.810  1.00  2.28
ATOM    980  HB1 HIS    64      60.403  60.739  58.166  1.00  2.28
ATOM    981  HB2 HIS    64      58.938  61.676  58.076  1.00  2.28
ATOM    982  CG  HIS    64      60.628  62.814  58.584  1.00  2.28
ATOM    983  ND1 HIS    64      60.516  62.995  59.969  1.00  2.28
ATOM    984  CE1 HIS    64      61.271  64.065  60.264  1.00  2.28
ATOM    985  HE1 HIS    64      61.414  64.454  61.265  1.00  2.28
ATOM    986  NE2 HIS    64      61.823  64.575  59.150  1.00  2.28
ATOM    987  HE2 HIS    64      62.395  65.406  59.099  1.00  2.28
ATOM    988  CD2 HIS    64      61.440  63.793  58.084  1.00  2.28
ATOM    989  HD2 HIS    64      61.735  63.913  57.050  1.00  2.28
ATOM    990  C   HIS    64      61.461  61.660  55.614  1.00  2.28
ATOM    991  O   HIS    64      62.332  60.923  56.058  1.00  2.28
ATOM    992  N   ASP    65      61.573  62.398  54.503  1.00  2.66
ATOM    993  H   ASP    65      60.781  62.996  54.295  1.00  2.66
ATOM    994  CA  ASP    65      62.753  62.560  53.662  1.00  2.66
ATOM    995  HA  ASP    65      62.866  61.644  53.084  1.00  2.66
ATOM    996  CB  ASP    65      62.563  63.709  52.656  1.00  2.66
ATOM    997  HB1 ASP    65      62.479  64.652  53.195  1.00  2.66
ATOM    998  HB2 ASP    65      61.629  63.549  52.117  1.00  2.66
ATOM    999  CG  ASP    65      63.718  63.811  51.642  1.00  2.66
ATOM   1000  OD1 ASP    65      64.880  64.063  52.037  1.00  2.66
ATOM   1001  OD2 ASP    65      63.451  63.649  50.435  1.00  2.66
ATOM   1002  C   ASP    65      64.008  62.741  54.489  1.00  2.66
ATOM   1003  O   ASP    65      64.336  63.847  54.890  1.00  2.66
ATOM   1004  N   ARG    66      64.698  61.638  54.746  1.00  2.71
ATOM   1005  H   ARG    66      64.215  60.767  54.571  1.00  2.71
ATOM   1006  CA  ARG    66      65.905  61.571  55.559  1.00  2.71
ATOM   1007  HA  ARG    66      65.618  61.655  56.610  1.00  2.71
ATOM   1008  CB  ARG    66      66.521  60.184  55.320  1.00  2.71
ATOM   1009  HB1 ARG    66      65.793  59.432  55.631  1.00  2.71
ATOM   1010  HB2 ARG    66      67.404  60.071  55.952  1.00  2.71
ATOM   1011  CG  ARG    66      66.878  59.892  53.851  1.00  2.71
ATOM   1012  HG1 ARG    66      66.432  60.608  53.162  1.00  2.71
ATOM   1013  HG2 ARG    66      66.465  58.930  53.597  1.00  2.71
ATOM   1014  CD  ARG    66      68.389  59.866  53.658  1.00  2.71
ATOM   1015  HD1 ARG    66      68.801  59.112  54.331  1.00  2.71
ATOM   1016  HD2 ARG    66      68.802  60.835  53.947  1.00  2.71
ATOM   1017  NE  ARG    66      68.773  59.536  52.272  1.00  2.71
ATOM   1018  HE  ARG    66      68.078  59.132  51.647  1.00  2.71
ATOM   1019  CZ  ARG    66      70.021  59.398  51.886  1.00  2.71
ATOM   1020  NH1 ARG    66      70.327  58.804  50.776  1.00  2.71
ATOM   1021 1HH1 ARG    66      69.587  58.381  50.209  1.00  2.71
ATOM   1022 2HH1 ARG    66      71.279  58.589  50.560  1.00  2.71
ATOM   1023  NH2 ARG    66      71.009  59.795  52.631  1.00  2.71
ATOM   1024 1HH2 ARG    66      70.755  60.252  53.493  1.00  2.71
ATOM   1025 2HH2 ARG    66      71.765  59.126  52.694  1.00  2.71
ATOM   1026  C   ARG    66      66.906  62.705  55.301  1.00  2.71
ATOM   1027  O   ARG    66      67.346  63.395  56.210  1.00  2.71
ATOM   1028  N   LYS    67      67.188  62.952  54.021  1.00  3.06
ATOM   1029  H   LYS    67      66.606  62.481  53.345  1.00  3.06
ATOM   1030  CA  LYS    67      68.258  63.824  53.532  1.00  3.06
ATOM   1031  HA  LYS    67      69.152  63.666  54.141  1.00  3.06
ATOM   1032  CB  LYS    67      68.537  63.418  52.072  1.00  3.06
ATOM   1033  HB1 LYS    67      67.639  63.603  51.478  1.00  3.06
ATOM   1034  HB2 LYS    67      68.745  62.349  52.041  1.00  3.06
ATOM   1035  CG  LYS    67      69.720  64.155  51.424  1.00  3.06
ATOM   1036  HG1 LYS    67      70.617  63.998  52.024  1.00  3.06
ATOM   1037  HG2 LYS    67      69.504  65.222  51.374  1.00  3.06
ATOM   1038  CD  LYS    67      69.962  63.651  49.997  1.00  3.06
ATOM   1039  HD1 LYS    67      69.041  63.763  49.419  1.00  3.06
ATOM   1040  HD2 LYS    67      70.241  62.596  50.029  1.00  3.06
ATOM   1041  CE  LYS    67      71.082  64.473  49.348  1.00  3.06
ATOM   1042  HE1 LYS    67      71.995  64.342  49.938  1.00  3.06
ATOM   1043  HE2 LYS    67      70.808  65.532  49.395  1.00  3.06
ATOM   1044  NZ  LYS    67      71.312  64.064  47.940  1.00  3.06
ATOM   1045  HZ1 LYS    67      72.065  64.604  47.531  1.00  3.06
ATOM   1046  HZ2 LYS    67      71.550  63.082  47.895  1.00  3.06
ATOM   1047  HZ3 LYS    67      70.474  64.208  47.389  1.00  3.06
ATOM   1048  C   LYS    67      67.928  65.314  53.625  1.00  3.06
ATOM   1049  O   LYS    67      68.839  66.139  53.649  1.00  3.06
ATOM   1050  N   SER    68      66.643  65.668  53.650  1.00  3.43
ATOM   1051  H   SER    68      65.950  64.933  53.515  1.00  3.43
ATOM   1052  CA  SER    68      66.184  67.057  53.754  1.00  3.43
ATOM   1053  HA  SER    68      67.064  67.695  53.841  1.00  3.43
ATOM   1054  CB  SER    68      65.486  67.505  52.466  1.00  3.43
ATOM   1055  HB1 SER    68      66.151  67.331  51.618  1.00  3.43
ATOM   1056  HB2 SER    68      65.275  68.573  52.526  1.00  3.43
ATOM   1057  OG  SER    68      64.281  66.809  52.258  1.00  3.43
ATOM   1058  HG  SER    68      64.509  65.890  52.031  1.00  3.43
ATOM   1059  C   SER    68      65.381  67.358  55.024  1.00  3.43
ATOM   1060  O   SER    68      64.871  68.472  55.193  1.00  3.43
ATOM   1061  N   GLY    69      65.268  66.365  55.909  1.00  3.19
ATOM   1062  H   GLY    69      65.757  65.508  55.673  1.00  3.19
ATOM   1063  CA  GLY    69      64.238  66.177  56.935  1.00  3.19
ATOM   1064  HA1 GLY    69      64.587  66.623  57.866  1.00  3.19
ATOM   1065  HA2 GLY    69      64.113  65.106  57.099  1.00  3.19
ATOM   1066  C   GLY    69      62.871  66.761  56.601  1.00  3.19
ATOM   1067  O   GLY    69      62.232  67.343  57.480  1.00  3.19
ATOM   1068  N   LYS    70      62.438  66.697  55.336  1.00  3.02
ATOM   1069  H   LYS    70      62.967  66.126  54.686  1.00  3.02
ATOM   1070  CA  LYS    70      61.118  67.188  54.929  1.00  3.02
ATOM   1071  HA  LYS    70      60.887  68.074  55.514  1.00  3.02
ATOM   1072  CB  LYS    70      61.074  67.540  53.429  1.00  3.02
ATOM   1073  HB1 LYS    70      60.041  67.721  53.126  1.00  3.02
ATOM   1074  HB2 LYS    70      61.446  66.692  52.854  1.00  3.02
ATOM   1075  CG  LYS    70      61.909  68.781  53.083  1.00  3.02
ATOM   1076  HG1 LYS    70      61.995  68.856  51.998  1.00  3.02
ATOM   1077  HG2 LYS    70      62.910  68.639  53.478  1.00  3.02
ATOM   1078  CD  LYS    70      61.323  70.103  53.616  1.00  3.02
ATOM   1079  HD1 LYS    70      60.706  69.935  54.498  1.00  3.02
ATOM   1080  HD2 LYS    70      60.677  70.529  52.845  1.00  3.02
ATOM   1081  CE  LYS    70      62.429  71.110  53.960  1.00  3.02
ATOM   1082  HE1 LYS    70      61.966  72.081  54.156  1.00  3.02
ATOM   1083  HE2 LYS    70      63.085  71.218  53.090  1.00  3.02
ATOM   1084  NZ  LYS    70      63.216  70.676  55.144  1.00  3.02
ATOM   1085  HZ1 LYS    70      63.949  71.335  55.365  1.00  3.02
ATOM   1086  HZ2 LYS    70      62.629  70.531  55.953  1.00  3.02
ATOM   1087  HZ3 LYS    70      63.676  69.783  54.963  1.00  3.02
ATOM   1088  C   LYS    70      60.054  66.175  55.274  1.00  3.02
ATOM   1089  O   LYS    70      60.301  64.975  55.243  1.00  3.02
ATOM   1090  N   LYS    71      58.882  66.702  55.613  1.00  2.74
ATOM   1091  H   LYS    71      58.743  67.695  55.529  1.00  2.74
ATOM   1092  CA  LYS    71      57.776  65.923  56.137  1.00  2.74
ATOM   1093  HA  LYS    71      58.091  64.882  56.181  1.00  2.74
ATOM   1094  CB  LYS    71      57.420  66.350  57.578  1.00  2.74
ATOM   1095  HB1 LYS    71      56.841  67.274  57.553  1.00  2.74
ATOM   1096  HB2 LYS    71      56.792  65.564  57.995  1.00  2.74
ATOM   1097  CG  LYS    71      58.631  66.558  58.516  1.00  2.74
ATOM   1098  HG1 LYS    71      58.758  67.624  58.707  1.00  2.74
ATOM   1099  HG2 LYS    71      59.540  66.193  58.041  1.00  2.74
ATOM   1100  CD  LYS    71      58.522  65.814  59.851  1.00  2.74
ATOM   1101  HD1 LYS    71      59.436  65.991  60.415  1.00  2.74
ATOM   1102  HD2 LYS    71      58.459  64.748  59.623  1.00  2.74
ATOM   1103  CE  LYS    71      57.334  66.208  60.734  1.00  2.74
ATOM   1104  HE1 LYS    71      56.425  66.171  60.125  1.00  2.74
ATOM   1105  HE2 LYS    71      57.475  67.224  61.107  1.00  2.74
ATOM   1106  NZ  LYS    71      57.201  65.247  61.852  1.00  2.74
ATOM   1107  HZ1 LYS    71      58.046  65.145  62.400  1.00  2.74
ATOM   1108  HZ2 LYS    71      56.417  65.459  62.446  1.00  2.74
ATOM   1109  HZ3 LYS    71      57.011  64.337  61.426  1.00  2.74
ATOM   1110  C   LYS    71      56.666  66.015  55.107  1.00  2.74
ATOM   1111  O   LYS    71      56.050  67.073  55.005  1.00  2.74
ATOM   1112  N   PHE    72      56.503  64.975  54.284  1.00  2.18
ATOM   1113  H   PHE    72      57.079  64.150  54.415  1.00  2.18
ATOM   1114  CA  PHE    72      55.636  65.021  53.097  1.00  2.18
ATOM   1115  HA  PHE    72      55.351  66.052  52.878  1.00  2.18
ATOM   1116  CB  PHE    72      56.477  64.488  51.922  1.00  2.18
ATOM   1117  HB1 PHE    72      55.822  64.266  51.087  1.00  2.18
ATOM   1118  HB2 PHE    72      56.920  63.536  52.217  1.00  2.18
ATOM   1119  CG  PHE    72      57.564  65.408  51.399  1.00  2.18
ATOM   1120  CD1 PHE    72      58.883  64.934  51.257  1.00  2.18
ATOM   1121  HD1 PHE    72      59.131  63.928  51.565  1.00  2.18
ATOM   1122  CE1 PHE    72      59.873  65.753  50.684  1.00  2.18
ATOM   1123  HE1 PHE    72      60.878  65.374  50.553  1.00  2.18
ATOM   1124  CZ  PHE    72      59.549  67.055  50.263  1.00  2.18
ATOM   1125  HZ  PHE    72      60.304  67.681  49.810  1.00  2.18
ATOM   1126  CE2 PHE    72      58.236  67.536  50.413  1.00  2.18
ATOM   1127  HE2 PHE    72      57.971  68.528  50.074  1.00  2.18
ATOM   1128  CD2 PHE    72      57.244  66.711  50.972  1.00  2.18
ATOM   1129  HD2 PHE    72      56.226  67.077  51.044  1.00  2.18
ATOM   1130  C   PHE    72      54.343  64.215  53.141  1.00  2.18
ATOM   1131  O   PHE    72      54.280  63.166  53.751  1.00  2.18
ATOM   1132  N   SER    73      53.283  64.639  52.469  1.00  2.18
ATOM   1133  H   SER    73      53.338  65.518  51.953  1.00  2.18
ATOM   1134  CA  SER    73      52.168  63.718  52.220  1.00  2.18
ATOM   1135  HA  SER    73      51.810  63.312  53.165  1.00  2.18
ATOM   1136  CB  SER    73      51.024  64.496  51.566  1.00  2.18
ATOM   1137  HB1 SER    73      51.342  64.853  50.585  1.00  2.18
ATOM   1138  HB2 SER    73      50.767  65.357  52.186  1.00  2.18
ATOM   1139  OG  SER    73      49.883  63.671  51.422  1.00  2.18
ATOM   1140  HG  SER    73      49.508  63.496  52.297  1.00  2.18
ATOM   1141  C   SER    73      52.617  62.541  51.341  1.00  2.18
ATOM   1142  O   SER    73      53.649  62.610  50.670  1.00  2.18
ATOM   1143  N   ILE    74      51.813  61.477  51.282  1.00  1.85
ATOM   1144  H   ILE    74      50.966  61.501  51.838  1.00  1.85
ATOM   1145  CA  ILE    74      52.077  60.303  50.443  1.00  1.85
ATOM   1146  HA  ILE    74      52.910  59.748  50.871  1.00  1.85
ATOM   1147  CB  ILE    74      50.833  59.370  50.315  1.00  1.85
ATOM   1148  HB  ILE    74      50.288  59.672  49.418  1.00  1.85
ATOM   1149  CG2 ILE    74      51.268  57.926  50.008  1.00  1.85
ATOM   1150 1HG2 ILE    74      51.322  57.334  50.913  1.00  1.85
ATOM   1151 2HG2 ILE    74      50.527  57.459  49.364  1.00  1.85
ATOM   1152 3HG2 ILE    74      52.223  57.897  49.486  1.00  1.85
ATOM   1153  CG1 ILE    74      49.789  59.428  51.450  1.00  1.85
ATOM   1154 1HG1 ILE    74      50.206  59.880  52.339  1.00  1.85
ATOM   1155 2HG1 ILE    74      49.495  58.424  51.729  1.00  1.85
ATOM   1156  CD1 ILE    74      48.539  60.224  51.048  1.00  1.85
ATOM   1157  HD1 ILE    74      47.841  60.258  51.883  1.00  1.85
ATOM   1158  HD2 ILE    74      48.818  61.242  50.778  1.00  1.85
ATOM   1159  HD3 ILE    74      48.045  59.751  50.201  1.00  1.85
ATOM   1160  C   ILE    74      52.419  60.678  48.994  1.00  1.85
ATOM   1161  O   ILE    74      53.317  60.095  48.389  1.00  1.85
ATOM   1162  N   GLU    75      51.651  61.622  48.445  1.00  2.13
ATOM   1163  H   GLU    75      50.941  62.043  49.029  1.00  2.13
ATOM   1164  CA  GLU    75      51.709  62.025  47.038  1.00  2.13
ATOM   1165  HA  GLU    75      51.706  61.141  46.399  1.00  2.13
ATOM   1166  CB  GLU    75      50.454  62.866  46.742  1.00  2.13
ATOM   1167  HB1 GLU    75      50.480  63.766  47.360  1.00  2.13
ATOM   1168  HB2 GLU    75      49.569  62.299  47.037  1.00  2.13
ATOM   1169  CG  GLU    75      50.306  63.293  45.275  1.00  2.13
ATOM   1170  HG1 GLU    75      51.167  63.904  45.001  1.00  2.13
ATOM   1171  HG2 GLU    75      49.420  63.926  45.192  1.00  2.13
ATOM   1172  CD  GLU    75      50.162  62.112  44.303  1.00  2.13
ATOM   1173  OE1 GLU    75      49.512  61.115  44.692  1.00  2.13
ATOM   1174  OE2 GLU    75      50.680  62.237  43.170  1.00  2.13
ATOM   1175  C   GLU    75      52.988  62.819  46.738  1.00  2.13
ATOM   1176  O   GLU    75      53.706  62.555  45.773  1.00  2.13
ATOM   1177  N   GLU    76      53.319  63.740  47.642  1.00  2.06
ATOM   1178  H   GLU    76      52.711  63.870  48.435  1.00  2.06
ATOM   1179  CA  GLU    76      54.554  64.515  47.601  1.00  2.06
ATOM   1180  HA  GLU    76      54.615  65.043  46.648  1.00  2.06
ATOM   1181  CB  GLU    76      54.549  65.551  48.733  1.00  2.06
ATOM   1182  HB1 GLU    76      55.515  66.057  48.749  1.00  2.06
ATOM   1183  HB2 GLU    76      54.412  65.022  49.671  1.00  2.06
ATOM   1184  CG  GLU    76      53.442  66.611  48.612  1.00  2.06
ATOM   1185  HG1 GLU    76      52.468  66.117  48.567  1.00  2.06
ATOM   1186  HG2 GLU    76      53.587  67.168  47.683  1.00  2.06
ATOM   1187  CD  GLU    76      53.459  67.562  49.818  1.00  2.06
ATOM   1188  OE1 GLU    76      53.456  67.037  50.956  1.00  2.06
ATOM   1189  OE2 GLU    76      53.493  68.794  49.602  1.00  2.06
ATOM   1190  C   GLU    76      55.785  63.617  47.696  1.00  2.06
ATOM   1191  O   GLU    76      56.773  63.797  46.981  1.00  2.06
ATOM   1192  N   ALA    77      55.718  62.595  48.543  1.00  1.73
ATOM   1193  H   ALA    77      54.886  62.504  49.122  1.00  1.73
ATOM   1194  CA  ALA    77      56.779  61.621  48.688  1.00  1.73
ATOM   1195  HA  ALA    77      57.713  62.155  48.831  1.00  1.73
ATOM   1196  CB  ALA    77      56.530  60.866  49.958  1.00  1.73
ATOM   1197  HB1 ALA    77      57.361  60.179  50.083  1.00  1.73
ATOM   1198  HB2 ALA    77      56.521  61.570  50.787  1.00  1.73
ATOM   1199  HB3 ALA    77      55.579  60.334  49.902  1.00  1.73
ATOM   1200  C   ALA    77      56.941  60.695  47.474  1.00  1.73
ATOM   1201  O   ALA    77      58.072  60.390  47.090  1.00  1.73
ATOM   1202  N   LEU    78      55.849  60.276  46.830  1.00  1.85
ATOM   1203  H   LEU    78      54.934  60.501  47.212  1.00  1.85
ATOM   1204  CA  LEU    78      55.918  59.585  45.541  1.00  1.85
ATOM   1205  HA  LEU    78      56.520  58.685  45.662  1.00  1.85
ATOM   1206  CB  LEU    78      54.498  59.176  45.097  1.00  1.85
ATOM   1207  HB1 LEU    78      53.879  60.070  45.031  1.00  1.85
ATOM   1208  HB2 LEU    78      54.063  58.527  45.856  1.00  1.85
ATOM   1209  CG  LEU    78      54.440  58.451  43.736  1.00  1.85
ATOM   1210  HG  LEU    78      54.884  59.085  42.969  1.00  1.85
ATOM   1211  CD1 LEU    78      55.174  57.107  43.748  1.00  1.85
ATOM   1212 1HD1 LEU    78      55.035  56.606  42.792  1.00  1.85
ATOM   1213 2HD1 LEU    78      56.241  57.271  43.895  1.00  1.85
ATOM   1214 3HD1 LEU    78      54.789  56.474  44.547  1.00  1.85
ATOM   1215  CD2 LEU    78      52.986  58.198  43.343  1.00  1.85
ATOM   1216 1HD2 LEU    78      52.939  57.765  42.344  1.00  1.85
ATOM   1217 2HD2 LEU    78      52.515  57.518  44.050  1.00  1.85
ATOM   1218 3HD2 LEU    78      52.429  59.138  43.335  1.00  1.85
ATOM   1219  C   LEU    78      56.634  60.436  44.492  1.00  1.85
ATOM   1220  O   LEU    78      57.574  59.968  43.854  1.00  1.85
ATOM   1221  N   GLN    79      56.238  61.701  44.375  1.00  2.15
ATOM   1222  H   GLN    79      55.463  62.023  44.950  1.00  2.15
ATOM   1223  CA  GLN    79      56.800  62.612  43.382  1.00  2.15
ATOM   1224  HA  GLN    79      56.773  62.110  42.413  1.00  2.15
ATOM   1225  CB  GLN    79      55.908  63.860  43.287  1.00  2.15
ATOM   1226  HB1 GLN    79      56.402  64.599  42.654  1.00  2.15
ATOM   1227  HB2 GLN    79      55.770  64.290  44.280  1.00  2.15
ATOM   1228  CG  GLN    79      54.534  63.526  42.669  1.00  2.15
ATOM   1229  HG1 GLN    79      54.047  62.740  43.244  1.00  2.15
ATOM   1230  HG2 GLN    79      54.674  63.154  41.654  1.00  2.15
ATOM   1231  CD  GLN    79      53.593  64.725  42.610  1.00  2.15
ATOM   1232  OE1 GLN    79      53.998  65.877  42.572  1.00  2.15
ATOM   1233  NE2 GLN    79      52.299  64.517  42.560  1.00  2.15
ATOM   1234 1HE2 GLN    79      51.904  63.579  42.668  1.00  2.15
ATOM   1235 2HE2 GLN    79      51.709  65.322  42.585  1.00  2.15
ATOM   1236  C   GLN    79      58.273  62.978  43.619  1.00  2.15
ATOM   1237  O   GLN    79      59.018  63.199  42.664  1.00  2.15
ATOM   1238  N   SER    80      58.724  62.987  44.875  1.00  2.03
ATOM   1239  H   SER    80      58.038  62.902  45.617  1.00  2.03
ATOM   1240  CA  SER    80      60.140  63.115  45.248  1.00  2.03
ATOM   1241  HA  SER    80      60.619  63.786  44.535  1.00  2.03
ATOM   1242  CB  SER    80      60.267  63.769  46.628  1.00  2.03
ATOM   1243  HB1 SER    80      59.928  64.804  46.568  1.00  2.03
ATOM   1244  HB2 SER    80      61.312  63.763  46.942  1.00  2.03
ATOM   1245  OG  SER    80      59.484  63.088  47.579  1.00  2.03
ATOM   1246  HG  SER    80      58.577  63.430  47.508  1.00  2.03
ATOM   1247  C   SER    80      60.930  61.807  45.184  1.00  2.03
ATOM   1248  O   SER    80      62.161  61.842  45.275  1.00  2.03
ATOM   1249  N   GLY    81      60.269  60.655  44.998  1.00  1.88
ATOM   1250  H   GLY    81      59.258  60.683  44.905  1.00  1.88
ATOM   1251  CA  GLY    81      60.921  59.346  44.924  1.00  1.88
ATOM   1252  HA1 GLY    81      61.738  59.383  44.203  1.00  1.88
ATOM   1253  HA2 GLY    81      60.188  58.612  44.587  1.00  1.88
ATOM   1254  C   GLY    81      61.469  58.889  46.281  1.00  1.88
ATOM   1255  O   GLY    81      62.566  58.317  46.369  1.00  1.88
ATOM   1256  N   ARG    82      60.729  59.211  47.346  1.00  1.56
ATOM   1257  H   ARG    82      59.916  59.796  47.161  1.00  1.56
ATOM   1258  CA  ARG    82      60.870  58.717  48.719  1.00  1.56
ATOM   1259  HA  ARG    82      61.882  58.356  48.886  1.00  1.56
ATOM   1260  CB  ARG    82      60.547  59.841  49.732  1.00  1.56
ATOM   1261  HB1 ARG    82      60.488  59.401  50.730  1.00  1.56
ATOM   1262  HB2 ARG    82      59.564  60.250  49.502  1.00  1.56
ATOM   1263  CG  ARG    82      61.539  61.009  49.822  1.00  1.56
ATOM   1264  HG1 ARG    82      61.252  61.622  50.676  1.00  1.56
ATOM   1265  HG2 ARG    82      61.457  61.630  48.930  1.00  1.56
ATOM   1266  CD  ARG    82      62.990  60.542  50.023  1.00  1.56
ATOM   1267  HD1 ARG    82      62.984  59.656  50.658  1.00  1.56
ATOM   1268  HD2 ARG    82      63.562  61.303  50.548  1.00  1.56
ATOM   1269  NE  ARG    82      63.642  60.241  48.738  1.00  1.56
ATOM   1270  HE  ARG    82      63.670  59.274  48.463  1.00  1.56
ATOM   1271  CZ  ARG    82      63.971  61.118  47.811  1.00  1.56
ATOM   1272  NH1 ARG    82      64.264  60.685  46.623  1.00  1.56
ATOM   1273 1HH1 ARG    82      64.044  59.718  46.434  1.00  1.56
ATOM   1274 2HH1 ARG    82      64.079  61.335  45.872  1.00  1.56
ATOM   1275  NH2 ARG    82      63.977  62.404  48.007  1.00  1.56
ATOM   1276 1HH2 ARG    82      63.757  62.773  48.935  1.00  1.56
ATOM   1277 2HH2 ARG    82      64.160  63.042  47.264  1.00  1.56
ATOM   1278  C   ARG    82      59.977  57.514  49.050  1.00  1.56
ATOM   1279  O   ARG    82      60.208  56.866  50.068  1.00  1.56
ATOM   1280  N   LEU    83      58.996  57.195  48.204  1.00  1.55
ATOM   1281  H   LEU    83      58.856  57.791  47.402  1.00  1.55
ATOM   1282  CA  LEU    83      58.375  55.866  48.137  1.00  1.55
ATOM   1283  HA  LEU    83      59.144  55.144  48.400  1.00  1.55
ATOM   1284  CB  LEU    83      57.273  55.678  49.200  1.00  1.55
ATOM   1285  HB1 LEU    83      57.752  55.724  50.179  1.00  1.55
ATOM   1286  HB2 LEU    83      56.863  54.673  49.088  1.00  1.55
ATOM   1287  CG  LEU    83      56.110  56.679  49.210  1.00  1.55
ATOM   1288  HG  LEU    83      56.489  57.675  49.417  1.00  1.55
ATOM   1289  CD1 LEU    83      55.349  56.725  47.902  1.00  1.55
ATOM   1290 1HD1 LEU    83      54.419  57.280  48.028  1.00  1.55
ATOM   1291 2HD1 LEU    83      55.938  57.247  47.157  1.00  1.55
ATOM   1292 3HD1 LEU    83      55.152  55.710  47.560  1.00  1.55
ATOM   1293  CD2 LEU    83      55.104  56.264  50.286  1.00  1.55
ATOM   1294 1HD2 LEU    83      54.363  57.053  50.407  1.00  1.55
ATOM   1295 2HD2 LEU    83      54.598  55.346  49.990  1.00  1.55
ATOM   1296 3HD2 LEU    83      55.603  56.093  51.234  1.00  1.55
ATOM   1297  C   LEU    83      57.949  55.490  46.703  1.00  1.55
ATOM   1298  O   LEU    83      57.870  56.362  45.834  1.00  1.55
ATOM   1299  N   THR    84      57.680  54.202  46.471  1.00  1.89
ATOM   1300  H   THR    84      57.951  53.541  47.184  1.00  1.89
ATOM   1301  CA  THR    84      57.388  53.592  45.161  1.00  1.89
ATOM   1302  HA  THR    84      57.597  54.334  44.392  1.00  1.89
ATOM   1303  CB  THR    84      58.292  52.362  44.912  1.00  1.89
ATOM   1304  HB  THR    84      57.733  51.599  44.369  1.00  1.89
ATOM   1305  CG2 THR    84      59.505  52.730  44.060  1.00  1.89
ATOM   1306 1HG2 THR    84      60.162  51.865  43.975  1.00  1.89
ATOM   1307 2HG2 THR    84      59.181  53.036  43.066  1.00  1.89
ATOM   1308 3HG2 THR    84      60.051  53.546  44.529  1.00  1.89
ATOM   1309  OG1 THR    84      58.778  51.785  46.105  1.00  1.89
ATOM   1310  HG1 THR    84      58.157  51.089  46.377  1.00  1.89
ATOM   1311  C   THR    84      55.928  53.164  44.991  1.00  1.89
ATOM   1312  O   THR    84      55.303  52.932  45.999  1.00  1.89
ATOM   1313  N   PRO    85      55.332  53.035  43.788  1.00  2.27
ATOM   1314  CD  PRO    85      55.988  53.194  42.497  1.00  2.27
ATOM   1315  HD1 PRO    85      56.566  52.297  42.272  1.00  2.27
ATOM   1316  HD2 PRO    85      56.632  54.074  42.478  1.00  2.27
ATOM   1317  CG  PRO    85      54.868  53.357  41.468  1.00  2.27
ATOM   1318  HG1 PRO    85      55.131  52.908  40.510  1.00  2.27
ATOM   1319  HG2 PRO    85      54.637  54.416  41.344  1.00  2.27
ATOM   1320  CB  PRO    85      53.678  52.652  42.116  1.00  2.27
ATOM   1321  HB1 PRO    85      53.754  51.576  41.948  1.00  2.27
ATOM   1322  HB2 PRO    85      52.728  53.034  41.740  1.00  2.27
ATOM   1323  CA  PRO    85      53.866  52.973  43.599  1.00  2.27
ATOM   1324  HA  PRO    85      53.491  53.986  43.753  1.00  2.27
ATOM   1325  C   PRO    85      52.995  52.041  44.487  1.00  2.27
ATOM   1326  O   PRO    85      52.012  52.508  45.056  1.00  2.27
ATOM   1327  N   ALA    86      53.326  50.758  44.671  1.00  2.36
ATOM   1328  H   ALA    86      54.186  50.411  44.285  1.00  2.36
ATOM   1329  CA  ALA    86      52.533  49.885  45.564  1.00  2.36
ATOM   1330  HA  ALA    86      51.485  49.946  45.263  1.00  2.36
ATOM   1331  CB  ALA    86      53.010  48.439  45.380  1.00  2.36
ATOM   1332  HB1 ALA    86      52.406  47.776  45.998  1.00  2.36
ATOM   1333  HB2 ALA    86      52.901  48.147  44.334  1.00  2.36
ATOM   1334  HB3 ALA    86      54.058  48.354  45.675  1.00  2.36
ATOM   1335  C   ALA    86      52.607  50.316  47.045  1.00  2.36
ATOM   1336  O   ALA    86      51.681  50.201  47.869  1.00  2.36
ATOM   1337  N   HIS    87      53.799  50.791  47.364  1.00  2.05
ATOM   1338  CA  HIS    87      54.272  51.345  48.597  1.00  2.05
ATOM   1339  CB  HIS    87      55.800  51.377  48.498  1.00  2.05
ATOM   1340  CG  HIS    87      56.334  50.003  48.162  1.00  2.05
ATOM   1341  ND1 HIS    87      57.034  49.690  47.003  1.00  2.05
ATOM   1342  CE1 HIS    87      57.088  48.354  46.954  1.00  2.05
ATOM   1343  NE2 HIS    87      56.438  47.827  48.011  1.00  2.05
ATOM   1344  CD2 HIS    87      55.940  48.848  48.786  1.00  2.05
ATOM   1345  C   HIS    87      53.595  52.670  48.968  1.00  2.05
ATOM   1346  O   HIS    87      53.252  52.866  50.143  1.00  2.05
ATOM   1347  N   TYR    88      53.325  53.479  47.941  1.00  1.96
ATOM   1348  H   TYR    88      53.712  53.162  47.057  1.00  1.96
ATOM   1349  CA  TYR    88      52.386  54.581  47.858  1.00  1.96
ATOM   1350  HA  TYR    88      52.657  55.315  48.617  1.00  1.96
ATOM   1351  CB  TYR    88      52.440  55.314  46.506  1.00  1.96
ATOM   1352  HB1 TYR    88      52.594  54.621  45.698  1.00  1.96
ATOM   1353  HB2 TYR    88      53.311  55.955  46.474  1.00  1.96
ATOM   1354  CG  TYR    88      51.241  56.170  46.165  1.00  1.96
ATOM   1355  CD1 TYR    88      51.240  57.534  46.514  1.00  1.96
ATOM   1356  HD1 TYR    88      52.063  57.960  47.070  1.00  1.96
ATOM   1357  CE1 TYR    88      50.196  58.365  46.074  1.00  1.96
ATOM   1358  HE1 TYR    88      50.203  59.416  46.305  1.00  1.96
ATOM   1359  CZ  TYR    88      49.149  57.836  45.289  1.00  1.96
ATOM   1360  OH  TYR    88      48.207  58.665  44.772  1.00  1.96
ATOM   1361  HH  TYR    88      48.532  59.581  44.806  1.00  1.96
ATOM   1362  CE2 TYR    88      49.117  56.457  45.000  1.00  1.96
ATOM   1363  HE2 TYR    88      48.312  56.052  44.406  1.00  1.96
ATOM   1364  CD2 TYR    88      50.171  55.627  45.425  1.00  1.96
ATOM   1365  HD2 TYR    88      50.164  54.581  45.139  1.00  1.96
ATOM   1366  C   TYR    88      51.007  54.086  48.216  1.00  1.96
ATOM   1367  O   TYR    88      50.559  54.528  49.253  1.00  1.96
ATOM   1368  N   ASP    89      50.370  53.135  47.523  1.00  2.29
ATOM   1369  H   ASP    89      50.779  52.788  46.656  1.00  2.29
ATOM   1370  CA  ASP    89      48.967  52.777  47.841  1.00  2.29
ATOM   1371  HA  ASP    89      48.332  53.639  47.629  1.00  2.29
ATOM   1372  CB  ASP    89      48.487  51.610  46.962  1.00  2.29
ATOM   1373  HB1 ASP    89      47.446  51.396  47.212  1.00  2.29
ATOM   1374  HB2 ASP    89      49.069  50.719  47.204  1.00  2.29
ATOM   1375  CG  ASP    89      48.573  51.875  45.459  1.00  2.29
ATOM   1376  OD1 ASP    89      47.887  52.810  44.992  1.00  2.29
ATOM   1377  OD2 ASP    89      49.304  51.096  44.807  1.00  2.29
ATOM   1378  C   ASP    89      48.759  52.380  49.314  1.00  2.29
ATOM   1379  O   ASP    89      47.832  52.820  50.018  1.00  2.29
ATOM   1380  N   ARG    90      49.690  51.562  49.822  1.00  2.46
ATOM   1381  H   ARG    90      50.404  51.231  49.175  1.00  2.46
ATOM   1382  CA  ARG    90      49.701  51.151  51.240  1.00  2.46
ATOM   1383  HA  ARG    90      48.742  50.693  51.486  1.00  2.46
ATOM   1384  CB  ARG    90      50.823  50.118  51.430  1.00  2.46
ATOM   1385  HB1 ARG    90      50.945  49.889  52.490  1.00  2.46
ATOM   1386  HB2 ARG    90      51.753  50.546  51.056  1.00  2.46
ATOM   1387  CG  ARG    90      50.499  48.821  50.663  1.00  2.46
ATOM   1388  HG1 ARG    90      49.967  49.055  49.741  1.00  2.46
ATOM   1389  HG2 ARG    90      49.843  48.199  51.272  1.00  2.46
ATOM   1390  CD  ARG    90      51.752  48.029  50.274  1.00  2.46
ATOM   1391  HD1 ARG    90      52.216  47.598  51.162  1.00  2.46
ATOM   1392  HD2 ARG    90      52.468  48.711  49.811  1.00  2.46
ATOM   1393  NE  ARG    90      51.405  46.996  49.282  1.00  2.46
ATOM   1394  HE  ARG    90      51.369  47.319  48.325  1.00  2.46
ATOM   1395  CZ  ARG    90      50.989  45.765  49.521  1.00  2.46
ATOM   1396  NH1 ARG    90      50.602  44.999  48.541  1.00  2.46
ATOM   1397 1HH1 ARG    90      50.621  45.352  47.598  1.00  2.46
ATOM   1398 2HH1 ARG    90      50.295  44.062  48.714  1.00  2.46
ATOM   1399  NH2 ARG    90      50.956  45.268  50.728  1.00  2.46
ATOM   1400 1HH2 ARG    90      51.273  45.838  51.489  1.00  2.46
ATOM   1401 2HH2 ARG    90      50.587  44.355  50.901  1.00  2.46
ATOM   1402  C   ARG    90      49.837  52.345  52.184  1.00  2.46
ATOM   1403  O   ARG    90      49.098  52.459  53.174  1.00  2.46
ATOM   1404  N   TYR    91      50.764  53.242  51.853  1.00  2.13
ATOM   1405  H   TYR    91      51.274  53.163  50.981  1.00  2.13
ATOM   1406  CA  TYR    91      50.899  54.436  52.655  1.00  2.13
ATOM   1407  HA  TYR    91      50.771  54.076  53.672  1.00  2.13
ATOM   1408  CB  TYR    91      52.327  55.013  52.609  1.00  2.13
ATOM   1409  HB1 TYR    91      52.534  55.403  51.612  1.00  2.13
ATOM   1410  HB2 TYR    91      53.054  54.236  52.850  1.00  2.13
ATOM   1411  CG  TYR    91      52.401  56.106  53.644  1.00  2.13
ATOM   1412  CD1 TYR    91      51.892  55.813  54.925  1.00  2.13
ATOM   1413  HD1 TYR    91      51.851  54.807  55.292  1.00  2.13
ATOM   1414  CE1 TYR    91      51.203  56.793  55.631  1.00  2.13
ATOM   1415  HE1 TYR    91      50.646  56.567  56.525  1.00  2.13
ATOM   1416  CZ  TYR    91      51.130  58.083  55.116  1.00  2.13
ATOM   1417  OH  TYR    91      50.407  58.977  55.810  1.00  2.13
ATOM   1418  HH  TYR    91      50.353  59.846  55.382  1.00  2.13
ATOM   1419  CE2 TYR    91      51.849  58.431  53.953  1.00  2.13
ATOM   1420  HE2 TYR    91      51.845  59.449  53.608  1.00  2.13
ATOM   1421  CD2 TYR    91      52.505  57.437  53.218  1.00  2.13
ATOM   1422  HD2 TYR    91      52.950  57.685  52.271  1.00  2.13
ATOM   1423  C   TYR    91      49.725  55.451  52.492  1.00  2.13
ATOM   1424  O   TYR    91      49.385  56.137  53.440  1.00  2.13
ATOM   1425  N   VAL    92      48.964  55.472  51.397  1.00  2.41
ATOM   1426  H   VAL    92      49.256  54.922  50.597  1.00  2.41
ATOM   1427  CA  VAL    92      47.695  56.212  51.319  1.00  2.41
ATOM   1428  HA  VAL    92      47.853  57.251  51.581  1.00  2.41
ATOM   1429  CB  VAL    92      47.036  56.164  49.916  1.00  2.41
ATOM   1430  HB  VAL    92      46.800  55.132  49.663  1.00  2.41
ATOM   1431  CG1 VAL    92      45.726  56.968  49.873  1.00  2.41
ATOM   1432 1HG1 VAL    92      45.310  56.947  48.866  1.00  2.41
ATOM   1433 2HG1 VAL    92      44.982  56.538  50.544  1.00  2.41
ATOM   1434 3HG1 VAL    92      45.911  58.003  50.163  1.00  2.41
ATOM   1435  CG2 VAL    92      47.912  56.736  48.801  1.00  2.41
ATOM   1436 1HG2 VAL    92      47.377  56.715  47.850  1.00  2.41
ATOM   1437 2HG2 VAL    92      48.193  57.762  49.025  1.00  2.41
ATOM   1438 3HG2 VAL    92      48.803  56.133  48.676  1.00  2.41
ATOM   1439  C   VAL    92      46.703  55.654  52.312  1.00  2.41
ATOM   1440  O   VAL    92      46.053  56.426  53.013  1.00  2.41
ATOM   1441  N   ASN    93      46.609  54.322  52.428  1.00  2.76
ATOM   1442  H   ASN    93      47.161  53.733  51.816  1.00  2.76
ATOM   1443  CA  ASN    93      45.773  53.753  53.485  1.00  2.76
ATOM   1444  HA  ASN    93      44.747  54.096  53.325  1.00  2.76
ATOM   1445  CB  ASN    93      45.762  52.216  53.420  1.00  2.76
ATOM   1446  HB1 ASN    93      45.343  51.833  54.351  1.00  2.76
ATOM   1447  HB2 ASN    93      46.766  51.821  53.321  1.00  2.76
ATOM   1448  CG  ASN    93      44.900  51.682  52.295  1.00  2.76
ATOM   1449  OD1 ASN    93      43.760  51.310  52.500  1.00  2.76
ATOM   1450  ND2 ASN    93      45.407  51.608  51.087  1.00  2.76
ATOM   1451 1HD2 ASN    93      46.313  52.005  50.871  1.00  2.76
ATOM   1452 2HD2 ASN    93      44.786  51.319  50.353  1.00  2.76
ATOM   1453  C   ASN    93      46.165  54.273  54.865  1.00  2.76
ATOM   1454  O   ASN    93      45.297  54.758  55.598  1.00  2.76
ATOM   1455  N   LYS    94      47.457  54.222  55.201  1.00  2.50
ATOM   1456  H   LYS    94      48.137  53.875  54.536  1.00  2.50
ATOM   1457  CA  LYS    94      47.878  54.622  56.553  1.00  2.50
ATOM   1458  HA  LYS    94      47.101  54.262  57.216  1.00  2.50
ATOM   1459  CB  LYS    94      49.141  53.848  56.889  1.00  2.50
ATOM   1460  HB1 LYS    94      49.684  54.311  57.698  1.00  2.50
ATOM   1461  HB2 LYS    94      49.792  53.851  56.017  1.00  2.50
ATOM   1462  CG  LYS    94      48.748  52.393  57.250  1.00  2.50
ATOM   1463  HG1 LYS    94      49.639  51.827  57.484  1.00  2.50
ATOM   1464  HG2 LYS    94      48.323  51.914  56.367  1.00  2.50
ATOM   1465  CD  LYS    94      47.738  52.195  58.410  1.00  2.50
ATOM   1466  HD1 LYS    94      47.853  51.195  58.816  1.00  2.50
ATOM   1467  HD2 LYS    94      46.735  52.233  57.983  1.00  2.50
ATOM   1468  CE  LYS    94      47.773  53.207  59.564  1.00  2.50
ATOM   1469  HE1 LYS    94      47.008  52.927  60.292  1.00  2.50
ATOM   1470  HE2 LYS    94      47.510  54.196  59.174  1.00  2.50
ATOM   1471  NZ  LYS    94      49.087  53.336  60.220  1.00  2.50
ATOM   1472  HZ1 LYS    94      49.485  52.491  60.584  1.00  2.50
ATOM   1473  HZ2 LYS    94      49.718  53.871  59.619  1.00  2.50
ATOM   1474  HZ3 LYS    94      49.067  54.069  60.939  1.00  2.50
ATOM   1475  C   LYS    94      47.769  56.135  56.845  1.00  2.50
ATOM   1476  O   LYS    94      47.165  56.480  57.859  1.00  2.50
ATOM   1477  N   ASP    95      47.976  57.006  55.857  1.00  2.31
ATOM   1478  H   ASP    95      48.504  56.699  55.049  1.00  2.31
ATOM   1479  CA  ASP    95      47.564  58.423  55.913  1.00  2.31
ATOM   1480  HA  ASP    95      48.112  58.920  56.715  1.00  2.31
ATOM   1481  CB  ASP    95      47.827  59.155  54.570  1.00  2.31
ATOM   1482  HB1 ASP    95      46.964  59.049  53.910  1.00  2.31
ATOM   1483  HB2 ASP    95      48.650  58.676  54.043  1.00  2.31
ATOM   1484  CG  ASP    95      48.138  60.658  54.741  1.00  2.31
ATOM   1485  OD1 ASP    95      47.251  61.402  55.208  1.00  2.31
ATOM   1486  OD2 ASP    95      49.252  61.075  54.338  1.00  2.31
ATOM   1487  C   ASP    95      46.072  58.574  56.210  1.00  2.31
ATOM   1488  O   ASP    95      45.691  59.306  57.115  1.00  2.31
ATOM   1489  N   MET    96      45.192  57.838  55.522  1.00  2.58
ATOM   1490  H   MET    96      45.515  57.201  54.802  1.00  2.58
ATOM   1491  CA  MET    96      43.760  57.989  55.778  1.00  2.58
ATOM   1492  HA  MET    96      43.527  59.055  55.795  1.00  2.58
ATOM   1493  CB  MET    96      42.932  57.349  54.656  1.00  2.58
ATOM   1494  HB1 MET    96      41.882  57.371  54.947  1.00  2.58
ATOM   1495  HB2 MET    96      43.233  56.311  54.513  1.00  2.58
ATOM   1496  CG  MET    96      43.092  58.121  53.340  1.00  2.58
ATOM   1497  HG1 MET    96      44.116  58.009  52.990  1.00  2.58
ATOM   1498  HG2 MET    96      42.922  59.182  53.526  1.00  2.58
ATOM   1499  SD  MET    96      41.977  57.587  52.013  1.00  2.58
ATOM   1500  CE  MET    96      40.433  58.362  52.576  1.00  2.58
ATOM   1501  HE1 MET    96      40.138  57.957  53.543  1.00  2.58
ATOM   1502  HE2 MET    96      40.572  59.439  52.673  1.00  2.58
ATOM   1503  HE3 MET    96      39.641  58.170  51.853  1.00  2.58
ATOM   1504  C   MET    96      43.348  57.437  57.149  1.00  2.58
ATOM   1505  O   MET    96      42.331  57.830  57.728  1.00  2.58
ATOM   1506  N   SER    97      44.183  56.559  57.699  1.00  3.03
ATOM   1507  H   SER    97      45.025  56.342  57.179  1.00  3.03
ATOM   1508  CA  SER    97      44.087  56.042  59.055  1.00  3.03
ATOM   1509  HA  SER    97      43.038  55.868  59.289  1.00  3.03
ATOM   1510  CB  SER    97      44.821  54.707  59.173  1.00  3.03
ATOM   1511  HB1 SER    97      44.590  54.251  60.137  1.00  3.03
ATOM   1512  HB2 SER    97      45.889  54.897  59.136  1.00  3.03
ATOM   1513  OG  SER    97      44.471  53.807  58.139  1.00  3.03
ATOM   1514  HG  SER    97      44.544  54.281  57.293  1.00  3.03
ATOM   1515  C   SER    97      44.645  56.961  60.119  1.00  3.03
ATOM   1516  O   SER    97      44.326  56.683  61.274  1.00  3.03
ATOM   1517  N   ILE    98      45.377  58.038  59.776  1.00  2.87
ATOM   1518  H   ILE    98      45.700  58.152  58.821  1.00  2.87
ATOM   1519  CA  ILE    98      45.607  59.107  60.755  1.00  2.87
ATOM   1520  HA  ILE    98      44.758  58.909  61.389  1.00  2.87
ATOM   1521  CB  ILE    98      46.755  58.847  61.714  1.00  2.87
ATOM   1522  HB  ILE    98      47.045  57.796  61.638  1.00  2.87
ATOM   1523  CG2 ILE    98      47.925  59.700  61.235  1.00  2.87
ATOM   1524 1HG2 ILE    98      47.689  60.761  61.307  1.00  2.87
ATOM   1525 2HG2 ILE    98      48.786  59.513  61.856  1.00  2.87
ATOM   1526 3HG2 ILE    98      48.175  59.456  60.201  1.00  2.87
ATOM   1527  CG1 ILE    98      46.372  59.111  63.198  1.00  2.87
ATOM   1528 1HG1 ILE    98      46.541  60.164  63.427  1.00  2.87
ATOM   1529 2HG1 ILE    98      47.059  58.509  63.778  1.00  2.87
ATOM   1530  CD1 ILE    98      44.996  58.726  63.771  1.00  2.87
ATOM   1531  HD1 ILE    98      45.005  58.889  64.849  1.00  2.87
ATOM   1532  HD2 ILE    98      44.207  59.348  63.349  1.00  2.87
ATOM   1533  HD3 ILE    98      44.794  57.673  63.584  1.00  2.87
ATOM   1534  C   ILE    98      45.154  60.555  60.517  1.00  2.87
ATOM   1535  O   ILE    98      44.995  61.304  61.481  1.00  2.87
ATOM   1536  N   GLN    99      44.667  60.894  59.325  1.00  2.75
ATOM   1537  H   GLN    99      44.904  60.317  58.523  1.00  2.75
ATOM   1538  CA  GLN    99      43.691  61.982  59.175  1.00  2.75
ATOM   1539  HA  GLN    99      44.015  62.829  59.782  1.00  2.75
ATOM   1540  CB  GLN    99      43.576  62.462  57.714  1.00  2.75
ATOM   1541  HB1 GLN    99      43.009  63.395  57.709  1.00  2.75
ATOM   1542  HB2 GLN    99      43.011  61.731  57.141  1.00  2.75
ATOM   1543  CG  GLN    99      44.892  62.692  56.966  1.00  2.75
ATOM   1544  HG1 GLN    99      44.692  63.214  56.031  1.00  2.75
ATOM   1545  HG2 GLN    99      45.297  61.720  56.709  1.00  2.75
ATOM   1546  CD  GLN    99      45.943  63.468  57.746  1.00  2.75
ATOM   1547  OE1 GLN    99      45.640  64.352  58.538  1.00  2.75
ATOM   1548  NE2 GLN    99      47.198  63.163  57.509  1.00  2.75
ATOM   1549 1HE2 GLN    99      47.407  62.468  56.790  1.00  2.75
ATOM   1550 2HE2 GLN    99      47.933  63.574  58.069  1.00  2.75
ATOM   1551  C   GLN    99      42.288  61.584  59.650  1.00  2.75
ATOM   1552  O   GLN    99      41.561  62.390  60.233  1.00  2.75
ATOM   1553  N   GLU   100      41.863  60.362  59.320  1.00  2.87
ATOM   1554  H   GLU   100      42.534  59.758  58.860  1.00  2.87
ATOM   1555  CA  GLU   100      40.453  60.010  59.116  1.00  2.87
ATOM   1556  HA  GLU   100      40.531  59.023  58.664  1.00  2.87
ATOM   1557  CB  GLU   100      39.815  60.776  57.967  1.00  2.87
ATOM   1558  HB1 GLU   100      40.091  61.821  58.072  1.00  2.87
ATOM   1559  HB2 GLU   100      38.735  60.645  58.030  1.00  2.87
ATOM   1560  CG  GLU   100      40.268  60.275  56.584  1.00  2.87
ATOM   1561  HG1 GLU   100      41.323  60.496  56.429  1.00  2.87
ATOM   1562  HG2 GLU   100      40.137  59.191  56.537  1.00  2.87
ATOM   1563  CD  GLU   100      39.428  60.928  55.487  1.00  2.87
ATOM   1564  OE1 GLU   100      39.311  62.173  55.509  1.00  2.87
ATOM   1565  OE2 GLU   100      38.780  60.174  54.732  1.00  2.87
ATOM   1566  C   GLU   100      39.595  59.669  60.313  1.00  2.87
ATOM   1567  O   GLU   100      38.702  60.416  60.718  1.00  2.87
ATOM   1568  N   LEU   101      39.837  58.436  60.778  1.00  2.71
ATOM   1569  H   LEU   101      40.704  58.010  60.478  1.00  2.71
ATOM   1570  CA  LEU   101      38.838  57.526  61.331  1.00  2.71
ATOM   1571  HA  LEU   101      39.095  56.532  60.962  1.00  2.71
ATOM   1572  CB  LEU   101      38.959  57.434  62.871  1.00  2.71
ATOM   1573  HB1 LEU   101      39.953  57.058  63.117  1.00  2.71
ATOM   1574  HB2 LEU   101      38.251  56.665  63.185  1.00  2.71
ATOM   1575  CG  LEU   101      38.694  58.700  63.719  1.00  2.71
ATOM   1576  HG  LEU   101      37.839  59.251  63.332  1.00  2.71
ATOM   1577  CD1 LEU   101      38.391  58.268  65.157  1.00  2.71
ATOM   1578 1HD1 LEU   101      37.495  57.648  65.171  1.00  2.71
ATOM   1579 2HD1 LEU   101      39.230  57.703  65.567  1.00  2.71
ATOM   1580 3HD1 LEU   101      38.209  59.142  65.782  1.00  2.71
ATOM   1581  CD2 LEU   101      39.898  59.645  63.825  1.00  2.71
ATOM   1582 1HD2 LEU   101      39.661  60.473  64.492  1.00  2.71
ATOM   1583 2HD2 LEU   101      40.761  59.107  64.223  1.00  2.71
ATOM   1584 3HD2 LEU   101      40.165  60.052  62.857  1.00  2.71
ATOM   1585  C   LEU   101      37.412  57.785  60.794  1.00  2.71
ATOM   1586  O   LEU   101      36.463  57.981  61.545  1.00  2.71
ATOM   1587  N   ALA   102      37.296  57.816  59.462  1.00  3.35
ATOM   1588  H   ALA   102      38.114  57.554  58.939  1.00  3.35
ATOM   1589  CA  ALA   102      36.266  58.493  58.670  1.00  3.35
ATOM   1590  HA  ALA   102      36.432  59.567  58.759  1.00  3.35
ATOM   1591  CB  ALA   102      36.536  58.097  57.212  1.00  3.35
ATOM   1592  HB1 ALA   102      37.514  58.462  56.893  1.00  3.35
ATOM   1593  HB2 ALA   102      36.498  57.013  57.099  1.00  3.35
ATOM   1594  HB3 ALA   102      35.779  58.536  56.564  1.00  3.35
ATOM   1595  C   ALA   102      34.789  58.255  59.026  1.00  3.35
ATOM   1596  O   ALA   102      33.951  59.063  58.638  1.00  3.35
ATOM   1597  N   VAL   103      34.476  57.142  59.694  1.00  4.77
ATOM   1598  H   VAL   103      35.261  56.704  60.154  1.00  4.77
ATOM   1599  CA  VAL   103      33.238  56.337  59.639  1.00  4.77
ATOM   1600  HA  VAL   103      33.587  55.347  59.932  1.00  4.77
ATOM   1601  CB  VAL   103      32.165  56.677  60.701  1.00  4.77
ATOM   1602  HB  VAL   103      31.196  56.330  60.339  1.00  4.77
ATOM   1603  CG1 VAL   103      32.466  55.933  62.008  1.00  4.77
ATOM   1604 1HG1 VAL   103      31.696  56.155  62.747  1.00  4.77
ATOM   1605 2HG1 VAL   103      32.469  54.857  61.831  1.00  4.77
ATOM   1606 3HG1 VAL   103      33.438  56.239  62.399  1.00  4.77
ATOM   1607  CG2 VAL   103      32.036  58.156  61.055  1.00  4.77
ATOM   1608 1HG2 VAL   103      31.208  58.303  61.748  1.00  4.77
ATOM   1609 2HG2 VAL   103      32.957  58.514  61.516  1.00  4.77
ATOM   1610 3HG2 VAL   103      31.844  58.722  60.152  1.00  4.77
ATOM   1611  C   VAL   103      32.666  56.027  58.255  1.00  4.77
ATOM   1612  O   VAL   103      32.258  54.889  58.047  1.00  4.77
ATOM   1613  N   LEU   104      32.671  56.974  57.318  1.00  6.02
ATOM   1614  H   LEU   104      32.994  57.881  57.638  1.00  6.02
ATOM   1615  CA  LEU   104      31.966  57.035  56.027  1.00  6.02
ATOM   1616  HA  LEU   104      32.135  58.039  55.639  1.00  6.02
ATOM   1617  CB  LEU   104      32.591  56.054  55.014  1.00  6.02
ATOM   1618  HB1 LEU   104      32.067  56.159  54.063  1.00  6.02
ATOM   1619  HB2 LEU   104      32.431  55.036  55.370  1.00  6.02
ATOM   1620  CG  LEU   104      34.100  56.268  54.773  1.00  6.02
ATOM   1621  HG  LEU   104      34.636  56.186  55.718  1.00  6.02
ATOM   1622  CD1 LEU   104      34.638  55.184  53.840  1.00  6.02
ATOM   1623 1HD1 LEU   104      35.712  55.318  53.703  1.00  6.02
ATOM   1624 2HD1 LEU   104      34.462  54.202  54.279  1.00  6.02
ATOM   1625 3HD1 LEU   104      34.141  55.243  52.872  1.00  6.02
ATOM   1626  CD2 LEU   104      34.414  57.627  54.142  1.00  6.02
ATOM   1627 1HD2 LEU   104      35.488  57.717  53.968  1.00  6.02
ATOM   1628 2HD2 LEU   104      33.887  57.736  53.194  1.00  6.02
ATOM   1629 3HD2 LEU   104      34.122  58.436  54.810  1.00  6.02
ATOM   1630  C   LEU   104      30.424  56.940  56.106  1.00  6.02
ATOM   1631  O   LEU   104      29.731  57.498  55.261  1.00  6.02
ATOM   1632  N   VAL   105      29.881  56.302  57.145  1.00  7.26
ATOM   1633  H   VAL   105      30.526  55.776  57.719  1.00  7.26
ATOM   1634  CA  VAL   105      28.454  56.251  57.486  1.00  7.26
ATOM   1635  HA  VAL   105      27.892  56.046  56.574  1.00  7.26
ATOM   1636  CB  VAL   105      28.181  55.104  58.484  1.00  7.26
ATOM   1637  HB  VAL   105      28.722  55.305  59.410  1.00  7.26
ATOM   1638  CG1 VAL   105      26.690  54.949  58.815  1.00  7.26
ATOM   1639 1HG1 VAL   105      26.543  54.104  59.488  1.00  7.26
ATOM   1640 2HG1 VAL   105      26.314  55.843  59.312  1.00  7.26
ATOM   1641 3HG1 VAL   105      26.119  54.784  57.901  1.00  7.26
ATOM   1642  CG2 VAL   105      28.656  53.752  57.931  1.00  7.26
ATOM   1643 1HG2 VAL   105      28.431  52.959  58.644  1.00  7.26
ATOM   1644 2HG2 VAL   105      28.155  53.537  56.986  1.00  7.26
ATOM   1645 3HG2 VAL   105      29.734  53.758  57.770  1.00  7.26
ATOM   1646  C   VAL   105      27.924  57.579  58.039  1.00  7.26
ATOM   1647  O   VAL   105      26.803  57.980  57.741  1.00  7.26
ATOM   1648  N   SER   106      28.765  58.298  58.779  1.00  6.65
ATOM   1649  H   SER   106      29.657  57.865  58.965  1.00  6.65
ATOM   1650  CA  SER   106      28.830  59.756  58.669  1.00  6.65
ATOM   1651  HA  SER   106      27.945  60.152  58.172  1.00  6.65
ATOM   1652  CB  SER   106      28.957  60.398  60.054  1.00  6.65
ATOM   1653  HB1 SER   106      29.811  59.971  60.579  1.00  6.65
ATOM   1654  HB2 SER   106      28.052  60.202  60.630  1.00  6.65
ATOM   1655  OG  SER   106      29.140  61.794  59.921  1.00  6.65
ATOM   1656  HG  SER   106      29.428  62.153  60.779  1.00  6.65
ATOM   1657  C   SER   106      30.060  60.055  57.826  1.00  6.65
ATOM   1658  O   SER   106      31.034  59.319  57.936  1.00  6.65
ATOM   1659  N   GLY   107      30.074  61.116  57.024  1.00  5.35
ATOM   1660  H   GLY   107      29.263  61.716  57.011  1.00  5.35
ATOM   1661  CA  GLY   107      31.284  61.557  56.322  1.00  5.35
ATOM   1662  HA1 GLY   107      31.008  62.194  55.482  1.00  5.35
ATOM   1663  HA2 GLY   107      31.831  60.695  55.937  1.00  5.35
ATOM   1664  C   GLY   107      32.206  62.352  57.255  1.00  5.35
ATOM   1665  O   GLY   107      32.440  63.539  57.047  1.00  5.35
ATOM   1666  N   GLN   108      32.621  61.729  58.359  1.00  4.94
ATOM   1667  H   GLN   108      32.450  60.727  58.413  1.00  4.94
ATOM   1668  CA  GLN   108      33.138  62.386  59.553  1.00  4.94
ATOM   1669  HA  GLN   108      32.576  63.312  59.683  1.00  4.94
ATOM   1670  CB  GLN   108      32.898  61.460  60.758  1.00  4.94
ATOM   1671  HB1 GLN   108      33.676  60.697  60.786  1.00  4.94
ATOM   1672  HB2 GLN   108      31.936  60.966  60.633  1.00  4.94
ATOM   1673  CG  GLN   108      32.863  62.188  62.106  1.00  4.94
ATOM   1674  HG1 GLN   108      33.805  62.705  62.282  1.00  4.94
ATOM   1675  HG2 GLN   108      32.727  61.454  62.901  1.00  4.94
ATOM   1676  CD  GLN   108      31.701  63.170  62.156  1.00  4.94
ATOM   1677  OE1 GLN   108      30.543  62.792  62.193  1.00  4.94
ATOM   1678  NE2 GLN   108      31.957  64.457  62.090  1.00  4.94
ATOM   1679 1HE2 GLN   108      32.903  64.790  62.004  1.00  4.94
ATOM   1680 2HE2 GLN   108      31.160  65.070  62.094  1.00  4.94
ATOM   1681  C   GLN   108      34.628  62.761  59.448  1.00  4.94
ATOM   1682  O   GLN   108      35.086  63.610  60.213  1.00  4.94
ATOM   1683  N   LYS   109      35.350  62.132  58.508  1.00  5.05
ATOM   1684  H   LYS   109      34.856  61.359  58.070  1.00  5.05
ATOM   1685  CA  LYS   109      36.412  62.688  57.641  1.00  5.05
ATOM   1686  HA  LYS   109      36.004  63.585  57.173  1.00  5.05
ATOM   1687  CB  LYS   109      37.676  63.128  58.382  1.00  5.05
ATOM   1688  HB1 LYS   109      38.496  63.037  57.684  1.00  5.05
ATOM   1689  HB2 LYS   109      37.828  62.477  59.238  1.00  5.05
ATOM   1690  CG  LYS   109      37.714  64.613  58.781  1.00  5.05
ATOM   1691  HG1 LYS   109      36.779  64.938  59.223  1.00  5.05
ATOM   1692  HG2 LYS   109      37.850  65.199  57.871  1.00  5.05
ATOM   1693  CD  LYS   109      38.861  64.951  59.746  1.00  5.05
ATOM   1694  HD1 LYS   109      38.923  66.038  59.802  1.00  5.05
ATOM   1695  HD2 LYS   109      39.811  64.589  59.346  1.00  5.05
ATOM   1696  CE  LYS   109      38.632  64.425  61.173  1.00  5.05
ATOM   1697  HE1 LYS   109      37.559  64.449  61.393  1.00  5.05
ATOM   1698  HE2 LYS   109      39.140  65.105  61.861  1.00  5.05
ATOM   1699  NZ  LYS   109      39.172  63.059  61.369  1.00  5.05
ATOM   1700  HZ1 LYS   109      39.178  62.770  62.335  1.00  5.05
ATOM   1701  HZ2 LYS   109      38.643  62.358  60.854  1.00  5.05
ATOM   1702  HZ3 LYS   109      40.126  62.991  61.017  1.00  5.05
ATOM   1703  C   LYS   109      36.643  61.753  56.439  1.00  5.05
ATOM   1704  O   LYS   109      36.036  60.702  56.231  1.00  5.05
