# Supplementary material for: Selecting Near-Native Protein Structures from Predicted Decoy Sets Using Ordered Graphlet Degree Similarity
Source: Genes (Basel). 2019 Feb 11;10(2):132. doi: 10.3390/genes10020132 (PMC6410076; doi:10.3390/genes10020132)
Supplement: Supplementary file 1 [file genes-10-00132-s001.zip › CodeData/data/CASP11/T0759/model144.pdb]

ATOM      1  N   MET     1      43.521  34.145  52.839  1.00  9.84
ATOM      2  CA  MET     1      42.784  33.163  52.311  1.00  9.84
ATOM      3  C   MET     1      42.144  31.846  51.888  1.00  9.84
ATOM      4  O   MET     1      42.555  31.065  51.032  1.00  9.84
ATOM      5 1H   MET     1      43.345  35.002  52.629  1.00  9.84
ATOM      6 2H   MET     1      44.408  34.172  52.689  1.00  9.84
ATOM      7 3H   MET     1      43.555  34.252  53.732  1.00  9.84
ATOM      8  CB  MET     1      42.834  33.218  50.783  1.00  9.84
ATOM      9  SD  MET     1      40.489  34.657  50.457  1.00  9.84
ATOM     10  CE  MET     1      40.457  35.759  51.868  1.00  9.84
ATOM     11  CG  MET     1      42.264  34.496  50.189  1.00  9.84
ATOM     12  N   GLY     2      41.004  31.478  52.506  1.00  8.53
ATOM     13  CA  GLY     2      40.267  30.496  51.978  1.00  8.53
ATOM     14  C   GLY     2      40.112  31.721  51.092  1.00  8.53
ATOM     15  O   GLY     2      40.966  32.343  50.462  1.00  8.53
ATOM     16  H   GLY     2      40.737  31.884  53.264  1.00  8.53
ATOM     17  N   HIS     3      38.852  32.143  51.022  1.00  6.57
ATOM     18  CA  HIS     3      38.400  33.172  50.225  1.00  6.57
ATOM     19  C   HIS     3      39.719  32.787  49.574  1.00  6.57
ATOM     20  O   HIS     3      40.161  31.671  49.307  1.00  6.57
ATOM     21  H   HIS     3      38.276  31.698  51.551  1.00  6.57
ATOM     22  CB  HIS     3      38.176  34.436  51.058  1.00  6.57
ATOM     23  CG  HIS     3      37.063  34.315  52.051  1.00  6.57
ATOM     24  HD1 HIS     3      35.416  34.332  50.810  1.00  6.57
ATOM     25  ND1 HIS     3      35.735  34.283  51.682  1.00  6.57
ATOM     26  CE1 HIS     3      34.976  34.169  52.787  1.00  6.57
ATOM     27  CD2 HIS     3      36.971  34.206  53.500  1.00  6.57
ATOM     28  NE2 HIS     3      35.711  34.123  53.881  1.00  6.57
ATOM     29  N   HIS     4      40.464  33.846  49.269  1.00  6.33
ATOM     30  CA  HIS     4      41.702  33.831  48.675  1.00  6.33
ATOM     31  C   HIS     4      41.898  32.527  47.927  1.00  6.33
ATOM     32  O   HIS     4      42.121  32.379  46.726  1.00  6.33
ATOM     33  H   HIS     4      40.081  34.630  49.491  1.00  6.33
ATOM     34  CB  HIS     4      42.801  34.027  49.722  1.00  6.33
ATOM     35  CG  HIS     4      44.181  34.089  49.144  1.00  6.33
ATOM     36  HD1 HIS     4      44.151  35.940  48.238  1.00  6.33
ATOM     37  ND1 HIS     4      44.639  35.171  48.426  1.00  6.33
ATOM     38  CE1 HIS     4      45.906  34.937  48.040  1.00  6.33
ATOM     39  CD2 HIS     4      45.338  33.206  49.124  1.00  6.33
ATOM     40  NE2 HIS     4      46.332  33.759  48.456  1.00  6.33
ATOM     41  N   HIS     5      41.819  31.404  48.659  1.00  6.10
ATOM     42  CA  HIS     5      41.730  30.233  47.779  1.00  6.10
ATOM     43  C   HIS     5      40.607  30.405  46.775  1.00  6.10
ATOM     44  O   HIS     5      40.618  30.109  45.582  1.00  6.10
ATOM     45  H   HIS     5      41.815  31.297  49.553  1.00  6.10
ATOM     46  CB  HIS     5      41.519  28.960  48.601  1.00  6.10
ATOM     47  CG  HIS     5      41.434  27.714  47.775  1.00  6.10
ATOM     48  ND1 HIS     5      42.532  27.153  47.159  1.00  6.10
ATOM     49  CE1 HIS     5      42.145  26.050  46.494  1.00  6.10
ATOM     50  CD2 HIS     5      40.372  26.799  47.382  1.00  6.10
ATOM     51  HE2 HIS     5      40.368  25.130  46.250  1.00  6.10
ATOM     52  NE2 HIS     5      40.851  25.832  46.623  1.00  6.10
ATOM     53  N   HIS     6      39.469  30.942  47.244  1.00  4.99
ATOM     54  CA  HIS     6      38.543  31.356  46.316  1.00  4.99
ATOM     55  C   HIS     6      39.256  32.130  45.222  1.00  4.99
ATOM     56  O   HIS     6      39.022  32.134  44.014  1.00  4.99
ATOM     57  H   HIS     6      39.299  31.037  48.123  1.00  4.99
ATOM     58  CB  HIS     6      37.460  32.207  46.982  1.00  4.99
ATOM     59  CG  HIS     6      36.401  32.685  46.038  1.00  4.99
ATOM     60  ND1 HIS     6      35.441  31.848  45.512  1.00  4.99
ATOM     61  CE1 HIS     6      34.636  32.560  44.703  1.00  4.99
ATOM     62  CD2 HIS     6      36.048  33.961  45.434  1.00  4.99
ATOM     63  HE2 HIS     6      34.581  34.500  44.159  1.00  4.99
ATOM     64  NE2 HIS     6      34.994  33.829  44.652  1.00  4.99
ATOM     65  N   HIS     7      40.261  32.898  45.630  1.00  4.49
ATOM     66  CA  HIS     7      41.008  33.785  44.858  1.00  4.49
ATOM     67  C   HIS     7      42.209  33.236  44.095  1.00  4.49
ATOM     68  O   HIS     7      43.077  33.863  43.489  1.00  4.49
ATOM     69  H   HIS     7      40.443  32.801  46.506  1.00  4.49
ATOM     70  CB  HIS     7      41.538  34.932  45.721  1.00  4.49
ATOM     71  CG  HIS     7      40.466  35.825  46.263  1.00  4.49
ATOM     72  ND1 HIS     7      39.738  36.682  45.466  1.00  4.49
ATOM     73  CE1 HIS     7      38.856  37.349  46.232  1.00  4.49
ATOM     74  CD2 HIS     7      39.893  36.082  47.577  1.00  4.49
ATOM     75  HE2 HIS     7      38.432  37.323  48.203  1.00  4.49
ATOM     76  NE2 HIS     7      38.943  36.993  47.499  1.00  4.49
ATOM     77  N   HIS     8      42.342  31.916  44.077  1.00  3.93
ATOM     78  CA  HIS     8      43.403  31.296  43.371  1.00  3.93
ATOM     79  C   HIS     8      42.833  29.927  43.071  1.00  3.93
ATOM     80  O   HIS     8      42.565  29.034  43.874  1.00  3.93
ATOM     81  H   HIS     8      41.744  31.413  44.523  1.00  3.93
ATOM     82  CB  HIS     8      44.677  31.286  44.219  1.00  3.93
ATOM     83  CG  HIS     8      45.874  30.742  43.503  1.00  3.93
ATOM     84  ND1 HIS     8      46.500  31.420  42.480  1.00  3.93
ATOM     85  CE1 HIS     8      47.537  30.685  42.038  1.00  3.93
ATOM     86  CD2 HIS     8      46.678  29.532  43.594  1.00  3.93
ATOM     87  HE2 HIS     8      48.291  28.892  42.568  1.00  3.93
ATOM     88  NE2 HIS     8      47.649  29.551  42.703  1.00  3.93
ATOM     89  N   SER     9      42.590  29.648  41.792  1.00  3.52
ATOM     90  CA  SER     9      42.144  28.448  41.455  1.00  3.52
ATOM     91  C   SER     9      43.479  28.091  40.721  1.00  3.52
ATOM     92  O   SER     9      43.780  28.261  39.540  1.00  3.52
ATOM     93  H   SER     9      42.728  30.271  41.158  1.00  3.52
ATOM     94  CB  SER     9      40.852  28.565  40.644  1.00  3.52
ATOM     95  HG  SER     9      39.118  29.170  40.967  1.00  3.52
ATOM     96  OG  SER     9      39.807  29.116  41.426  1.00  3.52
ATOM     97  N   HIS    10      44.441  27.524  41.445  1.00  3.78
ATOM     98  CA  HIS    10      45.567  27.081  40.753  1.00  3.78
ATOM     99  C   HIS    10      45.481  27.019  39.249  1.00  3.78
ATOM    100  O   HIS    10      45.245  26.054  38.524  1.00  3.78
ATOM    101  H   HIS    10      44.392  27.420  42.338  1.00  3.78
ATOM    102  CB  HIS    10      45.969  25.682  41.224  1.00  3.78
ATOM    103  CG  HIS    10      47.248  25.187  40.624  1.00  3.78
ATOM    104  HD1 HIS    10      47.170  23.185  41.112  1.00  3.78
ATOM    105  ND1 HIS    10      47.644  23.869  40.697  1.00  3.78
ATOM    106  CE1 HIS    10      48.827  23.732  40.071  1.00  3.78
ATOM    107  CD2 HIS    10      48.347  25.787  39.881  1.00  3.78
ATOM    108  NE2 HIS    10      49.254  24.879  39.579  1.00  3.78
ATOM    109  N   MET    11      45.696  28.189  38.669  1.00  2.68
ATOM    110  CA  MET    11      45.641  28.330  37.303  1.00  2.68
ATOM    111  C   MET    11      46.583  27.183  36.969  1.00  2.68
ATOM    112  O   MET    11      46.347  25.976  36.981  1.00  2.68
ATOM    113  H   MET    11      45.881  28.901  39.188  1.00  2.68
ATOM    114  CB  MET    11      46.075  29.738  36.892  1.00  2.68
ATOM    115  SD  MET    11      45.714  32.485  36.915  1.00  2.68
ATOM    116  CE  MET    11      45.568  32.471  35.130  1.00  2.68
ATOM    117  CG  MET    11      45.112  30.834  37.319  1.00  2.68
ATOM    118  N   VAL    12      47.818  27.525  36.619  1.00  2.16
ATOM    119  CA  VAL    12      48.791  26.555  36.322  1.00  2.16
ATOM    120  C   VAL    12      49.338  25.195  36.712  1.00  2.16
ATOM    121  O   VAL    12      49.194  24.590  37.773  1.00  2.16
ATOM    122  H   VAL    12      48.026  28.399  36.574  1.00  2.16
ATOM    123  CB  VAL    12      50.213  27.140  36.400  1.00  2.16
ATOM    124  CG1 VAL    12      50.388  28.255  35.380  1.00  2.16
ATOM    125  CG2 VAL    12      50.504  27.647  37.804  1.00  2.16
ATOM    126  N   VAL    13      50.064  24.586  35.786  1.00  2.19
ATOM    127  CA  VAL    13      50.869  23.387  36.039  1.00  2.19
ATOM    128  C   VAL    13      52.318  23.744  35.746  1.00  2.19
ATOM    129  O   VAL    13      52.775  24.311  34.755  1.00  2.19
ATOM    130  H   VAL    13      50.044  24.949  34.963  1.00  2.19
ATOM    131  CB  VAL    13      50.390  22.196  35.189  1.00  2.19
ATOM    132  CG1 VAL    13      51.271  20.980  35.431  1.00  2.19
ATOM    133  CG2 VAL    13      48.935  21.873  35.497  1.00  2.19
ATOM    134  N   ILE    14      53.206  23.408  36.669  1.00  2.40
ATOM    135  CA  ILE    14      54.556  23.570  36.462  1.00  2.40
ATOM    136  C   ILE    14      55.007  22.211  35.997  1.00  2.40
ATOM    137  O   ILE    14      54.629  21.112  36.401  1.00  2.40
ATOM    138  H   ILE    14      52.908  23.066  37.446  1.00  2.40
ATOM    139  CB  ILE    14      55.267  24.062  37.736  1.00  2.40
ATOM    140  CD1 ILE    14      55.183  25.877  39.524  1.00  2.40
ATOM    141  CG1 ILE    14      54.735  25.436  38.148  1.00  2.40
ATOM    142  CG2 ILE    14      56.775  24.076  37.533  1.00  2.40
ATOM    143  N   HIS    15      55.918  22.191  35.040  1.00  2.55
ATOM    144  CA  HIS    15      56.596  21.027  34.703  1.00  2.55
ATOM    145  C   HIS    15      58.006  21.030  35.270  1.00  2.55
ATOM    146  O   HIS    15      59.034  21.495  34.781  1.00  2.55
ATOM    147  H   HIS    15      56.095  22.957  34.603  1.00  2.55
ATOM    148  CB  HIS    15      56.642  20.854  33.183  1.00  2.55
ATOM    149  CG  HIS    15      57.251  19.561  32.740  1.00  2.55
ATOM    150  ND1 HIS    15      57.777  19.379  31.480  1.00  2.55
ATOM    151  CE1 HIS    15      58.248  18.123  31.379  1.00  2.55
ATOM    152  CD2 HIS    15      57.478  18.258  33.349  1.00  2.55
ATOM    153  HE2 HIS    15      58.319  16.562  32.653  1.00  2.55
ATOM    154  NE2 HIS    15      58.071  17.445  32.496  1.00  2.55
ATOM    155  N   PRO    16      58.116  20.445  36.456  1.00  3.04
ATOM    156  CA  PRO    16      59.341  20.299  37.067  1.00  3.04
ATOM    157  C   PRO    16      60.594  19.927  36.296  1.00  3.04
ATOM    158  O   PRO    16      61.763  20.127  36.623  1.00  3.04
ATOM    159  CB  PRO    16      59.115  19.181  38.087  1.00  3.04
ATOM    160  CD  PRO    16      57.061  19.435  36.884  1.00  3.04
ATOM    161  CG  PRO    16      57.945  18.422  37.556  1.00  3.04
ATOM    162  N   ASP    17      60.439  19.314  35.133  1.00  2.96
ATOM    163  CA  ASP    17      61.504  18.914  34.371  1.00  2.96
ATOM    164  C   ASP    17      62.069  20.130  33.646  1.00  2.96
ATOM    165  O   ASP    17      63.236  20.517  33.614  1.00  2.96
ATOM    166  H   ASP    17      59.599  19.162  34.847  1.00  2.96
ATOM    167  CB  ASP    17      61.078  17.824  33.385  1.00  2.96
ATOM    168  CG  ASP    17      60.770  16.507  34.069  1.00  2.96
ATOM    169  OD1 ASP    17      61.143  16.351  35.251  1.00  2.96
ATOM    170  OD2 ASP    17      60.156  15.632  33.424  1.00  2.96
ATOM    171  N   PRO    18      61.207  20.872  32.961  1.00  2.76
ATOM    172  CA  PRO    18      61.623  22.029  32.245  1.00  2.76
ATOM    173  C   PRO    18      61.646  23.298  33.097  1.00  2.76
ATOM    174  O   PRO    18      61.998  24.426  32.756  1.00  2.76
ATOM    175  CB  PRO    18      60.594  22.158  31.120  1.00  2.76
ATOM    176  CD  PRO    18      60.003  20.194  32.354  1.00  2.76
ATOM    177  CG  PRO    18      60.027  20.786  30.973  1.00  2.76
ATOM    178  N   GLY    19      61.240  23.195  34.362  1.00  2.48
ATOM    179  CA  GLY    19      61.192  24.341  35.181  1.00  2.48
ATOM    180  C   GLY    19      60.277  25.451  34.697  1.00  2.48
ATOM    181  O   GLY    19      60.250  26.620  35.078  1.00  2.48
ATOM    182  H   GLY    19      60.997  22.394  34.693  1.00  2.48
ATOM    183  N   ARG    20      59.396  25.145  33.751  1.00  2.20
ATOM    184  CA  ARG    20      58.526  26.120  33.184  1.00  2.20
ATOM    185  C   ARG    20      57.072  25.943  33.595  1.00  2.20
ATOM    186  O   ARG    20      56.488  24.903  33.896  1.00  2.20
ATOM    187  H   ARG    20      59.359  24.291  33.470  1.00  2.20
ATOM    188  CB  ARG    20      58.615  26.094  31.657  1.00  2.20
ATOM    189  CD  ARG    20      59.989  26.457  29.588  1.00  2.20
ATOM    190  HE  ARG    20      61.952  26.865  29.607  1.00  2.20
ATOM    191  NE  ARG    20      61.307  26.776  29.044  1.00  2.20
ATOM    192  CG  ARG    20      59.983  26.466  31.108  1.00  2.20
ATOM    193  CZ  ARG    20      61.562  26.935  27.750  1.00  2.20
ATOM    194 1HH1 ARG    20      63.425  27.309  27.924  1.00  2.20
ATOM    195 2HH1 ARG    20      62.958  27.327  26.510  1.00  2.20
ATOM    196  NH1 ARG    20      62.792  27.224  27.348  1.00  2.20
ATOM    197 1HH2 ARG    20      59.790  26.617  27.122  1.00  2.20
ATOM    198 2HH2 ARG    20      60.753  26.907  26.023  1.00  2.20
ATOM    199  NH2 ARG    20      60.587  26.804  26.861  1.00  2.20
ATOM    200  N   GLU    21      56.335  27.042  33.635  1.00  2.02
ATOM    201  CA  GLU    21      54.930  27.011  33.904  1.00  2.02
ATOM    202  C   GLU    21      54.107  27.002  32.634  1.00  2.02
ATOM    203  O   GLU    21      54.212  27.743  31.658  1.00  2.02
ATOM    204  H   GLU    21      56.747  27.828  33.486  1.00  2.02
ATOM    205  CB  GLU    21      54.524  28.206  34.769  1.00  2.02
ATOM    206  CD  GLU    21      54.694  29.389  36.994  1.00  2.02
ATOM    207  CG  GLU    21      55.129  28.197  36.163  1.00  2.02
ATOM    208  OE1 GLU    21      54.154  30.353  36.412  1.00  2.02
ATOM    209  OE2 GLU    21      54.894  29.358  38.226  1.00  2.02
ATOM    210  N   LEU    22      53.155  26.080  32.568  1.00  1.67
ATOM    211  CA  LEU    22      52.377  25.923  31.386  1.00  1.67
ATOM    212  C   LEU    22      50.876  25.994  31.708  1.00  1.67
ATOM    213  O   LEU    22      50.350  25.861  32.812  1.00  1.67
ATOM    214  H   LEU    22      53.003  25.551  33.280  1.00  1.67
ATOM    215  CB  LEU    22      52.709  24.597  30.698  1.00  1.67
ATOM    216  CG  LEU    22      54.158  24.415  30.242  1.00  1.67
ATOM    217  CD1 LEU    22      54.390  22.997  29.742  1.00  1.67
ATOM    218  CD2 LEU    22      54.512  25.422  29.159  1.00  1.67
ATOM    219  N   SER    23      49.973  26.218  30.769  1.00  1.48
ATOM    220  CA  SER    23      48.545  26.048  30.948  1.00  1.48
ATOM    221  C   SER    23      48.189  24.587  31.157  1.00  1.48
ATOM    222  O   SER    23      48.812  23.593  30.784  1.00  1.48
ATOM    223  H   SER    23      50.297  26.494  29.976  1.00  1.48
ATOM    224  CB  SER    23      47.784  26.606  29.744  1.00  1.48
ATOM    225  HG  SER    23      48.790  28.160  29.518  1.00  1.48
ATOM    226  OG  SER    23      47.981  28.004  29.619  1.00  1.48
ATOM    227  N   PRO    24      47.068  24.347  31.826  1.00  1.57
ATOM    228  CA  PRO    24      46.524  23.041  31.946  1.00  1.57
ATOM    229  C   PRO    24      46.448  22.364  30.571  1.00  1.57
ATOM    230  O   PRO    24      46.755  21.212  30.267  1.00  1.57
ATOM    231  CB  PRO    24      45.135  23.272  32.543  1.00  1.57
ATOM    232  CD  PRO    24      46.179  25.426  32.572  1.00  1.57
ATOM    233  CG  PRO    24      45.280  24.513  33.359  1.00  1.57
ATOM    234  N   GLU    25      45.990  23.119  29.574  1.00  1.58
ATOM    235  CA  GLU    25      45.861  22.697  28.345  1.00  1.58
ATOM    236  C   GLU    25      47.224  22.382  27.744  1.00  1.58
ATOM    237  O   GLU    25      47.545  21.409  27.064  1.00  1.58
ATOM    238  H   GLU    25      45.764  23.964  29.786  1.00  1.58
ATOM    239  CB  GLU    25      45.130  23.738  27.495  1.00  1.58
ATOM    240  CD  GLU    25      43.956  22.113  25.958  1.00  1.58
ATOM    241  CG  GLU    25      44.887  23.306  26.058  1.00  1.58
ATOM    242  OE1 GLU    25      42.915  22.113  26.649  1.00  1.58
ATOM    243  OE2 GLU    25      44.268  21.179  25.190  1.00  1.58
ATOM    244  N   GLU    26      48.194  23.258  27.977  1.00  1.78
ATOM    245  CA  GLU    26      49.510  23.065  27.482  1.00  1.78
ATOM    246  C   GLU    26      50.131  21.801  28.064  1.00  1.78
ATOM    247  O   GLU    26      50.835  20.974  27.487  1.00  1.78
ATOM    248  H   GLU    26      47.999  23.990  28.463  1.00  1.78
ATOM    249  CB  GLU    26      50.386  24.278  27.801  1.00  1.78
ATOM    250  CD  GLU    26      50.867  26.726  27.406  1.00  1.78
ATOM    251  CG  GLU    26      50.030  25.526  27.009  1.00  1.78
ATOM    252  OE1 GLU    26      50.696  27.219  28.541  1.00  1.78
ATOM    253  OE2 GLU    26      51.692  27.174  26.583  1.00  1.78
ATOM    254  N   ALA    27      49.897  21.543  29.347  1.00  2.06
ATOM    255  CA  ALA    27      50.389  20.343  29.967  1.00  2.06
ATOM    256  C   ALA    27      49.784  19.106  29.311  1.00  2.06
ATOM    257  O   ALA    27      50.323  18.021  29.100  1.00  2.06
ATOM    258  H   ALA    27      49.421  22.136  29.829  1.00  2.06
ATOM    259  CB  ALA    27      50.083  20.352  31.457  1.00  2.06
ATOM    260  N   HIS    28      48.518  19.197  28.913  1.00  2.25
ATOM    261  CA  HIS    28      47.890  18.040  28.221  1.00  2.25
ATOM    262  C   HIS    28      48.527  17.762  26.868  1.00  2.25
ATOM    263  O   HIS    28      48.799  16.672  26.368  1.00  2.25
ATOM    264  H   HIS    28      48.042  19.947  29.058  1.00  2.25
ATOM    265  CB  HIS    28      46.389  18.275  28.039  1.00  2.25
ATOM    266  CG  HIS    28      45.667  17.117  27.425  1.00  2.25
ATOM    267  ND1 HIS    28      45.460  15.929  28.093  1.00  2.25
ATOM    268  CE1 HIS    28      44.787  15.086  27.289  1.00  2.25
ATOM    269  CD2 HIS    28      45.031  16.851  26.142  1.00  2.25
ATOM    270  HE2 HIS    28      44.074  15.234  25.409  1.00  2.25
ATOM    271  NE2 HIS    28      44.527  15.632  26.117  1.00  2.25
ATOM    272  N   ARG    29      48.831  18.819  26.125  1.00  2.39
ATOM    273  CA  ARG    29      49.403  18.643  24.931  1.00  2.39
ATOM    274  C   ARG    29      50.779  18.011  25.073  1.00  2.39
ATOM    275  O   ARG    29      51.262  17.096  24.408  1.00  2.39
ATOM    276  H   ARG    29      48.654  19.650  26.421  1.00  2.39
ATOM    277  CB  ARG    29      49.510  19.975  24.186  1.00  2.39
ATOM    278  CD  ARG    29      48.349  21.879  23.034  1.00  2.39
ATOM    279  HE  ARG    29      46.396  21.892  22.578  1.00  2.39
ATOM    280  NE  ARG    29      47.078  22.417  22.554  1.00  2.39
ATOM    281  CG  ARG    29      48.178  20.524  23.702  1.00  2.39
ATOM    282  CZ  ARG    29      46.917  23.651  22.089  1.00  2.39
ATOM    283 1HH1 ARG    29      45.054  23.515  21.706  1.00  2.39
ATOM    284 2HH1 ARG    29      45.620  24.852  21.373  1.00  2.39
ATOM    285  NH1 ARG    29      45.724  24.053  21.674  1.00  2.39
ATOM    286 1HH2 ARG    29      48.725  24.220  22.309  1.00  2.39
ATOM    287 2HH2 ARG    29      47.847  25.280  21.739  1.00  2.39
ATOM    288  NH2 ARG    29      47.951  24.481  22.040  1.00  2.39
ATOM    289  N   ALA    30      51.565  18.496  26.028  1.00  2.66
ATOM    290  CA  ALA    30      52.897  17.912  26.228  1.00  2.66
ATOM    291  C   ALA    30      52.908  16.533  26.885  1.00  2.66
ATOM    292  O   ALA    30      53.878  15.813  27.117  1.00  2.66
ATOM    293  H   ALA    30      51.289  19.175  26.550  1.00  2.66
ATOM    294  CB  ALA    30      53.761  18.839  27.069  1.00  2.66
ATOM    295  N   GLY    31      51.738  16.029  27.258  1.00  2.81
ATOM    296  CA  GLY    31      51.639  14.751  27.891  1.00  2.81
ATOM    297  C   GLY    31      51.998  14.716  29.362  1.00  2.81
ATOM    298  O   GLY    31      52.096  13.724  30.081  1.00  2.81
ATOM    299  H   GLY    31      50.995  16.513  27.103  1.00  2.81
ATOM    300  N   LEU    32      52.238  15.871  29.971  1.00  2.56
ATOM    301  CA  LEU    32      52.567  15.893  31.379  1.00  2.56
ATOM    302  C   LEU    32      51.400  15.542  32.275  1.00  2.56
ATOM    303  O   LEU    32      51.431  14.895  33.321  1.00  2.56
ATOM    304  H   LEU    32      52.196  16.641  29.507  1.00  2.56
ATOM    305  CB  LEU    32      53.103  17.268  31.783  1.00  2.56
ATOM    306  CG  LEU    32      53.529  17.427  33.243  1.00  2.56
ATOM    307  CD1 LEU    32      54.631  16.438  33.593  1.00  2.56
ATOM    308  CD2 LEU    32      53.990  18.851  33.517  1.00  2.56
ATOM    309  N   ILE    33      50.195  15.976  31.900  1.00  2.68
ATOM    310  CA  ILE    33      49.050  15.662  32.739  1.00  2.68
ATOM    311  C   ILE    33      48.218  14.757  31.828  1.00  2.68
ATOM    312  O   ILE    33      48.162  14.710  30.600  1.00  2.68
ATOM    313  H   ILE    33      50.083  16.454  31.146  1.00  2.68
ATOM    314  CB  ILE    33      48.327  16.938  33.208  1.00  2.68
ATOM    315  CD1 ILE    33      46.906  18.886  32.379  1.00  2.68
ATOM    316  CG1 ILE    33      47.805  17.728  32.005  1.00  2.68
ATOM    317  CG2 ILE    33      49.243  17.779  34.083  1.00  2.68
ATOM    318  N   ASP    34      47.456  13.911  32.478  1.00  3.05
ATOM    319  CA  ASP    34      46.438  13.188  31.831  1.00  3.05
ATOM    320  C   ASP    34      45.173  13.949  31.430  1.00  3.05
ATOM    321  O   ASP    34      44.733  15.000  31.893  1.00  3.05
ATOM    322  H   ASP    34      47.597  13.798  33.360  1.00  3.05
ATOM    323  CB  ASP    34      45.981  12.013  32.698  1.00  3.05
ATOM    324  CG  ASP    34      47.022  10.915  32.786  1.00  3.05
ATOM    325  OD1 ASP    34      47.986  10.945  31.993  1.00  3.05
ATOM    326  OD2 ASP    34      46.874  10.023  33.648  1.00  3.05
ATOM    327  N   TRP    35      44.454  13.403  30.453  1.00  2.81
ATOM    328  CA  TRP    35      43.284  14.010  29.995  1.00  2.81
ATOM    329  C   TRP    35      42.276  14.195  31.121  1.00  2.81
ATOM    330  O   TRP    35      41.620  15.200  31.390  1.00  2.81
ATOM    331  H   TRP    35      44.733  12.630  30.087  1.00  2.81
ATOM    332  CB  TRP    35      42.660  13.187  28.867  1.00  2.81
ATOM    333 1HB  TRP    35      42.139  12.371  29.235  1.00  2.81
ATOM    334 2HB  TRP    35      43.147  13.204  27.994  1.00  2.81
ATOM    335  CG  TRP    35      41.397  13.779  28.320  1.00  2.81
ATOM    336  CD1 TRP    35      41.290  14.702  27.320  1.00  2.81
ATOM    337  HE1 TRP    35      39.659  15.615  26.453  1.00  2.81
ATOM    338  NE1 TRP    35      39.969  15.006  27.094  1.00  2.81
ATOM    339  CD2 TRP    35      40.059  13.489  28.744  1.00  2.81
ATOM    340  CE2 TRP    35      39.195  14.272  27.958  1.00  2.81
ATOM    341  CH2 TRP    35      37.298  13.400  29.062  1.00  2.81
ATOM    342  CZ2 TRP    35      37.809  14.235  28.108  1.00  2.81
ATOM    343  CE3 TRP    35      39.509  12.643  29.712  1.00  2.81
ATOM    344  CZ3 TRP    35      38.135  12.610  29.858  1.00  2.81
ATOM    345  N   ASN    36      42.071  13.152  31.917  1.00  3.13
ATOM    346  CA  ASN    36      41.128  13.336  33.007  1.00  3.13
ATOM    347  C   ASN    36      41.570  14.356  34.045  1.00  3.13
ATOM    348  O   ASN    36      40.876  15.191  34.623  1.00  3.13
ATOM    349  H   ASN    36      42.483  12.360  31.808  1.00  3.13
ATOM    350  CB  ASN    36      40.850  12.004  33.706  1.00  3.13
ATOM    351  CG  ASN    36      39.980  11.081  32.875  1.00  3.13
ATOM    352  OD1 ASN    36      39.287  11.523  31.959  1.00  3.13
ATOM    353 1HD2 ASN    36      39.515   9.201  32.733  1.00  3.13
ATOM    354 2HD2 ASN    36      40.533   9.510  33.873  1.00  3.13
ATOM    355  ND2 ASN    36      40.013   9.792  33.195  1.00  3.13
ATOM    356  N   MET    37      42.856  14.362  34.380  1.00  2.88
ATOM    357  CA  MET    37      43.291  15.353  35.345  1.00  2.88
ATOM    358  C   MET    37      43.182  16.752  34.745  1.00  2.88
ATOM    359  O   MET    37      42.879  17.799  35.316  1.00  2.88
ATOM    360  H   MET    37      43.450  13.782  34.032  1.00  2.88
ATOM    361  CB  MET    37      44.726  15.069  35.795  1.00  2.88
ATOM    362  SD  MET    37      46.522  13.658  37.362  1.00  2.88
ATOM    363  CE  MET    37      47.463  13.181  35.915  1.00  2.88
ATOM    364  CG  MET    37      44.872  13.825  36.655  1.00  2.88
ATOM    365  N   PHE    38      43.444  16.872  33.448  1.00  2.32
ATOM    366  CA  PHE    38      43.309  18.103  32.860  1.00  2.32
ATOM    367  C   PHE    38      41.886  18.640  32.852  1.00  2.32
ATOM    368  O   PHE    38      41.514  19.795  33.048  1.00  2.32
ATOM    369  H   PHE    38      43.706  16.165  32.957  1.00  2.32
ATOM    370  CB  PHE    38      43.818  18.067  31.418  1.00  2.32
ATOM    371  CG  PHE    38      43.717  19.385  30.706  1.00  2.32
ATOM    372  CZ  PHE    38      43.528  21.823  29.384  1.00  2.32
ATOM    373  CD1 PHE    38      44.289  20.525  31.245  1.00  2.32
ATOM    374  CE1 PHE    38      44.196  21.738  30.590  1.00  2.32
ATOM    375  CD2 PHE    38      43.051  19.487  29.497  1.00  2.32
ATOM    376  CE2 PHE    38      42.959  20.700  28.842  1.00  2.32
ATOM    377  N   VAL    39      40.917  17.767  32.604  1.00  2.28
ATOM    378  CA  VAL    39      39.544  18.230  32.617  1.00  2.28
ATOM    379  C   VAL    39      39.045  18.740  33.855  1.00  2.28
ATOM    380  O   VAL    39      38.317  19.723  33.983  1.00  2.28
ATOM    381  H   VAL    39      41.099  16.903  32.430  1.00  2.28
ATOM    382  CB  VAL    39      38.570  17.121  32.177  1.00  2.28
ATOM    383  CG1 VAL    39      37.130  17.557  32.400  1.00  2.28
ATOM    384  CG2 VAL    39      38.801  16.757  30.719  1.00  2.28
ATOM    385  N   LYS    40      39.465  18.008  34.933  1.00  2.57
ATOM    386  CA  LYS    40      39.251  18.484  36.206  1.00  2.57
ATOM    387  C   LYS    40      39.913  19.827  36.498  1.00  2.57
ATOM    388  O   LYS    40      39.443  20.783  37.112  1.00  2.57
ATOM    389  H   LYS    40      39.880  17.218  34.812  1.00  2.57
ATOM    390  CB  LYS    40      39.740  17.473  37.245  1.00  2.57
ATOM    391  CD  LYS    40      39.440  15.252  38.374  1.00  2.57
ATOM    392  CE  LYS    40      38.595  13.991  38.458  1.00  2.57
ATOM    393  CG  LYS    40      38.887  16.218  37.339  1.00  2.57
ATOM    394 1HZ  LYS    40      38.632  12.292  39.461  1.00  2.57
ATOM    395 2HZ  LYS    40      39.174  13.388  40.246  1.00  2.57
ATOM    396 3HZ  LYS    40      39.973  12.783  39.193  1.00  2.57
ATOM    397  NZ  LYS    40      39.149  13.016  39.438  1.00  2.57
ATOM    398  N   LEU    41      41.148  20.002  36.038  1.00  2.29
ATOM    399  CA  LEU    41      41.775  21.334  36.253  1.00  2.29
ATOM    400  C   LEU    41      40.992  22.435  35.543  1.00  2.29
ATOM    401  O   LEU    41      40.766  23.577  35.940  1.00  2.29
ATOM    402  H   LEU    41      41.604  19.354  35.611  1.00  2.29
ATOM    403  CB  LEU    41      43.226  21.328  35.768  1.00  2.29
ATOM    404  CG  LEU    41      44.210  20.486  36.584  1.00  2.29
ATOM    405  CD1 LEU    41      45.564  20.423  35.894  1.00  2.29
ATOM    406  CD2 LEU    41      44.359  21.046  37.990  1.00  2.29
ATOM    407  N   ARG    42      40.486  22.143  34.349  1.00  1.94
ATOM    408  CA  ARG    42      39.658  23.094  33.616  1.00  1.94
ATOM    409  C   ARG    42      38.307  23.260  34.308  1.00  1.94
ATOM    410  O   ARG    42      37.607  24.270  34.353  1.00  1.94
ATOM    411  H   ARG    42      40.665  21.336  33.994  1.00  1.94
ATOM    412  CB  ARG    42      39.468  22.635  32.169  1.00  1.94
ATOM    413  CD  ARG    42      38.695  23.178  29.843  1.00  1.94
ATOM    414  HE  ARG    42      37.112  21.949  29.775  1.00  1.94
ATOM    415  NE  ARG    42      37.968  21.921  29.681  1.00  1.94
ATOM    416  CG  ARG    42      38.729  23.633  31.293  1.00  1.94
ATOM    417  CZ  ARG    42      38.542  20.756  29.402  1.00  1.94
ATOM    418 1HH1 ARG    42      36.946  19.711  29.370  1.00  1.94
ATOM    419 2HH1 ARG    42      38.171  18.910  29.092  1.00  1.94
ATOM    420  NH1 ARG    42      37.799  19.665  29.273  1.00  1.94
ATOM    421 1HH2 ARG    42      40.339  21.391  29.337  1.00  1.94
ATOM    422 2HH2 ARG    42      40.229  19.929  29.072  1.00  1.94
ATOM    423  NH2 ARG    42      39.857  20.684  29.253  1.00  1.94
ATOM    424  N   SER    43      37.807  22.200  34.944  1.00  2.26
ATOM    425  CA  SER    43      36.600  22.619  35.934  1.00  2.26
ATOM    426  C   SER    43      36.586  23.531  37.158  1.00  2.26
ATOM    427  O   SER    43      35.687  24.285  37.529  1.00  2.26
ATOM    428  H   SER    43      38.058  21.338  34.880  1.00  2.26
ATOM    429  CB  SER    43      35.966  21.376  36.562  1.00  2.26
ATOM    430  HG  SER    43      35.876  20.340  35.014  1.00  2.26
ATOM    431  OG  SER    43      35.321  20.582  35.581  1.00  2.26
ATOM    432  N   GLN    44      37.669  23.522  37.928  1.00  2.60
ATOM    433  CA  GLN    44      37.753  24.571  39.349  1.00  2.60
ATOM    434  C   GLN    44      37.839  26.079  39.135  1.00  2.60
ATOM    435  O   GLN    44      36.932  26.898  39.269  1.00  2.60
ATOM    436  H   GLN    44      38.360  22.982  37.726  1.00  2.60
ATOM    437  CB  GLN    44      38.955  24.199  40.219  1.00  2.60
ATOM    438  CD  GLN    44      40.241  24.580  42.359  1.00  2.60
ATOM    439  CG  GLN    44      39.068  25.008  41.501  1.00  2.60
ATOM    440  OE1 GLN    44      41.367  25.038  42.162  1.00  2.60
ATOM    441 1HE2 GLN    44      40.643  23.410  43.855  1.00  2.60
ATOM    442 2HE2 GLN    44      39.144  23.387  43.428  1.00  2.60
ATOM    443  NE2 GLN    44      39.981  23.697  43.317  1.00  2.60
ATOM    444  N   GLU    45      39.010  26.608  38.762  1.00  2.49
ATOM    445  CA  GLU    45      39.318  28.230  38.364  1.00  2.49
ATOM    446  C   GLU    45      38.677  28.837  37.113  1.00  2.49
ATOM    447  O   GLU    45      39.191  29.077  36.022  1.00  2.49
ATOM    448  H   GLU    45      39.676  26.003  38.733  1.00  2.49
ATOM    449  CB  GLU    45      40.821  28.466  38.204  1.00  2.49
ATOM    450  CD  GLU    45      40.883  30.845  39.051  1.00  2.49
ATOM    451  CG  GLU    45      41.194  29.908  37.900  1.00  2.49
ATOM    452  OE1 GLU    45      41.444  30.645  40.148  1.00  2.49
ATOM    453  OE2 GLU    45      40.077  31.779  38.855  1.00  2.49
ATOM    454  N   CYS    46      37.391  29.143  37.228  1.00  4.69
ATOM    455  CA  CYS    46      36.431  29.414  35.706  1.00  4.69
ATOM    456  C   CYS    46      35.874  28.057  36.089  1.00  4.69
ATOM    457  O   CYS    46      35.556  27.139  35.335  1.00  4.69
ATOM    458  H   CYS    46      36.992  29.218  38.031  1.00  4.69
ATOM    459  CB  CYS    46      37.366  29.635  34.515  1.00  4.69
ATOM    460  SG  CYS    46      36.521  30.014  32.962  1.00  4.69
ATOM    461  N   ASP    47      35.708  27.832  37.402  1.00  7.60
ATOM    462  CA  ASP    47      35.421  27.536  38.619  1.00  7.60
ATOM    463  C   ASP    47      36.783  27.183  38.008  1.00  7.60
ATOM    464  O   ASP    47      37.881  27.670  38.270  1.00  7.60
ATOM    465  H   ASP    47      36.437  28.327  37.219  1.00  7.60
ATOM    466  CB  ASP    47      34.166  26.663  38.676  1.00  7.60
ATOM    467  CG  ASP    47      34.347  25.335  37.968  1.00  7.60
ATOM    468  OD1 ASP    47      35.501  24.870  37.864  1.00  7.60
ATOM    469  OD2 ASP    47      33.334  24.759  37.517  1.00  7.60
ATOM    470  N   TRP    48      36.783  26.225  37.072  1.00 10.19
ATOM    471  CA  TRP    48      38.010  25.942  35.896  1.00 10.19
ATOM    472  C   TRP    48      38.903  24.845  36.445  1.00 10.19
ATOM    473  O   TRP    48      38.708  23.630  36.420  1.00 10.19
ATOM    474  H   TRP    48      36.052  25.700  37.095  1.00 10.19
ATOM    475  CB  TRP    48      38.783  27.230  35.608  1.00 10.19
ATOM    476 1HB  TRP    48      39.503  27.411  36.329  1.00 10.19
ATOM    477 2HB  TRP    48      38.278  27.941  35.117  1.00 10.19
ATOM    478  CG  TRP    48      39.839  27.074  34.557  1.00 10.19
ATOM    479  CD1 TRP    48      39.651  26.719  33.252  1.00 10.19
ATOM    480  HE1 TRP    48      40.968  26.459  31.689  1.00 10.19
ATOM    481  NE1 TRP    48      40.855  26.679  32.593  1.00 10.19
ATOM    482  CD2 TRP    48      41.249  27.266  34.721  1.00 10.19
ATOM    483  CE2 TRP    48      41.852  27.011  33.476  1.00 10.19
ATOM    484  CH2 TRP    48      43.998  27.464  34.351  1.00 10.19
ATOM    485  CZ2 TRP    48      43.229  27.108  33.279  1.00 10.19
ATOM    486  CE3 TRP    48      42.060  27.629  35.801  1.00 10.19
ATOM    487  CZ3 TRP    48      43.425  27.723  35.601  1.00 10.19
ATOM    488  N   GLU    49      40.032  25.221  37.023  1.00 12.15
ATOM    489  CA  GLU    49      41.121  24.398  38.063  1.00 12.15
ATOM    490  C   GLU    49      40.661  23.317  39.040  1.00 12.15
ATOM    491  O   GLU    49      40.986  23.173  40.218  1.00 12.15
ATOM    492  H   GLU    49      40.196  26.073  36.783  1.00 12.15
ATOM    493  CB  GLU    49      41.871  25.394  38.950  1.00 12.15
ATOM    494  CD  GLU    49      44.048  24.124  39.109  1.00 12.15
ATOM    495  CG  GLU    49      42.899  24.755  39.870  1.00 12.15
ATOM    496  OE1 GLU    49      44.258  24.495  37.935  1.00 12.15
ATOM    497  OE2 GLU    49      44.740  23.259  39.687  1.00 12.15
ATOM    498  N   GLU    50      39.800  22.414  38.570  1.00 12.14
ATOM    499  CA  GLU    50      39.403  21.194  39.541  1.00 12.14
ATOM    500  C   GLU    50      37.899  21.462  39.482  1.00 12.14
ATOM    501  O   GLU    50      37.312  22.516  39.720  1.00 12.14
ATOM    502  H   GLU    50      39.444  22.467  37.745  1.00 12.14
ATOM    503  CB  GLU    50      40.107  21.333  40.892  1.00 12.14
ATOM    504  CD  GLU    50      40.611  20.323  43.151  1.00 12.14
ATOM    505  CG  GLU    50      39.850  20.180  41.848  1.00 12.14
ATOM    506  OE1 GLU    50      41.769  19.859  43.217  1.00 12.14
ATOM    507  OE2 GLU    50      40.050  20.898  44.107  1.00 12.14
ATOM    508  N   ILE    51      37.101  20.460  39.137  1.00 11.34
ATOM    509  CA  ILE    51      35.769  20.821  38.954  1.00 11.34
ATOM    510  C   ILE    51      35.250  20.327  40.296  1.00 11.34
ATOM    511  O   ILE    51      34.104  19.983  40.580  1.00 11.34
ATOM    512  H   ILE    51      37.356  19.605  39.020  1.00 11.34
ATOM    513  CB  ILE    51      35.176  20.170  37.691  1.00 11.34
ATOM    514  CD1 ILE    51      34.407  17.933  36.741  1.00 11.34
ATOM    515  CG1 ILE    51      35.198  18.645  37.816  1.00 11.34
ATOM    516  CG2 ILE    51      35.914  20.647  36.449  1.00 11.34
ATOM    517  N   SER    52      36.145  20.260  41.286  1.00 11.44
ATOM    518  CA  SER    52      36.700  20.269  42.399  1.00 11.44
ATOM    519  C   SER    52      35.692  19.353  43.106  1.00 11.44
ATOM    520  O   SER    52      35.587  19.115  44.308  1.00 11.44
ATOM    521  H   SER    52      36.627  20.095  40.544  1.00 11.44
ATOM    522  CB  SER    52      36.834  21.702  42.919  1.00 11.44
ATOM    523  HG  SER    52      38.563  21.552  43.603  1.00 11.44
ATOM    524  OG  SER    52      37.833  21.789  43.920  1.00 11.44
ATOM    525  N   VAL    53      34.816  18.738  42.301  1.00 10.41
ATOM    526  CA  VAL    53      33.886  18.310  41.009  1.00 10.41
ATOM    527  C   VAL    53      33.183  17.711  42.227  1.00 10.41
ATOM    528  O   VAL    53      32.010  17.356  42.330  1.00 10.41
ATOM    529  H   VAL    53      34.758  18.275  43.070  1.00 10.41
ATOM    530  CB  VAL    53      34.699  17.522  39.965  1.00 10.41
ATOM    531  CG1 VAL    53      35.032  16.133  40.486  1.00 10.41
ATOM    532  CG2 VAL    53      33.936  17.434  38.652  1.00 10.41
ATOM    533  N   LYS    54      33.927  17.552  43.318  1.00 11.30
ATOM    534  CA  LYS    54      33.500  17.038  44.370  1.00 11.30
ATOM    535  C   LYS    54      32.736  18.338  44.183  1.00 11.30
ATOM    536  O   LYS    54      32.929  19.212  43.340  1.00 11.30
ATOM    537  H   LYS    54      34.779  17.838  43.270  1.00 11.30
ATOM    538  CB  LYS    54      34.645  16.812  45.359  1.00 11.30
ATOM    539  CD  LYS    54      36.758  15.589  45.942  1.00 11.30
ATOM    540  CE  LYS    54      37.778  14.559  45.486  1.00 11.30
ATOM    541  CG  LYS    54      35.670  15.789  44.899  1.00 11.30
ATOM    542 1HZ  LYS    54      39.438  13.759  46.191  1.00 11.30
ATOM    543 2HZ  LYS    54      38.508  14.088  47.258  1.00 11.30
ATOM    544 3HZ  LYS    54      39.284  15.139  46.621  1.00 11.30
ATOM    545  NZ  LYS    54      38.861  14.367  46.490  1.00 11.30
ATOM    546  N   GLY    55      31.734  18.560  45.034  1.00 10.88
ATOM    547  CA  GLY    55      31.500  19.999  45.298  1.00 10.88
ATOM    548  C   GLY    55      31.750  21.140  44.322  1.00 10.88
ATOM    549  O   GLY    55      31.010  22.085  44.053  1.00 10.88
ATOM    550  H   GLY    55      31.220  17.939  45.436  1.00 10.88
ATOM    551  N   PRO    56      32.923  21.103  43.683  1.00  9.42
ATOM    552  CA  PRO    56      33.145  22.124  42.872  1.00  9.42
ATOM    553  C   PRO    56      33.161  23.575  43.353  1.00  9.42
ATOM    554  O   PRO    56      33.065  24.591  42.666  1.00  9.42
ATOM    555  CB  PRO    56      32.018  22.030  41.841  1.00  9.42
ATOM    556  CD  PRO    56      31.557  20.367  43.500  1.00  9.42
ATOM    557  CG  PRO    56      30.906  21.347  42.565  1.00  9.42
ATOM    558  N   ASN    57      33.293  23.801  44.663  1.00  7.76
ATOM    559  CA  ASN    57      33.254  24.840  45.430  1.00  7.76
ATOM    560  C   ASN    57      33.875  25.866  44.438  1.00  7.76
ATOM    561  O   ASN    57      34.081  27.063  44.630  1.00  7.76
ATOM    562  H   ASN    57      33.441  22.986  45.016  1.00  7.76
ATOM    563  CB  ASN    57      34.013  24.574  46.732  1.00  7.76
ATOM    564  CG  ASN    57      33.310  23.566  47.620  1.00  7.76
ATOM    565  OD1 ASN    57      32.105  23.351  47.498  1.00  7.76
ATOM    566 1HD2 ASN    57      33.697  22.337  49.072  1.00  7.76
ATOM    567 2HD2 ASN    57      34.943  23.132  48.576  1.00  7.76
ATOM    568  ND2 ASN    57      34.064  22.945  48.520  1.00  7.76
ATOM    569  N   GLY    58      34.248  25.461  43.215  1.00  5.65
ATOM    570  CA  GLY    58      34.598  25.938  42.251  1.00  5.65
ATOM    571  C   GLY    58      33.665  27.054  41.793  1.00  5.65
ATOM    572  O   GLY    58      33.377  27.365  40.638  1.00  5.65
ATOM    573  H   GLY    58      34.167  24.566  43.271  1.00  5.65
ATOM    574  N   GLU    59      33.082  27.789  42.743  1.00  4.63
ATOM    575  CA  GLU    59      32.343  28.755  42.440  1.00  4.63
ATOM    576  C   GLU    59      33.082  29.738  41.603  1.00  4.63
ATOM    577  O   GLU    59      32.582  30.556  40.832  1.00  4.63
ATOM    578  H   GLU    59      33.224  27.585  43.608  1.00  4.63
ATOM    579  CB  GLU    59      31.801  29.431  43.701  1.00  4.63
ATOM    580  CD  GLU    59      30.310  29.278  45.734  1.00  4.63
ATOM    581  CG  GLU    59      30.806  28.586  44.479  1.00  4.63
ATOM    582  OE1 GLU    59      30.787  30.395  46.024  1.00  4.63
ATOM    583  OE2 GLU    59      29.443  28.704  46.426  1.00  4.63
ATOM    584  N   SER    60      34.408  29.761  41.672  1.00  3.23
ATOM    585  CA  SER    60      34.855  30.791  40.776  1.00  3.23
ATOM    586  C   SER    60      34.433  30.974  39.337  1.00  3.23
ATOM    587  O   SER    60      33.694  30.263  38.657  1.00  3.23
ATOM    588  H   SER    60      35.008  29.283  42.143  1.00  3.23
ATOM    589  CB  SER    60      36.379  30.760  40.641  1.00  3.23
ATOM    590  HG  SER    60      36.565  28.920  40.401  1.00  3.23
ATOM    591  OG  SER    60      36.808  29.587  39.971  1.00  3.23
ATOM    592  N   SER    61      34.930  32.039  38.743  1.00  2.87
ATOM    593  CA  SER    61      34.700  32.279  37.443  1.00  2.87
ATOM    594  C   SER    61      36.084  32.458  36.802  1.00  2.87
ATOM    595  O   SER    61      37.183  32.473  37.355  1.00  2.87
ATOM    596  H   SER    61      35.431  32.611  39.224  1.00  2.87
ATOM    597  CB  SER    61      33.802  33.506  37.275  1.00  2.87
ATOM    598  HG  SER    61      35.151  34.794  37.245  1.00  2.87
ATOM    599  OG  SER    61      34.465  34.685  37.699  1.00  2.87
ATOM    600  N   VAL    62      36.114  32.618  35.480  1.00  2.41
ATOM    601  CA  VAL    62      37.552  32.831  34.669  1.00  2.41
ATOM    602  C   VAL    62      38.567  31.695  34.647  1.00  2.41
ATOM    603  O   VAL    62      39.174  31.217  35.604  1.00  2.41
ATOM    604  H   VAL    62      35.338  32.609  35.025  1.00  2.41
ATOM    605  CB  VAL    62      38.325  34.052  35.202  1.00  2.41
ATOM    606  CG1 VAL    62      39.660  34.190  34.487  1.00  2.41
ATOM    607  CG2 VAL    62      37.497  35.318  35.042  1.00  2.41
ATOM    608  N   ILE    63      38.836  31.146  33.449  1.00  1.98
ATOM    609  CA  ILE    63      39.844  30.026  33.140  1.00  1.98
ATOM    610  C   ILE    63      41.071  30.907  33.257  1.00  1.98
ATOM    611  O   ILE    63      41.282  31.996  32.725  1.00  1.98
ATOM    612  H   ILE    63      38.347  31.507  32.785  1.00  1.98
ATOM    613  CB  ILE    63      39.555  29.366  31.779  1.00  1.98
ATOM    614  CD1 ILE    63      39.984  27.235  30.447  1.00  1.98
ATOM    615  CG1 ILE    63      40.417  28.115  31.599  1.00  1.98
ATOM    616  CG2 ILE    63      39.760  30.363  30.649  1.00  1.98
ATOM    617  N   HIS    64      42.033  30.417  34.044  1.00  2.28
ATOM    618  CA  HIS    64      43.192  31.078  34.157  1.00  2.28
ATOM    619  C   HIS    64      44.202  30.983  33.063  1.00  2.28
ATOM    620  O   HIS    64      44.520  29.990  32.409  1.00  2.28
ATOM    621  H   HIS    64      41.907  29.649  34.496  1.00  2.28
ATOM    622  CB  HIS    64      43.929  30.653  35.429  1.00  2.28
ATOM    623  CG  HIS    64      43.233  31.051  36.692  1.00  2.28
ATOM    624  HD1 HIS    64      44.300  29.976  38.092  1.00  2.28
ATOM    625  ND1 HIS    64      43.604  30.572  37.930  1.00  2.28
ATOM    626  CE1 HIS    64      42.799  31.105  38.866  1.00  2.28
ATOM    627  CD2 HIS    64      42.118  31.923  37.033  1.00  2.28
ATOM    628  NE2 HIS    64      41.905  31.916  38.335  1.00  2.28
ATOM    629  N   ASP    65      44.822  32.103  32.769  1.00  2.66
ATOM    630  CA  ASP    65      45.794  32.135  31.731  1.00  2.66
ATOM    631  C   ASP    65      47.017  32.210  32.632  1.00  2.66
ATOM    632  O   ASP    65      47.439  33.175  33.267  1.00  2.66
ATOM    633  H   ASP    65      44.629  32.853  33.228  1.00  2.66
ATOM    634  CB  ASP    65      45.539  33.318  30.795  1.00  2.66
ATOM    635  CG  ASP    65      46.515  33.364  29.635  1.00  2.66
ATOM    636  OD1 ASP    65      47.450  32.536  29.612  1.00  2.66
ATOM    637  OD2 ASP    65      46.345  34.228  28.750  1.00  2.66
ATOM    638  N   ARG    66      47.716  31.086  32.746  1.00  2.71
ATOM    639  CA  ARG    66      48.876  31.090  33.500  1.00  2.71
ATOM    640  C   ARG    66      50.061  32.039  33.259  1.00  2.71
ATOM    641  O   ARG    66      50.903  32.447  34.057  1.00  2.71
ATOM    642  H   ARG    66      47.445  30.329  32.341  1.00  2.71
ATOM    643  CB  ARG    66      49.539  29.712  33.470  1.00  2.71
ATOM    644  CD  ARG    66      51.504  29.709  31.908  1.00  2.71
ATOM    645  HE  ARG    66      51.489  28.850  30.096  1.00  2.71
ATOM    646  NE  ARG    66      52.024  29.289  30.609  1.00  2.71
ATOM    647  CG  ARG    66      50.053  29.299  32.100  1.00  2.71
ATOM    648  CZ  ARG    66      53.256  29.541  30.180  1.00  2.71
ATOM    649 1HH1 ARG    66      53.093  28.683  28.485  1.00  2.71
ATOM    650 2HH1 ARG    66      54.439  29.283  28.706  1.00  2.71
ATOM    651  NH1 ARG    66      53.641  29.119  28.984  1.00  2.71
ATOM    652 1HH2 ARG    66      53.851  30.487  31.726  1.00  2.71
ATOM    653 2HH2 ARG    66      54.898  30.377  30.672  1.00  2.71
ATOM    654  NH2 ARG    66      54.101  30.214  30.950  1.00  2.71
ATOM    655  N   LYS    67      50.200  32.480  32.027  1.00  3.06
ATOM    656  CA  LYS    67      51.231  33.448  31.759  1.00  3.06
ATOM    657  C   LYS    67      50.768  34.889  31.963  1.00  3.06
ATOM    658  O   LYS    67      51.376  35.811  32.503  1.00  3.06
ATOM    659  H   LYS    67      49.670  32.191  31.360  1.00  3.06
ATOM    660  CB  LYS    67      51.755  33.291  30.330  1.00  3.06
ATOM    661  CD  LYS    67      53.436  33.953  28.588  1.00  3.06
ATOM    662  CE  LYS    67      54.573  34.899  28.237  1.00  3.06
ATOM    663  CG  LYS    67      52.890  34.238  29.978  1.00  3.06
ATOM    664 1HZ  LYS    67      55.778  35.203  26.704  1.00  3.06
ATOM    665 2HZ  LYS    67      54.471  34.737  26.273  1.00  3.06
ATOM    666 3HZ  LYS    67      55.426  33.799  26.838  1.00  3.06
ATOM    667  NZ  LYS    67      55.117  34.633  26.876  1.00  3.06
ATOM    668  N   SER    68      49.558  35.196  31.503  1.00  3.43
ATOM    669  CA  SER    68      49.057  36.531  31.682  1.00  3.43
ATOM    670  C   SER    68      48.330  36.692  33.007  1.00  3.43
ATOM    671  O   SER    68      48.042  37.739  33.585  1.00  3.43
ATOM    672  H   SER    68      49.055  34.579  31.084  1.00  3.43
ATOM    673  CB  SER    68      48.121  36.911  30.533  1.00  3.43
ATOM    674  HG  SER    68      47.142  35.324  30.481  1.00  3.43
ATOM    675  OG  SER    68      46.941  36.126  30.555  1.00  3.43
ATOM    676  N   GLY    69      47.953  35.583  33.631  1.00  3.19
ATOM    677  CA  GLY    69      47.159  35.640  34.830  1.00  3.19
ATOM    678  C   GLY    69      45.733  36.089  34.572  1.00  3.19
ATOM    679  O   GLY    69      44.872  36.364  35.405  1.00  3.19
ATOM    680  H   GLY    69      48.201  34.787  33.293  1.00  3.19
ATOM    681  N   LYS    70      45.349  36.205  33.307  1.00  3.02
ATOM    682  CA  LYS    70      44.030  36.625  33.006  1.00  3.02
ATOM    683  C   LYS    70      42.832  35.712  33.218  1.00  3.02
ATOM    684  O   LYS    70      42.660  34.576  32.779  1.00  3.02
ATOM    685  H   LYS    70      45.925  36.017  32.641  1.00  3.02
ATOM    686  CB  LYS    70      43.923  37.046  31.539  1.00  3.02
ATOM    687  CD  LYS    70      44.333  39.504  31.840  1.00  3.02
ATOM    688  CE  LYS    70      45.155  40.701  31.391  1.00  3.02
ATOM    689  CG  LYS    70      44.806  38.226  31.166  1.00  3.02
ATOM    690 1HZ  LYS    70      45.207  42.639  31.764  1.00  3.02
ATOM    691 2HZ  LYS    70      44.790  41.880  32.931  1.00  3.02
ATOM    692 3HZ  LYS    70      43.854  42.115  31.844  1.00  3.02
ATOM    693  NZ  LYS    70      44.706  41.960  32.048  1.00  3.02
ATOM    694  N   LYS    71      41.842  36.178  33.963  1.00  2.74
ATOM    695  CA  LYS    71      40.653  35.441  34.125  1.00  2.74
ATOM    696  C   LYS    71      39.809  35.616  32.882  1.00  2.74
ATOM    697  O   LYS    71      39.584  36.644  32.244  1.00  2.74
ATOM    698  H   LYS    71      41.936  36.976  34.368  1.00  2.74
ATOM    699  CB  LYS    71      39.906  35.898  35.380  1.00  2.74
ATOM    700  CD  LYS    71      39.819  36.042  37.884  1.00  2.74
ATOM    701  CE  LYS    71      40.551  35.749  39.183  1.00  2.74
ATOM    702  CG  LYS    71      40.631  35.592  36.680  1.00  2.74
ATOM    703 1HZ  LYS    71      40.235  36.021  41.112  1.00  2.74
ATOM    704 2HZ  LYS    71      38.994  35.790  40.394  1.00  2.74
ATOM    705 3HZ  LYS    71      39.646  37.086  40.318  1.00  2.74
ATOM    706  NZ  LYS    71      39.779  36.208  40.371  1.00  2.74
ATOM    707  N   PHE    72      39.245  34.511  32.432  1.00  2.18
ATOM    708  CA  PHE    72      38.525  34.456  31.237  1.00  2.18
ATOM    709  C   PHE    72      37.306  33.548  31.201  1.00  2.18
ATOM    710  O   PHE    72      37.093  32.534  31.863  1.00  2.18
ATOM    711  H   PHE    72      39.341  33.770  32.934  1.00  2.18
ATOM    712  CB  PHE    72      39.432  34.020  30.084  1.00  2.18
ATOM    713  CG  PHE    72      40.589  34.947  29.840  1.00  2.18
ATOM    714  CZ  PHE    72      42.725  36.666  29.385  1.00  2.18
ATOM    715  CD1 PHE    72      41.879  34.568  30.166  1.00  2.18
ATOM    716  CE1 PHE    72      42.943  35.420  29.941  1.00  2.18
ATOM    717  CD2 PHE    72      40.386  36.197  29.283  1.00  2.18
ATOM    718  CE2 PHE    72      41.451  37.050  29.058  1.00  2.18
ATOM    719  N   SER    73      36.353  33.901  30.344  1.00  2.18
ATOM    720  CA  SER    73      35.219  33.110  30.191  1.00  2.18
ATOM    721  C   SER    73      35.221  32.050  29.096  1.00  2.18
ATOM    722  O   SER    73      35.038  32.208  27.890  1.00  2.18
ATOM    723  H   SER    73      36.444  34.655  29.862  1.00  2.18
ATOM    724  CB  SER    73      33.988  33.982  29.936  1.00  2.18
ATOM    725  HG  SER    73      32.179  33.680  29.598  1.00  2.18
ATOM    726  OG  SER    73      32.832  33.187  29.735  1.00  2.18
ATOM    727  N   ILE    74      35.448  30.795  29.484  1.00  1.85
ATOM    728  CA  ILE    74      35.201  29.838  28.408  1.00  1.85
ATOM    729  C   ILE    74      35.434  30.232  26.954  1.00  1.85
ATOM    730  O   ILE    74      36.355  29.889  26.215  1.00  1.85
ATOM    731  H   ILE    74      35.720  30.504  30.291  1.00  1.85
ATOM    732  CB  ILE    74      33.752  29.317  28.438  1.00  1.85
ATOM    733  CD1 ILE    74      32.059  28.148  29.942  1.00  1.85
ATOM    734  CG1 ILE    74      33.515  28.471  29.690  1.00  1.85
ATOM    735  CG2 ILE    74      33.437  28.546  27.165  1.00  1.85
ATOM    736  N   GLU    75      34.539  31.047  26.406  1.00  2.13
ATOM    737  CA  GLU    75      34.728  31.465  25.018  1.00  2.13
ATOM    738  C   GLU    75      36.014  32.247  24.793  1.00  2.13
ATOM    739  O   GLU    75      36.793  32.167  23.844  1.00  2.13
ATOM    740  H   GLU    75      33.827  31.341  26.872  1.00  2.13
ATOM    741  CB  GLU    75      33.545  32.314  24.548  1.00  2.13
ATOM    742  CD  GLU    75      33.561  31.596  22.127  1.00  2.13
ATOM    743  CG  GLU    75      33.637  32.758  23.097  1.00  2.13
ATOM    744  OE1 GLU    75      33.079  30.516  22.529  1.00  2.13
ATOM    745  OE2 GLU    75      33.984  31.765  20.964  1.00  2.13
ATOM    746  N   GLU    76      36.347  33.128  25.729  1.00  2.06
ATOM    747  CA  GLU    76      37.552  33.902  25.622  1.00  2.06
ATOM    748  C   GLU    76      38.773  32.988  25.693  1.00  2.06
ATOM    749  O   GLU    76      39.813  33.066  25.042  1.00  2.06
ATOM    750  H   GLU    76      35.804  33.236  26.439  1.00  2.06
ATOM    751  CB  GLU    76      37.608  34.961  26.725  1.00  2.06
ATOM    752  CD  GLU    76      36.635  37.077  27.703  1.00  2.06
ATOM    753  CG  GLU    76      36.603  36.089  26.554  1.00  2.06
ATOM    754  OE1 GLU    76      36.815  36.638  28.859  1.00  2.06
ATOM    755  OE2 GLU    76      36.480  38.290  27.449  1.00  2.06
ATOM    756  N   ALA    77      38.725  31.979  26.559  1.00  1.73
ATOM    757  CA  ALA    77      39.814  31.058  26.645  1.00  1.73
ATOM    758  C   ALA    77      39.977  30.258  25.356  1.00  1.73
ATOM    759  O   ALA    77      41.023  29.908  24.813  1.00  1.73
ATOM    760  H   ALA    77      38.006  31.877  27.091  1.00  1.73
ATOM    761  CB  ALA    77      39.616  30.111  27.819  1.00  1.73
ATOM    762  N   LEU    78      38.864  29.886  24.730  1.00  1.85
ATOM    763  CA  LEU    78      38.955  29.163  23.458  1.00  1.85
ATOM    764  C   LEU    78      39.649  29.999  22.393  1.00  1.85
ATOM    765  O   LEU    78      40.475  29.630  21.560  1.00  1.85
ATOM    766  H   LEU    78      38.058  30.076  25.083  1.00  1.85
ATOM    767  CB  LEU    78      37.563  28.753  22.974  1.00  1.85
ATOM    768  CG  LEU    78      37.505  27.972  21.660  1.00  1.85
ATOM    769  CD1 LEU    78      38.277  26.667  21.775  1.00  1.85
ATOM    770  CD2 LEU    78      36.063  27.700  21.259  1.00  1.85
ATOM    771  N   GLN    79      39.332  31.288  22.350  1.00  2.15
ATOM    772  CA  GLN    79      39.943  32.087  21.412  1.00  2.15
ATOM    773  C   GLN    79      41.432  32.264  21.673  1.00  2.15
ATOM    774  O   GLN    79      42.346  32.259  20.851  1.00  2.15
ATOM    775  H   GLN    79      38.731  31.641  22.919  1.00  2.15
ATOM    776  CB  GLN    79      39.273  33.462  21.361  1.00  2.15
ATOM    777  CD  GLN    79      37.203  34.809  20.831  1.00  2.15
ATOM    778  CG  GLN    79      37.864  33.445  20.792  1.00  2.15
ATOM    779  OE1 GLN    79      37.869  35.835  20.700  1.00  2.15
ATOM    780 1HE2 GLN    79      35.446  35.606  21.043  1.00  2.15
ATOM    781 2HE2 GLN    79      35.438  34.049  21.104  1.00  2.15
ATOM    782  NE2 GLN    79      35.888  34.823  21.012  1.00  2.15
ATOM    783  N   SER    80      41.807  32.447  22.937  1.00  2.03
ATOM    784  CA  SER    80      43.233  32.553  23.208  1.00  2.03
ATOM    785  C   SER    80      44.011  31.248  23.110  1.00  2.03
ATOM    786  O   SER    80      45.224  31.076  23.218  1.00  2.03
ATOM    787  H   SER    80      41.215  32.505  23.612  1.00  2.03
ATOM    788  CB  SER    80      43.472  33.137  24.602  1.00  2.03
ATOM    789  HG  SER    80      42.205  32.116  25.514  1.00  2.03
ATOM    790  OG  SER    80      43.018  32.251  25.611  1.00  2.03
ATOM    791  N   GLY    81      43.294  30.156  22.878  1.00  1.88
ATOM    792  CA  GLY    81      43.955  28.879  22.834  1.00  1.88
ATOM    793  C   GLY    81      44.303  28.267  24.167  1.00  1.88
ATOM    794  O   GLY    81      45.063  27.323  24.381  1.00  1.88
ATOM    795  H   GLY    81      42.405  30.207  22.749  1.00  1.88
ATOM    796  N   ARG    82      43.735  28.791  25.244  1.00  1.56
ATOM    797  CA  ARG    82      43.950  28.252  26.555  1.00  1.56
ATOM    798  C   ARG    82      43.380  26.843  26.635  1.00  1.56
ATOM    799  O   ARG    82      43.852  25.854  27.194  1.00  1.56
ATOM    800  H   ARG    82      43.201  29.507  25.134  1.00  1.56
ATOM    801  CB  ARG    82      43.316  29.154  27.616  1.00  1.56
ATOM    802  CD  ARG    82      45.319  30.532  28.239  1.00  1.56
ATOM    803  HE  ARG    82      46.607  29.310  27.305  1.00  1.56
ATOM    804  NE  ARG    82      46.301  30.113  27.242  1.00  1.56
ATOM    805  CG  ARG    82      43.908  30.553  27.675  1.00  1.56
ATOM    806  CZ  ARG    82      46.743  30.888  26.257  1.00  1.56
ATOM    807 1HH1 ARG    82      47.931  29.617  25.475  1.00  1.56
ATOM    808 2HH1 ARG    82      47.922  30.923  24.758  1.00  1.56
ATOM    809  NH1 ARG    82      47.637  30.421  25.396  1.00  1.56
ATOM    810 1HH2 ARG    82      45.709  32.430  26.693  1.00  1.56
ATOM    811 2HH2 ARG    82      46.574  32.629  25.497  1.00  1.56
ATOM    812  NH2 ARG    82      46.289  32.128  26.135  1.00  1.56
ATOM    813  N   LEU    83      42.220  26.672  26.014  1.00  1.55
ATOM    814  CA  LEU    83      41.459  25.415  26.042  1.00  1.55
ATOM    815  C   LEU    83      41.249  24.936  24.615  1.00  1.55
ATOM    816  O   LEU    83      41.440  25.556  23.570  1.00  1.55
ATOM    817  H   LEU    83      41.903  27.380  25.557  1.00  1.55
ATOM    818  CB  LEU    83      40.124  25.613  26.764  1.00  1.55
ATOM    819  CG  LEU    83      39.182  26.662  26.171  1.00  1.55
ATOM    820  CD1 LEU    83      38.441  26.100  24.967  1.00  1.55
ATOM    821  CD2 LEU    83      38.194  27.151  27.219  1.00  1.55
ATOM    822  N   THR    84      40.805  23.693  24.474  1.00  1.89
ATOM    823  CA  THR    84      40.452  23.089  23.194  1.00  1.89
ATOM    824  C   THR    84      38.968  22.821  22.999  1.00  1.89
ATOM    825  O   THR    84      38.087  22.806  23.858  1.00  1.89
ATOM    826  H   THR    84      40.727  23.216  25.233  1.00  1.89
ATOM    827  CB  THR    84      41.189  21.754  22.977  1.00  1.89
ATOM    828  HG1 THR    84      40.974  21.115  24.732  1.00  1.89
ATOM    829  OG1 THR    84      40.786  20.814  23.981  1.00  1.89
ATOM    830  CG2 THR    84      42.694  21.955  23.075  1.00  1.89
ATOM    831  N   PRO    85      38.540  22.570  21.774  1.00  2.27
ATOM    832  CA  PRO    85      37.041  22.489  21.516  1.00  2.27
ATOM    833  C   PRO    85      36.283  21.460  22.334  1.00  2.27
ATOM    834  O   PRO    85      35.188  21.617  22.872  1.00  2.27
ATOM    835  CB  PRO    85      36.940  22.133  20.031  1.00  2.27
ATOM    836  CD  PRO    85      39.274  22.460  20.449  1.00  2.27
ATOM    837  CG  PRO    85      38.191  22.680  19.430  1.00  2.27
ATOM    838  N   ALA    86      36.835  20.245  22.511  1.00  2.36
ATOM    839  CA  ALA    86      35.881  19.331  23.441  1.00  2.36
ATOM    840  C   ALA    86      36.020  19.831  24.873  1.00  2.36
ATOM    841  O   ALA    86      35.205  19.829  25.794  1.00  2.36
ATOM    842  H   ALA    86      37.610  19.912  22.197  1.00  2.36
ATOM    843  CB  ALA    86      36.261  17.864  23.310  1.00  2.36
ATOM    844  N   HIS    87      37.182  20.332  25.149  1.00  2.05
ATOM    845  CA  HIS    87      37.426  20.772  26.432  1.00  2.05
ATOM    846  C   HIS    87      36.520  21.986  26.627  1.00  2.05
ATOM    847  O   HIS    87      35.927  22.330  27.648  1.00  2.05
ATOM    848  H   HIS    87      37.824  20.396  24.522  1.00  2.05
ATOM    849  CB  HIS    87      38.910  21.097  26.614  1.00  2.05
ATOM    850  CG  HIS    87      39.798  19.892  26.610  1.00  2.05
ATOM    851  HD1 HIS    87      41.564  20.699  25.918  1.00  2.05
ATOM    852  ND1 HIS    87      41.116  19.939  26.212  1.00  2.05
ATOM    853  CE1 HIS    87      41.650  18.709  26.317  1.00  2.05
ATOM    854  CD2 HIS    87      39.641  18.486  26.956  1.00  2.05
ATOM    855  NE2 HIS    87      40.771  17.833  26.763  1.00  2.05
ATOM    856  N   TYR    88      36.338  22.781  25.577  1.00  1.96
ATOM    857  CA  TYR    88      35.453  23.962  25.712  1.00  1.96
ATOM    858  C   TYR    88      34.023  23.603  26.094  1.00  1.96
ATOM    859  O   TYR    88      33.286  24.180  26.893  1.00  1.96
ATOM    860  H   TYR    88      36.744  22.610  24.792  1.00  1.96
ATOM    861  CB  TYR    88      35.431  24.766  24.411  1.00  1.96
ATOM    862  CG  TYR    88      34.552  25.996  24.465  1.00  1.96
ATOM    863  HH  TYR    88      31.427  29.230  24.239  1.00  1.96
ATOM    864  OH  TYR    88      32.146  29.384  24.624  1.00  1.96
ATOM    865  CZ  TYR    88      32.941  28.262  24.570  1.00  1.96
ATOM    866  CD1 TYR    88      34.988  27.155  25.094  1.00  1.96
ATOM    867  CE1 TYR    88      34.192  28.283  25.148  1.00  1.96
ATOM    868  CD2 TYR    88      33.288  25.993  23.888  1.00  1.96
ATOM    869  CE2 TYR    88      32.478  27.111  23.933  1.00  1.96
ATOM    870  N   ASP    89      33.493  22.541  25.501  1.00  2.29
ATOM    871  CA  ASP    89      32.140  22.138  25.797  1.00  2.29
ATOM    872  C   ASP    89      31.987  21.712  27.251  1.00  2.29
ATOM    873  O   ASP    89      31.066  21.970  28.024  1.00  2.29
ATOM    874  H   ASP    89      33.984  22.071  24.911  1.00  2.29
ATOM    875  CB  ASP    89      31.707  20.997  24.874  1.00  2.29
ATOM    876  CG  ASP    89      31.479  21.457  23.447  1.00  2.29
ATOM    877  OD1 ASP    89      31.386  22.682  23.226  1.00  2.29
ATOM    878  OD2 ASP    89      31.394  20.591  22.551  1.00  2.29
ATOM    879  N   ARG    90      32.964  20.969  27.758  1.00  2.46
ATOM    880  CA  ARG    90      32.833  20.607  29.119  1.00  2.46
ATOM    881  C   ARG    90      32.933  21.803  30.053  1.00  2.46
ATOM    882  O   ARG    90      32.262  22.035  31.058  1.00  2.46
ATOM    883  H   ARG    90      33.681  20.696  27.287  1.00  2.46
ATOM    884  CB  ARG    90      33.895  19.575  29.504  1.00  2.46
ATOM    885  CD  ARG    90      34.762  17.227  29.318  1.00  2.46
ATOM    886  HE  ARG    90      35.043  15.772  27.968  1.00  2.46
ATOM    887  NE  ARG    90      34.599  15.917  28.691  1.00  2.46
ATOM    888  CG  ARG    90      33.674  18.200  28.894  1.00  2.46
ATOM    889  CZ  ARG    90      33.818  14.953  29.165  1.00  2.46
ATOM    890 1HH1 ARG    90      34.184  13.666  27.806  1.00  2.46
ATOM    891 2HH1 ARG    90      33.227  13.170  28.834  1.00  2.46
ATOM    892  NH1 ARG    90      33.733  13.794  28.527  1.00  2.46
ATOM    893 1HH2 ARG    90      33.178  15.902  30.692  1.00  2.46
ATOM    894 2HH2 ARG    90      32.617  14.526  30.585  1.00  2.46
ATOM    895  NH2 ARG    90      33.123  15.150  30.277  1.00  2.46
ATOM    896  N   TYR    91      33.851  22.717  29.759  1.00  2.13
ATOM    897  CA  TYR    91      34.025  23.821  30.516  1.00  2.13
ATOM    898  C   TYR    91      32.789  24.710  30.526  1.00  2.13
ATOM    899  O   TYR    91      32.360  25.392  31.456  1.00  2.13
ATOM    900  H   TYR    91      34.365  22.584  29.032  1.00  2.13
ATOM    901  CB  TYR    91      35.229  24.625  30.022  1.00  2.13
ATOM    902  CG  TYR    91      35.518  25.862  30.842  1.00  2.13
ATOM    903  HH  TYR    91      36.708  29.033  33.808  1.00  2.13
ATOM    904  OH  TYR    91      36.319  29.255  33.109  1.00  2.13
ATOM    905  CZ  TYR    91      36.053  28.133  32.358  1.00  2.13
ATOM    906  CD1 TYR    91      36.166  25.768  32.067  1.00  2.13
ATOM    907  CE1 TYR    91      36.434  26.893  32.824  1.00  2.13
ATOM    908  CD2 TYR    91      35.142  27.120  30.389  1.00  2.13
ATOM    909  CE2 TYR    91      35.402  28.256  31.131  1.00  2.13
ATOM    910  N   VAL    92      32.071  24.773  29.409  1.00  2.41
ATOM    911  CA  VAL    92      30.816  25.565  29.308  1.00  2.41
ATOM    912  C   VAL    92      29.822  25.034  30.339  1.00  2.41
ATOM    913  O   VAL    92      29.064  25.680  31.062  1.00  2.41
ATOM    914  H   VAL    92      32.371  24.312  28.696  1.00  2.41
ATOM    915  CB  VAL    92      30.226  25.509  27.887  1.00  2.41
ATOM    916  CG1 VAL    92      28.844  26.144  27.858  1.00  2.41
ATOM    917  CG2 VAL    92      31.154  26.199  26.898  1.00  2.41
ATOM    918  N   ASN    93      29.753  23.713  30.488  1.00  2.76
ATOM    919  CA  ASN    93      28.885  23.177  31.439  1.00  2.76
ATOM    920  C   ASN    93      29.264  23.600  32.857  1.00  2.76
ATOM    921  O   ASN    93      28.516  23.976  33.758  1.00  2.76
ATOM    922  H   ASN    93      30.259  23.167  29.983  1.00  2.76
ATOM    923  CB  ASN    93      28.851  21.651  31.334  1.00  2.76
ATOM    924  CG  ASN    93      28.093  21.168  30.113  1.00  2.76
ATOM    925  OD1 ASN    93      27.295  21.906  29.534  1.00  2.76
ATOM    926 1HD2 ASN    93      27.916  19.588  28.999  1.00  2.76
ATOM    927 2HD2 ASN    93      28.930  19.418  30.170  1.00  2.76
ATOM    928  ND2 ASN    93      28.339  19.925  29.718  1.00  2.76
ATOM    929  N   LYS    94      30.554  23.565  33.176  1.00  2.50
ATOM    930  CA  LYS    94      31.021  23.962  34.495  1.00  2.50
ATOM    931  C   LYS    94      30.747  25.451  34.757  1.00  2.50
ATOM    932  O   LYS    94      30.366  25.976  35.802  1.00  2.50
ATOM    933  H   LYS    94      31.143  23.288  32.555  1.00  2.50
ATOM    934  CB  LYS    94      32.515  23.670  34.645  1.00  2.50
ATOM    935  CD  LYS    94      32.345  21.553  35.983  1.00  2.50
ATOM    936  CE  LYS    94      33.124  22.045  37.192  1.00  2.50
ATOM    937  CG  LYS    94      32.856  22.190  34.700  1.00  2.50
ATOM    938 1HZ  LYS    94      33.151  21.693  39.133  1.00  2.50
ATOM    939 2HZ  LYS    94      32.794  20.503  38.379  1.00  2.50
ATOM    940 3HZ  LYS    94      31.813  21.556  38.583  1.00  2.50
ATOM    941  NZ  LYS    94      32.676  21.383  38.448  1.00  2.50
ATOM    942  N   ASP    95      30.937  26.303  33.748  1.00  2.31
ATOM    943  CA  ASP    95      30.665  27.744  33.865  1.00  2.31
ATOM    944  C   ASP    95      29.196  28.029  34.163  1.00  2.31
ATOM    945  O   ASP    95      28.727  28.896  34.899  1.00  2.31
ATOM    946  H   ASP    95      31.244  25.965  32.973  1.00  2.31
ATOM    947  CB  ASP    95      31.078  28.473  32.585  1.00  2.31
ATOM    948  CG  ASP    95      30.963  29.979  32.709  1.00  2.31
ATOM    949  OD1 ASP    95      31.696  30.565  33.534  1.00  2.31
ATOM    950  OD2 ASP    95      30.140  30.575  31.982  1.00  2.31
ATOM    951  N   MET    96      28.302  27.251  33.559  1.00  2.58
ATOM    952  CA  MET    96      26.908  27.333  33.733  1.00  2.58
ATOM    953  C   MET    96      26.631  26.992  35.193  1.00  2.58
ATOM    954  O   MET    96      25.797  27.498  35.942  1.00  2.58
ATOM    955  H   MET    96      28.651  26.635  33.003  1.00  2.58
ATOM    956  CB  MET    96      26.191  26.389  32.766  1.00  2.58
ATOM    957  SD  MET    96      25.562  25.594  30.187  1.00  2.58
ATOM    958  CE  MET    96      23.823  25.748  30.587  1.00  2.58
ATOM    959  CG  MET    96      26.278  26.811  31.308  1.00  2.58
ATOM    960  N   SER    97      27.371  26.032  35.739  1.00  3.03
ATOM    961  CA  SER    97      27.190  25.706  37.070  1.00  3.03
ATOM    962  C   SER    97      27.537  26.743  37.986  1.00  3.03
ATOM    963  O   SER    97      27.000  26.916  39.079  1.00  3.03
ATOM    964  H   SER    97      27.986  25.595  35.248  1.00  3.03
ATOM    965  CB  SER    97      27.999  24.459  37.431  1.00  3.03
ATOM    966  HG  SER    97      27.570  23.445  35.926  1.00  3.03
ATOM    967  OG  SER    97      27.513  23.319  36.744  1.00  3.03
ATOM    968  N   ILE    98      28.509  27.579  37.631  1.00  2.87
ATOM    969  CA  ILE    98      28.896  28.597  38.522  1.00  2.87
ATOM    970  C   ILE    98      28.000  29.799  38.357  1.00  2.87
ATOM    971  O   ILE    98      27.444  30.461  39.232  1.00  2.87
ATOM    972  H   ILE    98      28.918  27.500  36.833  1.00  2.87
ATOM    973  CB  ILE    98      30.370  28.994  38.319  1.00  2.87
ATOM    974  CD1 ILE    98      31.178  26.577  38.276  1.00  2.87
ATOM    975  CG1 ILE    98      31.296  27.938  38.926  1.00  2.87
ATOM    976  CG2 ILE    98      30.633  30.377  38.895  1.00  2.87
ATOM    977  N   GLN    99      27.847  30.115  37.022  1.00  2.75
ATOM    978  CA  GLN    99      26.735  31.240  37.158  1.00  2.75
ATOM    979  C   GLN    99      25.245  30.912  37.137  1.00  2.75
ATOM    980  O   GLN    99      24.431  31.147  36.245  1.00  2.75
ATOM    981  H   GLN    99      28.161  29.889  36.210  1.00  2.75
ATOM    982  CB  GLN    99      26.897  32.289  36.056  1.00  2.75
ATOM    983  CD  GLN    99      28.317  34.111  35.033  1.00  2.75
ATOM    984  CG  GLN    99      28.192  33.080  36.138  1.00  2.75
ATOM    985  OE1 GLN    99      29.352  34.762  34.892  1.00  2.75
ATOM    986 1HE2 GLN    99      27.279  34.860  33.573  1.00  2.75
ATOM    987 2HE2 GLN    99      26.521  33.765  34.382  1.00  2.75
ATOM    988  NE2 GLN    99      27.259  34.262  34.245  1.00  2.75
ATOM    989  N   GLU   100      24.748  30.296  38.206  1.00  2.87
ATOM    990  CA  GLU   100      23.442  29.928  37.871  1.00  2.87
ATOM    991  C   GLU   100      22.661  28.880  38.666  1.00  2.87
ATOM    992  O   GLU   100      21.795  29.068  39.519  1.00  2.87
ATOM    993  H   GLU   100      25.076  30.098  39.020  1.00  2.87
ATOM    994  CB  GLU   100      23.383  29.414  36.431  1.00  2.87
ATOM    995  CD  GLU   100      25.169  30.695  35.187  1.00  2.87
ATOM    996  CG  GLU   100      23.682  30.472  35.382  1.00  2.87
ATOM    997  OE1 GLU   100      25.944  29.735  35.382  1.00  2.87
ATOM    998  OE2 GLU   100      25.560  31.829  34.839  1.00  2.87
ATOM    999  N   LEU   101      22.938  27.603  38.418  1.00  2.71
ATOM   1000  CA  LEU   101      21.947  26.728  38.844  1.00  2.71
ATOM   1001  C   LEU   101      20.917  26.584  37.730  1.00  2.71
ATOM   1002  O   LEU   101      20.621  25.579  37.086  1.00  2.71
ATOM   1003  H   LEU   101      23.678  27.284  38.017  1.00  2.71
ATOM   1004  CB  LEU   101      21.306  27.234  40.138  1.00  2.71
ATOM   1005  CG  LEU   101      22.205  27.260  41.375  1.00  2.71
ATOM   1006  CD1 LEU   101      21.492  27.922  42.544  1.00  2.71
ATOM   1007  CD2 LEU   101      22.644  25.853  41.751  1.00  2.71
ATOM   1008  N   ALA   102      20.264  27.714  37.433  1.00  3.35
ATOM   1009  CA  ALA   102      19.329  27.693  36.407  1.00  3.35
ATOM   1010  C   ALA   102      17.870  27.717  36.910  1.00  3.35
ATOM   1011  O   ALA   102      17.041  28.616  36.778  1.00  3.35
ATOM   1012  H   ALA   102      20.421  28.477  37.883  1.00  3.35
ATOM   1013  CB  ALA   102      19.530  26.465  35.532  1.00  3.35
ATOM   1014  N   VAL   103      17.420  26.646  37.573  1.00  4.77
ATOM   1015  CA  VAL   103      16.046  26.519  37.515  1.00  4.77
ATOM   1016  C   VAL   103      15.450  25.980  36.218  1.00  4.77
ATOM   1017  O   VAL   103      14.840  24.926  36.046  1.00  4.77
ATOM   1018  H   VAL   103      17.909  26.041  38.025  1.00  4.77
ATOM   1019  CB  VAL   103      15.343  27.861  37.789  1.00  4.77
ATOM   1020  CG1 VAL   103      13.841  27.727  37.589  1.00  4.77
ATOM   1021  CG2 VAL   103      15.656  28.349  39.196  1.00  4.77
ATOM   1022  N   LEU   104      15.602  26.733  35.133  1.00  6.02
ATOM   1023  CA  LEU   104      15.194  26.370  33.842  1.00  6.02
ATOM   1024  C   LEU   104      13.683  26.077  33.795  1.00  6.02
ATOM   1025  O   LEU   104      12.957  26.048  32.803  1.00  6.02
ATOM   1026  H   LEU   104      16.000  27.528  35.272  1.00  6.02
ATOM   1027  CB  LEU   104      15.979  25.150  33.355  1.00  6.02
ATOM   1028  CG  LEU   104      17.486  25.342  33.172  1.00  6.02
ATOM   1029  CD1 LEU   104      18.155  24.026  32.809  1.00  6.02
ATOM   1030  CD2 LEU   104      17.768  26.391  32.108  1.00  6.02
ATOM   1031  N   VAL   105      13.107  25.823  35.023  1.00  7.26
ATOM   1032  CA  VAL   105      11.830  25.840  35.162  1.00  7.26
ATOM   1033  C   VAL   105      11.410  27.265  35.469  1.00  7.26
ATOM   1034  O   VAL   105      10.311  27.778  35.266  1.00  7.26
ATOM   1035  H   VAL   105      13.634  25.644  35.730  1.00  7.26
ATOM   1036  CB  VAL   105      11.369  24.867  36.263  1.00  7.26
ATOM   1037  CG1 VAL   105       9.880  25.029  36.528  1.00  7.26
ATOM   1038  CG2 VAL   105      11.692  23.432  35.876  1.00  7.26
ATOM   1039  N   SER   106      12.330  28.064  36.023  1.00  6.65
ATOM   1040  CA  SER   106      12.038  29.407  36.261  1.00  6.65
ATOM   1041  C   SER   106      13.361  29.701  35.567  1.00  6.65
ATOM   1042  O   SER   106      14.491  29.622  36.046  1.00  6.65
ATOM   1043  H   SER   106      13.138  27.733  36.242  1.00  6.65
ATOM   1044  CB  SER   106      11.839  29.655  37.758  1.00  6.65
ATOM   1045  HG  SER   106      10.888  31.253  37.616  1.00  6.65
ATOM   1046  OG  SER   106      11.577  31.023  38.018  1.00  6.65
ATOM   1047  N   GLY   107      13.328  30.090  34.299  1.00  5.35
ATOM   1048  CA  GLY   107      14.499  30.671  33.687  1.00  5.35
ATOM   1049  C   GLY   107      15.082  31.724  34.660  1.00  5.35
ATOM   1050  O   GLY   107      15.261  32.921  34.444  1.00  5.35
ATOM   1051  H   GLY   107      12.572  29.991  33.820  1.00  5.35
ATOM   1052  N   GLN   108      15.442  31.277  35.902  1.00  4.94
ATOM   1053  CA  GLN   108      16.178  32.061  36.577  1.00  4.94
ATOM   1054  C   GLN   108      17.569  31.444  36.442  1.00  4.94
ATOM   1055  O   GLN   108      17.977  30.365  36.868  1.00  4.94
ATOM   1056  H   GLN   108      15.191  30.485  36.249  1.00  4.94
ATOM   1057  CB  GLN   108      15.675  32.160  38.019  1.00  4.94
ATOM   1058  CD  GLN   108      16.443  34.522  38.476  1.00  4.94
ATOM   1059  CG  GLN   108      16.509  33.070  38.906  1.00  4.94
ATOM   1060  OE1 GLN   108      15.372  35.129  38.467  1.00  4.94
ATOM   1061 1HE2 GLN   108      17.609  35.945  37.854  1.00  4.94
ATOM   1062 2HE2 GLN   108      18.353  34.605  38.139  1.00  4.94
ATOM   1063  NE2 GLN   108      17.592  35.084  38.118  1.00  4.94
ATOM   1064  N   LYS   109      18.449  32.179  35.774  1.00  5.05
ATOM   1065  CA  LYS   109      19.800  31.821  35.804  1.00  5.05
ATOM   1066  C   LYS   109      21.173  31.235  35.761  1.00  5.05
ATOM   1067  O   LYS   109      20.765  32.314  35.335  1.00  5.05
ATOM   1068  H   LYS   109      18.185  32.901  35.305  1.00  5.05
ATOM   1069  CB  LYS   109      20.373  32.011  37.210  1.00  5.05
ATOM   1070  CD  LYS   109      20.969  33.572  39.082  1.00  5.05
ATOM   1071  CE  LYS   109      20.913  35.005  39.588  1.00  5.05
ATOM   1072  CG  LYS   109      20.321  33.444  37.713  1.00  5.05
ATOM   1073 1HZ  LYS   109      21.469  35.989  41.205  1.00  5.05
ATOM   1074 2HZ  LYS   109      22.372  34.889  40.911  1.00  5.05
ATOM   1075 3HZ  LYS   109      21.079  34.624  41.517  1.00  5.05
ATOM   1076  NZ  LYS   109      21.519  35.140  40.941  1.00  5.05
