# Supplementary material for: Selecting Near-Native Protein Structures from Predicted Decoy Sets Using Ordered Graphlet Degree Similarity
Source: Genes (Basel). 2019 Feb 11;10(2):132. doi: 10.3390/genes10020132 (PMC6410076; doi:10.3390/genes10020132)
Supplement: Supplementary file 1 [file genes-10-00132-s001.zip › CodeData/data/CASP11/T0759/model145.pdb]

ATOM      1  N   MET     1      67.382  66.973  50.055  1.00 10.69
ATOM      2  CA  MET     1      66.595  66.441  48.931  1.00 10.69
ATOM      3  HA  MET     1      65.550  66.494  49.190  1.00 10.69
ATOM      4  CB  MET     1      66.823  67.261  47.659  1.00 10.69
ATOM      5  HB1 MET     1      66.237  66.833  46.848  1.00 10.69
ATOM      6  HB2 MET     1      67.873  67.235  47.371  1.00 10.69
ATOM      7  CG  MET     1      66.393  68.727  47.836  1.00 10.69
ATOM      8  HG1 MET     1      67.087  69.202  48.528  1.00 10.69
ATOM      9  HG2 MET     1      65.401  68.750  48.283  1.00 10.69
ATOM     10  SD  MET     1      66.349  69.699  46.308  1.00 10.69
ATOM     11  CE  MET     1      64.834  69.043  45.555  1.00 10.69
ATOM     12  HE1 MET     1      64.631  69.577  44.626  1.00 10.69
ATOM     13  HE2 MET     1      64.954  67.982  45.339  1.00 10.69
ATOM     14  HE3 MET     1      63.996  69.181  46.239  1.00 10.69
ATOM     15  C   MET     1      66.846  64.936  48.677  1.00 10.69
ATOM     16  O   MET     1      66.211  64.321  47.833  1.00 10.69
ATOM     17  N   GLY     2      67.747  64.349  49.466  1.00  9.06
ATOM     18  H   GLY     2      68.352  64.988  49.959  1.00  9.06
ATOM     19  CA  GLY     2      67.454  63.074  50.146  1.00  9.06
ATOM     20  HA1 GLY     2      68.361  62.491  50.222  1.00  9.06
ATOM     21  HA2 GLY     2      66.710  62.505  49.583  1.00  9.06
ATOM     22  C   GLY     2      66.914  63.312  51.551  1.00  9.06
ATOM     23  O   GLY     2      66.383  62.384  52.134  1.00  9.06
ATOM     24  N   HIS     3      66.995  64.546  52.070  1.00  7.16
ATOM     25  H   HIS     3      67.433  65.261  51.511  1.00  7.16
ATOM     26  CA  HIS     3      66.397  64.974  53.341  1.00  7.16
ATOM     27  HA  HIS     3      66.216  64.112  53.967  1.00  7.16
ATOM     28  CB  HIS     3      67.400  65.859  54.095  1.00  7.16
ATOM     29  HB1 HIS     3      66.946  66.169  55.037  1.00  7.16
ATOM     30  HB2 HIS     3      67.600  66.754  53.505  1.00  7.16
ATOM     31  CG  HIS     3      68.704  65.170  54.410  1.00  7.16
ATOM     32  ND1 HIS     3      68.832  63.888  54.940  1.00  7.16
ATOM     33  CE1 HIS     3      70.144  63.666  55.071  1.00  7.16
ATOM     34  HE1 HIS     3      70.570  62.755  55.470  1.00  7.16
ATOM     35  NE2 HIS     3      70.845  64.735  54.651  1.00  7.16
ATOM     36  HE2 HIS     3      71.851  64.816  54.663  1.00  7.16
ATOM     37  CD2 HIS     3      69.951  65.697  54.229  1.00  7.16
ATOM     38  HD2 HIS     3      70.176  66.680  53.839  1.00  7.16
ATOM     39  C   HIS     3      65.096  65.748  53.118  1.00  7.16
ATOM     40  O   HIS     3      64.202  65.696  53.948  1.00  7.16
ATOM     41  N   HIS     4      64.949  66.437  51.981  1.00  6.67
ATOM     42  H   HIS     4      65.703  66.478  51.315  1.00  6.67
ATOM     43  CA  HIS     4      63.619  66.883  51.569  1.00  6.67
ATOM     44  HA  HIS     4      63.122  67.320  52.438  1.00  6.67
ATOM     45  CB  HIS     4      63.686  67.976  50.488  1.00  6.67
ATOM     46  HB1 HIS     4      63.752  67.518  49.504  1.00  6.67
ATOM     47  HB2 HIS     4      64.575  68.588  50.651  1.00  6.67
ATOM     48  CG  HIS     4      62.489  68.895  50.480  1.00  6.67
ATOM     49  ND1 HIS     4      62.524  70.265  50.753  1.00  6.67
ATOM     50  CE1 HIS     4      61.253  70.686  50.679  1.00  6.67
ATOM     51  HE1 HIS     4      60.937  71.703  50.862  1.00  6.67
ATOM     52  NE2 HIS     4      60.436  69.666  50.367  1.00  6.67
ATOM     53  HE2 HIS     4      59.429  69.707  50.305  1.00  6.67
ATOM     54  CD2 HIS     4      61.199  68.532  50.227  1.00  6.67
ATOM     55  HD2 HIS     4      60.845  67.534  50.002  1.00  6.67
ATOM     56  C   HIS     4      62.761  65.712  51.125  1.00  6.67
ATOM     57  O   HIS     4      61.603  65.720  51.488  1.00  6.67
ATOM     58  N   HIS     5      63.311  64.682  50.460  1.00  6.46
ATOM     59  CA  HIS     5      62.595  63.409  50.254  1.00  6.46
ATOM     60  CB  HIS     5      63.314  62.587  49.179  1.00  6.46
ATOM     61  CG  HIS     5      62.471  61.502  48.552  1.00  6.46
ATOM     62  ND1 HIS     5      61.452  61.708  47.627  1.00  6.46
ATOM     63  CE1 HIS     5      60.969  60.492  47.338  1.00  6.46
ATOM     64  NE2 HIS     5      61.646  59.543  48.015  1.00  6.46
ATOM     65  CD2 HIS     5      62.621  60.164  48.770  1.00  6.46
ATOM     66  C   HIS     5      62.444  62.619  51.552  1.00  6.46
ATOM     67  O   HIS     5      61.391  62.031  51.776  1.00  6.46
ATOM     68  N   HIS     6      63.401  62.713  52.487  1.00  5.53
ATOM     69  H   HIS     6      64.291  63.108  52.226  1.00  5.53
ATOM     70  CA  HIS     6      63.181  62.306  53.885  1.00  5.53
ATOM     71  HA  HIS     6      62.965  61.235  53.886  1.00  5.53
ATOM     72  CB  HIS     6      64.429  62.546  54.755  1.00  5.53
ATOM     73  HB1 HIS     6      64.498  63.603  54.967  1.00  5.53
ATOM     74  HB2 HIS     6      65.299  62.217  54.205  1.00  5.53
ATOM     75  CG  HIS     6      64.561  61.879  56.095  1.00  5.53
ATOM     76  ND1 HIS     6      64.691  62.539  57.326  1.00  5.53
ATOM     77  CE1 HIS     6      64.977  61.575  58.216  1.00  5.53
ATOM     78  HE1 HIS     6      65.051  61.724  59.285  1.00  5.53
ATOM     79  NE2 HIS     6      65.102  60.385  57.605  1.00  5.53
ATOM     80  HE2 HIS     6      65.103  59.492  58.081  1.00  5.53
ATOM     81  CD2 HIS     6      64.834  60.558  56.268  1.00  5.53
ATOM     82  HD2 HIS     6      64.825  59.804  55.497  1.00  5.53
ATOM     83  C   HIS     6      61.968  62.977  54.536  1.00  5.53
ATOM     84  O   HIS     6      61.347  62.404  55.428  1.00  5.53
ATOM     85  N   HIS     7      61.604  64.172  54.062  1.00  4.82
ATOM     86  H   HIS     7      62.202  64.601  53.371  1.00  4.82
ATOM     87  CA  HIS     7      60.440  64.950  54.484  1.00  4.82
ATOM     88  HA  HIS     7      59.937  64.401  55.281  1.00  4.82
ATOM     89  CB  HIS     7      60.883  66.303  55.071  1.00  4.82
ATOM     90  HB1 HIS     7      60.009  66.829  55.456  1.00  4.82
ATOM     91  HB2 HIS     7      61.315  66.907  54.272  1.00  4.82
ATOM     92  CG  HIS     7      61.901  66.209  56.193  1.00  4.82
ATOM     93  ND1 HIS     7      62.874  67.171  56.481  1.00  4.82
ATOM     94  CE1 HIS     7      63.689  66.605  57.384  1.00  4.82
ATOM     95  HE1 HIS     7      64.593  67.062  57.760  1.00  4.82
ATOM     96  NE2 HIS     7      63.260  65.373  57.703  1.00  4.82
ATOM     97  HE2 HIS     7      63.791  64.675  58.209  1.00  4.82
ATOM     98  CD2 HIS     7      62.111  65.124  56.998  1.00  4.82
ATOM     99  HD2 HIS     7      61.553  64.197  56.991  1.00  4.82
ATOM    100  C   HIS     7      59.380  65.063  53.365  1.00  4.82
ATOM    101  O   HIS     7      58.564  65.986  53.347  1.00  4.82
ATOM    102  N   HIS     8      59.398  64.088  52.452  1.00  4.52
ATOM    103  H   HIS     8      60.172  63.439  52.516  1.00  4.52
ATOM    104  CA  HIS     8      58.581  63.946  51.249  1.00  4.52
ATOM    105  HA  HIS     8      57.683  64.552  51.401  1.00  4.52
ATOM    106  CB  HIS     8      59.250  64.478  49.978  1.00  4.52
ATOM    107  HB1 HIS     8      60.110  63.860  49.740  1.00  4.52
ATOM    108  HB2 HIS     8      59.584  65.493  50.167  1.00  4.52
ATOM    109  CG  HIS     8      58.355  64.543  48.762  1.00  4.52
ATOM    110  ND1 HIS     8      57.226  65.356  48.613  1.00  4.52
ATOM    111  CE1 HIS     8      56.697  65.038  47.424  1.00  4.52
ATOM    112  HE1 HIS     8      55.782  65.448  47.032  1.00  4.52
ATOM    113  NE2 HIS     8      57.413  64.071  46.828  1.00  4.52
ATOM    114  HE2 HIS     8      57.126  63.563  46.006  1.00  4.52
ATOM    115  CD2 HIS     8      58.464  63.752  47.657  1.00  4.52
ATOM    116  HD2 HIS     8      59.205  62.978  47.518  1.00  4.52
ATOM    117  C   HIS     8      58.055  62.503  51.115  1.00  4.52
ATOM    118  O   HIS     8      58.006  61.884  50.056  1.00  4.52
ATOM    119  N   SER     9      57.566  62.029  52.256  1.00  3.40
ATOM    120  H   SER     9      57.823  62.576  53.069  1.00  3.40
ATOM    121  CA  SER     9      56.328  61.265  52.467  1.00  3.40
ATOM    122  HA  SER     9      56.521  60.203  52.336  1.00  3.40
ATOM    123  CB  SER     9      55.955  61.536  53.934  1.00  3.40
ATOM    124  HB1 SER     9      56.723  61.144  54.598  1.00  3.40
ATOM    125  HB2 SER     9      55.010  61.075  54.180  1.00  3.40
ATOM    126  OG  SER     9      55.798  62.930  54.163  1.00  3.40
ATOM    127  HG  SER     9      55.032  63.185  53.633  1.00  3.40
ATOM    128  C   SER     9      55.169  61.686  51.548  1.00  3.40
ATOM    129  O   SER     9      54.163  62.247  51.978  1.00  3.40
ATOM    130  N   HIS    10      55.337  61.496  50.242  1.00  3.41
ATOM    131  H   HIS    10      56.259  61.194  49.936  1.00  3.41
ATOM    132  CA  HIS    10      54.384  61.961  49.236  1.00  3.41
ATOM    133  HA  HIS    10      54.237  63.031  49.390  1.00  3.41
ATOM    134  CB  HIS    10      55.010  61.759  47.841  1.00  3.41
ATOM    135  HB1 HIS    10      54.925  60.707  47.568  1.00  3.41
ATOM    136  HB2 HIS    10      56.074  61.982  47.907  1.00  3.41
ATOM    137  CG  HIS    10      54.448  62.593  46.707  1.00  3.41
ATOM    138  ND1 HIS    10      54.904  62.530  45.387  1.00  3.41
ATOM    139  CE1 HIS    10      54.137  63.374  44.682  1.00  3.41
ATOM    140  HE1 HIS    10      54.219  63.528  43.613  1.00  3.41
ATOM    141  NE2 HIS    10      53.250  63.983  45.485  1.00  3.41
ATOM    142  HE2 HIS    10      52.518  64.612  45.187  1.00  3.41
ATOM    143  CD2 HIS    10      53.444  63.518  46.766  1.00  3.41
ATOM    144  HD2 HIS    10      52.876  63.795  47.644  1.00  3.41
ATOM    145  C   HIS    10      53.018  61.294  49.343  1.00  3.41
ATOM    146  O   HIS    10      52.065  61.753  48.720  1.00  3.41
ATOM    147  N   MET    11      52.942  60.200  50.107  1.00  2.91
ATOM    148  H   MET    11      53.663  60.092  50.815  1.00  2.91
ATOM    149  CA  MET    11      52.074  59.051  49.875  1.00  2.91
ATOM    150  HA  MET    11      52.589  58.407  49.162  1.00  2.91
ATOM    151  CB  MET    11      51.945  58.255  51.173  1.00  2.91
ATOM    152  HB1 MET    11      51.471  58.866  51.940  1.00  2.91
ATOM    153  HB2 MET    11      52.947  57.988  51.467  1.00  2.91
ATOM    154  CG  MET    11      51.205  56.937  50.992  1.00  2.91
ATOM    155  HG1 MET    11      51.944  56.136  50.935  1.00  2.91
ATOM    156  HG2 MET    11      50.709  57.001  50.038  1.00  2.91
ATOM    157  SD  MET    11      49.946  56.475  52.206  1.00  2.91
ATOM    158  CE  MET    11      48.688  57.733  51.841  1.00  2.91
ATOM    159  HE1 MET    11      49.035  58.706  52.195  1.00  2.91
ATOM    160  HE2 MET    11      48.502  57.788  50.770  1.00  2.91
ATOM    161  HE3 MET    11      47.757  57.483  52.345  1.00  2.91
ATOM    162  C   MET    11      50.715  59.411  49.290  1.00  2.91
ATOM    163  O   MET    11      49.763  59.803  49.967  1.00  2.91
ATOM    164  N   VAL    12      50.652  59.235  47.982  1.00  2.40
ATOM    165  H   VAL    12      51.489  58.977  47.480  1.00  2.40
ATOM    166  CA  VAL    12      49.510  59.551  47.160  1.00  2.40
ATOM    167  HA  VAL    12      48.591  59.377  47.721  1.00  2.40
ATOM    168  CB  VAL    12      49.555  61.037  46.723  1.00  2.40
ATOM    169  HB  VAL    12      49.636  61.645  47.622  1.00  2.40
ATOM    170  CG1 VAL    12      50.731  61.381  45.799  1.00  2.40
ATOM    171 1HG1 VAL    12      50.741  62.456  45.619  1.00  2.40
ATOM    172 2HG1 VAL    12      51.677  61.102  46.261  1.00  2.40
ATOM    173 3HG1 VAL    12      50.641  60.865  44.844  1.00  2.40
ATOM    174  CG2 VAL    12      48.275  61.480  46.008  1.00  2.40
ATOM    175 1HG2 VAL    12      48.246  62.567  45.978  1.00  2.40
ATOM    176 2HG2 VAL    12      48.257  61.119  44.984  1.00  2.40
ATOM    177 3HG2 VAL    12      47.398  61.113  46.539  1.00  2.40
ATOM    178  C   VAL    12      49.535  58.622  45.956  1.00  2.40
ATOM    179  O   VAL    12      50.598  58.177  45.519  1.00  2.40
ATOM    180  N   VAL    13      48.368  58.408  45.367  1.00  2.51
ATOM    181  H   VAL    13      47.520  58.689  45.856  1.00  2.51
ATOM    182  CA  VAL    13      48.278  58.312  43.919  1.00  2.51
ATOM    183  HA  VAL    13      49.213  58.661  43.479  1.00  2.51
ATOM    184  CB  VAL    13      48.056  56.889  43.427  1.00  2.51
ATOM    185  HB  VAL    13      47.232  56.503  44.013  1.00  2.51
ATOM    186  CG1 VAL    13      47.727  56.827  41.922  1.00  2.51
ATOM    187 1HG1 VAL    13      47.743  55.802  41.560  1.00  2.51
ATOM    188 2HG1 VAL    13      46.729  57.223  41.730  1.00  2.51
ATOM    189 3HG1 VAL    13      48.462  57.391  41.348  1.00  2.51
ATOM    190  CG2 VAL    13      49.284  56.016  43.676  1.00  2.51
ATOM    191 1HG2 VAL    13      49.087  55.021  43.291  1.00  2.51
ATOM    192 2HG2 VAL    13      50.155  56.433  43.170  1.00  2.51
ATOM    193 3HG2 VAL    13      49.485  55.938  44.743  1.00  2.51
ATOM    194  C   VAL    13      47.178  59.217  43.412  1.00  2.51
ATOM    195  O   VAL    13      46.084  59.229  43.960  1.00  2.51
ATOM    196  N   ILE    14      47.474  59.961  42.351  1.00  2.82
ATOM    197  H   ILE    14      48.382  59.874  41.921  1.00  2.82
ATOM    198  CA  ILE    14      46.474  60.750  41.657  1.00  2.82
ATOM    199  HA  ILE    14      45.675  61.003  42.354  1.00  2.82
ATOM    200  CB  ILE    14      47.057  62.087  41.129  1.00  2.82
ATOM    201  HB  ILE    14      47.649  61.895  40.232  1.00  2.82
ATOM    202  CG2 ILE    14      45.882  63.006  40.741  1.00  2.82
ATOM    203 1HG2 ILE    14      46.259  63.931  40.302  1.00  2.82
ATOM    204 2HG2 ILE    14      45.239  62.526  40.003  1.00  2.82
ATOM    205 3HG2 ILE    14      45.288  63.254  41.623  1.00  2.82
ATOM    206  CG1 ILE    14      47.942  62.846  42.151  1.00  2.82
ATOM    207 1HG1 ILE    14      47.560  62.679  43.157  1.00  2.82
ATOM    208 2HG1 ILE    14      47.885  63.917  41.953  1.00  2.82
ATOM    209  CD1 ILE    14      49.431  62.472  42.112  1.00  2.82
ATOM    210  HD1 ILE    14      49.976  63.105  42.813  1.00  2.82
ATOM    211  HD2 ILE    14      49.587  61.433  42.396  1.00  2.82
ATOM    212  HD3 ILE    14      49.827  62.635  41.110  1.00  2.82
ATOM    213  C   ILE    14      45.881  59.923  40.517  1.00  2.82
ATOM    214  O   ILE    14      46.603  59.412  39.666  1.00  2.82
ATOM    215  N   HIS    15      44.561  59.785  40.527  1.00  3.02
ATOM    216  H   HIS    15      44.066  60.211  41.306  1.00  3.02
ATOM    217  CA  HIS    15      43.731  59.190  39.483  1.00  3.02
ATOM    218  HA  HIS    15      44.246  58.333  39.051  1.00  3.02
ATOM    219  CB  HIS    15      42.445  58.713  40.199  1.00  3.02
ATOM    220  HB1 HIS    15      41.892  59.576  40.572  1.00  3.02
ATOM    221  HB2 HIS    15      42.740  58.123  41.065  1.00  3.02
ATOM    222  CG  HIS    15      41.502  57.862  39.392  1.00  3.02
ATOM    223  ND1 HIS    15      40.248  57.398  39.822  1.00  3.02
ATOM    224  CE1 HIS    15      39.736  56.735  38.764  1.00  3.02
ATOM    225  HE1 HIS    15      38.742  56.311  38.716  1.00  3.02
ATOM    226  NE2 HIS    15      40.581  56.774  37.727  1.00  3.02
ATOM    227  HE2 HIS    15      40.339  56.592  36.743  1.00  3.02
ATOM    228  CD2 HIS    15      41.701  57.461  38.108  1.00  3.02
ATOM    229  HD2 HIS    15      42.536  57.694  37.463  1.00  3.02
ATOM    230  C   HIS    15      43.478  60.242  38.407  1.00  3.02
ATOM    231  O   HIS    15      42.634  61.100  38.646  1.00  3.02
ATOM    232  N   PRO    16      44.237  60.273  37.293  1.00  3.76
ATOM    233  CD  PRO    16      45.080  59.209  36.763  1.00  3.76
ATOM    234  HD1 PRO    16      44.579  58.241  36.794  1.00  3.76
ATOM    235  HD2 PRO    16      46.018  59.167  37.314  1.00  3.76
ATOM    236  CG  PRO    16      45.365  59.598  35.315  1.00  3.76
ATOM    237  HG1 PRO    16      44.557  59.241  34.674  1.00  3.76
ATOM    238  HG2 PRO    16      46.325  59.209  34.974  1.00  3.76
ATOM    239  CB  PRO    16      45.352  61.126  35.360  1.00  3.76
ATOM    240  HB1 PRO    16      45.103  61.556  34.389  1.00  3.76
ATOM    241  HB2 PRO    16      46.327  61.485  35.692  1.00  3.76
ATOM    242  CA  PRO    16      44.302  61.453  36.428  1.00  3.76
ATOM    243  HA  PRO    16      44.637  62.313  37.007  1.00  3.76
ATOM    244  C   PRO    16      42.946  61.798  35.822  1.00  3.76
ATOM    245  O   PRO    16      42.625  62.975  35.698  1.00  3.76
ATOM    246  N   ASP    17      42.137  60.787  35.510  1.00  3.93
ATOM    247  H   ASP    17      42.465  59.828  35.614  1.00  3.93
ATOM    248  CA  ASP    17      40.811  60.950  34.940  1.00  3.93
ATOM    249  HA  ASP    17      40.945  61.640  34.105  1.00  3.93
ATOM    250  CB  ASP    17      40.294  59.650  34.266  1.00  3.93
ATOM    251  HB1 ASP    17      40.663  59.647  33.239  1.00  3.93
ATOM    252  HB2 ASP    17      39.205  59.696  34.207  1.00  3.93
ATOM    253  CG  ASP    17      40.723  58.309  34.893  1.00  3.93
ATOM    254  OD1 ASP    17      41.941  58.114  35.115  1.00  3.93
ATOM    255  OD2 ASP    17      39.833  57.477  35.187  1.00  3.93
ATOM    256  C   ASP    17      39.810  61.712  35.849  1.00  3.93
ATOM    257  O   ASP    17      39.316  62.761  35.434  1.00  3.93
ATOM    258  N   PRO    18      39.545  61.293  37.102  1.00  3.81
ATOM    259  CD  PRO    18      39.400  59.901  37.462  1.00  3.81
ATOM    260  HD1 PRO    18      40.319  59.576  37.933  1.00  3.81
ATOM    261  HD2 PRO    18      39.144  59.287  36.608  1.00  3.81
ATOM    262  CG  PRO    18      38.232  59.849  38.440  1.00  3.81
ATOM    263  HG1 PRO    18      38.253  58.976  39.087  1.00  3.81
ATOM    264  HG2 PRO    18      37.288  59.898  37.894  1.00  3.81
ATOM    265  CB  PRO    18      38.450  61.132  39.215  1.00  3.81
ATOM    266  HB1 PRO    18      39.272  60.987  39.918  1.00  3.81
ATOM    267  HB2 PRO    18      37.541  61.459  39.720  1.00  3.81
ATOM    268  CA  PRO    18      38.871  62.106  38.116  1.00  3.81
ATOM    269  HA  PRO    18      37.969  62.513  37.657  1.00  3.81
ATOM    270  C   PRO    18      39.632  63.293  38.727  1.00  3.81
ATOM    271  O   PRO    18      39.063  63.986  39.570  1.00  3.81
ATOM    272  N   GLY    19      40.923  63.463  38.436  1.00  3.67
ATOM    273  H   GLY    19      41.324  62.858  37.728  1.00  3.67
ATOM    274  CA  GLY    19      41.875  64.291  39.197  1.00  3.67
ATOM    275  HA1 GLY    19      41.583  65.336  39.092  1.00  3.67
ATOM    276  HA2 GLY    19      42.862  64.169  38.751  1.00  3.67
ATOM    277  C   GLY    19      42.007  63.995  40.700  1.00  3.67
ATOM    278  O   GLY    19      42.706  64.718  41.407  1.00  3.67
ATOM    279  N   ARG    20      41.334  62.962  41.221  1.00  3.18
ATOM    280  H   ARG    20      40.832  62.385  40.567  1.00  3.18
ATOM    281  CA  ARG    20      41.265  62.656  42.659  1.00  3.18
ATOM    282  HA  ARG    20      41.042  63.570  43.211  1.00  3.18
ATOM    283  CB  ARG    20      40.191  61.600  42.947  1.00  3.18
ATOM    284  HB1 ARG    20      40.266  61.307  43.996  1.00  3.18
ATOM    285  HB2 ARG    20      40.413  60.723  42.337  1.00  3.18
ATOM    286  CG  ARG    20      38.751  62.066  42.688  1.00  3.18
ATOM    287  HG1 ARG    20      38.642  62.385  41.655  1.00  3.18
ATOM    288  HG2 ARG    20      38.532  62.922  43.327  1.00  3.18
ATOM    289  CD  ARG    20      37.744  60.945  42.993  1.00  3.18
ATOM    290  HD1 ARG    20      36.749  61.278  42.689  1.00  3.18
ATOM    291  HD2 ARG    20      37.739  60.792  44.073  1.00  3.18
ATOM    292  NE  ARG    20      38.075  59.678  42.298  1.00  3.18
ATOM    293  HE  ARG    20      38.514  59.755  41.393  1.00  3.18
ATOM    294  CZ  ARG    20      37.981  58.452  42.783  1.00  3.18
ATOM    295  NH1 ARG    20      38.446  57.441  42.113  1.00  3.18
ATOM    296 1HH1 ARG    20      39.011  57.591  41.278  1.00  3.18
ATOM    297 2HH1 ARG    20      38.370  56.509  42.467  1.00  3.18
ATOM    298  NH2 ARG    20      37.423  58.198  43.936  1.00  3.18
ATOM    299 1HH2 ARG    20      37.027  58.959  44.457  1.00  3.18
ATOM    300 2HH2 ARG    20      37.410  57.266  44.303  1.00  3.18
ATOM    301  C   ARG    20      42.586  62.098  43.170  1.00  3.18
ATOM    302  O   ARG    20      43.041  61.054  42.710  1.00  3.18
ATOM    303  N   GLU    21      43.131  62.715  44.204  1.00  2.83
ATOM    304  H   GLU    21      42.754  63.602  44.491  1.00  2.83
ATOM    305  CA  GLU    21      44.092  62.057  45.080  1.00  2.83
ATOM    306  HA  GLU    21      44.877  61.603  44.474  1.00  2.83
ATOM    307  CB  GLU    21      44.738  63.095  46.013  1.00  2.83
ATOM    308  HB1 GLU    21      45.445  62.580  46.663  1.00  2.83
ATOM    309  HB2 GLU    21      43.969  63.551  46.638  1.00  2.83
ATOM    310  CG  GLU    21      45.482  64.198  45.245  1.00  2.83
ATOM    311  HG1 GLU    21      44.768  64.793  44.672  1.00  2.83
ATOM    312  HG2 GLU    21      46.176  63.734  44.544  1.00  2.83
ATOM    313  CD  GLU    21      46.251  65.108  46.203  1.00  2.83
ATOM    314  OE1 GLU    21      45.636  65.995  46.832  1.00  2.83
ATOM    315  OE2 GLU    21      47.471  64.893  46.408  1.00  2.83
ATOM    316  C   GLU    21      43.401  60.963  45.907  1.00  2.83
ATOM    317  O   GLU    21      42.333  61.149  46.493  1.00  2.83
ATOM    318  N   LEU    22      44.062  59.817  45.968  1.00  2.37
ATOM    319  H   LEU    22      44.926  59.769  45.436  1.00  2.37
ATOM    320  CA  LEU    22      43.702  58.563  46.618  1.00  2.37
ATOM    321  HA  LEU    22      42.857  58.705  47.293  1.00  2.37
ATOM    322  CB  LEU    22      43.361  57.518  45.537  1.00  2.37
ATOM    323  HB1 LEU    22      43.017  56.620  46.037  1.00  2.37
ATOM    324  HB2 LEU    22      44.282  57.266  45.007  1.00  2.37
ATOM    325  CG  LEU    22      42.304  57.907  44.488  1.00  2.37
ATOM    326  HG  LEU    22      42.644  58.774  43.928  1.00  2.37
ATOM    327  CD1 LEU    22      42.122  56.748  43.507  1.00  2.37
ATOM    328 1HD1 LEU    22      41.394  57.014  42.743  1.00  2.37
ATOM    329 2HD1 LEU    22      43.073  56.538  43.015  1.00  2.37
ATOM    330 3HD1 LEU    22      41.793  55.848  44.028  1.00  2.37
ATOM    331  CD2 LEU    22      40.935  58.215  45.098  1.00  2.37
ATOM    332 1HD2 LEU    22      40.259  58.530  44.310  1.00  2.37
ATOM    333 2HD2 LEU    22      40.544  57.336  45.612  1.00  2.37
ATOM    334 3HD2 LEU    22      41.030  59.033  45.811  1.00  2.37
ATOM    335  C   LEU    22      44.935  58.112  47.416  1.00  2.37
ATOM    336  O   LEU    22      46.039  58.615  47.185  1.00  2.37
ATOM    337  N   SER    23      44.814  57.168  48.349  1.00  2.04
ATOM    338  H   SER    23      43.909  56.767  48.563  1.00  2.04
ATOM    339  CA  SER    23      46.023  56.531  48.883  1.00  2.04
ATOM    340  HA  SER    23      46.765  57.312  49.044  1.00  2.04
ATOM    341  CB  SER    23      45.783  55.882  50.251  1.00  2.04
ATOM    342  HB1 SER    23      45.262  56.587  50.901  1.00  2.04
ATOM    343  HB2 SER    23      46.748  55.656  50.702  1.00  2.04
ATOM    344  OG  SER    23      45.043  54.685  50.158  1.00  2.04
ATOM    345  HG  SER    23      44.099  54.978  50.109  1.00  2.04
ATOM    346  C   SER    23      46.631  55.505  47.924  1.00  2.04
ATOM    347  O   SER    23      45.925  54.995  47.057  1.00  2.04
ATOM    348  N   PRO    24      47.904  55.112  48.109  1.00  2.05
ATOM    349  CD  PRO    24      48.968  55.831  48.771  1.00  2.05
ATOM    350  HD1 PRO    24      48.932  55.595  49.831  1.00  2.05
ATOM    351  HD2 PRO    24      48.890  56.907  48.605  1.00  2.05
ATOM    352  CG  PRO    24      50.272  55.292  48.161  1.00  2.05
ATOM    353  HG1 PRO    24      51.131  55.351  48.825  1.00  2.05
ATOM    354  HG2 PRO    24      50.482  55.803  47.220  1.00  2.05
ATOM    355  CB  PRO    24      49.917  53.843  47.895  1.00  2.05
ATOM    356  HB1 PRO    24      49.936  53.277  48.828  1.00  2.05
ATOM    357  HB2 PRO    24      50.568  53.396  47.142  1.00  2.05
ATOM    358  CA  PRO    24      48.489  54.004  47.394  1.00  2.05
ATOM    359  HA  PRO    24      48.549  54.310  46.348  1.00  2.05
ATOM    360  C   PRO    24      47.730  52.683  47.405  1.00  2.05
ATOM    361  O   PRO    24      47.728  51.995  46.384  1.00  2.05
ATOM    362  N   GLU    25      47.043  52.346  48.503  1.00  2.09
ATOM    363  H   GLU    25      46.977  52.986  49.276  1.00  2.09
ATOM    364  CA  GLU    25      46.163  51.181  48.459  1.00  2.09
ATOM    365  HA  GLU    25      46.719  50.368  47.986  1.00  2.09
ATOM    366  CB  GLU    25      45.766  50.693  49.851  1.00  2.09
ATOM    367  HB1 GLU    25      45.096  51.415  50.319  1.00  2.09
ATOM    368  HB2 GLU    25      46.659  50.611  50.469  1.00  2.09
ATOM    369  CG  GLU    25      45.108  49.303  49.745  1.00  2.09
ATOM    370  HG1 GLU    25      45.489  48.651  50.529  1.00  2.09
ATOM    371  HG2 GLU    25      45.373  48.820  48.805  1.00  2.09
ATOM    372  CD  GLU    25      43.597  49.423  49.882  1.00  2.09
ATOM    373  OE1 GLU    25      43.152  49.727  51.004  1.00  2.09
ATOM    374  OE2 GLU    25      42.859  49.287  48.883  1.00  2.09
ATOM    375  C   GLU    25      44.949  51.424  47.562  1.00  2.09
ATOM    376  O   GLU    25      44.673  50.627  46.680  1.00  2.09
ATOM    377  N   GLU    26      44.280  52.566  47.674  1.00  2.21
ATOM    378  H   GLU    26      44.596  53.244  48.349  1.00  2.21
ATOM    379  CA  GLU    26      43.134  52.906  46.824  1.00  2.21
ATOM    380  HA  GLU    26      42.374  52.131  46.942  1.00  2.21
ATOM    381  CB  GLU    26      42.534  54.239  47.296  1.00  2.21
ATOM    382  HB1 GLU    26      41.835  54.610  46.545  1.00  2.21
ATOM    383  HB2 GLU    26      43.349  54.952  47.390  1.00  2.21
ATOM    384  CG  GLU    26      41.795  54.167  48.641  1.00  2.21
ATOM    385  HG1 GLU    26      42.310  53.470  49.306  1.00  2.21
ATOM    386  HG2 GLU    26      40.781  53.793  48.480  1.00  2.21
ATOM    387  CD  GLU    26      41.765  55.547  49.307  1.00  2.21
ATOM    388  OE1 GLU    26      42.751  55.888  50.008  1.00  2.21
ATOM    389  OE2 GLU    26      40.811  56.338  49.129  1.00  2.21
ATOM    390  C   GLU    26      43.463  52.966  45.315  1.00  2.21
ATOM    391  O   GLU    26      42.596  52.704  44.476  1.00  2.21
ATOM    392  N   ALA    27      44.719  53.250  44.962  1.00  2.24
ATOM    393  H   ALA    27      45.365  53.513  45.695  1.00  2.24
ATOM    394  CA  ALA    27      45.220  53.165  43.598  1.00  2.24
ATOM    395  HA  ALA    27      44.410  53.441  42.922  1.00  2.24
ATOM    396  CB  ALA    27      46.302  54.190  43.413  1.00  2.24
ATOM    397  HB1 ALA    27      46.779  54.040  42.447  1.00  2.24
ATOM    398  HB2 ALA    27      45.804  55.157  43.428  1.00  2.24
ATOM    399  HB3 ALA    27      47.041  54.108  44.211  1.00  2.24
ATOM    400  C   ALA    27      45.672  51.763  43.151  1.00  2.24
ATOM    401  O   ALA    27      45.582  51.456  41.958  1.00  2.24
ATOM    402  N   HIS    28      46.068  50.880  44.069  1.00  2.46
ATOM    403  H   HIS    28      46.191  51.185  45.029  1.00  2.46
ATOM    404  CA  HIS    28      46.111  49.439  43.775  1.00  2.46
ATOM    405  HA  HIS    28      46.721  49.278  42.882  1.00  2.46
ATOM    406  CB  HIS    28      46.810  48.715  44.954  1.00  2.46
ATOM    407  HB1 HIS    28      47.005  49.426  45.756  1.00  2.46
ATOM    408  HB2 HIS    28      47.788  48.395  44.594  1.00  2.46
ATOM    409  CG  HIS    28      46.142  47.510  45.596  1.00  2.46
ATOM    410  ND1 HIS    28      46.680  46.223  45.612  1.00  2.46
ATOM    411  CE1 HIS    28      45.910  45.501  46.438  1.00  2.46
ATOM    412  HE1 HIS    28      46.078  44.463  46.676  1.00  2.46
ATOM    413  NE2 HIS    28      44.938  46.256  46.964  1.00  2.46
ATOM    414  HE2 HIS    28      44.299  45.983  47.700  1.00  2.46
ATOM    415  CD2 HIS    28      45.068  47.520  46.442  1.00  2.46
ATOM    416  HD2 HIS    28      44.469  48.369  46.722  1.00  2.46
ATOM    417  C   HIS    28      44.728  48.875  43.444  1.00  2.46
ATOM    418  O   HIS    28      44.543  48.209  42.430  1.00  2.46
ATOM    419  N   ARG    29      43.730  49.257  44.242  1.00  2.68
ATOM    420  H   ARG    29      43.999  49.833  45.037  1.00  2.68
ATOM    421  CA  ARG    29      42.325  48.841  44.157  1.00  2.68
ATOM    422  HA  ARG    29      42.274  47.751  44.135  1.00  2.68
ATOM    423  CB  ARG    29      41.649  49.383  45.440  1.00  2.68
ATOM    424  HB1 ARG    29      41.511  50.458  45.331  1.00  2.68
ATOM    425  HB2 ARG    29      42.320  49.222  46.284  1.00  2.68
ATOM    426  CG  ARG    29      40.302  48.745  45.809  1.00  2.68
ATOM    427  HG1 ARG    29      40.477  47.742  46.201  1.00  2.68
ATOM    428  HG2 ARG    29      39.683  48.663  44.916  1.00  2.68
ATOM    429  CD  ARG    29      39.524  49.577  46.849  1.00  2.68
ATOM    430  HD1 ARG    29      38.597  49.052  47.084  1.00  2.68
ATOM    431  HD2 ARG    29      39.269  50.536  46.395  1.00  2.68
ATOM    432  NE  ARG    29      40.271  49.824  48.100  1.00  2.68
ATOM    433  HE  ARG    29      41.206  49.416  48.202  1.00  2.68
ATOM    434  CZ  ARG    29      39.931  50.612  49.107  1.00  2.68
ATOM    435  NH1 ARG    29      40.766  50.814  50.084  1.00  2.68
ATOM    436 1HH1 ARG    29      41.652  50.289  50.073  1.00  2.68
ATOM    437 2HH1 ARG    29      40.593  51.334  50.933  1.00  2.68
ATOM    438  NH2 ARG    29      38.763  51.195  49.162  1.00  2.68
ATOM    439 1HH2 ARG    29      38.086  50.977  48.460  1.00  2.68
ATOM    440 2HH2 ARG    29      38.540  51.736  49.975  1.00  2.68
ATOM    441  C   ARG    29      41.608  49.361  42.912  1.00  2.68
ATOM    442  O   ARG    29      40.723  48.686  42.395  1.00  2.68
ATOM    443  N   ALA    30      41.982  50.547  42.434  1.00  2.86
ATOM    444  H   ALA    30      42.591  51.115  43.010  1.00  2.86
ATOM    445  CA  ALA    30      41.542  51.079  41.143  1.00  2.86
ATOM    446  HA  ALA    30      40.545  50.698  40.917  1.00  2.86
ATOM    447  CB  ALA    30      41.444  52.601  41.291  1.00  2.86
ATOM    448  HB1 ALA    30      41.086  53.041  40.359  1.00  2.86
ATOM    449  HB2 ALA    30      40.753  52.853  42.095  1.00  2.86
ATOM    450  HB3 ALA    30      42.426  53.007  41.528  1.00  2.86
ATOM    451  C   ALA    30      42.448  50.675  39.959  1.00  2.86
ATOM    452  O   ALA    30      42.131  51.037  38.827  1.00  2.86
ATOM    453  N   GLY    31      43.560  49.954  40.179  1.00  3.08
ATOM    454  H   GLY    31      43.800  49.667  41.120  1.00  3.08
ATOM    455  CA  GLY    31      44.412  49.479  39.074  1.00  3.08
ATOM    456  HA1 GLY    31      43.785  49.046  38.295  1.00  3.08
ATOM    457  HA2 GLY    31      45.068  48.699  39.463  1.00  3.08
ATOM    458  C   GLY    31      45.303  50.545  38.421  1.00  3.08
ATOM    459  O   GLY    31      45.870  50.332  37.352  1.00  3.08
ATOM    460  N   LEU    32      45.399  51.697  39.080  1.00  2.89
ATOM    461  H   LEU    32      44.964  51.703  39.994  1.00  2.89
ATOM    462  CA  LEU    32      46.146  52.895  38.715  1.00  2.89
ATOM    463  HA  LEU    32      46.104  53.029  37.634  1.00  2.89
ATOM    464  CB  LEU    32      45.486  54.096  39.408  1.00  2.89
ATOM    465  HB1 LEU    32      46.043  55.002  39.160  1.00  2.89
ATOM    466  HB2 LEU    32      45.565  53.942  40.483  1.00  2.89
ATOM    467  CG  LEU    32      44.008  54.306  39.048  1.00  2.89
ATOM    468  HG  LEU    32      43.457  53.375  39.153  1.00  2.89
ATOM    469  CD1 LEU    32      43.422  55.295  40.048  1.00  2.89
ATOM    470 1HD1 LEU    32      42.352  55.379  39.869  1.00  2.89
ATOM    471 2HD1 LEU    32      43.576  54.941  41.065  1.00  2.89
ATOM    472 3HD1 LEU    32      43.908  56.260  39.933  1.00  2.89
ATOM    473  CD2 LEU    32      43.832  54.831  37.623  1.00  2.89
ATOM    474 1HD2 LEU    32      42.771  54.941  37.402  1.00  2.89
ATOM    475 2HD2 LEU    32      44.331  55.791  37.503  1.00  2.89
ATOM    476 3HD2 LEU    32      44.245  54.116  36.912  1.00  2.89
ATOM    477  C   LEU    32      47.618  52.854  39.114  1.00  2.89
ATOM    478  O   LEU    32      48.416  53.592  38.539  1.00  2.89
ATOM    479  N   ILE    33      47.989  52.000  40.070  1.00  2.87
ATOM    480  H   ILE    33      47.281  51.429  40.519  1.00  2.87
ATOM    481  CA  ILE    33      49.386  51.562  40.187  1.00  2.87
ATOM    482  HA  ILE    33      49.894  51.760  39.241  1.00  2.87
ATOM    483  CB  ILE    33      50.178  52.297  41.295  1.00  2.87
ATOM    484  HB  ILE    33      51.168  51.842  41.324  1.00  2.87
ATOM    485  CG2 ILE    33      50.392  53.778  40.930  1.00  2.87
ATOM    486 1HG2 ILE    33      51.093  54.249  41.617  1.00  2.87
ATOM    487 2HG2 ILE    33      50.797  53.851  39.921  1.00  2.87
ATOM    488 3HG2 ILE    33      49.442  54.308  40.957  1.00  2.87
ATOM    489  CG1 ILE    33      49.556  52.125  42.698  1.00  2.87
ATOM    490 1HG1 ILE    33      49.333  51.073  42.871  1.00  2.87
ATOM    491 2HG1 ILE    33      48.622  52.678  42.756  1.00  2.87
ATOM    492  CD1 ILE    33      50.493  52.584  43.821  1.00  2.87
ATOM    493  HD1 ILE    33      50.020  52.401  44.785  1.00  2.87
ATOM    494  HD2 ILE    33      51.425  52.032  43.754  1.00  2.87
ATOM    495  HD3 ILE    33      50.723  53.642  43.743  1.00  2.87
ATOM    496  C   ILE    33      49.442  50.049  40.387  1.00  2.87
ATOM    497  O   ILE    33      48.502  49.435  40.887  1.00  2.87
ATOM    498  N   ASP    34      50.563  49.456  39.989  1.00  3.29
ATOM    499  H   ASP    34      51.289  50.027  39.589  1.00  3.29
ATOM    500  CA  ASP    34      50.875  48.046  40.222  1.00  3.29
ATOM    501  HA  ASP    34      50.065  47.447  39.805  1.00  3.29
ATOM    502  CB  ASP    34      52.160  47.715  39.417  1.00  3.29
ATOM    503  HB1 ASP    34      52.674  48.640  39.153  1.00  3.29
ATOM    504  HB2 ASP    34      51.863  47.245  38.478  1.00  3.29
ATOM    505  CG  ASP    34      53.174  46.809  40.119  1.00  3.29
ATOM    506  OD1 ASP    34      52.829  45.647  40.423  1.00  3.29
ATOM    507  OD2 ASP    34      54.277  47.301  40.443  1.00  3.29
ATOM    508  C   ASP    34      50.944  47.699  41.722  1.00  3.29
ATOM    509  O   ASP    34      51.222  48.560  42.558  1.00  3.29
ATOM    510  N   TRP    35      50.719  46.428  42.075  1.00  3.05
ATOM    511  H   TRP    35      50.660  45.747  41.329  1.00  3.05
ATOM    512  CA  TRP    35      50.897  45.921  43.440  1.00  3.05
ATOM    513  HA  TRP    35      50.193  46.423  44.105  1.00  3.05
ATOM    514  CB  TRP    35      50.626  44.407  43.482  1.00  3.05
ATOM    515  HB1 TRP    35      51.255  43.969  44.257  1.00  3.05
ATOM    516  HB2 TRP    35      50.937  43.954  42.538  1.00  3.05
ATOM    517  CG  TRP    35      49.223  43.977  43.786  1.00  3.05
ATOM    518  CD1 TRP    35      48.103  44.450  43.197  1.00  3.05
ATOM    519  HD1 TRP    35      48.080  45.226  42.438  1.00  3.05
ATOM    520  NE1 TRP    35      46.995  43.829  43.739  1.00  3.05
ATOM    521  HE1 TRP    35      46.052  44.122  43.523  1.00  3.05
ATOM    522  CE2 TRP    35      47.345  42.928  44.720  1.00  3.05
ATOM    523  CZ2 TRP    35      46.599  42.093  45.566  1.00  3.05
ATOM    524  HZ2 TRP    35      45.524  42.059  45.474  1.00  3.05
ATOM    525  CH2 TRP    35      47.269  41.284  46.500  1.00  3.05
ATOM    526  HH2 TRP    35      46.710  40.611  47.138  1.00  3.05
ATOM    527  CZ3 TRP    35      48.672  41.344  46.593  1.00  3.05
ATOM    528  HZ3 TRP    35      49.187  40.717  47.307  1.00  3.05
ATOM    529  CE3 TRP    35      49.409  42.197  45.747  1.00  3.05
ATOM    530  HE3 TRP    35      50.486  42.232  45.817  1.00  3.05
ATOM    531  CD2 TRP    35      48.767  43.007  44.782  1.00  3.05
ATOM    532  C   TRP    35      52.305  46.182  43.995  1.00  3.05
ATOM    533  O   TRP    35      52.452  46.583  45.151  1.00  3.05
ATOM    534  N   ASN    36      53.352  45.958  43.200  1.00  3.41
ATOM    535  H   ASN    36      53.184  45.705  42.224  1.00  3.41
ATOM    536  CA  ASN    36      54.726  46.152  43.650  1.00  3.41
ATOM    537  HA  ASN    36      54.804  45.721  44.649  1.00  3.41
ATOM    538  CB  ASN    36      55.678  45.373  42.732  1.00  3.41
ATOM    539  HB1 ASN    36      55.703  45.823  41.743  1.00  3.41
ATOM    540  HB2 ASN    36      55.321  44.349  42.621  1.00  3.41
ATOM    541  CG  ASN    36      57.084  45.347  43.283  1.00  3.41
ATOM    542  OD1 ASN    36      57.962  46.085  42.861  1.00  3.41
ATOM    543  ND2 ASN    36      57.348  44.516  44.264  1.00  3.41
ATOM    544 1HD2 ASN    36      56.628  43.905  44.606  1.00  3.41
ATOM    545 2HD2 ASN    36      58.294  44.478  44.594  1.00  3.41
ATOM    546  C   ASN    36      55.097  47.644  43.797  1.00  3.41
ATOM    547  O   ASN    36      55.774  48.018  44.760  1.00  3.41
ATOM    548  N   MET    37      54.598  48.510  42.910  1.00  3.16
ATOM    549  H   MET    37      54.173  48.119  42.068  1.00  3.16
ATOM    550  CA  MET    37      54.638  49.969  43.055  1.00  3.16
ATOM    551  HA  MET    37      55.677  50.295  43.105  1.00  3.16
ATOM    552  CB  MET    37      53.968  50.653  41.852  1.00  3.16
ATOM    553  HB1 MET    37      53.772  51.695  42.109  1.00  3.16
ATOM    554  HB2 MET    37      53.014  50.173  41.641  1.00  3.16
ATOM    555  CG  MET    37      54.830  50.632  40.588  1.00  3.16
ATOM    556  HG1 MET    37      55.112  49.603  40.372  1.00  3.16
ATOM    557  HG2 MET    37      55.743  51.199  40.770  1.00  3.16
ATOM    558  SD  MET    37      54.010  51.302  39.113  1.00  3.16
ATOM    559  CE  MET    37      53.865  53.056  39.548  1.00  3.16
ATOM    560  HE1 MET    37      53.408  53.595  38.718  1.00  3.16
ATOM    561  HE2 MET    37      53.237  53.171  40.430  1.00  3.16
ATOM    562  HE3 MET    37      54.853  53.470  39.744  1.00  3.16
ATOM    563  C   MET    37      53.956  50.450  44.341  1.00  3.16
ATOM    564  O   MET    37      54.522  51.270  45.065  1.00  3.16
ATOM    565  N   PHE    38      52.771  49.925  44.652  1.00  2.54
ATOM    566  H   PHE    38      52.344  49.291  43.978  1.00  2.54
ATOM    567  CA  PHE    38      52.014  50.218  45.869  1.00  2.54
ATOM    568  HA  PHE    38      51.826  51.289  45.928  1.00  2.54
ATOM    569  CB  PHE    38      50.657  49.479  45.785  1.00  2.54
ATOM    570  HB1 PHE    38      50.822  48.519  45.301  1.00  2.54
ATOM    571  HB2 PHE    38      49.997  50.038  45.125  1.00  2.54
ATOM    572  CG  PHE    38      49.898  49.195  47.078  1.00  2.54
ATOM    573  CD1 PHE    38      49.856  50.124  48.133  1.00  2.54
ATOM    574  HD1 PHE    38      50.379  51.060  48.044  1.00  2.54
ATOM    575  CE1 PHE    38      49.125  49.845  49.300  1.00  2.54
ATOM    576  HE1 PHE    38      49.076  50.582  50.081  1.00  2.54
ATOM    577  CZ  PHE    38      48.402  48.646  49.413  1.00  2.54
ATOM    578  HZ  PHE    38      47.811  48.438  50.292  1.00  2.54
ATOM    579  CE2 PHE    38      48.405  47.735  48.347  1.00  2.54
ATOM    580  HE2 PHE    38      47.788  46.849  48.383  1.00  2.54
ATOM    581  CD2 PHE    38      49.169  47.997  47.198  1.00  2.54
ATOM    582  HD2 PHE    38      49.157  47.285  46.384  1.00  2.54
ATOM    583  C   PHE    38      52.791  49.844  47.123  1.00  2.54
ATOM    584  O   PHE    38      52.909  50.656  48.044  1.00  2.54
ATOM    585  N   VAL    39      53.363  48.642  47.130  1.00  2.61
ATOM    586  H   VAL    39      53.175  48.022  46.344  1.00  2.61
ATOM    587  CA  VAL    39      54.196  48.154  48.228  1.00  2.61
ATOM    588  HA  VAL    39      53.595  48.172  49.130  1.00  2.61
ATOM    589  CB  VAL    39      54.639  46.698  47.919  1.00  2.61
ATOM    590  HB  VAL    39      54.966  46.659  46.881  1.00  2.61
ATOM    591  CG1 VAL    39      55.814  46.186  48.767  1.00  2.61
ATOM    592 1HG1 VAL    39      55.990  45.130  48.559  1.00  2.61
ATOM    593 2HG1 VAL    39      56.724  46.734  48.525  1.00  2.61
ATOM    594 3HG1 VAL    39      55.599  46.308  49.828  1.00  2.61
ATOM    595  CG2 VAL    39      53.489  45.691  48.075  1.00  2.61
ATOM    596 1HG2 VAL    39      53.752  44.759  47.577  1.00  2.61
ATOM    597 2HG2 VAL    39      53.285  45.482  49.122  1.00  2.61
ATOM    598 3HG2 VAL    39      52.578  46.079  47.621  1.00  2.61
ATOM    599  C   VAL    39      55.406  49.051  48.469  1.00  2.61
ATOM    600  O   VAL    39      55.696  49.417  49.612  1.00  2.61
ATOM    601  N   LYS    40      56.100  49.444  47.395  1.00  3.11
ATOM    602  H   LYS    40      55.812  49.095  46.483  1.00  3.11
ATOM    603  CA  LYS    40      57.229  50.377  47.482  1.00  3.11
ATOM    604  HA  LYS    40      57.996  49.967  48.143  1.00  3.11
ATOM    605  CB  LYS    40      57.826  50.596  46.083  1.00  3.11
ATOM    606  HB1 LYS    40      58.455  51.489  46.092  1.00  3.11
ATOM    607  HB2 LYS    40      57.017  50.768  45.373  1.00  3.11
ATOM    608  CG  LYS    40      58.684  49.415  45.613  1.00  3.11
ATOM    609  HG1 LYS    40      58.215  48.470  45.890  1.00  3.11
ATOM    610  HG2 LYS    40      59.662  49.474  46.093  1.00  3.11
ATOM    611  CD  LYS    40      58.844  49.455  44.088  1.00  3.11
ATOM    612  HD1 LYS    40      59.155  50.451  43.770  1.00  3.11
ATOM    613  HD2 LYS    40      57.877  49.225  43.637  1.00  3.11
ATOM    614  CE  LYS    40      59.885  48.430  43.637  1.00  3.11
ATOM    615  HE1 LYS    40      59.772  47.527  44.246  1.00  3.11
ATOM    616  HE2 LYS    40      60.883  48.842  43.812  1.00  3.11
ATOM    617  NZ  LYS    40      59.699  48.075  42.212  1.00  3.11
ATOM    618  HZ1 LYS    40      60.481  47.540  41.865  1.00  3.11
ATOM    619  HZ2 LYS    40      58.881  47.464  42.145  1.00  3.11
ATOM    620  HZ3 LYS    40      59.545  48.894  41.642  1.00  3.11
ATOM    621  C   LYS    40      56.818  51.713  48.078  1.00  3.11
ATOM    622  O   LYS    40      57.447  52.130  49.045  1.00  3.11
ATOM    623  N   LEU    41      55.768  52.345  47.549  1.00  2.82
ATOM    624  H   LEU    41      55.309  51.929  46.744  1.00  2.82
ATOM    625  CA  LEU    41      55.311  53.647  48.037  1.00  2.82
ATOM    626  HA  LEU    41      56.146  54.344  47.974  1.00  2.82
ATOM    627  CB  LEU    41      54.164  54.168  47.151  1.00  2.82
ATOM    628  HB1 LEU    41      53.627  54.956  47.682  1.00  2.82
ATOM    629  HB2 LEU    41      53.464  53.352  46.959  1.00  2.82
ATOM    630  CG  LEU    41      54.678  54.740  45.813  1.00  2.82
ATOM    631  HG  LEU    41      55.397  54.052  45.370  1.00  2.82
ATOM    632  CD1 LEU    41      53.514  54.907  44.838  1.00  2.82
ATOM    633 1HD1 LEU    41      53.877  55.340  43.906  1.00  2.82
ATOM    634 2HD1 LEU    41      53.079  53.933  44.621  1.00  2.82
ATOM    635 3HD1 LEU    41      52.752  55.562  45.260  1.00  2.82
ATOM    636  CD2 LEU    41      55.340  56.111  45.988  1.00  2.82
ATOM    637 1HD2 LEU    41      55.684  56.480  45.022  1.00  2.82
ATOM    638 2HD2 LEU    41      54.634  56.824  46.411  1.00  2.82
ATOM    639 3HD2 LEU    41      56.210  56.040  46.641  1.00  2.82
ATOM    640  C   LEU    41      54.932  53.591  49.515  1.00  2.82
ATOM    641  O   LEU    41      55.361  54.425  50.310  1.00  2.82
ATOM    642  N   ARG    42      54.223  52.542  49.927  1.00  2.41
ATOM    643  H   ARG    42      53.917  51.858  49.237  1.00  2.41
ATOM    644  CA  ARG    42      53.912  52.340  51.339  1.00  2.41
ATOM    645  HA  ARG    42      53.434  53.254  51.685  1.00  2.41
ATOM    646  CB  ARG    42      53.029  51.101  51.501  1.00  2.41
ATOM    647  HB1 ARG    42      53.210  50.611  52.461  1.00  2.41
ATOM    648  HB2 ARG    42      53.219  50.380  50.704  1.00  2.41
ATOM    649  CG  ARG    42      51.597  51.583  51.451  1.00  2.41
ATOM    650  HG1 ARG    42      50.939  50.726  51.352  1.00  2.41
ATOM    651  HG2 ARG    42      51.458  52.229  50.581  1.00  2.41
ATOM    652  CD  ARG    42      51.284  52.340  52.750  1.00  2.41
ATOM    653  HD1 ARG    42      52.126  52.935  53.105  1.00  2.41
ATOM    654  HD2 ARG    42      51.072  51.614  53.535  1.00  2.41
ATOM    655  NE  ARG    42      50.153  53.239  52.540  1.00  2.41
ATOM    656  HE  ARG    42      50.332  54.236  52.521  1.00  2.41
ATOM    657  CZ  ARG    42      48.920  52.831  52.392  1.00  2.41
ATOM    658  NH1 ARG    42      47.974  53.678  52.151  1.00  2.41
ATOM    659 1HH1 ARG    42      48.176  54.663  52.191  1.00  2.41
ATOM    660 2HH1 ARG    42      47.020  53.329  52.146  1.00  2.41
ATOM    661  NH2 ARG    42      48.627  51.568  52.481  1.00  2.41
ATOM    662 1HH2 ARG    42      49.349  50.924  52.756  1.00  2.41
ATOM    663 2HH2 ARG    42      47.641  51.310  52.482  1.00  2.41
ATOM    664  C   ARG    42      55.117  52.200  52.232  1.00  2.41
ATOM    665  O   ARG    42      55.145  52.850  53.270  1.00  2.41
ATOM    666  N   SER    43      56.105  51.429  51.802  1.00  2.88
ATOM    667  H   SER    43      55.980  50.900  50.945  1.00  2.88
ATOM    668  CA  SER    43      57.365  51.356  52.526  1.00  2.88
ATOM    669  HA  SER    43      57.151  50.997  53.535  1.00  2.88
ATOM    670  CB  SER    43      58.285  50.341  51.860  1.00  2.88
ATOM    671  HB1 SER    43      57.708  49.467  51.553  1.00  2.88
ATOM    672  HB2 SER    43      58.966  50.050  52.638  1.00  2.88
ATOM    673  OG  SER    43      59.081  50.790  50.781  1.00  2.88
ATOM    674  HG  SER    43      58.531  51.329  50.182  1.00  2.88
ATOM    675  C   SER    43      58.020  52.713  52.667  1.00  2.88
ATOM    676  O   SER    43      58.440  53.019  53.771  1.00  2.88
ATOM    677  N   GLN    44      58.018  53.527  51.602  1.00  3.10
ATOM    678  H   GLN    44      57.562  53.236  50.750  1.00  3.10
ATOM    679  CA  GLN    44      58.627  54.849  51.648  1.00  3.10
ATOM    680  HA  GLN    44      59.665  54.766  51.978  1.00  3.10
ATOM    681  CB  GLN    44      58.588  55.541  50.274  1.00  3.10
ATOM    682  HB1 GLN    44      58.854  56.592  50.403  1.00  3.10
ATOM    683  HB2 GLN    44      57.574  55.508  49.881  1.00  3.10
ATOM    684  CG  GLN    44      59.545  54.941  49.240  1.00  3.10
ATOM    685  HG1 GLN    44      59.461  53.855  49.240  1.00  3.10
ATOM    686  HG2 GLN    44      60.570  55.209  49.499  1.00  3.10
ATOM    687  CD  GLN    44      59.213  55.454  47.842  1.00  3.10
ATOM    688  OE1 GLN    44      58.491  54.820  47.086  1.00  3.10
ATOM    689  NE2 GLN    44      59.704  56.609  47.447  1.00  3.10
ATOM    690 1HE2 GLN    44      60.280  57.173  48.057  1.00  3.10
ATOM    691 2HE2 GLN    44      59.446  56.934  46.532  1.00  3.10
ATOM    692  C   GLN    44      57.891  55.715  52.651  1.00  3.10
ATOM    693  O   GLN    44      58.534  56.463  53.339  1.00  3.10
ATOM    694  N   GLU    45      56.571  55.613  52.778  1.00  2.75
ATOM    695  H   GLU    45      56.084  54.984  52.159  1.00  2.75
ATOM    696  CA  GLU    45      55.802  56.399  53.744  1.00  2.75
ATOM    697  HA  GLU    45      56.106  57.443  53.658  1.00  2.75
ATOM    698  CB  GLU    45      54.316  56.278  53.389  1.00  2.75
ATOM    699  HB1 GLU    45      53.980  55.252  53.543  1.00  2.75
ATOM    700  HB2 GLU    45      54.197  56.501  52.331  1.00  2.75
ATOM    701  CG  GLU    45      53.424  57.209  54.219  1.00  2.75
ATOM    702  HG1 GLU    45      53.412  56.855  55.251  1.00  2.75
ATOM    703  HG2 GLU    45      52.401  57.136  53.849  1.00  2.75
ATOM    704  CD  GLU    45      53.891  58.671  54.183  1.00  2.75
ATOM    705  OE1 GLU    45      54.051  59.223  53.073  1.00  2.75
ATOM    706  OE2 GLU    45      54.069  59.233  55.281  1.00  2.75
ATOM    707  C   GLU    45      56.031  55.973  55.194  1.00  2.75
ATOM    708  O   GLU    45      56.173  56.825  56.073  1.00  2.75
ATOM    709  N   CYS    46      56.105  54.667  55.454  1.00  2.96
ATOM    710  H   CYS    46      55.991  53.995  54.704  1.00  2.96
ATOM    711  CA  CYS    46      56.439  54.180  56.783  1.00  2.96
ATOM    712  HA  CYS    46      55.735  54.595  57.505  1.00  2.96
ATOM    713  CB  CYS    46      56.356  52.645  56.830  1.00  2.96
ATOM    714  HB1 CYS    46      56.648  52.311  57.828  1.00  2.96
ATOM    715  HB2 CYS    46      57.053  52.207  56.114  1.00  2.96
ATOM    716  SG  CYS    46      54.682  52.035  56.495  1.00  2.96
ATOM    717  HG  CYS    46      54.944  50.793  56.942  1.00  2.96
ATOM    718  C   CYS    46      57.831  54.628  57.216  1.00  2.96
ATOM    719  O   CYS    46      57.981  55.223  58.276  1.00  2.96
ATOM    720  N   ASP    47      58.814  54.425  56.334  1.00  3.77
ATOM    721  H   ASP    47      58.585  53.935  55.475  1.00  3.77
ATOM    722  CA  ASP    47      60.150  55.005  56.411  1.00  3.77
ATOM    723  HA  ASP    47      60.710  54.567  57.236  1.00  3.77
ATOM    724  CB  ASP    47      60.921  54.725  55.088  1.00  3.77
ATOM    725  HB1 ASP    47      61.667  55.509  54.958  1.00  3.77
ATOM    726  HB2 ASP    47      60.247  54.807  54.241  1.00  3.77
ATOM    727  CG  ASP    47      61.693  53.395  54.995  1.00  3.77
ATOM    728  OD1 ASP    47      62.710  53.271  55.709  1.00  3.77
ATOM    729  OD2 ASP    47      61.352  52.491  54.181  1.00  3.77
ATOM    730  C   ASP    47      60.102  56.527  56.636  1.00  3.77
ATOM    731  O   ASP    47      60.944  57.046  57.359  1.00  3.77
ATOM    732  N   TRP    48      59.150  57.254  56.031  1.00  5.24
ATOM    733  H   TRP    48      58.469  56.764  55.470  1.00  5.24
ATOM    734  CA  TRP    48      59.273  58.677  55.729  1.00  5.24
ATOM    735  HA  TRP    48      60.335  58.891  55.750  1.00  5.24
ATOM    736  CB  TRP    48      58.944  59.173  54.306  1.00  5.24
ATOM    737  HB1 TRP    48      58.821  60.251  54.388  1.00  5.24
ATOM    738  HB2 TRP    48      57.962  58.776  54.045  1.00  5.24
ATOM    739  CG  TRP    48      59.995  58.963  53.229  1.00  5.24
ATOM    740  CD1 TRP    48      59.743  59.276  51.927  1.00  5.24
ATOM    741  HD1 TRP    48      58.821  59.696  51.522  1.00  5.24
ATOM    742  NE1 TRP    48      60.885  59.106  51.167  1.00  5.24
ATOM    743  HE1 TRP    48      60.990  59.481  50.227  1.00  5.24
ATOM    744  CE2 TRP    48      61.940  58.681  51.927  1.00  5.24
ATOM    745  CZ2 TRP    48      63.280  58.426  51.612  1.00  5.24
ATOM    746  HZ2 TRP    48      63.582  58.567  50.600  1.00  5.24
ATOM    747  CH2 TRP    48      64.166  58.024  52.622  1.00  5.24
ATOM    748  HH2 TRP    48      65.195  57.842  52.361  1.00  5.24
ATOM    749  CZ3 TRP    48      63.696  57.874  53.929  1.00  5.24
ATOM    750  HZ3 TRP    48      64.375  57.556  54.709  1.00  5.24
ATOM    751  CE3 TRP    48      62.351  58.142  54.244  1.00  5.24
ATOM    752  HE3 TRP    48      62.099  58.008  55.264  1.00  5.24
ATOM    753  CD2 TRP    48      61.398  58.561  53.264  1.00  5.24
ATOM    754  C   TRP    48      58.966  59.679  56.869  1.00  5.24
ATOM    755  O   TRP    48      58.118  60.567  56.743  1.00  5.24
ATOM    756  N   GLU    49      59.717  59.533  57.973  1.00  6.80
ATOM    757  H   GLU    49      60.105  58.597  57.963  1.00  6.80
ATOM    758  CA  GLU    49      60.569  60.564  58.600  1.00  6.80
ATOM    759  HA  GLU    49      60.822  61.332  57.869  1.00  6.80
ATOM    760  CB  GLU    49      59.844  61.214  59.807  1.00  6.80
ATOM    761  HB1 GLU    49      60.612  61.619  60.466  1.00  6.80
ATOM    762  HB2 GLU    49      59.337  60.422  60.360  1.00  6.80
ATOM    763  CG  GLU    49      58.874  62.344  59.452  1.00  6.80
ATOM    764  HG1 GLU    49      58.641  62.335  58.391  1.00  6.80
ATOM    765  HG2 GLU    49      59.365  63.299  59.639  1.00  6.80
ATOM    766  CD  GLU    49      57.578  62.262  60.270  1.00  6.80
ATOM    767  OE1 GLU    49      57.577  62.718  61.435  1.00  6.80
ATOM    768  OE2 GLU    49      56.571  61.732  59.737  1.00  6.80
ATOM    769  C   GLU    49      61.839  59.805  58.970  1.00  6.80
ATOM    770  O   GLU    49      62.591  59.393  58.074  1.00  6.80
ATOM    771  N   GLU    50      62.046  59.430  60.228  1.00  6.82
ATOM    772  H   GLU    50      61.343  59.757  60.878  1.00  6.82
ATOM    773  CA  GLU    50      62.548  58.080  60.493  1.00  6.82
ATOM    774  HA  GLU    50      63.210  57.728  59.702  1.00  6.82
ATOM    775  CB  GLU    50      63.287  58.033  61.839  1.00  6.82
ATOM    776  HB1 GLU    50      63.604  57.007  62.018  1.00  6.82
ATOM    777  HB2 GLU    50      62.589  58.328  62.624  1.00  6.82
ATOM    778  CG  GLU    50      64.536  58.911  61.925  1.00  6.82
ATOM    779  HG1 GLU    50      64.251  59.963  61.857  1.00  6.82
ATOM    780  HG2 GLU    50      65.188  58.674  61.081  1.00  6.82
ATOM    781  CD  GLU    50      65.277  58.662  63.246  1.00  6.82
ATOM    782  OE1 GLU    50      64.607  58.494  64.298  1.00  6.82
ATOM    783  OE2 GLU    50      66.526  58.680  63.220  1.00  6.82
ATOM    784  C   GLU    50      61.336  57.134  60.589  1.00  6.82
ATOM    785  O   GLU    50      60.220  57.589  60.836  1.00  6.82
ATOM    786  N   ILE    51      61.551  55.816  60.602  1.00  6.90
ATOM    787  H   ILE    51      62.443  55.478  60.276  1.00  6.90
ATOM    788  CA  ILE    51      60.868  55.019  61.629  1.00  6.90
ATOM    789  HA  ILE    51      59.896  55.403  61.803  1.00  6.90
ATOM    790  CB  ILE    51      60.751  53.530  61.176  1.00  6.90
ATOM    791  HB  ILE    51      61.725  53.217  60.791  1.00  6.90
ATOM    792  CG2 ILE    51      60.368  52.551  62.303  1.00  6.90
ATOM    793 1HG2 ILE    51      60.516  51.527  61.961  1.00  6.90
ATOM    794 2HG2 ILE    51      61.014  52.684  63.160  1.00  6.90
ATOM    795 3HG2 ILE    51      59.331  52.676  62.593  1.00  6.90
ATOM    796  CG1 ILE    51      59.720  53.426  60.041  1.00  6.90
ATOM    797 1HG1 ILE    51      60.087  54.001  59.196  1.00  6.90
ATOM    798 2HG1 ILE    51      58.775  53.863  60.364  1.00  6.90
ATOM    799  CD1 ILE    51      59.427  52.003  59.538  1.00  6.90
ATOM    800  HD1 ILE    51      58.832  51.461  60.273  1.00  6.90
ATOM    801  HD2 ILE    51      58.863  52.060  58.608  1.00  6.90
ATOM    802  HD3 ILE    51      60.362  51.473  59.366  1.00  6.90
ATOM    803  C   ILE    51      61.724  55.186  62.867  1.00  6.90
ATOM    804  O   ILE    51      62.776  54.559  62.949  1.00  6.90
ATOM    805  N   SER    52      61.334  56.038  63.824  1.00  8.13
ATOM    806  H   SER    52      60.483  56.597  63.739  1.00  8.13
ATOM    807  CA  SER    52      62.197  56.208  65.014  1.00  8.13
ATOM    808  HA  SER    52      63.214  56.289  64.626  1.00  8.13
ATOM    809  CB  SER    52      61.941  57.548  65.730  1.00  8.13
ATOM    810  HB1 SER    52      61.193  57.448  66.508  1.00  8.13
ATOM    811  HB2 SER    52      61.590  58.282  65.003  1.00  8.13
ATOM    812  OG  SER    52      63.127  58.052  66.325  1.00  8.13
ATOM    813  HG  SER    52      63.747  58.250  65.561  1.00  8.13
ATOM    814  C   SER    52      62.234  54.977  65.937  1.00  8.13
ATOM    815  O   SER    52      62.921  54.987  66.950  1.00  8.13
ATOM    816  N   VAL    53      61.561  53.881  65.550  1.00  8.85
ATOM    817  H   VAL    53      60.923  54.032  64.786  1.00  8.85
ATOM    818  CA  VAL    53      61.828  52.453  65.838  1.00  8.85
ATOM    819  HA  VAL    53      61.073  51.886  65.300  1.00  8.85
ATOM    820  CB  VAL    53      63.171  51.994  65.198  1.00  8.85
ATOM    821  HB  VAL    53      63.139  52.264  64.144  1.00  8.85
ATOM    822  CG1 VAL    53      64.446  52.607  65.790  1.00  8.85
ATOM    823 1HG1 VAL    53      64.450  52.524  66.875  1.00  8.85
ATOM    824 2HG1 VAL    53      65.328  52.108  65.388  1.00  8.85
ATOM    825 3HG1 VAL    53      64.522  53.653  65.497  1.00  8.85
ATOM    826  CG2 VAL    53      63.363  50.474  65.237  1.00  8.85
ATOM    827 1HG2 VAL    53      64.226  50.212  64.626  1.00  8.85
ATOM    828 2HG2 VAL    53      63.543  50.129  66.255  1.00  8.85
ATOM    829 3HG2 VAL    53      62.480  49.978  64.832  1.00  8.85
ATOM    830  C   VAL    53      61.695  51.977  67.278  1.00  8.85
ATOM    831  O   VAL    53      61.435  50.797  67.496  1.00  8.85
ATOM    832  N   LYS    54      61.851  52.861  68.262  1.00 10.11
ATOM    833  H   LYS    54      62.042  53.813  67.971  1.00 10.11
ATOM    834  CA  LYS    54      62.111  52.501  69.651  1.00 10.11
ATOM    835  HA  LYS    54      63.115  52.078  69.659  1.00 10.11
ATOM    836  CB  LYS    54      62.169  53.762  70.543  1.00 10.11
ATOM    837  HB1 LYS    54      61.942  53.492  71.574  1.00 10.11
ATOM    838  HB2 LYS    54      61.405  54.467  70.230  1.00 10.11
ATOM    839  CG  LYS    54      63.553  54.450  70.522  1.00 10.11
ATOM    840  HG1 LYS    54      64.090  54.182  69.611  1.00 10.11
ATOM    841  HG2 LYS    54      64.132  54.065  71.362  1.00 10.11
ATOM    842  CD  LYS    54      63.514  55.990  70.621  1.00 10.11
ATOM    843  HD1 LYS    54      64.492  56.350  70.942  1.00 10.11
ATOM    844  HD2 LYS    54      62.761  56.301  71.348  1.00 10.11
ATOM    845  CE  LYS    54      63.206  56.565  69.235  1.00 10.11
ATOM    846  HE1 LYS    54      62.262  56.138  68.892  1.00 10.11
ATOM    847  HE2 LYS    54      63.981  56.232  68.537  1.00 10.11
ATOM    848  NZ  LYS    54      63.105  58.037  69.170  1.00 10.11
ATOM    849  HZ1 LYS    54      63.910  58.501  69.547  1.00 10.11
ATOM    850  HZ2 LYS    54      62.995  58.304  68.190  1.00 10.11
ATOM    851  HZ3 LYS    54      62.257  58.362  69.642  1.00 10.11
ATOM    852  C   LYS    54      61.211  51.400  70.192  1.00 10.11
ATOM    853  O   LYS    54      60.000  51.559  70.181  1.00 10.11
ATOM    854  N   GLY    55      61.843  50.310  70.646  1.00  9.66
ATOM    855  H   GLY    55      62.841  50.310  70.530  1.00  9.66
ATOM    856  CA  GLY    55      61.257  49.026  71.064  1.00  9.66
ATOM    857  HA1 GLY    55      61.501  48.843  72.109  1.00  9.66
ATOM    858  HA2 GLY    55      61.731  48.236  70.481  1.00  9.66
ATOM    859  C   GLY    55      59.746  48.895  70.839  1.00  9.66
ATOM    860  O   GLY    55      59.331  48.588  69.724  1.00  9.66
ATOM    861  N   PRO    56      58.910  49.133  71.864  1.00  7.96
ATOM    862  CD  PRO    56      59.270  49.405  73.250  1.00  7.96
ATOM    863  HD1 PRO    56      59.831  50.337  73.336  1.00  7.96
ATOM    864  HD2 PRO    56      59.851  48.572  73.648  1.00  7.96
ATOM    865  CG  PRO    56      57.949  49.511  74.015  1.00  7.96
ATOM    866  HG1 PRO    56      57.637  50.555  74.073  1.00  7.96
ATOM    867  HG2 PRO    56      58.025  49.080  75.013  1.00  7.96
ATOM    868  CB  PRO    56      56.976  48.727  73.133  1.00  7.96
ATOM    869  HB1 PRO    56      55.941  49.030  73.301  1.00  7.96
ATOM    870  HB2 PRO    56      57.090  47.659  73.324  1.00  7.96
ATOM    871  CA  PRO    56      57.463  49.048  71.716  1.00  7.96
ATOM    872  HA  PRO    56      57.189  48.232  71.046  1.00  7.96
ATOM    873  C   PRO    56      56.778  50.321  71.219  1.00  7.96
ATOM    874  O   PRO    56      55.612  50.281  70.845  1.00  7.96
ATOM    875  N   ASN    57      57.491  51.444  71.210  1.00  6.96
ATOM    876  H   ASN    57      58.451  51.398  71.517  1.00  6.96
ATOM    877  CA  ASN    57      57.046  52.703  70.628  1.00  6.96
ATOM    878  HA  ASN    57      56.066  52.929  71.051  1.00  6.96
ATOM    879  CB  ASN    57      58.003  53.850  71.034  1.00  6.96
ATOM    880  HB1 ASN    57      57.578  54.792  70.692  1.00  6.96
ATOM    881  HB2 ASN    57      58.952  53.722  70.532  1.00  6.96
ATOM    882  CG  ASN    57      58.307  53.993  72.525  1.00  6.96
ATOM    883  OD1 ASN    57      57.897  53.225  73.378  1.00  6.96
ATOM    884  ND2 ASN    57      59.094  54.970  72.901  1.00  6.96
ATOM    885 1HD2 ASN    57      59.481  55.627  72.212  1.00  6.96
ATOM    886 2HD2 ASN    57      59.258  55.079  73.880  1.00  6.96
ATOM    887  C   ASN    57      56.838  52.578  69.109  1.00  6.96
ATOM    888  O   ASN    57      56.154  53.408  68.513  1.00  6.96
ATOM    889  N   GLY    58      57.492  51.598  68.472  1.00  5.63
ATOM    890  H   GLY    58      58.052  50.971  69.035  1.00  5.63
ATOM    891  CA  GLY    58      57.678  51.517  67.019  1.00  5.63
ATOM    892  HA1 GLY    58      56.707  51.567  66.526  1.00  5.63
ATOM    893  HA2 GLY    58      58.181  50.580  66.759  1.00  5.63
ATOM    894  C   GLY    58      58.531  52.663  66.475  1.00  5.63
ATOM    895  O   GLY    58      58.822  52.672  65.291  1.00  5.63
ATOM    896  N   GLU    59      58.930  53.594  67.353  1.00  4.59
ATOM    897  H   GLU    59      58.967  53.226  68.295  1.00  4.59
ATOM    898  CA  GLU    59      58.630  55.044  67.326  1.00  4.59
ATOM    899  HA  GLU    59      57.657  55.140  67.796  1.00  4.59
ATOM    900  CB  GLU    59      59.594  55.746  68.296  1.00  4.59
ATOM    901  HB1 GLU    59      60.546  55.907  67.809  1.00  4.59
ATOM    902  HB2 GLU    59      59.752  55.038  69.100  1.00  4.59
ATOM    903  CG  GLU    59      59.086  57.049  68.931  1.00  4.59
ATOM    904  HG1 GLU    59      58.074  56.892  69.309  1.00  4.59
ATOM    905  HG2 GLU    59      59.039  57.829  68.171  1.00  4.59
ATOM    906  CD  GLU    59      60.003  57.459  70.084  1.00  4.59
ATOM    907  OE1 GLU    59      60.617  58.551  70.034  1.00  4.59
ATOM    908  OE2 GLU    59      60.208  56.636  71.008  1.00  4.59
ATOM    909  C   GLU    59      58.447  55.704  65.990  1.00  4.59
ATOM    910  O   GLU    59      59.149  56.646  65.711  1.00  4.59
ATOM    911  N   SER    60      57.555  55.149  65.149  1.00  4.17
ATOM    912  H   SER    60      56.905  54.495  65.560  1.00  4.17
ATOM    913  CA  SER    60      57.825  54.929  63.709  1.00  4.17
ATOM    914  HA  SER    60      58.804  54.462  63.659  1.00  4.17
ATOM    915  CB  SER    60      56.804  53.929  63.149  1.00  4.17
ATOM    916  HB1 SER    60      57.177  53.494  62.220  1.00  4.17
ATOM    917  HB2 SER    60      55.894  54.461  62.934  1.00  4.17
ATOM    918  OG  SER    60      56.480  52.886  64.046  1.00  4.17
ATOM    919  HG  SER    60      57.324  52.513  64.341  1.00  4.17
ATOM    920  C   SER    60      57.912  56.221  62.880  1.00  4.17
ATOM    921  O   SER    60      58.504  57.220  63.266  1.00  4.17
ATOM    922  N   SER    61      57.448  56.157  61.652  1.00  3.52
ATOM    923  H   SER    61      57.412  55.249  61.216  1.00  3.52
ATOM    924  CA  SER    61      56.454  57.024  61.062  1.00  3.52
ATOM    925  HA  SER    61      55.993  57.693  61.794  1.00  3.52
ATOM    926  CB  SER    61      57.117  57.874  59.938  1.00  3.52
ATOM    927  HB1 SER    61      57.991  57.349  59.568  1.00  3.52
ATOM    928  HB2 SER    61      57.431  58.823  60.367  1.00  3.52
ATOM    929  OG  SER    61      56.220  58.087  58.863  1.00  3.52
ATOM    930  HG  SER    61      56.561  57.592  58.096  1.00  3.52
ATOM    931  C   SER    61      55.454  56.033  60.499  1.00  3.52
ATOM    932  O   SER    61      55.744  54.840  60.326  1.00  3.52
ATOM    933  N   VAL    62      54.221  56.475  60.347  1.00  2.74
ATOM    934  H   VAL    62      54.051  57.469  60.380  1.00  2.74
ATOM    935  CA  VAL    62      53.116  55.560  60.150  1.00  2.74
ATOM    936  HA  VAL    62      53.496  54.619  59.755  1.00  2.74
ATOM    937  CB  VAL    62      52.445  55.230  61.495  1.00  2.74
ATOM    938  HB  VAL    62      51.660  54.537  61.271  1.00  2.74
ATOM    939  CG1 VAL    62      53.338  54.495  62.492  1.00  2.74
ATOM    940 1HG1 VAL    62      53.892  53.700  61.991  1.00  2.74
ATOM    941 2HG1 VAL    62      54.024  55.199  62.954  1.00  2.74
ATOM    942 3HG1 VAL    62      52.732  54.053  63.282  1.00  2.74
ATOM    943  CG2 VAL    62      51.902  56.443  62.253  1.00  2.74
ATOM    944 1HG2 VAL    62      51.352  56.120  63.137  1.00  2.74
ATOM    945 2HG2 VAL    62      52.714  57.104  62.559  1.00  2.74
ATOM    946 3HG2 VAL    62      51.241  56.994  61.607  1.00  2.74
ATOM    947  C   VAL    62      52.187  56.110  59.099  1.00  2.74
ATOM    948  O   VAL    62      51.952  57.311  59.023  1.00  2.74
ATOM    949  N   ILE    63      51.717  55.207  58.250  1.00  2.30
ATOM    950  H   ILE    63      51.849  54.243  58.512  1.00  2.30
ATOM    951  CA  ILE    63      51.068  55.478  56.974  1.00  2.30
ATOM    952  HA  ILE    63      51.830  55.647  56.215  1.00  2.30
ATOM    953  CB  ILE    63      50.261  54.218  56.601  1.00  2.30
ATOM    954  HB  ILE    63      49.641  53.939  57.455  1.00  2.30
ATOM    955  CG2 ILE    63      49.320  54.486  55.410  1.00  2.30
ATOM    956 1HG2 ILE    63      48.821  53.573  55.100  1.00  2.30
ATOM    957 2HG2 ILE    63      48.535  55.184  55.700  1.00  2.30
ATOM    958 3HG2 ILE    63      49.895  54.915  54.594  1.00  2.30
ATOM    959  CG1 ILE    63      51.243  53.062  56.311  1.00  2.30
ATOM    960 1HG1 ILE    63      51.982  52.988  57.107  1.00  2.30
ATOM    961 2HG1 ILE    63      51.777  53.260  55.383  1.00  2.30
ATOM    962  CD1 ILE    63      50.560  51.701  56.239  1.00  2.30
ATOM    963  HD1 ILE    63      51.310  50.930  56.062  1.00  2.30
ATOM    964  HD2 ILE    63      50.051  51.494  57.180  1.00  2.30
ATOM    965  HD3 ILE    63      49.839  51.698  55.428  1.00  2.30
ATOM    966  C   ILE    63      50.150  56.702  57.052  1.00  2.30
ATOM    967  O   ILE    63      49.097  56.703  57.695  1.00  2.30
ATOM    968  N   HIS    64      50.583  57.741  56.358  1.00  2.56
ATOM    969  H   HIS    64      51.532  57.706  56.014  1.00  2.56
ATOM    970  CA  HIS    64      49.811  58.921  56.004  1.00  2.56
ATOM    971  HA  HIS    64      49.720  59.575  56.871  1.00  2.56
ATOM    972  CB  HIS    64      50.682  59.614  54.942  1.00  2.56
ATOM    973  HB1 HIS    64      50.801  58.932  54.102  1.00  2.56
ATOM    974  HB2 HIS    64      51.660  59.760  55.395  1.00  2.56
ATOM    975  CG  HIS    64      50.323  60.960  54.369  1.00  2.56
ATOM    976  ND1 HIS    64      49.138  61.682  54.522  1.00  2.56
ATOM    977  CE1 HIS    64      49.338  62.839  53.867  1.00  2.56
ATOM    978  HE1 HIS    64      48.614  63.642  53.807  1.00  2.56
ATOM    979  NE2 HIS    64      50.557  62.867  53.302  1.00  2.56
ATOM    980  HE2 HIS    64      50.954  63.623  52.761  1.00  2.56
ATOM    981  CD2 HIS    64      51.191  61.689  53.612  1.00  2.56
ATOM    982  HD2 HIS    64      52.199  61.391  53.336  1.00  2.56
ATOM    983  C   HIS    64      48.410  58.575  55.491  1.00  2.56
ATOM    984  O   HIS    64      48.202  57.634  54.725  1.00  2.56
ATOM    985  N   ASP    65      47.432  59.390  55.858  1.00  2.61
ATOM    986  H   ASP    65      47.638  60.076  56.578  1.00  2.61
ATOM    987  CA  ASP    65      46.145  59.498  55.192  1.00  2.61
ATOM    988  HA  ASP    65      45.966  58.632  54.554  1.00  2.61
ATOM    989  CB  ASP    65      45.014  59.591  56.212  1.00  2.61
ATOM    990  HB1 ASP    65      45.276  60.371  56.924  1.00  2.61
ATOM    991  HB2 ASP    65      44.936  58.642  56.739  1.00  2.61
ATOM    992  CG  ASP    65      43.668  59.950  55.559  1.00  2.61
ATOM    993  OD1 ASP    65      42.872  60.677  56.190  1.00  2.61
ATOM    994  OD2 ASP    65      43.361  59.419  54.468  1.00  2.61
ATOM    995  C   ASP    65      46.105  60.760  54.348  1.00  2.61
ATOM    996  O   ASP    65      45.872  61.847  54.864  1.00  2.61
ATOM    997  N   ARG    66      46.246  60.632  53.034  1.00  2.85
ATOM    998  H   ARG    66      46.496  59.723  52.682  1.00  2.85
ATOM    999  CA  ARG    66      46.310  61.788  52.139  1.00  2.85
ATOM   1000  HA  ARG    66      47.210  62.329  52.417  1.00  2.85
ATOM   1001  CB  ARG    66      46.476  61.263  50.697  1.00  2.85
ATOM   1002  HB1 ARG    66      45.582  60.704  50.418  1.00  2.85
ATOM   1003  HB2 ARG    66      47.320  60.572  50.669  1.00  2.85
ATOM   1004  CG  ARG    66      46.715  62.344  49.631  1.00  2.85
ATOM   1005  HG1 ARG    66      45.847  63.003  49.587  1.00  2.85
ATOM   1006  HG2 ARG    66      46.804  61.861  48.659  1.00  2.85
ATOM   1007  CD  ARG    66      47.983  63.171  49.886  1.00  2.85
ATOM   1008  HD1 ARG    66      48.860  62.563  49.649  1.00  2.85
ATOM   1009  HD2 ARG    66      48.055  63.454  50.933  1.00  2.85
ATOM   1010  NE  ARG    66      47.982  64.389  49.067  1.00  2.85
ATOM   1011  HE  ARG    66      48.182  64.297  48.069  1.00  2.85
ATOM   1012  CZ  ARG    66      47.584  65.600  49.416  1.00  2.85
ATOM   1013  NH1 ARG    66      47.709  66.572  48.574  1.00  2.85
ATOM   1014 1HH1 ARG    66      47.760  66.218  47.612  1.00  2.85
ATOM   1015 2HH1 ARG    66      47.083  67.344  48.653  1.00  2.85
ATOM   1016  NH2 ARG    66      47.031  65.895  50.559  1.00  2.85
ATOM   1017 1HH2 ARG    66      46.711  65.140  51.152  1.00  2.85
ATOM   1018 2HH2 ARG    66      46.711  66.829  50.730  1.00  2.85
ATOM   1019  C   ARG    66      45.166  62.804  52.268  1.00  2.85
ATOM   1020  O   ARG    66      45.377  63.969  51.929  1.00  2.85
ATOM   1021  N   LYS    67      44.001  62.387  52.785  1.00  3.25
ATOM   1022  H   LYS    67      43.965  61.431  53.112  1.00  3.25
ATOM   1023  CA  LYS    67      42.802  63.215  52.984  1.00  3.25
ATOM   1024  HA  LYS    67      42.792  64.013  52.239  1.00  3.25
ATOM   1025  CB  LYS    67      41.549  62.339  52.763  1.00  3.25
ATOM   1026  HB1 LYS    67      40.676  62.953  52.993  1.00  3.25
ATOM   1027  HB2 LYS    67      41.548  61.509  53.471  1.00  3.25
ATOM   1028  CG  LYS    67      41.356  61.824  51.318  1.00  3.25
ATOM   1029  HG1 LYS    67      41.760  62.563  50.623  1.00  3.25
ATOM   1030  HG2 LYS    67      40.283  61.769  51.129  1.00  3.25
ATOM   1031  CD  LYS    67      41.947  60.443  50.971  1.00  3.25
ATOM   1032  HD1 LYS    67      43.028  60.451  51.109  1.00  3.25
ATOM   1033  HD2 LYS    67      41.738  60.250  49.916  1.00  3.25
ATOM   1034  CE  LYS    67      41.325  59.325  51.823  1.00  3.25
ATOM   1035  HE1 LYS    67      40.256  59.525  51.935  1.00  3.25
ATOM   1036  HE2 LYS    67      41.779  59.365  52.818  1.00  3.25
ATOM   1037  NZ  LYS    67      41.516  57.973  51.235  1.00  3.25
ATOM   1038  HZ1 LYS    67      41.308  57.232  51.887  1.00  3.25
ATOM   1039  HZ2 LYS    67      40.939  57.777  50.412  1.00  3.25
ATOM   1040  HZ3 LYS    67      42.457  57.781  50.915  1.00  3.25
ATOM   1041  C   LYS    67      42.706  63.932  54.339  1.00  3.25
ATOM   1042  O   LYS    67      41.837  64.783  54.485  1.00  3.25
ATOM   1043  N   SER    68      43.582  63.642  55.303  1.00  3.41
ATOM   1044  H   SER    68      44.218  62.871  55.146  1.00  3.41
ATOM   1045  CA  SER    68      43.645  64.353  56.599  1.00  3.41
ATOM   1046  HA  SER    68      43.044  65.261  56.529  1.00  3.41
ATOM   1047  CB  SER    68      43.044  63.520  57.731  1.00  3.41
ATOM   1048  HB1 SER    68      42.010  63.269  57.492  1.00  3.41
ATOM   1049  HB2 SER    68      43.061  64.101  58.654  1.00  3.41
ATOM   1050  OG  SER    68      43.790  62.335  57.912  1.00  3.41
ATOM   1051  HG  SER    68      43.431  61.688  57.256  1.00  3.41
ATOM   1052  C   SER    68      45.042  64.830  56.999  1.00  3.41
ATOM   1053  O   SER    68      45.195  65.626  57.920  1.00  3.41
ATOM   1054  N   GLY    69      46.066  64.324  56.315  1.00  3.20
ATOM   1055  H   GLY    69      45.846  63.639  55.603  1.00  3.20
ATOM   1056  CA  GLY    69      47.470  64.399  56.680  1.00  3.20
ATOM   1057  HA1 GLY    69      47.775  65.445  56.702  1.00  3.20
ATOM   1058  HA2 GLY    69      48.056  63.878  55.930  1.00  3.20
ATOM   1059  C   GLY    69      47.819  63.780  58.037  1.00  3.20
ATOM   1060  O   GLY    69      48.957  63.924  58.479  1.00  3.20
ATOM   1061  N   LYS    70      46.891  63.091  58.725  1.00  3.07
ATOM   1062  H   LYS    70      45.962  62.984  58.336  1.00  3.07
ATOM   1063  CA  LYS    70      47.262  62.308  59.907  1.00  3.07
ATOM   1064  HA  LYS    70      47.924  62.933  60.510  1.00  3.07
ATOM   1065  CB  LYS    70      46.054  61.953  60.811  1.00  3.07
ATOM   1066  HB1 LYS    70      45.256  61.526  60.208  1.00  3.07
ATOM   1067  HB2 LYS    70      45.676  62.871  61.264  1.00  3.07
ATOM   1068  CG  LYS    70      46.451  60.954  61.929  1.00  3.07
ATOM   1069  HG1 LYS    70      47.329  61.340  62.449  1.00  3.07
ATOM   1070  HG2 LYS    70      46.712  60.014  61.450  1.00  3.07
ATOM   1071  CD  LYS    70      45.379  60.632  62.982  1.00  3.07
ATOM   1072  HD1 LYS    70      44.493  60.244  62.484  1.00  3.07
ATOM   1073  HD2 LYS    70      45.095  61.558  63.484  1.00  3.07
ATOM   1074  CE  LYS    70      45.839  59.617  64.059  1.00  3.07
ATOM   1075  HE1 LYS    70      44.992  59.422  64.723  1.00  3.07
ATOM   1076  HE2 LYS    70      46.631  60.071  64.660  1.00  3.07
ATOM   1077  NZ  LYS    70      46.325  58.322  63.512  1.00  3.07
ATOM   1078  HZ1 LYS    70      45.730  57.983  62.770  1.00  3.07
ATOM   1079  HZ2 LYS    70      47.283  58.387  63.176  1.00  3.07
ATOM   1080  HZ3 LYS    70      46.281  57.554  64.195  1.00  3.07
ATOM   1081  C   LYS    70      48.064  61.085  59.506  1.00  3.07
ATOM   1082  O   LYS    70      47.663  60.331  58.628  1.00  3.07
ATOM   1083  N   LYS    71      49.136  60.835  60.248  1.00  2.70
ATOM   1084  H   LYS    71      49.432  61.535  60.910  1.00  2.70
ATOM   1085  CA  LYS    71      49.847  59.565  60.236  1.00  2.70
ATOM   1086  HA  LYS    71      49.795  59.138  59.232  1.00  2.70
ATOM   1087  CB  LYS    71      51.336  59.868  60.526  1.00  2.70
ATOM   1088  HB1 LYS    71      51.863  58.955  60.779  1.00  2.70
ATOM   1089  HB2 LYS    71      51.435  60.542  61.378  1.00  2.70
ATOM   1090  CG  LYS    71      51.977  60.505  59.269  1.00  2.70
ATOM   1091  HG1 LYS    71      51.727  61.566  59.236  1.00  2.70
ATOM   1092  HG2 LYS    71      51.561  60.036  58.377  1.00  2.70
ATOM   1093  CD  LYS    71      53.500  60.340  59.186  1.00  2.70
ATOM   1094  HD1 LYS    71      53.747  59.280  59.252  1.00  2.70
ATOM   1095  HD2 LYS    71      53.985  60.871  60.007  1.00  2.70
ATOM   1096  CE  LYS    71      54.009  60.881  57.840  1.00  2.70
ATOM   1097  HE1 LYS    71      53.903  61.968  57.828  1.00  2.70
ATOM   1098  HE2 LYS    71      53.410  60.457  57.031  1.00  2.70
ATOM   1099  NZ  LYS    71      55.423  60.518  57.618  1.00  2.70
ATOM   1100  HZ1 LYS    71      55.998  60.878  58.384  1.00  2.70
ATOM   1101  HZ2 LYS    71      55.538  59.511  57.599  1.00  2.70
ATOM   1102  HZ3 LYS    71      55.790  60.885  56.752  1.00  2.70
ATOM   1103  C   LYS    71      49.179  58.538  61.144  1.00  2.70
ATOM   1104  O   LYS    71      48.819  58.833  62.284  1.00  2.70
ATOM   1105  N   PHE    72      48.940  57.343  60.611  1.00  2.86
ATOM   1106  H   PHE    72      49.244  57.168  59.657  1.00  2.86
ATOM   1107  CA  PHE    72      48.197  56.260  61.253  1.00  2.86
ATOM   1108  HA  PHE    72      47.922  56.526  62.268  1.00  2.86
ATOM   1109  CB  PHE    72      46.914  55.975  60.426  1.00  2.86
ATOM   1110  HB1 PHE    72      46.499  55.026  60.752  1.00  2.86
ATOM   1111  HB2 PHE    72      47.204  55.818  59.386  1.00  2.86
ATOM   1112  CG  PHE    72      45.780  56.995  60.448  1.00  2.86
ATOM   1113  CD1 PHE    72      45.757  58.053  59.527  1.00  2.86
ATOM   1114  HD1 PHE    72      46.561  58.157  58.809  1.00  2.86
ATOM   1115  CE1 PHE    72      44.691  58.974  59.534  1.00  2.86
ATOM   1116  HE1 PHE    72      44.699  59.814  58.862  1.00  2.86
ATOM   1117  CZ  PHE    72      43.621  58.832  60.428  1.00  2.86
ATOM   1118  HZ  PHE    72      42.821  59.559  60.436  1.00  2.86
ATOM   1119  CE2 PHE    72      43.615  57.754  61.323  1.00  2.86
ATOM   1120  HE2 PHE    72      42.802  57.626  62.027  1.00  2.86
ATOM   1121  CD2 PHE    72      44.686  56.847  61.324  1.00  2.86
ATOM   1122  HD2 PHE    72      44.659  56.036  62.022  1.00  2.86
ATOM   1123  C   PHE    72      49.020  54.981  61.300  1.00  2.86
ATOM   1124  O   PHE    72      49.586  54.598  60.276  1.00  2.86
ATOM   1125  N   SER    73      49.065  54.324  62.469  1.00  3.31
ATOM   1126  H   SER    73      48.521  54.696  63.249  1.00  3.31
ATOM   1127  CA  SER    73      49.734  53.025  62.657  1.00  3.31
ATOM   1128  HA  SER    73      50.804  53.162  62.564  1.00  3.31
ATOM   1129  CB  SER    73      49.484  52.473  64.073  1.00  3.31
ATOM   1130  HB1 SER    73      49.265  53.295  64.757  1.00  3.31
ATOM   1131  HB2 SER    73      50.394  51.981  64.418  1.00  3.31
ATOM   1132  OG  SER    73      48.436  51.526  64.123  1.00  3.31
ATOM   1133  HG  SER    73      48.856  50.640  64.293  1.00  3.31
ATOM   1134  C   SER    73      49.312  52.017  61.590  1.00  3.31
ATOM   1135  O   SER    73      48.287  52.183  60.937  1.00  3.31
ATOM   1136  N   ILE    74      50.076  50.948  61.397  1.00  2.88
ATOM   1137  H   ILE    74      50.877  50.790  61.988  1.00  2.88
ATOM   1138  CA  ILE    74      49.758  49.956  60.367  1.00  2.88
ATOM   1139  HA  ILE    74      49.692  50.485  59.417  1.00  2.88
ATOM   1140  CB  ILE    74      50.890  48.891  60.254  1.00  2.88
ATOM   1141  HB  ILE    74      50.657  48.077  60.937  1.00  2.88
ATOM   1142  CG2 ILE    74      50.924  48.342  58.813  1.00  2.88
ATOM   1143 1HG2 ILE    74      49.926  48.048  58.505  1.00  2.88
ATOM   1144 2HG2 ILE    74      51.301  49.106  58.133  1.00  2.88
ATOM   1145 3HG2 ILE    74      51.560  47.458  58.758  1.00  2.88
ATOM   1146  CG1 ILE    74      52.308  49.396  60.634  1.00  2.88
ATOM   1147 1HG1 ILE    74      52.293  49.841  61.628  1.00  2.88
ATOM   1148 2HG1 ILE    74      52.638  50.154  59.922  1.00  2.88
ATOM   1149  CD1 ILE    74      53.356  48.280  60.708  1.00  2.88
ATOM   1150  HD1 ILE    74      53.523  47.833  59.729  1.00  2.88
ATOM   1151  HD2 ILE    74      54.299  48.698  61.064  1.00  2.88
ATOM   1152  HD3 ILE    74      53.025  47.517  61.412  1.00  2.88
ATOM   1153  C   ILE    74      48.378  49.316  60.635  1.00  2.88
ATOM   1154  O   ILE    74      47.586  49.102  59.715  1.00  2.88
ATOM   1155  N   GLU    75      48.046  49.093  61.909  1.00  3.28
ATOM   1156  H   GLU    75      48.748  49.314  62.613  1.00  3.28
ATOM   1157  CA  GLU    75      46.758  48.599  62.400  1.00  3.28
ATOM   1158  HA  GLU    75      46.486  47.684  61.872  1.00  3.28
ATOM   1159  CB  GLU    75      46.793  48.324  63.925  1.00  3.28
ATOM   1160  HB1 GLU    75      45.835  47.881  64.198  1.00  3.28
ATOM   1161  HB2 GLU    75      46.858  49.272  64.461  1.00  3.28
ATOM   1162  CG  GLU    75      47.885  47.404  64.481  1.00  3.28
ATOM   1163  HG1 GLU    75      47.785  46.428  64.001  1.00  3.28
ATOM   1164  HG2 GLU    75      47.710  47.268  65.551  1.00  3.28
ATOM   1165  CD  GLU    75      49.305  47.949  64.279  1.00  3.28
ATOM   1166  OE1 GLU    75      50.158  47.113  63.926  1.00  3.28
ATOM   1167  OE2 GLU    75      49.498  49.191  64.281  1.00  3.28
ATOM   1168  C   GLU    75      45.642  49.631  62.224  1.00  3.28
ATOM   1169  O   GLU    75      44.513  49.279  61.885  1.00  3.28
ATOM   1170  N   GLU    76      45.923  50.910  62.482  1.00  3.14
ATOM   1171  H   GLU    76      46.859  51.153  62.804  1.00  3.14
ATOM   1172  CA  GLU    76      44.950  51.982  62.282  1.00  3.14
ATOM   1173  HA  GLU    76      44.033  51.769  62.834  1.00  3.14
ATOM   1174  CB  GLU    76      45.514  53.333  62.745  1.00  3.14
ATOM   1175  HB1 GLU    76      44.844  54.066  62.316  1.00  3.14
ATOM   1176  HB2 GLU    76      46.494  53.469  62.298  1.00  3.14
ATOM   1177  CG  GLU    76      45.620  53.679  64.235  1.00  3.14
ATOM   1178  HG1 GLU    76      46.348  53.030  64.721  1.00  3.14
ATOM   1179  HG2 GLU    76      44.647  53.524  64.707  1.00  3.14
ATOM   1180  CD  GLU    76      46.041  55.158  64.368  1.00  3.14
ATOM   1181  OE1 GLU    76      47.248  55.484  64.317  1.00  3.14
ATOM   1182  OE2 GLU    76      45.160  56.047  64.369  1.00  3.14
ATOM   1183  C   GLU    76      44.591  52.149  60.796  1.00  3.14
ATOM   1184  O   GLU    76      43.439  52.381  60.435  1.00  3.14
ATOM   1185  N   ALA    77      45.584  52.040  59.915  1.00  2.31
ATOM   1186  H   ALA    77      46.519  51.884  60.290  1.00  2.31
ATOM   1187  CA  ALA    77      45.446  52.121  58.468  1.00  2.31
ATOM   1188  HA  ALA    77      44.917  53.037  58.213  1.00  2.31
ATOM   1189  CB  ALA    77      46.848  52.201  57.851  1.00  2.31
ATOM   1190  HB1 ALA    77      46.771  52.278  56.767  1.00  2.31
ATOM   1191  HB2 ALA    77      47.368  53.082  58.233  1.00  2.31
ATOM   1192  HB3 ALA    77      47.426  51.313  58.111  1.00  2.31
ATOM   1193  C   ALA    77      44.642  50.923  57.923  1.00  2.31
ATOM   1194  O   ALA    77      43.717  51.072  57.114  1.00  2.31
ATOM   1195  N   LEU    78      44.921  49.727  58.445  1.00  2.42
ATOM   1196  H   LEU    78      45.696  49.646  59.098  1.00  2.42
ATOM   1197  CA  LEU    78      44.090  48.552  58.192  1.00  2.42
ATOM   1198  HA  LEU    78      44.102  48.337  57.128  1.00  2.42
ATOM   1199  CB  LEU    78      44.685  47.370  58.991  1.00  2.42
ATOM   1200  HB1 LEU    78      44.631  47.605  60.051  1.00  2.42
ATOM   1201  HB2 LEU    78      45.739  47.263  58.754  1.00  2.42
ATOM   1202  CG  LEU    78      44.000  46.010  58.787  1.00  2.42
ATOM   1203  HG  LEU    78      42.956  46.082  59.090  1.00  2.42
ATOM   1204  CD1 LEU    78      44.062  45.544  57.336  1.00  2.42
ATOM   1205 1HD1 LEU    78      43.567  44.583  57.263  1.00  2.42
ATOM   1206 2HD1 LEU    78      43.530  46.244  56.692  1.00  2.42
ATOM   1207 3HD1 LEU    78      45.097  45.453  57.014  1.00  2.42
ATOM   1208  CD2 LEU    78      44.683  44.948  59.653  1.00  2.42
ATOM   1209 1HD2 LEU    78      44.175  43.990  59.540  1.00  2.42
ATOM   1210 2HD2 LEU    78      45.730  44.836  59.369  1.00  2.42
ATOM   1211 3HD2 LEU    78      44.633  45.240  60.703  1.00  2.42
ATOM   1212  C   LEU    78      42.625  48.793  58.563  1.00  2.42
ATOM   1213  O   LEU    78      41.731  48.629  57.738  1.00  2.42
ATOM   1214  N   GLN    79      42.384  49.265  59.781  1.00  3.07
ATOM   1215  H   GLN    79      43.170  49.420  60.406  1.00  3.07
ATOM   1216  CA  GLN    79      41.042  49.528  60.291  1.00  3.07
ATOM   1217  HA  GLN    79      40.384  48.713  59.983  1.00  3.07
ATOM   1218  CB  GLN    79      41.107  49.533  61.829  1.00  3.07
ATOM   1219  HB1 GLN    79      40.144  49.840  62.239  1.00  3.07
ATOM   1220  HB2 GLN    79      41.860  50.254  62.150  1.00  3.07
ATOM   1221  CG  GLN    79      41.440  48.133  62.382  1.00  3.07
ATOM   1222  HG1 GLN    79      42.295  47.708  61.858  1.00  3.07
ATOM   1223  HG2 GLN    79      40.586  47.474  62.227  1.00  3.07
ATOM   1224  CD  GLN    79      41.779  48.166  63.865  1.00  3.07
ATOM   1225  OE1 GLN    79      41.025  47.724  64.713  1.00  3.07
ATOM   1226  NE2 GLN    79      42.932  48.677  64.232  1.00  3.07
ATOM   1227 1HE2 GLN    79      43.566  49.022  63.519  1.00  3.07
ATOM   1228 2HE2 GLN    79      43.145  48.652  65.212  1.00  3.07
ATOM   1229  C   GLN    79      40.408  50.813  59.741  1.00  3.07
ATOM   1230  O   GLN    79      39.284  51.146  60.113  1.00  3.07
ATOM   1231  N   SER    80      41.083  51.510  58.819  1.00  3.03
ATOM   1232  H   SER    80      42.025  51.228  58.583  1.00  3.03
ATOM   1233  CA  SER    80      40.485  52.621  58.066  1.00  3.03
ATOM   1234  HA  SER    80      39.438  52.730  58.349  1.00  3.03
ATOM   1235  CB  SER    80      41.175  53.935  58.415  1.00  3.03
ATOM   1236  HB1 SER    80      40.893  54.213  59.431  1.00  3.03
ATOM   1237  HB2 SER    80      40.824  54.713  57.736  1.00  3.03
ATOM   1238  OG  SER    80      42.587  53.831  58.351  1.00  3.03
ATOM   1239  HG  SER    80      42.850  53.242  59.092  1.00  3.03
ATOM   1240  C   SER    80      40.465  52.313  56.575  1.00  3.03
ATOM   1241  O   SER    80      40.149  53.190  55.771  1.00  3.03
ATOM   1242  N   GLY    81      40.780  51.060  56.208  1.00  2.71
ATOM   1243  H   GLY    81      41.040  50.385  56.918  1.00  2.71
ATOM   1244  CA  GLY    81      40.744  50.595  54.830  1.00  2.71
ATOM   1245  HA1 GLY    81      39.718  50.620  54.460  1.00  2.71
ATOM   1246  HA2 GLY    81      41.113  49.569  54.789  1.00  2.71
ATOM   1247  C   GLY    81      41.615  51.454  53.914  1.00  2.71
ATOM   1248  O   GLY    81      41.250  51.776  52.778  1.00  2.71
ATOM   1249  N   ARG    82      42.743  51.870  54.496  1.00  2.21
ATOM   1250  H   ARG    82      42.835  51.611  55.475  1.00  2.21
ATOM   1251  CA  ARG    82      43.885  52.541  53.895  1.00  2.21
ATOM   1252  HA  ARG    82      43.573  52.934  52.924  1.00  2.21
ATOM   1253  CB  ARG    82      44.351  53.713  54.774  1.00  2.21
ATOM   1254  HB1 ARG    82      45.228  54.166  54.310  1.00  2.21
ATOM   1255  HB2 ARG    82      44.641  53.335  55.755  1.00  2.21
ATOM   1256  CG  ARG    82      43.279  54.800  54.953  1.00  2.21
ATOM   1257  HG1 ARG    82      42.444  54.401  55.527  1.00  2.21
ATOM   1258  HG2 ARG    82      42.919  55.128  53.977  1.00  2.21
ATOM   1259  CD  ARG    82      43.882  55.992  55.703  1.00  2.21
ATOM   1260  HD1 ARG    82      44.673  56.427  55.089  1.00  2.21
ATOM   1261  HD2 ARG    82      44.349  55.636  56.622  1.00  2.21
ATOM   1262  NE  ARG    82      42.886  57.044  55.996  1.00  2.21
ATOM   1263  HE  ARG    82      42.758  57.750  55.277  1.00  2.21
ATOM   1264  CZ  ARG    82      42.440  57.368  57.198  1.00  2.21
ATOM   1265  NH1 ARG    82      41.791  58.475  57.425  1.00  2.21
ATOM   1266 1HH1 ARG    82      41.824  59.232  56.739  1.00  2.21
ATOM   1267 2HH1 ARG    82      41.486  58.688  58.351  1.00  2.21
ATOM   1268  NH2 ARG    82      42.658  56.617  58.233  1.00  2.21
ATOM   1269 1HH2 ARG    82      42.956  55.658  58.081  1.00  2.21
ATOM   1270 2HH2 ARG    82      42.582  56.960  59.172  1.00  2.21
ATOM   1271  C   ARG    82      45.031  51.587  53.593  1.00  2.21
ATOM   1272  O   ARG    82      45.927  51.945  52.825  1.00  2.21
ATOM   1273  N   LEU    83      45.011  50.386  54.169  1.00  2.00
ATOM   1274  H   LEU    83      44.259  50.199  54.822  1.00  2.00
ATOM   1275  CA  LEU    83      45.593  49.200  53.501  1.00  2.00
ATOM   1276  HA  LEU    83      45.606  49.377  52.432  1.00  2.00
ATOM   1277  CB  LEU    83      47.032  48.934  53.981  1.00  2.00
ATOM   1278  HB1 LEU    83      47.637  49.733  53.603  1.00  2.00
ATOM   1279  HB2 LEU    83      47.415  48.020  53.527  1.00  2.00
ATOM   1280  CG  LEU    83      47.257  48.881  55.498  1.00  2.00
ATOM   1281  HG  LEU    83      46.785  49.733  55.986  1.00  2.00
ATOM   1282  CD1 LEU    83      46.758  47.589  56.103  1.00  2.00
ATOM   1283 1HD1 LEU    83      47.101  47.541  57.134  1.00  2.00
ATOM   1284 2HD1 LEU    83      45.679  47.560  56.088  1.00  2.00
ATOM   1285 3HD1 LEU    83      47.143  46.739  55.545  1.00  2.00
ATOM   1286  CD2 LEU    83      48.746  48.925  55.798  1.00  2.00
ATOM   1287 1HD2 LEU    83      48.886  49.199  56.843  1.00  2.00
ATOM   1288 2HD2 LEU    83      49.207  47.955  55.608  1.00  2.00
ATOM   1289 3HD2 LEU    83      49.218  49.670  55.173  1.00  2.00
ATOM   1290  C   LEU    83      44.673  47.998  53.749  1.00  2.00
ATOM   1291  O   LEU    83      43.716  48.098  54.519  1.00  2.00
ATOM   1292  N   THR    84      45.022  46.845  53.179  1.00  2.53
ATOM   1293  H   THR    84      45.774  46.844  52.512  1.00  2.53
ATOM   1294  CA  THR    84      44.285  45.587  53.361  1.00  2.53
ATOM   1295  HA  THR    84      43.475  45.781  54.062  1.00  2.53
ATOM   1296  CB  THR    84      43.613  45.155  52.045  1.00  2.53
ATOM   1297  HB  THR    84      43.378  44.091  52.076  1.00  2.53
ATOM   1298  CG2 THR    84      42.318  45.937  51.827  1.00  2.53
ATOM   1299 1HG2 THR    84      41.853  45.619  50.894  1.00  2.53
ATOM   1300 2HG2 THR    84      41.626  45.757  52.649  1.00  2.53
ATOM   1301 3HG2 THR    84      42.530  47.006  51.764  1.00  2.53
ATOM   1302  OG1 THR    84      44.404  45.424  50.911  1.00  2.53
ATOM   1303  HG1 THR    84      45.221  44.898  50.926  1.00  2.53
ATOM   1304  C   THR    84      45.112  44.485  54.023  1.00  2.53
ATOM   1305  O   THR    84      46.327  44.587  53.979  1.00  2.53
ATOM   1306  N   PRO    85      44.528  43.468  54.696  1.00  2.97
ATOM   1307  CD  PRO    85      43.103  43.156  54.732  1.00  2.97
ATOM   1308  HD1 PRO    85      42.809  42.701  53.785  1.00  2.97
ATOM   1309  HD2 PRO    85      42.498  44.043  54.922  1.00  2.97
ATOM   1310  CG  PRO    85      42.903  42.143  55.861  1.00  2.97
ATOM   1311  HG1 PRO    85      42.159  41.391  55.594  1.00  2.97
ATOM   1312  HG2 PRO    85      42.598  42.654  56.774  1.00  2.97
ATOM   1313  CB  PRO    85      44.282  41.517  56.058  1.00  2.97
ATOM   1314  HB1 PRO    85      44.373  40.653  55.399  1.00  2.97
ATOM   1315  HB2 PRO    85      44.441  41.213  57.094  1.00  2.97
ATOM   1316  CA  PRO    85      45.271  42.611  55.639  1.00  2.97
ATOM   1317  HA  PRO    85      45.530  43.202  56.518  1.00  2.97
ATOM   1318  C   PRO    85      46.569  41.979  55.094  1.00  2.97
ATOM   1319  O   PRO    85      47.605  41.999  55.756  1.00  2.97
ATOM   1320  N   ALA    86      46.555  41.508  53.845  1.00  3.15
ATOM   1321  H   ALA    86      45.698  41.531  53.319  1.00  3.15
ATOM   1322  CA  ALA    86      47.773  41.028  53.190  1.00  3.15
ATOM   1323  HA  ALA    86      48.165  40.191  53.767  1.00  3.15
ATOM   1324  CB  ALA    86      47.387  40.519  51.794  1.00  3.15
ATOM   1325  HB1 ALA    86      48.278  40.151  51.285  1.00  3.15
ATOM   1326  HB2 ALA    86      46.668  39.703  51.883  1.00  3.15
ATOM   1327  HB3 ALA    86      46.952  41.326  51.204  1.00  3.15
ATOM   1328  C   ALA    86      48.881  42.093  53.106  1.00  3.15
ATOM   1329  O   ALA    86      50.071  41.848  53.323  1.00  3.15
ATOM   1330  N   HIS    87      48.450  43.308  52.799  1.00  2.78
ATOM   1331  H   HIS    87      47.458  43.424  52.637  1.00  2.78
ATOM   1332  CA  HIS    87      49.269  44.497  52.676  1.00  2.78
ATOM   1333  HA  HIS    87      50.169  44.218  52.127  1.00  2.78
ATOM   1334  CB  HIS    87      48.526  45.518  51.808  1.00  2.78
ATOM   1335  HB1 HIS    87      49.197  46.335  51.556  1.00  2.78
ATOM   1336  HB2 HIS    87      47.676  45.928  52.348  1.00  2.78
ATOM   1337  CG  HIS    87      48.038  44.861  50.536  1.00  2.78
ATOM   1338  ND1 HIS    87      46.829  44.170  50.396  1.00  2.78
ATOM   1339  CE1 HIS    87      46.866  43.612  49.176  1.00  2.78
ATOM   1340  HE1 HIS    87      46.073  43.013  48.749  1.00  2.78
ATOM   1341  NE2 HIS    87      48.025  43.895  48.561  1.00  2.78
ATOM   1342  HE2 HIS    87      48.286  43.581  47.630  1.00  2.78
ATOM   1343  CD2 HIS    87      48.788  44.661  49.414  1.00  2.78
ATOM   1344  HD2 HIS    87      49.792  45.021  49.241  1.00  2.78
ATOM   1345  C   HIS    87      49.770  44.992  54.040  1.00  2.78
ATOM   1346  O   HIS    87      50.909  45.428  54.120  1.00  2.78
ATOM   1347  N   TYR    88      49.012  44.797  55.128  1.00  2.79
ATOM   1348  H   TYR    88      48.086  44.416  54.988  1.00  2.79
ATOM   1349  CA  TYR    88      49.495  44.946  56.504  1.00  2.79
ATOM   1350  HA  TYR    88      49.865  45.961  56.654  1.00  2.79
ATOM   1351  CB  TYR    88      48.355  44.679  57.517  1.00  2.79
ATOM   1352  HB1 TYR    88      47.902  43.718  57.318  1.00  2.79
ATOM   1353  HB2 TYR    88      47.569  45.411  57.385  1.00  2.79
ATOM   1354  CG  TYR    88      48.757  44.666  58.982  1.00  2.79
ATOM   1355  CD1 TYR    88      48.654  45.839  59.749  1.00  2.79
ATOM   1356  HD1 TYR    88      48.273  46.741  59.300  1.00  2.79
ATOM   1357  CE1 TYR    88      49.078  45.844  61.092  1.00  2.79
ATOM   1358  HE1 TYR    88      49.041  46.740  61.681  1.00  2.79
ATOM   1359  CZ  TYR    88      49.591  44.675  61.684  1.00  2.79
ATOM   1360  OH  TYR    88      50.058  44.698  62.962  1.00  2.79
ATOM   1361  HH  TYR    88      50.111  45.609  63.341  1.00  2.79
ATOM   1362  CE2 TYR    88      49.633  43.481  60.933  1.00  2.79
ATOM   1363  HE2 TYR    88      50.020  42.586  61.393  1.00  2.79
ATOM   1364  CD2 TYR    88      49.216  43.477  59.586  1.00  2.79
ATOM   1365  HD2 TYR    88      49.273  42.561  59.011  1.00  2.79
ATOM   1366  C   TYR    88      50.648  43.992  56.784  1.00  2.79
ATOM   1367  O   TYR    88      51.693  44.453  57.229  1.00  2.79
ATOM   1368  N   ASP    89      50.487  42.689  56.506  1.00  3.33
ATOM   1369  H   ASP    89      49.600  42.347  56.146  1.00  3.33
ATOM   1370  CA  ASP    89      51.553  41.739  56.839  1.00  3.33
ATOM   1371  HA  ASP    89      51.823  41.934  57.878  1.00  3.33
ATOM   1372  CB  ASP    89      51.043  40.280  56.810  1.00  3.33
ATOM   1373  HB1 ASP    89      50.051  40.241  57.263  1.00  3.33
ATOM   1374  HB2 ASP    89      51.707  39.686  57.442  1.00  3.33
ATOM   1375  CG  ASP    89      51.007  39.612  55.432  1.00  3.33
ATOM   1376  OD1 ASP    89      49.939  39.165  54.966  1.00  3.33
ATOM   1377  OD2 ASP    89      52.066  39.505  54.785  1.00  3.33
ATOM   1378  C   ASP    89      52.850  41.980  56.031  1.00  3.33
ATOM   1379  O   ASP    89      53.972  41.898  56.556  1.00  3.33
ATOM   1380  N   ARG    90      52.699  42.380  54.759  1.00  3.29
ATOM   1381  H   ARG    90      51.755  42.385  54.382  1.00  3.29
ATOM   1382  CA  ARG    90      53.822  42.786  53.901  1.00  3.29
ATOM   1383  HA  ARG    90      54.575  42.002  53.932  1.00  3.29
ATOM   1384  CB  ARG    90      53.311  42.983  52.453  1.00  3.29
ATOM   1385  HB1 ARG    90      53.522  44.004  52.131  1.00  3.29
ATOM   1386  HB2 ARG    90      52.228  42.878  52.423  1.00  3.29
ATOM   1387  CG  ARG    90      53.911  42.029  51.404  1.00  3.29
ATOM   1388  HG1 ARG    90      54.955  42.305  51.248  1.00  3.29
ATOM   1389  HG2 ARG    90      53.383  42.192  50.463  1.00  3.29
ATOM   1390  CD  ARG    90      53.865  40.525  51.729  1.00  3.29
ATOM   1391  HD1 ARG    90      54.587  40.321  52.522  1.00  3.29
ATOM   1392  HD2 ARG    90      54.185  39.961  50.853  1.00  3.29
ATOM   1393  NE  ARG    90      52.546  40.060  52.193  1.00  3.29
ATOM   1394  HE  ARG    90      52.361  40.176  53.193  1.00  3.29
ATOM   1395  CZ  ARG    90      51.676  39.255  51.621  1.00  3.29
ATOM   1396  NH1 ARG    90      50.679  38.787  52.307  1.00  3.29
ATOM   1397 1HH1 ARG    90      50.634  39.021  53.314  1.00  3.29
ATOM   1398 2HH1 ARG    90      50.077  38.069  51.975  1.00  3.29
ATOM   1399  NH2 ARG    90      51.778  38.891  50.373  1.00  3.29
ATOM   1400 1HH2 ARG    90      52.544  39.258  49.845  1.00  3.29
ATOM   1401 2HH2 ARG    90      51.093  38.276  49.983  1.00  3.29
ATOM   1402  C   ARG    90      54.530  44.047  54.408  1.00  3.29
ATOM   1403  O   ARG    90      55.761  44.126  54.315  1.00  3.29
ATOM   1404  N   TYR    91      53.776  45.015  54.936  1.00  3.12
ATOM   1405  H   TYR    91      52.769  44.910  54.968  1.00  3.12
ATOM   1406  CA  TYR    91      54.379  46.236  55.469  1.00  3.12
ATOM   1407  HA  TYR    91      55.212  46.489  54.818  1.00  3.12
ATOM   1408  CB  TYR    91      53.431  47.445  55.379  1.00  3.12
ATOM   1409  HB1 TYR    91      53.960  48.329  55.739  1.00  3.12
ATOM   1410  HB2 TYR    91      52.581  47.265  56.039  1.00  3.12
ATOM   1411  CG  TYR    91      52.919  47.723  53.960  1.00  3.12
ATOM   1412  CD1 TYR    91      51.646  48.297  53.767  1.00  3.12
ATOM   1413  HD1 TYR    91      51.115  48.642  54.636  1.00  3.12
ATOM   1414  CE1 TYR    91      51.040  48.307  52.488  1.00  3.12
ATOM   1415  HE1 TYR    91      50.029  48.654  52.369  1.00  3.12
ATOM   1416  CZ  TYR    91      51.735  47.766  51.380  1.00  3.12
ATOM   1417  OH  TYR    91      51.183  47.652  50.140  1.00  3.12
ATOM   1418  HH  TYR    91      50.293  48.006  50.041  1.00  3.12
ATOM   1419  CE2 TYR    91      53.047  47.298  51.564  1.00  3.12
ATOM   1420  HE2 TYR    91      53.585  46.882  50.739  1.00  3.12
ATOM   1421  CD2 TYR    91      53.644  47.293  52.829  1.00  3.12
ATOM   1422  HD2 TYR    91      54.635  46.877  52.920  1.00  3.12
ATOM   1423  C   TYR    91      55.081  45.995  56.797  1.00  3.12
ATOM   1424  O   TYR    91      56.262  46.286  56.850  1.00  3.12
ATOM   1425  N   VAL    92      54.499  45.241  57.733  1.00  3.50
ATOM   1426  H   VAL    92      53.528  44.971  57.600  1.00  3.50
ATOM   1427  CA  VAL    92      55.212  44.736  58.924  1.00  3.50
ATOM   1428  HA  VAL    92      55.453  45.594  59.554  1.00  3.50
ATOM   1429  CB  VAL    92      54.308  43.786  59.740  1.00  3.50
ATOM   1430  HB  VAL    92      53.885  43.035  59.073  1.00  3.50
ATOM   1431  CG1 VAL    92      55.054  43.056  60.867  1.00  3.50
ATOM   1432 1HG1 VAL    92      54.347  42.486  61.470  1.00  3.50
ATOM   1433 2HG1 VAL    92      55.782  42.358  60.453  1.00  3.50
ATOM   1434 3HG1 VAL    92      55.567  43.778  61.502  1.00  3.50
ATOM   1435  CG2 VAL    92      53.159  44.563  60.392  1.00  3.50
ATOM   1436 1HG2 VAL    92      52.587  45.108  59.642  1.00  3.50
ATOM   1437 2HG2 VAL    92      52.484  43.875  60.899  1.00  3.50
ATOM   1438 3HG2 VAL    92      53.554  45.272  61.118  1.00  3.50
ATOM   1439  C   VAL    92      56.545  44.067  58.577  1.00  3.50
ATOM   1440  O   VAL    92      57.580  44.464  59.108  1.00  3.50
ATOM   1441  N   ASN    93      56.571  43.116  57.632  1.00  3.91
ATOM   1442  H   ASN    93      55.697  42.822  57.210  1.00  3.91
ATOM   1443  CA  ASN    93      57.844  42.511  57.207  1.00  3.91
ATOM   1444  HA  ASN    93      58.319  42.048  58.076  1.00  3.91
ATOM   1445  CB  ASN    93      57.557  41.414  56.168  1.00  3.91
ATOM   1446  HB1 ASN    93      58.472  41.208  55.611  1.00  3.91
ATOM   1447  HB2 ASN    93      56.798  41.745  55.460  1.00  3.91
ATOM   1448  CG  ASN    93      57.140  40.102  56.809  1.00  3.91
ATOM   1449  OD1 ASN    93      57.969  39.337  57.267  1.00  3.91
ATOM   1450  ND2 ASN    93      55.869  39.781  56.847  1.00  3.91
ATOM   1451 1HD2 ASN    93      55.159  40.458  56.584  1.00  3.91
ATOM   1452 2HD2 ASN    93      55.636  38.904  57.274  1.00  3.91
ATOM   1453  C   ASN    93      58.847  43.553  56.671  1.00  3.91
ATOM   1454  O   ASN    93      60.007  43.584  57.105  1.00  3.91
ATOM   1455  N   LYS    94      58.409  44.450  55.777  1.00  4.26
ATOM   1456  H   LYS    94      57.428  44.447  55.509  1.00  4.26
ATOM   1457  CA  LYS    94      59.282  45.544  55.319  1.00  4.26
ATOM   1458  HA  LYS    94      60.155  45.103  54.839  1.00  4.26
ATOM   1459  CB  LYS    94      58.550  46.405  54.283  1.00  4.26
ATOM   1460  HB1 LYS    94      57.584  46.693  54.695  1.00  4.26
ATOM   1461  HB2 LYS    94      58.364  45.812  53.386  1.00  4.26
ATOM   1462  CG  LYS    94      59.277  47.705  53.896  1.00  4.26
ATOM   1463  HG1 LYS    94      59.477  48.299  54.785  1.00  4.26
ATOM   1464  HG2 LYS    94      58.540  48.239  53.316  1.00  4.26
ATOM   1465  CD  LYS    94      60.564  47.565  53.048  1.00  4.26
ATOM   1466  HD1 LYS    94      60.285  47.596  51.994  1.00  4.26
ATOM   1467  HD2 LYS    94      60.998  46.582  53.235  1.00  4.26
ATOM   1468  CE  LYS    94      61.685  48.604  53.303  1.00  4.26
ATOM   1469  HE1 LYS    94      62.493  48.420  52.591  1.00  4.26
ATOM   1470  HE2 LYS    94      62.100  48.414  54.294  1.00  4.26
ATOM   1471  NZ  LYS    94      61.266  50.030  53.206  1.00  4.26
ATOM   1472  HZ1 LYS    94      60.572  50.282  53.901  1.00  4.26
ATOM   1473  HZ2 LYS    94      61.989  50.708  53.459  1.00  4.26
ATOM   1474  HZ3 LYS    94      60.895  50.298  52.304  1.00  4.26
ATOM   1475  C   LYS    94      59.807  46.386  56.474  1.00  4.26
ATOM   1476  O   LYS    94      60.968  46.749  56.417  1.00  4.26
ATOM   1477  N   ASP    95      59.040  46.620  57.526  1.00  4.27
ATOM   1478  H   ASP    95      58.067  46.330  57.483  1.00  4.27
ATOM   1479  CA  ASP    95      59.439  47.437  58.665  1.00  4.27
ATOM   1480  HA  ASP    95      59.943  48.324  58.294  1.00  4.27
ATOM   1481  CB  ASP    95      58.194  47.908  59.439  1.00  4.27
ATOM   1482  HB1 ASP    95      58.519  48.567  60.245  1.00  4.27
ATOM   1483  HB2 ASP    95      57.711  47.041  59.893  1.00  4.27
ATOM   1484  CG  ASP    95      57.166  48.665  58.576  1.00  4.27
ATOM   1485  OD1 ASP    95      57.566  49.338  57.596  1.00  4.27
ATOM   1486  OD2 ASP    95      55.967  48.567  58.909  1.00  4.27
ATOM   1487  C   ASP    95      60.429  46.694  59.533  1.00  4.27
ATOM   1488  O   ASP    95      61.364  47.319  60.011  1.00  4.27
ATOM   1489  N   MET    96      60.343  45.361  59.606  1.00  3.72
ATOM   1490  H   MET    96      59.532  44.912  59.191  1.00  3.72
ATOM   1491  CA  MET    96      61.406  44.529  60.166  1.00  3.72
ATOM   1492  HA  MET    96      61.640  44.894  61.163  1.00  3.72
ATOM   1493  CB  MET    96      60.948  43.071  60.319  1.00  3.72
ATOM   1494  HB1 MET    96      61.806  42.469  60.616  1.00  3.72
ATOM   1495  HB2 MET    96      60.575  42.688  59.372  1.00  3.72
ATOM   1496  CG  MET    96      59.859  42.929  61.391  1.00  3.72
ATOM   1497  HG1 MET    96      59.029  43.589  61.139  1.00  3.72
ATOM   1498  HG2 MET    96      60.265  43.257  62.349  1.00  3.72
ATOM   1499  SD  MET    96      59.183  41.255  61.590  1.00  3.72
ATOM   1500  CE  MET    96      60.638  40.348  62.180  1.00  3.72
ATOM   1501  HE1 MET    96      60.350  39.324  62.415  1.00  3.72
ATOM   1502  HE2 MET    96      61.404  40.331  61.405  1.00  3.72
ATOM   1503  HE3 MET    96      61.032  40.827  63.076  1.00  3.72
ATOM   1504  C   MET    96      62.672  44.621  59.327  1.00  3.72
ATOM   1505  O   MET    96      63.740  44.537  59.904  1.00  3.72
ATOM   1506  N   SER    97      62.570  44.889  58.023  1.00  3.95
ATOM   1507  H   SER    97      61.631  44.974  57.654  1.00  3.95
ATOM   1508  CA  SER    97      63.693  45.112  57.091  1.00  3.95
ATOM   1509  HA  SER    97      64.502  44.434  57.324  1.00  3.95
ATOM   1510  CB  SER    97      63.256  44.733  55.664  1.00  3.95
ATOM   1511  HB1 SER    97      64.146  44.640  55.041  1.00  3.95
ATOM   1512  HB2 SER    97      62.642  45.524  55.238  1.00  3.95
ATOM   1513  OG  SER    97      62.532  43.512  55.612  1.00  3.95
ATOM   1514  HG  SER    97      61.790  43.539  56.236  1.00  3.95
ATOM   1515  C   SER    97      64.197  46.570  57.055  1.00  3.95
ATOM   1516  O   SER    97      65.237  46.812  56.461  1.00  3.95
ATOM   1517  N   ILE    98      63.491  47.544  57.657  1.00  4.80
ATOM   1518  H   ILE    98      62.583  47.284  58.019  1.00  4.80
ATOM   1519  CA  ILE    98      63.874  48.974  57.756  1.00  4.80
ATOM   1520  HA  ILE    98      64.543  49.252  56.946  1.00  4.80
ATOM   1521  CB  ILE    98      62.636  49.926  57.753  1.00  4.80
ATOM   1522  HB  ILE    98      61.930  49.568  58.503  1.00  4.80
ATOM   1523  CG2 ILE    98      63.033  51.370  58.136  1.00  4.80
ATOM   1524 1HG2 ILE    98      62.209  52.066  57.996  1.00  4.80
ATOM   1525 2HG2 ILE    98      63.318  51.448  59.185  1.00  4.80
ATOM   1526 3HG2 ILE    98      63.861  51.709  57.512  1.00  4.80
ATOM   1527  CG1 ILE    98      61.901  49.962  56.408  1.00  4.80
ATOM   1528 1HG1 ILE    98      61.780  48.947  56.070  1.00  4.80
ATOM   1529 2HG1 ILE    98      62.509  50.496  55.678  1.00  4.80
ATOM   1530  CD1 ILE    98      60.498  50.591  56.483  1.00  4.80
ATOM   1531  HD1 ILE    98      59.961  50.447  55.549  1.00  4.80
ATOM   1532  HD2 ILE    98      59.928  50.133  57.282  1.00  4.80
ATOM   1533  HD3 ILE    98      60.551  51.658  56.681  1.00  4.80
ATOM   1534  C   ILE    98      64.537  49.236  59.110  1.00  4.80
ATOM   1535  O   ILE    98      65.584  49.860  59.191  1.00  4.80
ATOM   1536  N   GLN    99      63.937  48.744  60.191  1.00  6.21
ATOM   1537  H   GLN    99      63.016  48.326  60.099  1.00  6.21
ATOM   1538  CA  GLN    99      64.623  48.619  61.462  1.00  6.21
ATOM   1539  HA  GLN    99      65.021  49.597  61.738  1.00  6.21
ATOM   1540  CB  GLN    99      63.665  48.169  62.586  1.00  6.21
ATOM   1541  HB1 GLN    99      62.834  48.874  62.615  1.00  6.21
ATOM   1542  HB2 GLN    99      64.192  48.233  63.538  1.00  6.21
ATOM   1543  CG  GLN    99      63.087  46.748  62.451  1.00  6.21
ATOM   1544  HG1 GLN    99      63.134  46.458  61.412  1.00  6.21
ATOM   1545  HG2 GLN    99      62.039  46.767  62.753  1.00  6.21
ATOM   1546  CD  GLN    99      63.786  45.677  63.283  1.00  6.21
ATOM   1547  OE1 GLN    99      63.734  45.671  64.500  1.00  6.21
ATOM   1548  NE2 GLN    99      64.439  44.714  62.674  1.00  6.21
ATOM   1549 1HE2 GLN    99      64.447  44.650  61.661  1.00  6.21
ATOM   1550 2HE2 GLN    99      64.936  44.069  63.261  1.00  6.21
ATOM   1551  C   GLN    99      65.819  47.656  61.334  1.00  6.21
ATOM   1552  O   GLN    99      66.837  47.836  61.996  1.00  6.21
ATOM   1553  N   GLU   100      65.743  46.678  60.418  1.00  7.23
ATOM   1554  H   GLU   100      64.851  46.482  59.990  1.00  7.23
ATOM   1555  CA  GLU   100      66.905  45.916  59.947  1.00  7.23
ATOM   1556  HA  GLU   100      67.575  45.787  60.799  1.00  7.23
ATOM   1557  CB  GLU   100      66.535  44.490  59.512  1.00  7.23
ATOM   1558  HB1 GLU   100      65.847  44.618  58.699  1.00  7.23
ATOM   1559  HB2 GLU   100      66.039  43.998  60.348  1.00  7.23
ATOM   1560  CG  GLU   100      67.584  43.501  58.988  1.00  7.23
ATOM   1561  HG1 GLU   100      68.205  43.961  58.221  1.00  7.23
ATOM   1562  HG2 GLU   100      67.035  42.699  58.488  1.00  7.23
ATOM   1563  CD  GLU   100      68.460  42.859  60.065  1.00  7.23
ATOM   1564  OE1 GLU   100      68.756  43.482  61.112  1.00  7.23
ATOM   1565  OE2 GLU   100      68.972  41.743  59.819  1.00  7.23
ATOM   1566  C   GLU   100      67.745  46.654  58.881  1.00  7.23
ATOM   1567  O   GLU   100      68.884  46.295  58.600  1.00  7.23
ATOM   1568  N   LEU   101      67.278  47.789  58.374  1.00  6.67
ATOM   1569  H   LEU   101      66.322  48.040  58.567  1.00  6.67
ATOM   1570  CA  LEU   101      68.135  48.858  57.895  1.00  6.67
ATOM   1571  HA  LEU   101      69.052  48.400  57.531  1.00  6.67
ATOM   1572  CB  LEU   101      67.552  49.620  56.690  1.00  6.67
ATOM   1573  HB1 LEU   101      68.086  50.558  56.604  1.00  6.67
ATOM   1574  HB2 LEU   101      66.518  49.879  56.881  1.00  6.67
ATOM   1575  CG  LEU   101      67.661  48.897  55.333  1.00  6.67
ATOM   1576  HG  LEU   101      67.136  47.948  55.369  1.00  6.67
ATOM   1577  CD1 LEU   101      67.018  49.769  54.254  1.00  6.67
ATOM   1578 1HD1 LEU   101      65.984  49.975  54.528  1.00  6.67
ATOM   1579 2HD1 LEU   101      67.554  50.711  54.154  1.00  6.67
ATOM   1580 3HD1 LEU   101      67.030  49.240  53.301  1.00  6.67
ATOM   1581  CD2 LEU   101      69.109  48.625  54.910  1.00  6.67
ATOM   1582 1HD2 LEU   101      69.140  48.307  53.868  1.00  6.67
ATOM   1583 2HD2 LEU   101      69.713  49.519  55.038  1.00  6.67
ATOM   1584 3HD2 LEU   101      69.522  47.817  55.513  1.00  6.67
ATOM   1585  C   LEU   101      68.620  49.727  59.059  1.00  6.67
ATOM   1586  O   LEU   101      68.375  50.926  59.082  1.00  6.67
ATOM   1587  N   ALA   102      69.329  49.122  60.025  1.00  6.87
ATOM   1588  H   ALA   102      69.442  48.123  59.926  1.00  6.87
ATOM   1589  CA  ALA   102      69.408  49.680  61.382  1.00  6.87
ATOM   1590  HA  ALA   102      68.358  49.832  61.646  1.00  6.87
ATOM   1591  CB  ALA   102      69.901  48.681  62.428  1.00  6.87
ATOM   1592  HB1 ALA   102      69.572  49.016  63.413  1.00  6.87
ATOM   1593  HB2 ALA   102      69.460  47.703  62.251  1.00  6.87
ATOM   1594  HB3 ALA   102      70.979  48.636  62.442  1.00  6.87
ATOM   1595  C   ALA   102      69.984  51.086  61.575  1.00  6.87
ATOM   1596  O   ALA   102      69.768  51.663  62.632  1.00  6.87
ATOM   1597  N   VAL   103      70.644  51.649  60.556  1.00  6.96
ATOM   1598  H   VAL   103      70.811  51.031  59.784  1.00  6.96
ATOM   1599  CA  VAL   103      70.396  53.061  60.194  1.00  6.96
ATOM   1600  HA  VAL   103      69.383  53.302  60.523  1.00  6.96
ATOM   1601  CB  VAL   103      71.353  54.074  60.910  1.00  6.96
ATOM   1602  HB  VAL   103      72.281  54.100  60.346  1.00  6.96
ATOM   1603  CG1 VAL   103      70.796  55.509  60.978  1.00  6.96
ATOM   1604 1HG1 VAL   103      71.464  56.151  61.553  1.00  6.96
ATOM   1605 2HG1 VAL   103      70.701  55.957  59.993  1.00  6.96
ATOM   1606 3HG1 VAL   103      69.815  55.505  61.457  1.00  6.96
ATOM   1607  CG2 VAL   103      71.724  53.772  62.372  1.00  6.96
ATOM   1608 1HG2 VAL   103      72.470  54.483  62.725  1.00  6.96
ATOM   1609 2HG2 VAL   103      70.842  53.869  63.007  1.00  6.96
ATOM   1610 3HG2 VAL   103      72.130  52.769  62.476  1.00  6.96
ATOM   1611  C   VAL   103      70.407  53.284  58.664  1.00  6.96
ATOM   1612  O   VAL   103      70.403  54.422  58.217  1.00  6.96
ATOM   1613  N   LEU   104      70.465  52.216  57.845  1.00  8.35
ATOM   1614  H   LEU   104      70.055  51.382  58.240  1.00  8.35
ATOM   1615  CA  LEU   104      70.943  52.117  56.442  1.00  8.35
ATOM   1616  HA  LEU   104      71.068  51.063  56.194  1.00  8.35
ATOM   1617  CB  LEU   104      69.873  52.716  55.486  1.00  8.35
ATOM   1618  HB1 LEU   104      69.573  53.692  55.871  1.00  8.35
ATOM   1619  HB2 LEU   104      68.986  52.094  55.498  1.00  8.35
ATOM   1620  CG  LEU   104      70.293  52.925  54.012  1.00  8.35
ATOM   1621  HG  LEU   104      71.153  53.594  53.974  1.00  8.35
ATOM   1622  CD1 LEU   104      70.661  51.629  53.289  1.00  8.35
ATOM   1623 1HD1 LEU   104      71.464  51.116  53.818  1.00  8.35
ATOM   1624 2HD1 LEU   104      69.791  50.978  53.218  1.00  8.35
ATOM   1625 3HD1 LEU   104      71.008  51.861  52.282  1.00  8.35
ATOM   1626  CD2 LEU   104      69.161  53.596  53.231  1.00  8.35
ATOM   1627 1HD2 LEU   104      69.471  53.761  52.199  1.00  8.35
ATOM   1628 2HD2 LEU   104      68.267  52.972  53.241  1.00  8.35
ATOM   1629 3HD2 LEU   104      68.925  54.560  53.683  1.00  8.35
ATOM   1630  C   LEU   104      72.296  52.784  56.203  1.00  8.35
ATOM   1631  O   LEU   104      73.239  52.127  55.785  1.00  8.35
ATOM   1632  N   VAL   105      72.389  54.064  56.538  1.00  8.75
ATOM   1633  H   VAL   105      71.525  54.498  56.846  1.00  8.75
ATOM   1634  CA  VAL   105      73.593  54.859  56.690  1.00  8.75
ATOM   1635  HA  VAL   105      74.017  55.020  55.698  1.00  8.75
ATOM   1636  CB  VAL   105      73.257  56.243  57.293  1.00  8.75
ATOM   1637  HB  VAL   105      72.885  56.109  58.310  1.00  8.75
ATOM   1638  CG1 VAL   105      74.492  57.150  57.348  1.00  8.75
ATOM   1639 1HG1 VAL   105      74.221  58.118  57.770  1.00  8.75
ATOM   1640 2HG1 VAL   105      75.261  56.708  57.983  1.00  8.75
ATOM   1641 3HG1 VAL   105      74.896  57.296  56.345  1.00  8.75
ATOM   1642  CG2 VAL   105      72.176  56.979  56.484  1.00  8.75
ATOM   1643 1HG2 VAL   105      71.998  57.965  56.915  1.00  8.75
ATOM   1644 2HG2 VAL   105      72.495  57.094  55.448  1.00  8.75
ATOM   1645 3HG2 VAL   105      71.234  56.432  56.515  1.00  8.75
ATOM   1646  C   VAL   105      74.659  54.145  57.509  1.00  8.75
ATOM   1647  O   VAL   105      75.750  53.897  57.009  1.00  8.75
ATOM   1648  N   SER   106      74.327  53.735  58.734  1.00  8.09
ATOM   1649  H   SER   106      73.468  54.068  59.142  1.00  8.09
ATOM   1650  CA  SER   106      75.220  52.901  59.548  1.00  8.09
ATOM   1651  HA  SER   106      76.234  53.285  59.428  1.00  8.09
ATOM   1652  CB  SER   106      74.887  52.995  61.037  1.00  8.09
ATOM   1653  HB1 SER   106      75.660  52.483  61.613  1.00  8.09
ATOM   1654  HB2 SER   106      73.928  52.518  61.222  1.00  8.09
ATOM   1655  OG  SER   106      74.833  54.351  61.432  1.00  8.09
ATOM   1656  HG  SER   106      74.879  54.407  62.392  1.00  8.09
ATOM   1657  C   SER   106      75.267  51.438  59.110  1.00  8.09
ATOM   1658  O   SER   106      75.948  50.638  59.743  1.00  8.09
ATOM   1659  N   GLY   107      74.464  51.058  58.108  1.00  7.85
ATOM   1660  H   GLY   107      74.094  51.791  57.516  1.00  7.85
ATOM   1661  CA  GLY   107      74.165  49.685  57.686  1.00  7.85
ATOM   1662  HA1 GLY   107      75.036  49.291  57.161  1.00  7.85
ATOM   1663  HA2 GLY   107      73.332  49.706  56.985  1.00  7.85
ATOM   1664  C   GLY   107      73.816  48.700  58.808  1.00  7.85
ATOM   1665  O   GLY   107      73.802  47.496  58.590  1.00  7.85
ATOM   1666  N   GLN   108      73.542  49.213  60.011  1.00  7.42
ATOM   1667  H   GLN   108      73.561  50.218  60.047  1.00  7.42
ATOM   1668  CA  GLN   108      73.815  48.560  61.296  1.00  7.42
ATOM   1669  HA  GLN   108      74.856  48.232  61.279  1.00  7.42
ATOM   1670  CB  GLN   108      73.688  49.670  62.369  1.00  7.42
ATOM   1671  HB1 GLN   108      72.692  50.108  62.308  1.00  7.42
ATOM   1672  HB2 GLN   108      74.395  50.455  62.107  1.00  7.42
ATOM   1673  CG  GLN   108      73.956  49.326  63.844  1.00  7.42
ATOM   1674  HG1 GLN   108      73.220  48.609  64.206  1.00  7.42
ATOM   1675  HG2 GLN   108      73.831  50.234  64.434  1.00  7.42
ATOM   1676  CD  GLN   108      75.364  48.795  64.093  1.00  7.42
ATOM   1677  OE1 GLN   108      76.284  49.523  64.422  1.00  7.42
ATOM   1678  NE2 GLN   108      75.579  47.508  63.945  1.00  7.42
ATOM   1679 1HE2 GLN   108      74.814  46.901  63.670  1.00  7.42
ATOM   1680 2HE2 GLN   108      76.507  47.181  64.137  1.00  7.42
ATOM   1681  C   GLN   108      72.973  47.304  61.591  1.00  7.42
ATOM   1682  O   GLN   108      73.169  46.669  62.625  1.00  7.42
ATOM   1683  N   LYS   109      72.034  46.978  60.696  1.00  7.64
ATOM   1684  H   LYS   109      72.124  47.454  59.809  1.00  7.64
ATOM   1685  CA  LYS   109      71.046  45.899  60.738  1.00  7.64
ATOM   1686  HA  LYS   109      70.092  46.312  60.457  1.00  7.64
ATOM   1687  CB  LYS   109      71.444  44.831  59.693  1.00  7.64
ATOM   1688  HB1 LYS   109      71.434  45.294  58.705  1.00  7.64
ATOM   1689  HB2 LYS   109      70.678  44.069  59.667  1.00  7.64
ATOM   1690  CG  LYS   109      72.822  44.159  59.882  1.00  7.64
ATOM   1691  HG1 LYS   109      73.204  44.306  60.891  1.00  7.64
ATOM   1692  HG2 LYS   109      73.522  44.651  59.206  1.00  7.64
ATOM   1693  CD  LYS   109      72.812  42.651  59.559  1.00  7.64
ATOM   1694  HD1 LYS   109      73.802  42.393  59.177  1.00  7.64
ATOM   1695  HD2 LYS   109      72.095  42.441  58.762  1.00  7.64
ATOM   1696  CE  LYS   109      72.545  41.732  60.767  1.00  7.64
ATOM   1697  HE1 LYS   109      73.274  41.962  61.548  1.00  7.64
ATOM   1698  HE2 LYS   109      72.704  40.699  60.446  1.00  7.64
ATOM   1699  NZ  LYS   109      71.175  41.851  61.320  1.00  7.64
ATOM   1700  HZ1 LYS   109      70.451  41.699  60.613  1.00  7.64
ATOM   1701  HZ2 LYS   109      70.986  41.201  62.065  1.00  7.64
ATOM   1702  HZ3 LYS   109      70.984  42.789  61.671  1.00  7.64
ATOM   1703  C   LYS   109      70.746  45.305  62.134  1.00  7.64
ATOM   1704  O   LYS   109      71.306  45.716  63.151  1.00  7.64
