# Supplementary material for: Selecting Near-Native Protein Structures from Predicted Decoy Sets Using Ordered Graphlet Degree Similarity
Source: Genes (Basel). 2019 Feb 11;10(2):132. doi: 10.3390/genes10020132 (PMC6410076; doi:10.3390/genes10020132)
Supplement: Supplementary file 1 [file genes-10-00132-s001.zip › CodeData/data/CASP11/T0759/model146.pdb]

ATOM      1  N   MET     1      46.707  36.272  37.938  1.00 10.69
ATOM      2  CA  MET     1      45.852  35.625  36.915  1.00 10.69
ATOM      3  C   MET     1      45.708  34.186  37.206  1.00 10.69
ATOM      4  O   MET     1      44.634  33.613  37.053  1.00 10.69
ATOM      5 1H   MET     1      46.882  37.153  37.886  1.00 10.69
ATOM      6 2H   MET     1      47.555  35.996  38.056  1.00 10.69
ATOM      7 3H   MET     1      46.463  36.256  38.804  1.00 10.69
ATOM      8  CB  MET     1      46.438  35.834  35.517  1.00 10.69
ATOM      9  SD  MET     1      47.206  37.505  33.445  1.00 10.69
ATOM     10  CE  MET     1      46.120  36.603  32.343  1.00 10.69
ATOM     11  CG  MET     1      46.364  37.269  35.022  1.00 10.69
ATOM     12  N   GLY     2      46.813  33.548  37.606  1.00  9.06
ATOM     13  CA  GLY     2      46.657  32.206  38.030  1.00  9.06
ATOM     14  C   GLY     2      45.789  32.370  39.205  1.00  9.06
ATOM     15  O   GLY     2      44.912  31.552  39.443  1.00  9.06
ATOM     16  H   GLY     2      47.627  33.931  37.615  1.00  9.06
ATOM     17  N   HIS     3      46.073  33.453  39.955  1.00  7.16
ATOM     18  CA  HIS     3      45.386  33.937  41.110  1.00  7.16
ATOM     19  C   HIS     3      44.074  34.480  40.712  1.00  7.16
ATOM     20  O   HIS     3      43.133  34.435  41.492  1.00  7.16
ATOM     21  H   HIS     3      46.796  33.890  39.645  1.00  7.16
ATOM     22  CB  HIS     3      46.223  34.999  41.825  1.00  7.16
ATOM     23  CG  HIS     3      47.444  34.454  42.499  1.00  7.16
ATOM     24  ND1 HIS     3      47.382  33.668  43.628  1.00  7.16
ATOM     25  CE1 HIS     3      48.631  33.333  43.998  1.00  7.16
ATOM     26  CD2 HIS     3      48.879  34.530  42.267  1.00  7.16
ATOM     27  HE2 HIS     3      50.457  33.747  43.249  1.00  7.16
ATOM     28  NE2 HIS     3      49.534  33.847  43.185  1.00  7.16
ATOM     29  N   HIS     4      43.999  35.094  39.525  1.00  6.67
ATOM     30  CA  HIS     4      42.764  35.670  39.102  1.00  6.67
ATOM     31  C   HIS     4      41.797  34.620  38.809  1.00  6.67
ATOM     32  O   HIS     4      40.656  34.739  39.227  1.00  6.67
ATOM     33  H   HIS     4      44.724  35.144  38.994  1.00  6.67
ATOM     34  CB  HIS     4      42.980  36.561  37.877  1.00  6.67
ATOM     35  CG  HIS     4      41.734  37.235  37.393  1.00  6.67
ATOM     36  ND1 HIS     4      41.129  38.265  38.081  1.00  6.67
ATOM     37  CE1 HIS     4      40.037  38.662  37.403  1.00  6.67
ATOM     38  CD2 HIS     4      40.857  37.091  36.240  1.00  6.67
ATOM     39  HE2 HIS     4      39.182  38.065  35.678  1.00  6.67
ATOM     40  NE2 HIS     4      39.868  37.962  36.298  1.00  6.67
ATOM     41  N   HIS     5      42.237  33.607  38.049  1.00  6.46
ATOM     42  CA  HIS     5      41.486  32.445  37.717  1.00  6.46
ATOM     43  C   HIS     5      41.392  31.720  38.996  1.00  6.46
ATOM     44  O   HIS     5      40.469  30.949  39.240  1.00  6.46
ATOM     45  H   HIS     5      43.077  33.703  37.742  1.00  6.46
ATOM     46  CB  HIS     5      42.180  31.658  36.603  1.00  6.46
ATOM     47  CG  HIS     5      42.146  32.340  35.271  1.00  6.46
ATOM     48  HD1 HIS     5      43.658  33.724  35.491  1.00  6.46
ATOM     49  ND1 HIS     5      43.001  33.368  34.938  1.00  6.46
ATOM     50  CE1 HIS     5      42.731  33.773  33.684  1.00  6.46
ATOM     51  CD2 HIS     5      41.355  32.205  34.056  1.00  6.46
ATOM     52  NE2 HIS     5      41.745  33.080  33.149  1.00  6.46
ATOM     53  N   HIS     6      42.401  31.948  39.845  1.00  5.53
ATOM     54  CA  HIS     6      42.358  31.355  41.132  1.00  5.53
ATOM     55  C   HIS     6      41.130  31.894  41.731  1.00  5.53
ATOM     56  O   HIS     6      40.425  31.216  42.465  1.00  5.53
ATOM     57  H   HIS     6      43.098  32.467  39.612  1.00  5.53
ATOM     58  CB  HIS     6      43.627  31.689  41.919  1.00  5.53
ATOM     59  CG  HIS     6      43.678  31.063  43.277  1.00  5.53
ATOM     60  ND1 HIS     6      43.873  29.712  43.467  1.00  5.53
ATOM     61  CE1 HIS     6      43.871  29.451  44.787  1.00  5.53
ATOM     62  CD2 HIS     6      43.565  31.543  44.647  1.00  5.53
ATOM     63  HE2 HIS     6      43.650  30.600  46.428  1.00  5.53
ATOM     64  NE2 HIS     6      43.687  30.545  45.500  1.00  5.53
ATOM     65  N   HIS     7      40.884  33.170  41.449  1.00  4.82
ATOM     66  CA  HIS     7      39.728  33.870  41.877  1.00  4.82
ATOM     67  C   HIS     7      38.591  33.477  41.006  1.00  4.82
ATOM     68  O   HIS     7      37.427  33.641  41.364  1.00  4.82
ATOM     69  H   HIS     7      41.507  33.590  40.954  1.00  4.82
ATOM     70  CB  HIS     7      39.970  35.380  41.836  1.00  4.82
ATOM     71  CG  HIS     7      40.970  35.859  42.841  1.00  4.82
ATOM     72  ND1 HIS     7      40.769  35.752  44.200  1.00  4.82
ATOM     73  CE1 HIS     7      41.834  36.265  44.842  1.00  4.82
ATOM     74  CD2 HIS     7      42.278  36.496  42.783  1.00  4.82
ATOM     75  HE2 HIS     7      43.556  37.107  44.219  1.00  4.82
ATOM     76  NE2 HIS     7      42.743  36.713  43.998  1.00  4.82
ATOM     77  N   HIS     8      38.912  32.968  39.810  1.00  4.52
ATOM     78  CA  HIS     8      37.911  32.761  38.835  1.00  4.52
ATOM     79  C   HIS     8      37.374  31.409  38.936  1.00  4.52
ATOM     80  O   HIS     8      37.889  30.440  38.380  1.00  4.52
ATOM     81  H   HIS     8      39.768  32.758  39.628  1.00  4.52
ATOM     82  CB  HIS     8      38.469  33.011  37.433  1.00  4.52
ATOM     83  CG  HIS     8      37.432  32.972  36.354  1.00  4.52
ATOM     84  ND1 HIS     8      37.746  32.787  35.025  1.00  4.52
ATOM     85  CE1 HIS     8      36.613  32.799  34.301  1.00  4.52
ATOM     86  CD2 HIS     8      35.982  33.092  36.303  1.00  4.52
ATOM     87  HE2 HIS     8      34.667  33.024  34.775  1.00  4.52
ATOM     88  NE2 HIS     8      35.551  32.981  35.061  1.00  4.52
ATOM     89  N   SER     9      36.286  31.341  39.692  1.00  3.40
ATOM     90  CA  SER     9      35.572  30.140  39.693  1.00  3.40
ATOM     91  C   SER     9      34.394  30.431  38.875  1.00  3.40
ATOM     92  O   SER     9      33.269  30.530  39.363  1.00  3.40
ATOM     93  H   SER     9      36.003  32.033  40.193  1.00  3.40
ATOM     94  CB  SER     9      35.241  29.714  41.125  1.00  3.40
ATOM     95  HG  SER     9      34.289  30.443  42.553  1.00  3.40
ATOM     96  OG  SER     9      34.455  30.695  41.780  1.00  3.40
ATOM     97  N   HIS    10      34.638  30.479  37.565  1.00  3.41
ATOM     98  CA  HIS    10      33.564  30.818  36.714  1.00  3.41
ATOM     99  C   HIS    10      32.859  29.553  36.490  1.00  3.41
ATOM    100  O   HIS    10      33.099  28.834  35.522  1.00  3.41
ATOM    101  H   HIS    10      35.450  30.305  37.218  1.00  3.41
ATOM    102  CB  HIS    10      34.083  31.464  35.428  1.00  3.41
ATOM    103  CG  HIS    10      33.004  32.029  34.558  1.00  3.41
ATOM    104  HD1 HIS    10      33.984  32.173  32.749  1.00  3.41
ATOM    105  ND1 HIS    10      33.194  32.306  33.221  1.00  3.41
ATOM    106  CE1 HIS    10      32.052  32.800  32.710  1.00  3.41
ATOM    107  CD2 HIS    10      31.615  32.424  34.749  1.00  3.41
ATOM    108  NE2 HIS    10      31.101  32.874  33.621  1.00  3.41
ATOM    109  N   MET    11      31.946  29.242  37.405  1.00  2.91
ATOM    110  CA  MET    11      31.296  28.003  37.233  1.00  2.91
ATOM    111  C   MET    11      30.054  28.324  36.570  1.00  2.91
ATOM    112  O   MET    11      29.090  28.699  37.217  1.00  2.91
ATOM    113  H   MET    11      31.733  29.769  38.103  1.00  2.91
ATOM    114  CB  MET    11      31.101  27.308  38.582  1.00  2.91
ATOM    115  SD  MET    11      30.253  25.147  40.095  1.00  2.91
ATOM    116  CE  MET    11      28.909  26.120  40.768  1.00  2.91
ATOM    117  CG  MET    11      30.468  25.930  38.485  1.00  2.91
ATOM    118  N   VAL    12      30.029  28.199  35.250  1.00  2.40
ATOM    119  CA  VAL    12      28.769  28.521  34.712  1.00  2.40
ATOM    120  C   VAL    12      28.691  27.911  33.374  1.00  2.40
ATOM    121  O   VAL    12      29.697  27.648  32.712  1.00  2.40
ATOM    122  H   VAL    12      30.699  27.944  34.706  1.00  2.40
ATOM    123  CB  VAL    12      28.551  30.045  34.659  1.00  2.40
ATOM    124  CG1 VAL    12      29.530  30.689  33.690  1.00  2.40
ATOM    125  CG2 VAL    12      27.117  30.364  34.264  1.00  2.40
ATOM    126  N   VAL    13      27.451  27.691  32.939  1.00  2.51
ATOM    127  CA  VAL    13      27.283  27.202  31.628  1.00  2.51
ATOM    128  C   VAL    13      26.323  28.138  31.004  1.00  2.51
ATOM    129  O   VAL    13      25.263  28.405  31.553  1.00  2.51
ATOM    130  H   VAL    13      26.732  27.846  33.457  1.00  2.51
ATOM    131  CB  VAL    13      26.798  25.740  31.629  1.00  2.51
ATOM    132  CG1 VAL    13      26.589  25.248  30.205  1.00  2.51
ATOM    133  CG2 VAL    13      27.788  24.851  32.364  1.00  2.51
ATOM    134  N   ILE    14      26.632  28.638  29.812  1.00  2.82
ATOM    135  CA  ILE    14      25.729  29.551  29.198  1.00  2.82
ATOM    136  C   ILE    14      25.136  28.807  28.071  1.00  2.82
ATOM    137  O   ILE    14      25.820  28.048  27.389  1.00  2.82
ATOM    138  H   ILE    14      27.395  28.410  29.393  1.00  2.82
ATOM    139  CB  ILE    14      26.444  30.843  28.760  1.00  2.82
ATOM    140  CD1 ILE    14      27.958  32.706  29.616  1.00  2.82
ATOM    141  CG1 ILE    14      27.029  31.567  29.974  1.00  2.82
ATOM    142  CG2 ILE    14      25.496  31.734  27.971  1.00  2.82
ATOM    143  N   HIS    15      23.816  28.945  27.905  1.00  3.02
ATOM    144  CA  HIS    15      23.173  28.281  26.821  1.00  3.02
ATOM    145  C   HIS    15      22.990  29.361  25.823  1.00  3.02
ATOM    146  O   HIS    15      22.074  30.160  25.959  1.00  3.02
ATOM    147  H   HIS    15      23.334  29.452  28.471  1.00  3.02
ATOM    148  CB  HIS    15      21.869  27.631  27.288  1.00  3.02
ATOM    149  CG  HIS    15      21.175  26.837  26.226  1.00  3.02
ATOM    150  ND1 HIS    15      20.021  26.123  26.464  1.00  3.02
ATOM    151  CE1 HIS    15      19.637  25.518  25.326  1.00  3.02
ATOM    152  CD2 HIS    15      21.405  26.568  24.814  1.00  3.02
ATOM    153  HE2 HIS    15      20.394  25.469  23.458  1.00  3.02
ATOM    154  NE2 HIS    15      20.463  25.780  24.332  1.00  3.02
ATOM    155  N   PRO    16      23.786  29.415  24.801  1.00  3.76
ATOM    156  CA  PRO    16      23.721  30.541  23.924  1.00  3.76
ATOM    157  C   PRO    16      22.383  30.670  23.292  1.00  3.76
ATOM    158  O   PRO    16      22.011  31.779  22.911  1.00  3.76
ATOM    159  CB  PRO    16      24.803  30.259  22.879  1.00  3.76
ATOM    160  CD  PRO    16      24.792  28.408  24.396  1.00  3.76
ATOM    161  CG  PRO    16      25.026  28.786  22.960  1.00  3.76
ATOM    162  N   ASP    17      21.640  29.564  23.140  1.00  3.93
ATOM    163  CA  ASP    17      20.375  29.762  22.515  1.00  3.93
ATOM    164  C   ASP    17      19.471  30.558  23.418  1.00  3.93
ATOM    165  O   ASP    17      18.940  31.575  22.976  1.00  3.93
ATOM    166  H   ASP    17      21.889  28.739  23.401  1.00  3.93
ATOM    167  CB  ASP    17      19.736  28.418  22.161  1.00  3.93
ATOM    168  CG  ASP    17      20.440  27.722  21.013  1.00  3.93
ATOM    169  OD1 ASP    17      21.238  28.384  20.317  1.00  3.93
ATOM    170  OD2 ASP    17      20.194  26.514  20.810  1.00  3.93
ATOM    171  N   PRO    18      19.251  30.173  24.655  1.00  3.81
ATOM    172  CA  PRO    18      18.412  30.975  25.514  1.00  3.81
ATOM    173  C   PRO    18      19.096  32.166  26.118  1.00  3.81
ATOM    174  O   PRO    18      18.408  33.077  26.572  1.00  3.81
ATOM    175  CB  PRO    18      17.977  30.007  26.616  1.00  3.81
ATOM    176  CD  PRO    18      19.320  28.737  25.095  1.00  3.81
ATOM    177  CG  PRO    18      18.126  28.654  26.004  1.00  3.81
ATOM    178  N   GLY    19      20.440  32.169  26.172  1.00  3.67
ATOM    179  CA  GLY    19      21.185  33.241  26.766  1.00  3.67
ATOM    180  C   GLY    19      21.174  33.063  28.258  1.00  3.67
ATOM    181  O   GLY    19      21.640  33.928  28.999  1.00  3.67
ATOM    182  H   GLY    19      20.872  31.464  25.817  1.00  3.67
ATOM    183  N   ARG    20      20.668  31.911  28.739  1.00  3.18
ATOM    184  CA  ARG    20      20.507  31.689  30.149  1.00  3.18
ATOM    185  C   ARG    20      21.730  31.066  30.726  1.00  3.18
ATOM    186  O   ARG    20      22.383  30.228  30.104  1.00  3.18
ATOM    187  H   ARG    20      20.428  31.272  28.153  1.00  3.18
ATOM    188  CB  ARG    20      19.285  30.808  30.417  1.00  3.18
ATOM    189  CD  ARG    20      16.796  30.509  30.295  1.00  3.18
ATOM    190  HE  ARG    20      17.424  29.321  28.807  1.00  3.18
ATOM    191  NE  ARG    20      16.822  29.338  29.423  1.00  3.18
ATOM    192  CG  ARG    20      17.962  31.446  30.026  1.00  3.18
ATOM    193  CZ  ARG    20      15.983  28.312  29.523  1.00  3.18
ATOM    194 1HH1 ARG    20      16.689  27.290  28.076  1.00  3.18
ATOM    195 2HH1 ARG    20      15.539  26.626  28.750  1.00  3.18
ATOM    196  NH1 ARG    20      16.082  27.290  28.685  1.00  3.18
ATOM    197 1HH2 ARG    20      14.982  28.975  31.006  1.00  3.18
ATOM    198 2HH2 ARG    20      14.503  27.648  30.527  1.00  3.18
ATOM    199  NH2 ARG    20      15.046  28.312  30.462  1.00  3.18
ATOM    200  N   GLU    21      22.070  31.472  31.965  1.00  2.83
ATOM    201  CA  GLU    21      23.220  30.882  32.563  1.00  2.83
ATOM    202  C   GLU    21      22.770  29.841  33.536  1.00  2.83
ATOM    203  O   GLU    21      22.033  30.110  34.482  1.00  2.83
ATOM    204  H   GLU    21      21.598  32.093  32.414  1.00  2.83
ATOM    205  CB  GLU    21      24.077  31.950  33.244  1.00  2.83
ATOM    206  CD  GLU    21      25.536  33.998  32.995  1.00  2.83
ATOM    207  CG  GLU    21      24.690  32.959  32.286  1.00  2.83
ATOM    208  OE1 GLU    21      24.956  34.884  33.658  1.00  2.83
ATOM    209  OE2 GLU    21      26.778  33.926  32.889  1.00  2.83
ATOM    210  N   LEU    22      23.215  28.595  33.300  1.00  2.37
ATOM    211  CA  LEU    22      22.841  27.477  34.103  1.00  2.37
ATOM    212  C   LEU    22      24.066  26.721  34.506  1.00  2.37
ATOM    213  O   LEU    22      25.030  26.599  33.757  1.00  2.37
ATOM    214  H   LEU    22      23.771  28.481  32.602  1.00  2.37
ATOM    215  CB  LEU    22      21.866  26.575  33.344  1.00  2.37
ATOM    216  CG  LEU    22      20.534  27.208  32.935  1.00  2.37
ATOM    217  CD1 LEU    22      19.745  26.268  32.037  1.00  2.37
ATOM    218  CD2 LEU    22      19.716  27.578  34.163  1.00  2.37
ATOM    219  N   SER    23      24.022  26.140  35.707  1.00  2.04
ATOM    220  CA  SER    23      25.136  25.489  36.320  1.00  2.04
ATOM    221  C   SER    23      25.734  24.451  35.425  1.00  2.04
ATOM    222  O   SER    23      25.197  24.093  34.380  1.00  2.04
ATOM    223  H   SER    23      23.231  26.175  36.134  1.00  2.04
ATOM    224  CB  SER    23      24.720  24.849  37.646  1.00  2.04
ATOM    225  HG  SER    23      23.154  24.035  37.043  1.00  2.04
ATOM    226  OG  SER    23      23.834  23.764  37.433  1.00  2.04
ATOM    227  N   PRO    24      26.913  24.024  35.807  1.00  2.05
ATOM    228  CA  PRO    24      27.575  23.005  35.058  1.00  2.05
ATOM    229  C   PRO    24      26.750  21.762  34.984  1.00  2.05
ATOM    230  O   PRO    24      26.697  21.113  33.937  1.00  2.05
ATOM    231  CB  PRO    24      28.876  22.767  35.827  1.00  2.05
ATOM    232  CD  PRO    24      27.811  24.603  36.933  1.00  2.05
ATOM    233  CG  PRO    24      29.149  24.065  36.510  1.00  2.05
ATOM    234  N   GLU    25      26.073  21.415  36.086  1.00  2.09
ATOM    235  CA  GLU    25      25.297  20.227  36.013  1.00  2.09
ATOM    236  C   GLU    25      24.128  20.418  35.105  1.00  2.09
ATOM    237  O   GLU    25      23.715  19.494  34.398  1.00  2.09
ATOM    238  H   GLU    25      26.092  21.894  36.848  1.00  2.09
ATOM    239  CB  GLU    25      24.825  19.809  37.407  1.00  2.09
ATOM    240  CD  GLU    25      22.693  18.501  37.055  1.00  2.09
ATOM    241  CG  GLU    25      24.155  18.445  37.452  1.00  2.09
ATOM    242  OE1 GLU    25      22.069  19.568  37.233  1.00  2.09
ATOM    243  OE2 GLU    25      22.172  17.477  36.565  1.00  2.09
ATOM    244  N   GLU    26      23.549  21.634  35.127  1.00  2.21
ATOM    245  CA  GLU    26      22.393  21.864  34.326  1.00  2.21
ATOM    246  C   GLU    26      22.784  21.773  32.878  1.00  2.21
ATOM    247  O   GLU    26      21.994  21.318  32.061  1.00  2.21
ATOM    248  H   GLU    26      23.882  22.296  35.638  1.00  2.21
ATOM    249  CB  GLU    26      21.777  23.226  34.653  1.00  2.21
ATOM    250  CD  GLU    26      20.598  24.686  36.343  1.00  2.21
ATOM    251  CG  GLU    26      21.144  23.306  36.032  1.00  2.21
ATOM    252  OE1 GLU    26      21.408  25.623  36.503  1.00  2.21
ATOM    253  OE2 GLU    26      19.360  24.830  36.428  1.00  2.21
ATOM    254  N   ALA    27      24.003  22.228  32.522  1.00  2.24
ATOM    255  CA  ALA    27      24.533  22.204  31.179  1.00  2.24
ATOM    256  C   ALA    27      24.642  20.771  30.746  1.00  2.24
ATOM    257  O   ALA    27      24.423  20.468  29.575  1.00  2.24
ATOM    258  H   ALA    27      24.497  22.565  33.195  1.00  2.24
ATOM    259  CB  ALA    27      25.878  22.912  31.127  1.00  2.24
ATOM    260  N   HIS    28      25.040  19.857  31.660  1.00  2.46
ATOM    261  CA  HIS    28      25.163  18.474  31.254  1.00  2.46
ATOM    262  C   HIS    28      23.859  17.996  30.837  1.00  2.46
ATOM    263  O   HIS    28      23.731  17.284  29.846  1.00  2.46
ATOM    264  H   HIS    28      25.227  20.096  32.507  1.00  2.46
ATOM    265  CB  HIS    28      25.729  17.628  32.397  1.00  2.46
ATOM    266  CG  HIS    28      25.889  16.180  32.054  1.00  2.46
ATOM    267  ND1 HIS    28      26.881  15.719  31.216  1.00  2.46
ATOM    268  CE1 HIS    28      26.771  14.383  31.101  1.00  2.46
ATOM    269  CD2 HIS    28      25.198  14.947  32.404  1.00  2.46
ATOM    270  HE2 HIS    28      25.502  13.024  31.880  1.00  2.46
ATOM    271  NE2 HIS    28      25.763  13.914  31.811  1.00  2.46
ATOM    272  N   ARG    29      22.875  18.317  31.683  1.00  2.68
ATOM    273  CA  ARG    29      21.606  17.719  31.485  1.00  2.68
ATOM    274  C   ARG    29      21.080  18.151  30.140  1.00  2.68
ATOM    275  O   ARG    29      20.568  17.334  29.377  1.00  2.68
ATOM    276  H   ARG    29      23.000  18.894  32.362  1.00  2.68
ATOM    277  CB  ARG    29      20.648  18.108  32.613  1.00  2.68
ATOM    278  CD  ARG    29      18.398  17.848  33.693  1.00  2.68
ATOM    279  HE  ARG    29      19.475  16.723  34.956  1.00  2.68
ATOM    280  NE  ARG    29      18.931  17.390  34.974  1.00  2.68
ATOM    281  CG  ARG    29      19.285  17.441  32.528  1.00  2.68
ATOM    282  CZ  ARG    29      18.628  17.936  36.147  1.00  2.68
ATOM    283 1HH1 ARG    29      19.703  16.786  37.224  1.00  2.68
ATOM    284 2HH1 ARG    29      18.965  17.806  38.020  1.00  2.68
ATOM    285  NH1 ARG    29      19.161  17.453  37.261  1.00  2.68
ATOM    286 1HH2 ARG    29      17.446  19.278  35.482  1.00  2.68
ATOM    287 2HH2 ARG    29      17.596  19.317  36.963  1.00  2.68
ATOM    288  NH2 ARG    29      17.792  18.964  36.204  1.00  2.68
ATOM    289  N   ALA    30      21.226  19.451  29.807  1.00  2.86
ATOM    290  CA  ALA    30      20.739  20.017  28.569  1.00  2.86
ATOM    291  C   ALA    30      21.457  19.392  27.410  1.00  2.86
ATOM    292  O   ALA    30      20.889  19.219  26.327  1.00  2.86
ATOM    293  H   ALA    30      21.652  19.973  30.403  1.00  2.86
ATOM    294  CB  ALA    30      20.921  21.527  28.569  1.00  2.86
ATOM    295  N   GLY    31      22.754  19.079  27.608  1.00  3.08
ATOM    296  CA  GLY    31      23.540  18.505  26.555  1.00  3.08
ATOM    297  C   GLY    31      24.484  19.553  26.052  1.00  3.08
ATOM    298  O   GLY    31      25.142  19.361  25.031  1.00  3.08
ATOM    299  H   GLY    31      23.125  19.235  28.413  1.00  3.08
ATOM    300  N   LEU    32      24.548  20.712  26.736  1.00  2.89
ATOM    301  CA  LEU    32      25.426  21.751  26.281  1.00  2.89
ATOM    302  C   LEU    32      26.861  21.396  26.440  1.00  2.89
ATOM    303  O   LEU    32      27.664  21.631  25.540  1.00  2.89
ATOM    304  H   LEU    32      24.046  20.837  27.472  1.00  2.89
ATOM    305  CB  LEU    32      25.143  23.057  27.027  1.00  2.89
ATOM    306  CG  LEU    32      23.801  23.729  26.730  1.00  2.89
ATOM    307  CD1 LEU    32      23.576  24.912  27.660  1.00  2.89
ATOM    308  CD2 LEU    32      23.734  24.178  25.278  1.00  2.89
ATOM    309  N   ILE    33      27.249  20.808  27.578  1.00  2.87
ATOM    310  CA  ILE    33      28.649  20.529  27.668  1.00  2.87
ATOM    311  C   ILE    33      28.756  19.056  27.858  1.00  2.87
ATOM    312  O   ILE    33      27.758  18.398  28.111  1.00  2.87
ATOM    313  H   ILE    33      26.702  20.589  28.258  1.00  2.87
ATOM    314  CB  ILE    33      29.311  21.326  28.807  1.00  2.87
ATOM    315  CD1 ILE    33      29.440  21.511  31.346  1.00  2.87
ATOM    316  CG1 ILE    33      28.706  20.933  30.156  1.00  2.87
ATOM    317  CG2 ILE    33      29.196  22.821  28.548  1.00  2.87
ATOM    318  N   ASP    34      29.934  18.465  27.645  1.00  3.29
ATOM    319  CA  ASP    34      30.021  17.041  27.781  1.00  3.29
ATOM    320  C   ASP    34      30.258  16.704  29.213  1.00  3.29
ATOM    321  O   ASP    34      30.725  17.553  29.965  1.00  3.29
ATOM    322  H   ASP    34      30.664  18.941  27.420  1.00  3.29
ATOM    323  CB  ASP    34      31.133  16.485  26.890  1.00  3.29
ATOM    324  CG  ASP    34      30.808  16.598  25.413  1.00  3.29
ATOM    325  OD1 ASP    34      29.621  16.795  25.080  1.00  3.29
ATOM    326  OD2 ASP    34      31.741  16.489  24.590  1.00  3.29
ATOM    327  N   TRP    35      30.037  15.415  29.574  1.00  3.05
ATOM    328  CA  TRP    35      30.083  14.889  30.917  1.00  3.05
ATOM    329  C   TRP    35      31.452  15.118  31.464  1.00  3.05
ATOM    330  O   TRP    35      31.599  15.540  32.608  1.00  3.05
ATOM    331  H   TRP    35      29.847  14.870  28.883  1.00  3.05
ATOM    332  CB  TRP    35      29.716  13.404  30.924  1.00  3.05
ATOM    333 1HB  TRP    35      30.516  12.814  30.636  1.00  3.05
ATOM    334 2HB  TRP    35      28.757  13.192  30.738  1.00  3.05
ATOM    335  CG  TRP    35      29.721  12.791  32.290  1.00  3.05
ATOM    336  CD1 TRP    35      28.682  12.751  33.175  1.00  3.05
ATOM    337  HE1 TRP    35      28.513  11.961  35.071  1.00  3.05
ATOM    338  NE1 TRP    35      29.064  12.106  34.326  1.00  3.05
ATOM    339  CD2 TRP    35      30.819  12.128  32.930  1.00  3.05
ATOM    340  CE2 TRP    35      30.373  11.714  34.198  1.00  3.05
ATOM    341  CH2 TRP    35      32.478  10.769  34.699  1.00  3.05
ATOM    342  CZ2 TRP    35      31.196  11.032  35.093  1.00  3.05
ATOM    343  CE3 TRP    35      32.136  11.846  32.553  1.00  3.05
ATOM    344  CZ3 TRP    35      32.948  11.170  33.444  1.00  3.05
ATOM    345  N   ASN    36      32.496  14.833  30.669  1.00  3.41
ATOM    346  CA  ASN    36      33.841  15.036  31.127  1.00  3.41
ATOM    347  C   ASN    36      34.077  16.499  31.342  1.00  3.41
ATOM    348  O   ASN    36      34.783  16.887  32.273  1.00  3.41
ATOM    349  H   ASN    36      32.346  14.512  29.842  1.00  3.41
ATOM    350  CB  ASN    36      34.841  14.445  30.131  1.00  3.41
ATOM    351  CG  ASN    36      34.870  12.930  30.164  1.00  3.41
ATOM    352  OD1 ASN    36      34.454  12.313  31.144  1.00  3.41
ATOM    353 1HD2 ASN    36      35.402  11.427  29.056  1.00  3.41
ATOM    354 2HD2 ASN    36      35.655  12.814  28.392  1.00  3.41
ATOM    355  ND2 ASN    36      35.362  12.325  29.089  1.00  3.41
ATOM    356  N   MET    37      33.523  17.354  30.456  1.00  3.16
ATOM    357  CA  MET    37      33.796  18.753  30.597  1.00  3.16
ATOM    358  C   MET    37      33.170  19.240  31.854  1.00  3.16
ATOM    359  O   MET    37      33.727  20.101  32.526  1.00  3.16
ATOM    360  H   MET    37      32.993  17.064  29.789  1.00  3.16
ATOM    361  CB  MET    37      33.277  19.525  29.382  1.00  3.16
ATOM    362  SD  MET    37      33.326  20.085  26.669  1.00  3.16
ATOM    363  CE  MET    37      33.769  21.784  27.023  1.00  3.16
ATOM    364  CG  MET    37      34.037  19.244  28.097  1.00  3.16
ATOM    365  N   PHE    38      31.973  18.715  32.185  1.00  2.54
ATOM    366  CA  PHE    38      31.280  19.154  33.361  1.00  2.54
ATOM    367  C   PHE    38      32.082  18.818  34.540  1.00  2.54
ATOM    368  O   PHE    38      32.128  19.608  35.470  1.00  2.54
ATOM    369  H   PHE    38      31.609  18.082  31.658  1.00  2.54
ATOM    370  CB  PHE    38      29.892  18.515  33.435  1.00  2.54
ATOM    371  CG  PHE    38      29.094  18.937  34.635  1.00  2.54
ATOM    372  CZ  PHE    38      27.615  19.710  36.858  1.00  2.54
ATOM    373  CD1 PHE    38      28.872  20.276  34.901  1.00  2.54
ATOM    374  CE1 PHE    38      28.137  20.664  36.006  1.00  2.54
ATOM    375  CD2 PHE    38      28.564  17.994  35.499  1.00  2.54
ATOM    376  CE2 PHE    38      27.830  18.382  36.603  1.00  2.54
ATOM    377  N   VAL    39      32.649  17.600  34.568  1.00  2.61
ATOM    378  CA  VAL    39      33.354  17.197  35.746  1.00  2.61
ATOM    379  C   VAL    39      34.524  18.088  35.948  1.00  2.61
ATOM    380  O   VAL    39      34.822  18.455  37.082  1.00  2.61
ATOM    381  H   VAL    39      32.592  17.042  33.865  1.00  2.61
ATOM    382  CB  VAL    39      33.798  15.725  35.662  1.00  2.61
ATOM    383  CG1 VAL    39      34.721  15.380  36.821  1.00  2.61
ATOM    384  CG2 VAL    39      32.588  14.804  35.649  1.00  2.61
ATOM    385  N   LYS    40      35.232  18.447  34.859  1.00  3.11
ATOM    386  CA  LYS    40      36.391  19.272  35.056  1.00  3.11
ATOM    387  C   LYS    40      36.005  20.620  35.595  1.00  3.11
ATOM    388  O   LYS    40      36.720  21.173  36.430  1.00  3.11
ATOM    389  H   LYS    40      35.000  18.187  34.029  1.00  3.11
ATOM    390  CB  LYS    40      37.166  19.430  33.746  1.00  3.11
ATOM    391  CD  LYS    40      38.608  18.388  31.976  1.00  3.11
ATOM    392  CE  LYS    40      39.307  17.120  31.512  1.00  3.11
ATOM    393  CG  LYS    40      37.877  18.166  33.290  1.00  3.11
ATOM    394 1HZ  LYS    40      40.390  16.552  29.963  1.00  3.11
ATOM    395 2HZ  LYS    40      40.603  17.954  30.279  1.00  3.11
ATOM    396 3HZ  LYS    40      39.394  17.541  29.586  1.00  3.11
ATOM    397  NZ  LYS    40      39.992  17.311  30.204  1.00  3.11
ATOM    398  N   LEU    41      34.882  21.199  35.118  1.00  2.82
ATOM    399  CA  LEU    41      34.476  22.518  35.553  1.00  2.82
ATOM    400  C   LEU    41      34.161  22.494  37.016  1.00  2.82
ATOM    401  O   LEU    41      34.484  23.425  37.751  1.00  2.82
ATOM    402  H   LEU    41      34.383  20.749  34.519  1.00  2.82
ATOM    403  CB  LEU    41      33.270  23.001  34.745  1.00  2.82
ATOM    404  CG  LEU    41      33.526  23.323  33.272  1.00  2.82
ATOM    405  CD1 LEU    41      32.218  23.613  32.550  1.00  2.82
ATOM    406  CD2 LEU    41      34.477  24.502  33.137  1.00  2.82
ATOM    407  N   ARG    42      33.481  21.432  37.472  1.00  2.41
ATOM    408  CA  ARG    42      33.106  21.331  38.854  1.00  2.41
ATOM    409  C   ARG    42      34.329  21.191  39.725  1.00  2.41
ATOM    410  O   ARG    42      34.357  21.700  40.843  1.00  2.41
ATOM    411  H   ARG    42      33.260  20.776  36.897  1.00  2.41
ATOM    412  CB  ARG    42      32.161  20.147  39.068  1.00  2.41
ATOM    413  CD  ARG    42      30.016  21.450  39.054  1.00  2.41
ATOM    414  HE  ARG    42      28.376  20.894  38.043  1.00  2.41
ATOM    415  NE  ARG    42      28.664  21.556  38.512  1.00  2.41
ATOM    416  CG  ARG    42      30.798  20.315  38.415  1.00  2.41
ATOM    417  CZ  ARG    42      27.864  22.601  38.699  1.00  2.41
ATOM    418 1HH1 ARG    42      26.379  21.938  37.702  1.00  2.41
ATOM    419 2HH1 ARG    42      26.131  23.285  38.288  1.00  2.41
ATOM    420  NH1 ARG    42      26.649  22.609  38.167  1.00  2.41
ATOM    421 1HH2 ARG    42      29.068  23.630  39.761  1.00  2.41
ATOM    422 2HH2 ARG    42      27.763  24.311  39.537  1.00  2.41
ATOM    423  NH2 ARG    42      28.280  23.635  39.417  1.00  2.41
ATOM    424  N   SER    43      35.374  20.472  39.269  1.00  2.88
ATOM    425  CA  SER    43      36.571  20.365  40.077  1.00  2.88
ATOM    426  C   SER    43      37.243  21.706  40.178  1.00  2.88
ATOM    427  O   SER    43      37.828  22.057  41.207  1.00  2.88
ATOM    428  H   SER    43      35.332  20.060  38.470  1.00  2.88
ATOM    429  CB  SER    43      37.525  19.325  39.486  1.00  2.88
ATOM    430  HG  SER    43      37.360  19.830  37.699  1.00  2.88
ATOM    431  OG  SER    43      38.002  19.733  38.216  1.00  2.88
ATOM    432  N   GLN    44      37.187  22.504  39.095  1.00  3.10
ATOM    433  CA  GLN    44      37.820  23.790  39.162  1.00  3.10
ATOM    434  C   GLN    44      37.108  24.577  40.195  1.00  3.10
ATOM    435  O   GLN    44      37.803  25.195  40.990  1.00  3.10
ATOM    436  H   GLN    44      36.766  22.248  38.342  1.00  3.10
ATOM    437  CB  GLN    44      37.790  24.474  37.794  1.00  3.10
ATOM    438  CD  GLN    44      38.555  24.461  35.387  1.00  3.10
ATOM    439  CG  GLN    44      38.697  23.830  36.758  1.00  3.10
ATOM    440  OE1 GLN    44      37.491  24.972  35.035  1.00  3.10
ATOM    441 1HE2 GLN    44      39.598  24.786  33.782  1.00  3.10
ATOM    442 2HE2 GLN    44      40.387  24.043  34.902  1.00  3.10
ATOM    443  NE2 GLN    44      39.629  24.426  34.606  1.00  3.10
ATOM    444  N   GLU    45      35.743  24.551  40.245  1.00  2.75
ATOM    445  CA  GLU    45      35.009  25.348  41.217  1.00  2.75
ATOM    446  C   GLU    45      35.338  24.962  42.600  1.00  2.75
ATOM    447  O   GLU    45      35.534  25.808  43.475  1.00  2.75
ATOM    448  H   GLU    45      35.298  24.029  39.663  1.00  2.75
ATOM    449  CB  GLU    45      33.502  25.217  40.989  1.00  2.75
ATOM    450  CD  GLU    45      32.849  27.542  41.729  1.00  2.75
ATOM    451  CG  GLU    45      32.656  26.053  41.935  1.00  2.75
ATOM    452  OE1 GLU    45      32.861  27.983  40.560  1.00  2.75
ATOM    453  OE2 GLU    45      32.990  28.268  42.735  1.00  2.75
ATOM    454  N   CYS    46      35.405  23.655  42.834  1.00  2.96
ATOM    455  CA  CYS    46      35.647  23.245  44.182  1.00  2.96
ATOM    456  C   CYS    46      36.998  23.709  44.599  1.00  2.96
ATOM    457  O   CYS    46      37.240  24.138  45.735  1.00  2.96
ATOM    458  H   CYS    46      35.305  23.038  42.187  1.00  2.96
ATOM    459  CB  CYS    46      35.522  21.726  44.311  1.00  2.96
ATOM    460  SG  CYS    46      33.835  21.098  44.143  1.00  2.96
ATOM    461  N   ASP    47      37.942  23.573  43.671  1.00  3.77
ATOM    462  CA  ASP    47      39.242  24.025  43.995  1.00  3.77
ATOM    463  C   ASP    47      39.204  25.517  44.040  1.00  3.77
ATOM    464  O   ASP    47      39.999  26.137  44.737  1.00  3.77
ATOM    465  H   ASP    47      37.780  23.210  42.863  1.00  3.77
ATOM    466  CB  ASP    47      40.258  23.510  42.974  1.00  3.77
ATOM    467  CG  ASP    47      41.690  23.676  43.443  1.00  3.77
ATOM    468  OD1 ASP    47      42.030  23.138  44.518  1.00  3.77
ATOM    469  OD2 ASP    47      42.474  24.344  42.736  1.00  3.77
ATOM    470  N   TRP    48      38.244  26.143  43.335  1.00  5.24
ATOM    471  CA  TRP    48      38.330  27.557  43.158  1.00  5.24
ATOM    472  C   TRP    48      38.341  28.293  44.411  1.00  5.24
ATOM    473  O   TRP    48      37.317  28.544  45.032  1.00  5.24
ATOM    474  H   TRP    48      37.556  25.686  42.978  1.00  5.24
ATOM    475  CB  TRP    48      37.170  28.061  42.297  1.00  5.24
ATOM    476 1HB  TRP    48      37.310  29.045  42.009  1.00  5.24
ATOM    477 2HB  TRP    48      36.280  27.642  42.479  1.00  5.24
ATOM    478  CG  TRP    48      37.239  27.606  40.872  1.00  5.24
ATOM    479  CD1 TRP    48      36.263  26.959  40.170  1.00  5.24
ATOM    480  HE1 TRP    48      36.186  26.269  38.230  1.00  5.24
ATOM    481  NE1 TRP    48      36.690  26.703  38.889  1.00  5.24
ATOM    482  CD2 TRP    48      38.343  27.764  39.973  1.00  5.24
ATOM    483  CE2 TRP    48      37.966  27.189  38.746  1.00  5.24
ATOM    484  CH2 TRP    48      40.050  27.734  37.778  1.00  5.24
ATOM    485  CZ2 TRP    48      38.814  27.169  37.639  1.00  5.24
ATOM    486  CE3 TRP    48      39.614  28.335  40.087  1.00  5.24
ATOM    487  CZ3 TRP    48      40.451  28.313  38.987  1.00  5.24
ATOM    488  N   GLU    49      39.533  28.797  44.693  1.00  6.80
ATOM    489  CA  GLU    49      39.832  29.441  45.909  1.00  6.80
ATOM    490  C   GLU    49      40.084  28.285  46.760  1.00  6.80
ATOM    491  O   GLU    49      39.267  27.376  46.827  1.00  6.80
ATOM    492  H   GLU    49      40.168  28.712  44.061  1.00  6.80
ATOM    493  CB  GLU    49      38.671  30.339  46.339  1.00  6.80
ATOM    494  CD  GLU    49      38.801  30.535  48.854  1.00  6.80
ATOM    495  CG  GLU    49      38.987  31.238  47.524  1.00  6.80
ATOM    496  OE1 GLU    49      37.937  29.637  48.936  1.00  6.80
ATOM    497  OE2 GLU    49      39.520  30.882  49.815  1.00  6.80
ATOM    498  N   GLU    50      41.185  28.333  47.493  1.00  6.82
ATOM    499  CA  GLU    50      41.728  27.126  48.003  1.00  6.82
ATOM    500  C   GLU    50      40.792  26.301  48.783  1.00  6.82
ATOM    501  O   GLU    50      40.105  26.777  49.687  1.00  6.82
ATOM    502  H   GLU    50      41.589  29.118  47.669  1.00  6.82
ATOM    503  CB  GLU    50      42.945  27.416  48.884  1.00  6.82
ATOM    504  CD  GLU    50      44.860  26.497  50.250  1.00  6.82
ATOM    505  CG  GLU    50      43.638  26.171  49.414  1.00  6.82
ATOM    506  OE1 GLU    50      45.137  27.697  50.456  1.00  6.82
ATOM    507  OE2 GLU    50      45.542  25.551  50.698  1.00  6.82
ATOM    508  N   ILE    51      40.758  25.002  48.414  1.00  6.90
ATOM    509  CA  ILE    51      39.972  24.210  49.268  1.00  6.90
ATOM    510  C   ILE    51      40.843  24.256  50.450  1.00  6.90
ATOM    511  O   ILE    51      41.967  23.756  50.452  1.00  6.90
ATOM    512  H   ILE    51      41.173  24.628  47.709  1.00  6.90
ATOM    513  CB  ILE    51      39.703  22.821  48.661  1.00  6.90
ATOM    514  CD1 ILE    51      38.811  21.660  46.573  1.00  6.90
ATOM    515  CG1 ILE    51      38.922  22.953  47.352  1.00  6.90
ATOM    516  CG2 ILE    51      38.983  21.931  49.663  1.00  6.90
ATOM    517  N   SER    52      40.361  24.929  51.505  1.00  8.13
ATOM    518  CA  SER    52      41.361  25.129  52.504  1.00  8.13
ATOM    519  C   SER    52      41.641  23.832  53.180  1.00  8.13
ATOM    520  O   SER    52      42.616  23.706  53.917  1.00  8.13
ATOM    521  H   SER    52      39.528  25.243  51.633  1.00  8.13
ATOM    522  CB  SER    52      40.909  26.190  53.510  1.00  8.13
ATOM    523  HG  SER    52      40.219  27.412  52.282  1.00  8.13
ATOM    524  OG  SER    52      40.781  27.458  52.891  1.00  8.13
ATOM    525  N   VAL    53      40.812  22.821  52.868  1.00  8.85
ATOM    526  CA  VAL    53      40.905  21.478  53.350  1.00  8.85
ATOM    527  C   VAL    53      41.367  21.418  54.753  1.00  8.85
ATOM    528  O   VAL    53      42.537  21.181  55.047  1.00  8.85
ATOM    529  H   VAL    53      40.152  23.051  52.302  1.00  8.85
ATOM    530  CB  VAL    53      41.842  20.627  52.473  1.00  8.85
ATOM    531  CG1 VAL    53      41.959  19.217  53.031  1.00  8.85
ATOM    532  CG2 VAL    53      41.345  20.596  51.036  1.00  8.85
ATOM    533  N   LYS    54      40.440  21.652  55.685  1.00 10.11
ATOM    534  CA  LYS    54      40.883  21.367  57.000  1.00 10.11
ATOM    535  C   LYS    54      40.456  19.981  57.269  1.00 10.11
ATOM    536  O   LYS    54      39.848  19.379  56.387  1.00 10.11
ATOM    537  H   LYS    54      39.605  21.959  55.548  1.00 10.11
ATOM    538  CB  LYS    54      40.301  22.376  57.992  1.00 10.11
ATOM    539  CD  LYS    54      40.141  24.755  58.776  1.00 10.11
ATOM    540  CE  LYS    54      40.591  24.485  60.203  1.00 10.11
ATOM    541  CG  LYS    54      40.802  23.797  57.798  1.00 10.11
ATOM    542 1HZ  LYS    54      42.265  24.623  61.239  1.00 10.11
ATOM    543 2HZ  LYS    54      42.184  25.650  60.214  1.00 10.11
ATOM    544 3HZ  LYS    54      42.523  24.284  59.850  1.00 10.11
ATOM    545  NZ  LYS    54      42.036  24.791  60.396  1.00 10.11
ATOM    546  N   GLY    55      40.825  19.405  58.434  1.00  9.66
ATOM    547  CA  GLY    55      40.525  18.015  58.564  1.00  9.66
ATOM    548  C   GLY    55      39.062  17.829  58.429  1.00  9.66
ATOM    549  O   GLY    55      38.592  17.195  57.487  1.00  9.66
ATOM    550  H   GLY    55      41.235  19.841  59.106  1.00  9.66
ATOM    551  N   PRO    56      38.334  18.370  59.331  1.00  7.96
ATOM    552  CA  PRO    56      36.925  18.309  59.106  1.00  7.96
ATOM    553  C   PRO    56      36.423  19.482  58.372  1.00  7.96
ATOM    554  O   PRO    56      35.379  19.399  57.726  1.00  7.96
ATOM    555  CB  PRO    56      36.328  18.247  60.513  1.00  7.96
ATOM    556  CD  PRO    56      38.666  18.664  60.809  1.00  7.96
ATOM    557  CG  PRO    56      37.307  18.981  61.367  1.00  7.96
ATOM    558  N   ASN    57      37.181  20.580  58.438  1.00  6.96
ATOM    559  CA  ASN    57      36.620  21.798  57.997  1.00  6.96
ATOM    560  C   ASN    57      36.292  21.684  56.574  1.00  6.96
ATOM    561  O   ASN    57      35.462  22.410  56.045  1.00  6.96
ATOM    562  H   ASN    57      38.025  20.560  58.751  1.00  6.96
ATOM    563  CB  ASN    57      37.579  22.959  58.267  1.00  6.96
ATOM    564  CG  ASN    57      36.956  24.310  57.978  1.00  6.96
ATOM    565  OD1 ASN    57      35.767  24.520  58.221  1.00  6.96
ATOM    566 1HD2 ASN    57      37.438  26.050  57.265  1.00  6.96
ATOM    567 2HD2 ASN    57      38.621  25.036  57.294  1.00  6.96
ATOM    568  ND2 ASN    57      37.758  25.231  57.456  1.00  6.96
ATOM    569  N   GLY    58      37.048  20.868  55.835  1.00  5.63
ATOM    570  CA  GLY    58      36.860  20.698  54.433  1.00  5.63
ATOM    571  C   GLY    58      37.670  21.786  53.853  1.00  5.63
ATOM    572  O   GLY    58      38.250  21.683  52.775  1.00  5.63
ATOM    573  H   GLY    58      37.699  20.415  56.260  1.00  5.63
ATOM    574  N   GLU    59      37.526  22.940  54.545  1.00  4.59
ATOM    575  CA  GLU    59      38.020  24.269  54.572  1.00  4.59
ATOM    576  C   GLU    59      37.959  24.764  53.231  1.00  4.59
ATOM    577  O   GLU    59      38.452  25.848  52.958  1.00  4.59
ATOM    578  H   GLU    59      36.909  22.677  55.145  1.00  4.59
ATOM    579  CB  GLU    59      39.441  24.301  55.138  1.00  4.59
ATOM    580  CD  GLU    59      41.392  25.695  55.931  1.00  4.59
ATOM    581  CG  GLU    59      40.009  25.700  55.310  1.00  4.59
ATOM    582  OE1 GLU    59      41.852  24.612  56.349  1.00  4.59
ATOM    583  OE2 GLU    59      42.017  26.775  55.999  1.00  4.59
ATOM    584  N   SER    60      37.051  24.084  52.545  1.00  4.17
ATOM    585  CA  SER    60      36.937  23.850  51.172  1.00  4.17
ATOM    586  C   SER    60      36.668  25.108  50.514  1.00  4.17
ATOM    587  O   SER    60      37.229  26.145  50.838  1.00  4.17
ATOM    588  H   SER    60      36.439  23.745  53.112  1.00  4.17
ATOM    589  CB  SER    60      35.836  22.825  50.893  1.00  4.17
ATOM    590  HG  SER    60      34.416  24.025  50.746  1.00  4.17
ATOM    591  OG  SER    60      34.558  23.350  51.208  1.00  4.17
ATOM    592  N   SER    61      36.034  24.948  49.375  1.00  3.52
ATOM    593  CA  SER    61      35.457  26.045  48.716  1.00  3.52
ATOM    594  C   SER    61      34.494  25.311  47.873  1.00  3.52
ATOM    595  O   SER    61      34.863  24.594  46.947  1.00  3.52
ATOM    596  H   SER    61      35.972  24.124  49.017  1.00  3.52
ATOM    597  CB  SER    61      36.529  26.853  47.982  1.00  3.52
ATOM    598  HG  SER    61      36.554  28.369  46.896  1.00  3.52
ATOM    599  OG  SER    61      35.956  27.946  47.286  1.00  3.52
ATOM    600  N   VAL    62      33.214  25.539  48.103  1.00  2.74
ATOM    601  CA  VAL    62      32.284  24.615  47.575  1.00  2.74
ATOM    602  C   VAL    62      31.651  25.152  46.350  1.00  2.74
ATOM    603  O   VAL    62      31.820  26.315  45.992  1.00  2.74
ATOM    604  H   VAL    62      32.925  26.249  48.575  1.00  2.74
ATOM    605  CB  VAL    62      31.203  24.249  48.609  1.00  2.74
ATOM    606  CG1 VAL    62      31.833  23.598  49.831  1.00  2.74
ATOM    607  CG2 VAL    62      30.409  25.483  49.009  1.00  2.74
ATOM    608  N   ILE    63      30.873  24.280  45.689  1.00  2.30
ATOM    609  CA  ILE    63      30.382  24.550  44.387  1.00  2.30
ATOM    610  C   ILE    63      29.419  25.677  44.447  1.00  2.30
ATOM    611  O   ILE    63      28.492  25.737  45.247  1.00  2.30
ATOM    612  H   ILE    63      30.665  23.505  46.097  1.00  2.30
ATOM    613  CB  ILE    63      29.727  23.305  43.761  1.00  2.30
ATOM    614  CD1 ILE    63      30.168  20.862  43.177  1.00  2.30
ATOM    615  CG1 ILE    63      30.765  22.196  43.569  1.00  2.30
ATOM    616  CG2 ILE    63      29.035  23.666  42.456  1.00  2.30
ATOM    617  N   HIS    64      29.676  26.640  43.563  1.00  2.56
ATOM    618  CA  HIS    64      28.984  27.879  43.531  1.00  2.56
ATOM    619  C   HIS    64      27.671  27.733  42.844  1.00  2.56
ATOM    620  O   HIS    64      27.502  26.958  41.902  1.00  2.56
ATOM    621  H   HIS    64      30.327  26.473  42.965  1.00  2.56
ATOM    622  CB  HIS    64      29.830  28.947  42.836  1.00  2.56
ATOM    623  CG  HIS    64      31.072  29.317  43.585  1.00  2.56
ATOM    624  ND1 HIS    64      31.811  30.443  43.293  1.00  2.56
ATOM    625  CE1 HIS    64      32.862  30.506  44.130  1.00  2.56
ATOM    626  CD2 HIS    64      31.827  28.744  44.690  1.00  2.56
ATOM    627  HE2 HIS    64      33.510  29.331  45.634  1.00  2.56
ATOM    628  NE2 HIS    64      32.878  29.490  44.971  1.00  2.56
ATOM    629  N   ASP    65      26.680  28.475  43.358  1.00  2.61
ATOM    630  CA  ASP    65      25.414  28.543  42.712  1.00  2.61
ATOM    631  C   ASP    65      25.522  29.765  41.875  1.00  2.61
ATOM    632  O   ASP    65      25.772  30.846  42.391  1.00  2.61
ATOM    633  H   ASP    65      26.822  28.933  44.120  1.00  2.61
ATOM    634  CB  ASP    65      24.287  28.590  43.746  1.00  2.61
ATOM    635  CG  ASP    65      22.911  28.573  43.109  1.00  2.61
ATOM    636  OD1 ASP    65      22.454  27.481  42.711  1.00  2.61
ATOM    637  OD2 ASP    65      22.290  29.652  43.007  1.00  2.61
ATOM    638  N   ARG    66      25.350  29.653  40.559  1.00  2.85
ATOM    639  CA  ARG    66      25.476  30.821  39.745  1.00  2.85
ATOM    640  C   ARG    66      24.448  31.837  40.095  1.00  2.85
ATOM    641  O   ARG    66      24.739  33.030  40.131  1.00  2.85
ATOM    642  H   ARG    66      25.158  28.859  40.181  1.00  2.85
ATOM    643  CB  ARG    66      25.367  30.456  38.263  1.00  2.85
ATOM    644  CD  ARG    66      26.882  32.262  37.403  1.00  2.85
ATOM    645  HE  ARG    66      26.402  33.512  35.910  1.00  2.85
ATOM    646  NE  ARG    66      27.034  33.385  36.480  1.00  2.85
ATOM    647  CG  ARG    66      25.497  31.641  37.321  1.00  2.85
ATOM    648  CZ  ARG    66      28.078  34.208  36.471  1.00  2.85
ATOM    649 1HH1 ARG    66      27.489  35.314  35.033  1.00  2.85
ATOM    650 2HH1 ARG    66      28.805  35.735  35.589  1.00  2.85
ATOM    651  NH1 ARG    66      28.130  35.202  35.595  1.00  2.85
ATOM    652 1HH2 ARG    66      29.032  33.390  37.906  1.00  2.85
ATOM    653 2HH2 ARG    66      29.741  34.568  37.332  1.00  2.85
ATOM    654  NH2 ARG    66      29.066  34.035  37.338  1.00  2.85
ATOM    655  N   LYS    67      23.204  31.399  40.331  1.00  3.25
ATOM    656  CA  LYS    67      22.172  32.368  40.525  1.00  3.25
ATOM    657  C   LYS    67      22.443  33.196  41.746  1.00  3.25
ATOM    658  O   LYS    67      22.442  34.426  41.687  1.00  3.25
ATOM    659  H   LYS    67      23.010  30.521  40.369  1.00  3.25
ATOM    660  CB  LYS    67      20.809  31.683  40.641  1.00  3.25
ATOM    661  CD  LYS    67      18.321  31.901  40.891  1.00  3.25
ATOM    662  CE  LYS    67      17.162  32.858  41.117  1.00  3.25
ATOM    663  CG  LYS    67      19.646  32.643  40.833  1.00  3.25
ATOM    664 1HZ  LYS    67      15.202  32.732  41.309  1.00  3.25
ATOM    665 2HZ  LYS    67      15.868  31.558  41.846  1.00  3.25
ATOM    666 3HZ  LYS    67      15.717  31.715  40.409  1.00  3.25
ATOM    667  NZ  LYS    67      15.856  32.144  41.176  1.00  3.25
ATOM    668  N   SER    68      22.664  32.531  42.895  1.00  3.41
ATOM    669  CA  SER    68      22.868  33.216  44.142  1.00  3.41
ATOM    670  C   SER    68      24.275  33.701  44.320  1.00  3.41
ATOM    671  O   SER    68      24.509  34.748  44.918  1.00  3.41
ATOM    672  H   SER    68      22.682  31.632  42.867  1.00  3.41
ATOM    673  CB  SER    68      22.500  32.309  45.318  1.00  3.41
ATOM    674  HG  SER    68      23.340  30.761  44.705  1.00  3.41
ATOM    675  OG  SER    68      23.382  31.204  45.406  1.00  3.41
ATOM    676  N   GLY    69      25.267  32.951  43.821  1.00  3.20
ATOM    677  CA  GLY    69      26.631  33.330  44.041  1.00  3.20
ATOM    678  C   GLY    69      27.074  32.689  45.318  1.00  3.20
ATOM    679  O   GLY    69      28.205  32.879  45.765  1.00  3.20
ATOM    680  H   GLY    69      25.077  32.209  43.348  1.00  3.20
ATOM    681  N   LYS    70      26.191  31.878  45.929  1.00  3.07
ATOM    682  CA  LYS    70      26.508  31.323  47.209  1.00  3.07
ATOM    683  C   LYS    70      27.176  30.002  47.060  1.00  3.07
ATOM    684  O   LYS    70      26.830  29.181  46.211  1.00  3.07
ATOM    685  H   LYS    70      25.405  31.684  45.537  1.00  3.07
ATOM    686  CB  LYS    70      25.245  31.185  48.061  1.00  3.07
ATOM    687  CD  LYS    70      23.367  32.301  49.298  1.00  3.07
ATOM    688  CE  LYS    70      22.707  33.624  49.648  1.00  3.07
ATOM    689  CG  LYS    70      24.598  32.510  48.432  1.00  3.07
ATOM    690 1HZ  LYS    70      21.112  34.224  50.644  1.00  3.07
ATOM    691 2HZ  LYS    70      21.676  33.013  51.216  1.00  3.07
ATOM    692 3HZ  LYS    70      20.888  32.943  49.997  1.00  3.07
ATOM    693  NZ  LYS    70      21.472  33.432  50.457  1.00  3.07
ATOM    694  N   LYS    71      28.184  29.774  47.917  1.00  2.70
ATOM    695  CA  LYS    71      28.922  28.562  47.823  1.00  2.70
ATOM    696  C   LYS    71      28.230  27.505  48.611  1.00  2.70
ATOM    697  O   LYS    71      27.725  27.758  49.704  1.00  2.70
ATOM    698  H   LYS    71      28.394  30.381  48.547  1.00  2.70
ATOM    699  CB  LYS    71      30.355  28.768  48.317  1.00  2.70
ATOM    700  CD  LYS    71      32.595  29.854  47.991  1.00  2.70
ATOM    701  CE  LYS    71      33.409  30.822  47.148  1.00  2.70
ATOM    702  CG  LYS    71      31.177  29.717  47.459  1.00  2.70
ATOM    703 1HZ  LYS    71      35.233  31.573  47.168  1.00  2.70
ATOM    704 2HZ  LYS    71      35.207  30.218  47.693  1.00  2.70
ATOM    705 3HZ  LYS    71      34.742  31.324  48.513  1.00  2.70
ATOM    706  NZ  LYS    71      34.786  31.002  47.684  1.00  2.70
ATOM    707  N   PHE    72      28.160  26.278  48.054  1.00  2.86
ATOM    708  CA  PHE    72      27.532  25.267  48.836  1.00  2.86
ATOM    709  C   PHE    72      28.279  23.974  48.815  1.00  2.86
ATOM    710  O   PHE    72      28.811  23.532  47.798  1.00  2.86
ATOM    711  H   PHE    72      28.483  26.080  47.237  1.00  2.86
ATOM    712  CB  PHE    72      26.100  25.029  48.353  1.00  2.86
ATOM    713  CG  PHE    72      25.216  26.239  48.455  1.00  2.86
ATOM    714  CZ  PHE    72      23.580  28.477  48.651  1.00  2.86
ATOM    715  CD1 PHE    72      25.141  27.149  47.415  1.00  2.86
ATOM    716  CE1 PHE    72      24.329  28.263  47.509  1.00  2.86
ATOM    717  CD2 PHE    72      24.461  26.468  49.591  1.00  2.86
ATOM    718  CE2 PHE    72      23.648  27.582  49.685  1.00  2.86
ATOM    719  N   SER    73      28.261  23.297  49.971  1.00  3.31
ATOM    720  CA  SER    73      28.955  22.062  50.118  1.00  3.31
ATOM    721  C   SER    73      28.426  21.117  49.100  1.00  3.31
ATOM    722  O   SER    73      27.387  21.337  48.482  1.00  3.31
ATOM    723  H   SER    73      27.798  23.638  50.663  1.00  3.31
ATOM    724  CB  SER    73      28.788  21.519  51.539  1.00  3.31
ATOM    725  HG  SER    73      26.944  21.766  51.679  1.00  3.31
ATOM    726  OG  SER    73      27.450  21.115  51.776  1.00  3.31
ATOM    727  N   ILE    74      29.171  20.022  48.914  1.00  2.88
ATOM    728  CA  ILE    74      28.891  19.035  47.927  1.00  2.88
ATOM    729  C   ILE    74      27.532  18.479  48.228  1.00  2.88
ATOM    730  O   ILE    74      26.699  18.337  47.336  1.00  2.88
ATOM    731  H   ILE    74      29.883  19.927  49.456  1.00  2.88
ATOM    732  CB  ILE    74      29.971  17.937  47.905  1.00  2.88
ATOM    733  CD1 ILE    74      32.477  17.580  47.606  1.00  2.88
ATOM    734  CG1 ILE    74      31.298  18.504  47.397  1.00  2.88
ATOM    735  CG2 ILE    74      29.506  16.750  47.074  1.00  2.88
ATOM    736  N   GLU    75      27.253  18.177  49.507  1.00  3.28
ATOM    737  CA  GLU    75      25.980  17.630  49.865  1.00  3.28
ATOM    738  C   GLU    75      24.901  18.643  49.625  1.00  3.28
ATOM    739  O   GLU    75      23.799  18.297  49.193  1.00  3.28
ATOM    740  H   GLU    75      27.875  18.322  50.141  1.00  3.28
ATOM    741  CB  GLU    75      25.983  17.179  51.327  1.00  3.28
ATOM    742  CD  GLU    75      28.351  16.415  51.756  1.00  3.28
ATOM    743  CG  GLU    75      26.900  16.001  51.612  1.00  3.28
ATOM    744  OE1 GLU    75      28.603  17.548  52.216  1.00  3.28
ATOM    745  OE2 GLU    75      29.237  15.605  51.409  1.00  3.28
ATOM    746  N   GLU    76      25.188  19.927  49.925  1.00  3.14
ATOM    747  CA  GLU    76      24.170  20.927  49.803  1.00  3.14
ATOM    748  C   GLU    76      23.825  21.094  48.362  1.00  3.14
ATOM    749  O   GLU    76      22.669  21.313  48.016  1.00  3.14
ATOM    750  H   GLU    76      26.014  20.156  50.200  1.00  3.14
ATOM    751  CB  GLU    76      24.640  22.247  50.417  1.00  3.14
ATOM    752  CD  GLU    76      25.300  23.519  52.497  1.00  3.14
ATOM    753  CG  GLU    76      24.775  22.215  51.931  1.00  3.14
ATOM    754  OE1 GLU    76      26.482  23.840  52.254  1.00  3.14
ATOM    755  OE2 GLU    76      24.528  24.221  53.184  1.00  3.14
ATOM    756  N   ALA    77      24.838  21.007  47.484  1.00  2.31
ATOM    757  CA  ALA    77      24.666  21.178  46.073  1.00  2.31
ATOM    758  C   ALA    77      23.766  20.089  45.590  1.00  2.31
ATOM    759  O   ALA    77      22.965  20.295  44.686  1.00  2.31
ATOM    760  H   ALA    77      25.654  20.832  47.820  1.00  2.31
ATOM    761  CB  ALA    77      26.014  21.156  45.368  1.00  2.31
ATOM    762  N   LEU    78      23.941  18.863  46.122  1.00  2.42
ATOM    763  CA  LEU    78      23.211  17.712  45.647  1.00  2.42
ATOM    764  C   LEU    78      21.772  17.950  45.951  1.00  2.42
ATOM    765  O   LEU    78      20.889  17.679  45.138  1.00  2.42
ATOM    766  H   LEU    78      24.534  18.774  46.793  1.00  2.42
ATOM    767  CB  LEU    78      23.738  16.435  46.304  1.00  2.42
ATOM    768  CG  LEU    78      23.065  15.127  45.881  1.00  2.42
ATOM    769  CD1 LEU    78      23.234  14.895  44.387  1.00  2.42
ATOM    770  CD2 LEU    78      23.630  13.953  46.666  1.00  2.42
ATOM    771  N   GLN    79      21.515  18.463  47.168  1.00  3.07
ATOM    772  CA  GLN    79      20.162  18.643  47.595  1.00  3.07
ATOM    773  C   GLN    79      19.489  19.662  46.714  1.00  3.07
ATOM    774  O   GLN    79      18.326  19.495  46.347  1.00  3.07
ATOM    775  H   GLN    79      22.193  18.693  47.713  1.00  3.07
ATOM    776  CB  GLN    79      20.116  19.073  49.063  1.00  3.07
ATOM    777  CD  GLN    79      20.572  18.475  51.474  1.00  3.07
ATOM    778  CG  GLN    79      20.518  17.982  50.042  1.00  3.07
ATOM    779  OE1 GLN    79      20.837  19.651  51.726  1.00  3.07
ATOM    780 1HE2 GLN    79      20.341  17.817  53.286  1.00  3.07
ATOM    781 2HE2 GLN    79      20.131  16.726  52.192  1.00  3.07
ATOM    782  NE2 GLN    79      20.321  17.576  52.419  1.00  3.07
ATOM    783  N   SER    80      20.206  20.749  46.352  1.00  3.03
ATOM    784  CA  SER    80      19.640  21.790  45.526  1.00  3.03
ATOM    785  C   SER    80      19.392  21.246  44.147  1.00  3.03
ATOM    786  O   SER    80      18.553  21.755  43.396  1.00  3.03
ATOM    787  H   SER    80      21.056  20.815  46.639  1.00  3.03
ATOM    788  CB  SER    80      20.571  23.004  45.481  1.00  3.03
ATOM    789  HG  SER    80      22.160  22.081  45.164  1.00  3.03
ATOM    790  OG  SER    80      21.766  22.704  44.782  1.00  3.03
ATOM    791  N   GLY    81      20.122  20.172  43.786  1.00  2.71
ATOM    792  CA  GLY    81      19.974  19.617  42.475  1.00  2.71
ATOM    793  C   GLY    81      21.073  20.155  41.636  1.00  2.71
ATOM    794  O   GLY    81      21.119  19.939  40.427  1.00  2.71
ATOM    795  H   GLY    81      20.702  19.804  44.368  1.00  2.71
ATOM    796  N   ARG    82      22.002  20.877  42.273  1.00  2.21
ATOM    797  CA  ARG    82      23.063  21.447  41.520  1.00  2.21
ATOM    798  C   ARG    82      23.805  20.354  40.883  1.00  2.21
ATOM    799  O   ARG    82      24.005  20.456  39.699  1.00  2.21
ATOM    800  H   ARG    82      21.963  21.004  43.163  1.00  2.21
ATOM    801  CB  ARG    82      23.964  22.294  42.420  1.00  2.21
ATOM    802  CD  ARG    82      25.890  23.892  42.623  1.00  2.21
ATOM    803  HE  ARG    82      24.832  25.588  42.778  1.00  2.21
ATOM    804  NE  ARG    82      25.083  24.926  43.267  1.00  2.21
ATOM    805  CG  ARG    82      25.065  23.034  41.678  1.00  2.21
ATOM    806  CZ  ARG    82      24.721  24.903  44.546  1.00  2.21
ATOM    807 1HH1 ARG    82      23.745  26.542  44.541  1.00  2.21
ATOM    808 2HH1 ARG    82      23.753  25.873  45.872  1.00  2.21
ATOM    809  NH1 ARG    82      23.987  25.888  45.045  1.00  2.21
ATOM    810 1HH2 ARG    82      25.571  23.256  44.999  1.00  2.21
ATOM    811 2HH2 ARG    82      24.860  23.880  46.150  1.00  2.21
ATOM    812  NH2 ARG    82      25.094  23.895  45.323  1.00  2.21
ATOM    813  N   LEU    83      24.211  19.281  41.577  1.00  2.00
ATOM    814  CA  LEU    83      24.859  18.181  40.898  1.00  2.00
ATOM    815  C   LEU    83      24.182  16.886  41.288  1.00  2.00
ATOM    816  O   LEU    83      23.370  16.868  42.206  1.00  2.00
ATOM    817  H   LEU    83      24.080  19.246  42.467  1.00  2.00
ATOM    818  CB  LEU    83      26.351  18.146  41.237  1.00  2.00
ATOM    819  CG  LEU    83      26.706  18.009  42.719  1.00  2.00
ATOM    820  CD1 LEU    83      26.544  16.568  43.179  1.00  2.00
ATOM    821  CD2 LEU    83      28.125  18.491  42.978  1.00  2.00
ATOM    822  N   THR    84      24.410  15.770  40.567  1.00  2.53
ATOM    823  CA  THR    84      23.653  14.573  40.862  1.00  2.53
ATOM    824  C   THR    84      24.434  13.690  41.784  1.00  2.53
ATOM    825  O   THR    84      25.627  13.900  41.963  1.00  2.53
ATOM    826  H   THR    84      25.024  15.763  39.909  1.00  2.53
ATOM    827  CB  THR    84      23.289  13.805  39.578  1.00  2.53
ATOM    828  HG1 THR    84      24.286  12.917  38.255  1.00  2.53
ATOM    829  OG1 THR    84      24.485  13.331  38.946  1.00  2.53
ATOM    830  CG2 THR    84      22.552  14.712  38.605  1.00  2.53
ATOM    831  N   PRO    85      23.796  12.663  42.320  1.00  2.97
ATOM    832  CA  PRO    85      24.417  11.743  43.248  1.00  2.97
ATOM    833  C   PRO    85      25.690  11.119  42.701  1.00  2.97
ATOM    834  O   PRO    85      26.678  11.007  43.436  1.00  2.97
ATOM    835  CB  PRO    85      23.347  10.674  43.481  1.00  2.97
ATOM    836  CD  PRO    85      22.261  12.348  42.159  1.00  2.97
ATOM    837  CG  PRO    85      22.053  11.396  43.303  1.00  2.97
ATOM    838  N   ALA    86      25.694  10.705  41.417  1.00  3.15
ATOM    839  CA  ALA    86      26.865  10.146  40.787  1.00  3.15
ATOM    840  C   ALA    86      27.895  11.208  40.707  1.00  3.15
ATOM    841  O   ALA    86      29.089  10.965  40.898  1.00  3.15
ATOM    842  H   ALA    86      24.929  10.788  40.951  1.00  3.15
ATOM    843  CB  ALA    86      26.516   9.595  39.413  1.00  3.15
ATOM    844  N   HIS    87      27.420  12.424  40.383  1.00  2.78
ATOM    845  CA  HIS    87      28.301  13.516  40.199  1.00  2.78
ATOM    846  C   HIS    87      28.921  13.810  41.523  1.00  2.78
ATOM    847  O   HIS    87      30.083  14.164  41.549  1.00  2.78
ATOM    848  H   HIS    87      26.533  12.540  40.283  1.00  2.78
ATOM    849  CB  HIS    87      27.549  14.722  39.633  1.00  2.78
ATOM    850  CG  HIS    87      27.101  14.544  38.216  1.00  2.78
ATOM    851  HD1 HIS    87      26.023  16.277  37.918  1.00  2.78
ATOM    852  ND1 HIS    87      26.329  15.476  37.557  1.00  2.78
ATOM    853  CE1 HIS    87      26.089  15.041  36.307  1.00  2.78
ATOM    854  CD2 HIS    87      27.274  13.523  37.193  1.00  2.78
ATOM    855  NE2 HIS    87      26.653  13.870  36.082  1.00  2.78
ATOM    856  N   TYR    88      28.185  13.693  42.652  1.00  2.79
ATOM    857  CA  TYR    88      28.735  13.966  43.964  1.00  2.79
ATOM    858  C   TYR    88      29.805  12.997  44.284  1.00  2.79
ATOM    859  O   TYR    88      30.780  13.372  44.920  1.00  2.79
ATOM    860  H   TYR    88      27.327  13.436  42.569  1.00  2.79
ATOM    861  CB  TYR    88      27.635  13.920  45.026  1.00  2.79
ATOM    862  CG  TYR    88      28.126  14.200  46.429  1.00  2.79
ATOM    863  HH  TYR    88      29.314  15.778  50.474  1.00  2.79
ATOM    864  OH  TYR    88      29.470  14.986  50.285  1.00  2.79
ATOM    865  CZ  TYR    88      29.026  14.724  49.009  1.00  2.79
ATOM    866  CD1 TYR    88      27.985  15.461  46.993  1.00  2.79
ATOM    867  CE1 TYR    88      28.430  15.726  48.274  1.00  2.79
ATOM    868  CD2 TYR    88      28.728  13.202  47.184  1.00  2.79
ATOM    869  CE2 TYR    88      29.179  13.449  48.467  1.00  2.79
ATOM    870  N   ASP    89      29.626  11.711  43.943  1.00  3.33
ATOM    871  CA  ASP    89      30.667  10.790  44.301  1.00  3.33
ATOM    872  C   ASP    89      31.931  11.114  43.557  1.00  3.33
ATOM    873  O   ASP    89      33.045  11.033  44.089  1.00  3.33
ATOM    874  H   ASP    89      28.894  11.417  43.509  1.00  3.33
ATOM    875  CB  ASP    89      30.231   9.351  44.015  1.00  3.33
ATOM    876  CG  ASP    89      29.167   8.863  44.977  1.00  3.33
ATOM    877  OD1 ASP    89      28.961   9.520  46.019  1.00  3.33
ATOM    878  OD2 ASP    89      28.538   7.823  44.689  1.00  3.33
ATOM    879  N   ARG    90      31.786  11.472  42.271  1.00  3.29
ATOM    880  CA  ARG    90      32.971  11.747  41.519  1.00  3.29
ATOM    881  C   ARG    90      33.664  12.945  42.080  1.00  3.29
ATOM    882  O   ARG    90      34.889  12.960  42.108  1.00  3.29
ATOM    883  H   ARG    90      30.978  11.541  41.880  1.00  3.29
ATOM    884  CB  ARG    90      32.631  11.961  40.043  1.00  3.29
ATOM    885  CD  ARG    90      34.848  11.174  39.168  1.00  3.29
ATOM    886  HE  ARG    90      33.600  10.062  38.061  1.00  3.29
ATOM    887  NE  ARG    90      34.343   9.983  38.490  1.00  3.29
ATOM    888  CG  ARG    90      33.830  12.302  39.173  1.00  3.29
ATOM    889  CZ  ARG    90      34.954   8.803  38.497  1.00  3.29
ATOM    890 1HH1 ARG    90      33.677   7.873  37.428  1.00  3.29
ATOM    891 2HH1 ARG    90      34.815   7.012  37.855  1.00  3.29
ATOM    892  NH1 ARG    90      34.420   7.775  37.851  1.00  3.29
ATOM    893 1HH2 ARG    90      36.445   9.319  39.568  1.00  3.29
ATOM    894 2HH2 ARG    90      36.494   7.889  39.154  1.00  3.29
ATOM    895  NH2 ARG    90      36.099   8.653  39.149  1.00  3.29
ATOM    896  N   TYR    91      32.914  13.984  42.513  1.00  3.12
ATOM    897  CA  TYR    91      33.506  15.181  43.061  1.00  3.12
ATOM    898  C   TYR    91      34.217  14.867  44.327  1.00  3.12
ATOM    899  O   TYR    91      35.236  15.480  44.592  1.00  3.12
ATOM    900  H   TYR    91      32.019  13.912  42.451  1.00  3.12
ATOM    901  CB  TYR    91      32.436  16.249  43.295  1.00  3.12
ATOM    902  CG  TYR    91      31.920  16.888  42.026  1.00  3.12
ATOM    903  HH  TYR    91      31.088  18.664  37.972  1.00  3.12
ATOM    904  OH  TYR    91      30.485  18.647  38.542  1.00  3.12
ATOM    905  CZ  TYR    91      30.961  18.064  39.694  1.00  3.12
ATOM    906  CD1 TYR    91      30.610  17.342  41.940  1.00  3.12
ATOM    907  CE1 TYR    91      30.129  17.927  40.784  1.00  3.12
ATOM    908  CD2 TYR    91      32.744  17.034  40.917  1.00  3.12
ATOM    909  CE2 TYR    91      32.280  17.617  39.753  1.00  3.12
ATOM    910  N   VAL    92      33.691  13.982  45.191  1.00  3.50
ATOM    911  CA  VAL    92      34.409  13.700  46.404  1.00  3.50
ATOM    912  C   VAL    92      35.731  13.057  46.084  1.00  3.50
ATOM    913  O   VAL    92      36.728  13.333  46.744  1.00  3.50
ATOM    914  H   VAL    92      32.909  13.569  45.025  1.00  3.50
ATOM    915  CB  VAL    92      33.590  12.800  47.348  1.00  3.50
ATOM    916  CG1 VAL    92      34.444  12.343  48.521  1.00  3.50
ATOM    917  CG2 VAL    92      32.351  13.531  47.839  1.00  3.50
ATOM    918  N   ASN    93      35.793  12.162  45.082  1.00  3.91
ATOM    919  CA  ASN    93      37.047  11.522  44.760  1.00  3.91
ATOM    920  C   ASN    93      38.045  12.532  44.256  1.00  3.91
ATOM    921  O   ASN    93      39.244  12.452  44.527  1.00  3.91
ATOM    922  H   ASN    93      35.052  11.962  44.612  1.00  3.91
ATOM    923  CB  ASN    93      36.832  10.408  43.733  1.00  3.91
ATOM    924  CG  ASN    93      36.161   9.187  44.330  1.00  3.91
ATOM    925  OD1 ASN    93      36.166   8.996  45.546  1.00  3.91
ATOM    926 1HD2 ASN    93      35.166   7.615  43.775  1.00  3.91
ATOM    927 2HD2 ASN    93      35.599   8.532  42.591  1.00  3.91
ATOM    928  ND2 ASN    93      35.579   8.355  43.473  1.00  3.91
ATOM    929  N   LYS    94      37.578  13.498  43.456  1.00  4.26
ATOM    930  CA  LYS    94      38.443  14.502  42.900  1.00  4.26
ATOM    931  C   LYS    94      38.983  15.330  44.017  1.00  4.26
ATOM    932  O   LYS    94      40.096  15.808  43.880  1.00  4.26
ATOM    933  H   LYS    94      36.698  13.509  43.269  1.00  4.26
ATOM    934  CB  LYS    94      37.686  15.358  41.882  1.00  4.26
ATOM    935  CD  LYS    94      39.611  15.804  40.335  1.00  4.26
ATOM    936  CE  LYS    94      40.391  16.869  39.580  1.00  4.26
ATOM    937  CG  LYS    94      38.537  16.425  41.213  1.00  4.26
ATOM    938 1HZ  LYS    94      41.918  16.928  38.333  1.00  4.26
ATOM    939 2HZ  LYS    94      41.138  15.714  38.165  1.00  4.26
ATOM    940 3HZ  LYS    94      42.050  15.842  39.289  1.00  4.26
ATOM    941  NZ  LYS    94      41.484  16.279  38.759  1.00  4.26
ATOM    942  N   ASP    95      38.197  15.607  45.087  1.00  4.27
ATOM    943  CA  ASP    95      38.668  16.355  46.234  1.00  4.27
ATOM    944  C   ASP    95      39.716  15.559  46.924  1.00  4.27
ATOM    945  O   ASP    95      40.635  16.142  47.500  1.00  4.27
ATOM    946  H   ASP    95      37.350  15.304  45.064  1.00  4.27
ATOM    947  CB  ASP    95      37.506  16.682  47.174  1.00  4.27
ATOM    948  CG  ASP    95      36.569  17.727  46.602  1.00  4.27
ATOM    949  OD1 ASP    95      36.954  18.394  45.619  1.00  4.27
ATOM    950  OD2 ASP    95      35.451  17.879  47.136  1.00  4.27
ATOM    951  N   MET    96      39.597  14.211  46.943  1.00  3.72
ATOM    952  CA  MET    96      40.665  13.555  47.626  1.00  3.72
ATOM    953  C   MET    96      41.908  13.830  46.872  1.00  3.72
ATOM    954  O   MET    96      42.928  14.107  47.493  1.00  3.72
ATOM    955  H   MET    96      38.932  13.727  46.577  1.00  3.72
ATOM    956  CB  MET    96      40.385  12.056  47.744  1.00  3.72
ATOM    957  SD  MET    96      38.841   9.952  48.677  1.00  3.72
ATOM    958  CE  MET    96      40.293   9.266  49.470  1.00  3.72
ATOM    959  CG  MET    96      39.245  11.710  48.688  1.00  3.72
ATOM    960  N   SER    97      41.831  13.803  45.524  1.00  3.95
ATOM    961  CA  SER    97      42.993  14.050  44.705  1.00  3.95
ATOM    962  C   SER    97      43.490  15.486  44.789  1.00  3.95
ATOM    963  O   SER    97      44.688  15.691  44.673  1.00  3.95
ATOM    964  H   SER    97      41.037  13.627  45.138  1.00  3.95
ATOM    965  CB  SER    97      42.700  13.710  43.242  1.00  3.95
ATOM    966  HG  SER    97      41.825  12.090  43.539  1.00  3.95
ATOM    967  OG  SER    97      42.475  12.321  43.077  1.00  3.95
ATOM    968  N   ILE    98      42.637  16.539  44.857  1.00  4.80
ATOM    969  CA  ILE    98      43.121  17.907  45.011  1.00  4.80
ATOM    970  C   ILE    98      43.690  18.157  46.387  1.00  4.80
ATOM    971  O   ILE    98      44.620  18.926  46.593  1.00  4.80
ATOM    972  H   ILE    98      41.753  16.378  44.805  1.00  4.80
ATOM    973  CB  ILE    98      42.010  18.934  44.726  1.00  4.80
ATOM    974  CD1 ILE    98      40.356  19.675  42.933  1.00  4.80
ATOM    975  CG1 ILE    98      41.614  18.895  43.248  1.00  4.80
ATOM    976  CG2 ILE    98      42.446  20.325  45.159  1.00  4.80
ATOM    977  N   GLN    99      43.085  17.614  47.435  1.00  6.21
ATOM    978  CA  GLN    99      43.706  17.770  48.735  1.00  6.21
ATOM    979  C   GLN    99      44.960  16.983  48.645  1.00  6.21
ATOM    980  O   GLN    99      46.015  17.285  49.255  1.00  6.21
ATOM    981  H   GLN    99      42.312  17.160  47.357  1.00  6.21
ATOM    982  CB  GLN    99      42.762  17.292  49.840  1.00  6.21
ATOM    983  CD  GLN    99      43.495  14.971  50.517  1.00  6.21
ATOM    984  CG  GLN    99      42.455  15.804  49.793  1.00  6.21
ATOM    985  OE1 GLN    99      44.029  15.385  51.547  1.00  6.21
ATOM    986 1HE2 GLN    99      44.396  13.258  50.370  1.00  6.21
ATOM    987 2HE2 GLN    99      43.372  13.527  49.226  1.00  6.21
ATOM    988  NE2 GLN    99      43.786  13.792  49.980  1.00  6.21
ATOM    989  N   GLU   100      44.755  15.926  47.812  1.00  7.23
ATOM    990  CA  GLU   100      45.761  15.013  47.404  1.00  7.23
ATOM    991  C   GLU   100      46.709  15.842  46.645  1.00  7.23
ATOM    992  O   GLU   100      47.839  15.450  46.412  1.00  7.23
ATOM    993  H   GLU   100      43.911  15.827  47.517  1.00  7.23
ATOM    994  CB  GLU   100      45.150  13.871  46.589  1.00  7.23
ATOM    995  CD  GLU   100      46.732  12.055  47.348  1.00  7.23
ATOM    996  CG  GLU   100      46.149  12.806  46.168  1.00  7.23
ATOM    997  OE1 GLU   100      46.100  12.058  48.426  1.00  7.23
ATOM    998  OE2 GLU   100      47.822  11.463  47.196  1.00  7.23
ATOM    999  N   LEU   101      46.237  16.986  46.151  1.00  6.67
ATOM   1000  CA  LEU   101      47.087  17.914  45.519  1.00  6.67
ATOM   1001  C   LEU   101      47.517  18.646  46.726  1.00  6.67
ATOM   1002  O   LEU   101      46.958  19.697  47.046  1.00  6.67
ATOM   1003  H   LEU   101      45.357  17.161  46.227  1.00  6.67
ATOM   1004  CB  LEU   101      46.318  18.713  44.464  1.00  6.67
ATOM   1005  CG  LEU   101      45.678  17.904  43.335  1.00  6.67
ATOM   1006  CD1 LEU   101      44.884  18.811  42.407  1.00  6.67
ATOM   1007  CD2 LEU   101      46.736  17.142  42.552  1.00  6.67
ATOM   1008  N   ALA   102      48.539  18.093  47.423  1.00  6.87
ATOM   1009  CA  ALA   102      48.753  18.633  48.732  1.00  6.87
ATOM   1010  C   ALA   102      49.108  20.047  48.630  1.00  6.87
ATOM   1011  O   ALA   102      48.856  20.830  49.534  1.00  6.87
ATOM   1012  H   ALA   102      49.067  17.432  47.117  1.00  6.87
ATOM   1013  CB  ALA   102      49.839  17.852  49.457  1.00  6.87
ATOM   1014  N   VAL   103      49.812  20.454  47.597  1.00  6.96
ATOM   1015  CA  VAL   103      49.530  21.840  47.551  1.00  6.96
ATOM   1016  C   VAL   103      49.399  22.034  46.105  1.00  6.96
ATOM   1017  O   VAL   103      48.848  23.010  45.596  1.00  6.96
ATOM   1018  H   VAL   103      50.365  20.087  46.989  1.00  6.96
ATOM   1019  CB  VAL   103      50.638  22.664  48.232  1.00  6.96
ATOM   1020  CG1 VAL   103      50.393  24.152  48.035  1.00  6.96
ATOM   1021  CG2 VAL   103      50.721  22.326  49.713  1.00  6.96
ATOM   1022  N   LEU   104      49.971  21.030  45.421  1.00  8.35
ATOM   1023  CA  LEU   104      50.238  21.006  44.022  1.00  8.35
ATOM   1024  C   LEU   104      51.454  21.832  43.855  1.00  8.35
ATOM   1025  O   LEU   104      52.389  21.461  43.149  1.00  8.35
ATOM   1026  H   LEU   104      50.191  20.324  45.933  1.00  8.35
ATOM   1027  CB  LEU   104      49.034  21.532  43.238  1.00  8.35
ATOM   1028  CG  LEU   104      49.175  21.555  41.714  1.00  8.35
ATOM   1029  CD1 LEU   104      49.380  20.149  41.172  1.00  8.35
ATOM   1030  CD2 LEU   104      47.956  22.197  41.071  1.00  8.35
ATOM   1031  N   VAL   105      51.483  22.976  44.553  1.00  8.75
ATOM   1032  CA  VAL   105      52.647  23.761  44.510  1.00  8.75
ATOM   1033  C   VAL   105      53.680  23.054  45.324  1.00  8.75
ATOM   1034  O   VAL   105      54.824  22.898  44.899  1.00  8.75
ATOM   1035  H   VAL   105      50.777  23.245  45.042  1.00  8.75
ATOM   1036  CB  VAL   105      52.384  25.189  45.024  1.00  8.75
ATOM   1037  CG1 VAL   105      53.689  25.961  45.142  1.00  8.75
ATOM   1038  CG2 VAL   105      51.413  25.915  44.106  1.00  8.75
ATOM   1039  N   SER   106      53.287  22.597  46.532  1.00  8.09
ATOM   1040  CA  SER   106      54.192  21.856  47.349  1.00  8.09
ATOM   1041  C   SER   106      54.319  20.536  46.704  1.00  8.09
ATOM   1042  O   SER   106      55.315  19.832  46.846  1.00  8.09
ATOM   1043  H   SER   106      52.451  22.761  46.821  1.00  8.09
ATOM   1044  CB  SER   106      53.671  21.772  48.785  1.00  8.09
ATOM   1045  HG  SER   106      53.152  23.554  48.962  1.00  8.09
ATOM   1046  OG  SER   106      53.648  23.050  49.396  1.00  8.09
ATOM   1047  N   GLY   107      53.264  20.158  45.978  1.00  7.85
ATOM   1048  CA  GLY   107      53.301  18.914  45.290  1.00  7.85
ATOM   1049  C   GLY   107      53.027  17.874  46.301  1.00  7.85
ATOM   1050  O   GLY   107      52.827  16.717  45.952  1.00  7.85
ATOM   1051  H   GLY   107      52.534  20.682  45.922  1.00  7.85
ATOM   1052  N   GLN   108      52.812  18.308  47.555  1.00  7.42
ATOM   1053  CA  GLN   108      52.927  17.406  48.654  1.00  7.42
ATOM   1054  C   GLN   108      52.099  16.172  48.523  1.00  7.42
ATOM   1055  O   GLN   108      52.507  15.108  48.985  1.00  7.42
ATOM   1056  H   GLN   108      52.595  19.169  47.701  1.00  7.42
ATOM   1057  CB  GLN   108      52.548  18.104  49.962  1.00  7.42
ATOM   1058  CD  GLN   108      54.211  16.916  51.447  1.00  7.42
ATOM   1059  CG  GLN   108      52.752  17.250  51.203  1.00  7.42
ATOM   1060  OE1 GLN   108      55.067  17.801  51.456  1.00  7.42
ATOM   1061 1HE2 GLN   108      55.349  15.383  51.796  1.00  7.42
ATOM   1062 2HE2 GLN   108      53.842  15.019  51.632  1.00  7.42
ATOM   1063  NE2 GLN   108      54.498  15.635  51.646  1.00  7.42
ATOM   1064  N   LYS   109      50.933  16.246  47.876  1.00  7.64
ATOM   1065  CA  LYS   109      50.113  15.081  47.843  1.00  7.64
ATOM   1066  C   LYS   109      49.756  14.702  49.272  1.00  7.64
ATOM   1067  O   LYS   109      48.872  15.381  49.859  1.00  7.64
ATOM   1068  H   LYS   109      50.659  17.000  47.469  1.00  7.64
ATOM   1069  OXT LYS   109      50.363  13.729  49.793  1.00  7.64
ATOM   1070  CB  LYS   109      50.833  13.939  47.124  1.00  7.64
ATOM   1071  CD  LYS   109      51.888  13.063  45.021  1.00  7.64
ATOM   1072  CE  LYS   109      52.161  13.333  43.550  1.00  7.64
ATOM   1073  CG  LYS   109      51.201  14.248  45.681  1.00  7.64
ATOM   1074 1HZ  LYS   109      53.294  14.553  42.491  1.00  7.64
ATOM   1075 2HZ  LYS   109      53.926  14.193  43.749  1.00  7.64
ATOM   1076 3HZ  LYS   109      52.852  15.172  43.730  1.00  7.64
ATOM   1077  NZ  LYS   109      53.158  14.422  43.361  1.00  7.64
