# Supplementary material for: Selecting Near-Native Protein Structures from Predicted Decoy Sets Using Ordered Graphlet Degree Similarity
Source: Genes (Basel). 2019 Feb 11;10(2):132. doi: 10.3390/genes10020132 (PMC6410076; doi:10.3390/genes10020132)
Supplement: Supplementary file 1 [file genes-10-00132-s001.zip › CodeData/data/CASP11/T0759/model147.pdb]

ATOM      1  N   MET     1      65.730  68.126  42.034  1.00  7.17
ATOM      2  CA  MET     1      64.639  67.160  41.854  1.00  7.17
ATOM      3  HA  MET     1      63.908  67.611  41.185  1.00  7.17
ATOM      4  CB  MET     1      65.174  65.877  41.191  1.00  7.17
ATOM      5  HB1 MET     1      64.350  65.181  41.037  1.00  7.17
ATOM      6  HB2 MET     1      65.895  65.410  41.863  1.00  7.17
ATOM      7  CG  MET     1      65.855  66.119  39.835  1.00  7.17
ATOM      8  HG1 MET     1      66.288  65.176  39.504  1.00  7.17
ATOM      9  HG2 MET     1      66.672  66.827  39.971  1.00  7.17
ATOM     10  SD  MET     1      64.773  66.730  38.512  1.00  7.17
ATOM     11  CE  MET     1      66.005  66.980  37.207  1.00  7.17
ATOM     12  HE1 MET     1      65.516  67.370  36.314  1.00  7.17
ATOM     13  HE2 MET     1      66.756  67.695  37.545  1.00  7.17
ATOM     14  HE3 MET     1      66.487  66.032  36.969  1.00  7.17
ATOM     15  C   MET     1      63.914  66.859  43.176  1.00  7.17
ATOM     16  O   MET     1      63.183  65.878  43.294  1.00  7.17
ATOM     17  N   GLY     2      64.136  67.687  44.202  1.00  6.40
ATOM     18  H   GLY     2      64.782  68.446  44.027  1.00  6.40
ATOM     19  CA  GLY     2      63.532  67.537  45.533  1.00  6.40
ATOM     20  HA1 GLY     2      63.753  68.427  46.120  1.00  6.40
ATOM     21  HA2 GLY     2      63.975  66.677  46.035  1.00  6.40
ATOM     22  C   GLY     2      62.009  67.351  45.518  1.00  6.40
ATOM     23  O   GLY     2      61.478  66.475  46.197  1.00  6.40
ATOM     24  N   HIS     3      61.308  68.137  44.699  1.00  5.39
ATOM     25  H   HIS     3      61.793  68.875  44.203  1.00  5.39
ATOM     26  CA  HIS     3      59.858  68.044  44.506  1.00  5.39
ATOM     27  HA  HIS     3      59.366  68.120  45.475  1.00  5.39
ATOM     28  CB  HIS     3      59.393  69.211  43.622  1.00  5.39
ATOM     29  HB1 HIS     3      58.304  69.209  43.574  1.00  5.39
ATOM     30  HB2 HIS     3      59.776  69.069  42.610  1.00  5.39
ATOM     31  CG  HIS     3      59.865  70.553  44.118  1.00  5.39
ATOM     32  ND1 HIS     3      61.151  71.064  43.928  1.00  5.39
ATOM     33  CE1 HIS     3      61.172  72.248  44.557  1.00  5.39
ATOM     34  HE1 HIS     3      62.031  72.906  44.594  1.00  5.39
ATOM     35  NE2 HIS     3      59.983  72.493  45.136  1.00  5.39
ATOM     36  HE2 HIS     3      59.755  73.313  45.678  1.00  5.39
ATOM     37  CD2 HIS     3      59.144  71.434  44.869  1.00  5.39
ATOM     38  HD2 HIS     3      58.121  71.310  45.197  1.00  5.39
ATOM     39  C   HIS     3      59.423  66.720  43.886  1.00  5.39
ATOM     40  O   HIS     3      58.384  66.188  44.266  1.00  5.39
ATOM     41  N   HIS     4      60.223  66.163  42.974  1.00  5.53
ATOM     42  H   HIS     4      61.078  66.636  42.709  1.00  5.53
ATOM     43  CA  HIS     4      60.002  64.833  42.416  1.00  5.53
ATOM     44  HA  HIS     4      58.976  64.770  42.051  1.00  5.53
ATOM     45  CB  HIS     4      60.951  64.571  41.237  1.00  5.53
ATOM     46  HB1 HIS     4      60.657  63.638  40.755  1.00  5.53
ATOM     47  HB2 HIS     4      61.968  64.440  41.602  1.00  5.53
ATOM     48  CG  HIS     4      60.958  65.673  40.207  1.00  5.53
ATOM     49  ND1 HIS     4      61.528  66.937  40.383  1.00  5.53
ATOM     50  CE1 HIS     4      61.320  67.597  39.236  1.00  5.53
ATOM     51  HE1 HIS     4      61.658  68.607  39.042  1.00  5.53
ATOM     52  NE2 HIS     4      60.643  66.827  38.367  1.00  5.53
ATOM     53  HE2 HIS     4      60.377  67.100  37.433  1.00  5.53
ATOM     54  CD2 HIS     4      60.406  65.607  38.962  1.00  5.53
ATOM     55  HD2 HIS     4      59.891  64.756  38.538  1.00  5.53
ATOM     56  C   HIS     4      60.162  63.782  43.498  1.00  5.53
ATOM     57  O   HIS     4      59.233  63.019  43.688  1.00  5.53
ATOM     58  N   HIS     5      61.237  63.800  44.292  1.00  5.69
ATOM     59  H   HIS     5      61.967  64.481  44.107  1.00  5.69
ATOM     60  CA  HIS     5      61.392  62.850  45.410  1.00  5.69
ATOM     61  HA  HIS     5      61.340  61.843  45.015  1.00  5.69
ATOM     62  CB  HIS     5      62.771  63.022  46.062  1.00  5.69
ATOM     63  HB1 HIS     5      62.853  62.319  46.892  1.00  5.69
ATOM     64  HB2 HIS     5      62.855  64.031  46.467  1.00  5.69
ATOM     65  CG  HIS     5      63.929  62.766  45.123  1.00  5.69
ATOM     66  ND1 HIS     5      64.246  61.541  44.529  1.00  5.69
ATOM     67  CE1 HIS     5      65.336  61.764  43.780  1.00  5.69
ATOM     68  HE1 HIS     5      65.839  61.009  43.189  1.00  5.69
ATOM     69  NE2 HIS     5      65.712  63.051  43.866  1.00  5.69
ATOM     70  HE2 HIS     5      66.498  63.469  43.386  1.00  5.69
ATOM     71  CD2 HIS     5      64.841  63.695  44.716  1.00  5.69
ATOM     72  HD2 HIS     5      64.855  64.736  45.002  1.00  5.69
ATOM     73  C   HIS     5      60.264  62.926  46.450  1.00  5.69
ATOM     74  O   HIS     5      59.863  61.896  46.995  1.00  5.69
ATOM     75  N   HIS     6      59.693  64.116  46.672  1.00  5.42
ATOM     76  H   HIS     6      60.114  64.938  46.252  1.00  5.42
ATOM     77  CA  HIS     6      58.485  64.265  47.491  1.00  5.42
ATOM     78  HA  HIS     6      58.655  63.771  48.443  1.00  5.42
ATOM     79  CB  HIS     6      58.222  65.740  47.823  1.00  5.42
ATOM     80  HB1 HIS     6      57.989  66.293  46.913  1.00  5.42
ATOM     81  HB2 HIS     6      59.121  66.171  48.266  1.00  5.42
ATOM     82  CG  HIS     6      57.085  65.896  48.806  1.00  5.42
ATOM     83  ND1 HIS     6      57.215  65.837  50.193  1.00  5.42
ATOM     84  CE1 HIS     6      55.971  65.936  50.688  1.00  5.42
ATOM     85  HE1 HIS     6      55.726  65.924  51.744  1.00  5.42
ATOM     86  NE2 HIS     6      55.074  66.032  49.693  1.00  5.42
ATOM     87  HE2 HIS     6      54.069  66.070  49.818  1.00  5.42
ATOM     88  CD2 HIS     6      55.759  66.013  48.496  1.00  5.42
ATOM     89  HD2 HIS     6      55.338  66.037  47.500  1.00  5.42
ATOM     90  C   HIS     6      57.232  63.647  46.853  1.00  5.42
ATOM     91  O   HIS     6      56.439  62.984  47.526  1.00  5.42
ATOM     92  N   HIS     7      57.046  63.858  45.550  1.00  5.09
ATOM     93  H   HIS     7      57.740  64.409  45.053  1.00  5.09
ATOM     94  CA  HIS     7      55.944  63.296  44.762  1.00  5.09
ATOM     95  HA  HIS     7      55.002  63.531  45.256  1.00  5.09
ATOM     96  CB  HIS     7      55.936  63.976  43.386  1.00  5.09
ATOM     97  HB1 HIS     7      56.836  63.702  42.837  1.00  5.09
ATOM     98  HB2 HIS     7      55.943  65.058  43.526  1.00  5.09
ATOM     99  CG  HIS     7      54.735  63.629  42.549  1.00  5.09
ATOM    100  ND1 HIS     7      53.528  64.331  42.537  1.00  5.09
ATOM    101  CE1 HIS     7      52.739  63.684  41.667  1.00  5.09
ATOM    102  HE1 HIS     7      51.726  63.978  41.423  1.00  5.09
ATOM    103  NE2 HIS     7      53.383  62.627  41.141  1.00  5.09
ATOM    104  HE2 HIS     7      52.995  61.970  40.480  1.00  5.09
ATOM    105  CD2 HIS     7      54.648  62.580  41.683  1.00  5.09
ATOM    106  HD2 HIS     7      55.422  61.849  41.491  1.00  5.09
ATOM    107  C   HIS     7      56.015  61.763  44.633  1.00  5.09
ATOM    108  O   HIS     7      54.992  61.086  44.539  1.00  5.09
ATOM    109  N   HIS     8      57.226  61.209  44.675  1.00  5.22
ATOM    110  H   HIS     8      58.015  61.849  44.681  1.00  5.22
ATOM    111  CA  HIS     8      57.528  59.805  44.447  1.00  5.22
ATOM    112  HA  HIS     8      56.571  59.339  44.228  1.00  5.22
ATOM    113  CB  HIS     8      58.320  59.548  43.143  1.00  5.22
ATOM    114  HB1 HIS     8      57.769  60.018  42.328  1.00  5.22
ATOM    115  HB2 HIS     8      58.303  58.475  42.949  1.00  5.22
ATOM    116  CG  HIS     8      59.761  59.994  43.027  1.00  5.22
ATOM    117  ND1 HIS     8      60.280  60.742  41.962  1.00  5.22
ATOM    118  CE1 HIS     8      61.599  60.830  42.179  1.00  5.22
ATOM    119  HE1 HIS     8      62.288  61.388  41.560  1.00  5.22
ATOM    120  NE2 HIS     8      61.937  60.164  43.293  1.00  5.22
ATOM    121  HE2 HIS     8      62.858  60.191  43.726  1.00  5.22
ATOM    122  CD2 HIS     8      60.795  59.617  43.835  1.00  5.22
ATOM    123  HD2 HIS     8      60.725  58.998  44.718  1.00  5.22
ATOM    124  C   HIS     8      57.974  59.046  45.707  1.00  5.22
ATOM    125  O   HIS     8      58.690  58.050  45.630  1.00  5.22
ATOM    126  N   SER     9      57.337  59.384  46.837  1.00  3.40
ATOM    127  H   SER     9      56.823  60.255  46.854  1.00  3.40
ATOM    128  CA  SER     9      56.872  58.355  47.787  1.00  3.40
ATOM    129  HA  SER     9      57.752  57.838  48.170  1.00  3.40
ATOM    130  CB  SER     9      56.147  58.979  48.990  1.00  3.40
ATOM    131  HB1 SER     9      56.885  59.403  49.670  1.00  3.40
ATOM    132  HB2 SER     9      55.606  58.206  49.531  1.00  3.40
ATOM    133  OG  SER     9      55.241  59.993  48.589  1.00  3.40
ATOM    134  HG  SER     9      54.783  60.340  49.362  1.00  3.40
ATOM    135  C   SER     9      55.995  57.278  47.134  1.00  3.40
ATOM    136  O   SER     9      55.774  56.243  47.755  1.00  3.40
ATOM    137  N   HIS    10      55.538  57.495  45.887  1.00  2.89
ATOM    138  H   HIS    10      55.673  58.422  45.521  1.00  2.89
ATOM    139  CA  HIS    10      54.956  56.499  44.980  1.00  2.89
ATOM    140  HA  HIS    10      54.001  56.222  45.432  1.00  2.89
ATOM    141  CB  HIS    10      54.591  57.095  43.617  1.00  2.89
ATOM    142  HB1 HIS    10      55.494  57.301  43.041  1.00  2.89
ATOM    143  HB2 HIS    10      54.042  58.027  43.761  1.00  2.89
ATOM    144  CG  HIS    10      53.709  56.125  42.876  1.00  2.89
ATOM    145  ND1 HIS    10      52.400  55.803  43.244  1.00  2.89
ATOM    146  CE1 HIS    10      52.064  54.731  42.513  1.00  2.89
ATOM    147  HE1 HIS    10      51.120  54.207  42.594  1.00  2.89
ATOM    148  NE2 HIS    10      53.085  54.364  41.718  1.00  2.89
ATOM    149  HE2 HIS    10      53.102  53.527  41.152  1.00  2.89
ATOM    150  CD2 HIS    10      54.136  55.229  41.940  1.00  2.89
ATOM    151  HD2 HIS    10      55.147  55.161  41.563  1.00  2.89
ATOM    152  C   HIS    10      55.752  55.206  44.866  1.00  2.89
ATOM    153  O   HIS    10      56.654  55.052  44.041  1.00  2.89
ATOM    154  N   MET    11      55.399  54.311  45.779  1.00  4.11
ATOM    155  H   MET    11      54.674  54.631  46.404  1.00  4.11
ATOM    156  CA  MET    11      56.297  53.341  46.371  1.00  4.11
ATOM    157  HA  MET    11      57.040  53.925  46.914  1.00  4.11
ATOM    158  CB  MET    11      55.486  52.521  47.381  1.00  4.11
ATOM    159  HB1 MET    11      54.704  51.967  46.864  1.00  4.11
ATOM    160  HB2 MET    11      55.007  53.203  48.085  1.00  4.11
ATOM    161  CG  MET    11      56.353  51.545  48.173  1.00  4.11
ATOM    162  HG1 MET    11      56.594  50.694  47.539  1.00  4.11
ATOM    163  HG2 MET    11      55.745  51.184  49.000  1.00  4.11
ATOM    164  SD  MET    11      57.917  52.218  48.811  1.00  4.11
ATOM    165  CE  MET    11      57.295  53.655  49.723  1.00  4.11
ATOM    166  HE1 MET    11      58.074  54.063  50.364  1.00  4.11
ATOM    167  HE2 MET    11      56.963  54.432  49.038  1.00  4.11
ATOM    168  HE3 MET    11      56.451  53.340  50.333  1.00  4.11
ATOM    169  C   MET    11      57.041  52.472  45.382  1.00  4.11
ATOM    170  O   MET    11      56.451  51.946  44.445  1.00  4.11
ATOM    171  N   VAL    12      58.321  52.249  45.678  1.00  2.72
ATOM    172  H   VAL    12      58.739  52.844  46.385  1.00  2.72
ATOM    173  CA  VAL    12      59.054  51.008  45.427  1.00  2.72
ATOM    174  HA  VAL    12      58.454  50.174  45.784  1.00  2.72
ATOM    175  CB  VAL    12      59.337  50.834  43.908  1.00  2.72
ATOM    176  HB  VAL    12      58.450  51.123  43.355  1.00  2.72
ATOM    177  CG1 VAL    12      60.458  51.705  43.327  1.00  2.72
ATOM    178 1HG1 VAL    12      60.478  51.593  42.242  1.00  2.72
ATOM    179 2HG1 VAL    12      60.269  52.753  43.565  1.00  2.72
ATOM    180 3HG1 VAL    12      61.428  51.416  43.727  1.00  2.72
ATOM    181  CG2 VAL    12      59.585  49.369  43.542  1.00  2.72
ATOM    182 1HG2 VAL    12      60.586  49.063  43.818  1.00  2.72
ATOM    183 2HG2 VAL    12      58.864  48.732  44.051  1.00  2.72
ATOM    184 3HG2 VAL    12      59.474  49.249  42.463  1.00  2.72
ATOM    185  C   VAL    12      60.386  51.040  46.179  1.00  2.72
ATOM    186  O   VAL    12      60.949  52.110  46.398  1.00  2.72
ATOM    187  N   VAL    13      60.993  49.882  46.413  1.00  2.52
ATOM    188  H   VAL    13      60.439  49.034  46.348  1.00  2.52
ATOM    189  CA  VAL    13      62.440  49.762  46.186  1.00  2.52
ATOM    190  HA  VAL    13      62.783  50.631  45.623  1.00  2.52
ATOM    191  CB  VAL    13      63.280  49.690  47.470  1.00  2.52
ATOM    192  HB  VAL    13      63.107  48.721  47.924  1.00  2.52
ATOM    193  CG1 VAL    13      64.777  49.797  47.143  1.00  2.52
ATOM    194 1HG1 VAL    13      65.360  49.743  48.062  1.00  2.52
ATOM    195 2HG1 VAL    13      65.088  48.969  46.504  1.00  2.52
ATOM    196 3HG1 VAL    13      64.990  50.743  46.643  1.00  2.52
ATOM    197  CG2 VAL    13      62.947  50.802  48.475  1.00  2.52
ATOM    198 1HG2 VAL    13      63.623  50.751  49.325  1.00  2.52
ATOM    199 2HG2 VAL    13      63.046  51.779  48.001  1.00  2.52
ATOM    200 3HG2 VAL    13      61.925  50.683  48.837  1.00  2.52
ATOM    201  C   VAL    13      62.653  48.528  45.331  1.00  2.52
ATOM    202  O   VAL    13      62.133  47.451  45.623  1.00  2.52
ATOM    203  N   ILE    14      63.327  48.708  44.203  1.00  2.24
ATOM    204  H   ILE    14      63.749  49.604  44.022  1.00  2.24
ATOM    205  CA  ILE    14      63.623  47.605  43.299  1.00  2.24
ATOM    206  HA  ILE    14      62.756  46.950  43.225  1.00  2.24
ATOM    207  CB  ILE    14      63.951  48.122  41.878  1.00  2.24
ATOM    208  HB  ILE    14      64.812  48.791  41.936  1.00  2.24
ATOM    209  CG2 ILE    14      64.310  46.948  40.947  1.00  2.24
ATOM    210 1HG2 ILE    14      64.591  47.313  39.961  1.00  2.24
ATOM    211 2HG2 ILE    14      65.163  46.393  41.334  1.00  2.24
ATOM    212 3HG2 ILE    14      63.457  46.275  40.847  1.00  2.24
ATOM    213  CG1 ILE    14      62.745  48.914  41.314  1.00  2.24
ATOM    214 1HG1 ILE    14      62.511  49.740  41.985  1.00  2.24
ATOM    215 2HG1 ILE    14      61.874  48.261  41.273  1.00  2.24
ATOM    216  CD1 ILE    14      62.964  49.525  39.924  1.00  2.24
ATOM    217  HD1 ILE    14      62.121  50.172  39.681  1.00  2.24
ATOM    218  HD2 ILE    14      63.880  50.116  39.917  1.00  2.24
ATOM    219  HD3 ILE    14      63.024  48.743  39.168  1.00  2.24
ATOM    220  C   ILE    14      64.785  46.815  43.914  1.00  2.24
ATOM    221  O   ILE    14      65.872  47.362  44.102  1.00  2.24
ATOM    222  N   HIS    15      64.563  45.544  44.242  1.00  2.47
ATOM    223  H   HIS    15      63.627  45.177  44.101  1.00  2.47
ATOM    224  CA  HIS    15      65.635  44.581  44.515  1.00  2.47
ATOM    225  HA  HIS    15      66.231  44.944  45.347  1.00  2.47
ATOM    226  CB  HIS    15      64.975  43.231  44.905  1.00  2.47
ATOM    227  HB1 HIS    15      64.866  42.604  44.020  1.00  2.47
ATOM    228  HB2 HIS    15      63.964  43.428  45.267  1.00  2.47
ATOM    229  CG  HIS    15      65.648  42.412  45.985  1.00  2.47
ATOM    230  ND1 HIS    15      64.973  41.563  46.869  1.00  2.47
ATOM    231  CE1 HIS    15      65.914  41.021  47.655  1.00  2.47
ATOM    232  HE1 HIS    15      65.720  40.313  48.451  1.00  2.47
ATOM    233  NE2 HIS    15      67.132  41.467  47.309  1.00  2.47
ATOM    234  HE2 HIS    15      68.008  41.184  47.727  1.00  2.47
ATOM    235  CD2 HIS    15      66.984  42.337  46.254  1.00  2.47
ATOM    236  HD2 HIS    15      67.778  42.823  45.709  1.00  2.47
ATOM    237  C   HIS    15      66.497  44.468  43.240  1.00  2.47
ATOM    238  O   HIS    15      65.937  44.053  42.224  1.00  2.47
ATOM    239  N   PRO    16      67.781  44.896  43.210  1.00  3.41
ATOM    240  CD  PRO    16      68.559  45.387  44.337  1.00  3.41
ATOM    241  HD1 PRO    16      68.507  44.717  45.192  1.00  3.41
ATOM    242  HD2 PRO    16      68.208  46.380  44.618  1.00  3.41
ATOM    243  CG  PRO    16      69.996  45.475  43.829  1.00  3.41
ATOM    244  HG1 PRO    16      70.477  44.501  43.931  1.00  3.41
ATOM    245  HG2 PRO    16      70.565  46.238  44.360  1.00  3.41
ATOM    246  CB  PRO    16      69.824  45.815  42.349  1.00  3.41
ATOM    247  HB1 PRO    16      70.674  45.475  41.756  1.00  3.41
ATOM    248  HB2 PRO    16      69.698  46.893  42.241  1.00  3.41
ATOM    249  CA  PRO    16      68.516  45.115  41.956  1.00  3.41
ATOM    250  HA  PRO    16      67.940  45.799  41.331  1.00  3.41
ATOM    251  C   PRO    16      68.729  43.839  41.125  1.00  3.41
ATOM    252  O   PRO    16      68.164  43.712  40.046  1.00  3.41
ATOM    253  N   ASP    17      69.451  42.843  41.664  1.00  3.23
ATOM    254  H   ASP    17      69.884  43.042  42.541  1.00  3.23
ATOM    255  CA  ASP    17      69.019  41.461  41.481  1.00  3.23
ATOM    256  HA  ASP    17      68.712  41.270  40.462  1.00  3.23
ATOM    257  CB  ASP    17      70.127  40.471  41.860  1.00  3.23
ATOM    258  HB1 ASP    17      70.545  40.742  42.830  1.00  3.23
ATOM    259  HB2 ASP    17      70.913  40.509  41.107  1.00  3.23
ATOM    260  CG  ASP    17      69.578  39.039  41.946  1.00  3.23
ATOM    261  OD1 ASP    17      69.712  38.422  43.027  1.00  3.23
ATOM    262  OD2 ASP    17      68.943  38.601  40.958  1.00  3.23
ATOM    263  C   ASP    17      67.747  41.210  42.424  1.00  3.23
ATOM    264  O   ASP    17      67.790  41.839  43.485  1.00  3.23
ATOM    265  N   PRO    18      66.682  40.322  42.289  1.00  2.81
ATOM    266  CD  PRO    18      66.316  39.639  43.520  1.00  2.81
ATOM    267  HD1 PRO    18      65.563  40.209  44.065  1.00  2.81
ATOM    268  HD2 PRO    18      67.175  39.455  44.167  1.00  2.81
ATOM    269  CG  PRO    18      65.726  38.289  43.106  1.00  2.81
ATOM    270  HG1 PRO    18      65.123  37.863  43.912  1.00  2.81
ATOM    271  HG2 PRO    18      66.536  37.610  42.817  1.00  2.81
ATOM    272  CB  PRO    18      64.917  38.700  41.897  1.00  2.81
ATOM    273  HB1 PRO    18      64.001  39.179  42.242  1.00  2.81
ATOM    274  HB2 PRO    18      64.701  37.860  41.249  1.00  2.81
ATOM    275  CA  PRO    18      65.779  39.738  41.198  1.00  2.81
ATOM    276  HA  PRO    18      66.444  39.218  40.520  1.00  2.81
ATOM    277  C   PRO    18      64.957  40.729  40.370  1.00  2.81
ATOM    278  O   PRO    18      63.972  40.307  39.758  1.00  2.81
ATOM    279  N   GLY    19      65.253  42.032  40.386  1.00  2.67
ATOM    280  H   GLY    19      66.051  42.356  40.921  1.00  2.67
ATOM    281  CA  GLY    19      64.477  43.085  39.700  1.00  2.67
ATOM    282  HA1 GLY    19      64.397  42.838  38.642  1.00  2.67
ATOM    283  HA2 GLY    19      65.018  44.027  39.789  1.00  2.67
ATOM    284  C   GLY    19      63.058  43.308  40.237  1.00  2.67
ATOM    285  O   GLY    19      62.220  43.901  39.565  1.00  2.67
ATOM    286  N   ARG    20      62.752  42.773  41.426  1.00  2.33
ATOM    287  H   ARG    20      63.518  42.396  41.961  1.00  2.33
ATOM    288  CA  ARG    20      61.392  42.739  41.984  1.00  2.33
ATOM    289  HA  ARG    20      60.682  42.608  41.164  1.00  2.33
ATOM    290  CB  ARG    20      61.261  41.567  42.972  1.00  2.33
ATOM    291  HB1 ARG    20      60.322  41.653  43.521  1.00  2.33
ATOM    292  HB2 ARG    20      62.084  41.609  43.688  1.00  2.33
ATOM    293  CG  ARG    20      61.274  40.219  42.235  1.00  2.33
ATOM    294  HG1 ARG    20      62.117  40.200  41.545  1.00  2.33
ATOM    295  HG2 ARG    20      60.358  40.114  41.652  1.00  2.33
ATOM    296  CD  ARG    20      61.405  39.032  43.199  1.00  2.33
ATOM    297  HD1 ARG    20      60.465  38.903  43.742  1.00  2.33
ATOM    298  HD2 ARG    20      62.198  39.256  43.916  1.00  2.33
ATOM    299  NE  ARG    20      61.747  37.799  42.462  1.00  2.33
ATOM    300  HE  ARG    20      61.701  37.859  41.456  1.00  2.33
ATOM    301  CZ  ARG    20      62.249  36.686  42.966  1.00  2.33
ATOM    302  NH1 ARG    20      62.655  35.736  42.174  1.00  2.33
ATOM    303 1HH1 ARG    20      62.660  35.887  41.180  1.00  2.33
ATOM    304 2HH1 ARG    20      63.091  34.915  42.551  1.00  2.33
ATOM    305  NH2 ARG    20      62.376  36.491  44.250  1.00  2.33
ATOM    306 1HH2 ARG    20      62.116  37.229  44.878  1.00  2.33
ATOM    307 2HH2 ARG    20      62.770  35.639  44.603  1.00  2.33
ATOM    308  C   ARG    20      61.061  44.058  42.675  1.00  2.33
ATOM    309  O   ARG    20      61.852  44.579  43.455  1.00  2.33
ATOM    310  N   GLU    21      59.857  44.558  42.429  1.00  2.11
ATOM    311  H   GLU    21      59.275  44.097  41.752  1.00  2.11
ATOM    312  CA  GLU    21      59.347  45.795  43.019  1.00  2.11
ATOM    313  HA  GLU    21      60.164  46.515  43.100  1.00  2.11
ATOM    314  CB  GLU    21      58.286  46.389  42.082  1.00  2.11
ATOM    315  HB1 GLU    21      57.913  47.308  42.527  1.00  2.11
ATOM    316  HB2 GLU    21      57.450  45.696  41.977  1.00  2.11
ATOM    317  CG  GLU    21      58.849  46.713  40.690  1.00  2.11
ATOM    318  HG1 GLU    21      58.927  45.794  40.105  1.00  2.11
ATOM    319  HG2 GLU    21      59.849  47.137  40.801  1.00  2.11
ATOM    320  CD  GLU    21      57.954  47.718  39.964  1.00  2.11
ATOM    321  OE1 GLU    21      56.714  47.532  39.960  1.00  2.11
ATOM    322  OE2 GLU    21      58.456  48.771  39.519  1.00  2.11
ATOM    323  C   GLU    21      58.788  45.560  44.430  1.00  2.11
ATOM    324  O   GLU    21      57.654  45.105  44.614  1.00  2.11
ATOM    325  N   LEU    22      59.606  45.839  45.444  1.00  1.89
ATOM    326  H   LEU    22      60.530  46.213  45.245  1.00  1.89
ATOM    327  CA  LEU    22      59.255  45.661  46.850  1.00  1.89
ATOM    328  HA  LEU    22      58.584  44.810  46.960  1.00  1.89
ATOM    329  CB  LEU    22      60.548  45.391  47.643  1.00  1.89
ATOM    330  HB1 LEU    22      60.280  45.228  48.677  1.00  1.89
ATOM    331  HB2 LEU    22      61.163  46.289  47.622  1.00  1.89
ATOM    332  CG  LEU    22      61.407  44.196  47.197  1.00  1.89
ATOM    333  HG  LEU    22      61.760  44.352  46.179  1.00  1.89
ATOM    334  CD1 LEU    22      62.617  44.119  48.127  1.00  1.89
ATOM    335 1HD1 LEU    22      63.254  43.285  47.840  1.00  1.89
ATOM    336 2HD1 LEU    22      63.195  45.038  48.037  1.00  1.89
ATOM    337 3HD1 LEU    22      62.303  43.989  49.163  1.00  1.89
ATOM    338  CD2 LEU    22      60.661  42.860  47.267  1.00  1.89
ATOM    339 1HD2 LEU    22      61.343  42.049  47.009  1.00  1.89
ATOM    340 2HD2 LEU    22      60.273  42.703  48.274  1.00  1.89
ATOM    341 3HD2 LEU    22      59.832  42.872  46.560  1.00  1.89
ATOM    342  C   LEU    22      58.576  46.906  47.441  1.00  1.89
ATOM    343  O   LEU    22      58.675  48.013  46.902  1.00  1.89
ATOM    344  N   SER    23      57.931  46.722  48.595  1.00  1.92
ATOM    345  H   SER    23      57.914  45.777  48.963  1.00  1.92
ATOM    346  CA  SER    23      57.548  47.824  49.490  1.00  1.92
ATOM    347  HA  SER    23      57.214  48.645  48.857  1.00  1.92
ATOM    348  CB  SER    23      56.328  47.429  50.330  1.00  1.92
ATOM    349  HB1 SER    23      55.654  46.827  49.719  1.00  1.92
ATOM    350  HB2 SER    23      55.769  48.315  50.623  1.00  1.92
ATOM    351  OG  SER    23      56.693  46.706  51.482  1.00  1.92
ATOM    352  HG  SER    23      56.354  45.794  51.330  1.00  1.92
ATOM    353  C   SER    23      58.719  48.393  50.298  1.00  1.92
ATOM    354  O   SER    23      59.801  47.801  50.279  1.00  1.92
ATOM    355  N   PRO    24      58.566  49.534  51.001  1.00  2.40
ATOM    356  CD  PRO    24      57.331  50.168  51.457  1.00  2.40
ATOM    357  HD1 PRO    24      56.737  49.478  52.056  1.00  2.40
ATOM    358  HD2 PRO    24      56.746  50.523  50.620  1.00  2.40
ATOM    359  CG  PRO    24      57.737  51.339  52.351  1.00  2.40
ATOM    360  HG1 PRO    24      57.624  51.052  53.396  1.00  2.40
ATOM    361  HG2 PRO    24      57.135  52.216  52.145  1.00  2.40
ATOM    362  CB  PRO    24      59.213  51.569  52.028  1.00  2.40
ATOM    363  HB1 PRO    24      59.754  51.973  52.875  1.00  2.40
ATOM    364  HB2 PRO    24      59.317  52.249  51.187  1.00  2.40
ATOM    365  CA  PRO    24      59.709  50.182  51.626  1.00  2.40
ATOM    366  HA  PRO    24      60.542  50.268  50.927  1.00  2.40
ATOM    367  C   PRO    24      60.159  49.373  52.847  1.00  2.40
ATOM    368  O   PRO    24      61.343  49.304  53.175  1.00  2.40
ATOM    369  N   GLU    25      59.208  48.700  53.494  1.00  2.58
ATOM    370  H   GLU    25      58.256  48.806  53.181  1.00  2.58
ATOM    371  CA  GLU    25      59.468  47.817  54.614  1.00  2.58
ATOM    372  HA  GLU    25      60.223  48.309  55.227  1.00  2.58
ATOM    373  CB  GLU    25      58.199  47.694  55.457  1.00  2.58
ATOM    374  HB1 GLU    25      57.524  46.962  55.013  1.00  2.58
ATOM    375  HB2 GLU    25      57.696  48.662  55.457  1.00  2.58
ATOM    376  CG  GLU    25      58.515  47.357  56.920  1.00  2.58
ATOM    377  HG1 GLU    25      57.828  47.920  57.551  1.00  2.58
ATOM    378  HG2 GLU    25      59.529  47.669  57.174  1.00  2.58
ATOM    379  CD  GLU    25      58.337  45.885  57.232  1.00  2.58
ATOM    380  OE1 GLU    25      57.197  45.400  57.079  1.00  2.58
ATOM    381  OE2 GLU    25      59.324  45.202  57.577  1.00  2.58
ATOM    382  C   GLU    25      60.062  46.458  54.211  1.00  2.58
ATOM    383  O   GLU    25      60.895  45.892  54.916  1.00  2.58
ATOM    384  N   GLU    26      59.724  45.971  53.017  1.00  2.50
ATOM    385  H   GLU    26      59.066  46.503  52.467  1.00  2.50
ATOM    386  CA  GLU    26      60.362  44.820  52.372  1.00  2.50
ATOM    387  HA  GLU    26      60.388  43.980  53.067  1.00  2.50
ATOM    388  CB  GLU    26      59.527  44.423  51.143  1.00  2.50
ATOM    389  HB1 GLU    26      60.104  43.732  50.528  1.00  2.50
ATOM    390  HB2 GLU    26      59.350  45.330  50.575  1.00  2.50
ATOM    391  CG  GLU    26      58.154  43.782  51.422  1.00  2.50
ATOM    392  HG1 GLU    26      57.716  44.242  52.309  1.00  2.50
ATOM    393  HG2 GLU    26      58.287  42.718  51.624  1.00  2.50
ATOM    394  CD  GLU    26      57.190  43.977  50.235  1.00  2.50
ATOM    395  OE1 GLU    26      56.026  44.396  50.433  1.00  2.50
ATOM    396  OE2 GLU    26      57.587  43.840  49.058  1.00  2.50
ATOM    397  C   GLU    26      61.820  45.115  51.963  1.00  2.50
ATOM    398  O   GLU    26      62.693  44.258  52.100  1.00  2.50
ATOM    399  N   ALA    27      62.099  46.343  51.518  1.00  2.69
ATOM    400  H   ALA    27      61.325  46.979  51.360  1.00  2.69
ATOM    401  CA  ALA    27      63.452  46.830  51.255  1.00  2.69
ATOM    402  HA  ALA    27      63.938  46.147  50.559  1.00  2.69
ATOM    403  CB  ALA    27      63.324  48.201  50.602  1.00  2.69
ATOM    404  HB1 ALA    27      64.270  48.476  50.139  1.00  2.69
ATOM    405  HB2 ALA    27      62.533  48.162  49.857  1.00  2.69
ATOM    406  HB3 ALA    27      63.056  48.957  51.339  1.00  2.69
ATOM    407  C   ALA    27      64.295  46.900  52.537  1.00  2.69
ATOM    408  O   ALA    27      65.418  46.387  52.569  1.00  2.69
ATOM    409  N   HIS    28      63.725  47.470  53.608  1.00  2.97
ATOM    410  H   HIS    28      62.803  47.885  53.498  1.00  2.97
ATOM    411  CA  HIS    28      64.340  47.455  54.941  1.00  2.97
ATOM    412  HA  HIS    28      65.275  48.021  54.922  1.00  2.97
ATOM    413  CB  HIS    28      63.392  48.137  55.943  1.00  2.97
ATOM    414  HB1 HIS    28      62.375  47.785  55.787  1.00  2.97
ATOM    415  HB2 HIS    28      63.413  49.208  55.754  1.00  2.97
ATOM    416  CG  HIS    28      63.754  47.881  57.385  1.00  2.97
ATOM    417  ND1 HIS    28      64.669  48.619  58.131  1.00  2.97
ATOM    418  CE1 HIS    28      64.872  47.922  59.257  1.00  2.97
ATOM    419  HE1 HIS    28      65.595  48.185  60.018  1.00  2.97
ATOM    420  NE2 HIS    28      64.102  46.821  59.277  1.00  2.97
ATOM    421  HE2 HIS    28      64.201  46.064  59.940  1.00  2.97
ATOM    422  CD2 HIS    28      63.373  46.789  58.110  1.00  2.97
ATOM    423  HD2 HIS    28      62.720  45.997  57.766  1.00  2.97
ATOM    424  C   HIS    28      64.707  46.036  55.375  1.00  2.97
ATOM    425  O   HIS    28      65.862  45.776  55.700  1.00  2.97
ATOM    426  N   ARG    29      63.762  45.092  55.291  1.00  2.97
ATOM    427  H   ARG    29      62.825  45.374  55.007  1.00  2.97
ATOM    428  CA  ARG    29      64.027  43.674  55.581  1.00  2.97
ATOM    429  HA  ARG    29      64.370  43.577  56.612  1.00  2.97
ATOM    430  CB  ARG    29      62.735  42.857  55.384  1.00  2.97
ATOM    431  HB1 ARG    29      63.002  41.815  55.197  1.00  2.97
ATOM    432  HB2 ARG    29      62.195  43.224  54.511  1.00  2.97
ATOM    433  CG  ARG    29      61.811  42.884  56.608  1.00  2.97
ATOM    434  HG1 ARG    29      61.568  43.914  56.872  1.00  2.97
ATOM    435  HG2 ARG    29      62.341  42.432  57.447  1.00  2.97
ATOM    436  CD  ARG    29      60.523  42.078  56.353  1.00  2.97
ATOM    437  HD1 ARG    29      60.265  41.552  57.273  1.00  2.97
ATOM    438  HD2 ARG    29      60.701  41.336  55.574  1.00  2.97
ATOM    439  NE  ARG    29      59.396  42.957  56.008  1.00  2.97
ATOM    440  HE  ARG    29      59.329  43.810  56.568  1.00  2.97
ATOM    441  CZ  ARG    29      58.413  42.782  55.151  1.00  2.97
ATOM    442  NH1 ARG    29      57.461  43.647  55.056  1.00  2.97
ATOM    443 1HH1 ARG    29      57.402  44.353  55.791  1.00  2.97
ATOM    444 2HH1 ARG    29      56.615  43.467  54.533  1.00  2.97
ATOM    445  NH2 ARG    29      58.336  41.747  54.369  1.00  2.97
ATOM    446 1HH2 ARG    29      59.021  41.026  54.461  1.00  2.97
ATOM    447 2HH2 ARG    29      57.611  41.723  53.677  1.00  2.97
ATOM    448  C   ARG    29      65.140  43.066  54.727  1.00  2.97
ATOM    449  O   ARG    29      65.871  42.218  55.232  1.00  2.97
ATOM    450  N   ALA    30      65.265  43.461  53.459  1.00  3.29
ATOM    451  H   ALA    30      64.593  44.121  53.087  1.00  3.29
ATOM    452  CA  ALA    30      66.311  42.956  52.564  1.00  3.29
ATOM    453  HA  ALA    30      66.511  41.911  52.806  1.00  3.29
ATOM    454  CB  ALA    30      65.767  43.019  51.129  1.00  3.29
ATOM    455  HB1 ALA    30      66.513  42.635  50.431  1.00  3.29
ATOM    456  HB2 ALA    30      64.861  42.419  51.047  1.00  3.29
ATOM    457  HB3 ALA    30      65.531  44.051  50.868  1.00  3.29
ATOM    458  C   ALA    30      67.649  43.711  52.699  1.00  3.29
ATOM    459  O   ALA    30      68.607  43.386  51.997  1.00  3.29
ATOM    460  N   GLY    31      67.726  44.718  53.577  1.00  3.76
ATOM    461  H   GLY    31      66.899  44.958  54.110  1.00  3.76
ATOM    462  CA  GLY    31      68.923  45.531  53.791  1.00  3.76
ATOM    463  HA1 GLY    31      69.780  44.876  53.954  1.00  3.76
ATOM    464  HA2 GLY    31      68.771  46.134  54.687  1.00  3.76
ATOM    465  C   GLY    31      69.262  46.484  52.642  1.00  3.76
ATOM    466  O   GLY    31      70.399  46.939  52.535  1.00  3.76
ATOM    467  N   LEU    32      68.288  46.770  51.774  1.00  3.64
ATOM    468  H   LEU    32      67.375  46.365  51.955  1.00  3.64
ATOM    469  CA  LEU    32      68.462  47.606  50.581  1.00  3.64
ATOM    470  HA  LEU    32      69.445  47.414  50.151  1.00  3.64
ATOM    471  CB  LEU    32      67.377  47.226  49.552  1.00  3.64
ATOM    472  HB1 LEU    32      67.444  47.908  48.704  1.00  3.64
ATOM    473  HB2 LEU    32      66.405  47.380  50.022  1.00  3.64
ATOM    474  CG  LEU    32      67.443  45.783  49.018  1.00  3.64
ATOM    475  HG  LEU    32      67.449  45.081  49.849  1.00  3.64
ATOM    476  CD1 LEU    32      66.198  45.517  48.172  1.00  3.64
ATOM    477 1HD1 LEU    32      66.191  44.480  47.841  1.00  3.64
ATOM    478 2HD1 LEU    32      65.310  45.686  48.776  1.00  3.64
ATOM    479 3HD1 LEU    32      66.174  46.186  47.311  1.00  3.64
ATOM    480  CD2 LEU    32      68.677  45.532  48.149  1.00  3.64
ATOM    481 1HD2 LEU    32      68.643  44.518  47.753  1.00  3.64
ATOM    482 2HD2 LEU    32      68.710  46.250  47.330  1.00  3.64
ATOM    483 3HD2 LEU    32      69.577  45.632  48.755  1.00  3.64
ATOM    484  C   LEU    32      68.383  49.114  50.847  1.00  3.64
ATOM    485  O   LEU    32      68.789  49.906  49.997  1.00  3.64
ATOM    486  N   ILE    33      67.846  49.500  52.004  1.00  3.63
ATOM    487  H   ILE    33      67.563  48.772  52.646  1.00  3.63
ATOM    488  CA  ILE    33      67.821  50.865  52.534  1.00  3.63
ATOM    489  HA  ILE    33      68.664  51.415  52.117  1.00  3.63
ATOM    490  CB  ILE    33      66.519  51.620  52.170  1.00  3.63
ATOM    491  HB  ILE    33      66.561  52.585  52.680  1.00  3.63
ATOM    492  CG2 ILE    33      66.463  51.911  50.659  1.00  3.63
ATOM    493 1HG2 ILE    33      65.684  52.638  50.438  1.00  3.63
ATOM    494 2HG2 ILE    33      67.418  52.319  50.324  1.00  3.63
ATOM    495 3HG2 ILE    33      66.264  50.993  50.107  1.00  3.63
ATOM    496  CG1 ILE    33      65.236  50.899  52.643  1.00  3.63
ATOM    497 1HG1 ILE    33      65.309  50.703  53.712  1.00  3.63
ATOM    498 2HG1 ILE    33      65.144  49.941  52.131  1.00  3.63
ATOM    499  CD1 ILE    33      63.958  51.716  52.405  1.00  3.63
ATOM    500  HD1 ILE    33      63.112  51.211  52.868  1.00  3.63
ATOM    501  HD2 ILE    33      64.071  52.705  52.848  1.00  3.63
ATOM    502  HD3 ILE    33      63.754  51.820  51.342  1.00  3.63
ATOM    503  C   ILE    33      68.020  50.790  54.045  1.00  3.63
ATOM    504  O   ILE    33      67.611  49.821  54.682  1.00  3.63
ATOM    505  N   ASP    34      68.681  51.797  54.613  1.00  4.23
ATOM    506  H   ASP    34      68.993  52.568  54.046  1.00  4.23
ATOM    507  CA  ASP    34      68.892  51.877  56.057  1.00  4.23
ATOM    508  HA  ASP    34      69.317  50.926  56.384  1.00  4.23
ATOM    509  CB  ASP    34      69.950  52.970  56.348  1.00  4.23
ATOM    510  HB1 ASP    34      70.180  53.518  55.433  1.00  4.23
ATOM    511  HB2 ASP    34      70.872  52.478  56.662  1.00  4.23
ATOM    512  CG  ASP    34      69.546  53.979  57.421  1.00  4.23
ATOM    513  OD1 ASP    34      69.170  55.112  57.055  1.00  4.23
ATOM    514  OD2 ASP    34      69.535  53.627  58.617  1.00  4.23
ATOM    515  C   ASP    34      67.564  52.037  56.817  1.00  4.23
ATOM    516  O   ASP    34      66.569  52.503  56.252  1.00  4.23
ATOM    517  N   TRP    35      67.537  51.669  58.103  1.00  3.65
ATOM    518  H   TRP    35      68.410  51.441  58.556  1.00  3.65
ATOM    519  CA  TRP    35      66.326  51.802  58.913  1.00  3.65
ATOM    520  HA  TRP    35      65.545  51.256  58.384  1.00  3.65
ATOM    521  CB  TRP    35      66.496  51.153  60.301  1.00  3.65
ATOM    522  HB1 TRP    35      67.061  51.829  60.944  1.00  3.65
ATOM    523  HB2 TRP    35      67.094  50.250  60.177  1.00  3.65
ATOM    524  CG  TRP    35      65.232  50.738  61.018  1.00  3.65
ATOM    525  CD1 TRP    35      63.966  50.886  60.566  1.00  3.65
ATOM    526  HD1 TRP    35      63.708  51.365  59.635  1.00  3.65
ATOM    527  NE1 TRP    35      63.072  50.257  61.408  1.00  3.65
ATOM    528  HE1 TRP    35      62.097  50.132  61.175  1.00  3.65
ATOM    529  CE2 TRP    35      63.715  49.707  62.496  1.00  3.65
ATOM    530  CZ2 TRP    35      63.267  48.972  63.606  1.00  3.65
ATOM    531  HZ2 TRP    35      62.221  48.742  63.735  1.00  3.65
ATOM    532  CH2 TRP    35      64.207  48.529  64.553  1.00  3.65
ATOM    533  HH2 TRP    35      63.889  47.949  65.410  1.00  3.65
ATOM    534  CZ3 TRP    35      65.569  48.838  64.385  1.00  3.65
ATOM    535  HZ3 TRP    35      66.290  48.492  65.115  1.00  3.65
ATOM    536  CE3 TRP    35      66.006  49.575  63.267  1.00  3.65
ATOM    537  HE3 TRP    35      67.055  49.801  63.143  1.00  3.65
ATOM    538  CD2 TRP    35      65.095  50.020  62.285  1.00  3.65
ATOM    539  C   TRP    35      65.863  53.261  59.038  1.00  3.65
ATOM    540  O   TRP    35      64.668  53.540  58.958  1.00  3.65
ATOM    541  N   ASN    36      66.791  54.210  59.172  1.00  3.94
ATOM    542  H   ASN    36      67.772  53.928  59.149  1.00  3.94
ATOM    543  CA  ASN    36      66.488  55.640  59.232  1.00  3.94
ATOM    544  HA  ASN    36      65.699  55.775  59.972  1.00  3.94
ATOM    545  CB  ASN    36      67.735  56.389  59.760  1.00  3.94
ATOM    546  HB1 ASN    36      68.605  55.732  59.746  1.00  3.94
ATOM    547  HB2 ASN    36      67.566  56.651  60.802  1.00  3.94
ATOM    548  CG  ASN    36      68.107  57.659  59.014  1.00  3.94
ATOM    549  OD1 ASN    36      67.556  58.731  59.222  1.00  3.94
ATOM    550  ND2 ASN    36      69.058  57.586  58.118  1.00  3.94
ATOM    551 1HD2 ASN    36      69.360  56.641  57.844  1.00  3.94
ATOM    552 2HD2 ASN    36      69.388  58.384  57.627  1.00  3.94
ATOM    553  C   ASN    36      65.904  56.188  57.914  1.00  3.94
ATOM    554  O   ASN    36      64.892  56.900  57.938  1.00  3.94
ATOM    555  N   MET    37      66.495  55.830  56.771  1.00  3.95
ATOM    556  H   MET    37      67.374  55.312  56.836  1.00  3.95
ATOM    557  CA  MET    37      65.970  56.126  55.436  1.00  3.95
ATOM    558  HA  MET    37      65.923  57.206  55.297  1.00  3.95
ATOM    559  CB  MET    37      66.889  55.524  54.358  1.00  3.95
ATOM    560  HB1 MET    37      66.342  55.481  53.416  1.00  3.95
ATOM    561  HB2 MET    37      67.167  54.507  54.637  1.00  3.95
ATOM    562  CG  MET    37      68.159  56.348  54.132  1.00  3.95
ATOM    563  HG1 MET    37      68.629  56.545  55.095  1.00  3.95
ATOM    564  HG2 MET    37      67.883  57.306  53.692  1.00  3.95
ATOM    565  SD  MET    37      69.397  55.551  53.069  1.00  3.95
ATOM    566  CE  MET    37      68.478  55.343  51.518  1.00  3.95
ATOM    567  HE1 MET    37      69.145  54.940  50.756  1.00  3.95
ATOM    568  HE2 MET    37      67.652  54.648  51.664  1.00  3.95
ATOM    569  HE3 MET    37      68.093  56.307  51.184  1.00  3.95
ATOM    570  C   MET    37      64.553  55.582  55.253  1.00  3.95
ATOM    571  O   MET    37      63.644  56.331  54.900  1.00  3.95
ATOM    572  N   PHE    38      64.343  54.300  55.548  1.00  3.31
ATOM    573  H   PHE    38      65.137  53.723  55.825  1.00  3.31
ATOM    574  CA  PHE    38      63.033  53.667  55.494  1.00  3.31
ATOM    575  HA  PHE    38      62.665  53.689  54.468  1.00  3.31
ATOM    576  CB  PHE    38      63.168  52.196  55.936  1.00  3.31
ATOM    577  HB1 PHE    38      63.837  52.158  56.796  1.00  3.31
ATOM    578  HB2 PHE    38      63.641  51.621  55.145  1.00  3.31
ATOM    579  CG  PHE    38      61.867  51.513  56.332  1.00  3.31
ATOM    580  CD1 PHE    38      60.687  51.712  55.593  1.00  3.31
ATOM    581  HD1 PHE    38      60.719  52.315  54.700  1.00  3.31
ATOM    582  CE1 PHE    38      59.465  51.183  56.041  1.00  3.31
ATOM    583  HE1 PHE    38      58.564  51.352  55.469  1.00  3.31
ATOM    584  CZ  PHE    38      59.427  50.420  57.218  1.00  3.31
ATOM    585  HZ  PHE    38      58.492  50.012  57.570  1.00  3.31
ATOM    586  CE2 PHE    38      60.614  50.160  57.922  1.00  3.31
ATOM    587  HE2 PHE    38      60.603  49.519  58.788  1.00  3.31
ATOM    588  CD2 PHE    38      61.827  50.709  57.482  1.00  3.31
ATOM    589  HD2 PHE    38      62.740  50.487  58.008  1.00  3.31
ATOM    590  C   PHE    38      61.988  54.385  56.356  1.00  3.31
ATOM    591  O   PHE    38      60.869  54.638  55.916  1.00  3.31
ATOM    592  N   VAL    39      62.334  54.734  57.592  1.00  2.89
ATOM    593  H   VAL    39      63.261  54.475  57.926  1.00  2.89
ATOM    594  CA  VAL    39      61.438  55.470  58.486  1.00  2.89
ATOM    595  HA  VAL    39      60.501  54.931  58.570  1.00  2.89
ATOM    596  CB  VAL    39      62.070  55.571  59.892  1.00  2.89
ATOM    597  HB  VAL    39      63.112  55.873  59.792  1.00  2.89
ATOM    598  CG1 VAL    39      61.372  56.571  60.826  1.00  2.89
ATOM    599 1HG1 VAL    39      61.806  56.513  61.824  1.00  2.89
ATOM    600 2HG1 VAL    39      61.510  57.587  60.457  1.00  2.89
ATOM    601 3HG1 VAL    39      60.303  56.359  60.874  1.00  2.89
ATOM    602  CG2 VAL    39      62.013  54.208  60.602  1.00  2.89
ATOM    603 1HG2 VAL    39      61.007  53.998  60.948  1.00  2.89
ATOM    604 2HG2 VAL    39      62.340  53.411  59.936  1.00  2.89
ATOM    605 3HG2 VAL    39      62.686  54.224  61.461  1.00  2.89
ATOM    606  C   VAL    39      61.053  56.849  57.947  1.00  2.89
ATOM    607  O   VAL    39      59.884  57.233  58.038  1.00  2.89
ATOM    608  N   LYS    40      62.009  57.580  57.364  1.00  3.57
ATOM    609  H   LYS    40      62.956  57.209  57.334  1.00  3.57
ATOM    610  CA  LYS    40      61.730  58.870  56.719  1.00  3.57
ATOM    611  HA  LYS    40      61.230  59.533  57.427  1.00  3.57
ATOM    612  CB  LYS    40      63.052  59.511  56.270  1.00  3.57
ATOM    613  HB1 LYS    40      62.843  60.305  55.549  1.00  3.57
ATOM    614  HB2 LYS    40      63.665  58.760  55.771  1.00  3.57
ATOM    615  CG  LYS    40      63.831  60.124  57.440  1.00  3.57
ATOM    616  HG1 LYS    40      63.815  59.453  58.300  1.00  3.57
ATOM    617  HG2 LYS    40      63.358  61.066  57.722  1.00  3.57
ATOM    618  CD  LYS    40      65.290  60.369  57.039  1.00  3.57
ATOM    619  HD1 LYS    40      65.330  60.870  56.069  1.00  3.57
ATOM    620  HD2 LYS    40      65.790  59.401  56.960  1.00  3.57
ATOM    621  CE  LYS    40      65.988  61.237  58.088  1.00  3.57
ATOM    622  HE1 LYS    40      65.696  60.882  59.081  1.00  3.57
ATOM    623  HE2 LYS    40      65.647  62.270  57.973  1.00  3.57
ATOM    624  NZ  LYS    40      67.459  61.147  57.960  1.00  3.57
ATOM    625  HZ1 LYS    40      67.924  61.806  58.566  1.00  3.57
ATOM    626  HZ2 LYS    40      67.735  60.212  58.267  1.00  3.57
ATOM    627  HZ3 LYS    40      67.754  61.277  57.002  1.00  3.57
ATOM    628  C   LYS    40      60.783  58.742  55.528  1.00  3.57
ATOM    629  O   LYS    40      59.810  59.489  55.463  1.00  3.57
ATOM    630  N   LEU    41      61.029  57.772  54.646  1.00  3.59
ATOM    631  H   LEU    41      61.855  57.196  54.768  1.00  3.59
ATOM    632  CA  LEU    41      60.144  57.492  53.513  1.00  3.59
ATOM    633  HA  LEU    41      60.073  58.382  52.886  1.00  3.59
ATOM    634  CB  LEU    41      60.727  56.333  52.687  1.00  3.59
ATOM    635  HB1 LEU    41      59.990  56.016  51.946  1.00  3.59
ATOM    636  HB2 LEU    41      60.903  55.488  53.354  1.00  3.59
ATOM    637  CG  LEU    41      62.038  56.683  51.961  1.00  3.59
ATOM    638  HG  LEU    41      62.716  57.201  52.638  1.00  3.59
ATOM    639  CD1 LEU    41      62.718  55.394  51.502  1.00  3.59
ATOM    640 1HD1 LEU    41      63.630  55.632  50.957  1.00  3.59
ATOM    641 2HD1 LEU    41      62.980  54.795  52.372  1.00  3.59
ATOM    642 3HD1 LEU    41      62.052  54.824  50.854  1.00  3.59
ATOM    643  CD2 LEU    41      61.799  57.576  50.744  1.00  3.59
ATOM    644 1HD2 LEU    41      62.745  57.777  50.242  1.00  3.59
ATOM    645 2HD2 LEU    41      61.122  57.086  50.044  1.00  3.59
ATOM    646 3HD2 LEU    41      61.362  58.527  51.052  1.00  3.59
ATOM    647  C   LEU    41      58.723  57.167  53.977  1.00  3.59
ATOM    648  O   LEU    41      57.779  57.823  53.549  1.00  3.59
ATOM    649  N   ARG    42      58.578  56.249  54.941  1.00  2.71
ATOM    650  H   ARG    42      59.410  55.748  55.239  1.00  2.71
ATOM    651  CA  ARG    42      57.275  55.862  55.493  1.00  2.71
ATOM    652  HA  ARG    42      56.665  55.481  54.673  1.00  2.71
ATOM    653  CB  ARG    42      57.471  54.735  56.519  1.00  2.71
ATOM    654  HB1 ARG    42      57.971  55.134  57.403  1.00  2.71
ATOM    655  HB2 ARG    42      58.108  53.969  56.073  1.00  2.71
ATOM    656  CG  ARG    42      56.139  54.079  56.918  1.00  2.71
ATOM    657  HG1 ARG    42      55.610  53.792  56.008  1.00  2.71
ATOM    658  HG2 ARG    42      55.519  54.797  57.458  1.00  2.71
ATOM    659  CD  ARG    42      56.326  52.817  57.779  1.00  2.71
ATOM    660  HD1 ARG    42      57.010  52.132  57.276  1.00  2.71
ATOM    661  HD2 ARG    42      55.360  52.316  57.842  1.00  2.71
ATOM    662  NE  ARG    42      56.783  53.117  59.154  1.00  2.71
ATOM    663  HE  ARG    42      56.062  53.337  59.825  1.00  2.71
ATOM    664  CZ  ARG    42      58.026  53.203  59.592  1.00  2.71
ATOM    665  NH1 ARG    42      58.242  53.560  60.824  1.00  2.71
ATOM    666 1HH1 ARG    42      57.467  53.525  61.483  1.00  2.71
ATOM    667 2HH1 ARG    42      59.172  53.709  61.150  1.00  2.71
ATOM    668  NH2 ARG    42      59.069  52.910  58.868  1.00  2.71
ATOM    669 1HH2 ARG    42      58.947  52.536  57.937  1.00  2.71
ATOM    670 2HH2 ARG    42      60.003  53.004  59.215  1.00  2.71
ATOM    671  C   ARG    42      56.510  57.060  56.054  1.00  2.71
ATOM    672  O   ARG    42      55.349  57.280  55.707  1.00  2.71
ATOM    673  N   SER    43      57.175  57.893  56.860  1.00  3.36
ATOM    674  H   SER    43      58.143  57.695  57.090  1.00  3.36
ATOM    675  CA  SER    43      56.563  59.140  57.329  1.00  3.36
ATOM    676  HA  SER    43      55.659  58.894  57.886  1.00  3.36
ATOM    677  CB  SER    43      57.501  59.913  58.262  1.00  3.36
ATOM    678  HB1 SER    43      57.191  60.959  58.298  1.00  3.36
ATOM    679  HB2 SER    43      58.525  59.861  57.889  1.00  3.36
ATOM    680  OG  SER    43      57.426  59.381  59.570  1.00  3.36
ATOM    681  HG  SER    43      56.536  59.563  59.896  1.00  3.36
ATOM    682  C   SER    43      56.120  60.054  56.187  1.00  3.36
ATOM    683  O   SER    43      55.009  60.552  56.247  1.00  3.36
ATOM    684  N   GLN    44      56.912  60.236  55.131  1.00  3.97
ATOM    685  H   GLN    44      57.803  59.757  55.079  1.00  3.97
ATOM    686  CA  GLN    44      56.484  61.028  53.972  1.00  3.97
ATOM    687  HA  GLN    44      56.188  62.024  54.307  1.00  3.97
ATOM    688  CB  GLN    44      57.685  61.161  52.995  1.00  3.97
ATOM    689  HB1 GLN    44      58.004  60.160  52.711  1.00  3.97
ATOM    690  HB2 GLN    44      58.516  61.627  53.526  1.00  3.97
ATOM    691  CG  GLN    44      57.445  61.950  51.683  1.00  3.97
ATOM    692  HG1 GLN    44      57.372  63.016  51.901  1.00  3.97
ATOM    693  HG2 GLN    44      56.511  61.635  51.227  1.00  3.97
ATOM    694  CD  GLN    44      58.541  61.719  50.637  1.00  3.97
ATOM    695  OE1 GLN    44      59.717  61.615  50.939  1.00  3.97
ATOM    696  NE2 GLN    44      58.199  61.587  49.371  1.00  3.97
ATOM    697 1HE2 GLN    44      57.266  61.781  49.037  1.00  3.97
ATOM    698 2HE2 GLN    44      58.952  61.419  48.712  1.00  3.97
ATOM    699  C   GLN    44      55.290  60.411  53.227  1.00  3.97
ATOM    700  O   GLN    44      54.536  61.125  52.577  1.00  3.97
ATOM    701  N   GLU    45      55.105  59.093  53.260  1.00  3.27
ATOM    702  H   GLU    45      55.802  58.508  53.711  1.00  3.27
ATOM    703  CA  GLU    45      53.941  58.473  52.631  1.00  3.27
ATOM    704  HA  GLU    45      53.789  58.862  51.625  1.00  3.27
ATOM    705  CB  GLU    45      54.098  56.946  52.571  1.00  3.27
ATOM    706  HB1 GLU    45      53.145  56.526  52.245  1.00  3.27
ATOM    707  HB2 GLU    45      54.269  56.575  53.579  1.00  3.27
ATOM    708  CG  GLU    45      55.171  56.356  51.664  1.00  3.27
ATOM    709  HG1 GLU    45      56.128  56.852  51.826  1.00  3.27
ATOM    710  HG2 GLU    45      54.873  56.486  50.623  1.00  3.27
ATOM    711  CD  GLU    45      55.260  54.869  52.004  1.00  3.27
ATOM    712  OE1 GLU    45      54.266  54.160  51.703  1.00  3.27
ATOM    713  OE2 GLU    45      56.254  54.455  52.652  1.00  3.27
ATOM    714  C   GLU    45      52.654  58.658  53.432  1.00  3.27
ATOM    715  O   GLU    45      51.580  58.764  52.832  1.00  3.27
ATOM    716  N   CYS    46      52.782  58.602  54.764  1.00  3.39
ATOM    717  H   CYS    46      53.723  58.524  55.133  1.00  3.39
ATOM    718  CA  CYS    46      51.670  58.490  55.708  1.00  3.39
ATOM    719  HA  CYS    46      50.788  58.125  55.186  1.00  3.39
ATOM    720  CB  CYS    46      52.045  57.511  56.830  1.00  3.39
ATOM    721  HB1 CYS    46      51.163  57.327  57.433  1.00  3.39
ATOM    722  HB2 CYS    46      52.811  57.961  57.467  1.00  3.39
ATOM    723  SG  CYS    46      52.633  55.913  56.217  1.00  3.39
ATOM    724  HG  CYS    46      53.769  56.388  55.676  1.00  3.39
ATOM    725  C   CYS    46      51.289  59.839  56.332  1.00  3.39
ATOM    726  O   CYS    46      50.122  60.105  56.605  1.00  3.39
ATOM    727  N   ASP    47      52.272  60.723  56.445  1.00  5.08
ATOM    728  H   ASP    47      53.217  60.410  56.254  1.00  5.08
ATOM    729  CA  ASP    47      52.117  62.164  56.519  1.00  5.08
ATOM    730  HA  ASP    47      51.069  62.408  56.697  1.00  5.08
ATOM    731  CB  ASP    47      52.924  62.788  57.675  1.00  5.08
ATOM    732  HB1 ASP    47      52.744  63.863  57.655  1.00  5.08
ATOM    733  HB2 ASP    47      53.988  62.627  57.498  1.00  5.08
ATOM    734  CG  ASP    47      52.573  62.313  59.079  1.00  5.08
ATOM    735  OD1 ASP    47      51.530  62.724  59.624  1.00  5.08
ATOM    736  OD2 ASP    47      53.395  61.566  59.658  1.00  5.08
ATOM    737  C   ASP    47      52.524  62.826  55.191  1.00  5.08
ATOM    738  O   ASP    47      53.133  63.894  55.151  1.00  5.08
ATOM    739  N   TRP    48      52.156  62.215  54.061  1.00  7.03
ATOM    740  H   TRP    48      51.751  61.292  54.102  1.00  7.03
ATOM    741  CA  TRP    48      52.016  63.009  52.831  1.00  7.03
ATOM    742  HA  TRP    48      52.962  63.512  52.634  1.00  7.03
ATOM    743  CB  TRP    48      51.671  62.099  51.634  1.00  7.03
ATOM    744  HB1 TRP    48      50.588  62.029  51.545  1.00  7.03
ATOM    745  HB2 TRP    48      52.022  61.095  51.858  1.00  7.03
ATOM    746  CG  TRP    48      52.252  62.434  50.283  1.00  7.03
ATOM    747  CD1 TRP    48      53.565  62.637  50.022  1.00  7.03
ATOM    748  HD1 TRP    48      54.339  62.664  50.778  1.00  7.03
ATOM    749  NE1 TRP    48      53.775  62.704  48.657  1.00  7.03
ATOM    750  HE1 TRP    48      54.699  62.780  48.230  1.00  7.03
ATOM    751  CE2 TRP    48      52.597  62.543  47.963  1.00  7.03
ATOM    752  CZ2 TRP    48      52.291  62.464  46.596  1.00  7.03
ATOM    753  HZ2 TRP    48      53.080  62.483  45.859  1.00  7.03
ATOM    754  CH2 TRP    48      50.949  62.361  46.194  1.00  7.03
ATOM    755  HH2 TRP    48      50.703  62.313  45.142  1.00  7.03
ATOM    756  CZ3 TRP    48      49.928  62.367  47.162  1.00  7.03
ATOM    757  HZ3 TRP    48      48.894  62.356  46.846  1.00  7.03
ATOM    758  CE3 TRP    48      50.252  62.428  48.532  1.00  7.03
ATOM    759  HE3 TRP    48      49.467  62.504  49.264  1.00  7.03
ATOM    760  CD2 TRP    48      51.593  62.470  48.975  1.00  7.03
ATOM    761  C   TRP    48      50.941  64.083  53.011  1.00  7.03
ATOM    762  O   TRP    48      50.967  65.093  52.309  1.00  7.03
ATOM    763  N   GLU    49      50.027  63.862  53.973  1.00  8.38
ATOM    764  H   GLU    49      50.078  62.999  54.485  1.00  8.38
ATOM    765  CA  GLU    49      48.966  64.790  54.320  1.00  8.38
ATOM    766  HA  GLU    49      49.199  65.744  53.845  1.00  8.38
ATOM    767  CB  GLU    49      47.619  64.337  53.703  1.00  8.38
ATOM    768  HB1 GLU    49      46.874  65.092  53.956  1.00  8.38
ATOM    769  HB2 GLU    49      47.296  63.418  54.179  1.00  8.38
ATOM    770  CG  GLU    49      47.594  64.151  52.164  1.00  8.38
ATOM    771  HG1 GLU    49      48.544  64.444  51.721  1.00  8.38
ATOM    772  HG2 GLU    49      46.847  64.834  51.753  1.00  8.38
ATOM    773  CD  GLU    49      47.232  62.722  51.718  1.00  8.38
ATOM    774  OE1 GLU    49      48.004  62.062  50.978  1.00  8.38
ATOM    775  OE2 GLU    49      46.139  62.231  52.077  1.00  8.38
ATOM    776  C   GLU    49      48.838  65.144  55.804  1.00  8.38
ATOM    777  O   GLU    49      49.037  66.310  56.144  1.00  8.38
ATOM    778  N   GLU    50      48.521  64.199  56.698  1.00  7.50
ATOM    779  H   GLU    50      48.279  63.271  56.368  1.00  7.50
ATOM    780  CA  GLU    50      48.330  64.574  58.115  1.00  7.50
ATOM    781  HA  GLU    50      49.086  65.324  58.356  1.00  7.50
ATOM    782  CB  GLU    50      46.938  65.223  58.297  1.00  7.50
ATOM    783  HB1 GLU    50      46.216  64.435  58.521  1.00  7.50
ATOM    784  HB2 GLU    50      46.612  65.697  57.370  1.00  7.50
ATOM    785  CG  GLU    50      46.912  66.299  59.404  1.00  7.50
ATOM    786  HG1 GLU    50      47.010  67.285  58.944  1.00  7.50
ATOM    787  HG2 GLU    50      47.759  66.182  60.081  1.00  7.50
ATOM    788  CD  GLU    50      45.613  66.238  60.209  1.00  7.50
ATOM    789  OE1 GLU    50      45.636  66.022  61.444  1.00  7.50
ATOM    790  OE2 GLU    50      44.522  66.375  59.623  1.00  7.50
ATOM    791  C   GLU    50      48.493  63.486  59.173  1.00  7.50
ATOM    792  O   GLU    50      48.309  63.742  60.365  1.00  7.50
ATOM    793  N   ILE    51      48.658  62.249  58.723  1.00  6.13
ATOM    794  H   ILE    51      49.025  62.167  57.785  1.00  6.13
ATOM    795  CA  ILE    51      48.101  61.016  59.287  1.00  6.13
ATOM    796  HA  ILE    51      48.181  60.311  58.471  1.00  6.13
ATOM    797  CB  ILE    51      49.066  60.410  60.325  1.00  6.13
ATOM    798  HB  ILE    51      50.067  60.615  59.956  1.00  6.13
ATOM    799  CG2 ILE    51      48.989  60.990  61.749  1.00  6.13
ATOM    800 1HG2 ILE    51      47.984  60.928  62.147  1.00  6.13
ATOM    801 2HG2 ILE    51      49.683  60.450  62.393  1.00  6.13
ATOM    802 3HG2 ILE    51      49.331  62.024  61.729  1.00  6.13
ATOM    803  CG1 ILE    51      48.908  58.877  60.354  1.00  6.13
ATOM    804 1HG1 ILE    51      47.873  58.629  60.140  1.00  6.13
ATOM    805 2HG1 ILE    51      49.195  58.487  61.330  1.00  6.13
ATOM    806  CD1 ILE    51      49.735  58.145  59.305  1.00  6.13
ATOM    807  HD1 ILE    51      49.631  57.070  59.443  1.00  6.13
ATOM    808  HD2 ILE    51      49.375  58.407  58.315  1.00  6.13
ATOM    809  HD3 ILE    51      50.783  58.420  59.393  1.00  6.13
ATOM    810  C   ILE    51      46.623  61.027  59.672  1.00  6.13
ATOM    811  O   ILE    51      45.879  60.112  59.314  1.00  6.13
ATOM    812  N   SER    52      46.190  62.049  60.403  1.00  6.93
ATOM    813  H   SER    52      46.865  62.795  60.542  1.00  6.93
ATOM    814  CA  SER    52      45.014  62.075  61.254  1.00  6.93
ATOM    815  HA  SER    52      45.413  62.438  62.201  1.00  6.93
ATOM    816  CB  SER    52      43.993  63.139  60.852  1.00  6.93
ATOM    817  HB1 SER    52      43.017  62.685  60.750  1.00  6.93
ATOM    818  HB2 SER    52      44.278  63.605  59.908  1.00  6.93
ATOM    819  OG  SER    52      43.918  64.122  61.874  1.00  6.93
ATOM    820  HG  SER    52      44.580  64.837  61.668  1.00  6.93
ATOM    821  C   SER    52      44.486  60.700  61.643  1.00  6.93
ATOM    822  O   SER    52      43.323  60.375  61.445  1.00  6.93
ATOM    823  N   VAL    53      45.375  59.844  62.170  1.00  6.96
ATOM    824  H   VAL    53      46.334  60.148  62.216  1.00  6.96
ATOM    825  CA  VAL    53      45.074  58.430  62.418  1.00  6.96
ATOM    826  HA  VAL    53      44.554  58.099  61.532  1.00  6.96
ATOM    827  CB  VAL    53      46.317  57.513  62.504  1.00  6.96
ATOM    828  HB  VAL    53      47.028  57.902  61.806  1.00  6.96
ATOM    829  CG1 VAL    53      47.062  57.452  63.841  1.00  6.96
ATOM    830 1HG1 VAL    53      47.878  56.732  63.767  1.00  6.96
ATOM    831 2HG1 VAL    53      47.502  58.417  64.066  1.00  6.96
ATOM    832 3HG1 VAL    53      46.405  57.139  64.650  1.00  6.96
ATOM    833  CG2 VAL    53      46.001  56.093  62.005  1.00  6.96
ATOM    834 1HG2 VAL    53      46.918  55.516  61.950  1.00  6.96
ATOM    835 2HG2 VAL    53      45.321  55.574  62.677  1.00  6.96
ATOM    836 3HG2 VAL    53      45.565  56.139  61.007  1.00  6.96
ATOM    837  C   VAL    53      44.070  58.149  63.556  1.00  6.96
ATOM    838  O   VAL    53      43.939  57.029  64.040  1.00  6.96
ATOM    839  N   LYS    54      43.397  59.163  64.086  1.00  8.05
ATOM    840  H   LYS    54      43.206  59.969  63.495  1.00  8.05
ATOM    841  CA  LYS    54      43.325  59.357  65.535  1.00  8.05
ATOM    842  HA  LYS    54      43.779  58.493  66.024  1.00  8.05
ATOM    843  CB  LYS    54      44.218  60.576  65.916  1.00  8.05
ATOM    844  HB1 LYS    54      44.055  60.843  66.962  1.00  8.05
ATOM    845  HB2 LYS    54      43.942  61.432  65.296  1.00  8.05
ATOM    846  CG  LYS    54      45.727  60.253  65.726  1.00  8.05
ATOM    847  HG1 LYS    54      45.836  59.731  64.787  1.00  8.05
ATOM    848  HG2 LYS    54      46.032  59.563  66.514  1.00  8.05
ATOM    849  CD  LYS    54      46.735  61.422  65.670  1.00  8.05
ATOM    850  HD1 LYS    54      46.804  61.897  66.650  1.00  8.05
ATOM    851  HD2 LYS    54      46.397  62.154  64.935  1.00  8.05
ATOM    852  CE  LYS    54      48.117  60.865  65.248  1.00  8.05
ATOM    853  HE1 LYS    54      48.007  60.339  64.298  1.00  8.05
ATOM    854  HE2 LYS    54      48.447  60.135  65.994  1.00  8.05
ATOM    855  NZ  LYS    54      49.178  61.892  65.087  1.00  8.05
ATOM    856  HZ1 LYS    54      48.947  62.602  64.409  1.00  8.05
ATOM    857  HZ2 LYS    54      49.386  62.326  65.984  1.00  8.05
ATOM    858  HZ3 LYS    54      50.065  61.457  64.786  1.00  8.05
ATOM    859  C   LYS    54      41.894  59.365  66.088  1.00  8.05
ATOM    860  O   LYS    54      41.427  60.331  66.679  1.00  8.05
ATOM    861  N   GLY    55      41.242  58.222  65.888  1.00  8.07
ATOM    862  H   GLY    55      41.757  57.503  65.401  1.00  8.07
ATOM    863  CA  GLY    55      39.835  57.944  66.197  1.00  8.07
ATOM    864  HA1 GLY    55      39.298  58.876  66.383  1.00  8.07
ATOM    865  HA2 GLY    55      39.770  57.311  67.080  1.00  8.07
ATOM    866  C   GLY    55      39.180  57.228  65.017  1.00  8.07
ATOM    867  O   GLY    55      38.107  57.641  64.593  1.00  8.07
ATOM    868  N   PRO    56      39.913  56.294  64.379  1.00  7.05
ATOM    869  CD  PRO    56      40.560  55.164  65.035  1.00  7.05
ATOM    870  HD1 PRO    56      39.801  54.554  65.527  1.00  7.05
ATOM    871  HD2 PRO    56      41.305  55.488  65.761  1.00  7.05
ATOM    872  CG  PRO    56      41.229  54.348  63.921  1.00  7.05
ATOM    873  HG1 PRO    56      41.123  53.276  64.090  1.00  7.05
ATOM    874  HG2 PRO    56      42.283  54.619  63.854  1.00  7.05
ATOM    875  CB  PRO    56      40.504  54.791  62.647  1.00  7.05
ATOM    876  HB1 PRO    56      39.558  54.255  62.546  1.00  7.05
ATOM    877  HB2 PRO    56      41.126  54.663  61.760  1.00  7.05
ATOM    878  CA  PRO    56      40.250  56.265  62.958  1.00  7.05
ATOM    879  HA  PRO    56      41.216  56.765  62.869  1.00  7.05
ATOM    880  C   PRO    56      39.326  57.006  61.994  1.00  7.05
ATOM    881  O   PRO    56      38.682  56.410  61.138  1.00  7.05
ATOM    882  N   ASN    57      39.396  58.336  62.073  1.00  6.17
ATOM    883  H   ASN    57      39.824  58.751  62.890  1.00  6.17
ATOM    884  CA  ASN    57      39.345  59.183  60.891  1.00  6.17
ATOM    885  HA  ASN    57      38.374  59.014  60.420  1.00  6.17
ATOM    886  CB  ASN    57      39.386  60.677  61.289  1.00  6.17
ATOM    887  HB1 ASN    57      38.437  60.932  61.760  1.00  6.17
ATOM    888  HB2 ASN    57      39.456  61.273  60.379  1.00  6.17
ATOM    889  CG  ASN    57      40.484  61.112  62.252  1.00  6.17
ATOM    890  OD1 ASN    57      41.010  60.349  63.050  1.00  6.17
ATOM    891  ND2 ASN    57      40.851  62.370  62.243  1.00  6.17
ATOM    892 1HD2 ASN    57      40.450  63.022  61.558  1.00  6.17
ATOM    893 2HD2 ASN    57      41.588  62.655  62.857  1.00  6.17
ATOM    894  C   ASN    57      40.360  58.739  59.853  1.00  6.17
ATOM    895  O   ASN    57      39.993  58.690  58.687  1.00  6.17
ATOM    896  N   GLY    58      41.589  58.380  60.275  1.00  5.28
ATOM    897  H   GLY    58      41.813  58.581  61.236  1.00  5.28
ATOM    898  CA  GLY    58      42.700  58.092  59.348  1.00  5.28
ATOM    899  HA1 GLY    58      42.577  57.094  58.929  1.00  5.28
ATOM    900  HA2 GLY    58      43.660  58.168  59.834  1.00  5.28
ATOM    901  C   GLY    58      42.688  59.093  58.210  1.00  5.28
ATOM    902  O   GLY    58      42.674  58.715  57.049  1.00  5.28
ATOM    903  N   GLU    59      42.496  60.356  58.595  1.00  4.69
ATOM    904  H   GLU    59      42.456  60.525  59.589  1.00  4.69
ATOM    905  CA  GLU    59      42.085  61.436  57.698  1.00  4.69
ATOM    906  HA  GLU    59      41.250  61.070  57.098  1.00  4.69
ATOM    907  CB  GLU    59      41.609  62.630  58.522  1.00  4.69
ATOM    908  HB1 GLU    59      42.404  63.372  58.587  1.00  4.69
ATOM    909  HB2 GLU    59      41.402  62.255  59.521  1.00  4.69
ATOM    910  CG  GLU    59      40.326  63.316  58.035  1.00  4.69
ATOM    911  HG1 GLU    59      39.522  62.580  57.969  1.00  4.69
ATOM    912  HG2 GLU    59      40.496  63.750  57.049  1.00  4.69
ATOM    913  CD  GLU    59      39.948  64.405  59.047  1.00  4.69
ATOM    914  OE1 GLU    59      39.738  65.576  58.669  1.00  4.69
ATOM    915  OE2 GLU    59      40.068  64.151  60.271  1.00  4.69
ATOM    916  C   GLU    59      43.193  61.805  56.717  1.00  4.69
ATOM    917  O   GLU    59      42.962  62.526  55.752  1.00  4.69
ATOM    918  N   SER    60      44.390  61.255  56.963  1.00  4.07
ATOM    919  H   SER    60      44.471  60.652  57.768  1.00  4.07
ATOM    920  CA  SER    60      45.397  61.130  55.946  1.00  4.07
ATOM    921  HA  SER    60      45.317  61.997  55.293  1.00  4.07
ATOM    922  CB  SER    60      46.786  61.178  56.514  1.00  4.07
ATOM    923  HB1 SER    60      46.970  60.209  56.970  1.00  4.07
ATOM    924  HB2 SER    60      46.764  61.985  57.238  1.00  4.07
ATOM    925  OG  SER    60      47.798  61.450  55.570  1.00  4.07
ATOM    926  HG  SER    60      48.170  60.595  55.278  1.00  4.07
ATOM    927  C   SER    60      45.273  59.895  55.079  1.00  4.07
ATOM    928  O   SER    60      45.008  58.791  55.531  1.00  4.07
ATOM    929  N   SER    61      45.704  60.051  53.836  1.00  3.39
ATOM    930  H   SER    61      45.908  60.979  53.461  1.00  3.39
ATOM    931  CA  SER    61      46.291  58.908  53.171  1.00  3.39
ATOM    932  HA  SER    61      45.506  58.183  52.958  1.00  3.39
ATOM    933  CB  SER    61      46.947  59.288  51.863  1.00  3.39
ATOM    934  HB1 SER    61      47.356  58.378  51.434  1.00  3.39
ATOM    935  HB2 SER    61      47.782  59.952  52.089  1.00  3.39
ATOM    936  OG  SER    61      46.052  59.877  50.960  1.00  3.39
ATOM    937  HG  SER    61      45.924  60.802  51.304  1.00  3.39
ATOM    938  C   SER    61      47.393  58.260  53.979  1.00  3.39
ATOM    939  O   SER    61      48.229  58.929  54.581  1.00  3.39
ATOM    940  N   VAL    62      47.434  56.929  53.909  1.00  2.52
ATOM    941  H   VAL    62      46.732  56.437  53.381  1.00  2.52
ATOM    942  CA  VAL    62      48.417  56.129  54.632  1.00  2.52
ATOM    943  HA  VAL    62      49.209  56.802  54.952  1.00  2.52
ATOM    944  CB  VAL    62      47.809  55.557  55.937  1.00  2.52
ATOM    945  HB  VAL    62      47.001  54.879  55.683  1.00  2.52
ATOM    946  CG1 VAL    62      48.813  54.842  56.851  1.00  2.52
ATOM    947 1HG1 VAL    62      49.674  55.479  57.047  1.00  2.52
ATOM    948 2HG1 VAL    62      48.331  54.600  57.790  1.00  2.52
ATOM    949 3HG1 VAL    62      49.121  53.900  56.410  1.00  2.52
ATOM    950  CG2 VAL    62      47.206  56.658  56.816  1.00  2.52
ATOM    951 1HG2 VAL    62      46.969  56.305  57.819  1.00  2.52
ATOM    952 2HG2 VAL    62      47.882  57.509  56.883  1.00  2.52
ATOM    953 3HG2 VAL    62      46.271  56.980  56.377  1.00  2.52
ATOM    954  C   VAL    62      49.110  55.125  53.731  1.00  2.52
ATOM    955  O   VAL    62      48.650  54.908  52.607  1.00  2.52
ATOM    956  N   ILE    63      50.259  54.618  54.193  1.00  1.97
ATOM    957  H   ILE    63      50.520  54.863  55.135  1.00  1.97
ATOM    958  CA  ILE    63      51.267  53.850  53.452  1.00  1.97
ATOM    959  HA  ILE    63      51.967  54.594  53.069  1.00  1.97
ATOM    960  CB  ILE    63      52.137  52.940  54.377  1.00  1.97
ATOM    961  HB  ILE    63      52.928  53.570  54.781  1.00  1.97
ATOM    962  CG2 ILE    63      51.344  52.386  55.577  1.00  1.97
ATOM    963 1HG2 ILE    63      51.859  51.547  56.033  1.00  1.97
ATOM    964 2HG2 ILE    63      51.240  53.162  56.334  1.00  1.97
ATOM    965 3HG2 ILE    63      50.361  52.052  55.245  1.00  1.97
ATOM    966  CG1 ILE    63      52.854  51.778  53.641  1.00  1.97
ATOM    967 1HG1 ILE    63      53.197  52.115  52.666  1.00  1.97
ATOM    968 2HG1 ILE    63      52.156  50.955  53.486  1.00  1.97
ATOM    969  CD1 ILE    63      54.097  51.241  54.365  1.00  1.97
ATOM    970  HD1 ILE    63      54.563  50.474  53.746  1.00  1.97
ATOM    971  HD2 ILE    63      54.813  52.050  54.513  1.00  1.97
ATOM    972  HD3 ILE    63      53.830  50.804  55.325  1.00  1.97
ATOM    973  C   ILE    63      50.753  53.105  52.226  1.00  1.97
ATOM    974  O   ILE    63      49.825  52.286  52.253  1.00  1.97
ATOM    975  N   HIS    64      51.401  53.424  51.119  1.00  2.21
ATOM    976  H   HIS    64      52.293  53.917  51.203  1.00  2.21
ATOM    977  CA  HIS    64      50.962  53.040  49.796  1.00  2.21
ATOM    978  HA  HIS    64      49.876  53.087  49.745  1.00  2.21
ATOM    979  CB  HIS    64      51.551  54.025  48.762  1.00  2.21
ATOM    980  HB1 HIS    64      51.048  53.864  47.808  1.00  2.21
ATOM    981  HB2 HIS    64      52.602  53.772  48.621  1.00  2.21
ATOM    982  CG  HIS    64      51.503  55.523  49.082  1.00  2.21
ATOM    983  ND1 HIS    64      52.168  56.494  48.332  1.00  2.21
ATOM    984  CE1 HIS    64      52.108  57.639  49.032  1.00  2.21
ATOM    985  HE1 HIS    64      52.617  58.552  48.751  1.00  2.21
ATOM    986  NE2 HIS    64      51.391  57.465  50.156  1.00  2.21
ATOM    987  HE2 HIS    64      51.340  58.118  50.941  1.00  2.21
ATOM    988  CD2 HIS    64      50.987  56.149  50.190  1.00  2.21
ATOM    989  HD2 HIS    64      50.461  55.685  51.009  1.00  2.21
ATOM    990  C   HIS    64      51.395  51.587  49.605  1.00  2.21
ATOM    991  O   HIS    64      52.436  51.144  50.100  1.00  2.21
ATOM    992  N   ASP    65      50.590  50.768  48.943  1.00  2.33
ATOM    993  H   ASP    65      49.696  51.106  48.600  1.00  2.33
ATOM    994  CA  ASP    65      51.150  49.560  48.356  1.00  2.33
ATOM    995  HA  ASP    65      51.905  49.138  49.018  1.00  2.33
ATOM    996  CB  ASP    65      50.107  48.474  48.137  1.00  2.33
ATOM    997  HB1 ASP    65      49.316  48.880  47.506  1.00  2.33
ATOM    998  HB2 ASP    65      49.685  48.184  49.097  1.00  2.33
ATOM    999  CG  ASP    65      50.713  47.234  47.467  1.00  2.33
ATOM   1000  OD1 ASP    65      51.939  46.989  47.587  1.00  2.33
ATOM   1001  OD2 ASP    65      49.946  46.557  46.761  1.00  2.33
ATOM   1002  C   ASP    65      51.834  49.925  47.041  1.00  2.33
ATOM   1003  O   ASP    65      51.209  50.525  46.168  1.00  2.33
ATOM   1004  N   ARG    66      53.082  49.480  46.855  1.00  2.29
ATOM   1005  H   ARG    66      53.497  48.938  47.601  1.00  2.29
ATOM   1006  CA  ARG    66      53.707  49.465  45.531  1.00  2.29
ATOM   1007  HA  ARG    66      53.871  50.493  45.202  1.00  2.29
ATOM   1008  CB  ARG    66      55.050  48.678  45.551  1.00  2.29
ATOM   1009  HB1 ARG    66      54.924  47.779  46.155  1.00  2.29
ATOM   1010  HB2 ARG    66      55.809  49.291  46.035  1.00  2.29
ATOM   1011  CG  ARG    66      55.580  48.235  44.155  1.00  2.29
ATOM   1012  HG1 ARG    66      54.876  47.583  43.641  1.00  2.29
ATOM   1013  HG2 ARG    66      56.506  47.678  44.293  1.00  2.29
ATOM   1014  CD  ARG    66      55.861  49.479  43.316  1.00  2.29
ATOM   1015  HD1 ARG    66      56.835  49.827  43.631  1.00  2.29
ATOM   1016  HD2 ARG    66      55.110  50.231  43.544  1.00  2.29
ATOM   1017  NE  ARG    66      55.877  49.367  41.851  1.00  2.29
ATOM   1018  HE  ARG    66      55.893  48.455  41.393  1.00  2.29
ATOM   1019  CZ  ARG    66      56.036  50.410  41.053  1.00  2.29
ATOM   1020  NH1 ARG    66      56.188  51.629  41.517  1.00  2.29
ATOM   1021 1HH1 ARG    66      56.213  51.772  42.526  1.00  2.29
ATOM   1022 2HH1 ARG    66      56.380  52.392  40.903  1.00  2.29
ATOM   1023  NH2 ARG    66      56.084  50.227  39.773  1.00  2.29
ATOM   1024 1HH2 ARG    66      56.259  49.242  39.534  1.00  2.29
ATOM   1025 2HH2 ARG    66      56.590  50.876  39.210  1.00  2.29
ATOM   1026  C   ARG    66      52.808  48.813  44.475  1.00  2.29
ATOM   1027  O   ARG    66      52.643  49.317  43.368  1.00  2.29
ATOM   1028  N   LYS    67      52.349  47.609  44.806  1.00  2.72
ATOM   1029  H   LYS    67      52.431  47.341  45.785  1.00  2.72
ATOM   1030  CA  LYS    67      51.956  46.571  43.850  1.00  2.72
ATOM   1031  HA  LYS    67      52.562  46.663  42.946  1.00  2.72
ATOM   1032  CB  LYS    67      52.216  45.183  44.480  1.00  2.72
ATOM   1033  HB1 LYS    67      52.083  44.422  43.709  1.00  2.72
ATOM   1034  HB2 LYS    67      51.475  45.001  45.260  1.00  2.72
ATOM   1035  CG  LYS    67      53.625  45.037  45.097  1.00  2.72
ATOM   1036  HG1 LYS    67      53.733  45.744  45.918  1.00  2.72
ATOM   1037  HG2 LYS    67      54.376  45.261  44.340  1.00  2.72
ATOM   1038  CD  LYS    67      53.882  43.628  45.651  1.00  2.72
ATOM   1039  HD1 LYS    67      53.909  42.932  44.811  1.00  2.72
ATOM   1040  HD2 LYS    67      53.067  43.336  46.315  1.00  2.72
ATOM   1041  CE  LYS    67      55.220  43.540  46.405  1.00  2.72
ATOM   1042  HE1 LYS    67      56.006  43.997  45.795  1.00  2.72
ATOM   1043  HE2 LYS    67      55.478  42.486  46.531  1.00  2.72
ATOM   1044  NZ  LYS    67      55.168  44.186  47.741  1.00  2.72
ATOM   1045  HZ1 LYS    67      56.054  44.065  48.247  1.00  2.72
ATOM   1046  HZ2 LYS    67      54.994  45.178  47.684  1.00  2.72
ATOM   1047  HZ3 LYS    67      54.480  43.761  48.346  1.00  2.72
ATOM   1048  C   LYS    67      50.499  46.710  43.401  1.00  2.72
ATOM   1049  O   LYS    67      50.111  46.141  42.388  1.00  2.72
ATOM   1050  N   SER    68      49.721  47.503  44.138  1.00  2.70
ATOM   1051  H   SER    68      50.073  47.721  45.059  1.00  2.70
ATOM   1052  CA  SER    68      48.326  47.849  43.855  1.00  2.70
ATOM   1053  HA  SER    68      48.102  47.531  42.837  1.00  2.70
ATOM   1054  CB  SER    68      47.370  47.077  44.774  1.00  2.70
ATOM   1055  HB1 SER    68      47.517  46.006  44.627  1.00  2.70
ATOM   1056  HB2 SER    68      46.340  47.323  44.515  1.00  2.70
ATOM   1057  OG  SER    68      47.599  47.396  46.130  1.00  2.70
ATOM   1058  HG  SER    68      48.438  46.941  46.394  1.00  2.70
ATOM   1059  C   SER    68      48.031  49.348  43.881  1.00  2.70
ATOM   1060  O   SER    68      46.888  49.755  43.681  1.00  2.70
ATOM   1061  N   GLY    69      49.041  50.183  44.153  1.00  2.58
ATOM   1062  H   GLY    69      49.949  49.791  44.362  1.00  2.58
ATOM   1063  CA  GLY    69      48.959  51.643  44.253  1.00  2.58
ATOM   1064  HA1 GLY    69      48.504  52.029  43.342  1.00  2.58
ATOM   1065  HA2 GLY    69      49.968  52.046  44.332  1.00  2.58
ATOM   1066  C   GLY    69      48.144  52.177  45.441  1.00  2.58
ATOM   1067  O   GLY    69      48.315  53.325  45.853  1.00  2.58
ATOM   1068  N   LYS    70      47.227  51.373  45.991  1.00  2.81
ATOM   1069  H   LYS    70      47.105  50.462  45.565  1.00  2.81
ATOM   1070  CA  LYS    70      46.254  51.802  46.994  1.00  2.81
ATOM   1071  HA  LYS    70      45.717  52.640  46.551  1.00  2.81
ATOM   1072  CB  LYS    70      45.227  50.674  47.239  1.00  2.81
ATOM   1073  HB1 LYS    70      45.714  49.837  47.733  1.00  2.81
ATOM   1074  HB2 LYS    70      44.892  50.312  46.265  1.00  2.81
ATOM   1075  CG  LYS    70      43.965  51.106  48.028  1.00  2.81
ATOM   1076  HG1 LYS    70      43.085  50.807  47.456  1.00  2.81
ATOM   1077  HG2 LYS    70      43.941  52.192  48.118  1.00  2.81
ATOM   1078  CD  LYS    70      43.856  50.477  49.428  1.00  2.81
ATOM   1079  HD1 LYS    70      44.761  50.713  49.984  1.00  2.81
ATOM   1080  HD2 LYS    70      43.776  49.396  49.324  1.00  2.81
ATOM   1081  CE  LYS    70      42.620  50.995  50.189  1.00  2.81
ATOM   1082  HE1 LYS    70      41.725  50.511  49.787  1.00  2.81
ATOM   1083  HE2 LYS    70      42.540  52.069  50.005  1.00  2.81
ATOM   1084  NZ  LYS    70      42.704  50.782  51.660  1.00  2.81
ATOM   1085  HZ1 LYS    70      41.897  51.140  52.148  1.00  2.81
ATOM   1086  HZ2 LYS    70      42.745  49.804  51.964  1.00  2.81
ATOM   1087  HZ3 LYS    70      43.504  51.258  52.050  1.00  2.81
ATOM   1088  C   LYS    70      46.906  52.307  48.275  1.00  2.81
ATOM   1089  O   LYS    70      47.795  51.673  48.828  1.00  2.81
ATOM   1090  N   LYS    71      46.429  53.445  48.776  1.00  2.35
ATOM   1091  H   LYS    71      45.735  53.936  48.238  1.00  2.35
ATOM   1092  CA  LYS    71      46.756  53.942  50.114  1.00  2.35
ATOM   1093  HA  LYS    71      47.824  53.804  50.297  1.00  2.35
ATOM   1094  CB  LYS    71      46.474  55.464  50.165  1.00  2.35
ATOM   1095  HB1 LYS    71      46.332  55.768  51.204  1.00  2.35
ATOM   1096  HB2 LYS    71      45.545  55.675  49.632  1.00  2.35
ATOM   1097  CG  LYS    71      47.639  56.302  49.573  1.00  2.35
ATOM   1098  HG1 LYS    71      48.251  55.676  48.921  1.00  2.35
ATOM   1099  HG2 LYS    71      48.270  56.636  50.397  1.00  2.35
ATOM   1100  CD  LYS    71      47.188  57.528  48.750  1.00  2.35
ATOM   1101  HD1 LYS    71      46.370  58.038  49.255  1.00  2.35
ATOM   1102  HD2 LYS    71      46.784  57.147  47.811  1.00  2.35
ATOM   1103  CE  LYS    71      48.313  58.533  48.396  1.00  2.35
ATOM   1104  HE1 LYS    71      48.112  58.898  47.384  1.00  2.35
ATOM   1105  HE2 LYS    71      49.272  58.004  48.364  1.00  2.35
ATOM   1106  NZ  LYS    71      48.398  59.712  49.312  1.00  2.35
ATOM   1107  HZ1 LYS    71      48.948  60.478  48.943  1.00  2.35
ATOM   1108  HZ2 LYS    71      47.484  60.106  49.550  1.00  2.35
ATOM   1109  HZ3 LYS    71      48.803  59.480  50.207  1.00  2.35
ATOM   1110  C   LYS    71      46.033  53.125  51.180  1.00  2.35
ATOM   1111  O   LYS    71      44.806  52.984  51.153  1.00  2.35
ATOM   1112  N   PHE    72      46.805  52.554  52.102  1.00  2.57
ATOM   1113  H   PHE    72      47.794  52.789  52.125  1.00  2.57
ATOM   1114  CA  PHE    72      46.323  51.635  53.127  1.00  2.57
ATOM   1115  HA  PHE    72      45.251  51.477  53.027  1.00  2.57
ATOM   1116  CB  PHE    72      47.017  50.284  52.968  1.00  2.57
ATOM   1117  HB1 PHE    72      46.883  49.717  53.888  1.00  2.57
ATOM   1118  HB2 PHE    72      48.086  50.466  52.871  1.00  2.57
ATOM   1119  CG  PHE    72      46.539  49.413  51.815  1.00  2.57
ATOM   1120  CD1 PHE    72      47.275  49.329  50.620  1.00  2.57
ATOM   1121  HD1 PHE    72      48.153  49.941  50.481  1.00  2.57
ATOM   1122  CE1 PHE    72      46.892  48.420  49.616  1.00  2.57
ATOM   1123  HE1 PHE    72      47.441  48.367  48.689  1.00  2.57
ATOM   1124  CZ  PHE    72      45.784  47.581  49.799  1.00  2.57
ATOM   1125  HZ  PHE    72      45.503  46.880  49.024  1.00  2.57
ATOM   1126  CE2 PHE    72      45.037  47.668  50.983  1.00  2.57
ATOM   1127  HE2 PHE    72      44.178  47.028  51.138  1.00  2.57
ATOM   1128  CD2 PHE    72      45.413  48.589  51.974  1.00  2.57
ATOM   1129  HD2 PHE    72      44.835  48.639  52.872  1.00  2.57
ATOM   1130  C   PHE    72      46.577  52.217  54.505  1.00  2.57
ATOM   1131  O   PHE    72      47.674  52.697  54.769  1.00  2.57
ATOM   1132  N   SER    73      45.571  52.136  55.374  1.00  3.44
ATOM   1133  H   SER    73      44.720  51.665  55.073  1.00  3.44
ATOM   1134  CA  SER    73      45.684  52.454  56.796  1.00  3.44
ATOM   1135  HA  SER    73      45.862  53.523  56.889  1.00  3.44
ATOM   1136  CB  SER    73      44.364  52.164  57.513  1.00  3.44
ATOM   1137  HB1 SER    73      43.578  52.797  57.098  1.00  3.44
ATOM   1138  HB2 SER    73      44.467  52.385  58.576  1.00  3.44
ATOM   1139  OG  SER    73      44.009  50.816  57.349  1.00  3.44
ATOM   1140  HG  SER    73      43.690  50.704  56.431  1.00  3.44
ATOM   1141  C   SER    73      46.847  51.745  57.476  1.00  3.44
ATOM   1142  O   SER    73      47.311  50.725  56.977  1.00  3.44
ATOM   1143  N   ILE    74      47.327  52.260  58.619  1.00  3.12
ATOM   1144  H   ILE    74      46.933  53.108  58.992  1.00  3.12
ATOM   1145  CA  ILE    74      48.492  51.654  59.285  1.00  3.12
ATOM   1146  HA  ILE    74      49.314  51.657  58.567  1.00  3.12
ATOM   1147  CB  ILE    74      48.960  52.429  60.550  1.00  3.12
ATOM   1148  HB  ILE    74      48.292  52.179  61.377  1.00  3.12
ATOM   1149  CG2 ILE    74      50.386  51.982  60.914  1.00  3.12
ATOM   1150 1HG2 ILE    74      50.460  50.897  60.911  1.00  3.12
ATOM   1151 2HG2 ILE    74      51.104  52.395  60.208  1.00  3.12
ATOM   1152 3HG2 ILE    74      50.639  52.323  61.915  1.00  3.12
ATOM   1153  CG1 ILE    74      48.978  53.967  60.394  1.00  3.12
ATOM   1154 1HG1 ILE    74      47.968  54.313  60.175  1.00  3.12
ATOM   1155 2HG1 ILE    74      49.626  54.234  59.559  1.00  3.12
ATOM   1156  CD1 ILE    74      49.476  54.729  61.633  1.00  3.12
ATOM   1157  HD1 ILE    74      48.957  54.380  62.525  1.00  3.12
ATOM   1158  HD2 ILE    74      50.549  54.592  61.761  1.00  3.12
ATOM   1159  HD3 ILE    74      49.288  55.795  61.504  1.00  3.12
ATOM   1160  C   ILE    74      48.206  50.186  59.630  1.00  3.12
ATOM   1161  O   ILE    74      49.032  49.310  59.379  1.00  3.12
ATOM   1162  N   GLU    75      46.987  49.933  60.103  1.00  3.60
ATOM   1163  H   GLU    75      46.377  50.712  60.290  1.00  3.60
ATOM   1164  CA  GLU    75      46.468  48.600  60.375  1.00  3.60
ATOM   1165  HA  GLU    75      47.158  48.099  61.050  1.00  3.60
ATOM   1166  CB  GLU    75      45.099  48.764  61.059  1.00  3.60
ATOM   1167  HB1 GLU    75      44.385  49.172  60.342  1.00  3.60
ATOM   1168  HB2 GLU    75      45.189  49.485  61.874  1.00  3.60
ATOM   1169  CG  GLU    75      44.536  47.454  61.626  1.00  3.60
ATOM   1170  HG1 GLU    75      44.332  46.778  60.794  1.00  3.60
ATOM   1171  HG2 GLU    75      43.585  47.669  62.119  1.00  3.60
ATOM   1172  CD  GLU    75      45.483  46.781  62.631  1.00  3.60
ATOM   1173  OE1 GLU    75      46.333  47.501  63.208  1.00  3.60
ATOM   1174  OE2 GLU    75      45.368  45.547  62.792  1.00  3.60
ATOM   1175  C   GLU    75      46.354  47.720  59.123  1.00  3.60
ATOM   1176  O   GLU    75      46.820  46.584  59.135  1.00  3.60
ATOM   1177  N   GLU    76      45.816  48.232  58.010  1.00  3.43
ATOM   1178  H   GLU    76      45.434  49.170  58.014  1.00  3.43
ATOM   1179  CA  GLU    76      45.794  47.464  56.761  1.00  3.43
ATOM   1180  HA  GLU    76      45.258  46.527  56.928  1.00  3.43
ATOM   1181  CB  GLU    76      45.100  48.234  55.630  1.00  3.43
ATOM   1182  HB1 GLU    76      45.420  47.775  54.697  1.00  3.43
ATOM   1183  HB2 GLU    76      45.477  49.254  55.638  1.00  3.43
ATOM   1184  CG  GLU    76      43.562  48.246  55.603  1.00  3.43
ATOM   1185  HG1 GLU    76      43.172  48.505  56.587  1.00  3.43
ATOM   1186  HG2 GLU    76      43.205  47.245  55.351  1.00  3.43
ATOM   1187  CD  GLU    76      43.070  49.267  54.558  1.00  3.43
ATOM   1188  OE1 GLU    76      43.444  50.461  54.668  1.00  3.43
ATOM   1189  OE2 GLU    76      42.438  48.892  53.545  1.00  3.43
ATOM   1190  C   GLU    76      47.200  47.098  56.262  1.00  3.43
ATOM   1191  O   GLU    76      47.402  46.039  55.671  1.00  3.43
ATOM   1192  N   ALA    77      48.178  47.982  56.445  1.00  2.39
ATOM   1193  H   ALA    77      47.951  48.840  56.941  1.00  2.39
ATOM   1194  CA  ALA    77      49.551  47.791  56.004  1.00  2.39
ATOM   1195  HA  ALA    77      49.547  47.407  54.992  1.00  2.39
ATOM   1196  CB  ALA    77      50.248  49.152  55.989  1.00  2.39
ATOM   1197  HB1 ALA    77      51.274  49.038  55.640  1.00  2.39
ATOM   1198  HB2 ALA    77      49.715  49.817  55.309  1.00  2.39
ATOM   1199  HB3 ALA    77      50.246  49.589  56.987  1.00  2.39
ATOM   1200  C   ALA    77      50.275  46.737  56.867  1.00  2.39
ATOM   1201  O   ALA    77      50.923  45.832  56.331  1.00  2.39
ATOM   1202  N   LEU    78      50.070  46.762  58.185  1.00  2.67
ATOM   1203  H   LEU    78      49.540  47.533  58.583  1.00  2.67
ATOM   1204  CA  LEU    78      50.433  45.653  59.065  1.00  2.67
ATOM   1205  HA  LEU    78      51.512  45.548  59.072  1.00  2.67
ATOM   1206  CB  LEU    78      49.957  45.988  60.499  1.00  2.67
ATOM   1207  HB1 LEU    78      48.918  46.312  60.465  1.00  2.67
ATOM   1208  HB2 LEU    78      50.542  46.824  60.875  1.00  2.67
ATOM   1209  CG  LEU    78      50.046  44.826  61.505  1.00  2.67
ATOM   1210  HG  LEU    78      49.392  44.014  61.189  1.00  2.67
ATOM   1211  CD1 LEU    78      51.472  44.291  61.622  1.00  2.67
ATOM   1212 1HD1 LEU    78      51.499  43.494  62.363  1.00  2.67
ATOM   1213 2HD1 LEU    78      51.807  43.879  60.671  1.00  2.67
ATOM   1214 3HD1 LEU    78      52.136  45.103  61.912  1.00  2.67
ATOM   1215  CD2 LEU    78      49.595  45.282  62.892  1.00  2.67
ATOM   1216 1HD2 LEU    78      49.614  44.443  63.588  1.00  2.67
ATOM   1217 2HD2 LEU    78      50.239  46.079  63.263  1.00  2.67
ATOM   1218 3HD2 LEU    78      48.567  45.651  62.844  1.00  2.67
ATOM   1219  C   LEU    78      49.856  44.316  58.586  1.00  2.67
ATOM   1220  O   LEU    78      50.582  43.348  58.356  1.00  2.67
ATOM   1221  N   GLN    79      48.546  44.279  58.357  1.00  3.41
ATOM   1222  H   GLN    79      47.992  45.110  58.557  1.00  3.41
ATOM   1223  CA  GLN    79      47.847  43.074  57.918  1.00  3.41
ATOM   1224  HA  GLN    79      48.165  42.244  58.552  1.00  3.41
ATOM   1225  CB  GLN    79      46.335  43.268  58.120  1.00  3.41
ATOM   1226  HB1 GLN    79      45.812  42.419  57.676  1.00  3.41
ATOM   1227  HB2 GLN    79      46.009  44.175  57.608  1.00  3.41
ATOM   1228  CG  GLN    79      45.947  43.346  59.609  1.00  3.41
ATOM   1229  HG1 GLN    79      46.436  44.199  60.077  1.00  3.41
ATOM   1230  HG2 GLN    79      46.284  42.444  60.120  1.00  3.41
ATOM   1231  CD  GLN    79      44.440  43.472  59.820  1.00  3.41
ATOM   1232  OE1 GLN    79      43.623  43.028  59.028  1.00  3.41
ATOM   1233  NE2 GLN    79      43.996  44.052  60.908  1.00  3.41
ATOM   1234 1HE2 GLN    79      44.635  44.490  61.585  1.00  3.41
ATOM   1235 2HE2 GLN    79      43.007  44.142  61.003  1.00  3.41
ATOM   1236  C   GLN    79      48.155  42.647  56.477  1.00  3.41
ATOM   1237  O   GLN    79      47.764  41.552  56.075  1.00  3.41
ATOM   1238  N   SER    80      48.900  43.456  55.712  1.00  3.16
ATOM   1239  H   SER    80      49.166  44.358  56.080  1.00  3.16
ATOM   1240  CA  SER    80      49.376  43.064  54.373  1.00  3.16
ATOM   1241  HA  SER    80      49.002  42.069  54.131  1.00  3.16
ATOM   1242  CB  SER    80      48.827  44.003  53.296  1.00  3.16
ATOM   1243  HB1 SER    80      47.767  43.786  53.155  1.00  3.16
ATOM   1244  HB2 SER    80      49.342  43.827  52.351  1.00  3.16
ATOM   1245  OG  SER    80      48.959  45.358  53.674  1.00  3.16
ATOM   1246  HG  SER    80      48.386  45.475  54.469  1.00  3.16
ATOM   1247  C   SER    80      50.892  42.929  54.347  1.00  3.16
ATOM   1248  O   SER    80      51.488  42.808  53.277  1.00  3.16
ATOM   1249  N   GLY    81      51.517  42.931  55.534  1.00  2.71
ATOM   1250  H   GLY    81      50.965  43.062  56.376  1.00  2.71
ATOM   1251  CA  GLY    81      52.952  42.760  55.715  1.00  2.71
ATOM   1252  HA1 GLY    81      53.241  41.754  55.412  1.00  2.71
ATOM   1253  HA2 GLY    81      53.193  42.895  56.770  1.00  2.71
ATOM   1254  C   GLY    81      53.768  43.766  54.907  1.00  2.71
ATOM   1255  O   GLY    81      54.812  43.438  54.340  1.00  2.71
ATOM   1256  N   ARG    82      53.242  44.990  54.860  1.00  1.95
ATOM   1257  H   ARG    82      52.347  45.090  55.330  1.00  1.95
ATOM   1258  CA  ARG    82      53.835  46.210  54.337  1.00  1.95
ATOM   1259  HA  ARG    82      54.763  45.946  53.824  1.00  1.95
ATOM   1260  CB  ARG    82      52.920  46.891  53.328  1.00  1.95
ATOM   1261  HB1 ARG    82      53.263  47.915  53.165  1.00  1.95
ATOM   1262  HB2 ARG    82      51.912  46.925  53.744  1.00  1.95
ATOM   1263  CG  ARG    82      52.940  46.164  51.975  1.00  1.95
ATOM   1264  HG1 ARG    82      52.514  45.165  52.086  1.00  1.95
ATOM   1265  HG2 ARG    82      53.966  46.071  51.620  1.00  1.95
ATOM   1266  CD  ARG    82      52.130  46.961  50.950  1.00  1.95
ATOM   1267  HD1 ARG    82      52.133  46.421  50.002  1.00  1.95
ATOM   1268  HD2 ARG    82      52.597  47.936  50.804  1.00  1.95
ATOM   1269  NE  ARG    82      50.752  47.098  51.428  1.00  1.95
ATOM   1270  HE  ARG    82      50.263  46.234  51.608  1.00  1.95
ATOM   1271  CZ  ARG    82      50.172  48.171  51.928  1.00  1.95
ATOM   1272  NH1 ARG    82      49.100  47.964  52.620  1.00  1.95
ATOM   1273 1HH1 ARG    82      48.837  47.013  52.866  1.00  1.95
ATOM   1274 2HH1 ARG    82      48.538  48.736  52.912  1.00  1.95
ATOM   1275  NH2 ARG    82      50.588  49.403  51.794  1.00  1.95
ATOM   1276 1HH2 ARG    82      51.394  49.617  51.224  1.00  1.95
ATOM   1277 2HH2 ARG    82      50.106  50.189  52.213  1.00  1.95
ATOM   1278  C   ARG    82      54.285  47.205  55.404  1.00  1.95
ATOM   1279  O   ARG    82      55.056  48.114  55.096  1.00  1.95
ATOM   1280  N   LEU    83      53.873  47.001  56.654  1.00  1.90
ATOM   1281  H   LEU    83      53.214  46.256  56.828  1.00  1.90
ATOM   1282  CA  LEU    83      54.758  47.391  57.765  1.00  1.90
ATOM   1283  HA  LEU    83      55.778  47.372  57.394  1.00  1.90
ATOM   1284  CB  LEU    83      54.487  48.838  58.220  1.00  1.90
ATOM   1285  HB1 LEU    83      54.813  49.486  57.406  1.00  1.90
ATOM   1286  HB2 LEU    83      55.110  49.071  59.083  1.00  1.90
ATOM   1287  CG  LEU    83      53.025  49.178  58.544  1.00  1.90
ATOM   1288  HG  LEU    83      52.375  48.810  57.755  1.00  1.90
ATOM   1289  CD1 LEU    83      52.559  48.614  59.881  1.00  1.90
ATOM   1290 1HD1 LEU    83      51.529  48.917  60.063  1.00  1.90
ATOM   1291 2HD1 LEU    83      52.585  47.530  59.863  1.00  1.90
ATOM   1292 3HD1 LEU    83      53.191  48.974  60.693  1.00  1.90
ATOM   1293  CD2 LEU    83      52.863  50.692  58.625  1.00  1.90
ATOM   1294 1HD2 LEU    83      51.799  50.919  58.645  1.00  1.90
ATOM   1295 2HD2 LEU    83      53.341  51.075  59.526  1.00  1.90
ATOM   1296 3HD2 LEU    83      53.297  51.166  57.749  1.00  1.90
ATOM   1297  C   LEU    83      54.726  46.334  58.884  1.00  1.90
ATOM   1298  O   LEU    83      53.840  45.480  58.890  1.00  1.90
ATOM   1299  N   THR    84      55.661  46.400  59.837  1.00  2.38
ATOM   1300  H   THR    84      56.405  47.072  59.742  1.00  2.38
ATOM   1301  CA  THR    84      55.585  45.604  61.074  1.00  2.38
ATOM   1302  HA  THR    84      54.905  44.769  60.913  1.00  2.38
ATOM   1303  CB  THR    84      56.940  45.012  61.508  1.00  2.38
ATOM   1304  HB  THR    84      56.770  44.356  62.357  1.00  2.38
ATOM   1305  CG2 THR    84      57.618  44.165  60.444  1.00  2.38
ATOM   1306 1HG2 THR    84      58.538  43.740  60.842  1.00  2.38
ATOM   1307 2HG2 THR    84      56.951  43.361  60.135  1.00  2.38
ATOM   1308 3HG2 THR    84      57.853  44.778  59.581  1.00  2.38
ATOM   1309  OG1 THR    84      57.832  46.011  61.940  1.00  2.38
ATOM   1310  HG1 THR    84      58.187  46.445  61.143  1.00  2.38
ATOM   1311  C   THR    84      55.053  46.427  62.246  1.00  2.38
ATOM   1312  O   THR    84      55.123  47.661  62.187  1.00  2.38
ATOM   1313  N   PRO    85      54.583  45.790  63.342  1.00  2.55
ATOM   1314  CD  PRO    85      54.389  44.360  63.550  1.00  2.55
ATOM   1315  HD1 PRO    85      55.338  43.896  63.820  1.00  2.55
ATOM   1316  HD2 PRO    85      53.968  43.867  62.675  1.00  2.55
ATOM   1317  CG  PRO    85      53.436  44.245  64.739  1.00  2.55
ATOM   1318  HG1 PRO    85      53.569  43.306  65.278  1.00  2.55
ATOM   1319  HG2 PRO    85      52.404  44.355  64.406  1.00  2.55
ATOM   1320  CB  PRO    85      53.822  45.450  65.591  1.00  2.55
ATOM   1321  HB1 PRO    85      54.689  45.196  66.202  1.00  2.55
ATOM   1322  HB2 PRO    85      52.997  45.779  66.225  1.00  2.55
ATOM   1323  CA  PRO    85      54.186  46.510  64.546  1.00  2.55
ATOM   1324  HA  PRO    85      53.293  47.096  64.321  1.00  2.55
ATOM   1325  C   PRO    85      55.277  47.457  65.060  1.00  2.55
ATOM   1326  O   PRO    85      55.018  48.639  65.203  1.00  2.55
ATOM   1327  N   ALA    86      56.534  47.014  65.181  1.00  2.40
ATOM   1328  H   ALA    86      56.726  46.037  65.031  1.00  2.40
ATOM   1329  CA  ALA    86      57.625  47.887  65.634  1.00  2.40
ATOM   1330  HA  ALA    86      57.434  48.168  66.669  1.00  2.40
ATOM   1331  CB  ALA    86      58.927  47.076  65.598  1.00  2.40
ATOM   1332  HB1 ALA    86      59.747  47.690  65.971  1.00  2.40
ATOM   1333  HB2 ALA    86      58.829  46.195  66.235  1.00  2.40
ATOM   1334  HB3 ALA    86      59.147  46.761  64.576  1.00  2.40
ATOM   1335  C   ALA    86      57.760  49.194  64.822  1.00  2.40
ATOM   1336  O   ALA    86      58.045  50.286  65.340  1.00  2.40
ATOM   1337  N   HIS    87      57.542  49.083  63.509  1.00  2.40
ATOM   1338  H   HIS    87      57.288  48.168  63.156  1.00  2.40
ATOM   1339  CA  HIS    87      57.565  50.206  62.580  1.00  2.40
ATOM   1340  HA  HIS    87      58.428  50.827  62.819  1.00  2.40
ATOM   1341  CB  HIS    87      57.722  49.684  61.146  1.00  2.40
ATOM   1342  HB1 HIS    87      57.834  50.529  60.471  1.00  2.40
ATOM   1343  HB2 HIS    87      56.812  49.158  60.860  1.00  2.40
ATOM   1344  CG  HIS    87      58.890  48.754  60.921  1.00  2.40
ATOM   1345  ND1 HIS    87      58.885  47.713  60.002  1.00  2.40
ATOM   1346  CE1 HIS    87      60.095  47.134  60.067  1.00  2.40
ATOM   1347  HE1 HIS    87      60.416  46.298  59.451  1.00  2.40
ATOM   1348  NE2 HIS    87      60.843  47.742  61.004  1.00  2.40
ATOM   1349  HE2 HIS    87      61.788  47.465  61.245  1.00  2.40
ATOM   1350  CD2 HIS    87      60.100  48.767  61.555  1.00  2.40
ATOM   1351  HD2 HIS    87      60.394  49.429  62.355  1.00  2.40
ATOM   1352  C   HIS    87      56.328  51.120  62.690  1.00  2.40
ATOM   1353  O   HIS    87      56.443  52.332  62.475  1.00  2.40
ATOM   1354  N   TYR    88      55.177  50.561  63.056  1.00  2.39
ATOM   1355  H   TYR    88      55.174  49.555  63.206  1.00  2.39
ATOM   1356  CA  TYR    88      53.960  51.263  63.489  1.00  2.39
ATOM   1357  HA  TYR    88      53.577  51.890  62.684  1.00  2.39
ATOM   1358  CB  TYR    88      52.922  50.147  63.835  1.00  2.39
ATOM   1359  HB1 TYR    88      53.028  49.887  64.885  1.00  2.39
ATOM   1360  HB2 TYR    88      53.209  49.255  63.278  1.00  2.39
ATOM   1361  CG  TYR    88      51.415  50.276  63.662  1.00  2.39
ATOM   1362  CD1 TYR    88      50.662  51.225  64.383  1.00  2.39
ATOM   1363  HD1 TYR    88      51.164  51.981  64.971  1.00  2.39
ATOM   1364  CE1 TYR    88      49.251  51.130  64.419  1.00  2.39
ATOM   1365  HE1 TYR    88      48.668  51.827  65.002  1.00  2.39
ATOM   1366  CZ  TYR    88      48.587  50.059  63.777  1.00  2.39
ATOM   1367  OH  TYR    88      47.239  49.914  63.904  1.00  2.39
ATOM   1368  HH  TYR    88      46.942  49.011  63.647  1.00  2.39
ATOM   1369  CE2 TYR    88      49.338  49.115  63.050  1.00  2.39
ATOM   1370  HE2 TYR    88      48.836  48.279  62.584  1.00  2.39
ATOM   1371  CD2 TYR    88      50.739  49.229  62.996  1.00  2.39
ATOM   1372  HD2 TYR    88      51.303  48.457  62.496  1.00  2.39
ATOM   1373  C   TYR    88      54.261  52.119  64.713  1.00  2.39
ATOM   1374  O   TYR    88      54.120  53.332  64.637  1.00  2.39
ATOM   1375  N   ASP    89      54.809  51.533  65.783  1.00  2.34
ATOM   1376  H   ASP    89      54.850  50.512  65.794  1.00  2.34
ATOM   1377  CA  ASP    89      55.136  52.240  67.025  1.00  2.34
ATOM   1378  HA  ASP    89      54.218  52.619  67.478  1.00  2.34
ATOM   1379  CB  ASP    89      55.832  51.292  68.021  1.00  2.34
ATOM   1380  HB1 ASP    89      55.955  51.818  68.969  1.00  2.34
ATOM   1381  HB2 ASP    89      56.828  51.039  67.655  1.00  2.34
ATOM   1382  CG  ASP    89      55.073  49.998  68.290  1.00  2.34
ATOM   1383  OD1 ASP    89      53.904  50.117  68.706  1.00  2.34
ATOM   1384  OD2 ASP    89      55.690  48.930  68.092  1.00  2.34
ATOM   1385  C   ASP    89      56.082  53.411  66.754  1.00  2.34
ATOM   1386  O   ASP    89      55.886  54.547  67.189  1.00  2.34
ATOM   1387  N   ARG    90      57.183  53.118  66.046  1.00  2.42
ATOM   1388  H   ARG    90      57.306  52.155  65.736  1.00  2.42
ATOM   1389  CA  ARG    90      58.200  54.128  65.738  1.00  2.42
ATOM   1390  HA  ARG    90      58.438  54.680  66.648  1.00  2.42
ATOM   1391  CB  ARG    90      59.490  53.461  65.221  1.00  2.42
ATOM   1392  HB1 ARG    90      59.961  54.122  64.492  1.00  2.42
ATOM   1393  HB2 ARG    90      59.258  52.528  64.707  1.00  2.42
ATOM   1394  CG  ARG    90      60.531  53.207  66.330  1.00  2.42
ATOM   1395  HG1 ARG    90      60.810  54.172  66.756  1.00  2.42
ATOM   1396  HG2 ARG    90      61.427  52.797  65.862  1.00  2.42
ATOM   1397  CD  ARG    90      60.105  52.248  67.461  1.00  2.42
ATOM   1398  HD1 ARG    90      60.746  51.365  67.420  1.00  2.42
ATOM   1399  HD2 ARG    90      59.087  51.892  67.303  1.00  2.42
ATOM   1400  NE  ARG    90      60.246  52.870  68.799  1.00  2.42
ATOM   1401  HE  ARG    90      61.152  52.809  69.231  1.00  2.42
ATOM   1402  CZ  ARG    90      59.304  53.490  69.493  1.00  2.42
ATOM   1403  NH1 ARG    90      59.541  54.036  70.648  1.00  2.42
ATOM   1404 1HH1 ARG    90      60.429  53.941  71.100  1.00  2.42
ATOM   1405 2HH1 ARG    90      58.771  54.528  71.088  1.00  2.42
ATOM   1406  NH2 ARG    90      58.093  53.595  69.056  1.00  2.42
ATOM   1407 1HH2 ARG    90      57.825  53.117  68.216  1.00  2.42
ATOM   1408 2HH2 ARG    90      57.408  54.126  69.587  1.00  2.42
ATOM   1409  C   ARG    90      57.691  55.208  64.796  1.00  2.42
ATOM   1410  O   ARG    90      58.184  56.320  64.901  1.00  2.42
ATOM   1411  N   TYR    91      56.705  54.942  63.942  1.00  2.97
ATOM   1412  H   TYR    91      56.278  54.025  63.963  1.00  2.97
ATOM   1413  CA  TYR    91      55.988  56.014  63.261  1.00  2.97
ATOM   1414  HA  TYR    91      56.709  56.706  62.822  1.00  2.97
ATOM   1415  CB  TYR    91      55.155  55.427  62.110  1.00  2.97
ATOM   1416  HB1 TYR    91      54.572  54.575  62.456  1.00  2.97
ATOM   1417  HB2 TYR    91      55.818  55.088  61.315  1.00  2.97
ATOM   1418  CG  TYR    91      54.228  56.480  61.574  1.00  2.97
ATOM   1419  CD1 TYR    91      54.743  57.511  60.769  1.00  2.97
ATOM   1420  HD1 TYR    91      55.736  57.433  60.348  1.00  2.97
ATOM   1421  CE1 TYR    91      53.989  58.685  60.596  1.00  2.97
ATOM   1422  HE1 TYR    91      54.379  59.502  60.016  1.00  2.97
ATOM   1423  CZ  TYR    91      52.742  58.829  61.244  1.00  2.97
ATOM   1424  OH  TYR    91      52.052  59.988  61.212  1.00  2.97
ATOM   1425  HH  TYR    91      52.488  60.692  60.675  1.00  2.97
ATOM   1426  CE2 TYR    91      52.202  57.754  61.973  1.00  2.97
ATOM   1427  HE2 TYR    91      51.245  57.881  62.452  1.00  2.97
ATOM   1428  CD2 TYR    91      52.934  56.568  62.115  1.00  2.97
ATOM   1429  HD2 TYR    91      52.550  55.771  62.732  1.00  2.97
ATOM   1430  C   TYR    91      55.163  56.811  64.264  1.00  2.97
ATOM   1431  O   TYR    91      55.492  57.964  64.417  1.00  2.97
ATOM   1432  N   VAL    92      54.231  56.257  65.046  1.00  3.05
ATOM   1433  H   VAL    92      54.045  55.261  64.974  1.00  3.05
ATOM   1434  CA  VAL    92      53.388  57.073  65.958  1.00  3.05
ATOM   1435  HA  VAL    92      53.085  57.936  65.376  1.00  3.05
ATOM   1436  CB  VAL    92      52.070  56.361  66.373  1.00  3.05
ATOM   1437  HB  VAL    92      52.268  55.702  67.220  1.00  3.05
ATOM   1438  CG1 VAL    92      50.969  57.373  66.752  1.00  3.05
ATOM   1439 1HG1 VAL    92      50.040  56.854  66.987  1.00  3.05
ATOM   1440 2HG1 VAL    92      51.250  57.949  67.629  1.00  3.05
ATOM   1441 3HG1 VAL    92      50.801  58.068  65.927  1.00  3.05
ATOM   1442  CG2 VAL    92      51.414  55.522  65.261  1.00  3.05
ATOM   1443 1HG2 VAL    92      50.512  55.043  65.641  1.00  3.05
ATOM   1444 2HG2 VAL    92      51.146  56.162  64.422  1.00  3.05
ATOM   1445 3HG2 VAL    92      52.083  54.734  64.932  1.00  3.05
ATOM   1446  C   VAL    92      54.142  57.603  67.217  1.00  3.05
ATOM   1447  O   VAL    92      53.559  58.031  68.217  1.00  3.05
ATOM   1448  N   ASN    93      55.477  57.556  67.222  1.00  3.50
ATOM   1449  H   ASN    93      55.897  57.006  66.491  1.00  3.50
ATOM   1450  CA  ASN    93      56.335  58.327  68.131  1.00  3.50
ATOM   1451  HA  ASN    93      55.725  58.995  68.741  1.00  3.50
ATOM   1452  CB  ASN    93      57.114  57.374  69.065  1.00  3.50
ATOM   1453  HB1 ASN    93      57.740  57.984  69.716  1.00  3.50
ATOM   1454  HB2 ASN    93      57.767  56.755  68.453  1.00  3.50
ATOM   1455  CG  ASN    93      56.338  56.432  69.979  1.00  3.50
ATOM   1456  OD1 ASN    93      56.943  55.560  70.589  1.00  3.50
ATOM   1457  ND2 ASN    93      55.041  56.536  70.137  1.00  3.50
ATOM   1458 1HD2 ASN    93      54.504  57.185  69.569  1.00  3.50
ATOM   1459 2HD2 ASN    93      54.582  55.852  70.711  1.00  3.50
ATOM   1460  C   ASN    93      57.347  59.216  67.372  1.00  3.50
ATOM   1461  O   ASN    93      57.888  60.154  67.946  1.00  3.50
ATOM   1462  N   LYS    94      57.624  58.988  66.081  1.00  3.77
ATOM   1463  H   LYS    94      57.174  58.196  65.633  1.00  3.77
ATOM   1464  CA  LYS    94      58.496  59.851  65.251  1.00  3.77
ATOM   1465  HA  LYS    94      59.146  60.414  65.919  1.00  3.77
ATOM   1466  CB  LYS    94      59.380  58.979  64.341  1.00  3.77
ATOM   1467  HB1 LYS    94      58.726  58.455  63.643  1.00  3.77
ATOM   1468  HB2 LYS    94      59.884  58.235  64.960  1.00  3.77
ATOM   1469  CG  LYS    94      60.461  59.683  63.497  1.00  3.77
ATOM   1470  HG1 LYS    94      60.001  60.414  62.832  1.00  3.77
ATOM   1471  HG2 LYS    94      60.896  58.916  62.857  1.00  3.77
ATOM   1472  CD  LYS    94      61.624  60.319  64.287  1.00  3.77
ATOM   1473  HD1 LYS    94      62.504  60.328  63.641  1.00  3.77
ATOM   1474  HD2 LYS    94      61.865  59.679  65.138  1.00  3.77
ATOM   1475  CE  LYS    94      61.399  61.753  64.793  1.00  3.77
ATOM   1476  HE1 LYS    94      62.297  62.071  65.334  1.00  3.77
ATOM   1477  HE2 LYS    94      60.566  61.764  65.501  1.00  3.77
ATOM   1478  NZ  LYS    94      61.124  62.701  63.685  1.00  3.77
ATOM   1479  HZ1 LYS    94      60.184  62.534  63.331  1.00  3.77
ATOM   1480  HZ2 LYS    94      61.164  63.663  64.014  1.00  3.77
ATOM   1481  HZ3 LYS    94      61.789  62.604  62.934  1.00  3.77
ATOM   1482  C   LYS    94      57.712  60.881  64.429  1.00  3.77
ATOM   1483  O   LYS    94      58.251  61.945  64.114  1.00  3.77
ATOM   1484  N   ASP    95      56.436  60.610  64.196  1.00  6.16
ATOM   1485  H   ASP    95      56.151  59.645  64.336  1.00  6.16
ATOM   1486  CA  ASP    95      55.307  61.524  64.236  1.00  6.16
ATOM   1487  HA  ASP    95      55.530  62.322  63.530  1.00  6.16
ATOM   1488  CB  ASP    95      53.986  60.870  63.729  1.00  6.16
ATOM   1489  HB1 ASP    95      54.224  59.942  63.213  1.00  6.16
ATOM   1490  HB2 ASP    95      53.558  61.549  62.989  1.00  6.16
ATOM   1491  CG  ASP    95      52.894  60.588  64.790  1.00  6.16
ATOM   1492  OD1 ASP    95      51.682  60.839  64.551  1.00  6.16
ATOM   1493  OD2 ASP    95      53.277  60.156  65.898  1.00  6.16
ATOM   1494  C   ASP    95      55.136  62.193  65.602  1.00  6.16
ATOM   1495  O   ASP    95      54.229  62.968  65.725  1.00  6.16
ATOM   1496  N   MET    96      55.983  62.084  66.624  1.00  6.03
ATOM   1497  H   MET    96      56.704  61.380  66.660  1.00  6.03
ATOM   1498  CA  MET    96      56.062  63.246  67.528  1.00  6.03
ATOM   1499  HA  MET    96      55.063  63.613  67.765  1.00  6.03
ATOM   1500  CB  MET    96      56.688  62.872  68.881  1.00  6.03
ATOM   1501  HB1 MET    96      56.802  63.769  69.492  1.00  6.03
ATOM   1502  HB2 MET    96      57.677  62.447  68.732  1.00  6.03
ATOM   1503  CG  MET    96      55.772  61.901  69.638  1.00  6.03
ATOM   1504  HG1 MET    96      55.433  61.121  68.958  1.00  6.03
ATOM   1505  HG2 MET    96      54.891  62.450  69.972  1.00  6.03
ATOM   1506  SD  MET    96      56.528  61.093  71.073  1.00  6.03
ATOM   1507  CE  MET    96      55.094  60.156  71.664  1.00  6.03
ATOM   1508  HE1 MET    96      55.383  59.555  72.525  1.00  6.03
ATOM   1509  HE2 MET    96      54.302  60.846  71.957  1.00  6.03
ATOM   1510  HE3 MET    96      54.727  59.501  70.874  1.00  6.03
ATOM   1511  C   MET    96      56.792  64.403  66.865  1.00  6.03
ATOM   1512  O   MET    96      56.825  65.453  67.471  1.00  6.03
ATOM   1513  N   SER    97      57.313  64.243  65.634  1.00  4.76
ATOM   1514  H   SER    97      57.284  63.322  65.224  1.00  4.76
ATOM   1515  CA  SER    97      57.869  65.337  64.833  1.00  4.76
ATOM   1516  HA  SER    97      58.087  66.138  65.524  1.00  4.76
ATOM   1517  CB  SER    97      59.221  64.978  64.263  1.00  4.76
ATOM   1518  HB1 SER    97      59.079  64.296  63.426  1.00  4.76
ATOM   1519  HB2 SER    97      59.790  64.491  65.055  1.00  4.76
ATOM   1520  OG  SER    97      59.959  66.096  63.827  1.00  4.76
ATOM   1521  HG  SER    97      59.703  66.890  64.375  1.00  4.76
ATOM   1522  C   SER    97      56.909  65.885  63.771  1.00  4.76
ATOM   1523  O   SER    97      56.689  67.084  63.682  1.00  4.76
ATOM   1524  N   ILE    98      56.238  65.013  63.013  1.00  4.80
ATOM   1525  H   ILE    98      56.462  64.034  63.067  1.00  4.80
ATOM   1526  CA  ILE    98      55.193  65.455  62.070  1.00  4.80
ATOM   1527  HA  ILE    98      55.492  66.426  61.673  1.00  4.80
ATOM   1528  CB  ILE    98      55.066  64.487  60.867  1.00  4.80
ATOM   1529  HB  ILE    98      54.391  63.676  61.148  1.00  4.80
ATOM   1530  CG2 ILE    98      54.444  65.244  59.680  1.00  4.80
ATOM   1531 1HG2 ILE    98      54.926  66.210  59.533  1.00  4.80
ATOM   1532 2HG2 ILE    98      54.553  64.666  58.765  1.00  4.80
ATOM   1533 3HG2 ILE    98      53.378  65.401  59.859  1.00  4.80
ATOM   1534  CG1 ILE    98      56.389  63.824  60.406  1.00  4.80
ATOM   1535 1HG1 ILE    98      56.166  63.159  59.569  1.00  4.80
ATOM   1536 2HG1 ILE    98      56.773  63.192  61.207  1.00  4.80
ATOM   1537  CD1 ILE    98      57.499  64.792  59.965  1.00  4.80
ATOM   1538  HD1 ILE    98      58.385  64.218  59.692  1.00  4.80
ATOM   1539  HD2 ILE    98      57.175  65.366  59.098  1.00  4.80
ATOM   1540  HD3 ILE    98      57.758  65.475  60.773  1.00  4.80
ATOM   1541  C   ILE    98      53.846  65.666  62.770  1.00  4.80
ATOM   1542  O   ILE    98      53.034  66.444  62.294  1.00  4.80
ATOM   1543  N   GLN    99      53.657  65.073  63.954  1.00  6.48
ATOM   1544  H   GLN    99      54.315  64.374  64.254  1.00  6.48
ATOM   1545  CA  GLN    99      52.625  65.400  64.938  1.00  6.48
ATOM   1546  HA  GLN    99      51.924  65.955  64.328  1.00  6.48
ATOM   1547  CB  GLN    99      51.757  64.219  65.472  1.00  6.48
ATOM   1548  HB1 GLN    99      52.016  63.308  64.943  1.00  6.48
ATOM   1549  HB2 GLN    99      50.717  64.411  65.209  1.00  6.48
ATOM   1550  CG  GLN    99      51.807  64.005  67.011  1.00  6.48
ATOM   1551  HG1 GLN    99      51.260  64.815  67.490  1.00  6.48
ATOM   1552  HG2 GLN    99      52.830  64.064  67.372  1.00  6.48
ATOM   1553  CD  GLN    99      51.190  62.703  67.506  1.00  6.48
ATOM   1554  OE1 GLN    99      49.976  62.594  67.648  1.00  6.48
ATOM   1555  NE2 GLN    99      51.952  61.668  67.764  1.00  6.48
ATOM   1556 1HE2 GLN    99      52.822  61.563  67.241  1.00  6.48
ATOM   1557 2HE2 GLN    99      51.521  60.812  68.048  1.00  6.48
ATOM   1558  C   GLN    99      53.066  66.431  66.037  1.00  6.48
ATOM   1559  O   GLN    99      52.195  67.009  66.693  1.00  6.48
ATOM   1560  N   GLU   100      54.365  66.759  66.189  1.00  6.12
ATOM   1561  H   GLU   100      55.079  66.206  65.750  1.00  6.12
ATOM   1562  CA  GLU   100      54.799  68.096  66.689  1.00  6.12
ATOM   1563  HA  GLU   100      54.370  68.288  67.673  1.00  6.12
ATOM   1564  CB  GLU   100      56.355  68.167  66.791  1.00  6.12
ATOM   1565  HB1 GLU   100      56.687  67.388  66.138  1.00  6.12
ATOM   1566  HB2 GLU   100      56.630  67.908  67.813  1.00  6.12
ATOM   1567  CG  GLU   100      57.226  69.374  66.364  1.00  6.12
ATOM   1568  HG1 GLU   100      57.078  70.182  67.082  1.00  6.12
ATOM   1569  HG2 GLU   100      56.908  69.739  65.388  1.00  6.12
ATOM   1570  CD  GLU   100      58.736  69.005  66.256  1.00  6.12
ATOM   1571  OE1 GLU   100      59.533  69.552  67.051  1.00  6.12
ATOM   1572  OE2 GLU   100      59.112  68.174  65.379  1.00  6.12
ATOM   1573  C   GLU   100      54.294  69.183  65.752  1.00  6.12
ATOM   1574  O   GLU   100      53.551  70.071  66.161  1.00  6.12
ATOM   1575  N   LEU   101      54.608  69.035  64.462  1.00  5.51
ATOM   1576  H   LEU   101      55.309  68.346  64.211  1.00  5.51
ATOM   1577  CA  LEU   101      54.000  69.824  63.406  1.00  5.51
ATOM   1578  HA  LEU   101      54.295  70.858  63.571  1.00  5.51
ATOM   1579  CB  LEU   101      54.544  69.382  62.029  1.00  5.51
ATOM   1580  HB1 LEU   101      53.808  68.747  61.537  1.00  5.51
ATOM   1581  HB2 LEU   101      55.447  68.792  62.177  1.00  5.51
ATOM   1582  CG  LEU   101      54.913  70.541  61.088  1.00  5.51
ATOM   1583  HG  LEU   101      55.692  71.146  61.553  1.00  5.51
ATOM   1584  CD1 LEU   101      55.471  69.964  59.784  1.00  5.51
ATOM   1585 1HD1 LEU   101      55.795  70.776  59.134  1.00  5.51
ATOM   1586 2HD1 LEU   101      56.328  69.328  60.005  1.00  5.51
ATOM   1587 3HD1 LEU   101      54.704  69.376  59.279  1.00  5.51
ATOM   1588  CD2 LEU   101      53.733  71.451  60.738  1.00  5.51
ATOM   1589 1HD2 LEU   101      52.908  70.852  60.349  1.00  5.51
ATOM   1590 2HD2 LEU   101      53.403  71.980  61.631  1.00  5.51
ATOM   1591 3HD2 LEU   101      54.037  72.187  59.996  1.00  5.51
ATOM   1592  C   LEU   101      52.468  69.761  63.489  1.00  5.51
ATOM   1593  O   LEU   101      51.804  70.763  63.244  1.00  5.51
ATOM   1594  N   ALA   102      51.931  68.611  63.945  1.00  5.62
ATOM   1595  H   ALA   102      52.525  67.801  63.947  1.00  5.62
ATOM   1596  CA  ALA   102      50.695  68.506  64.658  1.00  5.62
ATOM   1597  HA  ALA   102      50.071  69.122  64.087  1.00  5.62
ATOM   1598  CB  ALA   102      49.913  67.194  64.579  1.00  5.62
ATOM   1599  HB1 ALA   102      48.849  67.376  64.597  1.00  5.62
ATOM   1600  HB2 ALA   102      50.131  66.717  63.628  1.00  5.62
ATOM   1601  HB3 ALA   102      50.124  66.558  65.421  1.00  5.62
ATOM   1602  C   ALA   102      50.605  69.321  65.992  1.00  5.62
ATOM   1603  O   ALA   102      51.016  70.490  66.013  1.00  5.62
ATOM   1604  N   VAL   103      49.751  68.931  66.924  1.00  6.98
ATOM   1605  H   VAL   103      49.561  67.944  66.885  1.00  6.98
ATOM   1606  CA  VAL   103      48.821  69.895  67.577  1.00  6.98
ATOM   1607  HA  VAL   103      47.931  69.323  67.817  1.00  6.98
ATOM   1608  CB  VAL   103      49.334  70.387  68.959  1.00  6.98
ATOM   1609  HB  VAL   103      48.521  70.937  69.430  1.00  6.98
ATOM   1610  CG1 VAL   103      49.671  69.201  69.874  1.00  6.98
ATOM   1611 1HG1 VAL   103      50.536  68.659  69.489  1.00  6.98
ATOM   1612 2HG1 VAL   103      49.900  69.568  70.874  1.00  6.98
ATOM   1613 3HG1 VAL   103      48.817  68.529  69.936  1.00  6.98
ATOM   1614  CG2 VAL   103      50.549  71.316  68.913  1.00  6.98
ATOM   1615 1HG2 VAL   103      51.425  70.781  68.543  1.00  6.98
ATOM   1616 2HG2 VAL   103      50.346  72.163  68.259  1.00  6.98
ATOM   1617 3HG2 VAL   103      50.763  71.694  69.912  1.00  6.98
ATOM   1618  C   VAL   103      48.312  71.039  66.649  1.00  6.98
ATOM   1619  O   VAL   103      47.864  72.090  67.113  1.00  6.98
ATOM   1620  N   LEU   104      48.335  70.823  65.321  1.00  8.87
ATOM   1621  H   LEU   104      48.497  69.847  65.152  1.00  8.87
ATOM   1622  CA  LEU   104      48.847  71.713  64.242  1.00  8.87
ATOM   1623  HA  LEU   104      49.649  71.126  63.903  1.00  8.87
ATOM   1624  CB  LEU   104      47.934  71.799  63.022  1.00  8.87
ATOM   1625  HB1 LEU   104      48.057  72.803  62.649  1.00  8.87
ATOM   1626  HB2 LEU   104      46.879  71.650  63.247  1.00  8.87
ATOM   1627  CG  LEU   104      48.308  70.886  61.819  1.00  8.87
ATOM   1628  HG  LEU   104      49.386  70.932  61.693  1.00  8.87
ATOM   1629  CD1 LEU   104      47.870  69.440  62.016  1.00  8.87
ATOM   1630 1HD1 LEU   104      46.792  69.344  61.926  1.00  8.87
ATOM   1631 2HD1 LEU   104      48.331  68.816  61.244  1.00  8.87
ATOM   1632 3HD1 LEU   104      48.177  69.064  62.975  1.00  8.87
ATOM   1633  CD2 LEU   104      47.637  71.410  60.554  1.00  8.87
ATOM   1634 1HD2 LEU   104      46.554  71.428  60.664  1.00  8.87
ATOM   1635 2HD2 LEU   104      47.985  72.416  60.321  1.00  8.87
ATOM   1636 3HD2 LEU   104      47.901  70.773  59.710  1.00  8.87
ATOM   1637  C   LEU   104      49.420  72.995  64.762  1.00  8.87
ATOM   1638  O   LEU   104      48.741  73.971  64.858  1.00  8.87
ATOM   1639  N   VAL   105      50.747  73.068  64.983  1.00  8.99
ATOM   1640  H   VAL   105      51.350  72.243  64.982  1.00  8.99
ATOM   1641  CA  VAL   105      51.389  74.371  65.289  1.00  8.99
ATOM   1642  HA  VAL   105      50.826  74.836  66.098  1.00  8.99
ATOM   1643  CB  VAL   105      52.842  74.188  65.788  1.00  8.99
ATOM   1644  HB  VAL   105      53.260  75.178  65.967  1.00  8.99
ATOM   1645  CG1 VAL   105      52.894  73.424  67.109  1.00  8.99
ATOM   1646 1HG1 VAL   105      53.917  73.391  67.480  1.00  8.99
ATOM   1647 2HG1 VAL   105      52.269  73.908  67.856  1.00  8.99
ATOM   1648 3HG1 VAL   105      52.551  72.400  66.975  1.00  8.99
ATOM   1649  CG2 VAL   105      53.729  73.473  64.764  1.00  8.99
ATOM   1650 1HG2 VAL   105      54.747  73.410  65.145  1.00  8.99
ATOM   1651 2HG2 VAL   105      53.354  72.465  64.608  1.00  8.99
ATOM   1652 3HG2 VAL   105      53.744  74.010  63.817  1.00  8.99
ATOM   1653  C   VAL   105      51.350  75.366  64.106  1.00  8.99
ATOM   1654  O   VAL   105      51.962  76.432  64.131  1.00  8.99
ATOM   1655  N   SER   106      50.623  75.031  63.038  1.00  8.06
ATOM   1656  H   SER   106      50.197  74.120  63.071  1.00  8.06
ATOM   1657  CA  SER   106      50.189  75.928  61.966  1.00  8.06
ATOM   1658  HA  SER   106      50.187  76.950  62.349  1.00  8.06
ATOM   1659  CB  SER   106      51.192  75.878  60.803  1.00  8.06
ATOM   1660  HB1 SER   106      50.826  76.491  59.978  1.00  8.06
ATOM   1661  HB2 SER   106      51.299  74.848  60.458  1.00  8.06
ATOM   1662  OG  SER   106      52.450  76.379  61.219  1.00  8.06
ATOM   1663  HG  SER   106      52.452  76.446  62.185  1.00  8.06
ATOM   1664  C   SER   106      48.743  75.640  61.513  1.00  8.06
ATOM   1665  O   SER   106      48.423  75.570  60.328  1.00  8.06
ATOM   1666  N   GLY   107      47.876  75.380  62.490  1.00  7.33
ATOM   1667  H   GLY   107      48.234  75.404  63.444  1.00  7.33
ATOM   1668  CA  GLY   107      46.486  74.930  62.387  1.00  7.33
ATOM   1669  HA1 GLY   107      46.414  74.053  61.745  1.00  7.33
ATOM   1670  HA2 GLY   107      45.861  75.725  61.982  1.00  7.33
ATOM   1671  C   GLY   107      46.021  74.594  63.816  1.00  7.33
ATOM   1672  O   GLY   107      46.474  75.210  64.774  1.00  7.33
ATOM   1673  N   GLN   108      45.159  73.604  64.038  1.00  7.52
ATOM   1674  H   GLN   108      44.755  73.092  63.272  1.00  7.52
ATOM   1675  CA  GLN   108      44.902  73.180  65.425  1.00  7.52
ATOM   1676  HA  GLN   108      45.847  73.216  65.968  1.00  7.52
ATOM   1677  CB  GLN   108      43.915  74.172  66.096  1.00  7.52
ATOM   1678  HB1 GLN   108      42.912  73.989  65.709  1.00  7.52
ATOM   1679  HB2 GLN   108      44.168  75.198  65.827  1.00  7.52
ATOM   1680  CG  GLN   108      43.882  74.085  67.633  1.00  7.52
ATOM   1681  HG1 GLN   108      43.651  73.063  67.931  1.00  7.52
ATOM   1682  HG2 GLN   108      43.069  74.721  67.982  1.00  7.52
ATOM   1683  CD  GLN   108      45.151  74.525  68.371  1.00  7.52
ATOM   1684  OE1 GLN   108      45.223  74.425  69.584  1.00  7.52
ATOM   1685  NE2 GLN   108      46.183  75.031  67.727  1.00  7.52
ATOM   1686 1HE2 GLN   108      46.223  75.092  66.715  1.00  7.52
ATOM   1687 2HE2 GLN   108      47.008  75.177  68.278  1.00  7.52
ATOM   1688  C   GLN   108      44.437  71.730  65.529  1.00  7.52
ATOM   1689  O   GLN   108      43.282  71.445  65.840  1.00  7.52
ATOM   1690  N   LYS   109      45.311  70.805  65.122  1.00  8.81
ATOM   1691  H   LYS   109      46.277  71.088  64.999  1.00  8.81
ATOM   1692  CA  LYS   109      44.918  69.420  64.848  1.00  8.81
ATOM   1693  HA  LYS   109      44.251  69.099  65.651  1.00  8.81
ATOM   1694  CB  LYS   109      44.109  69.382  63.530  1.00  8.81
ATOM   1695  HB1 LYS   109      44.773  69.565  62.689  1.00  8.81
ATOM   1696  HB2 LYS   109      43.363  70.180  63.532  1.00  8.81
ATOM   1697  CG  LYS   109      43.359  68.057  63.314  1.00  8.81
ATOM   1698  HG1 LYS   109      42.594  67.948  64.084  1.00  8.81
ATOM   1699  HG2 LYS   109      44.057  67.223  63.394  1.00  8.81
ATOM   1700  CD  LYS   109      42.701  68.009  61.926  1.00  8.81
ATOM   1701  HD1 LYS   109      43.483  68.116  61.173  1.00  8.81
ATOM   1702  HD2 LYS   109      41.985  68.823  61.813  1.00  8.81
ATOM   1703  CE  LYS   109      41.985  66.667  61.739  1.00  8.81
ATOM   1704  HE1 LYS   109      40.990  66.704  62.192  1.00  8.81
ATOM   1705  HE2 LYS   109      42.563  65.901  62.260  1.00  8.81
ATOM   1706  NZ  LYS   109      41.881  66.274  60.318  1.00  8.81
ATOM   1707  HZ1 LYS   109      41.451  65.353  60.255  1.00  8.81
ATOM   1708  HZ2 LYS   109      41.247  66.843  59.773  1.00  8.81
ATOM   1709  HZ3 LYS   109      42.803  66.242  59.871  1.00  8.81
ATOM   1710  C   LYS   109      46.041  68.375  64.800  1.00  8.81
ATOM   1711  O   LYS   109      47.218  68.686  64.983  1.00  8.81
