# Supplementary material for: Selecting Near-Native Protein Structures from Predicted Decoy Sets Using Ordered Graphlet Degree Similarity
Source: Genes (Basel). 2019 Feb 11;10(2):132. doi: 10.3390/genes10020132 (PMC6410076; doi:10.3390/genes10020132)
Supplement: Supplementary file 1 [file genes-10-00132-s001.zip › CodeData/data/CASP11/T0759/model148.pdb]

ATOM      1  N   MET     1      42.087  14.419  28.621  1.00  7.17
ATOM      2  CA  MET     1      40.628  14.260  28.428  1.00  7.17
ATOM      3  C   MET     1      39.963  13.996  29.735  1.00  7.17
ATOM      4  O   MET     1      39.105  13.127  29.883  1.00  7.17
ATOM      5 1H   MET     1      42.619  14.584  27.914  1.00  7.17
ATOM      6 2H   MET     1      42.571  13.746  28.971  1.00  7.17
ATOM      7 3H   MET     1      42.402  15.073  29.154  1.00  7.17
ATOM      8  CB  MET     1      40.338  13.129  27.439  1.00  7.17
ATOM      9  SD  MET     1      39.915  14.858  25.315  1.00  7.17
ATOM     10  CE  MET     1      41.163  16.127  25.516  1.00  7.17
ATOM     11  CG  MET     1      40.766  13.429  26.011  1.00  7.17
ATOM     12  N   GLY     2      40.227  14.817  30.736  1.00  6.40
ATOM     13  CA  GLY     2      39.717  14.606  32.055  1.00  6.40
ATOM     14  C   GLY     2      38.231  14.497  32.084  1.00  6.40
ATOM     15  O   GLY     2      37.650  13.830  32.937  1.00  6.40
ATOM     16  H   GLY     2      40.748  15.530  30.564  1.00  6.40
ATOM     17  N   HIS     3      37.505  15.202  31.210  1.00  5.39
ATOM     18  CA  HIS     3      36.083  15.087  31.119  1.00  5.39
ATOM     19  C   HIS     3      35.650  13.747  30.631  1.00  5.39
ATOM     20  O   HIS     3      34.674  13.172  31.109  1.00  5.39
ATOM     21  H   HIS     3      37.947  15.766  30.665  1.00  5.39
ATOM     22  CB  HIS     3      35.516  16.169  30.198  1.00  5.39
ATOM     23  CG  HIS     3      35.600  17.551  30.767  1.00  5.39
ATOM     24  ND1 HIS     3      34.925  17.930  31.907  1.00  5.39
ATOM     25  CE1 HIS     3      35.196  19.221  32.168  1.00  5.39
ATOM     26  CD2 HIS     3      36.290  18.782  30.407  1.00  5.39
ATOM     27  HE2 HIS     3      36.335  20.611  31.255  1.00  5.39
ATOM     28  NE2 HIS     3      36.014  19.739  31.272  1.00  5.39
ATOM     29  N   HIS     4      36.411  13.155  29.689  1.00  5.53
ATOM     30  CA  HIS     4      36.058  11.874  29.160  1.00  5.53
ATOM     31  C   HIS     4      36.265  10.782  30.152  1.00  5.53
ATOM     32  O   HIS     4      35.503   9.817  30.196  1.00  5.53
ATOM     33  H   HIS     4      37.149  13.576  29.393  1.00  5.53
ATOM     34  CB  HIS     4      36.865  11.576  27.895  1.00  5.53
ATOM     35  CG  HIS     4      36.480  12.421  26.720  1.00  5.53
ATOM     36  ND1 HIS     4      35.283  12.270  26.055  1.00  5.53
ATOM     37  CE1 HIS     4      35.223  13.164  25.052  1.00  5.53
ATOM     38  CD2 HIS     4      37.099  13.509  25.977  1.00  5.53
ATOM     39  HE2 HIS     4      36.485  14.590  24.389  1.00  5.53
ATOM     40  NE2 HIS     4      36.310  13.911  24.999  1.00  5.53
ATOM     41  N   HIS     5      37.252  10.893  31.022  1.00  5.69
ATOM     42  CA  HIS     5      37.416   9.933  32.069  1.00  5.69
ATOM     43  C   HIS     5      36.254  10.019  32.998  1.00  5.69
ATOM     44  O   HIS     5      35.736   9.017  33.488  1.00  5.69
ATOM     45  H   HIS     5      37.825  11.583  30.950  1.00  5.69
ATOM     46  CB  HIS     5      38.733  10.169  32.810  1.00  5.69
ATOM     47  CG  HIS     5      39.949   9.839  32.002  1.00  5.69
ATOM     48  ND1 HIS     5      40.229   8.562  31.564  1.00  5.69
ATOM     49  CE1 HIS     5      41.379   8.580  30.868  1.00  5.69
ATOM     50  CD2 HIS     5      41.079  10.589  31.472  1.00  5.69
ATOM     51  HE2 HIS     5      42.683  10.039  30.380  1.00  5.69
ATOM     52  NE2 HIS     5      41.895   9.793  30.808  1.00  5.69
ATOM     53  N   HIS     6      35.812  11.211  33.290  1.00  5.42
ATOM     54  CA  HIS     6      34.673  11.390  34.136  1.00  5.42
ATOM     55  C   HIS     6      33.449  10.839  33.489  1.00  5.42
ATOM     56  O   HIS     6      32.590  10.235  34.130  1.00  5.42
ATOM     57  H   HIS     6      36.237  11.928  32.949  1.00  5.42
ATOM     58  CB  HIS     6      34.480  12.871  34.468  1.00  5.42
ATOM     59  CG  HIS     6      33.356  13.135  35.421  1.00  5.42
ATOM     60  ND1 HIS     6      33.410  12.782  36.752  1.00  5.42
ATOM     61  CE1 HIS     6      32.260  13.145  37.348  1.00  5.42
ATOM     62  CD2 HIS     6      32.036  13.743  35.327  1.00  5.42
ATOM     63  HE2 HIS     6      30.583  14.051  36.692  1.00  5.42
ATOM     64  NE2 HIS     6      31.432  13.722  36.499  1.00  5.42
ATOM     65  N   HIS     7      33.330  11.025  32.119  1.00  5.09
ATOM     66  CA  HIS     7      32.133  10.524  31.518  1.00  5.09
ATOM     67  C   HIS     7      32.265   9.063  31.258  1.00  5.09
ATOM     68  O   HIS     7      31.372   8.408  30.722  1.00  5.09
ATOM     69  H   HIS     7      33.952  11.433  31.612  1.00  5.09
ATOM     70  CB  HIS     7      31.828  11.278  30.222  1.00  5.09
ATOM     71  CG  HIS     7      30.560  10.845  29.555  1.00  5.09
ATOM     72  ND1 HIS     7      29.313  11.147  30.059  1.00  5.09
ATOM     73  CE1 HIS     7      28.375  10.627  29.247  1.00  5.09
ATOM     74  CD2 HIS     7      30.222  10.088  28.358  1.00  5.09
ATOM     75  HE2 HIS     7      28.456   9.556  27.542  1.00  5.09
ATOM     76  NE2 HIS     7      28.913   9.990  28.225  1.00  5.09
ATOM     77  N   HIS     8      33.246   8.344  30.593  1.00  5.22
ATOM     78  CA  HIS     8      33.548   7.123  31.273  1.00  5.22
ATOM     79  C   HIS     8      34.277   7.407  32.541  1.00  5.22
ATOM     80  O   HIS     8      35.008   8.388  32.666  1.00  5.22
ATOM     81  H   HIS     8      33.679   8.554  29.833  1.00  5.22
ATOM     82  CB  HIS     8      34.372   6.199  30.374  1.00  5.22
ATOM     83  CG  HIS     8      35.711   6.756  30.000  1.00  5.22
ATOM     84  HD1 HIS     8      35.313   7.528  28.130  1.00  5.22
ATOM     85  ND1 HIS     8      35.944   7.390  28.799  1.00  5.22
ATOM     86  CE1 HIS     8      37.231   7.778  28.752  1.00  5.22
ATOM     87  CD2 HIS     8      37.019   6.828  30.634  1.00  5.22
ATOM     88  NE2 HIS     8      37.882   7.444  29.849  1.00  5.22
ATOM     89  N   SER     9      33.004   6.615  33.565  1.00  3.40
ATOM     90  CA  SER     9      32.838   5.597  34.556  1.00  3.40
ATOM     91  C   SER     9      32.221   4.356  34.009  1.00  3.40
ATOM     92  O   SER     9      32.271   3.290  34.622  1.00  3.40
ATOM     93  CB  SER     9      31.985   6.113  35.717  1.00  3.40
ATOM     94  HG  SER     9      30.226   6.694  35.932  1.00  3.40
ATOM     95  OG  SER     9      30.669   6.416  35.288  1.00  3.40
ATOM     96  N   HIS    10      31.997   4.571  32.512  1.00  2.89
ATOM     97  CA  HIS    10      31.229   3.644  31.740  1.00  2.89
ATOM     98  C   HIS    10      31.908   2.327  31.898  1.00  2.89
ATOM     99  O   HIS    10      32.687   1.855  31.072  1.00  2.89
ATOM    100  CB  HIS    10      31.146   4.101  30.282  1.00  2.89
ATOM    101  CG  HIS    10      30.250   3.253  29.434  1.00  2.89
ATOM    102  ND1 HIS    10      28.876   3.280  29.544  1.00  2.89
ATOM    103  CE1 HIS    10      28.349   2.416  28.657  1.00  2.89
ATOM    104  CD2 HIS    10      30.445   2.270  28.377  1.00  2.89
ATOM    105  HE2 HIS    10      29.150   1.173  27.287  1.00  2.89
ATOM    106  NE2 HIS    10      29.284   1.807  27.954  1.00  2.89
ATOM    107  N   MET    11      31.798   1.527  32.321  1.00  4.11
ATOM    108  CA  MET    11      32.308   0.526  33.206  1.00  4.11
ATOM    109  C   MET    11      33.129  -0.420  32.399  1.00  4.11
ATOM    110  O   MET    11      32.747  -0.849  31.312  1.00  4.11
ATOM    111  CB  MET    11      31.162  -0.187  33.926  1.00  4.11
ATOM    112  SD  MET    11      32.538  -0.545  36.304  1.00  4.11
ATOM    113  CE  MET    11      31.219   0.231  37.234  1.00  4.11
ATOM    114  CG  MET    11      31.615  -1.243  34.921  1.00  4.11
ATOM    115  N   VAL    12      34.285  -0.614  32.705  1.00  2.72
ATOM    116  CA  VAL    12      35.005  -1.816  32.421  1.00  2.72
ATOM    117  C   VAL    12      36.448  -1.670  32.764  1.00  2.72
ATOM    118  O   VAL    12      37.024  -0.585  32.694  1.00  2.72
ATOM    119  H   VAL    12      34.691   0.062  33.139  1.00  2.72
ATOM    120  CB  VAL    12      34.859  -2.226  30.944  1.00  2.72
ATOM    121  CG1 VAL    12      35.443  -1.155  30.034  1.00  2.72
ATOM    122  CG2 VAL    12      35.531  -3.567  30.694  1.00  2.72
ATOM    123  N   VAL    13      37.015  -2.720  33.122  1.00  2.52
ATOM    124  CA  VAL    13      38.412  -3.023  33.088  1.00  2.52
ATOM    125  C   VAL    13      38.583  -4.202  32.193  1.00  2.52
ATOM    126  O   VAL    13      38.071  -5.289  32.459  1.00  2.52
ATOM    127  H   VAL    13      36.430  -3.330  33.432  1.00  2.52
ATOM    128  CB  VAL    13      38.967  -3.287  34.500  1.00  2.52
ATOM    129  CG1 VAL    13      40.447  -3.633  34.435  1.00  2.52
ATOM    130  CG2 VAL    13      38.737  -2.080  35.397  1.00  2.52
ATOM    131  N   ILE    14      39.329  -4.096  31.247  1.00  2.24
ATOM    132  CA  ILE    14      39.546  -5.102  30.254  1.00  2.24
ATOM    133  C   ILE    14      40.659  -5.979  30.714  1.00  2.24
ATOM    134  O   ILE    14      41.805  -5.531  30.718  1.00  2.24
ATOM    135  H   ILE    14      39.765  -3.311  31.195  1.00  2.24
ATOM    136  CB  ILE    14      39.851  -4.481  28.878  1.00  2.24
ATOM    137  CD1 ILE    14      38.988  -2.784  27.183  1.00  2.24
ATOM    138  CG1 ILE    14      38.686  -3.601  28.420  1.00  2.24
ATOM    139  CG2 ILE    14      40.175  -5.566  27.863  1.00  2.24
ATOM    140  N   HIS    15      40.825  -6.826  30.919  1.00  2.47
ATOM    141  CA  HIS    15      41.686  -7.888  31.339  1.00  2.47
ATOM    142  C   HIS    15      42.756  -8.071  30.318  1.00  2.47
ATOM    143  O   HIS    15      43.045  -9.205  29.941  1.00  2.47
ATOM    144  CB  HIS    15      40.887  -9.176  31.544  1.00  2.47
ATOM    145  CG  HIS    15      41.687 -10.296  32.134  1.00  2.47
ATOM    146  HD1 HIS    15      43.390 -10.224  30.974  1.00  2.47
ATOM    147  ND1 HIS    15      42.938 -10.640  31.672  1.00  2.47
ATOM    148  CE1 HIS    15      43.402 -11.676  32.394  1.00  2.47
ATOM    149  CD2 HIS    15      41.490 -11.259  33.208  1.00  2.47
ATOM    150  NE2 HIS    15      42.538 -12.053  33.317  1.00  2.47
ATOM    151  N   PRO    16      43.722  -7.814  30.160  1.00  3.41
ATOM    152  CA  PRO    16      44.521  -7.768  28.970  1.00  3.41
ATOM    153  C   PRO    16      44.757  -9.086  28.317  1.00  3.41
ATOM    154  O   PRO    16      45.120  -9.142  27.143  1.00  3.41
ATOM    155  CB  PRO    16      45.852  -7.178  29.440  1.00  3.41
ATOM    156  CD  PRO    16      44.415  -7.069  31.351  1.00  3.41
ATOM    157  CG  PRO    16      45.490  -6.325  30.610  1.00  3.41
ATOM    158  N   ASP    17      45.162 -10.113  28.756  1.00  3.23
ATOM    159  CA  ASP    17      44.931 -11.479  28.401  1.00  3.23
ATOM    160  C   ASP    17      43.693 -11.967  29.072  1.00  3.23
ATOM    161  O   ASP    17      43.408 -11.887  30.266  1.00  3.23
ATOM    162  H   ASP    17      45.713  -9.912  29.439  1.00  3.23
ATOM    163  CB  ASP    17      46.135 -12.343  28.782  1.00  3.23
ATOM    164  CG  ASP    17      45.979 -13.785  28.344  1.00  3.23
ATOM    165  OD1 ASP    17      44.845 -14.185  28.008  1.00  3.23
ATOM    166  OD2 ASP    17      46.992 -14.517  28.335  1.00  3.23
ATOM    167  N   PRO    18      42.693 -12.400  28.562  1.00  2.81
ATOM    168  CA  PRO    18      41.463 -12.950  28.071  1.00  2.81
ATOM    169  C   PRO    18      40.752 -11.923  27.259  1.00  2.81
ATOM    170  O   PRO    18      39.857 -12.192  26.460  1.00  2.81
ATOM    171  CB  PRO    18      40.692 -13.322  29.339  1.00  2.81
ATOM    172  CD  PRO    18      42.659 -12.165  30.060  1.00  2.81
ATOM    173  CG  PRO    18      41.207 -12.384  30.378  1.00  2.81
ATOM    174  N   GLY    19      41.092 -10.661  27.373  1.00  2.67
ATOM    175  CA  GLY    19      40.425  -9.619  26.655  1.00  2.67
ATOM    176  C   GLY    19      39.035  -9.394  27.142  1.00  2.67
ATOM    177  O   GLY    19      38.269  -8.642  26.542  1.00  2.67
ATOM    178  H   GLY    19      41.772 -10.461  27.928  1.00  2.67
ATOM    179  N   ARG    20      38.684  -9.833  28.301  1.00  2.33
ATOM    180  CA  ARG    20      37.351  -9.932  28.808  1.00  2.33
ATOM    181  C   ARG    20      36.974  -8.681  29.524  1.00  2.33
ATOM    182  O   ARG    20      37.769  -8.087  30.251  1.00  2.33
ATOM    183  H   ARG    20      39.379 -10.093  28.810  1.00  2.33
ATOM    184  CB  ARG    20      37.219 -11.141  29.737  1.00  2.33
ATOM    185  CD  ARG    20      37.243 -13.635  30.017  1.00  2.33
ATOM    186  HE  ARG    20      37.681 -14.921  28.543  1.00  2.33
ATOM    187  NE  ARG    20      37.452 -14.929  29.373  1.00  2.33
ATOM    188  CG  ARG    20      37.416 -12.480  29.045  1.00  2.33
ATOM    189  CZ  ARG    20      37.310 -16.100  29.985  1.00  2.33
ATOM    190 1HH1 ARG    20      37.750 -17.200  28.490  1.00  2.33
ATOM    191 2HH1 ARG    20      37.429 -17.984  29.715  1.00  2.33
ATOM    192  NH1 ARG    20      37.521 -17.227  29.318  1.00  2.33
ATOM    193 1HH2 ARG    20      36.821 -15.411  31.695  1.00  2.33
ATOM    194 2HH2 ARG    20      36.866 -16.900  31.659  1.00  2.33
ATOM    195  NH2 ARG    20      36.958 -16.142  31.263  1.00  2.33
ATOM    196  N   GLU    21      35.799  -8.242  29.413  1.00  2.11
ATOM    197  CA  GLU    21      35.321  -7.044  30.031  1.00  2.11
ATOM    198  C   GLU    21      34.847  -7.401  31.398  1.00  2.11
ATOM    199  O   GLU    21      33.897  -8.161  31.577  1.00  2.11
ATOM    200  H   GLU    21      35.246  -8.737  28.904  1.00  2.11
ATOM    201  CB  GLU    21      34.212  -6.412  29.188  1.00  2.11
ATOM    202  CD  GLU    21      33.555  -5.270  27.033  1.00  2.11
ATOM    203  CG  GLU    21      34.675  -5.908  27.830  1.00  2.11
ATOM    204  OE1 GLU    21      32.378  -5.454  27.409  1.00  2.11
ATOM    205  OE2 GLU    21      33.854  -4.585  26.032  1.00  2.11
ATOM    206  N   LEU    22      35.473  -6.893  32.413  1.00  1.89
ATOM    207  CA  LEU    22      35.136  -7.156  33.778  1.00  1.89
ATOM    208  C   LEU    22      34.770  -5.895  34.482  1.00  1.89
ATOM    209  O   LEU    22      35.275  -4.814  34.181  1.00  1.89
ATOM    210  H   LEU    22      36.158  -6.344  32.216  1.00  1.89
ATOM    211  CB  LEU    22      36.299  -7.846  34.494  1.00  1.89
ATOM    212  CG  LEU    22      36.763  -9.179  33.905  1.00  1.89
ATOM    213  CD1 LEU    22      38.002  -9.685  34.628  1.00  1.89
ATOM    214  CD2 LEU    22      35.650 -10.214  33.975  1.00  1.89
ATOM    215  N   SER    23      34.064  -6.081  35.685  1.00  1.92
ATOM    216  CA  SER    23      33.610  -4.989  36.489  1.00  1.92
ATOM    217  C   SER    23      34.752  -4.335  37.188  1.00  1.92
ATOM    218  O   SER    23      35.864  -4.855  37.257  1.00  1.92
ATOM    219  H   SER    23      33.901  -6.928  35.943  1.00  1.92
ATOM    220  CB  SER    23      32.571  -5.468  37.505  1.00  1.92
ATOM    221  HG  SER    23      33.492  -6.975  38.104  1.00  1.92
ATOM    222  OG  SER    23      33.161  -6.312  38.478  1.00  1.92
ATOM    223  N   PRO    24      34.584  -3.126  37.704  1.00  2.40
ATOM    224  CA  PRO    24      35.641  -2.539  38.475  1.00  2.40
ATOM    225  C   PRO    24      36.008  -3.358  39.665  1.00  2.40
ATOM    226  O   PRO    24      37.169  -3.428  40.064  1.00  2.40
ATOM    227  CB  PRO    24      35.078  -1.182  38.901  1.00  2.40
ATOM    228  CD  PRO    24      33.381  -2.281  37.621  1.00  2.40
ATOM    229  CG  PRO    24      33.600  -1.330  38.764  1.00  2.40
ATOM    230  N   GLU    25      35.039  -3.996  40.277  1.00  2.58
ATOM    231  CA  GLU    25      35.304  -4.873  41.375  1.00  2.58
ATOM    232  C   GLU    25      36.031  -6.095  40.929  1.00  2.58
ATOM    233  O   GLU    25      36.968  -6.565  41.572  1.00  2.58
ATOM    234  H   GLU    25      34.194  -3.873  39.993  1.00  2.58
ATOM    235  CB  GLU    25      34.001  -5.266  42.073  1.00  2.58
ATOM    236  CD  GLU    25      34.434  -7.516  43.136  1.00  2.58
ATOM    237  CG  GLU    25      34.199  -6.037  43.369  1.00  2.58
ATOM    238  OE1 GLU    25      33.963  -8.037  42.103  1.00  2.58
ATOM    239  OE2 GLU    25      35.089  -8.154  43.987  1.00  2.58
ATOM    240  N   GLU    26      35.641  -6.688  39.794  1.00  2.50
ATOM    241  CA  GLU    26      36.307  -7.844  39.280  1.00  2.50
ATOM    242  C   GLU    26      37.735  -7.536  38.986  1.00  2.50
ATOM    243  O   GLU    26      38.636  -8.341  39.217  1.00  2.50
ATOM    244  H   GLU    26      34.939  -6.339  39.352  1.00  2.50
ATOM    245  CB  GLU    26      35.601  -8.354  38.022  1.00  2.50
ATOM    246  CD  GLU    26      33.538  -9.402  37.008  1.00  2.50
ATOM    247  CG  GLU    26      34.240  -8.979  38.284  1.00  2.50
ATOM    248  OE1 GLU    26      33.144  -8.513  36.225  1.00  2.50
ATOM    249  OE2 GLU    26      33.383 -10.622  36.792  1.00  2.50
ATOM    250  N   ALA    27      38.061  -6.309  38.439  1.00  2.69
ATOM    251  CA  ALA    27      39.408  -5.906  38.176  1.00  2.69
ATOM    252  C   ALA    27      40.194  -5.865  39.441  1.00  2.69
ATOM    253  O   ALA    27      41.362  -6.247  39.496  1.00  2.69
ATOM    254  H   ALA    27      37.379  -5.753  38.247  1.00  2.69
ATOM    255  CB  ALA    27      39.431  -4.549  37.490  1.00  2.69
ATOM    256  N   HIS    28      39.592  -5.411  40.591  1.00  2.97
ATOM    257  CA  HIS    28      40.252  -5.355  41.858  1.00  2.97
ATOM    258  C   HIS    28      40.607  -6.725  42.323  1.00  2.97
ATOM    259  O   HIS    28      41.670  -6.963  42.894  1.00  2.97
ATOM    260  H   HIS    28      38.737  -5.140  40.517  1.00  2.97
ATOM    261  CB  HIS    28      39.369  -4.653  42.892  1.00  2.97
ATOM    262  CG  HIS    28      40.008  -4.516  44.238  1.00  2.97
ATOM    263  ND1 HIS    28      41.048  -3.646  44.484  1.00  2.97
ATOM    264  CE1 HIS    28      41.408  -3.746  45.776  1.00  2.97
ATOM    265  CD2 HIS    28      39.815  -5.125  45.546  1.00  2.97
ATOM    266  HE2 HIS    28      40.744  -4.864  47.317  1.00  2.97
ATOM    267  NE2 HIS    28      40.672  -4.632  46.419  1.00  2.97
ATOM    268  N   ARG    29      39.747  -7.631  42.148  1.00  2.97
ATOM    269  CA  ARG    29      40.027  -8.975  42.549  1.00  2.97
ATOM    270  C   ARG    29      41.143  -9.554  41.749  1.00  2.97
ATOM    271  O   ARG    29      42.036 -10.222  42.268  1.00  2.97
ATOM    272  H   ARG    29      38.956  -7.430  41.770  1.00  2.97
ATOM    273  CB  ARG    29      38.777  -9.846  42.413  1.00  2.97
ATOM    274  CD  ARG    29      36.589 -10.596  43.388  1.00  2.97
ATOM    275  HE  ARG    29      35.179  -9.693  42.285  1.00  2.97
ATOM    276  NE  ARG    29      35.720 -10.360  42.237  1.00  2.97
ATOM    277  CG  ARG    29      37.716  -9.579  43.468  1.00  2.97
ATOM    278  CZ  ARG    29      35.718 -11.107  41.137  1.00  2.97
ATOM    279 1HH1 ARG    29      34.358 -10.146  40.206  1.00  2.97
ATOM    280 2HH1 ARG    29      34.891 -11.300  39.429  1.00  2.97
ATOM    281  NH1 ARG    29      34.892 -10.817  40.141  1.00  2.97
ATOM    282 1HH2 ARG    29      37.077 -12.329  41.683  1.00  2.97
ATOM    283 2HH2 ARG    29      36.540 -12.624  40.325  1.00  2.97
ATOM    284  NH2 ARG    29      36.541 -12.141  41.036  1.00  2.97
ATOM    285  N   ALA    30      41.238  -9.317  40.423  1.00  3.29
ATOM    286  CA  ALA    30      42.238  -9.864  39.559  1.00  3.29
ATOM    287  C   ALA    30      43.546  -9.170  39.729  1.00  3.29
ATOM    288  O   ALA    30      44.563  -9.557  39.156  1.00  3.29
ATOM    289  H   ALA    30      40.607  -8.768  40.090  1.00  3.29
ATOM    290  CB  ALA    30      41.790  -9.777  38.108  1.00  3.29
ATOM    291  N   GLY    31      43.605  -8.106  40.478  1.00  3.76
ATOM    292  CA  GLY    31      44.783  -7.329  40.711  1.00  3.76
ATOM    293  C   GLY    31      45.119  -6.354  39.636  1.00  3.76
ATOM    294  O   GLY    31      46.222  -5.811  39.607  1.00  3.76
ATOM    295  H   GLY    31      42.827  -7.870  40.863  1.00  3.76
ATOM    296  N   LEU    32      44.214  -6.017  38.761  1.00  3.64
ATOM    297  CA  LEU    32      44.470  -5.183  37.628  1.00  3.64
ATOM    298  C   LEU    32      44.480  -3.735  37.980  1.00  3.64
ATOM    299  O   LEU    32      45.043  -2.911  37.262  1.00  3.64
ATOM    300  H   LEU    32      43.387  -6.343  38.902  1.00  3.64
ATOM    301  CB  LEU    32      43.431  -5.432  36.533  1.00  3.64
ATOM    302  CG  LEU    32      43.462  -6.811  35.870  1.00  3.64
ATOM    303  CD1 LEU    32      42.294  -6.972  34.909  1.00  3.64
ATOM    304  CD2 LEU    32      44.780  -7.027  35.142  1.00  3.64
ATOM    305  N   ILE    33      43.787  -3.281  39.023  1.00  3.63
ATOM    306  CA  ILE    33      43.791  -1.938  39.513  1.00  3.63
ATOM    307  C   ILE    33      43.949  -1.975  40.994  1.00  3.63
ATOM    308  O   ILE    33      43.419  -2.844  41.685  1.00  3.63
ATOM    309  H   ILE    33      43.283  -3.907  39.429  1.00  3.63
ATOM    310  CB  ILE    33      42.511  -1.185  39.106  1.00  3.63
ATOM    311  CD1 ILE    33      39.995  -1.094  39.509  1.00  3.63
ATOM    312  CG1 ILE    33      41.277  -1.877  39.690  1.00  3.63
ATOM    313  CG2 ILE    33      42.426  -1.057  37.593  1.00  3.63
ATOM    314  N   ASP    34      44.515  -1.016  41.559  1.00  4.23
ATOM    315  CA  ASP    34      44.782  -0.898  42.959  1.00  4.23
ATOM    316  C   ASP    34      43.511  -0.654  43.698  1.00  4.23
ATOM    317  O   ASP    34      42.595   0.006  43.211  1.00  4.23
ATOM    318  H   ASP    34      44.762  -0.358  40.997  1.00  4.23
ATOM    319  CB  ASP    34      45.786   0.227  43.220  1.00  4.23
ATOM    320  CG  ASP    34      47.184  -0.119  42.748  1.00  4.23
ATOM    321  OD1 ASP    34      47.433  -1.305  42.445  1.00  4.23
ATOM    322  OD2 ASP    34      48.032   0.796  42.682  1.00  4.23
ATOM    323  N   TRP    35      43.514  -1.019  44.994  1.00  3.65
ATOM    324  CA  TRP    35      42.339  -0.880  45.798  1.00  3.65
ATOM    325  C   TRP    35      41.919   0.549  45.850  1.00  3.65
ATOM    326  O   TRP    35      40.736   0.882  45.798  1.00  3.65
ATOM    327  H   TRP    35      44.268  -1.354  45.353  1.00  3.65
ATOM    328  CB  TRP    35      42.588  -1.420  47.208  1.00  3.65
ATOM    329 1HB  TRP    35      43.100  -0.736  47.791  1.00  3.65
ATOM    330 2HB  TRP    35      42.676  -2.413  47.284  1.00  3.65
ATOM    331  CG  TRP    35      41.391  -1.328  48.105  1.00  3.65
ATOM    332  CD1 TRP    35      40.397  -2.252  48.242  1.00  3.65
ATOM    333  HE1 TRP    35      38.700  -2.291  49.412  1.00  3.65
ATOM    334  NE1 TRP    35      39.469  -1.818  49.158  1.00  3.65
ATOM    335  CD2 TRP    35      41.063  -0.250  48.990  1.00  3.65
ATOM    336  CE2 TRP    35      39.858  -0.590  49.631  1.00  3.65
ATOM    337  CH2 TRP    35      39.865   1.430  50.853  1.00  3.65
ATOM    338  CZ2 TRP    35      39.249   0.245  50.567  1.00  3.65
ATOM    339  CE3 TRP    35      41.672   0.970  49.303  1.00  3.65
ATOM    340  CZ3 TRP    35      41.064   1.794  50.231  1.00  3.65
ATOM    341  N   ASN    36      42.830   1.473  45.977  1.00  3.94
ATOM    342  CA  ASN    36      42.497   2.862  46.046  1.00  3.94
ATOM    343  C   ASN    36      41.923   3.352  44.761  1.00  3.94
ATOM    344  O   ASN    36      40.964   4.122  44.732  1.00  3.94
ATOM    345  H   ASN    36      43.691   1.214  46.021  1.00  3.94
ATOM    346  CB  ASN    36      43.725   3.689  46.431  1.00  3.94
ATOM    347  CG  ASN    36      44.105   3.525  47.889  1.00  3.94
ATOM    348  OD1 ASN    36      43.284   3.119  48.712  1.00  3.94
ATOM    349 1HD2 ASN    36      45.630   3.763  49.067  1.00  3.94
ATOM    350 2HD2 ASN    36      45.922   4.135  47.582  1.00  3.94
ATOM    351  ND2 ASN    36      45.353   3.842  48.214  1.00  3.94
ATOM    352  N   MET    37      42.468   2.970  43.634  1.00  3.95
ATOM    353  CA  MET    37      41.957   3.381  42.363  1.00  3.95
ATOM    354  C   MET    37      40.590   2.829  42.147  1.00  3.95
ATOM    355  O   MET    37      39.700   3.485  41.610  1.00  3.95
ATOM    356  H   MET    37      43.187   2.431  43.677  1.00  3.95
ATOM    357  CB  MET    37      42.896   2.937  41.239  1.00  3.95
ATOM    358  SD  MET    37      45.363   3.012  39.981  1.00  3.95
ATOM    359  CE  MET    37      44.552   3.519  38.467  1.00  3.95
ATOM    360  CG  MET    37      44.226   3.672  41.215  1.00  3.95
ATOM    361  N   PHE    38      40.375   1.635  42.515  1.00  3.31
ATOM    362  CA  PHE    38      39.085   1.042  42.343  1.00  3.31
ATOM    363  C   PHE    38      38.042   1.724  43.159  1.00  3.31
ATOM    364  O   PHE    38      36.919   1.951  42.711  1.00  3.31
ATOM    365  H   PHE    38      41.043   1.160  42.887  1.00  3.31
ATOM    366  CB  PHE    38      39.126  -0.444  42.703  1.00  3.31
ATOM    367  CG  PHE    38      37.809  -1.146  42.535  1.00  3.31
ATOM    368  CZ  PHE    38      35.371  -2.446  42.230  1.00  3.31
ATOM    369  CD1 PHE    38      37.134  -1.101  41.327  1.00  3.31
ATOM    370  CE1 PHE    38      35.922  -1.746  41.172  1.00  3.31
ATOM    371  CD2 PHE    38      37.244  -1.850  43.584  1.00  3.31
ATOM    372  CE2 PHE    38      36.032  -2.495  43.429  1.00  3.31
ATOM    373  N   VAL    39      38.353   2.087  44.371  1.00  2.89
ATOM    374  CA  VAL    39      37.412   2.748  45.221  1.00  2.89
ATOM    375  C   VAL    39      37.042   4.067  44.635  1.00  2.89
ATOM    376  O   VAL    39      35.882   4.477  44.626  1.00  2.89
ATOM    377  H   VAL    39      39.184   1.912  44.670  1.00  2.89
ATOM    378  CB  VAL    39      37.968   2.928  46.646  1.00  2.89
ATOM    379  CG1 VAL    39      37.046   3.814  47.469  1.00  2.89
ATOM    380  CG2 VAL    39      38.156   1.577  47.319  1.00  2.89
ATOM    381  N   LYS    40      37.971   4.825  44.135  1.00  3.57
ATOM    382  CA  LYS    40      37.687   6.106  43.567  1.00  3.57
ATOM    383  C   LYS    40      36.770   5.986  42.399  1.00  3.57
ATOM    384  O   LYS    40      35.824   6.754  42.230  1.00  3.57
ATOM    385  H   LYS    40      38.817   4.519  44.154  1.00  3.57
ATOM    386  CB  LYS    40      38.982   6.805  43.147  1.00  3.57
ATOM    387  CD  LYS    40      41.116   7.939  43.824  1.00  3.57
ATOM    388  CE  LYS    40      41.982   8.393  44.988  1.00  3.57
ATOM    389  CG  LYS    40      39.840   7.272  44.311  1.00  3.57
ATOM    390 1HZ  LYS    40      43.736   9.263  45.230  1.00  3.57
ATOM    391 2HZ  LYS    40      43.076   9.718  44.019  1.00  3.57
ATOM    392 3HZ  LYS    40      43.718   8.415  44.050  1.00  3.57
ATOM    393  NZ  LYS    40      43.256   9.009  44.525  1.00  3.57
ATOM    394  N   LEU    41      36.988   5.002  41.501  1.00  3.59
ATOM    395  CA  LEU    41      36.143   4.802  40.365  1.00  3.59
ATOM    396  C   LEU    41      34.755   4.455  40.781  1.00  3.59
ATOM    397  O   LEU    41      33.770   4.950  40.237  1.00  3.59
ATOM    398  H   LEU    41      37.695   4.461  41.637  1.00  3.59
ATOM    399  CB  LEU    41      36.710   3.704  39.462  1.00  3.59
ATOM    400  CG  LEU    41      38.004   4.040  38.718  1.00  3.59
ATOM    401  CD1 LEU    41      38.550   2.810  38.008  1.00  3.59
ATOM    402  CD2 LEU    41      37.776   5.168  37.724  1.00  3.59
ATOM    403  N   ARG    42      34.588   3.601  41.810  1.00  2.71
ATOM    404  CA  ARG    42      33.293   3.222  42.283  1.00  2.71
ATOM    405  C   ARG    42      32.546   4.400  42.808  1.00  2.71
ATOM    406  O   ARG    42      31.355   4.578  42.557  1.00  2.71
ATOM    407  H   ARG    42      35.326   3.267  42.202  1.00  2.71
ATOM    408  CB  ARG    42      33.411   2.150  43.368  1.00  2.71
ATOM    409  CD  ARG    42      32.271   0.445  44.814  1.00  2.71
ATOM    410  HE  ARG    42      32.535   1.354  46.582  1.00  2.71
ATOM    411  NE  ARG    42      32.970   0.858  46.029  1.00  2.71
ATOM    412  CG  ARG    42      32.077   1.601  43.847  1.00  2.71
ATOM    413  CZ  ARG    42      34.220   0.517  46.324  1.00  2.71
ATOM    414 1HH1 ARG    42      34.324   1.435  47.993  1.00  2.71
ATOM    415 2HH1 ARG    42      35.583   0.719  47.643  1.00  2.71
ATOM    416  NH1 ARG    42      34.774   0.940  47.452  1.00  2.71
ATOM    417 1HH2 ARG    42      34.554  -0.521  44.759  1.00  2.71
ATOM    418 2HH2 ARG    42      35.722  -0.467  45.681  1.00  2.71
ATOM    419  NH2 ARG    42      34.913  -0.246  45.490  1.00  2.71
ATOM    420  N   SER    43      33.206   5.310  43.568  1.00  3.36
ATOM    421  CA  SER    43      32.570   6.474  44.101  1.00  3.36
ATOM    422  C   SER    43      32.083   7.375  43.019  1.00  3.36
ATOM    423  O   SER    43      30.988   7.931  43.079  1.00  3.36
ATOM    424  H   SER    43      34.078   5.158  43.733  1.00  3.36
ATOM    425  CB  SER    43      33.528   7.235  45.019  1.00  3.36
ATOM    426  HG  SER    43      32.242   8.160  46.002  1.00  3.36
ATOM    427  OG  SER    43      32.907   8.387  45.562  1.00  3.36
ATOM    428  N   GLN    44      32.859   7.537  41.954  1.00  3.97
ATOM    429  CA  GLN    44      32.468   8.371  40.860  1.00  3.97
ATOM    430  C   GLN    44      31.247   7.830  40.199  1.00  3.97
ATOM    431  O   GLN    44      30.350   8.564  39.788  1.00  3.97
ATOM    432  H   GLN    44      33.649   7.106  41.931  1.00  3.97
ATOM    433  CB  GLN    44      33.609   8.498  39.849  1.00  3.97
ATOM    434  CD  GLN    44      34.478   9.574  37.735  1.00  3.97
ATOM    435  CG  GLN    44      33.302   9.420  38.680  1.00  3.97
ATOM    436  OE1 GLN    44      35.617   9.749  38.170  1.00  3.97
ATOM    437 1HE2 GLN    44      34.868   9.595  35.834  1.00  3.97
ATOM    438 2HE2 GLN    44      33.359   9.381  36.161  1.00  3.97
ATOM    439  NE2 GLN    44      34.206   9.510  36.437  1.00  3.97
ATOM    440  N   GLU    45      31.140   6.551  40.049  1.00  3.27
ATOM    441  CA  GLU    45      30.004   5.949  39.423  1.00  3.27
ATOM    442  C   GLU    45      28.790   6.062  40.280  1.00  3.27
ATOM    443  O   GLU    45      27.690   6.354  39.813  1.00  3.27
ATOM    444  H   GLU    45      31.812   6.035  40.354  1.00  3.27
ATOM    445  CB  GLU    45      30.284   4.479  39.105  1.00  3.27
ATOM    446  CD  GLU    45      31.617   2.801  37.768  1.00  3.27
ATOM    447  CG  GLU    45      31.307   4.267  38.001  1.00  3.27
ATOM    448  OE1 GLU    45      31.179   1.964  38.584  1.00  3.27
ATOM    449  OE2 GLU    45      32.300   2.490  36.769  1.00  3.27
ATOM    450  N   CYS    46      28.839   5.739  41.543  1.00  3.39
ATOM    451  CA  CYS    46      27.729   5.877  42.433  1.00  3.39
ATOM    452  C   CYS    46      27.424   7.311  42.698  1.00  3.39
ATOM    453  O   CYS    46      26.272   7.741  42.703  1.00  3.39
ATOM    454  H   CYS    46      29.622   5.415  41.847  1.00  3.39
ATOM    455  CB  CYS    46      28.004   5.149  43.750  1.00  3.39
ATOM    456  SG  CYS    46      28.209   3.360  43.585  1.00  3.39
ATOM    457  N   ASP    47      27.689   8.140  42.968  1.00  5.08
ATOM    458  CA  ASP    47      28.181   9.460  43.214  1.00  5.08
ATOM    459  C   ASP    47      28.483  10.205  41.960  1.00  5.08
ATOM    460  O   ASP    47      29.202  11.204  41.960  1.00  5.08
ATOM    461  CB  ASP    47      29.438   9.410  44.084  1.00  5.08
ATOM    462  CG  ASP    47      29.142   8.994  45.512  1.00  5.08
ATOM    463  OD1 ASP    47      27.959   9.033  45.909  1.00  5.08
ATOM    464  OD2 ASP    47      30.094   8.629  46.234  1.00  5.08
ATOM    465  N   TRP    48      28.206   9.625  40.825  1.00  7.03
ATOM    466  CA  TRP    48      28.137  10.459  39.666  1.00  7.03
ATOM    467  C   TRP    48      27.169  11.572  39.879  1.00  7.03
ATOM    468  O   TRP    48      27.357  12.690  39.402  1.00  7.03
ATOM    469  H   TRP    48      28.061   8.740  40.752  1.00  7.03
ATOM    470  CB  TRP    48      27.742   9.637  38.437  1.00  7.03
ATOM    471 1HB  TRP    48      26.723   9.461  38.410  1.00  7.03
ATOM    472 2HB  TRP    48      28.438   9.007  38.093  1.00  7.03
ATOM    473  CG  TRP    48      27.663  10.443  37.177  1.00  7.03
ATOM    474  CD1 TRP    48      28.681  10.704  36.306  1.00  7.03
ATOM    475  HE1 TRP    48      28.752  11.778  34.548  1.00  7.03
ATOM    476  NE1 TRP    48      28.227  11.477  35.264  1.00  7.03
ATOM    477  CD2 TRP    48      26.502  11.094  36.646  1.00  7.03
ATOM    478  CE2 TRP    48      26.891  11.729  35.452  1.00  7.03
ATOM    479  CH2 TRP    48      24.705  12.550  35.103  1.00  7.03
ATOM    480  CZ2 TRP    48      25.998  12.461  34.671  1.00  7.03
ATOM    481  CE3 TRP    48      25.172  11.201  37.064  1.00  7.03
ATOM    482  CZ3 TRP    48      24.291  11.928  36.286  1.00  7.03
ATOM    483  N   GLU    49      26.186  11.290  40.535  1.00  8.38
ATOM    484  CA  GLU    49      25.269  12.099  41.276  1.00  8.38
ATOM    485  C   GLU    49      25.124  11.495  42.630  1.00  8.38
ATOM    486  O   GLU    49      25.311  10.293  42.809  1.00  8.38
ATOM    487  H   GLU    49      26.076  10.397  40.505  1.00  8.38
ATOM    488  CB  GLU    49      23.927  12.193  40.547  1.00  8.38
ATOM    489  CD  GLU    49      22.655  12.966  38.506  1.00  8.38
ATOM    490  CG  GLU    49      24.006  12.871  39.188  1.00  8.38
ATOM    491  OE1 GLU    49      21.675  12.416  39.050  1.00  8.38
ATOM    492  OE2 GLU    49      22.578  13.590  37.427  1.00  8.38
ATOM    493  N   GLU    50      24.331  11.739  43.435  1.00  7.50
ATOM    494  CA  GLU    50      24.363  11.885  44.857  1.00  7.50
ATOM    495  C   GLU    50      24.505  10.572  45.546  1.00  7.50
ATOM    496  O   GLU    50      24.970  10.495  46.682  1.00  7.50
ATOM    497  H   GLU    50      23.557  11.845  42.989  1.00  7.50
ATOM    498  CB  GLU    50      23.100  12.593  45.352  1.00  7.50
ATOM    499  CD  GLU    50      21.705  14.698  45.385  1.00  7.50
ATOM    500  CG  GLU    50      22.964  14.028  44.871  1.00  7.50
ATOM    501  OE1 GLU    50      21.137  14.209  46.385  1.00  7.50
ATOM    502  OE2 GLU    50      21.285  15.711  44.787  1.00  7.50
ATOM    503  N   ILE    51      24.371   9.840  45.841  1.00  6.13
ATOM    504  CA  ILE    51      23.956   8.487  46.050  1.00  6.13
ATOM    505  C   ILE    51      22.583   8.476  46.630  1.00  6.13
ATOM    506  O   ILE    51      21.851   7.488  46.616  1.00  6.13
ATOM    507  CB  ILE    51      24.941   7.729  46.959  1.00  6.13
ATOM    508  CD1 ILE    51      24.814   5.584  45.588  1.00  6.13
ATOM    509  CG1 ILE    51      24.634   6.230  46.944  1.00  6.13
ATOM    510  CG2 ILE    51      24.911   8.299  48.369  1.00  6.13
ATOM    511  N   SER    52      22.242   9.120  47.321  1.00  6.93
ATOM    512  CA  SER    52      20.928   9.495  47.743  1.00  6.93
ATOM    513  C   SER    52      20.639   8.050  47.961  1.00  6.93
ATOM    514  O   SER    52      19.645   7.482  47.511  1.00  6.93
ATOM    515  H   SER    52      22.963   9.495  47.707  1.00  6.93
ATOM    516  CB  SER    52      20.216  10.283  46.642  1.00  6.93
ATOM    517  HG  SER    52      20.505  11.892  45.744  1.00  6.93
ATOM    518  OG  SER    52      20.909  11.482  46.343  1.00  6.93
ATOM    519  N   VAL    53      21.336   7.436  48.881  1.00  6.96
ATOM    520  CA  VAL    53      21.152   6.044  49.150  1.00  6.96
ATOM    521  C   VAL    53      20.322   5.808  50.365  1.00  6.96
ATOM    522  O   VAL    53      20.127   4.679  50.814  1.00  6.96
ATOM    523  H   VAL    53      21.942   7.909  49.349  1.00  6.96
ATOM    524  CB  VAL    53      22.500   5.317  49.311  1.00  6.96
ATOM    525  CG1 VAL    53      23.145   5.680  50.641  1.00  6.96
ATOM    526  CG2 VAL    53      22.311   3.812  49.200  1.00  6.96
ATOM    527  N   LYS    54      19.900   6.905  50.930  1.00  8.05
ATOM    528  CA  LYS    54      19.051   6.691  52.060  1.00  8.05
ATOM    529  C   LYS    54      17.848   7.553  51.890  1.00  8.05
ATOM    530  O   LYS    54      17.943   8.644  51.329  1.00  8.05
ATOM    531  H   LYS    54      20.098   7.743  50.668  1.00  8.05
ATOM    532  CB  LYS    54      19.798   7.002  53.358  1.00  8.05
ATOM    533  CD  LYS    54      21.656   6.429  54.946  1.00  8.05
ATOM    534  CE  LYS    54      22.846   5.520  55.209  1.00  8.05
ATOM    535  CG  LYS    54      20.997   6.104  53.615  1.00  8.05
ATOM    536 1HZ  LYS    54      24.211   5.300  56.617  1.00  8.05
ATOM    537 2HZ  LYS    54      22.945   5.755  57.166  1.00  8.05
ATOM    538 3HZ  LYS    54      23.813   6.690  56.470  1.00  8.05
ATOM    539  NZ  LYS    54      23.522   5.849  56.495  1.00  8.05
ATOM    540  N   GLY    55      16.772   6.145  52.427  1.00  8.07
ATOM    541  CA  GLY    55      15.689   5.306  52.838  1.00  8.07
ATOM    542  C   GLY    55      14.588   5.529  51.860  1.00  8.07
ATOM    543  O   GLY    55      13.584   6.185  52.137  1.00  8.07
ATOM    544  N   PRO    56      15.598   4.320  50.762  1.00  7.05
ATOM    545  CA  PRO    56      16.120   3.879  49.501  1.00  7.05
ATOM    546  C   PRO    56      15.954   4.813  48.352  1.00  7.05
ATOM    547  O   PRO    56      16.219   4.444  47.208  1.00  7.05
ATOM    548  CB  PRO    56      15.352   2.588  49.214  1.00  7.05
ATOM    549  CD  PRO    56      14.611   3.332  51.364  1.00  7.05
ATOM    550  CG  PRO    56      14.920   2.103  50.557  1.00  7.05
ATOM    551  N   ASN    57      15.639   5.983  48.592  1.00  6.17
ATOM    552  CA  ASN    57      15.527   6.845  47.456  1.00  6.17
ATOM    553  C   ASN    57      16.598   6.664  46.436  1.00  6.17
ATOM    554  O   ASN    57      16.498   7.121  45.298  1.00  6.17
ATOM    555  H   ASN    57      15.483   6.305  49.418  1.00  6.17
ATOM    556  CB  ASN    57      15.508   8.310  47.895  1.00  6.17
ATOM    557  CG  ASN    57      14.207   8.700  48.569  1.00  6.17
ATOM    558  OD1 ASN    57      13.188   8.029  48.407  1.00  6.17
ATOM    559 1HD2 ASN    57      13.494  10.063  49.753  1.00  6.17
ATOM    560 2HD2 ASN    57      15.006  10.250  49.423  1.00  6.17
ATOM    561  ND2 ASN    57      14.239   9.788  49.330  1.00  6.17
ATOM    562  N   GLY    58      17.691   6.171  46.874  1.00  5.28
ATOM    563  CA  GLY    58      18.808   5.612  46.178  1.00  5.28
ATOM    564  C   GLY    58      18.550   6.588  45.082  1.00  5.28
ATOM    565  O   GLY    58      18.462   6.269  43.898  1.00  5.28
ATOM    566  H   GLY    58      17.696   6.212  47.773  1.00  5.28
ATOM    567  N   GLU    59      18.060   7.650  45.044  1.00  4.69
ATOM    568  CA  GLU    59      18.159   8.973  44.509  1.00  4.69
ATOM    569  C   GLU    59      19.536   9.207  43.989  1.00  4.69
ATOM    570  O   GLU    59      20.104  10.291  44.109  1.00  4.69
ATOM    571  H   GLU    59      17.377   7.435  45.589  1.00  4.69
ATOM    572  CB  GLU    59      17.798  10.010  45.574  1.00  4.69
ATOM    573  CD  GLU    59      16.760  11.722  44.034  1.00  4.69
ATOM    574  CG  GLU    59      17.825  11.446  45.077  1.00  4.69
ATOM    575  OE1 GLU    59      15.776  10.955  43.973  1.00  4.69
ATOM    576  OE2 GLU    59      16.909  12.705  43.279  1.00  4.69
ATOM    577  N   SER    60      20.209   8.230  43.787  1.00  4.07
ATOM    578  CA  SER    60      21.436   8.223  43.053  1.00  4.07
ATOM    579  C   SER    60      21.443   7.147  42.023  1.00  4.07
ATOM    580  O   SER    60      20.837   6.089  42.187  1.00  4.07
ATOM    581  H   SER    60      19.889   7.465  44.136  1.00  4.07
ATOM    582  CB  SER    60      22.626   8.049  43.999  1.00  4.07
ATOM    583  HG  SER    60      24.476   7.909  43.814  1.00  4.07
ATOM    584  OG  SER    60      23.846   8.004  43.281  1.00  4.07
ATOM    585  N   SER    61      22.115   7.292  41.165  1.00  3.39
ATOM    586  CA  SER    61      22.390   6.465  40.031  1.00  3.39
ATOM    587  C   SER    61      23.445   5.469  40.371  1.00  3.39
ATOM    588  O   SER    61      24.607   5.805  40.144  1.00  3.39
ATOM    589  H   SER    61      22.531   8.085  41.255  1.00  3.39
ATOM    590  CB  SER    61      22.818   7.319  38.836  1.00  3.39
ATOM    591  HG  SER    61      21.516   8.644  39.004  1.00  3.39
ATOM    592  OG  SER    61      21.754   8.141  38.389  1.00  3.39
ATOM    593  N   VAL    62      23.440   4.448  40.513  1.00  2.52
ATOM    594  CA  VAL    62      24.297   3.530  41.197  1.00  2.52
ATOM    595  C   VAL    62      25.202   2.883  40.206  1.00  2.52
ATOM    596  O   VAL    62      24.942   2.927  39.004  1.00  2.52
ATOM    597  H   VAL    62      22.709   4.146  40.084  1.00  2.52
ATOM    598  CB  VAL    62      23.488   2.475  41.975  1.00  2.52
ATOM    599  CG1 VAL    62      24.419   1.463  42.624  1.00  2.52
ATOM    600  CG2 VAL    62      22.609   3.144  43.021  1.00  2.52
ATOM    601  N   ILE    63      25.955   1.883  40.724  1.00  1.97
ATOM    602  CA  ILE    63      27.142   1.311  40.168  1.00  1.97
ATOM    603  C   ILE    63      26.723   0.613  38.920  1.00  1.97
ATOM    604  O   ILE    63      25.950  -0.344  38.947  1.00  1.97
ATOM    605  H   ILE    63      25.632   1.577  41.506  1.00  1.97
ATOM    606  CB  ILE    63      27.835   0.366  41.167  1.00  1.97
ATOM    607  CD1 ILE    63      30.085  -0.708  41.697  1.00  1.97
ATOM    608  CG1 ILE    63      29.225  -0.022  40.659  1.00  1.97
ATOM    609  CG2 ILE    63      26.968  -0.854  41.435  1.00  1.97
ATOM    610  N   HIS    64      27.373   0.771  37.901  1.00  2.21
ATOM    611  CA  HIS    64      26.955   0.396  36.586  1.00  2.21
ATOM    612  C   HIS    64      27.436  -0.974  36.253  1.00  2.21
ATOM    613  O   HIS    64      28.564  -1.356  36.560  1.00  2.21
ATOM    614  H   HIS    64      28.176   1.158  38.025  1.00  2.21
ATOM    615  CB  HIS    64      27.465   1.404  35.554  1.00  2.21
ATOM    616  CG  HIS    64      26.870   2.770  35.699  1.00  2.21
ATOM    617  ND1 HIS    64      25.853   3.229  34.892  1.00  2.21
ATOM    618  CE1 HIS    64      25.532   4.483  35.261  1.00  2.21
ATOM    619  CD2 HIS    64      27.094   3.912  36.575  1.00  2.21
ATOM    620  HE2 HIS    64      26.225   5.729  36.686  1.00  2.21
ATOM    621  NE2 HIS    64      26.273   4.898  36.270  1.00  2.21
ATOM    622  N   ASP    65      26.677  -1.749  35.663  1.00  2.33
ATOM    623  CA  ASP    65      27.026  -3.055  35.196  1.00  2.33
ATOM    624  C   ASP    65      27.700  -2.909  33.875  1.00  2.33
ATOM    625  O   ASP    65      27.100  -2.470  32.896  1.00  2.33
ATOM    626  H   ASP    65      25.844  -1.433  35.534  1.00  2.33
ATOM    627  CB  ASP    65      25.782  -3.940  35.101  1.00  2.33
ATOM    628  CG  ASP    65      26.110  -5.365  34.698  1.00  2.33
ATOM    629  OD1 ASP    65      26.922  -5.547  33.767  1.00  2.33
ATOM    630  OD2 ASP    65      25.554  -6.299  35.314  1.00  2.33
ATOM    631  N   ARG    66      28.922  -3.346  33.739  1.00  2.29
ATOM    632  CA  ARG    66      29.654  -3.215  32.517  1.00  2.29
ATOM    633  C   ARG    66      29.026  -3.978  31.402  1.00  2.29
ATOM    634  O   ARG    66      28.979  -3.529  30.257  1.00  2.29
ATOM    635  H   ARG    66      29.303  -3.742  34.452  1.00  2.29
ATOM    636  CB  ARG    66      31.099  -3.681  32.705  1.00  2.29
ATOM    637  CD  ARG    66      32.300  -2.139  31.131  1.00  2.29
ATOM    638  HE  ARG    66      30.624  -1.977  30.041  1.00  2.29
ATOM    639  NE  ARG    66      31.244  -1.477  30.369  1.00  2.29
ATOM    640  CG  ARG    66      31.951  -3.583  31.451  1.00  2.29
ATOM    641  CZ  ARG    66      31.186  -0.166  30.155  1.00  2.29
ATOM    642 1HH1 ARG    66      29.578  -0.168  29.130  1.00  2.29
ATOM    643 2HH1 ARG    66      30.150   1.195  29.311  1.00  2.29
ATOM    644  NH1 ARG    66      30.188   0.347  29.449  1.00  2.29
ATOM    645 1HH2 ARG    66      32.774   0.295  31.105  1.00  2.29
ATOM    646 2HH2 ARG    66      32.089   1.476  30.509  1.00  2.29
ATOM    647  NH2 ARG    66      32.127   0.628  30.648  1.00  2.29
ATOM    648  N   LYS    67      28.540  -5.166  31.647  1.00  2.72
ATOM    649  CA  LYS    67      27.949  -5.994  30.642  1.00  2.72
ATOM    650  C   LYS    67      26.595  -5.517  30.242  1.00  2.72
ATOM    651  O   LYS    67      26.218  -5.548  29.071  1.00  2.72
ATOM    652  H   LYS    67      28.591  -5.457  32.497  1.00  2.72
ATOM    653  CB  LYS    67      27.856  -7.442  31.127  1.00  2.72
ATOM    654  CD  LYS    67      27.285  -9.833  30.620  1.00  2.72
ATOM    655  CE  LYS    67      26.691 -10.792  29.602  1.00  2.72
ATOM    656  CG  LYS    67      27.273  -8.403  30.104  1.00  2.72
ATOM    657 1HZ  LYS    67      26.343 -12.731  29.475  1.00  2.72
ATOM    658 2HZ  LYS    67      26.216 -12.252  30.842  1.00  2.72
ATOM    659 3HZ  LYS    67      27.533 -12.451  30.260  1.00  2.72
ATOM    660  NZ  LYS    67      26.696 -12.198  30.094  1.00  2.72
ATOM    661  N   SER    68      25.695  -5.192  31.122  1.00  2.70
ATOM    662  CA  SER    68      24.364  -4.783  30.797  1.00  2.70
ATOM    663  C   SER    68      24.231  -3.312  30.601  1.00  2.70
ATOM    664  O   SER    68      23.252  -2.831  30.032  1.00  2.70
ATOM    665  H   SER    68      25.955  -5.237  31.983  1.00  2.70
ATOM    666  CB  SER    68      23.386  -5.228  31.886  1.00  2.70
ATOM    667  HG  SER    68      24.408  -4.713  33.358  1.00  2.70
ATOM    668  OG  SER    68      23.635  -4.549  33.104  1.00  2.70
ATOM    669  N   GLY    69      25.087  -2.496  31.141  1.00  2.58
ATOM    670  CA  GLY    69      24.994  -1.072  31.046  1.00  2.58
ATOM    671  C   GLY    69      23.962  -0.509  31.961  1.00  2.58
ATOM    672  O   GLY    69      23.644   0.678  31.902  1.00  2.58
ATOM    673  H   GLY    69      25.767  -2.873  31.594  1.00  2.58
ATOM    674  N   LYS    70      23.498  -1.192  32.934  1.00  2.81
ATOM    675  CA  LYS    70      22.397  -0.825  33.769  1.00  2.81
ATOM    676  C   LYS    70      22.890  -0.345  35.091  1.00  2.81
ATOM    677  O   LYS    70      23.819  -0.898  35.676  1.00  2.81
ATOM    678  H   LYS    70      23.930  -1.969  33.075  1.00  2.81
ATOM    679  CB  LYS    70      21.443  -2.008  33.949  1.00  2.81
ATOM    680  CD  LYS    70      19.806  -3.610  32.923  1.00  2.81
ATOM    681  CE  LYS    70      19.151  -4.081  31.635  1.00  2.81
ATOM    682  CG  LYS    70      20.761  -2.455  32.666  1.00  2.81
ATOM    683 1HZ  LYS    70      17.891  -5.498  31.089  1.00  2.81
ATOM    684 2HZ  LYS    70      17.614  -5.025  32.435  1.00  2.81
ATOM    685 3HZ  LYS    70      18.729  -5.925  32.197  1.00  2.81
ATOM    686  NZ  LYS    70      18.256  -5.249  31.862  1.00  2.81
ATOM    687  N   LYS    71      22.308   0.628  35.652  1.00  2.35
ATOM    688  CA  LYS    71      22.661   1.197  36.916  1.00  2.35
ATOM    689  C   LYS    71      22.044   0.344  37.970  1.00  2.35
ATOM    690  O   LYS    71      20.832   0.137  37.986  1.00  2.35
ATOM    691  H   LYS    71      21.617   0.965  35.184  1.00  2.35
ATOM    692  CB  LYS    71      22.190   2.650  37.000  1.00  2.35
ATOM    693  CD  LYS    71      22.391   5.014  36.182  1.00  2.35
ATOM    694  CE  LYS    71      23.099   5.953  35.219  1.00  2.35
ATOM    695  CG  LYS    71      22.896   3.588  36.035  1.00  2.35
ATOM    696 1HZ  LYS    71      23.031   7.871  34.759  1.00  2.35
ATOM    697 2HZ  LYS    71      22.732   7.647  36.163  1.00  2.35
ATOM    698 3HZ  LYS    71      21.726   7.369  35.152  1.00  2.35
ATOM    699  NZ  LYS    71      22.597   7.350  35.335  1.00  2.35
ATOM    700  N   PHE    72      22.795  -0.108  38.891  1.00  2.57
ATOM    701  CA  PHE    72      22.339  -0.960  39.945  1.00  2.57
ATOM    702  C   PHE    72      22.452  -0.257  41.254  1.00  2.57
ATOM    703  O   PHE    72      23.333   0.573  41.474  1.00  2.57
ATOM    704  H   PHE    72      23.660   0.138  38.854  1.00  2.57
ATOM    705  CB  PHE    72      23.137  -2.265  39.962  1.00  2.57
ATOM    706  CG  PHE    72      22.912  -3.130  38.755  1.00  2.57
ATOM    707  CZ  PHE    72      22.489  -4.733  36.524  1.00  2.57
ATOM    708  CD1 PHE    72      23.647  -2.934  37.598  1.00  2.57
ATOM    709  CE1 PHE    72      23.439  -3.729  36.487  1.00  2.57
ATOM    710  CD2 PHE    72      21.965  -4.138  38.775  1.00  2.57
ATOM    711  CE2 PHE    72      21.757  -4.933  37.664  1.00  2.57
ATOM    712  N   SER    73      21.579  -0.686  42.171  1.00  3.44
ATOM    713  CA  SER    73      21.641  -0.233  43.526  1.00  3.44
ATOM    714  C   SER    73      22.812  -0.875  44.187  1.00  3.44
ATOM    715  O   SER    73      23.354  -1.876  43.720  1.00  3.44
ATOM    716  H   SER    73      20.943  -1.272  41.921  1.00  3.44
ATOM    717  CB  SER    73      20.338  -0.556  44.259  1.00  3.44
ATOM    718  HG  SER    73      20.169  -2.324  43.690  1.00  3.44
ATOM    719  OG  SER    73      20.183  -1.954  44.433  1.00  3.44
ATOM    720  N   ILE    74      23.244  -0.378  45.339  1.00  3.12
ATOM    721  CA  ILE    74      24.343  -0.955  46.049  1.00  3.12
ATOM    722  C   ILE    74      24.026  -2.365  46.411  1.00  3.12
ATOM    723  O   ILE    74      24.850  -3.271  46.296  1.00  3.12
ATOM    724  H   ILE    74      22.823   0.345  45.672  1.00  3.12
ATOM    725  CB  ILE    74      24.693  -0.139  47.307  1.00  3.12
ATOM    726  CD1 ILE    74      25.375   2.195  48.072  1.00  3.12
ATOM    727  CG1 ILE    74      25.268   1.224  46.917  1.00  3.12
ATOM    728  CG2 ILE    74      25.644  -0.920  48.201  1.00  3.12
ATOM    729  N   GLU    75      22.829  -2.622  46.863  1.00  3.60
ATOM    730  CA  GLU    75      22.422  -3.951  47.198  1.00  3.60
ATOM    731  C   GLU    75      22.346  -4.797  45.974  1.00  3.60
ATOM    732  O   GLU    75      22.710  -5.972  45.970  1.00  3.60
ATOM    733  H   GLU    75      22.254  -1.937  46.962  1.00  3.60
ATOM    734  CB  GLU    75      21.073  -3.932  47.919  1.00  3.60
ATOM    735  CD  GLU    75      21.490  -5.931  49.406  1.00  3.60
ATOM    736  CG  GLU    75      20.587  -5.303  48.363  1.00  3.60
ATOM    737  OE1 GLU    75      22.255  -5.187  50.056  1.00  3.60
ATOM    738  OE2 GLU    75      21.433  -7.167  49.575  1.00  3.60
ATOM    739  N   GLU    76      21.845  -4.291  44.883  1.00  3.43
ATOM    740  CA  GLU    76      21.750  -5.038  43.667  1.00  3.43
ATOM    741  C   GLU    76      23.108  -5.387  43.162  1.00  3.43
ATOM    742  O   GLU    76      23.353  -6.479  42.652  1.00  3.43
ATOM    743  H   GLU    76      21.553  -3.440  44.912  1.00  3.43
ATOM    744  CB  GLU    76      20.975  -4.247  42.611  1.00  3.43
ATOM    745  CD  GLU    76      18.770  -3.256  41.880  1.00  3.43
ATOM    746  CG  GLU    76      19.490  -4.110  42.905  1.00  3.43
ATOM    747  OE1 GLU    76      19.359  -2.255  41.421  1.00  3.43
ATOM    748  OE2 GLU    76      17.616  -3.588  41.536  1.00  3.43
ATOM    749  N   ALA    77      24.067  -4.487  43.233  1.00  2.39
ATOM    750  CA  ALA    77      25.401  -4.755  42.793  1.00  2.39
ATOM    751  C   ALA    77      26.007  -5.846  43.607  1.00  2.39
ATOM    752  O   ALA    77      26.720  -6.714  43.106  1.00  2.39
ATOM    753  H   ALA    77      23.859  -3.680  43.573  1.00  2.39
ATOM    754  CB  ALA    77      26.249  -3.495  42.874  1.00  2.39
ATOM    755  N   LEU    78      25.789  -5.892  44.956  1.00  2.67
ATOM    756  CA  LEU    78      26.317  -6.918  45.801  1.00  2.67
ATOM    757  C   LEU    78      25.780  -8.256  45.423  1.00  2.67
ATOM    758  O   LEU    78      26.499  -9.252  45.365  1.00  2.67
ATOM    759  H   LEU    78      25.286  -5.234  45.308  1.00  2.67
ATOM    760  CB  LEU    78      25.999  -6.620  47.268  1.00  2.67
ATOM    761  CG  LEU    78      26.520  -7.630  48.293  1.00  2.67
ATOM    762  CD1 LEU    78      28.037  -7.723  48.233  1.00  2.67
ATOM    763  CD2 LEU    78      26.067  -7.255  49.695  1.00  2.67
ATOM    764  N   GLN    79      24.492  -8.338  45.107  1.00  3.41
ATOM    765  CA  GLN    79      23.894  -9.578  44.718  1.00  3.41
ATOM    766  C   GLN    79      24.477 -10.083  43.443  1.00  3.41
ATOM    767  O   GLN    79      24.758 -11.270  43.283  1.00  3.41
ATOM    768  H   GLN    79      23.994  -7.589  45.142  1.00  3.41
ATOM    769  CB  GLN    79      22.379  -9.420  44.574  1.00  3.41
ATOM    770  CD  GLN    79      20.168  -8.954  45.702  1.00  3.41
ATOM    771  CG  GLN    79      21.648  -9.222  45.892  1.00  3.41
ATOM    772  OE1 GLN    79      19.563  -9.412  44.732  1.00  3.41
ATOM    773 1HE2 GLN    79      18.701  -8.020  46.566  1.00  3.41
ATOM    774 2HE2 GLN    79      20.057  -7.893  47.324  1.00  3.41
ATOM    775  NE2 GLN    79      19.579  -8.209  46.631  1.00  3.41
ATOM    776  N   SER    80      24.708  -9.236  42.451  1.00  3.16
ATOM    777  CA  SER    80      25.285  -9.609  41.197  1.00  3.16
ATOM    778  C   SER    80      26.738  -9.914  41.320  1.00  3.16
ATOM    779  O   SER    80      27.381 -10.377  40.379  1.00  3.16
ATOM    780  H   SER    80      24.478  -8.379  42.603  1.00  3.16
ATOM    781  CB  SER    80      25.079  -8.501  40.162  1.00  3.16
ATOM    782  HG  SER    80      25.561  -7.062  41.245  1.00  3.16
ATOM    783  OG  SER    80      25.814  -7.340  40.505  1.00  3.16
ATOM    784  N   GLY    81      27.333  -9.647  42.491  1.00  2.71
ATOM    785  CA  GLY    81      28.740  -9.816  42.683  1.00  2.71
ATOM    786  C   GLY    81      29.526  -8.676  42.134  1.00  2.71
ATOM    787  O   GLY    81      30.748  -8.736  42.004  1.00  2.71
ATOM    788  H   GLY    81      26.819  -9.353  43.168  1.00  2.71
ATOM    789  N   ARG    82      28.919  -7.636  41.821  1.00  1.95
ATOM    790  CA  ARG    82      29.548  -6.474  41.274  1.00  1.95
ATOM    791  C   ARG    82      30.338  -5.757  42.314  1.00  1.95
ATOM    792  O   ARG    82      31.310  -5.062  42.023  1.00  1.95
ATOM    793  H   ARG    82      28.030  -7.644  41.958  1.00  1.95
ATOM    794  CB  ARG    82      28.504  -5.536  40.665  1.00  1.95
ATOM    795  CD  ARG    82      28.006  -3.493  39.295  1.00  1.95
ATOM    796  HE  ARG    82      27.609  -4.418  37.561  1.00  1.95
ATOM    797  NE  ARG    82      27.225  -4.237  38.310  1.00  1.95
ATOM    798  CG  ARG    82      29.094  -4.348  39.924  1.00  1.95
ATOM    799  CZ  ARG    82      25.975  -4.645  38.502  1.00  1.95
ATOM    800 1HH1 ARG    82      25.743  -5.488  36.807  1.00  1.95
ATOM    801 2HH1 ARG    82      24.534  -5.581  37.673  1.00  1.95
ATOM    802  NH1 ARG    82      25.343  -5.317  37.549  1.00  1.95
ATOM    803 1HH2 ARG    82      25.769  -3.945  40.264  1.00  1.95
ATOM    804 2HH2 ARG    82      24.550  -4.645  39.770  1.00  1.95
ATOM    805  NH2 ARG    82      25.359  -4.381  39.646  1.00  1.95
ATOM    806  N   LEU    83      29.923  -5.668  43.495  1.00  1.90
ATOM    807  CA  LEU    83      30.671  -5.162  44.603  1.00  1.90
ATOM    808  C   LEU    83      30.437  -6.007  45.807  1.00  1.90
ATOM    809  O   LEU    83      29.312  -6.405  46.106  1.00  1.90
ATOM    810  H   LEU    83      29.079  -5.957  43.616  1.00  1.90
ATOM    811  CB  LEU    83      30.293  -3.706  44.884  1.00  1.90
ATOM    812  CG  LEU    83      28.834  -3.446  45.263  1.00  1.90
ATOM    813  CD1 LEU    83      28.605  -3.720  46.742  1.00  1.90
ATOM    814  CD2 LEU    83      28.437  -2.017  44.923  1.00  1.90
ATOM    815  N   THR    84      31.462  -6.104  46.699  1.00  2.38
ATOM    816  CA  THR    84      31.432  -6.914  47.877  1.00  2.38
ATOM    817  C   THR    84      30.912  -6.120  49.026  1.00  2.38
ATOM    818  O   THR    84      30.839  -4.892  48.997  1.00  2.38
ATOM    819  H   THR    84      32.193  -5.615  46.508  1.00  2.38
ATOM    820  CB  THR    84      32.826  -7.475  48.212  1.00  2.38
ATOM    821  HG1 THR    84      34.474  -6.700  48.677  1.00  2.38
ATOM    822  OG1 THR    84      33.724  -6.395  48.497  1.00  2.38
ATOM    823  CG2 THR    84      33.378  -8.268  47.036  1.00  2.38
ATOM    824  N   PRO    85      30.520  -6.825  50.146  1.00  2.55
ATOM    825  CA  PRO    85      30.073  -6.103  51.301  1.00  2.55
ATOM    826  C   PRO    85      31.103  -5.188  51.867  1.00  2.55
ATOM    827  O   PRO    85      30.805  -4.071  52.289  1.00  2.55
ATOM    828  CB  PRO    85      29.720  -7.199  52.309  1.00  2.55
ATOM    829  CD  PRO    85      30.294  -8.352  50.291  1.00  2.55
ATOM    830  CG  PRO    85      29.359  -8.377  51.468  1.00  2.55
ATOM    831  N   ALA    86      32.388  -5.590  51.925  1.00  2.40
ATOM    832  CA  ALA    86      33.437  -4.758  52.428  1.00  2.40
ATOM    833  C   ALA    86      33.555  -3.519  51.608  1.00  2.40
ATOM    834  O   ALA    86      33.781  -2.422  52.115  1.00  2.40
ATOM    835  H   ALA    86      32.574  -6.420  51.630  1.00  2.40
ATOM    836  CB  ALA    86      34.755  -5.517  52.441  1.00  2.40
ATOM    837  N   HIS    87      33.403  -3.645  50.315  1.00  2.40
ATOM    838  CA  HIS    87      33.467  -2.508  49.450  1.00  2.40
ATOM    839  C   HIS    87      32.353  -1.563  49.745  1.00  2.40
ATOM    840  O   HIS    87      32.513  -0.344  49.727  1.00  2.40
ATOM    841  H   HIS    87      33.256  -4.464  49.972  1.00  2.40
ATOM    842  CB  HIS    87      33.420  -2.946  47.985  1.00  2.40
ATOM    843  CG  HIS    87      34.670  -3.626  47.517  1.00  2.40
ATOM    844  ND1 HIS    87      34.673  -4.568  46.512  1.00  2.40
ATOM    845  CE1 HIS    87      35.933  -4.995  46.316  1.00  2.40
ATOM    846  CD2 HIS    87      36.080  -3.566  47.874  1.00  2.40
ATOM    847  HE2 HIS    87      37.701  -4.539  47.171  1.00  2.40
ATOM    848  NE2 HIS    87      36.782  -4.398  47.130  1.00  2.40
ATOM    849  N   TYR    88      31.153  -2.041  50.010  1.00  2.39
ATOM    850  CA  TYR    88      30.035  -1.201  50.309  1.00  2.39
ATOM    851  C   TYR    88      30.275  -0.416  51.552  1.00  2.39
ATOM    852  O   TYR    88      30.015   0.784  51.626  1.00  2.39
ATOM    853  H   TYR    88      31.053  -2.935  49.997  1.00  2.39
ATOM    854  CB  TYR    88      28.760  -2.036  50.450  1.00  2.39
ATOM    855  CG  TYR    88      27.526  -1.220  50.763  1.00  2.39
ATOM    856  HH  TYR    88      23.770   0.736  52.295  1.00  2.39
ATOM    857  OH  TYR    88      24.134   1.031  51.610  1.00  2.39
ATOM    858  CZ  TYR    88      25.256   0.285  51.331  1.00  2.39
ATOM    859  CD1 TYR    88      27.152  -0.156  49.952  1.00  2.39
ATOM    860  CE1 TYR    88      26.025   0.594  50.230  1.00  2.39
ATOM    861  CD2 TYR    88      26.739  -1.517  51.868  1.00  2.39
ATOM    862  CE2 TYR    88      25.609  -0.778  52.162  1.00  2.39
ATOM    863  N   ASP    89      30.787  -1.043  52.574  1.00  2.34
ATOM    864  CA  ASP    89      31.041  -0.365  53.807  1.00  2.34
ATOM    865  C   ASP    89      32.029   0.732  53.605  1.00  2.34
ATOM    866  O   ASP    89      31.926   1.815  54.178  1.00  2.34
ATOM    867  H   ASP    89      30.981  -1.918  52.493  1.00  2.34
ATOM    868  CB  ASP    89      31.544  -1.348  54.865  1.00  2.34
ATOM    869  CG  ASP    89      30.455  -2.279  55.361  1.00  2.34
ATOM    870  OD1 ASP    89      29.267  -1.995  55.100  1.00  2.34
ATOM    871  OD2 ASP    89      30.789  -3.293  56.010  1.00  2.34
ATOM    872  N   ARG    90      33.066   0.527  52.812  1.00  2.42
ATOM    873  CA  ARG    90      34.048   1.534  52.555  1.00  2.42
ATOM    874  C   ARG    90      33.478   2.700  51.822  1.00  2.42
ATOM    875  O   ARG    90      33.802   3.855  52.095  1.00  2.42
ATOM    876  H   ARG    90      33.141  -0.283  52.428  1.00  2.42
ATOM    877  CB  ARG    90      35.217   0.951  51.759  1.00  2.42
ATOM    878  CD  ARG    90      36.965   2.471  52.727  1.00  2.42
ATOM    879  HE  ARG    90      38.348   3.433  51.640  1.00  2.42
ATOM    880  NE  ARG    90      38.053   3.405  52.448  1.00  2.42
ATOM    881  CG  ARG    90      36.319   1.952  51.452  1.00  2.42
ATOM    882  CZ  ARG    90      38.606   4.200  53.358  1.00  2.42
ATOM    883 1HH1 ARG    90      39.874   5.032  52.200  1.00  2.42
ATOM    884 2HH1 ARG    90      39.950   5.532  53.601  1.00  2.42
ATOM    885  NH1 ARG    90      39.592   5.017  53.013  1.00  2.42
ATOM    886 1HH2 ARG    90      37.533   3.647  54.834  1.00  2.42
ATOM    887 2HH2 ARG    90      38.530   4.691  55.199  1.00  2.42
ATOM    888  NH2 ARG    90      38.172   4.177  54.611  1.00  2.42
ATOM    889  N   TYR    91      32.597   2.479  50.849  1.00  2.97
ATOM    890  CA  TYR    91      31.985   3.534  50.103  1.00  2.97
ATOM    891  C   TYR    91      31.083   4.363  50.950  1.00  2.97
ATOM    892  O   TYR    91      31.054   5.589  50.855  1.00  2.97
ATOM    893  H   TYR    91      32.391   1.622  50.668  1.00  2.97
ATOM    894  CB  TYR    91      31.201   2.967  48.918  1.00  2.97
ATOM    895  CG  TYR    91      30.555   4.023  48.049  1.00  2.97
ATOM    896  HH  TYR    91      29.375   7.272  45.166  1.00  2.97
ATOM    897  OH  TYR    91      28.796   6.930  45.652  1.00  2.97
ATOM    898  CZ  TYR    91      29.377   5.968  46.446  1.00  2.97
ATOM    899  CD1 TYR    91      31.309   4.751  47.137  1.00  2.97
ATOM    900  CE1 TYR    91      30.728   5.718  46.339  1.00  2.97
ATOM    901  CD2 TYR    91      29.195   4.288  48.143  1.00  2.97
ATOM    902  CE2 TYR    91      28.597   5.251  47.353  1.00  2.97
ATOM    903  N   VAL    92      30.285   3.738  51.788  1.00  3.05
ATOM    904  CA  VAL    92      29.413   4.478  52.647  1.00  3.05
ATOM    905  C   VAL    92      30.208   5.373  53.534  1.00  3.05
ATOM    906  O   VAL    92      29.852   6.518  53.809  1.00  3.05
ATOM    907  H   VAL    92      30.290   2.839  51.819  1.00  3.05
ATOM    908  CB  VAL    92      28.523   3.544  53.488  1.00  3.05
ATOM    909  CG1 VAL    92      27.764   4.337  54.541  1.00  3.05
ATOM    910  CG2 VAL    92      27.558   2.780  52.594  1.00  3.05
ATOM    911  N   ASN    93      31.315   4.902  54.168  1.00  3.50
ATOM    912  CA  ASN    93      32.139   5.721  55.002  1.00  3.50
ATOM    913  C   ASN    93      33.014   6.643  54.224  1.00  3.50
ATOM    914  O   ASN    93      33.197   7.802  54.593  1.00  3.50
ATOM    915  H   ASN    93      31.521   4.035  54.045  1.00  3.50
ATOM    916  CB  ASN    93      32.997   4.853  55.925  1.00  3.50
ATOM    917  CG  ASN    93      32.189   4.206  57.033  1.00  3.50
ATOM    918  OD1 ASN    93      31.087   4.653  57.353  1.00  3.50
ATOM    919 1HD2 ASN    93      32.298   2.727  58.286  1.00  3.50
ATOM    920 2HD2 ASN    93      33.544   2.854  57.358  1.00  3.50
ATOM    921  ND2 ASN    93      32.735   3.149  57.622  1.00  3.50
ATOM    922  N   LYS    94      33.779   6.873  53.476  1.00  3.77
ATOM    923  CA  LYS    94      34.374   7.110  52.197  1.00  3.77
ATOM    924  C   LYS    94      33.495   7.912  51.300  1.00  3.77
ATOM    925  O   LYS    94      33.958   8.635  50.419  1.00  3.77
ATOM    926  H   LYS    94      34.281   6.921  54.222  1.00  3.77
ATOM    927  CB  LYS    94      34.722   5.786  51.514  1.00  3.77
ATOM    928  CD  LYS    94      36.830   6.522  50.368  1.00  3.77
ATOM    929  CE  LYS    94      37.493   6.807  49.031  1.00  3.77
ATOM    930  CG  LYS    94      35.437   5.943  50.182  1.00  3.77
ATOM    931 1HZ  LYS    94      38.129   5.763  47.481  1.00  3.77
ATOM    932 2HZ  LYS    94      36.968   5.148  48.102  1.00  3.77
ATOM    933 3HZ  LYS    94      38.275   5.022  48.723  1.00  3.77
ATOM    934  NZ  LYS    94      37.741   5.560  48.256  1.00  3.77
ATOM    935  N   ASP    95      32.238   7.862  51.581  1.00  6.16
ATOM    936  CA  ASP    95      31.323   8.836  51.072  1.00  6.16
ATOM    937  C   ASP    95      31.139   9.975  52.015  1.00  6.16
ATOM    938  O   ASP    95      30.501  10.984  51.720  1.00  6.16
ATOM    939  H   ASP    95      31.940   7.197  52.109  1.00  6.16
ATOM    940  CB  ASP    95      29.967   8.193  50.773  1.00  6.16
ATOM    941  CG  ASP    95      29.033   9.123  50.025  1.00  6.16
ATOM    942  OD1 ASP    95      29.524  10.109  49.435  1.00  6.16
ATOM    943  OD2 ASP    95      27.811   8.867  50.028  1.00  6.16
ATOM    944  N   MET    96      32.651   9.450  53.873  1.00  6.03
ATOM    945  CA  MET    96      32.062  10.720  54.166  1.00  6.03
ATOM    946  C   MET    96      32.569  11.869  53.364  1.00  6.03
ATOM    947  O   MET    96      32.067  12.983  53.504  1.00  6.03
ATOM    948  CB  MET    96      32.251  11.070  55.643  1.00  6.03
ATOM    949  SD  MET    96      31.726  10.620  58.326  1.00  6.03
ATOM    950  CE  MET    96      30.760   9.354  59.145  1.00  6.03
ATOM    951  CG  MET    96      31.472  10.179  56.597  1.00  6.03
ATOM    952  N   SER    97      33.429  11.562  52.353  1.00  4.76
ATOM    953  CA  SER    97      33.986  12.581  51.519  1.00  4.76
ATOM    954  C   SER    97      32.963  13.148  50.595  1.00  4.76
ATOM    955  O   SER    97      32.868  14.361  50.416  1.00  4.76
ATOM    956  H   SER    97      33.645  10.699  52.215  1.00  4.76
ATOM    957  CB  SER    97      35.166  12.030  50.715  1.00  4.76
ATOM    958  HG  SER    97      35.986  13.662  50.337  1.00  4.76
ATOM    959  OG  SER    97      35.719  13.027  49.874  1.00  4.76
ATOM    960  N   ILE    98      32.294  12.431  49.744  1.00  4.80
ATOM    961  CA  ILE    98      31.201  12.908  48.954  1.00  4.80
ATOM    962  C   ILE    98      30.032  13.197  49.831  1.00  4.80
ATOM    963  O   ILE    98      29.341  14.205  49.690  1.00  4.80
ATOM    964  H   ILE    98      32.563  11.575  49.670  1.00  4.80
ATOM    965  CB  ILE    98      30.817  11.900  47.855  1.00  4.80
ATOM    966  CD1 ILE    98      32.408  12.980  46.182  1.00  4.80
ATOM    967  CG1 ILE    98      31.978  11.707  46.878  1.00  4.80
ATOM    968  CG2 ILE    98      29.547  12.344  47.145  1.00  4.80
ATOM    969  N   GLN    99      29.779  12.358  50.817  1.00  6.48
ATOM    970  CA  GLN    99      28.660  12.551  51.686  1.00  6.48
ATOM    971  C   GLN    99      28.864  13.744  52.555  1.00  6.48
ATOM    972  O   GLN    99      27.953  14.539  52.785  1.00  6.48
ATOM    973  H   GLN    99      30.326  11.654  50.938  1.00  6.48
ATOM    974  CB  GLN    99      28.426  11.305  52.543  1.00  6.48
ATOM    975  CD  GLN    99      26.955  10.107  54.211  1.00  6.48
ATOM    976  CG  GLN    99      27.195  11.385  53.431  1.00  6.48
ATOM    977  OE1 GLN    99      27.806   9.218  54.241  1.00  6.48
ATOM    978 1HE2 GLN    99      25.599   9.274  55.323  1.00  6.48
ATOM    979 2HE2 GLN    99      25.197  10.686  54.797  1.00  6.48
ATOM    980  NE2 GLN    99      25.792  10.012  54.845  1.00  6.48
ATOM    981  N   GLU   100      30.153  13.873  53.416  1.00  6.12
ATOM    982  CA  GLU   100      30.521  15.204  53.785  1.00  6.12
ATOM    983  C   GLU   100      31.745  15.675  53.078  1.00  6.12
ATOM    984  O   GLU   100      32.836  15.161  53.318  1.00  6.12
ATOM    985  CB  GLU   100      30.741  15.300  55.296  1.00  6.12
ATOM    986  CD  GLU   100      31.217  16.767  57.296  1.00  6.12
ATOM    987  CG  GLU   100      31.058  16.702  55.790  1.00  6.12
ATOM    988  OE1 GLU   100      31.125  15.707  57.950  1.00  6.12
ATOM    989  OE2 GLU   100      31.434  17.879  57.823  1.00  6.12
ATOM    990  N   LEU   101      30.629  16.179  51.543  1.00  5.51
ATOM    991  CA  LEU   101      30.008  17.087  50.630  1.00  5.51
ATOM    992  C   LEU   101      28.540  17.141  50.877  1.00  5.51
ATOM    993  O   LEU   101      27.847  18.144  50.718  1.00  5.51
ATOM    994  CB  LEU   101      30.295  16.674  49.185  1.00  5.51
ATOM    995  CG  LEU   101      31.740  16.835  48.708  1.00  5.51
ATOM    996  CD1 LEU   101      31.922  16.224  47.328  1.00  5.51
ATOM    997  CD2 LEU   101      32.141  18.303  48.694  1.00  5.51
ATOM    998  N   ALA   102      27.970  15.912  51.086  1.00  5.62
ATOM    999  CA  ALA   102      26.806  15.737  51.898  1.00  5.62
ATOM   1000  C   ALA   102      27.245  15.711  53.322  1.00  5.62
ATOM   1001  O   ALA   102      28.263  15.098  53.639  1.00  5.62
ATOM   1002  H   ALA   102      28.354  15.200  50.691  1.00  5.62
ATOM   1003  CB  ALA   102      26.073  14.463  51.506  1.00  5.62
ATOM   1004  N   VAL   103      26.224  17.334  54.363  1.00  6.98
ATOM   1005  CA  VAL   103      24.829  17.148  54.617  1.00  6.98
ATOM   1006  C   VAL   103      24.091  18.423  54.840  1.00  6.98
ATOM   1007  O   VAL   103      23.791  18.864  55.948  1.00  6.98
ATOM   1008  CB  VAL   103      24.594  16.230  55.831  1.00  6.98
ATOM   1009  CG1 VAL   103      25.173  14.848  55.574  1.00  6.98
ATOM   1010  CG2 VAL   103      25.199  16.841  57.086  1.00  6.98
ATOM   1011  N   LEU   104      24.446  17.934  52.162  1.00  8.87
ATOM   1012  CA  LEU   104      24.992  18.766  51.135  1.00  8.87
ATOM   1013  C   LEU   104      25.207  20.066  51.830  1.00  8.87
ATOM   1014  O   LEU   104      24.258  20.771  52.172  1.00  8.87
ATOM   1015  CB  LEU   104      24.036  18.842  49.943  1.00  8.87
ATOM   1016  CG  LEU   104      23.749  17.525  49.219  1.00  8.87
ATOM   1017  CD1 LEU   104      22.700  17.725  48.136  1.00  8.87
ATOM   1018  CD2 LEU   104      25.025  16.952  48.620  1.00  8.87
ATOM   1019  N   VAL   105      26.433  20.135  52.373  1.00  8.99
ATOM   1020  CA  VAL   105      26.722  21.425  52.918  1.00  8.99
ATOM   1021  C   VAL   105      26.305  22.468  51.939  1.00  8.99
ATOM   1022  O   VAL   105      25.638  23.445  52.277  1.00  8.99
ATOM   1023  H   VAL   105      27.047  19.479  52.419  1.00  8.99
ATOM   1024  CB  VAL   105      28.214  21.567  53.272  1.00  8.99
ATOM   1025  CG1 VAL   105      28.539  23.005  53.643  1.00  8.99
ATOM   1026  CG2 VAL   105      28.584  20.623  54.406  1.00  8.99
ATOM   1027  N   SER   106      26.530  22.287  50.711  1.00  8.06
ATOM   1028  CA  SER   106      26.272  23.266  49.701  1.00  8.06
ATOM   1029  C   SER   106      24.856  23.290  49.238  1.00  8.06
ATOM   1030  O   SER   106      24.403  24.273  48.653  1.00  8.06
ATOM   1031  H   SER   106      26.873  21.486  50.484  1.00  8.06
ATOM   1032  CB  SER   106      27.179  23.039  48.490  1.00  8.06
ATOM   1033  HG  SER   106      27.062  24.755  47.771  1.00  8.06
ATOM   1034  OG  SER   106      26.923  23.993  47.474  1.00  8.06
ATOM   1035  N   GLY   107      24.182  22.593  48.822  1.00  7.33
ATOM   1036  CA  GLY   107      22.791  22.261  48.832  1.00  7.33
ATOM   1037  C   GLY   107      22.506  21.308  49.941  1.00  7.33
ATOM   1038  O   GLY   107      23.230  20.343  50.180  1.00  7.33
ATOM   1039  H   GLY   107      24.757  22.107  48.329  1.00  7.33
ATOM   1040  N   GLN   108      21.368  21.321  50.495  1.00  7.52
ATOM   1041  CA  GLN   108      21.026  20.647  51.709  1.00  7.52
ATOM   1042  C   GLN   108      20.712  19.218  51.426  1.00  7.52
ATOM   1043  O   GLN   108      19.808  18.913  50.650  1.00  7.52
ATOM   1044  H   GLN   108      20.747  21.806  50.059  1.00  7.52
ATOM   1045  CB  GLN   108      19.842  21.337  52.389  1.00  7.52
ATOM   1046  CD  GLN   108      20.460  20.790  54.777  1.00  7.52
ATOM   1047  CG  GLN   108      19.407  20.683  53.691  1.00  7.52
ATOM   1048  OE1 GLN   108      20.901  21.886  55.122  1.00  7.52
ATOM   1049 1HE2 GLN   108      21.490  19.655  55.968  1.00  7.52
ATOM   1050 2HE2 GLN   108      20.519  18.867  55.038  1.00  7.52
ATOM   1051  NE2 GLN   108      20.867  19.648  55.319  1.00  7.52
ATOM   1052  N   LYS   109      21.435  18.369  51.866  1.00  8.81
ATOM   1053  CA  LYS   109      21.161  16.966  51.829  1.00  8.81
ATOM   1054  C   LYS   109      20.872  16.444  53.229  1.00  8.81
ATOM   1055  O   LYS   109      21.738  16.516  54.100  1.00  8.81
ATOM   1056  H   LYS   109      22.197  18.669  52.240  1.00  8.81
ATOM   1057  OXT LYS   109      19.774  15.952  53.484  1.00  8.81
ATOM   1058  CB  LYS   109      22.335  16.207  51.207  1.00  8.81
ATOM   1059  CD  LYS   109      21.053  14.365  50.084  1.00  8.81
ATOM   1060  CE  LYS   109      20.898  12.861  49.926  1.00  8.81
ATOM   1061  CG  LYS   109      22.121  14.705  51.110  1.00  8.81
ATOM   1062 1HZ  LYS   109      19.754  11.627  48.896  1.00  8.81
ATOM   1063 2HZ  LYS   109      20.007  12.857  48.166  1.00  8.81
ATOM   1064 3HZ  LYS   109      19.043  12.843  49.253  1.00  8.81
ATOM   1065  NZ  LYS   109      19.817  12.512  48.964  1.00  8.81
