# Supplementary material for: Selecting Near-Native Protein Structures from Predicted Decoy Sets Using Ordered Graphlet Degree Similarity
Source: Genes (Basel). 2019 Feb 11;10(2):132. doi: 10.3390/genes10020132 (PMC6410076; doi:10.3390/genes10020132)
Supplement: Supplementary file 1 [file genes-10-00132-s001.zip › CodeData/data/CASP11/T0759/model149.pdb]

ATOM      1  N   MET     1      56.778  47.003  72.131  1.00  9.30
ATOM      2  CA  MET     1      55.839  46.964  73.249  1.00  9.30
ATOM      3  HA  MET     1      55.860  45.947  73.637  1.00  9.30
ATOM      4  CB  MET     1      56.324  47.893  74.376  1.00  9.30
ATOM      5  HB1 MET     1      55.523  48.034  75.101  1.00  9.30
ATOM      6  HB2 MET     1      56.592  48.864  73.960  1.00  9.30
ATOM      7  CG  MET     1      57.524  47.284  75.115  1.00  9.30
ATOM      8  HG1 MET     1      58.326  47.118  74.396  1.00  9.30
ATOM      9  HG2 MET     1      57.232  46.311  75.511  1.00  9.30
ATOM     10  SD  MET     1      58.187  48.277  76.487  1.00  9.30
ATOM     11  CE  MET     1      56.800  48.199  77.655  1.00  9.30
ATOM     12  HE1 MET     1      57.076  48.704  78.581  1.00  9.30
ATOM     13  HE2 MET     1      55.924  48.690  77.230  1.00  9.30
ATOM     14  HE3 MET     1      56.561  47.157  77.873  1.00  9.30
ATOM     15  C   MET     1      54.375  47.199  72.868  1.00  9.30
ATOM     16  O   MET     1      53.532  47.460  73.727  1.00  9.30
ATOM     17  N   GLY     2      54.064  47.167  71.575  1.00  8.10
ATOM     18  H   GLY     2      54.798  46.902  70.923  1.00  8.10
ATOM     19  CA  GLY     2      52.798  47.645  71.022  1.00  8.10
ATOM     20  HA1 GLY     2      51.970  47.274  71.627  1.00  8.10
ATOM     21  HA2 GLY     2      52.679  47.275  70.005  1.00  8.10
ATOM     22  C   GLY     2      52.749  49.160  71.015  1.00  8.10
ATOM     23  O   GLY     2      52.559  49.718  69.952  1.00  8.10
ATOM     24  N   HIS     3      53.054  49.830  72.133  1.00  6.99
ATOM     25  H   HIS     3      53.178  49.302  72.992  1.00  6.99
ATOM     26  CA  HIS     3      53.290  51.279  72.136  1.00  6.99
ATOM     27  HA  HIS     3      52.538  51.736  71.492  1.00  6.99
ATOM     28  CB  HIS     3      53.114  51.863  73.552  1.00  6.99
ATOM     29  HB1 HIS     3      52.359  51.299  74.100  1.00  6.99
ATOM     30  HB2 HIS     3      52.749  52.886  73.448  1.00  6.99
ATOM     31  CG  HIS     3      54.392  51.916  74.355  1.00  6.99
ATOM     32  ND1 HIS     3      54.894  50.894  75.160  1.00  6.99
ATOM     33  CE1 HIS     3      56.140  51.266  75.489  1.00  6.99
ATOM     34  HE1 HIS     3      56.823  50.671  76.079  1.00  6.99
ATOM     35  NE2 HIS     3      56.447  52.445  74.924  1.00  6.99
ATOM     36  HE2 HIS     3      57.367  52.860  74.890  1.00  6.99
ATOM     37  CD2 HIS     3      55.355  52.875  74.215  1.00  6.99
ATOM     38  HD2 HIS     3      55.311  53.725  73.544  1.00  6.99
ATOM     39  C   HIS     3      54.668  51.651  71.580  1.00  6.99
ATOM     40  O   HIS     3      54.823  52.735  71.044  1.00  6.99
ATOM     41  N   HIS     4      55.691  50.787  71.660  1.00  6.27
ATOM     42  H   HIS     4      55.572  49.926  72.169  1.00  6.27
ATOM     43  CA  HIS     4      56.915  51.017  70.874  1.00  6.27
ATOM     44  HA  HIS     4      57.163  52.075  70.919  1.00  6.27
ATOM     45  CB  HIS     4      58.138  50.267  71.417  1.00  6.27
ATOM     46  HB1 HIS     4      58.900  50.242  70.637  1.00  6.27
ATOM     47  HB2 HIS     4      57.869  49.239  71.634  1.00  6.27
ATOM     48  CG  HIS     4      58.784  50.891  72.634  1.00  6.27
ATOM     49  ND1 HIS     4      59.151  52.235  72.783  1.00  6.27
ATOM     50  CE1 HIS     4      59.781  52.321  73.965  1.00  6.27
ATOM     51  HE1 HIS     4      60.199  53.233  74.373  1.00  6.27
ATOM     52  NE2 HIS     4      59.833  51.115  74.555  1.00  6.27
ATOM     53  HE2 HIS     4      60.277  50.907  75.438  1.00  6.27
ATOM     54  CD2 HIS     4      59.231  50.203  73.722  1.00  6.27
ATOM     55  HD2 HIS     4      59.157  49.135  73.867  1.00  6.27
ATOM     56  C   HIS     4      56.670  50.697  69.397  1.00  6.27
ATOM     57  O   HIS     4      57.133  51.436  68.539  1.00  6.27
ATOM     58  N   HIS     5      55.812  49.719  69.098  1.00  5.92
ATOM     59  H   HIS     5      55.494  49.107  69.833  1.00  5.92
ATOM     60  CA  HIS     5      55.148  49.594  67.791  1.00  5.92
ATOM     61  HA  HIS     5      55.874  49.803  67.000  1.00  5.92
ATOM     62  CB  HIS     5      54.638  48.164  67.579  1.00  5.92
ATOM     63  HB1 HIS     5      54.376  48.034  66.528  1.00  5.92
ATOM     64  HB2 HIS     5      53.738  48.008  68.170  1.00  5.92
ATOM     65  CG  HIS     5      55.651  47.118  67.957  1.00  5.92
ATOM     66  ND1 HIS     5      55.628  46.386  69.142  1.00  5.92
ATOM     67  CE1 HIS     5      56.750  45.654  69.144  1.00  5.92
ATOM     68  HE1 HIS     5      57.042  44.986  69.945  1.00  5.92
ATOM     69  NE2 HIS     5      57.471  45.894  68.035  1.00  5.92
ATOM     70  HE2 HIS     5      58.366  45.479  67.822  1.00  5.92
ATOM     71  CD2 HIS     5      56.794  46.824  67.276  1.00  5.92
ATOM     72  HD2 HIS     5      57.104  47.282  66.344  1.00  5.92
ATOM     73  C   HIS     5      54.010  50.629  67.588  1.00  5.92
ATOM     74  O   HIS     5      53.134  50.437  66.753  1.00  5.92
ATOM     75  N   HIS     6      54.033  51.724  68.357  1.00  5.53
ATOM     76  H   HIS     6      54.621  51.696  69.170  1.00  5.53
ATOM     77  CA  HIS     6      53.346  52.992  68.122  1.00  5.53
ATOM     78  HA  HIS     6      52.855  52.954  67.168  1.00  5.53
ATOM     79  CB  HIS     6      52.224  53.292  69.142  1.00  5.53
ATOM     80  HB1 HIS     6      51.830  54.277  68.909  1.00  5.53
ATOM     81  HB2 HIS     6      52.647  53.376  70.135  1.00  5.53
ATOM     82  CG  HIS     6      51.051  52.349  69.169  1.00  5.53
ATOM     83  ND1 HIS     6      50.209  52.159  70.270  1.00  5.53
ATOM     84  CE1 HIS     6      49.278  51.283  69.866  1.00  5.53
ATOM     85  HE1 HIS     6      48.481  50.912  70.495  1.00  5.53
ATOM     86  NE2 HIS     6      49.474  50.938  68.583  1.00  5.53
ATOM     87  HE2 HIS     6      48.935  50.269  68.056  1.00  5.53
ATOM     88  CD2 HIS     6      50.574  51.618  68.119  1.00  5.53
ATOM     89  HD2 HIS     6      50.984  51.581  67.118  1.00  5.53
ATOM     90  C   HIS     6      54.330  54.192  68.101  1.00  5.53
ATOM     91  O   HIS     6      53.984  55.301  67.719  1.00  5.53
ATOM     92  N   HIS     7      55.590  53.981  68.493  1.00  5.34
ATOM     93  H   HIS     7      55.861  53.056  68.794  1.00  5.34
ATOM     94  CA  HIS     7      56.567  55.048  68.703  1.00  5.34
ATOM     95  HA  HIS     7      56.108  56.020  68.511  1.00  5.34
ATOM     96  CB  HIS     7      57.087  55.084  70.156  1.00  5.34
ATOM     97  HB1 HIS     7      57.989  55.697  70.182  1.00  5.34
ATOM     98  HB2 HIS     7      57.383  54.087  70.458  1.00  5.34
ATOM     99  CG  HIS     7      56.169  55.662  71.216  1.00  5.34
ATOM    100  ND1 HIS     7      56.549  55.918  72.539  1.00  5.34
ATOM    101  CE1 HIS     7      55.487  56.488  73.128  1.00  5.34
ATOM    102  HE1 HIS     7      55.462  56.817  74.158  1.00  5.34
ATOM    103  NE2 HIS     7      54.470  56.600  72.258  1.00  5.34
ATOM    104  HE2 HIS     7      53.566  57.007  72.452  1.00  5.34
ATOM    105  CD2 HIS     7      54.882  56.094  71.046  1.00  5.34
ATOM    106  HD2 HIS     7      54.309  56.064  70.129  1.00  5.34
ATOM    107  C   HIS     7      57.731  55.016  67.715  1.00  5.34
ATOM    108  O   HIS     7      58.445  56.003  67.576  1.00  5.34
ATOM    109  N   HIS     8      57.917  53.888  67.037  1.00  4.38
ATOM    110  H   HIS     8      57.318  53.098  67.245  1.00  4.38
ATOM    111  CA  HIS     8      59.007  53.680  66.097  1.00  4.38
ATOM    112  HA  HIS     8      59.277  54.642  65.655  1.00  4.38
ATOM    113  CB  HIS     8      60.259  53.113  66.818  1.00  4.38
ATOM    114  HB1 HIS     8      61.123  53.337  66.194  1.00  4.38
ATOM    115  HB2 HIS     8      60.168  52.031  66.903  1.00  4.38
ATOM    116  CG  HIS     8      60.542  53.591  68.219  1.00  4.38
ATOM    117  ND1 HIS     8      61.526  54.505  68.603  1.00  4.38
ATOM    118  CE1 HIS     8      61.443  54.586  69.941  1.00  4.38
ATOM    119  HE1 HIS     8      62.055  55.235  70.552  1.00  4.38
ATOM    120  NE2 HIS     8      60.506  53.744  70.412  1.00  4.38
ATOM    121  HE2 HIS     8      60.246  53.603  71.382  1.00  4.38
ATOM    122  CD2 HIS     8      59.945  53.098  69.340  1.00  4.38
ATOM    123  HD2 HIS     8      59.176  52.345  69.368  1.00  4.38
ATOM    124  C   HIS     8      58.551  52.763  64.970  1.00  4.38
ATOM    125  O   HIS     8      58.880  51.581  64.938  1.00  4.38
ATOM    126  N   SER     9      57.824  53.357  64.022  1.00  3.41
ATOM    127  H   SER     9      57.492  54.298  64.189  1.00  3.41
ATOM    128  CA  SER     9      57.744  52.874  62.655  1.00  3.41
ATOM    129  HA  SER     9      57.459  51.824  62.765  1.00  3.41
ATOM    130  CB  SER     9      56.684  53.462  61.774  1.00  3.41
ATOM    131  HB1 SER     9      57.066  54.366  61.302  1.00  3.41
ATOM    132  HB2 SER     9      55.779  53.661  62.341  1.00  3.41
ATOM    133  OG  SER     9      56.429  52.418  60.851  1.00  3.41
ATOM    134  HG  SER     9      55.919  51.725  61.338  1.00  3.41
ATOM    135  C   SER     9      59.118  52.910  62.068  1.00  3.41
ATOM    136  O   SER     9      59.661  53.884  61.550  1.00  3.41
ATOM    137  N   HIS    10      59.738  51.789  62.348  1.00  3.65
ATOM    138  H   HIS    10      59.219  51.164  62.954  1.00  3.65
ATOM    139  CA  HIS    10      60.998  51.363  61.790  1.00  3.65
ATOM    140  HA  HIS    10      61.680  52.214  61.830  1.00  3.65
ATOM    141  CB  HIS    10      61.652  50.244  62.618  1.00  3.65
ATOM    142  HB1 HIS    10      62.349  49.684  61.994  1.00  3.65
ATOM    143  HB2 HIS    10      60.892  49.552  62.983  1.00  3.65
ATOM    144  CG  HIS    10      62.454  50.797  63.765  1.00  3.65
ATOM    145  ND1 HIS    10      63.678  51.473  63.643  1.00  3.65
ATOM    146  CE1 HIS    10      63.973  51.892  64.887  1.00  3.65
ATOM    147  HE1 HIS    10      64.834  52.494  65.146  1.00  3.65
ATOM    148  NE2 HIS    10      63.029  51.499  65.760  1.00  3.65
ATOM    149  HE2 HIS    10      62.982  51.760  66.737  1.00  3.65
ATOM    150  CD2 HIS    10      62.062  50.807  65.068  1.00  3.65
ATOM    151  HD2 HIS    10      61.130  50.408  65.453  1.00  3.65
ATOM    152  C   HIS    10      60.866  51.020  60.326  1.00  3.65
ATOM    153  O   HIS    10      60.875  49.853  59.939  1.00  3.65
ATOM    154  N   MET    11      60.754  52.081  59.528  1.00  2.74
ATOM    155  H   MET    11      60.576  52.973  59.991  1.00  2.74
ATOM    156  CA  MET    11      60.530  52.041  58.099  1.00  2.74
ATOM    157  HA  MET    11      59.950  51.137  57.936  1.00  2.74
ATOM    158  CB  MET    11      59.703  53.221  57.691  1.00  2.74
ATOM    159  HB1 MET    11      60.329  54.101  57.566  1.00  2.74
ATOM    160  HB2 MET    11      58.978  53.381  58.480  1.00  2.74
ATOM    161  CG  MET    11      59.007  52.864  56.391  1.00  2.74
ATOM    162  HG1 MET    11      59.799  52.745  55.663  1.00  2.74
ATOM    163  HG2 MET    11      58.419  53.699  56.050  1.00  2.74
ATOM    164  SD  MET    11      57.939  51.386  56.360  1.00  2.74
ATOM    165  CE  MET    11      57.317  51.115  58.064  1.00  2.74
ATOM    166  HE1 MET    11      58.112  51.119  58.804  1.00  2.74
ATOM    167  HE2 MET    11      56.587  51.872  58.336  1.00  2.74
ATOM    168  HE3 MET    11      56.813  50.152  58.116  1.00  2.74
ATOM    169  C   MET    11      61.798  51.797  57.282  1.00  2.74
ATOM    170  O   MET    11      62.198  52.542  56.385  1.00  2.74
ATOM    171  N   VAL    12      62.401  50.672  57.631  1.00  2.27
ATOM    172  H   VAL    12      61.916  50.123  58.339  1.00  2.27
ATOM    173  CA  VAL    12      63.490  49.986  56.985  1.00  2.27
ATOM    174  HA  VAL    12      63.959  50.649  56.259  1.00  2.27
ATOM    175  CB  VAL    12      64.527  49.594  58.074  1.00  2.27
ATOM    176  HB  VAL    12      64.604  50.434  58.764  1.00  2.27
ATOM    177  CG1 VAL    12      64.137  48.386  58.934  1.00  2.27
ATOM    178 1HG1 VAL    12      64.853  48.270  59.748  1.00  2.27
ATOM    179 2HG1 VAL    12      63.147  48.536  59.365  1.00  2.27
ATOM    180 3HG1 VAL    12      64.129  47.473  58.344  1.00  2.27
ATOM    181  CG2 VAL    12      65.942  49.362  57.532  1.00  2.27
ATOM    182 1HG2 VAL    12      66.039  48.366  57.117  1.00  2.27
ATOM    183 2HG2 VAL    12      66.184  50.092  56.761  1.00  2.27
ATOM    184 3HG2 VAL    12      66.655  49.458  58.350  1.00  2.27
ATOM    185  C   VAL    12      62.966  48.761  56.223  1.00  2.27
ATOM    186  O   VAL    12      61.824  48.346  56.410  1.00  2.27
ATOM    187  N   VAL    13      63.833  48.110  55.450  1.00  2.17
ATOM    188  H   VAL    13      64.667  48.605  55.148  1.00  2.17
ATOM    189  CA  VAL    13      63.942  46.638  55.505  1.00  2.17
ATOM    190  HA  VAL    13      63.451  46.272  56.407  1.00  2.17
ATOM    191  CB  VAL    13      63.317  45.927  54.288  1.00  2.17
ATOM    192  HB  VAL    13      63.922  46.142  53.410  1.00  2.17
ATOM    193  CG1 VAL    13      63.278  44.406  54.494  1.00  2.17
ATOM    194 1HG1 VAL    13      62.804  43.932  53.637  1.00  2.17
ATOM    195 2HG1 VAL    13      64.282  43.996  54.577  1.00  2.17
ATOM    196 3HG1 VAL    13      62.708  44.161  55.390  1.00  2.17
ATOM    197  CG2 VAL    13      61.877  46.372  54.015  1.00  2.17
ATOM    198 1HG2 VAL    13      61.467  45.794  53.192  1.00  2.17
ATOM    199 2HG2 VAL    13      61.262  46.218  54.903  1.00  2.17
ATOM    200 3HG2 VAL    13      61.866  47.426  53.747  1.00  2.17
ATOM    201  C   VAL    13      65.415  46.300  55.577  1.00  2.17
ATOM    202  O   VAL    13      66.221  46.989  54.966  1.00  2.17
ATOM    203  N   ILE    14      65.797  45.258  56.308  1.00  2.58
ATOM    204  H   ILE    14      65.100  44.692  56.769  1.00  2.58
ATOM    205  CA  ILE    14      67.160  44.733  56.241  1.00  2.58
ATOM    206  HA  ILE    14      67.819  45.444  55.743  1.00  2.58
ATOM    207  CB  ILE    14      67.757  44.479  57.646  1.00  2.58
ATOM    208  HB  ILE    14      67.144  43.740  58.165  1.00  2.58
ATOM    209  CG2 ILE    14      69.193  43.926  57.508  1.00  2.58
ATOM    210 1HG2 ILE    14      69.608  43.696  58.488  1.00  2.58
ATOM    211 2HG2 ILE    14      69.196  42.997  56.937  1.00  2.58
ATOM    212 3HG2 ILE    14      69.831  44.655  57.007  1.00  2.58
ATOM    213  CG1 ILE    14      67.758  45.788  58.468  1.00  2.58
ATOM    214 1HG1 ILE    14      66.740  46.172  58.538  1.00  2.58
ATOM    215 2HG1 ILE    14      68.363  46.525  57.945  1.00  2.58
ATOM    216  CD1 ILE    14      68.284  45.650  59.902  1.00  2.58
ATOM    217  HD1 ILE    14      68.117  46.586  60.436  1.00  2.58
ATOM    218  HD2 ILE    14      67.755  44.848  60.418  1.00  2.58
ATOM    219  HD3 ILE    14      69.354  45.444  59.901  1.00  2.58
ATOM    220  C   ILE    14      67.124  43.466  55.402  1.00  2.58
ATOM    221  O   ILE    14      66.543  42.467  55.817  1.00  2.58
ATOM    222  N   HIS    15      67.730  43.524  54.221  1.00  2.75
ATOM    223  H   HIS    15      68.179  44.400  53.965  1.00  2.75
ATOM    224  CA  HIS    15      68.035  42.347  53.409  1.00  2.75
ATOM    225  HA  HIS    15      67.132  41.756  53.287  1.00  2.75
ATOM    226  CB  HIS    15      68.473  42.828  52.011  1.00  2.75
ATOM    227  HB1 HIS    15      69.517  43.139  52.029  1.00  2.75
ATOM    228  HB2 HIS    15      67.893  43.710  51.741  1.00  2.75
ATOM    229  CG  HIS    15      68.283  41.817  50.905  1.00  2.75
ATOM    230  ND1 HIS    15      68.243  42.109  49.541  1.00  2.75
ATOM    231  CE1 HIS    15      68.208  40.922  48.909  1.00  2.75
ATOM    232  HE1 HIS    15      68.232  40.787  47.835  1.00  2.75
ATOM    233  NE2 HIS    15      68.224  39.918  49.799  1.00  2.75
ATOM    234  HE2 HIS    15      68.441  38.936  49.601  1.00  2.75
ATOM    235  CD2 HIS    15      68.245  40.465  51.056  1.00  2.75
ATOM    236  HD2 HIS    15      68.323  39.909  51.973  1.00  2.75
ATOM    237  C   HIS    15      69.106  41.522  54.126  1.00  2.75
ATOM    238  O   HIS    15      70.236  42.015  54.221  1.00  2.75
ATOM    239  N   PRO    16      68.779  40.347  54.705  1.00  3.30
ATOM    240  CD  PRO    16      67.500  39.643  54.666  1.00  3.30
ATOM    241  HD1 PRO    16      67.449  39.028  53.766  1.00  3.30
ATOM    242  HD2 PRO    16      66.642  40.311  54.706  1.00  3.30
ATOM    243  CG  PRO    16      67.499  38.738  55.893  1.00  3.30
ATOM    244  HG1 PRO    16      66.863  37.864  55.750  1.00  3.30
ATOM    245  HG2 PRO    16      67.185  39.310  56.767  1.00  3.30
ATOM    246  CB  PRO    16      68.970  38.357  56.026  1.00  3.30
ATOM    247  HB1 PRO    16      69.178  37.511  55.367  1.00  3.30
ATOM    248  HB2 PRO    16      69.228  38.105  57.055  1.00  3.30
ATOM    249  CA  PRO    16      69.718  39.609  55.548  1.00  3.30
ATOM    250  HA  PRO    16      69.978  40.224  56.410  1.00  3.30
ATOM    251  C   PRO    16      71.001  39.228  54.806  1.00  3.30
ATOM    252  O   PRO    16      72.091  39.367  55.350  1.00  3.30
ATOM    253  N   ASP    17      70.873  38.792  53.553  1.00  3.44
ATOM    254  H   ASP    17      69.936  38.636  53.185  1.00  3.44
ATOM    255  CA  ASP    17      71.957  38.218  52.764  1.00  3.44
ATOM    256  HA  ASP    17      72.533  37.600  53.456  1.00  3.44
ATOM    257  CB  ASP    17      71.431  37.219  51.701  1.00  3.44
ATOM    258  HB1 ASP    17      71.349  36.242  52.181  1.00  3.44
ATOM    259  HB2 ASP    17      72.174  37.120  50.908  1.00  3.44
ATOM    260  CG  ASP    17      70.058  37.535  51.090  1.00  3.44
ATOM    261  OD1 ASP    17      69.080  37.635  51.867  1.00  3.44
ATOM    262  OD2 ASP    17      69.978  37.731  49.857  1.00  3.44
ATOM    263  C   ASP    17      73.003  39.217  52.229  1.00  3.44
ATOM    264  O   ASP    17      74.198  38.993  52.428  1.00  3.44
ATOM    265  N   PRO    18      72.636  40.372  51.648  1.00  3.26
ATOM    266  CD  PRO    18      71.393  40.652  50.973  1.00  3.26
ATOM    267  HD1 PRO    18      70.679  41.021  51.705  1.00  3.26
ATOM    268  HD2 PRO    18      71.013  39.786  50.449  1.00  3.26
ATOM    269  CG  PRO    18      71.728  41.735  49.956  1.00  3.26
ATOM    270  HG1 PRO    18      70.863  42.334  49.679  1.00  3.26
ATOM    271  HG2 PRO    18      72.186  41.284  49.074  1.00  3.26
ATOM    272  CB  PRO    18      72.754  42.557  50.715  1.00  3.26
ATOM    273  HB1 PRO    18      72.217  43.230  51.382  1.00  3.26
ATOM    274  HB2 PRO    18      73.397  43.113  50.035  1.00  3.26
ATOM    275  CA  PRO    18      73.529  41.518  51.534  1.00  3.26
ATOM    276  HA  PRO    18      74.419  41.208  50.988  1.00  3.26
ATOM    277  C   PRO    18      73.947  42.118  52.885  1.00  3.26
ATOM    278  O   PRO    18      74.913  42.884  52.916  1.00  3.26
ATOM    279  N   GLY    19      73.205  41.852  53.965  1.00  2.95
ATOM    280  H   GLY    19      72.438  41.197  53.875  1.00  2.95
ATOM    281  CA  GLY    19      73.338  42.518  55.261  1.00  2.95
ATOM    282  HA1 GLY    19      74.314  42.285  55.688  1.00  2.95
ATOM    283  HA2 GLY    19      72.565  42.137  55.930  1.00  2.95
ATOM    284  C   GLY    19      73.189  44.029  55.170  1.00  2.95
ATOM    285  O   GLY    19      74.012  44.775  55.700  1.00  2.95
ATOM    286  N   ARG    20      72.181  44.496  54.426  1.00  2.53
ATOM    287  H   ARG    20      71.497  43.824  54.087  1.00  2.53
ATOM    288  CA  ARG    20      72.014  45.914  54.090  1.00  2.53
ATOM    289  HA  ARG    20      72.638  46.502  54.761  1.00  2.53
ATOM    290  CB  ARG    20      72.460  46.190  52.644  1.00  2.53
ATOM    291  HB1 ARG    20      71.785  46.908  52.173  1.00  2.53
ATOM    292  HB2 ARG    20      72.412  45.272  52.065  1.00  2.53
ATOM    293  CG  ARG    20      73.881  46.775  52.605  1.00  2.53
ATOM    294  HG1 ARG    20      74.485  46.363  53.415  1.00  2.53
ATOM    295  HG2 ARG    20      73.813  47.854  52.749  1.00  2.53
ATOM    296  CD  ARG    20      74.583  46.487  51.275  1.00  2.53
ATOM    297  HD1 ARG    20      75.392  47.208  51.148  1.00  2.53
ATOM    298  HD2 ARG    20      73.873  46.606  50.454  1.00  2.53
ATOM    299  NE  ARG    20      75.152  45.129  51.283  1.00  2.53
ATOM    300  HE  ARG    20      75.076  44.605  52.154  1.00  2.53
ATOM    301  CZ  ARG    20      75.793  44.507  50.315  1.00  2.53
ATOM    302  NH1 ARG    20      76.350  43.357  50.550  1.00  2.53
ATOM    303 1HH1 ARG    20      76.214  42.957  51.476  1.00  2.53
ATOM    304 2HH1 ARG    20      76.819  42.837  49.835  1.00  2.53
ATOM    305  NH2 ARG    20      75.879  45.007  49.116  1.00  2.53
ATOM    306 1HH2 ARG    20      75.384  45.858  48.918  1.00  2.53
ATOM    307 2HH2 ARG    20      76.394  44.532  48.401  1.00  2.53
ATOM    308  C   ARG    20      70.588  46.373  54.338  1.00  2.53
ATOM    309  O   ARG    20      69.623  45.798  53.843  1.00  2.53
ATOM    310  N   GLU    21      70.489  47.457  55.096  1.00  2.30
ATOM    311  H   GLU    21      71.321  47.815  55.525  1.00  2.30
ATOM    312  CA  GLU    21      69.303  48.300  55.087  1.00  2.30
ATOM    313  HA  GLU    21      68.450  47.729  55.448  1.00  2.30
ATOM    314  CB  GLU    21      69.497  49.526  55.986  1.00  2.30
ATOM    315  HB1 GLU    21      68.625  50.173  55.877  1.00  2.30
ATOM    316  HB2 GLU    21      70.369  50.075  55.627  1.00  2.30
ATOM    317  CG  GLU    21      69.674  49.225  57.476  1.00  2.30
ATOM    318  HG1 GLU    21      70.570  48.619  57.627  1.00  2.30
ATOM    319  HG2 GLU    21      68.808  48.674  57.838  1.00  2.30
ATOM    320  CD  GLU    21      69.806  50.547  58.232  1.00  2.30
ATOM    321  OE1 GLU    21      70.728  51.315  57.872  1.00  2.30
ATOM    322  OE2 GLU    21      68.962  50.835  59.113  1.00  2.30
ATOM    323  C   GLU    21      69.008  48.835  53.682  1.00  2.30
ATOM    324  O   GLU    21      69.913  49.231  52.947  1.00  2.30
ATOM    325  N   LEU    22      67.717  48.929  53.398  1.00  1.99
ATOM    326  H   LEU    22      67.085  48.502  54.069  1.00  1.99
ATOM    327  CA  LEU    22      67.059  49.462  52.218  1.00  1.99
ATOM    328  HA  LEU    22      67.742  50.089  51.644  1.00  1.99
ATOM    329  CB  LEU    22      66.573  48.262  51.365  1.00  1.99
ATOM    330  HB1 LEU    22      66.123  48.646  50.456  1.00  1.99
ATOM    331  HB2 LEU    22      65.778  47.764  51.924  1.00  1.99
ATOM    332  CG  LEU    22      67.594  47.177  50.958  1.00  1.99
ATOM    333  HG  LEU    22      68.025  46.731  51.853  1.00  1.99
ATOM    334  CD1 LEU    22      66.873  46.074  50.180  1.00  1.99
ATOM    335 1HD1 LEU    22      67.577  45.288  49.904  1.00  1.99
ATOM    336 2HD1 LEU    22      66.089  45.640  50.796  1.00  1.99
ATOM    337 3HD1 LEU    22      66.429  46.481  49.270  1.00  1.99
ATOM    338  CD2 LEU    22      68.724  47.697  50.071  1.00  1.99
ATOM    339 1HD2 LEU    22      69.435  46.895  49.878  1.00  1.99
ATOM    340 2HD2 LEU    22      68.328  48.053  49.121  1.00  1.99
ATOM    341 3HD2 LEU    22      69.240  48.517  50.566  1.00  1.99
ATOM    342  C   LEU    22      65.829  50.283  52.676  1.00  1.99
ATOM    343  O   LEU    22      65.342  50.142  53.807  1.00  1.99
ATOM    344  N   SER    23      65.267  51.114  51.792  1.00  1.80
ATOM    345  H   SER    23      65.676  51.168  50.870  1.00  1.80
ATOM    346  CA  SER    23      63.879  51.576  51.974  1.00  1.80
ATOM    347  HA  SER    23      63.775  51.984  52.980  1.00  1.80
ATOM    348  CB  SER    23      63.540  52.673  50.961  1.00  1.80
ATOM    349  HB1 SER    23      62.468  52.682  50.769  1.00  1.80
ATOM    350  HB2 SER    23      64.056  52.494  50.017  1.00  1.80
ATOM    351  OG  SER    23      63.906  53.935  51.488  1.00  1.80
ATOM    352  HG  SER    23      64.868  53.939  51.576  1.00  1.80
ATOM    353  C   SER    23      62.876  50.421  51.820  1.00  1.80
ATOM    354  O   SER    23      63.187  49.437  51.164  1.00  1.80
ATOM    355  N   PRO    24      61.635  50.548  52.320  1.00  1.66
ATOM    356  CD  PRO    24      61.272  51.386  53.435  1.00  1.66
ATOM    357  HD1 PRO    24      61.310  52.432  53.149  1.00  1.66
ATOM    358  HD2 PRO    24      61.945  51.205  54.273  1.00  1.66
ATOM    359  CG  PRO    24      59.856  50.965  53.812  1.00  1.66
ATOM    360  HG1 PRO    24      59.223  51.830  53.961  1.00  1.66
ATOM    361  HG2 PRO    24      59.899  50.317  54.689  1.00  1.66
ATOM    362  CB  PRO    24      59.288  50.195  52.642  1.00  1.66
ATOM    363  HB1 PRO    24      58.760  50.888  51.990  1.00  1.66
ATOM    364  HB2 PRO    24      58.630  49.388  52.969  1.00  1.66
ATOM    365  CA  PRO    24      60.530  49.666  51.952  1.00  1.66
ATOM    366  HA  PRO    24      60.744  48.674  52.346  1.00  1.66
ATOM    367  C   PRO    24      60.283  49.525  50.456  1.00  1.66
ATOM    368  O   PRO    24      60.030  48.425  49.969  1.00  1.66
ATOM    369  N   GLU    25      60.369  50.656  49.748  1.00  1.69
ATOM    370  H   GLU    25      60.605  51.500  50.233  1.00  1.69
ATOM    371  CA  GLU    25      60.273  50.695  48.291  1.00  1.69
ATOM    372  HA  GLU    25      59.347  50.219  47.972  1.00  1.69
ATOM    373  CB  GLU    25      60.283  52.155  47.809  1.00  1.69
ATOM    374  HB1 GLU    25      61.246  52.615  48.037  1.00  1.69
ATOM    375  HB2 GLU    25      59.524  52.689  48.380  1.00  1.69
ATOM    376  CG  GLU    25      59.949  52.352  46.321  1.00  1.69
ATOM    377  HG1 GLU    25      59.934  53.422  46.126  1.00  1.69
ATOM    378  HG2 GLU    25      58.944  51.968  46.139  1.00  1.69
ATOM    379  CD  GLU    25      60.944  51.706  45.351  1.00  1.69
ATOM    380  OE1 GLU    25      62.155  51.912  45.569  1.00  1.69
ATOM    381  OE2 GLU    25      60.479  50.993  44.434  1.00  1.69
ATOM    382  C   GLU    25      61.399  49.871  47.691  1.00  1.69
ATOM    383  O   GLU    25      61.142  48.897  47.006  1.00  1.69
ATOM    384  N   GLU    26      62.630  50.196  48.067  1.00  1.89
ATOM    385  H   GLU    26      62.748  51.086  48.507  1.00  1.89
ATOM    386  CA  GLU    26      63.843  49.541  47.597  1.00  1.89
ATOM    387  HA  GLU    26      63.920  49.713  46.521  1.00  1.89
ATOM    388  CB  GLU    26      65.009  50.259  48.298  1.00  1.89
ATOM    389  HB1 GLU    26      64.925  50.067  49.361  1.00  1.89
ATOM    390  HB2 GLU    26      64.896  51.337  48.169  1.00  1.89
ATOM    391  CG  GLU    26      66.421  49.870  47.850  1.00  1.89
ATOM    392  HG1 GLU    26      66.515  48.784  47.857  1.00  1.89
ATOM    393  HG2 GLU    26      67.124  50.272  48.584  1.00  1.89
ATOM    394  CD  GLU    26      66.789  50.416  46.468  1.00  1.89
ATOM    395  OE1 GLU    26      65.915  50.931  45.741  1.00  1.89
ATOM    396  OE2 GLU    26      67.956  50.279  46.048  1.00  1.89
ATOM    397  C   GLU    26      63.846  48.017  47.823  1.00  1.89
ATOM    398  O   GLU    26      64.346  47.248  47.000  1.00  1.89
ATOM    399  N   ALA    27      63.225  47.565  48.912  1.00  1.91
ATOM    400  H   ALA    27      62.881  48.258  49.565  1.00  1.91
ATOM    401  CA  ALA    27      62.978  46.163  49.216  1.00  1.91
ATOM    402  HA  ALA    27      63.907  45.611  49.059  1.00  1.91
ATOM    403  CB  ALA    27      62.611  46.065  50.693  1.00  1.91
ATOM    404  HB1 ALA    27      62.498  45.019  50.974  1.00  1.91
ATOM    405  HB2 ALA    27      63.406  46.517  51.283  1.00  1.91
ATOM    406  HB3 ALA    27      61.679  46.596  50.881  1.00  1.91
ATOM    407  C   ALA    27      61.915  45.531  48.299  1.00  1.91
ATOM    408  O   ALA    27      62.118  44.411  47.819  1.00  1.91
ATOM    409  N   HIS    28      60.813  46.230  47.993  1.00  2.04
ATOM    410  H   HIS    28      60.687  47.152  48.400  1.00  2.04
ATOM    411  CA  HIS    28      59.871  45.795  46.939  1.00  2.04
ATOM    412  HA  HIS    28      59.521  44.791  47.192  1.00  2.04
ATOM    413  CB  HIS    28      58.622  46.713  46.942  1.00  2.04
ATOM    414  HB1 HIS    28      58.812  47.576  47.581  1.00  2.04
ATOM    415  HB2 HIS    28      57.807  46.158  47.408  1.00  2.04
ATOM    416  CG  HIS    28      58.122  47.252  45.615  1.00  2.04
ATOM    417  ND1 HIS    28      56.936  46.884  44.958  1.00  2.04
ATOM    418  CE1 HIS    28      56.878  47.655  43.860  1.00  2.04
ATOM    419  HE1 HIS    28      56.103  47.592  43.109  1.00  2.04
ATOM    420  NE2 HIS    28      57.900  48.523  43.830  1.00  2.04
ATOM    421  HE2 HIS    28      58.074  49.238  43.135  1.00  2.04
ATOM    422  CD2 HIS    28      58.689  48.284  44.925  1.00  2.04
ATOM    423  HD2 HIS    28      59.590  48.821  45.187  1.00  2.04
ATOM    424  C   HIS    28      60.543  45.639  45.571  1.00  2.04
ATOM    425  O   HIS    28      60.362  44.630  44.896  1.00  2.04
ATOM    426  N   ARG    29      61.409  46.587  45.220  1.00  2.30
ATOM    427  H   ARG    29      61.483  47.377  45.861  1.00  2.30
ATOM    428  CA  ARG    29      62.170  46.666  43.969  1.00  2.30
ATOM    429  HA  ARG    29      61.473  46.580  43.135  1.00  2.30
ATOM    430  CB  ARG    29      62.816  48.069  43.979  1.00  2.30
ATOM    431  HB1 ARG    29      63.787  48.018  44.474  1.00  2.30
ATOM    432  HB2 ARG    29      62.192  48.754  44.557  1.00  2.30
ATOM    433  CG  ARG    29      62.969  48.694  42.593  1.00  2.30
ATOM    434  HG1 ARG    29      61.988  48.735  42.117  1.00  2.30
ATOM    435  HG2 ARG    29      63.627  48.076  41.983  1.00  2.30
ATOM    436  CD  ARG    29      63.514  50.130  42.704  1.00  2.30
ATOM    437  HD1 ARG    29      62.835  50.712  43.332  1.00  2.30
ATOM    438  HD2 ARG    29      63.517  50.591  41.716  1.00  2.30
ATOM    439  NE  ARG    29      64.869  50.198  43.287  1.00  2.30
ATOM    440  HE  ARG    29      64.954  50.611  44.222  1.00  2.30
ATOM    441  CZ  ARG    29      66.002  49.785  42.761  1.00  2.30
ATOM    442  NH1 ARG    29      67.119  49.922  43.403  1.00  2.30
ATOM    443 1HH1 ARG    29      67.072  50.316  44.357  1.00  2.30
ATOM    444 2HH1 ARG    29      67.974  49.496  43.119  1.00  2.30
ATOM    445  NH2 ARG    29      66.056  49.224  41.587  1.00  2.30
ATOM    446 1HH2 ARG    29      65.190  49.096  41.102  1.00  2.30
ATOM    447 2HH2 ARG    29      66.933  48.927  41.218  1.00  2.30
ATOM    448  C   ARG    29      63.211  45.556  43.822  1.00  2.30
ATOM    449  O   ARG    29      63.432  45.081  42.710  1.00  2.30
ATOM    450  N   ALA    30      63.820  45.129  44.930  1.00  2.47
ATOM    451  H   ALA    30      63.681  45.669  45.776  1.00  2.47
ATOM    452  CA  ALA    30      64.667  43.937  45.003  1.00  2.47
ATOM    453  HA  ALA    30      65.273  43.877  44.098  1.00  2.47
ATOM    454  CB  ALA    30      65.606  44.114  46.205  1.00  2.47
ATOM    455  HB1 ALA    30      66.294  43.270  46.261  1.00  2.47
ATOM    456  HB2 ALA    30      66.180  45.035  46.096  1.00  2.47
ATOM    457  HB3 ALA    30      65.027  44.163  47.129  1.00  2.47
ATOM    458  C   ALA    30      63.885  42.612  45.118  1.00  2.47
ATOM    459  O   ALA    30      64.484  41.548  44.973  1.00  2.47
ATOM    460  N   GLY    31      62.572  42.648  45.382  1.00  2.64
ATOM    461  H   GLY    31      62.118  43.548  45.474  1.00  2.64
ATOM    462  CA  GLY    31      61.739  41.448  45.548  1.00  2.64
ATOM    463  HA1 GLY    31      62.017  40.709  44.796  1.00  2.64
ATOM    464  HA2 GLY    31      60.698  41.730  45.388  1.00  2.64
ATOM    465  C   GLY    31      61.832  40.781  46.927  1.00  2.64
ATOM    466  O   GLY    31      61.341  39.670  47.113  1.00  2.64
ATOM    467  N   LEU    32      62.469  41.456  47.884  1.00  2.49
ATOM    468  H   LEU    32      62.782  42.388  47.643  1.00  2.49
ATOM    469  CA  LEU    32      62.685  41.012  49.260  1.00  2.49
ATOM    470  HA  LEU    32      63.094  40.001  49.257  1.00  2.49
ATOM    471  CB  LEU    32      63.731  41.990  49.843  1.00  2.49
ATOM    472  HB1 LEU    32      63.374  43.006  49.673  1.00  2.49
ATOM    473  HB2 LEU    32      64.660  41.872  49.282  1.00  2.49
ATOM    474  CG  LEU    32      64.040  41.858  51.345  1.00  2.49
ATOM    475  HG  LEU    32      63.129  41.970  51.930  1.00  2.49
ATOM    476  CD1 LEU    32      64.685  40.518  51.685  1.00  2.49
ATOM    477 1HD1 LEU    32      64.952  40.490  52.740  1.00  2.49
ATOM    478 2HD1 LEU    32      63.979  39.711  51.489  1.00  2.49
ATOM    479 3HD1 LEU    32      65.571  40.366  51.071  1.00  2.49
ATOM    480  CD2 LEU    32      64.981  42.989  51.746  1.00  2.49
ATOM    481 1HD2 LEU    32      65.272  42.874  52.786  1.00  2.49
ATOM    482 2HD2 LEU    32      65.854  42.974  51.098  1.00  2.49
ATOM    483 3HD2 LEU    32      64.478  43.945  51.626  1.00  2.49
ATOM    484  C   LEU    32      61.420  41.014  50.131  1.00  2.49
ATOM    485  O   LEU    32      61.296  40.184  51.031  1.00  2.49
ATOM    486  N   ILE    33      60.496  41.941  49.873  1.00  2.35
ATOM    487  H   ILE    33      60.635  42.538  49.068  1.00  2.35
ATOM    488  CA  ILE    33      59.173  41.971  50.503  1.00  2.35
ATOM    489  HA  ILE    33      58.993  41.005  50.975  1.00  2.35
ATOM    490  CB  ILE    33      59.022  43.051  51.599  1.00  2.35
ATOM    491  HB  ILE    33      58.010  42.948  51.994  1.00  2.35
ATOM    492  CG2 ILE    33      59.992  42.773  52.761  1.00  2.35
ATOM    493 1HG2 ILE    33      59.761  43.411  53.613  1.00  2.35
ATOM    494 2HG2 ILE    33      59.903  41.732  53.072  1.00  2.35
ATOM    495 3HG2 ILE    33      61.015  42.957  52.440  1.00  2.35
ATOM    496  CG1 ILE    33      59.160  44.497  51.070  1.00  2.35
ATOM    497 1HG1 ILE    33      58.558  44.622  50.171  1.00  2.35
ATOM    498 2HG1 ILE    33      60.195  44.687  50.803  1.00  2.35
ATOM    499  CD1 ILE    33      58.679  45.554  52.071  1.00  2.35
ATOM    500  HD1 ILE    33      58.787  46.546  51.633  1.00  2.35
ATOM    501  HD2 ILE    33      57.631  45.377  52.306  1.00  2.35
ATOM    502  HD3 ILE    33      59.255  45.514  52.992  1.00  2.35
ATOM    503  C   ILE    33      58.102  42.132  49.423  1.00  2.35
ATOM    504  O   ILE    33      58.330  42.769  48.394  1.00  2.35
ATOM    505  N   ASP    34      56.934  41.539  49.659  1.00  2.59
ATOM    506  H   ASP    34      56.796  41.045  50.526  1.00  2.59
ATOM    507  CA  ASP    34      55.808  41.620  48.731  1.00  2.59
ATOM    508  HA  ASP    34      56.187  41.360  47.742  1.00  2.59
ATOM    509  CB  ASP    34      54.756  40.542  49.107  1.00  2.59
ATOM    510  HB1 ASP    34      55.094  39.979  49.980  1.00  2.59
ATOM    511  HB2 ASP    34      54.696  39.830  48.282  1.00  2.59
ATOM    512  CG  ASP    34      53.344  41.069  49.386  1.00  2.59
ATOM    513  OD1 ASP    34      52.613  41.359  48.412  1.00  2.59
ATOM    514  OD2 ASP    34      53.000  41.256  50.574  1.00  2.59
ATOM    515  C   ASP    34      55.231  43.045  48.612  1.00  2.59
ATOM    516  O   ASP    34      55.404  43.879  49.498  1.00  2.59
ATOM    517  N   TRP    35      54.524  43.325  47.517  1.00  2.43
ATOM    518  H   TRP    35      54.311  42.560  46.895  1.00  2.43
ATOM    519  CA  TRP    35      53.873  44.613  47.255  1.00  2.43
ATOM    520  HA  TRP    35      54.642  45.382  47.174  1.00  2.43
ATOM    521  CB  TRP    35      53.151  44.485  45.903  1.00  2.43
ATOM    522  HB1 TRP    35      52.355  43.744  46.002  1.00  2.43
ATOM    523  HB2 TRP    35      53.862  44.088  45.177  1.00  2.43
ATOM    524  CG  TRP    35      52.551  45.727  45.309  1.00  2.43
ATOM    525  CD1 TRP    35      53.081  46.423  44.276  1.00  2.43
ATOM    526  HD1 TRP    35      54.008  46.156  43.779  1.00  2.43
ATOM    527  NE1 TRP    35      52.241  47.467  43.937  1.00  2.43
ATOM    528  HE1 TRP    35      52.406  48.087  43.157  1.00  2.43
ATOM    529  CE2 TRP    35      51.144  47.524  44.771  1.00  2.43
ATOM    530  CZ2 TRP    35      50.054  48.404  44.855  1.00  2.43
ATOM    531  HZ2 TRP    35      50.004  49.261  44.203  1.00  2.43
ATOM    532  CH2 TRP    35      49.046  48.150  45.802  1.00  2.43
ATOM    533  HH2 TRP    35      48.200  48.811  45.898  1.00  2.43
ATOM    534  CZ3 TRP    35      49.136  47.024  46.639  1.00  2.43
ATOM    535  HZ3 TRP    35      48.355  46.828  47.361  1.00  2.43
ATOM    536  CE3 TRP    35      50.246  46.161  46.557  1.00  2.43
ATOM    537  HE3 TRP    35      50.307  45.302  47.205  1.00  2.43
ATOM    538  CD2 TRP    35      51.290  46.396  45.634  1.00  2.43
ATOM    539  C   TRP    35      52.897  45.039  48.370  1.00  2.43
ATOM    540  O   TRP    35      52.842  46.206  48.768  1.00  2.43
ATOM    541  N   ASN    36      52.135  44.082  48.898  1.00  2.64
ATOM    542  H   ASN    36      52.297  43.124  48.585  1.00  2.64
ATOM    543  CA  ASN    36      51.128  44.287  49.932  1.00  2.64
ATOM    544  HA  ASN    36      50.542  45.171  49.673  1.00  2.64
ATOM    545  CB  ASN    36      50.206  43.054  49.910  1.00  2.64
ATOM    546  HB1 ASN    36      50.735  42.187  50.297  1.00  2.64
ATOM    547  HB2 ASN    36      49.935  42.829  48.878  1.00  2.64
ATOM    548  CG  ASN    36      48.946  43.227  50.723  1.00  2.64
ATOM    549  OD1 ASN    36      48.953  43.213  51.944  1.00  2.64
ATOM    550  ND2 ASN    36      47.806  43.362  50.085  1.00  2.64
ATOM    551 1HD2 ASN    36      47.784  43.286  49.082  1.00  2.64
ATOM    552 2HD2 ASN    36      46.975  43.465  50.635  1.00  2.64
ATOM    553  C   ASN    36      51.779  44.561  51.303  1.00  2.64
ATOM    554  O   ASN    36      51.402  45.522  51.984  1.00  2.64
ATOM    555  N   MET    37      52.813  43.792  51.662  1.00  2.45
ATOM    556  H   MET    37      53.007  42.966  51.091  1.00  2.45
ATOM    557  CA  MET    37      53.706  44.051  52.794  1.00  2.45
ATOM    558  HA  MET    37      53.135  43.992  53.718  1.00  2.45
ATOM    559  CB  MET    37      54.837  43.008  52.846  1.00  2.45
ATOM    560  HB1 MET    37      55.654  43.409  53.447  1.00  2.45
ATOM    561  HB2 MET    37      55.219  42.828  51.841  1.00  2.45
ATOM    562  CG  MET    37      54.410  41.676  53.465  1.00  2.45
ATOM    563  HG1 MET    37      53.512  41.323  52.961  1.00  2.45
ATOM    564  HG2 MET    37      54.164  41.836  54.515  1.00  2.45
ATOM    565  SD  MET    37      55.668  40.372  53.347  1.00  2.45
ATOM    566  CE  MET    37      56.953  41.010  54.457  1.00  2.45
ATOM    567  HE1 MET    37      57.780  40.300  54.492  1.00  2.45
ATOM    568  HE2 MET    37      57.325  41.966  54.092  1.00  2.45
ATOM    569  HE3 MET    37      56.545  41.133  55.460  1.00  2.45
ATOM    570  C   MET    37      54.330  45.450  52.740  1.00  2.45
ATOM    571  O   MET    37      54.278  46.177  53.728  1.00  2.45
ATOM    572  N   PHE    38      54.886  45.851  51.600  1.00  2.03
ATOM    573  H   PHE    38      54.936  45.181  50.835  1.00  2.03
ATOM    574  CA  PHE    38      55.454  47.176  51.371  1.00  2.03
ATOM    575  HA  PHE    38      56.264  47.344  52.079  1.00  2.03
ATOM    576  CB  PHE    38      56.041  47.205  49.941  1.00  2.03
ATOM    577  HB1 PHE    38      55.344  46.691  49.281  1.00  2.03
ATOM    578  HB2 PHE    38      56.961  46.619  49.933  1.00  2.03
ATOM    579  CG  PHE    38      56.340  48.560  49.307  1.00  2.03
ATOM    580  CD1 PHE    38      56.832  49.642  50.062  1.00  2.03
ATOM    581  HD1 PHE    38      57.008  49.519  51.117  1.00  2.03
ATOM    582  CE1 PHE    38      57.097  50.880  49.448  1.00  2.03
ATOM    583  HE1 PHE    38      57.514  51.686  50.024  1.00  2.03
ATOM    584  CZ  PHE    38      56.912  51.038  48.066  1.00  2.03
ATOM    585  HZ  PHE    38      57.152  51.970  47.579  1.00  2.03
ATOM    586  CE2 PHE    38      56.500  49.941  47.299  1.00  2.03
ATOM    587  HE2 PHE    38      56.459  50.023  46.222  1.00  2.03
ATOM    588  CD2 PHE    38      56.177  48.721  47.919  1.00  2.03
ATOM    589  HD2 PHE    38      55.842  47.889  47.313  1.00  2.03
ATOM    590  C   PHE    38      54.436  48.295  51.579  1.00  2.03
ATOM    591  O   PHE    38      54.743  49.289  52.246  1.00  2.03
ATOM    592  N   VAL    39      53.217  48.135  51.061  1.00  2.15
ATOM    593  H   VAL    39      53.036  47.321  50.478  1.00  2.15
ATOM    594  CA  VAL    39      52.161  49.141  51.239  1.00  2.15
ATOM    595  HA  VAL    39      52.573  50.096  50.941  1.00  2.15
ATOM    596  CB  VAL    39      50.959  48.820  50.320  1.00  2.15
ATOM    597  HB  VAL    39      50.747  47.752  50.378  1.00  2.15
ATOM    598  CG1 VAL    39      49.656  49.571  50.642  1.00  2.15
ATOM    599 1HG1 VAL    39      48.896  49.322  49.902  1.00  2.15
ATOM    600 2HG1 VAL    39      49.280  49.270  51.619  1.00  2.15
ATOM    601 3HG1 VAL    39      49.818  50.647  50.634  1.00  2.15
ATOM    602  CG2 VAL    39      51.310  49.170  48.870  1.00  2.15
ATOM    603 1HG2 VAL    39      50.523  48.821  48.205  1.00  2.15
ATOM    604 2HG2 VAL    39      51.417  50.249  48.767  1.00  2.15
ATOM    605 3HG2 VAL    39      52.240  48.682  48.581  1.00  2.15
ATOM    606  C   VAL    39      51.711  49.308  52.696  1.00  2.15
ATOM    607  O   VAL    39      51.500  50.439  53.168  1.00  2.15
ATOM    608  N   LYS    40      51.598  48.182  53.416  1.00  2.42
ATOM    609  H   LYS    40      51.767  47.300  52.938  1.00  2.42
ATOM    610  CA  LYS    40      51.327  48.161  54.862  1.00  2.42
ATOM    611  HA  LYS    40      50.392  48.685  55.070  1.00  2.42
ATOM    612  CB  LYS    40      51.219  46.709  55.356  1.00  2.42
ATOM    613  HB1 LYS    40      51.301  46.693  56.445  1.00  2.42
ATOM    614  HB2 LYS    40      52.053  46.136  54.953  1.00  2.42
ATOM    615  CG  LYS    40      49.897  46.035  54.973  1.00  2.42
ATOM    616  HG1 LYS    40      49.624  46.288  53.948  1.00  2.42
ATOM    617  HG2 LYS    40      49.112  46.384  55.645  1.00  2.42
ATOM    618  CD  LYS    40      50.051  44.514  55.083  1.00  2.42
ATOM    619  HD1 LYS    40      50.506  44.252  56.040  1.00  2.42
ATOM    620  HD2 LYS    40      50.707  44.182  54.275  1.00  2.42
ATOM    621  CE  LYS    40      48.691  43.829  54.965  1.00  2.42
ATOM    622  HE1 LYS    40      48.102  44.361  54.211  1.00  2.42
ATOM    623  HE2 LYS    40      48.175  43.904  55.926  1.00  2.42
ATOM    624  NZ  LYS    40      48.849  42.417  54.548  1.00  2.42
ATOM    625  HZ1 LYS    40      47.973  41.918  54.601  1.00  2.42
ATOM    626  HZ2 LYS    40      49.131  42.424  53.565  1.00  2.42
ATOM    627  HZ3 LYS    40      49.563  41.949  55.087  1.00  2.42
ATOM    628  C   LYS    40      52.399  48.878  55.661  1.00  2.42
ATOM    629  O   LYS    40      52.070  49.774  56.432  1.00  2.42
ATOM    630  N   LEU    41      53.660  48.527  55.427  1.00  2.15
ATOM    631  H   LEU    41      53.825  47.770  54.771  1.00  2.15
ATOM    632  CA  LEU    41      54.806  49.155  56.070  1.00  2.15
ATOM    633  HA  LEU    41      54.693  49.049  57.149  1.00  2.15
ATOM    634  CB  LEU    41      56.081  48.416  55.615  1.00  2.15
ATOM    635  HB1 LEU    41      56.958  49.018  55.818  1.00  2.15
ATOM    636  HB2 LEU    41      56.038  48.257  54.537  1.00  2.15
ATOM    637  CG  LEU    41      56.278  47.064  56.330  1.00  2.15
ATOM    638  HG  LEU    41      55.366  46.472  56.256  1.00  2.15
ATOM    639  CD1 LEU    41      57.413  46.285  55.665  1.00  2.15
ATOM    640 1HD1 LEU    41      57.532  45.317  56.151  1.00  2.15
ATOM    641 2HD1 LEU    41      57.169  46.118  54.618  1.00  2.15
ATOM    642 3HD1 LEU    41      58.348  46.842  55.738  1.00  2.15
ATOM    643  CD2 LEU    41      56.640  47.232  57.809  1.00  2.15
ATOM    644 1HD2 LEU    41      56.829  46.257  58.255  1.00  2.15
ATOM    645 2HD2 LEU    41      57.537  47.844  57.912  1.00  2.15
ATOM    646 3HD2 LEU    41      55.821  47.694  58.359  1.00  2.15
ATOM    647  C   LEU    41      54.798  50.663  55.809  1.00  2.15
ATOM    648  O   LEU    41      54.699  51.416  56.761  1.00  2.15
ATOM    649  N   ARG    42      54.760  51.153  54.563  1.00  1.90
ATOM    650  H   ARG    42      54.769  50.504  53.779  1.00  1.90
ATOM    651  CA  ARG    42      54.718  52.611  54.335  1.00  1.90
ATOM    652  HA  ARG    42      55.588  53.031  54.834  1.00  1.90
ATOM    653  CB  ARG    42      54.823  52.929  52.845  1.00  1.90
ATOM    654  HB1 ARG    42      54.462  53.943  52.669  1.00  1.90
ATOM    655  HB2 ARG    42      54.167  52.232  52.328  1.00  1.90
ATOM    656  CG  ARG    42      56.240  52.808  52.251  1.00  1.90
ATOM    657  HG1 ARG    42      56.151  52.957  51.178  1.00  1.90
ATOM    658  HG2 ARG    42      56.624  51.805  52.436  1.00  1.90
ATOM    659  CD  ARG    42      57.236  53.850  52.789  1.00  1.90
ATOM    660  HD1 ARG    42      57.448  53.605  53.831  1.00  1.90
ATOM    661  HD2 ARG    42      56.752  54.829  52.768  1.00  1.90
ATOM    662  NE  ARG    42      58.500  53.929  52.003  1.00  1.90
ATOM    663  HE  ARG    42      58.447  53.788  51.006  1.00  1.90
ATOM    664  CZ  ARG    42      59.664  54.361  52.471  1.00  1.90
ATOM    665  NH1 ARG    42      60.678  54.585  51.689  1.00  1.90
ATOM    666 1HH1 ARG    42      60.542  54.632  50.682  1.00  1.90
ATOM    667 2HH1 ARG    42      61.546  54.903  52.087  1.00  1.90
ATOM    668  NH2 ARG    42      59.838  54.610  53.740  1.00  1.90
ATOM    669 1HH2 ARG    42      59.066  54.491  54.370  1.00  1.90
ATOM    670 2HH2 ARG    42      60.638  55.159  54.048  1.00  1.90
ATOM    671  C   ARG    42      53.548  53.346  55.014  1.00  1.90
ATOM    672  O   ARG    42      53.746  54.412  55.609  1.00  1.90
ATOM    673  N   SER    43      52.358  52.738  54.997  1.00  2.38
ATOM    674  H   SER    43      52.269  51.862  54.496  1.00  2.38
ATOM    675  CA  SER    43      51.224  53.248  55.784  1.00  2.38
ATOM    676  HA  SER    43      50.959  54.238  55.410  1.00  2.38
ATOM    677  CB  SER    43      49.996  52.346  55.633  1.00  2.38
ATOM    678  HB1 SER    43      49.185  52.753  56.236  1.00  2.38
ATOM    679  HB2 SER    43      50.215  51.343  55.995  1.00  2.38
ATOM    680  OG  SER    43      49.581  52.276  54.278  1.00  2.38
ATOM    681  HG  SER    43      50.177  51.659  53.822  1.00  2.38
ATOM    682  C   SER    43      51.595  53.406  57.256  1.00  2.38
ATOM    683  O   SER    43      51.575  54.531  57.742  1.00  2.38
ATOM    684  N   GLN    44      52.053  52.336  57.905  1.00  2.71
ATOM    685  H   GLN    44      52.156  51.465  57.398  1.00  2.71
ATOM    686  CA  GLN    44      52.513  52.333  59.294  1.00  2.71
ATOM    687  HA  GLN    44      51.675  52.531  59.956  1.00  2.71
ATOM    688  CB  GLN    44      53.085  50.950  59.646  1.00  2.71
ATOM    689  HB1 GLN    44      53.690  51.078  60.535  1.00  2.71
ATOM    690  HB2 GLN    44      53.749  50.615  58.854  1.00  2.71
ATOM    691  CG  GLN    44      52.081  49.841  59.953  1.00  2.71
ATOM    692  HG1 GLN    44      51.376  49.743  59.129  1.00  2.71
ATOM    693  HG2 GLN    44      51.537  50.092  60.864  1.00  2.71
ATOM    694  CD  GLN    44      52.803  48.507  60.158  1.00  2.71
ATOM    695  OE1 GLN    44      52.437  47.489  59.581  1.00  2.71
ATOM    696  NE2 GLN    44      53.863  48.457  60.937  1.00  2.71
ATOM    697 1HE2 GLN    44      54.242  49.296  61.397  1.00  2.71
ATOM    698 2HE2 GLN    44      54.296  47.570  61.075  1.00  2.71
ATOM    699  C   GLN    44      53.626  53.325  59.585  1.00  2.71
ATOM    700  O   GLN    44      53.772  53.729  60.723  1.00  2.71
ATOM    701  N   GLU    45      54.405  53.702  58.575  1.00  2.40
ATOM    702  H   GLU    45      54.292  53.225  57.693  1.00  2.40
ATOM    703  CA  GLU    45      55.488  54.664  58.710  1.00  2.40
ATOM    704  HA  GLU    45      56.065  54.506  59.606  1.00  2.40
ATOM    705  CB  GLU    45      56.404  54.521  57.515  1.00  2.40
ATOM    706  HB1 GLU    45      55.877  54.144  56.650  1.00  2.40
ATOM    707  HB2 GLU    45      57.115  53.779  57.792  1.00  2.40
ATOM    708  CG  GLU    45      57.119  55.797  57.105  1.00  2.40
ATOM    709  HG1 GLU    45      56.363  56.486  56.731  1.00  2.40
ATOM    710  HG2 GLU    45      57.789  55.585  56.273  1.00  2.40
ATOM    711  CD  GLU    45      57.918  56.435  58.238  1.00  2.40
ATOM    712  OE1 GLU    45      57.902  57.675  58.336  1.00  2.40
ATOM    713  OE2 GLU    45      58.661  55.690  58.898  1.00  2.40
ATOM    714  C   GLU    45      54.941  56.065  58.771  1.00  2.40
ATOM    715  O   GLU    45      55.403  56.873  59.560  1.00  2.40
ATOM    716  N   CYS    46      53.965  56.402  57.940  1.00  3.88
ATOM    717  H   CYS    46      53.526  55.716  57.341  1.00  3.88
ATOM    718  CA  CYS    46      53.423  57.737  58.095  1.00  3.88
ATOM    719  HA  CYS    46      54.221  58.474  58.161  1.00  3.88
ATOM    720  CB  CYS    46      52.506  58.050  56.902  1.00  3.88
ATOM    721  HB1 CYS    46      52.226  59.105  56.929  1.00  3.88
ATOM    722  HB2 CYS    46      51.594  57.454  56.978  1.00  3.88
ATOM    723  SG  CYS    46      53.317  57.667  55.321  1.00  3.88
ATOM    724  HG  CYS    46      53.488  56.358  55.569  1.00  3.88
ATOM    725  C   CYS    46      52.604  57.800  59.394  1.00  3.88
ATOM    726  O   CYS    46      52.673  58.735  60.178  1.00  3.88
ATOM    727  N   ASP    47      51.908  56.704  59.695  1.00  5.77
ATOM    728  H   ASP    47      51.848  55.969  58.996  1.00  5.77
ATOM    729  CA  ASP    47      51.387  56.427  61.024  1.00  5.77
ATOM    730  HA  ASP    47      50.634  57.150  61.239  1.00  5.77
ATOM    731  CB  ASP    47      50.678  55.055  61.052  1.00  5.77
ATOM    732  HB1 ASP    47      50.228  54.903  62.030  1.00  5.77
ATOM    733  HB2 ASP    47      51.421  54.284  60.955  1.00  5.77
ATOM    734  CG  ASP    47      49.581  54.817  59.991  1.00  5.77
ATOM    735  OD1 ASP    47      49.086  53.668  59.875  1.00  5.77
ATOM    736  OD2 ASP    47      49.135  55.758  59.290  1.00  5.77
ATOM    737  C   ASP    47      52.479  56.518  62.121  1.00  5.77
ATOM    738  O   ASP    47      52.143  56.733  63.270  1.00  5.77
ATOM    739  N   TRP    48      53.751  56.424  61.752  1.00  7.45
ATOM    740  H   TRP    48      53.904  56.229  60.773  1.00  7.45
ATOM    741  CA  TRP    48      55.024  56.534  62.446  1.00  7.45
ATOM    742  HA  TRP    48      55.839  56.160  61.849  1.00  7.45
ATOM    743  CB  TRP    48      55.303  58.040  62.717  1.00  7.45
ATOM    744  HB1 TRP    48      54.904  58.300  63.708  1.00  7.45
ATOM    745  HB2 TRP    48      54.722  58.601  61.979  1.00  7.45
ATOM    746  CG  TRP    48      56.708  58.527  62.606  1.00  7.45
ATOM    747  CD1 TRP    48      57.522  58.287  61.554  1.00  7.45
ATOM    748  HD1 TRP    48      57.290  57.673  60.698  1.00  7.45
ATOM    749  NE1 TRP    48      58.682  59.013  61.664  1.00  7.45
ATOM    750  HE1 TRP    48      59.375  59.035  60.923  1.00  7.45
ATOM    751  CE2 TRP    48      58.709  59.746  62.832  1.00  7.45
ATOM    752  CZ2 TRP    48      59.665  60.629  63.377  1.00  7.45
ATOM    753  HZ2 TRP    48      60.581  60.809  62.852  1.00  7.45
ATOM    754  CH2 TRP    48      59.366  61.273  64.592  1.00  7.45
ATOM    755  HH2 TRP    48      60.077  61.951  65.006  1.00  7.45
ATOM    756  CZ3 TRP    48      58.132  61.026  65.231  1.00  7.45
ATOM    757  HZ3 TRP    48      57.932  61.550  66.136  1.00  7.45
ATOM    758  CE3 TRP    48      57.200  60.132  64.674  1.00  7.45
ATOM    759  HE3 TRP    48      56.286  59.979  65.163  1.00  7.45
ATOM    760  CD2 TRP    48      57.470  59.461  63.458  1.00  7.45
ATOM    761  C   TRP    48      55.128  55.720  63.829  1.00  7.45
ATOM    762  O   TRP    48      56.288  55.475  64.195  1.00  7.45
ATOM    763  N   GLU    49      54.144  55.300  64.673  1.00  8.58
ATOM    764  H   GLU    49      54.419  55.361  65.645  1.00  8.58
ATOM    765  CA  GLU    49      53.175  54.121  64.530  1.00  8.58
ATOM    766  HA  GLU    49      52.882  54.167  63.442  1.00  8.58
ATOM    767  CB  GLU    49      54.016  52.835  64.660  1.00  8.58
ATOM    768  HB1 GLU    49      54.155  52.554  65.685  1.00  8.58
ATOM    769  HB2 GLU    49      55.017  53.068  64.307  1.00  8.58
ATOM    770  CG  GLU    49      53.575  51.631  63.819  1.00  8.58
ATOM    771  HG1 GLU    49      53.185  51.995  62.865  1.00  8.58
ATOM    772  HG2 GLU    49      52.762  51.099  64.312  1.00  8.58
ATOM    773  CD  GLU    49      54.772  50.702  63.553  1.00  8.58
ATOM    774  OE1 GLU    49      55.165  50.594  62.363  1.00  8.58
ATOM    775  OE2 GLU    49      55.334  50.108  64.501  1.00  8.58
ATOM    776  C   GLU    49      51.786  54.210  65.224  1.00  8.58
ATOM    777  O   GLU    49      50.891  53.472  64.945  1.00  8.58
ATOM    778  N   GLU    50      51.604  55.251  66.070  1.00  7.99
ATOM    779  H   GLU    50      52.416  55.794  66.362  1.00  7.99
ATOM    780  CA  GLU    50      50.304  55.873  66.343  1.00  7.99
ATOM    781  HA  GLU    50      49.668  55.608  65.501  1.00  7.99
ATOM    782  CB  GLU    50      49.547  55.329  67.586  1.00  7.99
ATOM    783  HB1 GLU    50      49.904  55.826  68.489  1.00  7.99
ATOM    784  HB2 GLU    50      49.754  54.264  67.678  1.00  7.99
ATOM    785  CG  GLU    50      48.021  55.494  67.399  1.00  7.99
ATOM    786  HG1 GLU    50      47.614  54.537  67.064  1.00  7.99
ATOM    787  HG2 GLU    50      47.829  56.206  66.591  1.00  7.99
ATOM    788  CD  GLU    50      47.223  55.984  68.625  1.00  7.99
ATOM    789  OE1 GLU    50      47.662  56.941  69.304  1.00  7.99
ATOM    790  OE2 GLU    50      46.039  55.602  68.786  1.00  7.99
ATOM    791  C   GLU    50      50.438  57.399  66.321  1.00  7.99
ATOM    792  O   GLU    50      50.344  58.078  67.335  1.00  7.99
ATOM    793  N   ILE    51      50.600  57.916  65.096  1.00  7.52
ATOM    794  H   ILE    51      51.027  57.277  64.434  1.00  7.52
ATOM    795  CA  ILE    51      49.977  59.096  64.460  1.00  7.52
ATOM    796  HA  ILE    51      50.790  59.760  64.163  1.00  7.52
ATOM    797  CB  ILE    51      49.126  58.701  63.238  1.00  7.52
ATOM    798  HB  ILE    51      48.214  59.287  63.254  1.00  7.52
ATOM    799  CG2 ILE    51      49.882  59.263  62.037  1.00  7.52
ATOM    800 1HG2 ILE    51      49.537  58.844  61.102  1.00  7.52
ATOM    801 2HG2 ILE    51      49.700  60.329  62.021  1.00  7.52
ATOM    802 3HG2 ILE    51      50.955  59.081  62.116  1.00  7.52
ATOM    803  CG1 ILE    51      48.697  57.207  63.271  1.00  7.52
ATOM    804 1HG1 ILE    51      48.170  57.009  64.203  1.00  7.52
ATOM    805 2HG1 ILE    51      49.577  56.576  63.252  1.00  7.52
ATOM    806  CD1 ILE    51      47.790  56.719  62.155  1.00  7.52
ATOM    807  HD1 ILE    51      46.816  57.193  62.204  1.00  7.52
ATOM    808  HD2 ILE    51      48.273  56.951  61.220  1.00  7.52
ATOM    809  HD3 ILE    51      47.661  55.639  62.239  1.00  7.52
ATOM    810  C   ILE    51      49.137  59.887  65.399  1.00  7.52
ATOM    811  O   ILE    51      49.372  61.083  65.529  1.00  7.52
ATOM    812  N   SER    52      48.179  59.118  65.927  1.00  8.36
ATOM    813  H   SER    52      48.241  58.174  65.584  1.00  8.36
ATOM    814  CA  SER    52      47.278  59.212  67.057  1.00  8.36
ATOM    815  HA  SER    52      47.137  58.201  67.407  1.00  8.36
ATOM    816  CB  SER    52      47.835  60.044  68.219  1.00  8.36
ATOM    817  HB1 SER    52      47.533  61.087  68.118  1.00  8.36
ATOM    818  HB2 SER    52      48.924  59.989  68.230  1.00  8.36
ATOM    819  OG  SER    52      47.350  59.500  69.434  1.00  8.36
ATOM    820  HG  SER    52      47.718  58.578  69.501  1.00  8.36
ATOM    821  C   SER    52      45.927  59.669  66.582  1.00  8.36
ATOM    822  O   SER    52      44.913  59.190  67.076  1.00  8.36
ATOM    823  N   VAL    53      45.935  60.514  65.551  1.00  9.27
ATOM    824  H   VAL    53      46.843  60.885  65.285  1.00  9.27
ATOM    825  CA  VAL    53      44.811  60.994  64.750  1.00  9.27
ATOM    826  HA  VAL    53      45.149  61.875  64.215  1.00  9.27
ATOM    827  CB  VAL    53      44.362  59.990  63.659  1.00  9.27
ATOM    828  HB  VAL    53      43.661  60.499  62.997  1.00  9.27
ATOM    829  CG1 VAL    53      45.537  59.555  62.800  1.00  9.27
ATOM    830 1HG1 VAL    53      45.159  59.001  61.941  1.00  9.27
ATOM    831 2HG1 VAL    53      46.094  60.428  62.462  1.00  9.27
ATOM    832 3HG1 VAL    53      46.164  58.903  63.397  1.00  9.27
ATOM    833  CG2 VAL    53      43.698  58.701  64.166  1.00  9.27
ATOM    834 1HG2 VAL    53      43.345  58.115  63.317  1.00  9.27
ATOM    835 2HG2 VAL    53      44.399  58.096  64.738  1.00  9.27
ATOM    836 3HG2 VAL    53      42.839  58.933  64.794  1.00  9.27
ATOM    837  C   VAL    53      43.588  61.462  65.527  1.00  9.27
ATOM    838  O   VAL    53      42.462  61.516  65.027  1.00  9.27
ATOM    839  N   LYS    54      43.803  61.791  66.793  1.00 11.01
ATOM    840  H   LYS    54      44.736  61.662  67.150  1.00 11.01
ATOM    841  CA  LYS    54      42.770  62.242  67.701  1.00 11.01
ATOM    842  HA  LYS    54      41.843  61.710  67.483  1.00 11.01
ATOM    843  CB  LYS    54      43.182  61.915  69.154  1.00 11.01
ATOM    844  HB1 LYS    54      42.571  62.489  69.853  1.00 11.01
ATOM    845  HB2 LYS    54      44.224  62.207  69.300  1.00 11.01
ATOM    846  CG  LYS    54      42.990  60.419  69.475  1.00 11.01
ATOM    847  HG1 LYS    54      43.175  59.831  68.585  1.00 11.01
ATOM    848  HG2 LYS    54      41.949  60.245  69.753  1.00 11.01
ATOM    849  CD  LYS    54      43.904  59.923  70.610  1.00 11.01
ATOM    850  HD1 LYS    54      43.492  60.262  71.562  1.00 11.01
ATOM    851  HD2 LYS    54      44.903  60.351  70.504  1.00 11.01
ATOM    852  CE  LYS    54      44.023  58.389  70.626  1.00 11.01
ATOM    853  HE1 LYS    54      43.031  57.948  70.508  1.00 11.01
ATOM    854  HE2 LYS    54      44.422  58.081  71.596  1.00 11.01
ATOM    855  NZ  LYS    54      44.932  57.908  69.561  1.00 11.01
ATOM    856  HZ1 LYS    54      45.881  58.242  69.703  1.00 11.01
ATOM    857  HZ2 LYS    54      45.060  56.891  69.524  1.00 11.01
ATOM    858  HZ3 LYS    54      44.653  58.208  68.632  1.00 11.01
ATOM    859  C   LYS    54      42.474  63.723  67.478  1.00 11.01
ATOM    860  O   LYS    54      42.811  64.586  68.281  1.00 11.01
ATOM    861  N   GLY    55      41.959  64.001  66.290  1.00 11.82
ATOM    862  H   GLY    55      41.807  63.200  65.682  1.00 11.82
ATOM    863  CA  GLY    55      42.084  65.289  65.630  1.00 11.82
ATOM    864  HA1 GLY    55      42.482  66.040  66.313  1.00 11.82
ATOM    865  HA2 GLY    55      41.099  65.615  65.297  1.00 11.82
ATOM    866  C   GLY    55      43.003  65.188  64.408  1.00 11.82
ATOM    867  O   GLY    55      43.595  64.134  64.174  1.00 11.82
ATOM    868  N   PRO    56      43.284  66.302  63.713  1.00 10.93
ATOM    869  CD  PRO    56      42.599  67.585  63.806  1.00 10.93
ATOM    870  HD1 PRO    56      42.466  67.901  64.841  1.00 10.93
ATOM    871  HD2 PRO    56      41.632  67.514  63.306  1.00 10.93
ATOM    872  CG  PRO    56      43.486  68.588  63.064  1.00 10.93
ATOM    873  HG1 PRO    56      44.186  69.046  63.765  1.00 10.93
ATOM    874  HG2 PRO    56      42.896  69.353  62.559  1.00 10.93
ATOM    875  CB  PRO    56      44.254  67.718  62.070  1.00 10.93
ATOM    876  HB1 PRO    56      45.196  68.180  61.771  1.00 10.93
ATOM    877  HB2 PRO    56      43.632  67.541  61.191  1.00 10.93
ATOM    878  CA  PRO    56      44.448  66.398  62.826  1.00 10.93
ATOM    879  HA  PRO    56      44.426  65.578  62.106  1.00 10.93
ATOM    880  C   PRO    56      45.794  66.321  63.569  1.00 10.93
ATOM    881  O   PRO    56      46.841  66.511  62.965  1.00 10.93
ATOM    882  N   ASN    57      45.787  65.913  64.842  1.00  9.66
ATOM    883  H   ASN    57      44.893  65.859  65.297  1.00  9.66
ATOM    884  CA  ASN    57      46.834  65.086  65.442  1.00  9.66
ATOM    885  HA  ASN    57      47.772  65.637  65.346  1.00  9.66
ATOM    886  CB  ASN    57      46.517  64.920  66.951  1.00  9.66
ATOM    887  HB1 ASN    57      45.830  64.088  67.095  1.00  9.66
ATOM    888  HB2 ASN    57      46.023  65.821  67.316  1.00  9.66
ATOM    889  CG  ASN    57      47.735  64.713  67.856  1.00  9.66
ATOM    890  OD1 ASN    57      47.939  65.453  68.800  1.00  9.66
ATOM    891  ND2 ASN    57      48.561  63.715  67.650  1.00  9.66
ATOM    892 1HD2 ASN    57      48.434  63.098  66.851  1.00  9.66
ATOM    893 2HD2 ASN    57      49.355  63.642  68.261  1.00  9.66
ATOM    894  C   ASN    57      47.038  63.746  64.716  1.00  9.66
ATOM    895  O   ASN    57      47.473  62.806  65.351  1.00  9.66
ATOM    896  N   GLY    58      46.777  63.596  63.416  1.00  7.63
ATOM    897  H   GLY    58      46.325  64.356  62.934  1.00  7.63
ATOM    898  CA  GLY    58      47.720  62.861  62.589  1.00  7.63
ATOM    899  HA1 GLY    58      47.374  62.769  61.576  1.00  7.63
ATOM    900  HA2 GLY    58      47.930  61.879  63.011  1.00  7.63
ATOM    901  C   GLY    58      48.969  63.698  62.558  1.00  7.63
ATOM    902  O   GLY    58      49.127  64.473  61.623  1.00  7.63
ATOM    903  N   GLU    59      49.847  63.537  63.559  1.00  5.48
ATOM    904  H   GLU    59      49.641  62.923  64.343  1.00  5.48
ATOM    905  CA  GLU    59      51.215  64.037  63.360  1.00  5.48
ATOM    906  HA  GLU    59      51.156  65.115  63.203  1.00  5.48
ATOM    907  CB  GLU    59      52.098  63.789  64.601  1.00  5.48
ATOM    908  HB1 GLU    59      52.367  62.734  64.661  1.00  5.48
ATOM    909  HB2 GLU    59      51.488  64.011  65.478  1.00  5.48
ATOM    910  CG  GLU    59      53.359  64.684  64.694  1.00  5.48
ATOM    911  HG1 GLU    59      53.651  64.724  65.746  1.00  5.48
ATOM    912  HG2 GLU    59      53.087  65.703  64.406  1.00  5.48
ATOM    913  CD  GLU    59      54.594  64.222  63.890  1.00  5.48
ATOM    914  OE1 GLU    59      54.864  63.001  63.850  1.00  5.48
ATOM    915  OE2 GLU    59      55.341  65.090  63.359  1.00  5.48
ATOM    916  C   GLU    59      51.835  63.460  62.099  1.00  5.48
ATOM    917  O   GLU    59      52.697  64.109  61.533  1.00  5.48
ATOM    918  N   SER    60      51.287  62.310  61.664  1.00  4.18
ATOM    919  H   SER    60      50.639  61.860  62.284  1.00  4.18
ATOM    920  CA  SER    60      51.309  61.836  60.267  1.00  4.18
ATOM    921  HA  SER    60      50.713  60.945  60.167  1.00  4.18
ATOM    922  CB  SER    60      50.785  62.901  59.253  1.00  4.18
ATOM    923  HB1 SER    60      49.863  63.317  59.644  1.00  4.18
ATOM    924  HB2 SER    60      50.572  62.385  58.316  1.00  4.18
ATOM    925  OG  SER    60      51.674  63.950  58.969  1.00  4.18
ATOM    926  HG  SER    60      51.200  64.569  58.413  1.00  4.18
ATOM    927  C   SER    60      52.711  61.452  59.787  1.00  4.18
ATOM    928  O   SER    60      52.845  61.035  58.641  1.00  4.18
ATOM    929  N   SER    61      53.711  61.540  60.680  1.00  2.57
ATOM    930  H   SER    61      53.386  61.491  61.620  1.00  2.57
ATOM    931  CA  SER    61      54.937  62.339  60.539  1.00  2.57
ATOM    932  HA  SER    61      54.753  63.343  60.905  1.00  2.57
ATOM    933  CB  SER    61      56.014  61.694  61.439  1.00  2.57
ATOM    934  HB1 SER    61      56.654  61.039  60.846  1.00  2.57
ATOM    935  HB2 SER    61      55.526  61.094  62.206  1.00  2.57
ATOM    936  OG  SER    61      56.779  62.677  62.084  1.00  2.57
ATOM    937  HG  SER    61      56.285  62.824  62.924  1.00  2.57
ATOM    938  C   SER    61      55.520  62.430  59.145  1.00  2.57
ATOM    939  O   SER    61      55.905  63.510  58.688  1.00  2.57
ATOM    940  N   VAL    62      55.569  61.270  58.506  1.00  2.32
ATOM    941  H   VAL    62      55.328  60.482  59.082  1.00  2.32
ATOM    942  CA  VAL    62      55.506  60.966  57.084  1.00  2.32
ATOM    943  HA  VAL    62      54.797  60.142  57.053  1.00  2.32
ATOM    944  CB  VAL    62      54.900  62.050  56.139  1.00  2.32
ATOM    945  HB  VAL    62      55.680  62.753  55.871  1.00  2.32
ATOM    946  CG1 VAL    62      54.334  61.311  54.909  1.00  2.32
ATOM    947 1HG1 VAL    62      53.767  61.979  54.267  1.00  2.32
ATOM    948 2HG1 VAL    62      55.126  60.869  54.315  1.00  2.32
ATOM    949 3HG1 VAL    62      53.644  60.532  55.226  1.00  2.32
ATOM    950  CG2 VAL    62      53.672  62.896  56.535  1.00  2.32
ATOM    951 1HG2 VAL    62      53.511  63.679  55.797  1.00  2.32
ATOM    952 2HG2 VAL    62      52.768  62.292  56.586  1.00  2.32
ATOM    953 3HG2 VAL    62      53.810  63.389  57.488  1.00  2.32
ATOM    954  C   VAL    62      56.835  60.393  56.623  1.00  2.32
ATOM    955  O   VAL    62      57.901  60.864  57.011  1.00  2.32
ATOM    956  N   ILE    63      56.696  59.350  55.802  1.00  2.06
ATOM    957  H   ILE    63      55.745  59.165  55.532  1.00  2.06
ATOM    958  CA  ILE    63      57.703  58.487  55.189  1.00  2.06
ATOM    959  HA  ILE    63      57.561  57.482  55.500  1.00  2.06
ATOM    960  CB  ILE    63      57.477  58.479  53.651  1.00  2.06
ATOM    961  HB  ILE    63      57.593  59.492  53.264  1.00  2.06
ATOM    962  CG2 ILE    63      58.496  57.564  52.948  1.00  2.06
ATOM    963 1HG2 ILE    63      58.373  57.604  51.870  1.00  2.06
ATOM    964 2HG2 ILE    63      59.521  57.868  53.159  1.00  2.06
ATOM    965 3HG2 ILE    63      58.325  56.559  53.302  1.00  2.06
ATOM    966  CG1 ILE    63      56.048  57.979  53.323  1.00  2.06
ATOM    967 1HG1 ILE    63      55.337  58.686  53.738  1.00  2.06
ATOM    968 2HG1 ILE    63      55.885  57.013  53.802  1.00  2.06
ATOM    969  CD1 ILE    63      55.692  57.849  51.841  1.00  2.06
ATOM    970  HD1 ILE    63      54.627  57.638  51.748  1.00  2.06
ATOM    971  HD2 ILE    63      55.911  58.787  51.335  1.00  2.06
ATOM    972  HD3 ILE    63      56.246  57.033  51.378  1.00  2.06
ATOM    973  C   ILE    63      59.158  58.863  55.501  1.00  2.06
ATOM    974  O   ILE    63      59.778  59.730  54.881  1.00  2.06
ATOM    975  N   HIS    64      59.749  58.064  56.374  1.00  2.27
ATOM    976  H   HIS    64      59.150  57.669  57.092  1.00  2.27
ATOM    977  CA  HIS    64      61.177  57.985  56.574  1.00  2.27
ATOM    978  HA  HIS    64      61.486  58.974  56.904  1.00  2.27
ATOM    979  CB  HIS    64      61.528  57.007  57.711  1.00  2.27
ATOM    980  HB1 HIS    64      62.473  56.511  57.485  1.00  2.27
ATOM    981  HB2 HIS    64      60.775  56.231  57.776  1.00  2.27
ATOM    982  CG  HIS    64      61.711  57.657  59.058  1.00  2.27
ATOM    983  ND1 HIS    64      62.667  58.636  59.344  1.00  2.27
ATOM    984  CE1 HIS    64      62.515  58.931  60.644  1.00  2.27
ATOM    985  HE1 HIS    64      63.086  59.681  61.176  1.00  2.27
ATOM    986  NE2 HIS    64      61.559  58.162  61.189  1.00  2.27
ATOM    987  HE2 HIS    64      61.224  58.205  62.144  1.00  2.27
ATOM    988  CD2 HIS    64      61.044  57.350  60.207  1.00  2.27
ATOM    989  HD2 HIS    64      60.247  56.622  60.319  1.00  2.27
ATOM    990  C   HIS    64      61.997  57.622  55.342  1.00  2.27
ATOM    991  O   HIS    64      61.809  56.597  54.662  1.00  2.27
ATOM    992  N   ASP    65      63.040  58.421  55.177  1.00  2.59
ATOM    993  H   ASP    65      63.025  59.288  55.715  1.00  2.59
ATOM    994  CA  ASP    65      64.230  58.156  54.390  1.00  2.59
ATOM    995  HA  ASP    65      63.946  57.610  53.490  1.00  2.59
ATOM    996  CB  ASP    65      64.824  59.512  53.947  1.00  2.59
ATOM    997  HB1 ASP    65      65.117  60.075  54.834  1.00  2.59
ATOM    998  HB2 ASP    65      64.047  60.079  53.433  1.00  2.59
ATOM    999  CG  ASP    65      66.032  59.411  53.005  1.00  2.59
ATOM   1000  OD1 ASP    65      66.182  58.380  52.308  1.00  2.59
ATOM   1001  OD2 ASP    65      66.810  60.392  52.943  1.00  2.59
ATOM   1002  C   ASP    65      65.233  57.313  55.167  1.00  2.59
ATOM   1003  O   ASP    65      66.142  57.835  55.815  1.00  2.59
ATOM   1004  N   ARG    66      65.087  55.988  55.151  1.00  2.81
ATOM   1005  H   ARG    66      64.264  55.615  54.696  1.00  2.81
ATOM   1006  CA  ARG    66      65.940  55.075  55.926  1.00  2.81
ATOM   1007  HA  ARG    66      66.077  55.563  56.890  1.00  2.81
ATOM   1008  CB  ARG    66      65.158  53.790  56.209  1.00  2.81
ATOM   1009  HB1 ARG    66      65.039  53.221  55.285  1.00  2.81
ATOM   1010  HB2 ARG    66      64.167  54.083  56.556  1.00  2.81
ATOM   1011  CG  ARG    66      65.757  52.875  57.286  1.00  2.81
ATOM   1012  HG1 ARG    66      66.628  52.360  56.883  1.00  2.81
ATOM   1013  HG2 ARG    66      65.001  52.136  57.491  1.00  2.81
ATOM   1014  CD  ARG    66      66.132  53.511  58.631  1.00  2.81
ATOM   1015  HD1 ARG    66      65.236  53.920  59.098  1.00  2.81
ATOM   1016  HD2 ARG    66      66.845  54.319  58.465  1.00  2.81
ATOM   1017  NE  ARG    66      66.779  52.502  59.490  1.00  2.81
ATOM   1018  HE  ARG    66      67.646  52.089  59.139  1.00  2.81
ATOM   1019  CZ  ARG    66      66.371  51.946  60.612  1.00  2.81
ATOM   1020  NH1 ARG    66      67.068  50.955  61.081  1.00  2.81
ATOM   1021 1HH1 ARG    66      67.891  50.681  60.528  1.00  2.81
ATOM   1022 2HH1 ARG    66      66.858  50.537  61.964  1.00  2.81
ATOM   1023  NH2 ARG    66      65.310  52.344  61.262  1.00  2.81
ATOM   1024 1HH2 ARG    66      64.824  53.158  60.947  1.00  2.81
ATOM   1025 2HH2 ARG    66      64.967  51.864  62.090  1.00  2.81
ATOM   1026  C   ARG    66      67.373  54.894  55.386  1.00  2.81
ATOM   1027  O   ARG    66      67.937  53.808  55.405  1.00  2.81
ATOM   1028  N   LYS    67      68.000  55.996  54.964  1.00  3.27
ATOM   1029  H   LYS    67      67.406  56.803  54.813  1.00  3.27
ATOM   1030  CA  LYS    67      69.455  56.225  55.069  1.00  3.27
ATOM   1031  HA  LYS    67      69.805  55.598  55.888  1.00  3.27
ATOM   1032  CB  LYS    67      70.165  55.774  53.773  1.00  3.27
ATOM   1033  HB1 LYS    67      70.300  56.634  53.114  1.00  3.27
ATOM   1034  HB2 LYS    67      69.555  55.040  53.242  1.00  3.27
ATOM   1035  CG  LYS    67      71.532  55.134  54.074  1.00  3.27
ATOM   1036  HG1 LYS    67      72.091  55.790  54.743  1.00  3.27
ATOM   1037  HG2 LYS    67      72.095  55.046  53.143  1.00  3.27
ATOM   1038  CD  LYS    67      71.406  53.734  54.705  1.00  3.27
ATOM   1039  HD1 LYS    67      71.145  53.009  53.931  1.00  3.27
ATOM   1040  HD2 LYS    67      70.619  53.718  55.457  1.00  3.27
ATOM   1041  CE  LYS    67      72.720  53.337  55.383  1.00  3.27
ATOM   1042  HE1 LYS    67      72.998  54.129  56.083  1.00  3.27
ATOM   1043  HE2 LYS    67      73.506  53.256  54.627  1.00  3.27
ATOM   1044  NZ  LYS    67      72.569  52.062  56.119  1.00  3.27
ATOM   1045  HZ1 LYS    67      73.385  51.838  56.669  1.00  3.27
ATOM   1046  HZ2 LYS    67      71.785  52.103  56.783  1.00  3.27
ATOM   1047  HZ3 LYS    67      72.346  51.300  55.497  1.00  3.27
ATOM   1048  C   LYS    67      69.821  57.643  55.530  1.00  3.27
ATOM   1049  O   LYS    67      70.935  58.121  55.341  1.00  3.27
ATOM   1050  N   SER    68      68.866  58.337  56.142  1.00  3.63
ATOM   1051  H   SER    68      67.936  57.945  56.147  1.00  3.63
ATOM   1052  CA  SER    68      69.061  59.634  56.794  1.00  3.63
ATOM   1053  HA  SER    68      70.059  59.676  57.234  1.00  3.63
ATOM   1054  CB  SER    68      68.932  60.752  55.766  1.00  3.63
ATOM   1055  HB1 SER    68      68.962  61.717  56.275  1.00  3.63
ATOM   1056  HB2 SER    68      67.970  60.645  55.264  1.00  3.63
ATOM   1057  OG  SER    68      69.962  60.739  54.795  1.00  3.63
ATOM   1058  HG  SER    68      70.509  59.944  54.943  1.00  3.63
ATOM   1059  C   SER    68      68.072  59.935  57.923  1.00  3.63
ATOM   1060  O   SER    68      68.206  60.963  58.574  1.00  3.63
ATOM   1061  N   GLY    69      67.042  59.110  58.132  1.00  3.25
ATOM   1062  H   GLY    69      66.883  58.353  57.484  1.00  3.25
ATOM   1063  CA  GLY    69      65.991  59.347  59.126  1.00  3.25
ATOM   1064  HA1 GLY    69      66.426  59.296  60.124  1.00  3.25
ATOM   1065  HA2 GLY    69      65.247  58.557  59.035  1.00  3.25
ATOM   1066  C   GLY    69      65.259  60.693  59.004  1.00  3.25
ATOM   1067  O   GLY    69      64.691  61.192  59.976  1.00  3.25
ATOM   1068  N   LYS    70      65.294  61.299  57.811  1.00  3.01
ATOM   1069  H   LYS    70      65.798  60.837  57.075  1.00  3.01
ATOM   1070  CA  LYS    70      64.403  62.401  57.452  1.00  3.01
ATOM   1071  HA  LYS    70      64.491  63.201  58.188  1.00  3.01
ATOM   1072  CB  LYS    70      64.706  62.957  56.042  1.00  3.01
ATOM   1073  HB1 LYS    70      64.117  63.867  55.905  1.00  3.01
ATOM   1074  HB2 LYS    70      64.350  62.239  55.302  1.00  3.01
ATOM   1075  CG  LYS    70      66.174  63.267  55.711  1.00  3.01
ATOM   1076  HG1 LYS    70      66.770  62.374  55.860  1.00  3.01
ATOM   1077  HG2 LYS    70      66.544  64.065  56.356  1.00  3.01
ATOM   1078  CD  LYS    70      66.257  63.694  54.236  1.00  3.01
ATOM   1079  HD1 LYS    70      65.720  64.638  54.131  1.00  3.01
ATOM   1080  HD2 LYS    70      65.743  62.954  53.620  1.00  3.01
ATOM   1081  CE  LYS    70      67.676  63.884  53.682  1.00  3.01
ATOM   1082  HE1 LYS    70      68.285  64.428  54.410  1.00  3.01
ATOM   1083  HE2 LYS    70      67.584  64.511  52.791  1.00  3.01
ATOM   1084  NZ  LYS    70      68.314  62.599  53.295  1.00  3.01
ATOM   1085  HZ1 LYS    70      68.774  62.134  54.072  1.00  3.01
ATOM   1086  HZ2 LYS    70      67.619  61.916  52.972  1.00  3.01
ATOM   1087  HZ3 LYS    70      69.001  62.715  52.570  1.00  3.01
ATOM   1088  C   LYS    70      62.972  61.872  57.443  1.00  3.01
ATOM   1089  O   LYS    70      62.696  60.963  56.668  1.00  3.01
ATOM   1090  N   LYS    71      62.065  62.481  58.209  1.00  2.66
ATOM   1091  H   LYS    71      62.385  63.177  58.859  1.00  2.66
ATOM   1092  CA  LYS    71      60.650  62.493  57.812  1.00  2.66
ATOM   1093  HA  LYS    71      60.332  61.459  57.645  1.00  2.66
ATOM   1094  CB  LYS    71      59.733  63.056  58.920  1.00  2.66
ATOM   1095  HB1 LYS    71      59.744  62.348  59.751  1.00  2.66
ATOM   1096  HB2 LYS    71      58.713  63.082  58.535  1.00  2.66
ATOM   1097  CG  LYS    71      60.097  64.451  59.473  1.00  2.66
ATOM   1098  HG1 LYS    71      60.091  65.185  58.667  1.00  2.66
ATOM   1099  HG2 LYS    71      61.102  64.408  59.893  1.00  2.66
ATOM   1100  CD  LYS    71      59.131  64.899  60.590  1.00  2.66
ATOM   1101  HD1 LYS    71      59.595  65.700  61.166  1.00  2.66
ATOM   1102  HD2 LYS    71      58.960  64.057  61.264  1.00  2.66
ATOM   1103  CE  LYS    71      57.798  65.412  60.024  1.00  2.66
ATOM   1104  HE1 LYS    71      57.593  64.854  59.105  1.00  2.66
ATOM   1105  HE2 LYS    71      57.896  66.464  59.750  1.00  2.66
ATOM   1106  NZ  LYS    71      56.660  65.209  60.955  1.00  2.66
ATOM   1107  HZ1 LYS    71      55.765  65.389  60.520  1.00  2.66
ATOM   1108  HZ2 LYS    71      56.619  64.230  61.228  1.00  2.66
ATOM   1109  HZ3 LYS    71      56.693  65.683  61.852  1.00  2.66
ATOM   1110  C   LYS    71      60.492  63.203  56.470  1.00  2.66
ATOM   1111  O   LYS    71      61.156  64.213  56.227  1.00  2.66
ATOM   1112  N   PHE    72      59.623  62.682  55.619  1.00  2.29
ATOM   1113  H   PHE    72      59.161  61.811  55.874  1.00  2.29
ATOM   1114  CA  PHE    72      59.226  63.302  54.362  1.00  2.29
ATOM   1115  HA  PHE    72      59.390  64.379  54.398  1.00  2.29
ATOM   1116  CB  PHE    72      60.000  62.679  53.180  1.00  2.29
ATOM   1117  HB1 PHE    72      59.419  62.848  52.275  1.00  2.29
ATOM   1118  HB2 PHE    72      60.020  61.600  53.307  1.00  2.29
ATOM   1119  CG  PHE    72      61.404  63.159  52.861  1.00  2.29
ATOM   1120  CD1 PHE    72      62.314  62.247  52.291  1.00  2.29
ATOM   1121  HD1 PHE    72      62.040  61.206  52.195  1.00  2.29
ATOM   1122  CE1 PHE    72      63.550  62.691  51.789  1.00  2.29
ATOM   1123  HE1 PHE    72      64.222  61.987  51.318  1.00  2.29
ATOM   1124  CZ  PHE    72      63.883  64.055  51.857  1.00  2.29
ATOM   1125  HZ  PHE    72      64.811  64.408  51.436  1.00  2.29
ATOM   1126  CE2 PHE    72      62.995  64.965  52.458  1.00  2.29
ATOM   1127  HE2 PHE    72      63.232  66.018  52.507  1.00  2.29
ATOM   1128  CD2 PHE    72      61.758  64.519  52.955  1.00  2.29
ATOM   1129  HD2 PHE    72      61.068  65.245  53.364  1.00  2.29
ATOM   1130  C   PHE    72      57.747  63.058  54.116  1.00  2.29
ATOM   1131  O   PHE    72      57.289  61.916  54.203  1.00  2.29
ATOM   1132  N   SER    73      57.019  64.109  53.719  1.00  2.27
ATOM   1133  H   SER    73      57.476  65.016  53.619  1.00  2.27
ATOM   1134  CA  SER    73      55.665  63.978  53.174  1.00  2.27
ATOM   1135  HA  SER    73      55.022  63.636  53.971  1.00  2.27
ATOM   1136  CB  SER    73      55.094  65.329  52.730  1.00  2.27
ATOM   1137  HB1 SER    73      55.184  66.050  53.544  1.00  2.27
ATOM   1138  HB2 SER    73      54.037  65.210  52.490  1.00  2.27
ATOM   1139  OG  SER    73      55.765  65.818  51.593  1.00  2.27
ATOM   1140  HG  SER    73      56.588  66.230  51.962  1.00  2.27
ATOM   1141  C   SER    73      55.604  62.966  52.026  1.00  2.27
ATOM   1142  O   SER    73      56.617  62.597  51.433  1.00  2.27
ATOM   1143  N   ILE    74      54.398  62.533  51.669  1.00  2.01
ATOM   1144  H   ILE    74      53.590  62.836  52.192  1.00  2.01
ATOM   1145  CA  ILE    74      54.226  61.604  50.552  1.00  2.01
ATOM   1146  HA  ILE    74      54.774  60.694  50.793  1.00  2.01
ATOM   1147  CB  ILE    74      52.727  61.250  50.360  1.00  2.01
ATOM   1148  HB  ILE    74      52.238  62.088  49.859  1.00  2.01
ATOM   1149  CG2 ILE    74      52.609  60.020  49.444  1.00  2.01
ATOM   1150 1HG2 ILE    74      53.270  59.225  49.783  1.00  2.01
ATOM   1151 2HG2 ILE    74      51.585  59.654  49.439  1.00  2.01
ATOM   1152 3HG2 ILE    74      52.873  60.296  48.428  1.00  2.01
ATOM   1153  CG1 ILE    74      51.938  61.001  51.667  1.00  2.01
ATOM   1154 1HG1 ILE    74      50.901  60.780  51.417  1.00  2.01
ATOM   1155 2HG1 ILE    74      51.925  61.910  52.271  1.00  2.01
ATOM   1156  CD1 ILE    74      52.483  59.853  52.516  1.00  2.01
ATOM   1157  HD1 ILE    74      52.389  58.923  51.974  1.00  2.01
ATOM   1158  HD2 ILE    74      53.534  60.009  52.738  1.00  2.01
ATOM   1159  HD3 ILE    74      51.917  59.784  53.445  1.00  2.01
ATOM   1160  C   ILE    74      54.813  62.163  49.243  1.00  2.01
ATOM   1161  O   ILE    74      55.460  61.432  48.488  1.00  2.01
ATOM   1162  N   GLU    75      54.638  63.464  48.994  1.00  2.30
ATOM   1163  H   GLU    75      54.161  64.021  49.686  1.00  2.30
ATOM   1164  CA  GLU    75      55.202  64.150  47.826  1.00  2.30
ATOM   1165  HA  GLU    75      54.979  63.581  46.927  1.00  2.30
ATOM   1166  CB  GLU    75      54.556  65.542  47.702  1.00  2.30
ATOM   1167  HB1 GLU    75      54.790  66.119  48.598  1.00  2.30
ATOM   1168  HB2 GLU    75      53.472  65.424  47.662  1.00  2.30
ATOM   1169  CG  GLU    75      55.012  66.352  46.474  1.00  2.30
ATOM   1170  HG1 GLU    75      56.084  66.546  46.547  1.00  2.30
ATOM   1171  HG2 GLU    75      54.508  67.321  46.498  1.00  2.30
ATOM   1172  CD  GLU    75      54.688  65.658  45.144  1.00  2.30
ATOM   1173  OE1 GLU    75      53.514  65.259  44.970  1.00  2.30
ATOM   1174  OE2 GLU    75      55.605  65.533  44.304  1.00  2.30
ATOM   1175  C   GLU    75      56.735  64.270  47.884  1.00  2.30
ATOM   1176  O   GLU    75      57.416  64.013  46.892  1.00  2.30
ATOM   1177  N   GLU    76      57.314  64.597  49.040  1.00  2.29
ATOM   1178  H   GLU    76      56.742  64.793  49.854  1.00  2.29
ATOM   1179  CA  GLU    76      58.775  64.662  49.169  1.00  2.29
ATOM   1180  HA  GLU    76      59.185  65.318  48.399  1.00  2.29
ATOM   1181  CB  GLU    76      59.159  65.216  50.543  1.00  2.29
ATOM   1182  HB1 GLU    76      60.218  65.031  50.717  1.00  2.29
ATOM   1183  HB2 GLU    76      58.589  64.670  51.293  1.00  2.29
ATOM   1184  CG  GLU    76      58.913  66.717  50.716  1.00  2.29
ATOM   1185  HG1 GLU    76      57.953  66.991  50.273  1.00  2.29
ATOM   1186  HG2 GLU    76      59.700  67.276  50.205  1.00  2.29
ATOM   1187  CD  GLU    76      58.888  67.039  52.212  1.00  2.29
ATOM   1188  OE1 GLU    76      57.872  66.659  52.845  1.00  2.29
ATOM   1189  OE2 GLU    76      59.873  67.591  52.737  1.00  2.29
ATOM   1190  C   GLU    76      59.446  63.290  49.009  1.00  2.29
ATOM   1191  O   GLU    76      60.507  63.163  48.398  1.00  2.29
ATOM   1192  N   ALA    77      58.812  62.236  49.517  1.00  1.93
ATOM   1193  H   ALA    77      57.969  62.406  50.059  1.00  1.93
ATOM   1194  CA  ALA    77      59.225  60.860  49.300  1.00  1.93
ATOM   1195  HA  ALA    77      60.243  60.736  49.666  1.00  1.93
ATOM   1196  CB  ALA    77      58.311  59.941  50.112  1.00  1.93
ATOM   1197  HB1 ALA    77      58.588  58.903  49.937  1.00  1.93
ATOM   1198  HB2 ALA    77      58.418  60.174  51.173  1.00  1.93
ATOM   1199  HB3 ALA    77      57.272  60.094  49.820  1.00  1.93
ATOM   1200  C   ALA    77      59.206  60.523  47.798  1.00  1.93
ATOM   1201  O   ALA    77      60.206  60.033  47.254  1.00  1.93
ATOM   1202  N   LEU    78      58.092  60.821  47.111  1.00  2.00
ATOM   1203  H   LEU    78      57.318  61.264  47.600  1.00  2.00
ATOM   1204  CA  LEU    78      57.991  60.638  45.658  1.00  2.00
ATOM   1205  HA  LEU    78      58.033  59.578  45.436  1.00  2.00
ATOM   1206  CB  LEU    78      56.670  61.243  45.113  1.00  2.00
ATOM   1207  HB1 LEU    78      56.624  62.291  45.393  1.00  2.00
ATOM   1208  HB2 LEU    78      55.818  60.771  45.587  1.00  2.00
ATOM   1209  CG  LEU    78      56.514  61.192  43.575  1.00  2.00
ATOM   1210  HG  LEU    78      57.331  61.746  43.115  1.00  2.00
ATOM   1211  CD1 LEU    78      56.509  59.774  42.993  1.00  2.00
ATOM   1212 1HD1 LEU    78      56.441  59.840  41.907  1.00  2.00
ATOM   1213 2HD1 LEU    78      57.436  59.262  43.246  1.00  2.00
ATOM   1214 3HD1 LEU    78      55.651  59.218  43.366  1.00  2.00
ATOM   1215  CD2 LEU    78      55.211  61.856  43.140  1.00  2.00
ATOM   1216 1HD2 LEU    78      55.177  61.936  42.055  1.00  2.00
ATOM   1217 2HD2 LEU    78      54.351  61.284  43.482  1.00  2.00
ATOM   1218 3HD2 LEU    78      55.153  62.867  43.552  1.00  2.00
ATOM   1219  C   LEU    78      59.175  61.270  44.932  1.00  2.00
ATOM   1220  O   LEU    78      59.877  60.578  44.196  1.00  2.00
ATOM   1221  N   GLN    79      59.413  62.555  45.184  1.00  2.35
ATOM   1222  H   GLN    79      58.787  63.061  45.809  1.00  2.35
ATOM   1223  CA  GLN    79      60.473  63.290  44.509  1.00  2.35
ATOM   1224  HA  GLN    79      60.417  63.050  43.445  1.00  2.35
ATOM   1225  CB  GLN    79      60.247  64.805  44.645  1.00  2.35
ATOM   1226  HB1 GLN    79      61.126  65.323  44.262  1.00  2.35
ATOM   1227  HB2 GLN    79      60.115  65.073  45.695  1.00  2.35
ATOM   1228  CG  GLN    79      59.022  65.253  43.830  1.00  2.35
ATOM   1229  HG1 GLN    79      58.124  64.838  44.289  1.00  2.35
ATOM   1230  HG2 GLN    79      59.092  64.862  42.815  1.00  2.35
ATOM   1231  CD  GLN    79      58.881  66.770  43.732  1.00  2.35
ATOM   1232  OE1 GLN    79      59.833  67.514  43.546  1.00  2.35
ATOM   1233  NE2 GLN    79      57.681  67.291  43.815  1.00  2.35
ATOM   1234 1HE2 GLN    79      56.878  66.664  43.955  1.00  2.35
ATOM   1235 2HE2 GLN    79      57.598  68.284  43.789  1.00  2.35
ATOM   1236  C   GLN    79      61.895  62.905  44.930  1.00  2.35
ATOM   1237  O   GLN    79      62.843  63.191  44.202  1.00  2.35
ATOM   1238  N   SER    80      62.060  62.203  46.051  1.00  2.37
ATOM   1239  H   SER    80      61.260  62.046  46.649  1.00  2.37
ATOM   1240  CA  SER    80      63.346  61.626  46.453  1.00  2.37
ATOM   1241  HA  SER    80      64.144  62.180  45.958  1.00  2.37
ATOM   1242  CB  SER    80      63.575  61.803  47.961  1.00  2.37
ATOM   1243  HB1 SER    80      63.745  62.861  48.166  1.00  2.37
ATOM   1244  HB2 SER    80      64.465  61.250  48.261  1.00  2.37
ATOM   1245  OG  SER    80      62.476  61.376  48.736  1.00  2.37
ATOM   1246  HG  SER    80      61.784  62.068  48.666  1.00  2.37
ATOM   1247  C   SER    80      63.502  60.185  45.986  1.00  2.37
ATOM   1248  O   SER    80      64.531  59.570  46.273  1.00  2.37
ATOM   1249  N   GLY    81      62.513  59.637  45.262  1.00  2.13
ATOM   1250  H   GLY    81      61.688  60.193  45.060  1.00  2.13
ATOM   1251  CA  GLY    81      62.540  58.253  44.798  1.00  2.13
ATOM   1252  HA1 GLY    81      63.400  58.094  44.146  1.00  2.13
ATOM   1253  HA2 GLY    81      61.625  58.034  44.247  1.00  2.13
ATOM   1254  C   GLY    81      62.644  57.310  45.994  1.00  2.13
ATOM   1255  O   GLY    81      63.591  56.538  46.155  1.00  2.13
ATOM   1256  N   ARG    82      61.693  57.473  46.913  1.00  1.86
ATOM   1257  H   ARG    82      61.101  58.294  46.799  1.00  1.86
ATOM   1258  CA  ARG    82      61.543  56.655  48.122  1.00  1.86
ATOM   1259  HA  ARG    82      62.275  55.848  48.104  1.00  1.86
ATOM   1260  CB  ARG    82      61.759  57.544  49.366  1.00  1.86
ATOM   1261  HB1 ARG    82      61.546  56.971  50.269  1.00  1.86
ATOM   1262  HB2 ARG    82      61.058  58.378  49.331  1.00  1.86
ATOM   1263  CG  ARG    82      63.180  58.110  49.479  1.00  1.86
ATOM   1264  HG1 ARG    82      63.221  58.794  50.329  1.00  1.86
ATOM   1265  HG2 ARG    82      63.425  58.675  48.581  1.00  1.86
ATOM   1266  CD  ARG    82      64.206  56.992  49.687  1.00  1.86
ATOM   1267  HD1 ARG    82      64.131  56.247  48.895  1.00  1.86
ATOM   1268  HD2 ARG    82      64.003  56.501  50.639  1.00  1.86
ATOM   1269  NE  ARG    82      65.569  57.529  49.709  1.00  1.86
ATOM   1270  HE  ARG    82      65.920  57.841  50.617  1.00  1.86
ATOM   1271  CZ  ARG    82      66.377  57.654  48.673  1.00  1.86
ATOM   1272  NH1 ARG    82      67.578  58.118  48.861  1.00  1.86
ATOM   1273 1HH1 ARG    82      67.833  58.400  49.791  1.00  1.86
ATOM   1274 2HH1 ARG    82      68.200  58.175  48.079  1.00  1.86
ATOM   1275  NH2 ARG    82      66.057  57.322  47.451  1.00  1.86
ATOM   1276 1HH2 ARG    82      65.111  57.021  47.224  1.00  1.86
ATOM   1277 2HH2 ARG    82      66.641  57.558  46.672  1.00  1.86
ATOM   1278  C   ARG    82      60.195  55.941  48.197  1.00  1.86
ATOM   1279  O   ARG    82      59.941  55.147  49.108  1.00  1.86
ATOM   1280  N   LEU    83      59.337  56.220  47.226  1.00  1.65
ATOM   1281  H   LEU    83      59.662  56.852  46.507  1.00  1.65
ATOM   1282  CA  LEU    83      58.132  55.472  46.902  1.00  1.65
ATOM   1283  HA  LEU    83      58.235  54.471  47.319  1.00  1.65
ATOM   1284  CB  LEU    83      56.912  56.092  47.601  1.00  1.65
ATOM   1285  HB1 LEU    83      57.075  56.032  48.678  1.00  1.65
ATOM   1286  HB2 LEU    83      56.027  55.497  47.371  1.00  1.65
ATOM   1287  CG  LEU    83      56.647  57.554  47.239  1.00  1.65
ATOM   1288  HG  LEU    83      57.521  58.159  47.465  1.00  1.65
ATOM   1289  CD1 LEU    83      56.302  57.687  45.768  1.00  1.65
ATOM   1290 1HD1 LEU    83      55.965  58.692  45.588  1.00  1.65
ATOM   1291 2HD1 LEU    83      57.179  57.558  45.140  1.00  1.65
ATOM   1292 3HD1 LEU    83      55.516  56.989  45.491  1.00  1.65
ATOM   1293  CD2 LEU    83      55.478  58.065  48.069  1.00  1.65
ATOM   1294 1HD2 LEU    83      55.190  59.059  47.733  1.00  1.65
ATOM   1295 2HD2 LEU    83      54.631  57.393  47.975  1.00  1.65
ATOM   1296 3HD2 LEU    83      55.775  58.130  49.111  1.00  1.65
ATOM   1297  C   LEU    83      58.050  55.252  45.373  1.00  1.65
ATOM   1298  O   LEU    83      58.993  55.619  44.672  1.00  1.65
ATOM   1299  N   THR    84      56.942  54.724  44.838  1.00  1.97
ATOM   1300  H   THR    84      56.180  54.447  45.434  1.00  1.97
ATOM   1301  CA  THR    84      56.681  54.762  43.384  1.00  1.97
ATOM   1302  HA  THR    84      57.376  55.475  42.943  1.00  1.97
ATOM   1303  CB  THR    84      56.934  53.422  42.656  1.00  1.97
ATOM   1304  HB  THR    84      57.370  53.668  41.687  1.00  1.97
ATOM   1305  CG2 THR    84      57.886  52.455  43.349  1.00  1.97
ATOM   1306 1HG2 THR    84      58.075  51.599  42.703  1.00  1.97
ATOM   1307 2HG2 THR    84      58.838  52.952  43.537  1.00  1.97
ATOM   1308 3HG2 THR    84      57.464  52.099  44.288  1.00  1.97
ATOM   1309  OG1 THR    84      55.738  52.725  42.393  1.00  1.97
ATOM   1310  HG1 THR    84      55.467  52.276  43.215  1.00  1.97
ATOM   1311  C   THR    84      55.275  55.285  43.073  1.00  1.97
ATOM   1312  O   THR    84      54.436  55.175  43.950  1.00  1.97
ATOM   1313  N   PRO    85      54.950  55.849  41.894  1.00  2.18
ATOM   1314  CD  PRO    85      55.829  55.999  40.743  1.00  2.18
ATOM   1315  HD1 PRO    85      55.934  55.035  40.242  1.00  2.18
ATOM   1316  HD2 PRO    85      56.808  56.385  41.029  1.00  2.18
ATOM   1317  CG  PRO    85      55.133  56.992  39.811  1.00  2.18
ATOM   1318  HG1 PRO    85      55.329  56.766  38.762  1.00  2.18
ATOM   1319  HG2 PRO    85      55.457  58.006  40.051  1.00  2.18
ATOM   1320  CB  PRO    85      53.654  56.835  40.159  1.00  2.18
ATOM   1321  HB1 PRO    85      53.245  55.970  39.633  1.00  2.18
ATOM   1322  HB2 PRO    85      53.084  57.734  39.920  1.00  2.18
ATOM   1323  CA  PRO    85      53.688  56.573  41.666  1.00  2.18
ATOM   1324  HA  PRO    85      53.780  57.540  42.162  1.00  2.18
ATOM   1325  C   PRO    85      52.372  55.934  42.166  1.00  2.18
ATOM   1326  O   PRO    85      51.569  56.602  42.819  1.00  2.18
ATOM   1327  N   ALA    86      52.158  54.633  41.947  1.00  2.26
ATOM   1328  H   ALA    86      52.852  54.100  41.448  1.00  2.26
ATOM   1329  CA  ALA    86      50.990  53.941  42.505  1.00  2.26
ATOM   1330  HA  ALA    86      50.088  54.470  42.196  1.00  2.26
ATOM   1331  CB  ALA    86      50.962  52.526  41.911  1.00  2.26
ATOM   1332  HB1 ALA    86      50.107  51.982  42.306  1.00  2.26
ATOM   1333  HB2 ALA    86      50.875  52.585  40.825  1.00  2.26
ATOM   1334  HB3 ALA    86      51.876  51.991  42.175  1.00  2.26
ATOM   1335  C   ALA    86      51.006  53.901  44.047  1.00  2.26
ATOM   1336  O   ALA    86      49.999  54.106  44.734  1.00  2.26
ATOM   1337  N   HIS    87      52.190  53.648  44.599  1.00  2.02
ATOM   1338  H   HIS    87      52.997  53.545  43.996  1.00  2.02
ATOM   1339  CA  HIS    87      52.428  53.658  46.031  1.00  2.02
ATOM   1340  HA  HIS    87      51.687  53.014  46.506  1.00  2.02
ATOM   1341  CB  HIS    87      53.809  53.069  46.317  1.00  2.02
ATOM   1342  HB1 HIS    87      53.953  53.011  47.385  1.00  2.02
ATOM   1343  HB2 HIS    87      54.590  53.708  45.919  1.00  2.02
ATOM   1344  CG  HIS    87      53.965  51.689  45.753  1.00  2.02
ATOM   1345  ND1 HIS    87      54.495  51.390  44.500  1.00  2.02
ATOM   1346  CE1 HIS    87      54.415  50.055  44.388  1.00  2.02
ATOM   1347  HE1 HIS    87      54.764  49.491  43.534  1.00  2.02
ATOM   1348  NE2 HIS    87      53.867  49.520  45.491  1.00  2.02
ATOM   1349  HE2 HIS    87      53.745  48.528  45.669  1.00  2.02
ATOM   1350  CD2 HIS    87      53.571  50.538  46.363  1.00  2.02
ATOM   1351  HD2 HIS    87      53.147  50.447  47.350  1.00  2.02
ATOM   1352  C   HIS    87      52.249  55.045  46.663  1.00  2.02
ATOM   1353  O   HIS    87      51.702  55.139  47.749  1.00  2.02
ATOM   1354  N   TYR    88      52.628  56.117  45.966  1.00  1.96
ATOM   1355  H   TYR    88      53.080  55.938  45.079  1.00  1.96
ATOM   1356  CA  TYR    88      52.290  57.503  46.277  1.00  1.96
ATOM   1357  HA  TYR    88      52.677  57.770  47.258  1.00  1.96
ATOM   1358  CB  TYR    88      52.888  58.460  45.234  1.00  1.96
ATOM   1359  HB1 TYR    88      52.844  58.012  44.251  1.00  1.96
ATOM   1360  HB2 TYR    88      53.928  58.563  45.467  1.00  1.96
ATOM   1361  CG  TYR    88      52.342  59.875  45.121  1.00  1.96
ATOM   1362  CD1 TYR    88      52.984  60.923  45.807  1.00  1.96
ATOM   1363  HD1 TYR    88      53.787  60.711  46.493  1.00  1.96
ATOM   1364  CE1 TYR    88      52.654  62.260  45.528  1.00  1.96
ATOM   1365  HE1 TYR    88      53.178  63.066  46.009  1.00  1.96
ATOM   1366  CZ  TYR    88      51.675  62.568  44.565  1.00  1.96
ATOM   1367  OH  TYR    88      51.455  63.860  44.203  1.00  1.96
ATOM   1368  HH  TYR    88      52.189  64.447  44.512  1.00  1.96
ATOM   1369  CE2 TYR    88      50.978  61.518  43.928  1.00  1.96
ATOM   1370  HE2 TYR    88      50.234  61.760  43.188  1.00  1.96
ATOM   1371  CD2 TYR    88      51.318  60.174  44.198  1.00  1.96
ATOM   1372  HD2 TYR    88      50.834  59.378  43.648  1.00  1.96
ATOM   1373  C   TYR    88      50.792  57.694  46.342  1.00  1.96
ATOM   1374  O   TYR    88      50.345  58.183  47.368  1.00  1.96
ATOM   1375  N   ASP    89      50.004  57.289  45.336  1.00  2.27
ATOM   1376  H   ASP    89      50.400  56.904  44.484  1.00  2.27
ATOM   1377  CA  ASP    89      48.558  57.523  45.443  1.00  2.27
ATOM   1378  HA  ASP    89      48.436  58.589  45.645  1.00  2.27
ATOM   1379  CB  ASP    89      47.815  57.273  44.111  1.00  2.27
ATOM   1380  HB1 ASP    89      48.363  57.776  43.312  1.00  2.27
ATOM   1381  HB2 ASP    89      46.842  57.761  44.183  1.00  2.27
ATOM   1382  CG  ASP    89      47.562  55.813  43.703  1.00  2.27
ATOM   1383  OD1 ASP    89      47.909  55.419  42.570  1.00  2.27
ATOM   1384  OD2 ASP    89      46.953  55.039  44.472  1.00  2.27
ATOM   1385  C   ASP    89      47.932  56.807  46.657  1.00  2.27
ATOM   1386  O   ASP    89      47.173  57.413  47.434  1.00  2.27
ATOM   1387  N   ARG    90      48.332  55.552  46.904  1.00  2.43
ATOM   1388  H   ARG    90      48.929  55.099  46.218  1.00  2.43
ATOM   1389  CA  ARG    90      47.825  54.805  48.066  1.00  2.43
ATOM   1390  HA  ARG    90      46.735  54.866  48.064  1.00  2.43
ATOM   1391  CB  ARG    90      48.247  53.328  47.943  1.00  2.43
ATOM   1392  HB1 ARG    90      48.395  52.917  48.944  1.00  2.43
ATOM   1393  HB2 ARG    90      49.204  53.259  47.421  1.00  2.43
ATOM   1394  CG  ARG    90      47.174  52.472  47.236  1.00  2.43
ATOM   1395  HG1 ARG    90      46.341  53.091  46.897  1.00  2.43
ATOM   1396  HG2 ARG    90      46.770  51.778  47.975  1.00  2.43
ATOM   1397  CD  ARG    90      47.681  51.644  46.046  1.00  2.43
ATOM   1398  HD1 ARG    90      47.028  50.774  45.958  1.00  2.43
ATOM   1399  HD2 ARG    90      48.702  51.305  46.236  1.00  2.43
ATOM   1400  NE  ARG    90      47.621  52.402  44.784  1.00  2.43
ATOM   1401  HE  ARG    90      47.576  53.425  44.855  1.00  2.43
ATOM   1402  CZ  ARG    90      47.504  51.948  43.553  1.00  2.43
ATOM   1403  NH1 ARG    90      47.372  52.750  42.544  1.00  2.43
ATOM   1404 1HH1 ARG    90      47.419  53.765  42.731  1.00  2.43
ATOM   1405 2HH1 ARG    90      47.226  52.448  41.608  1.00  2.43
ATOM   1406  NH2 ARG    90      47.526  50.675  43.274  1.00  2.43
ATOM   1407 1HH2 ARG    90      47.630  50.021  44.023  1.00  2.43
ATOM   1408 2HH2 ARG    90      47.395  50.387  42.327  1.00  2.43
ATOM   1409  C   ARG    90      48.239  55.433  49.406  1.00  2.43
ATOM   1410  O   ARG    90      47.421  55.533  50.331  1.00  2.43
ATOM   1411  N   TYR    91      49.479  55.905  49.515  1.00  2.21
ATOM   1412  H   TYR    91      50.136  55.776  48.750  1.00  2.21
ATOM   1413  CA  TYR    91      49.927  56.572  50.733  1.00  2.21
ATOM   1414  HA  TYR    91      49.569  55.975  51.573  1.00  2.21
ATOM   1415  CB  TYR    91      51.459  56.591  50.866  1.00  2.21
ATOM   1416  HB1 TYR    91      51.693  56.924  51.875  1.00  2.21
ATOM   1417  HB2 TYR    91      51.854  57.311  50.150  1.00  2.21
ATOM   1418  CG  TYR    91      52.180  55.265  50.670  1.00  2.21
ATOM   1419  CD1 TYR    91      51.547  54.050  50.991  1.00  2.21
ATOM   1420  HD1 TYR    91      50.579  54.042  51.472  1.00  2.21
ATOM   1421  CE1 TYR    91      52.136  52.833  50.615  1.00  2.21
ATOM   1422  HE1 TYR    91      51.620  51.916  50.822  1.00  2.21
ATOM   1423  CZ  TYR    91      53.384  52.810  49.962  1.00  2.21
ATOM   1424  OH  TYR    91      53.921  51.614  49.596  1.00  2.21
ATOM   1425  HH  TYR    91      54.800  51.663  49.214  1.00  2.21
ATOM   1426  CE2 TYR    91      54.078  54.024  49.750  1.00  2.21
ATOM   1427  HE2 TYR    91      55.040  54.019  49.266  1.00  2.21
ATOM   1428  CD2 TYR    91      53.469  55.248  50.097  1.00  2.21
ATOM   1429  HD2 TYR    91      53.951  56.184  49.861  1.00  2.21
ATOM   1430  C   TYR    91      49.279  57.943  50.939  1.00  2.21
ATOM   1431  O   TYR    91      48.932  58.230  52.076  1.00  2.21
ATOM   1432  N   VAL    92      48.984  58.719  49.887  1.00  2.38
ATOM   1433  H   VAL    92      49.259  58.408  48.956  1.00  2.38
ATOM   1434  CA  VAL    92      48.175  59.947  50.014  1.00  2.38
ATOM   1435  HA  VAL    92      48.669  60.620  50.714  1.00  2.38
ATOM   1436  CB  VAL    92      47.995  60.705  48.678  1.00  2.38
ATOM   1437  HB  VAL    92      47.630  60.016  47.916  1.00  2.38
ATOM   1438  CG1 VAL    92      47.000  61.871  48.791  1.00  2.38
ATOM   1439 1HG1 VAL    92      46.971  62.426  47.853  1.00  2.38
ATOM   1440 2HG1 VAL    92      45.995  61.499  48.987  1.00  2.38
ATOM   1441 3HG1 VAL    92      47.295  62.542  49.600  1.00  2.38
ATOM   1442  CG2 VAL    92      49.315  61.316  48.196  1.00  2.38
ATOM   1443 1HG2 VAL    92      49.167  61.830  47.246  1.00  2.38
ATOM   1444 2HG2 VAL    92      49.693  62.026  48.931  1.00  2.38
ATOM   1445 3HG2 VAL    92      50.055  60.541  48.035  1.00  2.38
ATOM   1446  C   VAL    92      46.831  59.601  50.616  1.00  2.38
ATOM   1447  O   VAL    92      46.459  60.203  51.618  1.00  2.38
ATOM   1448  N   ASN    93      46.138  58.585  50.083  1.00  3.00
ATOM   1449  H   ASN    93      46.523  58.092  49.284  1.00  3.00
ATOM   1450  CA  ASN    93      44.880  58.146  50.691  1.00  3.00
ATOM   1451  HA  ASN    93      44.152  58.956  50.613  1.00  3.00
ATOM   1452  CB  ASN    93      44.337  56.933  49.914  1.00  3.00
ATOM   1453  HB1 ASN    93      43.589  56.432  50.527  1.00  3.00
ATOM   1454  HB2 ASN    93      45.128  56.222  49.696  1.00  3.00
ATOM   1455  CG  ASN    93      43.651  57.333  48.620  1.00  3.00
ATOM   1456  OD1 ASN    93      42.450  57.516  48.579  1.00  3.00
ATOM   1457  ND2 ASN    93      44.358  57.485  47.526  1.00  3.00
ATOM   1458 1HD2 ASN    93      45.368  57.381  47.523  1.00  3.00
ATOM   1459 2HD2 ASN    93      43.851  57.750  46.703  1.00  3.00
ATOM   1460  C   ASN    93      45.060  57.872  52.205  1.00  3.00
ATOM   1461  O   ASN    93      44.315  58.429  53.022  1.00  3.00
ATOM   1462  N   LYS    94      46.101  57.122  52.613  1.00  3.11
ATOM   1463  H   LYS    94      46.747  56.741  51.928  1.00  3.11
ATOM   1464  CA  LYS    94      46.318  56.878  54.055  1.00  3.11
ATOM   1465  HA  LYS    94      45.411  56.433  54.463  1.00  3.11
ATOM   1466  CB  LYS    94      47.495  55.898  54.249  1.00  3.11
ATOM   1467  HB1 LYS    94      48.424  56.408  53.990  1.00  3.11
ATOM   1468  HB2 LYS    94      47.383  55.047  53.575  1.00  3.11
ATOM   1469  CG  LYS    94      47.600  55.390  55.699  1.00  3.11
ATOM   1470  HG1 LYS    94      47.502  56.227  56.389  1.00  3.11
ATOM   1471  HG2 LYS    94      48.594  54.971  55.851  1.00  3.11
ATOM   1472  CD  LYS    94      46.556  54.303  56.024  1.00  3.11
ATOM   1473  HD1 LYS    94      47.019  53.321  55.921  1.00  3.11
ATOM   1474  HD2 LYS    94      45.737  54.350  55.306  1.00  3.11
ATOM   1475  CE  LYS    94      45.942  54.442  57.423  1.00  3.11
ATOM   1476  HE1 LYS    94      45.252  53.612  57.589  1.00  3.11
ATOM   1477  HE2 LYS    94      45.365  55.368  57.455  1.00  3.11
ATOM   1478  NZ  LYS    94      46.946  54.477  58.508  1.00  3.11
ATOM   1479  HZ1 LYS    94      47.542  53.657  58.589  1.00  3.11
ATOM   1480  HZ2 LYS    94      47.642  55.225  58.414  1.00  3.11
ATOM   1481  HZ3 LYS    94      46.541  54.620  59.419  1.00  3.11
ATOM   1482  C   LYS    94      46.566  58.186  54.859  1.00  3.11
ATOM   1483  O   LYS    94      45.985  58.390  55.933  1.00  3.11
ATOM   1484  N   ASP    95      47.393  59.095  54.351  1.00  3.04
ATOM   1485  H   ASP    95      47.827  58.912  53.451  1.00  3.04
ATOM   1486  CA  ASP    95      47.680  60.377  54.992  1.00  3.04
ATOM   1487  HA  ASP    95      48.079  60.207  55.989  1.00  3.04
ATOM   1488  CB  ASP    95      48.761  61.129  54.191  1.00  3.04
ATOM   1489  HB1 ASP    95      48.440  61.194  53.150  1.00  3.04
ATOM   1490  HB2 ASP    95      49.678  60.540  54.214  1.00  3.04
ATOM   1491  CG  ASP    95      49.085  62.551  54.691  1.00  3.04
ATOM   1492  OD1 ASP    95      49.395  63.395  53.819  1.00  3.04
ATOM   1493  OD2 ASP    95      49.068  62.796  55.921  1.00  3.04
ATOM   1494  C   ASP    95      46.403  61.205  55.115  1.00  3.04
ATOM   1495  O   ASP    95      46.244  61.909  56.098  1.00  3.04
ATOM   1496  N   MET    96      45.404  61.046  54.238  1.00  3.38
ATOM   1497  H   MET    96      45.547  60.482  53.406  1.00  3.38
ATOM   1498  CA  MET    96      44.134  61.715  54.479  1.00  3.38
ATOM   1499  HA  MET    96      44.347  62.773  54.635  1.00  3.38
ATOM   1500  CB  MET    96      43.159  61.614  53.298  1.00  3.38
ATOM   1501  HB1 MET    96      42.219  62.074  53.605  1.00  3.38
ATOM   1502  HB2 MET    96      42.954  60.573  53.053  1.00  3.38
ATOM   1503  CG  MET    96      43.660  62.344  52.048  1.00  3.38
ATOM   1504  HG1 MET    96      44.428  61.734  51.575  1.00  3.38
ATOM   1505  HG2 MET    96      44.115  63.292  52.337  1.00  3.38
ATOM   1506  SD  MET    96      42.359  62.682  50.829  1.00  3.38
ATOM   1507  CE  MET    96      41.577  64.137  51.581  1.00  3.38
ATOM   1508  HE1 MET    96      40.754  64.473  50.951  1.00  3.38
ATOM   1509  HE2 MET    96      41.196  63.891  52.572  1.00  3.38
ATOM   1510  HE3 MET    96      42.309  64.940  51.663  1.00  3.38
ATOM   1511  C   MET    96      43.469  61.213  55.761  1.00  3.38
ATOM   1512  O   MET    96      43.035  62.028  56.567  1.00  3.38
ATOM   1513  N   SER    97      43.467  59.903  56.023  1.00  4.28
ATOM   1514  H   SER    97      43.907  59.299  55.340  1.00  4.28
ATOM   1515  CA  SER    97      43.055  59.319  57.317  1.00  4.28
ATOM   1516  HA  SER    97      42.055  59.714  57.498  1.00  4.28
ATOM   1517  CB  SER    97      42.849  57.803  57.223  1.00  4.28
ATOM   1518  HB1 SER    97      42.196  57.592  56.375  1.00  4.28
ATOM   1519  HB2 SER    97      42.349  57.456  58.128  1.00  4.28
ATOM   1520  OG  SER    97      44.049  57.082  57.061  1.00  4.28
ATOM   1521  HG  SER    97      44.721  57.679  56.668  1.00  4.28
ATOM   1522  C   SER    97      43.814  59.723  58.549  1.00  4.28
ATOM   1523  O   SER    97      43.368  59.494  59.674  1.00  4.28
ATOM   1524  N   ILE    98      44.933  60.379  58.312  1.00  4.40
ATOM   1525  H   ILE    98      45.237  60.494  57.354  1.00  4.40
ATOM   1526  CA  ILE    98      45.781  60.934  59.350  1.00  4.40
ATOM   1527  HA  ILE    98      45.515  60.491  60.304  1.00  4.40
ATOM   1528  CB  ILE    98      47.147  60.379  58.946  1.00  4.40
ATOM   1529  HB  ILE    98      47.195  60.242  57.869  1.00  4.40
ATOM   1530  CG2 ILE    98      48.282  61.302  59.252  1.00  4.40
ATOM   1531 1HG2 ILE    98      49.167  60.874  58.787  1.00  4.40
ATOM   1532 2HG2 ILE    98      48.106  62.275  58.794  1.00  4.40
ATOM   1533 3HG2 ILE    98      48.440  61.388  60.321  1.00  4.40
ATOM   1534  CG1 ILE    98      47.425  59.001  59.573  1.00  4.40
ATOM   1535 1HG1 ILE    98      47.439  59.119  60.653  1.00  4.40
ATOM   1536 2HG1 ILE    98      48.399  58.650  59.227  1.00  4.40
ATOM   1537  CD1 ILE    98      46.434  57.867  59.267  1.00  4.40
ATOM   1538  HD1 ILE    98      46.308  57.776  58.199  1.00  4.40
ATOM   1539  HD2 ILE    98      46.824  56.925  59.630  1.00  4.40
ATOM   1540  HD3 ILE    98      45.485  58.044  59.765  1.00  4.40
ATOM   1541  C   ILE    98      45.516  62.454  59.531  1.00  4.40
ATOM   1542  O   ILE    98      45.358  62.910  60.659  1.00  4.40
ATOM   1543  N   GLN    99      45.315  63.225  58.464  1.00  4.13
ATOM   1544  H   GLN    99      45.406  62.754  57.569  1.00  4.13
ATOM   1545  CA  GLN    99      45.567  64.670  58.427  1.00  4.13
ATOM   1546  HA  GLN    99      45.876  65.008  59.417  1.00  4.13
ATOM   1547  CB  GLN    99      46.736  64.872  57.452  1.00  4.13
ATOM   1548  HB1 GLN    99      46.356  64.809  56.432  1.00  4.13
ATOM   1549  HB2 GLN    99      47.458  64.067  57.586  1.00  4.13
ATOM   1550  CG  GLN    99      47.492  66.191  57.639  1.00  4.13
ATOM   1551  HG1 GLN    99      48.121  66.123  58.527  1.00  4.13
ATOM   1552  HG2 GLN    99      46.788  67.010  57.771  1.00  4.13
ATOM   1553  CD  GLN    99      48.362  66.497  56.426  1.00  4.13
ATOM   1554  OE1 GLN    99      48.275  67.577  55.852  1.00  4.13
ATOM   1555  NE2 GLN    99      49.196  65.587  55.976  1.00  4.13
ATOM   1556 1HE2 GLN    99      49.129  64.611  56.285  1.00  4.13
ATOM   1557 2HE2 GLN    99      49.565  65.706  55.048  1.00  4.13
ATOM   1558  C   GLN    99      44.354  65.522  57.995  1.00  4.13
ATOM   1559  O   GLN    99      44.260  66.700  58.339  1.00  4.13
ATOM   1560  N   GLU   100      43.431  64.939  57.222  1.00  4.25
ATOM   1561  H   GLU   100      43.539  63.945  57.066  1.00  4.25
ATOM   1562  CA  GLU   100      42.624  65.699  56.248  1.00  4.25
ATOM   1563  HA  GLU   100      42.517  66.732  56.575  1.00  4.25
ATOM   1564  CB  GLU   100      43.404  65.637  54.909  1.00  4.25
ATOM   1565  HB1 GLU   100      43.200  64.672  54.445  1.00  4.25
ATOM   1566  HB2 GLU   100      44.477  65.674  55.108  1.00  4.25
ATOM   1567  CG  GLU   100      43.106  66.728  53.873  1.00  4.25
ATOM   1568  HG1 GLU   100      42.030  66.823  53.745  1.00  4.25
ATOM   1569  HG2 GLU   100      43.524  66.406  52.918  1.00  4.25
ATOM   1570  CD  GLU   100      43.740  68.067  54.262  1.00  4.25
ATOM   1571  OE1 GLU   100      44.537  68.634  53.478  1.00  4.25
ATOM   1572  OE2 GLU   100      43.525  68.519  55.408  1.00  4.25
ATOM   1573  C   GLU   100      41.211  65.112  56.038  1.00  4.25
ATOM   1574  O   GLU   100      40.268  65.813  55.670  1.00  4.25
ATOM   1575  N   LEU   101      41.001  63.830  56.346  1.00  3.81
ATOM   1576  H   LEU   101      41.803  63.263  56.587  1.00  3.81
ATOM   1577  CA  LEU   101      39.685  63.200  56.444  1.00  3.81
ATOM   1578  HA  LEU   101      39.267  63.112  55.440  1.00  3.81
ATOM   1579  CB  LEU   101      39.861  61.783  57.030  1.00  3.81
ATOM   1580  HB1 LEU   101      40.458  61.859  57.941  1.00  3.81
ATOM   1581  HB2 LEU   101      40.423  61.187  56.310  1.00  3.81
ATOM   1582  CG  LEU   101      38.560  61.032  57.377  1.00  3.81
ATOM   1583  HG  LEU   101      38.026  61.581  58.153  1.00  3.81
ATOM   1584  CD1 LEU   101      37.634  60.856  56.173  1.00  3.81
ATOM   1585 1HD1 LEU   101      36.757  60.277  56.466  1.00  3.81
ATOM   1586 2HD1 LEU   101      37.292  61.828  55.820  1.00  3.81
ATOM   1587 3HD1 LEU   101      38.155  60.339  55.368  1.00  3.81
ATOM   1588  CD2 LEU   101      38.902  59.645  57.927  1.00  3.81
ATOM   1589 1HD2 LEU   101      37.986  59.136  58.233  1.00  3.81
ATOM   1590 2HD2 LEU   101      39.404  59.051  57.164  1.00  3.81
ATOM   1591 3HD2 LEU   101      39.551  59.744  58.798  1.00  3.81
ATOM   1592  C   LEU   101      38.699  64.084  57.265  1.00  3.81
ATOM   1593  O   LEU   101      37.556  64.380  56.888  1.00  3.81
ATOM   1594  N   ALA   102      39.236  64.612  58.363  1.00  4.68
ATOM   1595  H   ALA   102      40.188  64.362  58.580  1.00  4.68
ATOM   1596  CA  ALA   102      38.577  65.585  59.211  1.00  4.68
ATOM   1597  HA  ALA   102      37.669  65.131  59.610  1.00  4.68
ATOM   1598  CB  ALA   102      39.518  65.888  60.385  1.00  4.68
ATOM   1599  HB1 ALA   102      39.029  66.583  61.070  1.00  4.68
ATOM   1600  HB2 ALA   102      39.756  64.970  60.923  1.00  4.68
ATOM   1601  HB3 ALA   102      40.437  66.349  60.020  1.00  4.68
ATOM   1602  C   ALA   102      38.145  66.904  58.514  1.00  4.68
ATOM   1603  O   ALA   102      37.170  67.474  59.000  1.00  4.68
ATOM   1604  N   VAL   103      38.816  67.332  57.415  1.00  5.80
ATOM   1605  H   VAL   103      39.590  66.750  57.124  1.00  5.80
ATOM   1606  CA  VAL   103      38.495  68.450  56.473  1.00  5.80
ATOM   1607  HA  VAL   103      38.146  69.285  57.055  1.00  5.80
ATOM   1608  CB  VAL   103      39.729  68.886  55.601  1.00  5.80
ATOM   1609  HB  VAL   103      40.637  68.571  56.116  1.00  5.80
ATOM   1610  CG1 VAL   103      39.818  68.432  54.119  1.00  5.80
ATOM   1611 1HG1 VAL   103      40.771  68.749  53.694  1.00  5.80
ATOM   1612 2HG1 VAL   103      39.748  67.358  54.008  1.00  5.80
ATOM   1613 3HG1 VAL   103      39.019  68.873  53.522  1.00  5.80
ATOM   1614  CG2 VAL   103      39.800  70.403  55.400  1.00  5.80
ATOM   1615 1HG2 VAL   103      40.757  70.679  54.954  1.00  5.80
ATOM   1616 2HG2 VAL   103      38.996  70.749  54.754  1.00  5.80
ATOM   1617 3HG2 VAL   103      39.718  70.902  56.345  1.00  5.80
ATOM   1618  C   VAL   103      37.405  68.080  55.478  1.00  5.80
ATOM   1619  O   VAL   103      36.621  68.937  55.057  1.00  5.80
ATOM   1620  N   LEU   104      37.360  66.799  55.091  1.00  7.85
ATOM   1621  H   LEU   104      38.058  66.158  55.449  1.00  7.85
ATOM   1622  CA  LEU   104      36.199  66.281  54.363  1.00  7.85
ATOM   1623  HA  LEU   104      35.972  66.959  53.539  1.00  7.85
ATOM   1624  CB  LEU   104      36.484  64.881  53.775  1.00  7.85
ATOM   1625  HB1 LEU   104      35.614  64.591  53.185  1.00  7.85
ATOM   1626  HB2 LEU   104      36.566  64.167  54.592  1.00  7.85
ATOM   1627  CG  LEU   104      37.736  64.749  52.885  1.00  7.85
ATOM   1628  HG  LEU   104      38.627  64.938  53.484  1.00  7.85
ATOM   1629  CD1 LEU   104      37.820  63.320  52.340  1.00  7.85
ATOM   1630 1HD1 LEU   104      38.730  63.202  51.752  1.00  7.85
ATOM   1631 2HD1 LEU   104      37.847  62.615  53.171  1.00  7.85
ATOM   1632 3HD1 LEU   104      36.955  63.107  51.713  1.00  7.85
ATOM   1633  CD2 LEU   104      37.720  65.722  51.704  1.00  7.85
ATOM   1634 1HD2 LEU   104      38.584  65.543  51.065  1.00  7.85
ATOM   1635 2HD2 LEU   104      36.808  65.590  51.123  1.00  7.85
ATOM   1636 3HD2 LEU   104      37.771  66.747  52.069  1.00  7.85
ATOM   1637  C   LEU   104      34.943  66.243  55.250  1.00  7.85
ATOM   1638  O   LEU   104      33.827  66.174  54.737  1.00  7.85
ATOM   1639  N   VAL   105      35.126  66.373  56.569  1.00  9.00
ATOM   1640  H   VAL   105      36.077  66.340  56.910  1.00  9.00
ATOM   1641  CA  VAL   105      34.116  67.023  57.431  1.00  9.00
ATOM   1642  HA  VAL   105      33.159  67.051  56.909  1.00  9.00
ATOM   1643  CB  VAL   105      33.923  66.190  58.724  1.00  9.00
ATOM   1644  HB  VAL   105      34.862  66.155  59.276  1.00  9.00
ATOM   1645  CG1 VAL   105      32.838  66.749  59.657  1.00  9.00
ATOM   1646 1HG1 VAL   105      32.673  66.063  60.488  1.00  9.00
ATOM   1647 2HG1 VAL   105      33.159  67.698  60.082  1.00  9.00
ATOM   1648 3HG1 VAL   105      31.902  66.881  59.113  1.00  9.00
ATOM   1649  CG2 VAL   105      33.511  64.745  58.394  1.00  9.00
ATOM   1650 1HG2 VAL   105      33.344  64.181  59.311  1.00  9.00
ATOM   1651 2HG2 VAL   105      32.598  64.742  57.796  1.00  9.00
ATOM   1652 3HG2 VAL   105      34.302  64.247  57.834  1.00  9.00
ATOM   1653  C   VAL   105      34.540  68.480  57.720  1.00  9.00
ATOM   1654  O   VAL   105      35.674  68.927  57.639  1.00  9.00
ATOM   1655  N   SER   106      33.564  69.298  58.027  1.00  7.94
ATOM   1656  H   SER   106      32.679  68.850  58.190  1.00  7.94
ATOM   1657  CA  SER   106      33.596  70.742  58.304  1.00  7.94
ATOM   1658  HA  SER   106      32.660  71.127  57.901  1.00  7.94
ATOM   1659  CB  SER   106      33.490  70.929  59.823  1.00  7.94
ATOM   1660  HB1 SER   106      33.524  71.989  60.079  1.00  7.94
ATOM   1661  HB2 SER   106      34.312  70.404  60.311  1.00  7.94
ATOM   1662  OG  SER   106      32.263  70.389  60.284  1.00  7.94
ATOM   1663  HG  SER   106      32.205  70.527  61.234  1.00  7.94
ATOM   1664  C   SER   106      34.660  71.661  57.652  1.00  7.94
ATOM   1665  O   SER   106      34.894  72.755  58.172  1.00  7.94
ATOM   1666  N   GLY   107      35.325  71.267  56.554  1.00  6.78
ATOM   1667  H   GLY   107      35.196  70.310  56.242  1.00  6.78
ATOM   1668  CA  GLY   107      36.544  71.914  56.075  1.00  6.78
ATOM   1669  HA1 GLY   107      36.285  72.893  55.672  1.00  6.78
ATOM   1670  HA2 GLY   107      36.969  71.324  55.270  1.00  6.78
ATOM   1671  C   GLY   107      37.612  72.121  57.153  1.00  6.78
ATOM   1672  O   GLY   107      38.412  73.049  57.042  1.00  6.78
ATOM   1673  N   GLN   108      37.631  71.299  58.211  1.00  5.79
ATOM   1674  H   GLN   108      37.008  70.496  58.226  1.00  5.79
ATOM   1675  CA  GLN   108      38.615  71.468  59.290  1.00  5.79
ATOM   1676  HA  GLN   108      38.875  72.523  59.376  1.00  5.79
ATOM   1677  CB  GLN   108      38.024  71.026  60.641  1.00  5.79
ATOM   1678  HB1 GLN   108      38.796  71.114  61.407  1.00  5.79
ATOM   1679  HB2 GLN   108      37.712  69.982  60.583  1.00  5.79
ATOM   1680  CG  GLN   108      36.824  71.883  61.062  1.00  5.79
ATOM   1681  HG1 GLN   108      36.513  71.602  62.067  1.00  5.79
ATOM   1682  HG2 GLN   108      36.004  71.685  60.383  1.00  5.79
ATOM   1683  CD  GLN   108      37.129  73.373  61.034  1.00  5.79
ATOM   1684  OE1 GLN   108      37.824  73.906  61.880  1.00  5.79
ATOM   1685  NE2 GLN   108      36.643  74.095  60.050  1.00  5.79
ATOM   1686 1HE2 GLN   108      36.099  73.657  59.310  1.00  5.79
ATOM   1687 2HE2 GLN   108      36.884  75.068  60.038  1.00  5.79
ATOM   1688  C   GLN   108      39.928  70.724  59.001  1.00  5.79
ATOM   1689  O   GLN   108      40.036  69.523  59.248  1.00  5.79
ATOM   1690  N   LYS   109      40.924  71.427  58.434  1.00  6.02
ATOM   1691  H   LYS   109      40.739  72.397  58.213  1.00  6.02
ATOM   1692  CA  LYS   109      42.150  70.804  57.894  1.00  6.02
ATOM   1693  HA  LYS   109      41.878  70.197  57.032  1.00  6.02
ATOM   1694  CB  LYS   109      43.170  71.863  57.411  1.00  6.02
ATOM   1695  HB1 LYS   109      43.640  72.354  58.265  1.00  6.02
ATOM   1696  HB2 LYS   109      42.677  72.611  56.788  1.00  6.02
ATOM   1697  CG  LYS   109      44.218  71.114  56.573  1.00  6.02
ATOM   1698  HG1 LYS   109      43.739  70.871  55.628  1.00  6.02
ATOM   1699  HG2 LYS   109      44.465  70.196  57.102  1.00  6.02
ATOM   1700  CD  LYS   109      45.554  71.778  56.222  1.00  6.02
ATOM   1701  HD1 LYS   109      45.842  72.469  57.015  1.00  6.02
ATOM   1702  HD2 LYS   109      45.442  72.335  55.291  1.00  6.02
ATOM   1703  CE  LYS   109      46.665  70.710  56.068  1.00  6.02
ATOM   1704  HE1 LYS   109      46.997  70.432  57.073  1.00  6.02
ATOM   1705  HE2 LYS   109      47.519  71.149  55.549  1.00  6.02
ATOM   1706  NZ  LYS   109      46.234  69.464  55.374  1.00  6.02
ATOM   1707  HZ1 LYS   109      45.959  69.582  54.399  1.00  6.02
ATOM   1708  HZ2 LYS   109      46.944  68.734  55.419  1.00  6.02
ATOM   1709  HZ3 LYS   109      45.368  69.085  55.764  1.00  6.02
ATOM   1710  C   LYS   109      42.788  69.808  58.893  1.00  6.02
ATOM   1711  O   LYS   109      42.327  69.564  60.008  1.00  6.02
