# Supplementary material for: Selecting Near-Native Protein Structures from Predicted Decoy Sets Using Ordered Graphlet Degree Similarity
Source: Genes (Basel). 2019 Feb 11;10(2):132. doi: 10.3390/genes10020132 (PMC6410076; doi:10.3390/genes10020132)
Supplement: Supplementary file 1 [file genes-10-00132-s001.zip › CodeData/data/CASP11/T0759/model15.pdb]

ATOM      1  N   MET     1      40.750  46.605  62.699  1.00  9.48
ATOM      2  CA  MET     1      40.744  46.592  64.162  1.00  9.48
ATOM      3  HA  MET     1      40.085  45.791  64.497  1.00  9.48
ATOM      4  CB  MET     1      42.161  46.330  64.693  1.00  9.48
ATOM      5  HB1 MET     1      42.120  46.319  65.782  1.00  9.48
ATOM      6  HB2 MET     1      42.811  47.150  64.385  1.00  9.48
ATOM      7  CG  MET     1      42.783  45.011  64.228  1.00  9.48
ATOM      8  HG1 MET     1      42.897  45.045  63.143  1.00  9.48
ATOM      9  HG2 MET     1      42.112  44.188  64.473  1.00  9.48
ATOM     10  SD  MET     1      44.415  44.679  64.954  1.00  9.48
ATOM     11  CE  MET     1      43.968  44.269  66.665  1.00  9.48
ATOM     12  HE1 MET     1      43.496  45.123  67.148  1.00  9.48
ATOM     13  HE2 MET     1      43.283  43.420  66.672  1.00  9.48
ATOM     14  HE3 MET     1      44.870  44.007  67.218  1.00  9.48
ATOM     15  C   MET     1      40.239  47.902  64.781  1.00  9.48
ATOM     16  O   MET     1      40.084  47.997  66.001  1.00  9.48
ATOM     17  N   GLY     2      40.036  48.931  63.959  1.00  7.88
ATOM     18  H   GLY     2      40.212  48.760  62.978  1.00  7.88
ATOM     19  CA  GLY     2      39.981  50.309  64.436  1.00  7.88
ATOM     20  HA1 GLY     2      39.186  50.402  65.178  1.00  7.88
ATOM     21  HA2 GLY     2      39.761  50.979  63.605  1.00  7.88
ATOM     22  C   GLY     2      41.300  50.735  65.057  1.00  7.88
ATOM     23  O   GLY     2      42.354  50.346  64.564  1.00  7.88
ATOM     24  N   HIS     3      41.244  51.547  66.114  1.00  6.18
ATOM     25  H   HIS     3      40.335  51.811  66.462  1.00  6.18
ATOM     26  CA  HIS     3      42.391  52.328  66.596  1.00  6.18
ATOM     27  HA  HIS     3      42.683  52.953  65.756  1.00  6.18
ATOM     28  CB  HIS     3      41.968  53.287  67.726  1.00  6.18
ATOM     29  HB1 HIS     3      42.617  53.151  68.592  1.00  6.18
ATOM     30  HB2 HIS     3      40.945  53.082  68.042  1.00  6.18
ATOM     31  CG  HIS     3      42.064  54.727  67.291  1.00  6.18
ATOM     32  ND1 HIS     3      41.034  55.672  67.319  1.00  6.18
ATOM     33  CE1 HIS     3      41.558  56.786  66.773  1.00  6.18
ATOM     34  HE1 HIS     3      41.022  57.714  66.630  1.00  6.18
ATOM     35  NE2 HIS     3      42.837  56.586  66.416  1.00  6.18
ATOM     36  HE2 HIS     3      43.484  57.255  65.978  1.00  6.18
ATOM     37  CD2 HIS     3      43.163  55.293  66.721  1.00  6.18
ATOM     38  HD2 HIS     3      44.119  54.819  66.522  1.00  6.18
ATOM     39  C   HIS     3      43.683  51.581  66.917  1.00  6.18
ATOM     40  O   HIS     3      44.711  52.231  66.939  1.00  6.18
ATOM     41  N   HIS     4      43.692  50.252  67.054  1.00  5.72
ATOM     42  H   HIS     4      42.817  49.759  66.997  1.00  5.72
ATOM     43  CA  HIS     4      44.947  49.491  66.983  1.00  5.72
ATOM     44  HA  HIS     4      45.632  49.880  67.740  1.00  5.72
ATOM     45  CB  HIS     4      44.689  47.999  67.274  1.00  5.72
ATOM     46  HB1 HIS     4      45.650  47.491  67.356  1.00  5.72
ATOM     47  HB2 HIS     4      44.153  47.551  66.440  1.00  5.72
ATOM     48  CG  HIS     4      43.886  47.711  68.519  1.00  5.72
ATOM     49  ND1 HIS     4      44.410  47.322  69.752  1.00  5.72
ATOM     50  CE1 HIS     4      43.357  47.118  70.555  1.00  5.72
ATOM     51  HE1 HIS     4      43.429  46.808  71.590  1.00  5.72
ATOM     52  NE2 HIS     4      42.210  47.343  69.891  1.00  5.72
ATOM     53  HE2 HIS     4      41.281  47.252  70.278  1.00  5.72
ATOM     54  CD2 HIS     4      42.523  47.709  68.602  1.00  5.72
ATOM     55  HD2 HIS     4      41.831  47.935  67.801  1.00  5.72
ATOM     56  C   HIS     4      45.625  49.688  65.638  1.00  5.72
ATOM     57  O   HIS     4      46.572  50.453  65.560  1.00  5.72
ATOM     58  N   HIS     5      45.108  49.081  64.565  1.00  5.40
ATOM     59  H   HIS     5      44.253  48.561  64.668  1.00  5.40
ATOM     60  CA  HIS     5      45.692  49.203  63.227  1.00  5.40
ATOM     61  HA  HIS     5      46.728  48.869  63.294  1.00  5.40
ATOM     62  CB  HIS     5      44.942  48.281  62.250  1.00  5.40
ATOM     63  HB1 HIS     5      44.010  48.755  61.941  1.00  5.40
ATOM     64  HB2 HIS     5      44.684  47.358  62.772  1.00  5.40
ATOM     65  CG  HIS     5      45.718  47.868  61.021  1.00  5.40
ATOM     66  ND1 HIS     5      45.257  46.953  60.072  1.00  5.40
ATOM     67  CE1 HIS     5      46.267  46.777  59.208  1.00  5.40
ATOM     68  HE1 HIS     5      46.237  46.106  58.361  1.00  5.40
ATOM     69  NE2 HIS     5      47.327  47.519  59.565  1.00  5.40
ATOM     70  HE2 HIS     5      48.242  47.514  59.113  1.00  5.40
ATOM     71  CD2 HIS     5      47.002  48.212  60.706  1.00  5.40
ATOM     72  HD2 HIS     5      47.654  48.865  61.270  1.00  5.40
ATOM     73  C   HIS     5      45.728  50.653  62.755  1.00  5.40
ATOM     74  O   HIS     5      46.751  51.066  62.217  1.00  5.40
ATOM     75  N   HIS     6      44.681  51.432  63.071  1.00  4.70
ATOM     76  H   HIS     6      43.895  51.012  63.553  1.00  4.70
ATOM     77  CA  HIS     6      44.664  52.867  62.803  1.00  4.70
ATOM     78  HA  HIS     6      44.758  52.974  61.719  1.00  4.70
ATOM     79  CB  HIS     6      43.348  53.560  63.193  1.00  4.70
ATOM     80  HB1 HIS     6      43.491  54.133  64.108  1.00  4.70
ATOM     81  HB2 HIS     6      42.573  52.813  63.359  1.00  4.70
ATOM     82  CG  HIS     6      42.858  54.486  62.106  1.00  4.70
ATOM     83  ND1 HIS     6      42.381  54.059  60.864  1.00  4.70
ATOM     84  CE1 HIS     6      42.145  55.181  60.164  1.00  4.70
ATOM     85  HE1 HIS     6      41.803  55.209  59.138  1.00  4.70
ATOM     86  NE2 HIS     6      42.416  56.271  60.900  1.00  4.70
ATOM     87  HE2 HIS     6      42.330  57.240  60.563  1.00  4.70
ATOM     88  CD2 HIS     6      42.871  55.852  62.132  1.00  4.70
ATOM     89  HD2 HIS     6      43.222  56.476  62.944  1.00  4.70
ATOM     90  C   HIS     6      45.915  53.563  63.362  1.00  4.70
ATOM     91  O   HIS     6      46.688  54.113  62.572  1.00  4.70
ATOM     92  N   HIS     7      46.224  53.402  64.661  1.00  4.36
ATOM     93  H   HIS     7      45.625  52.854  65.265  1.00  4.36
ATOM     94  CA  HIS     7      47.441  53.983  65.250  1.00  4.36
ATOM     95  HA  HIS     7      47.515  55.035  65.012  1.00  4.36
ATOM     96  CB  HIS     7      47.454  53.821  66.798  1.00  4.36
ATOM     97  HB1 HIS     7      48.482  53.927  67.146  1.00  4.36
ATOM     98  HB2 HIS     7      47.144  52.812  67.065  1.00  4.36
ATOM     99  CG  HIS     7      46.664  54.826  67.595  1.00  4.36
ATOM    100  ND1 HIS     7      45.762  54.557  68.630  1.00  4.36
ATOM    101  CE1 HIS     7      45.251  55.746  68.986  1.00  4.36
ATOM    102  HE1 HIS     7      44.432  55.873  69.679  1.00  4.36
ATOM    103  NE2 HIS     7      45.814  56.734  68.272  1.00  4.36
ATOM    104  HE2 HIS     7      45.453  57.674  68.164  1.00  4.36
ATOM    105  CD2 HIS     7      46.743  56.171  67.433  1.00  4.36
ATOM    106  HD2 HIS     7      47.351  56.685  66.710  1.00  4.36
ATOM    107  C   HIS     7      48.696  53.263  64.788  1.00  4.36
ATOM    108  O   HIS     7      49.785  53.841  64.776  1.00  4.36
ATOM    109  N   HIS     8      48.570  51.969  64.512  1.00  4.11
ATOM    110  H   HIS     8      47.644  51.562  64.531  1.00  4.11
ATOM    111  CA  HIS     8      49.689  51.068  64.394  1.00  4.11
ATOM    112  HA  HIS     8      50.550  51.502  64.896  1.00  4.11
ATOM    113  CB  HIS     8      49.504  49.692  65.074  1.00  4.11
ATOM    114  HB1 HIS     8      48.722  49.132  64.565  1.00  4.11
ATOM    115  HB2 HIS     8      49.183  49.858  66.103  1.00  4.11
ATOM    116  CG  HIS     8      50.793  48.904  65.071  1.00  4.11
ATOM    117  ND1 HIS     8      51.861  49.109  65.961  1.00  4.11
ATOM    118  CE1 HIS     8      52.867  48.346  65.511  1.00  4.11
ATOM    119  HE1 HIS     8      53.852  48.315  65.961  1.00  4.11
ATOM    120  NE2 HIS     8      52.504  47.670  64.410  1.00  4.11
ATOM    121  HE2 HIS     8      53.128  47.098  63.842  1.00  4.11
ATOM    122  CD2 HIS     8      51.197  48.011  64.123  1.00  4.11
ATOM    123  HD2 HIS     8      50.624  47.712  63.257  1.00  4.11
ATOM    124  C   HIS     8      50.078  50.933  62.927  1.00  4.11
ATOM    125  O   HIS     8      49.813  49.929  62.247  1.00  4.11
ATOM    126  N   SER     9      50.776  51.956  62.448  1.00  3.28
ATOM    127  H   SER     9      50.887  52.741  63.069  1.00  3.28
ATOM    128  CA  SER     9      51.755  51.736  61.400  1.00  3.28
ATOM    129  HA  SER     9      51.266  51.360  60.502  1.00  3.28
ATOM    130  CB  SER     9      52.472  53.038  61.034  1.00  3.28
ATOM    131  HB1 SER     9      52.790  53.575  61.928  1.00  3.28
ATOM    132  HB2 SER     9      51.799  53.649  60.450  1.00  3.28
ATOM    133  OG  SER     9      53.605  52.817  60.222  1.00  3.28
ATOM    134  HG  SER     9      53.966  53.654  59.900  1.00  3.28
ATOM    135  C   SER     9      52.793  50.735  61.876  1.00  3.28
ATOM    136  O   SER     9      53.362  50.877  62.960  1.00  3.28
ATOM    137  N   HIS    10      53.080  49.746  61.040  1.00  3.14
ATOM    138  H   HIS    10      52.621  49.716  60.142  1.00  3.14
ATOM    139  CA  HIS    10      54.127  48.777  61.304  1.00  3.14
ATOM    140  HA  HIS    10      54.416  48.809  62.356  1.00  3.14
ATOM    141  CB  HIS    10      53.597  47.365  61.026  1.00  3.14
ATOM    142  HB1 HIS    10      53.389  47.251  59.960  1.00  3.14
ATOM    143  HB2 HIS    10      52.667  47.210  61.572  1.00  3.14
ATOM    144  CG  HIS    10      54.594  46.333  61.465  1.00  3.14
ATOM    145  ND1 HIS    10      54.868  45.988  62.793  1.00  3.14
ATOM    146  CE1 HIS    10      55.958  45.204  62.738  1.00  3.14
ATOM    147  HE1 HIS    10      56.461  44.796  63.603  1.00  3.14
ATOM    148  NE2 HIS    10      56.371  45.056  61.466  1.00  3.14
ATOM    149  HE2 HIS    10      57.238  44.640  61.157  1.00  3.14
ATOM    150  CD2 HIS    10      55.521  45.759  60.652  1.00  3.14
ATOM    151  HD2 HIS    10      55.643  45.947  59.592  1.00  3.14
ATOM    152  C   HIS    10      55.373  49.146  60.483  1.00  3.14
ATOM    153  O   HIS    10      55.662  48.559  59.446  1.00  3.14
ATOM    154  N   MET    11      56.067  50.181  60.952  1.00  2.50
ATOM    155  H   MET    11      55.685  50.583  61.795  1.00  2.50
ATOM    156  CA  MET    11      57.035  51.037  60.237  1.00  2.50
ATOM    157  HA  MET    11      56.505  51.542  59.437  1.00  2.50
ATOM    158  CB  MET    11      57.474  52.121  61.250  1.00  2.50
ATOM    159  HB1 MET    11      58.207  52.784  60.794  1.00  2.50
ATOM    160  HB2 MET    11      57.943  51.631  62.104  1.00  2.50
ATOM    161  CG  MET    11      56.323  52.990  61.764  1.00  2.50
ATOM    162  HG1 MET    11      55.534  52.354  62.162  1.00  2.50
ATOM    163  HG2 MET    11      55.921  53.549  60.923  1.00  2.50
ATOM    164  SD  MET    11      56.780  54.165  63.063  1.00  2.50
ATOM    165  CE  MET    11      55.110  54.724  63.489  1.00  2.50
ATOM    166  HE1 MET    11      54.613  55.098  62.595  1.00  2.50
ATOM    167  HE2 MET    11      54.538  53.887  63.890  1.00  2.50
ATOM    168  HE3 MET    11      55.167  55.517  64.233  1.00  2.50
ATOM    169  C   MET    11      58.312  50.411  59.638  1.00  2.50
ATOM    170  O   MET    11      59.207  51.150  59.206  1.00  2.50
ATOM    171  N   VAL    12      58.447  49.086  59.799  1.00  2.10
ATOM    172  H   VAL    12      57.576  48.576  59.898  1.00  2.10
ATOM    173  CA  VAL    12      59.679  48.330  60.088  1.00  2.10
ATOM    174  HA  VAL    12      60.518  48.813  59.586  1.00  2.10
ATOM    175  CB  VAL    12      59.934  48.319  61.610  1.00  2.10
ATOM    176  HB  VAL    12      60.038  49.355  61.896  1.00  2.10
ATOM    177  CG1 VAL    12      58.800  47.739  62.467  1.00  2.10
ATOM    178 1HG1 VAL    12      57.869  48.273  62.277  1.00  2.10
ATOM    179 2HG1 VAL    12      58.654  46.684  62.248  1.00  2.10
ATOM    180 3HG1 VAL    12      59.047  47.849  63.524  1.00  2.10
ATOM    181  CG2 VAL    12      61.222  47.586  62.011  1.00  2.10
ATOM    182 1HG2 VAL    12      61.445  47.815  63.049  1.00  2.10
ATOM    183 2HG2 VAL    12      61.095  46.508  61.929  1.00  2.10
ATOM    184 3HG2 VAL    12      62.054  47.907  61.387  1.00  2.10
ATOM    185  C   VAL    12      59.580  46.889  59.603  1.00  2.10
ATOM    186  O   VAL    12      58.521  46.268  59.639  1.00  2.10
ATOM    187  N   VAL    13      60.723  46.282  59.294  1.00  2.05
ATOM    188  H   VAL    13      61.585  46.823  59.286  1.00  2.05
ATOM    189  CA  VAL    13      60.825  44.824  59.193  1.00  2.05
ATOM    190  HA  VAL    13      59.966  44.344  59.662  1.00  2.05
ATOM    191  CB  VAL    13      60.890  44.373  57.727  1.00  2.05
ATOM    192  HB  VAL    13      61.773  44.818  57.277  1.00  2.05
ATOM    193  CG1 VAL    13      60.993  42.843  57.623  1.00  2.05
ATOM    194 1HG1 VAL    13      60.989  42.547  56.575  1.00  2.05
ATOM    195 2HG1 VAL    13      61.923  42.488  58.068  1.00  2.05
ATOM    196 3HG1 VAL    13      60.146  42.372  58.125  1.00  2.05
ATOM    197  CG2 VAL    13      59.675  44.835  56.919  1.00  2.05
ATOM    198 1HG2 VAL    13      59.826  44.546  55.884  1.00  2.05
ATOM    199 2HG2 VAL    13      58.762  44.382  57.307  1.00  2.05
ATOM    200 3HG2 VAL    13      59.578  45.920  56.953  1.00  2.05
ATOM    201  C   VAL    13      62.078  44.393  59.922  1.00  2.05
ATOM    202  O   VAL    13      63.179  44.785  59.554  1.00  2.05
ATOM    203  N   ILE    14      61.927  43.616  60.986  1.00  2.46
ATOM    204  H   ILE    14      61.011  43.284  61.237  1.00  2.46
ATOM    205  CA  ILE    14      63.077  43.047  61.680  1.00  2.46
ATOM    206  HA  ILE    14      63.860  43.806  61.712  1.00  2.46
ATOM    207  CB  ILE    14      62.714  42.751  63.156  1.00  2.46
ATOM    208  HB  ILE    14      62.499  43.727  63.595  1.00  2.46
ATOM    209  CG2 ILE    14      61.428  41.921  63.344  1.00  2.46
ATOM    210 1HG2 ILE    14      61.255  41.756  64.408  1.00  2.46
ATOM    211 2HG2 ILE    14      60.566  42.451  62.941  1.00  2.46
ATOM    212 3HG2 ILE    14      61.520  40.956  62.844  1.00  2.46
ATOM    213  CG1 ILE    14      63.914  42.201  63.964  1.00  2.46
ATOM    214 1HG1 ILE    14      63.827  42.559  64.991  1.00  2.46
ATOM    215 2HG1 ILE    14      64.838  42.615  63.560  1.00  2.46
ATOM    216  CD1 ILE    14      64.040  40.673  64.026  1.00  2.46
ATOM    217  HD1 ILE    14      64.996  40.406  64.475  1.00  2.46
ATOM    218  HD2 ILE    14      63.241  40.254  64.638  1.00  2.46
ATOM    219  HD3 ILE    14      63.985  40.246  63.029  1.00  2.46
ATOM    220  C   ILE    14      63.640  41.864  60.895  1.00  2.46
ATOM    221  O   ILE    14      62.914  40.926  60.575  1.00  2.46
ATOM    222  N   HIS    15      64.932  41.917  60.572  1.00  2.48
ATOM    223  H   HIS    15      65.477  42.722  60.859  1.00  2.48
ATOM    224  CA  HIS    15      65.644  40.784  59.981  1.00  2.48
ATOM    225  HA  HIS    15      65.026  40.341  59.201  1.00  2.48
ATOM    226  CB  HIS    15      66.921  41.317  59.318  1.00  2.48
ATOM    227  HB1 HIS    15      67.599  41.695  60.081  1.00  2.48
ATOM    228  HB2 HIS    15      66.652  42.146  58.675  1.00  2.48
ATOM    229  CG  HIS    15      67.629  40.297  58.472  1.00  2.48
ATOM    230  ND1 HIS    15      67.220  38.979  58.328  1.00  2.48
ATOM    231  CE1 HIS    15      68.135  38.382  57.555  1.00  2.48
ATOM    232  HE1 HIS    15      68.129  37.332  57.288  1.00  2.48
ATOM    233  NE2 HIS    15      69.086  39.260  57.203  1.00  2.48
ATOM    234  HE2 HIS    15      69.923  38.999  56.703  1.00  2.48
ATOM    235  CD2 HIS    15      68.772  40.487  57.751  1.00  2.48
ATOM    236  HD2 HIS    15      69.336  41.402  57.672  1.00  2.48
ATOM    237  C   HIS    15      65.924  39.751  61.075  1.00  2.48
ATOM    238  O   HIS    15      66.640  40.110  62.017  1.00  2.48
ATOM    239  N   PRO    16      65.327  38.540  61.023  1.00  3.13
ATOM    240  CD  PRO    16      64.508  37.992  59.949  1.00  3.13
ATOM    241  HD1 PRO    16      64.928  38.180  58.963  1.00  3.13
ATOM    242  HD2 PRO    16      63.502  38.410  60.010  1.00  3.13
ATOM    243  CG  PRO    16      64.456  36.490  60.203  1.00  3.13
ATOM    244  HG1 PRO    16      65.347  36.019  59.785  1.00  3.13
ATOM    245  HG2 PRO    16      63.553  36.039  59.790  1.00  3.13
ATOM    246  CB  PRO    16      64.492  36.404  61.727  1.00  3.13
ATOM    247  HB1 PRO    16      64.928  35.462  62.064  1.00  3.13
ATOM    248  HB2 PRO    16      63.480  36.513  62.118  1.00  3.13
ATOM    249  CA  PRO    16      65.330  37.617  62.151  1.00  3.13
ATOM    250  HA  PRO    16      64.844  38.089  63.003  1.00  3.13
ATOM    251  C   PRO    16      66.747  37.240  62.590  1.00  3.13
ATOM    252  O   PRO    16      67.045  37.325  63.779  1.00  3.13
ATOM    253  N   ASP    17      67.625  36.859  61.659  1.00  3.24
ATOM    254  H   ASP    17      67.335  36.782  60.686  1.00  3.24
ATOM    255  CA  ASP    17      68.956  36.352  61.998  1.00  3.24
ATOM    256  HA  ASP    17      68.798  35.638  62.807  1.00  3.24
ATOM    257  CB  ASP    17      69.579  35.510  60.861  1.00  3.24
ATOM    258  HB1 ASP    17      69.234  34.482  60.986  1.00  3.24
ATOM    259  HB2 ASP    17      70.664  35.492  60.981  1.00  3.24
ATOM    260  CG  ASP    17      69.223  35.936  59.434  1.00  3.24
ATOM    261  OD1 ASP    17      70.125  36.419  58.712  1.00  3.24
ATOM    262  OD2 ASP    17      68.038  35.758  59.069  1.00  3.24
ATOM    263  C   ASP    17      69.944  37.368  62.615  1.00  3.24
ATOM    264  O   ASP    17      70.550  37.034  63.636  1.00  3.24
ATOM    265  N   PRO    18      70.115  38.605  62.106  1.00  3.19
ATOM    266  CD  PRO    18      69.730  39.071  60.785  1.00  3.19
ATOM    267  HD1 PRO    18      68.649  39.075  60.665  1.00  3.19
ATOM    268  HD2 PRO    18      70.192  38.440  60.031  1.00  3.19
ATOM    269  CG  PRO    18      70.296  40.487  60.658  1.00  3.19
ATOM    270  HG1 PRO    18      69.566  41.215  61.008  1.00  3.19
ATOM    271  HG2 PRO    18      70.618  40.708  59.642  1.00  3.19
ATOM    272  CB  PRO    18      71.483  40.469  61.609  1.00  3.19
ATOM    273  HB1 PRO    18      71.778  41.472  61.916  1.00  3.19
ATOM    274  HB2 PRO    18      72.322  39.951  61.140  1.00  3.19
ATOM    275  CA  PRO    18      70.939  39.622  62.760  1.00  3.19
ATOM    276  HA  PRO    18      71.775  39.154  63.280  1.00  3.19
ATOM    277  C   PRO    18      70.172  40.486  63.781  1.00  3.19
ATOM    278  O   PRO    18      70.720  41.474  64.271  1.00  3.19
ATOM    279  N   GLY    19      68.902  40.177  64.071  1.00  3.08
ATOM    280  H   GLY    19      68.498  39.360  63.626  1.00  3.08
ATOM    281  CA  GLY    19      68.076  40.860  65.076  1.00  3.08
ATOM    282  HA1 GLY    19      68.615  40.858  66.023  1.00  3.08
ATOM    283  HA2 GLY    19      67.165  40.279  65.211  1.00  3.08
ATOM    284  C   GLY    19      67.666  42.304  64.777  1.00  3.08
ATOM    285  O   GLY    19      67.085  42.948  65.651  1.00  3.08
ATOM    286  N   ARG    20      67.985  42.852  63.593  1.00  2.71
ATOM    287  H   ARG    20      68.366  42.236  62.891  1.00  2.71
ATOM    288  CA  ARG    20      68.056  44.314  63.398  1.00  2.71
ATOM    289  HA  ARG    20      67.892  44.746  64.387  1.00  2.71
ATOM    290  CB  ARG    20      69.492  44.753  63.037  1.00  2.71
ATOM    291  HB1 ARG    20      70.185  44.084  63.550  1.00  2.71
ATOM    292  HB2 ARG    20      69.663  45.742  63.463  1.00  2.71
ATOM    293  CG  ARG    20      69.888  44.791  61.550  1.00  2.71
ATOM    294  HG1 ARG    20      69.410  43.972  61.010  1.00  2.71
ATOM    295  HG2 ARG    20      70.969  44.652  61.496  1.00  2.71
ATOM    296  CD  ARG    20      69.545  46.139  60.892  1.00  2.71
ATOM    297  HD1 ARG    20      69.817  46.953  61.567  1.00  2.71
ATOM    298  HD2 ARG    20      68.472  46.172  60.726  1.00  2.71
ATOM    299  NE  ARG    20      70.265  46.327  59.618  1.00  2.71
ATOM    300  HE  ARG    20      71.082  45.761  59.478  1.00  2.71
ATOM    301  CZ  ARG    20      69.918  47.122  58.614  1.00  2.71
ATOM    302  NH1 ARG    20      68.874  47.902  58.633  1.00  2.71
ATOM    303 1HH1 ARG    20      68.264  47.932  59.448  1.00  2.71
ATOM    304 2HH1 ARG    20      68.615  48.392  57.778  1.00  2.71
ATOM    305  NH2 ARG    20      70.622  47.133  57.523  1.00  2.71
ATOM    306 1HH2 ARG    20      71.470  46.611  57.420  1.00  2.71
ATOM    307 2HH2 ARG    20      70.232  47.654  56.730  1.00  2.71
ATOM    308  C   ARG    20      66.943  44.887  62.542  1.00  2.71
ATOM    309  O   ARG    20      66.524  44.302  61.541  1.00  2.71
ATOM    310  N   GLU    21      66.501  46.077  62.947  1.00  2.48
ATOM    311  H   GLU    21      66.867  46.465  63.801  1.00  2.48
ATOM    312  CA  GLU    21      65.500  46.853  62.231  1.00  2.48
ATOM    313  HA  GLU    21      64.621  46.221  62.087  1.00  2.48
ATOM    314  CB  GLU    21      65.052  48.092  63.018  1.00  2.48
ATOM    315  HB1 GLU    21      64.428  48.691  62.352  1.00  2.48
ATOM    316  HB2 GLU    21      65.922  48.686  63.301  1.00  2.48
ATOM    317  CG  GLU    21      64.227  47.747  64.264  1.00  2.48
ATOM    318  HG1 GLU    21      64.895  47.398  65.054  1.00  2.48
ATOM    319  HG2 GLU    21      63.536  46.937  64.019  1.00  2.48
ATOM    320  CD  GLU    21      63.429  48.966  64.750  1.00  2.48
ATOM    321  OE1 GLU    21      63.946  50.100  64.675  1.00  2.48
ATOM    322  OE2 GLU    21      62.262  48.805  65.172  1.00  2.48
ATOM    323  C   GLU    21      65.989  47.285  60.844  1.00  2.48
ATOM    324  O   GLU    21      66.892  48.113  60.682  1.00  2.48
ATOM    325  N   LEU    22      65.356  46.728  59.820  1.00  2.04
ATOM    326  H   LEU    22      64.665  46.006  60.007  1.00  2.04
ATOM    327  CA  LEU    22      65.350  47.256  58.469  1.00  2.04
ATOM    328  HA  LEU    22      66.275  47.791  58.263  1.00  2.04
ATOM    329  CB  LEU    22      65.198  46.089  57.459  1.00  2.04
ATOM    330  HB1 LEU    22      65.439  46.475  56.473  1.00  2.04
ATOM    331  HB2 LEU    22      64.148  45.799  57.428  1.00  2.04
ATOM    332  CG  LEU    22      66.020  44.804  57.692  1.00  2.04
ATOM    333  HG  LEU    22      65.681  44.307  58.599  1.00  2.04
ATOM    334  CD1 LEU    22      65.837  43.843  56.521  1.00  2.04
ATOM    335 1HD1 LEU    22      66.505  42.990  56.625  1.00  2.04
ATOM    336 2HD1 LEU    22      64.818  43.463  56.523  1.00  2.04
ATOM    337 3HD1 LEU    22      66.065  44.345  55.582  1.00  2.04
ATOM    338  CD2 LEU    22      67.511  45.072  57.817  1.00  2.04
ATOM    339 1HD2 LEU    22      68.061  44.132  57.866  1.00  2.04
ATOM    340 2HD2 LEU    22      67.864  45.661  56.970  1.00  2.04
ATOM    341 3HD2 LEU    22      67.665  45.597  58.751  1.00  2.04
ATOM    342  C   LEU    22      64.166  48.215  58.288  1.00  2.04
ATOM    343  O   LEU    22      63.121  48.069  58.928  1.00  2.04
ATOM    344  N   SER    23      64.281  49.139  57.336  1.00  1.81
ATOM    345  H   SER    23      65.161  49.210  56.839  1.00  1.81
ATOM    346  CA  SER    23      63.079  49.688  56.696  1.00  1.81
ATOM    347  HA  SER    23      62.365  49.950  57.477  1.00  1.81
ATOM    348  CB  SER    23      63.419  50.982  55.938  1.00  1.81
ATOM    349  HB1 SER    23      63.498  51.787  56.670  1.00  1.81
ATOM    350  HB2 SER    23      62.615  51.236  55.244  1.00  1.81
ATOM    351  OG  SER    23      64.653  50.896  55.240  1.00  1.81
ATOM    352  HG  SER    23      64.537  50.303  54.485  1.00  1.81
ATOM    353  C   SER    23      62.409  48.665  55.770  1.00  1.81
ATOM    354  O   SER    23      63.107  47.786  55.256  1.00  1.81
ATOM    355  N   PRO    24      61.107  48.800  55.468  1.00  1.60
ATOM    356  CD  PRO    24      60.177  49.747  56.067  1.00  1.60
ATOM    357  HD1 PRO    24      60.396  50.758  55.721  1.00  1.60
ATOM    358  HD2 PRO    24      60.211  49.710  57.157  1.00  1.60
ATOM    359  CG  PRO    24      58.788  49.344  55.593  1.00  1.60
ATOM    360  HG1 PRO    24      58.215  50.233  55.345  1.00  1.60
ATOM    361  HG2 PRO    24      58.287  48.752  56.362  1.00  1.60
ATOM    362  CB  PRO    24      59.018  48.499  54.344  1.00  1.60
ATOM    363  HB1 PRO    24      58.975  49.151  53.470  1.00  1.60
ATOM    364  HB2 PRO    24      58.272  47.708  54.256  1.00  1.60
ATOM    365  CA  PRO    24      60.429  47.926  54.516  1.00  1.60
ATOM    366  HA  PRO    24      60.352  46.932  54.957  1.00  1.60
ATOM    367  C   PRO    24      61.135  47.800  53.163  1.00  1.60
ATOM    368  O   PRO    24      61.266  46.699  52.636  1.00  1.60
ATOM    369  N   GLU    25      61.649  48.907  52.613  1.00  1.64
ATOM    370  H   GLU    25      61.425  49.801  53.020  1.00  1.64
ATOM    371  CA  GLU    25      62.377  48.868  51.342  1.00  1.64
ATOM    372  HA  GLU    25      61.802  48.254  50.652  1.00  1.64
ATOM    373  CB  GLU    25      62.531  50.266  50.763  1.00  1.64
ATOM    374  HB1 GLU    25      63.442  50.724  51.150  1.00  1.64
ATOM    375  HB2 GLU    25      61.672  50.841  51.089  1.00  1.64
ATOM    376  CG  GLU    25      62.518  50.259  49.233  1.00  1.64
ATOM    377  HG1 GLU    25      61.633  50.808  48.913  1.00  1.64
ATOM    378  HG2 GLU    25      62.468  49.239  48.848  1.00  1.64
ATOM    379  CD  GLU    25      63.708  50.955  48.614  1.00  1.64
ATOM    380  OE1 GLU    25      63.878  52.165  48.851  1.00  1.64
ATOM    381  OE2 GLU    25      64.435  50.329  47.812  1.00  1.64
ATOM    382  C   GLU    25      63.748  48.203  51.424  1.00  1.64
ATOM    383  O   GLU    25      64.198  47.582  50.463  1.00  1.64
ATOM    384  N   GLU    26      64.399  48.281  52.588  1.00  1.87
ATOM    385  H   GLU    26      63.864  48.592  53.384  1.00  1.87
ATOM    386  CA  GLU    26      65.625  47.526  52.830  1.00  1.87
ATOM    387  HA  GLU    26      66.348  47.719  52.044  1.00  1.87
ATOM    388  CB  GLU    26      66.263  47.872  54.181  1.00  1.87
ATOM    389  HB1 GLU    26      66.755  46.975  54.563  1.00  1.87
ATOM    390  HB2 GLU    26      65.495  48.153  54.895  1.00  1.87
ATOM    391  CG  GLU    26      67.322  48.967  54.164  1.00  1.87
ATOM    392  HG1 GLU    26      66.863  49.933  53.946  1.00  1.87
ATOM    393  HG2 GLU    26      68.067  48.749  53.395  1.00  1.87
ATOM    394  CD  GLU    26      67.973  48.969  55.550  1.00  1.87
ATOM    395  OE1 GLU    26      67.367  49.504  56.508  1.00  1.87
ATOM    396  OE2 GLU    26      69.042  48.356  55.724  1.00  1.87
ATOM    397  C   GLU    26      65.334  46.023  52.851  1.00  1.87
ATOM    398  O   GLU    26      66.076  45.244  52.268  1.00  1.87
ATOM    399  N   ALA    27      64.258  45.616  53.527  1.00  1.83
ATOM    400  H   ALA    27      63.670  46.310  53.974  1.00  1.83
ATOM    401  CA  ALA    27      63.865  44.218  53.629  1.00  1.83
ATOM    402  HA  ALA    27      64.717  43.628  53.964  1.00  1.83
ATOM    403  CB  ALA    27      62.756  44.121  54.670  1.00  1.83
ATOM    404  HB1 ALA    27      62.488  43.075  54.823  1.00  1.83
ATOM    405  HB2 ALA    27      63.106  44.548  55.605  1.00  1.83
ATOM    406  HB3 ALA    27      61.880  44.681  54.341  1.00  1.83
ATOM    407  C   ALA    27      63.420  43.631  52.283  1.00  1.83
ATOM    408  O   ALA    27      63.718  42.471  51.989  1.00  1.83
ATOM    409  N   HIS    28      62.773  44.426  51.428  1.00  1.91
ATOM    410  H   HIS    28      62.454  45.342  51.734  1.00  1.91
ATOM    411  CA  HIS    28      62.590  44.018  50.037  1.00  1.91
ATOM    412  HA  HIS    28      62.102  43.045  49.998  1.00  1.91
ATOM    413  CB  HIS    28      61.702  45.010  49.269  1.00  1.91
ATOM    414  HB1 HIS    28      62.022  46.033  49.470  1.00  1.91
ATOM    415  HB2 HIS    28      60.678  44.886  49.611  1.00  1.91
ATOM    416  CG  HIS    28      61.758  44.758  47.779  1.00  1.91
ATOM    417  ND1 HIS    28      61.296  43.602  47.150  1.00  1.91
ATOM    418  CE1 HIS    28      61.840  43.598  45.928  1.00  1.91
ATOM    419  HE1 HIS    28      61.718  42.797  45.211  1.00  1.91
ATOM    420  NE2 HIS    28      62.575  44.707  45.739  1.00  1.91
ATOM    421  HE2 HIS    28      63.149  44.889  44.928  1.00  1.91
ATOM    422  CD2 HIS    28      62.540  45.452  46.899  1.00  1.91
ATOM    423  HD2 HIS    28      63.129  46.328  47.129  1.00  1.91
ATOM    424  C   HIS    28      63.929  43.845  49.318  1.00  1.91
ATOM    425  O   HIS    28      64.161  42.794  48.731  1.00  1.91
ATOM    426  N   ARG    29      64.849  44.819  49.376  1.00  2.22
ATOM    427  H   ARG    29      64.649  45.666  49.900  1.00  2.22
ATOM    428  CA  ARG    29      66.097  44.712  48.591  1.00  2.22
ATOM    429  HA  ARG    29      65.832  44.232  47.646  1.00  2.22
ATOM    430  CB  ARG    29      66.614  46.113  48.200  1.00  2.22
ATOM    431  HB1 ARG    29      65.779  46.647  47.743  1.00  2.22
ATOM    432  HB2 ARG    29      67.383  46.007  47.433  1.00  2.22
ATOM    433  CG  ARG    29      67.185  46.968  49.342  1.00  2.22
ATOM    434  HG1 ARG    29      68.239  46.728  49.490  1.00  2.22
ATOM    435  HG2 ARG    29      66.647  46.731  50.250  1.00  2.22
ATOM    436  CD  ARG    29      67.019  48.470  49.035  1.00  2.22
ATOM    437  HD1 ARG    29      65.959  48.653  48.850  1.00  2.22
ATOM    438  HD2 ARG    29      67.567  48.709  48.121  1.00  2.22
ATOM    439  NE  ARG    29      67.475  49.354  50.133  1.00  2.22
ATOM    440  HE  ARG    29      68.021  48.930  50.862  1.00  2.22
ATOM    441  CZ  ARG    29      67.192  50.650  50.235  1.00  2.22
ATOM    442  NH1 ARG    29      66.496  51.296  49.359  1.00  2.22
ATOM    443 1HH1 ARG    29      65.991  50.779  48.636  1.00  2.22
ATOM    444 2HH1 ARG    29      66.108  52.214  49.556  1.00  2.22
ATOM    445  NH2 ARG    29      67.610  51.365  51.240  1.00  2.22
ATOM    446 1HH2 ARG    29      68.233  50.981  51.919  1.00  2.22
ATOM    447 2HH2 ARG    29      67.327  52.342  51.240  1.00  2.22
ATOM    448  C   ARG    29      67.162  43.761  49.164  1.00  2.22
ATOM    449  O   ARG    29      68.181  43.537  48.520  1.00  2.22
ATOM    450  N   ALA    30      66.895  43.153  50.321  1.00  2.39
ATOM    451  H   ALA    30      66.122  43.524  50.855  1.00  2.39
ATOM    452  CA  ALA    30      67.613  42.001  50.873  1.00  2.39
ATOM    453  HA  ALA    30      68.557  41.878  50.340  1.00  2.39
ATOM    454  CB  ALA    30      67.932  42.302  52.343  1.00  2.39
ATOM    455  HB1 ALA    30      68.451  41.452  52.789  1.00  2.39
ATOM    456  HB2 ALA    30      68.568  43.185  52.409  1.00  2.39
ATOM    457  HB3 ALA    30      67.007  42.486  52.889  1.00  2.39
ATOM    458  C   ALA    30      66.844  40.668  50.723  1.00  2.39
ATOM    459  O   ALA    30      67.403  39.609  50.999  1.00  2.39
ATOM    460  N   GLY    31      65.587  40.704  50.261  1.00  2.55
ATOM    461  H   GLY    31      65.180  41.603  50.036  1.00  2.55
ATOM    462  CA  GLY    31      64.824  39.523  49.833  1.00  2.55
ATOM    463  HA1 GLY    31      65.507  38.763  49.454  1.00  2.55
ATOM    464  HA2 GLY    31      64.156  39.820  49.023  1.00  2.55
ATOM    465  C   GLY    31      63.966  38.886  50.928  1.00  2.55
ATOM    466  O   GLY    31      63.416  37.801  50.761  1.00  2.55
ATOM    467  N   LEU    32      63.869  39.588  52.048  1.00  2.33
ATOM    468  H   LEU    32      64.307  40.500  52.023  1.00  2.33
ATOM    469  CA  LEU    32      63.248  39.217  53.307  1.00  2.33
ATOM    470  HA  LEU    32      63.270  38.132  53.414  1.00  2.33
ATOM    471  CB  LEU    32      64.084  39.857  54.426  1.00  2.33
ATOM    472  HB1 LEU    32      63.653  39.594  55.393  1.00  2.33
ATOM    473  HB2 LEU    32      64.017  40.939  54.316  1.00  2.33
ATOM    474  CG  LEU    32      65.568  39.438  54.404  1.00  2.33
ATOM    475  HG  LEU    32      65.976  39.497  53.398  1.00  2.33
ATOM    476  CD1 LEU    32      66.358  40.423  55.253  1.00  2.33
ATOM    477 1HD1 LEU    32      67.412  40.154  55.228  1.00  2.33
ATOM    478 2HD1 LEU    32      66.244  41.427  54.850  1.00  2.33
ATOM    479 3HD1 LEU    32      65.993  40.396  56.278  1.00  2.33
ATOM    480  CD2 LEU    32      65.768  38.017  54.927  1.00  2.33
ATOM    481 1HD2 LEU    32      66.828  37.764  54.896  1.00  2.33
ATOM    482 2HD2 LEU    32      65.418  37.941  55.958  1.00  2.33
ATOM    483 3HD2 LEU    32      65.225  37.309  54.303  1.00  2.33
ATOM    484  C   LEU    32      61.789  39.659  53.419  1.00  2.33
ATOM    485  O   LEU    32      61.075  39.123  54.263  1.00  2.33
ATOM    486  N   ILE    33      61.322  40.569  52.551  1.00  2.27
ATOM    487  H   ILE    33      61.973  40.988  51.900  1.00  2.27
ATOM    488  CA  ILE    33      59.890  40.573  52.192  1.00  2.27
ATOM    489  HA  ILE    33      59.494  39.593  52.458  1.00  2.27
ATOM    490  CB  ILE    33      59.031  41.598  52.967  1.00  2.27
ATOM    491  HB  ILE    33      58.045  41.593  52.499  1.00  2.27
ATOM    492  CG2 ILE    33      58.822  41.169  54.431  1.00  2.27
ATOM    493 1HG2 ILE    33      58.004  41.728  54.884  1.00  2.27
ATOM    494 2HG2 ILE    33      58.576  40.109  54.481  1.00  2.27
ATOM    495 3HG2 ILE    33      59.735  41.334  55.002  1.00  2.27
ATOM    496  CG1 ILE    33      59.585  43.029  52.874  1.00  2.27
ATOM    497 1HG1 ILE    33      59.809  43.266  51.834  1.00  2.27
ATOM    498 2HG1 ILE    33      60.506  43.097  53.445  1.00  2.27
ATOM    499  CD1 ILE    33      58.581  44.059  53.401  1.00  2.27
ATOM    500  HD1 ILE    33      58.977  45.065  53.269  1.00  2.27
ATOM    501  HD2 ILE    33      57.648  43.950  52.856  1.00  2.27
ATOM    502  HD3 ILE    33      58.371  43.895  54.454  1.00  2.27
ATOM    503  C   ILE    33      59.664  40.684  50.686  1.00  2.27
ATOM    504  O   ILE    33      60.369  41.407  49.991  1.00  2.27
ATOM    505  N   ASP    34      58.648  39.966  50.200  1.00  2.39
ATOM    506  H   ASP    34      58.132  39.386  50.837  1.00  2.39
ATOM    507  CA  ASP    34      58.174  40.024  48.814  1.00  2.39
ATOM    508  HA  ASP    34      58.980  39.680  48.165  1.00  2.39
ATOM    509  CB  ASP    34      56.962  39.059  48.639  1.00  2.39
ATOM    510  HB1 ASP    34      56.597  38.764  49.625  1.00  2.39
ATOM    511  HB2 ASP    34      57.317  38.151  48.151  1.00  2.39
ATOM    512  CG  ASP    34      55.758  39.611  47.840  1.00  2.39
ATOM    513  OD1 ASP    34      55.889  39.879  46.623  1.00  2.39
ATOM    514  OD2 ASP    34      54.696  39.857  48.458  1.00  2.39
ATOM    515  C   ASP    34      57.826  41.444  48.392  1.00  2.39
ATOM    516  O   ASP    34      57.240  42.187  49.181  1.00  2.39
ATOM    517  N   TRP    35      58.115  41.791  47.134  1.00  2.33
ATOM    518  H   TRP    35      58.536  41.107  46.525  1.00  2.33
ATOM    519  CA  TRP    35      57.862  43.132  46.616  1.00  2.33
ATOM    520  HA  TRP    35      58.530  43.790  47.163  1.00  2.33
ATOM    521  CB  TRP    35      58.219  43.228  45.131  1.00  2.33
ATOM    522  HB1 TRP    35      57.531  42.607  44.555  1.00  2.33
ATOM    523  HB2 TRP    35      59.225  42.836  44.980  1.00  2.33
ATOM    524  CG  TRP    35      58.170  44.630  44.603  1.00  2.33
ATOM    525  CD1 TRP    35      59.133  45.560  44.781  1.00  2.33
ATOM    526  HD1 TRP    35      60.053  45.393  45.326  1.00  2.33
ATOM    527  NE1 TRP    35      58.749  46.755  44.209  1.00  2.33
ATOM    528  HE1 TRP    35      59.335  47.575  44.220  1.00  2.33
ATOM    529  CE2 TRP    35      57.491  46.665  43.655  1.00  2.33
ATOM    530  CZ2 TRP    35      56.673  47.591  42.992  1.00  2.33
ATOM    531  HZ2 TRP    35      57.013  48.601  42.825  1.00  2.33
ATOM    532  CH2 TRP    35      55.409  47.176  42.538  1.00  2.33
ATOM    533  HH2 TRP    35      54.766  47.868  42.014  1.00  2.33
ATOM    534  CZ3 TRP    35      54.978  45.855  42.764  1.00  2.33
ATOM    535  HZ3 TRP    35      54.003  45.537  42.419  1.00  2.33
ATOM    536  CE3 TRP    35      55.809  44.934  43.434  1.00  2.33
ATOM    537  HE3 TRP    35      55.465  43.922  43.595  1.00  2.33
ATOM    538  CD2 TRP    35      57.091  45.312  43.890  1.00  2.33
ATOM    539  C   TRP    35      56.424  43.600  46.857  1.00  2.33
ATOM    540  O   TRP    35      56.182  44.735  47.264  1.00  2.33
ATOM    541  N   ASN    36      55.452  42.710  46.676  1.00  2.52
ATOM    542  H   ASN    36      55.713  41.749  46.459  1.00  2.52
ATOM    543  CA  ASN    36      54.043  43.035  46.838  1.00  2.52
ATOM    544  HA  ASN    36      53.849  43.976  46.316  1.00  2.52
ATOM    545  CB  ASN    36      53.205  41.935  46.171  1.00  2.52
ATOM    546  HB1 ASN    36      52.156  42.212  46.200  1.00  2.52
ATOM    547  HB2 ASN    36      53.340  40.984  46.683  1.00  2.52
ATOM    548  CG  ASN    36      53.578  41.766  44.713  1.00  2.52
ATOM    549  OD1 ASN    36      53.066  42.470  43.863  1.00  2.52
ATOM    550  ND2 ASN    36      54.471  40.858  44.401  1.00  2.52
ATOM    551 1HD2 ASN    36      54.939  40.323  45.141  1.00  2.52
ATOM    552 2HD2 ASN    36      54.702  40.738  43.432  1.00  2.52
ATOM    553  C   ASN    36      53.668  43.242  48.314  1.00  2.52
ATOM    554  O   ASN    36      52.821  44.088  48.621  1.00  2.52
ATOM    555  N   MET    37      54.226  42.463  49.241  1.00  2.32
ATOM    556  H   MET    37      54.804  41.681  48.922  1.00  2.32
ATOM    557  CA  MET    37      54.065  42.639  50.687  1.00  2.32
ATOM    558  HA  MET    37      53.002  42.703  50.907  1.00  2.32
ATOM    559  CB  MET    37      54.614  41.405  51.415  1.00  2.32
ATOM    560  HB1 MET    37      55.680  41.289  51.218  1.00  2.32
ATOM    561  HB2 MET    37      54.094  40.527  51.028  1.00  2.32
ATOM    562  CG  MET    37      54.378  41.482  52.928  1.00  2.32
ATOM    563  HG1 MET    37      53.495  42.090  53.121  1.00  2.32
ATOM    564  HG2 MET    37      55.231  41.977  53.396  1.00  2.32
ATOM    565  SD  MET    37      54.103  39.879  53.729  1.00  2.32
ATOM    566  CE  MET    37      55.645  39.018  53.316  1.00  2.32
ATOM    567  HE1 MET    37      55.637  38.025  53.767  1.00  2.32
ATOM    568  HE2 MET    37      55.738  38.917  52.235  1.00  2.32
ATOM    569  HE3 MET    37      56.493  39.579  53.706  1.00  2.32
ATOM    570  C   MET    37      54.698  43.946  51.198  1.00  2.32
ATOM    571  O   MET    37      54.091  44.659  51.992  1.00  2.32
ATOM    572  N   PHE    38      55.859  44.302  50.662  1.00  1.83
ATOM    573  H   PHE    38      56.296  43.631  50.030  1.00  1.83
ATOM    574  CA  PHE    38      56.574  45.558  50.879  1.00  1.83
ATOM    575  HA  PHE    38      56.751  45.705  51.944  1.00  1.83
ATOM    576  CB  PHE    38      57.933  45.403  50.165  1.00  1.83
ATOM    577  HB1 PHE    38      57.847  44.647  49.387  1.00  1.83
ATOM    578  HB2 PHE    38      58.653  45.013  50.878  1.00  1.83
ATOM    579  CG  PHE    38      58.555  46.618  49.519  1.00  1.83
ATOM    580  CD1 PHE    38      58.953  47.714  50.297  1.00  1.83
ATOM    581  HD1 PHE    38      58.763  47.723  51.361  1.00  1.83
ATOM    582  CE1 PHE    38      59.596  48.799  49.681  1.00  1.83
ATOM    583  HE1 PHE    38      59.850  49.668  50.265  1.00  1.83
ATOM    584  CZ  PHE    38      59.873  48.773  48.302  1.00  1.83
ATOM    585  HZ  PHE    38      60.329  49.615  47.805  1.00  1.83
ATOM    586  CE2 PHE    38      59.499  47.671  47.533  1.00  1.83
ATOM    587  HE2 PHE    38      59.722  47.657  46.481  1.00  1.83
ATOM    588  CD2 PHE    38      58.823  46.608  48.138  1.00  1.83
ATOM    589  HD2 PHE    38      58.536  45.769  47.534  1.00  1.83
ATOM    590  C   PHE    38      55.778  46.790  50.407  1.00  1.83
ATOM    591  O   PHE    38      55.659  47.789  51.127  1.00  1.83
ATOM    592  N   VAL    39      55.155  46.708  49.227  1.00  1.98
ATOM    593  H   VAL    39      55.339  45.890  48.647  1.00  1.98
ATOM    594  CA  VAL    39      54.217  47.731  48.736  1.00  1.98
ATOM    595  HA  VAL    39      54.692  48.705  48.718  1.00  1.98
ATOM    596  CB  VAL    39      53.733  47.409  47.299  1.00  1.98
ATOM    597  HB  VAL    39      53.389  46.376  47.274  1.00  1.98
ATOM    598  CG1 VAL    39      52.571  48.306  46.828  1.00  1.98
ATOM    599 1HG1 VAL    39      52.346  48.096  45.782  1.00  1.98
ATOM    600 2HG1 VAL    39      51.670  48.107  47.407  1.00  1.98
ATOM    601 3HG1 VAL    39      52.843  49.357  46.936  1.00  1.98
ATOM    602  CG2 VAL    39      54.831  47.569  46.243  1.00  1.98
ATOM    603 1HG2 VAL    39      54.531  47.052  45.332  1.00  1.98
ATOM    604 2HG2 VAL    39      54.981  48.622  46.012  1.00  1.98
ATOM    605 3HG2 VAL    39      55.764  47.124  46.584  1.00  1.98
ATOM    606  C   VAL    39      52.995  47.877  49.636  1.00  1.98
ATOM    607  O   VAL    39      52.605  49.012  49.929  1.00  1.98
ATOM    608  N   LYS    40      52.390  46.757  50.073  1.00  2.23
ATOM    609  H   LYS    40      52.745  45.858  49.761  1.00  2.23
ATOM    610  CA  LYS    40      51.256  46.808  51.018  1.00  2.23
ATOM    611  HA  LYS    40      50.442  47.384  50.574  1.00  2.23
ATOM    612  CB  LYS    40      50.739  45.396  51.359  1.00  2.23
ATOM    613  HB1 LYS    40      50.042  45.470  52.196  1.00  2.23
ATOM    614  HB2 LYS    40      51.579  44.783  51.682  1.00  2.23
ATOM    615  CG  LYS    40      50.010  44.689  50.207  1.00  2.23
ATOM    616  HG1 LYS    40      50.607  44.752  49.303  1.00  2.23
ATOM    617  HG2 LYS    40      49.064  45.195  50.011  1.00  2.23
ATOM    618  CD  LYS    40      49.737  43.215  50.566  1.00  2.23
ATOM    619  HD1 LYS    40      48.861  43.176  51.215  1.00  2.23
ATOM    620  HD2 LYS    40      50.579  42.792  51.118  1.00  2.23
ATOM    621  CE  LYS    40      49.476  42.354  49.324  1.00  2.23
ATOM    622  HE1 LYS    40      48.786  42.892  48.666  1.00  2.23
ATOM    623  HE2 LYS    40      48.990  41.424  49.634  1.00  2.23
ATOM    624  NZ  LYS    40      50.737  42.038  48.606  1.00  2.23
ATOM    625  HZ1 LYS    40      50.543  41.616  47.707  1.00  2.23
ATOM    626  HZ2 LYS    40      51.283  42.888  48.462  1.00  2.23
ATOM    627  HZ3 LYS    40      51.312  41.394  49.138  1.00  2.23
ATOM    628  C   LYS    40      51.616  47.532  52.318  1.00  2.23
ATOM    629  O   LYS    40      50.910  48.459  52.696  1.00  2.23
ATOM    630  N   LEU    41      52.711  47.111  52.959  1.00  1.95
ATOM    631  H   LEU    41      53.223  46.329  52.566  1.00  1.95
ATOM    632  CA  LEU    41      53.222  47.701  54.199  1.00  1.95
ATOM    633  HA  LEU    41      52.474  47.584  54.980  1.00  1.95
ATOM    634  CB  LEU    41      54.507  46.971  54.634  1.00  1.95
ATOM    635  HB1 LEU    41      55.050  47.596  55.347  1.00  1.95
ATOM    636  HB2 LEU    41      55.149  46.838  53.762  1.00  1.95
ATOM    637  CG  LEU    41      54.232  45.608  55.295  1.00  1.95
ATOM    638  HG  LEU    41      53.497  45.058  54.707  1.00  1.95
ATOM    639  CD1 LEU    41      55.514  44.779  55.338  1.00  1.95
ATOM    640 1HD1 LEU    41      55.328  43.821  55.822  1.00  1.95
ATOM    641 2HD1 LEU    41      55.858  44.598  54.322  1.00  1.95
ATOM    642 3HD1 LEU    41      56.285  45.316  55.893  1.00  1.95
ATOM    643  CD2 LEU    41      53.703  45.752  56.725  1.00  1.95
ATOM    644 1HD2 LEU    41      53.592  44.770  57.185  1.00  1.95
ATOM    645 2HD2 LEU    41      54.396  46.351  57.319  1.00  1.95
ATOM    646 3HD2 LEU    41      52.731  46.243  56.723  1.00  1.95
ATOM    647  C   LEU    41      53.446  49.199  54.060  1.00  1.95
ATOM    648  O   LEU    41      52.862  49.966  54.812  1.00  1.95
ATOM    649  N   ARG    42      54.129  49.631  53.004  1.00  1.88
ATOM    650  H   ARG    42      54.648  48.951  52.461  1.00  1.88
ATOM    651  CA  ARG    42      54.312  51.060  52.754  1.00  1.88
ATOM    652  HA  ARG    42      54.812  51.480  53.632  1.00  1.88
ATOM    653  CB  ARG    42      55.235  51.161  51.557  1.00  1.88
ATOM    654  HB1 ARG    42      54.744  50.755  50.671  1.00  1.88
ATOM    655  HB2 ARG    42      56.119  50.560  51.774  1.00  1.88
ATOM    656  CG  ARG    42      55.670  52.604  51.338  1.00  1.88
ATOM    657  HG1 ARG    42      56.741  52.667  51.445  1.00  1.88
ATOM    658  HG2 ARG    42      55.242  53.240  52.104  1.00  1.88
ATOM    659  CD  ARG    42      55.235  53.101  49.966  1.00  1.88
ATOM    660  HD1 ARG    42      54.151  52.991  49.921  1.00  1.88
ATOM    661  HD2 ARG    42      55.656  52.498  49.168  1.00  1.88
ATOM    662  NE  ARG    42      55.576  54.516  49.800  1.00  1.88
ATOM    663  HE  ARG    42      54.975  55.138  50.320  1.00  1.88
ATOM    664  CZ  ARG    42      56.446  55.098  49.008  1.00  1.88
ATOM    665  NH1 ARG    42      57.194  54.445  48.191  1.00  1.88
ATOM    666 1HH1 ARG    42      57.123  53.432  48.163  1.00  1.88
ATOM    667 2HH1 ARG    42      57.835  54.911  47.577  1.00  1.88
ATOM    668  NH2 ARG    42      56.572  56.390  49.025  1.00  1.88
ATOM    669 1HH2 ARG    42      55.975  56.930  49.623  1.00  1.88
ATOM    670 2HH2 ARG    42      57.301  56.828  48.491  1.00  1.88
ATOM    671  C   ARG    42      53.002  51.826  52.603  1.00  1.88
ATOM    672  O   ARG    42      52.806  52.869  53.216  1.00  1.88
ATOM    673  N   SER    43      52.060  51.267  51.860  1.00  2.29
ATOM    674  H   SER    43      52.263  50.363  51.455  1.00  2.29
ATOM    675  CA  SER    43      50.703  51.813  51.719  1.00  2.29
ATOM    676  HA  SER    43      50.763  52.894  51.640  1.00  2.29
ATOM    677  CB  SER    43      50.059  51.225  50.456  1.00  2.29
ATOM    678  HB1 SER    43      49.252  51.893  50.169  1.00  2.29
ATOM    679  HB2 SER    43      49.640  50.244  50.688  1.00  2.29
ATOM    680  OG  SER    43      50.944  51.075  49.358  1.00  2.29
ATOM    681  HG  SER    43      51.558  50.349  49.571  1.00  2.29
ATOM    682  C   SER    43      49.771  51.501  52.903  1.00  2.29
ATOM    683  O   SER    43      48.556  51.594  52.732  1.00  2.29
ATOM    684  N   GLN    44      50.315  51.092  54.048  1.00  2.47
ATOM    685  H   GLN    44      51.287  50.821  54.029  1.00  2.47
ATOM    686  CA  GLN    44      49.699  51.139  55.373  1.00  2.47
ATOM    687  HA  GLN    44      48.739  51.644  55.252  1.00  2.47
ATOM    688  CB  GLN    44      49.382  49.728  55.917  1.00  2.47
ATOM    689  HB1 GLN    44      49.132  49.077  55.079  1.00  2.47
ATOM    690  HB2 GLN    44      48.480  49.806  56.526  1.00  2.47
ATOM    691  CG  GLN    44      50.489  49.060  56.761  1.00  2.47
ATOM    692  HG1 GLN    44      51.406  49.640  56.752  1.00  2.47
ATOM    693  HG2 GLN    44      50.712  48.087  56.326  1.00  2.47
ATOM    694  CD  GLN    44      50.103  48.840  58.224  1.00  2.47
ATOM    695  OE1 GLN    44      49.990  47.712  58.679  1.00  2.47
ATOM    696  NE2 GLN    44      49.859  49.869  59.006  1.00  2.47
ATOM    697 1HE2 GLN    44      49.862  50.814  58.626  1.00  2.47
ATOM    698 2HE2 GLN    44      49.641  49.688  59.977  1.00  2.47
ATOM    699  C   GLN    44      50.481  52.013  56.386  1.00  2.47
ATOM    700  O   GLN    44      50.013  52.266  57.498  1.00  2.47
ATOM    701  N   GLU    45      51.679  52.457  55.998  1.00  2.39
ATOM    702  H   GLU    45      52.037  52.110  55.122  1.00  2.39
ATOM    703  CA  GLU    45      52.552  53.369  56.733  1.00  2.39
ATOM    704  HA  GLU    45      52.337  53.305  57.799  1.00  2.39
ATOM    705  CB  GLU    45      54.022  52.927  56.516  1.00  2.39
ATOM    706  HB1 GLU    45      54.682  53.691  56.929  1.00  2.39
ATOM    707  HB2 GLU    45      54.207  52.873  55.446  1.00  2.39
ATOM    708  CG  GLU    45      54.423  51.570  57.131  1.00  2.39
ATOM    709  HG1 GLU    45      53.642  50.832  56.968  1.00  2.39
ATOM    710  HG2 GLU    45      54.511  51.685  58.207  1.00  2.39
ATOM    711  CD  GLU    45      55.762  51.049  56.572  1.00  2.39
ATOM    712  OE1 GLU    45      55.766  50.344  55.536  1.00  2.39
ATOM    713  OE2 GLU    45      56.808  51.358  57.186  1.00  2.39
ATOM    714  C   GLU    45      52.375  54.834  56.320  1.00  2.39
ATOM    715  O   GLU    45      52.568  55.750  57.117  1.00  2.39
ATOM    716  N   CYS    46      51.936  55.059  55.088  1.00  2.60
ATOM    717  H   CYS    46      51.877  54.239  54.494  1.00  2.60
ATOM    718  CA  CYS    46      50.986  56.120  54.775  1.00  2.60
ATOM    719  HA  CYS    46      50.982  56.888  55.545  1.00  2.60
ATOM    720  CB  CYS    46      51.242  56.716  53.414  1.00  2.60
ATOM    721  HB1 CYS    46      50.267  56.967  53.026  1.00  2.60
ATOM    722  HB2 CYS    46      51.731  55.985  52.770  1.00  2.60
ATOM    723  SG  CYS    46      52.120  58.273  53.444  1.00  2.60
ATOM    724  HG  CYS    46      51.262  58.943  52.641  1.00  2.60
ATOM    725  C   CYS    46      49.617  55.424  54.719  1.00  2.60
ATOM    726  O   CYS    46      49.532  54.202  54.706  1.00  2.60
ATOM    727  N   ASP    47      48.551  56.206  54.765  1.00  3.34
ATOM    728  H   ASP    47      48.691  57.190  54.625  1.00  3.34
ATOM    729  CA  ASP    47      47.284  55.815  55.384  1.00  3.34
ATOM    730  HA  ASP    47      46.574  56.618  55.191  1.00  3.34
ATOM    731  CB  ASP    47      46.640  54.522  54.845  1.00  3.34
ATOM    732  HB1 ASP    47      45.685  54.400  55.359  1.00  3.34
ATOM    733  HB2 ASP    47      47.226  53.647  55.123  1.00  3.34
ATOM    734  CG  ASP    47      46.352  54.471  53.349  1.00  3.34
ATOM    735  OD1 ASP    47      45.211  54.083  53.008  1.00  3.34
ATOM    736  OD2 ASP    47      47.260  54.604  52.499  1.00  3.34
ATOM    737  C   ASP    47      47.364  55.697  56.907  1.00  3.34
ATOM    738  O   ASP    47      46.333  55.759  57.569  1.00  3.34
ATOM    739  N   TRP    48      48.571  55.551  57.467  1.00  4.62
ATOM    740  H   TRP    48      49.363  55.382  56.868  1.00  4.62
ATOM    741  CA  TRP    48      48.788  55.544  58.903  1.00  4.62
ATOM    742  HA  TRP    48      48.387  54.607  59.293  1.00  4.62
ATOM    743  CB  TRP    48      50.268  55.600  59.252  1.00  4.62
ATOM    744  HB1 TRP    48      50.738  56.393  58.687  1.00  4.62
ATOM    745  HB2 TRP    48      50.725  54.664  58.944  1.00  4.62
ATOM    746  CG  TRP    48      50.556  55.865  60.701  1.00  4.62
ATOM    747  CD1 TRP    48      50.215  55.062  61.732  1.00  4.62
ATOM    748  HD1 TRP    48      49.655  54.137  61.644  1.00  4.62
ATOM    749  NE1 TRP    48      50.716  55.584  62.905  1.00  4.62
ATOM    750  HE1 TRP    48      50.534  55.154  63.812  1.00  4.62
ATOM    751  CE2 TRP    48      51.252  56.833  62.720  1.00  4.62
ATOM    752  CZ2 TRP    48      51.776  57.788  63.600  1.00  4.62
ATOM    753  HZ2 TRP    48      51.844  57.563  64.655  1.00  4.62
ATOM    754  CH2 TRP    48      52.107  59.059  63.106  1.00  4.62
ATOM    755  HH2 TRP    48      52.444  59.836  63.781  1.00  4.62
ATOM    756  CZ3 TRP    48      51.905  59.348  61.744  1.00  4.62
ATOM    757  HZ3 TRP    48      52.073  60.354  61.388  1.00  4.62
ATOM    758  CE3 TRP    48      51.420  58.361  60.861  1.00  4.62
ATOM    759  HE3 TRP    48      51.228  58.609  59.827  1.00  4.62
ATOM    760  CD2 TRP    48      51.097  57.070  61.322  1.00  4.62
ATOM    761  C   TRP    48      48.067  56.678  59.632  1.00  4.62
ATOM    762  O   TRP    48      48.188  57.827  59.195  1.00  4.62
ATOM    763  N   GLU    49      47.433  56.300  60.750  1.00  5.84
ATOM    764  H   GLU    49      47.408  55.311  60.963  1.00  5.84
ATOM    765  CA  GLU    49      46.808  57.130  61.774  1.00  5.84
ATOM    766  HA  GLU    49      45.832  56.700  62.000  1.00  5.84
ATOM    767  CB  GLU    49      47.628  57.150  63.082  1.00  5.84
ATOM    768  HB1 GLU    49      48.600  57.593  62.872  1.00  5.84
ATOM    769  HB2 GLU    49      47.834  56.138  63.395  1.00  5.84
ATOM    770  CG  GLU    49      46.999  57.957  64.250  1.00  5.84
ATOM    771  HG1 GLU    49      46.894  59.004  63.965  1.00  5.84
ATOM    772  HG2 GLU    49      47.719  57.951  65.069  1.00  5.84
ATOM    773  CD  GLU    49      45.634  57.469  64.782  1.00  5.84
ATOM    774  OE1 GLU    49      45.176  56.383  64.374  1.00  5.84
ATOM    775  OE2 GLU    49      45.056  58.149  65.665  1.00  5.84
ATOM    776  C   GLU    49      46.614  58.582  61.345  1.00  5.84
ATOM    777  O   GLU    49      47.471  59.443  61.547  1.00  5.84
ATOM    778  N   GLU    50      45.458  58.828  60.759  1.00  5.54
ATOM    779  H   GLU    50      44.873  58.038  60.523  1.00  5.54
ATOM    780  CA  GLU    50      44.793  60.119  60.723  1.00  5.54
ATOM    781  HA  GLU    50      44.284  60.114  59.752  1.00  5.54
ATOM    782  CB  GLU    50      43.669  60.151  61.785  1.00  5.54
ATOM    783  HB1 GLU    50      44.024  60.679  62.669  1.00  5.54
ATOM    784  HB2 GLU    50      43.442  59.133  62.108  1.00  5.54
ATOM    785  CG  GLU    50      42.384  60.807  61.267  1.00  5.54
ATOM    786  HG1 GLU    50      42.596  61.823  60.925  1.00  5.54
ATOM    787  HG2 GLU    50      41.660  60.870  62.085  1.00  5.54
ATOM    788  CD  GLU    50      41.708  60.032  60.096  1.00  5.54
ATOM    789  OE1 GLU    50      40.874  60.649  59.397  1.00  5.54
ATOM    790  OE2 GLU    50      42.044  58.844  59.909  1.00  5.54
ATOM    791  C   GLU    50      45.654  61.413  60.679  1.00  5.54
ATOM    792  O   GLU    50      45.380  62.427  61.333  1.00  5.54
ATOM    793  N   ILE    51      46.679  61.408  59.808  1.00  5.77
ATOM    794  H   ILE    51      47.000  60.472  59.598  1.00  5.77
ATOM    795  CA  ILE    51      46.885  62.440  58.780  1.00  5.77
ATOM    796  HA  ILE    51      47.877  62.314  58.360  1.00  5.77
ATOM    797  CB  ILE    51      45.834  62.163  57.646  1.00  5.77
ATOM    798  HB  ILE    51      44.849  62.340  58.082  1.00  5.77
ATOM    799  CG2 ILE    51      45.972  63.092  56.427  1.00  5.77
ATOM    800 1HG2 ILE    51      46.224  64.109  56.712  1.00  5.77
ATOM    801 2HG2 ILE    51      46.735  62.725  55.749  1.00  5.77
ATOM    802 3HG2 ILE    51      45.029  63.131  55.885  1.00  5.77
ATOM    803  CG1 ILE    51      45.859  60.708  57.116  1.00  5.77
ATOM    804 1HG1 ILE    51      45.813  59.984  57.930  1.00  5.77
ATOM    805 2HG1 ILE    51      46.786  60.541  56.577  1.00  5.77
ATOM    806  CD1 ILE    51      44.692  60.357  56.172  1.00  5.77
ATOM    807  HD1 ILE    51      43.746  60.577  56.668  1.00  5.77
ATOM    808  HD2 ILE    51      44.773  60.923  55.244  1.00  5.77
ATOM    809  HD3 ILE    51      44.735  59.291  55.940  1.00  5.77
ATOM    810  C   ILE    51      46.781  63.870  59.305  1.00  5.77
ATOM    811  O   ILE    51      45.826  64.594  59.059  1.00  5.77
ATOM    812  N   SER    52      47.738  64.274  60.134  1.00  6.89
ATOM    813  H   SER    52      48.509  63.643  60.296  1.00  6.89
ATOM    814  CA  SER    52      47.393  65.259  61.205  1.00  6.89
ATOM    815  HA  SER    52      46.363  65.080  61.518  1.00  6.89
ATOM    816  CB  SER    52      48.302  65.039  62.418  1.00  6.89
ATOM    817  HB1 SER    52      47.864  65.520  63.293  1.00  6.89
ATOM    818  HB2 SER    52      49.282  65.480  62.230  1.00  6.89
ATOM    819  OG  SER    52      48.489  63.663  62.690  1.00  6.89
ATOM    820  HG  SER    52      47.646  63.195  62.590  1.00  6.89
ATOM    821  C   SER    52      47.474  66.710  60.738  1.00  6.89
ATOM    822  O   SER    52      47.705  67.602  61.559  1.00  6.89
ATOM    823  N   VAL    53      47.312  66.927  59.431  1.00  7.77
ATOM    824  H   VAL    53      47.131  66.083  58.897  1.00  7.77
ATOM    825  CA  VAL    53      46.947  68.178  58.758  1.00  7.77
ATOM    826  HA  VAL    53      47.478  68.203  57.810  1.00  7.77
ATOM    827  CB  VAL    53      45.427  68.236  58.442  1.00  7.77
ATOM    828  HB  VAL    53      45.173  69.261  58.170  1.00  7.77
ATOM    829  CG1 VAL    53      45.044  67.372  57.239  1.00  7.77
ATOM    830 1HG1 VAL    53      45.430  67.837  56.339  1.00  7.77
ATOM    831 2HG1 VAL    53      45.436  66.362  57.335  1.00  7.77
ATOM    832 3HG1 VAL    53      43.959  67.327  57.144  1.00  7.77
ATOM    833  CG2 VAL    53      44.525  67.832  59.621  1.00  7.77
ATOM    834 1HG2 VAL    53      44.603  66.763  59.814  1.00  7.77
ATOM    835 2HG2 VAL    53      44.797  68.382  60.520  1.00  7.77
ATOM    836 3HG2 VAL    53      43.488  68.060  59.375  1.00  7.77
ATOM    837  C   VAL    53      47.366  69.441  59.511  1.00  7.77
ATOM    838  O   VAL    53      46.578  70.153  60.146  1.00  7.77
ATOM    839  N   LYS    54      48.664  69.729  59.529  1.00  8.79
ATOM    840  H   LYS    54      49.279  69.102  59.021  1.00  8.79
ATOM    841  CA  LYS    54      49.080  71.129  59.619  1.00  8.79
ATOM    842  HA  LYS    54      48.427  71.692  60.278  1.00  8.79
ATOM    843  CB  LYS    54      50.533  71.218  60.116  1.00  8.79
ATOM    844  HB1 LYS    54      50.868  72.255  60.060  1.00  8.79
ATOM    845  HB2 LYS    54      51.174  70.624  59.463  1.00  8.79
ATOM    846  CG  LYS    54      50.696  70.713  61.563  1.00  8.79
ATOM    847  HG1 LYS    54      51.755  70.763  61.817  1.00  8.79
ATOM    848  HG2 LYS    54      50.405  69.663  61.618  1.00  8.79
ATOM    849  CD  LYS    54      49.908  71.543  62.599  1.00  8.79
ATOM    850  HD1 LYS    54      49.390  72.372  62.117  1.00  8.79
ATOM    851  HD2 LYS    54      50.631  71.994  63.281  1.00  8.79
ATOM    852  CE  LYS    54      48.907  70.740  63.448  1.00  8.79
ATOM    853  HE1 LYS    54      48.443  71.432  64.155  1.00  8.79
ATOM    854  HE2 LYS    54      49.458  69.992  64.025  1.00  8.79
ATOM    855  NZ  LYS    54      47.848  70.070  62.651  1.00  8.79
ATOM    856  HZ1 LYS    54      48.194  69.231  62.185  1.00  8.79
ATOM    857  HZ2 LYS    54      47.085  69.743  63.225  1.00  8.79
ATOM    858  HZ3 LYS    54      47.460  70.636  61.902  1.00  8.79
ATOM    859  C   LYS    54      48.904  71.681  58.218  1.00  8.79
ATOM    860  O   LYS    54      49.384  71.077  57.263  1.00  8.79
ATOM    861  N   GLY    55      48.102  72.733  58.102  1.00  8.65
ATOM    862  H   GLY    55      47.716  73.167  58.920  1.00  8.65
ATOM    863  CA  GLY    55      47.640  73.174  56.798  1.00  8.65
ATOM    864  HA1 GLY    55      46.973  74.028  56.907  1.00  8.65
ATOM    865  HA2 GLY    55      47.073  72.365  56.329  1.00  8.65
ATOM    866  C   GLY    55      48.780  73.568  55.875  1.00  8.65
ATOM    867  O   GLY    55      49.815  74.050  56.338  1.00  8.65
ATOM    868  N   PRO    56      48.583  73.328  54.578  1.00  7.58
ATOM    869  CD  PRO    56      47.476  73.958  53.873  1.00  7.58
ATOM    870  HD1 PRO    56      47.103  74.814  54.436  1.00  7.58
ATOM    871  HD2 PRO    56      46.667  73.245  53.704  1.00  7.58
ATOM    872  CG  PRO    56      48.056  74.439  52.534  1.00  7.58
ATOM    873  HG1 PRO    56      47.796  75.479  52.336  1.00  7.58
ATOM    874  HG2 PRO    56      47.687  73.797  51.732  1.00  7.58
ATOM    875  CB  PRO    56      49.576  74.262  52.676  1.00  7.58
ATOM    876  HB1 PRO    56      50.019  75.130  53.168  1.00  7.58
ATOM    877  HB2 PRO    56      50.053  74.061  51.717  1.00  7.58
ATOM    878  CA  PRO    56      49.616  73.051  53.602  1.00  7.58
ATOM    879  HA  PRO    56      49.247  72.203  53.022  1.00  7.58
ATOM    880  C   PRO    56      50.996  72.595  54.107  1.00  7.58
ATOM    881  O   PRO    56      52.030  73.113  53.675  1.00  7.58
ATOM    882  N   ASN    57      51.026  71.624  55.032  1.00  6.89
ATOM    883  H   ASN    57      50.145  71.326  55.436  1.00  6.89
ATOM    884  CA  ASN    57      52.251  71.139  55.673  1.00  6.89
ATOM    885  HA  ASN    57      53.001  71.083  54.882  1.00  6.89
ATOM    886  CB  ASN    57      52.753  72.190  56.702  1.00  6.89
ATOM    887  HB1 ASN    57      52.704  71.808  57.719  1.00  6.89
ATOM    888  HB2 ASN    57      52.132  73.082  56.670  1.00  6.89
ATOM    889  CG  ASN    57      54.176  72.636  56.418  1.00  6.89
ATOM    890  OD1 ASN    57      55.101  72.406  57.177  1.00  6.89
ATOM    891  ND2 ASN    57      54.404  73.273  55.294  1.00  6.89
ATOM    892 1HD2 ASN    57      53.629  73.453  54.660  1.00  6.89
ATOM    893 2HD2 ASN    57      55.329  73.630  55.146  1.00  6.89
ATOM    894  C   ASN    57      52.172  69.702  56.210  1.00  6.89
ATOM    895  O   ASN    57      52.353  69.423  57.395  1.00  6.89
ATOM    896  N   GLY    58      51.921  68.765  55.296  1.00  5.63
ATOM    897  H   GLY    58      51.764  69.062  54.345  1.00  5.63
ATOM    898  CA  GLY    58      51.827  67.340  55.626  1.00  5.63
ATOM    899  HA1 GLY    58      52.502  67.090  56.445  1.00  5.63
ATOM    900  HA2 GLY    58      52.100  66.746  54.754  1.00  5.63
ATOM    901  C   GLY    58      50.407  66.977  56.039  1.00  5.63
ATOM    902  O   GLY    58      50.146  66.507  57.139  1.00  5.63
ATOM    903  N   GLU    59      49.498  67.248  55.114  1.00  4.95
ATOM    904  H   GLU    59      49.810  67.697  54.269  1.00  4.95
ATOM    905  CA  GLU    59      48.107  66.790  55.105  1.00  4.95
ATOM    906  HA  GLU    59      47.727  66.740  56.123  1.00  4.95
ATOM    907  CB  GLU    59      47.305  67.839  54.303  1.00  4.95
ATOM    908  HB1 GLU    59      46.249  67.576  54.320  1.00  4.95
ATOM    909  HB2 GLU    59      47.637  67.827  53.263  1.00  4.95
ATOM    910  CG  GLU    59      47.503  69.258  54.872  1.00  4.95
ATOM    911  HG1 GLU    59      48.517  69.607  54.655  1.00  4.95
ATOM    912  HG2 GLU    59      47.395  69.234  55.956  1.00  4.95
ATOM    913  CD  GLU    59      46.509  70.264  54.295  1.00  4.95
ATOM    914  OE1 GLU    59      46.768  70.739  53.167  1.00  4.95
ATOM    915  OE2 GLU    59      45.550  70.591  55.029  1.00  4.95
ATOM    916  C   GLU    59      47.965  65.394  54.496  1.00  4.95
ATOM    917  O   GLU    59      46.865  64.903  54.250  1.00  4.95
ATOM    918  N   SER    60      49.114  64.766  54.266  1.00  3.96
ATOM    919  H   SER    60      49.952  65.293  54.411  1.00  3.96
ATOM    920  CA  SER    60      49.282  63.336  54.126  1.00  3.96
ATOM    921  HA  SER    60      48.414  62.936  53.598  1.00  3.96
ATOM    922  CB  SER    60      50.510  63.051  53.255  1.00  3.96
ATOM    923  HB1 SER    60      50.601  61.976  53.099  1.00  3.96
ATOM    924  HB2 SER    60      51.408  63.426  53.747  1.00  3.96
ATOM    925  OG  SER    60      50.378  63.661  51.990  1.00  3.96
ATOM    926  HG  SER    60      50.250  62.917  51.352  1.00  3.96
ATOM    927  C   SER    60      49.338  62.650  55.510  1.00  3.96
ATOM    928  O   SER    60      49.397  63.252  56.599  1.00  3.96
ATOM    929  N   SER    61      49.325  61.326  55.420  1.00  3.28
ATOM    930  H   SER    61      49.169  60.954  54.494  1.00  3.28
ATOM    931  CA  SER    61      50.111  60.463  56.292  1.00  3.28
ATOM    932  HA  SER    61      50.141  60.872  57.302  1.00  3.28
ATOM    933  CB  SER    61      49.433  59.101  56.333  1.00  3.28
ATOM    934  HB1 SER    61      49.539  58.617  55.362  1.00  3.28
ATOM    935  HB2 SER    61      48.378  59.205  56.568  1.00  3.28
ATOM    936  OG  SER    61      50.033  58.336  57.337  1.00  3.28
ATOM    937  HG  SER    61      49.340  58.172  58.016  1.00  3.28
ATOM    938  C   SER    61      51.539  60.358  55.740  1.00  3.28
ATOM    939  O   SER    61      51.943  61.219  54.962  1.00  3.28
ATOM    940  N   VAL    62      52.396  59.436  56.220  1.00  2.42
ATOM    941  H   VAL    62      52.025  58.704  56.818  1.00  2.42
ATOM    942  CA  VAL    62      53.773  59.896  56.431  1.00  2.42
ATOM    943  HA  VAL    62      53.981  60.588  55.634  1.00  2.42
ATOM    944  CB  VAL    62      53.687  60.761  57.726  1.00  2.42
ATOM    945  HB  VAL    62      52.661  61.106  57.859  1.00  2.42
ATOM    946  CG1 VAL    62      53.980  60.059  59.058  1.00  2.42
ATOM    947 1HG1 VAL    62      55.022  59.794  59.174  1.00  2.42
ATOM    948 2HG1 VAL    62      53.700  60.715  59.879  1.00  2.42
ATOM    949 3HG1 VAL    62      53.396  59.143  59.102  1.00  2.42
ATOM    950  CG2 VAL    62      54.440  62.069  57.543  1.00  2.42
ATOM    951 1HG2 VAL    62      54.275  62.710  58.408  1.00  2.42
ATOM    952 2HG2 VAL    62      55.487  61.856  57.396  1.00  2.42
ATOM    953 3HG2 VAL    62      54.059  62.593  56.663  1.00  2.42
ATOM    954  C   VAL    62      54.981  58.932  56.399  1.00  2.42
ATOM    955  O   VAL    62      55.978  59.199  57.068  1.00  2.42
ATOM    956  N   ILE    63      54.971  57.884  55.577  1.00  2.15
ATOM    957  H   ILE    63      54.140  57.782  55.011  1.00  2.15
ATOM    958  CA  ILE    63      55.904  56.729  55.599  1.00  2.15
ATOM    959  HA  ILE    63      55.341  56.033  56.224  1.00  2.15
ATOM    960  CB  ILE    63      56.031  55.942  54.288  1.00  2.15
ATOM    961  HB  ILE    63      56.548  56.552  53.568  1.00  2.15
ATOM    962  CG2 ILE    63      56.861  54.648  54.443  1.00  2.15
ATOM    963 1HG2 ILE    63      56.849  54.076  53.520  1.00  2.15
ATOM    964 2HG2 ILE    63      57.901  54.877  54.677  1.00  2.15
ATOM    965 3HG2 ILE    63      56.461  54.021  55.242  1.00  2.15
ATOM    966  CG1 ILE    63      54.635  55.570  53.780  1.00  2.15
ATOM    967 1HG1 ILE    63      53.886  56.194  54.237  1.00  2.15
ATOM    968 2HG1 ILE    63      54.423  54.539  54.035  1.00  2.15
ATOM    969  CD1 ILE    63      54.466  55.767  52.295  1.00  2.15
ATOM    970  HD1 ILE    63      53.791  55.011  51.896  1.00  2.15
ATOM    971  HD2 ILE    63      54.045  56.745  52.099  1.00  2.15
ATOM    972  HD3 ILE    63      55.448  55.709  51.848  1.00  2.15
ATOM    973  C   ILE    63      57.248  56.794  56.316  1.00  2.15
ATOM    974  O   ILE    63      58.204  57.410  55.841  1.00  2.15
ATOM    975  N   HIS    64      57.333  56.087  57.445  1.00  2.43
ATOM    976  H   HIS    64      56.581  55.471  57.727  1.00  2.43
ATOM    977  CA  HIS    64      58.245  56.504  58.477  1.00  2.43
ATOM    978  HA  HIS    64      58.275  57.593  58.515  1.00  2.43
ATOM    979  CB  HIS    64      57.747  55.967  59.830  1.00  2.43
ATOM    980  HB1 HIS    64      58.358  56.389  60.629  1.00  2.43
ATOM    981  HB2 HIS    64      57.875  54.885  59.844  1.00  2.43
ATOM    982  CG  HIS    64      56.288  56.269  60.097  1.00  2.43
ATOM    983  ND1 HIS    64      55.215  55.652  59.444  1.00  2.43
ATOM    984  CE1 HIS    64      54.108  56.241  59.913  1.00  2.43
ATOM    985  HE1 HIS    64      53.105  56.016  59.575  1.00  2.43
ATOM    986  NE2 HIS    64      54.421  57.152  60.849  1.00  2.43
ATOM    987  HE2 HIS    64      53.738  57.694  61.369  1.00  2.43
ATOM    988  CD2 HIS    64      55.797  57.199  60.967  1.00  2.43
ATOM    989  HD2 HIS    64      56.383  57.837  61.613  1.00  2.43
ATOM    990  C   HIS    64      59.627  55.975  58.125  1.00  2.43
ATOM    991  O   HIS    64      59.819  54.804  57.799  1.00  2.43
ATOM    992  N   ASP    65      60.635  56.830  58.231  1.00  2.61
ATOM    993  H   ASP    65      60.428  57.791  58.487  1.00  2.61
ATOM    994  CA  ASP    65      61.973  56.329  58.487  1.00  2.61
ATOM    995  HA  ASP    65      62.286  55.662  57.684  1.00  2.61
ATOM    996  CB  ASP    65      62.959  57.493  58.627  1.00  2.61
ATOM    997  HB1 ASP    65      62.781  58.022  59.560  1.00  2.61
ATOM    998  HB2 ASP    65      62.794  58.214  57.833  1.00  2.61
ATOM    999  CG  ASP    65      64.396  56.980  58.597  1.00  2.61
ATOM   1000  OD1 ASP    65      64.963  56.986  57.483  1.00  2.61
ATOM   1001  OD2 ASP    65      64.918  56.574  59.665  1.00  2.61
ATOM   1002  C   ASP    65      61.953  55.563  59.814  1.00  2.61
ATOM   1003  O   ASP    65      61.821  56.183  60.864  1.00  2.61
ATOM   1004  N   ARG    66      62.067  54.232  59.825  1.00  2.64
ATOM   1005  H   ARG    66      61.903  53.730  58.962  1.00  2.64
ATOM   1006  CA  ARG    66      62.103  53.511  61.106  1.00  2.64
ATOM   1007  HA  ARG    66      61.173  53.739  61.628  1.00  2.64
ATOM   1008  CB  ARG    66      62.169  51.994  60.867  1.00  2.64
ATOM   1009  HB1 ARG    66      63.038  51.764  60.248  1.00  2.64
ATOM   1010  HB2 ARG    66      61.286  51.688  60.316  1.00  2.64
ATOM   1011  CG  ARG    66      62.260  51.150  62.152  1.00  2.64
ATOM   1012  HG1 ARG    66      63.197  51.369  62.661  1.00  2.64
ATOM   1013  HG2 ARG    66      62.313  50.110  61.844  1.00  2.64
ATOM   1014  CD  ARG    66      61.082  51.309  63.133  1.00  2.64
ATOM   1015  HD1 ARG    66      60.972  50.383  63.697  1.00  2.64
ATOM   1016  HD2 ARG    66      60.163  51.471  62.569  1.00  2.64
ATOM   1017  NE  ARG    66      61.286  52.428  64.060  1.00  2.64
ATOM   1018  HE  ARG    66      61.416  53.337  63.645  1.00  2.64
ATOM   1019  CZ  ARG    66      61.640  52.369  65.328  1.00  2.64
ATOM   1020  NH1 ARG    66      61.595  51.298  66.063  1.00  2.64
ATOM   1021 1HH1 ARG    66      61.576  50.397  65.572  1.00  2.64
ATOM   1022 2HH1 ARG    66      62.086  51.265  66.928  1.00  2.64
ATOM   1023  NH2 ARG    66      62.110  53.443  65.891  1.00  2.64
ATOM   1024 1HH2 ARG    66      62.379  54.201  65.280  1.00  2.64
ATOM   1025 2HH2 ARG    66      62.470  53.382  66.821  1.00  2.64
ATOM   1026  C   ARG    66      63.253  53.970  62.007  1.00  2.64
ATOM   1027  O   ARG    66      63.034  54.341  63.161  1.00  2.64
ATOM   1028  N   LYS    67      64.465  53.947  61.453  1.00  3.33
ATOM   1029  H   LYS    67      64.493  53.748  60.469  1.00  3.33
ATOM   1030  CA  LYS    67      65.750  54.106  62.155  1.00  3.33
ATOM   1031  HA  LYS    67      65.821  53.347  62.938  1.00  3.33
ATOM   1032  CB  LYS    67      66.882  53.867  61.144  1.00  3.33
ATOM   1033  HB1 LYS    67      67.834  54.176  61.580  1.00  3.33
ATOM   1034  HB2 LYS    67      66.706  54.483  60.261  1.00  3.33
ATOM   1035  CG  LYS    67      66.979  52.373  60.767  1.00  3.33
ATOM   1036  HG1 LYS    67      66.018  51.875  60.903  1.00  3.33
ATOM   1037  HG2 LYS    67      67.688  51.895  61.445  1.00  3.33
ATOM   1038  CD  LYS    67      67.436  52.132  59.323  1.00  3.33
ATOM   1039  HD1 LYS    67      67.691  51.075  59.220  1.00  3.33
ATOM   1040  HD2 LYS    67      68.326  52.729  59.117  1.00  3.33
ATOM   1041  CE  LYS    67      66.314  52.475  58.331  1.00  3.33
ATOM   1042  HE1 LYS    67      66.105  53.549  58.369  1.00  3.33
ATOM   1043  HE2 LYS    67      65.414  51.933  58.635  1.00  3.33
ATOM   1044  NZ  LYS    67      66.682  52.069  56.956  1.00  3.33
ATOM   1045  HZ1 LYS    67      67.007  51.100  56.957  1.00  3.33
ATOM   1046  HZ2 LYS    67      65.888  52.078  56.322  1.00  3.33
ATOM   1047  HZ3 LYS    67      67.421  52.641  56.579  1.00  3.33
ATOM   1048  C   LYS    67      65.912  55.444  62.887  1.00  3.33
ATOM   1049  O   LYS    67      66.661  55.533  63.855  1.00  3.33
ATOM   1050  N   SER    68      65.149  56.449  62.469  1.00  3.52
ATOM   1051  H   SER    68      64.702  56.333  61.564  1.00  3.52
ATOM   1052  CA  SER    68      65.039  57.753  63.128  1.00  3.52
ATOM   1053  HA  SER    68      65.576  57.717  64.076  1.00  3.52
ATOM   1054  CB  SER    68      65.737  58.815  62.262  1.00  3.52
ATOM   1055  HB1 SER    68      66.794  58.560  62.179  1.00  3.52
ATOM   1056  HB2 SER    68      65.657  59.788  62.748  1.00  3.52
ATOM   1057  OG  SER    68      65.180  58.893  60.962  1.00  3.52
ATOM   1058  HG  SER    68      65.250  58.014  60.526  1.00  3.52
ATOM   1059  C   SER    68      63.601  58.161  63.487  1.00  3.52
ATOM   1060  O   SER    68      63.366  59.282  63.931  1.00  3.52
ATOM   1061  N   GLY    69      62.633  57.262  63.294  1.00  3.28
ATOM   1062  H   GLY    69      62.903  56.365  62.912  1.00  3.28
ATOM   1063  CA  GLY    69      61.190  57.462  63.483  1.00  3.28
ATOM   1064  HA1 GLY    69      61.010  57.698  64.531  1.00  3.28
ATOM   1065  HA2 GLY    69      60.679  56.528  63.252  1.00  3.28
ATOM   1066  C   GLY    69      60.533  58.564  62.649  1.00  3.28
ATOM   1067  O   GLY    69      59.341  58.820  62.822  1.00  3.28
ATOM   1068  N   LYS    70      61.270  59.278  61.787  1.00  3.04
ATOM   1069  H   LYS    70      62.252  59.051  61.704  1.00  3.04
ATOM   1070  CA  LYS    70      60.741  60.494  61.165  1.00  3.04
ATOM   1071  HA  LYS    70      60.215  61.022  61.962  1.00  3.04
ATOM   1072  CB  LYS    70      61.860  61.459  60.716  1.00  3.04
ATOM   1073  HB1 LYS    70      62.514  61.648  61.570  1.00  3.04
ATOM   1074  HB2 LYS    70      61.384  62.404  60.452  1.00  3.04
ATOM   1075  CG  LYS    70      62.729  60.997  59.534  1.00  3.04
ATOM   1076  HG1 LYS    70      62.109  60.717  58.687  1.00  3.04
ATOM   1077  HG2 LYS    70      63.285  60.122  59.845  1.00  3.04
ATOM   1078  CD  LYS    70      63.738  62.052  59.057  1.00  3.04
ATOM   1079  HD1 LYS    70      64.342  61.610  58.263  1.00  3.04
ATOM   1080  HD2 LYS    70      64.414  62.291  59.882  1.00  3.04
ATOM   1081  CE  LYS    70      63.111  63.358  58.535  1.00  3.04
ATOM   1082  HE1 LYS    70      63.911  63.969  58.105  1.00  3.04
ATOM   1083  HE2 LYS    70      62.690  63.908  59.380  1.00  3.04
ATOM   1084  NZ  LYS    70      62.061  63.114  57.516  1.00  3.04
ATOM   1085  HZ1 LYS    70      61.775  63.944  56.998  1.00  3.04
ATOM   1086  HZ2 LYS    70      62.365  62.495  56.773  1.00  3.04
ATOM   1087  HZ3 LYS    70      61.212  62.708  57.903  1.00  3.04
ATOM   1088  C   LYS    70      59.715  60.216  60.066  1.00  3.04
ATOM   1089  O   LYS    70      59.987  59.576  59.052  1.00  3.04
ATOM   1090  N   LYS    71      58.566  60.873  60.223  1.00  2.78
ATOM   1091  H   LYS    71      58.372  61.194  61.159  1.00  2.78
ATOM   1092  CA  LYS    71      57.668  61.337  59.155  1.00  2.78
ATOM   1093  HA  LYS    71      56.963  60.540  58.933  1.00  2.78
ATOM   1094  CB  LYS    71      56.921  62.586  59.729  1.00  2.78
ATOM   1095  HB1 LYS    71      57.338  62.860  60.700  1.00  2.78
ATOM   1096  HB2 LYS    71      55.902  62.267  59.945  1.00  2.78
ATOM   1097  CG  LYS    71      56.847  63.894  58.889  1.00  2.78
ATOM   1098  HG1 LYS    71      55.941  64.426  59.185  1.00  2.78
ATOM   1099  HG2 LYS    71      56.728  63.648  57.842  1.00  2.78
ATOM   1100  CD  LYS    71      58.020  64.885  59.054  1.00  2.78
ATOM   1101  HD1 LYS    71      58.975  64.370  59.094  1.00  2.78
ATOM   1102  HD2 LYS    71      57.897  65.384  60.017  1.00  2.78
ATOM   1103  CE  LYS    71      58.070  65.971  57.955  1.00  2.78
ATOM   1104  HE1 LYS    71      58.793  66.734  58.257  1.00  2.78
ATOM   1105  HE2 LYS    71      57.087  66.454  57.906  1.00  2.78
ATOM   1106  NZ  LYS    71      58.439  65.456  56.605  1.00  2.78
ATOM   1107  HZ1 LYS    71      58.409  66.191  55.912  1.00  2.78
ATOM   1108  HZ2 LYS    71      59.376  65.057  56.547  1.00  2.78
ATOM   1109  HZ3 LYS    71      57.773  64.752  56.295  1.00  2.78
ATOM   1110  C   LYS    71      58.423  61.667  57.862  1.00  2.78
ATOM   1111  O   LYS    71      59.433  62.380  57.886  1.00  2.78
ATOM   1112  N   PHE    72      57.882  61.222  56.741  1.00  2.50
ATOM   1113  H   PHE    72      57.129  60.546  56.814  1.00  2.50
ATOM   1114  CA  PHE    72      58.338  61.565  55.404  1.00  2.50
ATOM   1115  HA  PHE    72      59.382  61.862  55.449  1.00  2.50
ATOM   1116  CB  PHE    72      58.316  60.315  54.520  1.00  2.50
ATOM   1117  HB1 PHE    72      58.738  59.510  55.092  1.00  2.50
ATOM   1118  HB2 PHE    72      59.038  60.486  53.723  1.00  2.50
ATOM   1119  CG  PHE    72      57.017  59.881  53.829  1.00  2.50
ATOM   1120  CD1 PHE    72      55.789  60.561  53.979  1.00  2.50
ATOM   1121  HD1 PHE    72      55.655  61.332  54.715  1.00  2.50
ATOM   1122  CE1 PHE    72      54.707  60.304  53.127  1.00  2.50
ATOM   1123  HE1 PHE    72      53.789  60.871  53.222  1.00  2.50
ATOM   1124  CZ  PHE    72      54.811  59.319  52.139  1.00  2.50
ATOM   1125  HZ  PHE    72      53.979  59.133  51.474  1.00  2.50
ATOM   1126  CE2 PHE    72      55.988  58.565  52.056  1.00  2.50
ATOM   1127  HE2 PHE    72      56.078  57.787  51.330  1.00  2.50
ATOM   1128  CD2 PHE    72      57.075  58.852  52.885  1.00  2.50
ATOM   1129  HD2 PHE    72      57.953  58.251  52.810  1.00  2.50
ATOM   1130  C   PHE    72      57.614  62.770  54.733  1.00  2.50
ATOM   1131  O   PHE    72      56.861  63.507  55.379  1.00  2.50
ATOM   1132  N   SER    73      57.833  62.939  53.430  1.00  2.58
ATOM   1133  H   SER    73      58.652  62.438  53.118  1.00  2.58
ATOM   1134  CA  SER    73      56.806  62.958  52.365  1.00  2.58
ATOM   1135  HA  SER    73      55.847  62.668  52.777  1.00  2.58
ATOM   1136  CB  SER    73      56.645  64.359  51.793  1.00  2.58
ATOM   1137  HB1 SER    73      57.598  64.748  51.446  1.00  2.58
ATOM   1138  HB2 SER    73      56.256  65.032  52.556  1.00  2.58
ATOM   1139  OG  SER    73      55.720  64.314  50.725  1.00  2.58
ATOM   1140  HG  SER    73      56.250  64.487  49.901  1.00  2.58
ATOM   1141  C   SER    73      57.252  61.914  51.352  1.00  2.58
ATOM   1142  O   SER    73      58.375  61.401  51.451  1.00  2.58
ATOM   1143  N   ILE    74      56.401  61.491  50.451  1.00  2.32
ATOM   1144  H   ILE    74      55.523  61.992  50.384  1.00  2.32
ATOM   1145  CA  ILE    74      56.702  60.416  49.515  1.00  2.32
ATOM   1146  HA  ILE    74      56.882  59.494  50.048  1.00  2.32
ATOM   1147  CB  ILE    74      55.471  60.241  48.618  1.00  2.32
ATOM   1148  HB  ILE    74      54.721  59.729  49.223  1.00  2.32
ATOM   1149  CG2 ILE    74      54.823  61.549  48.102  1.00  2.32
ATOM   1150 1HG2 ILE    74      54.016  61.327  47.404  1.00  2.32
ATOM   1151 2HG2 ILE    74      54.388  62.124  48.920  1.00  2.32
ATOM   1152 3HG2 ILE    74      55.556  62.173  47.589  1.00  2.32
ATOM   1153  CG1 ILE    74      55.856  59.360  47.437  1.00  2.32
ATOM   1154 1HG1 ILE    74      56.686  58.699  47.671  1.00  2.32
ATOM   1155 2HG1 ILE    74      56.113  59.983  46.584  1.00  2.32
ATOM   1156  CD1 ILE    74      54.701  58.477  47.076  1.00  2.32
ATOM   1157  HD1 ILE    74      54.620  57.680  47.792  1.00  2.32
ATOM   1158  HD2 ILE    74      53.782  59.053  47.054  1.00  2.32
ATOM   1159  HD3 ILE    74      54.921  58.054  46.114  1.00  2.32
ATOM   1160  C   ILE    74      58.002  60.665  48.733  1.00  2.32
ATOM   1161  O   ILE    74      58.848  59.761  48.615  1.00  2.32
ATOM   1162  N   GLU    75      58.185  61.886  48.249  1.00  2.58
ATOM   1163  H   GLU    75      57.502  62.617  48.456  1.00  2.58
ATOM   1164  CA  GLU    75      59.398  62.300  47.572  1.00  2.58
ATOM   1165  HA  GLU    75      59.676  61.502  46.885  1.00  2.58
ATOM   1166  CB  GLU    75      59.154  63.551  46.699  1.00  2.58
ATOM   1167  HB1 GLU    75      58.173  63.465  46.228  1.00  2.58
ATOM   1168  HB2 GLU    75      59.891  63.545  45.895  1.00  2.58
ATOM   1169  CG  GLU    75      59.251  64.919  47.395  1.00  2.58
ATOM   1170  HG1 GLU    75      58.880  65.687  46.713  1.00  2.58
ATOM   1171  HG2 GLU    75      60.304  65.131  47.591  1.00  2.58
ATOM   1172  CD  GLU    75      58.466  64.977  48.707  1.00  2.58
ATOM   1173  OE1 GLU    75      57.335  64.438  48.751  1.00  2.58
ATOM   1174  OE2 GLU    75      59.036  65.429  49.720  1.00  2.58
ATOM   1175  C   GLU    75      60.602  62.463  48.522  1.00  2.58
ATOM   1176  O   GLU    75      61.743  62.219  48.131  1.00  2.58
ATOM   1177  N   GLU    76      60.358  62.803  49.788  1.00  2.63
ATOM   1178  H   GLU    76      59.426  63.135  50.011  1.00  2.63
ATOM   1179  CA  GLU    76      61.365  62.885  50.848  1.00  2.63
ATOM   1180  HA  GLU    76      62.154  63.561  50.523  1.00  2.63
ATOM   1181  CB  GLU    76      60.726  63.465  52.128  1.00  2.63
ATOM   1182  HB1 GLU    76      60.259  62.638  52.655  1.00  2.63
ATOM   1183  HB2 GLU    76      59.945  64.178  51.869  1.00  2.63
ATOM   1184  CG  GLU    76      61.684  64.163  53.110  1.00  2.63
ATOM   1185  HG1 GLU    76      61.576  65.245  53.014  1.00  2.63
ATOM   1186  HG2 GLU    76      62.713  63.902  52.855  1.00  2.63
ATOM   1187  CD  GLU    76      61.412  63.723  54.555  1.00  2.63
ATOM   1188  OE1 GLU    76      60.846  64.457  55.406  1.00  2.63
ATOM   1189  OE2 GLU    76      61.792  62.581  54.895  1.00  2.63
ATOM   1190  C   GLU    76      61.975  61.508  51.159  1.00  2.63
ATOM   1191  O   GLU    76      63.178  61.376  51.385  1.00  2.63
ATOM   1192  N   ALA    77      61.136  60.471  51.172  1.00  2.15
ATOM   1193  H   ALA    77      60.159  60.675  50.982  1.00  2.15
ATOM   1194  CA  ALA    77      61.515  59.085  51.386  1.00  2.15
ATOM   1195  HA  ALA    77      62.218  59.051  52.219  1.00  2.15
ATOM   1196  CB  ALA    77      60.290  58.294  51.783  1.00  2.15
ATOM   1197  HB1 ALA    77      59.479  58.479  51.076  1.00  2.15
ATOM   1198  HB2 ALA    77      60.540  57.239  51.811  1.00  2.15
ATOM   1199  HB3 ALA    77      60.010  58.601  52.788  1.00  2.15
ATOM   1200  C   ALA    77      62.244  58.484  50.170  1.00  2.15
ATOM   1201  O   ALA    77      63.283  57.812  50.328  1.00  2.15
ATOM   1202  N   LEU    78      61.754  58.791  48.959  1.00  2.26
ATOM   1203  H   LEU    78      60.905  59.339  48.877  1.00  2.26
ATOM   1204  CA  LEU    78      62.511  58.470  47.754  1.00  2.26
ATOM   1205  HA  LEU    78      62.602  57.387  47.689  1.00  2.26
ATOM   1206  CB  LEU    78      61.773  58.976  46.493  1.00  2.26
ATOM   1207  HB1 LEU    78      61.951  60.048  46.392  1.00  2.26
ATOM   1208  HB2 LEU    78      60.703  58.844  46.645  1.00  2.26
ATOM   1209  CG  LEU    78      62.128  58.273  45.158  1.00  2.26
ATOM   1210  HG  LEU    78      61.572  57.338  45.104  1.00  2.26
ATOM   1211  CD1 LEU    78      61.703  59.152  43.980  1.00  2.26
ATOM   1212 1HD1 LEU    78      61.790  58.597  43.047  1.00  2.26
ATOM   1213 2HD1 LEU    78      60.667  59.460  44.096  1.00  2.26
ATOM   1214 3HD1 LEU    78      62.328  60.045  43.929  1.00  2.26
ATOM   1215  CD2 LEU    78      63.605  57.946  44.927  1.00  2.26
ATOM   1216 1HD2 LEU    78      63.748  57.558  43.922  1.00  2.26
ATOM   1217 2HD2 LEU    78      64.216  58.841  45.050  1.00  2.26
ATOM   1218 3HD2 LEU    78      63.927  57.179  45.632  1.00  2.26
ATOM   1219  C   LEU    78      63.931  59.039  47.839  1.00  2.26
ATOM   1220  O   LEU    78      64.897  58.284  47.746  1.00  2.26
ATOM   1221  N   GLN    79      64.074  60.341  48.107  1.00  2.80
ATOM   1222  H   GLN    79      63.249  60.929  48.192  1.00  2.80
ATOM   1223  CA  GLN    79      65.394  60.975  48.170  1.00  2.80
ATOM   1224  HA  GLN    79      66.004  60.500  47.401  1.00  2.80
ATOM   1225  CB  GLN    79      65.313  62.450  47.753  1.00  2.80
ATOM   1226  HB1 GLN    79      64.661  62.523  46.880  1.00  2.80
ATOM   1227  HB2 GLN    79      66.306  62.783  47.447  1.00  2.80
ATOM   1228  CG  GLN    79      64.811  63.401  48.841  1.00  2.80
ATOM   1229  HG1 GLN    79      65.600  63.576  49.572  1.00  2.80
ATOM   1230  HG2 GLN    79      63.960  62.958  49.349  1.00  2.80
ATOM   1231  CD  GLN    79      64.394  64.726  48.221  1.00  2.80
ATOM   1232  OE1 GLN    79      65.169  65.657  48.080  1.00  2.80
ATOM   1233  NE2 GLN    79      63.152  64.838  47.806  1.00  2.80
ATOM   1234 1HE2 GLN    79      62.524  64.050  47.897  1.00  2.80
ATOM   1235 2HE2 GLN    79      62.886  65.713  47.392  1.00  2.80
ATOM   1236  C   GLN    79      66.167  60.739  49.476  1.00  2.80
ATOM   1237  O   GLN    79      67.287  61.225  49.603  1.00  2.80
ATOM   1238  N   SER    80      65.616  59.953  50.411  1.00  2.76
ATOM   1239  H   SER    80      64.658  59.660  50.296  1.00  2.76
ATOM   1240  CA  SER    80      66.387  59.439  51.555  1.00  2.76
ATOM   1241  HA  SER    80      67.329  59.979  51.660  1.00  2.76
ATOM   1242  CB  SER    80      65.592  59.611  52.848  1.00  2.76
ATOM   1243  HB1 SER    80      66.174  59.223  53.686  1.00  2.76
ATOM   1244  HB2 SER    80      64.661  59.049  52.770  1.00  2.76
ATOM   1245  OG  SER    80      65.285  60.966  53.089  1.00  2.76
ATOM   1246  HG  SER    80      64.744  61.275  52.335  1.00  2.76
ATOM   1247  C   SER    80      66.718  57.962  51.357  1.00  2.76
ATOM   1248  O   SER    80      67.200  57.303  52.277  1.00  2.76
ATOM   1249  N   GLY    81      66.371  57.407  50.186  1.00  2.50
ATOM   1250  H   GLY    81      65.950  57.988  49.469  1.00  2.50
ATOM   1251  CA  GLY    81      66.541  55.995  49.863  1.00  2.50
ATOM   1252  HA1 GLY    81      67.604  55.753  49.846  1.00  2.50
ATOM   1253  HA2 GLY    81      66.124  55.811  48.873  1.00  2.50
ATOM   1254  C   GLY    81      65.849  55.062  50.854  1.00  2.50
ATOM   1255  O   GLY    81      66.232  53.896  51.020  1.00  2.50
ATOM   1256  N   ARG    82      64.824  55.606  51.516  1.00  2.14
ATOM   1257  H   ARG    82      64.608  56.571  51.292  1.00  2.14
ATOM   1258  CA  ARG    82      63.821  54.845  52.233  1.00  2.14
ATOM   1259  HA  ARG    82      64.315  54.085  52.839  1.00  2.14
ATOM   1260  CB  ARG    82      62.980  55.732  53.145  1.00  2.14
ATOM   1261  HB1 ARG    82      62.211  55.123  53.625  1.00  2.14
ATOM   1262  HB2 ARG    82      62.495  56.489  52.534  1.00  2.14
ATOM   1263  CG  ARG    82      63.809  56.417  54.229  1.00  2.14
ATOM   1264  HG1 ARG    82      64.587  57.021  53.763  1.00  2.14
ATOM   1265  HG2 ARG    82      64.278  55.679  54.880  1.00  2.14
ATOM   1266  CD  ARG    82      62.874  57.307  55.044  1.00  2.14
ATOM   1267  HD1 ARG    82      62.519  56.752  55.908  1.00  2.14
ATOM   1268  HD2 ARG    82      62.003  57.560  54.437  1.00  2.14
ATOM   1269  NE  ARG    82      63.562  58.534  55.468  1.00  2.14
ATOM   1270  HE  ARG    82      64.465  58.400  55.921  1.00  2.14
ATOM   1271  CZ  ARG    82      63.049  59.742  55.393  1.00  2.14
ATOM   1272  NH1 ARG    82      61.782  59.932  55.181  1.00  2.14
ATOM   1273 1HH1 ARG    82      61.147  59.156  55.228  1.00  2.14
ATOM   1274 2HH1 ARG    82      61.478  60.891  55.034  1.00  2.14
ATOM   1275  NH2 ARG    82      63.775  60.810  55.485  1.00  2.14
ATOM   1276 1HH2 ARG    82      64.747  60.709  55.230  1.00  2.14
ATOM   1277 2HH2 ARG    82      63.312  61.639  55.125  1.00  2.14
ATOM   1278  C   ARG    82      62.930  54.105  51.266  1.00  2.14
ATOM   1279  O   ARG    82      62.474  53.047  51.677  1.00  2.14
ATOM   1280  N   LEU    83      62.638  54.674  50.075  1.00  1.84
ATOM   1281  H   LEU    83      63.085  55.541  49.818  1.00  1.84
ATOM   1282  CA  LEU    83      61.572  54.115  49.206  1.00  1.84
ATOM   1283  HA  LEU    83      61.493  53.043  49.377  1.00  1.84
ATOM   1284  CB  LEU    83      60.249  54.781  49.658  1.00  1.84
ATOM   1285  HB1 LEU    83      59.486  54.417  48.987  1.00  1.84
ATOM   1286  HB2 LEU    83      60.346  55.858  49.505  1.00  1.84
ATOM   1287  CG  LEU    83      59.770  54.539  51.109  1.00  1.84
ATOM   1288  HG  LEU    83      60.558  54.805  51.804  1.00  1.84
ATOM   1289  CD1 LEU    83      58.580  55.422  51.494  1.00  1.84
ATOM   1290 1HD1 LEU    83      58.671  55.682  52.548  1.00  1.84
ATOM   1291 2HD1 LEU    83      58.559  56.335  50.907  1.00  1.84
ATOM   1292 3HD1 LEU    83      57.652  54.882  51.366  1.00  1.84
ATOM   1293  CD2 LEU    83      59.371  53.086  51.323  1.00  1.84
ATOM   1294 1HD2 LEU    83      58.627  52.827  50.584  1.00  1.84
ATOM   1295 2HD2 LEU    83      60.211  52.426  51.162  1.00  1.84
ATOM   1296 3HD2 LEU    83      58.997  52.937  52.338  1.00  1.84
ATOM   1297  C   LEU    83      61.735  54.320  47.666  1.00  1.84
ATOM   1298  O   LEU    83      61.373  55.373  47.136  1.00  1.84
ATOM   1299  N   THR    84      62.225  53.301  46.948  1.00  2.08
ATOM   1300  H   THR    84      62.565  52.517  47.493  1.00  2.08
ATOM   1301  CA  THR    84      62.652  53.313  45.526  1.00  2.08
ATOM   1302  HA  THR    84      63.418  54.083  45.499  1.00  2.08
ATOM   1303  CB  THR    84      63.337  52.001  45.094  1.00  2.08
ATOM   1304  HB  THR    84      63.183  51.848  44.026  1.00  2.08
ATOM   1305  CG2 THR    84      64.844  52.075  45.329  1.00  2.08
ATOM   1306 1HG2 THR    84      65.292  52.800  44.653  1.00  2.08
ATOM   1307 2HG2 THR    84      65.054  52.378  46.355  1.00  2.08
ATOM   1308 3HG2 THR    84      65.294  51.099  45.144  1.00  2.08
ATOM   1309  OG1 THR    84      62.835  50.863  45.749  1.00  2.08
ATOM   1310  HG1 THR    84      63.499  50.610  46.430  1.00  2.08
ATOM   1311  C   THR    84      61.650  53.736  44.434  1.00  2.08
ATOM   1312  O   THR    84      60.456  53.549  44.604  1.00  2.08
ATOM   1313  N   PRO    85      62.097  54.262  43.267  1.00  2.43
ATOM   1314  CD  PRO    85      63.500  54.433  42.890  1.00  2.43
ATOM   1315  HD1 PRO    85      63.927  53.464  42.629  1.00  2.43
ATOM   1316  HD2 PRO    85      64.082  54.895  43.688  1.00  2.43
ATOM   1317  CG  PRO    85      63.526  55.339  41.660  1.00  2.43
ATOM   1318  HG1 PRO    85      64.321  55.059  40.968  1.00  2.43
ATOM   1319  HG2 PRO    85      63.640  56.379  41.967  1.00  2.43
ATOM   1320  CB  PRO    85      62.146  55.142  41.045  1.00  2.43
ATOM   1321  HB1 PRO    85      62.150  54.242  40.428  1.00  2.43
ATOM   1322  HB2 PRO    85      61.839  56.008  40.458  1.00  2.43
ATOM   1323  CA  PRO    85      61.249  54.944  42.270  1.00  2.43
ATOM   1324  HA  PRO    85      61.031  55.935  42.671  1.00  2.43
ATOM   1325  C   PRO    85      59.898  54.328  41.846  1.00  2.43
ATOM   1326  O   PRO    85      58.897  55.040  41.823  1.00  2.43
ATOM   1327  N   ALA    86      59.814  53.032  41.524  1.00  2.43
ATOM   1328  H   ALA    86      60.647  52.467  41.526  1.00  2.43
ATOM   1329  CA  ALA    86      58.527  52.413  41.155  1.00  2.43
ATOM   1330  HA  ALA    86      58.023  53.047  40.421  1.00  2.43
ATOM   1331  CB  ALA    86      58.810  51.054  40.503  1.00  2.43
ATOM   1332  HB1 ALA    86      57.868  50.605  40.184  1.00  2.43
ATOM   1333  HB2 ALA    86      59.442  51.191  39.625  1.00  2.43
ATOM   1334  HB3 ALA    86      59.305  50.387  41.209  1.00  2.43
ATOM   1335  C   ALA    86      57.574  52.261  42.364  1.00  2.43
ATOM   1336  O   ALA    86      56.340  52.321  42.284  1.00  2.43
ATOM   1337  N   HIS    87      58.172  52.048  43.534  1.00  1.96
ATOM   1338  H   HIS    87      59.181  52.112  43.572  1.00  1.96
ATOM   1339  CA  HIS    87      57.450  51.931  44.791  1.00  1.96
ATOM   1340  HA  HIS    87      56.595  51.268  44.660  1.00  1.96
ATOM   1341  CB  HIS    87      58.408  51.322  45.814  1.00  1.96
ATOM   1342  HB1 HIS    87      59.216  52.014  46.042  1.00  1.96
ATOM   1343  HB2 HIS    87      58.853  50.417  45.397  1.00  1.96
ATOM   1344  CG  HIS    87      57.742  50.963  47.099  1.00  1.96
ATOM   1345  ND1 HIS    87      57.921  51.626  48.309  1.00  1.96
ATOM   1346  CE1 HIS    87      57.439  50.785  49.237  1.00  1.96
ATOM   1347  HE1 HIS    87      57.571  50.909  50.300  1.00  1.96
ATOM   1348  NE2 HIS    87      56.902  49.697  48.672  1.00  1.96
ATOM   1349  HE2 HIS    87      56.625  48.863  49.179  1.00  1.96
ATOM   1350  CD2 HIS    87      57.111  49.781  47.320  1.00  1.96
ATOM   1351  HD2 HIS    87      57.017  48.986  46.599  1.00  1.96
ATOM   1352  C   HIS    87      56.918  53.280  45.285  1.00  1.96
ATOM   1353  O   HIS    87      55.805  53.361  45.808  1.00  1.96
ATOM   1354  N   TYR    88      57.722  54.329  45.083  1.00  2.06
ATOM   1355  H   TYR    88      58.649  54.115  44.727  1.00  2.06
ATOM   1356  CA  TYR    88      57.346  55.732  45.072  1.00  2.06
ATOM   1357  HA  TYR    88      57.016  56.018  46.068  1.00  2.06
ATOM   1358  CB  TYR    88      58.570  56.604  44.735  1.00  2.06
ATOM   1359  HB1 TYR    88      59.178  56.106  43.990  1.00  2.06
ATOM   1360  HB2 TYR    88      59.192  56.673  45.629  1.00  2.06
ATOM   1361  CG  TYR    88      58.275  58.007  44.234  1.00  2.06
ATOM   1362  CD1 TYR    88      58.211  59.082  45.140  1.00  2.06
ATOM   1363  HD1 TYR    88      58.380  58.915  46.191  1.00  2.06
ATOM   1364  CE1 TYR    88      57.952  60.384  44.673  1.00  2.06
ATOM   1365  HE1 TYR    88      57.883  61.215  45.354  1.00  2.06
ATOM   1366  CZ  TYR    88      57.763  60.620  43.299  1.00  2.06
ATOM   1367  OH  TYR    88      57.516  61.883  42.871  1.00  2.06
ATOM   1368  HH  TYR    88      57.371  61.915  41.925  1.00  2.06
ATOM   1369  CE2 TYR    88      57.846  59.550  42.384  1.00  2.06
ATOM   1370  HE2 TYR    88      57.712  59.726  41.328  1.00  2.06
ATOM   1371  CD2 TYR    88      58.110  58.251  42.855  1.00  2.06
ATOM   1372  HD2 TYR    88      58.187  57.436  42.143  1.00  2.06
ATOM   1373  C   TYR    88      56.142  55.928  44.171  1.00  2.06
ATOM   1374  O   TYR    88      55.099  56.175  44.742  1.00  2.06
ATOM   1375  N   ASP    89      56.177  55.729  42.852  1.00  2.29
ATOM   1376  H   ASP    89      57.035  55.439  42.388  1.00  2.29
ATOM   1377  CA  ASP    89      55.000  56.088  42.037  1.00  2.29
ATOM   1378  HA  ASP    89      54.793  57.134  42.261  1.00  2.29
ATOM   1379  CB  ASP    89      55.342  56.076  40.534  1.00  2.29
ATOM   1380  HB1 ASP    89      56.407  56.274  40.394  1.00  2.29
ATOM   1381  HB2 ASP    89      54.801  56.900  40.065  1.00  2.29
ATOM   1382  CG  ASP    89      54.959  54.791  39.806  1.00  2.29
ATOM   1383  OD1 ASP    89      55.728  53.812  39.824  1.00  2.29
ATOM   1384  OD2 ASP    89      53.838  54.724  39.265  1.00  2.29
ATOM   1385  C   ASP    89      53.702  55.336  42.428  1.00  2.29
ATOM   1386  O   ASP    89      52.627  55.948  42.549  1.00  2.29
ATOM   1387  N   ARG    90      53.828  54.049  42.808  1.00  2.14
ATOM   1388  H   ARG    90      54.731  53.602  42.670  1.00  2.14
ATOM   1389  CA  ARG    90      52.711  53.296  43.424  1.00  2.14
ATOM   1390  HA  ARG    90      51.900  53.273  42.697  1.00  2.14
ATOM   1391  CB  ARG    90      53.169  51.853  43.739  1.00  2.14
ATOM   1392  HB1 ARG    90      53.483  51.797  44.783  1.00  2.14
ATOM   1393  HB2 ARG    90      54.040  51.589  43.142  1.00  2.14
ATOM   1394  CG  ARG    90      52.081  50.792  43.497  1.00  2.14
ATOM   1395  HG1 ARG    90      51.099  51.198  43.744  1.00  2.14
ATOM   1396  HG2 ARG    90      52.274  49.960  44.173  1.00  2.14
ATOM   1397  CD  ARG    90      52.073  50.220  42.066  1.00  2.14
ATOM   1398  HD1 ARG    90      51.358  49.396  42.035  1.00  2.14
ATOM   1399  HD2 ARG    90      53.056  49.803  41.836  1.00  2.14
ATOM   1400  NE  ARG    90      51.682  51.210  41.043  1.00  2.14
ATOM   1401  HE  ARG    90      50.699  51.326  40.870  1.00  2.14
ATOM   1402  CZ  ARG    90      52.486  51.970  40.315  1.00  2.14
ATOM   1403  NH1 ARG    90      53.787  51.905  40.370  1.00  2.14
ATOM   1404 1HH1 ARG    90      54.256  51.387  41.083  1.00  2.14
ATOM   1405 2HH1 ARG    90      54.348  52.610  39.875  1.00  2.14
ATOM   1406  NH2 ARG    90      51.963  52.842  39.511  1.00  2.14
ATOM   1407 1HH2 ARG    90      50.980  53.007  39.453  1.00  2.14
ATOM   1408 2HH2 ARG    90      52.609  53.559  39.155  1.00  2.14
ATOM   1409  C   ARG    90      52.118  53.969  44.656  1.00  2.14
ATOM   1410  O   ARG    90      50.895  54.142  44.771  1.00  2.14
ATOM   1411  N   TYR    91      52.993  54.363  45.575  1.00  1.98
ATOM   1412  H   TYR    91      53.988  54.237  45.425  1.00  1.98
ATOM   1413  CA  TYR    91      52.522  55.026  46.766  1.00  1.98
ATOM   1414  HA  TYR    91      51.616  54.487  47.042  1.00  1.98
ATOM   1415  CB  TYR    91      53.459  54.861  47.911  1.00  1.98
ATOM   1416  HB1 TYR    91      54.294  55.529  47.744  1.00  1.98
ATOM   1417  HB2 TYR    91      53.782  53.821  47.927  1.00  1.98
ATOM   1418  CG  TYR    91      52.681  55.200  49.156  1.00  1.98
ATOM   1419  CD1 TYR    91      51.599  54.370  49.500  1.00  1.98
ATOM   1420  HD1 TYR    91      51.534  53.376  49.090  1.00  1.98
ATOM   1421  CE1 TYR    91      50.496  54.913  50.175  1.00  1.98
ATOM   1422  HE1 TYR    91      49.601  54.340  50.363  1.00  1.98
ATOM   1423  CZ  TYR    91      50.493  56.271  50.509  1.00  1.98
ATOM   1424  OH  TYR    91      49.354  56.825  50.978  1.00  1.98
ATOM   1425  HH  TYR    91      49.474  57.772  51.191  1.00  1.98
ATOM   1426  CE2 TYR    91      51.671  57.029  50.357  1.00  1.98
ATOM   1427  HE2 TYR    91      51.702  58.050  50.683  1.00  1.98
ATOM   1428  CD2 TYR    91      52.768  56.498  49.679  1.00  1.98
ATOM   1429  HD2 TYR    91      53.580  57.154  49.443  1.00  1.98
ATOM   1430  C   TYR    91      52.043  56.450  46.521  1.00  1.98
ATOM   1431  O   TYR    91      51.103  56.817  47.188  1.00  1.98
ATOM   1432  N   VAL    92      52.517  57.204  45.526  1.00  2.30
ATOM   1433  H   VAL    92      53.300  56.860  44.977  1.00  2.30
ATOM   1434  CA  VAL    92      51.903  58.498  45.187  1.00  2.30
ATOM   1435  HA  VAL    92      51.912  59.165  46.047  1.00  2.30
ATOM   1436  CB  VAL    92      52.531  59.216  43.956  1.00  2.30
ATOM   1437  HB  VAL    92      52.346  58.619  43.063  1.00  2.30
ATOM   1438  CG1 VAL    92      51.887  60.594  43.747  1.00  2.30
ATOM   1439 1HG1 VAL    92      52.318  61.081  42.872  1.00  2.30
ATOM   1440 2HG1 VAL    92      50.817  60.492  43.573  1.00  2.30
ATOM   1441 3HG1 VAL    92      52.048  61.221  44.624  1.00  2.30
ATOM   1442  CG2 VAL    92      54.038  59.480  44.005  1.00  2.30
ATOM   1443 1HG2 VAL    92      54.357  60.000  43.101  1.00  2.30
ATOM   1444 2HG2 VAL    92      54.286  60.099  44.867  1.00  2.30
ATOM   1445 3HG2 VAL    92      54.581  58.543  44.043  1.00  2.30
ATOM   1446  C   VAL    92      50.475  58.222  44.825  1.00  2.30
ATOM   1447  O   VAL    92      49.609  58.852  45.406  1.00  2.30
ATOM   1448  N   ASN    93      50.218  57.228  43.963  1.00  2.55
ATOM   1449  H   ASN    93      50.980  56.717  43.527  1.00  2.55
ATOM   1450  CA  ASN    93      48.839  56.877  43.667  1.00  2.55
ATOM   1451  HA  ASN    93      48.393  57.740  43.168  1.00  2.55
ATOM   1452  CB  ASN    93      48.786  55.687  42.689  1.00  2.55
ATOM   1453  HB1 ASN    93      49.050  54.771  43.209  1.00  2.55
ATOM   1454  HB2 ASN    93      49.510  55.852  41.890  1.00  2.55
ATOM   1455  CG  ASN    93      47.430  55.471  42.027  1.00  2.55
ATOM   1456  OD1 ASN    93      47.314  54.732  41.067  1.00  2.55
ATOM   1457  ND2 ASN    93      46.358  56.079  42.490  1.00  2.55
ATOM   1458 1HD2 ASN    93      46.392  56.676  43.307  1.00  2.55
ATOM   1459 2HD2 ASN    93      45.499  55.919  41.993  1.00  2.55
ATOM   1460  C   ASN    93      48.035  56.640  44.958  1.00  2.55
ATOM   1461  O   ASN    93      46.983  57.274  45.124  1.00  2.55
ATOM   1462  N   LYS    94      48.524  55.823  45.906  1.00  2.49
ATOM   1463  H   LYS    94      49.435  55.391  45.794  1.00  2.49
ATOM   1464  CA  LYS    94      47.711  55.588  47.119  1.00  2.49
ATOM   1465  HA  LYS    94      46.680  55.506  46.773  1.00  2.49
ATOM   1466  CB  LYS    94      48.010  54.211  47.727  1.00  2.49
ATOM   1467  HB1 LYS    94      49.020  54.180  48.126  1.00  2.49
ATOM   1468  HB2 LYS    94      47.946  53.473  46.926  1.00  2.49
ATOM   1469  CG  LYS    94      46.980  53.854  48.817  1.00  2.49
ATOM   1470  HG1 LYS    94      46.036  54.359  48.611  1.00  2.49
ATOM   1471  HG2 LYS    94      47.351  54.217  49.775  1.00  2.49
ATOM   1472  CD  LYS    94      46.663  52.352  48.893  1.00  2.49
ATOM   1473  HD1 LYS    94      47.570  51.766  48.995  1.00  2.49
ATOM   1474  HD2 LYS    94      46.180  52.053  47.961  1.00  2.49
ATOM   1475  CE  LYS    94      45.701  52.053  50.050  1.00  2.49
ATOM   1476  HE1 LYS    94      45.379  51.012  49.995  1.00  2.49
ATOM   1477  HE2 LYS    94      44.819  52.690  49.935  1.00  2.49
ATOM   1478  NZ  LYS    94      46.307  52.323  51.372  1.00  2.49
ATOM   1479  HZ1 LYS    94      46.670  53.282  51.444  1.00  2.49
ATOM   1480  HZ2 LYS    94      45.615  52.391  52.117  1.00  2.49
ATOM   1481  HZ3 LYS    94      47.071  51.722  51.664  1.00  2.49
ATOM   1482  C   LYS    94      47.633  56.769  48.098  1.00  2.49
ATOM   1483  O   LYS    94      46.601  56.930  48.740  1.00  2.49
ATOM   1484  N   ASP    95      48.587  57.696  48.085  1.00  2.62
ATOM   1485  H   ASP    95      49.414  57.539  47.522  1.00  2.62
ATOM   1486  CA  ASP    95      48.514  58.925  48.876  1.00  2.62
ATOM   1487  HA  ASP    95      48.100  58.672  49.848  1.00  2.62
ATOM   1488  CB  ASP    95      49.875  59.602  49.065  1.00  2.62
ATOM   1489  HB1 ASP    95      50.010  60.389  48.319  1.00  2.62
ATOM   1490  HB2 ASP    95      50.677  58.888  48.908  1.00  2.62
ATOM   1491  CG  ASP    95      49.963  60.190  50.477  1.00  2.62
ATOM   1492  OD1 ASP    95      50.118  61.425  50.597  1.00  2.62
ATOM   1493  OD2 ASP    95      49.918  59.387  51.446  1.00  2.62
ATOM   1494  C   ASP    95      47.567  59.910  48.218  1.00  2.62
ATOM   1495  O   ASP    95      46.933  60.690  48.906  1.00  2.62
ATOM   1496  N   MET    96      47.373  59.822  46.904  1.00  2.93
ATOM   1497  H   MET    96      47.965  59.190  46.375  1.00  2.93
ATOM   1498  CA  MET    96      46.322  60.540  46.212  1.00  2.93
ATOM   1499  HA  MET    96      46.267  61.558  46.602  1.00  2.93
ATOM   1500  CB  MET    96      46.598  60.629  44.704  1.00  2.93
ATOM   1501  HB1 MET    96      45.706  61.002  44.200  1.00  2.93
ATOM   1502  HB2 MET    96      46.835  59.646  44.301  1.00  2.93
ATOM   1503  CG  MET    96      47.750  61.592  44.404  1.00  2.93
ATOM   1504  HG1 MET    96      48.638  61.273  44.950  1.00  2.93
ATOM   1505  HG2 MET    96      47.468  62.584  44.761  1.00  2.93
ATOM   1506  SD  MET    96      48.166  61.705  42.642  1.00  2.93
ATOM   1507  CE  MET    96      49.355  63.071  42.711  1.00  2.93
ATOM   1508  HE1 MET    96      49.774  63.236  41.718  1.00  2.93
ATOM   1509  HE2 MET    96      48.850  63.977  43.047  1.00  2.93
ATOM   1510  HE3 MET    96      50.157  62.828  43.407  1.00  2.93
ATOM   1511  C   MET    96      44.968  59.894  46.492  1.00  2.93
ATOM   1512  O   MET    96      43.949  60.568  46.435  1.00  2.93
ATOM   1513  N   SER    97      44.939  58.620  46.892  1.00  3.35
ATOM   1514  H   SER    97      45.808  58.105  46.919  1.00  3.35
ATOM   1515  CA  SER    97      43.743  58.022  47.474  1.00  3.35
ATOM   1516  HA  SER    97      42.884  58.379  46.904  1.00  3.35
ATOM   1517  CB  SER    97      43.759  56.497  47.340  1.00  3.35
ATOM   1518  HB1 SER    97      44.422  56.059  48.084  1.00  3.35
ATOM   1519  HB2 SER    97      44.102  56.218  46.342  1.00  3.35
ATOM   1520  OG  SER    97      42.450  56.001  47.534  1.00  3.35
ATOM   1521  HG  SER    97      42.069  56.499  48.271  1.00  3.35
ATOM   1522  C   SER    97      43.500  58.406  48.930  1.00  3.35
ATOM   1523  O   SER    97      42.340  58.334  49.316  1.00  3.35
ATOM   1524  N   ILE    98      44.491  58.845  49.724  1.00  3.19
ATOM   1525  H   ILE    98      45.452  58.779  49.410  1.00  3.19
ATOM   1526  CA  ILE    98      44.190  59.413  51.056  1.00  3.19
ATOM   1527  HA  ILE    98      43.261  58.949  51.387  1.00  3.19
ATOM   1528  CB  ILE    98      45.174  59.036  52.186  1.00  3.19
ATOM   1529  HB  ILE    98      44.659  59.269  53.119  1.00  3.19
ATOM   1530  CG2 ILE    98      45.414  57.517  52.193  1.00  3.19
ATOM   1531 1HG2 ILE    98      45.820  57.216  53.154  1.00  3.19
ATOM   1532 2HG2 ILE    98      44.477  56.978  52.049  1.00  3.19
ATOM   1533 3HG2 ILE    98      46.117  57.231  51.408  1.00  3.19
ATOM   1534  CG1 ILE    98      46.478  59.853  52.202  1.00  3.19
ATOM   1535 1HG1 ILE    98      46.238  60.907  52.343  1.00  3.19
ATOM   1536 2HG1 ILE    98      46.985  59.744  51.252  1.00  3.19
ATOM   1537  CD1 ILE    98      47.441  59.447  53.318  1.00  3.19
ATOM   1538  HD1 ILE    98      48.278  60.139  53.311  1.00  3.19
ATOM   1539  HD2 ILE    98      46.940  59.488  54.284  1.00  3.19
ATOM   1540  HD3 ILE    98      47.827  58.443  53.140  1.00  3.19
ATOM   1541  C   ILE    98      43.850  60.909  51.005  1.00  3.19
ATOM   1542  O   ILE    98      42.832  61.324  51.550  1.00  3.19
ATOM   1543  N   GLN    99      44.615  61.701  50.253  1.00  3.40
ATOM   1544  H   GLN    99      45.444  61.290  49.831  1.00  3.40
ATOM   1545  CA  GLN    99      44.379  63.115  49.981  1.00  3.40
ATOM   1546  HA  GLN    99      44.281  63.633  50.937  1.00  3.40
ATOM   1547  CB  GLN    99      45.589  63.716  49.235  1.00  3.40
ATOM   1548  HB1 GLN    99      45.748  63.179  48.299  1.00  3.40
ATOM   1549  HB2 GLN    99      46.470  63.560  49.859  1.00  3.40
ATOM   1550  CG  GLN    99      45.480  65.231  48.942  1.00  3.40
ATOM   1551  HG1 GLN    99      46.489  65.643  48.921  1.00  3.40
ATOM   1552  HG2 GLN    99      44.948  65.729  49.753  1.00  3.40
ATOM   1553  CD  GLN    99      44.833  65.572  47.592  1.00  3.40
ATOM   1554  OE1 GLN    99      45.397  65.317  46.539  1.00  3.40
ATOM   1555  NE2 GLN    99      43.642  66.137  47.566  1.00  3.40
ATOM   1556 1HE2 GLN    99      43.074  66.109  48.402  1.00  3.40
ATOM   1557 2HE2 GLN    99      43.200  66.238  46.669  1.00  3.40
ATOM   1558  C   GLN    99      43.089  63.372  49.190  1.00  3.40
ATOM   1559  O   GLN    99      42.470  64.408  49.405  1.00  3.40
ATOM   1560  N   GLU   100      42.657  62.447  48.321  1.00  3.86
ATOM   1561  H   GLU   100      43.285  61.693  48.080  1.00  3.86
ATOM   1562  CA  GLU   100      41.447  62.583  47.495  1.00  3.86
ATOM   1563  HA  GLU   100      40.950  63.477  47.862  1.00  3.86
ATOM   1564  CB  GLU   100      41.807  62.918  46.028  1.00  3.86
ATOM   1565  HB1 GLU   100      42.153  62.016  45.528  1.00  3.86
ATOM   1566  HB2 GLU   100      42.636  63.628  46.039  1.00  3.86
ATOM   1567  CG  GLU   100      40.691  63.535  45.160  1.00  3.86
ATOM   1568  HG1 GLU   100      40.026  62.733  44.838  1.00  3.86
ATOM   1569  HG2 GLU   100      41.144  63.947  44.258  1.00  3.86
ATOM   1570  CD  GLU   100      39.856  64.636  45.844  1.00  3.86
ATOM   1571  OE1 GLU   100      40.418  65.549  46.489  1.00  3.86
ATOM   1572  OE2 GLU   100      38.609  64.527  45.797  1.00  3.86
ATOM   1573  C   GLU   100      40.382  61.482  47.713  1.00  3.86
ATOM   1574  O   GLU   100      39.325  61.494  47.084  1.00  3.86
ATOM   1575  N   LEU   101      40.509  60.646  48.764  1.00  4.22
ATOM   1576  H   LEU   101      41.442  60.486  49.119  1.00  4.22
ATOM   1577  CA  LEU   101      39.387  60.516  49.719  1.00  4.22
ATOM   1578  HA  LEU   101      38.491  60.207  49.182  1.00  4.22
ATOM   1579  CB  LEU   101      39.684  59.479  50.832  1.00  4.22
ATOM   1580  HB1 LEU   101      39.379  59.908  51.789  1.00  4.22
ATOM   1581  HB2 LEU   101      40.753  59.296  50.911  1.00  4.22
ATOM   1582  CG  LEU   101      38.917  58.152  50.686  1.00  4.22
ATOM   1583  HG  LEU   101      37.851  58.377  50.648  1.00  4.22
ATOM   1584  CD1 LEU   101      39.276  57.340  49.438  1.00  4.22
ATOM   1585 1HD1 LEU   101      38.576  56.513  49.327  1.00  4.22
ATOM   1586 2HD1 LEU   101      39.225  57.970  48.550  1.00  4.22
ATOM   1587 3HD1 LEU   101      40.282  56.939  49.530  1.00  4.22
ATOM   1588  CD2 LEU   101      39.177  57.277  51.913  1.00  4.22
ATOM   1589 1HD2 LEU   101      38.599  56.356  51.844  1.00  4.22
ATOM   1590 2HD2 LEU   101      40.237  57.030  51.980  1.00  4.22
ATOM   1591 3HD2 LEU   101      38.881  57.807  52.818  1.00  4.22
ATOM   1592  C   LEU   101      39.099  61.882  50.332  1.00  4.22
ATOM   1593  O   LEU   101      37.987  62.413  50.207  1.00  4.22
ATOM   1594  N   ALA   102      40.166  62.449  50.884  1.00  4.63
ATOM   1595  H   ALA   102      40.995  61.870  50.974  1.00  4.63
ATOM   1596  CA  ALA   102      40.310  63.785  51.416  1.00  4.63
ATOM   1597  HA  ALA   102      41.376  63.993  51.382  1.00  4.63
ATOM   1598  CB  ALA   102      39.673  64.803  50.511  1.00  4.63
ATOM   1599  HB1 ALA   102      40.286  65.700  50.551  1.00  4.63
ATOM   1600  HB2 ALA   102      39.693  64.456  49.479  1.00  4.63
ATOM   1601  HB3 ALA   102      38.657  64.975  50.850  1.00  4.63
ATOM   1602  C   ALA   102      40.046  63.837  52.897  1.00  4.63
ATOM   1603  O   ALA   102      40.307  62.843  53.579  1.00  4.63
ATOM   1604  N   VAL   103      39.614  64.978  53.427  1.00  5.95
ATOM   1605  H   VAL   103      39.490  65.795  52.834  1.00  5.95
ATOM   1606  CA  VAL   103      39.308  65.032  54.854  1.00  5.95
ATOM   1607  HA  VAL   103      40.159  64.592  55.378  1.00  5.95
ATOM   1608  CB  VAL   103      39.180  66.475  55.383  1.00  5.95
ATOM   1609  HB  VAL   103      38.237  66.917  55.064  1.00  5.95
ATOM   1610  CG1 VAL   103      39.251  66.449  56.913  1.00  5.95
ATOM   1611 1HG1 VAL   103      39.186  67.462  57.312  1.00  5.95
ATOM   1612 2HG1 VAL   103      38.431  65.865  57.319  1.00  5.95
ATOM   1613 3HG1 VAL   103      40.196  66.013  57.241  1.00  5.95
ATOM   1614  CG2 VAL   103      40.329  67.377  54.911  1.00  5.95
ATOM   1615 1HG2 VAL   103      40.254  68.358  55.382  1.00  5.95
ATOM   1616 2HG2 VAL   103      41.290  66.933  55.174  1.00  5.95
ATOM   1617 3HG2 VAL   103      40.289  67.524  53.834  1.00  5.95
ATOM   1618  C   VAL   103      38.113  64.140  55.146  1.00  5.95
ATOM   1619  O   VAL   103      37.024  64.657  55.200  1.00  5.95
ATOM   1620  N   LEU   104      38.229  62.815  55.298  1.00  7.38
ATOM   1621  H   LEU   104      39.141  62.402  55.132  1.00  7.38
ATOM   1622  CA  LEU   104      37.071  61.921  55.492  1.00  7.38
ATOM   1623  HA  LEU   104      36.468  61.958  54.586  1.00  7.38
ATOM   1624  CB  LEU   104      37.575  60.480  55.700  1.00  7.38
ATOM   1625  HB1 LEU   104      38.150  60.444  56.627  1.00  7.38
ATOM   1626  HB2 LEU   104      38.250  60.217  54.883  1.00  7.38
ATOM   1627  CG  LEU   104      36.450  59.427  55.773  1.00  7.38
ATOM   1628  HG  LEU   104      35.742  59.694  56.558  1.00  7.38
ATOM   1629  CD1 LEU   104      35.700  59.293  54.443  1.00  7.38
ATOM   1630 1HD1 LEU   104      34.979  58.478  54.510  1.00  7.38
ATOM   1631 2HD1 LEU   104      35.151  60.210  54.234  1.00  7.38
ATOM   1632 3HD1 LEU   104      36.400  59.091  53.632  1.00  7.38
ATOM   1633  CD2 LEU   104      37.043  58.063  56.111  1.00  7.38
ATOM   1634 1HD2 LEU   104      36.246  57.327  56.220  1.00  7.38
ATOM   1635 2HD2 LEU   104      37.728  57.742  55.327  1.00  7.38
ATOM   1636 3HD2 LEU   104      37.592  58.121  57.053  1.00  7.38
ATOM   1637  C   LEU   104      36.184  62.396  56.653  1.00  7.38
ATOM   1638  O   LEU   104      34.959  62.426  56.550  1.00  7.38
ATOM   1639  N   VAL   105      36.835  62.904  57.698  1.00  8.00
ATOM   1640  H   VAL   105      37.843  62.865  57.670  1.00  8.00
ATOM   1641  CA  VAL   105      36.211  63.515  58.876  1.00  8.00
ATOM   1642  HA  VAL   105      35.361  62.889  59.152  1.00  8.00
ATOM   1643  CB  VAL   105      37.179  63.510  60.082  1.00  8.00
ATOM   1644  HB  VAL   105      36.657  63.934  60.940  1.00  8.00
ATOM   1645  CG1 VAL   105      37.581  62.080  60.460  1.00  8.00
ATOM   1646 1HG1 VAL   105      38.165  62.092  61.381  1.00  8.00
ATOM   1647 2HG1 VAL   105      36.694  61.467  60.619  1.00  8.00
ATOM   1648 3HG1 VAL   105      38.196  61.627  59.679  1.00  8.00
ATOM   1649  CG2 VAL   105      38.454  64.329  59.850  1.00  8.00
ATOM   1650 1HG2 VAL   105      39.077  64.290  60.745  1.00  8.00
ATOM   1651 2HG2 VAL   105      39.028  63.926  59.015  1.00  8.00
ATOM   1652 3HG2 VAL   105      38.204  65.373  59.657  1.00  8.00
ATOM   1653  C   VAL   105      35.627  64.917  58.648  1.00  8.00
ATOM   1654  O   VAL   105      35.082  65.537  59.559  1.00  8.00
ATOM   1655  N   SER   106      35.748  65.454  57.435  1.00  7.40
ATOM   1656  H   SER   106      36.249  64.907  56.746  1.00  7.40
ATOM   1657  CA  SER   106      35.233  66.763  57.016  1.00  7.40
ATOM   1658  HA  SER   106      34.295  66.909  57.551  1.00  7.40
ATOM   1659  CB  SER   106      36.157  67.911  57.446  1.00  7.40
ATOM   1660  HB1 SER   106      35.600  68.844  57.377  1.00  7.40
ATOM   1661  HB2 SER   106      37.016  67.972  56.781  1.00  7.40
ATOM   1662  OG  SER   106      36.593  67.765  58.782  1.00  7.40
ATOM   1663  HG  SER   106      35.977  67.168  59.241  1.00  7.40
ATOM   1664  C   SER   106      34.850  66.874  55.528  1.00  7.40
ATOM   1665  O   SER   106      34.781  67.984  55.008  1.00  7.40
ATOM   1666  N   GLY   107      34.652  65.732  54.857  1.00  6.83
ATOM   1667  H   GLY   107      34.701  64.905  55.438  1.00  6.83
ATOM   1668  CA  GLY   107      34.737  65.422  53.411  1.00  6.83
ATOM   1669  HA1 GLY   107      33.719  65.316  53.039  1.00  6.83
ATOM   1670  HA2 GLY   107      35.212  64.446  53.315  1.00  6.83
ATOM   1671  C   GLY   107      35.467  66.355  52.430  1.00  6.83
ATOM   1672  O   GLY   107      35.158  66.314  51.240  1.00  6.83
ATOM   1673  N   GLN   108      36.381  67.214  52.878  1.00  6.07
ATOM   1674  H   GLN   108      36.600  67.206  53.862  1.00  6.07
ATOM   1675  CA  GLN   108      36.910  68.308  52.062  1.00  6.07
ATOM   1676  HA  GLN   108      36.099  68.679  51.432  1.00  6.07
ATOM   1677  CB  GLN   108      37.366  69.466  52.959  1.00  6.07
ATOM   1678  HB1 GLN   108      38.171  70.025  52.480  1.00  6.07
ATOM   1679  HB2 GLN   108      37.739  69.075  53.908  1.00  6.07
ATOM   1680  CG  GLN   108      36.189  70.424  53.197  1.00  6.07
ATOM   1681  HG1 GLN   108      35.252  69.867  53.234  1.00  6.07
ATOM   1682  HG2 GLN   108      36.126  71.131  52.370  1.00  6.07
ATOM   1683  CD  GLN   108      36.345  71.189  54.498  1.00  6.07
ATOM   1684  OE1 GLN   108      36.981  72.221  54.578  1.00  6.07
ATOM   1685  NE2 GLN   108      35.762  70.696  55.566  1.00  6.07
ATOM   1686 1HE2 GLN   108      35.225  69.840  55.487  1.00  6.07
ATOM   1687 2HE2 GLN   108      35.907  71.199  56.422  1.00  6.07
ATOM   1688  C   GLN   108      38.000  67.844  51.120  1.00  6.07
ATOM   1689  O   GLN   108      39.009  67.343  51.610  1.00  6.07
ATOM   1690  N   LYS   109      37.731  67.974  49.808  1.00  6.14
ATOM   1691  H   LYS   109      36.907  68.499  49.557  1.00  6.14
ATOM   1692  CA  LYS   109      38.317  67.181  48.717  1.00  6.14
ATOM   1693  HA  LYS   109      39.326  66.882  48.998  1.00  6.14
ATOM   1694  CB  LYS   109      37.465  65.918  48.529  1.00  6.14
ATOM   1695  HB1 LYS   109      37.165  65.542  49.504  1.00  6.14
ATOM   1696  HB2 LYS   109      38.131  65.195  48.083  1.00  6.14
ATOM   1697  CG  LYS   109      36.186  66.023  47.683  1.00  6.14
ATOM   1698  HG1 LYS   109      36.437  66.196  46.636  1.00  6.14
ATOM   1699  HG2 LYS   109      35.604  66.872  48.046  1.00  6.14
ATOM   1700  CD  LYS   109      35.306  64.758  47.801  1.00  6.14
ATOM   1701  HD1 LYS   109      34.323  65.010  47.402  1.00  6.14
ATOM   1702  HD2 LYS   109      35.170  64.513  48.856  1.00  6.14
ATOM   1703  CE  LYS   109      35.796  63.508  47.045  1.00  6.14
ATOM   1704  HE1 LYS   109      35.844  63.748  45.978  1.00  6.14
ATOM   1705  HE2 LYS   109      35.064  62.709  47.183  1.00  6.14
ATOM   1706  NZ  LYS   109      37.130  63.044  47.483  1.00  6.14
ATOM   1707  HZ1 LYS   109      37.431  62.169  47.068  1.00  6.14
ATOM   1708  HZ2 LYS   109      37.824  63.699  47.109  1.00  6.14
ATOM   1709  HZ3 LYS   109      37.242  62.986  48.491  1.00  6.14
ATOM   1710  C   LYS   109      38.495  67.925  47.388  1.00  6.14
ATOM   1711  O   LYS   109      38.170  69.104  47.244  1.00  6.14
