# Supplementary material for: Selecting Near-Native Protein Structures from Predicted Decoy Sets Using Ordered Graphlet Degree Similarity
Source: Genes (Basel). 2019 Feb 11;10(2):132. doi: 10.3390/genes10020132 (PMC6410076; doi:10.3390/genes10020132)
Supplement: Supplementary file 1 [file genes-10-00132-s001.zip › CodeData/data/CASP11/T0759/model150.pdb]

ATOM      1  N   MET     1      35.461  17.612  44.501  1.00  9.30
ATOM      2  CA  MET     1      35.252  16.970  43.184  1.00  9.30
ATOM      3  C   MET     1      33.860  17.149  42.742  1.00  9.30
ATOM      4  O   MET     1      32.950  17.355  43.540  1.00  9.30
ATOM      5 1H   MET     1      36.270  17.580  44.894  1.00  9.30
ATOM      6 2H   MET     1      34.980  17.345  45.213  1.00  9.30
ATOM      7 3H   MET     1      35.323  18.496  44.597  1.00  9.30
ATOM      8  CB  MET     1      35.605  15.483  43.251  1.00  9.30
ATOM      9  SD  MET     1      37.456  13.446  43.573  1.00  9.30
ATOM     10  CE  MET     1      37.076  12.874  41.918  1.00  9.30
ATOM     11  CG  MET     1      37.090  15.205  43.418  1.00  9.30
ATOM     12  N   GLY     2      33.677  17.137  41.422  1.00  8.10
ATOM     13  CA  GLY     2      32.388  17.384  40.884  1.00  8.10
ATOM     14  C   GLY     2      32.383  18.864  40.742  1.00  8.10
ATOM     15  O   GLY     2      32.168  19.413  39.663  1.00  8.10
ATOM     16  H   GLY     2      34.370  16.972  40.872  1.00  8.10
ATOM     17  N   HIS     3      32.643  19.535  41.879  1.00  6.99
ATOM     18  CA  HIS     3      32.776  20.949  41.971  1.00  6.99
ATOM     19  C   HIS     3      34.073  21.365  41.389  1.00  6.99
ATOM     20  O   HIS     3      34.122  22.402  40.749  1.00  6.99
ATOM     21  H   HIS     3      32.734  19.026  42.615  1.00  6.99
ATOM     22  CB  HIS     3      32.660  21.404  43.427  1.00  6.99
ATOM     23  CG  HIS     3      31.283  21.264  43.996  1.00  6.99
ATOM     24  ND1 HIS     3      30.202  21.970  43.513  1.00  6.99
ATOM     25  CE1 HIS     3      29.108  21.634  44.220  1.00  6.99
ATOM     26  CD2 HIS     3      30.675  20.484  45.065  1.00  6.99
ATOM     27  HE2 HIS     3      28.784  20.370  45.757  1.00  6.99
ATOM     28  NE2 HIS     3      29.385  20.743  45.153  1.00  6.99
ATOM     29  N   HIS     4      35.169  20.616  41.625  1.00  6.27
ATOM     30  CA  HIS     4      36.433  20.982  41.048  1.00  6.27
ATOM     31  C   HIS     4      36.293  20.773  39.592  1.00  6.27
ATOM     32  O   HIS     4      36.881  21.476  38.773  1.00  6.27
ATOM     33  H   HIS     4      35.107  19.885  42.146  1.00  6.27
ATOM     34  CB  HIS     4      37.562  20.150  41.660  1.00  6.27
ATOM     35  CG  HIS     4      37.857  20.490  43.087  1.00  6.27
ATOM     36  ND1 HIS     4      38.455  21.673  43.463  1.00  6.27
ATOM     37  CE1 HIS     4      38.589  21.690  44.801  1.00  6.27
ATOM     38  CD2 HIS     4      37.665  19.832  44.372  1.00  6.27
ATOM     39  HE2 HIS     4      38.106  20.386  46.261  1.00  6.27
ATOM     40  NE2 HIS     4      38.117  20.589  45.353  1.00  6.27
ATOM     41  N   HIS     5      35.513  19.739  39.264  1.00  5.92
ATOM     42  CA  HIS     5      35.149  19.407  37.933  1.00  5.92
ATOM     43  C   HIS     5      34.181  20.424  37.448  1.00  5.92
ATOM     44  O   HIS     5      33.736  20.340  36.308  1.00  5.92
ATOM     45  H   HIS     5      35.214  19.239  39.950  1.00  5.92
ATOM     46  CB  HIS     5      34.560  17.996  37.875  1.00  5.92
ATOM     47  CG  HIS     5      35.558  16.913  38.145  1.00  5.92
ATOM     48  ND1 HIS     5      36.638  16.674  37.323  1.00  5.92
ATOM     49  CE1 HIS     5      37.349  15.647  37.822  1.00  5.92
ATOM     50  CD2 HIS     5      35.737  15.900  39.175  1.00  5.92
ATOM     51  HE2 HIS     5      37.136  14.472  39.447  1.00  5.92
ATOM     52  NE2 HIS     5      36.814  15.178  38.933  1.00  5.92
ATOM     53  N   HIS     6      33.663  21.243  38.378  1.00  5.53
ATOM     54  CA  HIS     6      32.974  22.470  38.092  1.00  5.53
ATOM     55  C   HIS     6      33.975  23.599  37.987  1.00  5.53
ATOM     56  O   HIS     6      33.759  24.584  37.288  1.00  5.53
ATOM     57  H   HIS     6      33.772  20.976  39.231  1.00  5.53
ATOM     58  CB  HIS     6      31.931  22.763  39.172  1.00  5.53
ATOM     59  CG  HIS     6      30.805  21.776  39.208  1.00  5.53
ATOM     60  HD1 HIS     6      30.406  21.700  41.230  1.00  5.53
ATOM     61  ND1 HIS     6      30.189  21.393  40.380  1.00  5.53
ATOM     62  CE1 HIS     6      29.222  20.502  40.095  1.00  5.53
ATOM     63  CD2 HIS     6      30.075  20.998  38.219  1.00  5.53
ATOM     64  NE2 HIS     6      29.148  20.261  38.800  1.00  5.53
ATOM     65  N   HIS     7      35.132  23.475  38.644  1.00  5.34
ATOM     66  CA  HIS     7      36.165  24.468  38.687  1.00  5.34
ATOM     67  C   HIS     7      37.148  24.498  37.561  1.00  5.34
ATOM     68  O   HIS     7      37.637  25.562  37.189  1.00  5.34
ATOM     69  H   HIS     7      35.238  22.696  39.082  1.00  5.34
ATOM     70  CB  HIS     7      36.984  24.334  39.972  1.00  5.34
ATOM     71  CG  HIS     7      36.225  24.693  41.212  1.00  5.34
ATOM     72  ND1 HIS     7      35.805  25.977  41.482  1.00  5.34
ATOM     73  CE1 HIS     7      35.155  25.987  42.659  1.00  5.34
ATOM     74  CD2 HIS     7      35.737  23.969  42.377  1.00  5.34
ATOM     75  HE2 HIS     7      34.713  24.558  44.011  1.00  5.34
ATOM     76  NE2 HIS     7      35.110  24.785  43.202  1.00  5.34
ATOM     77  N   HIS     8      37.554  23.346  37.012  1.00  4.38
ATOM     78  CA  HIS     8      38.620  23.563  36.070  1.00  4.38
ATOM     79  C   HIS     8      38.332  22.854  34.825  1.00  4.38
ATOM     80  O   HIS     8      38.501  21.640  34.758  1.00  4.38
ATOM     81  H   HIS     8      37.249  22.513  37.163  1.00  4.38
ATOM     82  CB  HIS     8      39.956  23.106  36.659  1.00  4.38
ATOM     83  CG  HIS     8      40.347  23.834  37.907  1.00  4.38
ATOM     84  HD1 HIS     8      41.025  25.621  37.132  1.00  4.38
ATOM     85  ND1 HIS     8      40.870  25.109  37.893  1.00  4.38
ATOM     86  CE1 HIS     8      41.120  25.493  39.157  1.00  4.38
ATOM     87  CD2 HIS     8      40.329  23.535  39.332  1.00  4.38
ATOM     88  NE2 HIS     8      40.798  24.554  40.026  1.00  4.38
ATOM     89  N   SER     9      37.946  23.582  33.778  1.00  3.41
ATOM     90  CA  SER     9      37.482  22.903  32.610  1.00  3.41
ATOM     91  C   SER     9      38.704  22.580  32.031  1.00  3.41
ATOM     92  O   SER     9      39.335  23.369  31.374  1.00  3.41
ATOM     93  H   SER     9      37.973  24.481  33.795  1.00  3.41
ATOM     94  CB  SER     9      36.570  23.815  31.787  1.00  3.41
ATOM     95  HG  SER     9      36.809  22.976  30.138  1.00  3.41
ATOM     96  OG  SER     9      36.146  23.173  30.597  1.00  3.41
ATOM     97  N   HIS    10      39.087  21.374  32.240  1.00  3.65
ATOM     98  CA  HIS    10      40.432  21.130  31.769  1.00  3.65
ATOM     99  C   HIS    10      40.407  20.826  30.302  1.00  3.65
ATOM    100  O   HIS    10      40.574  19.694  29.853  1.00  3.65
ATOM    101  H   HIS    10      38.619  20.711  32.630  1.00  3.65
ATOM    102  CB  HIS    10      41.074  19.982  32.551  1.00  3.65
ATOM    103  CG  HIS    10      41.290  20.286  34.001  1.00  3.65
ATOM    104  ND1 HIS    10      42.133  21.286  34.435  1.00  3.65
ATOM    105  CE1 HIS    10      42.120  21.318  35.779  1.00  3.65
ATOM    106  CD2 HIS    10      40.792  19.750  35.260  1.00  3.65
ATOM    107  HE2 HIS    10      41.154  20.241  37.182  1.00  3.65
ATOM    108  NE2 HIS    10      41.317  20.399  36.281  1.00  3.65
ATOM    109  N   MET    11      40.345  21.904  29.519  1.00  2.74
ATOM    110  CA  MET    11      40.062  21.927  28.129  1.00  2.74
ATOM    111  C   MET    11      41.310  21.771  27.429  1.00  2.74
ATOM    112  O   MET    11      41.690  22.789  26.796  1.00  2.74
ATOM    113  H   MET    11      40.505  22.673  29.958  1.00  2.74
ATOM    114  CB  MET    11      39.351  23.227  27.748  1.00  2.74
ATOM    115  SD  MET    11      37.763  22.012  25.831  1.00  2.74
ATOM    116  CE  MET    11      36.307  22.544  26.728  1.00  2.74
ATOM    117  CG  MET    11      38.935  23.303  26.288  1.00  2.74
ATOM    118  N   VAL    12      41.771  20.462  27.540  1.00  2.27
ATOM    119  CA  VAL    12      42.979  19.769  27.154  1.00  2.27
ATOM    120  C   VAL    12      42.719  18.327  26.802  1.00  2.27
ATOM    121  O   VAL    12      41.722  17.716  27.189  1.00  2.27
ATOM    122  H   VAL    12      41.109  20.015  27.956  1.00  2.27
ATOM    123  CB  VAL    12      44.046  19.835  28.262  1.00  2.27
ATOM    124  CG1 VAL    12      43.563  19.112  29.510  1.00  2.27
ATOM    125  CG2 VAL    12      45.359  19.243  27.773  1.00  2.27
ATOM    126  N   VAL    13      43.584  17.782  25.917  1.00  2.17
ATOM    127  CA  VAL    13      43.555  16.382  25.651  1.00  2.17
ATOM    128  C   VAL    13      44.972  16.001  25.570  1.00  2.17
ATOM    129  O   VAL    13      45.770  16.576  24.838  1.00  2.17
ATOM    130  H   VAL    13      44.180  18.308  25.495  1.00  2.17
ATOM    131  CB  VAL    13      42.760  16.067  24.370  1.00  2.17
ATOM    132  CG1 VAL    13      42.763  14.571  24.096  1.00  2.17
ATOM    133  CG2 VAL    13      41.336  16.589  24.485  1.00  2.17
ATOM    134  N   ILE    14      45.320  14.989  26.347  1.00  2.58
ATOM    135  CA  ILE    14      46.661  14.538  26.362  1.00  2.58
ATOM    136  C   ILE    14      46.594  13.296  25.590  1.00  2.58
ATOM    137  O   ILE    14      45.639  12.532  25.715  1.00  2.58
ATOM    138  H   ILE    14      44.704  14.587  26.866  1.00  2.58
ATOM    139  CB  ILE    14      47.182  14.363  27.801  1.00  2.58
ATOM    140  CD1 ILE    14      47.407  15.579  30.030  1.00  2.58
ATOM    141  CG1 ILE    14      47.162  15.701  28.542  1.00  2.58
ATOM    142  CG2 ILE    14      48.569  13.739  27.793  1.00  2.58
ATOM    143  N   HIS    15      47.555  13.128  24.678  1.00  2.75
ATOM    144  CA  HIS    15      47.508  11.951  23.896  1.00  2.75
ATOM    145  C   HIS    15      48.568  11.066  24.416  1.00  2.75
ATOM    146  O   HIS    15      49.686  11.069  23.905  1.00  2.75
ATOM    147  H   HIS    15      48.214  13.727  24.550  1.00  2.75
ATOM    148  CB  HIS    15      47.694  12.284  22.414  1.00  2.75
ATOM    149  CG  HIS    15      47.524  11.108  21.505  1.00  2.75
ATOM    150  ND1 HIS    15      47.929  11.121  20.187  1.00  2.75
ATOM    151  CE1 HIS    15      47.647   9.929  19.631  1.00  2.75
ATOM    152  CD2 HIS    15      46.977   9.765  21.635  1.00  2.75
ATOM    153  HE2 HIS    15      46.797   8.239  20.328  1.00  2.75
ATOM    154  NE2 HIS    15      47.076   9.111  20.493  1.00  2.75
ATOM    155  N   PRO    16      48.223  10.340  25.452  1.00  3.30
ATOM    156  CA  PRO    16      49.130   9.413  26.040  1.00  3.30
ATOM    157  C   PRO    16      49.486   8.546  24.897  1.00  3.30
ATOM    158  O   PRO    16      48.660   7.742  24.479  1.00  3.30
ATOM    159  CB  PRO    16      48.306   8.733  27.136  1.00  3.30
ATOM    160  CD  PRO    16      46.824  10.182  25.938  1.00  3.30
ATOM    161  CG  PRO    16      46.892   8.878  26.684  1.00  3.30
ATOM    162  N   ASP    17      50.710   8.714  24.399  1.00  3.44
ATOM    163  CA  ASP    17      51.244   8.017  23.281  1.00  3.44
ATOM    164  C   ASP    17      52.256   8.989  22.747  1.00  3.44
ATOM    165  O   ASP    17      53.446   8.709  22.875  1.00  3.44
ATOM    166  H   ASP    17      51.211   9.325  24.829  1.00  3.44
ATOM    167  CB  ASP    17      50.132   7.651  22.296  1.00  3.44
ATOM    168  CG  ASP    17      49.198   6.588  22.841  1.00  3.44
ATOM    169  OD1 ASP    17      49.563   5.932  23.839  1.00  3.44
ATOM    170  OD2 ASP    17      48.102   6.410  22.268  1.00  3.44
ATOM    171  N   PRO    18      51.915  10.118  22.156  1.00  3.26
ATOM    172  CA  PRO    18      52.974  11.052  21.894  1.00  3.26
ATOM    173  C   PRO    18      53.332  11.766  23.157  1.00  3.26
ATOM    174  O   PRO    18      54.371  12.421  23.185  1.00  3.26
ATOM    175  CB  PRO    18      52.384  11.995  20.843  1.00  3.26
ATOM    176  CD  PRO    18      50.704  10.349  21.289  1.00  3.26
ATOM    177  CG  PRO    18      51.293  11.205  20.202  1.00  3.26
ATOM    178  N   GLY    19      52.477  11.696  24.199  1.00  2.95
ATOM    179  CA  GLY    19      52.803  12.375  25.420  1.00  2.95
ATOM    180  C   GLY    19      52.604  13.849  25.217  1.00  2.95
ATOM    181  O   GLY    19      53.203  14.663  25.917  1.00  2.95
ATOM    182  H   GLY    19      51.710  11.230  24.134  1.00  2.95
ATOM    183  N   ARG    20      51.730  14.250  24.273  1.00  2.53
ATOM    184  CA  ARG    20      51.619  15.659  23.997  1.00  2.53
ATOM    185  C   ARG    20      50.240  16.145  24.336  1.00  2.53
ATOM    186  O   ARG    20      49.254  15.421  24.227  1.00  2.53
ATOM    187  H   ARG    20      51.223  13.661  23.819  1.00  2.53
ATOM    188  CB  ARG    20      51.945  15.945  22.530  1.00  2.53
ATOM    189  CD  ARG    20      53.636  15.943  20.675  1.00  2.53
ATOM    190  HE  ARG    20      55.156  14.817  20.009  1.00  2.53
ATOM    191  NE  ARG    20      55.005  15.620  20.278  1.00  2.53
ATOM    192  CG  ARG    20      53.389  15.662  22.148  1.00  2.53
ATOM    193  CZ  ARG    20      56.015  16.483  20.310  1.00  2.53
ATOM    194 1HH1 ARG    20      57.358  15.293  19.663  1.00  2.53
ATOM    195 2HH1 ARG    20      57.880  16.659  19.950  1.00  2.53
ATOM    196  NH1 ARG    20      57.226  16.100  19.930  1.00  2.53
ATOM    197 1HH2 ARG    20      55.026  17.976  20.967  1.00  2.53
ATOM    198 2HH2 ARG    20      56.465  18.286  20.741  1.00  2.53
ATOM    199  NH2 ARG    20      55.811  17.728  20.721  1.00  2.53
ATOM    200  N   GLU    21      50.141  17.415  24.775  1.00  2.30
ATOM    201  CA  GLU    21      48.866  17.988  25.077  1.00  2.30
ATOM    202  C   GLU    21      48.413  18.768  23.881  1.00  2.30
ATOM    203  O   GLU    21      49.160  19.571  23.328  1.00  2.30
ATOM    204  H   GLU    21      50.890  17.904  24.878  1.00  2.30
ATOM    205  CB  GLU    21      48.956  18.867  26.326  1.00  2.30
ATOM    206  CD  GLU    21      49.356  19.007  28.816  1.00  2.30
ATOM    207  CG  GLU    21      49.288  18.106  27.599  1.00  2.30
ATOM    208  OE1 GLU    21      49.420  20.242  28.638  1.00  2.30
ATOM    209  OE2 GLU    21      49.346  18.479  29.947  1.00  2.30
ATOM    210  N   LEU    22      47.168  18.513  23.427  1.00  1.99
ATOM    211  CA  LEU    22      46.647  19.179  22.269  1.00  1.99
ATOM    212  C   LEU    22      45.208  19.579  22.504  1.00  1.99
ATOM    213  O   LEU    22      44.481  18.939  23.253  1.00  1.99
ATOM    214  H   LEU    22      46.662  17.912  23.866  1.00  1.99
ATOM    215  CB  LEU    22      46.762  18.280  21.036  1.00  1.99
ATOM    216  CG  LEU    22      48.181  17.903  20.603  1.00  1.99
ATOM    217  CD1 LEU    22      48.145  16.849  19.506  1.00  1.99
ATOM    218  CD2 LEU    22      48.943  19.132  20.131  1.00  1.99
ATOM    219  N   SER    23      44.745  20.644  21.822  1.00  1.80
ATOM    220  CA  SER    23      43.424  21.205  21.971  1.00  1.80
ATOM    221  C   SER    23      42.352  20.201  21.615  1.00  1.80
ATOM    222  O   SER    23      42.633  19.192  20.976  1.00  1.80
ATOM    223  H   SER    23      45.326  21.009  21.239  1.00  1.80
ATOM    224  CB  SER    23      43.272  22.457  21.104  1.00  1.80
ATOM    225  HG  SER    23      43.203  22.820  19.276  1.00  1.80
ATOM    226  OG  SER    23      43.287  22.127  19.726  1.00  1.80
ATOM    227  N   PRO    24      41.126  20.418  22.083  1.00  1.66
ATOM    228  CA  PRO    24      40.076  19.424  21.999  1.00  1.66
ATOM    229  C   PRO    24      39.893  19.156  20.561  1.00  1.66
ATOM    230  O   PRO    24      39.696  18.027  20.120  1.00  1.66
ATOM    231  CB  PRO    24      38.872  20.101  22.658  1.00  1.66
ATOM    232  CD  PRO    24      40.693  21.629  22.938  1.00  1.66
ATOM    233  CG  PRO    24      39.470  21.076  23.615  1.00  1.66
ATOM    234  N   GLU    25      39.965  20.253  19.824  1.00  1.69
ATOM    235  CA  GLU    25      39.814  20.281  18.422  1.00  1.69
ATOM    236  C   GLU    25      40.933  19.519  17.802  1.00  1.69
ATOM    237  O   GLU    25      40.736  18.772  16.841  1.00  1.69
ATOM    238  H   GLU    25      40.122  21.016  20.275  1.00  1.69
ATOM    239  CB  GLU    25      39.777  21.724  17.916  1.00  1.69
ATOM    240  CD  GLU    25      40.643  21.653  15.544  1.00  1.69
ATOM    241  CG  GLU    25      39.437  21.856  16.440  1.00  1.69
ATOM    242  OE1 GLU    25      41.778  21.882  16.014  1.00  1.69
ATOM    243  OE2 GLU    25      40.454  21.263  14.373  1.00  1.69
ATOM    244  N   GLU    26      42.147  19.712  18.345  1.00  1.89
ATOM    245  CA  GLU    26      43.282  19.081  17.761  1.00  1.89
ATOM    246  C   GLU    26      43.173  17.593  17.958  1.00  1.89
ATOM    247  O   GLU    26      43.581  16.820  17.095  1.00  1.89
ATOM    248  H   GLU    26      42.246  20.234  19.071  1.00  1.89
ATOM    249  CB  GLU    26      44.573  19.627  18.374  1.00  1.89
ATOM    250  CD  GLU    26      46.010  19.414  16.308  1.00  1.89
ATOM    251  CG  GLU    26      45.841  19.047  17.769  1.00  1.89
ATOM    252  OE1 GLU    26      45.379  20.397  15.866  1.00  1.89
ATOM    253  OE2 GLU    26      46.774  18.719  15.605  1.00  1.89
ATOM    254  N   ALA    27      42.627  17.156  19.111  1.00  1.91
ATOM    255  CA  ALA    27      42.448  15.764  19.434  1.00  1.91
ATOM    256  C   ALA    27      41.502  15.168  18.427  1.00  1.91
ATOM    257  O   ALA    27      41.680  14.020  18.023  1.00  1.91
ATOM    258  H   ALA    27      42.368  17.790  19.695  1.00  1.91
ATOM    259  CB  ALA    27      41.927  15.612  20.855  1.00  1.91
ATOM    260  N   HIS    28      40.458  15.923  18.012  1.00  2.04
ATOM    261  CA  HIS    28      39.505  15.413  17.045  1.00  2.04
ATOM    262  C   HIS    28      40.205  15.115  15.798  1.00  2.04
ATOM    263  O   HIS    28      39.945  14.103  15.153  1.00  2.04
ATOM    264  H   HIS    28      40.360  16.753  18.346  1.00  2.04
ATOM    265  CB  HIS    28      38.378  16.423  16.819  1.00  2.04
ATOM    266  CG  HIS    28      37.348  15.969  15.832  1.00  2.04
ATOM    267  HD1 HIS    28      36.349  14.537  16.929  1.00  2.04
ATOM    268  ND1 HIS    28      36.421  14.991  16.121  1.00  2.04
ATOM    269  CE1 HIS    28      35.636  14.801  15.046  1.00  2.04
ATOM    270  CD2 HIS    28      37.000  16.314  14.462  1.00  2.04
ATOM    271  NE2 HIS    28      35.978  15.591  14.047  1.00  2.04
ATOM    272  N   ARG    29      41.032  16.088  15.392  1.00  2.30
ATOM    273  CA  ARG    29      41.616  15.995  14.101  1.00  2.30
ATOM    274  C   ARG    29      42.482  14.770  14.062  1.00  2.30
ATOM    275  O   ARG    29      42.458  14.013  13.092  1.00  2.30
ATOM    276  H   ARG    29      41.220  16.791  15.921  1.00  2.30
ATOM    277  CB  ARG    29      42.416  17.260  13.782  1.00  2.30
ATOM    278  CD  ARG    29      43.841  18.536  12.158  1.00  2.30
ATOM    279  HE  ARG    29      44.904  19.144  13.746  1.00  2.30
ATOM    280  NE  ARG    29      44.987  18.632  13.059  1.00  2.30
ATOM    281  CG  ARG    29      43.035  17.269  12.394  1.00  2.30
ATOM    282  CZ  ARG    29      46.133  17.982  12.882  1.00  2.30
ATOM    283 1HH1 ARG    29      47.019  18.647  14.435  1.00  2.30
ATOM    284 2HH1 ARG    29      47.862  17.710  13.640  1.00  2.30
ATOM    285  NH1 ARG    29      47.120  18.130  13.755  1.00  2.30
ATOM    286 1HH2 ARG    29      45.648  17.090  11.268  1.00  2.30
ATOM    287 2HH2 ARG    29      47.030  16.765  11.719  1.00  2.30
ATOM    288  NH2 ARG    29      46.288  17.186  11.834  1.00  2.30
ATOM    289  N   ALA    30      43.254  14.526  15.140  1.00  2.47
ATOM    290  CA  ALA    30      44.147  13.395  15.194  1.00  2.47
ATOM    291  C   ALA    30      43.350  12.126  15.139  1.00  2.47
ATOM    292  O   ALA    30      43.789  11.129  14.555  1.00  2.47
ATOM    293  H   ALA    30      43.201  15.092  15.838  1.00  2.47
ATOM    294  CB  ALA    30      44.998  13.451  16.454  1.00  2.47
ATOM    295  N   GLY    31      42.161  12.139  15.784  1.00  2.64
ATOM    296  CA  GLY    31      41.309  10.984  15.838  1.00  2.64
ATOM    297  C   GLY    31      41.359  10.391  17.215  1.00  2.64
ATOM    298  O   GLY    31      40.854   9.293  17.440  1.00  2.64
ATOM    299  H   GLY    31      41.909  12.903  16.187  1.00  2.64
ATOM    300  N   LEU    32      42.008  11.074  18.173  1.00  2.49
ATOM    301  CA  LEU    32      42.083  10.512  19.489  1.00  2.49
ATOM    302  C   LEU    32      40.794  10.542  20.243  1.00  2.49
ATOM    303  O   LEU    32      40.485   9.608  20.976  1.00  2.49
ATOM    304  H   LEU    32      42.391  11.870  18.001  1.00  2.49
ATOM    305  CB  LEU    32      43.145  11.235  20.320  1.00  2.49
ATOM    306  CG  LEU    32      43.363  10.714  21.742  1.00  2.49
ATOM    307  CD1 LEU    32      43.782   9.252  21.721  1.00  2.49
ATOM    308  CD2 LEU    32      44.404  11.552  22.469  1.00  2.49
ATOM    309  N   ILE    33      39.997  11.612  20.121  1.00  2.35
ATOM    310  CA  ILE    33      38.745  11.610  20.819  1.00  2.35
ATOM    311  C   ILE    33      37.659  11.703  19.800  1.00  2.35
ATOM    312  O   ILE    33      37.916  12.083  18.668  1.00  2.35
ATOM    313  H   ILE    33      40.230  12.320  19.617  1.00  2.35
ATOM    314  CB  ILE    33      38.667  12.758  21.842  1.00  2.35
ATOM    315  CD1 ILE    33      38.486  15.294  22.036  1.00  2.35
ATOM    316  CG1 ILE    33      38.764  14.111  21.134  1.00  2.35
ATOM    317  CG2 ILE    33      39.743  12.598  22.906  1.00  2.35
ATOM    318  N   ASP    34      36.444  11.229  20.103  1.00  2.59
ATOM    319  CA  ASP    34      35.457  11.237  19.061  1.00  2.59
ATOM    320  C   ASP    34      34.791  12.572  19.013  1.00  2.59
ATOM    321  O   ASP    34      34.918  13.364  19.941  1.00  2.59
ATOM    322  H   ASP    34      36.234  10.914  20.919  1.00  2.59
ATOM    323  CB  ASP    34      34.432  10.123  19.285  1.00  2.59
ATOM    324  CG  ASP    34      35.020   8.741  19.083  1.00  2.59
ATOM    325  OD1 ASP    34      36.081   8.636  18.433  1.00  2.59
ATOM    326  OD2 ASP    34      34.421   7.762  19.576  1.00  2.59
ATOM    327  N   TRP    35      34.017  12.814  17.930  1.00  2.43
ATOM    328  CA  TRP    35      33.404  14.079  17.615  1.00  2.43
ATOM    329  C   TRP    35      32.449  14.456  18.704  1.00  2.43
ATOM    330  O   TRP    35      32.424  15.611  19.120  1.00  2.43
ATOM    331  H   TRP    35      33.897  12.108  17.385  1.00  2.43
ATOM    332  CB  TRP    35      32.691  14.007  16.263  1.00  2.43
ATOM    333 1HB  TRP    35      31.767  13.549  16.345  1.00  2.43
ATOM    334 2HB  TRP    35      33.285  13.951  15.460  1.00  2.43
ATOM    335  CG  TRP    35      32.046  15.296  15.856  1.00  2.43
ATOM    336  CD1 TRP    35      32.625  16.321  15.166  1.00  2.43
ATOM    337  HE1 TRP    35      31.899  18.142  14.530  1.00  2.43
ATOM    338  NE1 TRP    35      31.721  17.338  14.978  1.00  2.43
ATOM    339  CD2 TRP    35      30.695  15.698  16.114  1.00  2.43
ATOM    340  CE2 TRP    35      30.527  16.977  15.552  1.00  2.43
ATOM    341  CH2 TRP    35      28.277  17.064  16.264  1.00  2.43
ATOM    342  CZ2 TRP    35      29.320  17.671  15.622  1.00  2.43
ATOM    343  CE3 TRP    35      29.611  15.102  16.766  1.00  2.43
ATOM    344  CZ3 TRP    35      28.417  15.793  16.832  1.00  2.43
ATOM    345  N   ASN    36      31.617  13.511  19.181  1.00  2.64
ATOM    346  CA  ASN    36      30.685  13.834  20.224  1.00  2.64
ATOM    347  C   ASN    36      31.424  14.181  21.475  1.00  2.64
ATOM    348  O   ASN    36      31.008  15.070  22.221  1.00  2.64
ATOM    349  H   ASN    36      31.645  12.676  18.846  1.00  2.64
ATOM    350  CB  ASN    36      29.715  12.673  20.455  1.00  2.64
ATOM    351  CG  ASN    36      28.695  12.536  19.342  1.00  2.64
ATOM    352  OD1 ASN    36      28.443  13.484  18.598  1.00  2.64
ATOM    353 1HD2 ASN    36      27.491  11.218  18.580  1.00  2.64
ATOM    354 2HD2 ASN    36      28.317  10.686  19.790  1.00  2.64
ATOM    355  ND2 ASN    36      28.104  11.353  19.225  1.00  2.64
ATOM    356  N   MET    37      32.521  13.449  21.756  1.00  2.45
ATOM    357  CA  MET    37      33.206  13.682  22.990  1.00  2.45
ATOM    358  C   MET    37      33.788  15.046  22.949  1.00  2.45
ATOM    359  O   MET    37      33.793  15.743  23.957  1.00  2.45
ATOM    360  H   MET    37      32.824  12.823  21.184  1.00  2.45
ATOM    361  CB  MET    37      34.282  12.617  23.215  1.00  2.45
ATOM    362  SD  MET    37      35.028   9.982  23.634  1.00  2.45
ATOM    363  CE  MET    37      35.750  10.431  25.210  1.00  2.45
ATOM    364  CG  MET    37      33.731  11.227  23.485  1.00  2.45
ATOM    365  N   PHE    38      34.304  15.457  21.773  1.00  2.03
ATOM    366  CA  PHE    38      34.923  16.743  21.666  1.00  2.03
ATOM    367  C   PHE    38      33.937  17.798  21.915  1.00  2.03
ATOM    368  O   PHE    38      34.282  18.797  22.526  1.00  2.03
ATOM    369  H   PHE    38      34.258  14.919  21.053  1.00  2.03
ATOM    370  CB  PHE    38      35.562  16.917  20.287  1.00  2.03
ATOM    371  CG  PHE    38      36.248  18.240  20.099  1.00  2.03
ATOM    372  CZ  PHE    38      37.512  20.690  19.746  1.00  2.03
ATOM    373  CD1 PHE    38      37.221  18.664  20.987  1.00  2.03
ATOM    374  CE1 PHE    38      37.852  19.882  20.814  1.00  2.03
ATOM    375  CD2 PHE    38      35.920  19.061  19.035  1.00  2.03
ATOM    376  CE2 PHE    38      36.550  20.278  18.862  1.00  2.03
ATOM    377  N   VAL    39      32.730  17.659  21.342  1.00  2.15
ATOM    378  CA  VAL    39      31.784  18.721  21.480  1.00  2.15
ATOM    379  C   VAL    39      31.434  18.884  22.927  1.00  2.15
ATOM    380  O   VAL    39      31.272  20.007  23.402  1.00  2.15
ATOM    381  H   VAL    39      32.511  16.919  20.879  1.00  2.15
ATOM    382  CB  VAL    39      30.521  18.465  20.637  1.00  2.15
ATOM    383  CG1 VAL    39      29.447  19.493  20.960  1.00  2.15
ATOM    384  CG2 VAL    39      30.857  18.488  19.154  1.00  2.15
ATOM    385  N   LYS    40      31.299  17.770  23.671  1.00  2.42
ATOM    386  CA  LYS    40      30.934  17.873  25.058  1.00  2.42
ATOM    387  C   LYS    40      32.000  18.599  25.827  1.00  2.42
ATOM    388  O   LYS    40      31.683  19.412  26.694  1.00  2.42
ATOM    389  H   LYS    40      31.437  16.961  23.301  1.00  2.42
ATOM    390  CB  LYS    40      30.696  16.484  25.654  1.00  2.42
ATOM    391  CD  LYS    40      29.272  14.421  25.767  1.00  2.42
ATOM    392  CE  LYS    40      28.019  13.731  25.253  1.00  2.42
ATOM    393  CG  LYS    40      29.435  15.800  25.151  1.00  2.42
ATOM    394 1HZ  LYS    40      27.127  11.987  25.494  1.00  2.42
ATOM    395 2HZ  LYS    40      27.816  12.408  26.703  1.00  2.42
ATOM    396 3HZ  LYS    40      28.572  11.866  25.586  1.00  2.42
ATOM    397  NZ  LYS    40      27.869  12.360  25.816  1.00  2.42
ATOM    398  N   LEU    41      33.286  18.309  25.531  1.00  2.15
ATOM    399  CA  LEU    41      34.394  18.890  26.239  1.00  2.15
ATOM    400  C   LEU    41      34.399  20.368  26.005  1.00  2.15
ATOM    401  O   LEU    41      34.665  21.131  26.922  1.00  2.15
ATOM    402  H   LEU    41      33.435  17.727  24.861  1.00  2.15
ATOM    403  CB  LEU    41      35.710  18.253  25.789  1.00  2.15
ATOM    404  CG  LEU    41      35.931  16.794  26.194  1.00  2.15
ATOM    405  CD1 LEU    41      37.182  16.236  25.533  1.00  2.15
ATOM    406  CD2 LEU    41      36.028  16.664  27.706  1.00  2.15
ATOM    407  N   ARG    42      34.143  20.810  24.762  1.00  1.90
ATOM    408  CA  ARG    42      34.166  22.207  24.425  1.00  1.90
ATOM    409  C   ARG    42      33.074  22.933  25.167  1.00  1.90
ATOM    410  O   ARG    42      33.279  24.037  25.674  1.00  1.90
ATOM    411  H   ARG    42      33.952  20.198  24.130  1.00  1.90
ATOM    412  CB  ARG    42      34.012  22.396  22.915  1.00  1.90
ATOM    413  CD  ARG    42      36.414  22.798  22.307  1.00  1.90
ATOM    414  HE  ARG    42      37.391  21.778  20.884  1.00  1.90
ATOM    415  NE  ARG    42      37.541  22.388  21.473  1.00  1.90
ATOM    416  CG  ARG    42      35.200  21.906  22.103  1.00  1.90
ATOM    417  CZ  ARG    42      38.766  22.894  21.570  1.00  1.90
ATOM    418 1HH1 ARG    42      39.561  21.849  20.187  1.00  1.90
ATOM    419 2HH1 ARG    42      40.521  22.787  20.832  1.00  1.90
ATOM    420  NH1 ARG    42      39.729  22.459  20.769  1.00  1.90
ATOM    421 1HH2 ARG    42      38.400  24.117  22.988  1.00  1.90
ATOM    422 2HH2 ARG    42      39.817  24.163  22.531  1.00  1.90
ATOM    423  NH2 ARG    42      39.025  23.835  22.468  1.00  1.90
ATOM    424  N   SER    43      31.880  22.317  25.276  1.00  2.38
ATOM    425  CA  SER    43      30.791  22.965  25.962  1.00  2.38
ATOM    426  C   SER    43      31.162  23.161  27.404  1.00  2.38
ATOM    427  O   SER    43      30.934  24.223  27.984  1.00  2.38
ATOM    428  H   SER    43      31.764  21.499  24.919  1.00  2.38
ATOM    429  CB  SER    43      29.509  22.141  25.830  1.00  2.38
ATOM    430  HG  SER    43      29.654  21.752  24.012  1.00  2.38
ATOM    431  OG  SER    43      29.066  22.098  24.485  1.00  2.38
ATOM    432  N   GLN    44      31.776  22.138  28.019  1.00  2.71
ATOM    433  CA  GLN    44      32.122  22.222  29.410  1.00  2.71
ATOM    434  C   GLN    44      33.155  23.263  29.621  1.00  2.71
ATOM    435  O   GLN    44      33.138  23.874  30.676  1.00  2.71
ATOM    436  H   GLN    44      31.971  21.394  27.551  1.00  2.71
ATOM    437  CB  GLN    44      32.614  20.867  29.923  1.00  2.71
ATOM    438  CD  GLN    44      33.336  19.466  31.897  1.00  2.71
ATOM    439  CG  GLN    44      32.928  20.843  31.409  1.00  2.71
ATOM    440  OE1 GLN    44      32.905  18.451  31.349  1.00  2.71
ATOM    441 1HE2 GLN    44      34.443  18.636  33.258  1.00  2.71
ATOM    442 2HE2 GLN    44      34.461  20.194  33.301  1.00  2.71
ATOM    443  NE2 GLN    44      34.169  19.428  32.930  1.00  2.71
ATOM    444  N   GLU    45      34.102  23.457  28.680  1.00  2.40
ATOM    445  CA  GLU    45      35.192  24.402  28.816  1.00  2.40
ATOM    446  C   GLU    45      34.667  25.755  28.910  1.00  2.40
ATOM    447  O   GLU    45      35.157  26.539  29.702  1.00  2.40
ATOM    448  H   GLU    45      34.029  22.958  27.934  1.00  2.40
ATOM    449  CB  GLU    45      36.159  24.278  27.637  1.00  2.40
ATOM    450  CD  GLU    45      38.277  24.870  28.880  1.00  2.40
ATOM    451  CG  GLU    45      37.360  25.205  27.719  1.00  2.40
ATOM    452  OE1 GLU    45      38.199  23.733  29.389  1.00  2.40
ATOM    453  OE2 GLU    45      39.073  25.746  29.280  1.00  2.40
ATOM    454  N   CYS    46      33.702  26.113  28.065  1.00  3.88
ATOM    455  CA  CYS    46      33.265  27.447  28.236  1.00  3.88
ATOM    456  C   CYS    46      32.652  27.523  29.569  1.00  3.88
ATOM    457  O   CYS    46      33.127  28.299  30.393  1.00  3.88
ATOM    458  H   CYS    46      33.330  25.596  27.430  1.00  3.88
ATOM    459  CB  CYS    46      32.291  27.839  27.123  1.00  3.88
ATOM    460  SG  CYS    46      33.053  28.018  25.493  1.00  3.88
ATOM    461  N   ASP    47      31.839  26.496  29.899  1.00  5.77
ATOM    462  CA  ASP    47      31.104  26.405  31.132  1.00  5.77
ATOM    463  C   ASP    47      32.097  26.576  32.203  1.00  5.77
ATOM    464  O   ASP    47      31.796  27.016  33.319  1.00  5.77
ATOM    465  H   ASP    47      31.773  25.840  29.286  1.00  5.77
ATOM    466  CB  ASP    47      30.362  25.070  31.216  1.00  5.77
ATOM    467  CG  ASP    47      29.184  24.997  30.264  1.00  5.77
ATOM    468  OD1 ASP    47      28.776  26.055  29.742  1.00  5.77
ATOM    469  OD2 ASP    47      28.669  23.881  30.040  1.00  5.77
ATOM    470  N   TRP    48      33.299  26.078  31.831  1.00  7.45
ATOM    471  CA  TRP    48      34.635  26.085  32.309  1.00  7.45
ATOM    472  C   TRP    48      34.692  25.148  33.406  1.00  7.45
ATOM    473  O   TRP    48      35.743  24.642  33.757  1.00  7.45
ATOM    474  H   TRP    48      33.096  25.644  31.069  1.00  7.45
ATOM    475  CB  TRP    48      35.047  27.498  32.729  1.00  7.45
ATOM    476 1HB  TRP    48      34.692  27.731  33.673  1.00  7.45
ATOM    477 2HB  TRP    48      35.163  28.156  31.985  1.00  7.45
ATOM    478  CG  TRP    48      36.463  27.592  33.208  1.00  7.45
ATOM    479  CD1 TRP    48      37.574  27.803  32.445  1.00  7.45
ATOM    480  HE1 TRP    48      39.571  27.960  32.928  1.00  7.45
ATOM    481  NE1 TRP    48      38.696  27.829  33.237  1.00  7.45
ATOM    482  CD2 TRP    48      36.920  27.479  34.562  1.00  7.45
ATOM    483  CE2 TRP    48      38.318  27.631  34.542  1.00  7.45
ATOM    484  CH2 TRP    48      38.443  27.363  36.884  1.00  7.45
ATOM    485  CZ2 TRP    48      39.092  27.575  35.700  1.00  7.45
ATOM    486  CE3 TRP    48      36.283  27.263  35.787  1.00  7.45
ATOM    487  CZ3 TRP    48      37.054  27.208  36.933  1.00  7.45
ATOM    488  N   GLU    49      33.473  24.936  33.875  1.00  8.58
ATOM    489  CA  GLU    49      32.815  24.107  34.770  1.00  8.58
ATOM    490  C   GLU    49      31.568  24.827  35.202  1.00  8.58
ATOM    491  O   GLU    49      30.671  25.012  34.382  1.00  8.58
ATOM    492  H   GLU    49      33.013  25.561  33.419  1.00  8.58
ATOM    493  CB  GLU    49      33.725  23.764  35.951  1.00  8.58
ATOM    494  CD  GLU    49      34.551  21.534  35.102  1.00  8.58
ATOM    495  CG  GLU    49      34.933  22.921  35.580  1.00  8.58
ATOM    496  OE1 GLU    49      33.338  21.254  35.000  1.00  8.58
ATOM    497  OE2 GLU    49      35.464  20.727  34.829  1.00  8.58
ATOM    498  N   GLU    50      31.401  25.307  36.424  1.00  7.99
ATOM    499  CA  GLU    50      30.113  25.906  36.558  1.00  7.99
ATOM    500  C   GLU    50      30.095  27.232  35.888  1.00  7.99
ATOM    501  O   GLU    50      30.610  28.235  36.373  1.00  7.99
ATOM    502  H   GLU    50      31.967  25.297  37.123  1.00  7.99
ATOM    503  CB  GLU    50      29.737  26.043  38.035  1.00  7.99
ATOM    504  CD  GLU    50      28.234  24.025  38.260  1.00  7.99
ATOM    505  CG  GLU    50      29.495  24.718  38.739  1.00  7.99
ATOM    506  OE1 GLU    50      27.238  24.728  37.986  1.00  7.99
ATOM    507  OE2 GLU    50      28.241  22.781  38.159  1.00  7.99
ATOM    508  N   ILE    51      29.468  27.337  34.718  1.00  7.52
ATOM    509  CA  ILE    51      29.356  28.721  34.436  1.00  7.52
ATOM    510  C   ILE    51      28.047  29.060  34.813  1.00  7.52
ATOM    511  O   ILE    51      27.540  29.839  34.011  1.00  7.52
ATOM    512  H   ILE    51      29.139  26.732  34.139  1.00  7.52
ATOM    513  CB  ILE    51      29.660  29.022  32.957  1.00  7.52
ATOM    514  CD1 ILE    51      28.738  28.711  30.600  1.00  7.52
ATOM    515  CG1 ILE    51      28.677  28.279  32.049  1.00  7.52
ATOM    516  CG2 ILE    51      31.105  28.679  32.629  1.00  7.52
ATOM    517  N   SER    52      27.813  28.839  36.163  1.00  8.36
ATOM    518  CA  SER    52      26.651  28.548  36.997  1.00  8.36
ATOM    519  C   SER    52      25.554  29.380  36.523  1.00  8.36
ATOM    520  O   SER    52      24.383  29.021  36.674  1.00  8.36
ATOM    521  H   SER    52      28.628  28.911  36.537  1.00  8.36
ATOM    522  CB  SER    52      26.971  28.805  38.471  1.00  8.36
ATOM    523  HG  SER    52      27.674  27.124  38.865  1.00  8.36
ATOM    524  OG  SER    52      27.954  27.901  38.945  1.00  8.36
ATOM    525  N   VAL    53      25.980  30.516  35.969  1.00  9.27
ATOM    526  CA  VAL    53      25.235  31.457  35.213  1.00  9.27
ATOM    527  C   VAL    53      23.887  31.510  35.764  1.00  9.27
ATOM    528  O   VAL    53      22.879  31.367  35.081  1.00  9.27
ATOM    529  H   VAL    53      26.856  30.655  36.124  1.00  9.27
ATOM    530  CB  VAL    53      25.219  31.093  33.717  1.00  9.27
ATOM    531  CG1 VAL    53      26.628  31.130  33.145  1.00  9.27
ATOM    532  CG2 VAL    53      24.591  29.724  33.508  1.00  9.27
ATOM    533  N   LYS    54      23.832  31.708  37.072  1.00 11.01
ATOM    534  CA  LYS    54      22.510  31.856  37.513  1.00 11.01
ATOM    535  C   LYS    54      22.376  33.324  37.439  1.00 11.01
ATOM    536  O   LYS    54      22.565  34.061  38.403  1.00 11.01
ATOM    537  H   LYS    54      24.511  31.753  37.661  1.00 11.01
ATOM    538  CB  LYS    54      22.337  31.242  38.904  1.00 11.01
ATOM    539  CD  LYS    54      22.349  29.194  40.354  1.00 11.01
ATOM    540  CE  LYS    54      22.525  27.685  40.393  1.00 11.01
ATOM    541  CG  LYS    54      22.528  29.735  38.945  1.00 11.01
ATOM    542 1HZ  LYS    54      22.435  26.254  41.749  1.00 11.01
ATOM    543 2HZ  LYS    54      21.502  27.329  42.043  1.00 11.01
ATOM    544 3HZ  LYS    54      22.918  27.501  42.318  1.00 11.01
ATOM    545  NZ  LYS    54      22.325  27.137  41.763  1.00 11.01
ATOM    546  N   GLY    55      22.007  33.776  36.247  1.00 11.82
ATOM    547  CA  GLY    55      22.080  35.164  35.948  1.00 11.82
ATOM    548  C   GLY    55      22.757  35.163  34.641  1.00 11.82
ATOM    549  O   GLY    55      22.695  34.133  33.995  1.00 11.82
ATOM    550  H   GLY    55      21.709  33.197  35.626  1.00 11.82
ATOM    551  N   PRO    56      23.305  36.234  34.155  1.00 10.93
ATOM    552  CA  PRO    56      24.177  36.112  33.007  1.00 10.93
ATOM    553  C   PRO    56      25.522  35.771  33.457  1.00 10.93
ATOM    554  O   PRO    56      26.471  35.848  32.671  1.00 10.93
ATOM    555  CB  PRO    56      24.118  37.492  32.349  1.00 10.93
ATOM    556  CD  PRO    56      23.100  37.765  34.498  1.00 10.93
ATOM    557  CG  PRO    56      23.984  38.444  33.489  1.00 10.93
ATOM    558  N   ASN    57      25.566  35.210  34.685  1.00  9.66
ATOM    559  CA  ASN    57      26.654  34.793  35.512  1.00  9.66
ATOM    560  C   ASN    57      27.465  33.878  34.751  1.00  9.66
ATOM    561  O   ASN    57      28.459  33.422  35.307  1.00  9.66
ATOM    562  H   ASN    57      24.719  35.111  34.972  1.00  9.66
ATOM    563  CB  ASN    57      26.133  34.168  36.808  1.00  9.66
ATOM    564  CG  ASN    57      27.241  33.883  37.803  1.00  9.66
ATOM    565  OD1 ASN    57      27.933  34.795  38.254  1.00  9.66
ATOM    566 1HD2 ASN    57      28.054  32.388  38.737  1.00  9.66
ATOM    567 2HD2 ASN    57      26.882  31.975  37.796  1.00  9.66
ATOM    568  ND2 ASN    57      27.410  32.612  38.150  1.00  9.66
ATOM    569  N   GLY    58      26.914  33.463  33.590  1.00  7.63
ATOM    570  CA  GLY    58      27.539  32.806  32.517  1.00  7.63
ATOM    571  C   GLY    58      28.708  33.607  32.209  1.00  7.63
ATOM    572  O   GLY    58      28.897  34.165  31.128  1.00  7.63
ATOM    573  H   GLY    58      26.036  33.656  33.550  1.00  7.63
ATOM    574  N   GLU    59      29.665  33.340  33.113  1.00  5.48
ATOM    575  CA  GLU    59      30.963  33.838  33.202  1.00  5.48
ATOM    576  C   GLU    59      31.346  33.319  31.913  1.00  5.48
ATOM    577  O   GLU    59      32.088  34.016  31.216  1.00  5.48
ATOM    578  H   GLU    59      29.367  32.749  33.723  1.00  5.48
ATOM    579  CB  GLU    59      31.661  33.295  34.450  1.00  5.48
ATOM    580  CD  GLU    59      33.697  33.334  35.944  1.00  5.48
ATOM    581  CG  GLU    59      33.067  33.833  34.659  1.00  5.48
ATOM    582  OE1 GLU    59      33.040  32.551  36.663  1.00  5.48
ATOM    583  OE2 GLU    59      34.848  33.725  36.233  1.00  5.48
ATOM    584  N   SER    60      30.802  32.069  31.635  1.00  4.18
ATOM    585  CA  SER    60      30.843  31.490  30.314  1.00  4.18
ATOM    586  C   SER    60      32.146  31.825  29.723  1.00  4.18
ATOM    587  O   SER    60      32.265  32.079  28.526  1.00  4.18
ATOM    588  H   SER    60      30.415  31.619  32.312  1.00  4.18
ATOM    589  CB  SER    60      29.680  32.008  29.466  1.00  4.18
ATOM    590  HG  SER    60      29.165  33.656  28.761  1.00  4.18
ATOM    591  OG  SER    60      29.805  33.398  29.222  1.00  4.18
ATOM    592  N   SER    61      33.167  31.667  30.566  1.00  2.57
ATOM    593  CA  SER    61      34.428  32.306  30.447  1.00  2.57
ATOM    594  C   SER    61      34.932  32.225  29.067  1.00  2.57
ATOM    595  O   SER    61      35.325  33.279  28.585  1.00  2.57
ATOM    596  H   SER    61      33.010  31.105  31.251  1.00  2.57
ATOM    597  CB  SER    61      35.437  31.684  31.414  1.00  2.57
ATOM    598  HG  SER    61      34.984  29.898  31.125  1.00  2.57
ATOM    599  OG  SER    61      35.692  30.329  31.084  1.00  2.57
ATOM    600  N   VAL    62      34.997  31.011  28.471  1.00  2.32
ATOM    601  CA  VAL    62      35.223  30.703  27.081  1.00  2.32
ATOM    602  C   VAL    62      36.220  29.589  26.933  1.00  2.32
ATOM    603  O   VAL    62      36.866  29.167  27.884  1.00  2.32
ATOM    604  H   VAL    62      34.877  30.346  29.065  1.00  2.32
ATOM    605  CB  VAL    62      35.701  31.941  26.299  1.00  2.32
ATOM    606  CG1 VAL    62      34.644  33.033  26.332  1.00  2.32
ATOM    607  CG2 VAL    62      37.018  32.451  26.864  1.00  2.32
ATOM    608  N   ILE    63      36.466  29.158  25.686  1.00  2.06
ATOM    609  CA  ILE    63      37.242  27.981  25.375  1.00  2.06
ATOM    610  C   ILE    63      38.720  28.153  25.627  1.00  2.06
ATOM    611  O   ILE    63      39.251  29.230  25.338  1.00  2.06
ATOM    612  H   ILE    63      36.113  29.653  25.022  1.00  2.06
ATOM    613  CB  ILE    63      37.042  27.544  23.912  1.00  2.06
ATOM    614  CD1 ILE    63      35.248  26.903  22.218  1.00  2.06
ATOM    615  CG1 ILE    63      35.591  27.119  23.676  1.00  2.06
ATOM    616  CG2 ILE    63      38.022  26.439  23.548  1.00  2.06
ATOM    617  N   HIS    64      39.466  27.118  26.165  1.00  2.27
ATOM    618  CA  HIS    64      40.701  27.754  26.421  1.00  2.27
ATOM    619  C   HIS    64      41.700  27.324  25.449  1.00  2.27
ATOM    620  O   HIS    64      41.541  26.340  24.733  1.00  2.27
ATOM    621  H   HIS    64      39.359  26.247  26.363  1.00  2.27
ATOM    622  CB  HIS    64      41.173  27.454  27.845  1.00  2.27
ATOM    623  CG  HIS    64      40.293  28.036  28.908  1.00  2.27
ATOM    624  HD1 HIS    64      38.493  27.128  28.477  1.00  2.27
ATOM    625  ND1 HIS    64      38.958  27.716  29.027  1.00  2.27
ATOM    626  CE1 HIS    64      38.437  28.391  30.067  1.00  2.27
ATOM    627  CD2 HIS    64      40.473  28.976  30.005  1.00  2.27
ATOM    628  NE2 HIS    64      39.341  29.149  30.658  1.00  2.27
ATOM    629  N   ASP    65      42.736  28.155  25.345  1.00  2.59
ATOM    630  CA  ASP    65      43.798  27.789  24.499  1.00  2.59
ATOM    631  C   ASP    65      44.653  26.930  25.374  1.00  2.59
ATOM    632  O   ASP    65      45.134  27.344  26.426  1.00  2.59
ATOM    633  H   ASP    65      42.769  28.932  25.798  1.00  2.59
ATOM    634  CB  ASP    65      44.506  29.033  23.958  1.00  2.59
ATOM    635  CG  ASP    65      43.648  29.813  22.982  1.00  2.59
ATOM    636  OD1 ASP    65      42.637  29.257  22.503  1.00  2.59
ATOM    637  OD2 ASP    65      43.986  30.981  22.696  1.00  2.59
ATOM    638  N   ARG    66      44.844  25.669  24.982  1.00  2.81
ATOM    639  CA  ARG    66      45.547  24.797  25.864  1.00  2.81
ATOM    640  C   ARG    66      46.986  25.231  25.994  1.00  2.81
ATOM    641  O   ARG    66      47.557  25.173  27.083  1.00  2.81
ATOM    642  H   ARG    66      44.545  25.363  24.190  1.00  2.81
ATOM    643  CB  ARG    66      45.466  23.352  25.366  1.00  2.81
ATOM    644  CD  ARG    66      45.553  22.296  27.641  1.00  2.81
ATOM    645  HE  ARG    66      46.721  20.736  28.116  1.00  2.81
ATOM    646  NE  ARG    66      46.201  21.306  28.498  1.00  2.81
ATOM    647  CG  ARG    66      46.179  22.348  26.257  1.00  2.81
ATOM    648  CZ  ARG    66      46.037  21.236  29.815  1.00  2.81
ATOM    649 1HH1 ARG    66      47.183  19.741  30.114  1.00  2.81
ATOM    650 2HH1 ARG    66      46.562  20.257  31.366  1.00  2.81
ATOM    651  NH1 ARG    66      46.668  20.302  30.514  1.00  2.81
ATOM    652 1HH2 ARG    66      44.833  22.707  29.979  1.00  2.81
ATOM    653 2HH2 ARG    66      45.136  22.056  31.284  1.00  2.81
ATOM    654  NH2 ARG    66      45.243  22.101  30.431  1.00  2.81
ATOM    655  N   LYS    67      47.623  25.678  24.891  1.00  3.27
ATOM    656  CA  LYS    67      49.018  26.030  24.956  1.00  3.27
ATOM    657  C   LYS    67      49.255  27.198  25.859  1.00  3.27
ATOM    658  O   LYS    67      50.106  27.164  26.749  1.00  3.27
ATOM    659  H   LYS    67      47.175  25.756  24.114  1.00  3.27
ATOM    660  CB  LYS    67      49.558  26.341  23.559  1.00  3.27
ATOM    661  CD  LYS    67      51.513  26.955  22.110  1.00  3.27
ATOM    662  CE  LYS    67      52.979  27.355  22.084  1.00  3.27
ATOM    663  CG  LYS    67      51.033  26.707  23.530  1.00  3.27
ATOM    664 1HZ  LYS    67      54.323  27.832  20.720  1.00  3.27
ATOM    665 2HZ  LYS    67      52.990  28.258  20.330  1.00  3.27
ATOM    666 3HZ  LYS    67      53.369  26.860  20.214  1.00  3.27
ATOM    667  NZ  LYS    67      53.464  27.601  20.698  1.00  3.27
ATOM    668  N   SER    68      48.519  28.293  25.636  1.00  3.63
ATOM    669  CA  SER    68      48.590  29.376  26.560  1.00  3.63
ATOM    670  C   SER    68      47.189  29.429  27.011  1.00  3.63
ATOM    671  O   SER    68      46.324  29.550  26.152  1.00  3.63
ATOM    672  H   SER    68      47.984  28.351  24.914  1.00  3.63
ATOM    673  CB  SER    68      49.111  30.637  25.868  1.00  3.63
ATOM    674  HG  SER    68      49.606  31.572  27.404  1.00  3.63
ATOM    675  OG  SER    68      49.115  31.741  26.756  1.00  3.63
ATOM    676  N   GLY    69      46.952  29.337  28.339  1.00  3.25
ATOM    677  CA  GLY    69      45.639  29.129  28.888  1.00  3.25
ATOM    678  C   GLY    69      44.768  30.353  28.788  1.00  3.25
ATOM    679  O   GLY    69      44.066  30.720  29.730  1.00  3.25
ATOM    680  H   GLY    69      47.662  29.412  28.887  1.00  3.25
ATOM    681  N   LYS    70      44.725  30.958  27.594  1.00  3.01
ATOM    682  CA  LYS    70      44.003  32.142  27.303  1.00  3.01
ATOM    683  C   LYS    70      42.574  31.774  27.065  1.00  3.01
ATOM    684  O   LYS    70      42.254  30.827  26.350  1.00  3.01
ATOM    685  H   LYS    70      45.204  30.553  26.949  1.00  3.01
ATOM    686  CB  LYS    70      44.609  32.856  26.093  1.00  3.01
ATOM    687  CD  LYS    70      46.533  34.128  25.103  1.00  3.01
ATOM    688  CE  LYS    70      47.936  34.663  25.337  1.00  3.01
ATOM    689  CG  LYS    70      46.007  33.404  26.332  1.00  3.01
ATOM    690 1HZ  LYS    70      49.296  35.653  24.304  1.00  3.01
ATOM    691 2HZ  LYS    70      47.948  36.038  23.921  1.00  3.01
ATOM    692 3HZ  LYS    70      48.506  34.781  23.451  1.00  3.01
ATOM    693  NZ  LYS    70      48.476  35.353  24.133  1.00  3.01
ATOM    694  N   LYS    71      41.675  32.568  27.657  1.00  2.66
ATOM    695  CA  LYS    71      40.271  32.330  27.636  1.00  2.66
ATOM    696  C   LYS    71      39.750  32.987  26.396  1.00  2.66
ATOM    697  O   LYS    71      39.721  34.213  26.348  1.00  2.66
ATOM    698  H   LYS    71      42.003  33.288  28.087  1.00  2.66
ATOM    699  CB  LYS    71      39.616  32.873  28.908  1.00  2.66
ATOM    700  CD  LYS    71      39.393  32.777  31.406  1.00  2.66
ATOM    701  CE  LYS    71      39.840  32.079  32.680  1.00  2.66
ATOM    702  CG  LYS    71      40.052  32.165  30.181  1.00  2.66
ATOM    703 1HZ  LYS    71      39.481  32.234  34.614  1.00  2.66
ATOM    704 2HZ  LYS    71      38.314  32.586  33.824  1.00  2.66
ATOM    705 3HZ  LYS    71      39.415  33.526  33.953  1.00  2.66
ATOM    706  NZ  LYS    71      39.198  32.665  33.889  1.00  2.66
ATOM    707  N   PHE    72      39.286  32.230  25.371  1.00  2.29
ATOM    708  CA  PHE    72      38.758  33.012  24.284  1.00  2.29
ATOM    709  C   PHE    72      37.355  32.691  23.861  1.00  2.29
ATOM    710  O   PHE    72      36.923  31.542  23.832  1.00  2.29
ATOM    711  H   PHE    72      39.283  31.331  25.322  1.00  2.29
ATOM    712  CB  PHE    72      39.649  32.880  23.047  1.00  2.29
ATOM    713  CG  PHE    72      41.042  33.404  23.245  1.00  2.29
ATOM    714  CZ  PHE    72      43.619  34.380  23.612  1.00  2.29
ATOM    715  CD1 PHE    72      42.128  32.545  23.235  1.00  2.29
ATOM    716  CE1 PHE    72      43.410  33.027  23.417  1.00  2.29
ATOM    717  CD2 PHE    72      41.268  34.755  23.441  1.00  2.29
ATOM    718  CE2 PHE    72      42.550  35.237  23.623  1.00  2.29
ATOM    719  N   SER    73      36.615  33.750  23.482  1.00  2.27
ATOM    720  CA  SER    73      35.243  33.640  23.092  1.00  2.27
ATOM    721  C   SER    73      35.163  32.688  21.947  1.00  2.27
ATOM    722  O   SER    73      36.181  32.270  21.401  1.00  2.27
ATOM    723  H   SER    73      37.020  34.554  23.481  1.00  2.27
ATOM    724  CB  SER    73      34.678  35.014  22.726  1.00  2.27
ATOM    725  HG  SER    73      36.087  35.576  21.641  1.00  2.27
ATOM    726  OG  SER    73      35.266  35.507  21.535  1.00  2.27
ATOM    727  N   ILE    74      33.936  32.278  21.576  1.00  2.01
ATOM    728  CA  ILE    74      33.840  31.266  20.578  1.00  2.01
ATOM    729  C   ILE    74      34.414  31.810  19.317  1.00  2.01
ATOM    730  O   ILE    74      35.114  31.100  18.603  1.00  2.01
ATOM    731  H   ILE    74      33.189  32.624  21.939  1.00  2.01
ATOM    732  CB  ILE    74      32.385  30.801  20.384  1.00  2.01
ATOM    733  CD1 ILE    74      32.642  28.892  22.054  1.00  2.01
ATOM    734  CG1 ILE    74      31.865  30.129  21.656  1.00  2.01
ATOM    735  CG2 ILE    74      32.275  29.886  19.174  1.00  2.01
ATOM    736  N   GLU    75      34.125  33.085  19.002  1.00  2.30
ATOM    737  CA  GLU    75      34.604  33.667  17.787  1.00  2.30
ATOM    738  C   GLU    75      36.103  33.717  17.806  1.00  2.30
ATOM    739  O   GLU    75      36.751  33.459  16.789  1.00  2.30
ATOM    740  H   GLU    75      33.623  33.573  19.568  1.00  2.30
ATOM    741  CB  GLU    75      34.016  35.066  17.595  1.00  2.30
ATOM    742  CD  GLU    75      33.907  35.037  15.071  1.00  2.30
ATOM    743  CG  GLU    75      34.438  35.745  16.302  1.00  2.30
ATOM    744  OE1 GLU    75      32.935  34.265  15.204  1.00  2.30
ATOM    745  OE2 GLU    75      34.462  35.256  13.974  1.00  2.30
ATOM    746  N   GLU    76      36.697  34.066  18.967  1.00  2.29
ATOM    747  CA  GLU    76      38.120  34.233  19.005  1.00  2.29
ATOM    748  C   GLU    76      38.782  32.902  18.803  1.00  2.29
ATOM    749  O   GLU    76      39.831  32.813  18.171  1.00  2.29
ATOM    750  H   GLU    76      36.209  34.194  19.712  1.00  2.29
ATOM    751  CB  GLU    76      38.550  34.865  20.330  1.00  2.29
ATOM    752  CD  GLU    76      38.516  36.888  21.842  1.00  2.29
ATOM    753  CG  GLU    76      38.125  36.315  20.494  1.00  2.29
ATOM    754  OE1 GLU    76      37.939  36.455  22.861  1.00  2.29
ATOM    755  OE2 GLU    76      39.398  37.771  21.879  1.00  2.29
ATOM    756  N   ALA    77      38.184  31.831  19.361  1.00  1.93
ATOM    757  CA  ALA    77      38.696  30.490  19.279  1.00  1.93
ATOM    758  C   ALA    77      38.711  30.054  17.842  1.00  1.93
ATOM    759  O   ALA    77      39.620  29.371  17.389  1.00  1.93
ATOM    760  H   ALA    77      37.419  31.994  19.806  1.00  1.93
ATOM    761  CB  ALA    77      37.856  29.549  20.129  1.00  1.93
ATOM    762  N   LEU    78      37.671  30.427  17.090  1.00  2.00
ATOM    763  CA  LEU    78      37.486  30.096  15.702  1.00  2.00
ATOM    764  C   LEU    78      38.612  30.705  14.928  1.00  2.00
ATOM    765  O   LEU    78      39.233  30.061  14.079  1.00  2.00
ATOM    766  H   LEU    78      37.056  30.924  17.520  1.00  2.00
ATOM    767  CB  LEU    78      36.125  30.593  15.209  1.00  2.00
ATOM    768  CG  LEU    78      35.809  30.350  13.732  1.00  2.00
ATOM    769  CD1 LEU    78      35.793  28.860  13.424  1.00  2.00
ATOM    770  CD2 LEU    78      34.478  30.982  13.357  1.00  2.00
ATOM    771  N   GLN    79      38.913  31.981  15.228  1.00  2.35
ATOM    772  CA  GLN    79      39.924  32.668  14.479  1.00  2.35
ATOM    773  C   GLN    79      41.254  32.016  14.710  1.00  2.35
ATOM    774  O   GLN    79      42.030  31.837  13.772  1.00  2.35
ATOM    775  H   GLN    79      38.483  32.404  15.896  1.00  2.35
ATOM    776  CB  GLN    79      39.967  34.147  14.869  1.00  2.35
ATOM    777  CD  GLN    79      38.782  36.377  14.907  1.00  2.35
ATOM    778  CG  GLN    79      38.761  34.947  14.405  1.00  2.35
ATOM    779  OE1 GLN    79      39.848  36.953  15.125  1.00  2.35
ATOM    780 1HE2 GLN    79      37.557  37.804  15.388  1.00  2.35
ATOM    781 2HE2 GLN    79      36.845  36.499  14.919  1.00  2.35
ATOM    782  NE2 GLN    79      37.601  36.956  15.091  1.00  2.35
ATOM    783  N   SER    80      41.550  31.630  15.966  1.00  2.37
ATOM    784  CA  SER    80      42.824  31.037  16.286  1.00  2.37
ATOM    785  C   SER    80      42.934  29.694  15.623  1.00  2.37
ATOM    786  O   SER    80      44.034  29.198  15.361  1.00  2.37
ATOM    787  H   SER    80      40.934  31.749  16.611  1.00  2.37
ATOM    788  CB  SER    80      42.992  30.913  17.802  1.00  2.37
ATOM    789  HG  SER    80      41.312  30.196  18.176  1.00  2.37
ATOM    790  OG  SER    80      42.091  29.961  18.339  1.00  2.37
ATOM    791  N   GLY    81      41.786  29.062  15.313  1.00  2.13
ATOM    792  CA  GLY    81      41.867  27.765  14.707  1.00  2.13
ATOM    793  C   GLY    81      41.694  26.758  15.780  1.00  2.13
ATOM    794  O   GLY    81      41.958  25.572  15.584  1.00  2.13
ATOM    795  H   GLY    81      40.982  29.433  15.477  1.00  2.13
ATOM    796  N   ARG    82      41.297  27.221  16.977  1.00  1.86
ATOM    797  CA  ARG    82      41.077  26.240  17.979  1.00  1.86
ATOM    798  C   ARG    82      39.966  25.395  17.460  1.00  1.86
ATOM    799  O   ARG    82      40.180  24.254  17.091  1.00  1.86
ATOM    800  H   ARG    82      41.169  28.092  17.164  1.00  1.86
ATOM    801  CB  ARG    82      40.754  26.905  19.318  1.00  1.86
ATOM    802  CD  ARG    82      43.013  26.712  20.393  1.00  1.86
ATOM    803  HE  ARG    82      43.969  28.239  21.275  1.00  1.86
ATOM    804  NE  ARG    82      44.105  27.416  21.060  1.00  1.86
ATOM    805  CG  ARG    82      41.920  27.662  19.933  1.00  1.86
ATOM    806  CZ  ARG    82      45.281  26.868  21.352  1.00  1.86
ATOM    807 1HH1 ARG    82      46.060  28.406  22.167  1.00  1.86
ATOM    808 2HH1 ARG    82      46.975  27.231  22.149  1.00  1.86
ATOM    809  NH1 ARG    82      46.215  27.586  21.960  1.00  1.86
ATOM    810 1HH2 ARG    82      44.913  25.137  20.639  1.00  1.86
ATOM    811 2HH2 ARG    82      46.279  25.248  21.222  1.00  1.86
ATOM    812  NH2 ARG    82      45.519  25.603  21.033  1.00  1.86
ATOM    813  N   LEU    83      38.783  25.974  17.232  1.00  1.65
ATOM    814  CA  LEU    83      37.616  25.173  16.955  1.00  1.65
ATOM    815  C   LEU    83      37.351  25.139  15.483  1.00  1.65
ATOM    816  O   LEU    83      37.988  25.861  14.742  1.00  1.65
ATOM    817  H   LEU    83      38.718  26.871  17.252  1.00  1.65
ATOM    818  CB  LEU    83      36.401  25.718  17.708  1.00  1.65
ATOM    819  CG  LEU    83      35.999  27.160  17.392  1.00  1.65
ATOM    820  CD1 LEU    83      35.177  27.221  16.113  1.00  1.65
ATOM    821  CD2 LEU    83      35.221  27.768  18.550  1.00  1.65
ATOM    822  N   THR    84      36.405  24.315  15.003  1.00  1.97
ATOM    823  CA  THR    84      36.072  24.218  13.599  1.00  1.97
ATOM    824  C   THR    84      34.786  24.996  13.338  1.00  1.97
ATOM    825  O   THR    84      34.152  25.432  14.295  1.00  1.97
ATOM    826  H   THR    84      35.969  23.807  15.605  1.00  1.97
ATOM    827  CB  THR    84      35.915  22.751  13.156  1.00  1.97
ATOM    828  HG1 THR    84      34.929  22.190  14.654  1.00  1.97
ATOM    829  OG1 THR    84      34.800  22.161  13.835  1.00  1.97
ATOM    830  CG2 THR    84      37.167  21.956  13.494  1.00  1.97
ATOM    831  N   PRO    85      34.395  25.243  12.085  1.00  2.18
ATOM    832  CA  PRO    85      33.142  25.924  11.773  1.00  2.18
ATOM    833  C   PRO    85      31.843  25.359  12.328  1.00  2.18
ATOM    834  O   PRO    85      31.047  26.104  12.920  1.00  2.18
ATOM    835  CB  PRO    85      33.065  25.877  10.246  1.00  2.18
ATOM    836  CD  PRO    85      35.211  24.964  10.788  1.00  2.18
ATOM    837  CG  PRO    85      34.489  25.839   9.801  1.00  2.18
ATOM    838  N   ALA    86      31.606  24.043  12.166  1.00  2.26
ATOM    839  CA  ALA    86      30.425  23.413  12.696  1.00  2.26
ATOM    840  C   ALA    86      30.509  23.461  14.176  1.00  2.26
ATOM    841  O   ALA    86      29.512  23.655  14.885  1.00  2.26
ATOM    842  H   ALA    86      32.211  23.555  11.712  1.00  2.26
ATOM    843  CB  ALA    86      30.309  21.986  12.181  1.00  2.26
ATOM    844  N   HIS    87      31.749  23.245  14.657  1.00  2.02
ATOM    845  CA  HIS    87      31.920  23.173  16.056  1.00  2.02
ATOM    846  C   HIS    87      31.604  24.517  16.585  1.00  2.02
ATOM    847  O   HIS    87      30.974  24.556  17.625  1.00  2.02
ATOM    848  H   HIS    87      32.458  23.147  14.111  1.00  2.02
ATOM    849  CB  HIS    87      33.342  22.726  16.400  1.00  2.02
ATOM    850  CG  HIS    87      33.625  21.296  16.058  1.00  2.02
ATOM    851  HD1 HIS    87      35.662  21.358  15.738  1.00  2.02
ATOM    852  ND1 HIS    87      34.890  20.839  15.757  1.00  2.02
ATOM    853  CE1 HIS    87      34.828  19.521  15.495  1.00  2.02
ATOM    854  CD2 HIS    87      32.833  20.081  15.936  1.00  2.02
ATOM    855  NE2 HIS    87      33.597  19.060  15.601  1.00  2.02
ATOM    856  N   TYR    88      31.992  25.624  15.892  1.00  1.96
ATOM    857  CA  TYR    88      31.789  26.964  16.406  1.00  1.96
ATOM    858  C   TYR    88      30.325  27.203  16.511  1.00  1.96
ATOM    859  O   TYR    88      29.907  27.878  17.438  1.00  1.96
ATOM    860  H   TYR    88      32.385  25.504  15.091  1.00  1.96
ATOM    861  CB  TYR    88      32.466  27.994  15.499  1.00  1.96
ATOM    862  CG  TYR    88      32.306  29.422  15.968  1.00  1.96
ATOM    863  HH  TYR    88      32.410  33.492  17.889  1.00  1.96
ATOM    864  OH  TYR    88      31.877  33.348  17.270  1.00  1.96
ATOM    865  CZ  TYR    88      32.017  32.049  16.838  1.00  1.96
ATOM    866  CD1 TYR    88      33.085  29.923  17.003  1.00  1.96
ATOM    867  CE1 TYR    88      32.946  31.227  17.439  1.00  1.96
ATOM    868  CD2 TYR    88      31.375  30.266  15.375  1.00  1.96
ATOM    869  CE2 TYR    88      31.221  31.573  15.798  1.00  1.96
ATOM    870  N   ASP    89      29.508  26.749  15.533  1.00  2.27
ATOM    871  CA  ASP    89      28.089  27.029  15.620  1.00  2.27
ATOM    872  C   ASP    89      27.492  26.368  16.840  1.00  2.27
ATOM    873  O   ASP    89      26.669  26.937  17.572  1.00  2.27
ATOM    874  H   ASP    89      29.832  26.280  14.837  1.00  2.27
ATOM    875  CB  ASP    89      27.371  26.558  14.354  1.00  2.27
ATOM    876  CG  ASP    89      27.681  27.427  13.151  1.00  2.27
ATOM    877  OD1 ASP    89      28.219  28.538  13.343  1.00  2.27
ATOM    878  OD2 ASP    89      27.386  26.998  12.016  1.00  2.27
ATOM    879  N   ARG    90      27.906  25.119  17.097  1.00  2.43
ATOM    880  CA  ARG    90      27.324  24.434  18.215  1.00  2.43
ATOM    881  C   ARG    90      27.685  25.137  19.498  1.00  2.43
ATOM    882  O   ARG    90      26.874  25.253  20.422  1.00  2.43
ATOM    883  H   ARG    90      28.529  24.709  16.593  1.00  2.43
ATOM    884  CB  ARG    90      27.787  22.976  18.250  1.00  2.43
ATOM    885  CD  ARG    90      27.680  20.674  17.257  1.00  2.43
ATOM    886  HE  ARG    90      27.709  19.735  15.485  1.00  2.43
ATOM    887  NE  ARG    90      27.186  19.845  16.160  1.00  2.43
ATOM    888  CG  ARG    90      27.205  22.113  17.143  1.00  2.43
ATOM    889  CZ  ARG    90      25.992  19.261  16.144  1.00  2.43
ATOM    890 1HH1 ARG    90      26.164  18.427  14.438  1.00  2.43
ATOM    891 2HH1 ARG    90      24.856  18.147  15.093  1.00  2.43
ATOM    892  NH1 ARG    90      25.628  18.525  15.103  1.00  2.43
ATOM    893 1HH2 ARG    90      25.402  19.891  17.845  1.00  2.43
ATOM    894 2HH2 ARG    90      24.394  19.035  17.160  1.00  2.43
ATOM    895  NH2 ARG    90      25.166  19.414  17.170  1.00  2.43
ATOM    896  N   TYR    91      28.945  25.602  19.591  1.00  2.21
ATOM    897  CA  TYR    91      29.420  26.228  20.793  1.00  2.21
ATOM    898  C   TYR    91      28.681  27.513  21.006  1.00  2.21
ATOM    899  O   TYR    91      28.491  27.882  22.157  1.00  2.21
ATOM    900  H   TYR    91      29.493  25.515  18.882  1.00  2.21
ATOM    901  CB  TYR    91      30.929  26.468  20.712  1.00  2.21
ATOM    902  CG  TYR    91      31.755  25.204  20.784  1.00  2.21
ATOM    903  HH  TYR    91      34.795  21.881  20.758  1.00  2.21
ATOM    904  OH  TYR    91      34.014  21.718  20.987  1.00  2.21
ATOM    905  CZ  TYR    91      33.268  22.873  20.919  1.00  2.21
ATOM    906  CD1 TYR    91      31.184  24.003  21.187  1.00  2.21
ATOM    907  CE1 TYR    91      31.932  22.843  21.255  1.00  2.21
ATOM    908  CD2 TYR    91      33.103  25.215  20.449  1.00  2.21
ATOM    909  CE2 TYR    91      33.866  24.064  20.511  1.00  2.21
ATOM    910  N   VAL    92      28.334  28.279  19.936  1.00  2.38
ATOM    911  CA  VAL    92      27.611  29.524  20.123  1.00  2.38
ATOM    912  C   VAL    92      26.289  29.229  20.716  1.00  2.38
ATOM    913  O   VAL    92      25.809  29.966  21.576  1.00  2.38
ATOM    914  H   VAL    92      28.556  28.008  19.107  1.00  2.38
ATOM    915  CB  VAL    92      27.460  30.293  18.798  1.00  2.38
ATOM    916  CG1 VAL    92      26.524  31.480  18.974  1.00  2.38
ATOM    917  CG2 VAL    92      28.818  30.753  18.290  1.00  2.38
ATOM    918  N   ASN    93      25.657  28.134  20.272  1.00  3.00
ATOM    919  CA  ASN    93      24.389  27.877  20.867  1.00  3.00
ATOM    920  C   ASN    93      24.546  27.602  22.353  1.00  3.00
ATOM    921  O   ASN    93      23.754  28.099  23.156  1.00  3.00
ATOM    922  H   ASN    93      25.980  27.577  19.643  1.00  3.00
ATOM    923  CB  ASN    93      23.694  26.709  20.164  1.00  3.00
ATOM    924  CG  ASN    93      23.170  27.084  18.791  1.00  3.00
ATOM    925  OD1 ASN    93      22.992  28.263  18.485  1.00  3.00
ATOM    926 1HD2 ASN    93      22.610  26.246  17.132  1.00  3.00
ATOM    927 2HD2 ASN    93      23.066  25.231  18.223  1.00  3.00
ATOM    928  ND2 ASN    93      22.922  26.079  17.960  1.00  3.00
ATOM    929  N   LYS    94      25.582  26.826  22.762  1.00  3.11
ATOM    930  CA  LYS    94      25.762  26.469  24.159  1.00  3.11
ATOM    931  C   LYS    94      26.002  27.722  24.984  1.00  3.11
ATOM    932  O   LYS    94      25.471  27.847  26.086  1.00  3.11
ATOM    933  H   LYS    94      26.165  26.531  22.143  1.00  3.11
ATOM    934  CB  LYS    94      26.924  25.485  24.315  1.00  3.11
ATOM    935  CD  LYS    94      26.012  24.202  26.270  1.00  3.11
ATOM    936  CE  LYS    94      26.311  23.650  27.655  1.00  3.11
ATOM    937  CG  LYS    94      27.169  25.037  25.747  1.00  3.11
ATOM    938 1HZ  LYS    94      25.372  22.572  29.014  1.00  3.11
ATOM    939 2HZ  LYS    94      24.979  22.195  27.667  1.00  3.11
ATOM    940 3HZ  LYS    94      24.450  23.409  28.265  1.00  3.11
ATOM    941  NZ  LYS    94      25.163  22.879  28.205  1.00  3.11
ATOM    942  N   ASP    95      26.812  28.680  24.473  1.00  3.04
ATOM    943  CA  ASP    95      27.173  29.908  25.157  1.00  3.04
ATOM    944  C   ASP    95      25.971  30.755  25.360  1.00  3.04
ATOM    945  O   ASP    95      25.929  31.549  26.299  1.00  3.04
ATOM    946  H   ASP    95      27.133  28.513  23.649  1.00  3.04
ATOM    947  CB  ASP    95      28.239  30.669  24.366  1.00  3.04
ATOM    948  CG  ASP    95      28.819  31.835  25.142  1.00  3.04
ATOM    949  OD1 ASP    95      29.438  31.595  26.200  1.00  3.04
ATOM    950  OD2 ASP    95      28.655  32.988  24.692  1.00  3.04
ATOM    951  N   MET    96      24.986  30.657  24.453  1.00  3.38
ATOM    952  CA  MET    96      23.809  31.438  24.629  1.00  3.38
ATOM    953  C   MET    96      23.306  31.016  25.978  1.00  3.38
ATOM    954  O   MET    96      22.852  31.829  26.776  1.00  3.38
ATOM    955  H   MET    96      25.061  30.109  23.743  1.00  3.38
ATOM    956  CB  MET    96      22.822  31.184  23.488  1.00  3.38
ATOM    957  SD  MET    96      22.164  31.269  20.798  1.00  3.38
ATOM    958  CE  MET    96      20.719  32.246  21.204  1.00  3.38
ATOM    959  CG  MET    96      23.274  31.728  22.143  1.00  3.38
ATOM    960  N   SER    97      23.471  29.724  26.306  1.00  4.28
ATOM    961  CA  SER    97      23.038  29.259  27.591  1.00  4.28
ATOM    962  C   SER    97      23.780  29.966  28.669  1.00  4.28
ATOM    963  O   SER    97      23.320  30.108  29.801  1.00  4.28
ATOM    964  H   SER    97      23.851  29.151  25.725  1.00  4.28
ATOM    965  CB  SER    97      23.233  27.746  27.707  1.00  4.28
ATOM    966  HG  SER    97      22.569  27.285  26.026  1.00  4.28
ATOM    967  OG  SER    97      22.390  27.052  26.803  1.00  4.28
ATOM    968  N   ILE    98      25.033  30.317  28.407  1.00  4.40
ATOM    969  CA  ILE    98      25.685  31.002  29.464  1.00  4.40
ATOM    970  C   ILE    98      25.330  32.463  29.470  1.00  4.40
ATOM    971  O   ILE    98      24.842  33.023  30.443  1.00  4.40
ATOM    972  H   ILE    98      25.471  30.155  27.638  1.00  4.40
ATOM    973  CB  ILE    98      27.214  30.839  29.384  1.00  4.40
ATOM    974  CD1 ILE    98      27.162  28.733  30.819  1.00  4.40
ATOM    975  CG1 ILE    98      27.601  29.365  29.517  1.00  4.40
ATOM    976  CG2 ILE    98      27.898  31.701  30.434  1.00  4.40
ATOM    977  N   GLN    99      25.476  33.129  28.328  1.00  4.13
ATOM    978  CA  GLN    99      25.303  34.538  28.353  1.00  4.13
ATOM    979  C   GLN    99      23.825  34.862  28.327  1.00  4.13
ATOM    980  O   GLN    99      23.055  34.937  29.275  1.00  4.13
ATOM    981  H   GLN    99      25.678  32.714  27.555  1.00  4.13
ATOM    982  CB  GLN    99      26.028  35.188  27.173  1.00  4.13
ATOM    983  CD  GLN    99      28.227  35.702  26.040  1.00  4.13
ATOM    984  CG  GLN    99      27.544  35.114  27.259  1.00  4.13
ATOM    985  OE1 GLN    99      27.664  35.711  24.945  1.00  4.13
ATOM    986 1HE2 GLN    99      29.894  36.559  25.536  1.00  4.13
ATOM    987 2HE2 GLN    99      29.821  36.172  27.044  1.00  4.13
ATOM    988  NE2 GLN    99      29.445  36.197  26.227  1.00  4.13
ATOM    989  N   GLU   100      23.440  35.079  27.109  1.00  4.25
ATOM    990  CA  GLU   100      22.291  35.634  26.496  1.00  4.25
ATOM    991  C   GLU   100      20.947  34.955  26.451  1.00  4.25
ATOM    992  O   GLU   100      19.973  35.560  25.980  1.00  4.25
ATOM    993  H   GLU   100      24.119  34.777  26.602  1.00  4.25
ATOM    994  CB  GLU   100      22.565  35.939  25.022  1.00  4.25
ATOM    995  CD  GLU   100      23.831  37.315  23.325  1.00  4.25
ATOM    996  CG  GLU   100      23.577  37.050  24.795  1.00  4.25
ATOM    997  OE1 GLU   100      23.257  36.593  22.483  1.00  4.25
ATOM    998  OE2 GLU   100      24.605  38.245  23.014  1.00  4.25
ATOM    999  N   LEU   101      20.875  33.656  26.759  1.00  3.81
ATOM   1000  CA  LEU   101      19.619  32.984  26.585  1.00  3.81
ATOM   1001  C   LEU   101      18.597  33.694  27.380  1.00  3.81
ATOM   1002  O   LEU   101      17.450  33.854  26.963  1.00  3.81
ATOM   1003  H   LEU   101      21.589  33.203  27.068  1.00  3.81
ATOM   1004  CB  LEU   101      19.735  31.516  27.001  1.00  3.81
ATOM   1005  CG  LEU   101      18.470  30.668  26.853  1.00  3.81
ATOM   1006  CD1 LEU   101      18.017  30.627  25.401  1.00  3.81
ATOM   1007  CD2 LEU   101      18.704  29.258  27.373  1.00  3.81
ATOM   1008  N   ALA   102      19.016  34.188  28.539  1.00  4.68
ATOM   1009  CA  ALA   102      18.039  34.782  29.399  1.00  4.68
ATOM   1010  C   ALA   102      17.370  35.942  28.742  1.00  4.68
ATOM   1011  O   ALA   102      16.175  36.038  28.967  1.00  4.68
ATOM   1012  H   ALA   102      19.879  34.159  28.791  1.00  4.68
ATOM   1013  CB  ALA   102      18.681  35.223  30.705  1.00  4.68
ATOM   1014  N   VAL   103      18.101  36.795  27.958  1.00  5.80
ATOM   1015  CA  VAL   103      17.782  38.046  27.246  1.00  5.80
ATOM   1016  C   VAL   103      16.775  37.730  26.231  1.00  5.80
ATOM   1017  O   VAL   103      16.002  38.586  25.820  1.00  5.80
ATOM   1018  H   VAL   103      18.933  36.454  27.918  1.00  5.80
ATOM   1019  CB  VAL   103      19.041  38.678  26.624  1.00  5.80
ATOM   1020  CG1 VAL   103      19.535  37.840  25.455  1.00  5.80
ATOM   1021  CG2 VAL   103      18.756  40.104  26.178  1.00  5.80
ATOM   1022  N   LEU   104      16.823  36.495  25.726  1.00  7.85
ATOM   1023  CA  LEU   104      15.804  36.152  24.788  1.00  7.85
ATOM   1024  C   LEU   104      14.540  36.364  25.536  1.00  7.85
ATOM   1025  O   LEU   104      13.534  36.716  24.928  1.00  7.85
ATOM   1026  H   LEU   104      17.453  35.891  25.947  1.00  7.85
ATOM   1027  CB  LEU   104      15.994  34.717  24.291  1.00  7.85
ATOM   1028  CG  LEU   104      17.218  34.462  23.410  1.00  7.85
ATOM   1029  CD1 LEU   104      17.376  32.975  23.128  1.00  7.85
ATOM   1030  CD2 LEU   104      17.114  35.239  22.107  1.00  7.85
ATOM   1031  N   VAL   105      14.553  36.128  26.865  1.00  9.00
ATOM   1032  CA  VAL   105      13.442  36.682  27.561  1.00  9.00
ATOM   1033  C   VAL   105      13.892  37.986  28.192  1.00  9.00
ATOM   1034  O   VAL   105      15.043  38.201  28.551  1.00  9.00
ATOM   1035  H   VAL   105      15.183  35.669  27.315  1.00  9.00
ATOM   1036  CB  VAL   105      12.891  35.704  28.615  1.00  9.00
ATOM   1037  CG1 VAL   105      11.757  36.347  29.398  1.00  9.00
ATOM   1038  CG2 VAL   105      12.424  34.416  27.954  1.00  9.00
ATOM   1039  N   SER   106      13.003  38.976  28.267  1.00  7.94
ATOM   1040  CA  SER   106      13.340  40.174  28.976  1.00  7.94
ATOM   1041  C   SER   106      14.351  41.009  28.282  1.00  7.94
ATOM   1042  O   SER   106      14.596  42.147  28.680  1.00  7.94
ATOM   1043  H   SER   106      12.196  38.896  27.876  1.00  7.94
ATOM   1044  CB  SER   106      13.856  39.840  30.377  1.00  7.94
ATOM   1045  HG  SER   106      12.685  38.434  30.740  1.00  7.94
ATOM   1046  OG  SER   106      12.878  39.142  31.128  1.00  7.94
ATOM   1047  N   GLY   107      14.938  40.492  27.202  1.00  6.78
ATOM   1048  CA  GLY   107      15.903  41.231  26.449  1.00  6.78
ATOM   1049  C   GLY   107      16.992  41.614  27.371  1.00  6.78
ATOM   1050  O   GLY   107      17.704  42.585  27.125  1.00  6.78
ATOM   1051  H   GLY   107      14.714  39.657  26.950  1.00  6.78
ATOM   1052  N   GLN   108      17.164  40.859  28.464  1.00  5.79
ATOM   1053  CA  GLN   108      18.212  41.264  29.335  1.00  5.79
ATOM   1054  C   GLN   108      19.399  40.453  28.996  1.00  5.79
ATOM   1055  O   GLN   108      19.531  39.315  29.442  1.00  5.79
ATOM   1056  H   GLN   108      16.667  40.136  28.664  1.00  5.79
ATOM   1057  CB  GLN   108      17.792  41.090  30.796  1.00  5.79
ATOM   1058  CD  GLN   108      16.857  43.413  31.125  1.00  5.79
ATOM   1059  CG  GLN   108      16.586  41.923  31.198  1.00  5.79
ATOM   1060  OE1 GLN   108      17.809  43.911  31.725  1.00  5.79
ATOM   1061 1HE2 GLN   108      16.133  45.019  30.309  1.00  5.79
ATOM   1062 2HE2 GLN   108      15.333  43.727  29.963  1.00  5.79
ATOM   1063  NE2 GLN   108      16.018  44.130  30.386  1.00  5.79
ATOM   1064  N   LYS   109      20.297  41.066  28.209  1.00  6.02
ATOM   1065  CA  LYS   109      21.518  40.486  27.770  1.00  6.02
ATOM   1066  C   LYS   109      22.438  40.392  28.964  1.00  6.02
ATOM   1067  O   LYS   109      23.550  40.971  28.853  1.00  6.02
ATOM   1068  H   LYS   109      20.081  41.903  27.959  1.00  6.02
ATOM   1069  OXT LYS   109      22.000  39.744  29.950  1.00  6.02
ATOM   1070  CB  LYS   109      22.131  41.318  26.642  1.00  6.02
ATOM   1071  CD  LYS   109      23.908  41.557  24.885  1.00  6.02
ATOM   1072  CE  LYS   109      25.173  40.960  24.291  1.00  6.02
ATOM   1073  CG  LYS   109      23.394  40.718  26.044  1.00  6.02
ATOM   1074 1HZ  LYS   109      26.428  41.394  22.831  1.00  6.02
ATOM   1075 2HZ  LYS   109      25.876  42.594  23.437  1.00  6.02
ATOM   1076 3HZ  LYS   109      25.072  41.811  22.513  1.00  6.02
ATOM   1077  NZ  LYS   109      25.689  41.771  23.154  1.00  6.02
