# Supplementary material for: Selecting Near-Native Protein Structures from Predicted Decoy Sets Using Ordered Graphlet Degree Similarity
Source: Genes (Basel). 2019 Feb 11;10(2):132. doi: 10.3390/genes10020132 (PMC6410076; doi:10.3390/genes10020132)
Supplement: Supplementary file 1 [file genes-10-00132-s001.zip › CodeData/data/CASP11/T0759/model151.pdb]

ATOM      1  N   MET     1      52.700  64.265  72.502  1.00 10.39
ATOM      2  CA  MET     1      52.939  64.425  71.064  1.00 10.39
ATOM      3  HA  MET     1      52.550  65.405  70.785  1.00 10.39
ATOM      4  CB  MET     1      54.452  64.437  70.777  1.00 10.39
ATOM      5  HB1 MET     1      54.917  65.205  71.395  1.00 10.39
ATOM      6  HB2 MET     1      54.613  64.707  69.732  1.00 10.39
ATOM      7  CG  MET     1      55.140  63.089  71.041  1.00 10.39
ATOM      8  HG1 MET     1      54.650  62.326  70.436  1.00 10.39
ATOM      9  HG2 MET     1      55.011  62.822  72.090  1.00 10.39
ATOM     10  SD  MET     1      56.912  63.044  70.645  1.00 10.39
ATOM     11  CE  MET     1      57.575  64.150  71.918  1.00 10.39
ATOM     12  HE1 MET     1      58.663  64.168  71.848  1.00 10.39
ATOM     13  HE2 MET     1      57.192  65.159  71.768  1.00 10.39
ATOM     14  HE3 MET     1      57.283  63.790  72.904  1.00 10.39
ATOM     15  C   MET     1      52.194  63.407  70.198  1.00 10.39
ATOM     16  O   MET     1      52.391  63.375  68.985  1.00 10.39
ATOM     17  N   GLY     2      51.298  62.631  70.823  1.00  8.55
ATOM     18  H   GLY     2      51.249  62.756  71.826  1.00  8.55
ATOM     19  CA  GLY     2      50.426  61.620  70.203  1.00  8.55
ATOM     20  HA1 GLY     2      49.704  61.272  70.942  1.00  8.55
ATOM     21  HA2 GLY     2      51.037  60.770  69.898  1.00  8.55
ATOM     22  C   GLY     2      49.640  62.090  68.970  1.00  8.55
ATOM     23  O   GLY     2      49.136  61.264  68.222  1.00  8.55
ATOM     24  N   HIS     3      49.555  63.401  68.727  1.00  7.21
ATOM     25  H   HIS     3      49.993  64.034  69.378  1.00  7.21
ATOM     26  CA  HIS     3      48.981  63.953  67.502  1.00  7.21
ATOM     27  HA  HIS     3      48.957  63.150  66.769  1.00  7.21
ATOM     28  CB  HIS     3      47.503  64.342  67.715  1.00  7.21
ATOM     29  HB1 HIS     3      47.412  65.408  67.927  1.00  7.21
ATOM     30  HB2 HIS     3      47.102  63.800  68.572  1.00  7.21
ATOM     31  CG  HIS     3      46.645  63.979  66.524  1.00  7.21
ATOM     32  ND1 HIS     3      46.013  64.876  65.660  1.00  7.21
ATOM     33  CE1 HIS     3      45.432  64.128  64.709  1.00  7.21
ATOM     34  HE1 HIS     3      44.868  64.520  63.873  1.00  7.21
ATOM     35  NE2 HIS     3      45.681  62.827  64.918  1.00  7.21
ATOM     36  HE2 HIS     3      45.409  62.073  64.275  1.00  7.21
ATOM     37  CD2 HIS     3      46.435  62.708  66.065  1.00  7.21
ATOM     38  HD2 HIS     3      46.820  61.792  66.498  1.00  7.21
ATOM     39  C   HIS     3      49.863  65.024  66.835  1.00  7.21
ATOM     40  O   HIS     3      49.408  66.098  66.449  1.00  7.21
ATOM     41  N   HIS     4      51.163  64.730  66.717  1.00  7.17
ATOM     42  H   HIS     4      51.493  63.876  67.151  1.00  7.17
ATOM     43  CA  HIS     4      52.156  65.620  66.089  1.00  7.17
ATOM     44  HA  HIS     4      51.648  66.277  65.382  1.00  7.17
ATOM     45  CB  HIS     4      52.773  66.494  67.196  1.00  7.17
ATOM     46  HB1 HIS     4      53.167  65.846  67.979  1.00  7.17
ATOM     47  HB2 HIS     4      51.988  67.108  67.638  1.00  7.17
ATOM     48  CG  HIS     4      53.890  67.411  66.760  1.00  7.17
ATOM     49  ND1 HIS     4      55.003  67.729  67.538  1.00  7.17
ATOM     50  CE1 HIS     4      55.743  68.567  66.802  1.00  7.17
ATOM     51  HE1 HIS     4      56.676  69.003  67.129  1.00  7.17
ATOM     52  NE2 HIS     4      55.161  68.784  65.610  1.00  7.17
ATOM     53  HE2 HIS     4      55.526  69.376  64.879  1.00  7.17
ATOM     54  CD2 HIS     4      53.987  68.067  65.566  1.00  7.17
ATOM     55  HD2 HIS     4      53.286  68.006  64.745  1.00  7.17
ATOM     56  C   HIS     4      53.246  64.906  65.295  1.00  7.17
ATOM     57  O   HIS     4      53.542  65.296  64.168  1.00  7.17
ATOM     58  N   HIS     5      53.744  63.806  65.846  1.00  6.29
ATOM     59  H   HIS     5      53.517  63.626  66.816  1.00  6.29
ATOM     60  CA  HIS     5      54.086  62.627  65.061  1.00  6.29
ATOM     61  HA  HIS     5      53.923  62.813  63.997  1.00  6.29
ATOM     62  CB  HIS     5      55.556  62.237  65.255  1.00  6.29
ATOM     63  HB1 HIS     5      55.765  61.349  64.658  1.00  6.29
ATOM     64  HB2 HIS     5      55.738  62.006  66.305  1.00  6.29
ATOM     65  CG  HIS     5      56.511  63.323  64.829  1.00  6.29
ATOM     66  ND1 HIS     5      57.114  63.438  63.572  1.00  6.29
ATOM     67  CE1 HIS     5      57.841  64.563  63.624  1.00  6.29
ATOM     68  HE1 HIS     5      58.438  64.939  62.804  1.00  6.29
ATOM     69  NE2 HIS     5      57.715  65.156  64.825  1.00  6.29
ATOM     70  HE2 HIS     5      58.142  66.023  65.106  1.00  6.29
ATOM     71  CD2 HIS     5      56.883  64.384  65.600  1.00  6.29
ATOM     72  HD2 HIS     5      56.555  64.580  66.611  1.00  6.29
ATOM     73  C   HIS     5      53.068  61.617  65.550  1.00  6.29
ATOM     74  O   HIS     5      53.119  61.229  66.715  1.00  6.29
ATOM     75  N   HIS     6      52.021  61.398  64.748  1.00  5.51
ATOM     76  H   HIS     6      52.113  61.749  63.799  1.00  5.51
ATOM     77  CA  HIS     6      50.617  61.267  65.191  1.00  5.51
ATOM     78  HA  HIS     6      50.454  61.998  65.975  1.00  5.51
ATOM     79  CB  HIS     6      49.709  61.630  64.000  1.00  5.51
ATOM     80  HB1 HIS     6      48.664  61.528  64.294  1.00  5.51
ATOM     81  HB2 HIS     6      49.893  60.946  63.172  1.00  5.51
ATOM     82  CG  HIS     6      49.925  63.044  63.520  1.00  5.51
ATOM     83  ND1 HIS     6      51.068  63.521  62.874  1.00  5.51
ATOM     84  CE1 HIS     6      50.892  64.846  62.748  1.00  5.51
ATOM     85  HE1 HIS     6      51.622  65.521  62.319  1.00  5.51
ATOM     86  NE2 HIS     6      49.719  65.218  63.287  1.00  5.51
ATOM     87  HE2 HIS     6      49.378  66.167  63.383  1.00  5.51
ATOM     88  CD2 HIS     6      49.095  64.094  63.771  1.00  5.51
ATOM     89  HD2 HIS     6      48.156  64.050  64.300  1.00  5.51
ATOM     90  C   HIS     6      50.243  59.922  65.826  1.00  5.51
ATOM     91  O   HIS     6      49.269  59.299  65.449  1.00  5.51
ATOM     92  N   HIS     7      51.081  59.480  66.752  1.00  5.87
ATOM     93  H   HIS     7      51.727  60.182  67.089  1.00  5.87
ATOM     94  CA  HIS     7      51.426  58.115  67.138  1.00  5.87
ATOM     95  HA  HIS     7      51.737  58.221  68.177  1.00  5.87
ATOM     96  CB  HIS     7      50.214  57.165  67.267  1.00  5.87
ATOM     97  HB1 HIS     7      50.003  56.659  66.326  1.00  5.87
ATOM     98  HB2 HIS     7      49.335  57.766  67.498  1.00  5.87
ATOM     99  CG  HIS     7      50.320  56.160  68.395  1.00  5.87
ATOM    100  ND1 HIS     7      49.647  56.257  69.618  1.00  5.87
ATOM    101  CE1 HIS     7      49.961  55.146  70.302  1.00  5.87
ATOM    102  HE1 HIS     7      49.577  54.905  71.284  1.00  5.87
ATOM    103  NE2 HIS     7      50.798  54.373  69.590  1.00  5.87
ATOM    104  HE2 HIS     7      51.143  53.460  69.849  1.00  5.87
ATOM    105  CD2 HIS     7      51.044  55.003  68.392  1.00  5.87
ATOM    106  HD2 HIS     7      51.676  54.647  67.592  1.00  5.87
ATOM    107  C   HIS     7      52.725  57.623  66.493  1.00  5.87
ATOM    108  O   HIS     7      53.297  56.646  66.965  1.00  5.87
ATOM    109  N   HIS     8      53.259  58.456  65.578  1.00  5.35
ATOM    110  H   HIS     8      52.687  59.258  65.372  1.00  5.35
ATOM    111  CA  HIS     8      54.559  58.402  64.885  1.00  5.35
ATOM    112  HA  HIS     8      54.615  59.204  64.147  1.00  5.35
ATOM    113  CB  HIS     8      55.666  58.633  65.932  1.00  5.35
ATOM    114  HB1 HIS     8      55.449  58.048  66.825  1.00  5.35
ATOM    115  HB2 HIS     8      55.678  59.675  66.238  1.00  5.35
ATOM    116  CG  HIS     8      57.040  58.230  65.476  1.00  5.35
ATOM    117  ND1 HIS     8      57.828  58.894  64.537  1.00  5.35
ATOM    118  CE1 HIS     8      58.934  58.149  64.397  1.00  5.35
ATOM    119  HE1 HIS     8      59.746  58.394  63.728  1.00  5.35
ATOM    120  NE2 HIS     8      58.872  57.057  65.182  1.00  5.35
ATOM    121  HE2 HIS     8      59.547  56.300  65.232  1.00  5.35
ATOM    122  CD2 HIS     8      57.683  57.094  65.867  1.00  5.35
ATOM    123  HD2 HIS     8      57.284  56.345  66.537  1.00  5.35
ATOM    124  C   HIS     8      54.741  57.079  64.173  1.00  5.35
ATOM    125  O   HIS     8      54.937  56.036  64.799  1.00  5.35
ATOM    126  N   SER     9      54.708  57.160  62.848  1.00  4.44
ATOM    127  H   SER     9      54.506  58.067  62.440  1.00  4.44
ATOM    128  CA  SER     9      54.638  56.010  61.959  1.00  4.44
ATOM    129  HA  SER     9      53.625  55.637  61.915  1.00  4.44
ATOM    130  CB  SER     9      55.047  56.473  60.556  1.00  4.44
ATOM    131  HB1 SER     9      54.330  57.214  60.212  1.00  4.44
ATOM    132  HB2 SER     9      55.014  55.627  59.871  1.00  4.44
ATOM    133  OG  SER     9      56.353  57.047  60.554  1.00  4.44
ATOM    134  HG  SER     9      56.381  57.723  59.862  1.00  4.44
ATOM    135  C   SER     9      55.541  54.863  62.379  1.00  4.44
ATOM    136  O   SER     9      55.101  53.720  62.342  1.00  4.44
ATOM    137  N   HIS    10      56.757  55.241  62.808  1.00  4.01
ATOM    138  H   HIS    10      56.830  56.244  62.912  1.00  4.01
ATOM    139  CA  HIS    10      57.993  54.488  63.014  1.00  4.01
ATOM    140  HA  HIS    10      58.745  55.259  63.155  1.00  4.01
ATOM    141  CB  HIS    10      58.003  53.698  64.327  1.00  4.01
ATOM    142  HB1 HIS    10      57.483  52.750  64.182  1.00  4.01
ATOM    143  HB2 HIS    10      57.468  54.261  65.092  1.00  4.01
ATOM    144  CG  HIS    10      59.414  53.451  64.827  1.00  4.01
ATOM    145  ND1 HIS    10      60.360  54.437  65.171  1.00  4.01
ATOM    146  CE1 HIS    10      61.452  53.763  65.569  1.00  4.01
ATOM    147  HE1 HIS    10      62.365  54.220  65.928  1.00  4.01
ATOM    148  NE2 HIS    10      61.255  52.438  65.471  1.00  4.01
ATOM    149  HE2 HIS    10      61.934  51.725  65.697  1.00  4.01
ATOM    150  CD2 HIS    10      59.979  52.225  65.003  1.00  4.01
ATOM    151  HD2 HIS    10      59.504  51.276  64.797  1.00  4.01
ATOM    152  C   HIS    10      58.490  53.744  61.779  1.00  4.01
ATOM    153  O   HIS    10      58.974  52.615  61.809  1.00  4.01
ATOM    154  N   MET    11      58.375  54.463  60.675  1.00  3.27
ATOM    155  H   MET    11      57.892  55.349  60.774  1.00  3.27
ATOM    156  CA  MET    11      58.826  54.126  59.336  1.00  3.27
ATOM    157  HA  MET    11      58.377  53.172  59.054  1.00  3.27
ATOM    158  CB  MET    11      58.242  55.239  58.447  1.00  3.27
ATOM    159  HB1 MET    11      58.899  56.108  58.415  1.00  3.27
ATOM    160  HB2 MET    11      57.298  55.564  58.871  1.00  3.27
ATOM    161  CG  MET    11      57.853  54.821  57.050  1.00  3.27
ATOM    162  HG1 MET    11      57.359  55.680  56.608  1.00  3.27
ATOM    163  HG2 MET    11      57.137  54.003  57.129  1.00  3.27
ATOM    164  SD  MET    11      59.144  54.339  55.917  1.00  3.27
ATOM    165  CE  MET    11      58.056  53.750  54.599  1.00  3.27
ATOM    166  HE1 MET    11      57.395  52.989  55.010  1.00  3.27
ATOM    167  HE2 MET    11      57.451  54.581  54.241  1.00  3.27
ATOM    168  HE3 MET    11      58.634  53.327  53.782  1.00  3.27
ATOM    169  C   MET    11      60.343  54.013  59.222  1.00  3.27
ATOM    170  O   MET    11      61.039  54.942  58.825  1.00  3.27
ATOM    171  N   VAL    12      60.867  52.879  59.659  1.00  2.55
ATOM    172  H   VAL    12      60.230  52.202  60.071  1.00  2.55
ATOM    173  CA  VAL    12      62.282  52.513  59.684  1.00  2.55
ATOM    174  HA  VAL    12      62.774  52.923  58.804  1.00  2.55
ATOM    175  CB  VAL    12      62.944  53.066  60.968  1.00  2.55
ATOM    176  HB  VAL    12      62.639  54.106  61.076  1.00  2.55
ATOM    177  CG1 VAL    12      62.551  52.353  62.267  1.00  2.55
ATOM    178 1HG1 VAL    12      61.468  52.360  62.380  1.00  2.55
ATOM    179 2HG1 VAL    12      62.902  51.322  62.267  1.00  2.55
ATOM    180 3HG1 VAL    12      62.996  52.874  63.114  1.00  2.55
ATOM    181  CG2 VAL    12      64.471  53.055  60.876  1.00  2.55
ATOM    182 1HG2 VAL    12      64.875  53.669  61.681  1.00  2.55
ATOM    183 2HG2 VAL    12      64.868  52.047  60.983  1.00  2.55
ATOM    184 3HG2 VAL    12      64.790  53.465  59.918  1.00  2.55
ATOM    185  C   VAL    12      62.351  50.988  59.661  1.00  2.55
ATOM    186  O   VAL    12      61.393  50.303  60.013  1.00  2.55
ATOM    187  N   VAL    13      63.523  50.461  59.344  1.00  2.35
ATOM    188  H   VAL    13      64.219  51.078  58.936  1.00  2.35
ATOM    189  CA  VAL    13      63.952  49.122  59.709  1.00  2.35
ATOM    190  HA  VAL    13      63.333  48.773  60.536  1.00  2.35
ATOM    191  CB  VAL    13      63.775  48.114  58.556  1.00  2.35
ATOM    192  HB  VAL    13      64.320  48.489  57.695  1.00  2.35
ATOM    193  CG1 VAL    13      64.305  46.721  58.923  1.00  2.35
ATOM    194 1HG1 VAL    13      64.070  46.009  58.132  1.00  2.35
ATOM    195 2HG1 VAL    13      65.389  46.751  59.034  1.00  2.35
ATOM    196 3HG1 VAL    13      63.854  46.376  59.854  1.00  2.35
ATOM    197  CG2 VAL    13      62.301  47.945  58.161  1.00  2.35
ATOM    198 1HG2 VAL    13      62.205  47.207  57.365  1.00  2.35
ATOM    199 2HG2 VAL    13      61.715  47.629  59.025  1.00  2.35
ATOM    200 3HG2 VAL    13      61.904  48.892  57.799  1.00  2.35
ATOM    201  C   VAL    13      65.387  49.198  60.191  1.00  2.35
ATOM    202  O   VAL    13      66.282  49.645  59.474  1.00  2.35
ATOM    203  N   ILE    14      65.587  48.802  61.441  1.00  2.84
ATOM    204  H   ILE    14      64.802  48.452  61.965  1.00  2.84
ATOM    205  CA  ILE    14      66.911  48.553  61.986  1.00  2.84
ATOM    206  HA  ILE    14      67.519  49.444  61.825  1.00  2.84
ATOM    207  CB  ILE    14      66.810  48.325  63.519  1.00  2.84
ATOM    208  HB  ILE    14      66.527  49.283  63.961  1.00  2.84
ATOM    209  CG2 ILE    14      65.713  47.317  63.922  1.00  2.84
ATOM    210 1HG2 ILE    14      65.700  47.195  65.005  1.00  2.84
ATOM    211 2HG2 ILE    14      64.728  47.669  63.621  1.00  2.84
ATOM    212 3HG2 ILE    14      65.903  46.345  63.465  1.00  2.84
ATOM    213  CG1 ILE    14      68.132  47.891  64.192  1.00  2.84
ATOM    214 1HG1 ILE    14      68.450  46.924  63.801  1.00  2.84
ATOM    215 2HG1 ILE    14      67.953  47.771  65.261  1.00  2.84
ATOM    216  CD1 ILE    14      69.280  48.893  64.034  1.00  2.84
ATOM    217  HD1 ILE    14      70.116  48.585  64.662  1.00  2.84
ATOM    218  HD2 ILE    14      69.619  48.914  63.004  1.00  2.84
ATOM    219  HD3 ILE    14      68.954  49.889  64.336  1.00  2.84
ATOM    220  C   ILE    14      67.565  47.386  61.234  1.00  2.84
ATOM    221  O   ILE    14      67.024  46.283  61.167  1.00  2.84
ATOM    222  N   HIS    15      68.760  47.614  60.693  1.00  3.08
ATOM    223  H   HIS    15      69.106  48.569  60.717  1.00  3.08
ATOM    224  CA  HIS    15      69.725  46.553  60.395  1.00  3.08
ATOM    225  HA  HIS    15      69.196  45.680  60.035  1.00  3.08
ATOM    226  CB  HIS    15      70.676  46.992  59.254  1.00  3.08
ATOM    227  HB1 HIS    15      71.652  46.539  59.437  1.00  3.08
ATOM    228  HB2 HIS    15      70.815  48.073  59.287  1.00  3.08
ATOM    229  CG  HIS    15      70.277  46.582  57.839  1.00  3.08
ATOM    230  ND1 HIS    15      71.114  46.699  56.716  1.00  3.08
ATOM    231  CE1 HIS    15      70.488  46.038  55.722  1.00  3.08
ATOM    232  HE1 HIS    15      70.895  45.882  54.731  1.00  3.08
ATOM    233  NE2 HIS    15      69.301  45.564  56.131  1.00  3.08
ATOM    234  HE2 HIS    15      68.685  44.965  55.574  1.00  3.08
ATOM    235  CD2 HIS    15      69.145  45.909  57.458  1.00  3.08
ATOM    236  HD2 HIS    15      68.318  45.623  58.093  1.00  3.08
ATOM    237  C   HIS    15      70.460  46.133  61.672  1.00  3.08
ATOM    238  O   HIS    15      71.330  46.883  62.120  1.00  3.08
ATOM    239  N   PRO    16      70.161  44.947  62.252  1.00  3.86
ATOM    240  CD  PRO    16      68.998  44.088  62.038  1.00  3.86
ATOM    241  HD1 PRO    16      68.688  44.036  60.998  1.00  3.86
ATOM    242  HD2 PRO    16      68.173  44.451  62.652  1.00  3.86
ATOM    243  CG  PRO    16      69.401  42.690  62.508  1.00  3.86
ATOM    244  HG1 PRO    16      69.852  42.138  61.682  1.00  3.86
ATOM    245  HG2 PRO    16      68.555  42.141  62.921  1.00  3.86
ATOM    246  CB  PRO    16      70.466  42.970  63.561  1.00  3.86
ATOM    247  HB1 PRO    16      71.142  42.124  63.687  1.00  3.86
ATOM    248  HB2 PRO    16      69.984  43.216  64.508  1.00  3.86
ATOM    249  CA  PRO    16      71.169  44.215  63.010  1.00  3.86
ATOM    250  HA  PRO    16      71.529  44.822  63.841  1.00  3.86
ATOM    251  C   PRO    16      72.360  43.896  62.096  1.00  3.86
ATOM    252  O   PRO    16      72.361  44.198  60.902  1.00  3.86
ATOM    253  N   ASP    17      73.403  43.331  62.679  1.00  4.00
ATOM    254  H   ASP    17      73.311  42.967  63.615  1.00  4.00
ATOM    255  CA  ASP    17      74.760  43.434  62.166  1.00  4.00
ATOM    256  HA  ASP    17      75.379  43.138  63.015  1.00  4.00
ATOM    257  CB  ASP    17      75.083  42.340  61.125  1.00  4.00
ATOM    258  HB1 ASP    17      76.101  42.491  60.764  1.00  4.00
ATOM    259  HB2 ASP    17      74.395  42.413  60.283  1.00  4.00
ATOM    260  CG  ASP    17      75.004  40.916  61.704  1.00  4.00
ATOM    261  OD1 ASP    17      75.175  40.767  62.937  1.00  4.00
ATOM    262  OD2 ASP    17      74.786  39.984  60.897  1.00  4.00
ATOM    263  C   ASP    17      75.237  44.894  61.977  1.00  4.00
ATOM    264  O   ASP    17      75.529  45.520  63.001  1.00  4.00
ATOM    265  N   PRO    18      75.328  45.510  60.780  1.00  3.90
ATOM    266  CD  PRO    18      75.192  44.898  59.465  1.00  3.90
ATOM    267  HD1 PRO    18      74.232  44.400  59.344  1.00  3.90
ATOM    268  HD2 PRO    18      76.008  44.193  59.303  1.00  3.90
ATOM    269  CG  PRO    18      75.308  46.026  58.453  1.00  3.90
ATOM    270  HG1 PRO    18      74.312  46.420  58.267  1.00  3.90
ATOM    271  HG2 PRO    18      75.772  45.692  57.524  1.00  3.90
ATOM    272  CB  PRO    18      76.167  47.055  59.185  1.00  3.90
ATOM    273  HB1 PRO    18      76.043  48.059  58.784  1.00  3.90
ATOM    274  HB2 PRO    18      77.215  46.759  59.108  1.00  3.90
ATOM    275  CA  PRO    18      75.718  46.920  60.648  1.00  3.90
ATOM    276  HA  PRO    18      76.584  47.110  61.283  1.00  3.90
ATOM    277  C   PRO    18      74.613  47.903  61.076  1.00  3.90
ATOM    278  O   PRO    18      74.024  48.569  60.220  1.00  3.90
ATOM    279  N   GLY    19      74.379  47.984  62.394  1.00  3.71
ATOM    280  H   GLY    19      74.857  47.275  62.946  1.00  3.71
ATOM    281  CA  GLY    19      73.583  48.953  63.171  1.00  3.71
ATOM    282  HA1 GLY    19      74.103  49.149  64.108  1.00  3.71
ATOM    283  HA2 GLY    19      72.623  48.507  63.424  1.00  3.71
ATOM    284  C   GLY    19      73.337  50.291  62.502  1.00  3.71
ATOM    285  O   GLY    19      74.043  51.270  62.739  1.00  3.71
ATOM    286  N   ARG    20      72.318  50.298  61.654  1.00  3.25
ATOM    287  H   ARG    20      71.824  49.419  61.550  1.00  3.25
ATOM    288  CA  ARG    20      71.878  51.421  60.826  1.00  3.25
ATOM    289  HA  ARG    20      72.185  52.366  61.278  1.00  3.25
ATOM    290  CB  ARG    20      72.463  51.283  59.414  1.00  3.25
ATOM    291  HB1 ARG    20      71.882  51.878  58.709  1.00  3.25
ATOM    292  HB2 ARG    20      72.338  50.242  59.136  1.00  3.25
ATOM    293  CG  ARG    20      73.933  51.719  59.282  1.00  3.25
ATOM    294  HG1 ARG    20      74.468  51.529  60.210  1.00  3.25
ATOM    295  HG2 ARG    20      73.952  52.796  59.108  1.00  3.25
ATOM    296  CD  ARG    20      74.713  51.017  58.154  1.00  3.25
ATOM    297  HD1 ARG    20      75.120  50.087  58.547  1.00  3.25
ATOM    298  HD2 ARG    20      75.567  51.644  57.889  1.00  3.25
ATOM    299  NE  ARG    20      73.911  50.740  56.941  1.00  3.25
ATOM    300  HE  ARG    20      73.850  51.478  56.261  1.00  3.25
ATOM    301  CZ  ARG    20      73.275  49.607  56.671  1.00  3.25
ATOM    302  NH1 ARG    20      73.245  48.593  57.483  1.00  3.25
ATOM    303 1HH1 ARG    20      73.651  48.660  58.415  1.00  3.25
ATOM    304 2HH1 ARG    20      72.636  47.806  57.287  1.00  3.25
ATOM    305  NH2 ARG    20      72.623  49.457  55.557  1.00  3.25
ATOM    306 1HH2 ARG    20      72.588  50.187  54.873  1.00  3.25
ATOM    307 2HH2 ARG    20      72.114  48.598  55.430  1.00  3.25
ATOM    308  C   ARG    20      70.371  51.399  60.740  1.00  3.25
ATOM    309  O   ARG    20      69.735  50.379  60.978  1.00  3.25
ATOM    310  N   GLU    21      69.821  52.508  60.300  1.00  2.86
ATOM    311  H   GLU    21      70.405  53.299  60.088  1.00  2.86
ATOM    312  CA  GLU    21      68.403  52.654  60.073  1.00  2.86
ATOM    313  HA  GLU    21      67.850  51.768  60.393  1.00  2.86
ATOM    314  CB  GLU    21      67.918  53.851  60.887  1.00  2.86
ATOM    315  HB1 GLU    21      66.898  54.079  60.591  1.00  2.86
ATOM    316  HB2 GLU    21      68.534  54.725  60.667  1.00  2.86
ATOM    317  CG  GLU    21      67.971  53.551  62.394  1.00  2.86
ATOM    318  HG1 GLU    21      69.008  53.573  62.737  1.00  2.86
ATOM    319  HG2 GLU    21      67.567  52.551  62.573  1.00  2.86
ATOM    320  CD  GLU    21      67.147  54.571  63.175  1.00  2.86
ATOM    321  OE1 GLU    21      66.455  54.191  64.142  1.00  2.86
ATOM    322  OE2 GLU    21      67.036  55.737  62.736  1.00  2.86
ATOM    323  C   GLU    21      68.175  52.861  58.581  1.00  2.86
ATOM    324  O   GLU    21      68.734  53.773  57.970  1.00  2.86
ATOM    325  N   LEU    22      67.373  51.979  57.992  1.00  2.30
ATOM    326  H   LEU    22      66.963  51.238  58.556  1.00  2.30
ATOM    327  CA  LEU    22      66.972  52.033  56.594  1.00  2.30
ATOM    328  HA  LEU    22      67.517  52.818  56.070  1.00  2.30
ATOM    329  CB  LEU    22      67.260  50.674  55.928  1.00  2.30
ATOM    330  HB1 LEU    22      66.750  50.639  54.967  1.00  2.30
ATOM    331  HB2 LEU    22      66.834  49.882  56.547  1.00  2.30
ATOM    332  CG  LEU    22      68.749  50.374  55.684  1.00  2.30
ATOM    333  HG  LEU    22      69.277  50.310  56.637  1.00  2.30
ATOM    334  CD1 LEU    22      68.870  49.030  54.966  1.00  2.30
ATOM    335 1HD1 LEU    22      69.916  48.777  54.814  1.00  2.30
ATOM    336 2HD1 LEU    22      68.410  48.252  55.576  1.00  2.30
ATOM    337 3HD1 LEU    22      68.365  49.064  53.999  1.00  2.30
ATOM    338  CD2 LEU    22      69.427  51.433  54.807  1.00  2.30
ATOM    339 1HD2 LEU    22      69.517  52.367  55.363  1.00  2.30
ATOM    340 2HD2 LEU    22      70.425  51.102  54.528  1.00  2.30
ATOM    341 3HD2 LEU    22      68.839  51.605  53.904  1.00  2.30
ATOM    342  C   LEU    22      65.487  52.398  56.482  1.00  2.30
ATOM    343  O   LEU    22      64.739  52.311  57.451  1.00  2.30
ATOM    344  N   SER    23      65.020  52.791  55.300  1.00  2.15
ATOM    345  H   SER    23      65.680  52.961  54.543  1.00  2.15
ATOM    346  CA  SER    23      63.595  52.700  54.965  1.00  2.15
ATOM    347  HA  SER    23      63.018  53.250  55.707  1.00  2.15
ATOM    348  CB  SER    23      63.408  53.353  53.583  1.00  2.15
ATOM    349  HB1 SER    23      64.156  52.933  52.916  1.00  2.15
ATOM    350  HB2 SER    23      63.593  54.425  53.667  1.00  2.15
ATOM    351  OG  SER    23      62.150  53.133  52.956  1.00  2.15
ATOM    352  HG  SER    23      62.278  53.392  52.032  1.00  2.15
ATOM    353  C   SER    23      63.141  51.238  54.884  1.00  2.15
ATOM    354  O   SER    23      63.939  50.389  54.507  1.00  2.15
ATOM    355  N   PRO    24      61.852  50.934  55.106  1.00  1.96
ATOM    356  CD  PRO    24      60.882  51.805  55.708  1.00  1.96
ATOM    357  HD1 PRO    24      60.538  52.469  54.923  1.00  1.96
ATOM    358  HD2 PRO    24      61.291  52.358  56.556  1.00  1.96
ATOM    359  CG  PRO    24      59.746  50.904  56.170  1.00  1.96
ATOM    360  HG1 PRO    24      58.791  51.425  56.235  1.00  1.96
ATOM    361  HG2 PRO    24      60.023  50.483  57.135  1.00  1.96
ATOM    362  CB  PRO    24      59.740  49.822  55.097  1.00  1.96
ATOM    363  HB1 PRO    24      59.223  50.190  54.210  1.00  1.96
ATOM    364  HB2 PRO    24      59.288  48.897  55.458  1.00  1.96
ATOM    365  CA  PRO    24      61.235  49.650  54.812  1.00  1.96
ATOM    366  HA  PRO    24      61.629  48.937  55.536  1.00  1.96
ATOM    367  C   PRO    24      61.516  49.060  53.429  1.00  1.96
ATOM    368  O   PRO    24      61.780  47.863  53.323  1.00  1.96
ATOM    369  N   GLU    25      61.492  49.874  52.366  1.00  2.02
ATOM    370  H   GLU    25      61.331  50.860  52.508  1.00  2.02
ATOM    371  CA  GLU    25      61.776  49.351  51.016  1.00  2.02
ATOM    372  HA  GLU    25      61.315  48.365  50.948  1.00  2.02
ATOM    373  CB  GLU    25      61.154  50.237  49.932  1.00  2.02
ATOM    374  HB1 GLU    25      61.820  51.071  49.718  1.00  2.02
ATOM    375  HB2 GLU    25      60.223  50.649  50.326  1.00  2.02
ATOM    376  CG  GLU    25      60.792  49.460  48.650  1.00  2.02
ATOM    377  HG1 GLU    25      59.938  49.945  48.188  1.00  2.02
ATOM    378  HG2 GLU    25      60.451  48.463  48.909  1.00  2.02
ATOM    379  CD  GLU    25      61.894  49.361  47.595  1.00  2.02
ATOM    380  OE1 GLU    25      62.613  50.364  47.420  1.00  2.02
ATOM    381  OE2 GLU    25      61.937  48.342  46.873  1.00  2.02
ATOM    382  C   GLU    25      63.286  49.151  50.783  1.00  2.02
ATOM    383  O   GLU    25      63.715  48.224  50.095  1.00  2.02
ATOM    384  N   GLU    26      64.111  49.959  51.450  1.00  2.13
ATOM    385  H   GLU    26      63.715  50.636  52.082  1.00  2.13
ATOM    386  CA  GLU    26      65.563  49.773  51.452  1.00  2.13
ATOM    387  HA  GLU    26      65.896  49.662  50.422  1.00  2.13
ATOM    388  CB  GLU    26      66.259  51.026  52.023  1.00  2.13
ATOM    389  HB1 GLU    26      67.321  50.815  52.158  1.00  2.13
ATOM    390  HB2 GLU    26      65.828  51.258  52.993  1.00  2.13
ATOM    391  CG  GLU    26      66.122  52.248  51.095  1.00  2.13
ATOM    392  HG1 GLU    26      65.073  52.377  50.822  1.00  2.13
ATOM    393  HG2 GLU    26      66.681  52.042  50.180  1.00  2.13
ATOM    394  CD  GLU    26      66.614  53.574  51.703  1.00  2.13
ATOM    395  OE1 GLU    26      66.440  53.804  52.926  1.00  2.13
ATOM    396  OE2 GLU    26      67.049  54.453  50.926  1.00  2.13
ATOM    397  C   GLU    26      66.006  48.505  52.194  1.00  2.13
ATOM    398  O   GLU    26      66.942  47.835  51.764  1.00  2.13
ATOM    399  N   ALA    27      65.305  48.144  53.268  1.00  1.93
ATOM    400  H   ALA    27      64.591  48.782  53.600  1.00  1.93
ATOM    401  CA  ALA    27      65.480  46.896  53.986  1.00  1.93
ATOM    402  HA  ALA    27      66.545  46.745  54.165  1.00  1.93
ATOM    403  CB  ALA    27      64.791  47.004  55.342  1.00  1.93
ATOM    404  HB1 ALA    27      64.910  46.065  55.881  1.00  1.93
ATOM    405  HB2 ALA    27      65.273  47.803  55.902  1.00  1.93
ATOM    406  HB3 ALA    27      63.731  47.225  55.218  1.00  1.93
ATOM    407  C   ALA    27      64.996  45.698  53.171  1.00  1.93
ATOM    408  O   ALA    27      65.696  44.688  53.142  1.00  1.93
ATOM    409  N   HIS    28      63.847  45.782  52.476  1.00  2.08
ATOM    410  H   HIS    28      63.251  46.598  52.552  1.00  2.08
ATOM    411  CA  HIS    28      63.458  44.639  51.638  1.00  2.08
ATOM    412  HA  HIS    28      63.516  43.750  52.261  1.00  2.08
ATOM    413  CB  HIS    28      62.006  44.709  51.130  1.00  2.08
ATOM    414  HB1 HIS    28      61.497  45.562  51.579  1.00  2.08
ATOM    415  HB2 HIS    28      61.483  43.808  51.453  1.00  2.08
ATOM    416  CG  HIS    28      61.879  44.797  49.632  1.00  2.08
ATOM    417  ND1 HIS    28      62.002  43.750  48.714  1.00  2.08
ATOM    418  CE1 HIS    28      62.007  44.328  47.502  1.00  2.08
ATOM    419  HE1 HIS    28      62.120  43.797  46.566  1.00  2.08
ATOM    420  NE2 HIS    28      61.873  45.658  47.619  1.00  2.08
ATOM    421  HE2 HIS    28      61.885  46.359  46.879  1.00  2.08
ATOM    422  CD2 HIS    28      61.808  45.963  48.950  1.00  2.08
ATOM    423  HD2 HIS    28      61.811  46.945  49.379  1.00  2.08
ATOM    424  C   HIS    28      64.493  44.392  50.538  1.00  2.08
ATOM    425  O   HIS    28      64.962  43.266  50.377  1.00  2.08
ATOM    426  N   ARG    29      64.974  45.458  49.879  1.00  2.59
ATOM    427  H   ARG    29      64.555  46.368  50.050  1.00  2.59
ATOM    428  CA  ARG    29      65.949  45.311  48.787  1.00  2.59
ATOM    429  HA  ARG    29      65.696  44.381  48.273  1.00  2.59
ATOM    430  CB  ARG    29      65.749  46.428  47.753  1.00  2.59
ATOM    431  HB1 ARG    29      64.677  46.595  47.626  1.00  2.59
ATOM    432  HB2 ARG    29      66.146  46.090  46.794  1.00  2.59
ATOM    433  CG  ARG    29      66.433  47.753  48.111  1.00  2.59
ATOM    434  HG1 ARG    29      67.506  47.664  47.937  1.00  2.59
ATOM    435  HG2 ARG    29      66.259  47.984  49.157  1.00  2.59
ATOM    436  CD  ARG    29      65.848  48.864  47.234  1.00  2.59
ATOM    437  HD1 ARG    29      64.821  49.041  47.556  1.00  2.59
ATOM    438  HD2 ARG    29      65.808  48.512  46.202  1.00  2.59
ATOM    439  NE  ARG    29      66.654  50.105  47.270  1.00  2.59
ATOM    440  HE  ARG    29      67.623  50.017  47.021  1.00  2.59
ATOM    441  CZ  ARG    29      66.170  51.329  47.404  1.00  2.59
ATOM    442  NH1 ARG    29      64.958  51.570  47.780  1.00  2.59
ATOM    443 1HH1 ARG    29      64.259  50.821  47.744  1.00  2.59
ATOM    444 2HH1 ARG    29      64.584  52.486  47.594  1.00  2.59
ATOM    445  NH2 ARG    29      66.876  52.390  47.128  1.00  2.59
ATOM    446 1HH2 ARG    29      67.800  52.322  46.756  1.00  2.59
ATOM    447 2HH2 ARG    29      66.416  53.287  47.175  1.00  2.59
ATOM    448  C   ARG    29      67.409  45.113  49.205  1.00  2.59
ATOM    449  O   ARG    29      68.236  44.817  48.348  1.00  2.59
ATOM    450  N   ALA    30      67.735  45.225  50.493  1.00  2.69
ATOM    451  H   ALA    30      67.050  45.624  51.121  1.00  2.69
ATOM    452  CA  ALA    30      68.977  44.694  51.070  1.00  2.69
ATOM    453  HA  ALA    30      69.742  44.637  50.294  1.00  2.69
ATOM    454  CB  ALA    30      69.455  45.680  52.144  1.00  2.69
ATOM    455  HB1 ALA    30      70.416  45.347  52.533  1.00  2.69
ATOM    456  HB2 ALA    30      69.569  46.675  51.711  1.00  2.69
ATOM    457  HB3 ALA    30      68.726  45.723  52.955  1.00  2.69
ATOM    458  C   ALA    30      68.822  43.280  51.653  1.00  2.69
ATOM    459  O   ALA    30      69.815  42.673  52.060  1.00  2.69
ATOM    460  N   GLY    31      67.590  42.769  51.729  1.00  2.77
ATOM    461  H   GLY    31      66.818  43.317  51.372  1.00  2.77
ATOM    462  CA  GLY    31      67.247  41.687  52.639  1.00  2.77
ATOM    463  HA1 GLY    31      67.950  40.862  52.517  1.00  2.77
ATOM    464  HA2 GLY    31      66.243  41.337  52.398  1.00  2.77
ATOM    465  C   GLY    31      67.274  42.163  54.105  1.00  2.77
ATOM    466  O   GLY    31      67.764  43.242  54.454  1.00  2.77
ATOM    467  N   LEU    32      66.711  41.307  54.963  1.00  2.48
ATOM    468  H   LEU    32      66.415  40.435  54.556  1.00  2.48
ATOM    469  CA  LEU    32      66.367  41.490  56.386  1.00  2.48
ATOM    470  HA  LEU    32      66.367  40.484  56.805  1.00  2.48
ATOM    471  CB  LEU    32      67.402  42.273  57.239  1.00  2.48
ATOM    472  HB1 LEU    32      66.938  42.431  58.214  1.00  2.48
ATOM    473  HB2 LEU    32      67.579  43.267  56.839  1.00  2.48
ATOM    474  CG  LEU    32      68.741  41.552  57.514  1.00  2.48
ATOM    475  HG  LEU    32      68.532  40.525  57.817  1.00  2.48
ATOM    476  CD1 LEU    32      69.712  41.523  56.334  1.00  2.48
ATOM    477 1HD1 LEU    32      70.660  41.084  56.646  1.00  2.48
ATOM    478 2HD1 LEU    32      69.313  40.911  55.528  1.00  2.48
ATOM    479 3HD1 LEU    32      69.893  42.535  55.971  1.00  2.48
ATOM    480  CD2 LEU    32      69.457  42.246  58.673  1.00  2.48
ATOM    481 1HD2 LEU    32      70.376  41.712  58.918  1.00  2.48
ATOM    482 2HD2 LEU    32      69.707  43.272  58.405  1.00  2.48
ATOM    483 3HD2 LEU    32      68.812  42.240  59.549  1.00  2.48
ATOM    484  C   LEU    32      64.926  41.962  56.631  1.00  2.48
ATOM    485  O   LEU    32      64.471  41.953  57.773  1.00  2.48
ATOM    486  N   ILE    33      64.162  42.250  55.578  1.00  2.43
ATOM    487  H   ILE    33      64.583  42.316  54.661  1.00  2.43
ATOM    488  CA  ILE    33      62.704  42.158  55.640  1.00  2.43
ATOM    489  HA  ILE    33      62.465  41.453  56.436  1.00  2.43
ATOM    490  CB  ILE    33      62.080  43.508  56.063  1.00  2.43
ATOM    491  HB  ILE    33      62.658  43.882  56.910  1.00  2.43
ATOM    492  CG2 ILE    33      62.170  44.552  54.954  1.00  2.43
ATOM    493 1HG2 ILE    33      61.804  45.521  55.287  1.00  2.43
ATOM    494 2HG2 ILE    33      63.215  44.650  54.694  1.00  2.43
ATOM    495 3HG2 ILE    33      61.610  44.225  54.079  1.00  2.43
ATOM    496  CG1 ILE    33      60.639  43.319  56.556  1.00  2.43
ATOM    497 1HG1 ILE    33      60.629  42.499  57.275  1.00  2.43
ATOM    498 2HG1 ILE    33      60.006  43.052  55.712  1.00  2.43
ATOM    499  CD1 ILE    33      60.063  44.556  57.260  1.00  2.43
ATOM    500  HD1 ILE    33      59.094  44.313  57.693  1.00  2.43
ATOM    501  HD2 ILE    33      60.734  44.872  58.059  1.00  2.43
ATOM    502  HD3 ILE    33      59.932  45.375  56.553  1.00  2.43
ATOM    503  C   ILE    33      62.175  41.524  54.353  1.00  2.43
ATOM    504  O   ILE    33      62.651  41.841  53.270  1.00  2.43
ATOM    505  N   ASP    34      61.266  40.553  54.465  1.00  2.72
ATOM    506  H   ASP    34      60.919  40.302  55.373  1.00  2.72
ATOM    507  CA  ASP    34      60.631  39.946  53.288  1.00  2.72
ATOM    508  HA  ASP    34      61.419  39.745  52.561  1.00  2.72
ATOM    509  CB  ASP    34      60.001  38.573  53.649  1.00  2.72
ATOM    510  HB1 ASP    34      60.315  38.274  54.651  1.00  2.72
ATOM    511  HB2 ASP    34      60.410  37.832  52.961  1.00  2.72
ATOM    512  CG  ASP    34      58.469  38.499  53.562  1.00  2.72
ATOM    513  OD1 ASP    34      57.937  38.218  52.465  1.00  2.72
ATOM    514  OD2 ASP    34      57.796  38.769  54.580  1.00  2.72
ATOM    515  C   ASP    34      59.662  40.906  52.615  1.00  2.72
ATOM    516  O   ASP    34      59.199  41.837  53.262  1.00  2.72
ATOM    517  N   TRP    35      59.310  40.668  51.353  1.00  2.68
ATOM    518  H   TRP    35      59.684  39.856  50.886  1.00  2.68
ATOM    519  CA  TRP    35      58.322  41.484  50.647  1.00  2.68
ATOM    520  HA  TRP    35      58.749  42.470  50.458  1.00  2.68
ATOM    521  CB  TRP    35      58.011  40.824  49.303  1.00  2.68
ATOM    522  HB1 TRP    35      57.592  39.831  49.472  1.00  2.68
ATOM    523  HB2 TRP    35      58.939  40.707  48.740  1.00  2.68
ATOM    524  CG  TRP    35      57.060  41.621  48.474  1.00  2.68
ATOM    525  CD1 TRP    35      55.728  41.413  48.365  1.00  2.68
ATOM    526  HD1 TRP    35      55.182  40.612  48.854  1.00  2.68
ATOM    527  NE1 TRP    35      55.176  42.404  47.576  1.00  2.68
ATOM    528  HE1 TRP    35      54.188  42.481  47.395  1.00  2.68
ATOM    529  CE2 TRP    35      56.131  43.291  47.132  1.00  2.68
ATOM    530  CZ2 TRP    35      56.072  44.435  46.328  1.00  2.68
ATOM    531  HZ2 TRP    35      55.126  44.761  45.930  1.00  2.68
ATOM    532  CH2 TRP    35      57.256  45.154  46.076  1.00  2.68
ATOM    533  HH2 TRP    35      57.244  46.050  45.474  1.00  2.68
ATOM    534  CZ3 TRP    35      58.471  44.719  46.631  1.00  2.68
ATOM    535  HZ3 TRP    35      59.376  45.281  46.448  1.00  2.68
ATOM    536  CE3 TRP    35      58.517  43.571  47.442  1.00  2.68
ATOM    537  HE3 TRP    35      59.454  43.259  47.883  1.00  2.68
ATOM    538  CD2 TRP    35      57.350  42.822  47.702  1.00  2.68
ATOM    539  C   TRP    35      57.025  41.688  51.444  1.00  2.68
ATOM    540  O   TRP    35      56.526  42.806  51.564  1.00  2.68
ATOM    541  N   ASN    36      56.490  40.622  52.036  1.00  2.99
ATOM    542  H   ASN    36      57.004  39.744  51.993  1.00  2.99
ATOM    543  CA  ASN    36      55.217  40.644  52.745  1.00  2.99
ATOM    544  HA  ASN    36      54.495  41.198  52.143  1.00  2.99
ATOM    545  CB  ASN    36      54.711  39.206  52.899  1.00  2.99
ATOM    546  HB1 ASN    36      53.734  39.213  53.380  1.00  2.99
ATOM    547  HB2 ASN    36      55.401  38.625  53.511  1.00  2.99
ATOM    548  CG  ASN    36      54.563  38.543  51.543  1.00  2.99
ATOM    549  OD1 ASN    36      53.600  38.774  50.830  1.00  2.99
ATOM    550  ND2 ASN    36      55.522  37.744  51.144  1.00  2.99
ATOM    551 1HD2 ASN    36      56.389  37.684  51.691  1.00  2.99
ATOM    552 2HD2 ASN    36      55.434  37.305  50.249  1.00  2.99
ATOM    553  C   ASN    36      55.337  41.370  54.092  1.00  2.99
ATOM    554  O   ASN    36      54.456  42.149  54.470  1.00  2.99
ATOM    555  N   MET    37      56.434  41.157  54.821  1.00  2.70
ATOM    556  H   MET    37      57.084  40.433  54.511  1.00  2.70
ATOM    557  CA  MET    37      56.761  41.902  56.031  1.00  2.70
ATOM    558  HA  MET    37      55.906  41.861  56.697  1.00  2.70
ATOM    559  CB  MET    37      57.945  41.255  56.763  1.00  2.70
ATOM    560  HB1 MET    37      58.358  41.975  57.466  1.00  2.70
ATOM    561  HB2 MET    37      58.723  40.995  56.044  1.00  2.70
ATOM    562  CG  MET    37      57.550  40.004  57.559  1.00  2.70
ATOM    563  HG1 MET    37      58.454  39.583  58.000  1.00  2.70
ATOM    564  HG2 MET    37      57.151  39.261  56.871  1.00  2.70
ATOM    565  SD  MET    37      56.330  40.244  58.890  1.00  2.70
ATOM    566  CE  MET    37      57.214  41.397  59.979  1.00  2.70
ATOM    567  HE1 MET    37      56.628  41.568  60.882  1.00  2.70
ATOM    568  HE2 MET    37      58.182  40.978  60.257  1.00  2.70
ATOM    569  HE3 MET    37      57.361  42.351  59.472  1.00  2.70
ATOM    570  C   MET    37      56.996  43.399  55.784  1.00  2.70
ATOM    571  O   MET    37      56.531  44.210  56.577  1.00  2.70
ATOM    572  N   PHE    38      57.619  43.777  54.671  1.00  2.04
ATOM    573  H   PHE    38      58.013  43.044  54.085  1.00  2.04
ATOM    574  CA  PHE    38      57.776  45.145  54.188  1.00  2.04
ATOM    575  HA  PHE    38      58.260  45.750  54.954  1.00  2.04
ATOM    576  CB  PHE    38      58.694  45.107  52.950  1.00  2.04
ATOM    577  HB1 PHE    38      58.559  44.160  52.431  1.00  2.04
ATOM    578  HB2 PHE    38      59.726  45.135  53.290  1.00  2.04
ATOM    579  CG  PHE    38      58.501  46.210  51.930  1.00  2.04
ATOM    580  CD1 PHE    38      58.614  47.555  52.319  1.00  2.04
ATOM    581  HD1 PHE    38      58.844  47.795  53.345  1.00  2.04
ATOM    582  CE1 PHE    38      58.437  48.578  51.374  1.00  2.04
ATOM    583  HE1 PHE    38      58.562  49.605  51.672  1.00  2.04
ATOM    584  CZ  PHE    38      58.153  48.253  50.037  1.00  2.04
ATOM    585  HZ  PHE    38      58.043  49.032  49.303  1.00  2.04
ATOM    586  CE2 PHE    38      58.061  46.908  49.639  1.00  2.04
ATOM    587  HE2 PHE    38      57.888  46.650  48.604  1.00  2.04
ATOM    588  CD2 PHE    38      58.223  45.888  50.588  1.00  2.04
ATOM    589  HD2 PHE    38      58.152  44.854  50.273  1.00  2.04
ATOM    590  C   PHE    38      56.427  45.799  53.885  1.00  2.04
ATOM    591  O   PHE    38      56.147  46.920  54.314  1.00  2.04
ATOM    592  N   VAL    39      55.542  45.076  53.205  1.00  2.31
ATOM    593  H   VAL    39      55.864  44.196  52.807  1.00  2.31
ATOM    594  CA  VAL    39      54.181  45.517  52.893  1.00  2.31
ATOM    595  HA  VAL    39      54.282  46.428  52.344  1.00  2.31
ATOM    596  CB  VAL    39      53.496  44.468  51.983  1.00  2.31
ATOM    597  HB  VAL    39      53.668  43.481  52.406  1.00  2.31
ATOM    598  CG1 VAL    39      51.978  44.646  51.842  1.00  2.31
ATOM    599 1HG1 VAL    39      51.585  43.900  51.151  1.00  2.31
ATOM    600 2HG1 VAL    39      51.484  44.500  52.803  1.00  2.31
ATOM    601 3HG1 VAL    39      51.746  45.639  51.463  1.00  2.31
ATOM    602  CG2 VAL    39      54.076  44.485  50.561  1.00  2.31
ATOM    603 1HG2 VAL    39      53.869  43.532  50.074  1.00  2.31
ATOM    604 2HG2 VAL    39      53.627  45.283  49.976  1.00  2.31
ATOM    605 3HG2 VAL    39      55.154  44.634  50.577  1.00  2.31
ATOM    606  C   VAL    39      53.348  45.824  54.136  1.00  2.31
ATOM    607  O   VAL    39      52.715  46.889  54.232  1.00  2.31
ATOM    608  N   LYS    40      53.403  44.904  55.104  1.00  2.71
ATOM    609  H   LYS    40      53.932  44.057  54.918  1.00  2.71
ATOM    610  CA  LYS    40      52.771  45.048  56.415  1.00  2.71
ATOM    611  HA  LYS    40      51.713  45.281  56.281  1.00  2.71
ATOM    612  CB  LYS    40      52.875  43.727  57.196  1.00  2.71
ATOM    613  HB1 LYS    40      52.608  43.905  58.240  1.00  2.71
ATOM    614  HB2 LYS    40      53.906  43.375  57.165  1.00  2.71
ATOM    615  CG  LYS    40      51.917  42.656  56.638  1.00  2.71
ATOM    616  HG1 LYS    40      52.082  42.532  55.568  1.00  2.71
ATOM    617  HG2 LYS    40      50.892  43.005  56.777  1.00  2.71
ATOM    618  CD  LYS    40      52.055  41.283  57.319  1.00  2.71
ATOM    619  HD1 LYS    40      51.281  40.625  56.920  1.00  2.71
ATOM    620  HD2 LYS    40      51.903  41.396  58.394  1.00  2.71
ATOM    621  CE  LYS    40      53.435  40.675  57.042  1.00  2.71
ATOM    622  HE1 LYS    40      54.189  41.312  57.511  1.00  2.71
ATOM    623  HE2 LYS    40      53.608  40.690  55.964  1.00  2.71
ATOM    624  NZ  LYS    40      53.574  39.289  57.548  1.00  2.71
ATOM    625  HZ1 LYS    40      54.528  38.970  57.408  1.00  2.71
ATOM    626  HZ2 LYS    40      53.393  39.244  58.543  1.00  2.71
ATOM    627  HZ3 LYS    40      52.948  38.662  57.064  1.00  2.71
ATOM    628  C   LYS    40      53.348  46.198  57.221  1.00  2.71
ATOM    629  O   LYS    40      52.565  46.918  57.795  1.00  2.71
ATOM    630  N   LEU    41      54.658  46.418  57.211  1.00  2.42
ATOM    631  H   LEU    41      55.258  45.746  56.749  1.00  2.42
ATOM    632  CA  LEU    41      55.289  47.501  57.968  1.00  2.42
ATOM    633  HA  LEU    41      54.819  47.544  58.950  1.00  2.42
ATOM    634  CB  LEU    41      56.762  47.095  58.186  1.00  2.42
ATOM    635  HB1 LEU    41      57.305  47.139  57.241  1.00  2.42
ATOM    636  HB2 LEU    41      56.758  46.053  58.508  1.00  2.42
ATOM    637  CG  LEU    41      57.507  47.905  59.267  1.00  2.42
ATOM    638  HG  LEU    41      56.799  48.286  60.003  1.00  2.42
ATOM    639  CD1 LEU    41      58.532  47.024  59.989  1.00  2.42
ATOM    640 1HD1 LEU    41      59.057  47.616  60.739  1.00  2.42
ATOM    641 2HD1 LEU    41      58.028  46.199  60.489  1.00  2.42
ATOM    642 3HD1 LEU    41      59.259  46.630  59.279  1.00  2.42
ATOM    643  CD2 LEU    41      58.284  49.061  58.649  1.00  2.42
ATOM    644 1HD2 LEU    41      58.784  49.623  59.438  1.00  2.42
ATOM    645 2HD2 LEU    41      59.031  48.666  57.965  1.00  2.42
ATOM    646 3HD2 LEU    41      57.611  49.733  58.121  1.00  2.42
ATOM    647  C   LEU    41      55.100  48.878  57.329  1.00  2.42
ATOM    648  O   LEU    41      55.074  49.853  58.059  1.00  2.42
ATOM    649  N   ARG    42      54.866  48.980  56.015  1.00  2.43
ATOM    650  H   ARG    42      54.993  48.151  55.444  1.00  2.43
ATOM    651  CA  ARG    42      54.345  50.220  55.414  1.00  2.43
ATOM    652  HA  ARG    42      54.902  51.067  55.816  1.00  2.43
ATOM    653  CB  ARG    42      54.486  50.200  53.895  1.00  2.43
ATOM    654  HB1 ARG    42      53.782  50.930  53.497  1.00  2.43
ATOM    655  HB2 ARG    42      54.225  49.214  53.519  1.00  2.43
ATOM    656  CG  ARG    42      55.916  50.568  53.470  1.00  2.43
ATOM    657  HG1 ARG    42      56.582  49.729  53.676  1.00  2.43
ATOM    658  HG2 ARG    42      56.261  51.416  54.053  1.00  2.43
ATOM    659  CD  ARG    42      56.018  50.946  51.988  1.00  2.43
ATOM    660  HD1 ARG    42      55.900  50.046  51.393  1.00  2.43
ATOM    661  HD2 ARG    42      57.021  51.331  51.803  1.00  2.43
ATOM    662  NE  ARG    42      55.039  51.981  51.594  1.00  2.43
ATOM    663  HE  ARG    42      54.937  52.758  52.238  1.00  2.43
ATOM    664  CZ  ARG    42      54.273  51.977  50.513  1.00  2.43
ATOM    665  NH1 ARG    42      54.145  50.928  49.758  1.00  2.43
ATOM    666 1HH1 ARG    42      54.532  50.049  50.052  1.00  2.43
ATOM    667 2HH1 ARG    42      53.597  50.915  48.904  1.00  2.43
ATOM    668  NH2 ARG    42      53.603  53.035  50.176  1.00  2.43
ATOM    669 1HH2 ARG    42      53.569  53.812  50.812  1.00  2.43
ATOM    670 2HH2 ARG    42      52.880  52.974  49.481  1.00  2.43
ATOM    671  C   ARG    42      52.895  50.502  55.817  1.00  2.43
ATOM    672  O   ARG    42      52.548  51.580  56.306  1.00  2.43
ATOM    673  N   SER    43      52.024  49.510  55.644  1.00  3.11
ATOM    674  H   SER    43      52.335  48.620  55.281  1.00  3.11
ATOM    675  CA  SER    43      50.614  49.710  56.005  1.00  3.11
ATOM    676  HA  SER    43      50.229  50.561  55.444  1.00  3.11
ATOM    677  CB  SER    43      49.791  48.484  55.588  1.00  3.11
ATOM    678  HB1 SER    43      48.735  48.687  55.779  1.00  3.11
ATOM    679  HB2 SER    43      50.094  47.619  56.180  1.00  3.11
ATOM    680  OG  SER    43      49.976  48.202  54.199  1.00  3.11
ATOM    681  HG  SER    43      50.785  47.681  54.096  1.00  3.11
ATOM    682  C   SER    43      50.460  50.034  57.499  1.00  3.11
ATOM    683  O   SER    43      49.812  51.005  57.850  1.00  3.11
ATOM    684  N   GLN    44      51.197  49.332  58.354  1.00  3.54
ATOM    685  H   GLN    44      51.721  48.545  57.996  1.00  3.54
ATOM    686  CA  GLN    44      51.361  49.627  59.768  1.00  3.54
ATOM    687  HA  GLN    44      50.372  49.697  60.218  1.00  3.54
ATOM    688  CB  GLN    44      52.122  48.507  60.490  1.00  3.54
ATOM    689  HB1 GLN    44      52.395  48.863  61.485  1.00  3.54
ATOM    690  HB2 GLN    44      53.044  48.295  59.954  1.00  3.54
ATOM    691  CG  GLN    44      51.300  47.221  60.664  1.00  3.54
ATOM    692  HG1 GLN    44      50.905  46.886  59.707  1.00  3.54
ATOM    693  HG2 GLN    44      50.458  47.423  61.326  1.00  3.54
ATOM    694  CD  GLN    44      52.155  46.115  61.269  1.00  3.54
ATOM    695  OE1 GLN    44      52.471  45.107  60.649  1.00  3.54
ATOM    696  NE2 GLN    44      52.591  46.271  62.503  1.00  3.54
ATOM    697 1HE2 GLN    44      52.382  47.119  63.002  1.00  3.54
ATOM    698 2HE2 GLN    44      53.193  45.556  62.862  1.00  3.54
ATOM    699  C   GLN    44      52.063  50.948  60.051  1.00  3.54
ATOM    700  O   GLN    44      51.722  51.533  61.044  1.00  3.54
ATOM    701  N   GLU    45      52.961  51.494  59.234  1.00  3.49
ATOM    702  H   GLU    45      53.279  50.991  58.420  1.00  3.49
ATOM    703  CA  GLU    45      53.439  52.880  59.400  1.00  3.49
ATOM    704  HA  GLU    45      53.938  52.961  60.364  1.00  3.49
ATOM    705  CB  GLU    45      54.458  53.247  58.252  1.00  3.49
ATOM    706  HB1 GLU    45      54.820  52.331  57.793  1.00  3.49
ATOM    707  HB2 GLU    45      55.327  53.707  58.724  1.00  3.49
ATOM    708  CG  GLU    45      53.983  54.207  57.117  1.00  3.49
ATOM    709  HG1 GLU    45      53.887  55.210  57.543  1.00  3.49
ATOM    710  HG2 GLU    45      53.004  53.921  56.764  1.00  3.49
ATOM    711  CD  GLU    45      54.826  54.278  55.828  1.00  3.49
ATOM    712  OE1 GLU    45      55.349  55.377  55.536  1.00  3.49
ATOM    713  OE2 GLU    45      54.908  53.291  55.058  1.00  3.49
ATOM    714  C   GLU    45      52.254  53.836  59.398  1.00  3.49
ATOM    715  O   GLU    45      52.132  54.729  60.241  1.00  3.49
ATOM    716  N   CYS    46      51.343  53.565  58.465  1.00  4.02
ATOM    717  H   CYS    46      51.525  52.794  57.834  1.00  4.02
ATOM    718  CA  CYS    46      50.173  54.380  58.221  1.00  4.02
ATOM    719  HA  CYS    46      50.331  55.360  58.674  1.00  4.02
ATOM    720  CB  CYS    46      50.085  54.579  56.689  1.00  4.02
ATOM    721  HB1 CYS    46      51.080  54.757  56.285  1.00  4.02
ATOM    722  HB2 CYS    46      49.508  55.460  56.440  1.00  4.02
ATOM    723  SG  CYS    46      49.347  53.168  55.829  1.00  4.02
ATOM    724  HG  CYS    46      49.970  52.260  56.593  1.00  4.02
ATOM    725  C   CYS    46      48.919  53.790  58.909  1.00  4.02
ATOM    726  O   CYS    46      47.799  54.045  58.485  1.00  4.02
ATOM    727  N   ASP    47      49.130  53.004  59.973  1.00  4.91
ATOM    728  H   ASP    47      50.080  52.722  60.134  1.00  4.91
ATOM    729  CA  ASP    47      48.134  52.555  60.963  1.00  4.91
ATOM    730  HA  ASP    47      47.322  53.280  60.992  1.00  4.91
ATOM    731  CB  ASP    47      47.566  51.167  60.581  1.00  4.91
ATOM    732  HB1 ASP    47      46.868  50.843  61.352  1.00  4.91
ATOM    733  HB2 ASP    47      48.378  50.443  60.560  1.00  4.91
ATOM    734  CG  ASP    47      46.796  51.081  59.251  1.00  4.91
ATOM    735  OD1 ASP    47      47.124  50.221  58.398  1.00  4.91
ATOM    736  OD2 ASP    47      45.841  51.857  59.037  1.00  4.91
ATOM    737  C   ASP    47      48.743  52.473  62.395  1.00  4.91
ATOM    738  O   ASP    47      48.173  51.827  63.286  1.00  4.91
ATOM    739  N   TRP    48      49.915  53.064  62.629  1.00  5.76
ATOM    740  H   TRP    48      50.314  53.570  61.858  1.00  5.76
ATOM    741  CA  TRP    48      50.695  53.041  63.865  1.00  5.76
ATOM    742  HA  TRP    48      50.047  52.795  64.702  1.00  5.76
ATOM    743  CB  TRP    48      51.864  52.034  63.907  1.00  5.76
ATOM    744  HB1 TRP    48      52.561  52.277  63.121  1.00  5.76
ATOM    745  HB2 TRP    48      51.471  51.034  63.740  1.00  5.76
ATOM    746  CG  TRP    48      52.631  52.098  65.189  1.00  5.76
ATOM    747  CD1 TRP    48      53.711  52.869  65.398  1.00  5.76
ATOM    748  HD1 TRP    48      54.146  53.524  64.636  1.00  5.76
ATOM    749  NE1 TRP    48      54.047  52.880  66.733  1.00  5.76
ATOM    750  HE1 TRP    48      54.673  53.564  67.119  1.00  5.76
ATOM    751  CE2 TRP    48      53.219  52.052  67.461  1.00  5.76
ATOM    752  CZ2 TRP    48      53.144  51.732  68.824  1.00  5.76
ATOM    753  HZ2 TRP    48      53.861  52.152  69.517  1.00  5.76
ATOM    754  CH2 TRP    48      52.130  50.869  69.273  1.00  5.76
ATOM    755  HH2 TRP    48      52.057  50.601  70.323  1.00  5.76
ATOM    756  CZ3 TRP    48      51.200  50.352  68.357  1.00  5.76
ATOM    757  HZ3 TRP    48      50.408  49.700  68.691  1.00  5.76
ATOM    758  CE3 TRP    48      51.278  50.681  66.991  1.00  5.76
ATOM    759  HE3 TRP    48      50.561  50.308  66.270  1.00  5.76
ATOM    760  CD2 TRP    48      52.295  51.533  66.507  1.00  5.76
ATOM    761  C   TRP    48      51.254  54.447  64.150  1.00  5.76
ATOM    762  O   TRP    48      51.245  54.815  65.325  1.00  5.76
ATOM    763  N   GLU    49      51.575  55.340  63.173  1.00  6.08
ATOM    764  H   GLU    49      51.678  54.957  62.235  1.00  6.08
ATOM    765  CA  GLU    49      50.884  56.672  63.334  1.00  6.08
ATOM    766  HA  GLU    49      50.813  56.884  64.400  1.00  6.08
ATOM    767  CB  GLU    49      51.552  57.920  62.755  1.00  6.08
ATOM    768  HB1 GLU    49      52.475  58.020  63.226  1.00  6.08
ATOM    769  HB2 GLU    49      50.998  58.766  63.133  1.00  6.08
ATOM    770  CG  GLU    49      51.722  58.135  61.243  1.00  6.08
ATOM    771  HG1 GLU    49      50.736  58.251  60.788  1.00  6.08
ATOM    772  HG2 GLU    49      52.189  57.253  60.811  1.00  6.08
ATOM    773  CD  GLU    49      52.594  59.376  60.936  1.00  6.08
ATOM    774  OE1 GLU    49      53.494  59.720  61.736  1.00  6.08
ATOM    775  OE2 GLU    49      52.474  59.966  59.836  1.00  6.08
ATOM    776  C   GLU    49      49.448  56.584  62.818  1.00  6.08
ATOM    777  O   GLU    49      49.133  55.859  61.877  1.00  6.08
ATOM    778  N   GLU    50      48.582  57.405  63.398  1.00  5.70
ATOM    779  H   GLU    50      48.890  57.972  64.185  1.00  5.70
ATOM    780  CA  GLU    50      47.346  57.798  62.771  1.00  5.70
ATOM    781  HA  GLU    50      46.787  56.890  62.555  1.00  5.70
ATOM    782  CB  GLU    50      46.457  58.669  63.702  1.00  5.70
ATOM    783  HB1 GLU    50      46.894  59.660  63.826  1.00  5.70
ATOM    784  HB2 GLU    50      46.471  58.191  64.682  1.00  5.70
ATOM    785  CG  GLU    50      44.971  58.772  63.267  1.00  5.70
ATOM    786  HG1 GLU    50      44.372  58.740  64.179  1.00  5.70
ATOM    787  HG2 GLU    50      44.708  57.874  62.704  1.00  5.70
ATOM    788  CD  GLU    50      44.532  60.031  62.487  1.00  5.70
ATOM    789  OE1 GLU    50      44.927  61.164  62.851  1.00  5.70
ATOM    790  OE2 GLU    50      43.680  59.921  61.568  1.00  5.70
ATOM    791  C   GLU    50      47.616  58.535  61.464  1.00  5.70
ATOM    792  O   GLU    50      48.109  59.661  61.423  1.00  5.70
ATOM    793  N   ILE    51      47.244  57.868  60.379  1.00  5.43
ATOM    794  H   ILE    51      46.944  56.910  60.501  1.00  5.43
ATOM    795  CA  ILE    51      47.149  58.442  59.049  1.00  5.43
ATOM    796  HA  ILE    51      48.163  58.676  58.721  1.00  5.43
ATOM    797  CB  ILE    51      46.501  57.455  58.042  1.00  5.43
ATOM    798  HB  ILE    51      45.894  58.010  57.326  1.00  5.43
ATOM    799  CG2 ILE    51      47.639  56.865  57.225  1.00  5.43
ATOM    800 1HG2 ILE    51      47.269  56.065  56.584  1.00  5.43
ATOM    801 2HG2 ILE    51      48.095  57.631  56.595  1.00  5.43
ATOM    802 3HG2 ILE    51      48.380  56.473  57.917  1.00  5.43
ATOM    803  CG1 ILE    51      45.609  56.335  58.633  1.00  5.43
ATOM    804 1HG1 ILE    51      46.168  55.746  59.358  1.00  5.43
ATOM    805 2HG1 ILE    51      45.318  55.657  57.832  1.00  5.43
ATOM    806  CD1 ILE    51      44.325  56.834  59.310  1.00  5.43
ATOM    807  HD1 ILE    51      43.738  55.979  59.643  1.00  5.43
ATOM    808  HD2 ILE    51      44.564  57.448  60.177  1.00  5.43
ATOM    809  HD3 ILE    51      43.737  57.421  58.604  1.00  5.43
ATOM    810  C   ILE    51      46.360  59.750  59.017  1.00  5.43
ATOM    811  O   ILE    51      45.127  59.808  58.963  1.00  5.43
ATOM    812  N   SER    52      47.087  60.846  58.924  1.00  5.95
ATOM    813  H   SER    52      48.083  60.758  59.075  1.00  5.95
ATOM    814  CA  SER    52      46.543  62.195  58.842  1.00  5.95
ATOM    815  HA  SER    52      45.871  62.334  59.685  1.00  5.95
ATOM    816  CB  SER    52      47.719  63.166  59.043  1.00  5.95
ATOM    817  HB1 SER    52      48.125  63.029  60.046  1.00  5.95
ATOM    818  HB2 SER    52      47.373  64.197  58.956  1.00  5.95
ATOM    819  OG  SER    52      48.751  62.929  58.097  1.00  5.95
ATOM    820  HG  SER    52      48.342  62.954  57.206  1.00  5.95
ATOM    821  C   SER    52      45.780  62.568  57.567  1.00  5.95
ATOM    822  O   SER    52      45.400  63.724  57.434  1.00  5.95
ATOM    823  N   VAL    53      45.582  61.602  56.669  1.00  6.49
ATOM    824  H   VAL    53      45.882  60.691  56.973  1.00  6.49
ATOM    825  CA  VAL    53      45.129  61.667  55.269  1.00  6.49
ATOM    826  HA  VAL    53      45.913  62.133  54.694  1.00  6.49
ATOM    827  CB  VAL    53      44.940  60.216  54.758  1.00  6.49
ATOM    828  HB  VAL    53      45.898  59.727  54.912  1.00  6.49
ATOM    829  CG1 VAL    53      43.928  59.382  55.562  1.00  6.49
ATOM    830 1HG1 VAL    53      44.239  58.348  55.522  1.00  6.49
ATOM    831 2HG1 VAL    53      43.899  59.677  56.606  1.00  6.49
ATOM    832 3HG1 VAL    53      42.924  59.478  55.149  1.00  6.49
ATOM    833  CG2 VAL    53      44.599  60.115  53.261  1.00  6.49
ATOM    834 1HG2 VAL    53      43.547  60.346  53.088  1.00  6.49
ATOM    835 2HG2 VAL    53      45.186  60.819  52.678  1.00  6.49
ATOM    836 3HG2 VAL    53      44.812  59.110  52.896  1.00  6.49
ATOM    837  C   VAL    53      43.897  62.507  54.983  1.00  6.49
ATOM    838  O   VAL    53      42.774  61.996  54.967  1.00  6.49
ATOM    839  N   LYS    54      44.081  63.824  54.889  1.00  7.12
ATOM    840  H   LYS    54      45.013  64.208  55.003  1.00  7.12
ATOM    841  CA  LYS    54      42.920  64.735  54.903  1.00  7.12
ATOM    842  HA  LYS    54      42.066  64.218  54.463  1.00  7.12
ATOM    843  CB  LYS    54      42.595  65.036  56.410  1.00  7.12
ATOM    844  HB1 LYS    54      41.757  65.734  56.452  1.00  7.12
ATOM    845  HB2 LYS    54      43.460  65.545  56.839  1.00  7.12
ATOM    846  CG  LYS    54      42.241  63.821  57.323  1.00  7.12
ATOM    847  HG1 LYS    54      42.950  63.018  57.184  1.00  7.12
ATOM    848  HG2 LYS    54      41.255  63.447  57.045  1.00  7.12
ATOM    849  CD  LYS    54      42.280  64.071  58.841  1.00  7.12
ATOM    850  HD1 LYS    54      41.496  64.788  59.086  1.00  7.12
ATOM    851  HD2 LYS    54      43.241  64.511  59.116  1.00  7.12
ATOM    852  CE  LYS    54      42.048  62.774  59.659  1.00  7.12
ATOM    853  HE1 LYS    54      41.233  62.213  59.195  1.00  7.12
ATOM    854  HE2 LYS    54      41.723  63.058  60.663  1.00  7.12
ATOM    855  NZ  LYS    54      43.249  61.894  59.794  1.00  7.12
ATOM    856  HZ1 LYS    54      43.991  62.326  60.328  1.00  7.12
ATOM    857  HZ2 LYS    54      43.069  61.053  60.361  1.00  7.12
ATOM    858  HZ3 LYS    54      43.600  61.547  58.910  1.00  7.12
ATOM    859  C   LYS    54      43.083  66.014  54.073  1.00  7.12
ATOM    860  O   LYS    54      43.134  67.116  54.616  1.00  7.12
ATOM    861  N   GLY    55      43.106  65.895  52.745  1.00  7.59
ATOM    862  H   GLY    55      43.079  64.947  52.360  1.00  7.59
ATOM    863  CA  GLY    55      43.051  67.030  51.816  1.00  7.59
ATOM    864  HA1 GLY    55      43.673  67.840  52.199  1.00  7.59
ATOM    865  HA2 GLY    55      42.021  67.384  51.802  1.00  7.59
ATOM    866  C   GLY    55      43.485  66.740  50.378  1.00  7.59
ATOM    867  O   GLY    55      44.360  65.915  50.151  1.00  7.59
ATOM    868  N   PRO    56      43.096  67.566  49.392  1.00  7.65
ATOM    869  CD  PRO    56      42.126  68.647  49.480  1.00  7.65
ATOM    870  HD1 PRO    56      42.283  69.262  50.367  1.00  7.65
ATOM    871  HD2 PRO    56      41.119  68.227  49.485  1.00  7.65
ATOM    872  CG  PRO    56      42.331  69.486  48.217  1.00  7.65
ATOM    873  HG1 PRO    56      43.074  70.261  48.410  1.00  7.65
ATOM    874  HG2 PRO    56      41.397  69.930  47.871  1.00  7.65
ATOM    875  CB  PRO    56      42.890  68.480  47.210  1.00  7.65
ATOM    876  HB1 PRO    56      43.470  68.970  46.427  1.00  7.65
ATOM    877  HB2 PRO    56      42.067  67.916  46.769  1.00  7.65
ATOM    878  CA  PRO    56      43.740  67.541  48.075  1.00  7.65
ATOM    879  HA  PRO    56      43.688  66.533  47.660  1.00  7.65
ATOM    880  C   PRO    56      45.220  67.959  48.108  1.00  7.65
ATOM    881  O   PRO    56      45.888  67.957  47.084  1.00  7.65
ATOM    882  N   ASN    57      45.754  68.306  49.286  1.00  7.03
ATOM    883  H   ASN    57      45.155  68.233  50.090  1.00  7.03
ATOM    884  CA  ASN    57      47.105  68.809  49.514  1.00  7.03
ATOM    885  HA  ASN    57      47.237  69.629  48.804  1.00  7.03
ATOM    886  CB  ASN    57      47.172  69.398  50.940  1.00  7.03
ATOM    887  HB1 ASN    57      47.711  68.725  51.607  1.00  7.03
ATOM    888  HB2 ASN    57      46.171  69.545  51.348  1.00  7.03
ATOM    889  CG  ASN    57      47.851  70.758  50.947  1.00  7.03
ATOM    890  OD1 ASN    57      47.254  71.762  51.275  1.00  7.03
ATOM    891  ND2 ASN    57      49.090  70.849  50.527  1.00  7.03
ATOM    892 1HD2 ASN    57      49.577  70.010  50.235  1.00  7.03
ATOM    893 2HD2 ASN    57      49.508  71.763  50.526  1.00  7.03
ATOM    894  C   ASN    57      48.262  67.832  49.222  1.00  7.03
ATOM    895  O   ASN    57      49.391  68.096  49.636  1.00  7.03
ATOM    896  N   GLY    58      47.966  66.665  48.641  1.00  6.32
ATOM    897  H   GLY    58      47.087  66.601  48.146  1.00  6.32
ATOM    898  CA  GLY    58      48.556  65.409  49.117  1.00  6.32
ATOM    899  HA1 GLY    58      49.629  65.411  48.922  1.00  6.32
ATOM    900  HA2 GLY    58      48.102  64.574  48.581  1.00  6.32
ATOM    901  C   GLY    58      48.332  65.194  50.610  1.00  6.32
ATOM    902  O   GLY    58      49.179  64.658  51.326  1.00  6.32
ATOM    903  N   GLU    59      47.176  65.682  51.061  1.00  5.47
ATOM    904  H   GLU    59      46.579  66.074  50.348  1.00  5.47
ATOM    905  CA  GLU    59      46.432  65.263  52.237  1.00  5.47
ATOM    906  HA  GLU    59      45.474  65.762  52.224  1.00  5.47
ATOM    907  CB  GLU    59      46.169  63.733  52.102  1.00  5.47
ATOM    908  HB1 GLU    59      45.616  63.389  52.962  1.00  5.47
ATOM    909  HB2 GLU    59      47.136  63.250  52.174  1.00  5.47
ATOM    910  CG  GLU    59      45.524  63.153  50.815  1.00  5.47
ATOM    911  HG1 GLU    59      45.915  62.139  50.699  1.00  5.47
ATOM    912  HG2 GLU    59      45.869  63.707  49.940  1.00  5.47
ATOM    913  CD  GLU    59      43.984  63.042  50.795  1.00  5.47
ATOM    914  OE1 GLU    59      43.349  63.323  51.837  1.00  5.47
ATOM    915  OE2 GLU    59      43.437  62.646  49.738  1.00  5.47
ATOM    916  C   GLU    59      47.045  65.619  53.598  1.00  5.47
ATOM    917  O   GLU    59      46.305  65.759  54.562  1.00  5.47
ATOM    918  N   SER    60      48.368  65.749  53.722  1.00  4.58
ATOM    919  H   SER    60      48.872  65.763  52.842  1.00  4.58
ATOM    920  CA  SER    60      49.070  65.006  54.786  1.00  4.58
ATOM    921  HA  SER    60      50.135  65.027  54.553  1.00  4.58
ATOM    922  CB  SER    60      48.913  65.648  56.176  1.00  4.58
ATOM    923  HB1 SER    60      49.517  65.089  56.892  1.00  4.58
ATOM    924  HB2 SER    60      47.869  65.616  56.495  1.00  4.58
ATOM    925  OG  SER    60      49.366  66.981  56.142  1.00  4.58
ATOM    926  HG  SER    60      48.733  67.469  55.603  1.00  4.58
ATOM    927  C   SER    60      48.634  63.543  54.749  1.00  4.58
ATOM    928  O   SER    60      47.864  63.085  55.590  1.00  4.58
ATOM    929  N   SER    61      49.103  62.829  53.725  1.00  3.79
ATOM    930  H   SER    61      49.488  63.328  52.925  1.00  3.79
ATOM    931  CA  SER    61      49.235  61.365  53.688  1.00  3.79
ATOM    932  HA  SER    61      49.466  60.979  54.680  1.00  3.79
ATOM    933  CB  SER    61      47.979  60.685  53.143  1.00  3.79
ATOM    934  HB1 SER    61      47.926  60.757  52.055  1.00  3.79
ATOM    935  HB2 SER    61      47.113  61.175  53.551  1.00  3.79
ATOM    936  OG  SER    61      47.982  59.328  53.538  1.00  3.79
ATOM    937  HG  SER    61      47.418  58.804  52.943  1.00  3.79
ATOM    938  C   SER    61      50.300  60.975  52.684  1.00  3.79
ATOM    939  O   SER    61      50.320  61.461  51.555  1.00  3.79
ATOM    940  N   VAL    62      51.271  60.212  53.157  1.00  2.73
ATOM    941  H   VAL    62      51.146  59.777  54.059  1.00  2.73
ATOM    942  CA  VAL    62      52.629  60.342  52.647  1.00  2.73
ATOM    943  HA  VAL    62      52.618  60.193  51.569  1.00  2.73
ATOM    944  CB  VAL    62      53.215  61.744  52.995  1.00  2.73
ATOM    945  HB  VAL    62      54.296  61.642  53.064  1.00  2.73
ATOM    946  CG1 VAL    62      52.946  62.838  51.948  1.00  2.73
ATOM    947 1HG1 VAL    62      53.657  63.653  52.068  1.00  2.73
ATOM    948 2HG1 VAL    62      53.034  62.432  50.945  1.00  2.73
ATOM    949 3HG1 VAL    62      51.944  63.251  52.058  1.00  2.73
ATOM    950  CG2 VAL    62      52.715  62.329  54.336  1.00  2.73
ATOM    951 1HG2 VAL    62      53.114  63.322  54.487  1.00  2.73
ATOM    952 2HG2 VAL    62      51.642  62.457  54.349  1.00  2.73
ATOM    953 3HG2 VAL    62      52.994  61.676  55.159  1.00  2.73
ATOM    954  C   VAL    62      53.492  59.294  53.296  1.00  2.73
ATOM    955  O   VAL    62      53.640  59.315  54.519  1.00  2.73
ATOM    956  N   ILE    63      54.092  58.407  52.500  1.00  2.28
ATOM    957  H   ILE    63      54.044  58.535  51.497  1.00  2.28
ATOM    958  CA  ILE    63      55.123  57.561  53.080  1.00  2.28
ATOM    959  HA  ILE    63      54.739  57.261  54.058  1.00  2.28
ATOM    960  CB  ILE    63      55.354  56.224  52.386  1.00  2.28
ATOM    961  HB  ILE    63      55.967  55.653  53.079  1.00  2.28
ATOM    962  CG2 ILE    63      54.011  55.482  52.270  1.00  2.28
ATOM    963 1HG2 ILE    63      54.192  54.418  52.300  1.00  2.28
ATOM    964 2HG2 ILE    63      53.393  55.694  53.146  1.00  2.28
ATOM    965 3HG2 ILE    63      53.471  55.793  51.374  1.00  2.28
ATOM    966  CG1 ILE    63      56.145  56.311  51.074  1.00  2.28
ATOM    967 1HG1 ILE    63      57.017  56.949  51.214  1.00  2.28
ATOM    968 2HG1 ILE    63      55.522  56.733  50.284  1.00  2.28
ATOM    969  CD1 ILE    63      56.636  54.919  50.682  1.00  2.28
ATOM    970  HD1 ILE    63      57.059  54.402  51.543  1.00  2.28
ATOM    971  HD2 ILE    63      55.808  54.341  50.299  1.00  2.28
ATOM    972  HD3 ILE    63      57.400  55.000  49.918  1.00  2.28
ATOM    973  C   ILE    63      56.376  58.373  53.394  1.00  2.28
ATOM    974  O   ILE    63      56.780  59.286  52.665  1.00  2.28
ATOM    975  N   HIS    64      56.977  58.068  54.535  1.00  2.37
ATOM    976  H   HIS    64      56.607  57.293  55.079  1.00  2.37
ATOM    977  CA  HIS    64      58.026  58.894  55.113  1.00  2.37
ATOM    978  HA  HIS    64      57.938  59.931  54.793  1.00  2.37
ATOM    979  CB  HIS    64      57.958  58.825  56.660  1.00  2.37
ATOM    980  HB1 HIS    64      58.748  59.473  57.047  1.00  2.37
ATOM    981  HB2 HIS    64      58.207  57.816  56.979  1.00  2.37
ATOM    982  CG  HIS    64      56.697  59.159  57.417  1.00  2.37
ATOM    983  ND1 HIS    64      56.725  59.774  58.670  1.00  2.37
ATOM    984  CE1 HIS    64      55.500  59.648  59.186  1.00  2.37
ATOM    985  HE1 HIS    64      55.201  60.019  60.157  1.00  2.37
ATOM    986  NE2 HIS    64      54.695  59.020  58.317  1.00  2.37
ATOM    987  HE2 HIS    64      53.703  58.846  58.485  1.00  2.37
ATOM    988  CD2 HIS    64      55.438  58.662  57.215  1.00  2.37
ATOM    989  HD2 HIS    64      55.110  58.025  56.405  1.00  2.37
ATOM    990  C   HIS    64      59.409  58.346  54.753  1.00  2.37
ATOM    991  O   HIS    64      59.771  57.266  55.202  1.00  2.37
ATOM    992  N   ASP    65      60.261  59.030  53.999  1.00  2.52
ATOM    993  H   ASP    65      59.994  59.981  53.756  1.00  2.52
ATOM    994  CA  ASP    65      61.689  58.724  54.092  1.00  2.52
ATOM    995  HA  ASP    65      61.825  57.654  53.939  1.00  2.52
ATOM    996  CB  ASP    65      62.532  59.396  53.020  1.00  2.52
ATOM    997  HB1 ASP    65      62.459  60.480  53.124  1.00  2.52
ATOM    998  HB2 ASP    65      62.187  59.094  52.031  1.00  2.52
ATOM    999  CG  ASP    65      63.975  58.938  53.225  1.00  2.52
ATOM   1000  OD1 ASP    65      64.231  57.710  53.240  1.00  2.52
ATOM   1001  OD2 ASP    65      64.817  59.811  53.509  1.00  2.52
ATOM   1002  C   ASP    65      62.214  59.044  55.494  1.00  2.52
ATOM   1003  O   ASP    65      62.103  60.185  55.950  1.00  2.52
ATOM   1004  N   ARG    66      62.772  58.022  56.155  1.00  3.02
ATOM   1005  H   ARG    66      62.815  57.130  55.682  1.00  3.02
ATOM   1006  CA  ARG    66      63.292  58.103  57.522  1.00  3.02
ATOM   1007  HA  ARG    66      62.532  58.559  58.160  1.00  3.02
ATOM   1008  CB  ARG    66      63.615  56.691  58.047  1.00  3.02
ATOM   1009  HB1 ARG    66      64.599  56.372  57.700  1.00  3.02
ATOM   1010  HB2 ARG    66      62.901  55.991  57.615  1.00  3.02
ATOM   1011  CG  ARG    66      63.553  56.538  59.579  1.00  3.02
ATOM   1012  HG1 ARG    66      63.799  55.503  59.783  1.00  3.02
ATOM   1013  HG2 ARG    66      62.531  56.717  59.908  1.00  3.02
ATOM   1014  CD  ARG    66      64.495  57.418  60.418  1.00  3.02
ATOM   1015  HD1 ARG    66      64.076  58.422  60.513  1.00  3.02
ATOM   1016  HD2 ARG    66      65.450  57.500  59.896  1.00  3.02
ATOM   1017  NE  ARG    66      64.765  56.851  61.759  1.00  3.02
ATOM   1018  HE  ARG    66      65.736  56.588  61.956  1.00  3.02
ATOM   1019  CZ  ARG    66      63.954  56.590  62.768  1.00  3.02
ATOM   1020  NH1 ARG    66      62.675  56.842  62.712  1.00  3.02
ATOM   1021 1HH1 ARG    66      62.314  57.268  61.877  1.00  3.02
ATOM   1022 2HH1 ARG    66      62.080  56.545  63.461  1.00  3.02
ATOM   1023  NH2 ARG    66      64.423  56.048  63.851  1.00  3.02
ATOM   1024 1HH2 ARG    66      65.397  55.702  63.837  1.00  3.02
ATOM   1025 2HH2 ARG    66      63.873  55.868  64.658  1.00  3.02
ATOM   1026  C   ARG    66      64.536  58.973  57.581  1.00  3.02
ATOM   1027  O   ARG    66      64.580  59.924  58.355  1.00  3.02
ATOM   1028  N   LYS    67      65.526  58.678  56.733  1.00  3.64
ATOM   1029  H   LYS    67      65.366  57.951  56.051  1.00  3.64
ATOM   1030  CA  LYS    67      66.866  59.277  56.818  1.00  3.64
ATOM   1031  HA  LYS    67      67.059  59.451  57.879  1.00  3.64
ATOM   1032  CB  LYS    67      67.967  58.279  56.394  1.00  3.64
ATOM   1033  HB1 LYS    67      68.043  57.535  57.189  1.00  3.64
ATOM   1034  HB2 LYS    67      68.927  58.797  56.366  1.00  3.64
ATOM   1035  CG  LYS    67      67.783  57.495  55.084  1.00  3.64
ATOM   1036  HG1 LYS    67      66.821  56.984  55.102  1.00  3.64
ATOM   1037  HG2 LYS    67      68.563  56.734  55.037  1.00  3.64
ATOM   1038  CD  LYS    67      67.890  58.366  53.825  1.00  3.64
ATOM   1039  HD1 LYS    67      68.831  58.918  53.851  1.00  3.64
ATOM   1040  HD2 LYS    67      67.086  59.092  53.817  1.00  3.64
ATOM   1041  CE  LYS    67      67.846  57.542  52.529  1.00  3.64
ATOM   1042  HE1 LYS    67      68.759  56.944  52.459  1.00  3.64
ATOM   1043  HE2 LYS    67      67.838  58.238  51.685  1.00  3.64
ATOM   1044  NZ  LYS    67      66.666  56.647  52.447  1.00  3.64
ATOM   1045  HZ1 LYS    67      66.703  55.904  53.135  1.00  3.64
ATOM   1046  HZ2 LYS    67      65.780  57.141  52.564  1.00  3.64
ATOM   1047  HZ3 LYS    67      66.676  56.103  51.583  1.00  3.64
ATOM   1048  C   LYS    67      67.002  60.696  56.250  1.00  3.64
ATOM   1049  O   LYS    67      68.032  61.333  56.427  1.00  3.64
ATOM   1050  N   SER    68      65.915  61.224  55.695  1.00  3.52
ATOM   1051  H   SER    68      65.210  60.574  55.373  1.00  3.52
ATOM   1052  CA  SER    68      65.708  62.652  55.431  1.00  3.52
ATOM   1053  HA  SER    68      66.633  63.197  55.621  1.00  3.52
ATOM   1054  CB  SER    68      65.319  62.875  53.963  1.00  3.52
ATOM   1055  HB1 SER    68      65.458  63.927  53.709  1.00  3.52
ATOM   1056  HB2 SER    68      64.268  62.616  53.826  1.00  3.52
ATOM   1057  OG  SER    68      66.077  62.078  53.086  1.00  3.52
ATOM   1058  HG  SER    68      65.744  61.157  53.197  1.00  3.52
ATOM   1059  C   SER    68      64.607  63.267  56.298  1.00  3.52
ATOM   1060  O   SER    68      64.495  64.491  56.340  1.00  3.52
ATOM   1061  N   GLY    69      63.754  62.458  56.939  1.00  3.28
ATOM   1062  H   GLY    69      63.926  61.462  56.933  1.00  3.28
ATOM   1063  CA  GLY    69      62.478  62.892  57.514  1.00  3.28
ATOM   1064  HA1 GLY    69      62.669  63.511  58.391  1.00  3.28
ATOM   1065  HA2 GLY    69      61.909  62.016  57.827  1.00  3.28
ATOM   1066  C   GLY    69      61.638  63.688  56.522  1.00  3.28
ATOM   1067  O   GLY    69      61.369  64.871  56.751  1.00  3.28
ATOM   1068  N   LYS    70      61.293  63.081  55.378  1.00  2.92
ATOM   1069  H   LYS    70      61.518  62.092  55.282  1.00  2.92
ATOM   1070  CA  LYS    70      60.536  63.757  54.302  1.00  2.92
ATOM   1071  HA  LYS    70      60.144  64.688  54.701  1.00  2.92
ATOM   1072  CB  LYS    70      61.442  64.095  53.102  1.00  2.92
ATOM   1073  HB1 LYS    70      60.830  64.476  52.283  1.00  2.92
ATOM   1074  HB2 LYS    70      61.926  63.178  52.766  1.00  2.92
ATOM   1075  CG  LYS    70      62.535  65.131  53.426  1.00  2.92
ATOM   1076  HG1 LYS    70      63.210  65.206  52.573  1.00  2.92
ATOM   1077  HG2 LYS    70      63.115  64.757  54.261  1.00  2.92
ATOM   1078  CD  LYS    70      62.006  66.543  53.752  1.00  2.92
ATOM   1079  HD1 LYS    70      61.074  66.494  54.310  1.00  2.92
ATOM   1080  HD2 LYS    70      61.795  67.055  52.811  1.00  2.92
ATOM   1081  CE  LYS    70      62.997  67.388  54.567  1.00  2.92
ATOM   1082  HE1 LYS    70      62.602  68.406  54.621  1.00  2.92
ATOM   1083  HE2 LYS    70      63.957  67.424  54.042  1.00  2.92
ATOM   1084  NZ  LYS    70      63.181  66.856  55.941  1.00  2.92
ATOM   1085  HZ1 LYS    70      62.309  66.506  56.335  1.00  2.92
ATOM   1086  HZ2 LYS    70      63.788  66.038  55.935  1.00  2.92
ATOM   1087  HZ3 LYS    70      63.597  67.531  56.565  1.00  2.92
ATOM   1088  C   LYS    70      59.304  62.965  53.918  1.00  2.92
ATOM   1089  O   LYS    70      59.335  61.747  53.865  1.00  2.92
ATOM   1090  N   LYS    71      58.200  63.673  53.693  1.00  2.61
ATOM   1091  H   LYS    71      58.279  64.675  53.631  1.00  2.61
ATOM   1092  CA  LYS    71      56.856  63.104  53.575  1.00  2.61
ATOM   1093  HA  LYS    71      56.894  62.039  53.816  1.00  2.61
ATOM   1094  CB  LYS    71      55.938  63.790  54.619  1.00  2.61
ATOM   1095  HB1 LYS    71      55.004  64.063  54.140  1.00  2.61
ATOM   1096  HB2 LYS    71      56.388  64.718  54.976  1.00  2.61
ATOM   1097  CG  LYS    71      55.695  62.848  55.827  1.00  2.61
ATOM   1098  HG1 LYS    71      56.658  62.624  56.287  1.00  2.61
ATOM   1099  HG2 LYS    71      55.306  61.907  55.437  1.00  2.61
ATOM   1100  CD  LYS    71      54.738  63.352  56.936  1.00  2.61
ATOM   1101  HD1 LYS    71      53.837  63.783  56.504  1.00  2.61
ATOM   1102  HD2 LYS    71      55.236  64.113  57.538  1.00  2.61
ATOM   1103  CE  LYS    71      54.362  62.141  57.813  1.00  2.61
ATOM   1104  HE1 LYS    71      55.280  61.793  58.293  1.00  2.61
ATOM   1105  HE2 LYS    71      54.028  61.332  57.155  1.00  2.61
ATOM   1106  NZ  LYS    71      53.313  62.370  58.850  1.00  2.61
ATOM   1107  HZ1 LYS    71      53.646  62.932  59.620  1.00  2.61
ATOM   1108  HZ2 LYS    71      52.462  62.752  58.467  1.00  2.61
ATOM   1109  HZ3 LYS    71      53.051  61.466  59.272  1.00  2.61
ATOM   1110  C   LYS    71      56.438  63.181  52.114  1.00  2.61
ATOM   1111  O   LYS    71      56.239  64.274  51.599  1.00  2.61
ATOM   1112  N   PHE    72      56.409  62.023  51.454  1.00  2.38
ATOM   1113  H   PHE    72      56.590  61.159  51.952  1.00  2.38
ATOM   1114  CA  PHE    72      56.290  61.913  50.005  1.00  2.38
ATOM   1115  HA  PHE    72      56.293  62.909  49.559  1.00  2.38
ATOM   1116  CB  PHE    72      57.505  61.139  49.476  1.00  2.38
ATOM   1117  HB1 PHE    72      57.376  60.983  48.404  1.00  2.38
ATOM   1118  HB2 PHE    72      57.524  60.152  49.941  1.00  2.38
ATOM   1119  CG  PHE    72      58.849  61.820  49.681  1.00  2.38
ATOM   1120  CD1 PHE    72      59.126  63.036  49.030  1.00  2.38
ATOM   1121  HD1 PHE    72      58.362  63.526  48.448  1.00  2.38
ATOM   1122  CE1 PHE    72      60.409  63.602  49.087  1.00  2.38
ATOM   1123  HE1 PHE    72      60.621  64.508  48.534  1.00  2.38
ATOM   1124  CZ  PHE    72      61.423  62.967  49.821  1.00  2.38
ATOM   1125  HZ  PHE    72      62.419  63.387  49.837  1.00  2.38
ATOM   1126  CE2 PHE    72      61.139  61.782  50.521  1.00  2.38
ATOM   1127  HE2 PHE    72      61.922  61.297  51.081  1.00  2.38
ATOM   1128  CD2 PHE    72      59.852  61.213  50.460  1.00  2.38
ATOM   1129  HD2 PHE    72      59.641  60.296  50.986  1.00  2.38
ATOM   1130  C   PHE    72      54.994  61.228  49.594  1.00  2.38
ATOM   1131  O   PHE    72      54.554  60.295  50.263  1.00  2.38
ATOM   1132  N   SER    73      54.390  61.677  48.493  1.00  2.61
ATOM   1133  H   SER    73      54.826  62.402  47.943  1.00  2.61
ATOM   1134  CA  SER    73      53.242  60.987  47.905  1.00  2.61
ATOM   1135  HA  SER    73      52.479  60.886  48.676  1.00  2.61
ATOM   1136  CB  SER    73      52.634  61.845  46.797  1.00  2.61
ATOM   1137  HB1 SER    73      52.683  62.899  47.072  1.00  2.61
ATOM   1138  HB2 SER    73      51.583  61.574  46.676  1.00  2.61
ATOM   1139  OG  SER    73      53.297  61.641  45.575  1.00  2.61
ATOM   1140  HG  SER    73      52.646  61.102  45.052  1.00  2.61
ATOM   1141  C   SER    73      53.618  59.565  47.461  1.00  2.61
ATOM   1142  O   SER    73      54.786  59.183  47.522  1.00  2.61
ATOM   1143  N   ILE    74      52.668  58.731  47.052  1.00  2.39
ATOM   1144  H   ILE    74      51.735  59.076  46.865  1.00  2.39
ATOM   1145  CA  ILE    74      53.003  57.343  46.720  1.00  2.39
ATOM   1146  HA  ILE    74      53.657  56.957  47.502  1.00  2.39
ATOM   1147  CB  ILE    74      51.736  56.449  46.712  1.00  2.39
ATOM   1148  HB  ILE    74      52.080  55.440  46.480  1.00  2.39
ATOM   1149  CG2 ILE    74      51.146  56.402  48.132  1.00  2.39
ATOM   1150 1HG2 ILE    74      50.211  55.848  48.108  1.00  2.39
ATOM   1151 2HG2 ILE    74      51.843  55.924  48.819  1.00  2.39
ATOM   1152 3HG2 ILE    74      50.921  57.403  48.502  1.00  2.39
ATOM   1153  CG1 ILE    74      50.629  56.772  45.675  1.00  2.39
ATOM   1154 1HG1 ILE    74      50.070  55.853  45.498  1.00  2.39
ATOM   1155 2HG1 ILE    74      51.077  57.040  44.723  1.00  2.39
ATOM   1156  CD1 ILE    74      49.597  57.851  46.044  1.00  2.39
ATOM   1157  HD1 ILE    74      48.943  58.024  45.188  1.00  2.39
ATOM   1158  HD2 ILE    74      48.981  57.523  46.881  1.00  2.39
ATOM   1159  HD3 ILE    74      50.085  58.788  46.301  1.00  2.39
ATOM   1160  C   ILE    74      53.804  57.263  45.411  1.00  2.39
ATOM   1161  O   ILE    74      54.794  56.533  45.321  1.00  2.39
ATOM   1162  N   GLU    75      53.425  58.080  44.431  1.00  2.65
ATOM   1163  H   GLU    75      52.599  58.652  44.598  1.00  2.65
ATOM   1164  CA  GLU    75      54.166  58.311  43.193  1.00  2.65
ATOM   1165  HA  GLU    75      54.466  57.333  42.817  1.00  2.65
ATOM   1166  CB  GLU    75      53.293  58.915  42.066  1.00  2.65
ATOM   1167  HB1 GLU    75      52.618  58.138  41.709  1.00  2.65
ATOM   1168  HB2 GLU    75      53.951  59.160  41.232  1.00  2.65
ATOM   1169  CG  GLU    75      52.445  60.159  42.378  1.00  2.65
ATOM   1170  HG1 GLU    75      52.009  60.528  41.448  1.00  2.65
ATOM   1171  HG2 GLU    75      53.094  60.942  42.775  1.00  2.65
ATOM   1172  CD  GLU    75      51.321  59.846  43.372  1.00  2.65
ATOM   1173  OE1 GLU    75      51.559  60.109  44.572  1.00  2.65
ATOM   1174  OE2 GLU    75      50.308  59.229  42.996  1.00  2.65
ATOM   1175  C   GLU    75      55.495  59.059  43.404  1.00  2.65
ATOM   1176  O   GLU    75      56.494  58.680  42.793  1.00  2.65
ATOM   1177  N   GLU    76      55.570  60.038  44.311  1.00  2.58
ATOM   1178  H   GLU    76      54.724  60.369  44.761  1.00  2.58
ATOM   1179  CA  GLU    76      56.837  60.714  44.639  1.00  2.58
ATOM   1180  HA  GLU    76      57.292  61.054  43.713  1.00  2.58
ATOM   1181  CB  GLU    76      56.531  61.963  45.481  1.00  2.58
ATOM   1182  HB1 GLU    76      56.091  61.639  46.422  1.00  2.58
ATOM   1183  HB2 GLU    76      55.792  62.569  44.956  1.00  2.58
ATOM   1184  CG  GLU    76      57.730  62.866  45.806  1.00  2.58
ATOM   1185  HG1 GLU    76      58.503  62.283  46.309  1.00  2.58
ATOM   1186  HG2 GLU    76      57.378  63.626  46.507  1.00  2.58
ATOM   1187  CD  GLU    76      58.316  63.566  44.574  1.00  2.58
ATOM   1188  OE1 GLU    76      58.116  64.793  44.439  1.00  2.58
ATOM   1189  OE2 GLU    76      58.949  62.868  43.752  1.00  2.58
ATOM   1190  C   GLU    76      57.839  59.777  45.349  1.00  2.58
ATOM   1191  O   GLU    76      59.054  59.824  45.161  1.00  2.58
ATOM   1192  N   ALA    77      57.341  58.852  46.161  1.00  2.11
ATOM   1193  H   ALA    77      56.344  58.883  46.350  1.00  2.11
ATOM   1194  CA  ALA    77      58.127  57.798  46.777  1.00  2.11
ATOM   1195  HA  ALA    77      58.966  58.258  47.293  1.00  2.11
ATOM   1196  CB  ALA    77      57.234  57.111  47.810  1.00  2.11
ATOM   1197  HB1 ALA    77      57.736  56.228  48.181  1.00  2.11
ATOM   1198  HB2 ALA    77      57.025  57.801  48.628  1.00  2.11
ATOM   1199  HB3 ALA    77      56.292  56.804  47.357  1.00  2.11
ATOM   1200  C   ALA    77      58.670  56.791  45.738  1.00  2.11
ATOM   1201  O   ALA    77      59.849  56.386  45.776  1.00  2.11
ATOM   1202  N   LEU    78      57.807  56.394  44.795  1.00  2.37
ATOM   1203  H   LEU    78      56.859  56.758  44.792  1.00  2.37
ATOM   1204  CA  LEU    78      58.241  55.562  43.679  1.00  2.37
ATOM   1205  HA  LEU    78      58.650  54.640  44.079  1.00  2.37
ATOM   1206  CB  LEU    78      57.023  55.197  42.802  1.00  2.37
ATOM   1207  HB1 LEU    78      56.473  56.099  42.542  1.00  2.37
ATOM   1208  HB2 LEU    78      56.363  54.584  43.416  1.00  2.37
ATOM   1209  CG  LEU    78      57.351  54.426  41.499  1.00  2.37
ATOM   1210  HG  LEU    78      58.195  53.757  41.667  1.00  2.37
ATOM   1211  CD1 LEU    78      56.153  53.575  41.084  1.00  2.37
ATOM   1212 1HD1 LEU    78      56.360  53.056  40.148  1.00  2.37
ATOM   1213 2HD1 LEU    78      55.956  52.839  41.859  1.00  2.37
ATOM   1214 3HD1 LEU    78      55.273  54.209  40.960  1.00  2.37
ATOM   1215  CD2 LEU    78      57.653  55.341  40.304  1.00  2.37
ATOM   1216 1HD2 LEU    78      57.740  54.751  39.392  1.00  2.37
ATOM   1217 2HD2 LEU    78      56.857  56.077  40.180  1.00  2.37
ATOM   1218 3HD2 LEU    78      58.597  55.859  40.442  1.00  2.37
ATOM   1219  C   LEU    78      59.370  56.224  42.894  1.00  2.37
ATOM   1220  O   LEU    78      60.402  55.585  42.704  1.00  2.37
ATOM   1221  N   GLN    79      59.227  57.492  42.492  1.00  2.79
ATOM   1222  H   GLN    79      58.352  57.983  42.664  1.00  2.79
ATOM   1223  CA  GLN    79      60.277  58.152  41.711  1.00  2.79
ATOM   1224  HA  GLN    79      60.656  57.401  41.015  1.00  2.79
ATOM   1225  CB  GLN    79      59.724  59.264  40.805  1.00  2.79
ATOM   1226  HB1 GLN    79      58.869  58.865  40.256  1.00  2.79
ATOM   1227  HB2 GLN    79      60.494  59.524  40.078  1.00  2.79
ATOM   1228  CG  GLN    79      59.296  60.544  41.527  1.00  2.79
ATOM   1229  HG1 GLN    79      60.153  60.980  42.041  1.00  2.79
ATOM   1230  HG2 GLN    79      58.549  60.287  42.268  1.00  2.79
ATOM   1231  CD  GLN    79      58.706  61.597  40.587  1.00  2.79
ATOM   1232  OE1 GLN    79      58.526  61.402  39.391  1.00  2.79
ATOM   1233  NE2 GLN    79      58.390  62.766  41.089  1.00  2.79
ATOM   1234 1HE2 GLN    79      58.575  62.937  42.087  1.00  2.79
ATOM   1235 2HE2 GLN    79      58.018  63.465  40.483  1.00  2.79
ATOM   1236  C   GLN    79      61.513  58.559  42.524  1.00  2.79
ATOM   1237  O   GLN    79      62.582  58.728  41.940  1.00  2.79
ATOM   1238  N   SER    80      61.424  58.606  43.861  1.00  2.66
ATOM   1239  H   SER    80      60.515  58.541  44.297  1.00  2.66
ATOM   1240  CA  SER    80      62.627  58.773  44.700  1.00  2.66
ATOM   1241  HA  SER    80      63.378  59.331  44.141  1.00  2.66
ATOM   1242  CB  SER    80      62.330  59.586  45.962  1.00  2.66
ATOM   1243  HB1 SER    80      62.124  60.619  45.676  1.00  2.66
ATOM   1244  HB2 SER    80      63.203  59.578  46.618  1.00  2.66
ATOM   1245  OG  SER    80      61.213  59.080  46.656  1.00  2.66
ATOM   1246  HG  SER    80      60.435  59.417  46.171  1.00  2.66
ATOM   1247  C   SER    80      63.258  57.424  45.030  1.00  2.66
ATOM   1248  O   SER    80      64.272  57.352  45.729  1.00  2.66
ATOM   1249  N   GLY    81      62.665  56.334  44.523  1.00  2.56
ATOM   1250  H   GLY    81      61.820  56.447  43.975  1.00  2.56
ATOM   1251  CA  GLY    81      63.168  54.984  44.711  1.00  2.56
ATOM   1252  HA1 GLY    81      64.159  54.897  44.267  1.00  2.56
ATOM   1253  HA2 GLY    81      62.490  54.285  44.220  1.00  2.56
ATOM   1254  C   GLY    81      63.253  54.626  46.183  1.00  2.56
ATOM   1255  O   GLY    81      64.149  53.894  46.613  1.00  2.56
ATOM   1256  N   ARG    82      62.305  55.157  46.958  1.00  2.16
ATOM   1257  H   ARG    82      61.676  55.829  46.520  1.00  2.16
ATOM   1258  CA  ARG    82      61.991  54.664  48.294  1.00  2.16
ATOM   1259  HA  ARG    82      62.835  54.070  48.641  1.00  2.16
ATOM   1260  CB  ARG    82      61.856  55.845  49.270  1.00  2.16
ATOM   1261  HB1 ARG    82      62.665  56.558  49.100  1.00  2.16
ATOM   1262  HB2 ARG    82      61.983  55.457  50.278  1.00  2.16
ATOM   1263  CG  ARG    82      60.507  56.566  49.124  1.00  2.16
ATOM   1264  HG1 ARG    82      59.701  55.846  49.037  1.00  2.16
ATOM   1265  HG2 ARG    82      60.543  57.128  48.197  1.00  2.16
ATOM   1266  CD  ARG    82      60.133  57.532  50.254  1.00  2.16
ATOM   1267  HD1 ARG    82      59.129  57.919  50.064  1.00  2.16
ATOM   1268  HD2 ARG    82      60.820  58.379  50.200  1.00  2.16
ATOM   1269  NE  ARG    82      60.184  56.974  51.626  1.00  2.16
ATOM   1270  HE  ARG    82      60.399  57.653  52.342  1.00  2.16
ATOM   1271  CZ  ARG    82      60.083  55.738  52.088  1.00  2.16
ATOM   1272  NH1 ARG    82      59.720  54.687  51.424  1.00  2.16
ATOM   1273 1HH1 ARG    82      59.597  54.726  50.427  1.00  2.16
ATOM   1274 2HH1 ARG    82      59.739  53.788  51.860  1.00  2.16
ATOM   1275  NH2 ARG    82      60.412  55.498  53.310  1.00  2.16
ATOM   1276 1HH2 ARG    82      60.426  56.247  53.993  1.00  2.16
ATOM   1277 2HH2 ARG    82      60.458  54.562  53.667  1.00  2.16
ATOM   1278  C   ARG    82      60.805  53.709  48.275  1.00  2.16
ATOM   1279  O   ARG    82      60.466  53.165  49.324  1.00  2.16
ATOM   1280  N   LEU    83      60.136  53.532  47.135  1.00  2.00
ATOM   1281  H   LEU    83      60.399  54.060  46.311  1.00  2.00
ATOM   1282  CA  LEU    83      59.088  52.513  47.012  1.00  2.00
ATOM   1283  HA  LEU    83      59.186  51.795  47.817  1.00  2.00
ATOM   1284  CB  LEU    83      57.753  53.245  47.149  1.00  2.00
ATOM   1285  HB1 LEU    83      57.687  54.019  46.384  1.00  2.00
ATOM   1286  HB2 LEU    83      57.740  53.725  48.124  1.00  2.00
ATOM   1287  CG  LEU    83      56.529  52.337  47.021  1.00  2.00
ATOM   1288  HG  LEU    83      56.446  51.972  45.999  1.00  2.00
ATOM   1289  CD1 LEU    83      56.630  51.133  47.955  1.00  2.00
ATOM   1290 1HD1 LEU    83      56.769  51.460  48.984  1.00  2.00
ATOM   1291 2HD1 LEU    83      55.733  50.542  47.856  1.00  2.00
ATOM   1292 3HD1 LEU    83      57.446  50.482  47.658  1.00  2.00
ATOM   1293  CD2 LEU    83      55.304  53.187  47.352  1.00  2.00
ATOM   1294 1HD2 LEU    83      54.441  52.553  47.520  1.00  2.00
ATOM   1295 2HD2 LEU    83      55.470  53.778  48.245  1.00  2.00
ATOM   1296 3HD2 LEU    83      55.100  53.871  46.527  1.00  2.00
ATOM   1297  C   LEU    83      59.186  51.786  45.654  1.00  2.00
ATOM   1298  O   LEU    83      59.307  52.440  44.625  1.00  2.00
ATOM   1299  N   THR    84      59.073  50.456  45.624  1.00  2.28
ATOM   1300  H   THR    84      59.049  49.918  46.476  1.00  2.28
ATOM   1301  CA  THR    84      59.043  49.691  44.370  1.00  2.28
ATOM   1302  HA  THR    84      59.716  50.204  43.687  1.00  2.28
ATOM   1303  CB  THR    84      59.574  48.254  44.532  1.00  2.28
ATOM   1304  HB  THR    84      58.935  47.565  43.976  1.00  2.28
ATOM   1305  CG2 THR    84      60.990  48.115  43.976  1.00  2.28
ATOM   1306 1HG2 THR    84      61.386  47.130  44.224  1.00  2.28
ATOM   1307 2HG2 THR    84      60.976  48.224  42.893  1.00  2.28
ATOM   1308 3HG2 THR    84      61.640  48.881  44.400  1.00  2.28
ATOM   1309  OG1 THR    84      59.593  47.832  45.871  1.00  2.28
ATOM   1310  HG1 THR    84      60.520  47.942  46.194  1.00  2.28
ATOM   1311  C   THR    84      57.677  49.612  43.702  1.00  2.28
ATOM   1312  O   THR    84      56.695  49.491  44.423  1.00  2.28
ATOM   1313  N   PRO    85      57.581  49.596  42.352  1.00  2.63
ATOM   1314  CD  PRO    85      58.687  49.705  41.406  1.00  2.63
ATOM   1315  HD1 PRO    85      59.257  48.776  41.403  1.00  2.63
ATOM   1316  HD2 PRO    85      59.338  50.550  41.642  1.00  2.63
ATOM   1317  CG  PRO    85      58.059  49.922  40.029  1.00  2.63
ATOM   1318  HG1 PRO    85      58.648  49.458  39.238  1.00  2.63
ATOM   1319  HG2 PRO    85      57.943  50.991  39.845  1.00  2.63
ATOM   1320  CB  PRO    85      56.683  49.275  40.166  1.00  2.63
ATOM   1321  HB1 PRO    85      56.771  48.197  40.024  1.00  2.63
ATOM   1322  HB2 PRO    85      55.965  49.700  39.463  1.00  2.63
ATOM   1323  CA  PRO    85      56.315  49.596  41.615  1.00  2.63
ATOM   1324  HA  PRO    85      55.929  50.613  41.635  1.00  2.63
ATOM   1325  C   PRO    85      55.205  48.681  42.150  1.00  2.63
ATOM   1326  O   PRO    85      54.086  49.146  42.339  1.00  2.63
ATOM   1327  N   ALA    86      55.502  47.417  42.464  1.00  2.69
ATOM   1328  H   ALA    86      56.423  47.060  42.268  1.00  2.69
ATOM   1329  CA  ALA    86      54.496  46.512  43.018  1.00  2.69
ATOM   1330  HA  ALA    86      53.632  46.520  42.353  1.00  2.69
ATOM   1331  CB  ALA    86      55.074  45.092  43.010  1.00  2.69
ATOM   1332  HB1 ALA    86      54.356  44.403  43.456  1.00  2.69
ATOM   1333  HB2 ALA    86      55.265  44.781  41.983  1.00  2.69
ATOM   1334  HB3 ALA    86      56.006  45.053  43.571  1.00  2.69
ATOM   1335  C   ALA    86      53.986  46.931  44.417  1.00  2.69
ATOM   1336  O   ALA    86      52.793  46.795  44.702  1.00  2.69
ATOM   1337  N   HIS    87      54.841  47.471  45.305  1.00  2.20
ATOM   1338  H   HIS    87      55.791  47.669  45.024  1.00  2.20
ATOM   1339  CA  HIS    87      54.345  47.995  46.587  1.00  2.20
ATOM   1340  HA  HIS    87      53.424  47.443  46.766  1.00  2.20
ATOM   1341  CB  HIS    87      55.135  47.628  47.853  1.00  2.20
ATOM   1342  HB1 HIS    87      56.025  48.249  47.924  1.00  2.20
ATOM   1343  HB2 HIS    87      55.443  46.586  47.798  1.00  2.20
ATOM   1344  CG  HIS    87      54.275  47.786  49.102  1.00  2.20
ATOM   1345  ND1 HIS    87      52.873  47.770  49.141  1.00  2.20
ATOM   1346  CE1 HIS    87      52.497  48.066  50.387  1.00  2.20
ATOM   1347  HE1 HIS    87      51.470  48.099  50.735  1.00  2.20
ATOM   1348  NE2 HIS    87      53.584  48.254  51.145  1.00  2.20
ATOM   1349  HE2 HIS    87      53.560  48.364  52.152  1.00  2.20
ATOM   1350  CD2 HIS    87      54.708  48.020  50.373  1.00  2.20
ATOM   1351  HD2 HIS    87      55.732  48.011  50.708  1.00  2.20
ATOM   1352  C   HIS    87      53.797  49.449  46.522  1.00  2.20
ATOM   1353  O   HIS    87      53.056  49.931  47.382  1.00  2.20
ATOM   1354  N   TYR    88      54.084  50.168  45.451  1.00  2.39
ATOM   1355  H   TYR    88      54.748  49.787  44.787  1.00  2.39
ATOM   1356  CA  TYR    88      53.371  51.375  45.083  1.00  2.39
ATOM   1357  HA  TYR    88      53.303  52.055  45.923  1.00  2.39
ATOM   1358  CB  TYR    88      54.146  52.087  43.962  1.00  2.39
ATOM   1359  HB1 TYR    88      54.646  51.347  43.346  1.00  2.39
ATOM   1360  HB2 TYR    88      54.937  52.685  44.410  1.00  2.39
ATOM   1361  CG  TYR    88      53.344  52.986  43.040  1.00  2.39
ATOM   1362  CD1 TYR    88      53.040  54.304  43.425  1.00  2.39
ATOM   1363  HD1 TYR    88      53.339  54.666  44.397  1.00  2.39
ATOM   1364  CE1 TYR    88      52.356  55.154  42.535  1.00  2.39
ATOM   1365  HE1 TYR    88      52.100  56.163  42.814  1.00  2.39
ATOM   1366  CZ  TYR    88      51.991  54.695  41.254  1.00  2.39
ATOM   1367  OH  TYR    88      51.369  55.538  40.393  1.00  2.39
ATOM   1368  HH  TYR    88      51.155  55.115  39.562  1.00  2.39
ATOM   1369  CE2 TYR    88      52.283  53.367  40.872  1.00  2.39
ATOM   1370  HE2 TYR    88      51.995  53.006  39.896  1.00  2.39
ATOM   1371  CD2 TYR    88      52.952  52.514  41.771  1.00  2.39
ATOM   1372  HD2 TYR    88      53.173  51.497  41.480  1.00  2.39
ATOM   1373  C   TYR    88      51.930  51.062  44.709  1.00  2.39
ATOM   1374  O   TYR    88      51.037  51.662  45.302  1.00  2.39
ATOM   1375  N   ASP    89      51.688  50.067  43.851  1.00  2.74
ATOM   1376  H   ASP    89      52.458  49.631  43.351  1.00  2.74
ATOM   1377  CA  ASP    89      50.313  49.656  43.558  1.00  2.74
ATOM   1378  HA  ASP    89      49.780  50.574  43.317  1.00  2.74
ATOM   1379  CB  ASP    89      50.216  48.810  42.272  1.00  2.74
ATOM   1380  HB1 ASP    89      50.826  49.279  41.497  1.00  2.74
ATOM   1381  HB2 ASP    89      49.181  48.847  41.929  1.00  2.74
ATOM   1382  CG  ASP    89      50.602  47.335  42.398  1.00  2.74
ATOM   1383  OD1 ASP    89      50.120  46.643  43.317  1.00  2.74
ATOM   1384  OD2 ASP    89      51.372  46.822  41.561  1.00  2.74
ATOM   1385  C   ASP    89      49.574  49.057  44.773  1.00  2.74
ATOM   1386  O   ASP    89      48.421  49.419  45.029  1.00  2.74
ATOM   1387  N   ARG    90      50.233  48.235  45.610  1.00  2.58
ATOM   1388  H   ARG    90      51.125  47.859  45.304  1.00  2.58
ATOM   1389  CA  ARG    90      49.548  47.676  46.795  1.00  2.58
ATOM   1390  HA  ARG    90      48.567  47.330  46.465  1.00  2.58
ATOM   1391  CB  ARG    90      50.334  46.485  47.375  1.00  2.58
ATOM   1392  HB1 ARG    90      50.358  46.566  48.463  1.00  2.58
ATOM   1393  HB2 ARG    90      51.368  46.517  47.032  1.00  2.58
ATOM   1394  CG  ARG    90      49.698  45.124  47.027  1.00  2.58
ATOM   1395  HG1 ARG    90      48.814  45.247  46.400  1.00  2.58
ATOM   1396  HG2 ARG    90      49.372  44.657  47.957  1.00  2.58
ATOM   1397  CD  ARG    90      50.659  44.162  46.323  1.00  2.58
ATOM   1398  HD1 ARG    90      50.209  43.170  46.346  1.00  2.58
ATOM   1399  HD2 ARG    90      51.603  44.133  46.870  1.00  2.58
ATOM   1400  NE  ARG    90      50.905  44.561  44.925  1.00  2.58
ATOM   1401  HE  ARG    90      50.766  45.543  44.666  1.00  2.58
ATOM   1402  CZ  ARG    90      51.245  43.801  43.904  1.00  2.58
ATOM   1403  NH1 ARG    90      51.344  42.507  44.012  1.00  2.58
ATOM   1404 1HH1 ARG    90      51.103  42.091  44.888  1.00  2.58
ATOM   1405 2HH1 ARG    90      51.577  41.962  43.208  1.00  2.58
ATOM   1406  NH2 ARG    90      51.505  44.308  42.741  1.00  2.58
ATOM   1407 1HH2 ARG    90      51.307  45.314  42.606  1.00  2.58
ATOM   1408 2HH2 ARG    90      51.696  43.770  41.928  1.00  2.58
ATOM   1409  C   ARG    90      49.216  48.719  47.853  1.00  2.58
ATOM   1410  O   ARG    90      48.134  48.690  48.457  1.00  2.58
ATOM   1411  N   TYR    91      50.120  49.674  48.055  1.00  2.43
ATOM   1412  H   TYR    91      51.002  49.650  47.556  1.00  2.43
ATOM   1413  CA  TYR    91      49.799  50.787  48.927  1.00  2.43
ATOM   1414  HA  TYR    91      49.363  50.371  49.838  1.00  2.43
ATOM   1415  CB  TYR    91      51.044  51.513  49.368  1.00  2.43
ATOM   1416  HB1 TYR    91      51.523  51.971  48.501  1.00  2.43
ATOM   1417  HB2 TYR    91      51.692  50.752  49.789  1.00  2.43
ATOM   1418  CG  TYR    91      50.786  52.558  50.433  1.00  2.43
ATOM   1419  CD1 TYR    91      51.125  52.326  51.783  1.00  2.43
ATOM   1420  HD1 TYR    91      51.547  51.383  52.096  1.00  2.43
ATOM   1421  CE1 TYR    91      50.883  53.326  52.744  1.00  2.43
ATOM   1422  HE1 TYR    91      51.115  53.157  53.784  1.00  2.43
ATOM   1423  CZ  TYR    91      50.233  54.526  52.372  1.00  2.43
ATOM   1424  OH  TYR    91      49.792  55.408  53.301  1.00  2.43
ATOM   1425  HH  TYR    91      48.983  55.848  52.962  1.00  2.43
ATOM   1426  CE2 TYR    91      49.963  54.773  51.013  1.00  2.43
ATOM   1427  HE2 TYR    91      49.490  55.703  50.729  1.00  2.43
ATOM   1428  CD2 TYR    91      50.247  53.794  50.051  1.00  2.43
ATOM   1429  HD2 TYR    91      49.971  53.963  49.022  1.00  2.43
ATOM   1430  C   TYR    91      48.730  51.699  48.346  1.00  2.43
ATOM   1431  O   TYR    91      47.897  52.104  49.130  1.00  2.43
ATOM   1432  N   VAL    92      48.662  51.999  47.046  1.00  2.74
ATOM   1433  H   VAL    92      49.366  51.655  46.398  1.00  2.74
ATOM   1434  CA  VAL    92      47.564  52.844  46.540  1.00  2.74
ATOM   1435  HA  VAL    92      47.460  53.672  47.241  1.00  2.74
ATOM   1436  CB  VAL    92      47.900  53.482  45.174  1.00  2.74
ATOM   1437  HB  VAL    92      48.968  53.703  45.162  1.00  2.74
ATOM   1438  CG1 VAL    92      47.590  52.602  43.960  1.00  2.74
ATOM   1439 1HG1 VAL    92      46.517  52.446  43.862  1.00  2.74
ATOM   1440 2HG1 VAL    92      47.965  53.079  43.055  1.00  2.74
ATOM   1441 3HG1 VAL    92      48.083  51.646  44.074  1.00  2.74
ATOM   1442  CG2 VAL    92      47.167  54.816  44.984  1.00  2.74
ATOM   1443 1HG2 VAL    92      47.478  55.277  44.046  1.00  2.74
ATOM   1444 2HG2 VAL    92      46.087  54.661  44.969  1.00  2.74
ATOM   1445 3HG2 VAL    92      47.415  55.496  45.800  1.00  2.74
ATOM   1446  C   VAL    92      46.210  52.131  46.544  1.00  2.74
ATOM   1447  O   VAL    92      45.191  52.799  46.700  1.00  2.74
ATOM   1448  N   ASN    93      46.165  50.791  46.496  1.00  2.99
ATOM   1449  H   ASN    93      47.011  50.278  46.270  1.00  2.99
ATOM   1450  CA  ASN    93      44.966  50.058  46.919  1.00  2.99
ATOM   1451  HA  ASN    93      44.120  50.409  46.325  1.00  2.99
ATOM   1452  CB  ASN    93      45.145  48.552  46.654  1.00  2.99
ATOM   1453  HB1 ASN    93      46.025  48.184  47.175  1.00  2.99
ATOM   1454  HB2 ASN    93      45.282  48.378  45.587  1.00  2.99
ATOM   1455  CG  ASN    93      43.948  47.767  47.156  1.00  2.99
ATOM   1456  OD1 ASN    93      43.830  47.453  48.325  1.00  2.99
ATOM   1457  ND2 ASN    93      42.982  47.482  46.315  1.00  2.99
ATOM   1458 1HD2 ASN    93      43.051  47.742  45.349  1.00  2.99
ATOM   1459 2HD2 ASN    93      42.172  47.036  46.711  1.00  2.99
ATOM   1460  C   ASN    93      44.629  50.377  48.399  1.00  2.99
ATOM   1461  O   ASN    93      43.571  50.959  48.671  1.00  2.99
ATOM   1462  N   LYS    94      45.523  50.085  49.365  1.00  3.02
ATOM   1463  H   LYS    94      46.391  49.628  49.103  1.00  3.02
ATOM   1464  CA  LYS    94      45.205  50.302  50.805  1.00  3.02
ATOM   1465  HA  LYS    94      44.319  49.709  51.035  1.00  3.02
ATOM   1466  CB  LYS    94      46.359  49.791  51.699  1.00  3.02
ATOM   1467  HB1 LYS    94      47.261  50.381  51.523  1.00  3.02
ATOM   1468  HB2 LYS    94      46.573  48.762  51.407  1.00  3.02
ATOM   1469  CG  LYS    94      46.014  49.790  53.212  1.00  3.02
ATOM   1470  HG1 LYS    94      46.417  48.874  53.647  1.00  3.02
ATOM   1471  HG2 LYS    94      44.930  49.745  53.326  1.00  3.02
ATOM   1472  CD  LYS    94      46.570  50.973  54.037  1.00  3.02
ATOM   1473  HD1 LYS    94      46.427  51.913  53.502  1.00  3.02
ATOM   1474  HD2 LYS    94      47.639  50.822  54.196  1.00  3.02
ATOM   1475  CE  LYS    94      45.844  51.061  55.397  1.00  3.02
ATOM   1476  HE1 LYS    94      45.758  50.059  55.826  1.00  3.02
ATOM   1477  HE2 LYS    94      44.834  51.436  55.221  1.00  3.02
ATOM   1478  NZ  LYS    94      46.532  51.921  56.390  1.00  3.02
ATOM   1479  HZ1 LYS    94      45.944  52.103  57.210  1.00  3.02
ATOM   1480  HZ2 LYS    94      47.283  51.409  56.856  1.00  3.02
ATOM   1481  HZ3 LYS    94      46.886  52.800  56.039  1.00  3.02
ATOM   1482  C   LYS    94      44.854  51.757  51.174  1.00  3.02
ATOM   1483  O   LYS    94      43.971  52.025  51.987  1.00  3.02
ATOM   1484  N   ASP    95      45.514  52.709  50.536  1.00  3.15
ATOM   1485  H   ASP    95      46.266  52.413  49.921  1.00  3.15
ATOM   1486  CA  ASP    95      45.316  54.138  50.713  1.00  3.15
ATOM   1487  HA  ASP    95      45.203  54.313  51.784  1.00  3.15
ATOM   1488  CB  ASP    95      46.549  54.932  50.265  1.00  3.15
ATOM   1489  HB1 ASP    95      46.438  55.243  49.224  1.00  3.15
ATOM   1490  HB2 ASP    95      47.422  54.289  50.329  1.00  3.15
ATOM   1491  CG  ASP    95      46.800  56.143  51.173  1.00  3.15
ATOM   1492  OD1 ASP    95      47.367  55.947  52.270  1.00  3.15
ATOM   1493  OD2 ASP    95      46.480  57.273  50.762  1.00  3.15
ATOM   1494  C   ASP    95      44.026  54.628  50.042  1.00  3.15
ATOM   1495  O   ASP    95      43.298  55.459  50.595  1.00  3.15
ATOM   1496  N   MET    96      43.611  54.007  48.928  1.00  3.46
ATOM   1497  H   MET    96      44.195  53.317  48.469  1.00  3.46
ATOM   1498  CA  MET    96      42.236  54.186  48.470  1.00  3.46
ATOM   1499  HA  MET    96      42.044  55.257  48.503  1.00  3.46
ATOM   1500  CB  MET    96      42.043  53.768  47.005  1.00  3.46
ATOM   1501  HB1 MET    96      42.056  52.682  46.908  1.00  3.46
ATOM   1502  HB2 MET    96      42.864  54.181  46.421  1.00  3.46
ATOM   1503  CG  MET    96      40.714  54.337  46.471  1.00  3.46
ATOM   1504  HG1 MET    96      40.512  55.290  46.962  1.00  3.46
ATOM   1505  HG2 MET    96      39.911  53.655  46.755  1.00  3.46
ATOM   1506  SD  MET    96      40.609  54.637  44.682  1.00  3.46
ATOM   1507  CE  MET    96      41.776  56.017  44.503  1.00  3.46
ATOM   1508  HE1 MET    96      41.779  56.360  43.468  1.00  3.46
ATOM   1509  HE2 MET    96      41.482  56.841  45.154  1.00  3.46
ATOM   1510  HE3 MET    96      42.783  55.692  44.766  1.00  3.46
ATOM   1511  C   MET    96      41.249  53.546  49.421  1.00  3.46
ATOM   1512  O   MET    96      40.137  54.013  49.473  1.00  3.46
ATOM   1513  N   SER    97      41.630  52.600  50.274  1.00  3.82
ATOM   1514  H   SER    97      42.580  52.251  50.230  1.00  3.82
ATOM   1515  CA  SER    97      40.786  52.215  51.409  1.00  3.82
ATOM   1516  HA  SER    97      39.747  52.256  51.079  1.00  3.82
ATOM   1517  CB  SER    97      41.015  50.756  51.814  1.00  3.82
ATOM   1518  HB1 SER    97      40.330  50.493  52.622  1.00  3.82
ATOM   1519  HB2 SER    97      42.035  50.606  52.161  1.00  3.82
ATOM   1520  OG  SER    97      40.758  49.917  50.703  1.00  3.82
ATOM   1521  HG  SER    97      41.307  50.213  49.967  1.00  3.82
ATOM   1522  C   SER    97      40.865  53.147  52.608  1.00  3.82
ATOM   1523  O   SER    97      39.935  53.074  53.391  1.00  3.82
ATOM   1524  N   ILE    98      41.819  54.076  52.758  1.00  3.95
ATOM   1525  H   ILE    98      42.581  54.133  52.095  1.00  3.95
ATOM   1526  CA  ILE    98      41.653  55.143  53.772  1.00  3.95
ATOM   1527  HA  ILE    98      41.052  54.697  54.557  1.00  3.95
ATOM   1528  CB  ILE    98      42.974  55.489  54.490  1.00  3.95
ATOM   1529  HB  ILE    98      43.527  54.558  54.631  1.00  3.95
ATOM   1530  CG2 ILE    98      43.881  56.429  53.691  1.00  3.95
ATOM   1531 1HG2 ILE    98      44.814  56.604  54.228  1.00  3.95
ATOM   1532 2HG2 ILE    98      44.155  55.977  52.749  1.00  3.95
ATOM   1533 3HG2 ILE    98      43.382  57.377  53.498  1.00  3.95
ATOM   1534  CG1 ILE    98      42.726  56.076  55.898  1.00  3.95
ATOM   1535 1HG1 ILE    98      42.121  56.980  55.819  1.00  3.95
ATOM   1536 2HG1 ILE    98      43.690  56.347  56.322  1.00  3.95
ATOM   1537  CD1 ILE    98      42.060  55.116  56.896  1.00  3.95
ATOM   1538  HD1 ILE    98      41.023  54.926  56.625  1.00  3.95
ATOM   1539  HD2 ILE    98      42.612  54.177  56.934  1.00  3.95
ATOM   1540  HD3 ILE    98      42.066  55.569  57.886  1.00  3.95
ATOM   1541  C   ILE    98      40.779  56.314  53.295  1.00  3.95
ATOM   1542  O   ILE    98      39.834  56.683  54.000  1.00  3.95
ATOM   1543  N   GLN    99      40.953  56.810  52.062  1.00  4.23
ATOM   1544  H   GLN    99      41.748  56.506  51.505  1.00  4.23
ATOM   1545  CA  GLN    99      40.019  57.834  51.547  1.00  4.23
ATOM   1546  HA  GLN    99      39.865  58.568  52.340  1.00  4.23
ATOM   1547  CB  GLN    99      40.619  58.611  50.372  1.00  4.23
ATOM   1548  HB1 GLN    99      41.482  59.178  50.724  1.00  4.23
ATOM   1549  HB2 GLN    99      39.867  59.332  50.044  1.00  4.23
ATOM   1550  CG  GLN    99      41.052  57.750  49.176  1.00  4.23
ATOM   1551  HG1 GLN    99      40.490  56.821  49.144  1.00  4.23
ATOM   1552  HG2 GLN    99      42.111  57.514  49.270  1.00  4.23
ATOM   1553  CD  GLN    99      40.814  58.481  47.867  1.00  4.23
ATOM   1554  OE1 GLN    99      40.009  58.080  47.035  1.00  4.23
ATOM   1555  NE2 GLN    99      41.461  59.599  47.644  1.00  4.23
ATOM   1556 1HE2 GLN    99      42.090  59.997  48.334  1.00  4.23
ATOM   1557 2HE2 GLN    99      41.275  60.082  46.788  1.00  4.23
ATOM   1558  C   GLN    99      38.617  57.283  51.210  1.00  4.23
ATOM   1559  O   GLN    99      37.597  57.924  51.480  1.00  4.23
ATOM   1560  N   GLU   100      38.534  56.070  50.659  1.00  4.45
ATOM   1561  H   GLU   100      39.376  55.560  50.410  1.00  4.45
ATOM   1562  CA  GLU   100      37.254  55.427  50.372  1.00  4.45
ATOM   1563  HA  GLU   100      36.599  56.205  49.983  1.00  4.45
ATOM   1564  CB  GLU   100      37.318  54.324  49.299  1.00  4.45
ATOM   1565  HB1 GLU   100      37.603  53.381  49.768  1.00  4.45
ATOM   1566  HB2 GLU   100      38.060  54.598  48.552  1.00  4.45
ATOM   1567  CG  GLU   100      36.005  54.138  48.530  1.00  4.45
ATOM   1568  HG1 GLU   100      35.144  54.233  49.192  1.00  4.45
ATOM   1569  HG2 GLU   100      35.992  53.132  48.103  1.00  4.45
ATOM   1570  CD  GLU   100      35.949  55.167  47.399  1.00  4.45
ATOM   1571  OE1 GLU   100      36.169  54.798  46.227  1.00  4.45
ATOM   1572  OE2 GLU   100      35.908  56.388  47.668  1.00  4.45
ATOM   1573  C   GLU   100      36.585  54.906  51.647  1.00  4.45
ATOM   1574  O   GLU   100      35.366  55.011  51.764  1.00  4.45
ATOM   1575  N   LEU   101      37.331  54.447  52.667  1.00  4.32
ATOM   1576  H   LEU   101      38.331  54.322  52.586  1.00  4.32
ATOM   1577  CA  LEU   101      36.679  54.279  53.966  1.00  4.32
ATOM   1578  HA  LEU   101      35.770  53.697  53.810  1.00  4.32
ATOM   1579  CB  LEU   101      37.505  53.522  55.018  1.00  4.32
ATOM   1580  HB1 LEU   101      37.114  53.786  56.001  1.00  4.32
ATOM   1581  HB2 LEU   101      38.520  53.906  55.032  1.00  4.32
ATOM   1582  CG  LEU   101      37.483  51.974  54.916  1.00  4.32
ATOM   1583  HG  LEU   101      38.432  51.596  55.298  1.00  4.32
ATOM   1584  CD1 LEU   101      36.372  51.420  55.814  1.00  4.32
ATOM   1585 1HD1 LEU   101      36.351  50.331  55.761  1.00  4.32
ATOM   1586 2HD1 LEU   101      36.557  51.711  56.848  1.00  4.32
ATOM   1587 3HD1 LEU   101      35.407  51.817  55.497  1.00  4.32
ATOM   1588  CD2 LEU   101      37.240  51.363  53.526  1.00  4.32
ATOM   1589 1HD2 LEU   101      37.359  50.281  53.575  1.00  4.32
ATOM   1590 2HD2 LEU   101      36.234  51.592  53.175  1.00  4.32
ATOM   1591 3HD2 LEU   101      37.955  51.748  52.805  1.00  4.32
ATOM   1592  C   LEU   101      36.198  55.612  54.527  1.00  4.32
ATOM   1593  O   LEU   101      35.160  55.594  55.156  1.00  4.32
ATOM   1594  N   ALA   102      36.830  56.766  54.299  1.00  5.45
ATOM   1595  H   ALA   102      37.729  56.774  53.833  1.00  5.45
ATOM   1596  CA  ALA   102      36.222  58.029  54.739  1.00  5.45
ATOM   1597  HA  ALA   102      36.023  57.946  55.808  1.00  5.45
ATOM   1598  CB  ALA   102      37.227  59.174  54.554  1.00  5.45
ATOM   1599  HB1 ALA   102      37.389  59.381  53.498  1.00  5.45
ATOM   1600  HB2 ALA   102      36.841  60.077  55.027  1.00  5.45
ATOM   1601  HB3 ALA   102      38.180  58.912  55.017  1.00  5.45
ATOM   1602  C   ALA   102      34.878  58.325  54.054  1.00  5.45
ATOM   1603  O   ALA   102      33.914  58.656  54.768  1.00  5.45
ATOM   1604  N   VAL   103      34.788  58.157  52.715  1.00  7.54
ATOM   1605  H   VAL   103      35.622  57.912  52.189  1.00  7.54
ATOM   1606  CA  VAL   103      33.490  58.332  52.027  1.00  7.54
ATOM   1607  HA  VAL   103      33.158  59.341  52.266  1.00  7.54
ATOM   1608  CB  VAL   103      33.489  58.201  50.485  1.00  7.54
ATOM   1609  HB  VAL   103      34.404  58.635  50.145  1.00  7.54
ATOM   1610  CG1 VAL   103      33.420  56.824  49.819  1.00  7.54
ATOM   1611 1HG1 VAL   103      33.450  56.938  48.734  1.00  7.54
ATOM   1612 2HG1 VAL   103      34.286  56.243  50.092  1.00  7.54
ATOM   1613 3HG1 VAL   103      32.508  56.290  50.083  1.00  7.54
ATOM   1614  CG2 VAL   103      32.308  58.991  49.895  1.00  7.54
ATOM   1615 1HG2 VAL   103      32.409  59.061  48.812  1.00  7.54
ATOM   1616 2HG2 VAL   103      31.370  58.485  50.130  1.00  7.54
ATOM   1617 3HG2 VAL   103      32.265  59.991  50.313  1.00  7.54
ATOM   1618  C   VAL   103      32.414  57.406  52.568  1.00  7.54
ATOM   1619  O   VAL   103      31.295  57.837  52.832  1.00  7.54
ATOM   1620  N   LEU   104      32.774  56.136  52.737  1.00 10.31
ATOM   1621  H   LEU   104      33.717  55.867  52.471  1.00 10.31
ATOM   1622  CA  LEU   104      31.872  55.086  53.183  1.00 10.31
ATOM   1623  HA  LEU   104      30.966  55.129  52.578  1.00 10.31
ATOM   1624  CB  LEU   104      32.598  53.749  52.941  1.00 10.31
ATOM   1625  HB1 LEU   104      33.469  53.714  53.596  1.00 10.31
ATOM   1626  HB2 LEU   104      32.957  53.731  51.910  1.00 10.31
ATOM   1627  CG  LEU   104      31.767  52.477  53.176  1.00 10.31
ATOM   1628  HG  LEU   104      31.408  52.449  54.204  1.00 10.31
ATOM   1629  CD1 LEU   104      30.575  52.380  52.220  1.00 10.31
ATOM   1630 1HD1 LEU   104      30.068  51.426  52.359  1.00 10.31
ATOM   1631 2HD1 LEU   104      29.865  53.178  52.436  1.00 10.31
ATOM   1632 3HD1 LEU   104      30.917  52.463  51.188  1.00 10.31
ATOM   1633  CD2 LEU   104      32.657  51.254  52.953  1.00 10.31
ATOM   1634 1HD2 LEU   104      32.084  50.344  53.127  1.00 10.31
ATOM   1635 2HD2 LEU   104      33.040  51.252  51.933  1.00 10.31
ATOM   1636 3HD2 LEU   104      33.495  51.280  53.650  1.00 10.31
ATOM   1637  C   LEU   104      31.462  55.249  54.651  1.00 10.31
ATOM   1638  O   LEU   104      30.423  54.736  55.062  1.00 10.31
ATOM   1639  N   VAL   105      32.295  55.946  55.432  1.00 11.77
ATOM   1640  H   VAL   105      33.164  56.259  55.017  1.00 11.77
ATOM   1641  CA  VAL   105      32.168  56.036  56.880  1.00 11.77
ATOM   1642  HA  VAL   105      31.559  55.188  57.194  1.00 11.77
ATOM   1643  CB  VAL   105      33.496  55.874  57.652  1.00 11.77
ATOM   1644  HB  VAL   105      34.255  56.519  57.214  1.00 11.77
ATOM   1645  CG1 VAL   105      33.402  56.237  59.142  1.00 11.77
ATOM   1646 1HG1 VAL   105      34.336  55.984  59.644  1.00 11.77
ATOM   1647 2HG1 VAL   105      33.241  57.307  59.263  1.00 11.77
ATOM   1648 3HG1 VAL   105      32.581  55.694  59.612  1.00 11.77
ATOM   1649  CG2 VAL   105      33.939  54.400  57.615  1.00 11.77
ATOM   1650 1HG2 VAL   105      34.952  54.310  58.004  1.00 11.77
ATOM   1651 2HG2 VAL   105      33.263  53.789  58.214  1.00 11.77
ATOM   1652 3HG2 VAL   105      33.921  54.019  56.595  1.00 11.77
ATOM   1653  C   VAL   105      31.365  57.242  57.330  1.00 11.77
ATOM   1654  O   VAL   105      30.351  57.063  58.006  1.00 11.77
ATOM   1655  N   SER   106      31.806  58.467  57.041  1.00 10.22
ATOM   1656  H   SER   106      32.628  58.554  56.454  1.00 10.22
ATOM   1657  CA  SER   106      31.176  59.674  57.645  1.00 10.22
ATOM   1658  HA  SER   106      30.093  59.606  57.540  1.00 10.22
ATOM   1659  CB  SER   106      31.525  59.786  59.147  1.00 10.22
ATOM   1660  HB1 SER   106      31.148  60.730  59.544  1.00 10.22
ATOM   1661  HB2 SER   106      32.609  59.771  59.266  1.00 10.22
ATOM   1662  OG  SER   106      30.952  58.751  59.919  1.00 10.22
ATOM   1663  HG  SER   106      30.617  58.069  59.301  1.00 10.22
ATOM   1664  C   SER   106      31.615  60.970  56.966  1.00 10.22
ATOM   1665  O   SER   106      31.577  62.049  57.557  1.00 10.22
ATOM   1666  N   GLY   107      32.139  60.852  55.750  1.00  8.52
ATOM   1667  H   GLY   107      32.078  59.957  55.282  1.00  8.52
ATOM   1668  CA  GLY   107      33.035  61.837  55.175  1.00  8.52
ATOM   1669  HA1 GLY   107      34.052  61.453  55.245  1.00  8.52
ATOM   1670  HA2 GLY   107      32.992  62.775  55.728  1.00  8.52
ATOM   1671  C   GLY   107      32.716  62.145  53.723  1.00  8.52
ATOM   1672  O   GLY   107      31.566  62.273  53.312  1.00  8.52
ATOM   1673  N   GLN   108      33.777  62.260  52.938  1.00  6.78
ATOM   1674  H   GLN   108      34.695  62.123  53.341  1.00  6.78
ATOM   1675  CA  GLN   108      33.718  62.335  51.491  1.00  6.78
ATOM   1676  HA  GLN   108      32.775  61.909  51.152  1.00  6.78
ATOM   1677  CB  GLN   108      33.772  63.809  51.057  1.00  6.78
ATOM   1678  HB1 GLN   108      34.751  64.232  51.293  1.00  6.78
ATOM   1679  HB2 GLN   108      33.017  64.356  51.624  1.00  6.78
ATOM   1680  CG  GLN   108      33.483  63.991  49.559  1.00  6.78
ATOM   1681  HG1 GLN   108      32.621  63.386  49.276  1.00  6.78
ATOM   1682  HG2 GLN   108      34.346  63.673  48.974  1.00  6.78
ATOM   1683  CD  GLN   108      33.179  65.441  49.220  1.00  6.78
ATOM   1684  OE1 GLN   108      33.985  66.163  48.662  1.00  6.78
ATOM   1685  NE2 GLN   108      32.004  65.931  49.548  1.00  6.78
ATOM   1686 1HE2 GLN   108      31.335  65.373  50.048  1.00  6.78
ATOM   1687 2HE2 GLN   108      31.854  66.897  49.319  1.00  6.78
ATOM   1688  C   GLN   108      34.871  61.500  50.925  1.00  6.78
ATOM   1689  O   GLN   108      35.837  61.212  51.634  1.00  6.78
ATOM   1690  N   LYS   109      34.781  61.087  49.659  1.00  5.64
ATOM   1691  H   LYS   109      33.981  61.358  49.112  1.00  5.64
ATOM   1692  CA  LYS   109      35.853  60.341  49.000  1.00  5.64
ATOM   1693  HA  LYS   109      36.129  59.456  49.574  1.00  5.64
ATOM   1694  CB  LYS   109      35.437  59.912  47.578  1.00  5.64
ATOM   1695  HB1 LYS   109      35.044  60.770  47.030  1.00  5.64
ATOM   1696  HB2 LYS   109      34.653  59.158  47.658  1.00  5.64
ATOM   1697  CG  LYS   109      36.624  59.320  46.790  1.00  5.64
ATOM   1698  HG1 LYS   109      37.136  58.606  47.433  1.00  5.64
ATOM   1699  HG2 LYS   109      37.330  60.110  46.535  1.00  5.64
ATOM   1700  CD  LYS   109      36.179  58.635  45.487  1.00  5.64
ATOM   1701  HD1 LYS   109      35.782  59.390  44.808  1.00  5.64
ATOM   1702  HD2 LYS   109      35.381  57.923  45.703  1.00  5.64
ATOM   1703  CE  LYS   109      37.330  57.891  44.789  1.00  5.64
ATOM   1704  HE1 LYS   109      38.112  58.602  44.514  1.00  5.64
ATOM   1705  HE2 LYS   109      36.935  57.433  43.879  1.00  5.64
ATOM   1706  NZ  LYS   109      37.889  56.833  45.658  1.00  5.64
ATOM   1707  HZ1 LYS   109      38.519  56.209  45.178  1.00  5.64
ATOM   1708  HZ2 LYS   109      38.369  57.237  46.458  1.00  5.64
ATOM   1709  HZ3 LYS   109      37.119  56.267  46.037  1.00  5.64
ATOM   1710  C   LYS   109      37.140  61.191  48.979  1.00  5.64
ATOM   1711  O   LYS   109      37.249  62.325  49.446  1.00  5.64
