# Supplementary material for: Selecting Near-Native Protein Structures from Predicted Decoy Sets Using Ordered Graphlet Degree Similarity
Source: Genes (Basel). 2019 Feb 11;10(2):132. doi: 10.3390/genes10020132 (PMC6410076; doi:10.3390/genes10020132)
Supplement: Supplementary file 1 [file genes-10-00132-s001.zip › CodeData/data/CASP11/T0759/model153.pdb]

ATOM      1  N   MET     1      48.217  73.511  62.713  1.00 10.39
ATOM      2  CA  MET     1      46.949  73.123  63.340  1.00 10.39
ATOM      3  HA  MET     1      47.133  72.275  63.996  1.00 10.39
ATOM      4  CB  MET     1      46.418  74.283  64.201  1.00 10.39
ATOM      5  HB1 MET     1      45.482  73.983  64.675  1.00 10.39
ATOM      6  HB2 MET     1      46.220  75.143  63.559  1.00 10.39
ATOM      7  CG  MET     1      47.409  74.700  65.297  1.00 10.39
ATOM      8  HG1 MET     1      47.012  75.577  65.809  1.00 10.39
ATOM      9  HG2 MET     1      48.346  74.994  64.824  1.00 10.39
ATOM     10  SD  MET     1      47.762  73.429  66.547  1.00 10.39
ATOM     11  CE  MET     1      49.416  73.962  67.062  1.00 10.39
ATOM     12  HE1 MET     1      49.370  74.979  67.451  1.00 10.39
ATOM     13  HE2 MET     1      49.788  73.293  67.838  1.00 10.39
ATOM     14  HE3 MET     1      50.093  73.928  66.207  1.00 10.39
ATOM     15  C   MET     1      45.940  72.640  62.288  1.00 10.39
ATOM     16  O   MET     1      44.793  73.080  62.222  1.00 10.39
ATOM     17  N   GLY     2      46.445  71.786  61.403  1.00  8.97
ATOM     18  H   GLY     2      47.370  71.437  61.622  1.00  8.97
ATOM     19  CA  GLY     2      45.899  71.480  60.076  1.00  8.97
ATOM     20  HA1 GLY     2      45.195  72.257  59.777  1.00  8.97
ATOM     21  HA2 GLY     2      45.387  70.518  60.100  1.00  8.97
ATOM     22  C   GLY     2      47.013  71.419  59.032  1.00  8.97
ATOM     23  O   GLY     2      46.935  70.668  58.070  1.00  8.97
ATOM     24  N   HIS     3      48.074  72.190  59.278  1.00  7.39
ATOM     25  H   HIS     3      47.979  72.819  60.066  1.00  7.39
ATOM     26  CA  HIS     3      49.163  72.504  58.348  1.00  7.39
ATOM     27  HA  HIS     3      49.366  71.659  57.720  1.00  7.39
ATOM     28  CB  HIS     3      48.695  73.679  57.466  1.00  7.39
ATOM     29  HB1 HIS     3      47.842  73.357  56.867  1.00  7.39
ATOM     30  HB2 HIS     3      49.493  73.968  56.782  1.00  7.39
ATOM     31  CG  HIS     3      48.278  74.888  58.274  1.00  7.39
ATOM     32  ND1 HIS     3      47.005  75.102  58.807  1.00  7.39
ATOM     33  CE1 HIS     3      47.100  76.212  59.550  1.00  7.39
ATOM     34  HE1 HIS     3      46.281  76.640  60.114  1.00  7.39
ATOM     35  NE2 HIS     3      48.352  76.701  59.507  1.00  7.39
ATOM     36  HE2 HIS     3      48.683  77.511  60.012  1.00  7.39
ATOM     37  CD2 HIS     3      49.111  75.874  58.711  1.00  7.39
ATOM     38  HD2 HIS     3      50.173  75.935  58.506  1.00  7.39
ATOM     39  C   HIS     3      50.464  72.830  59.091  1.00  7.39
ATOM     40  O   HIS     3      51.311  73.571  58.599  1.00  7.39
ATOM     41  N   HIS     4      50.621  72.320  60.324  1.00  6.72
ATOM     42  H   HIS     4      49.863  71.802  60.743  1.00  6.72
ATOM     43  CA  HIS     4      51.867  72.458  61.084  1.00  6.72
ATOM     44  HA  HIS     4      52.087  73.525  61.137  1.00  6.72
ATOM     45  CB  HIS     4      51.690  71.982  62.530  1.00  6.72
ATOM     46  HB1 HIS     4      51.593  70.906  62.548  1.00  6.72
ATOM     47  HB2 HIS     4      50.752  72.412  62.873  1.00  6.72
ATOM     48  CG  HIS     4      52.728  72.378  63.555  1.00  6.72
ATOM     49  ND1 HIS     4      52.430  72.896  64.825  1.00  6.72
ATOM     50  CE1 HIS     4      53.602  73.018  65.461  1.00  6.72
ATOM     51  HE1 HIS     4      53.714  73.388  66.470  1.00  6.72
ATOM     52  NE2 HIS     4      54.607  72.602  64.675  1.00  6.72
ATOM     53  HE2 HIS     4      55.584  72.575  64.926  1.00  6.72
ATOM     54  CD2 HIS     4      54.077  72.191  63.476  1.00  6.72
ATOM     55  HD2 HIS     4      54.622  71.763  62.647  1.00  6.72
ATOM     56  C   HIS     4      53.095  71.882  60.346  1.00  6.72
ATOM     57  O   HIS     4      54.185  72.432  60.413  1.00  6.72
ATOM     58  N   HIS     5      52.840  70.850  59.552  1.00  6.49
ATOM     59  H   HIS     5      51.909  70.475  59.571  1.00  6.49
ATOM     60  CA  HIS     5      53.553  70.537  58.317  1.00  6.49
ATOM     61  HA  HIS     5      53.981  71.464  57.958  1.00  6.49
ATOM     62  CB  HIS     5      54.739  69.579  58.575  1.00  6.49
ATOM     63  HB1 HIS     5      54.406  68.548  58.554  1.00  6.49
ATOM     64  HB2 HIS     5      55.114  69.778  59.572  1.00  6.49
ATOM     65  CG  HIS     5      55.906  69.740  57.630  1.00  6.49
ATOM     66  ND1 HIS     5      57.176  70.227  57.998  1.00  6.49
ATOM     67  CE1 HIS     5      57.927  70.176  56.894  1.00  6.49
ATOM     68  HE1 HIS     5      58.965  70.474  56.855  1.00  6.49
ATOM     69  NE2 HIS     5      57.218  69.687  55.865  1.00  6.49
ATOM     70  HE2 HIS     5      57.554  69.510  54.932  1.00  6.49
ATOM     71  CD2 HIS     5      55.950  69.409  56.314  1.00  6.49
ATOM     72  HD2 HIS     5      55.145  68.985  55.749  1.00  6.49
ATOM     73  C   HIS     5      52.561  70.077  57.206  1.00  6.49
ATOM     74  O   HIS     5      52.931  69.828  56.056  1.00  6.49
ATOM     75  N   HIS     6      51.274  69.945  57.592  1.00  6.08
ATOM     76  CA  HIS     6      50.239  69.151  56.923  1.00  6.08
ATOM     77  CB  HIS     6      49.254  70.004  56.068  1.00  6.08
ATOM     78  CG  HIS     6      49.675  71.089  55.103  1.00  6.08
ATOM     79  ND1 HIS     6      50.766  71.962  55.212  1.00  6.08
ATOM     80  CE1 HIS     6      50.712  72.787  54.157  1.00  6.08
ATOM     81  NE2 HIS     6      49.695  72.429  53.352  1.00  6.08
ATOM     82  CD2 HIS     6      49.012  71.385  53.948  1.00  6.08
ATOM     83  C   HIS     6      49.413  68.310  57.931  1.00  6.08
ATOM     84  O   HIS     6      48.611  67.496  57.395  1.00  6.08
ATOM     85  N   HIS     7      49.405  68.196  59.300  1.00  5.59
ATOM     86  H   HIS     7      48.776  67.406  59.553  1.00  5.59
ATOM     87  CA  HIS     7      50.104  68.697  60.543  1.00  5.59
ATOM     88  HA  HIS     7      50.057  69.759  60.515  1.00  5.59
ATOM     89  CB  HIS     7      49.204  68.263  61.729  1.00  5.59
ATOM     90  HB1 HIS     7      49.332  67.218  61.921  1.00  5.59
ATOM     91  HB2 HIS     7      48.174  68.407  61.409  1.00  5.59
ATOM     92  CG  HIS     7      49.393  69.051  62.979  1.00  5.59
ATOM     93  ND1 HIS     7      49.011  70.394  63.105  1.00  5.59
ATOM     94  CE1 HIS     7      49.333  70.731  64.360  1.00  5.59
ATOM     95  HE1 HIS     7      49.192  71.723  64.782  1.00  5.59
ATOM     96  NE2 HIS     7      49.892  69.702  65.012  1.00  5.59
ATOM     97  HE2 HIS     7      50.203  69.676  65.975  1.00  5.59
ATOM     98  CD2 HIS     7      49.930  68.632  64.147  1.00  5.59
ATOM     99  HD2 HIS     7      50.305  67.635  64.369  1.00  5.59
ATOM    100  C   HIS     7      51.581  68.352  60.636  1.00  5.59
ATOM    101  O   HIS     7      52.191  67.960  59.618  1.00  5.59
ATOM    102  N   HIS     8      52.257  68.593  61.738  1.00  4.92
ATOM    103  H   HIS     8      51.711  68.877  62.535  1.00  4.92
ATOM    104  CA  HIS     8      53.661  68.182  61.941  1.00  4.92
ATOM    105  HA  HIS     8      54.321  68.747  61.293  1.00  4.92
ATOM    106  CB  HIS     8      53.961  68.467  63.405  1.00  4.92
ATOM    107  HB1 HIS     8      53.162  68.084  64.048  1.00  4.92
ATOM    108  HB2 HIS     8      54.054  69.536  63.584  1.00  4.92
ATOM    109  CG  HIS     8      55.225  67.829  63.929  1.00  4.92
ATOM    110  ND1 HIS     8      56.499  67.960  63.372  1.00  4.92
ATOM    111  CE1 HIS     8      57.297  67.209  64.142  1.00  4.92
ATOM    112  HE1 HIS     8      58.359  67.072  63.982  1.00  4.92
ATOM    113  NE2 HIS     8      56.601  66.647  65.149  1.00  4.92
ATOM    114  HE2 HIS     8      56.955  66.008  65.854  1.00  4.92
ATOM    115  CD2 HIS     8      55.290  67.020  65.017  1.00  4.92
ATOM    116  HD2 HIS     8      54.428  66.739  65.631  1.00  4.92
ATOM    117  C   HIS     8      53.780  66.714  61.603  1.00  4.92
ATOM    118  O   HIS     8      52.873  65.933  61.908  1.00  4.92
ATOM    119  N   SER     9      54.824  66.239  60.971  1.00  4.33
ATOM    120  H   SER     9      55.601  66.844  60.746  1.00  4.33
ATOM    121  CA  SER     9      54.999  64.799  60.891  1.00  4.33
ATOM    122  HA  SER     9      54.058  64.273  60.836  1.00  4.33
ATOM    123  CB  SER     9      55.723  64.411  59.606  1.00  4.33
ATOM    124  HB1 SER     9      54.994  64.367  58.801  1.00  4.33
ATOM    125  HB2 SER     9      56.113  63.414  59.717  1.00  4.33
ATOM    126  OG  SER     9      56.754  65.297  59.213  1.00  4.33
ATOM    127  HG  SER     9      56.424  65.705  58.375  1.00  4.33
ATOM    128  C   SER     9      55.723  64.339  62.155  1.00  4.33
ATOM    129  O   SER     9      56.953  64.340  62.230  1.00  4.33
ATOM    130  N   HIS    10      54.960  63.943  63.176  1.00  3.89
ATOM    131  H   HIS    10      53.963  64.107  63.102  1.00  3.89
ATOM    132  CA  HIS    10      55.480  63.463  64.463  1.00  3.89
ATOM    133  HA  HIS    10      56.305  64.132  64.692  1.00  3.89
ATOM    134  CB  HIS    10      54.463  63.681  65.593  1.00  3.89
ATOM    135  HB1 HIS    10      53.964  62.751  65.848  1.00  3.89
ATOM    136  HB2 HIS    10      53.710  64.378  65.248  1.00  3.89
ATOM    137  CG  HIS    10      55.012  64.266  66.874  1.00  3.89
ATOM    138  ND1 HIS    10      56.356  64.362  67.266  1.00  3.89
ATOM    139  CE1 HIS    10      56.339  64.967  68.464  1.00  3.89
ATOM    140  HE1 HIS    10      57.218  65.172  69.060  1.00  3.89
ATOM    141  NE2 HIS    10      55.081  65.289  68.815  1.00  3.89
ATOM    142  HE2 HIS    10      54.801  65.759  69.663  1.00  3.89
ATOM    143  CD2 HIS    10      54.235  64.862  67.822  1.00  3.89
ATOM    144  HD2 HIS    10      53.158  64.984  67.762  1.00  3.89
ATOM    145  C   HIS    10      56.145  62.079  64.455  1.00  3.89
ATOM    146  O   HIS    10      55.816  61.167  65.203  1.00  3.89
ATOM    147  N   MET    11      57.104  61.914  63.550  1.00  3.15
ATOM    148  H   MET    11      57.357  62.741  63.016  1.00  3.15
ATOM    149  CA  MET    11      57.658  60.643  63.107  1.00  3.15
ATOM    150  HA  MET    11      56.827  59.951  62.986  1.00  3.15
ATOM    151  CB  MET    11      58.318  60.824  61.731  1.00  3.15
ATOM    152  HB1 MET    11      58.484  59.841  61.301  1.00  3.15
ATOM    153  HB2 MET    11      59.284  61.302  61.881  1.00  3.15
ATOM    154  CG  MET    11      57.542  61.674  60.718  1.00  3.15
ATOM    155  HG1 MET    11      58.006  62.660  60.705  1.00  3.15
ATOM    156  HG2 MET    11      56.527  61.804  61.072  1.00  3.15
ATOM    157  SD  MET    11      57.457  61.046  59.012  1.00  3.15
ATOM    158  CE  MET    11      57.899  62.511  58.031  1.00  3.15
ATOM    159  HE1 MET    11      56.996  63.011  57.684  1.00  3.15
ATOM    160  HE2 MET    11      58.488  63.206  58.630  1.00  3.15
ATOM    161  HE3 MET    11      58.486  62.206  57.169  1.00  3.15
ATOM    162  C   MET    11      58.637  59.989  64.087  1.00  3.15
ATOM    163  O   MET    11      59.784  59.658  63.761  1.00  3.15
ATOM    164  N   VAL    12      58.208  59.854  65.327  1.00  2.49
ATOM    165  H   VAL    12      57.250  60.137  65.537  1.00  2.49
ATOM    166  CA  VAL    12      59.037  59.518  66.472  1.00  2.49
ATOM    167  HA  VAL    12      59.823  58.826  66.171  1.00  2.49
ATOM    168  CB  VAL    12      59.695  60.813  67.028  1.00  2.49
ATOM    169  HB  VAL    12      60.419  61.146  66.285  1.00  2.49
ATOM    170  CG1 VAL    12      58.721  61.980  67.245  1.00  2.49
ATOM    171 1HG1 VAL    12      59.248  62.847  67.642  1.00  2.49
ATOM    172 2HG1 VAL    12      58.263  62.278  66.304  1.00  2.49
ATOM    173 3HG1 VAL    12      57.932  61.696  67.942  1.00  2.49
ATOM    174  CG2 VAL    12      60.464  60.630  68.346  1.00  2.49
ATOM    175 1HG2 VAL    12      60.952  61.568  68.616  1.00  2.49
ATOM    176 2HG2 VAL    12      59.788  60.345  69.152  1.00  2.49
ATOM    177 3HG2 VAL    12      61.233  59.875  68.227  1.00  2.49
ATOM    178  C   VAL    12      58.170  58.835  67.518  1.00  2.49
ATOM    179  O   VAL    12      57.007  59.169  67.722  1.00  2.49
ATOM    180  N   VAL    13      58.762  57.856  68.185  1.00  2.29
ATOM    181  H   VAL    13      59.739  57.657  67.992  1.00  2.29
ATOM    182  CA  VAL    13      58.097  57.063  69.209  1.00  2.29
ATOM    183  HA  VAL    13      57.061  57.384  69.320  1.00  2.29
ATOM    184  CB  VAL    13      58.068  55.570  68.854  1.00  2.29
ATOM    185  HB  VAL    13      59.086  55.214  68.711  1.00  2.29
ATOM    186  CG1 VAL    13      57.387  54.758  69.964  1.00  2.29
ATOM    187 1HG1 VAL    13      58.006  54.754  70.862  1.00  2.29
ATOM    188 2HG1 VAL    13      56.411  55.182  70.203  1.00  2.29
ATOM    189 3HG1 VAL    13      57.250  53.727  69.642  1.00  2.29
ATOM    190  CG2 VAL    13      57.290  55.352  67.551  1.00  2.29
ATOM    191 1HG2 VAL    13      57.313  54.294  67.304  1.00  2.29
ATOM    192 2HG2 VAL    13      56.256  55.680  67.667  1.00  2.29
ATOM    193 3HG2 VAL    13      57.755  55.902  66.736  1.00  2.29
ATOM    194  C   VAL    13      58.810  57.335  70.513  1.00  2.29
ATOM    195  O   VAL    13      59.913  56.845  70.742  1.00  2.29
ATOM    196  N   ILE    14      58.216  58.186  71.343  1.00  2.77
ATOM    197  H   ILE    14      57.312  58.557  71.098  1.00  2.77
ATOM    198  CA  ILE    14      58.678  58.336  72.717  1.00  2.77
ATOM    199  HA  ILE    14      59.754  58.513  72.679  1.00  2.77
ATOM    200  CB  ILE    14      58.068  59.580  73.406  1.00  2.77
ATOM    201  HB  ILE    14      58.424  60.448  72.850  1.00  2.77
ATOM    202  CG2 ILE    14      56.527  59.621  73.368  1.00  2.77
ATOM    203 1HG2 ILE    14      56.167  60.563  73.780  1.00  2.77
ATOM    204 2HG2 ILE    14      56.167  59.547  72.344  1.00  2.77
ATOM    205 3HG2 ILE    14      56.112  58.798  73.951  1.00  2.77
ATOM    206  CG1 ILE    14      58.623  59.696  74.846  1.00  2.77
ATOM    207 1HG1 ILE    14      59.704  59.548  74.820  1.00  2.77
ATOM    208 2HG1 ILE    14      58.192  58.913  75.473  1.00  2.77
ATOM    209  CD1 ILE    14      58.361  61.050  75.513  1.00  2.77
ATOM    210  HD1 ILE    14      58.867  61.077  76.479  1.00  2.77
ATOM    211  HD2 ILE    14      58.753  61.854  74.888  1.00  2.77
ATOM    212  HD3 ILE    14      57.294  61.197  75.675  1.00  2.77
ATOM    213  C   ILE    14      58.471  57.032  73.491  1.00  2.77
ATOM    214  O   ILE    14      57.359  56.511  73.547  1.00  2.77
ATOM    215  N   HIS    15      59.540  56.511  74.092  1.00  2.95
ATOM    216  H   HIS    15      60.429  56.996  73.999  1.00  2.95
ATOM    217  CA  HIS    15      59.465  55.437  75.086  1.00  2.95
ATOM    218  HA  HIS    15      58.643  54.766  74.848  1.00  2.95
ATOM    219  CB  HIS    15      60.770  54.621  74.998  1.00  2.95
ATOM    220  HB1 HIS    15      61.614  55.282  75.200  1.00  2.95
ATOM    221  HB2 HIS    15      60.877  54.265  73.974  1.00  2.95
ATOM    222  CG  HIS    15      60.897  53.415  75.903  1.00  2.95
ATOM    223  ND1 HIS    15      61.999  52.554  75.918  1.00  2.95
ATOM    224  CE1 HIS    15      61.812  51.730  76.963  1.00  2.95
ATOM    225  HE1 HIS    15      62.523  50.991  77.304  1.00  2.95
ATOM    226  NE2 HIS    15      60.658  52.014  77.582  1.00  2.95
ATOM    227  HE2 HIS    15      60.387  51.692  78.520  1.00  2.95
ATOM    228  CD2 HIS    15      60.055  53.050  76.913  1.00  2.95
ATOM    229  HD2 HIS    15      59.146  53.532  77.231  1.00  2.95
ATOM    230  C   HIS    15      59.240  56.108  76.452  1.00  2.95
ATOM    231  O   HIS    15      60.152  56.798  76.912  1.00  2.95
ATOM    232  N   PRO    16      58.040  56.007  77.063  1.00  3.71
ATOM    233  CD  PRO    16      56.893  55.209  76.640  1.00  3.71
ATOM    234  HD1 PRO    16      57.042  54.171  76.939  1.00  3.71
ATOM    235  HD2 PRO    16      56.716  55.267  75.568  1.00  3.71
ATOM    236  CG  PRO    16      55.687  55.781  77.381  1.00  3.71
ATOM    237  HG1 PRO    16      54.929  55.020  77.569  1.00  3.71
ATOM    238  HG2 PRO    16      55.268  56.612  76.809  1.00  3.71
ATOM    239  CB  PRO    16      56.300  56.306  78.674  1.00  3.71
ATOM    240  HB1 PRO    16      56.414  55.479  79.378  1.00  3.71
ATOM    241  HB2 PRO    16      55.698  57.101  79.115  1.00  3.71
ATOM    242  CA  PRO    16      57.672  56.819  78.223  1.00  3.71
ATOM    243  HA  PRO    16      57.566  57.852  77.889  1.00  3.71
ATOM    244  C   PRO    16      58.686  56.795  79.371  1.00  3.71
ATOM    245  O   PRO    16      59.046  57.850  79.885  1.00  3.71
ATOM    246  N   ASP    17      59.151  55.611  79.769  1.00  3.76
ATOM    247  H   ASP    17      58.803  54.763  79.328  1.00  3.76
ATOM    248  CA  ASP    17      59.944  55.420  80.985  1.00  3.76
ATOM    249  HA  ASP    17      59.475  56.051  81.742  1.00  3.76
ATOM    250  CB  ASP    17      59.796  53.983  81.536  1.00  3.76
ATOM    251  HB1 ASP    17      58.873  53.946  82.118  1.00  3.76
ATOM    252  HB2 ASP    17      60.615  53.777  82.228  1.00  3.76
ATOM    253  CG  ASP    17      59.713  52.873  80.483  1.00  3.76
ATOM    254  OD1 ASP    17      60.635  52.033  80.417  1.00  3.76
ATOM    255  OD2 ASP    17      58.724  52.870  79.715  1.00  3.76
ATOM    256  C   ASP    17      61.403  55.927  80.966  1.00  3.76
ATOM    257  O   ASP    17      61.790  56.589  81.932  1.00  3.76
ATOM    258  N   PRO    18      62.224  55.719  79.917  1.00  3.68
ATOM    259  CD  PRO    18      62.064  54.747  78.853  1.00  3.68
ATOM    260  HD1 PRO    18      61.152  54.926  78.293  1.00  3.68
ATOM    261  HD2 PRO    18      62.064  53.746  79.278  1.00  3.68
ATOM    262  CG  PRO    18      63.282  54.904  77.942  1.00  3.68
ATOM    263  HG1 PRO    18      63.070  55.635  77.160  1.00  3.68
ATOM    264  HG2 PRO    18      63.597  53.955  77.512  1.00  3.68
ATOM    265  CB  PRO    18      64.343  55.448  78.890  1.00  3.68
ATOM    266  HB1 PRO    18      65.140  55.967  78.356  1.00  3.68
ATOM    267  HB2 PRO    18      64.753  54.632  79.487  1.00  3.68
ATOM    268  CA  PRO    18      63.523  56.377  79.788  1.00  3.68
ATOM    269  HA  PRO    18      64.008  56.455  80.762  1.00  3.68
ATOM    270  C   PRO    18      63.442  57.785  79.179  1.00  3.68
ATOM    271  O   PRO    18      64.472  58.445  79.051  1.00  3.68
ATOM    272  N   GLY    19      62.268  58.226  78.715  1.00  3.51
ATOM    273  H   GLY    19      61.453  57.637  78.844  1.00  3.51
ATOM    274  CA  GLY    19      62.062  59.502  78.017  1.00  3.51
ATOM    275  HA1 GLY    19      62.478  60.303  78.627  1.00  3.51
ATOM    276  HA2 GLY    19      60.989  59.670  77.922  1.00  3.51
ATOM    277  C   GLY    19      62.677  59.615  76.615  1.00  3.51
ATOM    278  O   GLY    19      62.374  60.568  75.896  1.00  3.51
ATOM    279  N   ARG    20      63.543  58.671  76.208  1.00  2.94
ATOM    280  H   ARG    20      63.795  57.966  76.884  1.00  2.94
ATOM    281  CA  ARG    20      64.201  58.694  74.892  1.00  2.94
ATOM    282  HA  ARG    20      64.702  59.662  74.831  1.00  2.94
ATOM    283  CB  ARG    20      65.252  57.568  74.730  1.00  2.94
ATOM    284  HB1 ARG    20      64.845  56.787  74.085  1.00  2.94
ATOM    285  HB2 ARG    20      65.459  57.112  75.700  1.00  2.94
ATOM    286  CG  ARG    20      66.588  58.090  74.147  1.00  2.94
ATOM    287  HG1 ARG    20      67.268  58.246  74.986  1.00  2.94
ATOM    288  HG2 ARG    20      66.451  59.061  73.677  1.00  2.94
ATOM    289  CD  ARG    20      67.278  57.151  73.138  1.00  2.94
ATOM    290  HD1 ARG    20      67.065  56.115  73.410  1.00  2.94
ATOM    291  HD2 ARG    20      68.356  57.309  73.213  1.00  2.94
ATOM    292  NE  ARG    20      66.877  57.414  71.737  1.00  2.94
ATOM    293  HE  ARG    20      66.483  58.332  71.545  1.00  2.94
ATOM    294  CZ  ARG    20      67.013  56.581  70.709  1.00  2.94
ATOM    295  NH1 ARG    20      67.581  55.413  70.807  1.00  2.94
ATOM    296 1HH1 ARG    20      67.953  55.092  71.673  1.00  2.94
ATOM    297 2HH1 ARG    20      67.571  54.791  69.988  1.00  2.94
ATOM    298  NH2 ARG    20      66.527  56.881  69.543  1.00  2.94
ATOM    299 1HH2 ARG    20      65.915  57.681  69.489  1.00  2.94
ATOM    300 2HH2 ARG    20      66.409  56.118  68.862  1.00  2.94
ATOM    301  C   ARG    20      63.193  58.659  73.739  1.00  2.94
ATOM    302  O   ARG    20      62.069  58.157  73.826  1.00  2.94
ATOM    303  N   GLU    21      63.677  59.135  72.605  1.00  2.61
ATOM    304  H   GLU    21      64.626  59.495  72.614  1.00  2.61
ATOM    305  CA  GLU    21      62.908  59.460  71.419  1.00  2.61
ATOM    306  HA  GLU    21      61.864  59.187  71.589  1.00  2.61
ATOM    307  CB  GLU    21      62.921  60.984  71.136  1.00  2.61
ATOM    308  HB1 GLU    21      61.908  61.346  71.320  1.00  2.61
ATOM    309  HB2 GLU    21      63.119  61.156  70.077  1.00  2.61
ATOM    310  CG  GLU    21      63.869  61.879  71.968  1.00  2.61
ATOM    311  HG1 GLU    21      63.721  61.703  73.035  1.00  2.61
ATOM    312  HG2 GLU    21      63.592  62.918  71.776  1.00  2.61
ATOM    313  CD  GLU    21      65.346  61.689  71.599  1.00  2.61
ATOM    314  OE1 GLU    21      65.879  60.561  71.743  1.00  2.61
ATOM    315  OE2 GLU    21      65.942  62.618  71.004  1.00  2.61
ATOM    316  C   GLU    21      63.410  58.603  70.257  1.00  2.61
ATOM    317  O   GLU    21      64.477  58.822  69.676  1.00  2.61
ATOM    318  N   LEU    22      62.683  57.533  69.970  1.00  2.04
ATOM    319  H   LEU    22      61.805  57.378  70.459  1.00  2.04
ATOM    320  CA  LEU    22      63.091  56.505  69.022  1.00  2.04
ATOM    321  HA  LEU    22      64.169  56.436  68.990  1.00  2.04
ATOM    322  CB  LEU    22      62.528  55.141  69.498  1.00  2.04
ATOM    323  HB1 LEU    22      62.986  54.358  68.893  1.00  2.04
ATOM    324  HB2 LEU    22      61.461  55.128  69.285  1.00  2.04
ATOM    325  CG  LEU    22      62.700  54.770  70.992  1.00  2.04
ATOM    326  HG  LEU    22      62.095  55.439  71.603  1.00  2.04
ATOM    327  CD1 LEU    22      62.222  53.341  71.250  1.00  2.04
ATOM    328 1HD1 LEU    22      62.362  53.081  72.299  1.00  2.04
ATOM    329 2HD1 LEU    22      61.160  53.267  71.022  1.00  2.04
ATOM    330 3HD1 LEU    22      62.782  52.638  70.631  1.00  2.04
ATOM    331  CD2 LEU    22      64.145  54.869  71.481  1.00  2.04
ATOM    332 1HD2 LEU    22      64.206  54.535  72.516  1.00  2.04
ATOM    333 2HD2 LEU    22      64.789  54.251  70.856  1.00  2.04
ATOM    334 3HD2 LEU    22      64.460  55.907  71.431  1.00  2.04
ATOM    335  C   LEU    22      62.577  56.830  67.612  1.00  2.04
ATOM    336  O   LEU    22      61.634  57.605  67.433  1.00  2.04
ATOM    337  N   SER    23      63.147  56.215  66.582  1.00  2.07
ATOM    338  H   SER    23      63.942  55.603  66.762  1.00  2.07
ATOM    339  CA  SER    23      62.377  56.047  65.344  1.00  2.07
ATOM    340  HA  SER    23      62.000  57.008  65.010  1.00  2.07
ATOM    341  CB  SER    23      63.206  55.396  64.244  1.00  2.07
ATOM    342  HB1 SER    23      62.566  55.357  63.367  1.00  2.07
ATOM    343  HB2 SER    23      63.459  54.382  64.553  1.00  2.07
ATOM    344  OG  SER    23      64.390  56.055  63.860  1.00  2.07
ATOM    345  HG  SER    23      64.932  55.321  63.510  1.00  2.07
ATOM    346  C   SER    23      61.217  55.066  65.545  1.00  2.07
ATOM    347  O   SER    23      61.295  54.217  66.434  1.00  2.07
ATOM    348  N   PRO    24      60.191  55.088  64.682  1.00  1.79
ATOM    349  CD  PRO    24      59.828  56.151  63.760  1.00  1.79
ATOM    350  HD1 PRO    24      60.383  56.033  62.829  1.00  1.79
ATOM    351  HD2 PRO    24      59.998  57.135  64.193  1.00  1.79
ATOM    352  CG  PRO    24      58.338  55.953  63.500  1.00  1.79
ATOM    353  HG1 PRO    24      58.038  56.352  62.533  1.00  1.79
ATOM    354  HG2 PRO    24      57.758  56.412  64.302  1.00  1.79
ATOM    355  CB  PRO    24      58.202  54.434  63.563  1.00  1.79
ATOM    356  HB1 PRO    24      58.496  54.018  62.600  1.00  1.79
ATOM    357  HB2 PRO    24      57.185  54.131  63.818  1.00  1.79
ATOM    358  CA  PRO    24      59.205  54.020  64.648  1.00  1.79
ATOM    359  HA  PRO    24      58.692  54.005  65.606  1.00  1.79
ATOM    360  C   PRO    24      59.747  52.608  64.399  1.00  1.79
ATOM    361  O   PRO    24      59.216  51.694  65.011  1.00  1.79
ATOM    362  N   GLU    25      60.771  52.396  63.557  1.00  1.82
ATOM    363  H   GLU    25      61.183  53.159  63.031  1.00  1.82
ATOM    364  CA  GLU    25      61.308  51.034  63.333  1.00  1.82
ATOM    365  HA  GLU    25      60.462  50.343  63.312  1.00  1.82
ATOM    366  CB  GLU    25      62.018  50.918  61.964  1.00  1.82
ATOM    367  HB1 GLU    25      61.519  51.561  61.238  1.00  1.82
ATOM    368  HB2 GLU    25      61.900  49.890  61.620  1.00  1.82
ATOM    369  CG  GLU    25      63.523  51.222  61.932  1.00  1.82
ATOM    370  HG1 GLU    25      63.889  51.051  60.923  1.00  1.82
ATOM    371  HG2 GLU    25      64.017  50.492  62.561  1.00  1.82
ATOM    372  CD  GLU    25      63.865  52.654  62.366  1.00  1.82
ATOM    373  OE1 GLU    25      63.037  53.544  62.097  1.00  1.82
ATOM    374  OE2 GLU    25      64.912  52.887  63.015  1.00  1.82
ATOM    375  C   GLU    25      62.211  50.557  64.478  1.00  1.82
ATOM    376  O   GLU    25      62.322  49.370  64.775  1.00  1.82
ATOM    377  N   GLU    26      62.882  51.505  65.129  1.00  2.04
ATOM    378  H   GLU    26      62.758  52.454  64.814  1.00  2.04
ATOM    379  CA  GLU    26      63.689  51.267  66.318  1.00  2.04
ATOM    380  HA  GLU    26      64.380  50.449  66.130  1.00  2.04
ATOM    381  CB  GLU    26      64.482  52.548  66.603  1.00  2.04
ATOM    382  HB1 GLU    26      63.777  53.367  66.735  1.00  2.04
ATOM    383  HB2 GLU    26      65.114  52.773  65.743  1.00  2.04
ATOM    384  CG  GLU    26      65.373  52.452  67.844  1.00  2.04
ATOM    385  HG1 GLU    26      66.106  51.657  67.691  1.00  2.04
ATOM    386  HG2 GLU    26      64.768  52.203  68.717  1.00  2.04
ATOM    387  CD  GLU    26      66.085  53.773  68.135  1.00  2.04
ATOM    388  OE1 GLU    26      67.190  53.730  68.715  1.00  2.04
ATOM    389  OE2 GLU    26      65.524  54.862  67.877  1.00  2.04
ATOM    390  C   GLU    26      62.824  50.878  67.525  1.00  2.04
ATOM    391  O   GLU    26      63.224  50.021  68.312  1.00  2.04
ATOM    392  N   ALA    27      61.657  51.507  67.676  1.00  2.02
ATOM    393  H   ALA    27      61.374  52.175  66.972  1.00  2.02
ATOM    394  CA  ALA    27      60.695  51.187  68.723  1.00  2.02
ATOM    395  HA  ALA    27      61.209  51.160  69.682  1.00  2.02
ATOM    396  CB  ALA    27      59.646  52.297  68.753  1.00  2.02
ATOM    397  HB1 ALA    27      58.937  52.100  69.556  1.00  2.02
ATOM    398  HB2 ALA    27      60.137  53.251  68.923  1.00  2.02
ATOM    399  HB3 ALA    27      59.118  52.333  67.798  1.00  2.02
ATOM    400  C   ALA    27      60.026  49.816  68.531  1.00  2.02
ATOM    401  O   ALA    27      59.745  49.136  69.521  1.00  2.02
ATOM    402  N   HIS    28      59.805  49.395  67.280  1.00  2.35
ATOM    403  CA  HIS    28      59.365  48.043  66.955  1.00  2.35
ATOM    404  CB  HIS    28      58.863  48.012  65.497  1.00  2.35
ATOM    405  CG  HIS    28      59.352  46.922  64.564  1.00  2.35
ATOM    406  ND1 HIS    28      58.575  45.866  64.083  1.00  2.35
ATOM    407  CE1 HIS    28      59.323  45.253  63.158  1.00  2.35
ATOM    408  NE2 HIS    28      60.493  45.898  62.993  1.00  2.35
ATOM    409  CD2 HIS    28      60.520  46.975  63.853  1.00  2.35
ATOM    410  C   HIS    28      60.448  47.009  67.280  1.00  2.35
ATOM    411  O   HIS    28      60.223  46.079  68.052  1.00  2.35
ATOM    412  N   ARG    29      61.687  47.255  66.833  1.00  2.83
ATOM    413  H   ARG    29      61.777  48.033  66.183  1.00  2.83
ATOM    414  CA  ARG    29      62.881  46.451  67.168  1.00  2.83
ATOM    415  HA  ARG    29      62.748  45.447  66.764  1.00  2.83
ATOM    416  CB  ARG    29      64.108  47.118  66.502  1.00  2.83
ATOM    417  HB1 ARG    29      65.015  46.785  67.008  1.00  2.83
ATOM    418  HB2 ARG    29      64.031  48.196  66.638  1.00  2.83
ATOM    419  CG  ARG    29      64.260  46.801  65.000  1.00  2.83
ATOM    420  HG1 ARG    29      63.272  46.698  64.552  1.00  2.83
ATOM    421  HG2 ARG    29      64.761  45.837  64.908  1.00  2.83
ATOM    422  CD  ARG    29      65.038  47.849  64.171  1.00  2.83
ATOM    423  HD1 ARG    29      64.335  48.617  63.859  1.00  2.83
ATOM    424  HD2 ARG    29      65.401  47.370  63.260  1.00  2.83
ATOM    425  NE  ARG    29      66.171  48.485  64.884  1.00  2.83
ATOM    426  HE  ARG    29      66.567  47.966  65.643  1.00  2.83
ATOM    427  CZ  ARG    29      66.635  49.714  64.699  1.00  2.83
ATOM    428  NH1 ARG    29      66.183  50.510  63.783  1.00  2.83
ATOM    429 1HH1 ARG    29      65.456  50.199  63.167  1.00  2.83
ATOM    430 2HH1 ARG    29      66.352  51.510  63.743  1.00  2.83
ATOM    431  NH2 ARG    29      67.580  50.176  65.462  1.00  2.83
ATOM    432 1HH2 ARG    29      67.923  49.645  66.240  1.00  2.83
ATOM    433 2HH2 ARG    29      67.908  51.110  65.286  1.00  2.83
ATOM    434  C   ARG    29      63.126  46.271  68.670  1.00  2.83
ATOM    435  O   ARG    29      63.611  45.218  69.081  1.00  2.83
ATOM    436  N   ALA    30      62.839  47.293  69.475  1.00  2.98
ATOM    437  H   ALA    30      62.540  48.160  69.042  1.00  2.98
ATOM    438  CA  ALA    30      62.968  47.255  70.932  1.00  2.98
ATOM    439  HA  ALA    30      63.807  46.612  71.200  1.00  2.98
ATOM    440  CB  ALA    30      63.288  48.681  71.393  1.00  2.98
ATOM    441  HB1 ALA    30      63.403  48.702  72.478  1.00  2.98
ATOM    442  HB2 ALA    30      64.214  49.022  70.929  1.00  2.98
ATOM    443  HB3 ALA    30      62.481  49.352  71.097  1.00  2.98
ATOM    444  C   ALA    30      61.726  46.692  71.648  1.00  2.98
ATOM    445  O   ALA    30      61.823  46.356  72.826  1.00  2.98
ATOM    446  N   GLY    31      60.575  46.577  70.973  1.00  3.27
ATOM    447  H   GLY    31      60.552  46.847  69.995  1.00  3.27
ATOM    448  CA  GLY    31      59.358  45.960  71.517  1.00  3.27
ATOM    449  HA1 GLY    31      59.621  45.212  72.265  1.00  3.27
ATOM    450  HA2 GLY    31      58.837  45.461  70.700  1.00  3.27
ATOM    451  C   GLY    31      58.377  46.957  72.152  1.00  3.27
ATOM    452  O   GLY    31      57.367  46.546  72.722  1.00  3.27
ATOM    453  N   LEU    32      58.667  48.256  72.056  1.00  2.93
ATOM    454  H   LEU    32      59.476  48.496  71.497  1.00  2.93
ATOM    455  CA  LEU    32      57.802  49.355  72.461  1.00  2.93
ATOM    456  HA  LEU    32      57.301  49.064  73.384  1.00  2.93
ATOM    457  CB  LEU    32      58.628  50.630  72.736  1.00  2.93
ATOM    458  HB1 LEU    32      57.921  51.439  72.925  1.00  2.93
ATOM    459  HB2 LEU    32      59.184  50.900  71.838  1.00  2.93
ATOM    460  CG  LEU    32      59.584  50.605  73.944  1.00  2.93
ATOM    461  HG  LEU    32      59.771  51.645  74.204  1.00  2.93
ATOM    462  CD1 LEU    32      58.998  49.909  75.174  1.00  2.93
ATOM    463 1HD1 LEU    32      59.672  50.031  76.019  1.00  2.93
ATOM    464 2HD1 LEU    32      58.035  50.352  75.427  1.00  2.93
ATOM    465 3HD1 LEU    32      58.875  48.842  74.987  1.00  2.93
ATOM    466  CD2 LEU    32      60.935  49.978  73.615  1.00  2.93
ATOM    467 1HD2 LEU    32      61.612  50.120  74.456  1.00  2.93
ATOM    468 2HD2 LEU    32      60.829  48.912  73.430  1.00  2.93
ATOM    469 3HD2 LEU    32      61.358  50.474  72.745  1.00  2.93
ATOM    470  C   LEU    32      56.669  49.681  71.490  1.00  2.93
ATOM    471  O   LEU    32      55.697  50.307  71.918  1.00  2.93
ATOM    472  N   ILE    33      56.731  49.236  70.231  1.00  2.94
ATOM    473  H   ILE    33      57.568  48.756  69.908  1.00  2.94
ATOM    474  CA  ILE    33      55.495  49.062  69.448  1.00  2.94
ATOM    475  HA  ILE    33      54.665  49.000  70.151  1.00  2.94
ATOM    476  CB  ILE    33      55.181  50.241  68.497  1.00  2.94
ATOM    477  HB  ILE    33      54.341  49.929  67.873  1.00  2.94
ATOM    478  CG2 ILE    33      54.693  51.474  69.282  1.00  2.94
ATOM    479 1HG2 ILE    33      54.244  52.207  68.613  1.00  2.94
ATOM    480 2HG2 ILE    33      53.940  51.173  70.011  1.00  2.94
ATOM    481 3HG2 ILE    33      55.530  51.928  69.813  1.00  2.94
ATOM    482  CG1 ILE    33      56.345  50.585  67.550  1.00  2.94
ATOM    483 1HG1 ILE    33      56.608  49.697  66.975  1.00  2.94
ATOM    484 2HG1 ILE    33      57.217  50.888  68.127  1.00  2.94
ATOM    485  CD1 ILE    33      55.978  51.713  66.579  1.00  2.94
ATOM    486  HD1 ILE    33      56.749  51.812  65.816  1.00  2.94
ATOM    487  HD2 ILE    33      55.022  51.493  66.110  1.00  2.94
ATOM    488  HD3 ILE    33      55.891  52.655  67.112  1.00  2.94
ATOM    489  C   ILE    33      55.479  47.722  68.709  1.00  2.94
ATOM    490  O   ILE    33      56.512  47.157  68.379  1.00  2.94
ATOM    491  N   ASP    34      54.273  47.201  68.483  1.00  3.27
ATOM    492  H   ASP    34      53.466  47.718  68.784  1.00  3.27
ATOM    493  CA  ASP    34      54.039  46.011  67.660  1.00  3.27
ATOM    494  HA  ASP    34      54.695  45.211  68.010  1.00  3.27
ATOM    495  CB  ASP    34      52.573  45.561  67.883  1.00  3.27
ATOM    496  HB1 ASP    34      52.004  46.381  68.329  1.00  3.27
ATOM    497  HB2 ASP    34      52.569  44.746  68.609  1.00  3.27
ATOM    498  CG  ASP    34      51.824  45.110  66.625  1.00  3.27
ATOM    499  OD1 ASP    34      50.941  45.871  66.173  1.00  3.27
ATOM    500  OD2 ASP    34      52.151  44.035  66.077  1.00  3.27
ATOM    501  C   ASP    34      54.391  46.254  66.186  1.00  3.27
ATOM    502  O   ASP    34      54.339  47.390  65.729  1.00  3.27
ATOM    503  N   TRP    35      54.693  45.204  65.415  1.00  2.99
ATOM    504  H   TRP    35      54.612  44.277  65.804  1.00  2.99
ATOM    505  CA  TRP    35      55.066  45.351  64.002  1.00  2.99
ATOM    506  HA  TRP    35      55.924  46.026  63.974  1.00  2.99
ATOM    507  CB  TRP    35      55.519  44.007  63.413  1.00  2.99
ATOM    508  HB1 TRP    35      56.029  43.419  64.178  1.00  2.99
ATOM    509  HB2 TRP    35      56.252  44.218  62.634  1.00  2.99
ATOM    510  CG  TRP    35      54.424  43.188  62.795  1.00  2.99
ATOM    511  CD1 TRP    35      53.479  42.505  63.478  1.00  2.99
ATOM    512  HD1 TRP    35      53.413  42.452  64.561  1.00  2.99
ATOM    513  NE1 TRP    35      52.567  41.967  62.592  1.00  2.99
ATOM    514  HE1 TRP    35      51.756  41.445  62.893  1.00  2.99
ATOM    515  CE2 TRP    35      52.862  42.302  61.289  1.00  2.99
ATOM    516  CZ2 TRP    35      52.233  42.033  60.064  1.00  2.99
ATOM    517  HZ2 TRP    35      51.333  41.435  60.037  1.00  2.99
ATOM    518  CH2 TRP    35      52.781  42.559  58.881  1.00  2.99
ATOM    519  HH2 TRP    35      52.302  42.364  57.932  1.00  2.99
ATOM    520  CZ3 TRP    35      53.949  43.342  58.938  1.00  2.99
ATOM    521  HZ3 TRP    35      54.368  43.755  58.030  1.00  2.99
ATOM    522  CE3 TRP    35      54.577  43.597  60.175  1.00  2.99
ATOM    523  HE3 TRP    35      55.469  44.201  60.206  1.00  2.99
ATOM    524  CD2 TRP    35      54.054  43.081  61.383  1.00  2.99
ATOM    525  C   TRP    35      53.967  45.988  63.127  1.00  2.99
ATOM    526  O   TRP    35      54.258  46.743  62.189  1.00  2.99
ATOM    527  N   ASN    36      52.703  45.687  63.446  1.00  3.35
ATOM    528  H   ASN    36      52.562  45.070  64.242  1.00  3.35
ATOM    529  CA  ASN    36      51.511  46.199  62.771  1.00  3.35
ATOM    530  HA  ASN    36      51.689  46.180  61.696  1.00  3.35
ATOM    531  CB  ASN    36      50.345  45.229  63.063  1.00  3.35
ATOM    532  HB1 ASN    36      50.566  44.615  63.937  1.00  3.35
ATOM    533  HB2 ASN    36      50.234  44.551  62.218  1.00  3.35
ATOM    534  CG  ASN    36      49.014  45.911  63.301  1.00  3.35
ATOM    535  OD1 ASN    36      48.240  46.154  62.395  1.00  3.35
ATOM    536  ND2 ASN    36      48.719  46.241  64.534  1.00  3.35
ATOM    537 1HD2 ASN    36      49.414  46.055  65.264  1.00  3.35
ATOM    538 2HD2 ASN    36      47.835  46.674  64.708  1.00  3.35
ATOM    539  C   ASN    36      51.264  47.678  63.147  1.00  3.35
ATOM    540  O   ASN    36      51.056  48.529  62.278  1.00  3.35
ATOM    541  N   MET    37      51.391  48.013  64.431  1.00  3.19
ATOM    542  H   MET    37      51.497  47.254  65.102  1.00  3.19
ATOM    543  CA  MET    37      51.368  49.390  64.925  1.00  3.19
ATOM    544  HA  MET    37      50.410  49.842  64.667  1.00  3.19
ATOM    545  CB  MET    37      51.528  49.389  66.454  1.00  3.19
ATOM    546  HB1 MET    37      51.869  50.369  66.787  1.00  3.19
ATOM    547  HB2 MET    37      52.283  48.659  66.744  1.00  3.19
ATOM    548  CG  MET    37      50.213  49.055  67.167  1.00  3.19
ATOM    549  HG1 MET    37      50.432  48.826  68.210  1.00  3.19
ATOM    550  HG2 MET    37      49.787  48.159  66.716  1.00  3.19
ATOM    551  SD  MET    37      48.967  50.378  67.122  1.00  3.19
ATOM    552  CE  MET    37      49.688  51.542  68.311  1.00  3.19
ATOM    553  HE1 MET    37      49.014  52.388  68.441  1.00  3.19
ATOM    554  HE2 MET    37      49.826  51.044  69.271  1.00  3.19
ATOM    555  HE3 MET    37      50.650  51.903  67.948  1.00  3.19
ATOM    556  C   MET    37      52.457  50.247  64.277  1.00  3.19
ATOM    557  O   MET    37      52.151  51.322  63.765  1.00  3.19
ATOM    558  N   PHE    38      53.700  49.770  64.229  1.00  2.34
ATOM    559  H   PHE    38      53.889  48.879  64.684  1.00  2.34
ATOM    560  CA  PHE    38      54.797  50.407  63.515  1.00  2.34
ATOM    561  HA  PHE    38      54.980  51.389  63.945  1.00  2.34
ATOM    562  CB  PHE    38      56.090  49.580  63.641  1.00  2.34
ATOM    563  HB1 PHE    38      55.832  48.527  63.520  1.00  2.34
ATOM    564  HB2 PHE    38      56.493  49.692  64.645  1.00  2.34
ATOM    565  CG  PHE    38      57.197  49.907  62.643  1.00  2.34
ATOM    566  CD1 PHE    38      57.429  51.218  62.176  1.00  2.34
ATOM    567  HD1 PHE    38      56.864  52.045  62.576  1.00  2.34
ATOM    568  CE1 PHE    38      58.384  51.457  61.171  1.00  2.34
ATOM    569  HE1 PHE    38      58.554  52.462  60.814  1.00  2.34
ATOM    570  CZ  PHE    38      59.144  50.395  60.658  1.00  2.34
ATOM    571  HZ  PHE    38      59.891  50.582  59.904  1.00  2.34
ATOM    572  CE2 PHE    38      58.982  49.104  61.183  1.00  2.34
ATOM    573  HE2 PHE    38      59.602  48.285  60.848  1.00  2.34
ATOM    574  CD2 PHE    38      57.998  48.862  62.154  1.00  2.34
ATOM    575  HD2 PHE    38      57.860  47.861  62.532  1.00  2.34
ATOM    576  C   PHE    38      54.427  50.641  62.056  1.00  2.34
ATOM    577  O   PHE    38      54.466  51.790  61.611  1.00  2.34
ATOM    578  N   VAL    39      54.001  49.609  61.318  1.00  2.62
ATOM    579  H   VAL    39      53.972  48.678  61.729  1.00  2.62
ATOM    580  CA  VAL    39      53.724  49.806  59.889  1.00  2.62
ATOM    581  HA  VAL    39      54.616  50.295  59.503  1.00  2.62
ATOM    582  CB  VAL    39      53.613  48.482  59.099  1.00  2.62
ATOM    583  HB  VAL    39      54.278  47.754  59.563  1.00  2.62
ATOM    584  CG1 VAL    39      52.209  47.874  59.050  1.00  2.62
ATOM    585 1HG1 VAL    39      52.250  46.894  58.574  1.00  2.62
ATOM    586 2HG1 VAL    39      51.836  47.741  60.060  1.00  2.62
ATOM    587 3HG1 VAL    39      51.523  48.515  58.497  1.00  2.62
ATOM    588  CG2 VAL    39      54.095  48.672  57.653  1.00  2.62
ATOM    589 1HG2 VAL    39      54.096  47.709  57.142  1.00  2.62
ATOM    590 2HG2 VAL    39      53.436  49.358  57.121  1.00  2.62
ATOM    591 3HG2 VAL    39      55.109  49.069  57.643  1.00  2.62
ATOM    592  C   VAL    39      52.581  50.792  59.618  1.00  2.62
ATOM    593  O   VAL    39      52.648  51.547  58.641  1.00  2.62
ATOM    594  N   LYS    40      51.591  50.884  60.514  1.00  3.25
ATOM    595  H   LYS    40      51.572  50.208  61.277  1.00  3.25
ATOM    596  CA  LYS    40      50.556  51.925  60.474  1.00  3.25
ATOM    597  HA  LYS    40      50.134  51.946  59.467  1.00  3.25
ATOM    598  CB  LYS    40      49.431  51.535  61.455  1.00  3.25
ATOM    599  HB1 LYS    40      49.764  51.660  62.487  1.00  3.25
ATOM    600  HB2 LYS    40      49.217  50.474  61.309  1.00  3.25
ATOM    601  CG  LYS    40      48.105  52.289  61.233  1.00  3.25
ATOM    602  HG1 LYS    40      47.298  51.666  61.622  1.00  3.25
ATOM    603  HG2 LYS    40      47.942  52.413  60.161  1.00  3.25
ATOM    604  CD  LYS    40      48.020  53.654  61.931  1.00  3.25
ATOM    605  HD1 LYS    40      48.844  54.288  61.613  1.00  3.25
ATOM    606  HD2 LYS    40      48.083  53.512  63.011  1.00  3.25
ATOM    607  CE  LYS    40      46.700  54.344  61.566  1.00  3.25
ATOM    608  HE1 LYS    40      45.864  53.709  61.874  1.00  3.25
ATOM    609  HE2 LYS    40      46.664  54.451  60.478  1.00  3.25
ATOM    610  NZ  LYS    40      46.597  55.679  62.203  1.00  3.25
ATOM    611  HZ1 LYS    40      46.554  55.602  63.208  1.00  3.25
ATOM    612  HZ2 LYS    40      47.445  56.213  62.005  1.00  3.25
ATOM    613  HZ3 LYS    40      45.808  56.205  61.856  1.00  3.25
ATOM    614  C   LYS    40      51.122  53.314  60.740  1.00  3.25
ATOM    615  O   LYS    40      50.822  54.224  59.975  1.00  3.25
ATOM    616  N   LEU    41      51.968  53.495  61.758  1.00  2.89
ATOM    617  H   LEU    41      52.189  52.703  62.358  1.00  2.89
ATOM    618  CA  LEU    41      52.606  54.789  62.025  1.00  2.89
ATOM    619  HA  LEU    41      51.826  55.532  62.128  1.00  2.89
ATOM    620  CB  LEU    41      53.407  54.753  63.352  1.00  2.89
ATOM    621  HB1 LEU    41      54.207  55.489  63.258  1.00  2.89
ATOM    622  HB2 LEU    41      53.904  53.787  63.458  1.00  2.89
ATOM    623  CG  LEU    41      52.681  55.110  64.671  1.00  2.89
ATOM    624  HG  LEU    41      53.442  55.482  65.357  1.00  2.89
ATOM    625  CD1 LEU    41      51.613  56.196  64.537  1.00  2.89
ATOM    626 1HD1 LEU    41      51.330  56.555  65.527  1.00  2.89
ATOM    627 2HD1 LEU    41      51.997  57.036  63.960  1.00  2.89
ATOM    628 3HD1 LEU    41      50.729  55.799  64.041  1.00  2.89
ATOM    629  CD2 LEU    41      52.017  53.916  65.349  1.00  2.89
ATOM    630 1HD2 LEU    41      51.590  54.222  66.304  1.00  2.89
ATOM    631 2HD2 LEU    41      51.229  53.511  64.716  1.00  2.89
ATOM    632 3HD2 LEU    41      52.765  53.146  65.539  1.00  2.89
ATOM    633  C   LEU    41      53.522  55.271  60.900  1.00  2.89
ATOM    634  O   LEU    41      53.582  56.466  60.670  1.00  2.89
ATOM    635  N   ARG    42      54.186  54.356  60.195  1.00  2.72
ATOM    636  H   ARG    42      54.133  53.411  60.569  1.00  2.72
ATOM    637  CA  ARG    42      55.059  54.567  59.030  1.00  2.72
ATOM    638  HA  ARG    42      55.716  55.399  59.209  1.00  2.72
ATOM    639  CB  ARG    42      55.918  53.275  58.942  1.00  2.72
ATOM    640  HB1 ARG    42      55.266  52.437  59.185  1.00  2.72
ATOM    641  HB2 ARG    42      56.664  53.322  59.736  1.00  2.72
ATOM    642  CG  ARG    42      56.626  52.837  57.640  1.00  2.72
ATOM    643  HG1 ARG    42      55.904  52.763  56.826  1.00  2.72
ATOM    644  HG2 ARG    42      57.000  51.828  57.819  1.00  2.72
ATOM    645  CD  ARG    42      57.829  53.673  57.191  1.00  2.72
ATOM    646  HD1 ARG    42      58.465  53.049  56.564  1.00  2.72
ATOM    647  HD2 ARG    42      58.401  53.957  58.075  1.00  2.72
ATOM    648  NE  ARG    42      57.403  54.868  56.445  1.00  2.72
ATOM    649  HE  ARG    42      56.654  55.402  56.870  1.00  2.72
ATOM    650  CZ  ARG    42      57.680  55.248  55.215  1.00  2.72
ATOM    651  NH1 ARG    42      58.563  54.666  54.454  1.00  2.72
ATOM    652 1HH1 ARG    42      59.102  53.908  54.832  1.00  2.72
ATOM    653 2HH1 ARG    42      58.739  55.044  53.543  1.00  2.72
ATOM    654  NH2 ARG    42      57.089  56.287  54.710  1.00  2.72
ATOM    655 1HH2 ARG    42      56.385  56.798  55.251  1.00  2.72
ATOM    656 2HH2 ARG    42      57.061  56.405  53.714  1.00  2.72
ATOM    657  C   ARG    42      54.297  54.788  57.735  1.00  2.72
ATOM    658  O   ARG    42      54.817  55.413  56.825  1.00  2.72
ATOM    659  N   SER    43      53.059  54.335  57.611  1.00  3.69
ATOM    660  H   SER    43      52.661  53.778  58.356  1.00  3.69
ATOM    661  CA  SER    43      52.260  54.615  56.410  1.00  3.69
ATOM    662  HA  SER    43      52.919  54.880  55.592  1.00  3.69
ATOM    663  CB  SER    43      51.537  53.340  55.945  1.00  3.69
ATOM    664  HB1 SER    43      52.271  52.664  55.507  1.00  3.69
ATOM    665  HB2 SER    43      50.809  53.600  55.175  1.00  3.69
ATOM    666  OG  SER    43      50.884  52.660  56.997  1.00  3.69
ATOM    667  HG  SER    43      51.554  52.187  57.532  1.00  3.69
ATOM    668  C   SER    43      51.321  55.790  56.564  1.00  3.69
ATOM    669  O   SER    43      50.941  56.373  55.552  1.00  3.69
ATOM    670  N   GLN    44      51.085  56.230  57.801  1.00  4.26
ATOM    671  H   GLN    44      51.289  55.611  58.577  1.00  4.26
ATOM    672  CA  GLN    44      50.964  57.650  58.090  1.00  4.26
ATOM    673  HA  GLN    44      50.467  58.115  57.238  1.00  4.26
ATOM    674  CB  GLN    44      50.052  57.938  59.309  1.00  4.26
ATOM    675  HB1 GLN    44      49.152  57.327  59.229  1.00  4.26
ATOM    676  HB2 GLN    44      49.751  58.987  59.280  1.00  4.26
ATOM    677  CG  GLN    44      50.732  57.672  60.655  1.00  4.26
ATOM    678  HG1 GLN    44      51.579  58.340  60.797  1.00  4.26
ATOM    679  HG2 GLN    44      51.095  56.659  60.609  1.00  4.26
ATOM    680  CD  GLN    44      49.813  57.772  61.866  1.00  4.26
ATOM    681  OE1 GLN    44      49.028  56.872  62.141  1.00  4.26
ATOM    682  NE2 GLN    44      49.852  58.828  62.646  1.00  4.26
ATOM    683 1HE2 GLN    44      50.411  59.651  62.396  1.00  4.26
ATOM    684 2HE2 GLN    44      49.290  58.858  63.475  1.00  4.26
ATOM    685  C   GLN    44      52.338  58.345  58.198  1.00  4.26
ATOM    686  O   GLN    44      52.302  59.517  58.400  1.00  4.26
ATOM    687  N   GLU    45      53.554  57.797  58.079  1.00  4.00
ATOM    688  H   GLU    45      53.650  56.817  57.896  1.00  4.00
ATOM    689  CA  GLU    45      54.785  58.636  58.149  1.00  4.00
ATOM    690  HA  GLU    45      54.656  59.521  58.766  1.00  4.00
ATOM    691  CB  GLU    45      56.109  57.899  58.540  1.00  4.00
ATOM    692  HB1 GLU    45      56.938  58.467  58.111  1.00  4.00
ATOM    693  HB2 GLU    45      56.171  56.962  58.009  1.00  4.00
ATOM    694  CG  GLU    45      56.608  57.681  59.961  1.00  4.00
ATOM    695  HG1 GLU    45      55.945  57.033  60.522  1.00  4.00
ATOM    696  HG2 GLU    45      56.699  58.642  60.466  1.00  4.00
ATOM    697  CD  GLU    45      57.984  57.011  59.872  1.00  4.00
ATOM    698  OE1 GLU    45      58.021  55.766  59.787  1.00  4.00
ATOM    699  OE2 GLU    45      58.996  57.747  59.841  1.00  4.00
ATOM    700  C   GLU    45      55.217  59.024  56.734  1.00  4.00
ATOM    701  O   GLU    45      55.349  58.148  55.877  1.00  4.00
ATOM    702  N   CYS    46      55.616  60.283  56.555  1.00  5.09
ATOM    703  H   CYS    46      55.911  60.785  57.377  1.00  5.09
ATOM    704  CA  CYS    46      55.223  61.131  55.444  1.00  5.09
ATOM    705  HA  CYS    46      56.056  61.761  55.167  1.00  5.09
ATOM    706  CB  CYS    46      54.820  60.349  54.198  1.00  5.09
ATOM    707  HB1 CYS    46      55.642  59.691  53.916  1.00  5.09
ATOM    708  HB2 CYS    46      54.679  61.124  53.464  1.00  5.09
ATOM    709  SG  CYS    46      53.291  59.367  54.238  1.00  5.09
ATOM    710  HG  CYS    46      52.481  60.401  53.951  1.00  5.09
ATOM    711  C   CYS    46      54.168  62.133  55.828  1.00  5.09
ATOM    712  O   CYS    46      54.308  63.313  55.529  1.00  5.09
ATOM    713  N   ASP    47      53.232  61.614  56.596  1.00  7.10
ATOM    714  H   ASP    47      53.310  60.627  56.794  1.00  7.10
ATOM    715  CA  ASP    47      51.928  62.133  56.906  1.00  7.10
ATOM    716  HA  ASP    47      51.861  63.117  56.481  1.00  7.10
ATOM    717  CB  ASP    47      50.885  61.206  56.190  1.00  7.10
ATOM    718  HB1 ASP    47      49.896  61.415  56.566  1.00  7.10
ATOM    719  HB2 ASP    47      51.070  60.185  56.498  1.00  7.10
ATOM    720  CG  ASP    47      50.829  61.152  54.643  1.00  7.10
ATOM    721  OD1 ASP    47      51.539  61.920  53.947  1.00  7.10
ATOM    722  OD2 ASP    47      50.227  60.172  54.127  1.00  7.10
ATOM    723  C   ASP    47      51.758  62.179  58.454  1.00  7.10
ATOM    724  O   ASP    47      50.622  62.204  58.920  1.00  7.10
ATOM    725  N   TRP    48      52.858  62.043  59.255  1.00  8.16
ATOM    726  H   TRP    48      53.740  62.004  58.781  1.00  8.16
ATOM    727  CA  TRP    48      52.751  61.371  60.587  1.00  8.16
ATOM    728  HA  TRP    48      52.294  60.403  60.434  1.00  8.16
ATOM    729  CB  TRP    48      54.039  61.055  61.349  1.00  8.16
ATOM    730  HB1 TRP    48      54.455  61.985  61.704  1.00  8.16
ATOM    731  HB2 TRP    48      54.739  60.635  60.632  1.00  8.16
ATOM    732  CG  TRP    48      53.950  60.093  62.533  1.00  8.16
ATOM    733  CD1 TRP    48      54.528  58.870  62.538  1.00  8.16
ATOM    734  HD1 TRP    48      55.033  58.442  61.699  1.00  8.16
ATOM    735  NE1 TRP    48      54.458  58.285  63.783  1.00  8.16
ATOM    736  HE1 TRP    48      54.938  57.435  64.039  1.00  8.16
ATOM    737  CE2 TRP    48      53.697  59.037  64.640  1.00  8.16
ATOM    738  CZ2 TRP    48      53.307  58.836  65.974  1.00  8.16
ATOM    739  HZ2 TRP    48      53.661  57.973  66.516  1.00  8.16
ATOM    740  CH2 TRP    48      52.466  59.778  66.586  1.00  8.16
ATOM    741  HH2 TRP    48      52.163  59.646  67.615  1.00  8.16
ATOM    742  CZ3 TRP    48      52.048  60.903  65.859  1.00  8.16
ATOM    743  HZ3 TRP    48      51.413  61.643  66.329  1.00  8.16
ATOM    744  CE3 TRP    48      52.487  61.103  64.537  1.00  8.16
ATOM    745  HE3 TRP    48      52.183  62.009  64.040  1.00  8.16
ATOM    746  CD2 TRP    48      53.323  60.185  63.865  1.00  8.16
ATOM    747  C   TRP    48      51.742  62.051  61.485  1.00  8.16
ATOM    748  O   TRP    48      50.866  61.371  62.028  1.00  8.16
ATOM    749  N   GLU    49      51.781  63.379  61.513  1.00  8.35
ATOM    750  H   GLU    49      52.582  63.832  61.124  1.00  8.35
ATOM    751  CA  GLU    49      50.562  64.167  61.536  1.00  8.35
ATOM    752  HA  GLU    49      49.744  63.447  61.522  1.00  8.35
ATOM    753  CB  GLU    49      50.330  64.947  62.859  1.00  8.35
ATOM    754  HB1 GLU    49      49.259  65.049  63.018  1.00  8.35
ATOM    755  HB2 GLU    49      50.721  65.945  62.765  1.00  8.35
ATOM    756  CG  GLU    49      50.941  64.350  64.135  1.00  8.35
ATOM    757  HG1 GLU    49      51.978  64.103  63.941  1.00  8.35
ATOM    758  HG2 GLU    49      50.402  63.444  64.406  1.00  8.35
ATOM    759  CD  GLU    49      50.924  65.355  65.297  1.00  8.35
ATOM    760  OE1 GLU    49      49.916  65.400  66.035  1.00  8.35
ATOM    761  OE2 GLU    49      51.917  66.111  65.433  1.00  8.35
ATOM    762  C   GLU    49      50.296  64.994  60.252  1.00  8.35
ATOM    763  O   GLU    49      49.158  65.401  60.015  1.00  8.35
ATOM    764  N   GLU    50      51.310  65.145  59.389  1.00  7.49
ATOM    765  H   GLU    50      52.203  64.957  59.803  1.00  7.49
ATOM    766  CA  GLU    50      51.379  65.644  57.984  1.00  7.49
ATOM    767  HA  GLU    50      51.132  66.682  57.997  1.00  7.49
ATOM    768  CB  GLU    50      52.880  65.593  57.605  1.00  7.49
ATOM    769  HB1 GLU    50      53.172  64.576  57.377  1.00  7.49
ATOM    770  HB2 GLU    50      53.457  65.887  58.481  1.00  7.49
ATOM    771  CG  GLU    50      53.362  66.529  56.478  1.00  7.49
ATOM    772  HG1 GLU    50      53.206  67.539  56.827  1.00  7.49
ATOM    773  HG2 GLU    50      52.760  66.405  55.581  1.00  7.49
ATOM    774  CD  GLU    50      54.843  66.348  56.112  1.00  7.49
ATOM    775  OE1 GLU    50      55.670  65.924  56.965  1.00  7.49
ATOM    776  OE2 GLU    50      55.234  66.600  54.944  1.00  7.49
ATOM    777  C   GLU    50      50.465  65.014  56.900  1.00  7.49
ATOM    778  O   GLU    50      50.815  65.030  55.727  1.00  7.49
ATOM    779  N   ILE    51      49.340  64.381  57.250  1.00  6.53
ATOM    780  H   ILE    51      49.086  64.421  58.234  1.00  6.53
ATOM    781  CA  ILE    51      48.431  63.659  56.335  1.00  6.53
ATOM    782  HA  ILE    51      49.060  63.059  55.685  1.00  6.53
ATOM    783  CB  ILE    51      47.536  62.675  57.144  1.00  6.53
ATOM    784  HB  ILE    51      48.207  62.106  57.789  1.00  6.53
ATOM    785  CG2 ILE    51      46.524  63.346  58.093  1.00  6.53
ATOM    786 1HG2 ILE    51      46.137  62.617  58.804  1.00  6.53
ATOM    787 2HG2 ILE    51      47.011  64.143  58.657  1.00  6.53
ATOM    788 3HG2 ILE    51      45.692  63.772  57.533  1.00  6.53
ATOM    789  CG1 ILE    51      46.862  61.659  56.195  1.00  6.53
ATOM    790 1HG1 ILE    51      47.602  61.295  55.481  1.00  6.53
ATOM    791 2HG1 ILE    51      46.065  62.147  55.633  1.00  6.53
ATOM    792  CD1 ILE    51      46.278  60.438  56.917  1.00  6.53
ATOM    793  HD1 ILE    51      45.891  59.736  56.179  1.00  6.53
ATOM    794  HD2 ILE    51      47.057  59.946  57.501  1.00  6.53
ATOM    795  HD3 ILE    51      45.463  60.739  57.575  1.00  6.53
ATOM    796  C   ILE    51      47.670  64.580  55.363  1.00  6.53
ATOM    797  O   ILE    51      46.451  64.758  55.371  1.00  6.53
ATOM    798  N   SER    52      48.454  65.174  54.480  1.00  6.91
ATOM    799  H   SER    52      49.438  64.931  54.568  1.00  6.91
ATOM    800  CA  SER    52      48.175  66.439  53.814  1.00  6.91
ATOM    801  HA  SER    52      47.333  66.937  54.296  1.00  6.91
ATOM    802  CB  SER    52      49.432  67.280  54.002  1.00  6.91
ATOM    803  HB1 SER    52      50.296  66.737  53.612  1.00  6.91
ATOM    804  HB2 SER    52      49.593  67.451  55.062  1.00  6.91
ATOM    805  OG  SER    52      49.328  68.504  53.322  1.00  6.91
ATOM    806  HG  SER    52      48.510  68.941  53.603  1.00  6.91
ATOM    807  C   SER    52      47.874  66.303  52.334  1.00  6.91
ATOM    808  O   SER    52      47.238  67.164  51.731  1.00  6.91
ATOM    809  N   VAL    53      48.338  65.183  51.792  1.00  7.14
ATOM    810  H   VAL    53      48.816  64.561  52.428  1.00  7.14
ATOM    811  CA  VAL    53      48.039  64.634  50.485  1.00  7.14
ATOM    812  HA  VAL    53      48.894  64.000  50.317  1.00  7.14
ATOM    813  CB  VAL    53      46.796  63.711  50.547  1.00  7.14
ATOM    814  HB  VAL    53      46.653  63.263  49.564  1.00  7.14
ATOM    815  CG1 VAL    53      47.007  62.562  51.546  1.00  7.14
ATOM    816 1HG1 VAL    53      46.184  61.853  51.468  1.00  7.14
ATOM    817 2HG1 VAL    53      47.935  62.035  51.325  1.00  7.14
ATOM    818 3HG1 VAL    53      47.047  62.939  52.568  1.00  7.14
ATOM    819  CG2 VAL    53      45.489  64.423  50.931  1.00  7.14
ATOM    820 1HG2 VAL    53      44.655  63.728  50.839  1.00  7.14
ATOM    821 2HG2 VAL    53      45.539  64.785  51.958  1.00  7.14
ATOM    822 3HG2 VAL    53      45.311  65.268  50.267  1.00  7.14
ATOM    823  C   VAL    53      47.998  65.653  49.318  1.00  7.14
ATOM    824  O   VAL    53      47.112  65.646  48.465  1.00  7.14
ATOM    825  N   LYS    54      49.007  66.524  49.245  1.00  8.32
ATOM    826  H   LYS    54      49.678  66.456  49.994  1.00  8.32
ATOM    827  CA  LYS    54      49.164  67.646  48.291  1.00  8.32
ATOM    828  HA  LYS    54      48.227  67.811  47.756  1.00  8.32
ATOM    829  CB  LYS    54      49.508  68.888  49.164  1.00  8.32
ATOM    830  HB1 LYS    54      48.654  69.098  49.812  1.00  8.32
ATOM    831  HB2 LYS    54      49.656  69.758  48.524  1.00  8.32
ATOM    832  CG  LYS    54      50.767  68.715  50.070  1.00  8.32
ATOM    833  HG1 LYS    54      51.643  68.568  49.437  1.00  8.32
ATOM    834  HG2 LYS    54      50.640  67.823  50.683  1.00  8.32
ATOM    835  CD  LYS    54      51.047  69.885  51.036  1.00  8.32
ATOM    836  HD1 LYS    54      50.122  70.140  51.553  1.00  8.32
ATOM    837  HD2 LYS    54      51.356  70.763  50.469  1.00  8.32
ATOM    838  CE  LYS    54      52.154  69.516  52.056  1.00  8.32
ATOM    839  HE1 LYS    54      53.080  70.026  51.782  1.00  8.32
ATOM    840  HE2 LYS    54      52.335  68.438  52.003  1.00  8.32
ATOM    841  NZ  LYS    54      51.787  69.852  53.459  1.00  8.32
ATOM    842  HZ1 LYS    54      51.574  70.837  53.606  1.00  8.32
ATOM    843  HZ2 LYS    54      50.922  69.382  53.714  1.00  8.32
ATOM    844  HZ3 LYS    54      52.473  69.598  54.168  1.00  8.32
ATOM    845  C   LYS    54      50.278  67.395  47.276  1.00  8.32
ATOM    846  O   LYS    54      51.143  66.541  47.457  1.00  8.32
ATOM    847  N   GLY    55      50.254  68.129  46.171  1.00  9.15
ATOM    848  H   GLY    55      49.504  68.792  46.071  1.00  9.15
ATOM    849  CA  GLY    55      50.788  67.536  44.949  1.00  9.15
ATOM    850  HA1 GLY    55      51.809  67.184  45.109  1.00  9.15
ATOM    851  HA2 GLY    55      50.795  68.273  44.147  1.00  9.15
ATOM    852  C   GLY    55      49.902  66.359  44.529  1.00  9.15
ATOM    853  O   GLY    55      48.760  66.277  44.977  1.00  9.15
ATOM    854  N   PRO    56      50.401  65.427  43.713  1.00  9.22
ATOM    855  CD  PRO    56      51.337  65.681  42.626  1.00  9.22
ATOM    856  HD1 PRO    56      52.344  65.840  43.008  1.00  9.22
ATOM    857  HD2 PRO    56      51.031  66.553  42.046  1.00  9.22
ATOM    858  CG  PRO    56      51.291  64.431  41.741  1.00  9.22
ATOM    859  HG1 PRO    56      52.262  64.213  41.296  1.00  9.22
ATOM    860  HG2 PRO    56      50.541  64.569  40.961  1.00  9.22
ATOM    861  CB  PRO    56      50.835  63.316  42.684  1.00  9.22
ATOM    862  HB1 PRO    56      51.703  62.891  43.185  1.00  9.22
ATOM    863  HB2 PRO    56      50.298  62.532  42.148  1.00  9.22
ATOM    864  CA  PRO    56      49.922  64.048  43.677  1.00  9.22
ATOM    865  HA  PRO    56      48.927  64.076  43.230  1.00  9.22
ATOM    866  C   PRO    56      49.765  63.337  45.033  1.00  9.22
ATOM    867  O   PRO    56      50.586  62.512  45.408  1.00  9.22
ATOM    868  N   ASN    57      48.695  63.664  45.764  1.00  8.94
ATOM    869  H   ASN    57      48.113  64.418  45.414  1.00  8.94
ATOM    870  CA  ASN    57      48.242  63.021  47.001  1.00  8.94
ATOM    871  HA  ASN    57      47.384  63.581  47.362  1.00  8.94
ATOM    872  CB  ASN    57      47.741  61.598  46.678  1.00  8.94
ATOM    873  HB1 ASN    57      47.218  61.190  47.541  1.00  8.94
ATOM    874  HB2 ASN    57      48.603  60.961  46.484  1.00  8.94
ATOM    875  CG  ASN    57      46.803  61.502  45.498  1.00  8.94
ATOM    876  OD1 ASN    57      45.814  62.208  45.397  1.00  8.94
ATOM    877  ND2 ASN    57      47.096  60.619  44.570  1.00  8.94
ATOM    878 1HD2 ASN    57      47.971  60.105  44.613  1.00  8.94
ATOM    879 2HD2 ASN    57      46.454  60.542  43.800  1.00  8.94
ATOM    880  C   ASN    57      49.266  62.945  48.138  1.00  8.94
ATOM    881  O   ASN    57      49.152  62.095  49.018  1.00  8.94
ATOM    882  N   GLY    58      50.248  63.838  48.154  1.00  7.58
ATOM    883  H   GLY    58      50.274  64.507  47.400  1.00  7.58
ATOM    884  CA  GLY    58      51.438  63.764  48.997  1.00  7.58
ATOM    885  HA1 GLY    58      51.288  63.093  49.842  1.00  7.58
ATOM    886  HA2 GLY    58      51.717  64.753  49.357  1.00  7.58
ATOM    887  C   GLY    58      52.551  63.216  48.109  1.00  7.58
ATOM    888  O   GLY    58      53.099  62.142  48.316  1.00  7.58
ATOM    889  N   GLU    59      52.819  63.902  47.011  1.00  6.13
ATOM    890  H   GLU    59      52.372  64.795  46.876  1.00  6.13
ATOM    891  CA  GLU    59      53.865  63.486  46.085  1.00  6.13
ATOM    892  HA  GLU    59      53.685  62.468  45.733  1.00  6.13
ATOM    893  CB  GLU    59      53.819  64.477  44.911  1.00  6.13
ATOM    894  HB1 GLU    59      53.880  65.492  45.309  1.00  6.13
ATOM    895  HB2 GLU    59      52.847  64.377  44.446  1.00  6.13
ATOM    896  CG  GLU    59      54.903  64.346  43.829  1.00  6.13
ATOM    897  HG1 GLU    59      55.886  64.228  44.288  1.00  6.13
ATOM    898  HG2 GLU    59      54.916  65.278  43.258  1.00  6.13
ATOM    899  CD  GLU    59      54.639  63.188  42.867  1.00  6.13
ATOM    900  OE1 GLU    59      54.236  62.097  43.319  1.00  6.13
ATOM    901  OE2 GLU    59      54.824  63.341  41.639  1.00  6.13
ATOM    902  C   GLU    59      55.214  63.599  46.786  1.00  6.13
ATOM    903  O   GLU    59      55.543  64.668  47.301  1.00  6.13
ATOM    904  N   SER    60      55.980  62.513  46.829  1.00  4.78
ATOM    905  H   SER    60      55.651  61.680  46.362  1.00  4.78
ATOM    906  CA  SER    60      57.087  62.387  47.783  1.00  4.78
ATOM    907  HA  SER    60      57.421  61.351  47.730  1.00  4.78
ATOM    908  CB  SER    60      58.292  63.246  47.372  1.00  4.78
ATOM    909  HB1 SER    60      59.135  63.032  48.031  1.00  4.78
ATOM    910  HB2 SER    60      58.045  64.305  47.453  1.00  4.78
ATOM    911  OG  SER    60      58.660  62.941  46.041  1.00  4.78
ATOM    912  HG  SER    60      57.890  63.097  45.487  1.00  4.78
ATOM    913  C   SER    60      56.674  62.599  49.244  1.00  4.78
ATOM    914  O   SER    60      57.381  63.218  50.037  1.00  4.78
ATOM    915  N   SER    61      55.526  62.049  49.633  1.00  3.41
ATOM    916  H   SER    61      54.865  61.735  48.930  1.00  3.41
ATOM    917  CA  SER    61      55.233  61.722  51.023  1.00  3.41
ATOM    918  HA  SER    61      55.363  62.637  51.602  1.00  3.41
ATOM    919  CB  SER    61      53.756  61.302  51.193  1.00  3.41
ATOM    920  HB1 SER    61      53.671  60.453  51.859  1.00  3.41
ATOM    921  HB2 SER    61      53.336  60.967  50.252  1.00  3.41
ATOM    922  OG  SER    61      53.023  62.407  51.710  1.00  3.41
ATOM    923  HG  SER    61      52.443  62.152  52.466  1.00  3.41
ATOM    924  C   SER    61      56.236  60.698  51.535  1.00  3.41
ATOM    925  O   SER    61      56.212  59.512  51.211  1.00  3.41
ATOM    926  N   VAL    62      57.125  61.227  52.370  1.00  2.64
ATOM    927  H   VAL    62      56.997  62.212  52.539  1.00  2.64
ATOM    928  CA  VAL    62      58.470  60.734  52.624  1.00  2.64
ATOM    929  HA  VAL    62      58.600  59.780  52.111  1.00  2.64
ATOM    930  CB  VAL    62      59.399  61.756  51.963  1.00  2.64
ATOM    931  HB  VAL    62      58.876  62.699  51.832  1.00  2.64
ATOM    932  CG1 VAL    62      60.565  62.134  52.815  1.00  2.64
ATOM    933 1HG1 VAL    62      61.235  62.721  52.192  1.00  2.64
ATOM    934 2HG1 VAL    62      60.220  62.684  53.682  1.00  2.64
ATOM    935 3HG1 VAL    62      61.054  61.257  53.181  1.00  2.64
ATOM    936  CG2 VAL    62      59.863  61.267  50.587  1.00  2.64
ATOM    937 1HG2 VAL    62      60.467  60.371  50.692  1.00  2.64
ATOM    938 2HG2 VAL    62      59.000  61.035  49.963  1.00  2.64
ATOM    939 3HG2 VAL    62      60.451  62.042  50.093  1.00  2.64
ATOM    940  C   VAL    62      58.666  60.471  54.106  1.00  2.64
ATOM    941  O   VAL    62      58.167  61.199  54.970  1.00  2.64
ATOM    942  N   ILE    63      59.367  59.380  54.394  1.00  2.31
ATOM    943  H   ILE    63      59.902  58.940  53.656  1.00  2.31
ATOM    944  CA  ILE    63      59.671  59.021  55.773  1.00  2.31
ATOM    945  HA  ILE    63      58.752  59.098  56.357  1.00  2.31
ATOM    946  CB  ILE    63      60.140  57.554  55.889  1.00  2.31
ATOM    947  HB  ILE    63      59.217  57.012  56.012  1.00  2.31
ATOM    948  CG2 ILE    63      60.835  56.992  54.635  1.00  2.31
ATOM    949 1HG2 ILE    63      61.123  55.954  54.790  1.00  2.31
ATOM    950 2HG2 ILE    63      60.184  57.033  53.763  1.00  2.31
ATOM    951 3HG2 ILE    63      61.730  57.577  54.439  1.00  2.31
ATOM    952  CG1 ILE    63      60.971  57.234  57.140  1.00  2.31
ATOM    953 1HG1 ILE    63      60.653  57.866  57.962  1.00  2.31
ATOM    954 2HG1 ILE    63      62.025  57.413  56.933  1.00  2.31
ATOM    955  CD1 ILE    63      60.782  55.794  57.610  1.00  2.31
ATOM    956  HD1 ILE    63      61.227  55.679  58.595  1.00  2.31
ATOM    957  HD2 ILE    63      59.723  55.590  57.711  1.00  2.31
ATOM    958  HD3 ILE    63      61.237  55.094  56.912  1.00  2.31
ATOM    959  C   ILE    63      60.623  60.070  56.340  1.00  2.31
ATOM    960  O   ILE    63      61.450  60.642  55.634  1.00  2.31
ATOM    961  N   HIS    64      60.470  60.409  57.613  1.00  2.66
ATOM    962  H   HIS    64      59.793  59.914  58.179  1.00  2.66
ATOM    963  CA  HIS    64      61.445  61.276  58.262  1.00  2.66
ATOM    964  HA  HIS    64      61.611  62.161  57.656  1.00  2.66
ATOM    965  CB  HIS    64      60.953  61.661  59.669  1.00  2.66
ATOM    966  HB1 HIS    64      61.453  61.050  60.418  1.00  2.66
ATOM    967  HB2 HIS    64      59.918  61.397  59.729  1.00  2.66
ATOM    968  CG  HIS    64      61.052  63.092  60.126  1.00  2.66
ATOM    969  ND1 HIS    64      60.944  63.477  61.465  1.00  2.66
ATOM    970  CE1 HIS    64      60.870  64.816  61.458  1.00  2.66
ATOM    971  HE1 HIS    64      60.738  65.431  62.340  1.00  2.66
ATOM    972  NE2 HIS    64      60.954  65.283  60.200  1.00  2.66
ATOM    973  HE2 HIS    64      60.916  66.258  59.929  1.00  2.66
ATOM    974  CD2 HIS    64      61.054  64.211  59.345  1.00  2.66
ATOM    975  HD2 HIS    64      61.069  64.250  58.268  1.00  2.66
ATOM    976  C   HIS    64      62.775  60.523  58.455  1.00  2.66
ATOM    977  O   HIS    64      62.856  59.304  58.335  1.00  2.66
ATOM    978  N   ASP    65      63.759  61.225  58.989  1.00  3.02
ATOM    979  H   ASP    65      63.671  62.234  58.959  1.00  3.02
ATOM    980  CA  ASP    65      64.620  60.670  60.024  1.00  3.02
ATOM    981  HA  ASP    65      64.347  59.633  60.219  1.00  3.02
ATOM    982  CB  ASP    65      66.090  60.692  59.559  1.00  3.02
ATOM    983  HB1 ASP    65      66.131  60.734  58.471  1.00  3.02
ATOM    984  HB2 ASP    65      66.557  59.756  59.869  1.00  3.02
ATOM    985  CG  ASP    65      66.913  61.842  60.137  1.00  3.02
ATOM    986  OD1 ASP    65      67.223  61.794  61.345  1.00  3.02
ATOM    987  OD2 ASP    65      67.297  62.779  59.396  1.00  3.02
ATOM    988  C   ASP    65      64.365  61.486  61.299  1.00  3.02
ATOM    989  O   ASP    65      64.390  62.715  61.264  1.00  3.02
ATOM    990  N   ARG    66      64.088  60.851  62.438  1.00  3.32
ATOM    991  H   ARG    66      64.020  59.843  62.423  1.00  3.32
ATOM    992  CA  ARG    66      63.669  61.593  63.642  1.00  3.32
ATOM    993  HA  ARG    66      62.862  62.270  63.343  1.00  3.32
ATOM    994  CB  ARG    66      63.099  60.634  64.707  1.00  3.32
ATOM    995  HB1 ARG    66      62.264  60.089  64.280  1.00  3.32
ATOM    996  HB2 ARG    66      62.662  61.223  65.514  1.00  3.32
ATOM    997  CG  ARG    66      64.134  59.636  65.283  1.00  3.32
ATOM    998  HG1 ARG    66      65.081  59.719  64.749  1.00  3.32
ATOM    999  HG2 ARG    66      63.769  58.623  65.134  1.00  3.32
ATOM   1000  CD  ARG    66      64.402  59.812  66.783  1.00  3.32
ATOM   1001  HD1 ARG    66      65.197  59.123  67.074  1.00  3.32
ATOM   1002  HD2 ARG    66      63.498  59.548  67.334  1.00  3.32
ATOM   1003  NE  ARG    66      64.771  61.200  67.113  1.00  3.32
ATOM   1004  HE  ARG    66      64.361  61.922  66.538  1.00  3.32
ATOM   1005  CZ  ARG    66      65.516  61.646  68.099  1.00  3.32
ATOM   1006  NH1 ARG    66      66.123  60.853  68.915  1.00  3.32
ATOM   1007 1HH1 ARG    66      65.732  59.926  68.982  1.00  3.32
ATOM   1008 2HH1 ARG    66      66.435  61.251  69.810  1.00  3.32
ATOM   1009  NH2 ARG    66      65.629  62.922  68.305  1.00  3.32
ATOM   1010 1HH2 ARG    66      65.097  63.574  67.755  1.00  3.32
ATOM   1011 2HH2 ARG    66      65.933  63.166  69.254  1.00  3.32
ATOM   1012  C   ARG    66      64.728  62.491  64.287  1.00  3.32
ATOM   1013  O   ARG    66      64.431  63.181  65.264  1.00  3.32
ATOM   1014  N   LYS    67      65.990  62.400  63.866  1.00  3.93
ATOM   1015  H   LYS    67      66.158  61.902  62.992  1.00  3.93
ATOM   1016  CA  LYS    67      67.161  62.873  64.628  1.00  3.93
ATOM   1017  HA  LYS    67      66.835  63.211  65.611  1.00  3.93
ATOM   1018  CB  LYS    67      68.161  61.703  64.802  1.00  3.93
ATOM   1019  HB1 LYS    67      68.962  61.799  64.067  1.00  3.93
ATOM   1020  HB2 LYS    67      67.655  60.761  64.579  1.00  3.93
ATOM   1021  CG  LYS    67      68.774  61.548  66.210  1.00  3.93
ATOM   1022  HG1 LYS    67      69.541  60.774  66.167  1.00  3.93
ATOM   1023  HG2 LYS    67      67.992  61.186  66.874  1.00  3.93
ATOM   1024  CD  LYS    67      69.384  62.808  66.846  1.00  3.93
ATOM   1025  HD1 LYS    67      69.701  62.567  67.862  1.00  3.93
ATOM   1026  HD2 LYS    67      68.609  63.572  66.924  1.00  3.93
ATOM   1027  CE  LYS    67      70.594  63.345  66.067  1.00  3.93
ATOM   1028  HE1 LYS    67      70.469  63.098  65.009  1.00  3.93
ATOM   1029  HE2 LYS    67      71.500  62.848  66.425  1.00  3.93
ATOM   1030  NZ  LYS    67      70.703  64.819  66.205  1.00  3.93
ATOM   1031  HZ1 LYS    67      71.519  65.171  65.724  1.00  3.93
ATOM   1032  HZ2 LYS    67      69.875  65.234  65.774  1.00  3.93
ATOM   1033  HZ3 LYS    67      70.734  65.093  67.177  1.00  3.93
ATOM   1034  C   LYS    67      67.826  64.071  63.949  1.00  3.93
ATOM   1035  O   LYS    67      68.415  64.905  64.636  1.00  3.93
ATOM   1036  N   SER    68      67.696  64.179  62.632  1.00  3.85
ATOM   1037  H   SER    68      67.371  63.357  62.129  1.00  3.85
ATOM   1038  CA  SER    68      68.004  65.371  61.846  1.00  3.85
ATOM   1039  HA  SER    68      68.245  66.167  62.550  1.00  3.85
ATOM   1040  CB  SER    68      69.271  65.211  60.984  1.00  3.85
ATOM   1041  HB1 SER    68      70.137  65.350  61.631  1.00  3.85
ATOM   1042  HB2 SER    68      69.303  65.998  60.229  1.00  3.85
ATOM   1043  OG  SER    68      69.415  63.955  60.350  1.00  3.85
ATOM   1044  HG  SER    68      68.529  63.599  60.106  1.00  3.85
ATOM   1045  C   SER    68      66.827  65.953  61.072  1.00  3.85
ATOM   1046  O   SER    68      66.995  66.951  60.380  1.00  3.85
ATOM   1047  N   GLY    69      65.631  65.381  61.224  1.00  3.52
ATOM   1048  H   GLY    69      65.555  64.515  61.742  1.00  3.52
ATOM   1049  CA  GLY    69      64.402  65.858  60.593  1.00  3.52
ATOM   1050  HA1 GLY    69      64.213  66.888  60.898  1.00  3.52
ATOM   1051  HA2 GLY    69      63.579  65.234  60.937  1.00  3.52
ATOM   1052  C   GLY    69      64.414  65.809  59.072  1.00  3.52
ATOM   1053  O   GLY    69      63.581  66.460  58.437  1.00  3.52
ATOM   1054  N   LYS    70      65.361  65.071  58.467  1.00  3.38
ATOM   1055  H   LYS    70      65.970  64.502  59.042  1.00  3.38
ATOM   1056  CA  LYS    70      65.417  64.923  57.014  1.00  3.38
ATOM   1057  HA  LYS    70      65.415  65.927  56.586  1.00  3.38
ATOM   1058  CB  LYS    70      66.685  64.195  56.546  1.00  3.38
ATOM   1059  HB1 LYS    70      66.637  64.067  55.464  1.00  3.38
ATOM   1060  HB2 LYS    70      66.708  63.206  56.994  1.00  3.38
ATOM   1061  CG  LYS    70      67.956  65.002  56.870  1.00  3.38
ATOM   1062  HG1 LYS    70      68.082  65.099  57.950  1.00  3.38
ATOM   1063  HG2 LYS    70      67.829  66.004  56.458  1.00  3.38
ATOM   1064  CD  LYS    70      69.231  64.401  56.251  1.00  3.38
ATOM   1065  HD1 LYS    70      69.945  65.214  56.111  1.00  3.38
ATOM   1066  HD2 LYS    70      69.008  63.990  55.264  1.00  3.38
ATOM   1067  CE  LYS    70      69.916  63.340  57.121  1.00  3.38
ATOM   1068  HE1 LYS    70      70.211  63.807  58.067  1.00  3.38
ATOM   1069  HE2 LYS    70      70.826  63.008  56.612  1.00  3.38
ATOM   1070  NZ  LYS    70      69.041  62.181  57.403  1.00  3.38
ATOM   1071  HZ1 LYS    70      68.680  61.753  56.558  1.00  3.38
ATOM   1072  HZ2 LYS    70      69.520  61.494  57.963  1.00  3.38
ATOM   1073  HZ3 LYS    70      68.245  62.486  57.968  1.00  3.38
ATOM   1074  C   LYS    70      64.153  64.239  56.510  1.00  3.38
ATOM   1075  O   LYS    70      63.409  63.610  57.258  1.00  3.38
ATOM   1076  N   LYS    71      63.957  64.328  55.203  1.00  3.00
ATOM   1077  H   LYS    71      64.627  64.848  54.658  1.00  3.00
ATOM   1078  CA  LYS    71      62.844  63.714  54.495  1.00  3.00
ATOM   1079  HA  LYS    71      62.313  63.036  55.166  1.00  3.00
ATOM   1080  CB  LYS    71      61.847  64.843  54.100  1.00  3.00
ATOM   1081  HB1 LYS    71      61.214  64.561  53.269  1.00  3.00
ATOM   1082  HB2 LYS    71      62.398  65.722  53.760  1.00  3.00
ATOM   1083  CG  LYS    71      60.966  65.225  55.318  1.00  3.00
ATOM   1084  HG1 LYS    71      61.468  66.037  55.847  1.00  3.00
ATOM   1085  HG2 LYS    71      60.915  64.386  56.012  1.00  3.00
ATOM   1086  CD  LYS    71      59.507  65.656  55.048  1.00  3.00
ATOM   1087  HD1 LYS    71      59.474  66.382  54.235  1.00  3.00
ATOM   1088  HD2 LYS    71      59.142  66.143  55.955  1.00  3.00
ATOM   1089  CE  LYS    71      58.578  64.464  54.734  1.00  3.00
ATOM   1090  HE1 LYS    71      58.891  63.610  55.345  1.00  3.00
ATOM   1091  HE2 LYS    71      58.704  64.184  53.684  1.00  3.00
ATOM   1092  NZ  LYS    71      57.148  64.754  55.020  1.00  3.00
ATOM   1093  HZ1 LYS    71      56.743  65.526  54.489  1.00  3.00
ATOM   1094  HZ2 LYS    71      56.521  63.970  54.900  1.00  3.00
ATOM   1095  HZ3 LYS    71      56.977  65.105  55.965  1.00  3.00
ATOM   1096  C   LYS    71      63.440  62.807  53.412  1.00  3.00
ATOM   1097  O   LYS    71      63.863  63.261  52.360  1.00  3.00
ATOM   1098  N   PHE    72      63.510  61.523  53.765  1.00  2.67
ATOM   1099  H   PHE    72      63.056  61.275  54.636  1.00  2.67
ATOM   1100  CA  PHE    72      63.979  60.379  52.994  1.00  2.67
ATOM   1101  HA  PHE    72      64.786  60.700  52.332  1.00  2.67
ATOM   1102  CB  PHE    72      64.506  59.334  53.995  1.00  2.67
ATOM   1103  HB1 PHE    72      64.647  58.401  53.454  1.00  2.67
ATOM   1104  HB2 PHE    72      63.728  59.147  54.737  1.00  2.67
ATOM   1105  CG  PHE    72      65.817  59.596  54.717  1.00  2.67
ATOM   1106  CD1 PHE    72      65.983  59.120  56.032  1.00  2.67
ATOM   1107  HD1 PHE    72      65.144  58.688  56.562  1.00  2.67
ATOM   1108  CE1 PHE    72      67.256  59.115  56.628  1.00  2.67
ATOM   1109  HE1 PHE    72      67.386  58.664  57.602  1.00  2.67
ATOM   1110  CZ  PHE    72      68.372  59.584  55.916  1.00  2.67
ATOM   1111  HZ  PHE    72      69.362  59.479  56.336  1.00  2.67
ATOM   1112  CE2 PHE    72      68.201  60.121  54.630  1.00  2.67
ATOM   1113  HE2 PHE    72      69.052  60.453  54.050  1.00  2.67
ATOM   1114  CD2 PHE    72      66.928  60.127  54.034  1.00  2.67
ATOM   1115  HD2 PHE    72      66.829  60.471  53.016  1.00  2.67
ATOM   1116  C   PHE    72      62.915  59.671  52.132  1.00  2.67
ATOM   1117  O   PHE    72      61.864  59.214  52.605  1.00  2.67
ATOM   1118  N   SER    73      63.278  59.434  50.877  1.00  2.66
ATOM   1119  H   SER    73      64.153  59.843  50.549  1.00  2.66
ATOM   1120  CA  SER    73      62.702  58.376  50.048  1.00  2.66
ATOM   1121  HA  SER    73      61.666  58.626  49.822  1.00  2.66
ATOM   1122  CB  SER    73      63.480  58.272  48.726  1.00  2.66
ATOM   1123  HB1 SER    73      62.891  57.702  48.006  1.00  2.66
ATOM   1124  HB2 SER    73      64.418  57.745  48.901  1.00  2.66
ATOM   1125  OG  SER    73      63.782  59.541  48.183  1.00  2.66
ATOM   1126  HG  SER    73      64.555  59.892  48.694  1.00  2.66
ATOM   1127  C   SER    73      62.750  57.020  50.754  1.00  2.66
ATOM   1128  O   SER    73      63.636  56.759  51.569  1.00  2.66
ATOM   1129  N   ILE    74      61.832  56.119  50.398  1.00  2.27
ATOM   1130  H   ILE    74      61.113  56.393  49.743  1.00  2.27
ATOM   1131  CA  ILE    74      61.747  54.787  51.011  1.00  2.27
ATOM   1132  HA  ILE    74      61.488  54.941  52.059  1.00  2.27
ATOM   1133  CB  ILE    74      60.665  53.886  50.345  1.00  2.27
ATOM   1134  HB  ILE    74      61.159  53.166  49.691  1.00  2.27
ATOM   1135  CG2 ILE    74      59.989  53.069  51.454  1.00  2.27
ATOM   1136 1HG2 ILE    74      59.321  52.325  51.015  1.00  2.27
ATOM   1137 2HG2 ILE    74      60.739  52.544  52.037  1.00  2.27
ATOM   1138 3HG2 ILE    74      59.439  53.728  52.115  1.00  2.27
ATOM   1139  CG1 ILE    74      59.586  54.582  49.484  1.00  2.27
ATOM   1140 1HG1 ILE    74      59.250  55.498  49.970  1.00  2.27
ATOM   1141 2HG1 ILE    74      58.723  53.922  49.388  1.00  2.27
ATOM   1142  CD1 ILE    74      60.060  54.879  48.052  1.00  2.27
ATOM   1143  HD1 ILE    74      59.246  55.335  47.489  1.00  2.27
ATOM   1144  HD2 ILE    74      60.909  55.560  48.045  1.00  2.27
ATOM   1145  HD3 ILE    74      60.344  53.950  47.557  1.00  2.27
ATOM   1146  C   ILE    74      63.081  54.025  50.990  1.00  2.27
ATOM   1147  O   ILE    74      63.473  53.443  52.005  1.00  2.27
ATOM   1148  N   GLU    75      63.774  54.049  49.847  1.00  2.60
ATOM   1149  H   GLU    75      63.388  54.529  49.053  1.00  2.60
ATOM   1150  CA  GLU    75      65.083  53.404  49.706  1.00  2.60
ATOM   1151  HA  GLU    75      64.999  52.382  50.079  1.00  2.60
ATOM   1152  CB  GLU    75      65.533  53.365  48.230  1.00  2.60
ATOM   1153  HB1 GLU    75      66.439  53.959  48.097  1.00  2.60
ATOM   1154  HB2 GLU    75      64.760  53.811  47.602  1.00  2.60
ATOM   1155  CG  GLU    75      65.795  51.942  47.717  1.00  2.60
ATOM   1156  HG1 GLU    75      66.030  52.001  46.652  1.00  2.60
ATOM   1157  HG2 GLU    75      64.875  51.366  47.813  1.00  2.60
ATOM   1158  CD  GLU    75      66.933  51.224  48.459  1.00  2.60
ATOM   1159  OE1 GLU    75      66.673  50.706  49.568  1.00  2.60
ATOM   1160  OE2 GLU    75      68.054  51.164  47.913  1.00  2.60
ATOM   1161  C   GLU    75      66.146  54.090  50.574  1.00  2.60
ATOM   1162  O   GLU    75      66.854  53.423  51.312  1.00  2.60
ATOM   1163  N   GLU    76      66.221  55.425  50.587  1.00  2.64
ATOM   1164  H   GLU    76      65.589  55.967  50.023  1.00  2.64
ATOM   1165  CA  GLU    76      67.195  56.128  51.435  1.00  2.64
ATOM   1166  HA  GLU    76      68.210  55.856  51.145  1.00  2.64
ATOM   1167  CB  GLU    76      67.022  57.652  51.348  1.00  2.64
ATOM   1168  HB1 GLU    76      67.672  58.103  52.099  1.00  2.64
ATOM   1169  HB2 GLU    76      65.996  57.896  51.619  1.00  2.64
ATOM   1170  CG  GLU    76      67.326  58.332  50.017  1.00  2.64
ATOM   1171  HG1 GLU    76      66.753  57.855  49.219  1.00  2.64
ATOM   1172  HG2 GLU    76      68.391  58.242  49.792  1.00  2.64
ATOM   1173  CD  GLU    76      66.919  59.805  50.158  1.00  2.64
ATOM   1174  OE1 GLU    76      65.763  60.112  49.776  1.00  2.64
ATOM   1175  OE2 GLU    76      67.698  60.584  50.744  1.00  2.64
ATOM   1176  C   GLU    76      67.017  55.793  52.922  1.00  2.64
ATOM   1177  O   GLU    76      67.988  55.605  53.657  1.00  2.64
ATOM   1178  N   ALA    77      65.761  55.747  53.377  1.00  2.24
ATOM   1179  H   ALA    77      65.012  55.941  52.720  1.00  2.24
ATOM   1180  CA  ALA    77      65.405  55.402  54.738  1.00  2.24
ATOM   1181  HA  ALA    77      65.922  56.080  55.416  1.00  2.24
ATOM   1182  CB  ALA    77      63.906  55.598  54.936  1.00  2.24
ATOM   1183  HB1 ALA    77      63.619  55.270  55.936  1.00  2.24
ATOM   1184  HB2 ALA    77      63.681  56.656  54.835  1.00  2.24
ATOM   1185  HB3 ALA    77      63.352  55.032  54.187  1.00  2.24
ATOM   1186  C   ALA    77      65.849  53.969  55.080  1.00  2.24
ATOM   1187  O   ALA    77      66.552  53.763  56.079  1.00  2.24
ATOM   1188  N   LEU    78      65.514  52.992  54.222  1.00  2.35
ATOM   1189  H   LEU    78      64.981  53.215  53.388  1.00  2.35
ATOM   1190  CA  LEU    78      66.026  51.632  54.392  1.00  2.35
ATOM   1191  HA  LEU    78      65.615  51.240  55.321  1.00  2.35
ATOM   1192  CB  LEU    78      65.570  50.716  53.234  1.00  2.35
ATOM   1193  HB1 LEU    78      65.899  51.151  52.289  1.00  2.35
ATOM   1194  HB2 LEU    78      64.482  50.672  53.220  1.00  2.35
ATOM   1195  CG  LEU    78      66.141  49.278  53.321  1.00  2.35
ATOM   1196  HG  LEU    78      67.229  49.315  53.310  1.00  2.35
ATOM   1197  CD1 LEU    78      65.686  48.546  54.588  1.00  2.35
ATOM   1198 1HD1 LEU    78      66.053  47.521  54.568  1.00  2.35
ATOM   1199 2HD1 LEU    78      66.102  49.036  55.469  1.00  2.35
ATOM   1200 3HD1 LEU    78      64.600  48.556  54.642  1.00  2.35
ATOM   1201  CD2 LEU    78      65.701  48.416  52.142  1.00  2.35
ATOM   1202 1HD2 LEU    78      66.248  47.475  52.151  1.00  2.35
ATOM   1203 2HD2 LEU    78      64.634  48.224  52.189  1.00  2.35
ATOM   1204 3HD2 LEU    78      65.927  48.934  51.210  1.00  2.35
ATOM   1205  C   LEU    78      67.551  51.603  54.545  1.00  2.35
ATOM   1206  O   LEU    78      68.049  51.013  55.502  1.00  2.35
ATOM   1207  N   GLN    79      68.274  52.279  53.651  1.00  2.86
ATOM   1208  H   GLN    79      67.785  52.740  52.886  1.00  2.86
ATOM   1209  CA  GLN    79      69.740  52.306  53.649  1.00  2.86
ATOM   1210  HA  GLN    79      70.085  51.293  53.862  1.00  2.86
ATOM   1211  CB  GLN    79      70.271  52.683  52.250  1.00  2.86
ATOM   1212  HB1 GLN    79      71.360  52.617  52.273  1.00  2.86
ATOM   1213  HB2 GLN    79      70.007  53.720  52.041  1.00  2.86
ATOM   1214  CG  GLN    79      69.777  51.811  51.074  1.00  2.86
ATOM   1215  HG1 GLN    79      70.352  52.061  50.183  1.00  2.86
ATOM   1216  HG2 GLN    79      68.746  52.057  50.852  1.00  2.86
ATOM   1217  CD  GLN    79      69.864  50.302  51.286  1.00  2.86
ATOM   1218  OE1 GLN    79      70.820  49.770  51.831  1.00  2.86
ATOM   1219  NE2 GLN    79      68.874  49.549  50.865  1.00  2.86
ATOM   1220 1HE2 GLN    79      68.100  49.981  50.339  1.00  2.86
ATOM   1221 2HE2 GLN    79      68.988  48.561  50.914  1.00  2.86
ATOM   1222  C   GLN    79      70.370  53.194  54.742  1.00  2.86
ATOM   1223  O   GLN    79      71.589  53.205  54.910  1.00  2.86
ATOM   1224  N   SER    80      69.554  53.893  55.534  1.00  2.73
ATOM   1225  H   SER    80      68.569  53.897  55.303  1.00  2.73
ATOM   1226  CA  SER    80      69.960  54.585  56.767  1.00  2.73
ATOM   1227  HA  SER    80      71.044  54.533  56.863  1.00  2.73
ATOM   1228  CB  SER    80      69.595  56.068  56.700  1.00  2.73
ATOM   1229  HB1 SER    80      70.233  56.554  55.960  1.00  2.73
ATOM   1230  HB2 SER    80      69.771  56.534  57.670  1.00  2.73
ATOM   1231  OG  SER    80      68.250  56.256  56.322  1.00  2.73
ATOM   1232  HG  SER    80      68.170  56.028  55.375  1.00  2.73
ATOM   1233  C   SER    80      69.408  53.887  58.013  1.00  2.73
ATOM   1234  O   SER    80      69.555  54.385  59.128  1.00  2.73
ATOM   1235  N   GLY    81      68.801  52.708  57.836  1.00  2.49
ATOM   1236  H   GLY    81      68.693  52.361  56.887  1.00  2.49
ATOM   1237  CA  GLY    81      68.326  51.845  58.912  1.00  2.49
ATOM   1238  HA1 GLY    81      69.122  51.719  59.646  1.00  2.49
ATOM   1239  HA2 GLY    81      68.087  50.870  58.489  1.00  2.49
ATOM   1240  C   GLY    81      67.087  52.350  59.646  1.00  2.49
ATOM   1241  O   GLY    81      66.722  51.828  60.698  1.00  2.49
ATOM   1242  N   ARG    82      66.439  53.350  59.048  1.00  2.04
ATOM   1243  H   ARG    82      66.832  53.650  58.161  1.00  2.04
ATOM   1244  CA  ARG    82      65.203  54.016  59.463  1.00  2.04
ATOM   1245  HA  ARG    82      65.155  54.016  60.552  1.00  2.04
ATOM   1246  CB  ARG    82      65.380  55.462  58.944  1.00  2.04
ATOM   1247  HB1 ARG    82      65.605  55.434  57.877  1.00  2.04
ATOM   1248  HB2 ARG    82      66.257  55.885  59.440  1.00  2.04
ATOM   1249  CG  ARG    82      64.235  56.456  59.126  1.00  2.04
ATOM   1250  HG1 ARG    82      63.455  56.220  58.409  1.00  2.04
ATOM   1251  HG2 ARG    82      64.607  57.453  58.894  1.00  2.04
ATOM   1252  CD  ARG    82      63.657  56.454  60.539  1.00  2.04
ATOM   1253  HD1 ARG    82      64.418  56.816  61.231  1.00  2.04
ATOM   1254  HD2 ARG    82      63.385  55.439  60.810  1.00  2.04
ATOM   1255  NE  ARG    82      62.442  57.272  60.592  1.00  2.04
ATOM   1256  HE  ARG    82      61.842  57.231  59.780  1.00  2.04
ATOM   1257  CZ  ARG    82      62.017  58.018  61.579  1.00  2.04
ATOM   1258  NH1 ARG    82      62.651  58.095  62.712  1.00  2.04
ATOM   1259 1HH1 ARG    82      63.360  57.389  62.919  1.00  2.04
ATOM   1260 2HH1 ARG    82      62.193  58.586  63.455  1.00  2.04
ATOM   1261  NH2 ARG    82      60.920  58.690  61.456  1.00  2.04
ATOM   1262 1HH2 ARG    82      60.279  58.408  60.702  1.00  2.04
ATOM   1263 2HH2 ARG    82      60.522  59.196  62.235  1.00  2.04
ATOM   1264  C   ARG    82      63.949  53.276  58.954  1.00  2.04
ATOM   1265  O   ARG    82      62.849  53.807  58.876  1.00  2.04
ATOM   1266  N   LEU    83      64.142  52.035  58.534  1.00  2.02
ATOM   1267  H   LEU    83      65.071  51.658  58.662  1.00  2.02
ATOM   1268  CA  LEU    83      63.154  51.114  57.997  1.00  2.02
ATOM   1269  HA  LEU    83      62.236  51.194  58.580  1.00  2.02
ATOM   1270  CB  LEU    83      62.914  51.474  56.514  1.00  2.02
ATOM   1271  HB1 LEU    83      63.191  50.631  55.878  1.00  2.02
ATOM   1272  HB2 LEU    83      63.560  52.306  56.227  1.00  2.02
ATOM   1273  CG  LEU    83      61.465  51.878  56.213  1.00  2.02
ATOM   1274  HG  LEU    83      61.170  52.721  56.835  1.00  2.02
ATOM   1275  CD1 LEU    83      61.370  52.303  54.749  1.00  2.02
ATOM   1276 1HD1 LEU    83      61.922  53.232  54.611  1.00  2.02
ATOM   1277 2HD1 LEU    83      61.819  51.545  54.111  1.00  2.02
ATOM   1278 3HD1 LEU    83      60.334  52.448  54.459  1.00  2.02
ATOM   1279  CD2 LEU    83      60.503  50.723  56.472  1.00  2.02
ATOM   1280 1HD2 LEU    83      59.542  50.916  56.000  1.00  2.02
ATOM   1281 2HD2 LEU    83      60.933  49.807  56.078  1.00  2.02
ATOM   1282 3HD2 LEU    83      60.342  50.614  57.544  1.00  2.02
ATOM   1283  C   LEU    83      63.729  49.696  58.154  1.00  2.02
ATOM   1284  O   LEU    83      64.907  49.518  58.471  1.00  2.02
ATOM   1285  N   THR    84      62.929  48.671  57.875  1.00  2.31
ATOM   1286  H   THR    84      61.980  48.865  57.605  1.00  2.31
ATOM   1287  CA  THR    84      63.413  47.288  57.688  1.00  2.31
ATOM   1288  HA  THR    84      64.493  47.256  57.826  1.00  2.31
ATOM   1289  CB  THR    84      62.774  46.297  58.683  1.00  2.31
ATOM   1290  HB  THR    84      63.435  45.436  58.773  1.00  2.31
ATOM   1291  CG2 THR    84      62.548  46.861  60.085  1.00  2.31
ATOM   1292 1HG2 THR    84      63.481  47.269  60.474  1.00  2.31
ATOM   1293 2HG2 THR    84      61.791  47.646  60.072  1.00  2.31
ATOM   1294 3HG2 THR    84      62.212  46.067  60.752  1.00  2.31
ATOM   1295  OG1 THR    84      61.539  45.835  58.181  1.00  2.31
ATOM   1296  HG1 THR    84      60.919  45.751  58.926  1.00  2.31
ATOM   1297  C   THR    84      63.095  46.839  56.254  1.00  2.31
ATOM   1298  O   THR    84      62.315  47.519  55.596  1.00  2.31
ATOM   1299  N   PRO    85      63.645  45.732  55.721  1.00  2.58
ATOM   1300  CD  PRO    85      64.738  44.955  56.285  1.00  2.58
ATOM   1301  HD1 PRO    85      64.341  44.224  56.991  1.00  2.58
ATOM   1302  HD2 PRO    85      65.477  45.591  56.773  1.00  2.58
ATOM   1303  CG  PRO    85      65.376  44.236  55.099  1.00  2.58
ATOM   1304  HG1 PRO    85      65.830  43.290  55.394  1.00  2.58
ATOM   1305  HG2 PRO    85      66.117  44.888  54.632  1.00  2.58
ATOM   1306  CB  PRO    85      64.201  44.031  54.144  1.00  2.58
ATOM   1307  HB1 PRO    85      63.655  43.134  54.437  1.00  2.58
ATOM   1308  HB2 PRO    85      64.535  43.950  53.108  1.00  2.58
ATOM   1309  CA  PRO    85      63.339  45.281  54.360  1.00  2.58
ATOM   1310  HA  PRO    85      63.681  46.054  53.669  1.00  2.58
ATOM   1311  C   PRO    85      61.854  44.993  54.052  1.00  2.58
ATOM   1312  O   PRO    85      61.331  45.467  53.043  1.00  2.58
ATOM   1313  N   ALA    86      61.153  44.264  54.926  1.00  2.69
ATOM   1314  H   ALA    86      61.606  43.934  55.764  1.00  2.69
ATOM   1315  CA  ALA    86      59.730  43.957  54.730  1.00  2.69
ATOM   1316  HA  ALA    86      59.583  43.557  53.723  1.00  2.69
ATOM   1317  CB  ALA    86      59.331  42.883  55.751  1.00  2.69
ATOM   1318  HB1 ALA    86      58.288  42.605  55.597  1.00  2.69
ATOM   1319  HB2 ALA    86      59.954  41.997  55.622  1.00  2.69
ATOM   1320  HB3 ALA    86      59.449  43.265  56.768  1.00  2.69
ATOM   1321  C   ALA    86      58.843  45.211  54.869  1.00  2.69
ATOM   1322  O   ALA    86      57.886  45.420  54.114  1.00  2.69
ATOM   1323  N   HIS    87      59.177  46.071  55.834  1.00  2.18
ATOM   1324  H   HIS    87      59.923  45.821  56.472  1.00  2.18
ATOM   1325  CA  HIS    87      58.470  47.329  56.046  1.00  2.18
ATOM   1326  HA  HIS    87      57.398  47.123  56.031  1.00  2.18
ATOM   1327  CB  HIS    87      58.805  47.882  57.434  1.00  2.18
ATOM   1328  HB1 HIS    87      58.371  48.878  57.532  1.00  2.18
ATOM   1329  HB2 HIS    87      59.885  47.969  57.546  1.00  2.18
ATOM   1330  CG  HIS    87      58.263  47.024  58.550  1.00  2.18
ATOM   1331  ND1 HIS    87      58.792  45.800  58.967  1.00  2.18
ATOM   1332  CE1 HIS    87      58.068  45.440  60.042  1.00  2.18
ATOM   1333  HE1 HIS    87      58.253  44.558  60.643  1.00  2.18
ATOM   1334  NE2 HIS    87      57.107  46.347  60.290  1.00  2.18
ATOM   1335  HE2 HIS    87      56.486  46.346  61.095  1.00  2.18
ATOM   1336  CD2 HIS    87      57.212  47.350  59.355  1.00  2.18
ATOM   1337  HD2 HIS    87      56.641  48.266  59.331  1.00  2.18
ATOM   1338  C   HIS    87      58.709  48.366  54.935  1.00  2.18
ATOM   1339  O   HIS    87      57.819  49.170  54.646  1.00  2.18
ATOM   1340  N   TYR    88      59.884  48.311  54.304  1.00  2.20
ATOM   1341  H   TYR    88      60.570  47.672  54.687  1.00  2.20
ATOM   1342  CA  TYR    88      60.315  49.069  53.133  1.00  2.20
ATOM   1343  HA  TYR    88      60.142  50.132  53.296  1.00  2.20
ATOM   1344  CB  TYR    88      61.816  48.847  52.833  1.00  2.20
ATOM   1345  HB1 TYR    88      62.087  47.829  53.089  1.00  2.20
ATOM   1346  HB2 TYR    88      62.415  49.496  53.468  1.00  2.20
ATOM   1347  CG  TYR    88      62.201  49.057  51.374  1.00  2.20
ATOM   1348  CD1 TYR    88      62.380  50.353  50.861  1.00  2.20
ATOM   1349  HD1 TYR    88      62.347  51.198  51.523  1.00  2.20
ATOM   1350  CE1 TYR    88      62.605  50.543  49.485  1.00  2.20
ATOM   1351  HE1 TYR    88      62.737  51.529  49.075  1.00  2.20
ATOM   1352  CZ  TYR    88      62.679  49.437  48.617  1.00  2.20
ATOM   1353  OH  TYR    88      62.868  49.639  47.287  1.00  2.20
ATOM   1354  HH  TYR    88      63.026  48.818  46.821  1.00  2.20
ATOM   1355  CE2 TYR    88      62.542  48.132  49.134  1.00  2.20
ATOM   1356  HE2 TYR    88      62.601  47.279  48.477  1.00  2.20
ATOM   1357  CD2 TYR    88      62.304  47.947  50.510  1.00  2.20
ATOM   1358  HD2 TYR    88      62.174  46.948  50.900  1.00  2.20
ATOM   1359  C   TYR    88      59.497  48.655  51.932  1.00  2.20
ATOM   1360  O   TYR    88      58.883  49.527  51.337  1.00  2.20
ATOM   1361  N   ASP    89      59.415  47.353  51.645  1.00  2.59
ATOM   1362  H   ASP    89      59.984  46.701  52.174  1.00  2.59
ATOM   1363  CA  ASP    89      58.545  46.804  50.603  1.00  2.59
ATOM   1364  HA  ASP    89      58.884  47.135  49.624  1.00  2.59
ATOM   1365  CB  ASP    89      58.693  45.268  50.628  1.00  2.59
ATOM   1366  HB1 ASP    89      58.778  44.941  51.665  1.00  2.59
ATOM   1367  HB2 ASP    89      59.622  44.999  50.124  1.00  2.59
ATOM   1368  CG  ASP    89      57.536  44.492  49.992  1.00  2.59
ATOM   1369  OD1 ASP    89      56.870  44.993  49.061  1.00  2.59
ATOM   1370  OD2 ASP    89      57.210  43.402  50.516  1.00  2.59
ATOM   1371  C   ASP    89      57.097  47.282  50.785  1.00  2.59
ATOM   1372  O   ASP    89      56.531  47.924  49.897  1.00  2.59
ATOM   1373  N   ARG    90      56.511  47.076  51.972  1.00  2.58
ATOM   1374  H   ARG    90      57.016  46.545  52.677  1.00  2.58
ATOM   1375  CA  ARG    90      55.123  47.499  52.211  1.00  2.58
ATOM   1376  HA  ARG    90      54.504  47.001  51.466  1.00  2.58
ATOM   1377  CB  ARG    90      54.699  47.065  53.630  1.00  2.58
ATOM   1378  HB1 ARG    90      54.893  47.884  54.324  1.00  2.58
ATOM   1379  HB2 ARG    90      55.303  46.218  53.962  1.00  2.58
ATOM   1380  CG  ARG    90      53.217  46.666  53.731  1.00  2.58
ATOM   1381  HG1 ARG    90      52.614  47.296  53.076  1.00  2.58
ATOM   1382  HG2 ARG    90      52.889  46.840  54.757  1.00  2.58
ATOM   1383  CD  ARG    90      52.965  45.180  53.411  1.00  2.58
ATOM   1384  HD1 ARG    90      51.905  44.972  53.570  1.00  2.58
ATOM   1385  HD2 ARG    90      53.529  44.566  54.115  1.00  2.58
ATOM   1386  NE  ARG    90      53.310  44.830  52.021  1.00  2.58
ATOM   1387  HE  ARG    90      52.776  45.269  51.283  1.00  2.58
ATOM   1388  CZ  ARG    90      54.334  44.117  51.583  1.00  2.58
ATOM   1389  NH1 ARG    90      55.206  43.538  52.352  1.00  2.58
ATOM   1390 1HH1 ARG    90      55.170  43.621  53.344  1.00  2.58
ATOM   1391 2HH1 ARG    90      56.042  43.193  51.870  1.00  2.58
ATOM   1392  NH2 ARG    90      54.524  43.995  50.312  1.00  2.58
ATOM   1393 1HH2 ARG    90      54.023  44.615  49.689  1.00  2.58
ATOM   1394 2HH2 ARG    90      55.461  43.714  50.009  1.00  2.58
ATOM   1395  C   ARG    90      54.896  48.996  51.984  1.00  2.58
ATOM   1396  O   ARG    90      53.918  49.397  51.328  1.00  2.58
ATOM   1397  N   TYR    91      55.808  49.832  52.501  1.00  2.33
ATOM   1398  H   TYR    91      56.597  49.475  53.030  1.00  2.33
ATOM   1399  CA  TYR    91      55.683  51.259  52.234  1.00  2.33
ATOM   1400  HA  TYR    91      54.642  51.512  52.446  1.00  2.33
ATOM   1401  CB  TYR    91      56.510  52.171  53.137  1.00  2.33
ATOM   1402  HB1 TYR    91      57.570  52.059  52.904  1.00  2.33
ATOM   1403  HB2 TYR    91      56.354  51.889  54.180  1.00  2.33
ATOM   1404  CG  TYR    91      56.068  53.618  52.933  1.00  2.33
ATOM   1405  CD1 TYR    91      54.972  54.136  53.654  1.00  2.33
ATOM   1406  HD1 TYR    91      54.498  53.535  54.416  1.00  2.33
ATOM   1407  CE1 TYR    91      54.497  55.436  53.378  1.00  2.33
ATOM   1408  HE1 TYR    91      53.691  55.879  53.939  1.00  2.33
ATOM   1409  CZ  TYR    91      55.109  56.222  52.382  1.00  2.33
ATOM   1410  OH  TYR    91      54.664  57.479  52.152  1.00  2.33
ATOM   1411  HH  TYR    91      55.247  58.010  51.579  1.00  2.33
ATOM   1412  CE2 TYR    91      56.217  55.718  51.683  1.00  2.33
ATOM   1413  HE2 TYR    91      56.676  56.327  50.921  1.00  2.33
ATOM   1414  CD2 TYR    91      56.673  54.413  51.936  1.00  2.33
ATOM   1415  HD2 TYR    91      57.439  53.999  51.304  1.00  2.33
ATOM   1416  C   TYR    91      55.889  51.611  50.768  1.00  2.33
ATOM   1417  O   TYR    91      55.154  52.463  50.319  1.00  2.33
ATOM   1418  N   VAL    92      56.790  51.002  49.995  1.00  2.62
ATOM   1419  H   VAL    92      57.381  50.270  50.388  1.00  2.62
ATOM   1420  CA  VAL    92      56.912  51.344  48.569  1.00  2.62
ATOM   1421  HA  VAL    92      56.916  52.432  48.517  1.00  2.62
ATOM   1422  CB  VAL    92      58.251  50.926  47.923  1.00  2.62
ATOM   1423  HB  VAL    92      59.051  51.373  48.516  1.00  2.62
ATOM   1424  CG1 VAL    92      58.506  49.424  47.871  1.00  2.62
ATOM   1425 1HG1 VAL    92      59.457  49.224  47.377  1.00  2.62
ATOM   1426 2HG1 VAL    92      58.575  49.059  48.886  1.00  2.62
ATOM   1427 3HG1 VAL    92      57.703  48.908  47.346  1.00  2.62
ATOM   1428  CG2 VAL    92      58.379  51.482  46.499  1.00  2.62
ATOM   1429 1HG2 VAL    92      59.385  51.294  46.123  1.00  2.62
ATOM   1430 2HG2 VAL    92      57.659  51.005  45.834  1.00  2.62
ATOM   1431 3HG2 VAL    92      58.206  52.559  46.502  1.00  2.62
ATOM   1432  C   VAL    92      55.682  50.916  47.787  1.00  2.62
ATOM   1433  O   VAL    92      55.259  51.693  46.942  1.00  2.62
ATOM   1434  N   ASN    93      54.994  49.818  48.151  1.00  2.93
ATOM   1435  H   ASN    93      55.385  49.210  48.868  1.00  2.93
ATOM   1436  CA  ASN    93      53.636  49.579  47.636  1.00  2.93
ATOM   1437  HA  ASN    93      53.700  49.447  46.554  1.00  2.93
ATOM   1438  CB  ASN    93      52.951  48.332  48.251  1.00  2.93
ATOM   1439  HB1 ASN    93      52.119  48.057  47.605  1.00  2.93
ATOM   1440  HB2 ASN    93      52.529  48.605  49.217  1.00  2.93
ATOM   1441  CG  ASN    93      53.762  47.070  48.498  1.00  2.93
ATOM   1442  OD1 ASN    93      53.370  46.265  49.333  1.00  2.93
ATOM   1443  ND2 ASN    93      54.851  46.831  47.808  1.00  2.93
ATOM   1444 1HD2 ASN    93      55.212  47.540  47.199  1.00  2.93
ATOM   1445 2HD2 ASN    93      55.487  46.109  48.164  1.00  2.93
ATOM   1446  C   ASN    93      52.766  50.834  47.900  1.00  2.93
ATOM   1447  O   ASN    93      52.259  51.455  46.953  1.00  2.93
ATOM   1448  N   LYS    94      52.664  51.273  49.176  1.00  3.08
ATOM   1449  H   LYS    94      53.158  50.781  49.914  1.00  3.08
ATOM   1450  CA  LYS    94      51.907  52.508  49.482  1.00  3.08
ATOM   1451  HA  LYS    94      50.874  52.330  49.184  1.00  3.08
ATOM   1452  CB  LYS    94      51.895  52.875  50.991  1.00  3.08
ATOM   1453  HB1 LYS    94      52.888  53.220  51.282  1.00  3.08
ATOM   1454  HB2 LYS    94      51.675  51.976  51.569  1.00  3.08
ATOM   1455  CG  LYS    94      50.841  53.966  51.364  1.00  3.08
ATOM   1456  HG1 LYS    94      50.057  53.498  51.961  1.00  3.08
ATOM   1457  HG2 LYS    94      50.360  54.341  50.462  1.00  3.08
ATOM   1458  CD  LYS    94      51.395  55.177  52.151  1.00  3.08
ATOM   1459  HD1 LYS    94      52.293  55.523  51.643  1.00  3.08
ATOM   1460  HD2 LYS    94      51.670  54.843  53.151  1.00  3.08
ATOM   1461  CE  LYS    94      50.387  56.352  52.265  1.00  3.08
ATOM   1462  HE1 LYS    94      49.481  55.988  52.754  1.00  3.08
ATOM   1463  HE2 LYS    94      50.113  56.670  51.256  1.00  3.08
ATOM   1464  NZ  LYS    94      50.913  57.527  53.027  1.00  3.08
ATOM   1465  HZ1 LYS    94      51.106  57.274  53.993  1.00  3.08
ATOM   1466  HZ2 LYS    94      51.764  57.907  52.632  1.00  3.08
ATOM   1467  HZ3 LYS    94      50.261  58.312  53.100  1.00  3.08
ATOM   1468  C   LYS    94      52.370  53.714  48.664  1.00  3.08
ATOM   1469  O   LYS    94      51.512  54.459  48.234  1.00  3.08
ATOM   1470  N   ASP    95      53.660  53.895  48.398  1.00  3.19
ATOM   1471  H   ASP    95      54.307  53.218  48.781  1.00  3.19
ATOM   1472  CA  ASP    95      54.235  55.039  47.696  1.00  3.19
ATOM   1473  HA  ASP    95      53.863  55.961  48.143  1.00  3.19
ATOM   1474  CB  ASP    95      55.766  55.011  47.861  1.00  3.19
ATOM   1475  HB1 ASP    95      56.207  54.356  47.108  1.00  3.19
ATOM   1476  HB2 ASP    95      56.004  54.589  48.839  1.00  3.19
ATOM   1477  CG  ASP    95      56.434  56.391  47.781  1.00  3.19
ATOM   1478  OD1 ASP    95      57.217  56.690  48.712  1.00  3.19
ATOM   1479  OD2 ASP    95      56.228  57.098  46.769  1.00  3.19
ATOM   1480  C   ASP    95      53.806  55.011  46.230  1.00  3.19
ATOM   1481  O   ASP    95      53.353  56.017  45.702  1.00  3.19
ATOM   1482  N   MET    96      53.758  53.821  45.621  1.00  3.24
ATOM   1483  H   MET    96      54.099  53.013  46.134  1.00  3.24
ATOM   1484  CA  MET    96      53.179  53.606  44.295  1.00  3.24
ATOM   1485  HA  MET    96      53.614  54.337  43.612  1.00  3.24
ATOM   1486  CB  MET    96      53.519  52.203  43.768  1.00  3.24
ATOM   1487  HB1 MET    96      52.980  52.045  42.833  1.00  3.24
ATOM   1488  HB2 MET    96      53.194  51.446  44.482  1.00  3.24
ATOM   1489  CG  MET    96      55.019  52.038  43.498  1.00  3.24
ATOM   1490  HG1 MET    96      55.556  52.131  44.442  1.00  3.24
ATOM   1491  HG2 MET    96      55.353  52.846  42.845  1.00  3.24
ATOM   1492  SD  MET    96      55.486  50.455  42.739  1.00  3.24
ATOM   1493  CE  MET    96      54.890  50.710  41.043  1.00  3.24
ATOM   1494  HE1 MET    96      55.144  49.841  40.436  1.00  3.24
ATOM   1495  HE2 MET    96      53.807  50.843  41.040  1.00  3.24
ATOM   1496  HE3 MET    96      55.361  51.596  40.616  1.00  3.24
ATOM   1497  C   MET    96      51.665  53.842  44.260  1.00  3.24
ATOM   1498  O   MET    96      51.106  54.119  43.200  1.00  3.24
ATOM   1499  N   SER    97      51.000  53.797  45.413  1.00  3.84
ATOM   1500  H   SER    97      51.516  53.517  46.238  1.00  3.84
ATOM   1501  CA  SER    97      49.631  54.293  45.583  1.00  3.84
ATOM   1502  HA  SER    97      49.102  54.167  44.638  1.00  3.84
ATOM   1503  CB  SER    97      48.903  53.431  46.623  1.00  3.84
ATOM   1504  HB1 SER    97      49.351  53.574  47.605  1.00  3.84
ATOM   1505  HB2 SER    97      48.990  52.379  46.349  1.00  3.84
ATOM   1506  OG  SER    97      47.535  53.776  46.698  1.00  3.84
ATOM   1507  HG  SER    97      47.464  54.730  46.516  1.00  3.84
ATOM   1508  C   SER    97      49.501  55.781  45.963  1.00  3.84
ATOM   1509  O   SER    97      48.378  56.285  45.889  1.00  3.84
ATOM   1510  N   ILE    98      50.568  56.506  46.331  1.00  4.12
ATOM   1511  H   ILE    98      51.468  56.044  46.392  1.00  4.12
ATOM   1512  CA  ILE    98      50.506  57.962  46.541  1.00  4.12
ATOM   1513  HA  ILE    98      49.485  58.217  46.828  1.00  4.12
ATOM   1514  CB  ILE    98      51.443  58.508  47.645  1.00  4.12
ATOM   1515  HB  ILE    98      52.468  58.565  47.276  1.00  4.12
ATOM   1516  CG2 ILE    98      50.939  59.919  47.960  1.00  4.12
ATOM   1517 1HG2 ILE    98      49.897  59.869  48.269  1.00  4.12
ATOM   1518 2HG2 ILE    98      51.506  60.375  48.765  1.00  4.12
ATOM   1519 3HG2 ILE    98      51.036  60.566  47.089  1.00  4.12
ATOM   1520  CG1 ILE    98      51.448  57.680  48.937  1.00  4.12
ATOM   1521 1HG1 ILE    98      51.864  56.714  48.702  1.00  4.12
ATOM   1522 2HG1 ILE    98      50.431  57.551  49.307  1.00  4.12
ATOM   1523  CD1 ILE    98      52.334  58.268  50.039  1.00  4.12
ATOM   1524  HD1 ILE    98      53.286  58.598  49.621  1.00  4.12
ATOM   1525  HD2 ILE    98      51.829  59.097  50.535  1.00  4.12
ATOM   1526  HD3 ILE    98      52.533  57.500  50.774  1.00  4.12
ATOM   1527  C   ILE    98      50.790  58.681  45.223  1.00  4.12
ATOM   1528  O   ILE    98      49.925  59.351  44.656  1.00  4.12
ATOM   1529  N   GLN    99      51.963  58.370  44.677  1.00  4.08
ATOM   1530  H   GLN    99      52.551  57.759  45.237  1.00  4.08
ATOM   1531  CA  GLN    99      52.455  58.603  43.326  1.00  4.08
ATOM   1532  HA  GLN    99      52.357  59.667  43.105  1.00  4.08
ATOM   1533  CB  GLN    99      53.946  58.209  43.302  1.00  4.08
ATOM   1534  HB1 GLN    99      54.343  58.396  42.311  1.00  4.08
ATOM   1535  HB2 GLN    99      54.050  57.138  43.480  1.00  4.08
ATOM   1536  CG  GLN    99      54.781  58.973  44.341  1.00  4.08
ATOM   1537  HG1 GLN    99      54.712  58.453  45.294  1.00  4.08
ATOM   1538  HG2 GLN    99      54.369  59.965  44.499  1.00  4.08
ATOM   1539  CD  GLN    99      56.243  59.130  43.932  1.00  4.08
ATOM   1540  OE1 GLN    99      56.566  59.524  42.815  1.00  4.08
ATOM   1541  NE2 GLN    99      57.171  58.852  44.818  1.00  4.08
ATOM   1542 1HE2 GLN    99      56.902  58.353  45.678  1.00  4.08
ATOM   1543 2HE2 GLN    99      58.126  58.965  44.546  1.00  4.08
ATOM   1544  C   GLN    99      51.668  57.815  42.249  1.00  4.08
ATOM   1545  O   GLN    99      52.220  57.465  41.211  1.00  4.08
ATOM   1546  N   GLU   100      50.399  57.529  42.532  1.00  4.56
ATOM   1547  H   GLU   100      50.072  57.930  43.399  1.00  4.56
ATOM   1548  CA  GLU   100      49.324  57.012  41.688  1.00  4.56
ATOM   1549  HA  GLU   100      48.812  56.267  42.298  1.00  4.56
ATOM   1550  CB  GLU   100      48.290  58.139  41.518  1.00  4.56
ATOM   1551  HB1 GLU   100      48.777  59.019  41.109  1.00  4.56
ATOM   1552  HB2 GLU   100      47.966  58.422  42.522  1.00  4.56
ATOM   1553  CG  GLU   100      47.020  57.783  40.725  1.00  4.56
ATOM   1554  HG1 GLU   100      46.151  58.086  41.314  1.00  4.56
ATOM   1555  HG2 GLU   100      46.954  56.700  40.592  1.00  4.56
ATOM   1556  CD  GLU   100      46.962  58.505  39.374  1.00  4.56
ATOM   1557  OE1 GLU   100      47.142  59.746  39.362  1.00  4.56
ATOM   1558  OE2 GLU   100      46.750  57.828  38.342  1.00  4.56
ATOM   1559  C   GLU   100      49.722  56.235  40.427  1.00  4.56
ATOM   1560  O   GLU   100      49.587  56.694  39.298  1.00  4.56
ATOM   1561  N   LEU   101      50.179  55.002  40.660  1.00  3.96
ATOM   1562  H   LEU   101      50.377  54.780  41.630  1.00  3.96
ATOM   1563  CA  LEU   101      50.363  53.899  39.711  1.00  3.96
ATOM   1564  HA  LEU   101      50.660  53.029  40.296  1.00  3.96
ATOM   1565  CB  LEU   101      49.028  53.556  39.002  1.00  3.96
ATOM   1566  HB1 LEU   101      49.196  52.685  38.367  1.00  3.96
ATOM   1567  HB2 LEU   101      48.768  54.386  38.343  1.00  3.96
ATOM   1568  CG  LEU   101      47.812  53.271  39.907  1.00  3.96
ATOM   1569  HG  LEU   101      47.625  54.127  40.555  1.00  3.96
ATOM   1570  CD1 LEU   101      46.562  53.042  39.052  1.00  3.96
ATOM   1571 1HD1 LEU   101      45.701  52.876  39.699  1.00  3.96
ATOM   1572 2HD1 LEU   101      46.371  53.931  38.448  1.00  3.96
ATOM   1573 3HD1 LEU   101      46.701  52.180  38.399  1.00  3.96
ATOM   1574  CD2 LEU   101      48.023  52.031  40.780  1.00  3.96
ATOM   1575 1HD2 LEU   101      47.134  51.853  41.385  1.00  3.96
ATOM   1576 2HD2 LEU   101      48.223  51.161  40.156  1.00  3.96
ATOM   1577 3HD2 LEU   101      48.864  52.200  41.452  1.00  3.96
ATOM   1578  C   LEU   101      51.475  54.091  38.667  1.00  3.96
ATOM   1579  O   LEU   101      52.132  53.108  38.336  1.00  3.96
ATOM   1580  N   ALA   102      51.662  55.301  38.131  1.00  4.42
ATOM   1581  H   ALA   102      51.093  56.045  38.520  1.00  4.42
ATOM   1582  CA  ALA   102      52.369  55.576  36.876  1.00  4.42
ATOM   1583  HA  ALA   102      52.069  56.567  36.540  1.00  4.42
ATOM   1584  CB  ALA   102      53.879  55.646  37.156  1.00  4.42
ATOM   1585  HB1 ALA   102      54.410  55.894  36.237  1.00  4.42
ATOM   1586  HB2 ALA   102      54.079  56.414  37.903  1.00  4.42
ATOM   1587  HB3 ALA   102      54.237  54.684  37.525  1.00  4.42
ATOM   1588  C   ALA   102      51.965  54.593  35.772  1.00  4.42
ATOM   1589  O   ALA   102      52.727  53.700  35.405  1.00  4.42
ATOM   1590  N   VAL   103      50.720  54.738  35.298  1.00  5.38
ATOM   1591  H   VAL   103      50.245  55.593  35.565  1.00  5.38
ATOM   1592  CA  VAL   103      50.052  53.902  34.284  1.00  5.38
ATOM   1593  HA  VAL   103      49.873  52.925  34.731  1.00  5.38
ATOM   1594  CB  VAL   103      48.679  54.496  33.902  1.00  5.38
ATOM   1595  HB  VAL   103      48.817  55.462  33.414  1.00  5.38
ATOM   1596  CG1 VAL   103      47.929  53.560  32.946  1.00  5.38
ATOM   1597 1HG1 VAL   103      46.962  53.995  32.695  1.00  5.38
ATOM   1598 2HG1 VAL   103      48.493  53.436  32.024  1.00  5.38
ATOM   1599 3HG1 VAL   103      47.773  52.588  33.414  1.00  5.38
ATOM   1600  CG2 VAL   103      47.791  54.702  35.140  1.00  5.38
ATOM   1601 1HG2 VAL   103      46.808  55.063  34.837  1.00  5.38
ATOM   1602 2HG2 VAL   103      47.677  53.767  35.688  1.00  5.38
ATOM   1603 3HG2 VAL   103      48.224  55.455  35.800  1.00  5.38
ATOM   1604  C   VAL   103      50.973  53.714  33.105  1.00  5.38
ATOM   1605  O   VAL   103      51.044  54.593  32.259  1.00  5.38
ATOM   1606  N   LEU   104      51.709  52.595  33.076  1.00  6.80
ATOM   1607  H   LEU   104      51.681  52.028  33.913  1.00  6.80
ATOM   1608  CA  LEU   104      52.888  52.421  32.221  1.00  6.80
ATOM   1609  HA  LEU   104      53.649  53.117  32.578  1.00  6.80
ATOM   1610  CB  LEU   104      53.416  50.985  32.405  1.00  6.80
ATOM   1611  HB1 LEU   104      52.651  50.287  32.061  1.00  6.80
ATOM   1612  HB2 LEU   104      53.574  50.812  33.472  1.00  6.80
ATOM   1613  CG  LEU   104      54.731  50.668  31.665  1.00  6.80
ATOM   1614  HG  LEU   104      54.583  50.782  30.592  1.00  6.80
ATOM   1615  CD1 LEU   104      55.885  51.569  32.109  1.00  6.80
ATOM   1616 1HD1 LEU   104      56.809  51.249  31.629  1.00  6.80
ATOM   1617 2HD1 LEU   104      55.691  52.598  31.806  1.00  6.80
ATOM   1618 3HD1 LEU   104      56.005  51.524  33.192  1.00  6.80
ATOM   1619  CD2 LEU   104      55.129  49.215  31.939  1.00  6.80
ATOM   1620 1HD2 LEU   104      56.038  48.973  31.389  1.00  6.80
ATOM   1621 2HD2 LEU   104      55.306  49.069  33.005  1.00  6.80
ATOM   1622 3HD2 LEU   104      54.335  48.546  31.609  1.00  6.80
ATOM   1623  C   LEU   104      52.620  52.767  30.744  1.00  6.80
ATOM   1624  O   LEU   104      53.485  53.298  30.058  1.00  6.80
ATOM   1625  N   VAL   105      51.373  52.562  30.311  1.00  7.98
ATOM   1626  H   VAL   105      50.749  52.125  30.968  1.00  7.98
ATOM   1627  CA  VAL   105      50.801  52.988  29.027  1.00  7.98
ATOM   1628  HA  VAL   105      51.298  52.414  28.244  1.00  7.98
ATOM   1629  CB  VAL   105      49.295  52.638  28.976  1.00  7.98
ATOM   1630  HB  VAL   105      48.772  53.235  29.723  1.00  7.98
ATOM   1631  CG1 VAL   105      48.652  52.922  27.612  1.00  7.98
ATOM   1632 1HG1 VAL   105      47.610  52.600  27.612  1.00  7.98
ATOM   1633 2HG1 VAL   105      48.668  53.990  27.398  1.00  7.98
ATOM   1634 3HG1 VAL   105      49.192  52.394  26.825  1.00  7.98
ATOM   1635  CG2 VAL   105      49.040  51.154  29.290  1.00  7.98
ATOM   1636 1HG2 VAL   105      47.976  50.932  29.198  1.00  7.98
ATOM   1637 2HG2 VAL   105      49.593  50.526  28.591  1.00  7.98
ATOM   1638 3HG2 VAL   105      49.342  50.914  30.308  1.00  7.98
ATOM   1639  C   VAL   105      51.007  54.462  28.652  1.00  7.98
ATOM   1640  O   VAL   105      51.168  54.773  27.477  1.00  7.98
ATOM   1641  N   SER   106      51.006  55.361  29.635  1.00  7.18
ATOM   1642  H   SER   106      50.872  55.011  30.574  1.00  7.18
ATOM   1643  CA  SER   106      51.150  56.811  29.470  1.00  7.18
ATOM   1644  HA  SER   106      51.415  57.014  28.431  1.00  7.18
ATOM   1645  CB  SER   106      49.808  57.497  29.742  1.00  7.18
ATOM   1646  HB1 SER   106      49.617  57.523  30.816  1.00  7.18
ATOM   1647  HB2 SER   106      49.008  56.940  29.253  1.00  7.18
ATOM   1648  OG  SER   106      49.824  58.809  29.219  1.00  7.18
ATOM   1649  HG  SER   106      50.658  59.231  29.471  1.00  7.18
ATOM   1650  C   SER   106      52.261  57.423  30.326  1.00  7.18
ATOM   1651  O   SER   106      52.502  58.627  30.232  1.00  7.18
ATOM   1652  N   GLY   107      52.907  56.621  31.176  1.00  6.52
ATOM   1653  H   GLY   107      52.596  55.659  31.205  1.00  6.52
ATOM   1654  CA  GLY   107      53.934  56.991  32.154  1.00  6.52
ATOM   1655  HA1 GLY   107      54.749  57.487  31.627  1.00  6.52
ATOM   1656  HA2 GLY   107      54.326  56.081  32.610  1.00  6.52
ATOM   1657  C   GLY   107      53.478  57.918  33.279  1.00  6.52
ATOM   1658  O   GLY   107      53.981  57.816  34.395  1.00  6.52
ATOM   1659  N   GLN   108      52.522  58.808  33.017  1.00  5.92
ATOM   1660  H   GLN   108      52.202  58.889  32.062  1.00  5.92
ATOM   1661  CA  GLN   108      51.885  59.624  34.033  1.00  5.92
ATOM   1662  HA  GLN   108      52.686  60.107  34.595  1.00  5.92
ATOM   1663  CB  GLN   108      51.042  60.748  33.398  1.00  5.92
ATOM   1664  HB1 GLN   108      51.665  61.318  32.707  1.00  5.92
ATOM   1665  HB2 GLN   108      50.740  61.428  34.196  1.00  5.92
ATOM   1666  CG  GLN   108      49.779  60.280  32.656  1.00  5.92
ATOM   1667  HG1 GLN   108      49.261  59.511  33.228  1.00  5.92
ATOM   1668  HG2 GLN   108      50.059  59.861  31.693  1.00  5.92
ATOM   1669  CD  GLN   108      48.814  61.441  32.438  1.00  5.92
ATOM   1670  OE1 GLN   108      48.867  62.153  31.452  1.00  5.92
ATOM   1671  NE2 GLN   108      47.927  61.697  33.377  1.00  5.92
ATOM   1672 1HE2 GLN   108      47.904  61.140  34.229  1.00  5.92
ATOM   1673 2HE2 GLN   108      47.309  62.471  33.221  1.00  5.92
ATOM   1674  C   GLN   108      51.068  58.805  35.033  1.00  5.92
ATOM   1675  O   GLN   108      50.624  57.682  34.790  1.00  5.92
ATOM   1676  N   LYS   109      50.841  59.463  36.156  1.00  5.72
ATOM   1677  H   LYS   109      51.218  60.394  36.213  1.00  5.72
ATOM   1678  CA  LYS   109      49.943  59.081  37.233  1.00  5.72
ATOM   1679  HA  LYS   109      49.948  58.004  37.386  1.00  5.72
ATOM   1680  CB  LYS   109      50.456  59.813  38.491  1.00  5.72
ATOM   1681  HB1 LYS   109      49.886  59.479  39.351  1.00  5.72
ATOM   1682  HB2 LYS   109      50.296  60.886  38.373  1.00  5.72
ATOM   1683  CG  LYS   109      51.957  59.555  38.755  1.00  5.72
ATOM   1684  HG1 LYS   109      52.550  59.809  37.877  1.00  5.72
ATOM   1685  HG2 LYS   109      52.093  58.491  38.941  1.00  5.72
ATOM   1686  CD  LYS   109      52.545  60.377  39.907  1.00  5.72
ATOM   1687  HD1 LYS   109      51.978  60.200  40.821  1.00  5.72
ATOM   1688  HD2 LYS   109      52.506  61.439  39.660  1.00  5.72
ATOM   1689  CE  LYS   109      54.003  59.929  40.077  1.00  5.72
ATOM   1690  HE1 LYS   109      54.521  60.029  39.120  1.00  5.72
ATOM   1691  HE2 LYS   109      53.998  58.866  40.342  1.00  5.72
ATOM   1692  NZ  LYS   109      54.723  60.701  41.114  1.00  5.72
ATOM   1693  HZ1 LYS   109      54.893  61.680  40.880  1.00  5.72
ATOM   1694  HZ2 LYS   109      54.193  60.823  41.979  1.00  5.72
ATOM   1695  HZ3 LYS   109      55.594  60.272  41.419  1.00  5.72
ATOM   1696  C   LYS   109      48.493  59.501  36.879  1.00  5.72
ATOM   1697  O   LYS   109      48.154  60.072  35.842  1.00  5.72
