# Supplementary material for: Selecting Near-Native Protein Structures from Predicted Decoy Sets Using Ordered Graphlet Degree Similarity
Source: Genes (Basel). 2019 Feb 11;10(2):132. doi: 10.3390/genes10020132 (PMC6410076; doi:10.3390/genes10020132)
Supplement: Supplementary file 1 [file genes-10-00132-s001.zip › CodeData/data/CASP11/T0759/model155.pdb]

ATOM      1  N   MET     1      56.386  49.411  74.810  1.00  9.83
ATOM      2  CA  MET     1      56.038  50.064  73.543  1.00  9.83
ATOM      3  HA  MET     1      54.956  50.145  73.477  1.00  9.83
ATOM      4  CB  MET     1      56.614  51.488  73.501  1.00  9.83
ATOM      5  HB1 MET     1      56.320  51.959  72.561  1.00  9.83
ATOM      6  HB2 MET     1      57.703  51.434  73.535  1.00  9.83
ATOM      7  CG  MET     1      56.107  52.360  74.658  1.00  9.83
ATOM      8  HG1 MET     1      56.526  51.982  75.591  1.00  9.83
ATOM      9  HG2 MET     1      55.023  52.262  74.714  1.00  9.83
ATOM     10  SD  MET     1      56.494  54.132  74.533  1.00  9.83
ATOM     11  CE  MET     1      58.304  54.079  74.479  1.00  9.83
ATOM     12  HE1 MET     1      58.695  55.096  74.480  1.00  9.83
ATOM     13  HE2 MET     1      58.681  53.542  75.349  1.00  9.83
ATOM     14  HE3 MET     1      58.627  53.573  73.570  1.00  9.83
ATOM     15  C   MET     1      56.500  49.285  72.314  1.00  9.83
ATOM     16  O   MET     1      56.054  49.571  71.208  1.00  9.83
ATOM     17  N   GLY     2      57.376  48.291  72.514  1.00  8.16
ATOM     18  H   GLY     2      57.677  48.170  73.471  1.00  8.16
ATOM     19  CA  GLY     2      57.948  47.427  71.474  1.00  8.16
ATOM     20  HA1 GLY     2      58.360  46.543  71.958  1.00  8.16
ATOM     21  HA2 GLY     2      58.763  47.933  70.970  1.00  8.16
ATOM     22  C   GLY     2      56.943  46.950  70.430  1.00  8.16
ATOM     23  O   GLY     2      57.256  46.955  69.238  1.00  8.16
ATOM     24  N   HIS     3      55.770  46.541  70.935  1.00  6.71
ATOM     25  H   HIS     3      55.643  46.733  71.920  1.00  6.71
ATOM     26  CA  HIS     3      54.599  45.930  70.297  1.00  6.71
ATOM     27  HA  HIS     3      54.420  45.008  70.851  1.00  6.71
ATOM     28  CB  HIS     3      53.325  46.756  70.541  1.00  6.71
ATOM     29  HB1 HIS     3      52.458  46.146  70.286  1.00  6.71
ATOM     30  HB2 HIS     3      53.301  47.633  69.906  1.00  6.71
ATOM     31  CG  HIS     3      53.191  47.196  71.975  1.00  6.71
ATOM     32  ND1 HIS     3      53.453  46.394  73.090  1.00  6.71
ATOM     33  CE1 HIS     3      53.316  47.196  74.156  1.00  6.71
ATOM     34  HE1 HIS     3      53.467  46.886  75.182  1.00  6.71
ATOM     35  NE2 HIS     3      52.992  48.441  73.769  1.00  6.71
ATOM     36  HE2 HIS     3      52.882  49.233  74.386  1.00  6.71
ATOM     37  CD2 HIS     3      52.918  48.463  72.395  1.00  6.71
ATOM     38  HD2 HIS     3      52.745  49.319  71.752  1.00  6.71
ATOM     39  C   HIS     3      54.801  45.465  68.857  1.00  6.71
ATOM     40  O   HIS     3      54.255  46.014  67.908  1.00  6.71
ATOM     41  N   HIS     4      55.619  44.422  68.710  1.00  6.52
ATOM     42  H   HIS     4      56.025  44.035  69.546  1.00  6.52
ATOM     43  CA  HIS     4      55.816  43.673  67.462  1.00  6.52
ATOM     44  HA  HIS     4      56.539  42.889  67.679  1.00  6.52
ATOM     45  CB  HIS     4      54.507  42.950  67.083  1.00  6.52
ATOM     46  HB1 HIS     4      54.722  42.204  66.317  1.00  6.52
ATOM     47  HB2 HIS     4      53.810  43.672  66.655  1.00  6.52
ATOM     48  CG  HIS     4      53.834  42.254  68.241  1.00  6.52
ATOM     49  ND1 HIS     4      54.462  41.397  69.148  1.00  6.52
ATOM     50  CE1 HIS     4      53.514  41.029  70.023  1.00  6.52
ATOM     51  HE1 HIS     4      53.674  40.347  70.849  1.00  6.52
ATOM     52  NE2 HIS     4      52.344  41.622  69.727  1.00  6.52
ATOM     53  HE2 HIS     4      51.479  41.496  70.236  1.00  6.52
ATOM     54  CD2 HIS     4      52.529  42.404  68.608  1.00  6.52
ATOM     55  HD2 HIS     4      51.798  43.027  68.110  1.00  6.52
ATOM     56  C   HIS     4      56.423  44.448  66.291  1.00  6.52
ATOM     57  O   HIS     4      56.226  44.065  65.141  1.00  6.52
ATOM     58  N   HIS     5      57.133  45.526  66.631  1.00  6.07
ATOM     59  H   HIS     5      57.152  45.717  67.626  1.00  6.07
ATOM     60  CA  HIS     5      57.850  46.523  65.819  1.00  6.07
ATOM     61  HA  HIS     5      58.814  46.654  66.303  1.00  6.07
ATOM     62  CB  HIS     5      58.161  46.113  64.366  1.00  6.07
ATOM     63  HB1 HIS     5      58.645  46.952  63.864  1.00  6.07
ATOM     64  HB2 HIS     5      57.231  45.913  63.847  1.00  6.07
ATOM     65  CG  HIS     5      59.084  44.926  64.220  1.00  6.07
ATOM     66  ND1 HIS     5      60.366  44.815  64.767  1.00  6.07
ATOM     67  CE1 HIS     5      60.810  43.596  64.427  1.00  6.07
ATOM     68  HE1 HIS     5      61.770  43.192  64.723  1.00  6.07
ATOM     69  NE2 HIS     5      59.893  42.948  63.688  1.00  6.07
ATOM     70  HE2 HIS     5      59.972  42.000  63.346  1.00  6.07
ATOM     71  CD2 HIS     5      58.804  43.778  63.538  1.00  6.07
ATOM     72  HD2 HIS     5      57.874  43.568  63.025  1.00  6.07
ATOM     73  C   HIS     5      57.178  47.895  65.921  1.00  6.07
ATOM     74  O   HIS     5      57.693  48.847  65.358  1.00  6.07
ATOM     75  N   HIS     6      56.120  48.057  66.725  1.00  5.45
ATOM     76  H   HIS     6      55.712  47.243  67.163  1.00  5.45
ATOM     77  CA  HIS     6      55.605  49.370  67.128  1.00  5.45
ATOM     78  HA  HIS     6      55.246  49.861  66.224  1.00  5.45
ATOM     79  CB  HIS     6      54.405  49.213  68.059  1.00  5.45
ATOM     80  HB1 HIS     6      54.785  48.841  69.007  1.00  5.45
ATOM     81  HB2 HIS     6      53.718  48.484  67.631  1.00  5.45
ATOM     82  CG  HIS     6      53.606  50.468  68.325  1.00  5.45
ATOM     83  ND1 HIS     6      52.914  50.726  69.510  1.00  5.45
ATOM     84  CE1 HIS     6      52.323  51.919  69.337  1.00  5.45
ATOM     85  HE1 HIS     6      51.715  52.418  70.078  1.00  5.45
ATOM     86  NE2 HIS     6      52.583  52.402  68.113  1.00  5.45
ATOM     87  HE2 HIS     6      52.237  53.279  67.740  1.00  5.45
ATOM     88  CD2 HIS     6      53.384  51.498  67.454  1.00  5.45
ATOM     89  HD2 HIS     6      53.766  51.589  66.445  1.00  5.45
ATOM     90  C   HIS     6      56.650  50.330  67.723  1.00  5.45
ATOM     91  O   HIS     6      56.471  51.541  67.631  1.00  5.45
ATOM     92  N   HIS     7      57.777  49.817  68.237  1.00  5.69
ATOM     93  H   HIS     7      57.822  48.814  68.349  1.00  5.69
ATOM     94  CA  HIS     7      58.935  50.652  68.620  1.00  5.69
ATOM     95  HA  HIS     7      58.598  51.688  68.630  1.00  5.69
ATOM     96  CB  HIS     7      59.366  50.317  70.058  1.00  5.69
ATOM     97  HB1 HIS     7      60.002  49.435  70.038  1.00  5.69
ATOM     98  HB2 HIS     7      58.469  50.085  70.618  1.00  5.69
ATOM     99  CG  HIS     7      60.067  51.383  70.871  1.00  5.69
ATOM    100  ND1 HIS     7      60.394  51.236  72.223  1.00  5.69
ATOM    101  CE1 HIS     7      60.984  52.382  72.589  1.00  5.69
ATOM    102  HE1 HIS     7      61.366  52.583  73.581  1.00  5.69
ATOM    103  NE2 HIS     7      61.034  53.237  71.555  1.00  5.69
ATOM    104  HE2 HIS     7      61.445  54.158  71.571  1.00  5.69
ATOM    105  CD2 HIS     7      60.460  52.627  70.462  1.00  5.69
ATOM    106  HD2 HIS     7      60.362  53.033  69.465  1.00  5.69
ATOM    107  C   HIS     7      60.107  50.634  67.614  1.00  5.69
ATOM    108  O   HIS     7      61.197  51.093  67.942  1.00  5.69
ATOM    109  N   HIS     8      59.913  50.082  66.410  1.00  5.50
ATOM    110  H   HIS     8      58.964  49.832  66.156  1.00  5.50
ATOM    111  CA  HIS     8      60.980  49.669  65.483  1.00  5.50
ATOM    112  HA  HIS     8      61.833  50.330  65.645  1.00  5.50
ATOM    113  CB  HIS     8      61.463  48.240  65.819  1.00  5.50
ATOM    114  HB1 HIS     8      62.259  47.966  65.126  1.00  5.50
ATOM    115  HB2 HIS     8      60.647  47.540  65.670  1.00  5.50
ATOM    116  CG  HIS     8      62.019  48.072  67.211  1.00  5.50
ATOM    117  ND1 HIS     8      63.316  48.406  67.600  1.00  5.50
ATOM    118  CE1 HIS     8      63.370  48.203  68.922  1.00  5.50
ATOM    119  HE1 HIS     8      64.238  48.409  69.534  1.00  5.50
ATOM    120  NE2 HIS     8      62.194  47.734  69.375  1.00  5.50
ATOM    121  HE2 HIS     8      61.971  47.564  70.345  1.00  5.50
ATOM    122  CD2 HIS     8      61.328  47.638  68.306  1.00  5.50
ATOM    123  HD2 HIS     8      60.289  47.344  68.323  1.00  5.50
ATOM    124  C   HIS     8      60.644  49.803  63.985  1.00  5.50
ATOM    125  O   HIS     8      60.769  48.845  63.216  1.00  5.50
ATOM    126  N   SER     9      60.243  50.991  63.522  1.00  4.70
ATOM    127  H   SER     9      60.051  51.735  64.181  1.00  4.70
ATOM    128  CA  SER     9      60.147  51.244  62.071  1.00  4.70
ATOM    129  HA  SER     9      59.495  50.494  61.632  1.00  4.70
ATOM    130  CB  SER     9      59.563  52.626  61.739  1.00  4.70
ATOM    131  HB1 SER     9      59.850  53.315  62.530  1.00  4.70
ATOM    132  HB2 SER     9      58.488  52.514  61.690  1.00  4.70
ATOM    133  OG  SER     9      59.940  53.193  60.495  1.00  4.70
ATOM    134  HG  SER     9      59.867  54.171  60.576  1.00  4.70
ATOM    135  C   SER     9      61.470  51.145  61.386  1.00  4.70
ATOM    136  O   SER     9      62.400  51.804  61.827  1.00  4.70
ATOM    137  N   HIS    10      61.503  50.380  60.296  1.00  4.06
ATOM    138  H   HIS    10      60.633  49.949  60.030  1.00  4.06
ATOM    139  CA  HIS    10      62.638  50.164  59.403  1.00  4.06
ATOM    140  HA  HIS    10      63.544  50.053  59.999  1.00  4.06
ATOM    141  CB  HIS    10      62.397  48.854  58.618  1.00  4.06
ATOM    142  HB1 HIS    10      63.249  48.681  57.959  1.00  4.06
ATOM    143  HB2 HIS    10      61.516  49.007  58.000  1.00  4.06
ATOM    144  CG  HIS    10      62.151  47.588  59.413  1.00  4.06
ATOM    145  ND1 HIS    10      61.731  46.372  58.856  1.00  4.06
ATOM    146  CE1 HIS    10      61.599  45.520  59.884  1.00  4.06
ATOM    147  HE1 HIS    10      61.275  44.492  59.789  1.00  4.06
ATOM    148  NE2 HIS    10      61.854  46.141  61.046  1.00  4.06
ATOM    149  HE2 HIS    10      61.720  45.755  61.972  1.00  4.06
ATOM    150  CD2 HIS    10      62.225  47.436  60.768  1.00  4.06
ATOM    151  HD2 HIS    10      62.487  48.193  61.493  1.00  4.06
ATOM    152  C   HIS    10      62.848  51.376  58.489  1.00  4.06
ATOM    153  O   HIS    10      62.656  51.283  57.278  1.00  4.06
ATOM    154  N   MET    11      63.172  52.537  59.067  1.00  3.29
ATOM    155  H   MET    11      63.265  52.540  60.080  1.00  3.29
ATOM    156  CA  MET    11      63.032  53.848  58.416  1.00  3.29
ATOM    157  HA  MET    11      62.051  53.823  57.939  1.00  3.29
ATOM    158  CB  MET    11      62.937  54.972  59.472  1.00  3.29
ATOM    159  HB1 MET    11      62.161  54.715  60.190  1.00  3.29
ATOM    160  HB2 MET    11      62.600  55.878  58.967  1.00  3.29
ATOM    161  CG  MET    11      64.237  55.304  60.217  1.00  3.29
ATOM    162  HG1 MET    11      64.136  56.305  60.635  1.00  3.29
ATOM    163  HG2 MET    11      65.062  55.335  59.506  1.00  3.29
ATOM    164  SD  MET    11      64.696  54.195  61.578  1.00  3.29
ATOM    165  CE  MET    11      63.383  54.587  62.771  1.00  3.29
ATOM    166  HE1 MET    11      63.525  53.990  63.672  1.00  3.29
ATOM    167  HE2 MET    11      63.416  55.646  63.022  1.00  3.29
ATOM    168  HE3 MET    11      62.407  54.349  62.347  1.00  3.29
ATOM    169  C   MET    11      63.990  54.198  57.281  1.00  3.29
ATOM    170  O   MET    11      64.191  55.374  56.975  1.00  3.29
ATOM    171  N   VAL    12      64.554  53.213  56.600  1.00  2.36
ATOM    172  H   VAL    12      64.220  52.269  56.767  1.00  2.36
ATOM    173  CA  VAL    12      65.462  53.422  55.481  1.00  2.36
ATOM    174  HA  VAL    12      65.212  54.349  54.970  1.00  2.36
ATOM    175  CB  VAL    12      66.937  53.502  55.980  1.00  2.36
ATOM    176  HB  VAL    12      67.546  53.828  55.138  1.00  2.36
ATOM    177  CG1 VAL    12      67.176  54.496  57.121  1.00  2.36
ATOM    178 1HG1 VAL    12      66.654  54.188  58.026  1.00  2.36
ATOM    179 2HG1 VAL    12      68.239  54.552  57.352  1.00  2.36
ATOM    180 3HG1 VAL    12      66.847  55.492  56.836  1.00  2.36
ATOM    181  CG2 VAL    12      67.503  52.159  56.474  1.00  2.36
ATOM    182 1HG2 VAL    12      68.525  52.297  56.828  1.00  2.36
ATOM    183 2HG2 VAL    12      66.898  51.777  57.296  1.00  2.36
ATOM    184 3HG2 VAL    12      67.529  51.418  55.678  1.00  2.36
ATOM    185  C   VAL    12      65.353  52.261  54.481  1.00  2.36
ATOM    186  O   VAL    12      64.843  51.189  54.798  1.00  2.36
ATOM    187  N   VAL    13      65.985  52.407  53.319  1.00  2.30
ATOM    188  H   VAL    13      66.281  53.337  53.039  1.00  2.30
ATOM    189  CA  VAL    13      66.842  51.332  52.779  1.00  2.30
ATOM    190  HA  VAL    13      66.848  50.481  53.461  1.00  2.30
ATOM    191  CB  VAL    13      66.358  50.824  51.411  1.00  2.30
ATOM    192  HB  VAL    13      66.582  51.591  50.679  1.00  2.30
ATOM    193  CG1 VAL    13      67.065  49.529  51.001  1.00  2.30
ATOM    194 1HG1 VAL    13      66.660  49.170  50.054  1.00  2.30
ATOM    195 2HG1 VAL    13      68.130  49.694  50.854  1.00  2.30
ATOM    196 3HG1 VAL    13      66.917  48.752  51.752  1.00  2.30
ATOM    197  CG2 VAL    13      64.853  50.558  51.429  1.00  2.30
ATOM    198 1HG2 VAL    13      64.560  50.139  50.475  1.00  2.30
ATOM    199 2HG2 VAL    13      64.610  49.848  52.220  1.00  2.30
ATOM    200 3HG2 VAL    13      64.294  51.480  51.583  1.00  2.30
ATOM    201  C   VAL    13      68.234  51.943  52.730  1.00  2.30
ATOM    202  O   VAL    13      68.377  53.151  52.601  1.00  2.30
ATOM    203  N   ILE    14      69.276  51.133  52.828  1.00  2.59
ATOM    204  H   ILE    14      69.140  50.137  52.915  1.00  2.59
ATOM    205  CA  ILE    14      70.617  51.603  52.504  1.00  2.59
ATOM    206  HA  ILE    14      70.618  52.682  52.358  1.00  2.59
ATOM    207  CB  ILE    14      71.636  51.300  53.636  1.00  2.59
ATOM    208  HB  ILE    14      72.637  51.307  53.202  1.00  2.59
ATOM    209  CG2 ILE    14      71.581  52.450  54.654  1.00  2.59
ATOM    210 1HG2 ILE    14      72.305  52.282  55.453  1.00  2.59
ATOM    211 2HG2 ILE    14      71.833  53.394  54.174  1.00  2.59
ATOM    212 3HG2 ILE    14      70.587  52.523  55.096  1.00  2.59
ATOM    213  CG1 ILE    14      71.474  49.980  54.429  1.00  2.59
ATOM    214 1HG1 ILE    14      70.519  49.982  54.956  1.00  2.59
ATOM    215 2HG1 ILE    14      72.260  49.945  55.184  1.00  2.59
ATOM    216  CD1 ILE    14      71.584  48.688  53.615  1.00  2.59
ATOM    217  HD1 ILE    14      71.697  47.843  54.295  1.00  2.59
ATOM    218  HD2 ILE    14      70.677  48.533  53.033  1.00  2.59
ATOM    219  HD3 ILE    14      72.452  48.731  52.956  1.00  2.59
ATOM    220  C   ILE    14      71.029  51.010  51.163  1.00  2.59
ATOM    221  O   ILE    14      70.825  49.828  50.892  1.00  2.59
ATOM    222  N   HIS    15      71.602  51.828  50.283  1.00  2.77
ATOM    223  H   HIS    15      71.776  52.793  50.546  1.00  2.77
ATOM    224  CA  HIS    15      72.330  51.266  49.147  1.00  2.77
ATOM    225  HA  HIS    15      71.766  50.432  48.734  1.00  2.77
ATOM    226  CB  HIS    15      72.501  52.311  48.049  1.00  2.77
ATOM    227  HB1 HIS    15      73.227  51.919  47.342  1.00  2.77
ATOM    228  HB2 HIS    15      72.873  53.229  48.494  1.00  2.77
ATOM    229  CG  HIS    15      71.316  52.646  47.194  1.00  2.77
ATOM    230  ND1 HIS    15      71.367  53.613  46.190  1.00  2.77
ATOM    231  CE1 HIS    15      70.243  53.451  45.478  1.00  2.77
ATOM    232  HE1 HIS    15      69.990  54.026  44.597  1.00  2.77
ATOM    233  NE2 HIS    15      69.466  52.502  46.033  1.00  2.77
ATOM    234  HE2 HIS    15      68.571  52.196  45.665  1.00  2.77
ATOM    235  CD2 HIS    15      70.123  51.987  47.127  1.00  2.77
ATOM    236  HD2 HIS    15      69.809  51.151  47.739  1.00  2.77
ATOM    237  C   HIS    15      73.683  50.759  49.654  1.00  2.77
ATOM    238  O   HIS    15      74.388  51.547  50.288  1.00  2.77
ATOM    239  N   PRO    16      74.048  49.486  49.405  1.00  3.54
ATOM    240  CD  PRO    16      73.297  48.474  48.672  1.00  3.54
ATOM    241  HD1 PRO    16      72.989  48.840  47.693  1.00  3.54
ATOM    242  HD2 PRO    16      72.426  48.174  49.257  1.00  3.54
ATOM    243  CG  PRO    16      74.240  47.283  48.505  1.00  3.54
ATOM    244  HG1 PRO    16      74.802  47.388  47.577  1.00  3.54
ATOM    245  HG2 PRO    16      73.698  46.336  48.517  1.00  3.54
ATOM    246  CB  PRO    16      75.185  47.411  49.698  1.00  3.54
ATOM    247  HB1 PRO    16      76.158  46.960  49.496  1.00  3.54
ATOM    248  HB2 PRO    16      74.728  46.941  50.571  1.00  3.54
ATOM    249  CA  PRO    16      75.282  48.922  49.934  1.00  3.54
ATOM    250  HA  PRO    16      75.347  49.110  51.007  1.00  3.54
ATOM    251  C   PRO    16      76.521  49.543  49.277  1.00  3.54
ATOM    252  O   PRO    16      77.450  49.912  49.980  1.00  3.54
ATOM    253  N   ASP    17      76.484  49.719  47.952  1.00  3.75
ATOM    254  H   ASP    17      75.675  49.389  47.459  1.00  3.75
ATOM    255  CA  ASP    17      77.537  50.333  47.133  1.00  3.75
ATOM    256  HA  ASP    17      78.425  49.700  47.188  1.00  3.75
ATOM    257  CB  ASP    17      77.070  50.304  45.665  1.00  3.75
ATOM    258  HB1 ASP    17      76.009  50.554  45.605  1.00  3.75
ATOM    259  HB2 ASP    17      77.168  49.282  45.293  1.00  3.75
ATOM    260  CG  ASP    17      77.858  51.250  44.755  1.00  3.75
ATOM    261  OD1 ASP    17      78.908  50.806  44.247  1.00  3.75
ATOM    262  OD2 ASP    17      77.374  52.389  44.568  1.00  3.75
ATOM    263  C   ASP    17      78.006  51.724  47.637  1.00  3.75
ATOM    264  O   ASP    17      79.170  51.857  48.012  1.00  3.75
ATOM    265  N   PRO    18      77.127  52.740  47.767  1.00  3.57
ATOM    266  CD  PRO    18      75.755  52.779  47.314  1.00  3.57
ATOM    267  HD1 PRO    18      75.186  52.050  47.874  1.00  3.57
ATOM    268  HD2 PRO    18      75.690  52.585  46.248  1.00  3.57
ATOM    269  CG  PRO    18      75.251  54.197  47.576  1.00  3.57
ATOM    270  HG1 PRO    18      74.787  54.251  48.560  1.00  3.57
ATOM    271  HG2 PRO    18      74.568  54.524  46.793  1.00  3.57
ATOM    272  CB  PRO    18      76.532  55.017  47.590  1.00  3.57
ATOM    273  HB1 PRO    18      76.412  55.961  48.122  1.00  3.57
ATOM    274  HB2 PRO    18      76.874  55.189  46.568  1.00  3.57
ATOM    275  CA  PRO    18      77.481  54.049  48.296  1.00  3.57
ATOM    276  HA  PRO    18      78.508  54.296  48.021  1.00  3.57
ATOM    277  C   PRO    18      77.362  54.157  49.829  1.00  3.57
ATOM    278  O   PRO    18      77.565  55.243  50.372  1.00  3.57
ATOM    279  N   GLY    19      76.962  53.085  50.529  1.00  3.30
ATOM    280  H   GLY    19      76.868  52.208  50.032  1.00  3.30
ATOM    281  CA  GLY    19      76.714  53.059  51.979  1.00  3.30
ATOM    282  HA1 GLY    19      77.665  53.189  52.496  1.00  3.30
ATOM    283  HA2 GLY    19      76.318  52.077  52.237  1.00  3.30
ATOM    284  C   GLY    19      75.743  54.108  52.506  1.00  3.30
ATOM    285  O   GLY    19      75.903  54.590  53.624  1.00  3.30
ATOM    286  N   ARG    20      74.755  54.494  51.696  1.00  2.97
ATOM    287  H   ARG    20      74.661  53.974  50.835  1.00  2.97
ATOM    288  CA  ARG    20      73.983  55.731  51.871  1.00  2.97
ATOM    289  HA  ARG    20      74.280  56.195  52.814  1.00  2.97
ATOM    290  CB  ARG    20      74.400  56.684  50.737  1.00  2.97
ATOM    291  HB1 ARG    20      74.206  56.192  49.786  1.00  2.97
ATOM    292  HB2 ARG    20      75.481  56.824  50.793  1.00  2.97
ATOM    293  CG  ARG    20      73.759  58.086  50.767  1.00  2.97
ATOM    294  HG1 ARG    20      74.526  58.819  51.020  1.00  2.97
ATOM    295  HG2 ARG    20      72.983  58.138  51.531  1.00  2.97
ATOM    296  CD  ARG    20      73.150  58.451  49.405  1.00  2.97
ATOM    297  HD1 ARG    20      73.922  58.391  48.636  1.00  2.97
ATOM    298  HD2 ARG    20      72.781  59.477  49.449  1.00  2.97
ATOM    299  NE  ARG    20      72.031  57.542  49.116  1.00  2.97
ATOM    300  HE  ARG    20      71.314  57.506  49.837  1.00  2.97
ATOM    301  CZ  ARG    20      71.987  56.572  48.225  1.00  2.97
ATOM    302  NH1 ARG    20      72.724  56.515  47.153  1.00  2.97
ATOM    303 1HH1 ARG    20      73.359  57.260  46.945  1.00  2.97
ATOM    304 2HH1 ARG    20      72.612  55.733  46.524  1.00  2.97
ATOM    305  NH2 ARG    20      71.179  55.585  48.417  1.00  2.97
ATOM    306 1HH2 ARG    20      70.772  55.466  49.335  1.00  2.97
ATOM    307 2HH2 ARG    20      71.160  54.835  47.737  1.00  2.97
ATOM    308  C   ARG    20      72.512  55.409  51.953  1.00  2.97
ATOM    309  O   ARG    20      71.966  54.715  51.086  1.00  2.97
ATOM    310  N   GLU    21      71.880  55.952  52.985  1.00  2.71
ATOM    311  H   GLU    21      72.418  56.455  53.674  1.00  2.71
ATOM    312  CA  GLU    21      70.435  55.926  53.146  1.00  2.71
ATOM    313  HA  GLU    21      70.110  54.894  53.280  1.00  2.71
ATOM    314  CB  GLU    21      69.992  56.725  54.372  1.00  2.71
ATOM    315  HB1 GLU    21      68.904  56.803  54.340  1.00  2.71
ATOM    316  HB2 GLU    21      70.420  57.729  54.336  1.00  2.71
ATOM    317  CG  GLU    21      70.399  56.031  55.677  1.00  2.71
ATOM    318  HG1 GLU    21      71.490  56.000  55.733  1.00  2.71
ATOM    319  HG2 GLU    21      70.030  55.002  55.656  1.00  2.71
ATOM    320  CD  GLU    21      69.836  56.739  56.915  1.00  2.71
ATOM    321  OE1 GLU    21      68.862  57.516  56.761  1.00  2.71
ATOM    322  OE2 GLU    21      70.372  56.470  58.010  1.00  2.71
ATOM    323  C   GLU    21      69.744  56.484  51.904  1.00  2.71
ATOM    324  O   GLU    21      70.206  57.425  51.255  1.00  2.71
ATOM    325  N   LEU    22      68.595  55.910  51.586  1.00  2.31
ATOM    326  H   LEU    22      68.310  55.083  52.106  1.00  2.31
ATOM    327  CA  LEU    22      67.556  56.561  50.814  1.00  2.31
ATOM    328  HA  LEU    22      67.605  57.626  51.042  1.00  2.31
ATOM    329  CB  LEU    22      67.808  56.423  49.304  1.00  2.31
ATOM    330  HB1 LEU    22      68.848  56.672  49.107  1.00  2.31
ATOM    331  HB2 LEU    22      67.214  57.188  48.805  1.00  2.31
ATOM    332  CG  LEU    22      67.474  55.076  48.643  1.00  2.31
ATOM    333  HG  LEU    22      66.394  54.982  48.589  1.00  2.31
ATOM    334  CD1 LEU    22      68.040  55.096  47.227  1.00  2.31
ATOM    335 1HD1 LEU    22      67.536  54.351  46.618  1.00  2.31
ATOM    336 2HD1 LEU    22      67.925  56.070  46.759  1.00  2.31
ATOM    337 3HD1 LEU    22      69.094  54.882  47.261  1.00  2.31
ATOM    338  CD2 LEU    22      68.032  53.835  49.340  1.00  2.31
ATOM    339 1HD2 LEU    22      67.876  52.956  48.717  1.00  2.31
ATOM    340 2HD2 LEU    22      69.094  53.950  49.547  1.00  2.31
ATOM    341 3HD2 LEU    22      67.494  53.690  50.273  1.00  2.31
ATOM    342  C   LEU    22      66.170  56.093  51.278  1.00  2.31
ATOM    343  O   LEU    22      66.052  55.159  52.078  1.00  2.31
ATOM    344  N   SER    23      65.119  56.792  50.844  1.00  2.04
ATOM    345  H   SER    23      65.246  57.523  50.148  1.00  2.04
ATOM    346  CA  SER    23      63.754  56.430  51.233  1.00  2.04
ATOM    347  HA  SER    23      63.728  56.249  52.297  1.00  2.04
ATOM    348  CB  SER    23      62.780  57.567  50.896  1.00  2.04
ATOM    349  HB1 SER    23      63.142  58.501  51.326  1.00  2.04
ATOM    350  HB2 SER    23      61.801  57.348  51.319  1.00  2.04
ATOM    351  OG  SER    23      62.641  57.720  49.507  1.00  2.04
ATOM    352  HG  SER    23      63.442  58.204  49.196  1.00  2.04
ATOM    353  C   SER    23      63.298  55.126  50.584  1.00  2.04
ATOM    354  O   SER    23      63.907  54.710  49.604  1.00  2.04
ATOM    355  N   PRO    24      62.237  54.473  51.095  1.00  1.75
ATOM    356  CD  PRO    24      61.577  54.711  52.371  1.00  1.75
ATOM    357  HD1 PRO    24      60.922  55.578  52.293  1.00  1.75
ATOM    358  HD2 PRO    24      62.306  54.842  53.170  1.00  1.75
ATOM    359  CG  PRO    24      60.740  53.466  52.656  1.00  1.75
ATOM    360  HG1 PRO    24      59.842  53.701  53.229  1.00  1.75
ATOM    361  HG2 PRO    24      61.350  52.732  53.182  1.00  1.75
ATOM    362  CB  PRO    24      60.410  52.960  51.254  1.00  1.75
ATOM    363  HB1 PRO    24      59.555  53.518  50.867  1.00  1.75
ATOM    364  HB2 PRO    24      60.192  51.892  51.242  1.00  1.75
ATOM    365  CA  PRO    24      61.677  53.296  50.456  1.00  1.75
ATOM    366  HA  PRO    24      62.387  52.476  50.565  1.00  1.75
ATOM    367  C   PRO    24      61.356  53.455  48.960  1.00  1.75
ATOM    368  O   PRO    24      61.680  52.589  48.146  1.00  1.75
ATOM    369  N   GLU    25      60.750  54.588  48.602  1.00  1.86
ATOM    370  H   GLU    25      60.584  55.275  49.320  1.00  1.86
ATOM    371  CA  GLU    25      60.467  54.998  47.224  1.00  1.86
ATOM    372  HA  GLU    25      59.840  54.256  46.733  1.00  1.86
ATOM    373  CB  GLU    25      59.703  56.342  47.301  1.00  1.86
ATOM    374  HB1 GLU    25      60.084  56.929  48.139  1.00  1.86
ATOM    375  HB2 GLU    25      58.664  56.104  47.538  1.00  1.86
ATOM    376  CG  GLU    25      59.705  57.243  46.052  1.00  1.86
ATOM    377  HG1 GLU    25      58.854  57.923  46.133  1.00  1.86
ATOM    378  HG2 GLU    25      59.538  56.624  45.167  1.00  1.86
ATOM    379  CD  GLU    25      60.982  58.094  45.892  1.00  1.86
ATOM    380  OE1 GLU    25      61.377  58.817  46.842  1.00  1.86
ATOM    381  OE2 GLU    25      61.581  58.076  44.791  1.00  1.86
ATOM    382  C   GLU    25      61.736  55.110  46.381  1.00  1.86
ATOM    383  O   GLU    25      61.798  54.546  45.289  1.00  1.86
ATOM    384  N   GLU    26      62.757  55.790  46.904  1.00  2.04
ATOM    385  H   GLU    26      62.626  56.265  47.790  1.00  2.04
ATOM    386  CA  GLU    26      64.029  55.947  46.206  1.00  2.04
ATOM    387  HA  GLU    26      63.831  56.351  45.213  1.00  2.04
ATOM    388  CB  GLU    26      64.927  56.943  46.954  1.00  2.04
ATOM    389  HB1 GLU    26      65.955  56.725  46.703  1.00  2.04
ATOM    390  HB2 GLU    26      64.806  56.783  48.022  1.00  2.04
ATOM    391  CG  GLU    26      64.713  58.415  46.558  1.00  2.04
ATOM    392  HG1 GLU    26      63.739  58.531  46.102  1.00  2.04
ATOM    393  HG2 GLU    26      65.443  58.668  45.784  1.00  2.04
ATOM    394  CD  GLU    26      64.836  59.423  47.710  1.00  2.04
ATOM    395  OE1 GLU    26      64.891  60.643  47.435  1.00  2.04
ATOM    396  OE2 GLU    26      64.814  59.035  48.907  1.00  2.04
ATOM    397  C   GLU    26      64.747  54.602  46.001  1.00  2.04
ATOM    398  O   GLU    26      65.364  54.368  44.964  1.00  2.04
ATOM    399  N   ALA    27      64.649  53.690  46.964  1.00  1.95
ATOM    400  H   ALA    27      64.135  53.949  47.801  1.00  1.95
ATOM    401  CA  ALA    27      65.268  52.373  46.932  1.00  1.95
ATOM    402  HA  ALA    27      66.317  52.467  46.660  1.00  1.95
ATOM    403  CB  ALA    27      65.164  51.808  48.342  1.00  1.95
ATOM    404  HB1 ALA    27      65.763  50.901  48.411  1.00  1.95
ATOM    405  HB2 ALA    27      65.518  52.552  49.053  1.00  1.95
ATOM    406  HB3 ALA    27      64.124  51.579  48.577  1.00  1.95
ATOM    407  C   ALA    27      64.594  51.426  45.930  1.00  1.95
ATOM    408  O   ALA    27      65.275  50.649  45.258  1.00  1.95
ATOM    409  N   HIS    28      63.269  51.529  45.795  1.00  2.12
ATOM    410  H   HIS    28      62.764  52.141  46.426  1.00  2.12
ATOM    411  CA  HIS    28      62.522  50.885  44.716  1.00  2.12
ATOM    412  HA  HIS    28      62.709  49.815  44.713  1.00  2.12
ATOM    413  CB  HIS    28      61.025  51.101  44.961  1.00  2.12
ATOM    414  HB1 HIS    28      60.811  52.158  45.108  1.00  2.12
ATOM    415  HB2 HIS    28      60.754  50.563  45.862  1.00  2.12
ATOM    416  CG  HIS    28      60.195  50.584  43.822  1.00  2.12
ATOM    417  ND1 HIS    28      60.249  49.278  43.353  1.00  2.12
ATOM    418  CE1 HIS    28      59.532  49.268  42.227  1.00  2.12
ATOM    419  HE1 HIS    28      59.405  48.395  41.607  1.00  2.12
ATOM    420  NE2 HIS    28      59.000  50.477  41.986  1.00  2.12
ATOM    421  HE2 HIS    28      58.379  50.690  41.214  1.00  2.12
ATOM    422  CD2 HIS    28      59.421  51.332  42.982  1.00  2.12
ATOM    423  HD2 HIS    28      59.238  52.393  43.063  1.00  2.12
ATOM    424  C   HIS    28      62.913  51.402  43.326  1.00  2.12
ATOM    425  O   HIS    28      63.217  50.650  42.404  1.00  2.12
ATOM    426  N   ARG    29      62.992  52.725  43.200  1.00  2.53
ATOM    427  H   ARG    29      62.728  53.269  44.018  1.00  2.53
ATOM    428  CA  ARG    29      63.367  53.480  41.990  1.00  2.53
ATOM    429  HA  ARG    29      62.767  53.142  41.146  1.00  2.53
ATOM    430  CB  ARG    29      62.985  54.922  42.360  1.00  2.53
ATOM    431  HB1 ARG    29      63.532  55.178  43.267  1.00  2.53
ATOM    432  HB2 ARG    29      61.922  54.920  42.610  1.00  2.53
ATOM    433  CG  ARG    29      63.217  56.055  41.358  1.00  2.53
ATOM    434  HG1 ARG    29      62.643  55.881  40.448  1.00  2.53
ATOM    435  HG2 ARG    29      64.279  56.149  41.130  1.00  2.53
ATOM    436  CD  ARG    29      62.723  57.319  42.076  1.00  2.53
ATOM    437  HD1 ARG    29      63.251  57.402  43.029  1.00  2.53
ATOM    438  HD2 ARG    29      61.656  57.212  42.290  1.00  2.53
ATOM    439  NE  ARG    29      62.945  58.558  41.316  1.00  2.53
ATOM    440  HE  ARG    29      63.441  58.485  40.447  1.00  2.53
ATOM    441  CZ  ARG    29      62.592  59.757  41.743  1.00  2.53
ATOM    442  NH1 ARG    29      61.932  59.938  42.849  1.00  2.53
ATOM    443 1HH1 ARG    29      61.736  59.129  43.457  1.00  2.53
ATOM    444 2HH1 ARG    29      61.727  60.836  43.236  1.00  2.53
ATOM    445  NH2 ARG    29      62.912  60.816  41.053  1.00  2.53
ATOM    446 1HH2 ARG    29      63.449  60.728  40.211  1.00  2.53
ATOM    447 2HH2 ARG    29      62.634  61.713  41.396  1.00  2.53
ATOM    448  C   ARG    29      64.835  53.356  41.569  1.00  2.53
ATOM    449  O   ARG    29      65.179  53.721  40.448  1.00  2.53
ATOM    450  N   ALA    30      65.673  52.789  42.430  1.00  2.62
ATOM    451  H   ALA    30      65.327  52.659  43.370  1.00  2.62
ATOM    452  CA  ALA    30      67.042  52.371  42.140  1.00  2.62
ATOM    453  HA  ALA    30      67.267  52.582  41.093  1.00  2.62
ATOM    454  CB  ALA    30      67.977  53.218  43.002  1.00  2.62
ATOM    455  HB1 ALA    30      69.010  52.922  42.819  1.00  2.62
ATOM    456  HB2 ALA    30      67.855  54.272  42.748  1.00  2.62
ATOM    457  HB3 ALA    30      67.721  53.075  44.050  1.00  2.62
ATOM    458  C   ALA    30      67.226  50.849  42.315  1.00  2.62
ATOM    459  O   ALA    30      68.357  50.374  42.399  1.00  2.62
ATOM    460  N   GLY    31      66.126  50.088  42.364  1.00  2.73
ATOM    461  H   GLY    31      65.222  50.544  42.387  1.00  2.73
ATOM    462  CA  GLY    31      66.085  48.639  42.165  1.00  2.73
ATOM    463  HA1 GLY    31      66.558  48.396  41.213  1.00  2.73
ATOM    464  HA2 GLY    31      65.039  48.334  42.118  1.00  2.73
ATOM    465  C   GLY    31      66.752  47.796  43.246  1.00  2.73
ATOM    466  O   GLY    31      67.104  46.641  43.010  1.00  2.73
ATOM    467  N   LEU    32      66.929  48.395  44.422  1.00  2.40
ATOM    468  H   LEU    32      66.548  49.331  44.504  1.00  2.40
ATOM    469  CA  LEU    32      67.537  47.815  45.611  1.00  2.40
ATOM    470  HA  LEU    32      67.925  46.837  45.332  1.00  2.40
ATOM    471  CB  LEU    32      68.727  48.689  46.051  1.00  2.40
ATOM    472  HB1 LEU    32      68.940  48.526  47.109  1.00  2.40
ATOM    473  HB2 LEU    32      68.463  49.738  45.915  1.00  2.40
ATOM    474  CG  LEU    32      69.986  48.348  45.224  1.00  2.40
ATOM    475  HG  LEU    32      69.717  48.217  44.176  1.00  2.40
ATOM    476  CD1 LEU    32      71.033  49.456  45.301  1.00  2.40
ATOM    477 1HD1 LEU    32      71.914  49.168  44.727  1.00  2.40
ATOM    478 2HD1 LEU    32      70.624  50.358  44.848  1.00  2.40
ATOM    479 3HD1 LEU    32      71.313  49.641  46.334  1.00  2.40
ATOM    480  CD2 LEU    32      70.656  47.066  45.729  1.00  2.40
ATOM    481 1HD2 LEU    32      71.550  46.864  45.138  1.00  2.40
ATOM    482 2HD2 LEU    32      70.932  47.169  46.778  1.00  2.40
ATOM    483 3HD2 LEU    32      69.981  46.217  45.619  1.00  2.40
ATOM    484  C   LEU    32      66.520  47.487  46.708  1.00  2.40
ATOM    485  O   LEU    32      66.897  46.857  47.692  1.00  2.40
ATOM    486  N   ILE    33      65.236  47.783  46.468  1.00  2.37
ATOM    487  H   ILE    33      65.053  48.388  45.675  1.00  2.37
ATOM    488  CA  ILE    33      64.137  46.833  46.772  1.00  2.37
ATOM    489  HA  ILE    33      64.565  45.832  46.824  1.00  2.37
ATOM    490  CB  ILE    33      63.451  47.110  48.130  1.00  2.37
ATOM    491  HB  ILE    33      62.529  46.536  48.149  1.00  2.37
ATOM    492  CG2 ILE    33      64.307  46.578  49.294  1.00  2.37
ATOM    493 1HG2 ILE    33      63.708  46.488  50.199  1.00  2.37
ATOM    494 2HG2 ILE    33      64.704  45.592  49.052  1.00  2.37
ATOM    495 3HG2 ILE    33      65.139  47.255  49.485  1.00  2.37
ATOM    496  CG1 ILE    33      63.073  48.590  48.328  1.00  2.37
ATOM    497 1HG1 ILE    33      62.453  48.913  47.491  1.00  2.37
ATOM    498 2HG1 ILE    33      63.975  49.197  48.337  1.00  2.37
ATOM    499  CD1 ILE    33      62.306  48.833  49.634  1.00  2.37
ATOM    500  HD1 ILE    33      61.427  48.195  49.667  1.00  2.37
ATOM    501  HD2 ILE    33      62.926  48.598  50.496  1.00  2.37
ATOM    502  HD3 ILE    33      62.015  49.881  49.695  1.00  2.37
ATOM    503  C   ILE    33      63.145  46.779  45.602  1.00  2.37
ATOM    504  O   ILE    33      63.275  47.556  44.660  1.00  2.37
ATOM    505  N   ASP    34      62.198  45.835  45.625  1.00  2.61
ATOM    506  H   ASP    34      62.148  45.202  46.407  1.00  2.61
ATOM    507  CA  ASP    34      61.137  45.722  44.614  1.00  2.61
ATOM    508  HA  ASP    34      61.494  46.164  43.682  1.00  2.61
ATOM    509  CB  ASP    34      60.831  44.234  44.342  1.00  2.61
ATOM    510  HB1 ASP    34      61.722  43.626  44.510  1.00  2.61
ATOM    511  HB2 ASP    34      60.561  44.133  43.289  1.00  2.61
ATOM    512  CG  ASP    34      59.670  43.703  45.190  1.00  2.61
ATOM    513  OD1 ASP    34      59.812  43.599  46.427  1.00  2.61
ATOM    514  OD2 ASP    34      58.576  43.463  44.625  1.00  2.61
ATOM    515  C   ASP    34      59.857  46.477  45.024  1.00  2.61
ATOM    516  O   ASP    34      59.732  46.969  46.146  1.00  2.61
ATOM    517  N   TRP    35      58.856  46.468  44.138  1.00  2.55
ATOM    518  H   TRP    35      59.014  45.996  43.263  1.00  2.55
ATOM    519  CA  TRP    35      57.526  47.041  44.357  1.00  2.55
ATOM    520  HA  TRP    35      57.602  48.124  44.342  1.00  2.55
ATOM    521  CB  TRP    35      56.616  46.623  43.183  1.00  2.55
ATOM    522  HB1 TRP    35      55.604  46.964  43.404  1.00  2.55
ATOM    523  HB2 TRP    35      56.580  45.533  43.135  1.00  2.55
ATOM    524  CG  TRP    35      56.960  47.139  41.819  1.00  2.55
ATOM    525  CD1 TRP    35      57.659  46.475  40.868  1.00  2.55
ATOM    526  HD1 TRP    35      58.060  45.473  40.980  1.00  2.55
ATOM    527  NE1 TRP    35      57.780  47.268  39.742  1.00  2.55
ATOM    528  HE1 TRP    35      58.265  46.978  38.904  1.00  2.55
ATOM    529  CE2 TRP    35      57.177  48.496  39.920  1.00  2.55
ATOM    530  CZ2 TRP    35      57.079  49.643  39.118  1.00  2.55
ATOM    531  HZ2 TRP    35      57.532  49.663  38.139  1.00  2.55
ATOM    532  CH2 TRP    35      56.378  50.762  39.603  1.00  2.55
ATOM    533  HH2 TRP    35      56.284  51.648  38.990  1.00  2.55
ATOM    534  CZ3 TRP    35      55.784  50.717  40.877  1.00  2.55
ATOM    535  HZ3 TRP    35      55.232  51.572  41.245  1.00  2.55
ATOM    536  CE3 TRP    35      55.899  49.564  41.677  1.00  2.55
ATOM    537  HE3 TRP    35      55.438  49.534  42.653  1.00  2.55
ATOM    538  CD2 TRP    35      56.608  48.428  41.227  1.00  2.55
ATOM    539  C   TRP    35      56.822  46.583  45.655  1.00  2.55
ATOM    540  O   TRP    35      56.269  47.381  46.423  1.00  2.55
ATOM    541  N   ASN    36      56.789  45.271  45.901  1.00  2.80
ATOM    542  H   ASN    36      57.320  44.648  45.291  1.00  2.80
ATOM    543  CA  ASN    36      56.017  44.703  47.005  1.00  2.80
ATOM    544  HA  ASN    36      55.082  45.258  47.058  1.00  2.80
ATOM    545  CB  ASN    36      55.649  43.234  46.694  1.00  2.80
ATOM    546  HB1 ASN    36      55.549  43.094  45.616  1.00  2.80
ATOM    547  HB2 ASN    36      54.675  43.028  47.136  1.00  2.80
ATOM    548  CG  ASN    36      56.608  42.191  47.251  1.00  2.80
ATOM    549  OD1 ASN    36      56.537  41.821  48.415  1.00  2.80
ATOM    550  ND2 ASN    36      57.523  41.695  46.467  1.00  2.80
ATOM    551 1HD2 ASN    36      57.760  42.206  45.610  1.00  2.80
ATOM    552 2HD2 ASN    36      58.222  41.098  46.863  1.00  2.80
ATOM    553  C   ASN    36      56.734  44.877  48.355  1.00  2.80
ATOM    554  O   ASN    36      56.105  45.108  49.404  1.00  2.80
ATOM    555  N   MET    37      58.064  44.779  48.352  1.00  2.46
ATOM    556  H   MET    37      58.557  44.523  47.492  1.00  2.46
ATOM    557  CA  MET    37      58.852  45.084  49.529  1.00  2.46
ATOM    558  HA  MET    37      58.411  44.566  50.371  1.00  2.46
ATOM    559  CB  MET    37      60.290  44.575  49.379  1.00  2.46
ATOM    560  HB1 MET    37      60.863  45.269  48.769  1.00  2.46
ATOM    561  HB2 MET    37      60.287  43.602  48.889  1.00  2.46
ATOM    562  CG  MET    37      60.942  44.402  50.755  1.00  2.46
ATOM    563  HG1 MET    37      60.877  45.345  51.299  1.00  2.46
ATOM    564  HG2 MET    37      61.999  44.172  50.617  1.00  2.46
ATOM    565  SD  MET    37      60.186  43.088  51.767  1.00  2.46
ATOM    566  CE  MET    37      60.921  41.625  50.982  1.00  2.46
ATOM    567  HE1 MET    37      62.008  41.700  51.018  1.00  2.46
ATOM    568  HE2 MET    37      60.610  40.727  51.517  1.00  2.46
ATOM    569  HE3 MET    37      60.600  41.554  49.942  1.00  2.46
ATOM    570  C   MET    37      58.792  46.570  49.879  1.00  2.46
ATOM    571  O   MET    37      58.551  46.876  51.044  1.00  2.46
ATOM    572  N   PHE    38      58.881  47.491  48.912  1.00  1.99
ATOM    573  H   PHE    38      59.108  47.215  47.957  1.00  1.99
ATOM    574  CA  PHE    38      58.771  48.913  49.233  1.00  1.99
ATOM    575  HA  PHE    38      59.366  49.053  50.136  1.00  1.99
ATOM    576  CB  PHE    38      59.433  49.843  48.205  1.00  1.99
ATOM    577  HB1 PHE    38      60.119  49.261  47.590  1.00  1.99
ATOM    578  HB2 PHE    38      60.037  50.559  48.759  1.00  1.99
ATOM    579  CG  PHE    38      58.517  50.641  47.301  1.00  1.99
ATOM    580  CD1 PHE    38      58.361  52.030  47.442  1.00  1.99
ATOM    581  HD1 PHE    38      58.871  52.547  48.237  1.00  1.99
ATOM    582  CE1 PHE    38      57.578  52.747  46.517  1.00  1.99
ATOM    583  HE1 PHE    38      57.483  53.817  46.602  1.00  1.99
ATOM    584  CZ  PHE    38      56.906  52.071  45.485  1.00  1.99
ATOM    585  HZ  PHE    38      56.293  52.614  44.783  1.00  1.99
ATOM    586  CE2 PHE    38      57.055  50.684  45.352  1.00  1.99
ATOM    587  HE2 PHE    38      56.570  50.160  44.544  1.00  1.99
ATOM    588  CD2 PHE    38      57.883  49.986  46.246  1.00  1.99
ATOM    589  HD2 PHE    38      58.080  48.941  46.128  1.00  1.99
ATOM    590  C   PHE    38      57.366  49.366  49.646  1.00  1.99
ATOM    591  O   PHE    38      57.252  50.228  50.523  1.00  1.99
ATOM    592  N   VAL    39      56.286  48.748  49.137  1.00  2.23
ATOM    593  H   VAL    39      56.400  48.136  48.332  1.00  2.23
ATOM    594  CA  VAL    39      54.939  49.049  49.662  1.00  2.23
ATOM    595  HA  VAL    39      54.873  50.125  49.768  1.00  2.23
ATOM    596  CB  VAL    39      53.812  48.684  48.667  1.00  2.23
ATOM    597  HB  VAL    39      54.145  48.955  47.665  1.00  2.23
ATOM    598  CG1 VAL    39      53.446  47.198  48.669  1.00  2.23
ATOM    599 1HG1 VAL    39      52.764  46.989  47.845  1.00  2.23
ATOM    600 2HG1 VAL    39      54.349  46.622  48.516  1.00  2.23
ATOM    601 3HG1 VAL    39      52.983  46.906  49.610  1.00  2.23
ATOM    602  CG2 VAL    39      52.521  49.466  48.946  1.00  2.23
ATOM    603 1HG2 VAL    39      51.795  49.246  48.162  1.00  2.23
ATOM    604 2HG2 VAL    39      52.105  49.205  49.917  1.00  2.23
ATOM    605 3HG2 VAL    39      52.728  50.536  48.923  1.00  2.23
ATOM    606  C   VAL    39      54.691  48.494  51.065  1.00  2.23
ATOM    607  O   VAL    39      54.027  49.159  51.877  1.00  2.23
ATOM    608  N   LYS    40      55.254  47.315  51.383  1.00  2.56
ATOM    609  H   LYS    40      55.768  46.813  50.664  1.00  2.56
ATOM    610  CA  LYS    40      55.254  46.797  52.763  1.00  2.56
ATOM    611  HA  LYS    40      54.233  46.813  53.140  1.00  2.56
ATOM    612  CB  LYS    40      55.750  45.341  52.804  1.00  2.56
ATOM    613  HB1 LYS    40      56.037  45.107  53.826  1.00  2.56
ATOM    614  HB2 LYS    40      56.628  45.222  52.170  1.00  2.56
ATOM    615  CG  LYS    40      54.642  44.347  52.409  1.00  2.56
ATOM    616  HG1 LYS    40      54.369  44.477  51.361  1.00  2.56
ATOM    617  HG2 LYS    40      53.761  44.576  53.011  1.00  2.56
ATOM    618  CD  LYS    40      55.017  42.878  52.686  1.00  2.56
ATOM    619  HD1 LYS    40      54.110  42.357  52.999  1.00  2.56
ATOM    620  HD2 LYS    40      55.721  42.817  53.518  1.00  2.56
ATOM    621  CE  LYS    40      55.572  42.117  51.475  1.00  2.56
ATOM    622  HE1 LYS    40      54.818  42.119  50.681  1.00  2.56
ATOM    623  HE2 LYS    40      55.741  41.074  51.761  1.00  2.56
ATOM    624  NZ  LYS    40      56.826  42.698  50.952  1.00  2.56
ATOM    625  HZ1 LYS    40      57.111  42.165  50.128  1.00  2.56
ATOM    626  HZ2 LYS    40      56.657  43.639  50.607  1.00  2.56
ATOM    627  HZ3 LYS    40      57.571  42.701  51.638  1.00  2.56
ATOM    628  C   LYS    40      56.033  47.698  53.723  1.00  2.56
ATOM    629  O   LYS    40      55.453  48.087  54.725  1.00  2.56
ATOM    630  N   LEU    41      57.249  48.113  53.377  1.00  2.19
ATOM    631  H   LEU    41      57.657  47.728  52.533  1.00  2.19
ATOM    632  CA  LEU    41      58.098  49.003  54.171  1.00  2.19
ATOM    633  HA  LEU    41      58.275  48.550  55.145  1.00  2.19
ATOM    634  CB  LEU    41      59.430  49.105  53.392  1.00  2.19
ATOM    635  HB1 LEU    41      59.257  49.685  52.484  1.00  2.19
ATOM    636  HB2 LEU    41      59.735  48.104  53.085  1.00  2.19
ATOM    637  CG  LEU    41      60.614  49.732  54.148  1.00  2.19
ATOM    638  HG  LEU    41      60.349  50.725  54.509  1.00  2.19
ATOM    639  CD1 LEU    41      61.033  48.844  55.313  1.00  2.19
ATOM    640 1HD1 LEU    41      61.967  49.224  55.729  1.00  2.19
ATOM    641 2HD1 LEU    41      60.272  48.870  56.090  1.00  2.19
ATOM    642 3HD1 LEU    41      61.194  47.819  54.982  1.00  2.19
ATOM    643  CD2 LEU    41      61.821  49.842  53.213  1.00  2.19
ATOM    644 1HD2 LEU    41      62.639  50.332  53.743  1.00  2.19
ATOM    645 2HD2 LEU    41      62.144  48.850  52.902  1.00  2.19
ATOM    646 3HD2 LEU    41      61.570  50.428  52.334  1.00  2.19
ATOM    647  C   LEU    41      57.485  50.392  54.371  1.00  2.19
ATOM    648  O   LEU    41      57.629  50.954  55.446  1.00  2.19
ATOM    649  N   ARG    42      56.755  50.936  53.384  1.00  2.20
ATOM    650  H   ARG    42      56.761  50.490  52.472  1.00  2.20
ATOM    651  CA  ARG    42      55.997  52.176  53.606  1.00  2.20
ATOM    652  HA  ARG    42      56.667  52.871  54.119  1.00  2.20
ATOM    653  CB  ARG    42      55.562  52.815  52.282  1.00  2.20
ATOM    654  HB1 ARG    42      54.739  52.245  51.848  1.00  2.20
ATOM    655  HB2 ARG    42      56.412  52.744  51.601  1.00  2.20
ATOM    656  CG  ARG    42      55.183  54.312  52.361  1.00  2.20
ATOM    657  HG1 ARG    42      55.183  54.663  51.331  1.00  2.20
ATOM    658  HG2 ARG    42      55.973  54.878  52.841  1.00  2.20
ATOM    659  CD  ARG    42      53.777  54.677  52.895  1.00  2.20
ATOM    660  HD1 ARG    42      53.114  53.835  52.691  1.00  2.20
ATOM    661  HD2 ARG    42      53.408  55.507  52.291  1.00  2.20
ATOM    662  NE  ARG    42      53.590  55.081  54.315  1.00  2.20
ATOM    663  HE  ARG    42      52.635  55.014  54.642  1.00  2.20
ATOM    664  CZ  ARG    42      54.378  55.562  55.268  1.00  2.20
ATOM    665  NH1 ARG    42      55.666  55.695  55.183  1.00  2.20
ATOM    666 1HH1 ARG    42      56.157  55.308  54.413  1.00  2.20
ATOM    667 2HH1 ARG    42      56.226  56.021  55.981  1.00  2.20
ATOM    668  NH2 ARG    42      53.852  55.922  56.386  1.00  2.20
ATOM    669 1HH2 ARG    42      52.910  55.624  56.583  1.00  2.20
ATOM    670 2HH2 ARG    42      54.495  56.016  57.168  1.00  2.20
ATOM    671  C   ARG    42      54.822  51.965  54.551  1.00  2.20
ATOM    672  O   ARG    42      54.735  52.750  55.476  1.00  2.20
ATOM    673  N   SER    43      53.985  50.925  54.416  1.00  2.76
ATOM    674  H   SER    43      54.083  50.276  53.646  1.00  2.76
ATOM    675  CA  SER    43      52.980  50.693  55.482  1.00  2.76
ATOM    676  HA  SER    43      52.337  51.572  55.548  1.00  2.76
ATOM    677  CB  SER    43      52.071  49.494  55.202  1.00  2.76
ATOM    678  HB1 SER    43      51.235  49.866  54.616  1.00  2.76
ATOM    679  HB2 SER    43      51.675  49.108  56.145  1.00  2.76
ATOM    680  OG  SER    43      52.699  48.447  54.470  1.00  2.76
ATOM    681  HG  SER    43      53.601  48.337  54.829  1.00  2.76
ATOM    682  C   SER    43      53.615  50.537  56.880  1.00  2.76
ATOM    683  O   SER    43      53.332  51.303  57.788  1.00  2.76
ATOM    684  N   GLN    44      54.605  49.655  57.009  1.00  3.03
ATOM    685  H   GLN    44      54.868  49.095  56.214  1.00  3.03
ATOM    686  CA  GLN    44      55.402  49.482  58.216  1.00  3.03
ATOM    687  HA  GLN    44      54.803  49.004  58.992  1.00  3.03
ATOM    688  CB  GLN    44      56.620  48.600  57.886  1.00  3.03
ATOM    689  HB1 GLN    44      57.324  48.647  58.716  1.00  3.03
ATOM    690  HB2 GLN    44      57.122  49.023  57.020  1.00  3.03
ATOM    691  CG  GLN    44      56.308  47.121  57.601  1.00  3.03
ATOM    692  HG1 GLN    44      55.389  47.039  57.025  1.00  3.03
ATOM    693  HG2 GLN    44      56.138  46.610  58.545  1.00  3.03
ATOM    694  CD  GLN    44      57.430  46.412  56.830  1.00  3.03
ATOM    695  OE1 GLN    44      57.194  45.684  55.878  1.00  3.03
ATOM    696  NE2 GLN    44      58.690  46.602  57.169  1.00  3.03
ATOM    697 1HE2 GLN    44      58.930  47.177  57.958  1.00  3.03
ATOM    698 2HE2 GLN    44      59.389  46.064  56.687  1.00  3.03
ATOM    699  C   GLN    44      55.912  50.832  58.768  1.00  3.03
ATOM    700  O   GLN    44      55.935  51.044  59.966  1.00  3.03
ATOM    701  N   GLU    45      56.254  51.798  57.924  1.00  2.90
ATOM    702  H   GLU    45      56.270  51.587  56.935  1.00  2.90
ATOM    703  CA  GLU    45      56.747  53.113  58.327  1.00  2.90
ATOM    704  HA  GLU    45      57.220  53.036  59.307  1.00  2.90
ATOM    705  CB  GLU    45      57.848  53.522  57.312  1.00  2.90
ATOM    706  HB1 GLU    45      57.371  53.673  56.342  1.00  2.90
ATOM    707  HB2 GLU    45      58.534  52.681  57.201  1.00  2.90
ATOM    708  CG  GLU    45      58.722  54.755  57.641  1.00  2.90
ATOM    709  HG1 GLU    45      59.733  54.410  57.867  1.00  2.90
ATOM    710  HG2 GLU    45      58.367  55.267  58.534  1.00  2.90
ATOM    711  CD  GLU    45      58.794  55.742  56.458  1.00  2.90
ATOM    712  OE1 GLU    45      59.690  55.571  55.595  1.00  2.90
ATOM    713  OE2 GLU    45      57.926  56.637  56.325  1.00  2.90
ATOM    714  C   GLU    45      55.671  54.232  58.429  1.00  2.90
ATOM    715  O   GLU    45      55.929  55.435  58.349  1.00  2.90
ATOM    716  N   CYS    46      54.404  53.885  58.577  1.00  3.37
ATOM    717  H   CYS    46      54.149  52.918  58.404  1.00  3.37
ATOM    718  CA  CYS    46      53.506  54.645  59.455  1.00  3.37
ATOM    719  HA  CYS    46      53.973  55.550  59.800  1.00  3.37
ATOM    720  CB  CYS    46      52.161  54.930  58.757  1.00  3.37
ATOM    721  HB1 CYS    46      52.233  55.850  58.196  1.00  3.37
ATOM    722  HB2 CYS    46      51.399  55.059  59.526  1.00  3.37
ATOM    723  SG  CYS    46      51.574  53.604  57.675  1.00  3.37
ATOM    724  HG  CYS    46      51.401  52.632  58.609  1.00  3.37
ATOM    725  C   CYS    46      53.150  53.783  60.682  1.00  3.37
ATOM    726  O   CYS    46      52.635  54.261  61.689  1.00  3.37
ATOM    727  N   ASP    47      53.369  52.481  60.597  1.00  4.55
ATOM    728  H   ASP    47      53.681  52.052  59.739  1.00  4.55
ATOM    729  CA  ASP    47      52.903  51.610  61.649  1.00  4.55
ATOM    730  HA  ASP    47      51.944  51.979  62.019  1.00  4.55
ATOM    731  CB  ASP    47      52.634  50.203  61.062  1.00  4.55
ATOM    732  HB1 ASP    47      52.243  49.567  61.857  1.00  4.55
ATOM    733  HB2 ASP    47      53.581  49.773  60.736  1.00  4.55
ATOM    734  CG  ASP    47      51.633  50.166  59.882  1.00  4.55
ATOM    735  OD1 ASP    47      51.655  49.177  59.104  1.00  4.55
ATOM    736  OD2 ASP    47      50.865  51.136  59.704  1.00  4.55
ATOM    737  C   ASP    47      53.858  51.563  62.865  1.00  4.55
ATOM    738  O   ASP    47      53.455  51.184  63.968  1.00  4.55
ATOM    739  N   TRP    48      55.133  51.922  62.654  1.00  5.29
ATOM    740  H   TRP    48      55.338  52.152  61.694  1.00  5.29
ATOM    741  CA  TRP    48      56.262  51.506  63.494  1.00  5.29
ATOM    742  HA  TRP    48      55.856  51.108  64.422  1.00  5.29
ATOM    743  CB  TRP    48      56.991  50.337  62.807  1.00  5.29
ATOM    744  HB1 TRP    48      57.877  50.120  63.382  1.00  5.29
ATOM    745  HB2 TRP    48      57.349  50.676  61.844  1.00  5.29
ATOM    746  CG  TRP    48      56.296  49.015  62.591  1.00  5.29
ATOM    747  CD1 TRP    48      55.140  48.588  63.151  1.00  5.29
ATOM    748  HD1 TRP    48      54.541  49.151  63.846  1.00  5.29
ATOM    749  NE1 TRP    48      54.826  47.325  62.699  1.00  5.29
ATOM    750  HE1 TRP    48      53.986  46.834  62.970  1.00  5.29
ATOM    751  CE2 TRP    48      55.818  46.819  61.894  1.00  5.29
ATOM    752  CZ2 TRP    48      56.014  45.564  61.296  1.00  5.29
ATOM    753  HZ2 TRP    48      55.265  44.794  61.402  1.00  5.29
ATOM    754  CH2 TRP    48      57.209  45.321  60.601  1.00  5.29
ATOM    755  HH2 TRP    48      57.383  44.360  60.141  1.00  5.29
ATOM    756  CZ3 TRP    48      58.180  46.334  60.509  1.00  5.29
ATOM    757  HZ3 TRP    48      59.098  46.148  59.978  1.00  5.29
ATOM    758  CE3 TRP    48      57.970  47.591  61.109  1.00  5.29
ATOM    759  HE3 TRP    48      58.738  48.349  61.062  1.00  5.29
ATOM    760  CD2 TRP    48      56.780  47.871  61.817  1.00  5.29
ATOM    761  C   TRP    48      57.242  52.608  63.981  1.00  5.29
ATOM    762  O   TRP    48      57.946  52.443  64.975  1.00  5.29
ATOM    763  N   GLU    49      57.311  53.757  63.319  1.00  5.43
ATOM    764  H   GLU    49      56.888  53.744  62.407  1.00  5.43
ATOM    765  CA  GLU    49      57.088  55.025  64.041  1.00  5.43
ATOM    766  HA  GLU    49      57.556  54.993  65.024  1.00  5.43
ATOM    767  CB  GLU    49      57.648  56.188  63.225  1.00  5.43
ATOM    768  HB1 GLU    49      57.288  57.133  63.635  1.00  5.43
ATOM    769  HB2 GLU    49      57.270  56.099  62.205  1.00  5.43
ATOM    770  CG  GLU    49      59.176  56.214  63.212  1.00  5.43
ATOM    771  HG1 GLU    49      59.590  55.220  63.370  1.00  5.43
ATOM    772  HG2 GLU    49      59.532  56.848  64.028  1.00  5.43
ATOM    773  CD  GLU    49      59.621  56.764  61.868  1.00  5.43
ATOM    774  OE1 GLU    49      59.600  58.014  61.750  1.00  5.43
ATOM    775  OE2 GLU    49      59.885  55.941  60.958  1.00  5.43
ATOM    776  C   GLU    49      55.595  55.231  64.194  1.00  5.43
ATOM    777  O   GLU    49      54.843  54.905  63.289  1.00  5.43
ATOM    778  N   GLU    50      55.170  55.824  65.300  1.00  4.85
ATOM    779  H   GLU    50      55.835  56.080  66.010  1.00  4.85
ATOM    780  CA  GLU    50      53.783  56.241  65.491  1.00  4.85
ATOM    781  HA  GLU    50      53.139  55.377  65.311  1.00  4.85
ATOM    782  CB  GLU    50      53.633  56.671  66.968  1.00  4.85
ATOM    783  HB1 GLU    50      53.789  57.744  67.085  1.00  4.85
ATOM    784  HB2 GLU    50      54.411  56.183  67.559  1.00  4.85
ATOM    785  CG  GLU    50      52.307  56.255  67.618  1.00  4.85
ATOM    786  HG1 GLU    50      52.396  56.398  68.697  1.00  4.85
ATOM    787  HG2 GLU    50      52.149  55.188  67.443  1.00  4.85
ATOM    788  CD  GLU    50      51.111  57.062  67.115  1.00  4.85
ATOM    789  OE1 GLU    50      50.116  56.427  66.710  1.00  4.85
ATOM    790  OE2 GLU    50      51.177  58.312  67.173  1.00  4.85
ATOM    791  C   GLU    50      53.419  57.326  64.482  1.00  4.85
ATOM    792  O   GLU    50      53.843  58.478  64.609  1.00  4.85
ATOM    793  N   ILE    51      52.698  56.926  63.432  1.00  4.89
ATOM    794  H   ILE    51      52.532  55.932  63.305  1.00  4.89
ATOM    795  CA  ILE    51      52.109  57.848  62.477  1.00  4.89
ATOM    796  HA  ILE    51      52.636  58.799  62.577  1.00  4.89
ATOM    797  CB  ILE    51      52.292  57.412  61.037  1.00  4.89
ATOM    798  HB  ILE    51      52.430  56.367  61.059  1.00  4.89
ATOM    799  CG2 ILE    51      51.036  57.566  60.149  1.00  4.89
ATOM    800 1HG2 ILE    51      51.291  57.420  59.108  1.00  4.89
ATOM    801 2HG2 ILE    51      50.307  56.801  60.425  1.00  4.89
ATOM    802 3HG2 ILE    51      50.553  58.527  60.277  1.00  4.89
ATOM    803  CG1 ILE    51      53.605  57.978  60.443  1.00  4.89
ATOM    804 1HG1 ILE    51      53.594  59.059  60.441  1.00  4.89
ATOM    805 2HG1 ILE    51      53.708  57.649  59.410  1.00  4.89
ATOM    806  CD1 ILE    51      54.909  57.607  61.176  1.00  4.89
ATOM    807  HD1 ILE    51      55.758  57.940  60.578  1.00  4.89
ATOM    808  HD2 ILE    51      54.942  58.101  62.145  1.00  4.89
ATOM    809  HD3 ILE    51      54.976  56.533  61.319  1.00  4.89
ATOM    810  C   ILE    51      50.693  58.114  62.906  1.00  4.89
ATOM    811  O   ILE    51      49.750  57.350  62.818  1.00  4.89
ATOM    812  N   SER    52      50.614  59.333  63.381  1.00  5.57
ATOM    813  H   SER    52      51.473  59.874  63.418  1.00  5.57
ATOM    814  CA  SER    52      49.404  59.972  63.772  1.00  5.57
ATOM    815  HA  SER    52      48.579  59.595  63.179  1.00  5.57
ATOM    816  CB  SER    52      49.098  59.724  65.258  1.00  5.57
ATOM    817  HB1 SER    52      49.071  58.651  65.455  1.00  5.57
ATOM    818  HB2 SER    52      48.121  60.144  65.492  1.00  5.57
ATOM    819  OG  SER    52      50.051  60.336  66.097  1.00  5.57
ATOM    820  HG  SER    52      50.545  59.592  66.548  1.00  5.57
ATOM    821  C   SER    52      49.631  61.429  63.458  1.00  5.57
ATOM    822  O   SER    52      50.756  61.921  63.361  1.00  5.57
ATOM    823  N   VAL    53      48.586  62.172  63.209  1.00  6.41
ATOM    824  H   VAL    53      47.665  61.751  63.179  1.00  6.41
ATOM    825  CA  VAL    53      48.620  63.541  63.669  1.00  6.41
ATOM    826  HA  VAL    53      49.355  63.561  64.474  1.00  6.41
ATOM    827  CB  VAL    53      49.124  64.600  62.676  1.00  6.41
ATOM    828  HB  VAL    53      49.980  64.166  62.229  1.00  6.41
ATOM    829  CG1 VAL    53      48.166  64.944  61.552  1.00  6.41
ATOM    830 1HG1 VAL    53      48.742  65.295  60.696  1.00  6.41
ATOM    831 2HG1 VAL    53      47.615  64.068  61.244  1.00  6.41
ATOM    832 3HG1 VAL    53      47.465  65.712  61.841  1.00  6.41
ATOM    833  CG2 VAL    53      49.691  65.827  63.397  1.00  6.41
ATOM    834 1HG2 VAL    53      50.099  66.506  62.650  1.00  6.41
ATOM    835 2HG2 VAL    53      48.939  66.325  64.001  1.00  6.41
ATOM    836 3HG2 VAL    53      50.512  65.516  64.046  1.00  6.41
ATOM    837  C   VAL    53      47.331  63.765  64.400  1.00  6.41
ATOM    838  O   VAL    53      46.897  62.853  65.115  1.00  6.41
ATOM    839  N   LYS    54      46.644  64.882  64.216  1.00  7.08
ATOM    840  H   LYS    54      47.044  65.597  63.624  1.00  7.08
ATOM    841  CA  LYS    54      45.205  64.852  64.362  1.00  7.08
ATOM    842  HA  LYS    54      44.868  63.843  64.132  1.00  7.08
ATOM    843  CB  LYS    54      44.788  65.169  65.816  1.00  7.08
ATOM    844  HB1 LYS    54      44.388  66.184  65.851  1.00  7.08
ATOM    845  HB2 LYS    54      45.659  65.154  66.474  1.00  7.08
ATOM    846  CG  LYS    54      43.726  64.200  66.385  1.00  7.08
ATOM    847  HG1 LYS    54      42.952  64.003  65.645  1.00  7.08
ATOM    848  HG2 LYS    54      43.236  64.728  67.205  1.00  7.08
ATOM    849  CD  LYS    54      44.265  62.870  66.970  1.00  7.08
ATOM    850  HD1 LYS    54      43.855  62.789  67.979  1.00  7.08
ATOM    851  HD2 LYS    54      45.346  62.919  67.094  1.00  7.08
ATOM    852  CE  LYS    54      43.874  61.563  66.251  1.00  7.08
ATOM    853  HE1 LYS    54      42.800  61.576  66.034  1.00  7.08
ATOM    854  HE2 LYS    54      44.074  60.736  66.935  1.00  7.08
ATOM    855  NZ  LYS    54      44.621  61.322  64.991  1.00  7.08
ATOM    856  HZ1 LYS    54      44.533  60.375  64.658  1.00  7.08
ATOM    857  HZ2 LYS    54      44.216  61.901  64.252  1.00  7.08
ATOM    858  HZ3 LYS    54      45.597  61.592  65.073  1.00  7.08
ATOM    859  C   LYS    54      44.517  65.732  63.336  1.00  7.08
ATOM    860  O   LYS    54      45.200  66.439  62.602  1.00  7.08
ATOM    861  N   GLY    55      43.193  65.607  63.218  1.00  6.97
ATOM    862  H   GLY    55      42.761  64.887  63.785  1.00  6.97
ATOM    863  CA  GLY    55      42.379  66.078  62.103  1.00  6.97
ATOM    864  HA1 GLY    55      41.412  66.354  62.482  1.00  6.97
ATOM    865  HA2 GLY    55      42.216  65.259  61.398  1.00  6.97
ATOM    866  C   GLY    55      42.903  67.265  61.281  1.00  6.97
ATOM    867  O   GLY    55      43.193  67.076  60.104  1.00  6.97
ATOM    868  N   PRO    56      43.097  68.438  61.873  1.00  6.86
ATOM    869  CD  PRO    56      42.755  68.809  63.245  1.00  6.86
ATOM    870  HD1 PRO    56      43.312  68.212  63.967  1.00  6.86
ATOM    871  HD2 PRO    56      41.682  68.679  63.392  1.00  6.86
ATOM    872  CG  PRO    56      43.128  70.280  63.384  1.00  6.86
ATOM    873  HG1 PRO    56      44.164  70.369  63.713  1.00  6.86
ATOM    874  HG2 PRO    56      42.458  70.802  64.069  1.00  6.86
ATOM    875  CB  PRO    56      42.993  70.796  61.950  1.00  6.86
ATOM    876  HB1 PRO    56      43.580  71.702  61.792  1.00  6.86
ATOM    877  HB2 PRO    56      41.941  70.992  61.735  1.00  6.86
ATOM    878  CA  PRO    56      43.481  69.620  61.101  1.00  6.86
ATOM    879  HA  PRO    56      42.941  69.622  60.154  1.00  6.86
ATOM    880  C   PRO    56      44.963  69.784  60.784  1.00  6.86
ATOM    881  O   PRO    56      45.321  70.508  59.864  1.00  6.86
ATOM    882  N   ASN    57      45.828  69.096  61.524  1.00  6.27
ATOM    883  H   ASN    57      45.455  68.524  62.269  1.00  6.27
ATOM    884  CA  ASN    57      47.196  68.820  61.110  1.00  6.27
ATOM    885  HA  ASN    57      47.595  69.715  60.627  1.00  6.27
ATOM    886  CB  ASN    57      48.029  68.548  62.364  1.00  6.27
ATOM    887  HB1 ASN    57      49.065  68.391  62.069  1.00  6.27
ATOM    888  HB2 ASN    57      47.643  67.660  62.849  1.00  6.27
ATOM    889  CG  ASN    57      47.961  69.674  63.377  1.00  6.27
ATOM    890  OD1 ASN    57      47.127  69.681  64.264  1.00  6.27
ATOM    891  ND2 ASN    57      48.832  70.652  63.296  1.00  6.27
ATOM    892 1HD2 ASN    57      49.501  70.680  62.546  1.00  6.27
ATOM    893 2HD2 ASN    57      48.759  71.375  63.989  1.00  6.27
ATOM    894  C   ASN    57      47.255  67.713  60.048  1.00  6.27
ATOM    895  O   ASN    57      48.324  67.466  59.503  1.00  6.27
ATOM    896  N   GLY    58      46.117  67.067  59.770  1.00  5.54
ATOM    897  H   GLY    58      45.292  67.349  60.279  1.00  5.54
ATOM    898  CA  GLY    58      45.889  66.178  58.635  1.00  5.54
ATOM    899  HA1 GLY    58      46.823  66.024  58.093  1.00  5.54
ATOM    900  HA2 GLY    58      45.182  66.656  57.957  1.00  5.54
ATOM    901  C   GLY    58      45.327  64.797  58.982  1.00  5.54
ATOM    902  O   GLY    58      45.250  63.927  58.126  1.00  5.54
ATOM    903  N   GLU    59      44.976  64.601  60.254  1.00  5.01
ATOM    904  H   GLU    59      45.078  65.416  60.846  1.00  5.01
ATOM    905  CA  GLU    59      44.533  63.359  60.906  1.00  5.01
ATOM    906  HA  GLU    59      44.302  63.653  61.932  1.00  5.01
ATOM    907  CB  GLU    59      43.211  62.831  60.299  1.00  5.01
ATOM    908  HB1 GLU    59      43.440  62.254  59.406  1.00  5.01
ATOM    909  HB2 GLU    59      42.588  63.669  59.989  1.00  5.01
ATOM    910  CG  GLU    59      42.377  61.959  61.262  1.00  5.01
ATOM    911  HG1 GLU    59      42.942  61.050  61.486  1.00  5.01
ATOM    912  HG2 GLU    59      41.461  61.657  60.750  1.00  5.01
ATOM    913  CD  GLU    59      42.035  62.684  62.569  1.00  5.01
ATOM    914  OE1 GLU    59      41.019  63.400  62.653  1.00  5.01
ATOM    915  OE2 GLU    59      42.872  62.626  63.501  1.00  5.01
ATOM    916  C   GLU    59      45.574  62.294  61.086  1.00  5.01
ATOM    917  O   GLU    59      45.794  61.805  62.181  1.00  5.01
ATOM    918  N   SER    60      46.313  62.093  60.000  1.00  4.46
ATOM    919  H   SER    60      46.062  62.499  59.094  1.00  4.46
ATOM    920  CA  SER    60      47.553  61.382  60.048  1.00  4.46
ATOM    921  HA  SER    60      47.761  61.190  61.093  1.00  4.46
ATOM    922  CB  SER    60      47.388  59.950  59.510  1.00  4.46
ATOM    923  HB1 SER    60      46.779  59.394  60.225  1.00  4.46
ATOM    924  HB2 SER    60      48.351  59.448  59.470  1.00  4.46
ATOM    925  OG  SER    60      46.725  59.834  58.258  1.00  4.46
ATOM    926  HG  SER    60      46.455  58.900  58.124  1.00  4.46
ATOM    927  C   SER    60      48.763  62.180  59.580  1.00  4.46
ATOM    928  O   SER    60      48.885  62.546  58.415  1.00  4.46
ATOM    929  N   SER    61      49.687  62.408  60.525  1.00  3.87
ATOM    930  H   SER    61      49.540  62.093  61.469  1.00  3.87
ATOM    931  CA  SER    61      51.065  62.605  60.154  1.00  3.87
ATOM    932  HA  SER    61      51.014  63.160  59.217  1.00  3.87
ATOM    933  CB  SER    61      52.038  63.531  60.921  1.00  3.87
ATOM    934  HB1 SER    61      51.578  64.480  61.166  1.00  3.87
ATOM    935  HB2 SER    61      52.823  63.780  60.210  1.00  3.87
ATOM    936  OG  SER    61      52.698  62.970  62.034  1.00  3.87
ATOM    937  HG  SER    61      52.022  62.521  62.588  1.00  3.87
ATOM    938  C   SER    61      51.679  61.312  59.830  1.00  3.87
ATOM    939  O   SER    61      51.742  60.463  60.714  1.00  3.87
ATOM    940  N   VAL    62      52.023  61.211  58.550  1.00  2.74
ATOM    941  H   VAL    62      51.974  62.040  57.968  1.00  2.74
ATOM    942  CA  VAL    62      52.324  59.981  57.870  1.00  2.74
ATOM    943  HA  VAL    62      52.222  59.217  58.624  1.00  2.74
ATOM    944  CB  VAL    62      51.301  59.542  56.801  1.00  2.74
ATOM    945  HB  VAL    62      51.632  58.586  56.404  1.00  2.74
ATOM    946  CG1 VAL    62      49.874  59.362  57.308  1.00  2.74
ATOM    947 1HG1 VAL    62      49.818  58.587  58.061  1.00  2.74
ATOM    948 2HG1 VAL    62      49.509  60.287  57.730  1.00  2.74
ATOM    949 3HG1 VAL    62      49.207  59.059  56.501  1.00  2.74
ATOM    950  CG2 VAL    62      51.135  60.507  55.645  1.00  2.74
ATOM    951 1HG2 VAL    62      52.088  60.829  55.242  1.00  2.74
ATOM    952 2HG2 VAL    62      50.563  60.028  54.858  1.00  2.74
ATOM    953 3HG2 VAL    62      50.585  61.364  56.014  1.00  2.74
ATOM    954  C   VAL    62      53.791  59.837  57.491  1.00  2.74
ATOM    955  O   VAL    62      54.652  59.919  58.369  1.00  2.74
ATOM    956  N   ILE    63      54.081  59.540  56.223  1.00  2.31
ATOM    957  H   ILE    63      53.324  59.551  55.560  1.00  2.31
ATOM    958  CA  ILE    63      55.407  59.178  55.736  1.00  2.31
ATOM    959  HA  ILE    63      55.638  58.158  56.034  1.00  2.31
ATOM    960  CB  ILE    63      55.545  59.327  54.183  1.00  2.31
ATOM    961  HB  ILE    63      55.378  60.378  53.939  1.00  2.31
ATOM    962  CG2 ILE    63      56.968  58.957  53.695  1.00  2.31
ATOM    963 1HG2 ILE    63      57.701  59.687  54.038  1.00  2.31
ATOM    964 2HG2 ILE    63      57.246  57.967  54.061  1.00  2.31
ATOM    965 3HG2 ILE    63      57.027  58.957  52.605  1.00  2.31
ATOM    966  CG1 ILE    63      54.620  58.513  53.259  1.00  2.31
ATOM    967 1HG1 ILE    63      54.830  57.453  53.364  1.00  2.31
ATOM    968 2HG1 ILE    63      54.851  58.792  52.232  1.00  2.31
ATOM    969  CD1 ILE    63      53.130  58.746  53.430  1.00  2.31
ATOM    970  HD1 ILE    63      52.820  58.349  54.389  1.00  2.31
ATOM    971  HD2 ILE    63      52.908  59.809  53.351  1.00  2.31
ATOM    972  HD3 ILE    63      52.595  58.208  52.653  1.00  2.31
ATOM    973  C   ILE    63      56.460  60.108  56.316  1.00  2.31
ATOM    974  O   ILE    63      56.290  61.329  56.372  1.00  2.31
ATOM    975  N   HIS    64      57.603  59.528  56.643  1.00  2.49
ATOM    976  H   HIS    64      57.683  58.514  56.564  1.00  2.49
ATOM    977  CA  HIS    64      58.698  60.239  57.256  1.00  2.49
ATOM    978  HA  HIS    64      58.439  61.280  57.447  1.00  2.49
ATOM    979  CB  HIS    64      58.940  59.551  58.596  1.00  2.49
ATOM    980  HB1 HIS    64      59.171  58.496  58.432  1.00  2.49
ATOM    981  HB2 HIS    64      58.011  59.588  59.154  1.00  2.49
ATOM    982  CG  HIS    64      60.046  60.162  59.411  1.00  2.49
ATOM    983  ND1 HIS    64      59.950  61.337  60.165  1.00  2.49
ATOM    984  CE1 HIS    64      61.108  61.414  60.841  1.00  2.49
ATOM    985  HE1 HIS    64      61.342  62.188  61.560  1.00  2.49
ATOM    986  NE2 HIS    64      61.909  60.376  60.543  1.00  2.49
ATOM    987  HE2 HIS    64      62.777  60.140  61.004  1.00  2.49
ATOM    988  CD2 HIS    64      61.254  59.577  59.638  1.00  2.49
ATOM    989  HD2 HIS    64      61.565  58.609  59.261  1.00  2.49
ATOM    990  C   HIS    64      59.942  60.204  56.393  1.00  2.49
ATOM    991  O   HIS    64      60.682  59.221  56.407  1.00  2.49
ATOM    992  N   ASP    65      60.182  61.251  55.597  1.00  2.68
ATOM    993  H   ASP    65      59.597  62.084  55.658  1.00  2.68
ATOM    994  CA  ASP    65      61.414  61.258  54.812  1.00  2.68
ATOM    995  HA  ASP    65      61.465  60.283  54.335  1.00  2.68
ATOM    996  CB  ASP    65      61.422  62.264  53.658  1.00  2.68
ATOM    997  HB1 ASP    65      61.511  63.278  54.051  1.00  2.68
ATOM    998  HB2 ASP    65      60.484  62.177  53.108  1.00  2.68
ATOM    999  CG  ASP    65      62.584  61.960  52.699  1.00  2.68
ATOM   1000  OD1 ASP    65      62.906  62.823  51.857  1.00  2.68
ATOM   1001  OD2 ASP    65      63.156  60.836  52.732  1.00  2.68
ATOM   1002  C   ASP    65      62.653  61.399  55.709  1.00  2.68
ATOM   1003  O   ASP    65      62.936  62.475  56.256  1.00  2.68
ATOM   1004  N   ARG    66      63.348  60.258  55.844  1.00  3.18
ATOM   1005  H   ARG    66      62.885  59.432  55.494  1.00  3.18
ATOM   1006  CA  ARG    66      64.577  60.018  56.596  1.00  3.18
ATOM   1007  HA  ARG    66      64.329  60.215  57.640  1.00  3.18
ATOM   1008  CB  ARG    66      65.019  58.547  56.585  1.00  3.18
ATOM   1009  HB1 ARG    66      64.177  57.917  56.866  1.00  3.18
ATOM   1010  HB2 ARG    66      65.773  58.433  57.366  1.00  3.18
ATOM   1011  CG  ARG    66      65.646  58.046  55.280  1.00  3.18
ATOM   1012  HG1 ARG    66      66.368  57.274  55.541  1.00  3.18
ATOM   1013  HG2 ARG    66      66.233  58.825  54.806  1.00  3.18
ATOM   1014  CD  ARG    66      64.715  57.424  54.239  1.00  3.18
ATOM   1015  HD1 ARG    66      64.653  56.357  54.452  1.00  3.18
ATOM   1016  HD2 ARG    66      65.234  57.526  53.290  1.00  3.18
ATOM   1017  NE  ARG    66      63.343  57.986  54.086  1.00  3.18
ATOM   1018  HE  ARG    66      63.233  58.809  53.500  1.00  3.18
ATOM   1019  CZ  ARG    66      62.242  57.349  54.480  1.00  3.18
ATOM   1020  NH1 ARG    66      62.271  56.352  55.297  1.00  3.18
ATOM   1021 1HH1 ARG    66      63.116  56.120  55.804  1.00  3.18
ATOM   1022 2HH1 ARG    66      61.384  55.933  55.580  1.00  3.18
ATOM   1023  NH2 ARG    66      61.045  57.632  54.061  1.00  3.18
ATOM   1024 1HH2 ARG    66      60.836  58.453  53.532  1.00  3.18
ATOM   1025 2HH2 ARG    66      60.295  57.119  54.537  1.00  3.18
ATOM   1026  C   ARG    66      65.696  60.999  56.295  1.00  3.18
ATOM   1027  O   ARG    66      66.247  61.578  57.224  1.00  3.18
ATOM   1028  N   LYS    67      65.909  61.306  55.008  1.00  3.74
ATOM   1029  H   LYS    67      65.317  60.828  54.345  1.00  3.74
ATOM   1030  CA  LYS    67      66.965  62.203  54.488  1.00  3.74
ATOM   1031  HA  LYS    67      67.940  61.793  54.764  1.00  3.74
ATOM   1032  CB  LYS    67      66.868  62.281  52.956  1.00  3.74
ATOM   1033  HB1 LYS    67      67.695  62.894  52.592  1.00  3.74
ATOM   1034  HB2 LYS    67      65.932  62.782  52.701  1.00  3.74
ATOM   1035  CG  LYS    67      66.924  60.916  52.245  1.00  3.74
ATOM   1036  HG1 LYS    67      66.024  60.345  52.475  1.00  3.74
ATOM   1037  HG2 LYS    67      67.787  60.356  52.606  1.00  3.74
ATOM   1038  CD  LYS    67      67.044  61.072  50.719  1.00  3.74
ATOM   1039  HD1 LYS    67      66.985  60.088  50.251  1.00  3.74
ATOM   1040  HD2 LYS    67      68.026  61.489  50.491  1.00  3.74
ATOM   1041  CE  LYS    67      65.980  61.994  50.107  1.00  3.74
ATOM   1042  HE1 LYS    67      66.182  62.098  49.036  1.00  3.74
ATOM   1043  HE2 LYS    67      66.048  62.983  50.566  1.00  3.74
ATOM   1044  NZ  LYS    67      64.617  61.450  50.275  1.00  3.74
ATOM   1045  HZ1 LYS    67      63.918  62.157  50.097  1.00  3.74
ATOM   1046  HZ2 LYS    67      64.487  60.662  49.637  1.00  3.74
ATOM   1047  HZ3 LYS    67      64.406  61.161  51.228  1.00  3.74
ATOM   1048  C   LYS    67      66.921  63.623  55.073  1.00  3.74
ATOM   1049  O   LYS    67      67.816  64.428  54.828  1.00  3.74
ATOM   1050  N   SER    68      65.853  63.969  55.797  1.00  3.71
ATOM   1051  H   SER    68      65.127  63.278  55.912  1.00  3.71
ATOM   1052  CA  SER    68      65.739  65.221  56.542  1.00  3.71
ATOM   1053  HA  SER    68      66.717  65.464  56.961  1.00  3.71
ATOM   1054  CB  SER    68      65.347  66.346  55.564  1.00  3.71
ATOM   1055  HB1 SER    68      64.897  67.184  56.094  1.00  3.71
ATOM   1056  HB2 SER    68      64.627  65.972  54.834  1.00  3.71
ATOM   1057  OG  SER    68      66.494  66.842  54.907  1.00  3.71
ATOM   1058  HG  SER    68      67.086  66.096  54.697  1.00  3.71
ATOM   1059  C   SER    68      64.773  65.188  57.743  1.00  3.71
ATOM   1060  O   SER    68      64.364  66.248  58.227  1.00  3.71
ATOM   1061  N   GLY    69      64.368  64.008  58.225  1.00  3.49
ATOM   1062  H   GLY    69      64.777  63.167  57.833  1.00  3.49
ATOM   1063  CA  GLY    69      63.349  63.837  59.275  1.00  3.49
ATOM   1064  HA1 GLY    69      63.797  64.052  60.246  1.00  3.49
ATOM   1065  HA2 GLY    69      63.021  62.798  59.268  1.00  3.49
ATOM   1066  C   GLY    69      62.121  64.720  59.098  1.00  3.49
ATOM   1067  O   GLY    69      61.835  65.556  59.961  1.00  3.49
ATOM   1068  N   LYS    70      61.442  64.621  57.950  1.00  3.13
ATOM   1069  H   LYS    70      61.738  63.925  57.268  1.00  3.13
ATOM   1070  CA  LYS    70      60.223  65.422  57.697  1.00  3.13
ATOM   1071  HA  LYS    70      60.052  66.136  58.494  1.00  3.13
ATOM   1072  CB  LYS    70      60.348  66.181  56.361  1.00  3.13
ATOM   1073  HB1 LYS    70      59.403  66.685  56.149  1.00  3.13
ATOM   1074  HB2 LYS    70      60.502  65.443  55.572  1.00  3.13
ATOM   1075  CG  LYS    70      61.491  67.210  56.255  1.00  3.13
ATOM   1076  HG1 LYS    70      61.626  67.419  55.193  1.00  3.13
ATOM   1077  HG2 LYS    70      62.422  66.770  56.606  1.00  3.13
ATOM   1078  CD  LYS    70      61.253  68.567  56.946  1.00  3.13
ATOM   1079  HD1 LYS    70      60.288  68.951  56.610  1.00  3.13
ATOM   1080  HD2 LYS    70      62.014  69.264  56.592  1.00  3.13
ATOM   1081  CE  LYS    70      61.268  68.569  58.482  1.00  3.13
ATOM   1082  HE1 LYS    70      60.498  67.887  58.843  1.00  3.13
ATOM   1083  HE2 LYS    70      60.993  69.571  58.826  1.00  3.13
ATOM   1084  NZ  LYS    70      62.588  68.194  59.050  1.00  3.13
ATOM   1085  HZ1 LYS    70      63.296  68.890  58.867  1.00  3.13
ATOM   1086  HZ2 LYS    70      62.520  68.019  60.044  1.00  3.13
ATOM   1087  HZ3 LYS    70      62.925  67.315  58.655  1.00  3.13
ATOM   1088  C   LYS    70      59.005  64.498  57.677  1.00  3.13
ATOM   1089  O   LYS    70      58.885  63.661  56.785  1.00  3.13
ATOM   1090  N   LYS    71      58.128  64.658  58.675  1.00  2.77
ATOM   1091  H   LYS    71      58.329  65.351  59.373  1.00  2.77
ATOM   1092  CA  LYS    71      56.764  64.118  58.652  1.00  2.77
ATOM   1093  HA  LYS    71      56.803  63.075  58.332  1.00  2.77
ATOM   1094  CB  LYS    71      56.130  64.170  60.056  1.00  2.77
ATOM   1095  HB1 LYS    71      55.052  64.030  59.966  1.00  2.77
ATOM   1096  HB2 LYS    71      56.294  65.165  60.475  1.00  2.77
ATOM   1097  CG  LYS    71      56.677  63.116  61.045  1.00  2.77
ATOM   1098  HG1 LYS    71      56.425  63.450  62.052  1.00  2.77
ATOM   1099  HG2 LYS    71      57.764  63.068  60.971  1.00  2.77
ATOM   1100  CD  LYS    71      56.079  61.708  60.854  1.00  2.77
ATOM   1101  HD1 LYS    71      56.351  61.308  59.877  1.00  2.77
ATOM   1102  HD2 LYS    71      54.990  61.792  60.886  1.00  2.77
ATOM   1103  CE  LYS    71      56.506  60.740  61.977  1.00  2.77
ATOM   1104  HE1 LYS    71      55.661  60.078  62.192  1.00  2.77
ATOM   1105  HE2 LYS    71      56.701  61.315  62.885  1.00  2.77
ATOM   1106  NZ  LYS    71      57.691  59.921  61.613  1.00  2.77
ATOM   1107  HZ1 LYS    71      58.466  60.467  61.249  1.00  2.77
ATOM   1108  HZ2 LYS    71      58.078  59.356  62.363  1.00  2.77
ATOM   1109  HZ3 LYS    71      57.463  59.241  60.899  1.00  2.77
ATOM   1110  C   LYS    71      55.945  64.868  57.618  1.00  2.77
ATOM   1111  O   LYS    71      55.945  66.095  57.610  1.00  2.77
ATOM   1112  N   PHE    72      55.264  64.106  56.777  1.00  2.46
ATOM   1113  H   PHE    72      55.402  63.102  56.824  1.00  2.46
ATOM   1114  CA  PHE    72      54.410  64.592  55.703  1.00  2.46
ATOM   1115  HA  PHE    72      54.263  65.672  55.781  1.00  2.46
ATOM   1116  CB  PHE    72      55.083  64.261  54.360  1.00  2.46
ATOM   1117  HB1 PHE    72      54.382  64.465  53.555  1.00  2.46
ATOM   1118  HB2 PHE    72      55.284  63.190  54.331  1.00  2.46
ATOM   1119  CG  PHE    72      56.356  65.022  54.042  1.00  2.46
ATOM   1120  CD1 PHE    72      56.338  66.427  53.947  1.00  2.46
ATOM   1121  HD1 PHE    72      55.430  66.977  54.163  1.00  2.46
ATOM   1122  CE1 PHE    72      57.494  67.123  53.549  1.00  2.46
ATOM   1123  HE1 PHE    72      57.463  68.198  53.455  1.00  2.46
ATOM   1124  CZ  PHE    72      58.673  66.419  53.247  1.00  2.46
ATOM   1125  HZ  PHE    72      59.554  66.950  52.919  1.00  2.46
ATOM   1126  CE2 PHE    72      58.698  65.019  53.358  1.00  2.46
ATOM   1127  HE2 PHE    72      59.598  64.477  53.111  1.00  2.46
ATOM   1128  CD2 PHE    72      57.544  64.321  53.758  1.00  2.46
ATOM   1129  HD2 PHE    72      57.563  63.243  53.827  1.00  2.46
ATOM   1130  C   PHE    72      53.039  63.923  55.776  1.00  2.46
ATOM   1131  O   PHE    72      52.893  62.861  56.378  1.00  2.46
ATOM   1132  N   SER    73      52.038  64.506  55.129  1.00  2.68
ATOM   1133  H   SER    73      52.138  65.485  54.866  1.00  2.68
ATOM   1134  CA  SER    73      50.831  63.801  54.686  1.00  2.68
ATOM   1135  HA  SER    73      50.396  63.274  55.528  1.00  2.68
ATOM   1136  CB  SER    73      49.784  64.833  54.238  1.00  2.68
ATOM   1137  HB1 SER    73      48.844  64.324  54.027  1.00  2.68
ATOM   1138  HB2 SER    73      50.124  65.334  53.330  1.00  2.68
ATOM   1139  OG  SER    73      49.543  65.806  55.231  1.00  2.68
ATOM   1140  HG  SER    73      50.308  66.438  55.204  1.00  2.68
ATOM   1141  C   SER    73      51.113  62.851  53.512  1.00  2.68
ATOM   1142  O   SER    73      52.172  62.910  52.889  1.00  2.68
ATOM   1143  N   ILE    74      50.142  62.015  53.132  1.00  2.46
ATOM   1144  H   ILE    74      49.297  61.972  53.682  1.00  2.46
ATOM   1145  CA  ILE    74      50.228  61.203  51.906  1.00  2.46
ATOM   1146  HA  ILE    74      51.084  60.533  51.983  1.00  2.46
ATOM   1147  CB  ILE    74      48.940  60.354  51.695  1.00  2.46
ATOM   1148  HB  ILE    74      49.109  59.782  50.781  1.00  2.46
ATOM   1149  CG2 ILE    74      48.790  59.318  52.813  1.00  2.46
ATOM   1150 1HG2 ILE    74      48.016  58.596  52.547  1.00  2.46
ATOM   1151 2HG2 ILE    74      49.726  58.783  52.909  1.00  2.46
ATOM   1152 3HG2 ILE    74      48.530  59.782  53.764  1.00  2.46
ATOM   1153  CG1 ILE    74      47.583  61.086  51.490  1.00  2.46
ATOM   1154 1HG1 ILE    74      46.810  60.333  51.393  1.00  2.46
ATOM   1155 2HG1 ILE    74      47.590  61.605  50.533  1.00  2.46
ATOM   1156  CD1 ILE    74      47.101  62.064  52.572  1.00  2.46
ATOM   1157  HD1 ILE    74      46.076  62.362  52.348  1.00  2.46
ATOM   1158  HD2 ILE    74      47.115  61.591  53.553  1.00  2.46
ATOM   1159  HD3 ILE    74      47.715  62.961  52.585  1.00  2.46
ATOM   1160  C   ILE    74      50.444  62.092  50.679  1.00  2.46
ATOM   1161  O   ILE    74      51.347  61.870  49.871  1.00  2.46
ATOM   1162  N   GLU    75      49.631  63.140  50.587  1.00  2.79
ATOM   1163  H   GLU    75      48.910  63.248  51.282  1.00  2.79
ATOM   1164  CA  GLU    75      49.651  64.076  49.479  1.00  2.79
ATOM   1165  HA  GLU    75      49.589  63.541  48.533  1.00  2.79
ATOM   1166  CB  GLU    75      48.445  65.020  49.629  1.00  2.79
ATOM   1167  HB1 GLU    75      48.545  65.591  50.554  1.00  2.79
ATOM   1168  HB2 GLU    75      47.535  64.423  49.708  1.00  2.79
ATOM   1169  CG  GLU    75      48.302  66.000  48.457  1.00  2.79
ATOM   1170  HG1 GLU    75      49.151  66.686  48.464  1.00  2.79
ATOM   1171  HG2 GLU    75      47.395  66.591  48.605  1.00  2.79
ATOM   1172  CD  GLU    75      48.218  65.265  47.115  1.00  2.79
ATOM   1173  OE1 GLU    75      48.855  65.726  46.142  1.00  2.79
ATOM   1174  OE2 GLU    75      47.527  64.224  47.086  1.00  2.79
ATOM   1175  C   GLU    75      50.950  64.881  49.442  1.00  2.79
ATOM   1176  O   GLU    75      51.556  65.038  48.390  1.00  2.79
ATOM   1177  N   GLU    76      51.420  65.346  50.599  1.00  2.74
ATOM   1178  H   GLU    76      50.897  65.178  51.441  1.00  2.74
ATOM   1179  CA  GLU    76      52.684  66.072  50.698  1.00  2.74
ATOM   1180  HA  GLU    76      52.674  66.924  50.017  1.00  2.74
ATOM   1181  CB  GLU    76      52.899  66.581  52.120  1.00  2.74
ATOM   1182  HB1 GLU    76      53.932  66.919  52.219  1.00  2.74
ATOM   1183  HB2 GLU    76      52.743  65.750  52.803  1.00  2.74
ATOM   1184  CG  GLU    76      51.984  67.733  52.529  1.00  2.74
ATOM   1185  HG1 GLU    76      50.940  67.449  52.376  1.00  2.74
ATOM   1186  HG2 GLU    76      52.204  68.615  51.923  1.00  2.74
ATOM   1187  CD  GLU    76      52.243  68.005  54.009  1.00  2.74
ATOM   1188  OE1 GLU    76      53.127  68.825  54.317  1.00  2.74
ATOM   1189  OE2 GLU    76      51.647  67.263  54.824  1.00  2.74
ATOM   1190  C   GLU    76      53.891  65.208  50.324  1.00  2.74
ATOM   1191  O   GLU    76      54.849  65.693  49.723  1.00  2.74
ATOM   1192  N   ALA    77      53.857  63.915  50.646  1.00  2.20
ATOM   1193  H   ALA    77      53.066  63.565  51.174  1.00  2.20
ATOM   1194  CA  ALA    77      54.892  62.981  50.237  1.00  2.20
ATOM   1195  HA  ALA    77      55.860  63.404  50.498  1.00  2.20
ATOM   1196  CB  ALA    77      54.737  61.698  51.058  1.00  2.20
ATOM   1197  HB1 ALA    77      55.577  61.035  50.853  1.00  2.20
ATOM   1198  HB2 ALA    77      54.741  61.943  52.121  1.00  2.20
ATOM   1199  HB3 ALA    77      53.797  61.206  50.814  1.00  2.20
ATOM   1200  C   ALA    77      54.881  62.741  48.712  1.00  2.20
ATOM   1201  O   ALA    77      55.935  62.724  48.066  1.00  2.20
ATOM   1202  N   LEU    78      53.700  62.610  48.100  1.00  2.46
ATOM   1203  H   LEU    78      52.844  62.657  48.644  1.00  2.46
ATOM   1204  CA  LEU    78      53.607  62.542  46.642  1.00  2.46
ATOM   1205  HA  LEU    78      54.221  61.704  46.312  1.00  2.46
ATOM   1206  CB  LEU    78      52.144  62.268  46.247  1.00  2.46
ATOM   1207  HB1 LEU    78      51.517  63.083  46.612  1.00  2.46
ATOM   1208  HB2 LEU    78      51.816  61.349  46.733  1.00  2.46
ATOM   1209  CG  LEU    78      51.925  62.135  44.729  1.00  2.46
ATOM   1210  HG  LEU    78      52.196  63.068  44.236  1.00  2.46
ATOM   1211  CD1 LEU    78      52.760  60.996  44.133  1.00  2.46
ATOM   1212 1HD1 LEU    78      52.518  60.899  43.078  1.00  2.46
ATOM   1213 2HD1 LEU    78      53.822  61.228  44.208  1.00  2.46
ATOM   1214 3HD1 LEU    78      52.545  60.067  44.657  1.00  2.46
ATOM   1215  CD2 LEU    78      50.455  61.843  44.433  1.00  2.46
ATOM   1216 1HD2 LEU    78      50.285  61.834  43.358  1.00  2.46
ATOM   1217 2HD2 LEU    78      50.159  60.886  44.860  1.00  2.46
ATOM   1218 3HD2 LEU    78      49.835  62.632  44.867  1.00  2.46
ATOM   1219  C   LEU    78      54.177  63.805  45.972  1.00  2.46
ATOM   1220  O   LEU    78      55.038  63.701  45.099  1.00  2.46
ATOM   1221  N   GLN    79      53.779  64.985  46.445  1.00  2.96
ATOM   1222  H   GLN    79      53.060  65.001  47.166  1.00  2.96
ATOM   1223  CA  GLN    79      54.268  66.271  45.952  1.00  2.96
ATOM   1224  HA  GLN    79      54.187  66.269  44.864  1.00  2.96
ATOM   1225  CB  GLN    79      53.380  67.408  46.487  1.00  2.96
ATOM   1226  HB1 GLN    79      53.841  68.363  46.229  1.00  2.96
ATOM   1227  HB2 GLN    79      53.305  67.341  47.573  1.00  2.96
ATOM   1228  CG  GLN    79      51.976  67.362  45.861  1.00  2.96
ATOM   1229  HG1 GLN    79      51.490  66.426  46.137  1.00  2.96
ATOM   1230  HG2 GLN    79      52.060  67.385  44.775  1.00  2.96
ATOM   1231  CD  GLN    79      51.080  68.521  46.288  1.00  2.96
ATOM   1232  OE1 GLN    79      51.510  69.630  46.564  1.00  2.96
ATOM   1233  NE2 GLN    79      49.786  68.320  46.325  1.00  2.96
ATOM   1234 1HE2 GLN    79      49.424  67.374  46.151  1.00  2.96
ATOM   1235 2HE2 GLN    79      49.209  69.072  46.634  1.00  2.96
ATOM   1236  C   GLN    79      55.747  66.542  46.262  1.00  2.96
ATOM   1237  O   GLN    79      56.345  67.394  45.605  1.00  2.96
ATOM   1238  N   SER    80      56.383  65.789  47.171  1.00  2.75
ATOM   1239  H   SER    80      55.854  65.156  47.756  1.00  2.75
ATOM   1240  CA  SER    80      57.835  65.916  47.390  1.00  2.75
ATOM   1241  HA  SER    80      58.206  66.825  46.918  1.00  2.75
ATOM   1242  CB  SER    80      58.138  66.050  48.886  1.00  2.75
ATOM   1243  HB1 SER    80      57.784  67.021  49.236  1.00  2.75
ATOM   1244  HB2 SER    80      59.215  65.997  49.048  1.00  2.75
ATOM   1245  OG  SER    80      57.498  65.041  49.635  1.00  2.75
ATOM   1246  HG  SER    80      56.578  65.335  49.784  1.00  2.75
ATOM   1247  C   SER    80      58.604  64.758  46.742  1.00  2.75
ATOM   1248  O   SER    80      59.833  64.665  46.848  1.00  2.75
ATOM   1249  N   GLY    81      57.881  63.880  46.037  1.00  2.66
ATOM   1250  H   GLY    81      56.874  64.004  46.024  1.00  2.66
ATOM   1251  CA  GLY    81      58.409  62.779  45.244  1.00  2.66
ATOM   1252  HA1 GLY    81      59.243  63.135  44.640  1.00  2.66
ATOM   1253  HA2 GLY    81      57.620  62.426  44.579  1.00  2.66
ATOM   1254  C   GLY    81      58.888  61.590  46.069  1.00  2.66
ATOM   1255  O   GLY    81      59.616  60.753  45.551  1.00  2.66
ATOM   1256  N   ARG    82      58.492  61.563  47.343  1.00  2.16
ATOM   1257  H   ARG    82      57.857  62.314  47.603  1.00  2.16
ATOM   1258  CA  ARG    82      58.780  60.579  48.393  1.00  2.16
ATOM   1259  HA  ARG    82      59.654  59.996  48.115  1.00  2.16
ATOM   1260  CB  ARG    82      59.051  61.319  49.716  1.00  2.16
ATOM   1261  HB1 ARG    82      59.394  60.600  50.462  1.00  2.16
ATOM   1262  HB2 ARG    82      58.112  61.748  50.072  1.00  2.16
ATOM   1263  CG  ARG    82      60.078  62.462  49.617  1.00  2.16
ATOM   1264  HG1 ARG    82      60.126  62.945  50.594  1.00  2.16
ATOM   1265  HG2 ARG    82      59.731  63.218  48.919  1.00  2.16
ATOM   1266  CD  ARG    82      61.507  62.039  49.245  1.00  2.16
ATOM   1267  HD1 ARG    82      61.842  61.319  49.992  1.00  2.16
ATOM   1268  HD2 ARG    82      62.150  62.919  49.316  1.00  2.16
ATOM   1269  NE  ARG    82      61.669  61.417  47.916  1.00  2.16
ATOM   1270  HE  ARG    82      61.534  60.407  47.846  1.00  2.16
ATOM   1271  CZ  ARG    82      62.170  61.943  46.818  1.00  2.16
ATOM   1272  NH1 ARG    82      62.261  63.223  46.602  1.00  2.16
ATOM   1273 1HH1 ARG    82      61.615  63.821  47.106  1.00  2.16
ATOM   1274 2HH1 ARG    82      62.587  63.509  45.702  1.00  2.16
ATOM   1275  NH2 ARG    82      62.625  61.152  45.900  1.00  2.16
ATOM   1276 1HH2 ARG    82      62.204  60.219  45.991  1.00  2.16
ATOM   1277 2HH2 ARG    82      63.635  61.069  45.978  1.00  2.16
ATOM   1278  C   ARG    82      57.668  59.538  48.548  1.00  2.16
ATOM   1279  O   ARG    82      57.783  58.614  49.351  1.00  2.16
ATOM   1280  N   LEU    83      56.629  59.635  47.716  1.00  1.96
ATOM   1281  H   LEU    83      56.617  60.445  47.110  1.00  1.96
ATOM   1282  CA  LEU    83      55.873  58.451  47.259  1.00  1.96
ATOM   1283  HA  LEU    83      56.337  57.530  47.612  1.00  1.96
ATOM   1284  CB  LEU    83      54.410  58.565  47.757  1.00  1.96
ATOM   1285  HB1 LEU    83      53.803  57.773  47.318  1.00  1.96
ATOM   1286  HB2 LEU    83      54.016  59.513  47.385  1.00  1.96
ATOM   1287  CG  LEU    83      54.167  58.502  49.265  1.00  1.96
ATOM   1288  HG  LEU    83      54.803  59.220  49.772  1.00  1.96
ATOM   1289  CD1 LEU    83      52.701  58.849  49.522  1.00  1.96
ATOM   1290 1HD1 LEU    83      52.058  58.061  49.145  1.00  1.96
ATOM   1291 2HD1 LEU    83      52.529  58.970  50.587  1.00  1.96
ATOM   1292 3HD1 LEU    83      52.452  59.787  49.027  1.00  1.96
ATOM   1293  CD2 LEU    83      54.433  57.104  49.813  1.00  1.96
ATOM   1294 1HD2 LEU    83      53.805  56.375  49.302  1.00  1.96
ATOM   1295 2HD2 LEU    83      55.486  56.860  49.682  1.00  1.96
ATOM   1296 3HD2 LEU    83      54.205  57.081  50.873  1.00  1.96
ATOM   1297  C   LEU    83      55.844  58.440  45.720  1.00  1.96
ATOM   1298  O   LEU    83      56.487  59.256  45.065  1.00  1.96
ATOM   1299  N   THR    84      55.017  57.570  45.138  1.00  2.26
ATOM   1300  H   THR    84      54.498  56.938  45.726  1.00  2.26
ATOM   1301  CA  THR    84      54.612  57.624  43.727  1.00  2.26
ATOM   1302  HA  THR    84      54.841  58.613  43.332  1.00  2.26
ATOM   1303  CB  THR    84      55.369  56.582  42.887  1.00  2.26
ATOM   1304  HB  THR    84      55.053  56.669  41.848  1.00  2.26
ATOM   1305  CG2 THR    84      56.889  56.731  42.935  1.00  2.26
ATOM   1306 1HG2 THR    84      57.350  56.024  42.246  1.00  2.26
ATOM   1307 2HG2 THR    84      57.167  57.742  42.635  1.00  2.26
ATOM   1308 3HG2 THR    84      57.266  56.551  43.942  1.00  2.26
ATOM   1309  OG1 THR    84      55.076  55.284  43.335  1.00  2.26
ATOM   1310  HG1 THR    84      55.928  54.866  43.500  1.00  2.26
ATOM   1311  C   THR    84      53.105  57.387  43.582  1.00  2.26
ATOM   1312  O   THR    84      52.549  56.769  44.476  1.00  2.26
ATOM   1313  N   PRO    85      52.407  57.848  42.526  1.00  2.68
ATOM   1314  CD  PRO    85      52.941  58.542  41.361  1.00  2.68
ATOM   1315  HD1 PRO    85      53.389  57.816  40.682  1.00  2.68
ATOM   1316  HD2 PRO    85      53.674  59.299  41.638  1.00  2.68
ATOM   1317  CG  PRO    85      51.744  59.208  40.678  1.00  2.68
ATOM   1318  HG1 PRO    85      51.861  59.235  39.595  1.00  2.68
ATOM   1319  HG2 PRO    85      51.609  60.218  41.068  1.00  2.68
ATOM   1320  CB  PRO    85      50.560  58.340  41.097  1.00  2.68
ATOM   1321  HB1 PRO    85      50.484  57.488  40.420  1.00  2.68
ATOM   1322  HB2 PRO    85      49.627  58.906  41.100  1.00  2.68
ATOM   1323  CA  PRO    85      50.937  57.870  42.506  1.00  2.68
ATOM   1324  HA  PRO    85      50.606  58.630  43.216  1.00  2.68
ATOM   1325  C   PRO    85      50.220  56.550  42.859  1.00  2.68
ATOM   1326  O   PRO    85      49.295  56.544  43.667  1.00  2.68
ATOM   1327  N   ALA    86      50.671  55.412  42.324  1.00  2.66
ATOM   1328  H   ALA    86      51.436  55.447  41.669  1.00  2.66
ATOM   1329  CA  ALA    86      50.080  54.108  42.655  1.00  2.66
ATOM   1330  HA  ALA    86      48.995  54.179  42.550  1.00  2.66
ATOM   1331  CB  ALA    86      50.595  53.079  41.640  1.00  2.66
ATOM   1332  HB1 ALA    86      50.123  52.114  41.832  1.00  2.66
ATOM   1333  HB2 ALA    86      50.341  53.396  40.628  1.00  2.66
ATOM   1334  HB3 ALA    86      51.676  52.969  41.728  1.00  2.66
ATOM   1335  C   ALA    86      50.365  53.648  44.103  1.00  2.66
ATOM   1336  O   ALA    86      49.564  52.960  44.741  1.00  2.66
ATOM   1337  N   HIS    87      51.528  54.037  44.626  1.00  2.10
ATOM   1338  H   HIS    87      52.092  54.669  44.077  1.00  2.10
ATOM   1339  CA  HIS    87      52.000  53.732  45.978  1.00  2.10
ATOM   1340  HA  HIS    87      51.789  52.687  46.210  1.00  2.10
ATOM   1341  CB  HIS    87      53.520  53.926  45.962  1.00  2.10
ATOM   1342  HB1 HIS    87      53.744  54.938  45.638  1.00  2.10
ATOM   1343  HB2 HIS    87      53.945  53.243  45.225  1.00  2.10
ATOM   1344  CG  HIS    87      54.245  53.703  47.257  1.00  2.10
ATOM   1345  ND1 HIS    87      54.291  52.509  47.976  1.00  2.10
ATOM   1346  CE1 HIS    87      55.238  52.702  48.907  1.00  2.10
ATOM   1347  HE1 HIS    87      55.591  51.952  49.595  1.00  2.10
ATOM   1348  NE2 HIS    87      55.754  53.938  48.830  1.00  2.10
ATOM   1349  HE2 HIS    87      56.522  54.284  49.388  1.00  2.10
ATOM   1350  CD2 HIS    87      55.147  54.580  47.782  1.00  2.10
ATOM   1351  HD2 HIS    87      55.396  55.550  47.386  1.00  2.10
ATOM   1352  C   HIS    87      51.311  54.581  47.067  1.00  2.10
ATOM   1353  O   HIS    87      51.027  54.107  48.166  1.00  2.10
ATOM   1354  N   TYR    88      50.993  55.822  46.700  1.00  2.23
ATOM   1355  H   TYR    88      51.310  56.093  45.776  1.00  2.23
ATOM   1356  CA  TYR    88      50.124  56.794  47.348  1.00  2.23
ATOM   1357  HA  TYR    88      50.453  56.949  48.372  1.00  2.23
ATOM   1358  CB  TYR    88      50.249  58.121  46.574  1.00  2.23
ATOM   1359  HB1 TYR    88      50.379  57.904  45.517  1.00  2.23
ATOM   1360  HB2 TYR    88      51.165  58.619  46.890  1.00  2.23
ATOM   1361  CG  TYR    88      49.097  59.104  46.668  1.00  2.23
ATOM   1362  CD1 TYR    88      48.010  58.994  45.774  1.00  2.23
ATOM   1363  HD1 TYR    88      47.961  58.177  45.071  1.00  2.23
ATOM   1364  CE1 TYR    88      47.000  59.971  45.756  1.00  2.23
ATOM   1365  HE1 TYR    88      46.175  59.907  45.062  1.00  2.23
ATOM   1366  CZ  TYR    88      47.098  61.091  46.602  1.00  2.23
ATOM   1367  OH  TYR    88      46.194  62.096  46.492  1.00  2.23
ATOM   1368  HH  TYR    88      46.605  62.949  46.773  1.00  2.23
ATOM   1369  CE2 TYR    88      48.169  61.187  47.515  1.00  2.23
ATOM   1370  HE2 TYR    88      48.207  62.042  48.163  1.00  2.23
ATOM   1371  CD2 TYR    88      49.166  60.195  47.554  1.00  2.23
ATOM   1372  HD2 TYR    88      50.004  60.299  48.226  1.00  2.23
ATOM   1373  C   TYR    88      48.695  56.283  47.437  1.00  2.23
ATOM   1374  O   TYR    88      48.197  56.188  48.549  1.00  2.23
ATOM   1375  N   ASP    89      48.082  55.852  46.332  1.00  2.61
ATOM   1376  H   ASP    89      48.522  56.004  45.431  1.00  2.61
ATOM   1377  CA  ASP    89      46.764  55.206  46.361  1.00  2.61
ATOM   1378  HA  ASP    89      46.024  55.909  46.746  1.00  2.61
ATOM   1379  CB  ASP    89      46.369  54.841  44.913  1.00  2.61
ATOM   1380  HB1 ASP    89      47.257  54.470  44.397  1.00  2.61
ATOM   1381  HB2 ASP    89      46.047  55.748  44.399  1.00  2.61
ATOM   1382  CG  ASP    89      45.275  53.771  44.774  1.00  2.61
ATOM   1383  OD1 ASP    89      44.409  53.631  45.665  1.00  2.61
ATOM   1384  OD2 ASP    89      45.359  52.973  43.812  1.00  2.61
ATOM   1385  C   ASP    89      46.759  53.993  47.307  1.00  2.61
ATOM   1386  O   ASP    89      45.970  53.943  48.256  1.00  2.61
ATOM   1387  N   ARG    90      47.688  53.043  47.131  1.00  2.38
ATOM   1388  H   ARG    90      48.323  53.124  46.342  1.00  2.38
ATOM   1389  CA  ARG    90      47.714  51.846  47.988  1.00  2.38
ATOM   1390  HA  ARG    90      46.738  51.380  47.904  1.00  2.38
ATOM   1391  CB  ARG    90      48.795  50.871  47.479  1.00  2.38
ATOM   1392  HB1 ARG    90      49.728  51.068  48.011  1.00  2.38
ATOM   1393  HB2 ARG    90      48.989  51.042  46.420  1.00  2.38
ATOM   1394  CG  ARG    90      48.411  49.391  47.661  1.00  2.38
ATOM   1395  HG1 ARG    90      47.847  49.261  48.586  1.00  2.38
ATOM   1396  HG2 ARG    90      49.331  48.813  47.746  1.00  2.38
ATOM   1397  CD  ARG    90      47.615  48.812  46.476  1.00  2.38
ATOM   1398  HD1 ARG    90      47.464  47.745  46.651  1.00  2.38
ATOM   1399  HD2 ARG    90      48.209  48.912  45.566  1.00  2.38
ATOM   1400  NE  ARG    90      46.295  49.446  46.309  1.00  2.38
ATOM   1401  HE  ARG    90      45.627  49.352  47.062  1.00  2.38
ATOM   1402  CZ  ARG    90      45.898  50.274  45.358  1.00  2.38
ATOM   1403  NH1 ARG    90      46.633  50.638  44.349  1.00  2.38
ATOM   1404 1HH1 ARG    90      47.587  50.361  44.275  1.00  2.38
ATOM   1405 2HH1 ARG    90      46.275  51.443  43.826  1.00  2.38
ATOM   1406  NH2 ARG    90      44.721  50.802  45.436  1.00  2.38
ATOM   1407 1HH2 ARG    90      44.247  50.772  46.329  1.00  2.38
ATOM   1408 2HH2 ARG    90      44.551  51.631  44.859  1.00  2.38
ATOM   1409  C   ARG    90      47.874  52.153  49.478  1.00  2.38
ATOM   1410  O   ARG    90      47.223  51.528  50.328  1.00  2.38
ATOM   1411  N   TYR    91      48.740  53.114  49.801  1.00  2.15
ATOM   1412  H   TYR    91      49.261  53.584  49.068  1.00  2.15
ATOM   1413  CA  TYR    91      48.909  53.547  51.177  1.00  2.15
ATOM   1414  HA  TYR    91      49.010  52.636  51.765  1.00  2.15
ATOM   1415  CB  TYR    91      50.206  54.331  51.361  1.00  2.15
ATOM   1416  HB1 TYR    91      50.198  55.183  50.678  1.00  2.15
ATOM   1417  HB2 TYR    91      51.054  53.694  51.108  1.00  2.15
ATOM   1418  CG  TYR    91      50.357  54.821  52.785  1.00  2.15
ATOM   1419  CD1 TYR    91      50.013  53.990  53.876  1.00  2.15
ATOM   1420  HD1 TYR    91      49.737  52.959  53.731  1.00  2.15
ATOM   1421  CE1 TYR    91      49.867  54.539  55.158  1.00  2.15
ATOM   1422  HE1 TYR    91      49.488  53.944  55.978  1.00  2.15
ATOM   1423  CZ  TYR    91      50.199  55.885  55.380  1.00  2.15
ATOM   1424  OH  TYR    91      50.128  56.428  56.613  1.00  2.15
ATOM   1425  HH  TYR    91      49.305  56.151  57.086  1.00  2.15
ATOM   1426  CE2 TYR    91      50.621  56.688  54.308  1.00  2.15
ATOM   1427  HE2 TYR    91      50.786  57.729  54.499  1.00  2.15
ATOM   1428  CD2 TYR    91      50.672  56.170  53.004  1.00  2.15
ATOM   1429  HD2 TYR    91      50.883  56.816  52.165  1.00  2.15
ATOM   1430  C   TYR    91      47.677  54.259  51.729  1.00  2.15
ATOM   1431  O   TYR    91      47.277  53.900  52.817  1.00  2.15
ATOM   1432  N   VAL    92      46.997  55.131  50.990  1.00  2.44
ATOM   1433  H   VAL    92      47.365  55.385  50.075  1.00  2.44
ATOM   1434  CA  VAL    92      45.701  55.706  51.393  1.00  2.44
ATOM   1435  HA  VAL    92      45.838  56.288  52.305  1.00  2.44
ATOM   1436  CB  VAL    92      45.183  56.651  50.285  1.00  2.44
ATOM   1437  HB  VAL    92      45.330  56.188  49.311  1.00  2.44
ATOM   1438  CG1 VAL    92      43.701  57.032  50.400  1.00  2.44
ATOM   1439 1HG1 VAL    92      43.448  57.763  49.631  1.00  2.44
ATOM   1440 2HG1 VAL    92      43.071  56.156  50.247  1.00  2.44
ATOM   1441 3HG1 VAL    92      43.498  57.458  51.383  1.00  2.44
ATOM   1442  CG2 VAL    92      45.981  57.952  50.331  1.00  2.44
ATOM   1443 1HG2 VAL    92      45.692  58.598  49.501  1.00  2.44
ATOM   1444 2HG2 VAL    92      45.776  58.455  51.274  1.00  2.44
ATOM   1445 3HG2 VAL    92      47.049  57.755  50.254  1.00  2.44
ATOM   1446  C   VAL    92      44.692  54.616  51.706  1.00  2.44
ATOM   1447  O   VAL    92      44.131  54.669  52.797  1.00  2.44
ATOM   1448  N   ASN    93      44.512  53.588  50.855  1.00  2.72
ATOM   1449  H   ASN    93      45.001  53.583  49.961  1.00  2.72
ATOM   1450  CA  ASN    93      43.599  52.499  51.231  1.00  2.72
ATOM   1451  HA  ASN    93      42.617  52.951  51.388  1.00  2.72
ATOM   1452  CB  ASN    93      43.419  51.373  50.183  1.00  2.72
ATOM   1453  HB1 ASN    93      42.383  51.039  50.222  1.00  2.72
ATOM   1454  HB2 ASN    93      44.031  50.522  50.487  1.00  2.72
ATOM   1455  CG  ASN    93      43.757  51.628  48.728  1.00  2.72
ATOM   1456  OD1 ASN    93      44.438  50.805  48.137  1.00  2.72
ATOM   1457  ND2 ASN    93      43.264  52.672  48.101  1.00  2.72
ATOM   1458 1HD2 ASN    93      42.732  53.359  48.596  1.00  2.72
ATOM   1459 2HD2 ASN    93      43.678  52.943  47.200  1.00  2.72
ATOM   1460  C   ASN    93      44.016  51.889  52.586  1.00  2.72
ATOM   1461  O   ASN    93      43.186  51.771  53.499  1.00  2.72
ATOM   1462  N   LYS    94      45.313  51.576  52.757  1.00  2.74
ATOM   1463  H   LYS    94      45.976  51.791  52.021  1.00  2.74
ATOM   1464  CA  LYS    94      45.784  51.033  54.038  1.00  2.74
ATOM   1465  HA  LYS    94      45.221  50.124  54.261  1.00  2.74
ATOM   1466  CB  LYS    94      47.274  50.674  53.992  1.00  2.74
ATOM   1467  HB1 LYS    94      47.608  50.485  55.015  1.00  2.74
ATOM   1468  HB2 LYS    94      47.843  51.515  53.602  1.00  2.74
ATOM   1469  CG  LYS    94      47.560  49.419  53.155  1.00  2.74
ATOM   1470  HG1 LYS    94      47.300  49.597  52.112  1.00  2.74
ATOM   1471  HG2 LYS    94      46.967  48.586  53.535  1.00  2.74
ATOM   1472  CD  LYS    94      49.048  49.074  53.268  1.00  2.74
ATOM   1473  HD1 LYS    94      49.279  48.901  54.321  1.00  2.74
ATOM   1474  HD2 LYS    94      49.634  49.920  52.903  1.00  2.74
ATOM   1475  CE  LYS    94      49.407  47.819  52.470  1.00  2.74
ATOM   1476  HE1 LYS    94      49.116  47.974  51.427  1.00  2.74
ATOM   1477  HE2 LYS    94      48.824  46.981  52.866  1.00  2.74
ATOM   1478  NZ  LYS    94      50.860  47.528  52.566  1.00  2.74
ATOM   1479  HZ1 LYS    94      51.103  46.662  52.108  1.00  2.74
ATOM   1480  HZ2 LYS    94      51.408  48.287  52.178  1.00  2.74
ATOM   1481  HZ3 LYS    94      51.162  47.482  53.538  1.00  2.74
ATOM   1482  C   LYS    94      45.518  51.972  55.213  1.00  2.74
ATOM   1483  O   LYS    94      45.072  51.482  56.235  1.00  2.74
ATOM   1484  N   ASP    95      45.685  53.285  55.075  1.00  2.81
ATOM   1485  H   ASP    95      46.051  53.633  54.198  1.00  2.81
ATOM   1486  CA  ASP    95      45.475  54.254  56.149  1.00  2.81
ATOM   1487  HA  ASP    95      45.970  53.879  57.044  1.00  2.81
ATOM   1488  CB  ASP    95      46.090  55.624  55.811  1.00  2.81
ATOM   1489  HB1 ASP    95      45.374  56.227  55.249  1.00  2.81
ATOM   1490  HB2 ASP    95      46.964  55.474  55.175  1.00  2.81
ATOM   1491  CG  ASP    95      46.542  56.372  57.077  1.00  2.81
ATOM   1492  OD1 ASP    95      47.705  56.145  57.468  1.00  2.81
ATOM   1493  OD2 ASP    95      45.779  57.196  57.636  1.00  2.81
ATOM   1494  C   ASP    95      43.993  54.399  56.454  1.00  2.81
ATOM   1495  O   ASP    95      43.629  54.591  57.600  1.00  2.81
ATOM   1496  N   MET    96      43.108  54.169  55.481  1.00  3.18
ATOM   1497  H   MET    96      43.445  54.010  54.537  1.00  3.18
ATOM   1498  CA  MET    96      41.676  54.095  55.733  1.00  3.18
ATOM   1499  HA  MET    96      41.391  54.931  56.374  1.00  3.18
ATOM   1500  CB  MET    96      40.916  54.223  54.406  1.00  3.18
ATOM   1501  HB1 MET    96      41.120  53.354  53.782  1.00  3.18
ATOM   1502  HB2 MET    96      41.267  55.114  53.884  1.00  3.18
ATOM   1503  CG  MET    96      39.403  54.353  54.619  1.00  3.18
ATOM   1504  HG1 MET    96      39.224  55.169  55.320  1.00  3.18
ATOM   1505  HG2 MET    96      39.021  53.436  55.067  1.00  3.18
ATOM   1506  SD  MET    96      38.450  54.695  53.113  1.00  3.18
ATOM   1507  CE  MET    96      38.687  53.142  52.206  1.00  3.18
ATOM   1508  HE1 MET    96      38.071  53.153  51.307  1.00  3.18
ATOM   1509  HE2 MET    96      39.733  53.035  51.920  1.00  3.18
ATOM   1510  HE3 MET    96      38.392  52.302  52.833  1.00  3.18
ATOM   1511  C   MET    96      41.330  52.805  56.466  1.00  3.18
ATOM   1512  O   MET    96      40.390  52.785  57.237  1.00  3.18
ATOM   1513  N   SER    97      42.125  51.749  56.315  1.00  3.53
ATOM   1514  H   SER    97      42.929  51.854  55.711  1.00  3.53
ATOM   1515  CA  SER    97      42.073  50.573  57.187  1.00  3.53
ATOM   1516  HA  SER    97      41.027  50.302  57.338  1.00  3.53
ATOM   1517  CB  SER    97      42.766  49.371  56.527  1.00  3.53
ATOM   1518  HB1 SER    97      42.463  48.462  57.046  1.00  3.53
ATOM   1519  HB2 SER    97      43.846  49.464  56.631  1.00  3.53
ATOM   1520  OG  SER    97      42.446  49.250  55.146  1.00  3.53
ATOM   1521  HG  SER    97      42.450  50.130  54.745  1.00  3.53
ATOM   1522  C   SER    97      42.683  50.829  58.571  1.00  3.53
ATOM   1523  O   SER    97      42.311  50.130  59.498  1.00  3.53
ATOM   1524  N   ILE    98      43.553  51.828  58.755  1.00  3.67
ATOM   1525  H   ILE    98      43.853  52.353  57.945  1.00  3.67
ATOM   1526  CA  ILE    98      44.080  52.244  60.066  1.00  3.67
ATOM   1527  HA  ILE    98      44.262  51.350  60.665  1.00  3.67
ATOM   1528  CB  ILE    98      45.435  52.991  59.940  1.00  3.67
ATOM   1529  HB  ILE    98      45.334  53.803  59.225  1.00  3.67
ATOM   1530  CG2 ILE    98      45.856  53.614  61.284  1.00  3.67
ATOM   1531 1HG2 ILE    98      46.830  54.095  61.197  1.00  3.67
ATOM   1532 2HG2 ILE    98      45.150  54.386  61.591  1.00  3.67
ATOM   1533 3HG2 ILE    98      45.910  52.844  62.054  1.00  3.67
ATOM   1534  CG1 ILE    98      46.527  52.018  59.434  1.00  3.67
ATOM   1535 1HG1 ILE    98      46.173  51.516  58.538  1.00  3.67
ATOM   1536 2HG1 ILE    98      46.706  51.252  60.189  1.00  3.67
ATOM   1537  CD1 ILE    98      47.867  52.680  59.083  1.00  3.67
ATOM   1538  HD1 ILE    98      48.500  51.957  58.570  1.00  3.67
ATOM   1539  HD2 ILE    98      47.709  53.535  58.428  1.00  3.67
ATOM   1540  HD3 ILE    98      48.383  53.007  59.986  1.00  3.67
ATOM   1541  C   ILE    98      43.034  53.064  60.825  1.00  3.67
ATOM   1542  O   ILE    98      42.751  52.775  61.985  1.00  3.67
ATOM   1543  N   GLN    99      42.389  54.029  60.165  1.00  3.90
ATOM   1544  H   GLN    99      42.688  54.238  59.218  1.00  3.90
ATOM   1545  CA  GLN    99      41.341  54.848  60.762  1.00  3.90
ATOM   1546  HA  GLN    99      41.684  55.140  61.757  1.00  3.90
ATOM   1547  CB  GLN    99      41.125  56.156  59.971  1.00  3.90
ATOM   1548  HB1 GLN    99      40.478  56.795  60.573  1.00  3.90
ATOM   1549  HB2 GLN    99      40.585  55.922  59.052  1.00  3.90
ATOM   1550  CG  GLN    99      42.379  56.986  59.581  1.00  3.90
ATOM   1551  HG1 GLN    99      42.052  57.988  59.304  1.00  3.90
ATOM   1552  HG2 GLN    99      42.815  56.558  58.686  1.00  3.90
ATOM   1553  CD  GLN    99      43.485  57.132  60.635  1.00  3.90
ATOM   1554  OE1 GLN    99      43.233  57.228  61.827  1.00  3.90
ATOM   1555  NE2 GLN    99      44.740  57.187  60.232  1.00  3.90
ATOM   1556 1HE2 GLN    99      44.970  57.128  59.235  1.00  3.90
ATOM   1557 2HE2 GLN    99      45.463  57.282  60.920  1.00  3.90
ATOM   1558  C   GLN    99      40.034  54.051  60.977  1.00  3.90
ATOM   1559  O   GLN    99      39.386  54.161  62.022  1.00  3.90
ATOM   1560  N   GLU   100      39.664  53.165  60.047  1.00  4.33
ATOM   1561  H   GLU   100      40.164  53.128  59.164  1.00  4.33
ATOM   1562  CA  GLU   100      38.507  52.276  60.217  1.00  4.33
ATOM   1563  HA  GLU   100      37.720  52.869  60.678  1.00  4.33
ATOM   1564  CB  GLU   100      37.934  51.789  58.876  1.00  4.33
ATOM   1565  HB1 GLU   100      37.093  51.122  59.071  1.00  4.33
ATOM   1566  HB2 GLU   100      38.699  51.205  58.365  1.00  4.33
ATOM   1567  CG  GLU   100      37.451  52.926  57.945  1.00  4.33
ATOM   1568  HG1 GLU   100      37.388  52.517  56.934  1.00  4.33
ATOM   1569  HG2 GLU   100      38.181  53.736  57.919  1.00  4.33
ATOM   1570  CD  GLU   100      36.089  53.533  58.311  1.00  4.33
ATOM   1571  OE1 GLU   100      35.878  54.008  59.455  1.00  4.33
ATOM   1572  OE2 GLU   100      35.189  53.584  57.439  1.00  4.33
ATOM   1573  C   GLU   100      38.788  51.124  61.209  1.00  4.33
ATOM   1574  O   GLU   100      37.894  50.718  61.957  1.00  4.33
ATOM   1575  N   LEU   101      40.035  50.649  61.342  1.00  4.34
ATOM   1576  H   LEU   101      40.761  50.938  60.697  1.00  4.34
ATOM   1577  CA  LEU   101      40.404  49.777  62.465  1.00  4.34
ATOM   1578  HA  LEU   101      39.690  48.955  62.495  1.00  4.34
ATOM   1579  CB  LEU   101      41.805  49.172  62.272  1.00  4.34
ATOM   1580  HB1 LEU   101      42.523  49.986  62.159  1.00  4.34
ATOM   1581  HB2 LEU   101      41.797  48.585  61.354  1.00  4.34
ATOM   1582  CG  LEU   101      42.289  48.250  63.410  1.00  4.34
ATOM   1583  HG  LEU   101      42.322  48.803  64.349  1.00  4.34
ATOM   1584  CD1 LEU   101      41.404  47.013  63.586  1.00  4.34
ATOM   1585 1HD1 LEU   101      41.826  46.363  64.351  1.00  4.34
ATOM   1586 2HD1 LEU   101      40.408  47.313  63.910  1.00  4.34
ATOM   1587 3HD1 LEU   101      41.330  46.468  62.645  1.00  4.34
ATOM   1588  CD2 LEU   101      43.706  47.767  63.097  1.00  4.34
ATOM   1589 1HD2 LEU   101      44.065  47.128  63.903  1.00  4.34
ATOM   1590 2HD2 LEU   101      43.717  47.212  62.158  1.00  4.34
ATOM   1591 3HD2 LEU   101      44.371  48.626  63.009  1.00  4.34
ATOM   1592  C   LEU   101      40.302  50.514  63.807  1.00  4.34
ATOM   1593  O   LEU   101      39.843  49.922  64.778  1.00  4.34
ATOM   1594  N   ALA   102      40.677  51.796  63.871  1.00  5.13
ATOM   1595  H   ALA   102      41.117  52.216  63.060  1.00  5.13
ATOM   1596  CA  ALA   102      40.497  52.619  65.067  1.00  5.13
ATOM   1597  HA  ALA   102      41.031  52.142  65.884  1.00  5.13
ATOM   1598  CB  ALA   102      41.142  53.996  64.862  1.00  5.13
ATOM   1599  HB1 ALA   102      41.164  54.531  65.811  1.00  5.13
ATOM   1600  HB2 ALA   102      42.164  53.878  64.501  1.00  5.13
ATOM   1601  HB3 ALA   102      40.575  54.588  64.146  1.00  5.13
ATOM   1602  C   ALA   102      39.020  52.717  65.473  1.00  5.13
ATOM   1603  O   ALA   102      38.708  52.467  66.645  1.00  5.13
ATOM   1604  N   VAL   103      38.098  52.988  64.529  1.00  7.30
ATOM   1605  H   VAL   103      38.388  53.232  63.586  1.00  7.30
ATOM   1606  CA  VAL   103      36.671  52.922  64.894  1.00  7.30
ATOM   1607  HA  VAL   103      36.560  53.590  65.747  1.00  7.30
ATOM   1608  CB  VAL   103      35.651  53.402  63.849  1.00  7.30
ATOM   1609  HB  VAL   103      36.079  54.282  63.421  1.00  7.30
ATOM   1610  CG1 VAL   103      35.285  52.477  62.687  1.00  7.30
ATOM   1611 1HG1 VAL   103      34.522  52.940  62.065  1.00  7.30
ATOM   1612 2HG1 VAL   103      36.154  52.331  62.062  1.00  7.30
ATOM   1613 3HG1 VAL   103      34.914  51.516  63.042  1.00  7.30
ATOM   1614  CG2 VAL   103      34.332  53.786  64.540  1.00  7.30
ATOM   1615 1HG2 VAL   103      33.670  54.284  63.835  1.00  7.30
ATOM   1616 2HG2 VAL   103      33.832  52.894  64.921  1.00  7.30
ATOM   1617 3HG2 VAL   103      34.521  54.459  65.375  1.00  7.30
ATOM   1618  C   VAL   103      36.270  51.540  65.402  1.00  7.30
ATOM   1619  O   VAL   103      35.569  51.453  66.409  1.00  7.30
ATOM   1620  N   LEU   104      36.756  50.467  64.772  1.00 10.08
ATOM   1621  H   LEU   104      37.327  50.600  63.943  1.00 10.08
ATOM   1622  CA  LEU   104      36.484  49.097  65.217  1.00 10.08
ATOM   1623  HA  LEU   104      35.407  48.992  65.346  1.00 10.08
ATOM   1624  CB  LEU   104      36.951  48.106  64.135  1.00 10.08
ATOM   1625  HB1 LEU   104      36.968  47.099  64.553  1.00 10.08
ATOM   1626  HB2 LEU   104      37.973  48.355  63.856  1.00 10.08
ATOM   1627  CG  LEU   104      36.070  48.087  62.872  1.00 10.08
ATOM   1628  HG  LEU   104      35.872  49.104  62.538  1.00 10.08
ATOM   1629  CD1 LEU   104      36.792  47.341  61.748  1.00 10.08
ATOM   1630 1HD1 LEU   104      36.169  47.332  60.854  1.00 10.08
ATOM   1631 2HD1 LEU   104      37.723  47.857  61.512  1.00 10.08
ATOM   1632 3HD1 LEU   104      37.012  46.319  62.053  1.00 10.08
ATOM   1633  CD2 LEU   104      34.731  47.386  63.120  1.00 10.08
ATOM   1634 1HD2 LEU   104      34.154  47.363  62.195  1.00 10.08
ATOM   1635 2HD2 LEU   104      34.900  46.367  63.467  1.00 10.08
ATOM   1636 3HD2 LEU   104      34.158  47.931  63.868  1.00 10.08
ATOM   1637  C   LEU   104      37.091  48.725  66.588  1.00 10.08
ATOM   1638  O   LEU   104      36.644  47.745  67.185  1.00 10.08
ATOM   1639  N   VAL   105      38.045  49.508  67.116  1.00 11.53
ATOM   1640  H   VAL   105      38.443  50.239  66.538  1.00 11.53
ATOM   1641  CA  VAL   105      38.553  49.334  68.495  1.00 11.53
ATOM   1642  HA  VAL   105      38.099  48.433  68.905  1.00 11.53
ATOM   1643  CB  VAL   105      40.072  49.076  68.575  1.00 11.53
ATOM   1644  HB  VAL   105      40.324  48.870  69.616  1.00 11.53
ATOM   1645  CG1 VAL   105      40.473  47.835  67.765  1.00 11.53
ATOM   1646 1HG1 VAL   105      41.525  47.608  67.935  1.00 11.53
ATOM   1647 2HG1 VAL   105      39.871  46.982  68.080  1.00 11.53
ATOM   1648 3HG1 VAL   105      40.313  48.009  66.701  1.00 11.53
ATOM   1649  CG2 VAL   105      40.924  50.260  68.120  1.00 11.53
ATOM   1650 1HG2 VAL   105      41.977  50.046  68.299  1.00 11.53
ATOM   1651 2HG2 VAL   105      40.771  50.420  67.060  1.00 11.53
ATOM   1652 3HG2 VAL   105      40.647  51.159  68.670  1.00 11.53
ATOM   1653  C   VAL   105      38.080  50.438  69.452  1.00 11.53
ATOM   1654  O   VAL   105      38.475  50.461  70.616  1.00 11.53
ATOM   1655  N   SER   106      37.192  51.316  68.968  1.00  9.90
ATOM   1656  H   SER   106      37.016  51.240  67.973  1.00  9.90
ATOM   1657  CA  SER   106      36.211  52.127  69.707  1.00  9.90
ATOM   1658  HA  SER   106      35.305  52.107  69.099  1.00  9.90
ATOM   1659  CB  SER   106      35.826  51.513  71.066  1.00  9.90
ATOM   1660  HB1 SER   106      36.625  51.681  71.790  1.00  9.90
ATOM   1661  HB2 SER   106      35.662  50.441  70.952  1.00  9.90
ATOM   1662  OG  SER   106      34.634  52.105  71.543  1.00  9.90
ATOM   1663  HG  SER   106      34.785  53.065  71.523  1.00  9.90
ATOM   1664  C   SER   106      36.572  53.613  69.851  1.00  9.90
ATOM   1665  O   SER   106      35.930  54.321  70.629  1.00  9.90
ATOM   1666  N   GLY   107      37.577  54.112  69.120  1.00  8.01
ATOM   1667  H   GLY   107      38.066  53.488  68.487  1.00  8.01
ATOM   1668  CA  GLY   107      37.976  55.525  69.202  1.00  8.01
ATOM   1669  HA1 GLY   107      38.971  55.637  68.773  1.00  8.01
ATOM   1670  HA2 GLY   107      38.015  55.833  70.248  1.00  8.01
ATOM   1671  C   GLY   107      37.022  56.462  68.459  1.00  8.01
ATOM   1672  O   GLY   107      36.403  57.313  69.086  1.00  8.01
ATOM   1673  N   GLN   108      36.896  56.285  67.140  1.00  6.35
ATOM   1674  H   GLN   108      37.498  55.595  66.711  1.00  6.35
ATOM   1675  CA  GLN   108      35.991  56.989  66.213  1.00  6.35
ATOM   1676  HA  GLN   108      34.972  56.647  66.391  1.00  6.35
ATOM   1677  CB  GLN   108      36.058  58.532  66.371  1.00  6.35
ATOM   1678  HB1 GLN   108      36.156  59.005  65.392  1.00  6.35
ATOM   1679  HB2 GLN   108      36.953  58.811  66.929  1.00  6.35
ATOM   1680  CG  GLN   108      34.825  59.153  67.058  1.00  6.35
ATOM   1681  HG1 GLN   108      35.008  60.219  67.191  1.00  6.35
ATOM   1682  HG2 GLN   108      34.686  58.719  68.045  1.00  6.35
ATOM   1683  CD  GLN   108      33.518  58.993  66.284  1.00  6.35
ATOM   1684  OE1 GLN   108      33.451  58.433  65.199  1.00  6.35
ATOM   1685  NE2 GLN   108      32.417  59.467  66.825  1.00  6.35
ATOM   1686 1HE2 GLN   108      32.441  59.899  67.731  1.00  6.35
ATOM   1687 2HE2 GLN   108      31.569  59.335  66.305  1.00  6.35
ATOM   1688  C   GLN   108      36.367  56.624  64.768  1.00  6.35
ATOM   1689  O   GLN   108      37.466  56.121  64.530  1.00  6.35
ATOM   1690  N   LYS   109      35.483  56.895  63.796  1.00  5.38
ATOM   1691  H   LYS   109      34.638  57.397  64.060  1.00  5.38
ATOM   1692  CA  LYS   109      35.783  56.716  62.362  1.00  5.38
ATOM   1693  HA  LYS   109      36.020  55.690  62.104  1.00  5.38
ATOM   1694  CB  LYS   109      34.596  57.139  61.481  1.00  5.38
ATOM   1695  HB1 LYS   109      34.944  57.159  60.447  1.00  5.38
ATOM   1696  HB2 LYS   109      34.268  58.145  61.752  1.00  5.38
ATOM   1697  CG  LYS   109      33.417  56.161  61.594  1.00  5.38
ATOM   1698  HG1 LYS   109      32.952  56.288  62.572  1.00  5.38
ATOM   1699  HG2 LYS   109      33.790  55.139  61.528  1.00  5.38
ATOM   1700  CD  LYS   109      32.345  56.370  60.510  1.00  5.38
ATOM   1701  HD1 LYS   109      31.982  57.398  60.570  1.00  5.38
ATOM   1702  HD2 LYS   109      31.505  55.709  60.728  1.00  5.38
ATOM   1703  CE  LYS   109      32.828  56.099  59.073  1.00  5.38
ATOM   1704  HE1 LYS   109      33.620  56.809  58.821  1.00  5.38
ATOM   1705  HE2 LYS   109      31.996  56.272  58.385  1.00  5.38
ATOM   1706  NZ  LYS   109      33.333  54.717  58.905  1.00  5.38
ATOM   1707  HZ1 LYS   109      33.679  54.510  57.962  1.00  5.38
ATOM   1708  HZ2 LYS   109      34.216  54.567  59.407  1.00  5.38
ATOM   1709  HZ3 LYS   109      32.689  53.999  59.185  1.00  5.38
ATOM   1710  C   LYS   109      37.054  57.490  61.970  1.00  5.38
ATOM   1711  O   LYS   109      37.729  58.166  62.747  1.00  5.38
