# Supplementary material for: Selecting Near-Native Protein Structures from Predicted Decoy Sets Using Ordered Graphlet Degree Similarity
Source: Genes (Basel). 2019 Feb 11;10(2):132. doi: 10.3390/genes10020132 (PMC6410076; doi:10.3390/genes10020132)
Supplement: Supplementary file 1 [file genes-10-00132-s001.zip › CodeData/data/CASP11/T0759/model157.pdb]

ATOM      1  N   MET     1      52.059  49.621  74.349  1.00  9.04
ATOM      2  CA  MET     1      52.193  49.449  72.898  1.00  9.04
ATOM      3  HA  MET     1      53.143  48.954  72.699  1.00  9.04
ATOM      4  CB  MET     1      51.054  48.557  72.375  1.00  9.04
ATOM      5  HB1 MET     1      51.098  48.513  71.286  1.00  9.04
ATOM      6  HB2 MET     1      50.098  49.001  72.659  1.00  9.04
ATOM      7  CG  MET     1      51.115  47.123  72.915  1.00  9.04
ATOM      8  HG1 MET     1      50.192  46.616  72.637  1.00  9.04
ATOM      9  HG2 MET     1      51.164  47.155  74.004  1.00  9.04
ATOM     10  SD  MET     1      52.506  46.137  72.293  1.00  9.04
ATOM     11  CE  MET     1      52.260  44.625  73.258  1.00  9.04
ATOM     12  HE1 MET     1      53.037  43.904  73.004  1.00  9.04
ATOM     13  HE2 MET     1      52.319  44.859  74.322  1.00  9.04
ATOM     14  HE3 MET     1      51.282  44.199  73.032  1.00  9.04
ATOM     15  C   MET     1      52.218  50.780  72.131  1.00  9.04
ATOM     16  O   MET     1      52.488  50.808  70.931  1.00  9.04
ATOM     17  N   GLY     2      51.992  51.891  72.837  1.00  7.34
ATOM     18  H   GLY     2      51.810  51.750  73.821  1.00  7.34
ATOM     19  CA  GLY     2      52.226  53.261  72.371  1.00  7.34
ATOM     20  HA1 GLY     2      51.749  53.968  73.049  1.00  7.34
ATOM     21  HA2 GLY     2      51.798  53.388  71.377  1.00  7.34
ATOM     22  C   GLY     2      53.721  53.586  72.304  1.00  7.34
ATOM     23  O   GLY     2      54.191  54.483  72.998  1.00  7.34
ATOM     24  N   HIS     3      54.479  52.772  71.559  1.00  6.09
ATOM     25  H   HIS     3      53.980  52.081  71.009  1.00  6.09
ATOM     26  CA  HIS     3      55.933  52.661  71.654  1.00  6.09
ATOM     27  HA  HIS     3      56.144  52.288  72.658  1.00  6.09
ATOM     28  CB  HIS     3      56.454  51.607  70.667  1.00  6.09
ATOM     29  HB1 HIS     3      56.681  52.095  69.726  1.00  6.09
ATOM     30  HB2 HIS     3      55.675  50.864  70.489  1.00  6.09
ATOM     31  CG  HIS     3      57.690  50.865  71.123  1.00  6.09
ATOM     32  ND1 HIS     3      57.829  49.475  71.129  1.00  6.09
ATOM     33  CE1 HIS     3      59.055  49.222  71.606  1.00  6.09
ATOM     34  HE1 HIS     3      59.457  48.230  71.770  1.00  6.09
ATOM     35  NE2 HIS     3      59.701  50.371  71.864  1.00  6.09
ATOM     36  HE2 HIS     3      60.623  50.451  72.263  1.00  6.09
ATOM     37  CD2 HIS     3      58.859  51.417  71.557  1.00  6.09
ATOM     38  HD2 HIS     3      59.070  52.473  71.649  1.00  6.09
ATOM     39  C   HIS     3      56.701  53.981  71.549  1.00  6.09
ATOM     40  O   HIS     3      57.575  54.240  72.376  1.00  6.09
ATOM     41  N   HIS     4      56.374  54.806  70.551  1.00  5.84
ATOM     42  H   HIS     4      55.550  54.561  70.019  1.00  5.84
ATOM     43  CA  HIS     4      57.038  56.098  70.304  1.00  5.84
ATOM     44  HA  HIS     4      57.267  56.556  71.268  1.00  5.84
ATOM     45  CB  HIS     4      58.366  55.894  69.541  1.00  5.84
ATOM     46  HB1 HIS     4      58.721  56.863  69.190  1.00  5.84
ATOM     47  HB2 HIS     4      58.190  55.268  68.675  1.00  5.84
ATOM     48  CG  HIS     4      59.512  55.287  70.307  1.00  5.84
ATOM     49  ND1 HIS     4      60.236  54.158  69.913  1.00  5.84
ATOM     50  CE1 HIS     4      61.230  54.035  70.803  1.00  5.84
ATOM     51  HE1 HIS     4      61.981  53.258  70.771  1.00  5.84
ATOM     52  NE2 HIS     4      61.164  55.011  71.725  1.00  5.84
ATOM     53  HE2 HIS     4      61.800  55.135  72.499  1.00  5.84
ATOM     54  CD2 HIS     4      60.094  55.820  71.419  1.00  5.84
ATOM     55  HD2 HIS     4      59.771  56.710  71.938  1.00  5.84
ATOM     56  C   HIS     4      56.153  57.121  69.560  1.00  5.84
ATOM     57  O   HIS     4      56.554  58.279  69.473  1.00  5.84
ATOM     58  N   HIS     5      54.970  56.743  69.050  1.00  5.13
ATOM     59  H   HIS     5      54.648  55.802  69.233  1.00  5.13
ATOM     60  CA  HIS     5      53.950  57.670  68.531  1.00  5.13
ATOM     61  HA  HIS     5      53.867  58.494  69.242  1.00  5.13
ATOM     62  CB  HIS     5      54.394  58.306  67.198  1.00  5.13
ATOM     63  HB1 HIS     5      54.754  57.542  66.523  1.00  5.13
ATOM     64  HB2 HIS     5      55.240  58.950  67.421  1.00  5.13
ATOM     65  CG  HIS     5      53.390  59.148  66.443  1.00  5.13
ATOM     66  ND1 HIS     5      52.144  58.730  65.969  1.00  5.13
ATOM     67  CE1 HIS     5      51.717  59.678  65.126  1.00  5.13
ATOM     68  HE1 HIS     5      50.807  59.615  64.542  1.00  5.13
ATOM     69  NE2 HIS     5      52.624  60.664  65.044  1.00  5.13
ATOM     70  HE2 HIS     5      52.633  61.388  64.341  1.00  5.13
ATOM     71  CD2 HIS     5      53.683  60.346  65.862  1.00  5.13
ATOM     72  HD2 HIS     5      54.635  60.855  65.907  1.00  5.13
ATOM     73  C   HIS     5      52.533  57.056  68.501  1.00  5.13
ATOM     74  O   HIS     5      51.791  57.288  69.452  1.00  5.13
ATOM     75  N   HIS     6      52.207  56.172  67.542  1.00  4.60
ATOM     76  H   HIS     6      52.824  56.137  66.740  1.00  4.60
ATOM     77  CA  HIS     6      51.633  54.888  67.969  1.00  4.60
ATOM     78  HA  HIS     6      51.026  55.047  68.861  1.00  4.60
ATOM     79  CB  HIS     6      50.752  54.163  66.931  1.00  4.60
ATOM     80  HB1 HIS     6      51.014  53.106  66.895  1.00  4.60
ATOM     81  HB2 HIS     6      50.938  54.581  65.949  1.00  4.60
ATOM     82  CG  HIS     6      49.268  54.199  67.211  1.00  4.60
ATOM     83  ND1 HIS     6      48.645  54.649  68.381  1.00  4.60
ATOM     84  CE1 HIS     6      47.325  54.553  68.153  1.00  4.60
ATOM     85  HE1 HIS     6      46.556  54.900  68.829  1.00  4.60
ATOM     86  NE2 HIS     6      47.093  54.035  66.938  1.00  4.60
ATOM     87  HE2 HIS     6      46.174  54.030  66.476  1.00  4.60
ATOM     88  CD2 HIS     6      48.308  53.785  66.337  1.00  4.60
ATOM     89  HD2 HIS     6      48.475  53.410  65.335  1.00  4.60
ATOM     90  C   HIS     6      52.857  54.094  68.458  1.00  4.60
ATOM     91  O   HIS     6      53.403  54.388  69.519  1.00  4.60
ATOM     92  N   HIS     7      53.468  53.277  67.609  1.00  4.66
ATOM     93  H   HIS     7      52.965  53.106  66.747  1.00  4.66
ATOM     94  CA  HIS     7      54.926  53.260  67.449  1.00  4.66
ATOM     95  HA  HIS     7      55.391  53.235  68.429  1.00  4.66
ATOM     96  CB  HIS     7      55.336  51.990  66.673  1.00  4.66
ATOM     97  HB1 HIS     7      55.372  52.208  65.606  1.00  4.66
ATOM     98  HB2 HIS     7      54.587  51.213  66.832  1.00  4.66
ATOM     99  CG  HIS     7      56.671  51.431  67.089  1.00  4.66
ATOM    100  ND1 HIS     7      57.873  52.139  67.126  1.00  4.66
ATOM    101  CE1 HIS     7      58.761  51.341  67.734  1.00  4.66
ATOM    102  HE1 HIS     7      59.774  51.631  67.982  1.00  4.66
ATOM    103  NE2 HIS     7      58.183  50.175  68.070  1.00  4.66
ATOM    104  HE2 HIS     7      58.582  49.488  68.696  1.00  4.66
ATOM    105  CD2 HIS     7      56.866  50.213  67.671  1.00  4.66
ATOM    106  HD2 HIS     7      56.100  49.479  67.880  1.00  4.66
ATOM    107  C   HIS     7      55.408  54.518  66.711  1.00  4.66
ATOM    108  O   HIS     7      54.600  55.217  66.104  1.00  4.66
ATOM    109  N   HIS     8      56.714  54.799  66.700  1.00  4.14
ATOM    110  H   HIS     8      57.346  54.128  67.129  1.00  4.14
ATOM    111  CA  HIS     8      57.269  55.658  65.652  1.00  4.14
ATOM    112  HA  HIS     8      56.454  56.263  65.250  1.00  4.14
ATOM    113  CB  HIS     8      58.313  56.695  66.089  1.00  4.14
ATOM    114  HB1 HIS     8      59.302  56.246  66.188  1.00  4.14
ATOM    115  HB2 HIS     8      58.011  57.134  67.037  1.00  4.14
ATOM    116  CG  HIS     8      58.320  57.794  65.050  1.00  4.14
ATOM    117  ND1 HIS     8      58.798  57.664  63.741  1.00  4.14
ATOM    118  CE1 HIS     8      58.150  58.590  63.016  1.00  4.14
ATOM    119  HE1 HIS     8      58.204  58.679  61.938  1.00  4.14
ATOM    120  NE2 HIS     8      57.316  59.300  63.792  1.00  4.14
ATOM    121  HE2 HIS     8      56.516  59.837  63.440  1.00  4.14
ATOM    122  CD2 HIS     8      57.415  58.814  65.071  1.00  4.14
ATOM    123  HD2 HIS     8      56.745  59.040  65.882  1.00  4.14
ATOM    124  C   HIS     8      57.723  54.787  64.493  1.00  4.14
ATOM    125  O   HIS     8      58.865  54.324  64.428  1.00  4.14
ATOM    126  N   SER     9      56.768  54.489  63.611  1.00  3.63
ATOM    127  H   SER     9      55.843  54.879  63.740  1.00  3.63
ATOM    128  CA  SER     9      57.018  53.638  62.459  1.00  3.63
ATOM    129  HA  SER     9      57.532  52.754  62.839  1.00  3.63
ATOM    130  CB  SER     9      55.750  53.127  61.807  1.00  3.63
ATOM    131  HB1 SER     9      55.278  53.880  61.174  1.00  3.63
ATOM    132  HB2 SER     9      55.089  52.855  62.611  1.00  3.63
ATOM    133  OG  SER     9      56.085  51.965  61.079  1.00  3.63
ATOM    134  HG  SER     9      55.254  51.516  60.813  1.00  3.63
ATOM    135  C   SER     9      57.910  54.278  61.457  1.00  3.63
ATOM    136  O   SER     9      57.408  54.997  60.607  1.00  3.63
ATOM    137  N   HIS    10      59.214  54.018  61.599  1.00  3.49
ATOM    138  H   HIS    10      59.467  53.527  62.446  1.00  3.49
ATOM    139  CA  HIS    10      60.275  54.727  60.898  1.00  3.49
ATOM    140  HA  HIS    10      59.869  55.726  60.729  1.00  3.49
ATOM    141  CB  HIS    10      61.485  54.963  61.819  1.00  3.49
ATOM    142  HB1 HIS    10      61.147  55.077  62.851  1.00  3.49
ATOM    143  HB2 HIS    10      61.932  55.917  61.537  1.00  3.49
ATOM    144  CG  HIS    10      62.583  53.932  61.781  1.00  3.49
ATOM    145  ND1 HIS    10      63.851  54.146  61.234  1.00  3.49
ATOM    146  CE1 HIS    10      64.552  53.030  61.488  1.00  3.49
ATOM    147  HE1 HIS    10      65.583  52.872  61.192  1.00  3.49
ATOM    148  NE2 HIS    10      63.798  52.143  62.160  1.00  3.49
ATOM    149  HE2 HIS    10      64.110  51.237  62.482  1.00  3.49
ATOM    150  CD2 HIS    10      62.553  52.698  62.362  1.00  3.49
ATOM    151  HD2 HIS    10      61.726  52.273  62.916  1.00  3.49
ATOM    152  C   HIS    10      60.593  54.251  59.495  1.00  3.49
ATOM    153  O   HIS    10      61.566  54.733  58.933  1.00  3.49
ATOM    154  N   MET    11      59.764  53.342  58.971  1.00  2.67
ATOM    155  H   MET    11      58.937  53.156  59.520  1.00  2.67
ATOM    156  CA  MET    11      59.980  52.442  57.832  1.00  2.67
ATOM    157  HA  MET    11      60.456  51.566  58.269  1.00  2.67
ATOM    158  CB  MET    11      58.662  51.898  57.276  1.00  2.67
ATOM    159  HB1 MET    11      58.869  51.214  56.454  1.00  2.67
ATOM    160  HB2 MET    11      58.079  52.723  56.899  1.00  2.67
ATOM    161  CG  MET    11      57.850  51.164  58.345  1.00  2.67
ATOM    162  HG1 MET    11      56.921  50.828  57.899  1.00  2.67
ATOM    163  HG2 MET    11      57.586  51.862  59.134  1.00  2.67
ATOM    164  SD  MET    11      58.660  49.726  59.096  1.00  2.67
ATOM    165  CE  MET    11      57.204  48.911  59.795  1.00  2.67
ATOM    166  HE1 MET    11      57.506  47.990  60.293  1.00  2.67
ATOM    167  HE2 MET    11      56.721  49.570  60.514  1.00  2.67
ATOM    168  HE3 MET    11      56.504  48.681  58.995  1.00  2.67
ATOM    169  C   MET    11      61.008  52.879  56.783  1.00  2.67
ATOM    170  O   MET    11      60.711  53.238  55.650  1.00  2.67
ATOM    171  N   VAL    12      62.263  52.772  57.193  1.00  2.25
ATOM    172  H   VAL    12      62.404  52.650  58.181  1.00  2.25
ATOM    173  CA  VAL    12      63.424  52.584  56.341  1.00  2.25
ATOM    174  HA  VAL    12      63.480  53.380  55.600  1.00  2.25
ATOM    175  CB  VAL    12      64.728  52.575  57.198  1.00  2.25
ATOM    176  HB  VAL    12      65.576  52.350  56.552  1.00  2.25
ATOM    177  CG1 VAL    12      65.072  53.908  57.849  1.00  2.25
ATOM    178 1HG1 VAL    12      64.264  54.227  58.504  1.00  2.25
ATOM    179 2HG1 VAL    12      65.983  53.810  58.438  1.00  2.25
ATOM    180 3HG1 VAL    12      65.263  54.649  57.076  1.00  2.25
ATOM    181  CG2 VAL    12      64.715  51.516  58.317  1.00  2.25
ATOM    182 1HG2 VAL    12      65.675  51.519  58.831  1.00  2.25
ATOM    183 2HG2 VAL    12      63.931  51.735  59.040  1.00  2.25
ATOM    184 3HG2 VAL    12      64.554  50.521  57.908  1.00  2.25
ATOM    185  C   VAL    12      63.409  51.225  55.609  1.00  2.25
ATOM    186  O   VAL    12      62.621  50.341  55.956  1.00  2.25
ATOM    187  N   VAL    13      64.431  50.974  54.779  1.00  2.18
ATOM    188  H   VAL    13      64.906  51.785  54.389  1.00  2.18
ATOM    189  CA  VAL    13      65.245  49.741  54.913  1.00  2.18
ATOM    190  HA  VAL    13      65.028  49.293  55.884  1.00  2.18
ATOM    191  CB  VAL    13      64.958  48.668  53.861  1.00  2.18
ATOM    192  HB  VAL    13      65.331  49.010  52.905  1.00  2.18
ATOM    193  CG1 VAL    13      65.644  47.348  54.223  1.00  2.18
ATOM    194 1HG1 VAL    13      65.401  46.581  53.491  1.00  2.18
ATOM    195 2HG1 VAL    13      66.725  47.466  54.224  1.00  2.18
ATOM    196 3HG1 VAL    13      65.326  46.998  55.205  1.00  2.18
ATOM    197  CG2 VAL    13      63.460  48.363  53.709  1.00  2.18
ATOM    198 1HG2 VAL    13      62.930  49.275  53.454  1.00  2.18
ATOM    199 2HG2 VAL    13      63.347  47.638  52.909  1.00  2.18
ATOM    200 3HG2 VAL    13      63.070  47.963  54.646  1.00  2.18
ATOM    201  C   VAL    13      66.722  50.103  54.899  1.00  2.18
ATOM    202  O   VAL    13      67.184  50.742  53.954  1.00  2.18
ATOM    203  N   ILE    14      67.467  49.726  55.931  1.00  2.56
ATOM    204  H   ILE    14      67.036  49.191  56.666  1.00  2.56
ATOM    205  CA  ILE    14      68.927  49.778  55.889  1.00  2.56
ATOM    206  HA  ILE    14      69.225  50.727  55.439  1.00  2.56
ATOM    207  CB  ILE    14      69.564  49.741  57.304  1.00  2.56
ATOM    208  HB  ILE    14      70.637  49.876  57.150  1.00  2.56
ATOM    209  CG2 ILE    14      69.101  50.951  58.132  1.00  2.56
ATOM    210 1HG2 ILE    14      69.615  50.962  59.094  1.00  2.56
ATOM    211 2HG2 ILE    14      69.355  51.872  57.605  1.00  2.56
ATOM    212 3HG2 ILE    14      68.026  50.928  58.301  1.00  2.56
ATOM    213  CG1 ILE    14      69.419  48.436  58.128  1.00  2.56
ATOM    214 1HG1 ILE    14      69.941  48.581  59.075  1.00  2.56
ATOM    215 2HG1 ILE    14      69.943  47.631  57.612  1.00  2.56
ATOM    216  CD1 ILE    14      67.996  47.956  58.448  1.00  2.56
ATOM    217  HD1 ILE    14      68.052  47.116  59.141  1.00  2.56
ATOM    218  HD2 ILE    14      67.416  48.753  58.912  1.00  2.56
ATOM    219  HD3 ILE    14      67.499  47.612  57.542  1.00  2.56
ATOM    220  C   ILE    14      69.468  48.658  54.999  1.00  2.56
ATOM    221  O   ILE    14      69.107  47.496  55.178  1.00  2.56
ATOM    222  N   HIS    15      70.346  48.994  54.059  1.00  2.61
ATOM    223  H   HIS    15      70.605  49.970  53.941  1.00  2.61
ATOM    224  CA  HIS    15      71.039  47.995  53.253  1.00  2.61
ATOM    225  HA  HIS    15      70.500  47.051  53.279  1.00  2.61
ATOM    226  CB  HIS    15      71.051  48.425  51.780  1.00  2.61
ATOM    227  HB1 HIS    15      71.590  49.367  51.680  1.00  2.61
ATOM    228  HB2 HIS    15      70.022  48.576  51.458  1.00  2.61
ATOM    229  CG  HIS    15      71.683  47.389  50.885  1.00  2.61
ATOM    230  ND1 HIS    15      72.066  46.114  51.296  1.00  2.61
ATOM    231  CE1 HIS    15      72.685  45.556  50.251  1.00  2.61
ATOM    232  HE1 HIS    15      73.201  44.604  50.268  1.00  2.61
ATOM    233  NE2 HIS    15      72.719  46.410  49.220  1.00  2.61
ATOM    234  HE2 HIS    15      73.392  46.284  48.465  1.00  2.61
ATOM    235  CD2 HIS    15      72.071  47.570  49.589  1.00  2.61
ATOM    236  HD2 HIS    15      71.975  48.473  49.006  1.00  2.61
ATOM    237  C   HIS    15      72.455  47.788  53.806  1.00  2.61
ATOM    238  O   HIS    15      73.234  48.745  53.793  1.00  2.61
ATOM    239  N   PRO    16      72.782  46.592  54.339  1.00  3.38
ATOM    240  CD  PRO    16      71.901  45.445  54.538  1.00  3.38
ATOM    241  HD1 PRO    16      71.757  44.922  53.593  1.00  3.38
ATOM    242  HD2 PRO    16      70.938  45.741  54.952  1.00  3.38
ATOM    243  CG  PRO    16      72.614  44.522  55.522  1.00  3.38
ATOM    244  HG1 PRO    16      72.372  43.474  55.342  1.00  3.38
ATOM    245  HG2 PRO    16      72.358  44.809  56.543  1.00  3.38
ATOM    246  CB  PRO    16      74.084  44.821  55.258  1.00  3.38
ATOM    247  HB1 PRO    16      74.417  44.255  54.386  1.00  3.38
ATOM    248  HB2 PRO    16      74.707  44.593  56.124  1.00  3.38
ATOM    249  CA  PRO    16      74.075  46.321  54.949  1.00  3.38
ATOM    250  HA  PRO    16      74.112  46.866  55.893  1.00  3.38
ATOM    251  C   PRO    16      75.309  46.731  54.132  1.00  3.38
ATOM    252  O   PRO    16      76.189  47.372  54.698  1.00  3.38
ATOM    253  N   ASP    17      75.411  46.378  52.842  1.00  3.42
ATOM    254  H   ASP    17      74.633  45.932  52.377  1.00  3.42
ATOM    255  CA  ASP    17      76.686  46.527  52.112  1.00  3.42
ATOM    256  HA  ASP    17      77.449  46.198  52.820  1.00  3.42
ATOM    257  CB  ASP    17      76.821  45.520  50.943  1.00  3.42
ATOM    258  HB1 ASP    17      76.312  44.593  51.215  1.00  3.42
ATOM    259  HB2 ASP    17      77.880  45.275  50.847  1.00  3.42
ATOM    260  CG  ASP    17      76.340  45.981  49.561  1.00  3.42
ATOM    261  OD1 ASP    17      76.982  46.884  48.987  1.00  3.42
ATOM    262  OD2 ASP    17      75.332  45.422  49.072  1.00  3.42
ATOM    263  C   ASP    17      77.114  47.977  51.782  1.00  3.42
ATOM    264  O   ASP    17      78.272  48.311  52.047  1.00  3.42
ATOM    265  N   PRO    18      76.221  48.892  51.348  1.00  3.43
ATOM    266  CD  PRO    18      74.891  48.655  50.798  1.00  3.43
ATOM    267  HD1 PRO    18      74.231  48.187  51.522  1.00  3.43
ATOM    268  HD2 PRO    18      74.959  48.044  49.903  1.00  3.43
ATOM    269  CG  PRO    18      74.343  50.022  50.400  1.00  3.43
ATOM    270  HG1 PRO    18      73.783  50.445  51.234  1.00  3.43
ATOM    271  HG2 PRO    18      73.724  49.967  49.505  1.00  3.43
ATOM    272  CB  PRO    18      75.615  50.829  50.152  1.00  3.43
ATOM    273  HB1 PRO    18      75.437  51.903  50.206  1.00  3.43
ATOM    274  HB2 PRO    18      76.036  50.561  49.181  1.00  3.43
ATOM    275  CA  PRO    18      76.532  50.317  51.265  1.00  3.43
ATOM    276  HA  PRO    18      77.575  50.471  50.986  1.00  3.43
ATOM    277  C   PRO    18      76.252  51.066  52.582  1.00  3.43
ATOM    278  O   PRO    18      76.352  52.294  52.614  1.00  3.43
ATOM    279  N   GLY    19      75.775  50.380  53.629  1.00  3.25
ATOM    280  H   GLY    19      75.707  49.372  53.543  1.00  3.25
ATOM    281  CA  GLY    19      75.265  50.961  54.876  1.00  3.25
ATOM    282  HA1 GLY    19      76.028  51.619  55.291  1.00  3.25
ATOM    283  HA2 GLY    19      75.092  50.149  55.584  1.00  3.25
ATOM    284  C   GLY    19      73.956  51.766  54.755  1.00  3.25
ATOM    285  O   GLY    19      73.287  51.997  55.763  1.00  3.25
ATOM    286  N   ARG    20      73.603  52.257  53.554  1.00  2.63
ATOM    287  H   ARG    20      74.236  52.062  52.793  1.00  2.63
ATOM    288  CA  ARG    20      72.628  53.348  53.403  1.00  2.63
ATOM    289  HA  ARG    20      72.945  54.090  54.138  1.00  2.63
ATOM    290  CB  ARG    20      72.723  54.061  52.035  1.00  2.63
ATOM    291  HB1 ARG    20      73.763  54.335  51.852  1.00  2.63
ATOM    292  HB2 ARG    20      72.158  54.991  52.120  1.00  2.63
ATOM    293  CG  ARG    20      72.196  53.281  50.818  1.00  2.63
ATOM    294  HG1 ARG    20      71.280  52.753  51.078  1.00  2.63
ATOM    295  HG2 ARG    20      72.942  52.541  50.534  1.00  2.63
ATOM    296  CD  ARG    20      71.920  54.196  49.606  1.00  2.63
ATOM    297  HD1 ARG    20      71.803  53.556  48.729  1.00  2.63
ATOM    298  HD2 ARG    20      72.780  54.849  49.442  1.00  2.63
ATOM    299  NE  ARG    20      70.696  55.007  49.797  1.00  2.63
ATOM    300  HE  ARG    20      70.441  55.243  50.748  1.00  2.63
ATOM    301  CZ  ARG    20      69.710  55.194  48.932  1.00  2.63
ATOM    302  NH1 ARG    20      69.764  54.945  47.654  1.00  2.63
ATOM    303 1HH1 ARG    20      70.627  54.696  47.210  1.00  2.63
ATOM    304 2HH1 ARG    20      68.871  54.970  47.148  1.00  2.63
ATOM    305  NH2 ARG    20      68.556  55.592  49.365  1.00  2.63
ATOM    306 1HH2 ARG    20      68.412  55.649  50.368  1.00  2.63
ATOM    307 2HH2 ARG    20      67.792  55.518  48.688  1.00  2.63
ATOM    308  C   ARG    20      71.191  53.029  53.801  1.00  2.63
ATOM    309  O   ARG    20      70.661  51.948  53.543  1.00  2.63
ATOM    310  N   GLU    21      70.523  54.066  54.307  1.00  2.30
ATOM    311  H   GLU    21      71.037  54.893  54.563  1.00  2.30
ATOM    312  CA  GLU    21      69.066  54.127  54.355  1.00  2.30
ATOM    313  HA  GLU    21      68.706  53.186  54.778  1.00  2.30
ATOM    314  CB  GLU    21      68.571  55.257  55.267  1.00  2.30
ATOM    315  HB1 GLU    21      67.503  55.393  55.086  1.00  2.30
ATOM    316  HB2 GLU    21      69.090  56.184  55.017  1.00  2.30
ATOM    317  CG  GLU    21      68.766  54.920  56.756  1.00  2.30
ATOM    318  HG1 GLU    21      69.834  54.873  56.978  1.00  2.30
ATOM    319  HG2 GLU    21      68.331  53.936  56.945  1.00  2.30
ATOM    320  CD  GLU    21      68.089  55.939  57.683  1.00  2.30
ATOM    321  OE1 GLU    21      67.750  57.049  57.223  1.00  2.30
ATOM    322  OE2 GLU    21      67.848  55.623  58.871  1.00  2.30
ATOM    323  C   GLU    21      68.464  54.257  52.951  1.00  2.30
ATOM    324  O   GLU    21      68.812  55.130  52.144  1.00  2.30
ATOM    325  N   LEU    22      67.520  53.365  52.677  1.00  2.02
ATOM    326  H   LEU    22      67.386  52.615  53.350  1.00  2.02
ATOM    327  CA  LEU    22      66.600  53.349  51.548  1.00  2.02
ATOM    328  HA  LEU    22      66.888  54.086  50.801  1.00  2.02
ATOM    329  CB  LEU    22      66.587  51.934  50.915  1.00  2.02
ATOM    330  HB1 LEU    22      66.026  51.982  49.982  1.00  2.02
ATOM    331  HB2 LEU    22      66.037  51.271  51.584  1.00  2.02
ATOM    332  CG  LEU    22      67.946  51.259  50.632  1.00  2.02
ATOM    333  HG  LEU    22      68.486  51.100  51.564  1.00  2.02
ATOM    334  CD1 LEU    22      67.756  49.905  49.955  1.00  2.02
ATOM    335 1HD1 LEU    22      68.723  49.451  49.743  1.00  2.02
ATOM    336 2HD1 LEU    22      67.203  49.241  50.618  1.00  2.02
ATOM    337 3HD1 LEU    22      67.218  50.035  49.017  1.00  2.02
ATOM    338  CD2 LEU    22      68.814  52.096  49.703  1.00  2.02
ATOM    339 1HD2 LEU    22      69.733  51.562  49.467  1.00  2.02
ATOM    340 2HD2 LEU    22      68.275  52.330  48.784  1.00  2.02
ATOM    341 3HD2 LEU    22      69.061  53.004  50.236  1.00  2.02
ATOM    342  C   LEU    22      65.192  53.671  52.067  1.00  2.02
ATOM    343  O   LEU    22      64.908  53.501  53.258  1.00  2.02
ATOM    344  N   SER    23      64.282  54.067  51.176  1.00  1.95
ATOM    345  H   SER    23      64.563  54.148  50.211  1.00  1.95
ATOM    346  CA  SER    23      62.853  53.866  51.439  1.00  1.95
ATOM    347  HA  SER    23      62.660  54.119  52.481  1.00  1.95
ATOM    348  CB  SER    23      61.999  54.811  50.571  1.00  1.95
ATOM    349  HB1 SER    23      62.387  55.827  50.663  1.00  1.95
ATOM    350  HB2 SER    23      60.975  54.807  50.942  1.00  1.95
ATOM    351  OG  SER    23      61.989  54.430  49.205  1.00  1.95
ATOM    352  HG  SER    23      61.591  55.128  48.669  1.00  1.95
ATOM    353  C   SER    23      62.466  52.397  51.217  1.00  1.95
ATOM    354  O   SER    23      63.183  51.695  50.500  1.00  1.95
ATOM    355  N   PRO    24      61.335  51.916  51.766  1.00  1.85
ATOM    356  CD  PRO    24      60.424  52.604  52.651  1.00  1.85
ATOM    357  HD1 PRO    24      59.721  53.163  52.042  1.00  1.85
ATOM    358  HD2 PRO    24      60.944  53.270  53.332  1.00  1.85
ATOM    359  CG  PRO    24      59.685  51.500  53.407  1.00  1.85
ATOM    360  HG1 PRO    24      58.716  51.834  53.777  1.00  1.85
ATOM    361  HG2 PRO    24      60.306  51.130  54.225  1.00  1.85
ATOM    362  CB  PRO    24      59.560  50.412  52.349  1.00  1.85
ATOM    363  HB1 PRO    24      58.697  50.626  51.717  1.00  1.85
ATOM    364  HB2 PRO    24      59.469  49.422  52.798  1.00  1.85
ATOM    365  CA  PRO    24      60.865  50.554  51.554  1.00  1.85
ATOM    366  HA  PRO    24      61.601  49.867  51.959  1.00  1.85
ATOM    367  C   PRO    24      60.656  50.200  50.082  1.00  1.85
ATOM    368  O   PRO    24      60.981  49.096  49.645  1.00  1.85
ATOM    369  N   GLU    25      60.135  51.154  49.309  1.00  2.03
ATOM    370  H   GLU    25      59.912  52.038  49.730  1.00  2.03
ATOM    371  CA  GLU    25      59.934  50.983  47.870  1.00  2.03
ATOM    372  HA  GLU    25      59.476  50.010  47.704  1.00  2.03
ATOM    373  CB  GLU    25      58.963  52.063  47.361  1.00  2.03
ATOM    374  HB1 GLU    25      59.426  53.047  47.433  1.00  2.03
ATOM    375  HB2 GLU    25      58.110  52.079  48.040  1.00  2.03
ATOM    376  CG  GLU    25      58.399  51.784  45.952  1.00  2.03
ATOM    377  HG1 GLU    25      57.348  52.072  45.951  1.00  2.03
ATOM    378  HG2 GLU    25      58.431  50.711  45.753  1.00  2.03
ATOM    379  CD  GLU    25      59.084  52.526  44.801  1.00  2.03
ATOM    380  OE1 GLU    25      59.825  53.494  45.067  1.00  2.03
ATOM    381  OE2 GLU    25      58.853  52.128  43.639  1.00  2.03
ATOM    382  C   GLU    25      61.240  50.933  47.086  1.00  2.03
ATOM    383  O   GLU    25      61.357  50.139  46.156  1.00  2.03
ATOM    384  N   GLU    26      62.251  51.692  47.512  1.00  2.14
ATOM    385  H   GLU    26      62.102  52.317  48.294  1.00  2.14
ATOM    386  CA  GLU    26      63.583  51.619  46.922  1.00  2.14
ATOM    387  HA  GLU    26      63.462  51.640  45.840  1.00  2.14
ATOM    388  CB  GLU    26      64.392  52.857  47.313  1.00  2.14
ATOM    389  HB1 GLU    26      64.537  52.898  48.392  1.00  2.14
ATOM    390  HB2 GLU    26      63.820  53.737  47.014  1.00  2.14
ATOM    391  CG  GLU    26      65.757  52.880  46.612  1.00  2.14
ATOM    392  HG1 GLU    26      65.685  52.383  45.642  1.00  2.14
ATOM    393  HG2 GLU    26      66.486  52.337  47.216  1.00  2.14
ATOM    394  CD  GLU    26      66.208  54.318  46.379  1.00  2.14
ATOM    395  OE1 GLU    26      67.031  54.815  47.193  1.00  2.14
ATOM    396  OE2 GLU    26      65.696  54.908  45.397  1.00  2.14
ATOM    397  C   GLU    26      64.321  50.315  47.256  1.00  2.14
ATOM    398  O   GLU    26      65.006  49.767  46.399  1.00  2.14
ATOM    399  N   ALA    27      64.142  49.769  48.458  1.00  1.95
ATOM    400  H   ALA    27      63.594  50.284  49.139  1.00  1.95
ATOM    401  CA  ALA    27      64.685  48.474  48.859  1.00  1.95
ATOM    402  HA  ALA    27      65.757  48.458  48.672  1.00  1.95
ATOM    403  CB  ALA    27      64.437  48.343  50.357  1.00  1.95
ATOM    404  HB1 ALA    27      64.913  47.439  50.740  1.00  1.95
ATOM    405  HB2 ALA    27      64.854  49.213  50.854  1.00  1.95
ATOM    406  HB3 ALA    27      63.366  48.315  50.561  1.00  1.95
ATOM    407  C   ALA    27      64.075  47.303  48.067  1.00  1.95
ATOM    408  O   ALA    27      64.791  46.425  47.565  1.00  1.95
ATOM    409  N   HIS    28      62.753  47.346  47.876  1.00  2.07
ATOM    410  H   HIS    28      62.216  48.075  48.335  1.00  2.07
ATOM    411  CA  HIS    28      62.058  46.452  46.949  1.00  2.07
ATOM    412  HA  HIS    28      62.212  45.417  47.242  1.00  2.07
ATOM    413  CB  HIS    28      60.550  46.746  47.023  1.00  2.07
ATOM    414  HB1 HIS    28      60.390  47.793  47.280  1.00  2.07
ATOM    415  HB2 HIS    28      60.144  46.141  47.826  1.00  2.07
ATOM    416  CG  HIS    28      59.753  46.462  45.774  1.00  2.07
ATOM    417  ND1 HIS    28      59.151  45.247  45.443  1.00  2.07
ATOM    418  CE1 HIS    28      58.552  45.446  44.261  1.00  2.07
ATOM    419  HE1 HIS    28      58.016  44.683  43.713  1.00  2.07
ATOM    420  NE2 HIS    28      58.719  46.717  43.854  1.00  2.07
ATOM    421  HE2 HIS    28      58.376  47.104  42.987  1.00  2.07
ATOM    422  CD2 HIS    28      59.471  47.377  44.801  1.00  2.07
ATOM    423  HD2 HIS    28      59.796  48.410  44.788  1.00  2.07
ATOM    424  C   HIS    28      62.591  46.565  45.518  1.00  2.07
ATOM    425  O   HIS    28      62.940  45.556  44.912  1.00  2.07
ATOM    426  N   ARG    29      62.763  47.787  44.992  1.00  2.55
ATOM    427  H   ARG    29      62.477  48.594  45.539  1.00  2.55
ATOM    428  CA  ARG    29      63.362  48.001  43.663  1.00  2.55
ATOM    429  HA  ARG    29      62.788  47.455  42.914  1.00  2.55
ATOM    430  CB  ARG    29      63.365  49.508  43.309  1.00  2.55
ATOM    431  HB1 ARG    29      64.081  49.661  42.500  1.00  2.55
ATOM    432  HB2 ARG    29      63.708  50.089  44.163  1.00  2.55
ATOM    433  CG  ARG    29      62.014  50.064  42.827  1.00  2.55
ATOM    434  HG1 ARG    29      61.267  50.012  43.618  1.00  2.55
ATOM    435  HG2 ARG    29      61.671  49.438  42.003  1.00  2.55
ATOM    436  CD  ARG    29      62.130  51.510  42.303  1.00  2.55
ATOM    437  HD1 ARG    29      61.336  51.653  41.568  1.00  2.55
ATOM    438  HD2 ARG    29      63.080  51.644  41.785  1.00  2.55
ATOM    439  NE  ARG    29      61.937  52.545  43.339  1.00  2.55
ATOM    440  HE  ARG    29      60.980  52.670  43.672  1.00  2.55
ATOM    441  CZ  ARG    29      62.765  53.485  43.759  1.00  2.55
ATOM    442  NH1 ARG    29      64.045  53.493  43.505  1.00  2.55
ATOM    443 1HH1 ARG    29      64.431  52.741  42.974  1.00  2.55
ATOM    444 2HH1 ARG    29      64.654  54.139  44.015  1.00  2.55
ATOM    445  NH2 ARG    29      62.302  54.451  44.483  1.00  2.55
ATOM    446 1HH2 ARG    29      61.294  54.442  44.696  1.00  2.55
ATOM    447 2HH2 ARG    29      62.910  55.182  44.791  1.00  2.55
ATOM    448  C   ARG    29      64.792  47.466  43.556  1.00  2.55
ATOM    449  O   ARG    29      65.208  47.115  42.455  1.00  2.55
ATOM    450  N   ALA    30      65.540  47.405  44.661  1.00  2.81
ATOM    451  H   ALA    30      65.165  47.781  45.522  1.00  2.81
ATOM    452  CA  ALA    30      66.912  46.895  44.648  1.00  2.81
ATOM    453  HA  ALA    30      67.358  47.042  43.664  1.00  2.81
ATOM    454  CB  ALA    30      67.715  47.702  45.677  1.00  2.81
ATOM    455  HB1 ALA    30      68.757  47.379  45.664  1.00  2.81
ATOM    456  HB2 ALA    30      67.667  48.764  45.434  1.00  2.81
ATOM    457  HB3 ALA    30      67.308  47.544  46.677  1.00  2.81
ATOM    458  C   ALA    30      66.966  45.390  44.959  1.00  2.81
ATOM    459  O   ALA    30      68.048  44.808  45.005  1.00  2.81
ATOM    460  N   GLY    31      65.808  44.767  45.211  1.00  2.92
ATOM    461  H   GLY    31      64.953  45.310  45.192  1.00  2.92
ATOM    462  CA  GLY    31      65.683  43.357  45.579  1.00  2.92
ATOM    463  HA1 GLY    31      66.233  42.747  44.862  1.00  2.92
ATOM    464  HA2 GLY    31      64.629  43.081  45.539  1.00  2.92
ATOM    465  C   GLY    31      66.197  43.024  46.984  1.00  2.92
ATOM    466  O   GLY    31      66.249  41.859  47.374  1.00  2.92
ATOM    467  N   LEU    32      66.559  44.060  47.738  1.00  2.62
ATOM    468  H   LEU    32      66.400  44.971  47.336  1.00  2.62
ATOM    469  CA  LEU    32      66.993  44.011  49.123  1.00  2.62
ATOM    470  HA  LEU    32      67.680  43.170  49.225  1.00  2.62
ATOM    471  CB  LEU    32      67.757  45.326  49.400  1.00  2.62
ATOM    472  HB1 LEU    32      67.062  46.164  49.335  1.00  2.62
ATOM    473  HB2 LEU    32      68.474  45.448  48.585  1.00  2.62
ATOM    474  CG  LEU    32      68.575  45.452  50.702  1.00  2.62
ATOM    475  HG  LEU    32      69.314  46.224  50.507  1.00  2.62
ATOM    476  CD1 LEU    32      67.764  45.952  51.898  1.00  2.62
ATOM    477 1HD1 LEU    32      68.432  46.122  52.742  1.00  2.62
ATOM    478 2HD1 LEU    32      67.268  46.887  51.645  1.00  2.62
ATOM    479 3HD1 LEU    32      67.024  45.214  52.197  1.00  2.62
ATOM    480  CD2 LEU    32      69.325  44.177  51.083  1.00  2.62
ATOM    481 1HD2 LEU    32      69.997  44.385  51.914  1.00  2.62
ATOM    482 2HD2 LEU    32      68.630  43.395  51.388  1.00  2.62
ATOM    483 3HD2 LEU    32      69.918  43.830  50.236  1.00  2.62
ATOM    484  C   LEU    32      65.834  43.769  50.092  1.00  2.62
ATOM    485  O   LEU    32      66.053  43.211  51.166  1.00  2.62
ATOM    486  N   ILE    33      64.593  44.075  49.689  1.00  2.28
ATOM    487  H   ILE    33      64.471  44.486  48.771  1.00  2.28
ATOM    488  CA  ILE    33      63.460  43.299  50.247  1.00  2.28
ATOM    489  HA  ILE    33      63.861  42.414  50.741  1.00  2.28
ATOM    490  CB  ILE    33      62.644  44.054  51.316  1.00  2.28
ATOM    491  HB  ILE    33      61.789  43.426  51.573  1.00  2.28
ATOM    492  CG2 ILE    33      63.470  44.224  52.602  1.00  2.28
ATOM    493 1HG2 ILE    33      62.854  44.612  53.411  1.00  2.28
ATOM    494 2HG2 ILE    33      63.870  43.259  52.912  1.00  2.28
ATOM    495 3HG2 ILE    33      64.302  44.902  52.420  1.00  2.28
ATOM    496  CG1 ILE    33      62.096  45.394  50.794  1.00  2.28
ATOM    497 1HG1 ILE    33      61.562  45.221  49.861  1.00  2.28
ATOM    498 2HG1 ILE    33      62.922  46.070  50.593  1.00  2.28
ATOM    499  CD1 ILE    33      61.132  46.054  51.784  1.00  2.28
ATOM    500  HD1 ILE    33      60.669  46.925  51.321  1.00  2.28
ATOM    501  HD2 ILE    33      60.375  45.331  52.073  1.00  2.28
ATOM    502  HD3 ILE    33      61.646  46.367  52.686  1.00  2.28
ATOM    503  C   ILE    33      62.575  42.735  49.140  1.00  2.28
ATOM    504  O   ILE    33      62.546  43.272  48.037  1.00  2.28
ATOM    505  N   ASP    34      61.868  41.641  49.427  1.00  2.48
ATOM    506  H   ASP    34      61.889  41.256  50.358  1.00  2.48
ATOM    507  CA  ASP    34      60.882  41.108  48.493  1.00  2.48
ATOM    508  HA  ASP    34      61.314  41.162  47.492  1.00  2.48
ATOM    509  CB  ASP    34      60.584  39.620  48.770  1.00  2.48
ATOM    510  HB1 ASP    34      61.436  39.151  49.265  1.00  2.48
ATOM    511  HB2 ASP    34      60.455  39.122  47.807  1.00  2.48
ATOM    512  CG  ASP    34      59.314  39.395  49.595  1.00  2.48
ATOM    513  OD1 ASP    34      59.321  39.677  50.808  1.00  2.48
ATOM    514  OD2 ASP    34      58.277  38.981  49.029  1.00  2.48
ATOM    515  C   ASP    34      59.604  41.951  48.484  1.00  2.48
ATOM    516  O   ASP    34      59.322  42.708  49.416  1.00  2.48
ATOM    517  N   TRP    35      58.789  41.766  47.450  1.00  2.32
ATOM    518  H   TRP    35      59.038  41.076  46.756  1.00  2.32
ATOM    519  CA  TRP    35      57.537  42.494  47.278  1.00  2.32
ATOM    520  HA  TRP    35      57.777  43.557  47.251  1.00  2.32
ATOM    521  CB  TRP    35      56.919  42.131  45.923  1.00  2.32
ATOM    522  HB1 TRP    35      57.508  42.616  45.144  1.00  2.32
ATOM    523  HB2 TRP    35      55.908  42.536  45.866  1.00  2.32
ATOM    524  CG  TRP    35      56.888  40.664  45.623  1.00  2.32
ATOM    525  CD1 TRP    35      55.896  39.807  45.946  1.00  2.32
ATOM    526  HD1 TRP    35      54.981  40.087  46.451  1.00  2.32
ATOM    527  NE1 TRP    35      56.255  38.526  45.574  1.00  2.32
ATOM    528  HE1 TRP    35      55.685  37.712  45.751  1.00  2.32
ATOM    529  CE2 TRP    35      57.508  38.494  44.998  1.00  2.32
ATOM    530  CZ2 TRP    35      58.305  37.459  44.488  1.00  2.32
ATOM    531  HZ2 TRP    35      57.951  36.440  44.505  1.00  2.32
ATOM    532  CH2 TRP    35      59.577  37.768  43.974  1.00  2.32
ATOM    533  HH2 TRP    35      60.210  36.984  43.584  1.00  2.32
ATOM    534  CZ3 TRP    35      60.032  39.099  43.977  1.00  2.32
ATOM    535  HZ3 TRP    35      61.014  39.330  43.586  1.00  2.32
ATOM    536  CE3 TRP    35      59.223  40.132  44.491  1.00  2.32
ATOM    537  HE3 TRP    35      59.587  41.150  44.489  1.00  2.32
ATOM    538  CD2 TRP    35      57.938  39.854  45.010  1.00  2.32
ATOM    539  C   TRP    35      56.521  42.310  48.418  1.00  2.32
ATOM    540  O   TRP    35      55.829  43.264  48.783  1.00  2.32
ATOM    541  N   ASN    36      56.415  41.118  49.014  1.00  2.48
ATOM    542  H   ASN    36      57.061  40.374  48.748  1.00  2.48
ATOM    543  CA  ASN    36      55.460  40.868  50.094  1.00  2.48
ATOM    544  HA  ASN    36      54.527  41.366  49.824  1.00  2.48
ATOM    545  CB  ASN    36      55.160  39.353  50.182  1.00  2.48
ATOM    546  HB1 ASN    36      55.515  38.844  49.284  1.00  2.48
ATOM    547  HB2 ASN    36      54.081  39.222  50.222  1.00  2.48
ATOM    548  CG  ASN    36      55.737  38.658  51.402  1.00  2.48
ATOM    549  OD1 ASN    36      55.120  38.626  52.459  1.00  2.48
ATOM    550  ND2 ASN    36      56.903  38.082  51.305  1.00  2.48
ATOM    551 1HD2 ASN    36      57.480  38.288  50.479  1.00  2.48
ATOM    552 2HD2 ASN    36      57.352  37.728  52.125  1.00  2.48
ATOM    553  C   ASN    36      55.914  41.512  51.420  1.00  2.48
ATOM    554  O   ASN    36      55.090  42.118  52.122  1.00  2.48
ATOM    555  N   MET    37      57.212  41.432  51.743  1.00  2.37
ATOM    556  H   MET    37      57.850  40.888  51.155  1.00  2.37
ATOM    557  CA  MET    37      57.778  42.098  52.916  1.00  2.37
ATOM    558  HA  MET    37      57.171  41.824  53.776  1.00  2.37
ATOM    559  CB  MET    37      59.212  41.608  53.171  1.00  2.37
ATOM    560  HB1 MET    37      59.858  41.928  52.352  1.00  2.37
ATOM    561  HB2 MET    37      59.210  40.519  53.212  1.00  2.37
ATOM    562  CG  MET    37      59.785  42.120  54.497  1.00  2.37
ATOM    563  HG1 MET    37      59.831  43.209  54.473  1.00  2.37
ATOM    564  HG2 MET    37      60.805  41.746  54.589  1.00  2.37
ATOM    565  SD  MET    37      58.851  41.602  55.968  1.00  2.37
ATOM    566  CE  MET    37      59.901  42.321  57.257  1.00  2.37
ATOM    567  HE1 MET    37      59.461  42.127  58.235  1.00  2.37
ATOM    568  HE2 MET    37      60.894  41.874  57.212  1.00  2.37
ATOM    569  HE3 MET    37      59.980  43.396  57.105  1.00  2.37
ATOM    570  C   MET    37      57.727  43.624  52.793  1.00  2.37
ATOM    571  O   MET    37      57.414  44.315  53.755  1.00  2.37
ATOM    572  N   PHE    38      57.950  44.163  51.601  1.00  1.85
ATOM    573  H   PHE    38      58.277  43.547  50.859  1.00  1.85
ATOM    574  CA  PHE    38      57.764  45.571  51.270  1.00  1.85
ATOM    575  HA  PHE    38      58.388  46.201  51.902  1.00  1.85
ATOM    576  CB  PHE    38      58.196  45.713  49.807  1.00  1.85
ATOM    577  HB1 PHE    38      57.822  44.854  49.254  1.00  1.85
ATOM    578  HB2 PHE    38      59.279  45.662  49.764  1.00  1.85
ATOM    579  CG  PHE    38      57.735  46.947  49.068  1.00  1.85
ATOM    580  CD1 PHE    38      57.814  48.215  49.665  1.00  1.85
ATOM    581  HD1 PHE    38      58.201  48.320  50.667  1.00  1.85
ATOM    582  CE1 PHE    38      57.391  49.345  48.952  1.00  1.85
ATOM    583  HE1 PHE    38      57.446  50.315  49.416  1.00  1.85
ATOM    584  CZ  PHE    38      56.945  49.213  47.624  1.00  1.85
ATOM    585  HZ  PHE    38      56.636  50.081  47.068  1.00  1.85
ATOM    586  CE2 PHE    38      56.878  47.949  47.021  1.00  1.85
ATOM    587  HE2 PHE    38      56.555  47.840  45.996  1.00  1.85
ATOM    588  CD2 PHE    38      57.248  46.816  47.756  1.00  1.85
ATOM    589  HD2 PHE    38      57.197  45.843  47.290  1.00  1.85
ATOM    590  C   PHE    38      56.316  46.048  51.462  1.00  1.85
ATOM    591  O   PHE    38      56.075  47.093  52.081  1.00  1.85
ATOM    592  N   VAL    39      55.334  45.289  50.969  1.00  2.11
ATOM    593  H   VAL    39      55.574  44.477  50.404  1.00  2.11
ATOM    594  CA  VAL    39      53.922  45.672  51.134  1.00  2.11
ATOM    595  HA  VAL    39      53.787  46.685  50.770  1.00  2.11
ATOM    596  CB  VAL    39      53.006  44.769  50.277  1.00  2.11
ATOM    597  HB  VAL    39      53.275  43.727  50.455  1.00  2.11
ATOM    598  CG1 VAL    39      51.507  44.935  50.582  1.00  2.11
ATOM    599 1HG1 VAL    39      50.923  44.332  49.887  1.00  2.11
ATOM    600 2HG1 VAL    39      51.280  44.598  51.592  1.00  2.11
ATOM    601 3HG1 VAL    39      51.214  45.981  50.473  1.00  2.11
ATOM    602  CG2 VAL    39      53.167  45.072  48.779  1.00  2.11
ATOM    603 1HG2 VAL    39      52.732  44.263  48.192  1.00  2.11
ATOM    604 2HG2 VAL    39      52.664  46.003  48.522  1.00  2.11
ATOM    605 3HG2 VAL    39      54.219  45.165  48.512  1.00  2.11
ATOM    606  C   VAL    39      53.486  45.679  52.600  1.00  2.11
ATOM    607  O   VAL    39      52.808  46.618  53.051  1.00  2.11
ATOM    608  N   LYS    40      53.939  44.665  53.353  1.00  2.44
ATOM    609  H   LYS    40      54.479  43.939  52.890  1.00  2.44
ATOM    610  CA  LYS    40      53.827  44.612  54.817  1.00  2.44
ATOM    611  HA  LYS    40      52.777  44.577  55.110  1.00  2.44
ATOM    612  CB  LYS    40      54.544  43.354  55.345  1.00  2.44
ATOM    613  HB1 LYS    40      54.816  43.506  56.388  1.00  2.44
ATOM    614  HB2 LYS    40      55.467  43.200  54.794  1.00  2.44
ATOM    615  CG  LYS    40      53.693  42.084  55.253  1.00  2.44
ATOM    616  HG1 LYS    40      53.402  41.914  54.217  1.00  2.44
ATOM    617  HG2 LYS    40      52.795  42.209  55.861  1.00  2.44
ATOM    618  CD  LYS    40      54.504  40.887  55.777  1.00  2.44
ATOM    619  HD1 LYS    40      54.826  41.100  56.798  1.00  2.44
ATOM    620  HD2 LYS    40      55.395  40.749  55.161  1.00  2.44
ATOM    621  CE  LYS    40      53.685  39.592  55.793  1.00  2.44
ATOM    622  HE1 LYS    40      52.778  39.758  56.382  1.00  2.44
ATOM    623  HE2 LYS    40      54.275  38.817  56.292  1.00  2.44
ATOM    624  NZ  LYS    40      53.338  39.151  54.423  1.00  2.44
ATOM    625  HZ1 LYS    40      52.801  38.298  54.428  1.00  2.44
ATOM    626  HZ2 LYS    40      52.832  39.870  53.927  1.00  2.44
ATOM    627  HZ3 LYS    40      54.183  38.968  53.879  1.00  2.44
ATOM    628  C   LYS    40      54.411  45.855  55.471  1.00  2.44
ATOM    629  O   LYS    40      53.678  46.538  56.170  1.00  2.44
ATOM    630  N   LEU    41      55.672  46.198  55.221  1.00  2.12
ATOM    631  H   LEU    41      56.240  45.590  54.637  1.00  2.12
ATOM    632  CA  LEU    41      56.309  47.340  55.873  1.00  2.12
ATOM    633  HA  LEU    41      56.195  47.235  56.951  1.00  2.12
ATOM    634  CB  LEU    41      57.816  47.350  55.539  1.00  2.12
ATOM    635  HB1 LEU    41      58.244  48.295  55.880  1.00  2.12
ATOM    636  HB2 LEU    41      57.927  47.311  54.454  1.00  2.12
ATOM    637  CG  LEU    41      58.627  46.200  56.174  1.00  2.12
ATOM    638  HG  LEU    41      58.145  45.248  55.968  1.00  2.12
ATOM    639  CD1 LEU    41      60.032  46.173  55.569  1.00  2.12
ATOM    640 1HD1 LEU    41      60.614  45.363  56.005  1.00  2.12
ATOM    641 2HD1 LEU    41      59.957  46.008  54.496  1.00  2.12
ATOM    642 3HD1 LEU    41      60.540  47.120  55.757  1.00  2.12
ATOM    643  CD2 LEU    41      58.768  46.331  57.690  1.00  2.12
ATOM    644 1HD2 LEU    41      59.331  45.484  58.080  1.00  2.12
ATOM    645 2HD2 LEU    41      59.298  47.251  57.932  1.00  2.12
ATOM    646 3HD2 LEU    41      57.787  46.339  58.161  1.00  2.12
ATOM    647  C   LEU    41      55.683  48.678  55.507  1.00  2.12
ATOM    648  O   LEU    41      55.644  49.543  56.363  1.00  2.12
ATOM    649  N   ARG    42      55.131  48.859  54.305  1.00  2.07
ATOM    650  H   ARG    42      55.256  48.128  53.608  1.00  2.07
ATOM    651  CA  ARG    42      54.362  50.075  53.996  1.00  2.07
ATOM    652  HA  ARG    42      54.947  50.940  54.326  1.00  2.07
ATOM    653  CB  ARG    42      54.181  50.157  52.485  1.00  2.07
ATOM    654  HB1 ARG    42      53.660  49.264  52.135  1.00  2.07
ATOM    655  HB2 ARG    42      55.171  50.190  52.027  1.00  2.07
ATOM    656  CG  ARG    42      53.410  51.417  52.088  1.00  2.07
ATOM    657  HG1 ARG    42      53.825  51.827  51.169  1.00  2.07
ATOM    658  HG2 ARG    42      53.524  52.172  52.864  1.00  2.07
ATOM    659  CD  ARG    42      51.926  51.111  51.876  1.00  2.07
ATOM    660  HD1 ARG    42      51.484  50.764  52.810  1.00  2.07
ATOM    661  HD2 ARG    42      51.807  50.319  51.135  1.00  2.07
ATOM    662  NE  ARG    42      51.223  52.322  51.458  1.00  2.07
ATOM    663  HE  ARG    42      50.832  52.887  52.198  1.00  2.07
ATOM    664  CZ  ARG    42      51.019  52.754  50.234  1.00  2.07
ATOM    665  NH1 ARG    42      51.397  52.080  49.180  1.00  2.07
ATOM    666 1HH1 ARG    42      51.776  51.149  49.297  1.00  2.07
ATOM    667 2HH1 ARG    42      51.049  52.328  48.274  1.00  2.07
ATOM    668  NH2 ARG    42      50.391  53.874  50.068  1.00  2.07
ATOM    669 1HH2 ARG    42      49.859  54.249  50.838  1.00  2.07
ATOM    670 2HH2 ARG    42      50.240  54.248  49.149  1.00  2.07
ATOM    671  C   ARG    42      53.043  50.158  54.772  1.00  2.07
ATOM    672  O   ARG    42      52.708  51.191  55.354  1.00  2.07
ATOM    673  N   SER    43      52.294  49.059  54.776  1.00  2.61
ATOM    674  H   SER    43      52.642  48.238  54.298  1.00  2.61
ATOM    675  CA  SER    43      51.040  48.967  55.537  1.00  2.61
ATOM    676  HA  SER    43      50.327  49.694  55.158  1.00  2.61
ATOM    677  CB  SER    43      50.433  47.574  55.365  1.00  2.61
ATOM    678  HB1 SER    43      49.477  47.535  55.890  1.00  2.61
ATOM    679  HB2 SER    43      51.095  46.819  55.792  1.00  2.61
ATOM    680  OG  SER    43      50.230  47.300  53.989  1.00  2.61
ATOM    681  HG  SER    43      51.078  47.018  53.605  1.00  2.61
ATOM    682  C   SER    43      51.273  49.227  57.026  1.00  2.61
ATOM    683  O   SER    43      50.482  49.882  57.680  1.00  2.61
ATOM    684  N   GLN    44      52.402  48.758  57.547  1.00  2.67
ATOM    685  H   GLN    44      52.980  48.171  56.955  1.00  2.67
ATOM    686  CA  GLN    44      52.856  48.935  58.918  1.00  2.67
ATOM    687  HA  GLN    44      51.996  48.921  59.589  1.00  2.67
ATOM    688  CB  GLN    44      53.773  47.751  59.263  1.00  2.67
ATOM    689  HB1 GLN    44      54.264  47.938  60.217  1.00  2.67
ATOM    690  HB2 GLN    44      54.544  47.679  58.497  1.00  2.67
ATOM    691  CG  GLN    44      53.025  46.407  59.356  1.00  2.67
ATOM    692  HG1 GLN    44      52.295  46.326  58.552  1.00  2.67
ATOM    693  HG2 GLN    44      52.494  46.359  60.305  1.00  2.67
ATOM    694  CD  GLN    44      53.971  45.214  59.249  1.00  2.67
ATOM    695  OE1 GLN    44      53.761  44.281  58.492  1.00  2.67
ATOM    696  NE2 GLN    44      55.060  45.190  59.983  1.00  2.67
ATOM    697 1HE2 GLN    44      55.217  45.903  60.680  1.00  2.67
ATOM    698 2HE2 GLN    44      55.655  44.390  59.881  1.00  2.67
ATOM    699  C   GLN    44      53.585  50.263  59.168  1.00  2.67
ATOM    700  O   GLN    44      53.891  50.599  60.302  1.00  2.67
ATOM    701  N   GLU    45      53.861  51.050  58.135  1.00  2.67
ATOM    702  H   GLU    45      53.675  50.704  57.206  1.00  2.67
ATOM    703  CA  GLU    45      54.249  52.455  58.252  1.00  2.67
ATOM    704  HA  GLU    45      54.980  52.598  59.042  1.00  2.67
ATOM    705  CB  GLU    45      54.891  52.878  56.902  1.00  2.67
ATOM    706  HB1 GLU    45      54.116  52.938  56.146  1.00  2.67
ATOM    707  HB2 GLU    45      55.574  52.091  56.593  1.00  2.67
ATOM    708  CG  GLU    45      55.677  54.189  56.813  1.00  2.67
ATOM    709  HG1 GLU    45      56.479  54.197  57.552  1.00  2.67
ATOM    710  HG2 GLU    45      54.998  55.017  57.019  1.00  2.67
ATOM    711  CD  GLU    45      56.237  54.328  55.382  1.00  2.67
ATOM    712  OE1 GLU    45      55.437  54.503  54.444  1.00  2.67
ATOM    713  OE2 GLU    45      57.440  54.151  55.102  1.00  2.67
ATOM    714  C   GLU    45      52.984  53.218  58.598  1.00  2.67
ATOM    715  O   GLU    45      52.851  53.696  59.733  1.00  2.67
ATOM    716  N   CYS    46      52.014  53.177  57.668  1.00  3.20
ATOM    717  H   CYS    46      52.155  52.645  56.818  1.00  3.20
ATOM    718  CA  CYS    46      50.721  53.817  57.891  1.00  3.20
ATOM    719  HA  CYS    46      50.931  54.870  58.081  1.00  3.20
ATOM    720  CB  CYS    46      49.808  53.776  56.651  1.00  3.20
ATOM    721  HB1 CYS    46      50.160  54.503  55.924  1.00  3.20
ATOM    722  HB2 CYS    46      48.803  54.064  56.960  1.00  3.20
ATOM    723  SG  CYS    46      49.659  52.161  55.856  1.00  3.20
ATOM    724  HG  CYS    46      49.205  51.553  56.979  1.00  3.20
ATOM    725  C   CYS    46      50.019  53.369  59.170  1.00  3.20
ATOM    726  O   CYS    46      49.377  54.191  59.803  1.00  3.20
ATOM    727  N   ASP    47      50.194  52.126  59.597  1.00  3.77
ATOM    728  H   ASP    47      50.574  51.460  58.938  1.00  3.77
ATOM    729  CA  ASP    47      49.468  51.601  60.747  1.00  3.77
ATOM    730  HA  ASP    47      48.678  52.296  61.031  1.00  3.77
ATOM    731  CB  ASP    47      48.770  50.275  60.335  1.00  3.77
ATOM    732  HB1 ASP    47      48.108  49.976  61.150  1.00  3.77
ATOM    733  HB2 ASP    47      49.539  49.505  60.252  1.00  3.77
ATOM    734  CG  ASP    47      47.939  50.259  59.023  1.00  3.77
ATOM    735  OD1 ASP    47      47.853  51.252  58.264  1.00  3.77
ATOM    736  OD2 ASP    47      47.412  49.176  58.670  1.00  3.77
ATOM    737  C   ASP    47      50.370  51.438  61.988  1.00  3.77
ATOM    738  O   ASP    47      49.849  50.955  62.997  1.00  3.77
ATOM    739  N   TRP    48      51.674  51.817  61.952  1.00  4.65
ATOM    740  H   TRP    48      52.027  52.279  61.126  1.00  4.65
ATOM    741  CA  TRP    48      52.478  51.804  63.195  1.00  4.65
ATOM    742  HA  TRP    48      51.802  51.479  63.983  1.00  4.65
ATOM    743  CB  TRP    48      53.590  50.736  63.284  1.00  4.65
ATOM    744  HB1 TRP    48      54.034  50.836  64.273  1.00  4.65
ATOM    745  HB2 TRP    48      54.376  50.975  62.595  1.00  4.65
ATOM    746  CG  TRP    48      53.335  49.265  63.125  1.00  4.65
ATOM    747  CD1 TRP    48      52.155  48.604  63.141  1.00  4.65
ATOM    748  HD1 TRP    48      51.183  49.065  63.249  1.00  4.65
ATOM    749  NE1 TRP    48      52.380  47.243  63.053  1.00  4.65
ATOM    750  HE1 TRP    48      51.634  46.564  63.084  1.00  4.65
ATOM    751  CE2 TRP    48      53.726  46.953  63.010  1.00  4.65
ATOM    752  CZ2 TRP    48      54.456  45.754  62.982  1.00  4.65
ATOM    753  HZ2 TRP    48      53.943  44.805  63.012  1.00  4.65
ATOM    754  CH2 TRP    48      55.860  45.809  62.931  1.00  4.65
ATOM    755  HH2 TRP    48      56.440  44.897  62.928  1.00  4.65
ATOM    756  CZ3 TRP    48      56.512  47.054  62.884  1.00  4.65
ATOM    757  HZ3 TRP    48      57.592  47.099  62.844  1.00  4.65
ATOM    758  CE3 TRP    48      55.769  48.249  62.927  1.00  4.65
ATOM    759  HE3 TRP    48      56.278  49.204  62.928  1.00  4.65
ATOM    760  CD2 TRP    48      54.358  48.231  63.006  1.00  4.65
ATOM    761  C   TRP    48      52.924  53.160  63.772  1.00  4.65
ATOM    762  O   TRP    48      52.998  53.199  64.984  1.00  4.65
ATOM    763  N   GLU    49      53.122  54.280  63.055  1.00  5.01
ATOM    764  H   GLU    49      53.078  54.187  62.046  1.00  5.01
ATOM    765  CA  GLU    49      52.369  55.462  63.571  1.00  5.01
ATOM    766  HA  GLU    49      52.503  55.601  64.643  1.00  5.01
ATOM    767  CB  GLU    49      52.781  56.748  62.834  1.00  5.01
ATOM    768  HB1 GLU    49      52.034  57.515  63.043  1.00  5.01
ATOM    769  HB2 GLU    49      52.750  56.545  61.762  1.00  5.01
ATOM    770  CG  GLU    49      54.151  57.334  63.204  1.00  5.01
ATOM    771  HG1 GLU    49      54.932  56.606  62.977  1.00  5.01
ATOM    772  HG2 GLU    49      54.183  57.546  64.270  1.00  5.01
ATOM    773  CD  GLU    49      54.397  58.621  62.396  1.00  5.01
ATOM    774  OE1 GLU    49      54.267  58.535  61.160  1.00  5.01
ATOM    775  OE2 GLU    49      54.715  59.698  62.954  1.00  5.01
ATOM    776  C   GLU    49      50.889  55.218  63.257  1.00  5.01
ATOM    777  O   GLU    49      50.603  54.454  62.347  1.00  5.01
ATOM    778  N   GLU    50      49.924  55.864  63.908  1.00  4.52
ATOM    779  H   GLU    50      50.140  56.530  64.627  1.00  4.52
ATOM    780  CA  GLU    50      48.610  55.874  63.287  1.00  4.52
ATOM    781  HA  GLU    50      48.406  54.882  62.870  1.00  4.52
ATOM    782  CB  GLU    50      47.468  56.249  64.237  1.00  4.52
ATOM    783  HB1 GLU    50      47.194  57.294  64.118  1.00  4.52
ATOM    784  HB2 GLU    50      47.776  56.087  65.262  1.00  4.52
ATOM    785  CG  GLU    50      46.268  55.346  63.899  1.00  4.52
ATOM    786  HG1 GLU    50      46.565  54.301  63.999  1.00  4.52
ATOM    787  HG2 GLU    50      45.988  55.498  62.858  1.00  4.52
ATOM    788  CD  GLU    50      45.065  55.617  64.791  1.00  4.52
ATOM    789  OE1 GLU    50      44.472  56.706  64.647  1.00  4.52
ATOM    790  OE2 GLU    50      44.736  54.726  65.611  1.00  4.52
ATOM    791  C   GLU    50      48.643  56.855  62.091  1.00  4.52
ATOM    792  O   GLU    50      48.920  58.047  62.253  1.00  4.52
ATOM    793  N   ILE    51      48.247  56.371  60.915  1.00  4.67
ATOM    794  H   ILE    51      48.297  55.374  60.783  1.00  4.67
ATOM    795  CA  ILE    51      47.355  57.133  60.045  1.00  4.67
ATOM    796  HA  ILE    51      47.848  58.041  59.750  1.00  4.67
ATOM    797  CB  ILE    51      46.921  56.396  58.752  1.00  4.67
ATOM    798  HB  ILE    51      46.067  56.959  58.375  1.00  4.67
ATOM    799  CG2 ILE    51      47.983  56.517  57.655  1.00  4.67
ATOM    800 1HG2 ILE    51      47.657  55.967  56.775  1.00  4.67
ATOM    801 2HG2 ILE    51      48.097  57.556  57.378  1.00  4.67
ATOM    802 3HG2 ILE    51      48.932  56.137  58.022  1.00  4.67
ATOM    803  CG1 ILE    51      46.457  54.925  58.939  1.00  4.67
ATOM    804 1HG1 ILE    51      46.201  54.732  59.981  1.00  4.67
ATOM    805 2HG1 ILE    51      47.251  54.240  58.658  1.00  4.67
ATOM    806  CD1 ILE    51      45.237  54.588  58.081  1.00  4.67
ATOM    807  HD1 ILE    51      44.394  55.212  58.373  1.00  4.67
ATOM    808  HD2 ILE    51      45.461  54.754  57.028  1.00  4.67
ATOM    809  HD3 ILE    51      44.972  53.542  58.226  1.00  4.67
ATOM    810  C   ILE    51      46.123  57.508  60.867  1.00  4.67
ATOM    811  O   ILE    51      45.068  56.877  60.788  1.00  4.67
ATOM    812  N   SER    52      46.211  58.655  61.542  1.00  5.86
ATOM    813  H   SER    52      47.127  59.051  61.710  1.00  5.86
ATOM    814  CA  SER    52      45.054  59.538  61.570  1.00  5.86
ATOM    815  HA  SER    52      44.312  59.091  62.232  1.00  5.86
ATOM    816  CB  SER    52      45.419  60.927  62.118  1.00  5.86
ATOM    817  HB1 SER    52      45.696  60.816  63.166  1.00  5.86
ATOM    818  HB2 SER    52      44.548  61.579  62.062  1.00  5.86
ATOM    819  OG  SER    52      46.501  61.516  61.421  1.00  5.86
ATOM    820  HG  SER    52      46.209  61.757  60.516  1.00  5.86
ATOM    821  C   SER    52      44.459  59.591  60.176  1.00  5.86
ATOM    822  O   SER    52      45.173  59.487  59.186  1.00  5.86
ATOM    823  N   VAL    53      43.161  59.755  60.072  1.00  6.56
ATOM    824  H   VAL    53      42.596  59.713  60.909  1.00  6.56
ATOM    825  CA  VAL    53      42.510  60.128  58.828  1.00  6.56
ATOM    826  HA  VAL    53      43.188  60.623  58.139  1.00  6.56
ATOM    827  CB  VAL    53      41.849  58.913  58.110  1.00  6.56
ATOM    828  HB  VAL    53      41.258  58.353  58.835  1.00  6.56
ATOM    829  CG1 VAL    53      40.914  59.363  56.974  1.00  6.56
ATOM    830 1HG1 VAL    53      40.524  58.484  56.459  1.00  6.56
ATOM    831 2HG1 VAL    53      40.061  59.912  57.369  1.00  6.56
ATOM    832 3HG1 VAL    53      41.451  59.986  56.261  1.00  6.56
ATOM    833  CG2 VAL    53      42.859  57.969  57.462  1.00  6.56
ATOM    834 1HG2 VAL    53      42.343  57.144  56.979  1.00  6.56
ATOM    835 2HG2 VAL    53      43.442  58.466  56.702  1.00  6.56
ATOM    836 3HG2 VAL    53      43.534  57.550  58.205  1.00  6.56
ATOM    837  C   VAL    53      41.444  61.100  59.258  1.00  6.56
ATOM    838  O   VAL    53      40.593  60.766  60.098  1.00  6.56
ATOM    839  N   LYS    54      41.441  62.289  58.687  1.00  7.21
ATOM    840  H   LYS    54      42.188  62.516  58.050  1.00  7.21
ATOM    841  CA  LYS    54      40.301  63.178  58.828  1.00  7.21
ATOM    842  HA  LYS    54      39.437  62.537  59.011  1.00  7.21
ATOM    843  CB  LYS    54      40.420  64.090  60.072  1.00  7.21
ATOM    844  HB1 LYS    54      40.820  65.061  59.785  1.00  7.21
ATOM    845  HB2 LYS    54      41.097  63.626  60.792  1.00  7.21
ATOM    846  CG  LYS    54      39.062  64.304  60.770  1.00  7.21
ATOM    847  HG1 LYS    54      38.609  63.322  60.915  1.00  7.21
ATOM    848  HG2 LYS    54      38.403  64.887  60.125  1.00  7.21
ATOM    849  CD  LYS    54      39.178  64.967  62.156  1.00  7.21
ATOM    850  HD1 LYS    54      40.100  64.641  62.643  1.00  7.21
ATOM    851  HD2 LYS    54      38.354  64.593  62.765  1.00  7.21
ATOM    852  CE  LYS    54      39.096  66.501  62.184  1.00  7.21
ATOM    853  HE1 LYS    54      39.103  66.817  63.230  1.00  7.21
ATOM    854  HE2 LYS    54      38.153  66.827  61.739  1.00  7.21
ATOM    855  NZ  LYS    54      40.229  67.147  61.488  1.00  7.21
ATOM    856  HZ1 LYS    54      40.360  68.120  61.710  1.00  7.21
ATOM    857  HZ2 LYS    54      41.128  66.705  61.712  1.00  7.21
ATOM    858  HZ3 LYS    54      40.168  67.086  60.476  1.00  7.21
ATOM    859  C   LYS    54      40.037  63.946  57.546  1.00  7.21
ATOM    860  O   LYS    54      40.859  64.748  57.087  1.00  7.21
ATOM    861  N   GLY    55      38.839  63.656  57.033  1.00  7.36
ATOM    862  H   GLY    55      38.340  62.904  57.480  1.00  7.36
ATOM    863  CA  GLY    55      38.114  64.372  55.996  1.00  7.36
ATOM    864  HA1 GLY    55      37.573  65.175  56.492  1.00  7.36
ATOM    865  HA2 GLY    55      37.377  63.705  55.550  1.00  7.36
ATOM    866  C   GLY    55      38.955  64.955  54.862  1.00  7.36
ATOM    867  O   GLY    55      40.014  64.428  54.524  1.00  7.36
ATOM    868  N   PRO    56      38.527  66.090  54.296  1.00  6.98
ATOM    869  CD  PRO    56      37.211  66.712  54.430  1.00  6.98
ATOM    870  HD1 PRO    56      36.966  66.924  55.470  1.00  6.98
ATOM    871  HD2 PRO    56      36.456  66.061  53.987  1.00  6.98
ATOM    872  CG  PRO    56      37.283  68.024  53.648  1.00  6.98
ATOM    873  HG1 PRO    56      37.560  68.839  54.319  1.00  6.98
ATOM    874  HG2 PRO    56      36.344  68.246  53.140  1.00  6.98
ATOM    875  CB  PRO    56      38.417  67.769  52.656  1.00  6.98
ATOM    876  HB1 PRO    56      38.859  68.698  52.294  1.00  6.98
ATOM    877  HB2 PRO    56      38.038  67.186  51.815  1.00  6.98
ATOM    878  CA  PRO    56      39.395  66.907  53.469  1.00  6.98
ATOM    879  HA  PRO    56      39.975  66.284  52.786  1.00  6.98
ATOM    880  C   PRO    56      40.381  67.758  54.292  1.00  6.98
ATOM    881  O   PRO    56      40.930  68.716  53.759  1.00  6.98
ATOM    882  N   ASN    57      40.658  67.418  55.566  1.00  6.74
ATOM    883  H   ASN    57      40.206  66.619  55.984  1.00  6.74
ATOM    884  CA  ASN    57      41.970  67.786  56.105  1.00  6.74
ATOM    885  HA  ASN    57      42.178  68.825  55.840  1.00  6.74
ATOM    886  CB  ASN    57      42.001  67.692  57.639  1.00  6.74
ATOM    887  HB1 ASN    57      42.915  68.169  57.994  1.00  6.74
ATOM    888  HB2 ASN    57      42.042  66.658  57.961  1.00  6.74
ATOM    889  CG  ASN    57      40.817  68.358  58.313  1.00  6.74
ATOM    890  OD1 ASN    57      39.874  67.713  58.758  1.00  6.74
ATOM    891  ND2 ASN    57      40.810  69.667  58.398  1.00  6.74
ATOM    892 1HD2 ASN    57      41.612  70.181  58.076  1.00  6.74
ATOM    893 2HD2 ASN    57      40.021  70.108  58.825  1.00  6.74
ATOM    894  C   ASN    57      43.057  66.953  55.436  1.00  6.74
ATOM    895  O   ASN    57      44.220  67.342  55.455  1.00  6.74
ATOM    896  N   GLY    58      42.663  65.798  54.876  1.00  5.68
ATOM    897  H   GLY    58      41.688  65.536  54.925  1.00  5.68
ATOM    898  CA  GLY    58      43.593  64.746  54.523  1.00  5.68
ATOM    899  HA1 GLY    58      44.194  65.053  53.667  1.00  5.68
ATOM    900  HA2 GLY    58      43.040  63.840  54.278  1.00  5.68
ATOM    901  C   GLY    58      44.507  64.472  55.695  1.00  5.68
ATOM    902  O   GLY    58      45.686  64.193  55.511  1.00  5.68
ATOM    903  N   GLU    59      43.932  64.512  56.912  1.00  4.63
ATOM    904  H   GLU    59      42.964  64.804  56.979  1.00  4.63
ATOM    905  CA  GLU    59      44.645  64.109  58.129  1.00  4.63
ATOM    906  HA  GLU    59      45.584  64.666  58.156  1.00  4.63
ATOM    907  CB  GLU    59      43.855  64.485  59.390  1.00  4.63
ATOM    908  HB1 GLU    59      43.994  63.733  60.167  1.00  4.63
ATOM    909  HB2 GLU    59      42.812  64.514  59.110  1.00  4.63
ATOM    910  CG  GLU    59      44.254  65.864  59.943  1.00  4.63
ATOM    911  HG1 GLU    59      44.445  66.536  59.104  1.00  4.63
ATOM    912  HG2 GLU    59      45.182  65.766  60.509  1.00  4.63
ATOM    913  CD  GLU    59      43.153  66.463  60.825  1.00  4.63
ATOM    914  OE1 GLU    59      42.735  67.620  60.595  1.00  4.63
ATOM    915  OE2 GLU    59      42.567  65.757  61.679  1.00  4.63
ATOM    916  C   GLU    59      45.078  62.627  58.057  1.00  4.63
ATOM    917  O   GLU    59      45.773  62.156  58.953  1.00  4.63
ATOM    918  N   SER    60      44.688  61.943  56.966  1.00  3.77
ATOM    919  H   SER    60      44.170  62.479  56.287  1.00  3.77
ATOM    920  CA  SER    60      45.191  60.709  56.390  1.00  3.77
ATOM    921  HA  SER    60      44.902  59.842  56.974  1.00  3.77
ATOM    922  CB  SER    60      44.572  60.469  54.996  1.00  3.77
ATOM    923  HB1 SER    60      43.554  60.108  55.136  1.00  3.77
ATOM    924  HB2 SER    60      45.143  59.707  54.462  1.00  3.77
ATOM    925  OG  SER    60      44.519  61.657  54.233  1.00  3.77
ATOM    926  HG  SER    60      45.404  62.059  54.222  1.00  3.77
ATOM    927  C   SER    60      46.728  60.671  56.309  1.00  3.77
ATOM    928  O   SER    60      47.339  61.170  55.370  1.00  3.77
ATOM    929  N   SER    61      47.320  60.122  57.357  1.00  3.33
ATOM    930  H   SER    61      46.679  59.784  58.064  1.00  3.33
ATOM    931  CA  SER    61      48.664  60.447  57.798  1.00  3.33
ATOM    932  HA  SER    61      48.825  61.496  57.546  1.00  3.33
ATOM    933  CB  SER    61      48.743  60.355  59.333  1.00  3.33
ATOM    934  HB1 SER    61      49.328  59.498  59.666  1.00  3.33
ATOM    935  HB2 SER    61      47.739  60.236  59.732  1.00  3.33
ATOM    936  OG  SER    61      49.300  61.523  59.891  1.00  3.33
ATOM    937  HG  SER    61      48.719  61.768  60.626  1.00  3.33
ATOM    938  C   SER    61      49.776  59.678  57.105  1.00  3.33
ATOM    939  O   SER    61      50.494  58.870  57.709  1.00  3.33
ATOM    940  N   VAL    62      49.835  59.839  55.793  1.00  2.47
ATOM    941  H   VAL    62      49.229  60.533  55.369  1.00  2.47
ATOM    942  CA  VAL    62      50.380  58.807  54.929  1.00  2.47
ATOM    943  HA  VAL    62      50.178  57.869  55.448  1.00  2.47
ATOM    944  CB  VAL    62      49.524  58.714  53.639  1.00  2.47
ATOM    945  HB  VAL    62      49.221  59.705  53.319  1.00  2.47
ATOM    946  CG1 VAL    62      50.154  58.000  52.446  1.00  2.47
ATOM    947 1HG1 VAL    62      51.008  58.579  52.093  1.00  2.47
ATOM    948 2HG1 VAL    62      50.451  56.993  52.718  1.00  2.47
ATOM    949 3HG1 VAL    62      49.425  57.914  51.649  1.00  2.47
ATOM    950  CG2 VAL    62      48.226  57.951  53.943  1.00  2.47
ATOM    951 1HG2 VAL    62      47.573  57.942  53.069  1.00  2.47
ATOM    952 2HG2 VAL    62      48.444  56.923  54.235  1.00  2.47
ATOM    953 3HG2 VAL    62      47.693  58.444  54.754  1.00  2.47
ATOM    954  C   VAL    62      51.894  58.799  54.811  1.00  2.47
ATOM    955  O   VAL    62      52.591  59.779  55.091  1.00  2.47
ATOM    956  N   ILE    63      52.335  57.582  54.478  1.00  2.13
ATOM    957  H   ILE    63      51.614  56.884  54.469  1.00  2.13
ATOM    958  CA  ILE    63      53.625  57.126  53.976  1.00  2.13
ATOM    959  HA  ILE    63      54.002  56.370  54.661  1.00  2.13
ATOM    960  CB  ILE    63      53.429  56.473  52.588  1.00  2.13
ATOM    961  HB  ILE    63      52.721  57.078  52.024  1.00  2.13
ATOM    962  CG2 ILE    63      54.719  56.448  51.748  1.00  2.13
ATOM    963 1HG2 ILE    63      55.531  56.080  52.369  1.00  2.13
ATOM    964 2HG2 ILE    63      54.606  55.817  50.874  1.00  2.13
ATOM    965 3HG2 ILE    63      54.962  57.454  51.404  1.00  2.13
ATOM    966  CG1 ILE    63      52.874  55.028  52.654  1.00  2.13
ATOM    967 1HG1 ILE    63      53.716  54.341  52.640  1.00  2.13
ATOM    968 2HG1 ILE    63      52.310  54.862  51.741  1.00  2.13
ATOM    969  CD1 ILE    63      51.979  54.620  53.839  1.00  2.13
ATOM    970  HD1 ILE    63      51.718  53.567  53.760  1.00  2.13
ATOM    971  HD2 ILE    63      52.509  54.747  54.783  1.00  2.13
ATOM    972  HD3 ILE    63      51.060  55.201  53.847  1.00  2.13
ATOM    973  C   ILE    63      54.649  58.247  53.947  1.00  2.13
ATOM    974  O   ILE    63      54.561  59.205  53.175  1.00  2.13
ATOM    975  N   HIS    64      55.630  58.115  54.826  1.00  2.03
ATOM    976  H   HIS    64      55.621  57.322  55.451  1.00  2.03
ATOM    977  CA  HIS    64      56.581  59.173  55.084  1.00  2.03
ATOM    978  HA  HIS    64      56.225  60.042  54.546  1.00  2.03
ATOM    979  CB  HIS    64      56.616  59.608  56.551  1.00  2.03
ATOM    980  HB1 HIS    64      55.899  60.415  56.687  1.00  2.03
ATOM    981  HB2 HIS    64      57.601  60.005  56.801  1.00  2.03
ATOM    982  CG  HIS    64      56.252  58.522  57.511  1.00  2.03
ATOM    983  ND1 HIS    64      54.945  58.198  57.875  1.00  2.03
ATOM    984  CE1 HIS    64      55.063  57.165  58.724  1.00  2.03
ATOM    985  HE1 HIS    64      54.243  56.688  59.247  1.00  2.03
ATOM    986  NE2 HIS    64      56.352  56.832  58.871  1.00  2.03
ATOM    987  HE2 HIS    64      56.692  56.104  59.496  1.00  2.03
ATOM    988  CD2 HIS    64      57.123  57.666  58.105  1.00  2.03
ATOM    989  HD2 HIS    64      58.198  57.651  57.991  1.00  2.03
ATOM    990  C   HIS    64      57.941  58.870  54.498  1.00  2.03
ATOM    991  O   HIS    64      58.526  57.809  54.712  1.00  2.03
ATOM    992  N   ASP    65      58.456  59.795  53.690  1.00  2.16
ATOM    993  H   ASP    65      57.985  60.689  53.594  1.00  2.16
ATOM    994  CA  ASP    65      59.753  59.568  53.068  1.00  2.16
ATOM    995  HA  ASP    65      59.783  58.530  52.746  1.00  2.16
ATOM    996  CB  ASP    65      60.024  60.387  51.811  1.00  2.16
ATOM    997  HB1 ASP    65      60.020  61.450  52.045  1.00  2.16
ATOM    998  HB2 ASP    65      59.274  60.170  51.050  1.00  2.16
ATOM    999  CG  ASP    65      61.410  59.987  51.309  1.00  2.16
ATOM   1000  OD1 ASP    65      61.591  58.846  50.832  1.00  2.16
ATOM   1001  OD2 ASP    65      62.377  60.761  51.472  1.00  2.16
ATOM   1002  C   ASP    65      60.898  59.768  54.057  1.00  2.16
ATOM   1003  O   ASP    65      61.271  60.879  54.433  1.00  2.16
ATOM   1004  N   ARG    66      61.492  58.648  54.435  1.00  2.27
ATOM   1005  H   ARG    66      61.064  57.786  54.127  1.00  2.27
ATOM   1006  CA  ARG    66      62.498  58.535  55.477  1.00  2.27
ATOM   1007  HA  ARG    66      62.049  58.981  56.365  1.00  2.27
ATOM   1008  CB  ARG    66      62.644  57.031  55.723  1.00  2.27
ATOM   1009  HB1 ARG    66      63.154  56.567  54.876  1.00  2.27
ATOM   1010  HB2 ARG    66      61.647  56.589  55.798  1.00  2.27
ATOM   1011  CG  ARG    66      63.380  56.669  56.999  1.00  2.27
ATOM   1012  HG1 ARG    66      64.444  56.805  56.816  1.00  2.27
ATOM   1013  HG2 ARG    66      63.190  55.614  57.159  1.00  2.27
ATOM   1014  CD  ARG    66      62.954  57.435  58.266  1.00  2.27
ATOM   1015  HD1 ARG    66      61.892  57.261  58.449  1.00  2.27
ATOM   1016  HD2 ARG    66      63.114  58.505  58.142  1.00  2.27
ATOM   1017  NE  ARG    66      63.734  56.971  59.421  1.00  2.27
ATOM   1018  HE  ARG    66      63.313  56.248  59.988  1.00  2.27
ATOM   1019  CZ  ARG    66      65.044  57.096  59.518  1.00  2.27
ATOM   1020  NH1 ARG    66      65.734  57.913  58.771  1.00  2.27
ATOM   1021 1HH1 ARG    66      65.263  58.484  58.090  1.00  2.27
ATOM   1022 2HH1 ARG    66      66.698  57.648  58.534  1.00  2.27
ATOM   1023  NH2 ARG    66      65.686  56.319  60.325  1.00  2.27
ATOM   1024 1HH2 ARG    66      65.166  55.582  60.776  1.00  2.27
ATOM   1025 2HH2 ARG    66      66.667  56.164  60.072  1.00  2.27
ATOM   1026  C   ARG    66      63.811  59.304  55.275  1.00  2.27
ATOM   1027  O   ARG    66      64.583  59.423  56.222  1.00  2.27
ATOM   1028  N   LYS    67      64.017  59.897  54.094  1.00  2.76
ATOM   1029  H   LYS    67      63.305  59.774  53.385  1.00  2.76
ATOM   1030  CA  LYS    67      65.138  60.804  53.771  1.00  2.76
ATOM   1031  HA  LYS    67      65.997  60.538  54.393  1.00  2.76
ATOM   1032  CB  LYS    67      65.540  60.626  52.288  1.00  2.76
ATOM   1033  HB1 LYS    67      66.545  61.032  52.157  1.00  2.76
ATOM   1034  HB2 LYS    67      64.866  61.225  51.677  1.00  2.76
ATOM   1035  CG  LYS    67      65.521  59.171  51.774  1.00  2.76
ATOM   1036  HG1 LYS    67      64.511  58.766  51.845  1.00  2.76
ATOM   1037  HG2 LYS    67      66.172  58.564  52.405  1.00  2.76
ATOM   1038  CD  LYS    67      65.982  59.025  50.313  1.00  2.76
ATOM   1039  HD1 LYS    67      65.876  57.979  50.019  1.00  2.76
ATOM   1040  HD2 LYS    67      67.042  59.273  50.261  1.00  2.76
ATOM   1041  CE  LYS    67      65.232  59.907  49.300  1.00  2.76
ATOM   1042  HE1 LYS    67      65.623  59.691  48.301  1.00  2.76
ATOM   1043  HE2 LYS    67      65.451  60.956  49.521  1.00  2.76
ATOM   1044  NZ  LYS    67      63.762  59.696  49.320  1.00  2.76
ATOM   1045  HZ1 LYS    67      63.298  60.199  48.579  1.00  2.76
ATOM   1046  HZ2 LYS    67      63.487  58.724  49.294  1.00  2.76
ATOM   1047  HZ3 LYS    67      63.346  60.038  50.193  1.00  2.76
ATOM   1048  C   LYS    67      64.845  62.281  54.047  1.00  2.76
ATOM   1049  O   LYS    67      65.665  63.133  53.734  1.00  2.76
ATOM   1050  N   SER    68      63.657  62.585  54.564  1.00  2.83
ATOM   1051  H   SER    68      63.011  61.819  54.689  1.00  2.83
ATOM   1052  CA  SER    68      63.149  63.950  54.756  1.00  2.83
ATOM   1053  HA  SER    68      63.978  64.639  54.928  1.00  2.83
ATOM   1054  CB  SER    68      62.408  64.368  53.480  1.00  2.83
ATOM   1055  HB1 SER    68      63.083  64.296  52.625  1.00  2.83
ATOM   1056  HB2 SER    68      62.084  65.405  53.579  1.00  2.83
ATOM   1057  OG  SER    68      61.268  63.546  53.257  1.00  2.83
ATOM   1058  HG  SER    68      61.549  62.637  53.063  1.00  2.83
ATOM   1059  C   SER    68      62.179  64.076  55.932  1.00  2.83
ATOM   1060  O   SER    68      61.970  65.169  56.443  1.00  2.83
ATOM   1061  N   GLY    69      61.548  62.973  56.344  1.00  2.70
ATOM   1062  H   GLY    69      61.673  62.118  55.818  1.00  2.70
ATOM   1063  CA  GLY    69      60.515  62.959  57.374  1.00  2.70
ATOM   1064  HA1 GLY    69      60.793  63.651  58.170  1.00  2.70
ATOM   1065  HA2 GLY    69      60.461  61.958  57.802  1.00  2.70
ATOM   1066  C   GLY    69      59.111  63.338  56.895  1.00  2.70
ATOM   1067  O   GLY    69      58.153  63.189  57.651  1.00  2.70
ATOM   1068  N   LYS    70      58.966  63.832  55.658  1.00  2.59
ATOM   1069  H   LYS    70      59.789  63.920  55.074  1.00  2.59
ATOM   1070  CA  LYS    70      57.683  64.304  55.130  1.00  2.59
ATOM   1071  HA  LYS    70      57.333  65.093  55.796  1.00  2.59
ATOM   1072  CB  LYS    70      57.880  64.939  53.734  1.00  2.59
ATOM   1073  HB1 LYS    70      58.467  64.267  53.106  1.00  2.59
ATOM   1074  HB2 LYS    70      58.432  65.874  53.845  1.00  2.59
ATOM   1075  CG  LYS    70      56.533  65.217  53.039  1.00  2.59
ATOM   1076  HG1 LYS    70      55.884  65.764  53.723  1.00  2.59
ATOM   1077  HG2 LYS    70      56.072  64.258  52.811  1.00  2.59
ATOM   1078  CD  LYS    70      56.627  66.002  51.726  1.00  2.59
ATOM   1079  HD1 LYS    70      57.536  65.712  51.196  1.00  2.59
ATOM   1080  HD2 LYS    70      56.680  67.071  51.941  1.00  2.59
ATOM   1081  CE  LYS    70      55.431  65.703  50.804  1.00  2.59
ATOM   1082  HE1 LYS    70      55.499  64.663  50.477  1.00  2.59
ATOM   1083  HE2 LYS    70      55.502  66.323  49.905  1.00  2.59
ATOM   1084  NZ  LYS    70      54.102  65.914  51.432  1.00  2.59
ATOM   1085  HZ1 LYS    70      53.383  65.728  50.716  1.00  2.59
ATOM   1086  HZ2 LYS    70      53.916  65.256  52.185  1.00  2.59
ATOM   1087  HZ3 LYS    70      53.963  66.858  51.742  1.00  2.59
ATOM   1088  C   LYS    70      56.621  63.225  55.131  1.00  2.59
ATOM   1089  O   LYS    70      56.823  62.208  54.479  1.00  2.59
ATOM   1090  N   LYS    71      55.471  63.519  55.756  1.00  2.25
ATOM   1091  H   LYS    71      55.431  64.367  56.298  1.00  2.25
ATOM   1092  CA  LYS    71      54.205  62.839  55.463  1.00  2.25
ATOM   1093  HA  LYS    71      54.419  61.768  55.444  1.00  2.25
ATOM   1094  CB  LYS    71      53.144  63.043  56.552  1.00  2.25
ATOM   1095  HB1 LYS    71      52.173  62.745  56.148  1.00  2.25
ATOM   1096  HB2 LYS    71      53.093  64.087  56.863  1.00  2.25
ATOM   1097  CG  LYS    71      53.482  62.126  57.742  1.00  2.25
ATOM   1098  HG1 LYS    71      54.345  62.522  58.281  1.00  2.25
ATOM   1099  HG2 LYS    71      53.739  61.139  57.359  1.00  2.25
ATOM   1100  CD  LYS    71      52.304  61.961  58.707  1.00  2.25
ATOM   1101  HD1 LYS    71      51.418  61.671  58.145  1.00  2.25
ATOM   1102  HD2 LYS    71      52.104  62.915  59.196  1.00  2.25
ATOM   1103  CE  LYS    71      52.583  60.898  59.779  1.00  2.25
ATOM   1104  HE1 LYS    71      51.739  60.881  60.474  1.00  2.25
ATOM   1105  HE2 LYS    71      53.478  61.176  60.345  1.00  2.25
ATOM   1106  NZ  LYS    71      52.773  59.545  59.210  1.00  2.25
ATOM   1107  HZ1 LYS    71      51.938  59.181  58.759  1.00  2.25
ATOM   1108  HZ2 LYS    71      53.551  59.499  58.558  1.00  2.25
ATOM   1109  HZ3 LYS    71      53.081  58.910  59.950  1.00  2.25
ATOM   1110  C   LYS    71      53.722  63.134  54.062  1.00  2.25
ATOM   1111  O   LYS    71      53.607  64.304  53.686  1.00  2.25
ATOM   1112  N   PHE    72      53.467  62.079  53.296  1.00  2.25
ATOM   1113  H   PHE    72      53.556  61.140  53.673  1.00  2.25
ATOM   1114  CA  PHE    72      52.855  62.227  51.986  1.00  2.25
ATOM   1115  HA  PHE    72      52.951  63.258  51.679  1.00  2.25
ATOM   1116  CB  PHE    72      53.585  61.381  50.927  1.00  2.25
ATOM   1117  HB1 PHE    72      53.001  61.402  50.012  1.00  2.25
ATOM   1118  HB2 PHE    72      53.617  60.348  51.256  1.00  2.25
ATOM   1119  CG  PHE    72      54.984  61.851  50.568  1.00  2.25
ATOM   1120  CD1 PHE    72      55.247  62.393  49.296  1.00  2.25
ATOM   1121  HD1 PHE    72      54.463  62.433  48.559  1.00  2.25
ATOM   1122  CE1 PHE    72      56.525  62.884  48.979  1.00  2.25
ATOM   1123  HE1 PHE    72      56.717  63.296  47.997  1.00  2.25
ATOM   1124  CZ  PHE    72      57.548  62.851  49.939  1.00  2.25
ATOM   1125  HZ  PHE    72      58.528  63.243  49.701  1.00  2.25
ATOM   1126  CE2 PHE    72      57.291  62.299  51.204  1.00  2.25
ATOM   1127  HE2 PHE    72      58.058  62.289  51.959  1.00  2.25
ATOM   1128  CD2 PHE    72      56.026  61.768  51.502  1.00  2.25
ATOM   1129  HD2 PHE    72      55.843  61.311  52.461  1.00  2.25
ATOM   1130  C   PHE    72      51.360  61.930  52.034  1.00  2.25
ATOM   1131  O   PHE    72      50.865  61.418  53.031  1.00  2.25
ATOM   1132  N   SER    73      50.646  62.188  50.942  1.00  2.47
ATOM   1133  H   SER    73      51.074  62.754  50.216  1.00  2.47
ATOM   1134  CA  SER    73      49.473  61.377  50.613  1.00  2.47
ATOM   1135  HA  SER    73      48.992  61.068  51.539  1.00  2.47
ATOM   1136  CB  SER    73      48.424  62.210  49.852  1.00  2.47
ATOM   1137  HB1 SER    73      48.503  63.260  50.139  1.00  2.47
ATOM   1138  HB2 SER    73      47.432  61.859  50.139  1.00  2.47
ATOM   1139  OG  SER    73      48.537  62.089  48.449  1.00  2.47
ATOM   1140  HG  SER    73      47.655  61.762  48.121  1.00  2.47
ATOM   1141  C   SER    73      49.868  60.098  49.863  1.00  2.47
ATOM   1142  O   SER    73      51.036  59.826  49.583  1.00  2.47
ATOM   1143  N   ILE    74      48.872  59.276  49.560  1.00  2.31
ATOM   1144  H   ILE    74      47.931  59.583  49.768  1.00  2.31
ATOM   1145  CA  ILE    74      49.020  58.051  48.777  1.00  2.31
ATOM   1146  HA  ILE    74      49.877  57.492  49.152  1.00  2.31
ATOM   1147  CB  ILE    74      47.737  57.179  48.980  1.00  2.31
ATOM   1148  HB  ILE    74      47.956  56.535  49.833  1.00  2.31
ATOM   1149  CG2 ILE    74      46.454  57.944  49.381  1.00  2.31
ATOM   1150 1HG2 ILE    74      45.631  57.247  49.536  1.00  2.31
ATOM   1151 2HG2 ILE    74      46.579  58.479  50.322  1.00  2.31
ATOM   1152 3HG2 ILE    74      46.160  58.635  48.593  1.00  2.31
ATOM   1153  CG1 ILE    74      47.356  56.260  47.799  1.00  2.31
ATOM   1154 1HG1 ILE    74      47.186  56.847  46.896  1.00  2.31
ATOM   1155 2HG1 ILE    74      46.422  55.748  48.028  1.00  2.31
ATOM   1156  CD1 ILE    74      48.403  55.186  47.529  1.00  2.31
ATOM   1157  HD1 ILE    74      48.651  54.690  48.453  1.00  2.31
ATOM   1158  HD2 ILE    74      48.001  54.451  46.833  1.00  2.31
ATOM   1159  HD3 ILE    74      49.302  55.633  47.128  1.00  2.31
ATOM   1160  C   ILE    74      49.337  58.411  47.311  1.00  2.31
ATOM   1161  O   ILE    74      50.313  57.928  46.728  1.00  2.31
ATOM   1162  N   GLU    75      48.551  59.322  46.746  1.00  2.83
ATOM   1163  H   GLU    75      47.792  59.723  47.297  1.00  2.83
ATOM   1164  CA  GLU    75      48.765  59.877  45.414  1.00  2.83
ATOM   1165  HA  GLU    75      48.803  59.059  44.697  1.00  2.83
ATOM   1166  CB  GLU    75      47.600  60.813  45.011  1.00  2.83
ATOM   1167  HB1 GLU    75      47.689  60.982  43.937  1.00  2.83
ATOM   1168  HB2 GLU    75      47.721  61.785  45.491  1.00  2.83
ATOM   1169  CG  GLU    75      46.169  60.297  45.287  1.00  2.83
ATOM   1170  HG1 GLU    75      46.145  59.212  45.158  1.00  2.83
ATOM   1171  HG2 GLU    75      45.513  60.732  44.530  1.00  2.83
ATOM   1172  CD  GLU    75      45.622  60.677  46.679  1.00  2.83
ATOM   1173  OE1 GLU    75      46.449  60.870  47.607  1.00  2.83
ATOM   1174  OE2 GLU    75      44.387  60.761  46.836  1.00  2.83
ATOM   1175  C   GLU    75      50.090  60.635  45.302  1.00  2.83
ATOM   1176  O   GLU    75      50.832  60.474  44.333  1.00  2.83
ATOM   1177  N   GLU    76      50.407  61.435  46.318  1.00  2.48
ATOM   1178  H   GLU    76      49.730  61.538  47.070  1.00  2.48
ATOM   1179  CA  GLU    76      51.622  62.234  46.389  1.00  2.48
ATOM   1180  HA  GLU    76      51.683  62.840  45.494  1.00  2.48
ATOM   1181  CB  GLU    76      51.508  63.179  47.580  1.00  2.48
ATOM   1182  HB1 GLU    76      51.660  62.588  48.480  1.00  2.48
ATOM   1183  HB2 GLU    76      50.511  63.620  47.606  1.00  2.48
ATOM   1184  CG  GLU    76      52.516  64.328  47.499  1.00  2.48
ATOM   1185  HG1 GLU    76      52.203  65.013  46.709  1.00  2.48
ATOM   1186  HG2 GLU    76      53.502  63.946  47.236  1.00  2.48
ATOM   1187  CD  GLU    76      52.618  65.067  48.831  1.00  2.48
ATOM   1188  OE1 GLU    76      52.325  64.483  49.896  1.00  2.48
ATOM   1189  OE2 GLU    76      53.089  66.220  48.859  1.00  2.48
ATOM   1190  C   GLU    76      52.880  61.366  46.492  1.00  2.48
ATOM   1191  O   GLU    76      53.888  61.650  45.851  1.00  2.48
ATOM   1192  N   ALA    77      52.838  60.283  47.272  1.00  2.22
ATOM   1193  H   ALA    77      52.008  60.112  47.830  1.00  2.22
ATOM   1194  CA  ALA    77      53.939  59.330  47.366  1.00  2.22
ATOM   1195  HA  ALA    77      54.857  59.893  47.545  1.00  2.22
ATOM   1196  CB  ALA    77      53.721  58.424  48.576  1.00  2.22
ATOM   1197  HB1 ALA    77      54.584  57.774  48.708  1.00  2.22
ATOM   1198  HB2 ALA    77      53.623  59.029  49.473  1.00  2.22
ATOM   1199  HB3 ALA    77      52.807  57.845  48.451  1.00  2.22
ATOM   1200  C   ALA    77      54.139  58.555  46.045  1.00  2.22
ATOM   1201  O   ALA    77      55.278  58.378  45.584  1.00  2.22
ATOM   1202  N   LEU    78      53.051  58.147  45.376  1.00  2.40
ATOM   1203  H   LEU    78      52.127  58.332  45.756  1.00  2.40
ATOM   1204  CA  LEU    78      53.178  57.597  44.021  1.00  2.40
ATOM   1205  HA  LEU    78      53.834  56.728  44.080  1.00  2.40
ATOM   1206  CB  LEU    78      51.811  57.129  43.486  1.00  2.40
ATOM   1207  HB1 LEU    78      51.132  57.982  43.461  1.00  2.40
ATOM   1208  HB2 LEU    78      51.409  56.395  44.177  1.00  2.40
ATOM   1209  CG  LEU    78      51.869  56.505  42.071  1.00  2.40
ATOM   1210  HG  LEU    78      52.357  57.198  41.387  1.00  2.40
ATOM   1211  CD1 LEU    78      52.629  55.174  42.052  1.00  2.40
ATOM   1212 1HD1 LEU    78      52.613  54.764  41.043  1.00  2.40
ATOM   1213 2HD1 LEU    78      53.671  55.344  42.324  1.00  2.40
ATOM   1214 3HD1 LEU    78      52.174  54.465  42.742  1.00  2.40
ATOM   1215  CD2 LEU    78      50.471  56.234  41.517  1.00  2.40
ATOM   1216 1HD2 LEU    78      49.872  57.145  41.559  1.00  2.40
ATOM   1217 2HD2 LEU    78      50.547  55.922  40.476  1.00  2.40
ATOM   1218 3HD2 LEU    78      49.977  55.449  42.081  1.00  2.40
ATOM   1219  C   LEU    78      53.865  58.574  43.055  1.00  2.40
ATOM   1220  O   LEU    78      54.832  58.190  42.402  1.00  2.40
ATOM   1221  N   GLN    79      53.425  59.832  42.992  1.00  2.68
ATOM   1222  H   GLN    79      52.628  60.117  43.556  1.00  2.68
ATOM   1223  CA  GLN    79      54.060  60.793  42.084  1.00  2.68
ATOM   1224  HA  GLN    79      54.227  60.265  41.144  1.00  2.68
ATOM   1225  CB  GLN    79      53.126  61.963  41.729  1.00  2.68
ATOM   1226  HB1 GLN    79      52.146  61.563  41.464  1.00  2.68
ATOM   1227  HB2 GLN    79      53.530  62.470  40.852  1.00  2.68
ATOM   1228  CG  GLN    79      52.961  62.994  42.849  1.00  2.68
ATOM   1229  HG1 GLN    79      53.921  63.455  43.081  1.00  2.68
ATOM   1230  HG2 GLN    79      52.616  62.461  43.724  1.00  2.68
ATOM   1231  CD  GLN    79      51.961  64.099  42.516  1.00  2.68
ATOM   1232  OE1 GLN    79      51.673  64.417  41.374  1.00  2.68
ATOM   1233  NE2 GLN    79      51.393  64.753  43.508  1.00  2.68
ATOM   1234 1HE2 GLN    79      51.627  64.553  44.461  1.00  2.68
ATOM   1235 2HE2 GLN    79      50.738  65.463  43.236  1.00  2.68
ATOM   1236  C   GLN    79      55.456  61.251  42.529  1.00  2.68
ATOM   1237  O   GLN    79      56.175  61.853  41.734  1.00  2.68
ATOM   1238  N   SER    80      55.867  60.925  43.762  1.00  2.54
ATOM   1239  H   SER    80      55.194  60.529  44.403  1.00  2.54
ATOM   1240  CA  SER    80      57.236  61.163  44.236  1.00  2.54
ATOM   1241  HA  SER    80      57.682  61.993  43.688  1.00  2.54
ATOM   1242  CB  SER    80      57.172  61.535  45.720  1.00  2.54
ATOM   1243  HB1 SER    80      56.724  60.716  46.283  1.00  2.54
ATOM   1244  HB2 SER    80      56.558  62.428  45.842  1.00  2.54
ATOM   1245  OG  SER    80      58.471  61.783  46.211  1.00  2.54
ATOM   1246  HG  SER    80      59.055  61.156  45.748  1.00  2.54
ATOM   1247  C   SER    80      58.113  59.926  44.033  1.00  2.54
ATOM   1248  O   SER    80      59.290  59.935  44.408  1.00  2.54
ATOM   1249  N   GLY    81      57.531  58.837  43.512  1.00  2.61
ATOM   1250  H   GLY    81      56.564  58.894  43.210  1.00  2.61
ATOM   1251  CA  GLY    81      58.207  57.553  43.370  1.00  2.61
ATOM   1252  HA1 GLY    81      59.040  57.650  42.673  1.00  2.61
ATOM   1253  HA2 GLY    81      57.502  56.818  42.979  1.00  2.61
ATOM   1254  C   GLY    81      58.749  57.040  44.708  1.00  2.61
ATOM   1255  O   GLY    81      59.877  56.558  44.819  1.00  2.61
ATOM   1256  N   ARG    82      57.925  57.200  45.750  1.00  2.41
ATOM   1257  H   ARG    82      57.077  57.736  45.572  1.00  2.41
ATOM   1258  CA  ARG    82      58.042  56.494  47.029  1.00  2.41
ATOM   1259  HA  ARG    82      58.963  55.911  46.957  1.00  2.41
ATOM   1260  CB  ARG    82      58.159  57.478  48.208  1.00  2.41
ATOM   1261  HB1 ARG    82      57.206  57.536  48.737  1.00  2.41
ATOM   1262  HB2 ARG    82      58.384  58.480  47.834  1.00  2.41
ATOM   1263  CG  ARG    82      59.291  57.065  49.170  1.00  2.41
ATOM   1264  HG1 ARG    82      60.091  57.795  49.064  1.00  2.41
ATOM   1265  HG2 ARG    82      59.706  56.096  48.895  1.00  2.41
ATOM   1266  CD  ARG    82      58.883  56.994  50.645  1.00  2.41
ATOM   1267  HD1 ARG    82      58.298  57.878  50.908  1.00  2.41
ATOM   1268  HD2 ARG    82      59.800  56.991  51.235  1.00  2.41
ATOM   1269  NE  ARG    82      58.120  55.769  50.951  1.00  2.41
ATOM   1270  HE  ARG    82      57.656  55.314  50.174  1.00  2.41
ATOM   1271  CZ  ARG    82      58.067  55.162  52.129  1.00  2.41
ATOM   1272  NH1 ARG    82      58.732  55.529  53.183  1.00  2.41
ATOM   1273 1HH1 ARG    82      58.872  56.507  53.374  1.00  2.41
ATOM   1274 2HH1 ARG    82      58.538  54.985  54.036  1.00  2.41
ATOM   1275  NH2 ARG    82      57.317  54.121  52.305  1.00  2.41
ATOM   1276 1HH2 ARG    82      56.623  53.881  51.637  1.00  2.41
ATOM   1277 2HH2 ARG    82      57.120  53.906  53.292  1.00  2.41
ATOM   1278  C   ARG    82      56.968  55.444  47.251  1.00  2.41
ATOM   1279  O   ARG    82      57.026  54.728  48.256  1.00  2.41
ATOM   1280  N   LEU    83      56.041  55.325  46.297  1.00  2.40
ATOM   1281  H   LEU    83      56.116  55.968  45.520  1.00  2.40
ATOM   1282  CA  LEU    83      55.286  54.084  46.040  1.00  2.40
ATOM   1283  HA  LEU    83      55.657  53.277  46.669  1.00  2.40
ATOM   1284  CB  LEU    83      53.796  54.321  46.307  1.00  2.40
ATOM   1285  HB1 LEU    83      53.264  53.373  46.222  1.00  2.40
ATOM   1286  HB2 LEU    83      53.422  54.973  45.515  1.00  2.40
ATOM   1287  CG  LEU    83      53.451  54.971  47.648  1.00  2.40
ATOM   1288  HG  LEU    83      53.956  55.923  47.735  1.00  2.40
ATOM   1289  CD1 LEU    83      51.950  55.220  47.628  1.00  2.40
ATOM   1290 1HD1 LEU    83      51.648  55.736  48.538  1.00  2.40
ATOM   1291 2HD1 LEU    83      51.716  55.871  46.786  1.00  2.40
ATOM   1292 3HD1 LEU    83      51.412  54.285  47.502  1.00  2.40
ATOM   1293  CD2 LEU    83      53.797  54.105  48.854  1.00  2.40
ATOM   1294 1HD2 LEU    83      53.236  54.436  49.722  1.00  2.40
ATOM   1295 2HD2 LEU    83      53.595  53.068  48.641  1.00  2.40
ATOM   1296 3HD2 LEU    83      54.852  54.200  49.083  1.00  2.40
ATOM   1297  C   LEU    83      55.434  53.707  44.557  1.00  2.40
ATOM   1298  O   LEU    83      55.841  54.531  43.746  1.00  2.40
ATOM   1299  N   THR    84      54.992  52.503  44.202  1.00  2.46
ATOM   1300  H   THR    84      54.646  51.893  44.921  1.00  2.46
ATOM   1301  CA  THR    84      55.000  51.976  42.824  1.00  2.46
ATOM   1302  HA  THR    84      55.333  52.764  42.148  1.00  2.46
ATOM   1303  CB  THR    84      56.032  50.825  42.755  1.00  2.46
ATOM   1304  HB  THR    84      56.478  50.688  43.742  1.00  2.46
ATOM   1305  CG2 THR    84      55.513  49.454  42.314  1.00  2.46
ATOM   1306 1HG2 THR    84      56.341  48.745  42.324  1.00  2.46
ATOM   1307 2HG2 THR    84      54.750  49.099  43.004  1.00  2.46
ATOM   1308 3HG2 THR    84      55.116  49.508  41.301  1.00  2.46
ATOM   1309  OG1 THR    84      57.063  51.178  41.877  1.00  2.46
ATOM   1310  HG1 THR    84      57.771  51.600  42.421  1.00  2.46
ATOM   1311  C   THR    84      53.591  51.548  42.411  1.00  2.46
ATOM   1312  O   THR    84      52.871  51.108  43.296  1.00  2.46
ATOM   1313  N   PRO    85      53.150  51.637  41.141  1.00  2.87
ATOM   1314  CD  PRO    85      53.928  52.101  40.000  1.00  2.87
ATOM   1315  HD1 PRO    85      54.645  51.333  39.710  1.00  2.87
ATOM   1316  HD2 PRO    85      54.449  53.034  40.220  1.00  2.87
ATOM   1317  CG  PRO    85      52.924  52.331  38.869  1.00  2.87
ATOM   1318  HG1 PRO    85      53.352  52.094  37.895  1.00  2.87
ATOM   1319  HG2 PRO    85      52.580  53.366  38.892  1.00  2.87
ATOM   1320  CB  PRO    85      51.763  51.401  39.220  1.00  2.87
ATOM   1321  HB1 PRO    85      51.986  50.394  38.863  1.00  2.87
ATOM   1322  HB2 PRO    85      50.821  51.754  38.799  1.00  2.87
ATOM   1323  CA  PRO    85      51.745  51.432  40.752  1.00  2.87
ATOM   1324  HA  PRO    85      51.190  52.319  41.061  1.00  2.87
ATOM   1325  C   PRO    85      51.022  50.208  41.347  1.00  2.87
ATOM   1326  O   PRO    85      49.938  50.350  41.910  1.00  2.87
ATOM   1327  N   ALA    86      51.641  49.023  41.309  1.00  2.77
ATOM   1328  H   ALA    86      52.522  48.953  40.826  1.00  2.77
ATOM   1329  CA  ALA    86      51.070  47.809  41.908  1.00  2.77
ATOM   1330  HA  ALA    86      50.052  47.670  41.536  1.00  2.77
ATOM   1331  CB  ALA    86      51.918  46.610  41.465  1.00  2.77
ATOM   1332  HB1 ALA    86      51.485  45.693  41.869  1.00  2.77
ATOM   1333  HB2 ALA    86      51.926  46.542  40.377  1.00  2.77
ATOM   1334  HB3 ALA    86      52.940  46.709  41.834  1.00  2.77
ATOM   1335  C   ALA    86      50.987  47.881  43.449  1.00  2.77
ATOM   1336  O   ALA    86      50.049  47.408  44.085  1.00  2.77
ATOM   1337  N   HIS    87      51.977  48.519  44.070  1.00  2.29
ATOM   1338  H   HIS    87      52.661  48.996  43.499  1.00  2.29
ATOM   1339  CA  HIS    87      52.049  48.707  45.517  1.00  2.29
ATOM   1340  HA  HIS    87      51.818  47.764  46.016  1.00  2.29
ATOM   1341  CB  HIS    87      53.481  49.085  45.870  1.00  2.29
ATOM   1342  HB1 HIS    87      53.790  49.957  45.300  1.00  2.29
ATOM   1343  HB2 HIS    87      54.139  48.258  45.604  1.00  2.29
ATOM   1344  CG  HIS    87      53.667  49.384  47.323  1.00  2.29
ATOM   1345  ND1 HIS    87      53.690  48.429  48.328  1.00  2.29
ATOM   1346  CE1 HIS    87      54.209  49.042  49.393  1.00  2.29
ATOM   1347  HE1 HIS    87      54.548  48.527  50.281  1.00  2.29
ATOM   1348  NE2 HIS    87      54.429  50.342  49.131  1.00  2.29
ATOM   1349  HE2 HIS    87      55.024  50.933  49.695  1.00  2.29
ATOM   1350  CD2 HIS    87      54.080  50.579  47.824  1.00  2.29
ATOM   1351  HD2 HIS    87      54.275  51.468  47.248  1.00  2.29
ATOM   1352  C   HIS    87      51.058  49.757  46.058  1.00  2.29
ATOM   1353  O   HIS    87      50.585  49.694  47.197  1.00  2.29
ATOM   1354  N   TYR    88      50.746  50.732  45.213  1.00  2.59
ATOM   1355  H   TYR    88      51.209  50.697  44.311  1.00  2.59
ATOM   1356  CA  TYR    88      49.703  51.730  45.349  1.00  2.59
ATOM   1357  HA  TYR    88      49.779  52.211  46.322  1.00  2.59
ATOM   1358  CB  TYR    88      49.941  52.795  44.259  1.00  2.59
ATOM   1359  HB1 TYR    88      50.203  52.306  43.326  1.00  2.59
ATOM   1360  HB2 TYR    88      50.818  53.376  44.547  1.00  2.59
ATOM   1361  CG  TYR    88      48.804  53.751  43.945  1.00  2.59
ATOM   1362  CD1 TYR    88      48.861  55.079  44.404  1.00  2.59
ATOM   1363  HD1 TYR    88      49.687  55.408  45.007  1.00  2.59
ATOM   1364  CE1 TYR    88      47.848  55.991  44.068  1.00  2.59
ATOM   1365  HE1 TYR    88      47.875  57.010  44.422  1.00  2.59
ATOM   1366  CZ  TYR    88      46.771  55.581  43.260  1.00  2.59
ATOM   1367  OH  TYR    88      45.806  56.478  42.938  1.00  2.59
ATOM   1368  HH  TYR    88      45.103  56.099  42.409  1.00  2.59
ATOM   1369  CE2 TYR    88      46.718  54.257  42.775  1.00  2.59
ATOM   1370  HE2 TYR    88      45.899  53.945  42.145  1.00  2.59
ATOM   1371  CD2 TYR    88      47.741  53.348  43.109  1.00  2.59
ATOM   1372  HD2 TYR    88      47.713  52.344  42.710  1.00  2.59
ATOM   1373  C   TYR    88      48.325  51.077  45.275  1.00  2.59
ATOM   1374  O   TYR    88      47.540  51.295  46.190  1.00  2.59
ATOM   1375  N   ASP    89      48.072  50.219  44.282  1.00  3.07
ATOM   1376  H   ASP    89      48.750  50.104  43.535  1.00  3.07
ATOM   1377  CA  ASP    89      46.851  49.405  44.226  1.00  3.07
ATOM   1378  HA  ASP    89      45.985  50.064  44.148  1.00  3.07
ATOM   1379  CB  ASP    89      46.892  48.529  42.952  1.00  3.07
ATOM   1380  HB1 ASP    89      47.928  48.384  42.643  1.00  3.07
ATOM   1381  HB2 ASP    89      46.384  49.058  42.144  1.00  3.07
ATOM   1382  CG  ASP    89      46.254  47.148  43.141  1.00  3.07
ATOM   1383  OD1 ASP    89      45.024  47.061  43.334  1.00  3.07
ATOM   1384  OD2 ASP    89      47.004  46.153  43.210  1.00  3.07
ATOM   1385  C   ASP    89      46.652  48.574  45.507  1.00  3.07
ATOM   1386  O   ASP    89      45.638  48.716  46.200  1.00  3.07
ATOM   1387  N   ARG    90      47.643  47.749  45.874  1.00  2.96
ATOM   1388  H   ARG    90      48.414  47.607  45.223  1.00  2.96
ATOM   1389  CA  ARG    90      47.515  46.876  47.049  1.00  2.96
ATOM   1390  HA  ARG    90      46.596  46.304  46.944  1.00  2.96
ATOM   1391  CB  ARG    90      48.701  45.898  47.130  1.00  2.96
ATOM   1392  HB1 ARG    90      48.640  45.356  48.075  1.00  2.96
ATOM   1393  HB2 ARG    90      49.628  46.474  47.143  1.00  2.96
ATOM   1394  CG  ARG    90      48.793  44.856  45.994  1.00  2.96
ATOM   1395  HG1 ARG    90      49.714  44.291  46.147  1.00  2.96
ATOM   1396  HG2 ARG    90      48.879  45.356  45.031  1.00  2.96
ATOM   1397  CD  ARG    90      47.633  43.846  45.934  1.00  2.96
ATOM   1398  HD1 ARG    90      47.398  43.517  46.946  1.00  2.96
ATOM   1399  HD2 ARG    90      47.966  42.981  45.357  1.00  2.96
ATOM   1400  NE  ARG    90      46.449  44.412  45.265  1.00  2.96
ATOM   1401  HE  ARG    90      46.634  45.028  44.465  1.00  2.96
ATOM   1402  CZ  ARG    90      45.180  44.306  45.603  1.00  2.96
ATOM   1403  NH1 ARG    90      44.773  43.486  46.532  1.00  2.96
ATOM   1404 1HH1 ARG    90      45.432  42.877  46.967  1.00  2.96
ATOM   1405 2HH1 ARG    90      43.802  43.534  46.820  1.00  2.96
ATOM   1406  NH2 ARG    90      44.276  45.037  45.030  1.00  2.96
ATOM   1407 1HH2 ARG    90      44.566  45.740  44.332  1.00  2.96
ATOM   1408 2HH2 ARG    90      43.317  44.983  45.311  1.00  2.96
ATOM   1409  C   ARG    90      47.338  47.640  48.358  1.00  2.96
ATOM   1410  O   ARG    90      46.532  47.222  49.198  1.00  2.96
ATOM   1411  N   TYR    91      48.021  48.780  48.520  1.00  2.73
ATOM   1412  H   TYR    91      48.669  49.072  47.798  1.00  2.73
ATOM   1413  CA  TYR    91      47.710  49.682  49.628  1.00  2.73
ATOM   1414  HA  TYR    91      47.843  49.143  50.561  1.00  2.73
ATOM   1415  CB  TYR    91      48.629  50.875  49.685  1.00  2.73
ATOM   1416  HB1 TYR    91      48.804  51.240  48.673  1.00  2.73
ATOM   1417  HB2 TYR    91      49.564  50.515  50.104  1.00  2.73
ATOM   1418  CG  TYR    91      48.078  52.019  50.530  1.00  2.73
ATOM   1419  CD1 TYR    91      48.263  52.058  51.926  1.00  2.73
ATOM   1420  HD1 TYR    91      48.774  51.256  52.438  1.00  2.73
ATOM   1421  CE1 TYR    91      47.758  53.143  52.669  1.00  2.73
ATOM   1422  HE1 TYR    91      47.859  53.167  53.747  1.00  2.73
ATOM   1423  CZ  TYR    91      47.017  54.160  52.032  1.00  2.73
ATOM   1424  OH  TYR    91      46.433  55.153  52.742  1.00  2.73
ATOM   1425  HH  TYR    91      46.101  54.793  53.599  1.00  2.73
ATOM   1426  CE2 TYR    91      46.815  54.107  50.643  1.00  2.73
ATOM   1427  HE2 TYR    91      46.192  54.857  50.181  1.00  2.73
ATOM   1428  CD2 TYR    91      47.343  53.040  49.899  1.00  2.73
ATOM   1429  HD2 TYR    91      47.142  52.980  48.840  1.00  2.73
ATOM   1430  C   TYR    91      46.272  50.166  49.587  1.00  2.73
ATOM   1431  O   TYR    91      45.645  50.065  50.618  1.00  2.73
ATOM   1432  N   VAL    92      45.739  50.690  48.479  1.00  3.57
ATOM   1433  H   VAL    92      46.276  50.720  47.615  1.00  3.57
ATOM   1434  CA  VAL    92      44.377  51.253  48.501  1.00  3.57
ATOM   1435  HA  VAL    92      44.314  51.977  49.314  1.00  3.57
ATOM   1436  CB  VAL    92      44.034  51.996  47.186  1.00  3.57
ATOM   1437  HB  VAL    92      44.260  51.349  46.338  1.00  3.57
ATOM   1438  CG1 VAL    92      42.562  52.425  47.087  1.00  3.57
ATOM   1439 1HG1 VAL    92      42.407  53.020  46.187  1.00  3.57
ATOM   1440 2HG1 VAL    92      41.917  51.550  47.019  1.00  3.57
ATOM   1441 3HG1 VAL    92      42.280  53.013  47.961  1.00  3.57
ATOM   1442  CG2 VAL    92      44.859  53.283  47.062  1.00  3.57
ATOM   1443 1HG2 VAL    92      44.584  53.816  46.152  1.00  3.57
ATOM   1444 2HG2 VAL    92      44.681  53.928  47.923  1.00  3.57
ATOM   1445 3HG2 VAL    92      45.914  53.043  46.992  1.00  3.57
ATOM   1446  C   VAL    92      43.338  50.177  48.805  1.00  3.57
ATOM   1447  O   VAL    92      42.340  50.450  49.470  1.00  3.57
ATOM   1448  N   ASN    93      43.598  48.928  48.414  1.00  3.90
ATOM   1449  H   ASN    93      44.409  48.767  47.822  1.00  3.90
ATOM   1450  CA  ASN    93      42.819  47.797  48.903  1.00  3.90
ATOM   1451  HA  ASN    93      41.775  47.970  48.641  1.00  3.90
ATOM   1452  CB  ASN    93      43.311  46.528  48.179  1.00  3.90
ATOM   1453  HB1 ASN    93      44.281  46.235  48.572  1.00  3.90
ATOM   1454  HB2 ASN    93      43.435  46.759  47.120  1.00  3.90
ATOM   1455  CG  ASN    93      42.385  45.326  48.276  1.00  3.90
ATOM   1456  OD1 ASN    93      42.332  44.503  47.375  1.00  3.90
ATOM   1457  ND2 ASN    93      41.637  45.151  49.340  1.00  3.90
ATOM   1458 1HD2 ASN    93      41.616  45.836  50.084  1.00  3.90
ATOM   1459 2HD2 ASN    93      41.034  44.344  49.350  1.00  3.90
ATOM   1460  C   ASN    93      42.905  47.686  50.439  1.00  3.90
ATOM   1461  O   ASN    93      41.856  47.703  51.089  1.00  3.90
ATOM   1462  N   LYS    94      44.105  47.567  51.037  1.00  3.76
ATOM   1463  H   LYS    94      44.955  47.649  50.485  1.00  3.76
ATOM   1464  CA  LYS    94      44.193  47.409  52.501  1.00  3.76
ATOM   1465  HA  LYS    94      43.435  46.668  52.756  1.00  3.76
ATOM   1466  CB  LYS    94      45.505  46.759  52.984  1.00  3.76
ATOM   1467  HB1 LYS    94      45.625  45.828  52.428  1.00  3.76
ATOM   1468  HB2 LYS    94      45.379  46.475  54.030  1.00  3.76
ATOM   1469  CG  LYS    94      46.830  47.528  52.854  1.00  3.76
ATOM   1470  HG1 LYS    94      46.955  47.787  51.810  1.00  3.76
ATOM   1471  HG2 LYS    94      47.629  46.829  53.105  1.00  3.76
ATOM   1472  CD  LYS    94      47.033  48.787  53.715  1.00  3.76
ATOM   1473  HD1 LYS    94      46.384  49.580  53.352  1.00  3.76
ATOM   1474  HD2 LYS    94      48.059  49.126  53.573  1.00  3.76
ATOM   1475  CE  LYS    94      46.795  48.563  55.218  1.00  3.76
ATOM   1476  HE1 LYS    94      47.412  47.731  55.562  1.00  3.76
ATOM   1477  HE2 LYS    94      45.745  48.303  55.377  1.00  3.76
ATOM   1478  NZ  LYS    94      47.115  49.775  56.009  1.00  3.76
ATOM   1479  HZ1 LYS    94      48.064  50.090  55.920  1.00  3.76
ATOM   1480  HZ2 LYS    94      46.530  50.567  55.727  1.00  3.76
ATOM   1481  HZ3 LYS    94      46.991  49.644  57.020  1.00  3.76
ATOM   1482  C   LYS    94      43.757  48.613  53.333  1.00  3.76
ATOM   1483  O   LYS    94      43.248  48.398  54.419  1.00  3.76
ATOM   1484  N   ASP    95      43.843  49.834  52.822  1.00  4.31
ATOM   1485  H   ASP    95      44.344  49.930  51.946  1.00  4.31
ATOM   1486  CA  ASP    95      43.338  51.074  53.418  1.00  4.31
ATOM   1487  HA  ASP    95      43.341  50.976  54.502  1.00  4.31
ATOM   1488  CB  ASP    95      44.216  52.281  53.057  1.00  4.31
ATOM   1489  HB1 ASP    95      43.598  53.153  52.839  1.00  4.31
ATOM   1490  HB2 ASP    95      44.806  52.070  52.164  1.00  4.31
ATOM   1491  CG  ASP    95      45.141  52.623  54.220  1.00  4.31
ATOM   1492  OD1 ASP    95      45.847  51.696  54.666  1.00  4.31
ATOM   1493  OD2 ASP    95      45.251  53.813  54.588  1.00  4.31
ATOM   1494  C   ASP    95      41.874  51.345  53.058  1.00  4.31
ATOM   1495  O   ASP    95      41.276  52.280  53.577  1.00  4.31
ATOM   1496  N   MET    96      41.229  50.493  52.256  1.00  4.04
ATOM   1497  H   MET    96      41.739  49.813  51.707  1.00  4.04
ATOM   1498  CA  MET    96      39.778  50.380  52.391  1.00  4.04
ATOM   1499  HA  MET    96      39.353  51.376  52.522  1.00  4.04
ATOM   1500  CB  MET    96      39.161  49.796  51.108  1.00  4.04
ATOM   1501  HB1 MET    96      38.206  49.334  51.342  1.00  4.04
ATOM   1502  HB2 MET    96      39.803  49.027  50.688  1.00  4.04
ATOM   1503  CG  MET    96      38.925  50.901  50.067  1.00  4.04
ATOM   1504  HG1 MET    96      39.886  51.337  49.789  1.00  4.04
ATOM   1505  HG2 MET    96      38.332  51.685  50.535  1.00  4.04
ATOM   1506  SD  MET    96      38.055  50.390  48.553  1.00  4.04
ATOM   1507  CE  MET    96      39.359  49.403  47.774  1.00  4.04
ATOM   1508  HE1 MET    96      40.257  50.010  47.663  1.00  4.04
ATOM   1509  HE2 MET    96      39.582  48.538  48.397  1.00  4.04
ATOM   1510  HE3 MET    96      39.028  49.062  46.793  1.00  4.04
ATOM   1511  C   MET    96      39.366  49.602  53.646  1.00  4.04
ATOM   1512  O   MET    96      38.231  49.764  54.085  1.00  4.04
ATOM   1513  N   SER    97      40.288  48.818  54.222  1.00  4.68
ATOM   1514  H   SER    97      41.215  48.841  53.819  1.00  4.68
ATOM   1515  CA  SER    97      40.086  47.849  55.307  1.00  4.68
ATOM   1516  HA  SER    97      39.026  47.814  55.563  1.00  4.68
ATOM   1517  CB  SER    97      40.500  46.465  54.792  1.00  4.68
ATOM   1518  HB1 SER    97      41.570  46.459  54.584  1.00  4.68
ATOM   1519  HB2 SER    97      39.963  46.245  53.868  1.00  4.68
ATOM   1520  OG  SER    97      40.212  45.457  55.735  1.00  4.68
ATOM   1521  HG  SER    97      40.428  45.820  56.610  1.00  4.68
ATOM   1522  C   SER    97      40.855  48.204  56.595  1.00  4.68
ATOM   1523  O   SER    97      40.773  47.470  57.579  1.00  4.68
ATOM   1524  N   ILE    98      41.533  49.353  56.627  1.00  5.39
ATOM   1525  H   ILE    98      41.658  49.840  55.750  1.00  5.39
ATOM   1526  CA  ILE    98      41.799  50.143  57.827  1.00  5.39
ATOM   1527  HA  ILE    98      41.253  49.677  58.648  1.00  5.39
ATOM   1528  CB  ILE    98      43.282  50.168  58.259  1.00  5.39
ATOM   1529  HB  ILE    98      43.600  49.134  58.407  1.00  5.39
ATOM   1530  CG2 ILE    98      44.194  50.787  57.195  1.00  5.39
ATOM   1531 1HG2 ILE    98      45.212  50.863  57.574  1.00  5.39
ATOM   1532 2HG2 ILE    98      44.201  50.154  56.312  1.00  5.39
ATOM   1533 3HG2 ILE    98      43.858  51.788  56.925  1.00  5.39
ATOM   1534  CG1 ILE    98      43.396  50.892  59.623  1.00  5.39
ATOM   1535 1HG1 ILE    98      42.664  50.460  60.307  1.00  5.39
ATOM   1536 2HG1 ILE    98      43.165  51.949  59.499  1.00  5.39
ATOM   1537  CD1 ILE    98      44.767  50.788  60.297  1.00  5.39
ATOM   1538  HD1 ILE    98      45.094  49.748  60.329  1.00  5.39
ATOM   1539  HD2 ILE    98      45.496  51.389  59.757  1.00  5.39
ATOM   1540  HD3 ILE    98      44.699  51.171  61.316  1.00  5.39
ATOM   1541  C   ILE    98      41.176  51.512  57.607  1.00  5.39
ATOM   1542  O   ILE    98      41.164  52.009  56.491  1.00  5.39
ATOM   1543  N   GLN    99      40.514  52.047  58.629  1.00  5.91
ATOM   1544  H   GLN    99      40.589  51.608  59.532  1.00  5.91
ATOM   1545  CA  GLN    99      39.517  53.113  58.473  1.00  5.91
ATOM   1546  HA  GLN    99      39.119  53.276  59.474  1.00  5.91
ATOM   1547  CB  GLN    99      40.181  54.453  58.082  1.00  5.91
ATOM   1548  HB1 GLN    99      39.459  55.259  58.226  1.00  5.91
ATOM   1549  HB2 GLN    99      40.428  54.430  57.020  1.00  5.91
ATOM   1550  CG  GLN    99      41.473  54.802  58.867  1.00  5.91
ATOM   1551  HG1 GLN    99      41.885  55.707  58.448  1.00  5.91
ATOM   1552  HG2 GLN    99      42.222  54.026  58.720  1.00  5.91
ATOM   1553  CD  GLN    99      41.309  55.056  60.368  1.00  5.91
ATOM   1554  OE1 GLN    99      40.214  55.081  60.906  1.00  5.91
ATOM   1555  NE2 GLN    99      42.379  55.264  61.106  1.00  5.91
ATOM   1556 1HE2 GLN    99      43.309  55.345  60.710  1.00  5.91
ATOM   1557 2HE2 GLN    99      42.242  55.403  62.096  1.00  5.91
ATOM   1558  C   GLN    99      38.272  52.724  57.656  1.00  5.91
ATOM   1559  O   GLN    99      37.351  53.524  57.577  1.00  5.91
ATOM   1560  N   GLU   100      38.177  51.480  57.160  1.00  5.12
ATOM   1561  H   GLU   100      39.018  50.931  57.188  1.00  5.12
ATOM   1562  CA  GLU   100      36.969  50.819  56.616  1.00  5.12
ATOM   1563  HA  GLU   100      37.264  49.809  56.334  1.00  5.12
ATOM   1564  CB  GLU   100      35.898  50.682  57.733  1.00  5.12
ATOM   1565  HB1 GLU   100      34.960  51.135  57.411  1.00  5.12
ATOM   1566  HB2 GLU   100      36.213  51.229  58.623  1.00  5.12
ATOM   1567  CG  GLU   100      35.620  49.236  58.174  1.00  5.12
ATOM   1568  HG1 GLU   100      34.966  49.257  59.049  1.00  5.12
ATOM   1569  HG2 GLU   100      36.562  48.769  58.473  1.00  5.12
ATOM   1570  CD  GLU   100      34.950  48.423  57.064  1.00  5.12
ATOM   1571  OE1 GLU   100      33.756  48.659  56.761  1.00  5.12
ATOM   1572  OE2 GLU   100      35.647  47.627  56.393  1.00  5.12
ATOM   1573  C   GLU   100      36.377  51.429  55.336  1.00  5.12
ATOM   1574  O   GLU   100      35.392  50.931  54.788  1.00  5.12
ATOM   1575  N   LEU   101      36.930  52.536  54.848  1.00  5.74
ATOM   1576  H   LEU   101      37.796  52.823  55.285  1.00  5.74
ATOM   1577  CA  LEU   101      36.056  53.607  54.341  1.00  5.74
ATOM   1578  HA  LEU   101      35.443  53.187  53.589  1.00  5.74
ATOM   1579  CB  LEU   101      35.109  54.100  55.476  1.00  5.74
ATOM   1580  HB1 LEU   101      35.705  54.637  56.210  1.00  5.74
ATOM   1581  HB2 LEU   101      34.664  53.243  55.980  1.00  5.74
ATOM   1582  CG  LEU   101      33.949  55.035  55.082  1.00  5.74
ATOM   1583  HG  LEU   101      34.354  55.978  54.728  1.00  5.74
ATOM   1584  CD1 LEU   101      33.037  54.442  54.006  1.00  5.74
ATOM   1585 1HD1 LEU   101      32.154  55.071  53.888  1.00  5.74
ATOM   1586 2HD1 LEU   101      33.554  54.421  53.049  1.00  5.74
ATOM   1587 3HD1 LEU   101      32.732  53.435  54.289  1.00  5.74
ATOM   1588  CD2 LEU   101      33.102  55.330  56.320  1.00  5.74
ATOM   1589 1HD2 LEU   101      32.321  56.047  56.071  1.00  5.74
ATOM   1590 2HD2 LEU   101      32.652  54.412  56.699  1.00  5.74
ATOM   1591 3HD2 LEU   101      33.731  55.760  57.101  1.00  5.74
ATOM   1592  C   LEU   101      36.821  54.767  53.694  1.00  5.74
ATOM   1593  O   LEU   101      36.873  55.887  54.203  1.00  5.74
ATOM   1594  N   ALA   102      37.413  54.501  52.532  1.00  6.30
ATOM   1595  H   ALA   102      37.290  53.586  52.123  1.00  6.30
ATOM   1596  CA  ALA   102      38.151  55.463  51.729  1.00  6.30
ATOM   1597  HA  ALA   102      38.766  56.054  52.407  1.00  6.30
ATOM   1598  CB  ALA   102      39.104  54.708  50.799  1.00  6.30
ATOM   1599  HB1 ALA   102      39.746  55.413  50.271  1.00  6.30
ATOM   1600  HB2 ALA   102      39.741  54.038  51.378  1.00  6.30
ATOM   1601  HB3 ALA   102      38.554  54.125  50.062  1.00  6.30
ATOM   1602  C   ALA   102      37.255  56.482  50.988  1.00  6.30
ATOM   1603  O   ALA   102      37.160  56.508  49.753  1.00  6.30
ATOM   1604  N   VAL   103      36.578  57.318  51.771  1.00  7.14
ATOM   1605  H   VAL   103      36.680  57.174  52.773  1.00  7.14
ATOM   1606  CA  VAL   103      35.673  58.378  51.310  1.00  7.14
ATOM   1607  HA  VAL   103      35.068  57.936  50.614  1.00  7.14
ATOM   1608  CB  VAL   103      34.676  58.813  52.425  1.00  7.14
ATOM   1609  HB  VAL   103      34.181  59.723  52.083  1.00  7.14
ATOM   1610  CG1 VAL   103      33.600  57.747  52.576  1.00  7.14
ATOM   1611 1HG1 VAL   103      32.968  57.949  53.439  1.00  7.14
ATOM   1612 2HG1 VAL   103      32.963  57.714  51.695  1.00  7.14
ATOM   1613 3HG1 VAL   103      34.045  56.766  52.699  1.00  7.14
ATOM   1614  CG2 VAL   103      35.331  59.104  53.782  1.00  7.14
ATOM   1615 1HG2 VAL   103      35.727  58.190  54.221  1.00  7.14
ATOM   1616 2HG2 VAL   103      36.139  59.825  53.660  1.00  7.14
ATOM   1617 3HG2 VAL   103      34.580  59.524  54.450  1.00  7.14
ATOM   1618  C   VAL   103      36.379  59.586  50.666  1.00  7.14
ATOM   1619  O   VAL   103      36.259  60.718  51.120  1.00  7.14
ATOM   1620  N   LEU   104      37.131  59.334  49.594  1.00  9.58
ATOM   1621  H   LEU   104      37.222  58.361  49.323  1.00  9.58
ATOM   1622  CA  LEU   104      37.898  60.335  48.827  1.00  9.58
ATOM   1623  HA  LEU   104      37.731  61.328  49.243  1.00  9.58
ATOM   1624  CB  LEU   104      39.400  59.994  48.956  1.00  9.58
ATOM   1625  HB1 LEU   104      39.986  60.752  48.434  1.00  9.58
ATOM   1626  HB2 LEU   104      39.581  59.036  48.465  1.00  9.58
ATOM   1627  CG  LEU   104      39.942  59.906  50.394  1.00  9.58
ATOM   1628  HG  LEU   104      39.413  59.129  50.946  1.00  9.58
ATOM   1629  CD1 LEU   104      41.423  59.530  50.338  1.00  9.58
ATOM   1630 1HD1 LEU   104      41.821  59.441  51.349  1.00  9.58
ATOM   1631 2HD1 LEU   104      41.546  58.574  49.830  1.00  9.58
ATOM   1632 3HD1 LEU   104      41.989  60.291  49.797  1.00  9.58
ATOM   1633  CD2 LEU   104      39.800  61.235  51.140  1.00  9.58
ATOM   1634 1HD2 LEU   104      40.251  61.146  52.128  1.00  9.58
ATOM   1635 2HD2 LEU   104      40.304  62.030  50.590  1.00  9.58
ATOM   1636 3HD2 LEU   104      38.750  61.489  51.269  1.00  9.58
ATOM   1637  C   LEU   104      37.402  60.385  47.381  1.00  9.58
ATOM   1638  O   LEU   104      36.216  60.172  47.131  1.00  9.58
ATOM   1639  N   VAL   105      38.290  60.654  46.420  1.00 10.97
ATOM   1640  H   VAL   105      39.238  60.823  46.721  1.00 10.97
ATOM   1641  CA  VAL   105      38.072  60.646  44.961  1.00 10.97
ATOM   1642  HA  VAL   105      37.224  61.298  44.755  1.00 10.97
ATOM   1643  CB  VAL   105      39.298  61.244  44.233  1.00 10.97
ATOM   1644  HB  VAL   105      39.176  61.121  43.157  1.00 10.97
ATOM   1645  CG1 VAL   105      39.389  62.754  44.497  1.00 10.97
ATOM   1646 1HG1 VAL   105      40.224  63.171  43.932  1.00 10.97
ATOM   1647 2HG1 VAL   105      38.471  63.244  44.175  1.00 10.97
ATOM   1648 3HG1 VAL   105      39.554  62.950  45.557  1.00 10.97
ATOM   1649  CG2 VAL   105      40.637  60.608  44.651  1.00 10.97
ATOM   1650 1HG2 VAL   105      41.438  60.999  44.022  1.00 10.97
ATOM   1651 2HG2 VAL   105      40.878  60.838  45.689  1.00 10.97
ATOM   1652 3HG2 VAL   105      40.595  59.527  44.519  1.00 10.97
ATOM   1653  C   VAL   105      37.665  59.273  44.382  1.00 10.97
ATOM   1654  O   VAL   105      38.356  58.707  43.534  1.00 10.97
ATOM   1655  N   SER   106      36.552  58.729  44.873  1.00 10.18
ATOM   1656  H   SER   106      36.080  59.305  45.559  1.00 10.18
ATOM   1657  CA  SER   106      35.897  57.435  44.581  1.00 10.18
ATOM   1658  HA  SER   106      35.172  57.619  43.792  1.00 10.18
ATOM   1659  CB  SER   106      36.838  56.335  44.060  1.00 10.18
ATOM   1660  HB1 SER   106      37.118  56.551  43.029  1.00 10.18
ATOM   1661  HB2 SER   106      36.325  55.372  44.071  1.00 10.18
ATOM   1662  OG  SER   106      38.011  56.250  44.846  1.00 10.18
ATOM   1663  HG  SER   106      38.582  56.965  44.526  1.00 10.18
ATOM   1664  C   SER   106      35.086  56.870  45.746  1.00 10.18
ATOM   1665  O   SER   106      34.202  56.043  45.540  1.00 10.18
ATOM   1666  N   GLY   107      35.344  57.351  46.957  1.00  9.16
ATOM   1667  H   GLY   107      36.083  58.031  47.056  1.00  9.16
ATOM   1668  CA  GLY   107      34.416  57.245  48.076  1.00  9.16
ATOM   1669  HA1 GLY   107      33.411  57.475  47.690  1.00  9.16
ATOM   1670  HA2 GLY   107      34.610  58.044  48.713  1.00  9.16
ATOM   1671  C   GLY   107      34.294  55.911  48.796  1.00  9.16
ATOM   1672  O   GLY   107      33.495  55.773  49.717  1.00  9.16
ATOM   1673  N   GLN   108      34.998  54.893  48.314  1.00  7.42
ATOM   1674  H   GLN   108      35.715  55.090  47.636  1.00  7.42
ATOM   1675  CA  GLN   108      34.535  53.516  48.454  1.00  7.42
ATOM   1676  HA  GLN   108      33.444  53.516  48.451  1.00  7.42
ATOM   1677  CB  GLN   108      35.029  52.751  47.217  1.00  7.42
ATOM   1678  HB1 GLN   108      36.119  52.702  47.237  1.00  7.42
ATOM   1679  HB2 GLN   108      34.727  53.300  46.323  1.00  7.42
ATOM   1680  CG  GLN   108      34.456  51.332  47.110  1.00  7.42
ATOM   1681  HG1 GLN   108      33.368  51.376  47.149  1.00  7.42
ATOM   1682  HG2 GLN   108      34.819  50.722  47.936  1.00  7.42
ATOM   1683  CD  GLN   108      34.870  50.676  45.800  1.00  7.42
ATOM   1684  OE1 GLN   108      34.085  50.503  44.885  1.00  7.42
ATOM   1685  NE2 GLN   108      36.116  50.281  45.661  1.00  7.42
ATOM   1686 1HE2 GLN   108      36.795  50.451  46.388  1.00  7.42
ATOM   1687 2HE2 GLN   108      36.352  49.863  44.779  1.00  7.42
ATOM   1688  C   GLN   108      35.034  52.886  49.752  1.00  7.42
ATOM   1689  O   GLN   108      36.142  53.144  50.223  1.00  7.42
ATOM   1690  N   LYS   109      34.207  52.030  50.353  1.00  6.82
ATOM   1691  H   LYS   109      33.326  51.823  49.913  1.00  6.82
ATOM   1692  CA  LYS   109      34.413  51.598  51.733  1.00  6.82
ATOM   1693  HA  LYS   109      34.417  52.513  52.285  1.00  6.82
ATOM   1694  CB  LYS   109      33.177  50.836  52.261  1.00  6.82
ATOM   1695  HB1 LYS   109      32.317  51.506  52.203  1.00  6.82
ATOM   1696  HB2 LYS   109      33.320  50.644  53.323  1.00  6.82
ATOM   1697  CG  LYS   109      32.797  49.525  51.539  1.00  6.82
ATOM   1698  HG1 LYS   109      33.556  49.241  50.811  1.00  6.82
ATOM   1699  HG2 LYS   109      31.883  49.714  50.975  1.00  6.82
ATOM   1700  CD  LYS   109      32.532  48.335  52.484  1.00  6.82
ATOM   1701  HD1 LYS   109      31.991  47.583  51.907  1.00  6.82
ATOM   1702  HD2 LYS   109      31.879  48.645  53.303  1.00  6.82
ATOM   1703  CE  LYS   109      33.793  47.651  53.044  1.00  6.82
ATOM   1704  HE1 LYS   109      34.525  47.529  52.241  1.00  6.82
ATOM   1705  HE2 LYS   109      33.510  46.658  53.403  1.00  6.82
ATOM   1706  NZ  LYS   109      34.413  48.385  54.166  1.00  6.82
ATOM   1707  HZ1 LYS   109      35.144  47.854  54.645  1.00  6.82
ATOM   1708  HZ2 LYS   109      34.828  49.275  53.912  1.00  6.82
ATOM   1709  HZ3 LYS   109      33.792  48.549  54.962  1.00  6.82
ATOM   1710  C   LYS   109      35.742  50.865  51.966  1.00  6.82
ATOM   1711  O   LYS   109      36.561  50.660  51.070  1.00  6.82
