# Supplementary material for: Selecting Near-Native Protein Structures from Predicted Decoy Sets Using Ordered Graphlet Degree Similarity
Source: Genes (Basel). 2019 Feb 11;10(2):132. doi: 10.3390/genes10020132 (PMC6410076; doi:10.3390/genes10020132)
Supplement: Supplementary file 1 [file genes-10-00132-s001.zip › CodeData/data/CASP11/T0759/model159.pdb]

ATOM      1  N   MET     1      36.782  53.018  60.933  1.00  8.77
ATOM      2  CA  MET     1      37.420  54.313  61.163  1.00  8.77
ATOM      3  HA  MET     1      37.869  54.647  60.228  1.00  8.77
ATOM      4  CB  MET     1      36.339  55.327  61.575  1.00  8.77
ATOM      5  HB1 MET     1      35.835  54.961  62.472  1.00  8.77
ATOM      6  HB2 MET     1      35.595  55.387  60.780  1.00  8.77
ATOM      7  CG  MET     1      36.864  56.740  61.868  1.00  8.77
ATOM      8  HG1 MET     1      37.477  56.694  62.767  1.00  8.77
ATOM      9  HG2 MET     1      36.008  57.377  62.092  1.00  8.77
ATOM     10  SD  MET     1      37.846  57.555  60.573  1.00  8.77
ATOM     11  CE  MET     1      36.680  57.561  59.186  1.00  8.77
ATOM     12  HE1 MET     1      37.128  58.088  58.342  1.00  8.77
ATOM     13  HE2 MET     1      36.455  56.538  58.886  1.00  8.77
ATOM     14  HE3 MET     1      35.760  58.067  59.479  1.00  8.77
ATOM     15  C   MET     1      38.530  54.208  62.200  1.00  8.77
ATOM     16  O   MET     1      39.521  54.905  62.077  1.00  8.77
ATOM     17  N   GLY     2      38.460  53.251  63.127  1.00  7.16
ATOM     18  H   GLY     2      37.620  52.693  63.157  1.00  7.16
ATOM     19  CA  GLY     2      39.639  52.831  63.893  1.00  7.16
ATOM     20  HA1 GLY     2      39.326  52.160  64.692  1.00  7.16
ATOM     21  HA2 GLY     2      40.116  53.705  64.340  1.00  7.16
ATOM     22  C   GLY     2      40.664  52.101  63.030  1.00  7.16
ATOM     23  O   GLY     2      41.831  52.086  63.382  1.00  7.16
ATOM     24  N   HIS     3      40.260  51.564  61.873  1.00  5.52
ATOM     25  H   HIS     3      39.276  51.579  61.656  1.00  5.52
ATOM     26  CA  HIS     3      41.195  51.114  60.833  1.00  5.52
ATOM     27  HA  HIS     3      41.983  50.506  61.285  1.00  5.52
ATOM     28  CB  HIS     3      40.454  50.246  59.807  1.00  5.52
ATOM     29  HB1 HIS     3      41.143  49.995  58.999  1.00  5.52
ATOM     30  HB2 HIS     3      39.623  50.809  59.380  1.00  5.52
ATOM     31  CG  HIS     3      39.942  48.956  60.389  1.00  5.52
ATOM     32  ND1 HIS     3      40.746  47.916  60.849  1.00  5.52
ATOM     33  CE1 HIS     3      39.910  46.965  61.284  1.00  5.52
ATOM     34  HE1 HIS     3      40.224  46.015  61.699  1.00  5.52
ATOM     35  NE2 HIS     3      38.632  47.357  61.129  1.00  5.52
ATOM     36  HE2 HIS     3      37.820  46.809  61.375  1.00  5.52
ATOM     37  CD2 HIS     3      38.633  48.615  60.564  1.00  5.52
ATOM     38  HD2 HIS     3      37.773  49.216  60.300  1.00  5.52
ATOM     39  C   HIS     3      41.873  52.277  60.119  1.00  5.52
ATOM     40  O   HIS     3      43.053  52.184  59.806  1.00  5.52
ATOM     41  N   HIS     4      41.153  53.385  59.902  1.00  5.28
ATOM     42  H   HIS     4      40.196  53.415  60.213  1.00  5.28
ATOM     43  CA  HIS     4      41.759  54.620  59.407  1.00  5.28
ATOM     44  HA  HIS     4      42.349  54.394  58.516  1.00  5.28
ATOM     45  CB  HIS     4      40.691  55.647  58.997  1.00  5.28
ATOM     46  HB1 HIS     4      40.054  55.878  59.846  1.00  5.28
ATOM     47  HB2 HIS     4      40.074  55.232  58.200  1.00  5.28
ATOM     48  CG  HIS     4      41.319  56.928  58.513  1.00  5.28
ATOM     49  ND1 HIS     4      41.735  57.178  57.206  1.00  5.28
ATOM     50  CE1 HIS     4      42.485  58.288  57.270  1.00  5.28
ATOM     51  HE1 HIS     4      43.013  58.718  56.429  1.00  5.28
ATOM     52  NE2 HIS     4      42.549  58.745  58.532  1.00  5.28
ATOM     53  HE2 HIS     4      43.180  59.464  58.869  1.00  5.28
ATOM     54  CD2 HIS     4      41.799  57.913  59.326  1.00  5.28
ATOM     55  HD2 HIS     4      41.725  57.940  60.401  1.00  5.28
ATOM     56  C   HIS     4      42.732  55.206  60.427  1.00  5.28
ATOM     57  O   HIS     4      43.824  55.580  60.042  1.00  5.28
ATOM     58  N   HIS     5      42.403  55.253  61.721  1.00  5.13
ATOM     59  H   HIS     5      41.451  55.006  61.977  1.00  5.13
ATOM     60  CA  HIS     5      43.299  55.749  62.777  1.00  5.13
ATOM     61  HA  HIS     5      43.665  56.727  62.502  1.00  5.13
ATOM     62  CB  HIS     5      42.522  55.898  64.096  1.00  5.13
ATOM     63  HB1 HIS     5      43.209  56.256  64.865  1.00  5.13
ATOM     64  HB2 HIS     5      42.156  54.920  64.408  1.00  5.13
ATOM     65  CG  HIS     5      41.353  56.854  64.046  1.00  5.13
ATOM     66  ND1 HIS     5      40.162  56.707  64.760  1.00  5.13
ATOM     67  CE1 HIS     5      39.406  57.764  64.434  1.00  5.13
ATOM     68  HE1 HIS     5      38.411  57.945  64.818  1.00  5.13
ATOM     69  NE2 HIS     5      40.052  58.559  63.565  1.00  5.13
ATOM     70  HE2 HIS     5      39.677  59.401  63.152  1.00  5.13
ATOM     71  CD2 HIS     5      41.291  58.010  63.319  1.00  5.13
ATOM     72  HD2 HIS     5      42.069  58.408  62.684  1.00  5.13
ATOM     73  C   HIS     5      44.511  54.851  62.996  1.00  5.13
ATOM     74  O   HIS     5      45.615  55.347  63.158  1.00  5.13
ATOM     75  N   HIS     6      44.334  53.535  62.899  1.00  4.76
ATOM     76  H   HIS     6      43.390  53.171  62.843  1.00  4.76
ATOM     77  CA  HIS     6      45.437  52.579  62.800  1.00  4.76
ATOM     78  HA  HIS     6      46.197  52.855  63.534  1.00  4.76
ATOM     79  CB  HIS     6      44.953  51.160  63.150  1.00  4.76
ATOM     80  HB1 HIS     6      45.697  50.442  62.805  1.00  4.76
ATOM     81  HB2 HIS     6      44.026  50.941  62.624  1.00  4.76
ATOM     82  CG  HIS     6      44.773  50.924  64.634  1.00  4.76
ATOM     83  ND1 HIS     6      45.362  49.880  65.348  1.00  4.76
ATOM     84  CE1 HIS     6      45.028  50.068  66.632  1.00  4.76
ATOM     85  HE1 HIS     6      45.356  49.438  67.448  1.00  4.76
ATOM     86  NE2 HIS     6      44.254  51.158  66.760  1.00  4.76
ATOM     87  HE2 HIS     6      43.910  51.531  67.631  1.00  4.76
ATOM     88  CD2 HIS     6      44.087  51.714  65.512  1.00  4.76
ATOM     89  HD2 HIS     6      43.553  52.620  65.265  1.00  4.76
ATOM     90  C   HIS     6      46.162  52.618  61.443  1.00  4.76
ATOM     91  O   HIS     6      47.177  51.950  61.261  1.00  4.76
ATOM     92  N   HIS     7      45.686  53.446  60.511  1.00  4.54
ATOM     93  H   HIS     7      44.772  53.846  60.661  1.00  4.54
ATOM     94  CA  HIS     7      46.442  53.968  59.377  1.00  4.54
ATOM     95  HA  HIS     7      47.306  53.321  59.217  1.00  4.54
ATOM     96  CB  HIS     7      45.596  53.949  58.093  1.00  4.54
ATOM     97  HB1 HIS     7      45.572  54.939  57.637  1.00  4.54
ATOM     98  HB2 HIS     7      44.568  53.671  58.316  1.00  4.54
ATOM     99  CG  HIS     7      46.146  52.982  57.088  1.00  4.54
ATOM    100  ND1 HIS     7      47.334  53.138  56.365  1.00  4.54
ATOM    101  CE1 HIS     7      47.480  51.996  55.672  1.00  4.54
ATOM    102  HE1 HIS     7      48.314  51.762  55.021  1.00  4.54
ATOM    103  NE2 HIS     7      46.458  51.163  55.922  1.00  4.54
ATOM    104  HE2 HIS     7      46.372  50.214  55.560  1.00  4.54
ATOM    105  CD2 HIS     7      45.610  51.762  56.819  1.00  4.54
ATOM    106  HD2 HIS     7      44.712  51.341  57.255  1.00  4.54
ATOM    107  C   HIS     7      47.022  55.376  59.603  1.00  4.54
ATOM    108  O   HIS     7      47.827  55.848  58.793  1.00  4.54
ATOM    109  N   HIS     8      46.670  56.058  60.695  1.00  3.89
ATOM    110  H   HIS     8      46.101  55.578  61.382  1.00  3.89
ATOM    111  CA  HIS     8      46.779  57.514  60.842  1.00  3.89
ATOM    112  HA  HIS     8      46.918  57.909  59.839  1.00  3.89
ATOM    113  CB  HIS     8      45.470  58.151  61.344  1.00  3.89
ATOM    114  HB1 HIS     8      45.391  57.964  62.415  1.00  3.89
ATOM    115  HB2 HIS     8      44.637  57.685  60.833  1.00  3.89
ATOM    116  CG  HIS     8      45.302  59.640  61.111  1.00  3.89
ATOM    117  ND1 HIS     8      44.766  60.250  59.965  1.00  3.89
ATOM    118  CE1 HIS     8      44.717  61.564  60.239  1.00  3.89
ATOM    119  HE1 HIS     8      44.329  62.319  59.568  1.00  3.89
ATOM    120  NE2 HIS     8      45.190  61.807  61.472  1.00  3.89
ATOM    121  HE2 HIS     8      45.247  62.710  61.920  1.00  3.89
ATOM    122  CD2 HIS     8      45.543  60.608  62.040  1.00  3.89
ATOM    123  HD2 HIS     8      45.968  60.438  63.023  1.00  3.89
ATOM    124  C   HIS     8      48.006  58.001  61.620  1.00  3.89
ATOM    125  O   HIS     8      48.037  59.146  62.078  1.00  3.89
ATOM    126  N   SER     9      49.036  57.156  61.651  1.00  3.31
ATOM    127  H   SER     9      48.886  56.255  61.225  1.00  3.31
ATOM    128  CA  SER     9      50.392  57.420  62.148  1.00  3.31
ATOM    129  HA  SER     9      50.394  57.128  63.195  1.00  3.31
ATOM    130  CB  SER     9      51.405  56.529  61.426  1.00  3.31
ATOM    131  HB1 SER     9      51.516  55.593  61.976  1.00  3.31
ATOM    132  HB2 SER     9      52.363  57.046  61.408  1.00  3.31
ATOM    133  OG  SER     9      51.024  56.230  60.095  1.00  3.31
ATOM    134  HG  SER     9      51.834  55.912  59.622  1.00  3.31
ATOM    135  C   SER     9      50.853  58.866  62.111  1.00  3.31
ATOM    136  O   SER     9      50.616  59.536  61.107  1.00  3.31
ATOM    137  N   HIS    10      51.499  59.385  63.171  1.00  3.50
ATOM    138  H   HIS    10      51.731  58.774  63.948  1.00  3.50
ATOM    139  CA  HIS    10      51.334  60.830  63.466  1.00  3.50
ATOM    140  HA  HIS    10      50.267  61.051  63.452  1.00  3.50
ATOM    141  CB  HIS    10      51.852  61.107  64.897  1.00  3.50
ATOM    142  HB1 HIS    10      51.874  62.181  65.083  1.00  3.50
ATOM    143  HB2 HIS    10      52.874  60.739  64.986  1.00  3.50
ATOM    144  CG  HIS    10      51.029  60.520  66.022  1.00  3.50
ATOM    145  ND1 HIS    10      51.400  60.524  67.374  1.00  3.50
ATOM    146  CE1 HIS    10      50.422  59.874  68.023  1.00  3.50
ATOM    147  HE1 HIS    10      50.435  59.636  69.077  1.00  3.50
ATOM    148  NE2 HIS    10      49.458  59.506  67.166  1.00  3.50
ATOM    149  HE2 HIS    10      48.676  58.867  67.359  1.00  3.50
ATOM    150  CD2 HIS    10      49.822  59.898  65.904  1.00  3.50
ATOM    151  HD2 HIS    10      49.276  59.680  64.992  1.00  3.50
ATOM    152  C   HIS    10      51.953  61.850  62.468  1.00  3.50
ATOM    153  O   HIS    10      52.059  63.032  62.772  1.00  3.50
ATOM    154  N   MET    11      52.452  61.414  61.310  1.00  2.63
ATOM    155  H   MET    11      52.103  60.515  61.009  1.00  2.63
ATOM    156  CA  MET    11      53.816  61.730  60.943  1.00  2.63
ATOM    157  HA  MET    11      54.277  61.847  61.915  1.00  2.63
ATOM    158  CB  MET    11      54.481  60.499  60.305  1.00  2.63
ATOM    159  HB1 MET    11      54.287  60.471  59.234  1.00  2.63
ATOM    160  HB2 MET    11      54.044  59.606  60.753  1.00  2.63
ATOM    161  CG  MET    11      55.986  60.451  60.578  1.00  2.63
ATOM    162  HG1 MET    11      56.480  61.060  59.827  1.00  2.63
ATOM    163  HG2 MET    11      56.330  59.431  60.421  1.00  2.63
ATOM    164  SD  MET    11      56.555  60.990  62.229  1.00  2.63
ATOM    165  CE  MET    11      55.604  59.887  63.312  1.00  2.63
ATOM    166  HE1 MET    11      55.846  60.109  64.350  1.00  2.63
ATOM    167  HE2 MET    11      54.534  60.024  63.172  1.00  2.63
ATOM    168  HE3 MET    11      55.853  58.851  63.096  1.00  2.63
ATOM    169  C   MET    11      54.041  63.072  60.263  1.00  2.63
ATOM    170  O   MET    11      53.997  63.176  59.023  1.00  2.63
ATOM    171  N   VAL    12      54.282  64.014  61.195  1.00  2.40
ATOM    172  H   VAL    12      54.304  63.636  62.133  1.00  2.40
ATOM    173  CA  VAL    12      54.455  65.468  61.223  1.00  2.40
ATOM    174  HA  VAL    12      54.583  65.839  60.207  1.00  2.40
ATOM    175  CB  VAL    12      53.197  66.141  61.851  1.00  2.40
ATOM    176  HB  VAL    12      52.328  65.613  61.478  1.00  2.40
ATOM    177  CG1 VAL    12      53.126  66.067  63.382  1.00  2.40
ATOM    178 1HG1 VAL    12      52.138  66.384  63.716  1.00  2.40
ATOM    179 2HG1 VAL    12      53.296  65.047  63.726  1.00  2.40
ATOM    180 3HG1 VAL    12      53.865  66.718  63.844  1.00  2.40
ATOM    181  CG2 VAL    12      53.020  67.599  61.426  1.00  2.40
ATOM    182 1HG2 VAL    12      52.050  67.955  61.768  1.00  2.40
ATOM    183 2HG2 VAL    12      53.775  68.247  61.863  1.00  2.40
ATOM    184 3HG2 VAL    12      53.055  67.690  60.342  1.00  2.40
ATOM    185  C   VAL    12      55.702  65.806  62.059  1.00  2.40
ATOM    186  O   VAL    12      56.272  64.938  62.716  1.00  2.40
ATOM    187  N   VAL    13      56.063  67.089  62.121  1.00  2.24
ATOM    188  H   VAL    13      55.661  67.712  61.425  1.00  2.24
ATOM    189  CA  VAL    13      56.729  67.725  63.265  1.00  2.24
ATOM    190  HA  VAL    13      56.591  67.089  64.141  1.00  2.24
ATOM    191  CB  VAL    13      58.252  67.906  63.053  1.00  2.24
ATOM    192  HB  VAL    13      58.419  68.683  62.307  1.00  2.24
ATOM    193  CG1 VAL    13      58.935  68.323  64.362  1.00  2.24
ATOM    194 1HG1 VAL    13      60.004  68.442  64.193  1.00  2.24
ATOM    195 2HG1 VAL    13      58.544  69.277  64.715  1.00  2.24
ATOM    196 3HG1 VAL    13      58.782  67.562  65.128  1.00  2.24
ATOM    197  CG2 VAL    13      58.950  66.628  62.578  1.00  2.24
ATOM    198 1HG2 VAL    13      60.030  66.775  62.549  1.00  2.24
ATOM    199 2HG2 VAL    13      58.719  65.801  63.251  1.00  2.24
ATOM    200 3HG2 VAL    13      58.605  66.393  61.575  1.00  2.24
ATOM    201  C   VAL    13      56.091  69.081  63.534  1.00  2.24
ATOM    202  O   VAL    13      55.970  69.906  62.629  1.00  2.24
ATOM    203  N   ILE    14      55.683  69.310  64.781  1.00  2.59
ATOM    204  H   ILE    14      55.819  68.599  65.481  1.00  2.59
ATOM    205  CA  ILE    14      55.235  70.628  65.232  1.00  2.59
ATOM    206  HA  ILE    14      54.696  71.126  64.424  1.00  2.59
ATOM    207  CB  ILE    14      54.296  70.521  66.459  1.00  2.59
ATOM    208  HB  ILE    14      54.899  70.259  67.331  1.00  2.59
ATOM    209  CG2 ILE    14      53.657  71.895  66.734  1.00  2.59
ATOM    210 1HG2 ILE    14      52.967  71.824  67.574  1.00  2.59
ATOM    211 2HG2 ILE    14      54.423  72.629  66.986  1.00  2.59
ATOM    212 3HG2 ILE    14      53.112  72.242  65.855  1.00  2.59
ATOM    213  CG1 ILE    14      53.209  69.426  66.345  1.00  2.59
ATOM    214 1HG1 ILE    14      52.599  69.445  67.250  1.00  2.59
ATOM    215 2HG1 ILE    14      53.690  68.448  66.310  1.00  2.59
ATOM    216  CD1 ILE    14      52.274  69.543  65.137  1.00  2.59
ATOM    217  HD1 ILE    14      51.576  68.706  65.140  1.00  2.59
ATOM    218  HD2 ILE    14      51.702  70.468  65.195  1.00  2.59
ATOM    219  HD3 ILE    14      52.844  69.516  64.208  1.00  2.59
ATOM    220  C   ILE    14      56.465  71.451  65.598  1.00  2.59
ATOM    221  O   ILE    14      57.248  71.047  66.461  1.00  2.59
ATOM    222  N   HIS    15      56.637  72.612  64.971  1.00  2.64
ATOM    223  H   HIS    15      55.962  72.896  64.267  1.00  2.64
ATOM    224  CA  HIS    15      57.652  73.577  65.396  1.00  2.64
ATOM    225  HA  HIS    15      58.509  73.036  65.791  1.00  2.64
ATOM    226  CB  HIS    15      58.134  74.357  64.158  1.00  2.64
ATOM    227  HB1 HIS    15      57.363  75.059  63.851  1.00  2.64
ATOM    228  HB2 HIS    15      58.261  73.659  63.331  1.00  2.64
ATOM    229  CG  HIS    15      59.449  75.086  64.330  1.00  2.64
ATOM    230  ND1 HIS    15      60.264  75.541  63.289  1.00  2.64
ATOM    231  CE1 HIS    15      61.296  76.175  63.876  1.00  2.64
ATOM    232  HE1 HIS    15      62.108  76.652  63.345  1.00  2.64
ATOM    233  NE2 HIS    15      61.164  76.146  65.213  1.00  2.64
ATOM    234  HE2 HIS    15      61.744  76.606  65.915  1.00  2.64
ATOM    235  CD2 HIS    15      60.017  75.464  65.510  1.00  2.64
ATOM    236  HD2 HIS    15      59.638  75.328  66.507  1.00  2.64
ATOM    237  C   HIS    15      57.038  74.468  66.483  1.00  2.64
ATOM    238  O   HIS    15      56.093  75.203  66.168  1.00  2.64
ATOM    239  N   PRO    16      57.513  74.403  67.745  1.00  3.34
ATOM    240  CD  PRO    16      58.584  73.558  68.265  1.00  3.34
ATOM    241  HD1 PRO    16      59.453  73.519  67.609  1.00  3.34
ATOM    242  HD2 PRO    16      58.198  72.551  68.431  1.00  3.34
ATOM    243  CG  PRO    16      58.980  74.178  69.602  1.00  3.34
ATOM    244  HG1 PRO    16      59.696  74.985  69.434  1.00  3.34
ATOM    245  HG2 PRO    16      59.394  73.437  70.287  1.00  3.34
ATOM    246  CB  PRO    16      57.663  74.756  70.113  1.00  3.34
ATOM    247  HB1 PRO    16      57.829  75.604  70.780  1.00  3.34
ATOM    248  HB2 PRO    16      57.103  73.975  70.630  1.00  3.34
ATOM    249  CA  PRO    16      56.909  75.156  68.838  1.00  3.34
ATOM    250  HA  PRO    16      55.866  74.855  68.945  1.00  3.34
ATOM    251  C   PRO    16      56.921  76.670  68.595  1.00  3.34
ATOM    252  O   PRO    16      55.884  77.310  68.747  1.00  3.34
ATOM    253  N   ASP    17      58.056  77.233  68.173  1.00  3.33
ATOM    254  H   ASP    17      58.894  76.666  68.082  1.00  3.33
ATOM    255  CA  ASP    17      58.236  78.685  68.073  1.00  3.33
ATOM    256  HA  ASP    17      57.978  79.096  69.050  1.00  3.33
ATOM    257  CB  ASP    17      59.717  79.050  67.831  1.00  3.33
ATOM    258  HB1 ASP    17      59.884  80.070  68.183  1.00  3.33
ATOM    259  HB2 ASP    17      59.943  79.043  66.768  1.00  3.33
ATOM    260  CG  ASP    17      60.690  78.100  68.534  1.00  3.33
ATOM    261  OD1 ASP    17      61.133  78.421  69.654  1.00  3.33
ATOM    262  OD2 ASP    17      60.947  77.026  67.943  1.00  3.33
ATOM    263  C   ASP    17      57.296  79.374  67.053  1.00  3.33
ATOM    264  O   ASP    17      56.711  80.403  67.394  1.00  3.33
ATOM    265  N   PRO    18      57.087  78.854  65.820  1.00  3.31
ATOM    266  CD  PRO    18      57.910  77.868  65.136  1.00  3.31
ATOM    267  HD1 PRO    18      57.772  76.884  65.569  1.00  3.31
ATOM    268  HD2 PRO    18      58.959  78.152  65.180  1.00  3.31
ATOM    269  CG  PRO    18      57.473  77.873  63.670  1.00  3.31
ATOM    270  HG1 PRO    18      56.667  77.156  63.512  1.00  3.31
ATOM    271  HG2 PRO    18      58.307  77.678  62.996  1.00  3.31
ATOM    272  CB  PRO    18      56.932  79.288  63.509  1.00  3.31
ATOM    273  HB1 PRO    18      56.276  79.388  62.646  1.00  3.31
ATOM    274  HB2 PRO    18      57.762  79.994  63.437  1.00  3.31
ATOM    275  CA  PRO    18      56.205  79.481  64.841  1.00  3.31
ATOM    276  HA  PRO    18      56.128  80.550  65.037  1.00  3.31
ATOM    277  C   PRO    18      54.775  78.921  64.780  1.00  3.31
ATOM    278  O   PRO    18      53.976  79.455  64.010  1.00  3.31
ATOM    279  N   GLY    19      54.425  77.856  65.514  1.00  3.08
ATOM    280  H   GLY    19      55.099  77.481  66.176  1.00  3.08
ATOM    281  CA  GLY    19      53.094  77.230  65.428  1.00  3.08
ATOM    282  HA1 GLY    19      52.338  77.947  65.746  1.00  3.08
ATOM    283  HA2 GLY    19      53.069  76.378  66.108  1.00  3.08
ATOM    284  C   GLY    19      52.744  76.732  64.031  1.00  3.08
ATOM    285  O   GLY    19      51.671  77.042  63.507  1.00  3.08
ATOM    286  N   ARG    20      53.672  76.010  63.398  1.00  2.60
ATOM    287  H   ARG    20      54.501  75.761  63.926  1.00  2.60
ATOM    288  CA  ARG    20      53.502  75.420  62.060  1.00  2.60
ATOM    289  HA  ARG    20      52.465  75.530  61.742  1.00  2.60
ATOM    290  CB  ARG    20      54.430  76.088  61.027  1.00  2.60
ATOM    291  HB1 ARG    20      54.211  75.685  60.037  1.00  2.60
ATOM    292  HB2 ARG    20      55.463  75.830  61.267  1.00  2.60
ATOM    293  CG  ARG    20      54.325  77.619  60.971  1.00  2.60
ATOM    294  HG1 ARG    20      55.050  77.993  60.247  1.00  2.60
ATOM    295  HG2 ARG    20      54.600  78.015  61.944  1.00  2.60
ATOM    296  CD  ARG    20      52.935  78.152  60.593  1.00  2.60
ATOM    297  HD1 ARG    20      52.169  77.635  61.166  1.00  2.60
ATOM    298  HD2 ARG    20      52.752  77.948  59.537  1.00  2.60
ATOM    299  NE  ARG    20      52.868  79.605  60.837  1.00  2.60
ATOM    300  HE  ARG    20      53.488  80.174  60.289  1.00  2.60
ATOM    301  CZ  ARG    20      52.184  80.230  61.783  1.00  2.60
ATOM    302  NH1 ARG    20      51.331  79.645  62.573  1.00  2.60
ATOM    303 1HH1 ARG    20      51.339  78.628  62.627  1.00  2.60
ATOM    304 2HH1 ARG    20      50.930  80.146  63.340  1.00  2.60
ATOM    305  NH2 ARG    20      52.350  81.510  61.954  1.00  2.60
ATOM    306 1HH2 ARG    20      53.052  81.999  61.432  1.00  2.60
ATOM    307 2HH2 ARG    20      51.895  81.960  62.725  1.00  2.60
ATOM    308  C   ARG    20      53.775  73.928  62.138  1.00  2.60
ATOM    309  O   ARG    20      54.533  73.454  62.988  1.00  2.60
ATOM    310  N   GLU    21      53.154  73.221  61.211  1.00  2.35
ATOM    311  H   GLU    21      52.594  73.695  60.522  1.00  2.35
ATOM    312  CA  GLU    21      53.292  71.789  61.041  1.00  2.35
ATOM    313  HA  GLU    21      53.802  71.338  61.895  1.00  2.35
ATOM    314  CB  GLU    21      51.904  71.143  60.886  1.00  2.35
ATOM    315  HB1 GLU    21      52.051  70.078  60.715  1.00  2.35
ATOM    316  HB2 GLU    21      51.404  71.552  60.006  1.00  2.35
ATOM    317  CG  GLU    21      50.984  71.332  62.097  1.00  2.35
ATOM    318  HG1 GLU    21      50.565  72.341  62.085  1.00  2.35
ATOM    319  HG2 GLU    21      51.571  71.221  63.008  1.00  2.35
ATOM    320  CD  GLU    21      49.864  70.288  62.064  1.00  2.35
ATOM    321  OE1 GLU    21      48.908  70.433  61.273  1.00  2.35
ATOM    322  OE2 GLU    21      49.995  69.236  62.729  1.00  2.35
ATOM    323  C   GLU    21      54.096  71.527  59.767  1.00  2.35
ATOM    324  O   GLU    21      53.738  72.010  58.691  1.00  2.35
ATOM    325  N   LEU    22      55.188  70.779  59.895  1.00  2.08
ATOM    326  H   LEU    22      55.428  70.446  60.824  1.00  2.08
ATOM    327  CA  LEU    22      56.072  70.380  58.797  1.00  2.08
ATOM    328  HA  LEU    22      55.780  70.873  57.868  1.00  2.08
ATOM    329  CB  LEU    22      57.527  70.766  59.140  1.00  2.08
ATOM    330  HB1 LEU    22      58.195  70.153  58.535  1.00  2.08
ATOM    331  HB2 LEU    22      57.725  70.521  60.186  1.00  2.08
ATOM    332  CG  LEU    22      57.910  72.234  58.873  1.00  2.08
ATOM    333  HG  LEU    22      57.767  72.452  57.815  1.00  2.08
ATOM    334  CD1 LEU    22      57.115  73.251  59.694  1.00  2.08
ATOM    335 1HD1 LEU    22      57.559  74.241  59.595  1.00  2.08
ATOM    336 2HD1 LEU    22      56.096  73.305  59.316  1.00  2.08
ATOM    337 3HD1 LEU    22      57.104  72.963  60.745  1.00  2.08
ATOM    338  CD2 LEU    22      59.391  72.426  59.204  1.00  2.08
ATOM    339 1HD2 LEU    22      59.687  73.458  59.015  1.00  2.08
ATOM    340 2HD2 LEU    22      59.575  72.190  60.252  1.00  2.08
ATOM    341 3HD2 LEU    22      59.997  71.779  58.572  1.00  2.08
ATOM    342  C   LEU    22      55.969  68.862  58.573  1.00  2.08
ATOM    343  O   LEU    22      55.514  68.139  59.458  1.00  2.08
ATOM    344  N   SER    23      56.447  68.315  57.451  1.00  2.12
ATOM    345  H   SER    23      56.722  68.892  56.662  1.00  2.12
ATOM    346  CA  SER    23      56.772  66.881  57.430  1.00  2.12
ATOM    347  HA  SER    23      55.960  66.327  57.900  1.00  2.12
ATOM    348  CB  SER    23      56.946  66.317  56.009  1.00  2.12
ATOM    349  HB1 SER    23      57.053  65.234  56.062  1.00  2.12
ATOM    350  HB2 SER    23      57.855  66.728  55.566  1.00  2.12
ATOM    351  OG  SER    23      55.856  66.622  55.172  1.00  2.12
ATOM    352  HG  SER    23      56.057  67.540  54.873  1.00  2.12
ATOM    353  C   SER    23      58.087  66.591  58.153  1.00  2.12
ATOM    354  O   SER    23      58.987  67.423  58.106  1.00  2.12
ATOM    355  N   PRO    24      58.296  65.382  58.697  1.00  1.89
ATOM    356  CD  PRO    24      57.280  64.370  58.917  1.00  1.89
ATOM    357  HD1 PRO    24      56.868  64.003  57.976  1.00  1.89
ATOM    358  HD2 PRO    24      56.486  64.783  59.536  1.00  1.89
ATOM    359  CG  PRO    24      57.960  63.231  59.665  1.00  1.89
ATOM    360  HG1 PRO    24      58.175  62.414  58.981  1.00  1.89
ATOM    361  HG2 PRO    24      57.333  62.914  60.490  1.00  1.89
ATOM    362  CB  PRO    24      59.259  63.808  60.203  1.00  1.89
ATOM    363  HB1 PRO    24      60.035  63.047  60.288  1.00  1.89
ATOM    364  HB2 PRO    24      59.072  64.227  61.190  1.00  1.89
ATOM    365  CA  PRO    24      59.590  64.934  59.213  1.00  1.89
ATOM    366  HA  PRO    24      60.052  65.746  59.773  1.00  1.89
ATOM    367  C   PRO    24      60.600  64.528  58.125  1.00  1.89
ATOM    368  O   PRO    24      61.292  63.529  58.254  1.00  1.89
ATOM    369  N   GLU    25      60.662  65.317  57.054  1.00  2.04
ATOM    370  H   GLU    25      60.068  66.127  57.103  1.00  2.04
ATOM    371  CA  GLU    25      61.874  65.478  56.227  1.00  2.04
ATOM    372  HA  GLU    25      62.720  65.311  56.898  1.00  2.04
ATOM    373  CB  GLU    25      61.965  64.452  55.087  1.00  2.04
ATOM    374  HB1 GLU    25      62.121  64.947  54.128  1.00  2.04
ATOM    375  HB2 GLU    25      61.047  63.863  55.041  1.00  2.04
ATOM    376  CG  GLU    25      63.162  63.547  55.413  1.00  2.04
ATOM    377  HG1 GLU    25      63.153  63.317  56.475  1.00  2.04
ATOM    378  HG2 GLU    25      64.086  64.085  55.193  1.00  2.04
ATOM    379  CD  GLU    25      63.134  62.220  54.674  1.00  2.04
ATOM    380  OE1 GLU    25      63.953  62.047  53.740  1.00  2.04
ATOM    381  OE2 GLU    25      62.277  61.367  54.999  1.00  2.04
ATOM    382  C   GLU    25      62.075  66.953  55.835  1.00  2.04
ATOM    383  O   GLU    25      63.192  67.450  55.714  1.00  2.04
ATOM    384  N   GLU    26      60.988  67.725  55.848  1.00  2.24
ATOM    385  H   GLU    26      60.091  67.276  55.867  1.00  2.24
ATOM    386  CA  GLU    26      61.007  69.188  55.853  1.00  2.24
ATOM    387  HA  GLU    26      61.673  69.519  55.054  1.00  2.24
ATOM    388  CB  GLU    26      59.595  69.700  55.523  1.00  2.24
ATOM    389  HB1 GLU    26      59.572  70.788  55.596  1.00  2.24
ATOM    390  HB2 GLU    26      58.888  69.291  56.242  1.00  2.24
ATOM    391  CG  GLU    26      59.196  69.287  54.094  1.00  2.24
ATOM    392  HG1 GLU    26      59.423  68.233  53.927  1.00  2.24
ATOM    393  HG2 GLU    26      59.792  69.869  53.387  1.00  2.24
ATOM    394  CD  GLU    26      57.707  69.467  53.803  1.00  2.24
ATOM    395  OE1 GLU    26      56.853  68.952  54.568  1.00  2.24
ATOM    396  OE2 GLU    26      57.355  69.999  52.733  1.00  2.24
ATOM    397  C   GLU    26      61.557  69.820  57.148  1.00  2.24
ATOM    398  O   GLU    26      62.195  70.872  57.106  1.00  2.24
ATOM    399  N   ALA    27      61.342  69.170  58.291  1.00  2.16
ATOM    400  H   ALA    27      60.787  68.327  58.240  1.00  2.16
ATOM    401  CA  ALA    27      61.879  69.534  59.602  1.00  2.16
ATOM    402  HA  ALA    27      61.787  70.612  59.736  1.00  2.16
ATOM    403  CB  ALA    27      61.010  68.834  60.651  1.00  2.16
ATOM    404  HB1 ALA    27      61.359  69.083  61.652  1.00  2.16
ATOM    405  HB2 ALA    27      59.975  69.157  60.542  1.00  2.16
ATOM    406  HB3 ALA    27      61.069  67.755  60.513  1.00  2.16
ATOM    407  C   ALA    27      63.373  69.181  59.766  1.00  2.16
ATOM    408  O   ALA    27      64.106  69.947  60.404  1.00  2.16
ATOM    409  N   HIS    28      63.837  68.073  59.164  1.00  2.37
ATOM    410  CA  HIS    28      65.281  67.840  59.059  1.00  2.37
ATOM    411  CB  HIS    28      65.615  66.473  58.451  1.00  2.37
ATOM    412  CG  HIS    28      67.033  66.364  57.900  1.00  2.37
ATOM    413  ND1 HIS    28      68.197  66.227  58.660  1.00  2.37
ATOM    414  CE1 HIS    28      69.210  66.250  57.787  1.00  2.37
ATOM    415  NE2 HIS    28      68.743  66.371  56.528  1.00  2.37
ATOM    416  CD2 HIS    28      67.367  66.456  56.576  1.00  2.37
ATOM    417  C   HIS    28      65.927  68.910  58.193  1.00  2.37
ATOM    418  O   HIS    28      66.906  69.551  58.568  1.00  2.37
ATOM    419  N   ARG    29      65.315  69.180  57.036  1.00  2.97
ATOM    420  H   ARG    29      64.545  68.572  56.763  1.00  2.97
ATOM    421  CA  ARG    29      65.844  70.156  56.084  1.00  2.97
ATOM    422  HA  ARG    29      66.895  69.893  55.959  1.00  2.97
ATOM    423  CB  ARG    29      65.083  69.956  54.761  1.00  2.97
ATOM    424  HB1 ARG    29      64.026  70.177  54.921  1.00  2.97
ATOM    425  HB2 ARG    29      65.163  68.907  54.469  1.00  2.97
ATOM    426  CG  ARG    29      65.587  70.814  53.598  1.00  2.97
ATOM    427  HG1 ARG    29      65.396  71.864  53.819  1.00  2.97
ATOM    428  HG2 ARG    29      65.023  70.554  52.701  1.00  2.97
ATOM    429  CD  ARG    29      67.082  70.593  53.331  1.00  2.97
ATOM    430  HD1 ARG    29      67.226  69.583  52.940  1.00  2.97
ATOM    431  HD2 ARG    29      67.656  70.674  54.253  1.00  2.97
ATOM    432  NE  ARG    29      67.600  71.580  52.375  1.00  2.97
ATOM    433  HE  ARG    29      67.658  71.278  51.418  1.00  2.97
ATOM    434  CZ  ARG    29      68.006  72.804  52.667  1.00  2.97
ATOM    435  NH1 ARG    29      67.956  73.325  53.861  1.00  2.97
ATOM    436 1HH1 ARG    29      67.532  72.797  54.628  1.00  2.97
ATOM    437 2HH1 ARG    29      68.287  74.245  54.061  1.00  2.97
ATOM    438  NH2 ARG    29      68.483  73.556  51.719  1.00  2.97
ATOM    439 1HH2 ARG    29      68.540  73.199  50.784  1.00  2.97
ATOM    440 2HH2 ARG    29      68.785  74.487  51.936  1.00  2.97
ATOM    441  C   ARG    29      65.809  71.605  56.588  1.00  2.97
ATOM    442  O   ARG    29      66.578  72.422  56.075  1.00  2.97
ATOM    443  N   ALA    30      64.965  71.939  57.562  1.00  2.97
ATOM    444  H   ALA    30      64.252  71.266  57.818  1.00  2.97
ATOM    445  CA  ALA    30      65.017  73.210  58.288  1.00  2.97
ATOM    446  HA  ALA    30      65.362  74.000  57.620  1.00  2.97
ATOM    447  CB  ALA    30      63.587  73.545  58.734  1.00  2.97
ATOM    448  HB1 ALA    30      63.580  74.501  59.259  1.00  2.97
ATOM    449  HB2 ALA    30      62.931  73.610  57.865  1.00  2.97
ATOM    450  HB3 ALA    30      63.214  72.769  59.405  1.00  2.97
ATOM    451  C   ALA    30      65.961  73.197  59.507  1.00  2.97
ATOM    452  O   ALA    30      66.333  74.267  59.981  1.00  2.97
ATOM    453  N   GLY    31      66.347  72.025  60.023  1.00  3.19
ATOM    454  H   GLY    31      66.059  71.162  59.571  1.00  3.19
ATOM    455  CA  GLY    31      67.264  71.894  61.162  1.00  3.19
ATOM    456  HA1 GLY    31      67.976  72.718  61.171  1.00  3.19
ATOM    457  HA2 GLY    31      67.813  70.958  61.050  1.00  3.19
ATOM    458  C   GLY    31      66.547  71.853  62.515  1.00  3.19
ATOM    459  O   GLY    31      67.177  71.972  63.562  1.00  3.19
ATOM    460  N   LEU    32      65.222  71.697  62.481  1.00  2.85
ATOM    461  H   LEU    32      64.823  71.532  61.566  1.00  2.85
ATOM    462  CA  LEU    32      64.360  71.415  63.619  1.00  2.85
ATOM    463  HA  LEU    32      64.580  72.127  64.416  1.00  2.85
ATOM    464  CB  LEU    32      62.902  71.615  63.135  1.00  2.85
ATOM    465  HB1 LEU    32      62.644  70.764  62.509  1.00  2.85
ATOM    466  HB2 LEU    32      62.880  72.499  62.494  1.00  2.85
ATOM    467  CG  LEU    32      61.783  71.816  64.181  1.00  2.85
ATOM    468  HG  LEU    32      61.902  72.794  64.649  1.00  2.85
ATOM    469  CD1 LEU    32      60.439  71.787  63.449  1.00  2.85
ATOM    470 1HD1 LEU    32      59.627  71.905  64.162  1.00  2.85
ATOM    471 2HD1 LEU    32      60.403  72.607  62.730  1.00  2.85
ATOM    472 3HD1 LEU    32      60.312  70.838  62.929  1.00  2.85
ATOM    473  CD2 LEU    32      61.707  70.762  65.284  1.00  2.85
ATOM    474 1HD2 LEU    32      60.764  70.841  65.826  1.00  2.85
ATOM    475 2HD2 LEU    32      61.809  69.762  64.866  1.00  2.85
ATOM    476 3HD2 LEU    32      62.504  70.939  66.004  1.00  2.85
ATOM    477  C   LEU    32      64.591  69.999  64.161  1.00  2.85
ATOM    478  O   LEU    32      64.586  69.814  65.377  1.00  2.85
ATOM    479  N   ILE    33      64.822  69.010  63.289  1.00  2.81
ATOM    480  H   ILE    33      64.880  69.208  62.294  1.00  2.81
ATOM    481  CA  ILE    33      65.127  67.645  63.751  1.00  2.81
ATOM    482  HA  ILE    33      65.360  67.685  64.814  1.00  2.81
ATOM    483  CB  ILE    33      63.891  66.722  63.621  1.00  2.81
ATOM    484  HB  ILE    33      63.077  67.211  64.159  1.00  2.81
ATOM    485  CG2 ILE    33      63.427  66.536  62.169  1.00  2.81
ATOM    486 1HG2 ILE    33      62.517  65.945  62.111  1.00  2.81
ATOM    487 2HG2 ILE    33      63.221  67.511  61.749  1.00  2.81
ATOM    488 3HG2 ILE    33      64.210  66.065  61.574  1.00  2.81
ATOM    489  CG1 ILE    33      64.142  65.367  64.313  1.00  2.81
ATOM    490 1HG1 ILE    33      64.528  65.550  65.317  1.00  2.81
ATOM    491 2HG1 ILE    33      64.890  64.803  63.755  1.00  2.81
ATOM    492  CD1 ILE    33      62.872  64.517  64.445  1.00  2.81
ATOM    493  HD1 ILE    33      63.070  63.647  65.067  1.00  2.81
ATOM    494  HD2 ILE    33      62.078  65.104  64.908  1.00  2.81
ATOM    495  HD3 ILE    33      62.544  64.168  63.466  1.00  2.81
ATOM    496  C   ILE    33      66.392  67.116  63.075  1.00  2.81
ATOM    497  O   ILE    33      66.558  67.246  61.869  1.00  2.81
ATOM    498  N   ASP    34      67.306  66.552  63.870  1.00  3.21
ATOM    499  H   ASP    34      67.109  66.443  64.848  1.00  3.21
ATOM    500  CA  ASP    34      68.556  65.988  63.349  1.00  3.21
ATOM    501  HA  ASP    34      69.043  66.764  62.757  1.00  3.21
ATOM    502  CB  ASP    34      69.518  65.593  64.501  1.00  3.21
ATOM    503  HB1 ASP    34      69.140  65.978  65.450  1.00  3.21
ATOM    504  HB2 ASP    34      70.474  66.086  64.320  1.00  3.21
ATOM    505  CG  ASP    34      69.778  64.079  64.634  1.00  3.21
ATOM    506  OD1 ASP    34      68.988  63.395  65.321  1.00  3.21
ATOM    507  OD2 ASP    34      70.737  63.568  64.011  1.00  3.21
ATOM    508  C   ASP    34      68.303  64.805  62.417  1.00  3.21
ATOM    509  O   ASP    34      67.304  64.104  62.575  1.00  3.21
ATOM    510  N   TRP    35      69.253  64.529  61.522  1.00  2.99
ATOM    511  H   TRP    35      70.021  65.175  61.438  1.00  2.99
ATOM    512  CA  TRP    35      69.208  63.402  60.592  1.00  2.99
ATOM    513  HA  TRP    35      68.509  63.646  59.804  1.00  2.99
ATOM    514  CB  TRP    35      70.573  63.240  59.912  1.00  2.99
ATOM    515  HB1 TRP    35      71.309  62.899  60.642  1.00  2.99
ATOM    516  HB2 TRP    35      70.898  64.215  59.543  1.00  2.99
ATOM    517  CG  TRP    35      70.553  62.291  58.752  1.00  2.99
ATOM    518  CD1 TRP    35      70.191  62.632  57.497  1.00  2.99
ATOM    519  HD1 TRP    35      69.888  63.633  57.202  1.00  2.99
ATOM    520  NE1 TRP    35      70.187  61.513  56.690  1.00  2.99
ATOM    521  HE1 TRP    35      69.862  61.537  55.737  1.00  2.99
ATOM    522  CE2 TRP    35      70.554  60.383  57.390  1.00  2.99
ATOM    523  CZ2 TRP    35      70.686  59.032  57.030  1.00  2.99
ATOM    524  HZ2 TRP    35      70.477  58.716  56.019  1.00  2.99
ATOM    525  CH2 TRP    35      71.074  58.099  58.008  1.00  2.99
ATOM    526  HH2 TRP    35      71.178  57.055  57.751  1.00  2.99
ATOM    527  CZ3 TRP    35      71.320  58.525  59.326  1.00  2.99
ATOM    528  HZ3 TRP    35      71.622  57.805  60.074  1.00  2.99
ATOM    529  CE3 TRP    35      71.184  59.884  59.674  1.00  2.99
ATOM    530  HE3 TRP    35      71.379  60.209  60.684  1.00  2.99
ATOM    531  CD2 TRP    35      70.799  60.850  58.718  1.00  2.99
ATOM    532  C   TRP    35      68.760  62.081  61.233  1.00  2.99
ATOM    533  O   TRP    35      67.840  61.410  60.771  1.00  2.99
ATOM    534  N   ASN    36      69.392  61.692  62.338  1.00  3.37
ATOM    535  H   ASN    36      70.030  62.358  62.776  1.00  3.37
ATOM    536  CA  ASN    36      69.177  60.402  62.981  1.00  3.37
ATOM    537  HA  ASN    36      69.243  59.621  62.221  1.00  3.37
ATOM    538  CB  ASN    36      70.334  60.246  63.983  1.00  3.37
ATOM    539  HB1 ASN    36      70.186  60.926  64.823  1.00  3.37
ATOM    540  HB2 ASN    36      71.269  60.532  63.501  1.00  3.37
ATOM    541  CG  ASN    36      70.470  58.840  64.513  1.00  3.37
ATOM    542  OD1 ASN    36      69.689  58.381  65.331  1.00  3.37
ATOM    543  ND2 ASN    36      71.478  58.112  64.094  1.00  3.37
ATOM    544 1HD2 ASN    36      72.163  58.515  63.477  1.00  3.37
ATOM    545 2HD2 ASN    36      71.574  57.192  64.484  1.00  3.37
ATOM    546  C   ASN    36      67.789  60.295  63.643  1.00  3.37
ATOM    547  O   ASN    36      67.128  59.245  63.589  1.00  3.37
ATOM    548  N   MET    37      67.338  61.360  64.308  1.00  3.16
ATOM    549  H   MET    37      67.946  62.182  64.384  1.00  3.16
ATOM    550  CA  MET    37      65.994  61.443  64.879  1.00  3.16
ATOM    551  HA  MET    37      65.793  60.534  65.436  1.00  3.16
ATOM    552  CB  MET    37      65.896  62.614  65.866  1.00  3.16
ATOM    553  HB1 MET    37      64.848  62.784  66.110  1.00  3.16
ATOM    554  HB2 MET    37      66.304  63.518  65.415  1.00  3.16
ATOM    555  CG  MET    37      66.620  62.293  67.180  1.00  3.16
ATOM    556  HG1 MET    37      67.683  62.149  66.988  1.00  3.16
ATOM    557  HG2 MET    37      66.219  61.358  67.569  1.00  3.16
ATOM    558  SD  MET    37      66.426  63.541  68.479  1.00  3.16
ATOM    559  CE  MET    37      67.444  64.876  67.793  1.00  3.16
ATOM    560  HE1 MET    37      67.473  65.711  68.493  1.00  3.16
ATOM    561  HE2 MET    37      68.459  64.512  67.625  1.00  3.16
ATOM    562  HE3 MET    37      67.026  65.215  66.846  1.00  3.16
ATOM    563  C   MET    37      64.896  61.517  63.823  1.00  3.16
ATOM    564  O   MET    37      63.866  60.875  64.027  1.00  3.16
ATOM    565  N   PHE    38      65.116  62.183  62.685  1.00  2.30
ATOM    566  H   PHE    38      65.965  62.737  62.571  1.00  2.30
ATOM    567  CA  PHE    38      64.168  62.129  61.578  1.00  2.30
ATOM    568  HA  PHE    38      63.188  62.334  62.008  1.00  2.30
ATOM    569  CB  PHE    38      64.380  63.229  60.523  1.00  2.30
ATOM    570  HB1 PHE    38      64.974  64.030  60.964  1.00  2.30
ATOM    571  HB2 PHE    38      63.404  63.655  60.289  1.00  2.30
ATOM    572  CG  PHE    38      65.001  62.815  59.202  1.00  2.30
ATOM    573  CD1 PHE    38      64.372  61.891  58.349  1.00  2.30
ATOM    574  HD1 PHE    38      63.408  61.492  58.607  1.00  2.30
ATOM    575  CE1 PHE    38      64.986  61.491  57.153  1.00  2.30
ATOM    576  HE1 PHE    38      64.492  60.779  56.515  1.00  2.30
ATOM    577  CZ  PHE    38      66.185  62.095  56.743  1.00  2.30
ATOM    578  HZ  PHE    38      66.621  61.846  55.787  1.00  2.30
ATOM    579  CE2 PHE    38      66.775  63.073  57.556  1.00  2.30
ATOM    580  HE2 PHE    38      67.657  63.597  57.225  1.00  2.30
ATOM    581  CD2 PHE    38      66.193  63.412  58.788  1.00  2.30
ATOM    582  HD2 PHE    38      66.628  64.179  59.408  1.00  2.30
ATOM    583  C   PHE    38      64.068  60.715  61.003  1.00  2.30
ATOM    584  O   PHE    38      62.968  60.194  60.870  1.00  2.30
ATOM    585  N   VAL    39      65.190  60.047  60.732  1.00  2.48
ATOM    586  H   VAL    39      66.063  60.574  60.764  1.00  2.48
ATOM    587  CA  VAL    39      65.219  58.689  60.163  1.00  2.48
ATOM    588  HA  VAL    39      64.680  58.694  59.213  1.00  2.48
ATOM    589  CB  VAL    39      66.693  58.315  59.879  1.00  2.48
ATOM    590  HB  VAL    39      67.289  58.584  60.752  1.00  2.48
ATOM    591  CG1 VAL    39      66.943  56.824  59.612  1.00  2.48
ATOM    592 1HG1 VAL    39      67.995  56.669  59.377  1.00  2.48
ATOM    593 2HG1 VAL    39      66.698  56.230  60.491  1.00  2.48
ATOM    594 3HG1 VAL    39      66.337  56.490  58.770  1.00  2.48
ATOM    595  CG2 VAL    39      67.232  59.090  58.670  1.00  2.48
ATOM    596 1HG2 VAL    39      68.299  58.910  58.562  1.00  2.48
ATOM    597 2HG2 VAL    39      66.723  58.783  57.761  1.00  2.48
ATOM    598 3HG2 VAL    39      67.078  60.160  58.793  1.00  2.48
ATOM    599  C   VAL    39      64.548  57.659  61.061  1.00  2.48
ATOM    600  O   VAL    39      63.818  56.783  60.570  1.00  2.48
ATOM    601  N   LYS    40      64.718  57.815  62.382  1.00  3.06
ATOM    602  H   LYS    40      65.344  58.554  62.682  1.00  3.06
ATOM    603  CA  LYS    40      63.844  57.167  63.369  1.00  3.06
ATOM    604  HA  LYS    40      63.914  56.086  63.243  1.00  3.06
ATOM    605  CB  LYS    40      64.296  57.552  64.790  1.00  3.06
ATOM    606  HB1 LYS    40      63.433  57.815  65.399  1.00  3.06
ATOM    607  HB2 LYS    40      64.936  58.431  64.758  1.00  3.06
ATOM    608  CG  LYS    40      65.041  56.376  65.439  1.00  3.06
ATOM    609  HG1 LYS    40      65.906  56.105  64.831  1.00  3.06
ATOM    610  HG2 LYS    40      64.371  55.516  65.459  1.00  3.06
ATOM    611  CD  LYS    40      65.486  56.664  66.882  1.00  3.06
ATOM    612  HD1 LYS    40      65.387  55.738  67.450  1.00  3.06
ATOM    613  HD2 LYS    40      64.827  57.400  67.346  1.00  3.06
ATOM    614  CE  LYS    40      66.952  57.108  66.977  1.00  3.06
ATOM    615  HE1 LYS    40      67.575  56.343  66.504  1.00  3.06
ATOM    616  HE2 LYS    40      67.235  57.159  68.033  1.00  3.06
ATOM    617  NZ  LYS    40      67.209  58.416  66.330  1.00  3.06
ATOM    618  HZ1 LYS    40      66.981  58.400  65.337  1.00  3.06
ATOM    619  HZ2 LYS    40      66.717  59.172  66.779  1.00  3.06
ATOM    620  HZ3 LYS    40      68.211  58.609  66.334  1.00  3.06
ATOM    621  C   LYS    40      62.395  57.514  63.081  1.00  3.06
ATOM    622  O   LYS    40      61.734  56.641  62.562  1.00  3.06
ATOM    623  N   LEU    41      61.910  58.741  63.249  1.00  2.76
ATOM    624  H   LEU    41      62.539  59.471  63.571  1.00  2.76
ATOM    625  CA  LEU    41      60.486  59.076  63.064  1.00  2.76
ATOM    626  HA  LEU    41      59.891  58.477  63.746  1.00  2.76
ATOM    627  CB  LEU    41      60.268  60.549  63.453  1.00  2.76
ATOM    628  HB1 LEU    41      59.233  60.810  63.232  1.00  2.76
ATOM    629  HB2 LEU    41      60.907  61.176  62.829  1.00  2.76
ATOM    630  CG  LEU    41      60.523  60.884  64.933  1.00  2.76
ATOM    631  HG  LEU    41      61.583  60.792  65.155  1.00  2.76
ATOM    632  CD1 LEU    41      60.093  62.324  65.190  1.00  2.76
ATOM    633 1HD1 LEU    41      60.361  62.618  66.204  1.00  2.76
ATOM    634 2HD1 LEU    41      60.582  62.990  64.483  1.00  2.76
ATOM    635 3HD1 LEU    41      59.013  62.416  65.064  1.00  2.76
ATOM    636  CD2 LEU    41      59.749  59.989  65.897  1.00  2.76
ATOM    637 1HD2 LEU    41      59.863  60.359  66.916  1.00  2.76
ATOM    638 2HD2 LEU    41      58.690  59.990  65.636  1.00  2.76
ATOM    639 3HD2 LEU    41      60.137  58.973  65.865  1.00  2.76
ATOM    640  C   LEU    41      59.857  58.821  61.675  1.00  2.76
ATOM    641  O   LEU    41      58.640  58.877  61.558  1.00  2.76
ATOM    642  N   ARG    42      60.616  58.520  60.622  1.00  2.64
ATOM    643  H   ARG    42      61.617  58.659  60.712  1.00  2.64
ATOM    644  CA  ARG    42      60.050  58.083  59.344  1.00  2.64
ATOM    645  HA  ARG    42      58.992  58.346  59.315  1.00  2.64
ATOM    646  CB  ARG    42      60.730  58.812  58.165  1.00  2.64
ATOM    647  HB1 ARG    42      60.408  58.345  57.234  1.00  2.64
ATOM    648  HB2 ARG    42      61.805  58.663  58.268  1.00  2.64
ATOM    649  CG  ARG    42      60.490  60.339  58.061  1.00  2.64
ATOM    650  HG1 ARG    42      61.467  60.813  58.076  1.00  2.64
ATOM    651  HG2 ARG    42      59.949  60.699  58.936  1.00  2.64
ATOM    652  CD  ARG    42      59.792  60.826  56.771  1.00  2.64
ATOM    653  HD1 ARG    42      60.164  60.255  55.920  1.00  2.64
ATOM    654  HD2 ARG    42      60.063  61.873  56.614  1.00  2.64
ATOM    655  NE  ARG    42      58.326  60.703  56.870  1.00  2.64
ATOM    656  HE  ARG    42      58.009  60.060  57.570  1.00  2.64
ATOM    657  CZ  ARG    42      57.382  61.383  56.233  1.00  2.64
ATOM    658  NH1 ARG    42      57.557  62.212  55.237  1.00  2.64
ATOM    659 1HH1 ARG    42      58.469  62.287  54.785  1.00  2.64
ATOM    660 2HH1 ARG    42      56.761  62.649  54.805  1.00  2.64
ATOM    661  NH2 ARG    42      56.146  61.212  56.613  1.00  2.64
ATOM    662 1HH2 ARG    42      55.910  60.608  57.376  1.00  2.64
ATOM    663 2HH2 ARG    42      55.404  61.680  56.100  1.00  2.64
ATOM    664  C   ARG    42      60.065  56.570  59.177  1.00  2.64
ATOM    665  O   ARG    42      59.141  56.056  58.565  1.00  2.64
ATOM    666  N   SER    43      61.003  55.829  59.778  1.00  3.52
ATOM    667  H   SER    43      61.746  56.304  60.277  1.00  3.52
ATOM    668  CA  SER    43      60.816  54.367  59.973  1.00  3.52
ATOM    669  HA  SER    43      60.638  53.897  59.009  1.00  3.52
ATOM    670  CB  SER    43      62.097  53.756  60.572  1.00  3.52
ATOM    671  HB1 SER    43      62.035  52.670  60.519  1.00  3.52
ATOM    672  HB2 SER    43      62.194  54.043  61.620  1.00  3.52
ATOM    673  OG  SER    43      63.255  54.190  59.882  1.00  3.52
ATOM    674  HG  SER    43      63.467  55.099  60.169  1.00  3.52
ATOM    675  C   SER    43      59.625  54.100  60.866  1.00  3.52
ATOM    676  O   SER    43      58.603  53.542  60.481  1.00  3.52
ATOM    677  N   GLN    44      59.741  54.705  62.026  1.00  4.12
ATOM    678  H   GLN    44      60.613  55.188  62.184  1.00  4.12
ATOM    679  CA  GLN    44      58.725  55.016  62.968  1.00  4.12
ATOM    680  HA  GLN    44      58.213  54.126  63.120  1.00  4.12
ATOM    681  CB  GLN    44      59.425  55.456  64.283  1.00  4.12
ATOM    682  HB1 GLN    44      58.693  55.414  65.065  1.00  4.12
ATOM    683  HB2 GLN    44      59.719  56.488  64.182  1.00  4.12
ATOM    684  CG  GLN    44      60.665  54.682  64.792  1.00  4.12
ATOM    685  HG1 GLN    44      61.499  54.778  64.107  1.00  4.12
ATOM    686  HG2 GLN    44      60.468  53.624  64.885  1.00  4.12
ATOM    687  CD  GLN    44      61.114  55.206  66.156  1.00  4.12
ATOM    688  OE1 GLN    44      61.920  56.103  66.270  1.00  4.12
ATOM    689  NE2 GLN    44      60.611  54.670  67.248  1.00  4.12
ATOM    690 1HE2 GLN    44      59.916  53.947  67.190  1.00  4.12
ATOM    691 2HE2 GLN    44      60.893  55.069  68.121  1.00  4.12
ATOM    692  C   GLN    44      57.761  56.079  62.412  1.00  4.12
ATOM    693  O   GLN    44      57.157  56.801  63.193  1.00  4.12
ATOM    694  N   GLU    45      57.513  56.204  61.107  1.00  4.42
ATOM    695  H   GLU    45      58.075  55.693  60.442  1.00  4.42
ATOM    696  CA  GLU    45      56.149  56.572  60.701  1.00  4.42
ATOM    697  HA  GLU    45      55.844  57.484  61.215  1.00  4.42
ATOM    698  CB  GLU    45      56.088  56.804  59.179  1.00  4.42
ATOM    699  HB1 GLU    45      56.453  55.919  58.656  1.00  4.42
ATOM    700  HB2 GLU    45      56.762  57.629  58.939  1.00  4.42
ATOM    701  CG  GLU    45      54.690  57.172  58.633  1.00  4.42
ATOM    702  HG1 GLU    45      54.822  57.963  57.891  1.00  4.42
ATOM    703  HG2 GLU    45      54.090  57.598  59.438  1.00  4.42
ATOM    704  CD  GLU    45      53.964  55.994  57.973  1.00  4.42
ATOM    705  OE1 GLU    45      54.423  55.538  56.907  1.00  4.42
ATOM    706  OE2 GLU    45      52.889  55.576  58.470  1.00  4.42
ATOM    707  C   GLU    45      55.215  55.456  61.134  1.00  4.42
ATOM    708  O   GLU    45      54.227  55.666  61.829  1.00  4.42
ATOM    709  N   CYS    46      55.648  54.231  60.864  1.00  5.49
ATOM    710  H   CYS    46      56.494  54.113  60.321  1.00  5.49
ATOM    711  CA  CYS    46      54.972  53.041  61.299  1.00  5.49
ATOM    712  HA  CYS    46      53.970  53.298  61.650  1.00  5.49
ATOM    713  CB  CYS    46      54.792  52.151  60.064  1.00  5.49
ATOM    714  HB1 CYS    46      54.257  52.758  59.337  1.00  5.49
ATOM    715  HB2 CYS    46      54.189  51.276  60.319  1.00  5.49
ATOM    716  SG  CYS    46      56.358  51.622  59.309  1.00  5.49
ATOM    717  HG  CYS    46      56.001  51.726  58.017  1.00  5.49
ATOM    718  C   CYS    46      55.675  52.396  62.490  1.00  5.49
ATOM    719  O   CYS    46      55.888  51.193  62.508  1.00  5.49
ATOM    720  N   ASP    47      56.049  53.230  63.470  1.00  7.28
ATOM    721  H   ASP    47      55.790  54.192  63.311  1.00  7.28
ATOM    722  CA  ASP    47      56.394  52.842  64.856  1.00  7.28
ATOM    723  HA  ASP    47      55.720  52.052  65.131  1.00  7.28
ATOM    724  CB  ASP    47      57.851  52.336  65.077  1.00  7.28
ATOM    725  HB1 ASP    47      57.871  51.766  66.003  1.00  7.28
ATOM    726  HB2 ASP    47      58.450  53.201  65.298  1.00  7.28
ATOM    727  CG  ASP    47      58.568  51.495  63.989  1.00  7.28
ATOM    728  OD1 ASP    47      58.322  50.288  63.815  1.00  7.28
ATOM    729  OD2 ASP    47      59.464  52.036  63.309  1.00  7.28
ATOM    730  C   ASP    47      56.131  53.998  65.840  1.00  7.28
ATOM    731  O   ASP    47      55.748  53.735  66.978  1.00  7.28
ATOM    732  N   TRP    48      56.247  55.270  65.425  1.00  8.74
ATOM    733  H   TRP    48      56.559  55.426  64.479  1.00  8.74
ATOM    734  CA  TRP    48      55.884  56.508  66.135  1.00  8.74
ATOM    735  HA  TRP    48      55.840  56.226  67.189  1.00  8.74
ATOM    736  CB  TRP    48      56.900  57.630  66.043  1.00  8.74
ATOM    737  HB1 TRP    48      56.708  58.282  65.190  1.00  8.74
ATOM    738  HB2 TRP    48      57.910  57.246  65.945  1.00  8.74
ATOM    739  CG  TRP    48      56.951  58.525  67.258  1.00  8.74
ATOM    740  CD1 TRP    48      56.012  59.433  67.604  1.00  8.74
ATOM    741  HD1 TRP    48      55.106  59.612  67.037  1.00  8.74
ATOM    742  NE1 TRP    48      56.380  60.061  68.771  1.00  8.74
ATOM    743  HE1 TRP    48      55.828  60.777  69.218  1.00  8.74
ATOM    744  CE2 TRP    48      57.586  59.581  69.247  1.00  8.74
ATOM    745  CZ2 TRP    48      58.359  59.895  70.382  1.00  8.74
ATOM    746  HZ2 TRP    48      58.027  60.648  71.082  1.00  8.74
ATOM    747  CH2 TRP    48      59.563  59.202  70.594  1.00  8.74
ATOM    748  HH2 TRP    48      60.157  59.426  71.467  1.00  8.74
ATOM    749  CZ3 TRP    48      59.980  58.220  69.671  1.00  8.74
ATOM    750  HZ3 TRP    48      60.912  57.704  69.843  1.00  8.74
ATOM    751  CE3 TRP    48      59.195  57.924  68.541  1.00  8.74
ATOM    752  HE3 TRP    48      59.534  57.181  67.833  1.00  8.74
ATOM    753  CD2 TRP    48      57.973  58.593  68.307  1.00  8.74
ATOM    754  C   TRP    48      54.385  56.894  65.771  1.00  8.74
ATOM    755  O   TRP    48      53.994  57.979  65.369  1.00  8.74
ATOM    756  N   GLU    49      53.550  55.856  65.914  1.00  8.85
ATOM    757  H   GLU    49      54.005  54.961  66.049  1.00  8.85
ATOM    758  CA  GLU    49      52.284  55.926  66.658  1.00  8.85
ATOM    759  HA  GLU    49      52.346  56.735  67.379  1.00  8.85
ATOM    760  CB  GLU    49      51.064  56.183  65.770  1.00  8.85
ATOM    761  HB1 GLU    49      51.051  55.504  64.921  1.00  8.85
ATOM    762  HB2 GLU    49      51.117  57.207  65.408  1.00  8.85
ATOM    763  CG  GLU    49      49.753  55.998  66.584  1.00  8.85
ATOM    764  HG1 GLU    49      49.954  56.294  67.613  1.00  8.85
ATOM    765  HG2 GLU    49      49.496  54.939  66.577  1.00  8.85
ATOM    766  CD  GLU    49      48.577  56.828  66.064  1.00  8.85
ATOM    767  OE1 GLU    49      47.808  57.328  66.921  1.00  8.85
ATOM    768  OE2 GLU    49      48.511  57.050  64.834  1.00  8.85
ATOM    769  C   GLU    49      52.195  54.627  67.469  1.00  8.85
ATOM    770  O   GLU    49      52.353  54.624  68.683  1.00  8.85
ATOM    771  N   GLU    50      52.124  53.518  66.743  1.00  7.48
ATOM    772  H   GLU    50      51.884  53.631  65.770  1.00  7.48
ATOM    773  CA  GLU    50      52.725  52.224  67.061  1.00  7.48
ATOM    774  HA  GLU    50      53.698  52.369  67.532  1.00  7.48
ATOM    775  CB  GLU    50      51.804  51.392  67.990  1.00  7.48
ATOM    776  HB1 GLU    50      50.898  51.112  67.451  1.00  7.48
ATOM    777  HB2 GLU    50      51.502  52.043  68.811  1.00  7.48
ATOM    778  CG  GLU    50      52.455  50.144  68.626  1.00  7.48
ATOM    779  HG1 GLU    50      52.032  50.014  69.624  1.00  7.48
ATOM    780  HG2 GLU    50      53.525  50.325  68.757  1.00  7.48
ATOM    781  CD  GLU    50      52.239  48.824  67.859  1.00  7.48
ATOM    782  OE1 GLU    50      53.216  48.199  67.395  1.00  7.48
ATOM    783  OE2 GLU    50      51.096  48.348  67.708  1.00  7.48
ATOM    784  C   GLU    50      52.889  51.540  65.692  1.00  7.48
ATOM    785  O   GLU    50      52.260  51.906  64.697  1.00  7.48
ATOM    786  N   ILE    51      53.702  50.505  65.627  1.00  6.13
ATOM    787  H   ILE    51      54.119  50.191  66.492  1.00  6.13
ATOM    788  CA  ILE    51      53.898  49.629  64.472  1.00  6.13
ATOM    789  HA  ILE    51      54.031  50.201  63.558  1.00  6.13
ATOM    790  CB  ILE    51      55.139  48.697  64.789  1.00  6.13
ATOM    791  HB  ILE    51      54.786  47.817  65.325  1.00  6.13
ATOM    792  CG2 ILE    51      55.785  48.158  63.498  1.00  6.13
ATOM    793 1HG2 ILE    51      56.446  48.898  63.060  1.00  6.13
ATOM    794 2HG2 ILE    51      56.368  47.264  63.715  1.00  6.13
ATOM    795 3HG2 ILE    51      55.029  47.897  62.760  1.00  6.13
ATOM    796  CG1 ILE    51      56.167  49.201  65.824  1.00  6.13
ATOM    797 1HG1 ILE    51      55.671  49.386  66.775  1.00  6.13
ATOM    798 2HG1 ILE    51      56.572  50.133  65.478  1.00  6.13
ATOM    799  CD1 ILE    51      57.320  48.233  66.131  1.00  6.13
ATOM    800  HD1 ILE    51      57.941  48.657  66.921  1.00  6.13
ATOM    801  HD2 ILE    51      56.921  47.276  66.467  1.00  6.13
ATOM    802  HD3 ILE    51      57.939  48.083  65.247  1.00  6.13
ATOM    803  C   ILE    51      52.716  48.639  64.313  1.00  6.13
ATOM    804  O   ILE    51      52.895  47.436  64.074  1.00  6.13
ATOM    805  N   SER    52      51.469  49.045  64.519  1.00  6.51
ATOM    806  H   SER    52      51.310  50.026  64.720  1.00  6.51
ATOM    807  CA  SER    52      50.335  48.114  64.485  1.00  6.51
ATOM    808  HA  SER    52      50.605  47.248  65.062  1.00  6.51
ATOM    809  CB  SER    52      49.103  48.738  65.174  1.00  6.51
ATOM    810  HB1 SER    52      48.203  48.594  64.575  1.00  6.51
ATOM    811  HB2 SER    52      49.246  49.811  65.314  1.00  6.51
ATOM    812  OG  SER    52      48.909  48.114  66.433  1.00  6.51
ATOM    813  HG  SER    52      49.710  48.287  66.995  1.00  6.51
ATOM    814  C   SER    52      50.005  47.575  63.067  1.00  6.51
ATOM    815  O   SER    52      48.916  47.073  62.801  1.00  6.51
ATOM    816  N   VAL    53      51.008  47.595  62.177  1.00  6.83
ATOM    817  H   VAL    53      51.835  48.067  62.506  1.00  6.83
ATOM    818  CA  VAL    53      51.270  46.709  61.032  1.00  6.83
ATOM    819  HA  VAL    53      50.472  46.905  60.316  1.00  6.83
ATOM    820  CB  VAL    53      52.584  47.079  60.305  1.00  6.83
ATOM    821  HB  VAL    53      53.440  46.778  60.909  1.00  6.83
ATOM    822  CG1 VAL    53      52.650  46.383  58.938  1.00  6.83
ATOM    823 1HG1 VAL    53      52.668  45.300  59.052  1.00  6.83
ATOM    824 2HG1 VAL    53      51.799  46.662  58.319  1.00  6.83
ATOM    825 3HG1 VAL    53      53.559  46.672  58.414  1.00  6.83
ATOM    826  CG2 VAL    53      52.689  48.592  60.045  1.00  6.83
ATOM    827 1HG2 VAL    53      53.591  48.807  59.471  1.00  6.83
ATOM    828 2HG2 VAL    53      51.823  48.943  59.481  1.00  6.83
ATOM    829 3HG2 VAL    53      52.758  49.142  60.983  1.00  6.83
ATOM    830  C   VAL    53      51.176  45.239  61.382  1.00  6.83
ATOM    831  O   VAL    53      52.168  44.524  61.516  1.00  6.83
ATOM    832  N   LYS    54      49.929  44.810  61.563  1.00  8.15
ATOM    833  H   LYS    54      49.213  45.530  61.628  1.00  8.15
ATOM    834  CA  LYS    54      49.587  43.465  62.013  1.00  8.15
ATOM    835  HA  LYS    54      50.484  42.854  61.892  1.00  8.15
ATOM    836  CB  LYS    54      49.307  43.479  63.543  1.00  8.15
ATOM    837  HB1 LYS    54      49.214  42.449  63.890  1.00  8.15
ATOM    838  HB2 LYS    54      48.363  43.993  63.734  1.00  8.15
ATOM    839  CG  LYS    54      50.439  44.179  64.355  1.00  8.15
ATOM    840  HG1 LYS    54      50.420  45.234  64.112  1.00  8.15
ATOM    841  HG2 LYS    54      51.403  43.784  64.035  1.00  8.15
ATOM    842  CD  LYS    54      50.369  44.059  65.891  1.00  8.15
ATOM    843  HD1 LYS    54      50.946  43.187  66.200  1.00  8.15
ATOM    844  HD2 LYS    54      49.330  43.880  66.174  1.00  8.15
ATOM    845  CE  LYS    54      50.845  45.302  66.689  1.00  8.15
ATOM    846  HE1 LYS    54      50.833  45.056  67.754  1.00  8.15
ATOM    847  HE2 LYS    54      50.102  46.093  66.559  1.00  8.15
ATOM    848  NZ  LYS    54      52.191  45.846  66.336  1.00  8.15
ATOM    849  HZ1 LYS    54      52.376  46.704  66.878  1.00  8.15
ATOM    850  HZ2 LYS    54      52.941  45.205  66.523  1.00  8.15
ATOM    851  HZ3 LYS    54      52.255  46.170  65.374  1.00  8.15
ATOM    852  C   LYS    54      48.571  42.744  61.121  1.00  8.15
ATOM    853  O   LYS    54      48.059  41.683  61.456  1.00  8.15
ATOM    854  N   GLY    55      48.397  43.291  59.920  1.00  8.87
ATOM    855  H   GLY    55      48.867  44.172  59.764  1.00  8.87
ATOM    856  CA  GLY    55      47.987  42.592  58.705  1.00  8.87
ATOM    857  HA1 GLY    55      46.904  42.484  58.686  1.00  8.87
ATOM    858  HA2 GLY    55      48.441  41.600  58.695  1.00  8.87
ATOM    859  C   GLY    55      48.441  43.372  57.474  1.00  8.87
ATOM    860  O   GLY    55      48.811  44.538  57.633  1.00  8.87
ATOM    861  N   PRO    56      48.307  42.800  56.262  1.00  8.64
ATOM    862  CD  PRO    56      48.091  41.373  56.048  1.00  8.64
ATOM    863  HD1 PRO    56      47.067  41.111  56.319  1.00  8.64
ATOM    864  HD2 PRO    56      48.800  40.771  56.619  1.00  8.64
ATOM    865  CG  PRO    56      48.303  41.131  54.557  1.00  8.64
ATOM    866  HG1 PRO    56      47.709  40.294  54.190  1.00  8.64
ATOM    867  HG2 PRO    56      49.363  40.971  54.354  1.00  8.64
ATOM    868  CB  PRO    56      47.849  42.456  53.961  1.00  8.64
ATOM    869  HB1 PRO    56      46.758  42.468  53.924  1.00  8.64
ATOM    870  HB2 PRO    56      48.241  42.612  52.960  1.00  8.64
ATOM    871  CA  PRO    56      48.348  43.505  54.969  1.00  8.64
ATOM    872  HA  PRO    56      49.380  43.779  54.752  1.00  8.64
ATOM    873  C   PRO    56      47.443  44.756  54.857  1.00  8.64
ATOM    874  O   PRO    56      47.406  45.440  53.841  1.00  8.64
ATOM    875  N   ASN    57      46.699  45.111  55.903  1.00  7.96
ATOM    876  H   ASN    57      46.721  44.524  56.717  1.00  7.96
ATOM    877  CA  ASN    57      46.208  46.471  56.065  1.00  7.96
ATOM    878  HA  ASN    57      45.471  46.677  55.285  1.00  7.96
ATOM    879  CB  ASN    57      45.509  46.548  57.442  1.00  7.96
ATOM    880  HB1 ASN    57      46.211  46.230  58.213  1.00  7.96
ATOM    881  HB2 ASN    57      44.655  45.874  57.455  1.00  7.96
ATOM    882  CG  ASN    57      45.005  47.943  57.795  1.00  7.96
ATOM    883  OD1 ASN    57      44.537  48.684  56.953  1.00  7.96
ATOM    884  ND2 ASN    57      45.107  48.351  59.037  1.00  7.96
ATOM    885 1HD2 ASN    57      45.519  47.783  59.754  1.00  7.96
ATOM    886 2HD2 ASN    57      44.790  49.289  59.221  1.00  7.96
ATOM    887  C   ASN    57      47.311  47.532  55.934  1.00  7.96
ATOM    888  O   ASN    57      47.124  48.552  55.279  1.00  7.96
ATOM    889  N   GLY    58      48.482  47.250  56.501  1.00  6.63
ATOM    890  H   GLY    58      48.573  46.356  56.973  1.00  6.63
ATOM    891  CA  GLY    58      49.707  48.003  56.285  1.00  6.63
ATOM    892  HA1 GLY    58      50.266  48.066  57.218  1.00  6.63
ATOM    893  HA2 GLY    58      49.478  49.017  55.955  1.00  6.63
ATOM    894  C   GLY    58      50.603  47.353  55.227  1.00  6.63
ATOM    895  O   GLY    58      51.818  47.472  55.340  1.00  6.63
ATOM    896  N   GLU    59      50.027  46.660  54.224  1.00  5.05
ATOM    897  H   GLU    59      49.020  46.576  54.177  1.00  5.05
ATOM    898  CA  GLU    59      50.818  46.018  53.161  1.00  5.05
ATOM    899  HA  GLU    59      51.530  45.354  53.659  1.00  5.05
ATOM    900  CB  GLU    59      50.024  45.143  52.162  1.00  5.05
ATOM    901  HB1 GLU    59      49.594  45.791  51.397  1.00  5.05
ATOM    902  HB2 GLU    59      49.211  44.645  52.656  1.00  5.05
ATOM    903  CG  GLU    59      50.837  44.019  51.478  1.00  5.05
ATOM    904  HG1 GLU    59      51.867  44.337  51.320  1.00  5.05
ATOM    905  HG2 GLU    59      50.397  43.851  50.492  1.00  5.05
ATOM    906  CD  GLU    59      50.811  42.690  52.265  1.00  5.05
ATOM    907  OE1 GLU    59      50.349  41.667  51.704  1.00  5.05
ATOM    908  OE2 GLU    59      51.179  42.696  53.461  1.00  5.05
ATOM    909  C   GLU    59      51.668  47.019  52.361  1.00  5.05
ATOM    910  O   GLU    59      52.753  46.724  51.856  1.00  5.05
ATOM    911  N   SER    60      51.221  48.270  52.348  1.00  4.12
ATOM    912  H   SER    60      50.308  48.424  52.746  1.00  4.12
ATOM    913  CA  SER    60      52.161  49.372  52.462  1.00  4.12
ATOM    914  HA  SER    60      53.173  48.989  52.617  1.00  4.12
ATOM    915  CB  SER    60      52.189  50.225  51.193  1.00  4.12
ATOM    916  HB1 SER    60      52.872  51.060  51.351  1.00  4.12
ATOM    917  HB2 SER    60      51.191  50.613  50.985  1.00  4.12
ATOM    918  OG  SER    60      52.642  49.455  50.098  1.00  4.12
ATOM    919  HG  SER    60      53.155  48.716  50.461  1.00  4.12
ATOM    920  C   SER    60      51.775  50.181  53.673  1.00  4.12
ATOM    921  O   SER    60      50.647  50.660  53.780  1.00  4.12
ATOM    922  N   SER    61      52.716  50.322  54.601  1.00  2.91
ATOM    923  H   SER    61      53.620  49.883  54.455  1.00  2.91
ATOM    924  CA  SER    61      52.610  51.313  55.664  1.00  2.91
ATOM    925  HA  SER    61      51.564  51.521  55.859  1.00  2.91
ATOM    926  CB  SER    61      53.252  50.778  56.925  1.00  2.91
ATOM    927  HB1 SER    61      54.338  50.868  56.887  1.00  2.91
ATOM    928  HB2 SER    61      52.977  49.737  57.095  1.00  2.91
ATOM    929  OG  SER    61      52.720  51.549  57.984  1.00  2.91
ATOM    930  HG  SER    61      53.098  52.435  57.946  1.00  2.91
ATOM    931  C   SER    61      53.336  52.590  55.156  1.00  2.91
ATOM    932  O   SER    61      54.443  52.502  54.652  1.00  2.91
ATOM    933  N   VAL    62      52.655  53.752  55.153  1.00  2.30
ATOM    934  H   VAL    62      51.829  53.804  55.730  1.00  2.30
ATOM    935  CA  VAL    62      52.561  54.515  53.886  1.00  2.30
ATOM    936  HA  VAL    62      53.425  54.247  53.279  1.00  2.30
ATOM    937  CB  VAL    62      51.372  53.891  53.102  1.00  2.30
ATOM    938  HB  VAL    62      51.696  52.868  52.928  1.00  2.30
ATOM    939  CG1 VAL    62      50.044  53.763  53.856  1.00  2.30
ATOM    940 1HG1 VAL    62      49.342  53.169  53.270  1.00  2.30
ATOM    941 2HG1 VAL    62      50.159  53.240  54.802  1.00  2.30
ATOM    942 3HG1 VAL    62      49.579  54.717  54.043  1.00  2.30
ATOM    943  CG2 VAL    62      51.105  54.398  51.691  1.00  2.30
ATOM    944 1HG2 VAL    62      50.337  53.786  51.219  1.00  2.30
ATOM    945 2HG2 VAL    62      50.766  55.424  51.726  1.00  2.30
ATOM    946 3HG2 VAL    62      52.017  54.304  51.111  1.00  2.30
ATOM    947  C   VAL    62      52.706  56.033  53.928  1.00  2.30
ATOM    948  O   VAL    62      51.754  56.771  53.716  1.00  2.30
ATOM    949  N   ILE    63      53.947  56.420  54.222  1.00  2.00
ATOM    950  H   ILE    63      54.560  55.656  54.467  1.00  2.00
ATOM    951  CA  ILE    63      54.566  57.749  54.379  1.00  2.00
ATOM    952  HA  ILE    63      55.022  57.764  55.367  1.00  2.00
ATOM    953  CB  ILE    63      55.695  57.968  53.344  1.00  2.00
ATOM    954  HB  ILE    63      55.285  57.914  52.337  1.00  2.00
ATOM    955  CG2 ILE    63      56.305  59.372  53.526  1.00  2.00
ATOM    956 1HG2 ILE    63      57.055  59.540  52.763  1.00  2.00
ATOM    957 2HG2 ILE    63      55.549  60.149  53.413  1.00  2.00
ATOM    958 3HG2 ILE    63      56.775  59.433  54.504  1.00  2.00
ATOM    959  CG1 ILE    63      56.889  56.984  53.449  1.00  2.00
ATOM    960 1HG1 ILE    63      57.317  57.044  54.450  1.00  2.00
ATOM    961 2HG1 ILE    63      57.652  57.315  52.744  1.00  2.00
ATOM    962  CD1 ILE    63      56.598  55.516  53.129  1.00  2.00
ATOM    963  HD1 ILE    63      57.538  55.002  52.950  1.00  2.00
ATOM    964  HD2 ILE    63      56.114  55.024  53.971  1.00  2.00
ATOM    965  HD3 ILE    63      55.976  55.432  52.240  1.00  2.00
ATOM    966  C   ILE    63      53.523  58.858  54.324  1.00  2.00
ATOM    967  O   ILE    63      53.027  59.197  53.235  1.00  2.00
ATOM    968  N   HIS    64      53.177  59.457  55.479  1.00  2.40
ATOM    969  H   HIS    64      53.549  59.161  56.366  1.00  2.40
ATOM    970  CA  HIS    64      52.229  60.550  55.424  1.00  2.40
ATOM    971  HA  HIS    64      51.348  60.251  54.857  1.00  2.40
ATOM    972  CB  HIS    64      51.812  61.000  56.832  1.00  2.40
ATOM    973  HB1 HIS    64      51.526  62.051  56.791  1.00  2.40
ATOM    974  HB2 HIS    64      52.664  60.930  57.507  1.00  2.40
ATOM    975  CG  HIS    64      50.652  60.259  57.426  1.00  2.40
ATOM    976  ND1 HIS    64      50.717  58.977  57.956  1.00  2.40
ATOM    977  CE1 HIS    64      49.543  58.790  58.578  1.00  2.40
ATOM    978  HE1 HIS    64      49.305  57.922  59.176  1.00  2.40
ATOM    979  NE2 HIS    64      48.742  59.857  58.434  1.00  2.40
ATOM    980  HE2 HIS    64      47.864  59.982  58.925  1.00  2.40
ATOM    981  CD2 HIS    64      49.427  60.799  57.698  1.00  2.40
ATOM    982  HD2 HIS    64      49.109  61.805  57.468  1.00  2.40
ATOM    983  C   HIS    64      52.891  61.769  54.755  1.00  2.40
ATOM    984  O   HIS    64      54.042  62.115  55.047  1.00  2.40
ATOM    985  N   ASP    65      52.105  62.508  53.984  1.00  2.60
ATOM    986  H   ASP    65      51.189  62.123  53.771  1.00  2.60
ATOM    987  CA  ASP    65      52.182  63.960  54.007  1.00  2.60
ATOM    988  HA  ASP    65      53.180  64.278  54.320  1.00  2.60
ATOM    989  CB  ASP    65      51.904  64.556  52.627  1.00  2.60
ATOM    990  HB1 ASP    65      50.847  64.454  52.372  1.00  2.60
ATOM    991  HB2 ASP    65      52.471  64.039  51.862  1.00  2.60
ATOM    992  CG  ASP    65      52.289  66.029  52.704  1.00  2.60
ATOM    993  OD1 ASP    65      51.408  66.805  53.135  1.00  2.60
ATOM    994  OD2 ASP    65      53.480  66.355  52.492  1.00  2.60
ATOM    995  C   ASP    65      51.137  64.501  54.977  1.00  2.60
ATOM    996  O   ASP    65      49.944  64.206  54.834  1.00  2.60
ATOM    997  N   ARG    66      51.585  65.306  55.943  1.00  2.99
ATOM    998  H   ARG    66      52.573  65.533  55.963  1.00  2.99
ATOM    999  CA  ARG    66      50.730  65.851  57.002  1.00  2.99
ATOM   1000  HA  ARG    66      49.850  65.214  57.070  1.00  2.99
ATOM   1001  CB  ARG    66      51.471  65.749  58.350  1.00  2.99
ATOM   1002  HB1 ARG    66      51.307  66.648  58.945  1.00  2.99
ATOM   1003  HB2 ARG    66      52.548  65.687  58.178  1.00  2.99
ATOM   1004  CG  ARG    66      51.021  64.496  59.141  1.00  2.99
ATOM   1005  HG1 ARG    66      51.701  64.351  59.969  1.00  2.99
ATOM   1006  HG2 ARG    66      51.133  63.618  58.505  1.00  2.99
ATOM   1007  CD  ARG    66      49.591  64.501  59.721  1.00  2.99
ATOM   1008  HD1 ARG    66      49.618  64.113  60.741  1.00  2.99
ATOM   1009  HD2 ARG    66      48.980  63.816  59.131  1.00  2.99
ATOM   1010  NE  ARG    66      48.956  65.830  59.691  1.00  2.99
ATOM   1011  HE  ARG    66      48.551  66.130  58.817  1.00  2.99
ATOM   1012  CZ  ARG    66      49.060  66.811  60.564  1.00  2.99
ATOM   1013  NH1 ARG    66      49.611  66.699  61.732  1.00  2.99
ATOM   1014 1HH1 ARG    66      50.031  65.845  62.039  1.00  2.99
ATOM   1015 2HH1 ARG    66      49.723  67.570  62.273  1.00  2.99
ATOM   1016  NH2 ARG    66      48.630  67.977  60.206  1.00  2.99
ATOM   1017 1HH2 ARG    66      48.439  68.165  59.237  1.00  2.99
ATOM   1018 2HH2 ARG    66      48.708  68.782  60.841  1.00  2.99
ATOM   1019  C   ARG    66      50.136  67.230  56.697  1.00  2.99
ATOM   1020  O   ARG    66      49.188  67.608  57.385  1.00  2.99
ATOM   1021  N   LYS    67      50.568  67.906  55.620  1.00  3.48
ATOM   1022  H   LYS    67      51.263  67.470  55.017  1.00  3.48
ATOM   1023  CA  LYS    67      49.979  69.184  55.167  1.00  3.48
ATOM   1024  HA  LYS    67      49.314  69.527  55.962  1.00  3.48
ATOM   1025  CB  LYS    67      51.030  70.311  55.057  1.00  3.48
ATOM   1026  HB1 LYS    67      51.681  70.296  55.933  1.00  3.48
ATOM   1027  HB2 LYS    67      50.481  71.253  55.097  1.00  3.48
ATOM   1028  CG  LYS    67      51.878  70.352  53.775  1.00  3.48
ATOM   1029  HG1 LYS    67      52.154  71.391  53.587  1.00  3.48
ATOM   1030  HG2 LYS    67      51.285  70.012  52.926  1.00  3.48
ATOM   1031  CD  LYS    67      53.173  69.539  53.857  1.00  3.48
ATOM   1032  HD1 LYS    67      52.953  68.516  54.154  1.00  3.48
ATOM   1033  HD2 LYS    67      53.847  69.986  54.591  1.00  3.48
ATOM   1034  CE  LYS    67      53.828  69.556  52.473  1.00  3.48
ATOM   1035  HE1 LYS    67      54.134  70.578  52.233  1.00  3.48
ATOM   1036  HE2 LYS    67      53.090  69.221  51.739  1.00  3.48
ATOM   1037  NZ  LYS    67      54.993  68.658  52.423  1.00  3.48
ATOM   1038  HZ1 LYS    67      55.459  68.708  51.531  1.00  3.48
ATOM   1039  HZ2 LYS    67      55.704  68.951  53.101  1.00  3.48
ATOM   1040  HZ3 LYS    67      54.695  67.696  52.591  1.00  3.48
ATOM   1041  C   LYS    67      49.040  69.091  53.962  1.00  3.48
ATOM   1042  O   LYS    67      48.443  70.072  53.533  1.00  3.48
ATOM   1043  N   SER    68      48.823  67.885  53.457  1.00  3.20
ATOM   1044  H   SER    68      49.571  67.210  53.586  1.00  3.20
ATOM   1045  CA  SER    68      47.663  67.545  52.622  1.00  3.20
ATOM   1046  HA  SER    68      46.888  68.299  52.768  1.00  3.20
ATOM   1047  CB  SER    68      48.072  67.586  51.146  1.00  3.20
ATOM   1048  HB1 SER    68      47.329  67.075  50.533  1.00  3.20
ATOM   1049  HB2 SER    68      49.040  67.101  51.011  1.00  3.20
ATOM   1050  OG  SER    68      48.138  68.934  50.730  1.00  3.20
ATOM   1051  HG  SER    68      48.350  69.495  51.494  1.00  3.20
ATOM   1052  C   SER    68      47.009  66.221  53.019  1.00  3.20
ATOM   1053  O   SER    68      46.094  65.763  52.333  1.00  3.20
ATOM   1054  N   GLY    69      47.442  65.607  54.129  1.00  2.98
ATOM   1055  H   GLY    69      48.224  66.015  54.620  1.00  2.98
ATOM   1056  CA  GLY    69      46.905  64.347  54.655  1.00  2.98
ATOM   1057  HA1 GLY    69      45.915  64.526  55.076  1.00  2.98
ATOM   1058  HA2 GLY    69      47.551  63.974  55.449  1.00  2.98
ATOM   1059  C   GLY    69      46.783  63.284  53.587  1.00  2.98
ATOM   1060  O   GLY    69      45.699  62.757  53.332  1.00  2.98
ATOM   1061  N   LYS    70      47.884  63.057  52.874  1.00  2.87
ATOM   1062  H   LYS    70      48.742  63.480  53.216  1.00  2.87
ATOM   1063  CA  LYS    70      47.981  61.967  51.896  1.00  2.87
ATOM   1064  HA  LYS    70      47.000  61.533  51.726  1.00  2.87
ATOM   1065  CB  LYS    70      48.549  62.472  50.565  1.00  2.87
ATOM   1066  HB1 LYS    70      48.606  61.623  49.886  1.00  2.87
ATOM   1067  HB2 LYS    70      49.565  62.832  50.740  1.00  2.87
ATOM   1068  CG  LYS    70      47.750  63.598  49.874  1.00  2.87
ATOM   1069  HG1 LYS    70      48.408  64.033  49.121  1.00  2.87
ATOM   1070  HG2 LYS    70      47.529  64.393  50.584  1.00  2.87
ATOM   1071  CD  LYS    70      46.462  63.170  49.141  1.00  2.87
ATOM   1072  HD1 LYS    70      46.708  62.333  48.483  1.00  2.87
ATOM   1073  HD2 LYS    70      46.149  63.995  48.498  1.00  2.87
ATOM   1074  CE  LYS    70      45.261  62.762  50.014  1.00  2.87
ATOM   1075  HE1 LYS    70      45.544  61.920  50.646  1.00  2.87
ATOM   1076  HE2 LYS    70      44.462  62.412  49.353  1.00  2.87
ATOM   1077  NZ  LYS    70      44.754  63.871  50.859  1.00  2.87
ATOM   1078  HZ1 LYS    70      45.498  64.258  51.439  1.00  2.87
ATOM   1079  HZ2 LYS    70      44.376  64.633  50.314  1.00  2.87
ATOM   1080  HZ3 LYS    70      44.063  63.536  51.518  1.00  2.87
ATOM   1081  C   LYS    70      48.803  60.860  52.524  1.00  2.87
ATOM   1082  O   LYS    70      49.581  61.107  53.440  1.00  2.87
ATOM   1083  N   LYS    71      48.635  59.653  52.001  1.00  2.50
ATOM   1084  H   LYS    71      48.011  59.531  51.217  1.00  2.50
ATOM   1085  CA  LYS    71      49.462  58.511  52.357  1.00  2.50
ATOM   1086  HA  LYS    71      50.325  58.849  52.938  1.00  2.50
ATOM   1087  CB  LYS    71      48.697  57.510  53.236  1.00  2.50
ATOM   1088  HB1 LYS    71      49.283  56.602  53.260  1.00  2.50
ATOM   1089  HB2 LYS    71      47.733  57.263  52.788  1.00  2.50
ATOM   1090  CG  LYS    71      48.493  58.024  54.681  1.00  2.50
ATOM   1091  HG1 LYS    71      47.500  58.472  54.739  1.00  2.50
ATOM   1092  HG2 LYS    71      49.215  58.812  54.899  1.00  2.50
ATOM   1093  CD  LYS    71      48.620  56.960  55.791  1.00  2.50
ATOM   1094  HD1 LYS    71      48.050  56.068  55.528  1.00  2.50
ATOM   1095  HD2 LYS    71      48.186  57.382  56.695  1.00  2.50
ATOM   1096  CE  LYS    71      50.091  56.593  56.059  1.00  2.50
ATOM   1097  HE1 LYS    71      50.692  57.506  56.045  1.00  2.50
ATOM   1098  HE2 LYS    71      50.445  55.963  55.247  1.00  2.50
ATOM   1099  NZ  LYS    71      50.312  55.898  57.348  1.00  2.50
ATOM   1100  HZ1 LYS    71      51.291  55.635  57.487  1.00  2.50
ATOM   1101  HZ2 LYS    71      50.129  56.518  58.130  1.00  2.50
ATOM   1102  HZ3 LYS    71      49.704  55.099  57.464  1.00  2.50
ATOM   1103  C   LYS    71      50.024  57.924  51.092  1.00  2.50
ATOM   1104  O   LYS    71      49.259  57.582  50.196  1.00  2.50
ATOM   1105  N   PHE    72      51.349  57.878  51.008  1.00  2.20
ATOM   1106  H   PHE    72      51.915  58.105  51.823  1.00  2.20
ATOM   1107  CA  PHE    72      52.015  57.437  49.791  1.00  2.20
ATOM   1108  HA  PHE    72      51.295  56.911  49.163  1.00  2.20
ATOM   1109  CB  PHE    72      52.480  58.658  49.017  1.00  2.20
ATOM   1110  HB1 PHE    72      53.239  58.340  48.304  1.00  2.20
ATOM   1111  HB2 PHE    72      52.953  59.347  49.718  1.00  2.20
ATOM   1112  CG  PHE    72      51.360  59.355  48.255  1.00  2.20
ATOM   1113  CD1 PHE    72      50.985  60.675  48.569  1.00  2.20
ATOM   1114  HD1 PHE    72      51.447  61.180  49.402  1.00  2.20
ATOM   1115  CE1 PHE    72      50.071  61.365  47.751  1.00  2.20
ATOM   1116  HE1 PHE    72      49.852  62.405  47.938  1.00  2.20
ATOM   1117  CZ  PHE    72      49.470  60.716  46.661  1.00  2.20
ATOM   1118  HZ  PHE    72      48.785  61.250  46.018  1.00  2.20
ATOM   1119  CE2 PHE    72      49.791  59.378  46.382  1.00  2.20
ATOM   1120  HE2 PHE    72      49.352  58.882  45.528  1.00  2.20
ATOM   1121  CD2 PHE    72      50.738  58.703  47.172  1.00  2.20
ATOM   1122  HD2 PHE    72      51.021  57.694  46.911  1.00  2.20
ATOM   1123  C   PHE    72      53.119  56.421  50.054  1.00  2.20
ATOM   1124  O   PHE    72      53.706  56.363  51.139  1.00  2.20
ATOM   1125  N   SER    73      53.358  55.583  49.043  1.00  2.29
ATOM   1126  H   SER    73      52.896  55.735  48.160  1.00  2.29
ATOM   1127  CA  SER    73      54.479  54.652  49.052  1.00  2.29
ATOM   1128  HA  SER    73      54.378  53.972  49.899  1.00  2.29
ATOM   1129  CB  SER    73      54.491  53.835  47.753  1.00  2.29
ATOM   1130  HB1 SER    73      53.523  53.351  47.619  1.00  2.29
ATOM   1131  HB2 SER    73      55.264  53.067  47.812  1.00  2.29
ATOM   1132  OG  SER    73      54.759  54.688  46.653  1.00  2.29
ATOM   1133  HG  SER    73      54.665  54.199  45.825  1.00  2.29
ATOM   1134  C   SER    73      55.788  55.418  49.192  1.00  2.29
ATOM   1135  O   SER    73      55.853  56.630  48.970  1.00  2.29
ATOM   1136  N   ILE    74      56.854  54.708  49.535  1.00  2.08
ATOM   1137  H   ILE    74      56.756  53.737  49.795  1.00  2.08
ATOM   1138  CA  ILE    74      58.163  55.335  49.632  1.00  2.08
ATOM   1139  HA  ILE    74      58.031  56.174  50.312  1.00  2.08
ATOM   1140  CB  ILE    74      59.133  54.346  50.296  1.00  2.08
ATOM   1141  HB  ILE    74      58.664  54.030  51.226  1.00  2.08
ATOM   1142  CG2 ILE    74      59.342  53.068  49.477  1.00  2.08
ATOM   1143 1HG2 ILE    74      59.834  52.335  50.116  1.00  2.08
ATOM   1144 2HG2 ILE    74      58.392  52.636  49.164  1.00  2.08
ATOM   1145 3HG2 ILE    74      59.952  53.274  48.596  1.00  2.08
ATOM   1146  CG1 ILE    74      60.475  54.998  50.659  1.00  2.08
ATOM   1147 1HG1 ILE    74      60.916  55.435  49.768  1.00  2.08
ATOM   1148 2HG1 ILE    74      61.155  54.237  51.044  1.00  2.08
ATOM   1149  CD1 ILE    74      60.316  56.097  51.713  1.00  2.08
ATOM   1150  HD1 ILE    74      59.708  56.908  51.323  1.00  2.08
ATOM   1151  HD2 ILE    74      59.837  55.704  52.607  1.00  2.08
ATOM   1152  HD3 ILE    74      61.297  56.484  51.977  1.00  2.08
ATOM   1153  C   ILE    74      58.663  55.954  48.317  1.00  2.08
ATOM   1154  O   ILE    74      59.270  57.023  48.317  1.00  2.08
ATOM   1155  N   GLU    75      58.337  55.333  47.189  1.00  2.37
ATOM   1156  H   GLU    75      57.803  54.482  47.255  1.00  2.37
ATOM   1157  CA  GLU    75      58.652  55.836  45.852  1.00  2.37
ATOM   1158  HA  GLU    75      59.725  56.031  45.798  1.00  2.37
ATOM   1159  CB  GLU    75      58.339  54.684  44.882  1.00  2.37
ATOM   1160  HB1 GLU    75      57.303  54.368  45.011  1.00  2.37
ATOM   1161  HB2 GLU    75      58.961  53.839  45.180  1.00  2.37
ATOM   1162  CG  GLU    75      58.632  54.951  43.400  1.00  2.37
ATOM   1163  HG1 GLU    75      58.782  53.988  42.906  1.00  2.37
ATOM   1164  HG2 GLU    75      59.566  55.512  43.316  1.00  2.37
ATOM   1165  CD  GLU    75      57.486  55.680  42.694  1.00  2.37
ATOM   1166  OE1 GLU    75      57.789  56.679  42.006  1.00  2.37
ATOM   1167  OE2 GLU    75      56.326  55.234  42.855  1.00  2.37
ATOM   1168  C   GLU    75      57.960  57.177  45.521  1.00  2.37
ATOM   1169  O   GLU    75      58.649  58.175  45.312  1.00  2.37
ATOM   1170  N   GLU    76      56.625  57.270  45.562  1.00  2.36
ATOM   1171  H   GLU    76      56.077  56.432  45.692  1.00  2.36
ATOM   1172  CA  GLU    76      55.927  58.543  45.286  1.00  2.36
ATOM   1173  HA  GLU    76      56.395  58.986  44.407  1.00  2.36
ATOM   1174  CB  GLU    76      54.466  58.300  44.848  1.00  2.36
ATOM   1175  HB1 GLU    76      54.149  57.340  45.260  1.00  2.36
ATOM   1176  HB2 GLU    76      54.457  58.188  43.763  1.00  2.36
ATOM   1177  CG  GLU    76      53.368  59.307  45.237  1.00  2.36
ATOM   1178  HG1 GLU    76      53.267  59.229  46.315  1.00  2.36
ATOM   1179  HG2 GLU    76      52.429  58.963  44.799  1.00  2.36
ATOM   1180  CD  GLU    76      53.545  60.800  44.903  1.00  2.36
ATOM   1181  OE1 GLU    76      53.023  61.603  45.718  1.00  2.36
ATOM   1182  OE2 GLU    76      54.260  61.179  43.956  1.00  2.36
ATOM   1183  C   GLU    76      56.148  59.597  46.391  1.00  2.36
ATOM   1184  O   GLU    76      56.151  60.801  46.142  1.00  2.36
ATOM   1185  N   ALA    77      56.454  59.195  47.629  1.00  1.96
ATOM   1186  H   ALA    77      56.452  58.201  47.841  1.00  1.96
ATOM   1187  CA  ALA    77      57.041  60.120  48.594  1.00  1.96
ATOM   1188  HA  ALA    77      56.352  60.936  48.769  1.00  1.96
ATOM   1189  CB  ALA    77      57.254  59.416  49.936  1.00  1.96
ATOM   1190  HB1 ALA    77      57.655  60.131  50.651  1.00  1.96
ATOM   1191  HB2 ALA    77      56.306  59.022  50.304  1.00  1.96
ATOM   1192  HB3 ALA    77      57.962  58.597  49.826  1.00  1.96
ATOM   1193  C   ALA    77      58.310  60.804  48.062  1.00  1.96
ATOM   1194  O   ALA    77      58.374  62.043  48.060  1.00  1.96
ATOM   1195  N   LEU    78      59.266  60.011  47.569  1.00  2.15
ATOM   1196  H   LEU    78      59.121  59.007  47.535  1.00  2.15
ATOM   1197  CA  LEU    78      60.491  60.556  46.990  1.00  2.15
ATOM   1198  HA  LEU    78      61.011  61.134  47.751  1.00  2.15
ATOM   1199  CB  LEU    78      61.384  59.428  46.434  1.00  2.15
ATOM   1200  HB1 LEU    78      61.818  59.735  45.480  1.00  2.15
ATOM   1201  HB2 LEU    78      60.807  58.529  46.242  1.00  2.15
ATOM   1202  CG  LEU    78      62.528  59.055  47.353  1.00  2.15
ATOM   1203  HG  LEU    78      63.109  58.304  46.827  1.00  2.15
ATOM   1204  CD1 LEU    78      63.463  60.250  47.586  1.00  2.15
ATOM   1205 1HD1 LEU    78      63.037  60.941  48.306  1.00  2.15
ATOM   1206 2HD1 LEU    78      64.424  59.916  47.952  1.00  2.15
ATOM   1207 3HD1 LEU    78      63.618  60.781  46.646  1.00  2.15
ATOM   1208  CD2 LEU    78      61.963  58.425  48.631  1.00  2.15
ATOM   1209 1HD2 LEU    78      62.577  58.652  49.486  1.00  2.15
ATOM   1210 2HD2 LEU    78      60.972  58.785  48.860  1.00  2.15
ATOM   1211 3HD2 LEU    78      61.873  57.352  48.495  1.00  2.15
ATOM   1212  C   LEU    78      60.203  61.522  45.854  1.00  2.15
ATOM   1213  O   LEU    78      60.743  62.629  45.864  1.00  2.15
ATOM   1214  N   GLN    79      59.337  61.123  44.919  1.00  2.50
ATOM   1215  H   GLN    79      58.941  60.189  44.969  1.00  2.50
ATOM   1216  CA  GLN    79      58.984  62.006  43.808  1.00  2.50
ATOM   1217  HA  GLN    79      59.885  62.226  43.234  1.00  2.50
ATOM   1218  CB  GLN    79      57.941  61.370  42.866  1.00  2.50
ATOM   1219  HB1 GLN    79      57.832  62.020  41.997  1.00  2.50
ATOM   1220  HB2 GLN    79      56.978  61.354  43.378  1.00  2.50
ATOM   1221  CG  GLN    79      58.203  59.945  42.363  1.00  2.50
ATOM   1222  HG1 GLN    79      57.397  59.671  41.682  1.00  2.50
ATOM   1223  HG2 GLN    79      58.152  59.257  43.195  1.00  2.50
ATOM   1224  CD  GLN    79      59.525  59.707  41.649  1.00  2.50
ATOM   1225  OE1 GLN    79      60.344  60.582  41.408  1.00  2.50
ATOM   1226  NE2 GLN    79      59.776  58.474  41.281  1.00  2.50
ATOM   1227 1HE2 GLN    79      59.062  57.758  41.483  1.00  2.50
ATOM   1228 2HE2 GLN    79      60.628  58.284  40.805  1.00  2.50
ATOM   1229  C   GLN    79      58.410  63.342  44.285  1.00  2.50
ATOM   1230  O   GLN    79      58.733  64.398  43.742  1.00  2.50
ATOM   1231  N   SER    80      57.598  63.306  45.345  1.00  2.42
ATOM   1232  H   SER    80      57.340  62.401  45.728  1.00  2.42
ATOM   1233  CA  SER    80      56.960  64.502  45.893  1.00  2.42
ATOM   1234  HA  SER    80      56.823  65.227  45.089  1.00  2.42
ATOM   1235  CB  SER    80      55.580  64.131  46.399  1.00  2.42
ATOM   1236  HB1 SER    80      55.196  64.938  47.023  1.00  2.42
ATOM   1237  HB2 SER    80      55.658  63.221  46.990  1.00  2.42
ATOM   1238  OG  SER    80      54.676  63.951  45.325  1.00  2.42
ATOM   1239  HG  SER    80      54.704  63.027  44.998  1.00  2.42
ATOM   1240  C   SER    80      57.809  65.203  46.955  1.00  2.42
ATOM   1241  O   SER    80      57.308  66.057  47.690  1.00  2.42
ATOM   1242  N   GLY    81      59.097  64.851  47.048  1.00  2.25
ATOM   1243  H   GLY    81      59.439  64.105  46.450  1.00  2.25
ATOM   1244  CA  GLY    81      60.079  65.544  47.883  1.00  2.25
ATOM   1245  HA1 GLY    81      60.103  66.600  47.614  1.00  2.25
ATOM   1246  HA2 GLY    81      61.062  65.111  47.698  1.00  2.25
ATOM   1247  C   GLY    81      59.787  65.434  49.377  1.00  2.25
ATOM   1248  O   GLY    81      60.279  66.225  50.174  1.00  2.25
ATOM   1249  N   ARG    82      58.979  64.443  49.766  1.00  1.87
ATOM   1250  H   ARG    82      58.675  63.797  49.041  1.00  1.87
ATOM   1251  CA  ARG    82      58.566  64.199  51.155  1.00  1.87
ATOM   1252  HA  ARG    82      58.535  65.159  51.675  1.00  1.87
ATOM   1253  CB  ARG    82      57.153  63.587  51.159  1.00  1.87
ATOM   1254  HB1 ARG    82      56.812  63.497  52.191  1.00  1.87
ATOM   1255  HB2 ARG    82      57.193  62.590  50.719  1.00  1.87
ATOM   1256  CG  ARG    82      56.146  64.450  50.379  1.00  1.87
ATOM   1257  HG1 ARG    82      56.392  64.432  49.321  1.00  1.87
ATOM   1258  HG2 ARG    82      56.199  65.477  50.741  1.00  1.87
ATOM   1259  CD  ARG    82      54.712  63.950  50.534  1.00  1.87
ATOM   1260  HD1 ARG    82      54.030  64.700  50.129  1.00  1.87
ATOM   1261  HD2 ARG    82      54.520  63.845  51.602  1.00  1.87
ATOM   1262  NE  ARG    82      54.510  62.649  49.872  1.00  1.87
ATOM   1263  HE  ARG    82      54.913  61.851  50.328  1.00  1.87
ATOM   1264  CZ  ARG    82      53.907  62.396  48.723  1.00  1.87
ATOM   1265  NH1 ARG    82      53.221  63.239  48.009  1.00  1.87
ATOM   1266 1HH1 ARG    82      53.249  64.216  48.213  1.00  1.87
ATOM   1267 2HH1 ARG    82      52.989  62.913  47.059  1.00  1.87
ATOM   1268  NH2 ARG    82      53.983  61.221  48.205  1.00  1.87
ATOM   1269 1HH2 ARG    82      54.612  60.512  48.521  1.00  1.87
ATOM   1270 2HH2 ARG    82      53.608  61.150  47.254  1.00  1.87
ATOM   1271  C   ARG    82      59.567  63.333  51.927  1.00  1.87
ATOM   1272  O   ARG    82      59.227  62.744  52.960  1.00  1.87
ATOM   1273  N   LEU    83      60.735  63.161  51.322  1.00  1.85
ATOM   1274  H   LEU    83      60.939  63.793  50.560  1.00  1.85
ATOM   1275  CA  LEU    83      61.672  62.065  51.484  1.00  1.85
ATOM   1276  HA  LEU    83      61.903  61.951  52.534  1.00  1.85
ATOM   1277  CB  LEU    83      61.005  60.791  50.938  1.00  1.85
ATOM   1278  HB1 LEU    83      61.420  60.614  49.955  1.00  1.85
ATOM   1279  HB2 LEU    83      59.939  60.949  50.776  1.00  1.85
ATOM   1280  CG  LEU    83      61.156  59.521  51.787  1.00  1.85
ATOM   1281  HG  LEU    83      60.848  58.701  51.153  1.00  1.85
ATOM   1282  CD1 LEU    83      62.575  59.234  52.256  1.00  1.85
ATOM   1283 1HD1 LEU    83      62.616  58.238  52.694  1.00  1.85
ATOM   1284 2HD1 LEU    83      63.268  59.307  51.426  1.00  1.85
ATOM   1285 3HD1 LEU    83      62.869  59.953  53.010  1.00  1.85
ATOM   1286  CD2 LEU    83      60.230  59.534  52.994  1.00  1.85
ATOM   1287 1HD2 LEU    83      60.326  58.603  53.552  1.00  1.85
ATOM   1288 2HD2 LEU    83      60.480  60.371  53.641  1.00  1.85
ATOM   1289 3HD2 LEU    83      59.208  59.646  52.659  1.00  1.85
ATOM   1290  C   LEU    83      62.926  62.409  50.659  1.00  1.85
ATOM   1291  O   LEU    83      62.835  63.115  49.652  1.00  1.85
ATOM   1292  N   THR    84      64.075  61.862  51.037  1.00  2.10
ATOM   1293  H   THR    84      64.057  61.435  51.963  1.00  2.10
ATOM   1294  CA  THR    84      65.396  62.282  50.548  1.00  2.10
ATOM   1295  HA  THR    84      65.278  62.951  49.699  1.00  2.10
ATOM   1296  CB  THR    84      66.135  63.031  51.672  1.00  2.10
ATOM   1297  HB  THR    84      66.521  62.312  52.397  1.00  2.10
ATOM   1298  CG2 THR    84      67.302  63.851  51.126  1.00  2.10
ATOM   1299 1HG2 THR    84      68.043  63.195  50.672  1.00  2.10
ATOM   1300 2HG2 THR    84      66.937  64.569  50.392  1.00  2.10
ATOM   1301 3HG2 THR    84      67.768  64.395  51.949  1.00  2.10
ATOM   1302  OG1 THR    84      65.283  63.913  52.364  1.00  2.10
ATOM   1303  HG1 THR    84      64.753  63.350  52.973  1.00  2.10
ATOM   1304  C   THR    84      66.204  61.037  50.169  1.00  2.10
ATOM   1305  O   THR    84      66.252  60.124  50.981  1.00  2.10
ATOM   1306  N   PRO    85      66.850  60.914  48.992  1.00  2.32
ATOM   1307  CD  PRO    85      66.944  61.944  47.965  1.00  2.32
ATOM   1308  HD1 PRO    85      67.646  62.716  48.285  1.00  2.32
ATOM   1309  HD2 PRO    85      65.969  62.387  47.752  1.00  2.32
ATOM   1310  CG  PRO    85      67.474  61.249  46.710  1.00  2.32
ATOM   1311  HG1 PRO    85      68.143  61.897  46.142  1.00  2.32
ATOM   1312  HG2 PRO    85      66.634  60.932  46.089  1.00  2.32
ATOM   1313  CB  PRO    85      68.200  60.019  47.251  1.00  2.32
ATOM   1314  HB1 PRO    85      69.204  60.297  47.576  1.00  2.32
ATOM   1315  HB2 PRO    85      68.243  59.218  46.511  1.00  2.32
ATOM   1316  CA  PRO    85      67.344  59.629  48.456  1.00  2.32
ATOM   1317  HA  PRO    85      66.479  59.093  48.072  1.00  2.32
ATOM   1318  C   PRO    85      68.092  58.633  49.388  1.00  2.32
ATOM   1319  O   PRO    85      67.944  57.413  49.267  1.00  2.32
ATOM   1320  N   ALA    86      68.863  59.113  50.364  1.00  2.49
ATOM   1321  H   ALA    86      68.960  60.109  50.474  1.00  2.49
ATOM   1322  CA  ALA    86      69.414  58.220  51.383  1.00  2.49
ATOM   1323  HA  ALA    86      69.891  57.367  50.892  1.00  2.49
ATOM   1324  CB  ALA    86      70.492  58.991  52.156  1.00  2.49
ATOM   1325  HB1 ALA    86      70.950  58.333  52.896  1.00  2.49
ATOM   1326  HB2 ALA    86      71.265  59.336  51.468  1.00  2.49
ATOM   1327  HB3 ALA    86      70.053  59.850  52.666  1.00  2.49
ATOM   1328  C   ALA    86      68.349  57.653  52.350  1.00  2.49
ATOM   1329  O   ALA    86      68.354  56.452  52.645  1.00  2.49
ATOM   1330  N   HIS    87      67.426  58.497  52.839  1.00  2.14
ATOM   1331  H   HIS    87      67.375  59.442  52.483  1.00  2.14
ATOM   1332  CA  HIS    87      66.307  58.005  53.641  1.00  2.14
ATOM   1333  HA  HIS    87      66.730  57.239  54.294  1.00  2.14
ATOM   1334  CB  HIS    87      65.698  59.008  54.623  1.00  2.14
ATOM   1335  HB1 HIS    87      65.136  59.765  54.078  1.00  2.14
ATOM   1336  HB2 HIS    87      66.493  59.487  55.194  1.00  2.14
ATOM   1337  CG  HIS    87      64.787  58.266  55.584  1.00  2.14
ATOM   1338  ND1 HIS    87      65.167  57.183  56.391  1.00  2.14
ATOM   1339  CE1 HIS    87      64.028  56.656  56.864  1.00  2.14
ATOM   1340  HE1 HIS    87      63.975  55.785  57.504  1.00  2.14
ATOM   1341  NE2 HIS    87      62.970  57.335  56.394  1.00  2.14
ATOM   1342  HE2 HIS    87      61.999  57.103  56.545  1.00  2.14
ATOM   1343  CD2 HIS    87      63.428  58.359  55.602  1.00  2.14
ATOM   1344  HD2 HIS    87      62.835  59.056  55.030  1.00  2.14
ATOM   1345  C   HIS    87      65.238  57.225  52.847  1.00  2.14
ATOM   1346  O   HIS    87      64.618  56.303  53.371  1.00  2.14
ATOM   1347  N   TYR    88      65.097  57.483  51.547  1.00  2.08
ATOM   1348  H   TYR    88      65.560  58.308  51.188  1.00  2.08
ATOM   1349  CA  TYR    88      64.371  56.614  50.612  1.00  2.08
ATOM   1350  HA  TYR    88      63.298  56.620  50.798  1.00  2.08
ATOM   1351  CB  TYR    88      64.704  57.055  49.168  1.00  2.08
ATOM   1352  HB1 TYR    88      65.763  57.088  49.099  1.00  2.08
ATOM   1353  HB2 TYR    88      64.460  58.090  49.028  1.00  2.08
ATOM   1354  CG  TYR    88      64.314  56.211  47.950  1.00  2.08
ATOM   1355  CD1 TYR    88      63.311  55.220  47.986  1.00  2.08
ATOM   1356  HD1 TYR    88      62.807  54.993  48.907  1.00  2.08
ATOM   1357  CE1 TYR    88      62.955  54.518  46.817  1.00  2.08
ATOM   1358  HE1 TYR    88      62.174  53.774  46.839  1.00  2.08
ATOM   1359  CZ  TYR    88      63.607  54.793  45.598  1.00  2.08
ATOM   1360  OH  TYR    88      63.239  54.133  44.465  1.00  2.08
ATOM   1361  HH  TYR    88      63.728  54.432  43.697  1.00  2.08
ATOM   1362  CE2 TYR    88      64.641  55.753  45.564  1.00  2.08
ATOM   1363  HE2 TYR    88      65.158  55.958  44.639  1.00  2.08
ATOM   1364  CD2 TYR    88      64.997  56.447  46.737  1.00  2.08
ATOM   1365  HD2 TYR    88      65.793  57.177  46.703  1.00  2.08
ATOM   1366  C   TYR    88      64.914  55.200  50.689  1.00  2.08
ATOM   1367  O   TYR    88      64.149  54.275  50.941  1.00  2.08
ATOM   1368  N   ASP    89      66.227  55.050  50.468  1.00  2.38
ATOM   1369  H   ASP    89      66.790  55.853  50.215  1.00  2.38
ATOM   1370  CA  ASP    89      66.871  53.746  50.537  1.00  2.38
ATOM   1371  HA  ASP    89      66.456  53.093  49.775  1.00  2.38
ATOM   1372  CB  ASP    89      68.353  53.951  50.170  1.00  2.38
ATOM   1373  HB1 ASP    89      68.710  54.863  50.648  1.00  2.38
ATOM   1374  HB2 ASP    89      68.423  54.105  49.092  1.00  2.38
ATOM   1375  CG  ASP    89      69.306  52.822  50.567  1.00  2.38
ATOM   1376  OD1 ASP    89      68.898  51.646  50.695  1.00  2.38
ATOM   1377  OD2 ASP    89      70.477  53.155  50.862  1.00  2.38
ATOM   1378  C   ASP    89      66.642  53.069  51.905  1.00  2.38
ATOM   1379  O   ASP    89      66.097  51.962  51.971  1.00  2.38
ATOM   1380  N   ARG    90      66.940  53.755  53.019  1.00  2.41
ATOM   1381  H   ARG    90      67.355  54.678  52.930  1.00  2.41
ATOM   1382  CA  ARG    90      66.698  53.155  54.350  1.00  2.41
ATOM   1383  HA  ARG    90      67.307  52.261  54.447  1.00  2.41
ATOM   1384  CB  ARG    90      67.049  54.150  55.473  1.00  2.41
ATOM   1385  HB1 ARG    90      66.759  53.715  56.431  1.00  2.41
ATOM   1386  HB2 ARG    90      66.441  55.042  55.329  1.00  2.41
ATOM   1387  CG  ARG    90      68.516  54.600  55.583  1.00  2.41
ATOM   1388  HG1 ARG    90      68.548  55.418  56.303  1.00  2.41
ATOM   1389  HG2 ARG    90      68.847  55.001  54.629  1.00  2.41
ATOM   1390  CD  ARG    90      69.505  53.523  56.066  1.00  2.41
ATOM   1391  HD1 ARG    90      69.119  53.077  56.984  1.00  2.41
ATOM   1392  HD2 ARG    90      70.453  54.007  56.308  1.00  2.41
ATOM   1393  NE  ARG    90      69.753  52.460  55.075  1.00  2.41
ATOM   1394  HE  ARG    90      69.329  51.554  55.233  1.00  2.41
ATOM   1395  CZ  ARG    90      70.366  52.569  53.909  1.00  2.41
ATOM   1396  NH1 ARG    90      70.907  53.669  53.472  1.00  2.41
ATOM   1397 1HH1 ARG    90      70.838  54.512  53.996  1.00  2.41
ATOM   1398 2HH1 ARG    90      71.087  53.679  52.463  1.00  2.41
ATOM   1399  NH2 ARG    90      70.416  51.551  53.117  1.00  2.41
ATOM   1400 1HH2 ARG    90      69.787  50.783  53.315  1.00  2.41
ATOM   1401 2HH2 ARG    90      70.552  51.763  52.126  1.00  2.41
ATOM   1402  C   ARG    90      65.255  52.664  54.557  1.00  2.41
ATOM   1403  O   ARG    90      65.029  51.531  55.013  1.00  2.41
ATOM   1404  N   TYR    91      64.271  53.496  54.205  1.00  2.24
ATOM   1405  H   TYR    91      64.496  54.408  53.813  1.00  2.24
ATOM   1406  CA  TYR    91      62.879  53.098  54.349  1.00  2.24
ATOM   1407  HA  TYR    91      62.778  52.696  55.359  1.00  2.24
ATOM   1408  CB  TYR    91      61.898  54.266  54.271  1.00  2.24
ATOM   1409  HB1 TYR    91      61.871  54.619  53.246  1.00  2.24
ATOM   1410  HB2 TYR    91      62.257  55.080  54.900  1.00  2.24
ATOM   1411  CG  TYR    91      60.502  53.854  54.735  1.00  2.24
ATOM   1412  CD1 TYR    91      60.131  53.998  56.087  1.00  2.24
ATOM   1413  HD1 TYR    91      60.798  54.491  56.776  1.00  2.24
ATOM   1414  CE1 TYR    91      58.907  53.469  56.551  1.00  2.24
ATOM   1415  HE1 TYR    91      58.616  53.562  57.588  1.00  2.24
ATOM   1416  CZ  TYR    91      58.031  52.811  55.658  1.00  2.24
ATOM   1417  OH  TYR    91      56.881  52.247  56.118  1.00  2.24
ATOM   1418  HH  TYR    91      56.372  51.841  55.396  1.00  2.24
ATOM   1419  CE2 TYR    91      58.377  52.715  54.296  1.00  2.24
ATOM   1420  HE2 TYR    91      57.701  52.220  53.614  1.00  2.24
ATOM   1421  CD2 TYR    91      59.613  53.217  53.845  1.00  2.24
ATOM   1422  HD2 TYR    91      59.901  53.062  52.819  1.00  2.24
ATOM   1423  C   TYR    91      62.475  51.945  53.401  1.00  2.24
ATOM   1424  O   TYR    91      61.769  51.053  53.865  1.00  2.24
ATOM   1425  N   VAL    92      62.940  51.854  52.140  1.00  2.24
ATOM   1426  H   VAL    92      63.549  52.581  51.770  1.00  2.24
ATOM   1427  CA  VAL    92      62.673  50.627  51.348  1.00  2.24
ATOM   1428  HA  VAL    92      61.593  50.469  51.351  1.00  2.24
ATOM   1429  CB  VAL    92      63.104  50.624  49.858  1.00  2.24
ATOM   1430  HB  VAL    92      62.969  49.609  49.482  1.00  2.24
ATOM   1431  CG1 VAL    92      62.229  51.517  48.991  1.00  2.24
ATOM   1432 1HG1 VAL    92      62.602  51.537  47.967  1.00  2.24
ATOM   1433 2HG1 VAL    92      61.223  51.104  48.967  1.00  2.24
ATOM   1434 3HG1 VAL    92      62.225  52.530  49.392  1.00  2.24
ATOM   1435  CG2 VAL    92      64.548  51.011  49.570  1.00  2.24
ATOM   1436 1HG2 VAL    92      64.775  50.869  48.514  1.00  2.24
ATOM   1437 2HG2 VAL    92      64.676  52.058  49.817  1.00  2.24
ATOM   1438 3HG2 VAL    92      65.236  50.400  50.150  1.00  2.24
ATOM   1439  C   VAL    92      63.260  49.378  52.004  1.00  2.24
ATOM   1440  O   VAL    92      62.583  48.344  52.029  1.00  2.24
ATOM   1441  N   ASN    93      64.465  49.477  52.600  1.00  2.56
ATOM   1442  H   ASN    93      64.969  50.361  52.554  1.00  2.56
ATOM   1443  CA  ASN    93      65.016  48.357  53.380  1.00  2.56
ATOM   1444  HA  ASN    93      65.135  47.501  52.714  1.00  2.56
ATOM   1445  CB  ASN    93      66.373  48.670  54.049  1.00  2.56
ATOM   1446  HB1 ASN    93      66.819  47.721  54.345  1.00  2.56
ATOM   1447  HB2 ASN    93      66.182  49.228  54.965  1.00  2.56
ATOM   1448  CG  ASN    93      67.438  49.449  53.298  1.00  2.56
ATOM   1449  OD1 ASN    93      68.267  50.080  53.938  1.00  2.56
ATOM   1450  ND2 ASN    93      67.519  49.394  51.989  1.00  2.56
ATOM   1451 1HD2 ASN    93      66.804  48.936  51.463  1.00  2.56
ATOM   1452 2HD2 ASN    93      68.095  50.107  51.526  1.00  2.56
ATOM   1453  C   ASN    93      64.027  47.939  54.495  1.00  2.56
ATOM   1454  O   ASN    93      63.869  46.743  54.755  1.00  2.56
ATOM   1455  N   LYS    94      63.350  48.904  55.151  1.00  2.90
ATOM   1456  H   LYS    94      63.513  49.874  54.902  1.00  2.90
ATOM   1457  CA  LYS    94      62.302  48.563  56.137  1.00  2.90
ATOM   1458  HA  LYS    94      62.687  47.744  56.748  1.00  2.90
ATOM   1459  CB  LYS    94      61.977  49.732  57.112  1.00  2.90
ATOM   1460  HB1 LYS    94      61.600  50.587  56.549  1.00  2.90
ATOM   1461  HB2 LYS    94      62.890  50.032  57.629  1.00  2.90
ATOM   1462  CG  LYS    94      60.910  49.309  58.166  1.00  2.90
ATOM   1463  HG1 LYS    94      61.281  48.427  58.691  1.00  2.90
ATOM   1464  HG2 LYS    94      59.996  49.025  57.645  1.00  2.90
ATOM   1465  CD  LYS    94      60.484  50.352  59.217  1.00  2.90
ATOM   1466  HD1 LYS    94      60.122  51.248  58.708  1.00  2.90
ATOM   1467  HD2 LYS    94      61.334  50.604  59.850  1.00  2.90
ATOM   1468  CE  LYS    94      59.345  49.752  60.072  1.00  2.90
ATOM   1469  HE1 LYS    94      59.715  48.866  60.595  1.00  2.90
ATOM   1470  HE2 LYS    94      58.550  49.426  59.394  1.00  2.90
ATOM   1471  NZ  LYS    94      58.761  50.699  61.058  1.00  2.90
ATOM   1472  HZ1 LYS    94      57.964  50.300  61.550  1.00  2.90
ATOM   1473  HZ2 LYS    94      59.373  50.953  61.838  1.00  2.90
ATOM   1474  HZ3 LYS    94      58.447  51.563  60.626  1.00  2.90
ATOM   1475  C   LYS    94      60.986  48.045  55.547  1.00  2.90
ATOM   1476  O   LYS    94      60.540  46.989  55.982  1.00  2.90
ATOM   1477  N   ASP    95      60.313  48.766  54.653  1.00  2.79
ATOM   1478  H   ASP    95      60.698  49.659  54.362  1.00  2.79
ATOM   1479  CA  ASP    95      58.989  48.353  54.131  1.00  2.79
ATOM   1480  HA  ASP    95      58.258  48.363  54.928  1.00  2.79
ATOM   1481  CB  ASP    95      58.528  49.370  53.055  1.00  2.79
ATOM   1482  HB1 ASP    95      58.900  49.060  52.076  1.00  2.79
ATOM   1483  HB2 ASP    95      58.997  50.330  53.264  1.00  2.79
ATOM   1484  CG  ASP    95      57.005  49.604  52.982  1.00  2.79
ATOM   1485  OD1 ASP    95      56.402  49.811  54.059  1.00  2.79
ATOM   1486  OD2 ASP    95      56.453  49.725  51.861  1.00  2.79
ATOM   1487  C   ASP    95      59.072  46.969  53.510  1.00  2.79
ATOM   1488  O   ASP    95      58.201  46.160  53.775  1.00  2.79
ATOM   1489  N   MET    96      60.187  46.628  52.840  1.00  2.77
ATOM   1490  H   MET    96      60.869  47.348  52.622  1.00  2.77
ATOM   1491  CA  MET    96      60.479  45.243  52.457  1.00  2.77
ATOM   1492  HA  MET    96      59.793  44.959  51.658  1.00  2.77
ATOM   1493  CB  MET    96      61.915  45.166  51.922  1.00  2.77
ATOM   1494  HB1 MET    96      62.593  45.526  52.694  1.00  2.77
ATOM   1495  HB2 MET    96      62.009  45.819  51.054  1.00  2.77
ATOM   1496  CG  MET    96      62.327  43.746  51.510  1.00  2.77
ATOM   1497  HG1 MET    96      61.721  43.448  50.654  1.00  2.77
ATOM   1498  HG2 MET    96      62.120  43.049  52.322  1.00  2.77
ATOM   1499  SD  MET    96      64.080  43.579  51.070  1.00  2.77
ATOM   1500  CE  MET    96      64.855  43.772  52.699  1.00  2.77
ATOM   1501  HE1 MET    96      65.931  43.631  52.604  1.00  2.77
ATOM   1502  HE2 MET    96      64.661  44.770  53.091  1.00  2.77
ATOM   1503  HE3 MET    96      64.456  43.027  53.388  1.00  2.77
ATOM   1504  C   MET    96      60.261  44.272  53.623  1.00  2.77
ATOM   1505  O   MET    96      59.510  43.319  53.491  1.00  2.77
ATOM   1506  N   SER    97      60.852  44.521  54.790  1.00  3.62
ATOM   1507  H   SER    97      61.376  45.381  54.883  1.00  3.62
ATOM   1508  CA  SER    97      60.659  43.677  55.975  1.00  3.62
ATOM   1509  HA  SER    97      60.871  42.654  55.671  1.00  3.62
ATOM   1510  CB  SER    97      61.679  44.033  57.064  1.00  3.62
ATOM   1511  HB1 SER    97      62.672  44.090  56.618  1.00  3.62
ATOM   1512  HB2 SER    97      61.686  43.241  57.815  1.00  3.62
ATOM   1513  OG  SER    97      61.386  45.257  57.707  1.00  3.62
ATOM   1514  HG  SER    97      61.028  45.888  57.046  1.00  3.62
ATOM   1515  C   SER    97      59.250  43.638  56.561  1.00  3.62
ATOM   1516  O   SER    97      58.938  42.680  57.268  1.00  3.62
ATOM   1517  N   ILE    98      58.389  44.609  56.241  1.00  3.92
ATOM   1518  H   ILE    98      58.684  45.348  55.612  1.00  3.92
ATOM   1519  CA  ILE    98      57.020  44.670  56.767  1.00  3.92
ATOM   1520  HA  ILE    98      56.912  43.850  57.476  1.00  3.92
ATOM   1521  CB  ILE    98      56.741  45.935  57.608  1.00  3.92
ATOM   1522  HB  ILE    98      55.715  45.868  57.968  1.00  3.92
ATOM   1523  CG2 ILE    98      57.662  45.963  58.844  1.00  3.92
ATOM   1524 1HG2 ILE    98      57.360  46.763  59.518  1.00  3.92
ATOM   1525 2HG2 ILE    98      57.588  45.016  59.379  1.00  3.92
ATOM   1526 3HG2 ILE    98      58.699  46.117  58.542  1.00  3.92
ATOM   1527  CG1 ILE    98      56.886  47.234  56.804  1.00  3.92
ATOM   1528 1HG1 ILE    98      56.464  47.097  55.807  1.00  3.92
ATOM   1529 2HG1 ILE    98      57.947  47.452  56.716  1.00  3.92
ATOM   1530  CD1 ILE    98      56.194  48.444  57.442  1.00  3.92
ATOM   1531  HD1 ILE    98      56.588  48.630  58.440  1.00  3.92
ATOM   1532  HD2 ILE    98      56.370  49.325  56.825  1.00  3.92
ATOM   1533  HD3 ILE    98      55.121  48.266  57.500  1.00  3.92
ATOM   1534  C   ILE    98      55.926  44.352  55.740  1.00  3.92
ATOM   1535  O   ILE    98      54.764  44.256  56.130  1.00  3.92
ATOM   1536  N   GLN    99      56.306  44.076  54.488  1.00  3.55
ATOM   1537  H   GLN    99      57.257  44.312  54.239  1.00  3.55
ATOM   1538  CA  GLN    99      55.406  43.679  53.409  1.00  3.55
ATOM   1539  HA  GLN    99      54.414  43.550  53.848  1.00  3.55
ATOM   1540  CB  GLN    99      55.229  44.814  52.394  1.00  3.55
ATOM   1541  HB1 GLN    99      55.082  45.727  52.972  1.00  3.55
ATOM   1542  HB2 GLN    99      54.314  44.623  51.833  1.00  3.55
ATOM   1543  CG  GLN    99      56.367  45.019  51.378  1.00  3.55
ATOM   1544  HG1 GLN    99      56.178  44.396  50.504  1.00  3.55
ATOM   1545  HG2 GLN    99      57.310  44.709  51.822  1.00  3.55
ATOM   1546  CD  GLN    99      56.527  46.473  50.927  1.00  3.55
ATOM   1547  OE1 GLN    99      57.613  46.890  50.551  1.00  3.55
ATOM   1548  NE2 GLN    99      55.496  47.290  50.955  1.00  3.55
ATOM   1549 1HE2 GLN    99      54.621  46.947  51.338  1.00  3.55
ATOM   1550 2HE2 GLN    99      55.757  48.275  51.044  1.00  3.55
ATOM   1551  C   GLN    99      55.743  42.298  52.818  1.00  3.55
ATOM   1552  O   GLN    99      54.872  41.431  52.771  1.00  3.55
ATOM   1553  N   GLU   100      57.022  42.017  52.541  1.00  4.14
ATOM   1554  H   GLU   100      57.674  42.792  52.538  1.00  4.14
ATOM   1555  CA  GLU   100      57.644  40.724  52.855  1.00  4.14
ATOM   1556  HA  GLU   100      57.481  40.552  53.918  1.00  4.14
ATOM   1557  CB  GLU   100      57.039  39.519  52.108  1.00  4.14
ATOM   1558  HB1 GLU   100      56.034  39.374  52.473  1.00  4.14
ATOM   1559  HB2 GLU   100      57.612  38.647  52.423  1.00  4.14
ATOM   1560  CG  GLU   100      56.954  39.473  50.573  1.00  4.14
ATOM   1561  HG1 GLU   100      57.936  39.648  50.137  1.00  4.14
ATOM   1562  HG2 GLU   100      56.267  40.244  50.221  1.00  4.14
ATOM   1563  CD  GLU   100      56.446  38.084  50.146  1.00  4.14
ATOM   1564  OE1 GLU   100      55.694  37.469  50.944  1.00  4.14
ATOM   1565  OE2 GLU   100      56.865  37.562  49.093  1.00  4.14
ATOM   1566  C   GLU   100      59.163  40.678  52.609  1.00  4.14
ATOM   1567  O   GLU   100      59.668  40.863  51.500  1.00  4.14
ATOM   1568  N   LEU   101      59.903  40.271  53.642  1.00  3.39
ATOM   1569  H   LEU   101      59.461  40.202  54.545  1.00  3.39
ATOM   1570  CA  LEU   101      61.240  39.693  53.513  1.00  3.39
ATOM   1571  HA  LEU   101      61.803  40.341  52.839  1.00  3.39
ATOM   1572  CB  LEU   101      61.981  39.733  54.872  1.00  3.39
ATOM   1573  HB1 LEU   101      62.017  40.776  55.186  1.00  3.39
ATOM   1574  HB2 LEU   101      63.012  39.434  54.678  1.00  3.39
ATOM   1575  CG  LEU   101      61.479  38.889  56.071  1.00  3.39
ATOM   1576  HG  LEU   101      61.626  37.829  55.872  1.00  3.39
ATOM   1577  CD1 LEU   101      62.326  39.253  57.294  1.00  3.39
ATOM   1578 1HD1 LEU   101      62.034  38.631  58.141  1.00  3.39
ATOM   1579 2HD1 LEU   101      63.379  39.068  57.081  1.00  3.39
ATOM   1580 3HD1 LEU   101      62.184  40.301  57.558  1.00  3.39
ATOM   1581  CD2 LEU   101      60.012  39.116  56.448  1.00  3.39
ATOM   1582 1HD2 LEU   101      59.806  40.180  56.571  1.00  3.39
ATOM   1583 2HD2 LEU   101      59.368  38.679  55.688  1.00  3.39
ATOM   1584 3HD2 LEU   101      59.794  38.604  57.385  1.00  3.39
ATOM   1585  C   LEU   101      61.201  38.310  52.829  1.00  3.39
ATOM   1586  O   LEU   101      61.410  37.276  53.459  1.00  3.39
ATOM   1587  N   ALA   102      60.858  38.287  51.541  1.00  3.62
ATOM   1588  H   ALA   102      60.618  39.171  51.102  1.00  3.62
ATOM   1589  CA  ALA   102      60.843  37.084  50.718  1.00  3.62
ATOM   1590  HA  ALA   102      60.078  36.415  51.110  1.00  3.62
ATOM   1591  CB  ALA   102      60.442  37.469  49.289  1.00  3.62
ATOM   1592  HB1 ALA   102      59.469  37.960  49.293  1.00  3.62
ATOM   1593  HB2 ALA   102      61.182  38.147  48.861  1.00  3.62
ATOM   1594  HB3 ALA   102      60.376  36.573  48.671  1.00  3.62
ATOM   1595  C   ALA   102      62.205  36.358  50.752  1.00  3.62
ATOM   1596  O   ALA   102      63.228  36.898  50.323  1.00  3.62
ATOM   1597  N   VAL   103      62.224  35.133  51.286  1.00  4.75
ATOM   1598  H   VAL   103      61.360  34.812  51.710  1.00  4.75
ATOM   1599  CA  VAL   103      63.445  34.355  51.551  1.00  4.75
ATOM   1600  HA  VAL   103      64.174  35.080  51.915  1.00  4.75
ATOM   1601  CB  VAL   103      63.292  33.334  52.707  1.00  4.75
ATOM   1602  HB  VAL   103      62.717  32.471  52.380  1.00  4.75
ATOM   1603  CG1 VAL   103      64.666  32.842  53.193  1.00  4.75
ATOM   1604 1HG1 VAL   103      64.536  32.136  54.013  1.00  4.75
ATOM   1605 2HG1 VAL   103      65.192  32.328  52.389  1.00  4.75
ATOM   1606 3HG1 VAL   103      65.268  33.682  53.538  1.00  4.75
ATOM   1607  CG2 VAL   103      62.590  33.944  53.929  1.00  4.75
ATOM   1608 1HG2 VAL   103      62.557  33.221  54.744  1.00  4.75
ATOM   1609 2HG2 VAL   103      63.120  34.838  54.262  1.00  4.75
ATOM   1610 3HG2 VAL   103      61.564  34.219  53.686  1.00  4.75
ATOM   1611  C   VAL   103      64.071  33.752  50.291  1.00  4.75
ATOM   1612  O   VAL   103      64.044  32.543  50.081  1.00  4.75
ATOM   1613  N   LEU   104      64.649  34.622  49.458  1.00  6.21
ATOM   1614  H   LEU   104      64.484  35.600  49.685  1.00  6.21
ATOM   1615  CA  LEU   104      65.519  34.362  48.295  1.00  6.21
ATOM   1616  HA  LEU   104      65.867  35.333  47.939  1.00  6.21
ATOM   1617  CB  LEU   104      66.766  33.555  48.715  1.00  6.21
ATOM   1618  HB1 LEU   104      67.447  33.522  47.862  1.00  6.21
ATOM   1619  HB2 LEU   104      66.463  32.528  48.927  1.00  6.21
ATOM   1620  CG  LEU   104      67.536  34.089  49.938  1.00  6.21
ATOM   1621  HG  LEU   104      66.899  34.039  50.822  1.00  6.21
ATOM   1622  CD1 LEU   104      68.760  33.211  50.195  1.00  6.21
ATOM   1623 1HD1 LEU   104      69.276  33.556  51.090  1.00  6.21
ATOM   1624 2HD1 LEU   104      68.445  32.179  50.351  1.00  6.21
ATOM   1625 3HD1 LEU   104      69.439  33.256  49.344  1.00  6.21
ATOM   1626  CD2 LEU   104      68.004  35.534  49.754  1.00  6.21
ATOM   1627 1HD2 LEU   104      68.601  35.839  50.614  1.00  6.21
ATOM   1628 2HD2 LEU   104      68.606  35.618  48.850  1.00  6.21
ATOM   1629 3HD2 LEU   104      67.147  36.201  49.681  1.00  6.21
ATOM   1630  C   LEU   104      64.836  33.714  47.083  1.00  6.21
ATOM   1631  O   LEU   104      65.096  34.112  45.951  1.00  6.21
ATOM   1632  N   VAL   105      63.947  32.750  47.313  1.00  7.44
ATOM   1633  H   VAL   105      63.837  32.442  48.275  1.00  7.44
ATOM   1634  CA  VAL   105      63.149  32.073  46.292  1.00  7.44
ATOM   1635  HA  VAL   105      62.815  32.825  45.577  1.00  7.44
ATOM   1636  CB  VAL   105      63.997  31.045  45.503  1.00  7.44
ATOM   1637  HB  VAL   105      64.793  31.596  45.002  1.00  7.44
ATOM   1638  CG1 VAL   105      64.676  29.960  46.353  1.00  7.44
ATOM   1639 1HG1 VAL   105      65.329  29.359  45.721  1.00  7.44
ATOM   1640 2HG1 VAL   105      65.279  30.419  47.136  1.00  7.44
ATOM   1641 3HG1 VAL   105      63.933  29.307  46.810  1.00  7.44
ATOM   1642  CG2 VAL   105      63.168  30.371  44.404  1.00  7.44
ATOM   1643 1HG2 VAL   105      63.820  29.753  43.785  1.00  7.44
ATOM   1644 2HG2 VAL   105      62.393  29.739  44.839  1.00  7.44
ATOM   1645 3HG2 VAL   105      62.708  31.129  43.770  1.00  7.44
ATOM   1646  C   VAL   105      61.919  31.440  46.929  1.00  7.44
ATOM   1647  O   VAL   105      62.021  30.631  47.846  1.00  7.44
ATOM   1648  N   SER   106      60.735  31.863  46.488  1.00  6.88
ATOM   1649  H   SER   106      60.729  32.478  45.690  1.00  6.88
ATOM   1650  CA  SER   106      59.417  31.461  47.023  1.00  6.88
ATOM   1651  HA  SER   106      58.686  32.144  46.590  1.00  6.88
ATOM   1652  CB  SER   106      59.046  30.062  46.519  1.00  6.88
ATOM   1653  HB1 SER   106      58.055  29.787  46.886  1.00  6.88
ATOM   1654  HB2 SER   106      59.774  29.334  46.879  1.00  6.88
ATOM   1655  OG  SER   106      59.023  30.065  45.104  1.00  6.88
ATOM   1656  HG  SER   106      58.813  29.179  44.796  1.00  6.88
ATOM   1657  C   SER   106      59.199  31.563  48.541  1.00  6.88
ATOM   1658  O   SER   106      58.146  31.158  49.029  1.00  6.88
ATOM   1659  N   GLY   107      60.139  32.140  49.290  1.00  6.12
ATOM   1660  H   GLY   107      61.021  32.326  48.837  1.00  6.12
ATOM   1661  CA  GLY   107      60.091  32.323  50.740  1.00  6.12
ATOM   1662  HA1 GLY   107      61.083  32.596  51.081  1.00  6.12
ATOM   1663  HA2 GLY   107      59.819  31.375  51.205  1.00  6.12
ATOM   1664  C   GLY   107      59.107  33.378  51.221  1.00  6.12
ATOM   1665  O   GLY   107      59.503  34.207  52.035  1.00  6.12
ATOM   1666  N   GLN   108      57.885  33.410  50.680  1.00  5.61
ATOM   1667  H   GLN   108      57.636  32.676  50.028  1.00  5.61
ATOM   1668  CA  GLN   108      56.897  34.444  50.977  1.00  5.61
ATOM   1669  HA  GLN   108      57.281  35.366  50.537  1.00  5.61
ATOM   1670  CB  GLN   108      55.552  34.171  50.271  1.00  5.61
ATOM   1671  HB1 GLN   108      55.768  33.797  49.269  1.00  5.61
ATOM   1672  HB2 GLN   108      55.026  35.116  50.137  1.00  5.61
ATOM   1673  CG  GLN   108      54.595  33.182  50.957  1.00  5.61
ATOM   1674  HG1 GLN   108      55.162  32.305  51.271  1.00  5.61
ATOM   1675  HG2 GLN   108      53.856  32.853  50.226  1.00  5.61
ATOM   1676  CD  GLN   108      53.826  33.766  52.149  1.00  5.61
ATOM   1677  OE1 GLN   108      53.321  34.882  52.149  1.00  5.61
ATOM   1678  NE2 GLN   108      53.709  33.021  53.227  1.00  5.61
ATOM   1679 1HE2 GLN   108      54.244  32.173  53.297  1.00  5.61
ATOM   1680 2HE2 GLN   108      53.239  33.433  54.009  1.00  5.61
ATOM   1681  C   GLN   108      56.792  34.678  52.496  1.00  5.61
ATOM   1682  O   GLN   108      56.691  33.727  53.276  1.00  5.61
ATOM   1683  N   LYS   109      56.929  35.934  52.923  1.00  5.31
ATOM   1684  H   LYS   109      56.814  36.653  52.211  1.00  5.31
ATOM   1685  CA  LYS   109      57.388  36.317  54.269  1.00  5.31
ATOM   1686  HA  LYS   109      57.694  37.359  54.247  1.00  5.31
ATOM   1687  CB  LYS   109      56.236  36.163  55.301  1.00  5.31
ATOM   1688  HB1 LYS   109      56.517  36.682  56.219  1.00  5.31
ATOM   1689  HB2 LYS   109      56.148  35.104  55.548  1.00  5.31
ATOM   1690  CG  LYS   109      54.832  36.642  54.872  1.00  5.31
ATOM   1691  HG1 LYS   109      54.109  36.315  55.620  1.00  5.31
ATOM   1692  HG2 LYS   109      54.567  36.151  53.941  1.00  5.31
ATOM   1693  CD  LYS   109      54.708  38.165  54.721  1.00  5.31
ATOM   1694  HD1 LYS   109      55.637  38.563  54.331  1.00  5.31
ATOM   1695  HD2 LYS   109      54.583  38.599  55.714  1.00  5.31
ATOM   1696  CE  LYS   109      53.531  38.632  53.836  1.00  5.31
ATOM   1697  HE1 LYS   109      53.562  39.727  53.782  1.00  5.31
ATOM   1698  HE2 LYS   109      52.589  38.362  54.319  1.00  5.31
ATOM   1699  NZ  LYS   109      53.559  38.083  52.453  1.00  5.31
ATOM   1700  HZ1 LYS   109      52.898  38.575  51.866  1.00  5.31
ATOM   1701  HZ2 LYS   109      54.475  38.194  52.010  1.00  5.31
ATOM   1702  HZ3 LYS   109      53.384  37.084  52.416  1.00  5.31
ATOM   1703  C   LYS   109      58.634  35.528  54.715  1.00  5.31
ATOM   1704  O   LYS   109      59.185  34.672  54.023  1.00  5.31
