# Supplementary material for: Selecting Near-Native Protein Structures from Predicted Decoy Sets Using Ordered Graphlet Degree Similarity
Source: Genes (Basel). 2019 Feb 11;10(2):132. doi: 10.3390/genes10020132 (PMC6410076; doi:10.3390/genes10020132)
Supplement: Supplementary file 1 [file genes-10-00132-s001.zip › CodeData/data/CASP11/T0759/model161.pdb]

ATOM      1  N   MET     1      49.372  72.859  46.913  1.00 10.70
ATOM      2  CA  MET     1      49.514  71.440  47.258  1.00 10.70
ATOM      3  HA  MET     1      50.557  71.164  47.111  1.00 10.70
ATOM      4  CB  MET     1      49.170  71.233  48.744  1.00 10.70
ATOM      5  HB1 MET     1      49.401  70.206  49.027  1.00 10.70
ATOM      6  HB2 MET     1      48.098  71.386  48.877  1.00 10.70
ATOM      7  CG  MET     1      49.908  72.167  49.718  1.00 10.70
ATOM      8  HG1 MET     1      49.527  71.946  50.715  1.00 10.70
ATOM      9  HG2 MET     1      49.641  73.201  49.500  1.00 10.70
ATOM     10  SD  MET     1      51.719  72.026  49.791  1.00 10.70
ATOM     11  CE  MET     1      52.229  73.251  48.550  1.00 10.70
ATOM     12  HE1 MET     1      53.310  73.387  48.597  1.00 10.70
ATOM     13  HE2 MET     1      51.966  72.904  47.552  1.00 10.70
ATOM     14  HE3 MET     1      51.737  74.203  48.746  1.00 10.70
ATOM     15  C   MET     1      48.668  70.527  46.346  1.00 10.70
ATOM     16  O   MET     1      47.987  70.984  45.427  1.00 10.70
ATOM     17  N   GLY     2      48.762  69.209  46.558  1.00  8.92
ATOM     18  H   GLY     2      49.264  68.872  47.367  1.00  8.92
ATOM     19  CA  GLY     2      48.366  68.211  45.557  1.00  8.92
ATOM     20  HA1 GLY     2      47.510  68.559  44.979  1.00  8.92
ATOM     21  HA2 GLY     2      48.091  67.295  46.076  1.00  8.92
ATOM     22  C   GLY     2      49.503  67.863  44.592  1.00  8.92
ATOM     23  O   GLY     2      49.263  67.411  43.477  1.00  8.92
ATOM     24  N   HIS     3      50.734  68.155  45.024  1.00  7.62
ATOM     25  H   HIS     3      50.777  68.384  46.002  1.00  7.62
ATOM     26  CA  HIS     3      52.011  67.998  44.330  1.00  7.62
ATOM     27  HA  HIS     3      52.100  66.999  43.930  1.00  7.62
ATOM     28  CB  HIS     3      52.041  68.963  43.117  1.00  7.62
ATOM     29  HB1 HIS     3      51.309  68.655  42.373  1.00  7.62
ATOM     30  HB2 HIS     3      53.015  68.940  42.635  1.00  7.62
ATOM     31  CG  HIS     3      51.759  70.405  43.492  1.00  7.62
ATOM     32  ND1 HIS     3      52.689  71.306  43.972  1.00  7.62
ATOM     33  CE1 HIS     3      51.997  72.376  44.393  1.00  7.62
ATOM     34  HE1 HIS     3      52.431  73.239  44.881  1.00  7.62
ATOM     35  NE2 HIS     3      50.685  72.187  44.185  1.00  7.62
ATOM     36  HE2 HIS     3      49.945  72.777  44.552  1.00  7.62
ATOM     37  CD2 HIS     3      50.511  70.952  43.605  1.00  7.62
ATOM     38  HD2 HIS     3      49.569  70.460  43.392  1.00  7.62
ATOM     39  C   HIS     3      53.264  68.259  45.189  1.00  7.62
ATOM     40  O   HIS     3      54.347  67.843  44.790  1.00  7.62
ATOM     41  N   HIS     4      53.144  68.822  46.404  1.00  7.57
ATOM     42  H   HIS     4      52.253  69.206  46.658  1.00  7.57
ATOM     43  CA  HIS     4      54.276  69.013  47.347  1.00  7.57
ATOM     44  HA  HIS     4      55.179  68.573  46.924  1.00  7.57
ATOM     45  CB  HIS     4      54.543  70.519  47.555  1.00  7.57
ATOM     46  HB1 HIS     4      55.285  70.629  48.347  1.00  7.57
ATOM     47  HB2 HIS     4      53.620  70.968  47.909  1.00  7.57
ATOM     48  CG  HIS     4      55.039  71.323  46.380  1.00  7.57
ATOM     49  ND1 HIS     4      54.962  72.718  46.296  1.00  7.57
ATOM     50  CE1 HIS     4      55.512  73.045  45.118  1.00  7.57
ATOM     51  HE1 HIS     4      55.581  74.054  44.736  1.00  7.57
ATOM     52  NE2 HIS     4      55.943  71.947  44.477  1.00  7.57
ATOM     53  HE2 HIS     4      56.334  71.925  43.547  1.00  7.57
ATOM     54  CD2 HIS     4      55.663  70.850  45.262  1.00  7.57
ATOM     55  HD2 HIS     4      55.862  69.815  45.024  1.00  7.57
ATOM     56  C   HIS     4      54.112  68.370  48.707  1.00  7.57
ATOM     57  O   HIS     4      55.119  68.205  49.405  1.00  7.57
ATOM     58  N   HIS     5      52.906  67.962  49.078  1.00  6.84
ATOM     59  H   HIS     5      52.123  68.080  48.453  1.00  6.84
ATOM     60  CA  HIS     5      52.783  66.935  50.110  1.00  6.84
ATOM     61  HA  HIS     5      53.556  67.109  50.867  1.00  6.84
ATOM     62  CB  HIS     5      51.467  67.089  50.879  1.00  6.84
ATOM     63  HB1 HIS     5      51.513  66.320  51.638  1.00  6.84
ATOM     64  HB2 HIS     5      50.634  66.917  50.207  1.00  6.84
ATOM     65  CG  HIS     5      51.268  68.395  51.602  1.00  6.84
ATOM     66  ND1 HIS     5      50.030  68.912  51.994  1.00  6.84
ATOM     67  CE1 HIS     5      50.290  70.041  52.664  1.00  6.84
ATOM     68  HE1 HIS     5      49.533  70.689  53.082  1.00  6.84
ATOM     69  NE2 HIS     5      51.614  70.257  52.725  1.00  6.84
ATOM     70  HE2 HIS     5      52.058  71.072  53.125  1.00  6.84
ATOM     71  CD2 HIS     5      52.248  69.225  52.064  1.00  6.84
ATOM     72  HD2 HIS     5      53.312  69.107  51.929  1.00  6.84
ATOM     73  C   HIS     5      53.134  65.547  49.460  1.00  6.84
ATOM     74  O   HIS     5      53.757  64.790  50.215  1.00  6.84
ATOM     75  N   HIS     6      52.997  65.066  48.165  1.00  6.08
ATOM     76  H   HIS     6      53.400  64.141  48.159  1.00  6.08
ATOM     77  CA  HIS     6      52.302  65.372  46.843  1.00  6.08
ATOM     78  HA  HIS     6      52.832  66.197  46.444  1.00  6.08
ATOM     79  CB  HIS     6      52.586  64.220  45.876  1.00  6.08
ATOM     80  HB1 HIS     6      52.145  63.313  46.233  1.00  6.08
ATOM     81  HB2 HIS     6      53.660  64.045  45.861  1.00  6.08
ATOM     82  CG  HIS     6      52.169  64.389  44.435  1.00  6.08
ATOM     83  ND1 HIS     6      53.014  64.272  43.324  1.00  6.08
ATOM     84  CE1 HIS     6      52.197  64.238  42.258  1.00  6.08
ATOM     85  HE1 HIS     6      52.508  64.040  41.243  1.00  6.08
ATOM     86  NE2 HIS     6      50.916  64.311  42.637  1.00  6.08
ATOM     87  HE2 HIS     6      50.142  63.917  42.093  1.00  6.08
ATOM     88  CD2 HIS     6      50.880  64.426  44.001  1.00  6.08
ATOM     89  HD2 HIS     6      50.002  64.379  44.612  1.00  6.08
ATOM     90  C   HIS     6      50.869  65.859  47.132  1.00  6.08
ATOM     91  O   HIS     6      50.679  67.023  47.504  1.00  6.08
ATOM     92  N   HIS     7      49.878  64.967  47.081  1.00  6.25
ATOM     93  H   HIS     7      50.151  64.041  46.771  1.00  6.25
ATOM     94  CA  HIS     7      48.828  64.904  48.110  1.00  6.25
ATOM     95  HA  HIS     7      48.428  65.914  48.205  1.00  6.25
ATOM     96  CB  HIS     7      47.629  64.050  47.661  1.00  6.25
ATOM     97  HB1 HIS     7      46.864  64.075  48.437  1.00  6.25
ATOM     98  HB2 HIS     7      47.913  63.014  47.510  1.00  6.25
ATOM     99  CG  HIS     7      46.998  64.564  46.388  1.00  6.25
ATOM    100  ND1 HIS     7      46.069  65.603  46.302  1.00  6.25
ATOM    101  CE1 HIS     7      45.857  65.802  44.991  1.00  6.25
ATOM    102  HE1 HIS     7      45.201  66.561  44.585  1.00  6.25
ATOM    103  NE2 HIS     7      46.597  64.951  44.259  1.00  6.25
ATOM    104  HE2 HIS     7      46.663  64.930  43.249  1.00  6.25
ATOM    105  CD2 HIS     7      47.309  64.157  45.124  1.00  6.25
ATOM    106  HD2 HIS     7      48.012  63.383  44.859  1.00  6.25
ATOM    107  C   HIS     7      49.403  64.616  49.485  1.00  6.25
ATOM    108  O   HIS     7      50.601  64.445  49.666  1.00  6.25
ATOM    109  N   HIS     8      48.585  64.662  50.510  1.00  5.56
ATOM    110  H   HIS     8      47.593  64.790  50.349  1.00  5.56
ATOM    111  CA  HIS     8      49.059  64.676  51.887  1.00  5.56
ATOM    112  HA  HIS     8      50.061  65.074  51.945  1.00  5.56
ATOM    113  CB  HIS     8      48.130  65.645  52.668  1.00  5.56
ATOM    114  HB1 HIS     8      48.443  66.663  52.436  1.00  5.56
ATOM    115  HB2 HIS     8      48.278  65.483  53.736  1.00  5.56
ATOM    116  CG  HIS     8      46.671  65.504  52.311  1.00  5.56
ATOM    117  ND1 HIS     8      46.068  66.047  51.168  1.00  5.56
ATOM    118  CE1 HIS     8      44.841  65.511  51.109  1.00  5.56
ATOM    119  HE1 HIS     8      44.139  65.690  50.305  1.00  5.56
ATOM    120  NE2 HIS     8      44.642  64.677  52.143  1.00  5.56
ATOM    121  HE2 HIS     8      43.845  64.061  52.267  1.00  5.56
ATOM    122  CD2 HIS     8      45.785  64.660  52.906  1.00  5.56
ATOM    123  HD2 HIS     8      45.991  63.997  53.734  1.00  5.56
ATOM    124  C   HIS     8      49.079  63.278  52.482  1.00  5.56
ATOM    125  O   HIS     8      48.082  62.745  52.973  1.00  5.56
ATOM    126  N   SER     9      50.277  62.707  52.481  1.00  4.58
ATOM    127  H   SER     9      51.051  63.178  52.040  1.00  4.58
ATOM    128  CA  SER     9      50.619  61.489  53.210  1.00  4.58
ATOM    129  HA  SER     9      50.134  60.655  52.713  1.00  4.58
ATOM    130  CB  SER     9      52.164  61.296  53.186  1.00  4.58
ATOM    131  HB1 SER     9      52.387  60.255  52.960  1.00  4.58
ATOM    132  HB2 SER     9      52.542  61.500  54.179  1.00  4.58
ATOM    133  OG  SER     9      52.873  62.157  52.313  1.00  4.58
ATOM    134  HG  SER     9      53.212  61.640  51.555  1.00  4.58
ATOM    135  C   SER     9      50.154  61.619  54.620  1.00  4.58
ATOM    136  O   SER     9      50.694  62.469  55.308  1.00  4.58
ATOM    137  N   HIS    10      49.161  60.858  55.084  1.00  4.17
ATOM    138  H   HIS    10      48.644  60.282  54.437  1.00  4.17
ATOM    139  CA  HIS    10      48.609  61.078  56.432  1.00  4.17
ATOM    140  HA  HIS    10      48.294  62.121  56.491  1.00  4.17
ATOM    141  CB  HIS    10      47.345  60.222  56.629  1.00  4.17
ATOM    142  HB1 HIS    10      47.471  59.252  56.151  1.00  4.17
ATOM    143  HB2 HIS    10      46.506  60.714  56.137  1.00  4.17
ATOM    144  CG  HIS    10      46.983  59.974  58.072  1.00  4.17
ATOM    145  ND1 HIS    10      46.313  60.849  58.934  1.00  4.17
ATOM    146  CE1 HIS    10      46.316  60.249  60.134  1.00  4.17
ATOM    147  HE1 HIS    10      45.918  60.686  61.037  1.00  4.17
ATOM    148  NE2 HIS    10      46.959  59.073  60.067  1.00  4.17
ATOM    149  HE2 HIS    10      47.279  58.512  60.852  1.00  4.17
ATOM    150  CD2 HIS    10      47.383  58.883  58.779  1.00  4.17
ATOM    151  HD2 HIS    10      47.980  58.059  58.412  1.00  4.17
ATOM    152  C   HIS    10      49.650  60.929  57.563  1.00  4.17
ATOM    153  O   HIS    10      49.747  61.758  58.470  1.00  4.17
ATOM    154  N   MET    11      50.498  59.920  57.396  1.00  3.28
ATOM    155  H   MET    11      50.250  59.315  56.635  1.00  3.28
ATOM    156  CA  MET    11      51.779  59.597  58.026  1.00  3.28
ATOM    157  HA  MET    11      51.901  58.544  57.797  1.00  3.28
ATOM    158  CB  MET    11      52.918  60.333  57.312  1.00  3.28
ATOM    159  HB1 MET    11      53.830  60.328  57.904  1.00  3.28
ATOM    160  HB2 MET    11      52.635  61.374  57.151  1.00  3.28
ATOM    161  CG  MET    11      53.205  59.670  55.967  1.00  3.28
ATOM    162  HG1 MET    11      53.895  60.322  55.443  1.00  3.28
ATOM    163  HG2 MET    11      52.283  59.678  55.393  1.00  3.28
ATOM    164  SD  MET    11      53.888  57.975  55.891  1.00  3.28
ATOM    165  CE  MET    11      54.350  57.517  57.591  1.00  3.28
ATOM    166  HE1 MET    11      53.465  57.243  58.163  1.00  3.28
ATOM    167  HE2 MET    11      55.013  56.654  57.559  1.00  3.28
ATOM    168  HE3 MET    11      54.862  58.336  58.091  1.00  3.28
ATOM    169  C   MET    11      51.954  59.588  59.534  1.00  3.28
ATOM    170  O   MET    11      53.051  59.327  60.032  1.00  3.28
ATOM    171  N   VAL    12      50.892  59.808  60.275  1.00  2.56
ATOM    172  H   VAL    12      50.007  59.927  59.799  1.00  2.56
ATOM    173  CA  VAL    12      50.880  59.859  61.727  1.00  2.56
ATOM    174  HA  VAL    12      51.862  59.638  62.129  1.00  2.56
ATOM    175  CB  VAL    12      50.476  61.295  62.152  1.00  2.56
ATOM    176  HB  VAL    12      51.090  61.966  61.561  1.00  2.56
ATOM    177  CG1 VAL    12      49.013  61.661  61.850  1.00  2.56
ATOM    178 1HG1 VAL    12      48.859  62.725  62.014  1.00  2.56
ATOM    179 2HG1 VAL    12      48.777  61.438  60.812  1.00  2.56
ATOM    180 3HG1 VAL    12      48.335  61.117  62.498  1.00  2.56
ATOM    181  CG2 VAL    12      50.749  61.656  63.614  1.00  2.56
ATOM    182 1HG2 VAL    12      50.496  62.700  63.775  1.00  2.56
ATOM    183 2HG2 VAL    12      50.157  61.062  64.297  1.00  2.56
ATOM    184 3HG2 VAL    12      51.806  61.520  63.829  1.00  2.56
ATOM    185  C   VAL    12      49.884  58.799  62.243  1.00  2.56
ATOM    186  O   VAL    12      49.150  58.196  61.464  1.00  2.56
ATOM    187  N   VAL    13      49.725  58.636  63.547  1.00  2.40
ATOM    188  H   VAL    13      50.479  58.976  64.140  1.00  2.40
ATOM    189  CA  VAL    13      48.387  58.678  64.155  1.00  2.40
ATOM    190  HA  VAL    13      47.784  59.344  63.538  1.00  2.40
ATOM    191  CB  VAL    13      47.619  57.343  64.113  1.00  2.40
ATOM    192  HB  VAL    13      47.534  57.035  63.072  1.00  2.40
ATOM    193  CG1 VAL    13      48.331  56.235  64.856  1.00  2.40
ATOM    194 1HG1 VAL    13      47.775  55.306  64.738  1.00  2.40
ATOM    195 2HG1 VAL    13      49.330  56.104  64.439  1.00  2.40
ATOM    196 3HG1 VAL    13      48.397  56.498  65.911  1.00  2.40
ATOM    197  CG2 VAL    13      46.191  57.481  64.652  1.00  2.40
ATOM    198 1HG2 VAL    13      45.647  56.551  64.487  1.00  2.40
ATOM    199 2HG2 VAL    13      46.197  57.688  65.723  1.00  2.40
ATOM    200 3HG2 VAL    13      45.666  58.282  64.133  1.00  2.40
ATOM    201  C   VAL    13      48.503  59.341  65.509  1.00  2.40
ATOM    202  O   VAL    13      49.465  59.135  66.252  1.00  2.40
ATOM    203  N   ILE    14      47.584  60.267  65.753  1.00  2.90
ATOM    204  H   ILE    14      46.810  60.365  65.118  1.00  2.90
ATOM    205  CA  ILE    14      47.496  60.983  67.011  1.00  2.90
ATOM    206  HA  ILE    14      48.510  61.195  67.349  1.00  2.90
ATOM    207  CB  ILE    14      46.799  62.352  66.813  1.00  2.90
ATOM    208  HB  ILE    14      47.468  62.919  66.163  1.00  2.90
ATOM    209  CG2 ILE    14      45.453  62.276  66.065  1.00  2.90
ATOM    210 1HG2 ILE    14      45.025  63.276  65.982  1.00  2.90
ATOM    211 2HG2 ILE    14      45.598  61.888  65.058  1.00  2.90
ATOM    212 3HG2 ILE    14      44.756  61.630  66.599  1.00  2.90
ATOM    213  CG1 ILE    14      46.708  63.173  68.123  1.00  2.90
ATOM    214 1HG1 ILE    14      46.765  64.231  67.863  1.00  2.90
ATOM    215 2HG1 ILE    14      47.579  62.953  68.739  1.00  2.90
ATOM    216  CD1 ILE    14      45.440  62.982  68.970  1.00  2.90
ATOM    217  HD1 ILE    14      45.248  61.928  69.149  1.00  2.90
ATOM    218  HD2 ILE    14      45.566  63.487  69.927  1.00  2.90
ATOM    219  HD3 ILE    14      44.580  63.416  68.460  1.00  2.90
ATOM    220  C   ILE    14      46.848  60.079  68.049  1.00  2.90
ATOM    221  O   ILE    14      45.836  59.430  67.782  1.00  2.90
ATOM    222  N   HIS    15      47.452  60.038  69.230  1.00  3.06
ATOM    223  H   HIS    15      48.304  60.578  69.346  1.00  3.06
ATOM    224  CA  HIS    15      46.967  59.286  70.374  1.00  3.06
ATOM    225  HA  HIS    15      46.444  58.401  70.022  1.00  3.06
ATOM    226  CB  HIS    15      48.189  58.800  71.169  1.00  3.06
ATOM    227  HB1 HIS    15      48.684  59.653  71.625  1.00  3.06
ATOM    228  HB2 HIS    15      48.901  58.365  70.468  1.00  3.06
ATOM    229  CG  HIS    15      47.913  57.748  72.220  1.00  3.06
ATOM    230  ND1 HIS    15      48.896  56.972  72.840  1.00  3.06
ATOM    231  CE1 HIS    15      48.246  56.167  73.697  1.00  3.06
ATOM    232  HE1 HIS    15      48.723  55.446  74.347  1.00  3.06
ATOM    233  NE2 HIS    15      46.924  56.392  73.640  1.00  3.06
ATOM    234  HE2 HIS    15      46.216  55.956  74.218  1.00  3.06
ATOM    235  CD2 HIS    15      46.695  57.369  72.704  1.00  3.06
ATOM    236  HD2 HIS    15      45.730  57.763  72.429  1.00  3.06
ATOM    237  C   HIS    15      45.994  60.151  71.182  1.00  3.06
ATOM    238  O   HIS    15      46.451  61.035  71.914  1.00  3.06
ATOM    239  N   PRO    16      44.666  59.953  71.053  1.00  3.85
ATOM    240  CD  PRO    16      43.955  59.000  70.206  1.00  3.85
ATOM    241  HD1 PRO    16      44.406  58.013  70.255  1.00  3.85
ATOM    242  HD2 PRO    16      43.928  59.369  69.183  1.00  3.85
ATOM    243  CG  PRO    16      42.521  58.923  70.727  1.00  3.85
ATOM    244  HG1 PRO    16      42.439  58.124  71.466  1.00  3.85
ATOM    245  HG2 PRO    16      41.806  58.768  69.919  1.00  3.85
ATOM    246  CB  PRO    16      42.329  60.277  71.402  1.00  3.85
ATOM    247  HB1 PRO    16      41.582  60.233  72.196  1.00  3.85
ATOM    248  HB2 PRO    16      42.048  61.020  70.654  1.00  3.85
ATOM    249  CA  PRO    16      43.725  60.602  71.940  1.00  3.85
ATOM    250  HA  PRO    16      43.874  61.681  71.930  1.00  3.85
ATOM    251  C   PRO    16      43.949  60.056  73.354  1.00  3.85
ATOM    252  O   PRO    16      43.913  58.847  73.558  1.00  3.85
ATOM    253  N   ASP    17      44.276  60.981  74.251  1.00  3.95
ATOM    254  H   ASP    17      44.231  61.927  73.918  1.00  3.95
ATOM    255  CA  ASP    17      44.623  60.875  75.674  1.00  3.95
ATOM    256  HA  ASP    17      43.852  61.433  76.210  1.00  3.95
ATOM    257  CB  ASP    17      44.607  59.466  76.317  1.00  3.95
ATOM    258  HB1 ASP    17      45.156  59.529  77.258  1.00  3.95
ATOM    259  HB2 ASP    17      45.130  58.741  75.696  1.00  3.95
ATOM    260  CG  ASP    17      43.205  58.933  76.655  1.00  3.95
ATOM    261  OD1 ASP    17      42.211  59.652  76.395  1.00  3.95
ATOM    262  OD2 ASP    17      43.156  57.821  77.230  1.00  3.95
ATOM    263  C   ASP    17      45.910  61.676  75.939  1.00  3.95
ATOM    264  O   ASP    17      45.805  62.805  76.419  1.00  3.95
ATOM    265  N   PRO    18      47.119  61.224  75.539  1.00  3.94
ATOM    266  CD  PRO    18      47.453  59.910  75.009  1.00  3.94
ATOM    267  HD1 PRO    18      46.850  59.670  74.135  1.00  3.94
ATOM    268  HD2 PRO    18      47.311  59.158  75.786  1.00  3.94
ATOM    269  CG  PRO    18      48.937  59.969  74.647  1.00  3.94
ATOM    270  HG1 PRO    18      49.055  60.328  73.628  1.00  3.94
ATOM    271  HG2 PRO    18      49.428  59.006  74.783  1.00  3.94
ATOM    272  CB  PRO    18      49.481  61.024  75.601  1.00  3.94
ATOM    273  HB1 PRO    18      50.412  61.462  75.236  1.00  3.94
ATOM    274  HB2 PRO    18      49.629  60.583  76.588  1.00  3.94
ATOM    275  CA  PRO    18      48.331  62.033  75.657  1.00  3.94
ATOM    276  HA  PRO    18      48.346  62.529  76.629  1.00  3.94
ATOM    277  C   PRO    18      48.475  63.123  74.580  1.00  3.94
ATOM    278  O   PRO    18      49.449  63.874  74.610  1.00  3.94
ATOM    279  N   GLY    19      47.580  63.188  73.585  1.00  3.77
ATOM    280  H   GLY    19      46.847  62.488  73.570  1.00  3.77
ATOM    281  CA  GLY    19      47.595  64.171  72.487  1.00  3.77
ATOM    282  HA1 GLY    19      47.663  65.171  72.916  1.00  3.77
ATOM    283  HA2 GLY    19      46.654  64.097  71.944  1.00  3.77
ATOM    284  C   GLY    19      48.734  64.020  71.470  1.00  3.77
ATOM    285  O   GLY    19      48.769  64.739  70.474  1.00  3.77
ATOM    286  N   ARG    20      49.685  63.114  71.723  1.00  3.27
ATOM    287  H   ARG    20      49.594  62.614  72.592  1.00  3.27
ATOM    288  CA  ARG    20      50.938  62.985  70.970  1.00  3.27
ATOM    289  HA  ARG    20      51.365  63.986  70.906  1.00  3.27
ATOM    290  CB  ARG    20      51.912  62.050  71.723  1.00  3.27
ATOM    291  HB1 ARG    20      51.963  61.090  71.206  1.00  3.27
ATOM    292  HB2 ARG    20      51.548  61.855  72.733  1.00  3.27
ATOM    293  CG  ARG    20      53.321  62.660  71.838  1.00  3.27
ATOM    294  HG1 ARG    20      53.322  63.364  72.671  1.00  3.27
ATOM    295  HG2 ARG    20      53.566  63.213  70.930  1.00  3.27
ATOM    296  CD  ARG    20      54.405  61.597  72.076  1.00  3.27
ATOM    297  HD1 ARG    20      54.040  60.858  72.793  1.00  3.27
ATOM    298  HD2 ARG    20      55.288  62.087  72.490  1.00  3.27
ATOM    299  NE  ARG    20      54.771  60.952  70.804  1.00  3.27
ATOM    300  HE  ARG    20      54.364  61.346  69.961  1.00  3.27
ATOM    301  CZ  ARG    20      55.522  59.890  70.579  1.00  3.27
ATOM    302  NH1 ARG    20      56.080  59.182  71.517  1.00  3.27
ATOM    303 1HH1 ARG    20      55.881  59.398  72.475  1.00  3.27
ATOM    304 2HH1 ARG    20      56.623  58.377  71.252  1.00  3.27
ATOM    305  NH2 ARG    20      55.697  59.526  69.352  1.00  3.27
ATOM    306 1HH2 ARG    20      55.206  60.056  68.641  1.00  3.27
ATOM    307 2HH2 ARG    20      56.186  58.661  69.102  1.00  3.27
ATOM    308  C   ARG    20      50.739  62.493  69.539  1.00  3.27
ATOM    309  O   ARG    20      50.009  61.535  69.299  1.00  3.27
ATOM    310  N   GLU    21      51.527  63.036  68.613  1.00  2.89
ATOM    311  H   GLU    21      52.053  63.862  68.842  1.00  2.89
ATOM    312  CA  GLU    21      51.832  62.356  67.351  1.00  2.89
ATOM    313  HA  GLU    21      50.900  62.059  66.865  1.00  2.89
ATOM    314  CB  GLU    21      52.617  63.265  66.392  1.00  2.89
ATOM    315  HB1 GLU    21      52.924  62.646  65.548  1.00  2.89
ATOM    316  HB2 GLU    21      53.520  63.633  66.881  1.00  2.89
ATOM    317  CG  GLU    21      51.808  64.454  65.864  1.00  2.89
ATOM    318  HG1 GLU    21      51.951  65.309  66.527  1.00  2.89
ATOM    319  HG2 GLU    21      50.747  64.191  65.879  1.00  2.89
ATOM    320  CD  GLU    21      52.206  64.819  64.426  1.00  2.89
ATOM    321  OE1 GLU    21      51.292  65.123  63.628  1.00  2.89
ATOM    322  OE2 GLU    21      53.394  64.737  64.048  1.00  2.89
ATOM    323  C   GLU    21      52.685  61.102  67.577  1.00  2.89
ATOM    324  O   GLU    21      53.788  61.168  68.136  1.00  2.89
ATOM    325  N   LEU    22      52.232  59.966  67.060  1.00  2.34
ATOM    326  H   LEU    22      51.305  59.947  66.643  1.00  2.34
ATOM    327  CA  LEU    22      53.053  58.780  66.839  1.00  2.34
ATOM    328  HA  LEU    22      54.049  58.906  67.260  1.00  2.34
ATOM    329  CB  LEU    22      52.380  57.545  67.491  1.00  2.34
ATOM    330  HB1 LEU    22      53.109  56.735  67.507  1.00  2.34
ATOM    331  HB2 LEU    22      51.567  57.227  66.835  1.00  2.34
ATOM    332  CG  LEU    22      51.770  57.683  68.906  1.00  2.34
ATOM    333  HG  LEU    22      50.904  58.344  68.859  1.00  2.34
ATOM    334  CD1 LEU    22      51.302  56.317  69.402  1.00  2.34
ATOM    335 1HD1 LEU    22      50.759  56.426  70.342  1.00  2.34
ATOM    336 2HD1 LEU    22      50.635  55.881  68.667  1.00  2.34
ATOM    337 3HD1 LEU    22      52.150  55.648  69.552  1.00  2.34
ATOM    338  CD2 LEU    22      52.731  58.214  69.964  1.00  2.34
ATOM    339 1HD2 LEU    22      52.255  58.176  70.945  1.00  2.34
ATOM    340 2HD2 LEU    22      53.642  57.617  69.975  1.00  2.34
ATOM    341 3HD2 LEU    22      52.948  59.250  69.732  1.00  2.34
ATOM    342  C   LEU    22      53.184  58.561  65.333  1.00  2.34
ATOM    343  O   LEU    22      52.431  59.130  64.548  1.00  2.34
ATOM    344  N   SER    23      54.086  57.693  64.907  1.00  2.12
ATOM    345  H   SER    23      54.711  57.270  65.582  1.00  2.12
ATOM    346  CA  SER    23      53.990  57.092  63.575  1.00  2.12
ATOM    347  HA  SER    23      53.618  57.845  62.880  1.00  2.12
ATOM    348  CB  SER    23      55.384  56.723  63.111  1.00  2.12
ATOM    349  HB1 SER    23      56.019  57.608  63.148  1.00  2.12
ATOM    350  HB2 SER    23      55.328  56.391  62.077  1.00  2.12
ATOM    351  OG  SER    23      55.940  55.707  63.932  1.00  2.12
ATOM    352  HG  SER    23      56.029  56.071  64.850  1.00  2.12
ATOM    353  C   SER    23      53.022  55.898  63.558  1.00  2.12
ATOM    354  O   SER    23      52.709  55.348  64.616  1.00  2.12
ATOM    355  N   PRO    24      52.559  55.450  62.382  1.00  1.93
ATOM    356  CD  PRO    24      52.710  56.093  61.090  1.00  1.93
ATOM    357  HD1 PRO    24      53.672  55.831  60.650  1.00  1.93
ATOM    358  HD2 PRO    24      52.600  57.172  61.164  1.00  1.93
ATOM    359  CG  PRO    24      51.582  55.532  60.240  1.00  1.93
ATOM    360  HG1 PRO    24      51.878  55.480  59.200  1.00  1.93
ATOM    361  HG2 PRO    24      50.688  56.141  60.378  1.00  1.93
ATOM    362  CB  PRO    24      51.342  54.142  60.809  1.00  1.93
ATOM    363  HB1 PRO    24      52.067  53.451  60.378  1.00  1.93
ATOM    364  HB2 PRO    24      50.322  53.799  60.624  1.00  1.93
ATOM    365  CA  PRO    24      51.613  54.346  62.299  1.00  1.93
ATOM    366  HA  PRO    24      50.684  54.659  62.779  1.00  1.93
ATOM    367  C   PRO    24      52.081  53.046  62.960  1.00  1.93
ATOM    368  O   PRO    24      51.314  52.405  63.681  1.00  1.93
ATOM    369  N   GLU    25      53.347  52.658  62.750  1.00  1.99
ATOM    370  H   GLU    25      53.956  53.228  62.191  1.00  1.99
ATOM    371  CA  GLU    25      53.821  51.404  63.348  1.00  1.99
ATOM    372  HA  GLU    25      53.037  50.668  63.164  1.00  1.99
ATOM    373  CB  GLU    25      55.110  50.873  62.711  1.00  1.99
ATOM    374  HB1 GLU    25      55.989  51.349  63.149  1.00  1.99
ATOM    375  HB2 GLU    25      55.093  51.113  61.647  1.00  1.99
ATOM    376  CG  GLU    25      55.173  49.340  62.852  1.00  1.99
ATOM    377  HG1 GLU    25      55.537  48.941  61.903  1.00  1.99
ATOM    378  HG2 GLU    25      54.179  48.919  63.007  1.00  1.99
ATOM    379  CD  GLU    25      56.098  48.833  63.953  1.00  1.99
ATOM    380  OE1 GLU    25      57.271  48.598  63.605  1.00  1.99
ATOM    381  OE2 GLU    25      55.643  48.512  65.066  1.00  1.99
ATOM    382  C   GLU    25      53.939  51.496  64.867  1.00  1.99
ATOM    383  O   GLU    25      53.566  50.581  65.578  1.00  1.99
ATOM    384  N   GLU    26      54.356  52.654  65.359  1.00  2.12
ATOM    385  H   GLU    26      54.532  53.391  64.695  1.00  2.12
ATOM    386  CA  GLU    26      54.475  53.008  66.772  1.00  2.12
ATOM    387  HA  GLU    26      55.129  52.293  67.276  1.00  2.12
ATOM    388  CB  GLU    26      55.167  54.380  66.713  1.00  2.12
ATOM    389  HB1 GLU    26      54.493  55.059  66.203  1.00  2.12
ATOM    390  HB2 GLU    26      56.045  54.237  66.079  1.00  2.12
ATOM    391  CG  GLU    26      55.680  55.134  67.938  1.00  2.12
ATOM    392  HG1 GLU    26      56.409  54.514  68.463  1.00  2.12
ATOM    393  HG2 GLU    26      54.844  55.348  68.607  1.00  2.12
ATOM    394  CD  GLU    26      56.347  56.459  67.485  1.00  2.12
ATOM    395  OE1 GLU    26      56.767  57.254  68.355  1.00  2.12
ATOM    396  OE2 GLU    26      56.417  56.749  66.256  1.00  2.12
ATOM    397  C   GLU    26      53.116  52.998  67.492  1.00  2.12
ATOM    398  O   GLU    26      53.014  52.520  68.621  1.00  2.12
ATOM    399  N   ALA    27      52.049  53.414  66.806  1.00  1.92
ATOM    400  H   ALA    27      52.189  53.791  65.875  1.00  1.92
ATOM    401  CA  ALA    27      50.679  53.269  67.285  1.00  1.92
ATOM    402  HA  ALA    27      50.618  53.643  68.307  1.00  1.92
ATOM    403  CB  ALA    27      49.798  54.120  66.397  1.00  1.92
ATOM    404  HB1 ALA    27      48.761  54.045  66.725  1.00  1.92
ATOM    405  HB2 ALA    27      50.141  55.150  66.468  1.00  1.92
ATOM    406  HB3 ALA    27      49.870  53.787  65.362  1.00  1.92
ATOM    407  C   ALA    27      50.190  51.807  67.306  1.00  1.92
ATOM    408  O   ALA    27      49.497  51.383  68.244  1.00  1.92
ATOM    409  N   HIS    28      50.561  51.007  66.294  1.00  2.07
ATOM    410  H   HIS    28      51.097  51.388  65.519  1.00  2.07
ATOM    411  CA  HIS    28      50.234  49.576  66.333  1.00  2.07
ATOM    412  HA  HIS    28      49.171  49.478  66.508  1.00  2.07
ATOM    413  CB  HIS    28      50.592  48.857  65.020  1.00  2.07
ATOM    414  HB1 HIS    28      51.632  49.059  64.766  1.00  2.07
ATOM    415  HB2 HIS    28      49.971  49.265  64.227  1.00  2.07
ATOM    416  CG  HIS    28      50.400  47.350  65.050  1.00  2.07
ATOM    417  ND1 HIS    28      51.233  46.405  64.438  1.00  2.07
ATOM    418  CE1 HIS    28      50.683  45.202  64.665  1.00  2.07
ATOM    419  HE1 HIS    28      51.062  44.263  64.277  1.00  2.07
ATOM    420  NE2 HIS    28      49.609  45.333  65.459  1.00  2.07
ATOM    421  HE2 HIS    28      48.995  44.585  65.755  1.00  2.07
ATOM    422  CD2 HIS    28      49.405  46.672  65.693  1.00  2.07
ATOM    423  HD2 HIS    28      48.608  47.111  66.276  1.00  2.07
ATOM    424  C   HIS    28      50.914  48.886  67.513  1.00  2.07
ATOM    425  O   HIS    28      50.298  48.105  68.237  1.00  2.07
ATOM    426  N   ARG    29      52.175  49.223  67.761  1.00  2.59
ATOM    427  H   ARG    29      52.627  49.863  67.108  1.00  2.59
ATOM    428  CA  ARG    29      52.956  48.754  68.900  1.00  2.59
ATOM    429  HA  ARG    29      52.850  47.681  68.969  1.00  2.59
ATOM    430  CB  ARG    29      54.437  49.143  68.664  1.00  2.59
ATOM    431  HB1 ARG    29      54.630  50.095  69.162  1.00  2.59
ATOM    432  HB2 ARG    29      54.618  49.302  67.600  1.00  2.59
ATOM    433  CG  ARG    29      55.474  48.114  69.149  1.00  2.59
ATOM    434  HG1 ARG    29      55.186  47.732  70.130  1.00  2.59
ATOM    435  HG2 ARG    29      56.429  48.629  69.258  1.00  2.59
ATOM    436  CD  ARG    29      55.693  46.942  68.170  1.00  2.59
ATOM    437  HD1 ARG    29      56.499  46.317  68.557  1.00  2.59
ATOM    438  HD2 ARG    29      56.022  47.337  67.207  1.00  2.59
ATOM    439  NE  ARG    29      54.477  46.119  68.026  1.00  2.59
ATOM    440  HE  ARG    29      54.158  45.667  68.862  1.00  2.59
ATOM    441  CZ  ARG    29      53.639  46.124  67.003  1.00  2.59
ATOM    442  NH1 ARG    29      53.913  46.609  65.832  1.00  2.59
ATOM    443 1HH1 ARG    29      54.745  47.199  65.704  1.00  2.59
ATOM    444 2HH1 ARG    29      53.198  46.671  65.127  1.00  2.59
ATOM    445  NH2 ARG    29      52.429  45.678  67.175  1.00  2.59
ATOM    446 1HH2 ARG    29      52.108  45.416  68.087  1.00  2.59
ATOM    447 2HH2 ARG    29      51.760  45.870  66.442  1.00  2.59
ATOM    448  C   ARG    29      52.444  49.261  70.242  1.00  2.59
ATOM    449  O   ARG    29      52.678  48.576  71.233  1.00  2.59
ATOM    450  N   ALA    30      51.691  50.365  70.279  1.00  2.73
ATOM    451  H   ALA    30      51.630  50.947  69.455  1.00  2.73
ATOM    452  CA  ALA    30      51.017  50.787  71.511  1.00  2.73
ATOM    453  HA  ALA    30      51.593  50.467  72.381  1.00  2.73
ATOM    454  CB  ALA    30      50.959  52.320  71.509  1.00  2.73
ATOM    455  HB1 ALA    30      50.502  52.670  72.436  1.00  2.73
ATOM    456  HB2 ALA    30      51.967  52.729  71.435  1.00  2.73
ATOM    457  HB3 ALA    30      50.365  52.675  70.665  1.00  2.73
ATOM    458  C   ALA    30      49.607  50.183  71.644  1.00  2.73
ATOM    459  O   ALA    30      48.964  50.359  72.674  1.00  2.73
ATOM    460  N   GLY    31      49.096  49.508  70.607  1.00  2.76
ATOM    461  H   GLY    31      49.659  49.387  69.775  1.00  2.76
ATOM    462  CA  GLY    31      47.724  48.992  70.575  1.00  2.76
ATOM    463  HA1 GLY    31      47.464  48.585  71.553  1.00  2.76
ATOM    464  HA2 GLY    31      47.674  48.188  69.842  1.00  2.76
ATOM    465  C   GLY    31      46.663  50.032  70.198  1.00  2.76
ATOM    466  O   GLY    31      45.490  49.697  70.060  1.00  2.76
ATOM    467  N   LEU    32      47.088  51.279  69.987  1.00  2.49
ATOM    468  H   LEU    32      48.082  51.437  70.062  1.00  2.49
ATOM    469  CA  LEU    32      46.282  52.386  69.483  1.00  2.49
ATOM    470  HA  LEU    32      45.412  52.509  70.130  1.00  2.49
ATOM    471  CB  LEU    32      47.156  53.661  69.567  1.00  2.49
ATOM    472  HB1 LEU    32      48.107  53.453  69.079  1.00  2.49
ATOM    473  HB2 LEU    32      47.364  53.871  70.618  1.00  2.49
ATOM    474  CG  LEU    32      46.569  54.929  68.915  1.00  2.49
ATOM    475  HG  LEU    32      46.331  54.738  67.870  1.00  2.49
ATOM    476  CD1 LEU    32      45.319  55.431  69.629  1.00  2.49
ATOM    477 1HD1 LEU    32      44.919  56.283  69.081  1.00  2.49
ATOM    478 2HD1 LEU    32      44.557  54.652  69.634  1.00  2.49
ATOM    479 3HD1 LEU    32      45.552  55.714  70.655  1.00  2.49
ATOM    480  CD2 LEU    32      47.603  56.047  68.929  1.00  2.49
ATOM    481 1HD2 LEU    32      47.182  56.949  68.487  1.00  2.49
ATOM    482 2HD2 LEU    32      47.927  56.234  69.950  1.00  2.49
ATOM    483 3HD2 LEU    32      48.459  55.748  68.334  1.00  2.49
ATOM    484  C   LEU    32      45.766  52.174  68.060  1.00  2.49
ATOM    485  O   LEU    32      44.729  52.740  67.714  1.00  2.49
ATOM    486  N   ILE    33      46.459  51.375  67.237  1.00  2.42
ATOM    487  H   ILE    33      47.296  50.917  67.573  1.00  2.42
ATOM    488  CA  ILE    33      45.837  50.925  65.973  1.00  2.42
ATOM    489  HA  ILE    33      44.763  51.056  66.082  1.00  2.42
ATOM    490  CB  ILE    33      46.279  51.831  64.800  1.00  2.42
ATOM    491  HB  ILE    33      46.173  52.867  65.128  1.00  2.42
ATOM    492  CG2 ILE    33      47.750  51.625  64.444  1.00  2.42
ATOM    493 1HG2 ILE    33      48.050  52.311  63.651  1.00  2.42
ATOM    494 2HG2 ILE    33      48.349  51.840  65.318  1.00  2.42
ATOM    495 3HG2 ILE    33      47.919  50.597  64.130  1.00  2.42
ATOM    496  CG1 ILE    33      45.429  51.681  63.525  1.00  2.42
ATOM    497 1HG1 ILE    33      45.507  50.662  63.150  1.00  2.42
ATOM    498 2HG1 ILE    33      45.827  52.351  62.761  1.00  2.42
ATOM    499  CD1 ILE    33      43.953  52.046  63.739  1.00  2.42
ATOM    500  HD1 ILE    33      43.458  52.142  62.774  1.00  2.42
ATOM    501  HD2 ILE    33      43.448  51.272  64.316  1.00  2.42
ATOM    502  HD3 ILE    33      43.878  53.000  64.262  1.00  2.42
ATOM    503  C   ILE    33      46.027  49.418  65.766  1.00  2.42
ATOM    504  O   ILE    33      47.043  48.852  66.150  1.00  2.42
ATOM    505  N   ASP    34      45.027  48.743  65.198  1.00  2.72
ATOM    506  H   ASP    34      44.193  49.246  64.950  1.00  2.72
ATOM    507  CA  ASP    34      45.113  47.328  64.803  1.00  2.72
ATOM    508  HA  ASP    34      45.323  46.731  65.692  1.00  2.72
ATOM    509  CB  ASP    34      43.729  46.890  64.261  1.00  2.72
ATOM    510  HB1 ASP    34      43.233  47.757  63.820  1.00  2.72
ATOM    511  HB2 ASP    34      43.113  46.562  65.100  1.00  2.72
ATOM    512  CG  ASP    34      43.763  45.781  63.199  1.00  2.72
ATOM    513  OD1 ASP    34      43.405  46.090  62.042  1.00  2.72
ATOM    514  OD2 ASP    34      44.256  44.667  63.473  1.00  2.72
ATOM    515  C   ASP    34      46.257  47.063  63.814  1.00  2.72
ATOM    516  O   ASP    34      46.680  47.978  63.115  1.00  2.72
ATOM    517  N   TRP    35      46.722  45.815  63.689  1.00  2.67
ATOM    518  H   TRP    35      46.159  45.069  64.090  1.00  2.67
ATOM    519  CA  TRP    35      47.704  45.469  62.662  1.00  2.67
ATOM    520  HA  TRP    35      48.590  46.073  62.846  1.00  2.67
ATOM    521  CB  TRP    35      48.103  43.981  62.731  1.00  2.67
ATOM    522  HB1 TRP    35      47.234  43.373  62.475  1.00  2.67
ATOM    523  HB2 TRP    35      48.368  43.726  63.755  1.00  2.67
ATOM    524  CG  TRP    35      49.246  43.561  61.838  1.00  2.67
ATOM    525  CD1 TRP    35      50.041  44.388  61.119  1.00  2.67
ATOM    526  HD1 TRP    35      49.959  45.463  61.096  1.00  2.67
ATOM    527  NE1 TRP    35      50.941  43.662  60.371  1.00  2.67
ATOM    528  HE1 TRP    35      51.589  44.084  59.722  1.00  2.67
ATOM    529  CE2 TRP    35      50.809  42.315  60.602  1.00  2.67
ATOM    530  CZ2 TRP    35      51.492  41.199  60.102  1.00  2.67
ATOM    531  HZ2 TRP    35      52.280  41.330  59.378  1.00  2.67
ATOM    532  CH2 TRP    35      51.138  39.922  60.567  1.00  2.67
ATOM    533  HH2 TRP    35      51.667  39.049  60.216  1.00  2.67
ATOM    534  CZ3 TRP    35      50.093  39.782  61.499  1.00  2.67
ATOM    535  HZ3 TRP    35      49.821  38.796  61.851  1.00  2.67
ATOM    536  CE3 TRP    35      49.395  40.912  61.971  1.00  2.67
ATOM    537  HE3 TRP    35      48.585  40.785  62.676  1.00  2.67
ATOM    538  CD2 TRP    35      49.738  42.213  61.543  1.00  2.67
ATOM    539  C   TRP    35      47.193  45.806  61.257  1.00  2.67
ATOM    540  O   TRP    35      47.838  46.566  60.535  1.00  2.67
ATOM    541  N   ASN    36      46.029  45.282  60.868  1.00  3.01
ATOM    542  H   ASN    36      45.458  44.807  61.565  1.00  3.01
ATOM    543  CA  ASN    36      45.494  45.444  59.516  1.00  3.01
ATOM    544  HA  ASN    36      46.266  45.127  58.814  1.00  3.01
ATOM    545  CB  ASN    36      44.288  44.491  59.338  1.00  3.01
ATOM    546  HB1 ASN    36      43.999  44.060  60.299  1.00  3.01
ATOM    547  HB2 ASN    36      44.577  43.667  58.687  1.00  3.01
ATOM    548  CG  ASN    36      43.067  45.166  58.744  1.00  3.01
ATOM    549  OD1 ASN    36      42.910  45.278  57.535  1.00  3.01
ATOM    550  ND2 ASN    36      42.226  45.718  59.576  1.00  3.01
ATOM    551 1HD2 ASN    36      42.473  45.731  60.573  1.00  3.01
ATOM    552 2HD2 ASN    36      41.433  46.213  59.222  1.00  3.01
ATOM    553  C   ASN    36      45.186  46.916  59.167  1.00  3.01
ATOM    554  O   ASN    36      45.398  47.347  58.022  1.00  3.01
ATOM    555  N   MET    37      44.713  47.688  60.147  1.00  2.76
ATOM    556  H   MET    37      44.434  47.224  61.012  1.00  2.76
ATOM    557  CA  MET    37      44.462  49.117  60.000  1.00  2.76
ATOM    558  HA  MET    37      43.971  49.275  59.041  1.00  2.76
ATOM    559  CB  MET    37      43.510  49.630  61.087  1.00  2.76
ATOM    560  HB1 MET    37      43.423  50.711  60.975  1.00  2.76
ATOM    561  HB2 MET    37      43.928  49.411  62.069  1.00  2.76
ATOM    562  CG  MET    37      42.096  49.038  61.011  1.00  2.76
ATOM    563  HG1 MET    37      41.479  49.559  61.745  1.00  2.76
ATOM    564  HG2 MET    37      42.135  47.994  61.309  1.00  2.76
ATOM    565  SD  MET    37      41.259  49.130  59.399  1.00  2.76
ATOM    566  CE  MET    37      39.627  48.509  59.891  1.00  2.76
ATOM    567  HE1 MET    37      38.970  48.474  59.023  1.00  2.76
ATOM    568  HE2 MET    37      39.721  47.508  60.316  1.00  2.76
ATOM    569  HE3 MET    37      39.196  49.174  60.640  1.00  2.76
ATOM    570  C   MET    37      45.755  49.944  59.949  1.00  2.76
ATOM    571  O   MET    37      45.813  50.902  59.183  1.00  2.76
ATOM    572  N   PHE    38      46.829  49.551  60.639  1.00  2.10
ATOM    573  H   PHE    38      46.745  48.785  61.303  1.00  2.10
ATOM    574  CA  PHE    38      48.142  50.178  60.462  1.00  2.10
ATOM    575  HA  PHE    38      47.989  51.259  60.485  1.00  2.10
ATOM    576  CB  PHE    38      49.095  49.861  61.631  1.00  2.10
ATOM    577  HB1 PHE    38      48.630  49.143  62.297  1.00  2.10
ATOM    578  HB2 PHE    38      49.232  50.779  62.201  1.00  2.10
ATOM    579  CG  PHE    38      50.477  49.348  61.279  1.00  2.10
ATOM    580  CD1 PHE    38      51.433  50.209  60.714  1.00  2.10
ATOM    581  HD1 PHE    38      51.179  51.241  60.532  1.00  2.10
ATOM    582  CE1 PHE    38      52.713  49.726  60.399  1.00  2.10
ATOM    583  HE1 PHE    38      53.455  50.391  59.989  1.00  2.10
ATOM    584  CZ  PHE    38      53.040  48.383  60.654  1.00  2.10
ATOM    585  HZ  PHE    38      54.035  48.023  60.447  1.00  2.10
ATOM    586  CE2 PHE    38      52.099  47.526  61.247  1.00  2.10
ATOM    587  HE2 PHE    38      52.367  46.508  61.501  1.00  2.10
ATOM    588  CD2 PHE    38      50.822  48.016  61.561  1.00  2.10
ATOM    589  HD2 PHE    38      50.108  47.382  62.057  1.00  2.10
ATOM    590  C   PHE    38      48.759  49.879  59.091  1.00  2.10
ATOM    591  O   PHE    38      49.292  50.773  58.440  1.00  2.10
ATOM    592  N   VAL    39      48.619  48.656  58.585  1.00  2.37
ATOM    593  H   VAL    39      48.215  47.949  59.195  1.00  2.37
ATOM    594  CA  VAL    39      49.058  48.260  57.234  1.00  2.37
ATOM    595  HA  VAL    39      50.130  48.415  57.149  1.00  2.37
ATOM    596  CB  VAL    39      48.748  46.754  57.044  1.00  2.37
ATOM    597  HB  VAL    39      47.732  46.575  57.387  1.00  2.37
ATOM    598  CG1 VAL    39      48.812  46.243  55.600  1.00  2.37
ATOM    599 1HG1 VAL    39      48.631  45.168  55.585  1.00  2.37
ATOM    600 2HG1 VAL    39      48.054  46.725  54.985  1.00  2.37
ATOM    601 3HG1 VAL    39      49.794  46.433  55.177  1.00  2.37
ATOM    602  CG2 VAL    39      49.668  45.872  57.895  1.00  2.37
ATOM    603 1HG2 VAL    39      49.751  46.268  58.903  1.00  2.37
ATOM    604 2HG2 VAL    39      49.261  44.862  57.950  1.00  2.37
ATOM    605 3HG2 VAL    39      50.660  45.827  57.462  1.00  2.37
ATOM    606  C   VAL    39      48.365  49.086  56.152  1.00  2.37
ATOM    607  O   VAL    39      49.016  49.607  55.231  1.00  2.37
ATOM    608  N   LYS    40      47.037  49.226  56.317  1.00  2.82
ATOM    609  H   LYS    40      46.627  48.772  57.125  1.00  2.82
ATOM    610  CA  LYS    40      46.178  50.091  55.507  1.00  2.82
ATOM    611  HA  LYS    40      46.218  49.756  54.469  1.00  2.82
ATOM    612  CB  LYS    40      44.721  50.057  56.024  1.00  2.82
ATOM    613  HB1 LYS    40      44.546  50.891  56.706  1.00  2.82
ATOM    614  HB2 LYS    40      44.538  49.165  56.609  1.00  2.82
ATOM    615  CG  LYS    40      43.677  50.144  54.902  1.00  2.82
ATOM    616  HG1 LYS    40      43.941  50.974  54.246  1.00  2.82
ATOM    617  HG2 LYS    40      42.709  50.375  55.350  1.00  2.82
ATOM    618  CD  LYS    40      43.522  48.870  54.053  1.00  2.82
ATOM    619  HD1 LYS    40      44.475  48.587  53.604  1.00  2.82
ATOM    620  HD2 LYS    40      42.842  49.116  53.235  1.00  2.82
ATOM    621  CE  LYS    40      42.911  47.685  54.822  1.00  2.82
ATOM    622  HE1 LYS    40      42.404  47.038  54.099  1.00  2.82
ATOM    623  HE2 LYS    40      42.149  48.065  55.510  1.00  2.82
ATOM    624  NZ  LYS    40      43.917  46.882  55.562  1.00  2.82
ATOM    625  HZ1 LYS    40      43.454  46.138  56.087  1.00  2.82
ATOM    626  HZ2 LYS    40      44.594  46.467  54.942  1.00  2.82
ATOM    627  HZ3 LYS    40      44.399  47.421  56.275  1.00  2.82
ATOM    628  C   LYS    40      46.701  51.503  55.540  1.00  2.82
ATOM    629  O   LYS    40      47.070  51.937  54.467  1.00  2.82
ATOM    630  N   LEU    41      46.831  52.144  56.707  1.00  2.55
ATOM    631  H   LEU    41      46.532  51.675  57.557  1.00  2.55
ATOM    632  CA  LEU    41      47.362  53.502  56.815  1.00  2.55
ATOM    633  HA  LEU    41      46.687  54.185  56.301  1.00  2.55
ATOM    634  CB  LEU    41      47.506  53.936  58.287  1.00  2.55
ATOM    635  HB1 LEU    41      48.256  54.722  58.325  1.00  2.55
ATOM    636  HB2 LEU    41      47.891  53.104  58.877  1.00  2.55
ATOM    637  CG  LEU    41      46.242  54.494  58.964  1.00  2.55
ATOM    638  HG  LEU    41      45.523  53.689  59.110  1.00  2.55
ATOM    639  CD1 LEU    41      46.634  55.065  60.330  1.00  2.55
ATOM    640 1HD1 LEU    41      45.748  55.435  60.845  1.00  2.55
ATOM    641 2HD1 LEU    41      47.090  54.282  60.936  1.00  2.55
ATOM    642 3HD1 LEU    41      47.348  55.881  60.205  1.00  2.55
ATOM    643  CD2 LEU    41      45.566  55.621  58.175  1.00  2.55
ATOM    644 1HD2 LEU    41      44.788  56.084  58.781  1.00  2.55
ATOM    645 2HD2 LEU    41      46.303  56.377  57.909  1.00  2.55
ATOM    646 3HD2 LEU    41      45.100  55.231  57.272  1.00  2.55
ATOM    647  C   LEU    41      48.678  53.612  56.097  1.00  2.55
ATOM    648  O   LEU    41      48.689  54.319  55.126  1.00  2.55
ATOM    649  N   ARG    42      49.711  52.826  56.394  1.00  2.50
ATOM    650  H   ARG    42      49.622  52.212  57.200  1.00  2.50
ATOM    651  CA  ARG    42      50.970  52.884  55.639  1.00  2.50
ATOM    652  HA  ARG    42      51.412  53.836  55.894  1.00  2.50
ATOM    653  CB  ARG    42      51.875  51.736  56.103  1.00  2.50
ATOM    654  HB1 ARG    42      52.642  51.548  55.350  1.00  2.50
ATOM    655  HB2 ARG    42      51.270  50.833  56.183  1.00  2.50
ATOM    656  CG  ARG    42      52.547  51.993  57.468  1.00  2.50
ATOM    657  HG1 ARG    42      53.146  51.117  57.713  1.00  2.50
ATOM    658  HG2 ARG    42      51.779  52.100  58.233  1.00  2.50
ATOM    659  CD  ARG    42      53.469  53.225  57.518  1.00  2.50
ATOM    660  HD1 ARG    42      54.055  53.188  58.436  1.00  2.50
ATOM    661  HD2 ARG    42      52.859  54.125  57.563  1.00  2.50
ATOM    662  NE  ARG    42      54.377  53.260  56.356  1.00  2.50
ATOM    663  HE  ARG    42      55.120  52.586  56.335  1.00  2.50
ATOM    664  CZ  ARG    42      54.172  53.934  55.238  1.00  2.50
ATOM    665  NH1 ARG    42      53.376  54.945  55.126  1.00  2.50
ATOM    666 1HH1 ARG    42      52.880  55.324  55.945  1.00  2.50
ATOM    667 2HH1 ARG    42      53.133  55.318  54.228  1.00  2.50
ATOM    668  NH2 ARG    42      54.760  53.541  54.156  1.00  2.50
ATOM    669 1HH2 ARG    42      55.295  52.692  54.116  1.00  2.50
ATOM    670 2HH2 ARG    42      54.549  54.021  53.294  1.00  2.50
ATOM    671  C   ARG    42      50.781  52.944  54.114  1.00  2.50
ATOM    672  O   ARG    42      51.145  53.925  53.442  1.00  2.50
ATOM    673  N   SER    43      50.123  51.921  53.567  1.00  3.22
ATOM    674  H   SER    43      49.735  51.205  54.173  1.00  3.22
ATOM    675  CA  SER    43      49.850  51.881  52.122  1.00  3.22
ATOM    676  HA  SER    43      50.808  51.901  51.602  1.00  3.22
ATOM    677  CB  SER    43      49.159  50.563  51.739  1.00  3.22
ATOM    678  HB1 SER    43      49.807  49.736  52.031  1.00  3.22
ATOM    679  HB2 SER    43      49.036  50.532  50.656  1.00  3.22
ATOM    680  OG  SER    43      47.892  50.368  52.340  1.00  3.22
ATOM    681  HG  SER    43      47.816  50.897  53.153  1.00  3.22
ATOM    682  C   SER    43      49.064  53.088  51.600  1.00  3.22
ATOM    683  O   SER    43      49.406  53.612  50.552  1.00  3.22
ATOM    684  N   GLN    44      48.105  53.583  52.374  1.00  3.74
ATOM    685  H   GLN    44      47.948  53.132  53.268  1.00  3.74
ATOM    686  CA  GLN    44      47.215  54.701  52.100  1.00  3.74
ATOM    687  HA  GLN    44      47.026  54.735  51.031  1.00  3.74
ATOM    688  CB  GLN    44      45.876  54.465  52.815  1.00  3.74
ATOM    689  HB1 GLN    44      45.243  55.348  52.717  1.00  3.74
ATOM    690  HB2 GLN    44      46.061  54.310  53.878  1.00  3.74
ATOM    691  CG  GLN    44      45.113  53.257  52.246  1.00  3.74
ATOM    692  HG1 GLN    44      44.345  52.976  52.965  1.00  3.74
ATOM    693  HG2 GLN    44      45.772  52.401  52.109  1.00  3.74
ATOM    694  CD  GLN    44      44.417  53.585  50.933  1.00  3.74
ATOM    695  OE1 GLN    44      43.259  53.955  50.918  1.00  3.74
ATOM    696  NE2 GLN    44      45.046  53.443  49.786  1.00  3.74
ATOM    697 1HE2 GLN    44      46.011  53.135  49.698  1.00  3.74
ATOM    698 2HE2 GLN    44      44.521  53.704  48.972  1.00  3.74
ATOM    699  C   GLN    44      47.789  56.068  52.468  1.00  3.74
ATOM    700  O   GLN    44      47.183  57.092  52.203  1.00  3.74
ATOM    701  N   GLU    45      48.993  56.104  53.013  1.00  3.63
ATOM    702  H   GLU    45      49.351  55.236  53.393  1.00  3.63
ATOM    703  CA  GLU    45      49.763  57.305  53.259  1.00  3.63
ATOM    704  HA  GLU    45      49.119  58.182  53.331  1.00  3.63
ATOM    705  CB  GLU    45      50.580  57.141  54.526  1.00  3.63
ATOM    706  HB1 GLU    45      51.287  57.962  54.597  1.00  3.63
ATOM    707  HB2 GLU    45      51.135  56.212  54.449  1.00  3.63
ATOM    708  CG  GLU    45      49.699  57.142  55.770  1.00  3.63
ATOM    709  HG1 GLU    45      48.753  56.640  55.590  1.00  3.63
ATOM    710  HG2 GLU    45      49.421  58.167  55.977  1.00  3.63
ATOM    711  CD  GLU    45      50.389  56.516  56.981  1.00  3.63
ATOM    712  OE1 GLU    45      51.511  55.965  56.862  1.00  3.63
ATOM    713  OE2 GLU    45      49.785  56.611  58.061  1.00  3.63
ATOM    714  C   GLU    45      50.710  57.477  52.101  1.00  3.63
ATOM    715  O   GLU    45      50.962  58.593  51.677  1.00  3.63
ATOM    716  N   CYS    46      51.155  56.365  51.526  1.00  4.45
ATOM    717  H   CYS    46      50.921  55.472  51.935  1.00  4.45
ATOM    718  CA  CYS    46      51.748  56.403  50.211  1.00  4.45
ATOM    719  HA  CYS    46      52.491  57.201  50.212  1.00  4.45
ATOM    720  CB  CYS    46      52.479  55.066  50.029  1.00  4.45
ATOM    721  HB1 CYS    46      52.918  54.996  49.035  1.00  4.45
ATOM    722  HB2 CYS    46      51.785  54.236  50.158  1.00  4.45
ATOM    723  SG  CYS    46      53.792  54.993  51.298  1.00  4.45
ATOM    724  HG  CYS    46      54.447  56.084  50.877  1.00  4.45
ATOM    725  C   CYS    46      50.730  56.773  49.114  1.00  4.45
ATOM    726  O   CYS    46      50.976  57.689  48.339  1.00  4.45
ATOM    727  N   ASP    47      49.552  56.155  49.097  1.00  5.67
ATOM    728  H   ASP    47      49.423  55.353  49.705  1.00  5.67
ATOM    729  CA  ASP    47      48.528  56.424  48.081  1.00  5.67
ATOM    730  HA  ASP    47      49.006  56.453  47.098  1.00  5.67
ATOM    731  CB  ASP    47      47.487  55.285  48.062  1.00  5.67
ATOM    732  HB1 ASP    47      46.771  55.485  47.264  1.00  5.67
ATOM    733  HB2 ASP    47      46.939  55.303  49.001  1.00  5.67
ATOM    734  CG  ASP    47      48.076  53.889  47.834  1.00  5.67
ATOM    735  OD1 ASP    47      49.083  53.768  47.100  1.00  5.67
ATOM    736  OD2 ASP    47      47.552  52.892  48.393  1.00  5.67
ATOM    737  C   ASP    47      47.787  57.754  48.275  1.00  5.67
ATOM    738  O   ASP    47      47.422  58.372  47.281  1.00  5.67
ATOM    739  N   TRP    48      47.590  58.227  49.518  1.00  6.47
ATOM    740  H   TRP    48      47.857  57.661  50.311  1.00  6.47
ATOM    741  CA  TRP    48      46.908  59.499  49.809  1.00  6.47
ATOM    742  HA  TRP    48      46.399  59.776  48.887  1.00  6.47
ATOM    743  CB  TRP    48      45.795  59.389  50.865  1.00  6.47
ATOM    744  HB1 TRP    48      46.242  59.479  51.855  1.00  6.47
ATOM    745  HB2 TRP    48      45.340  58.401  50.788  1.00  6.47
ATOM    746  CG  TRP    48      44.677  60.397  50.745  1.00  6.47
ATOM    747  CD1 TRP    48      44.052  60.740  49.593  1.00  6.47
ATOM    748  HD1 TRP    48      44.299  60.339  48.616  1.00  6.47
ATOM    749  NE1 TRP    48      43.060  61.666  49.847  1.00  6.47
ATOM    750  HE1 TRP    48      42.480  62.071  49.125  1.00  6.47
ATOM    751  CE2 TRP    48      42.957  61.935  51.194  1.00  6.47
ATOM    752  CZ2 TRP    48      42.087  62.749  51.940  1.00  6.47
ATOM    753  HZ2 TRP    48      41.299  63.297  51.446  1.00  6.47
ATOM    754  CH2 TRP    48      42.243  62.821  53.335  1.00  6.47
ATOM    755  HH2 TRP    48      41.576  63.433  53.929  1.00  6.47
ATOM    756  CZ3 TRP    48      43.275  62.095  53.959  1.00  6.47
ATOM    757  HZ3 TRP    48      43.405  62.159  55.032  1.00  6.47
ATOM    758  CE3 TRP    48      44.138  61.279  53.198  1.00  6.47
ATOM    759  HE3 TRP    48      44.926  60.727  53.687  1.00  6.47
ATOM    760  CD2 TRP    48      43.999  61.165  51.795  1.00  6.47
ATOM    761  C   TRP    48      47.858  60.696  50.050  1.00  6.47
ATOM    762  O   TRP    48      47.432  61.834  49.865  1.00  6.47
ATOM    763  N   GLU    49      49.169  60.488  50.262  1.00  6.90
ATOM    764  H   GLU    49      49.512  59.604  50.608  1.00  6.90
ATOM    765  CA  GLU    49      50.135  61.340  49.550  1.00  6.90
ATOM    766  HA  GLU    49      50.056  62.334  50.013  1.00  6.90
ATOM    767  CB  GLU    49      51.617  60.859  49.688  1.00  6.90
ATOM    768  HB1 GLU    49      51.722  59.882  49.229  1.00  6.90
ATOM    769  HB2 GLU    49      51.838  60.702  50.725  1.00  6.90
ATOM    770  CG  GLU    49      52.696  61.811  49.073  1.00  6.90
ATOM    771  HG1 GLU    49      52.509  62.793  49.491  1.00  6.90
ATOM    772  HG2 GLU    49      52.579  61.879  48.000  1.00  6.90
ATOM    773  CD  GLU    49      54.174  61.465  49.314  1.00  6.90
ATOM    774  OE1 GLU    49      55.070  61.658  48.447  1.00  6.90
ATOM    775  OE2 GLU    49      54.475  60.986  50.422  1.00  6.90
ATOM    776  C   GLU    49      49.972  61.452  48.038  1.00  6.90
ATOM    777  O   GLU    49      50.336  62.437  47.461  1.00  6.90
ATOM    778  N   GLU    50      49.586  60.417  47.300  1.00  6.63
ATOM    779  H   GLU    50      49.144  59.609  47.718  1.00  6.63
ATOM    780  CA  GLU    50      50.134  60.260  45.946  1.00  6.63
ATOM    781  HA  GLU    50      49.928  59.213  45.727  1.00  6.63
ATOM    782  CB  GLU    50      49.349  61.036  44.871  1.00  6.63
ATOM    783  HB1 GLU    50      49.720  62.058  44.831  1.00  6.63
ATOM    784  HB2 GLU    50      48.295  61.068  45.153  1.00  6.63
ATOM    785  CG  GLU    50      49.449  60.377  43.476  1.00  6.63
ATOM    786  HG1 GLU    50      48.458  60.015  43.192  1.00  6.63
ATOM    787  HG2 GLU    50      50.099  59.499  43.523  1.00  6.63
ATOM    788  CD  GLU    50      49.966  61.323  42.379  1.00  6.63
ATOM    789  OE1 GLU    50      51.107  61.113  41.899  1.00  6.63
ATOM    790  OE2 GLU    50      49.224  62.255  41.991  1.00  6.63
ATOM    791  C   GLU    50      51.655  60.376  45.801  1.00  6.63
ATOM    792  O   GLU    50      52.179  61.092  44.948  1.00  6.63
ATOM    793  N   ILE    51      52.323  59.597  46.659  1.00  6.47
ATOM    794  H   ILE    51      51.743  59.123  47.343  1.00  6.47
ATOM    795  CA  ILE    51      53.688  59.079  46.555  1.00  6.47
ATOM    796  HA  ILE    51      54.182  59.276  47.506  1.00  6.47
ATOM    797  CB  ILE    51      53.678  57.555  46.278  1.00  6.47
ATOM    798  HB  ILE    51      54.476  57.363  45.583  1.00  6.47
ATOM    799  CG2 ILE    51      54.134  56.881  47.568  1.00  6.47
ATOM    800 1HG2 ILE    51      54.214  55.805  47.428  1.00  6.47
ATOM    801 2HG2 ILE    51      55.112  57.263  47.854  1.00  6.47
ATOM    802 3HG2 ILE    51      53.440  57.121  48.355  1.00  6.47
ATOM    803  CG1 ILE    51      52.414  56.962  45.585  1.00  6.47
ATOM    804 1HG1 ILE    51      52.422  57.283  44.543  1.00  6.47
ATOM    805 2HG1 ILE    51      51.497  57.347  46.016  1.00  6.47
ATOM    806  CD1 ILE    51      52.281  55.435  45.617  1.00  6.47
ATOM    807  HD1 ILE    51      52.091  55.098  46.636  1.00  6.47
ATOM    808  HD2 ILE    51      51.440  55.134  44.992  1.00  6.47
ATOM    809  HD3 ILE    51      53.186  54.968  45.242  1.00  6.47
ATOM    810  C   ILE    51      54.511  59.772  45.474  1.00  6.47
ATOM    811  O   ILE    51      54.380  59.524  44.274  1.00  6.47
ATOM    812  N   SER    52      55.474  60.563  45.902  1.00  7.19
ATOM    813  H   SER    52      55.458  60.833  46.883  1.00  7.19
ATOM    814  CA  SER    52      56.720  60.658  45.162  1.00  7.19
ATOM    815  HA  SER    52      56.529  61.050  44.172  1.00  7.19
ATOM    816  CB  SER    52      57.671  61.612  45.888  1.00  7.19
ATOM    817  HB1 SER    52      58.580  61.739  45.298  1.00  7.19
ATOM    818  HB2 SER    52      57.936  61.200  46.863  1.00  7.19
ATOM    819  OG  SER    52      57.050  62.870  46.070  1.00  7.19
ATOM    820  HG  SER    52      56.266  62.746  46.626  1.00  7.19
ATOM    821  C   SER    52      57.351  59.222  45.075  1.00  7.19
ATOM    822  O   SER    52      57.973  58.679  46.002  1.00  7.19
ATOM    823  N   VAL    53      57.121  58.569  43.933  1.00  7.74
ATOM    824  H   VAL    53      56.411  58.966  43.336  1.00  7.74
ATOM    825  CA  VAL    53      57.576  57.213  43.577  1.00  7.74
ATOM    826  HA  VAL    53      58.276  56.851  44.329  1.00  7.74
ATOM    827  CB  VAL    53      56.440  56.165  43.422  1.00  7.74
ATOM    828  HB  VAL    53      56.768  55.318  42.821  1.00  7.74
ATOM    829  CG1 VAL    53      56.200  55.506  44.749  1.00  7.74
ATOM    830 1HG1 VAL    53      55.299  54.901  44.719  1.00  7.74
ATOM    831 2HG1 VAL    53      57.046  54.844  44.940  1.00  7.74
ATOM    832 3HG1 VAL    53      56.155  56.239  45.538  1.00  7.74
ATOM    833  CG2 VAL    53      55.146  56.656  42.760  1.00  7.74
ATOM    834 1HG2 VAL    53      54.606  57.330  43.407  1.00  7.74
ATOM    835 2HG2 VAL    53      55.377  57.144  41.816  1.00  7.74
ATOM    836 3HG2 VAL    53      54.504  55.804  42.555  1.00  7.74
ATOM    837  C   VAL    53      58.332  57.209  42.254  1.00  7.74
ATOM    838  O   VAL    53      57.998  56.540  41.270  1.00  7.74
ATOM    839  N   LYS    54      59.241  58.159  42.124  1.00  8.51
ATOM    840  H   LYS    54      59.589  58.608  42.964  1.00  8.51
ATOM    841  CA  LYS    54      59.449  58.790  40.825  1.00  8.51
ATOM    842  HA  LYS    54      59.095  58.147  40.015  1.00  8.51
ATOM    843  CB  LYS    54      58.548  60.083  40.784  1.00  8.51
ATOM    844  HB1 LYS    54      58.840  60.687  39.922  1.00  8.51
ATOM    845  HB2 LYS    54      58.755  60.669  41.681  1.00  8.51
ATOM    846  CG  LYS    54      56.999  59.847  40.695  1.00  8.51
ATOM    847  HG1 LYS    54      56.767  58.964  41.281  1.00  8.51
ATOM    848  HG2 LYS    54      56.770  59.612  39.654  1.00  8.51
ATOM    849  CD  LYS    54      56.100  60.996  41.193  1.00  8.51
ATOM    850  HD1 LYS    54      56.179  61.853  40.523  1.00  8.51
ATOM    851  HD2 LYS    54      56.436  61.320  42.172  1.00  8.51
ATOM    852  CE  LYS    54      54.603  60.573  41.287  1.00  8.51
ATOM    853  HE1 LYS    54      54.553  59.511  41.542  1.00  8.51
ATOM    854  HE2 LYS    54      54.149  60.680  40.297  1.00  8.51
ATOM    855  NZ  LYS    54      53.775  61.315  42.292  1.00  8.51
ATOM    856  HZ1 LYS    54      53.887  60.947  43.237  1.00  8.51
ATOM    857  HZ2 LYS    54      53.880  62.321  42.301  1.00  8.51
ATOM    858  HZ3 LYS    54      52.774  61.141  42.131  1.00  8.51
ATOM    859  C   LYS    54      60.910  59.042  40.619  1.00  8.51
ATOM    860  O   LYS    54      61.408  60.145  40.812  1.00  8.51
ATOM    861  N   GLY    55      61.582  57.938  40.370  1.00  8.74
ATOM    862  H   GLY    55      61.138  57.056  40.186  1.00  8.74
ATOM    863  CA  GLY    55      62.990  57.831  40.648  1.00  8.74
ATOM    864  HA1 GLY    55      63.133  57.756  41.730  1.00  8.74
ATOM    865  HA2 GLY    55      63.512  58.702  40.335  1.00  8.74
ATOM    866  C   GLY    55      63.687  56.580  39.949  1.00  8.74
ATOM    867  O   GLY    55      63.014  55.941  39.156  1.00  8.74
ATOM    868  N   PRO    56      65.044  56.248  40.099  1.00  8.62
ATOM    869  CD  PRO    56      65.829  56.131  38.888  1.00  8.62
ATOM    870  HD1 PRO    56      66.330  57.080  38.678  1.00  8.62
ATOM    871  HD2 PRO    56      65.252  55.834  38.008  1.00  8.62
ATOM    872  CG  PRO    56      66.912  55.072  39.148  1.00  8.62
ATOM    873  HG1 PRO    56      67.813  55.269  38.568  1.00  8.62
ATOM    874  HG2 PRO    56      66.504  54.088  38.912  1.00  8.62
ATOM    875  CB  PRO    56      67.156  55.197  40.639  1.00  8.62
ATOM    876  HB1 PRO    56      67.790  56.065  40.841  1.00  8.62
ATOM    877  HB2 PRO    56      67.583  54.284  41.055  1.00  8.62
ATOM    878  CA  PRO    56      65.745  55.442  41.164  1.00  8.62
ATOM    879  HA  PRO    56      65.228  54.488  41.253  1.00  8.62
ATOM    880  C   PRO    56      65.735  56.170  42.511  1.00  8.62
ATOM    881  O   PRO    56      65.204  57.280  42.616  1.00  8.62
ATOM    882  N   ASN    57      66.355  55.622  43.548  1.00  8.02
ATOM    883  H   ASN    57      66.682  54.670  43.449  1.00  8.02
ATOM    884  CA  ASN    57      66.790  56.398  44.723  1.00  8.02
ATOM    885  HA  ASN    57      67.127  55.667  45.460  1.00  8.02
ATOM    886  CB  ASN    57      68.036  57.230  44.324  1.00  8.02
ATOM    887  HB1 ASN    57      67.715  58.185  43.909  1.00  8.02
ATOM    888  HB2 ASN    57      68.593  56.701  43.550  1.00  8.02
ATOM    889  CG  ASN    57      69.019  57.492  45.460  1.00  8.02
ATOM    890  OD1 ASN    57      70.170  57.101  45.413  1.00  8.02
ATOM    891  ND2 ASN    57      68.611  58.163  46.508  1.00  8.02
ATOM    892 1HD2 ASN    57      67.648  58.485  46.547  1.00  8.02
ATOM    893 2HD2 ASN    57      69.281  58.325  47.236  1.00  8.02
ATOM    894  C   ASN    57      65.685  57.211  45.462  1.00  8.02
ATOM    895  O   ASN    57      65.935  58.291  45.996  1.00  8.02
ATOM    896  N   GLY    58      64.445  56.740  45.435  1.00  7.31
ATOM    897  H   GLY    58      64.306  55.790  45.134  1.00  7.31
ATOM    898  CA  GLY    58      63.261  57.599  45.608  1.00  7.31
ATOM    899  HA1 GLY    58      63.537  58.650  45.523  1.00  7.31
ATOM    900  HA2 GLY    58      62.834  57.424  46.596  1.00  7.31
ATOM    901  C   GLY    58      62.168  57.324  44.552  1.00  7.31
ATOM    902  O   GLY    58      61.102  57.936  44.532  1.00  7.31
ATOM    903  N   GLU    59      62.411  56.326  43.706  1.00  6.30
ATOM    904  H   GLU    59      63.342  55.963  43.632  1.00  6.30
ATOM    905  CA  GLU    59      61.380  55.561  43.017  1.00  6.30
ATOM    906  HA  GLU    59      60.797  56.213  42.351  1.00  6.30
ATOM    907  CB  GLU    59      62.021  54.460  42.151  1.00  6.30
ATOM    908  HB1 GLU    59      62.750  54.940  41.520  1.00  6.30
ATOM    909  HB2 GLU    59      61.262  54.024  41.501  1.00  6.30
ATOM    910  CG  GLU    59      62.735  53.343  42.919  1.00  6.30
ATOM    911  HG1 GLU    59      61.999  52.703  43.406  1.00  6.30
ATOM    912  HG2 GLU    59      63.367  53.786  43.692  1.00  6.30
ATOM    913  CD  GLU    59      63.607  52.498  41.979  1.00  6.30
ATOM    914  OE1 GLU    59      63.049  51.916  41.019  1.00  6.30
ATOM    915  OE2 GLU    59      64.838  52.473  42.213  1.00  6.30
ATOM    916  C   GLU    59      60.338  54.910  43.930  1.00  6.30
ATOM    917  O   GLU    59      59.275  54.537  43.523  1.00  6.30
ATOM    918  N   SER    60      60.761  54.802  45.174  1.00  5.19
ATOM    919  H   SER    60      61.690  55.119  45.424  1.00  5.19
ATOM    920  CA  SER    60      60.256  53.839  46.106  1.00  5.19
ATOM    921  HA  SER    60      59.428  53.278  45.666  1.00  5.19
ATOM    922  CB  SER    60      61.358  52.818  46.426  1.00  5.19
ATOM    923  HB1 SER    60      61.326  52.048  45.655  1.00  5.19
ATOM    924  HB2 SER    60      61.168  52.332  47.385  1.00  5.19
ATOM    925  OG  SER    60      62.655  53.412  46.413  1.00  5.19
ATOM    926  HG  SER    60      63.270  52.675  46.471  1.00  5.19
ATOM    927  C   SER    60      59.667  54.539  47.346  1.00  5.19
ATOM    928  O   SER    60      59.848  54.121  48.472  1.00  5.19
ATOM    929  N   SER    61      58.952  55.665  47.102  1.00  3.74
ATOM    930  H   SER    61      58.968  56.036  46.165  1.00  3.74
ATOM    931  CA  SER    61      57.776  56.041  47.896  1.00  3.74
ATOM    932  HA  SER    61      57.175  56.711  47.293  1.00  3.74
ATOM    933  CB  SER    61      56.895  54.834  48.303  1.00  3.74
ATOM    934  HB1 SER    61      56.063  55.192  48.910  1.00  3.74
ATOM    935  HB2 SER    61      57.457  54.128  48.913  1.00  3.74
ATOM    936  OG  SER    61      56.357  54.142  47.217  1.00  3.74
ATOM    937  HG  SER    61      56.511  53.175  47.360  1.00  3.74
ATOM    938  C   SER    61      58.011  56.767  49.216  1.00  3.74
ATOM    939  O   SER    61      57.516  57.869  49.472  1.00  3.74
ATOM    940  N   VAL    62      58.769  56.084  50.066  1.00  2.70
ATOM    941  H   VAL    62      59.029  55.160  49.728  1.00  2.70
ATOM    942  CA  VAL    62      59.746  56.669  50.959  1.00  2.70
ATOM    943  HA  VAL    62      60.366  55.797  51.142  1.00  2.70
ATOM    944  CB  VAL    62      60.745  57.537  50.140  1.00  2.70
ATOM    945  HB  VAL    62      60.883  57.035  49.180  1.00  2.70
ATOM    946  CG1 VAL    62      60.307  58.953  49.775  1.00  2.70
ATOM    947 1HG1 VAL    62      59.684  58.931  48.883  1.00  2.70
ATOM    948 2HG1 VAL    62      59.744  59.347  50.605  1.00  2.70
ATOM    949 3HG1 VAL    62      61.166  59.586  49.557  1.00  2.70
ATOM    950  CG2 VAL    62      62.146  57.539  50.731  1.00  2.70
ATOM    951 1HG2 VAL    62      62.820  58.162  50.143  1.00  2.70
ATOM    952 2HG2 VAL    62      62.095  57.909  51.739  1.00  2.70
ATOM    953 3HG2 VAL    62      62.541  56.525  50.732  1.00  2.70
ATOM    954  C   VAL    62      59.284  56.978  52.371  1.00  2.70
ATOM    955  O   VAL    62      59.474  58.077  52.878  1.00  2.70
ATOM    956  N   ILE    63      58.687  55.930  52.974  1.00  2.28
ATOM    957  H   ILE    63      58.752  55.082  52.434  1.00  2.28
ATOM    958  CA  ILE    63      58.153  55.760  54.343  1.00  2.28
ATOM    959  HA  ILE    63      57.067  55.752  54.259  1.00  2.28
ATOM    960  CB  ILE    63      58.581  54.401  54.954  1.00  2.28
ATOM    961  HB  ILE    63      59.664  54.402  55.091  1.00  2.28
ATOM    962  CG2 ILE    63      57.935  54.235  56.351  1.00  2.28
ATOM    963 1HG2 ILE    63      58.225  53.285  56.799  1.00  2.28
ATOM    964 2HG2 ILE    63      58.293  55.014  57.024  1.00  2.28
ATOM    965 3HG2 ILE    63      56.854  54.307  56.273  1.00  2.28
ATOM    966  CG1 ILE    63      58.245  53.246  53.978  1.00  2.28
ATOM    967 1HG1 ILE    63      59.010  53.230  53.201  1.00  2.28
ATOM    968 2HG1 ILE    63      57.292  53.440  53.490  1.00  2.28
ATOM    969  CD1 ILE    63      58.182  51.850  54.606  1.00  2.28
ATOM    970  HD1 ILE    63      58.047  51.097  53.833  1.00  2.28
ATOM    971  HD2 ILE    63      59.107  51.644  55.144  1.00  2.28
ATOM    972  HD3 ILE    63      57.334  51.789  55.283  1.00  2.28
ATOM    973  C   ILE    63      58.525  56.903  55.275  1.00  2.28
ATOM    974  O   ILE    63      59.662  57.018  55.739  1.00  2.28
ATOM    975  N   HIS    64      57.535  57.733  55.579  1.00  2.42
ATOM    976  H   HIS    64      56.677  57.707  55.041  1.00  2.42
ATOM    977  CA  HIS    64      57.773  58.914  56.380  1.00  2.42
ATOM    978  HA  HIS    64      58.713  59.309  56.015  1.00  2.42
ATOM    979  CB  HIS    64      56.752  60.034  56.184  1.00  2.42
ATOM    980  HB1 HIS    64      57.176  60.956  56.582  1.00  2.42
ATOM    981  HB2 HIS    64      55.864  59.814  56.765  1.00  2.42
ATOM    982  CG  HIS    64      56.353  60.269  54.752  1.00  2.42
ATOM    983  ND1 HIS    64      56.091  59.264  53.821  1.00  2.42
ATOM    984  CE1 HIS    64      55.537  59.852  52.771  1.00  2.42
ATOM    985  HE1 HIS    64      55.150  59.321  51.909  1.00  2.42
ATOM    986  NE2 HIS    64      55.479  61.178  52.969  1.00  2.42
ATOM    987  HE2 HIS    64      54.967  61.810  52.351  1.00  2.42
ATOM    988  CD2 HIS    64      55.961  61.462  54.225  1.00  2.42
ATOM    989  HD2 HIS    64      55.939  62.417  54.733  1.00  2.42
ATOM    990  C   HIS    64      57.963  58.535  57.849  1.00  2.42
ATOM    991  O   HIS    64      57.397  57.558  58.352  1.00  2.42
ATOM    992  N   ASP    65      58.761  59.314  58.570  1.00  2.61
ATOM    993  H   ASP    65      59.340  59.996  58.086  1.00  2.61
ATOM    994  CA  ASP    65      58.916  59.122  60.013  1.00  2.61
ATOM    995  HA  ASP    65      58.763  58.075  60.253  1.00  2.61
ATOM    996  CB  ASP    65      60.355  59.470  60.405  1.00  2.61
ATOM    997  HB1 ASP    65      60.600  60.459  60.040  1.00  2.61
ATOM    998  HB2 ASP    65      61.011  58.794  59.865  1.00  2.61
ATOM    999  CG  ASP    65      60.665  59.378  61.909  1.00  2.61
ATOM   1000  OD1 ASP    65      61.423  58.450  62.276  1.00  2.61
ATOM   1001  OD2 ASP    65      60.255  60.266  62.687  1.00  2.61
ATOM   1002  C   ASP    65      57.905  59.902  60.869  1.00  2.61
ATOM   1003  O   ASP    65      57.587  59.475  61.989  1.00  2.61
ATOM   1004  N   ARG    66      57.407  61.015  60.316  1.00  3.04
ATOM   1005  H   ARG    66      57.741  61.204  59.383  1.00  3.04
ATOM   1006  CA  ARG    66      56.589  62.076  60.932  1.00  3.04
ATOM   1007  HA  ARG    66      56.410  62.824  60.161  1.00  3.04
ATOM   1008  CB  ARG    66      55.216  61.509  61.322  1.00  3.04
ATOM   1009  HB1 ARG    66      55.335  60.725  62.069  1.00  3.04
ATOM   1010  HB2 ARG    66      54.778  61.063  60.431  1.00  3.04
ATOM   1011  CG  ARG    66      54.226  62.537  61.879  1.00  3.04
ATOM   1012  HG1 ARG    66      54.593  62.904  62.836  1.00  3.04
ATOM   1013  HG2 ARG    66      53.290  62.015  62.058  1.00  3.04
ATOM   1014  CD  ARG    66      53.971  63.725  60.938  1.00  3.04
ATOM   1015  HD1 ARG    66      53.975  63.370  59.908  1.00  3.04
ATOM   1016  HD2 ARG    66      54.784  64.444  61.056  1.00  3.04
ATOM   1017  NE  ARG    66      52.694  64.388  61.258  1.00  3.04
ATOM   1018  HE  ARG    66      52.624  64.768  62.212  1.00  3.04
ATOM   1019  CZ  ARG    66      51.569  64.350  60.571  1.00  3.04
ATOM   1020  NH1 ARG    66      51.492  63.786  59.398  1.00  3.04
ATOM   1021 1HH1 ARG    66      52.329  63.405  59.014  1.00  3.04
ATOM   1022 2HH1 ARG    66      50.609  63.464  59.018  1.00  3.04
ATOM   1023  NH2 ARG    66      50.483  64.840  61.077  1.00  3.04
ATOM   1024 1HH2 ARG    66      50.554  65.149  62.056  1.00  3.04
ATOM   1025 2HH2 ARG    66      49.617  64.808  60.583  1.00  3.04
ATOM   1026  C   ARG    66      57.274  62.860  62.054  1.00  3.04
ATOM   1027  O   ARG    66      57.267  64.084  62.004  1.00  3.04
ATOM   1028  N   LYS    67      57.887  62.188  63.030  1.00  3.63
ATOM   1029  H   LYS    67      57.981  61.185  62.910  1.00  3.63
ATOM   1030  CA  LYS    67      58.373  62.824  64.273  1.00  3.63
ATOM   1031  HA  LYS    67      57.612  63.526  64.625  1.00  3.63
ATOM   1032  CB  LYS    67      58.602  61.770  65.353  1.00  3.63
ATOM   1033  HB1 LYS    67      58.936  62.266  66.267  1.00  3.63
ATOM   1034  HB2 LYS    67      59.392  61.098  65.018  1.00  3.63
ATOM   1035  CG  LYS    67      57.319  60.983  65.657  1.00  3.63
ATOM   1036  HG1 LYS    67      56.949  60.495  64.755  1.00  3.63
ATOM   1037  HG2 LYS    67      56.550  61.670  66.013  1.00  3.63
ATOM   1038  CD  LYS    67      57.563  59.916  66.723  1.00  3.63
ATOM   1039  HD1 LYS    67      56.639  59.354  66.842  1.00  3.63
ATOM   1040  HD2 LYS    67      57.790  60.408  67.669  1.00  3.63
ATOM   1041  CE  LYS    67      58.704  58.944  66.395  1.00  3.63
ATOM   1042  HE1 LYS    67      58.752  58.209  67.206  1.00  3.63
ATOM   1043  HE2 LYS    67      59.651  59.488  66.364  1.00  3.63
ATOM   1044  NZ  LYS    67      58.472  58.243  65.112  1.00  3.63
ATOM   1045  HZ1 LYS    67      57.600  57.723  65.208  1.00  3.63
ATOM   1046  HZ2 LYS    67      58.419  58.893  64.332  1.00  3.63
ATOM   1047  HZ3 LYS    67      59.213  57.583  64.941  1.00  3.63
ATOM   1048  C   LYS    67      59.645  63.649  64.094  1.00  3.63
ATOM   1049  O   LYS    67      59.810  64.708  64.689  1.00  3.63
ATOM   1050  N   SER    68      60.522  63.182  63.217  1.00  3.73
ATOM   1051  H   SER    68      60.336  62.245  62.867  1.00  3.73
ATOM   1052  CA  SER    68      61.228  64.078  62.307  1.00  3.73
ATOM   1053  HA  SER    68      61.035  65.119  62.573  1.00  3.73
ATOM   1054  CB  SER    68      62.730  63.820  62.382  1.00  3.73
ATOM   1055  HB1 SER    68      62.936  62.799  62.060  1.00  3.73
ATOM   1056  HB2 SER    68      63.071  63.945  63.411  1.00  3.73
ATOM   1057  OG  SER    68      63.414  64.728  61.544  1.00  3.73
ATOM   1058  HG  SER    68      63.666  65.502  62.061  1.00  3.73
ATOM   1059  C   SER    68      60.661  63.810  60.918  1.00  3.73
ATOM   1060  O   SER    68      60.239  62.693  60.630  1.00  3.73
ATOM   1061  N   GLY    69      60.629  64.799  60.033  1.00  3.42
ATOM   1062  H   GLY    69      61.023  65.693  60.283  1.00  3.42
ATOM   1063  CA  GLY    69      59.977  64.656  58.728  1.00  3.42
ATOM   1064  HA1 GLY    69      59.776  65.648  58.324  1.00  3.42
ATOM   1065  HA2 GLY    69      59.021  64.148  58.857  1.00  3.42
ATOM   1066  C   GLY    69      60.799  63.883  57.690  1.00  3.42
ATOM   1067  O   GLY    69      60.935  64.322  56.551  1.00  3.42
ATOM   1068  N   LYS    70      61.428  62.774  58.085  1.00  3.05
ATOM   1069  H   LYS    70      61.236  62.449  59.026  1.00  3.05
ATOM   1070  CA  LYS    70      62.301  61.978  57.215  1.00  3.05
ATOM   1071  HA  LYS    70      62.988  62.649  56.697  1.00  3.05
ATOM   1072  CB  LYS    70      63.117  60.971  58.050  1.00  3.05
ATOM   1073  HB1 LYS    70      63.727  60.365  57.377  1.00  3.05
ATOM   1074  HB2 LYS    70      62.414  60.300  58.539  1.00  3.05
ATOM   1075  CG  LYS    70      64.056  61.610  59.094  1.00  3.05
ATOM   1076  HG1 LYS    70      63.499  62.316  59.710  1.00  3.05
ATOM   1077  HG2 LYS    70      64.837  62.161  58.569  1.00  3.05
ATOM   1078  CD  LYS    70      64.718  60.568  60.018  1.00  3.05
ATOM   1079  HD1 LYS    70      65.453  61.071  60.649  1.00  3.05
ATOM   1080  HD2 LYS    70      65.223  59.812  59.413  1.00  3.05
ATOM   1081  CE  LYS    70      63.649  59.913  60.899  1.00  3.05
ATOM   1082  HE1 LYS    70      62.918  59.437  60.243  1.00  3.05
ATOM   1083  HE2 LYS    70      63.126  60.687  61.468  1.00  3.05
ATOM   1084  NZ  LYS    70      64.156  58.878  61.827  1.00  3.05
ATOM   1085  HZ1 LYS    70      63.339  58.475  62.297  1.00  3.05
ATOM   1086  HZ2 LYS    70      64.608  58.126  61.317  1.00  3.05
ATOM   1087  HZ3 LYS    70      64.785  59.253  62.521  1.00  3.05
ATOM   1088  C   LYS    70      61.508  61.205  56.176  1.00  3.05
ATOM   1089  O   LYS    70      60.427  60.707  56.489  1.00  3.05
ATOM   1090  N   LYS    71      62.131  61.007  55.014  1.00  2.71
ATOM   1091  H   LYS    71      63.014  61.473  54.884  1.00  2.71
ATOM   1092  CA  LYS    71      61.712  60.079  53.958  1.00  2.71
ATOM   1093  HA  LYS    71      60.736  59.662  54.211  1.00  2.71
ATOM   1094  CB  LYS    71      61.548  60.856  52.626  1.00  2.71
ATOM   1095  HB1 LYS    71      61.432  60.145  51.820  1.00  2.71
ATOM   1096  HB2 LYS    71      62.482  61.387  52.434  1.00  2.71
ATOM   1097  CG  LYS    71      60.389  61.893  52.557  1.00  2.71
ATOM   1098  HG1 LYS    71      60.658  62.644  51.812  1.00  2.71
ATOM   1099  HG2 LYS    71      60.348  62.417  53.512  1.00  2.71
ATOM   1100  CD  LYS    71      58.954  61.395  52.224  1.00  2.71
ATOM   1101  HD1 LYS    71      58.264  61.946  52.860  1.00  2.71
ATOM   1102  HD2 LYS    71      58.858  60.348  52.489  1.00  2.71
ATOM   1103  CE  LYS    71      58.510  61.631  50.756  1.00  2.71
ATOM   1104  HE1 LYS    71      59.349  61.401  50.095  1.00  2.71
ATOM   1105  HE2 LYS    71      58.285  62.694  50.635  1.00  2.71
ATOM   1106  NZ  LYS    71      57.325  60.820  50.331  1.00  2.71
ATOM   1107  HZ1 LYS    71      56.941  61.132  49.441  1.00  2.71
ATOM   1108  HZ2 LYS    71      57.536  59.827  50.244  1.00  2.71
ATOM   1109  HZ3 LYS    71      56.530  60.921  50.953  1.00  2.71
ATOM   1110  C   LYS    71      62.699  58.911  53.916  1.00  2.71
ATOM   1111  O   LYS    71      63.816  59.073  53.430  1.00  2.71
ATOM   1112  N   PHE    72      62.303  57.759  54.463  1.00  2.46
ATOM   1113  H   PHE    72      61.352  57.681  54.804  1.00  2.46
ATOM   1114  CA  PHE    72      63.123  56.541  54.496  1.00  2.46
ATOM   1115  HA  PHE    72      64.187  56.782  54.484  1.00  2.46
ATOM   1116  CB  PHE    72      62.792  55.706  55.740  1.00  2.46
ATOM   1117  HB1 PHE    72      63.345  54.772  55.660  1.00  2.46
ATOM   1118  HB2 PHE    72      61.738  55.443  55.689  1.00  2.46
ATOM   1119  CG  PHE    72      63.081  56.214  57.131  1.00  2.46
ATOM   1120  CD1 PHE    72      64.400  56.203  57.620  1.00  2.46
ATOM   1121  HD1 PHE    72      65.233  55.988  56.963  1.00  2.46
ATOM   1122  CE1 PHE    72      64.638  56.345  58.997  1.00  2.46
ATOM   1123  HE1 PHE    72      65.650  56.244  59.370  1.00  2.46
ATOM   1124  CZ  PHE    72      63.557  56.486  59.880  1.00  2.46
ATOM   1125  HZ  PHE    72      63.723  56.491  60.941  1.00  2.46
ATOM   1126  CE2 PHE    72      62.247  56.535  59.394  1.00  2.46
ATOM   1127  HE2 PHE    72      61.425  56.608  60.081  1.00  2.46
ATOM   1128  CD2 PHE    72      62.006  56.406  58.020  1.00  2.46
ATOM   1129  HD2 PHE    72      60.991  56.365  57.662  1.00  2.46
ATOM   1130  C   PHE    72      62.788  55.589  53.346  1.00  2.46
ATOM   1131  O   PHE    72      61.615  55.343  53.062  1.00  2.46
ATOM   1132  N   SER    73      63.790  54.921  52.787  1.00  2.64
ATOM   1133  H   SER    73      64.745  55.120  53.057  1.00  2.64
ATOM   1134  CA  SER    73      63.564  53.638  52.125  1.00  2.64
ATOM   1135  HA  SER    73      62.789  53.793  51.374  1.00  2.64
ATOM   1136  CB  SER    73      64.811  53.208  51.349  1.00  2.64
ATOM   1137  HB1 SER    73      64.865  53.791  50.429  1.00  2.64
ATOM   1138  HB2 SER    73      64.747  52.153  51.081  1.00  2.64
ATOM   1139  OG  SER    73      65.979  53.458  52.091  1.00  2.64
ATOM   1140  HG  SER    73      66.399  52.567  52.246  1.00  2.64
ATOM   1141  C   SER    73      63.022  52.566  53.062  1.00  2.64
ATOM   1142  O   SER    73      63.087  52.675  54.278  1.00  2.64
ATOM   1143  N   ILE    74      62.402  51.546  52.485  1.00  2.41
ATOM   1144  H   ILE    74      62.416  51.479  51.479  1.00  2.41
ATOM   1145  CA  ILE    74      61.636  50.533  53.216  1.00  2.41
ATOM   1146  HA  ILE    74      60.890  51.045  53.820  1.00  2.41
ATOM   1147  CB  ILE    74      60.897  49.673  52.153  1.00  2.41
ATOM   1148  HB  ILE    74      60.276  48.941  52.670  1.00  2.41
ATOM   1149  CG2 ILE    74      59.959  50.607  51.354  1.00  2.41
ATOM   1150 1HG2 ILE    74      59.306  50.026  50.707  1.00  2.41
ATOM   1151 2HG2 ILE    74      59.344  51.200  52.023  1.00  2.41
ATOM   1152 3HG2 ILE    74      60.523  51.286  50.714  1.00  2.41
ATOM   1153  CG1 ILE    74      61.852  48.912  51.189  1.00  2.41
ATOM   1154 1HG1 ILE    74      62.196  48.011  51.689  1.00  2.41
ATOM   1155 2HG1 ILE    74      62.730  49.517  50.970  1.00  2.41
ATOM   1156  CD1 ILE    74      61.261  48.503  49.831  1.00  2.41
ATOM   1157  HD1 ILE    74      61.146  49.379  49.191  1.00  2.41
ATOM   1158  HD2 ILE    74      61.938  47.806  49.336  1.00  2.41
ATOM   1159  HD3 ILE    74      60.288  48.031  49.964  1.00  2.41
ATOM   1160  C   ILE    74      62.521  49.740  54.202  1.00  2.41
ATOM   1161  O   ILE    74      62.128  49.508  55.351  1.00  2.41
ATOM   1162  N   GLU    75      63.744  49.395  53.794  1.00  2.71
ATOM   1163  H   GLU    75      64.043  49.642  52.849  1.00  2.71
ATOM   1164  CA  GLU    75      64.724  48.737  54.655  1.00  2.71
ATOM   1165  HA  GLU    75      64.188  47.996  55.246  1.00  2.71
ATOM   1166  CB  GLU    75      65.763  47.951  53.828  1.00  2.71
ATOM   1167  HB1 GLU    75      65.237  47.360  53.076  1.00  2.71
ATOM   1168  HB2 GLU    75      66.257  47.244  54.495  1.00  2.71
ATOM   1169  CG  GLU    75      66.861  48.776  53.133  1.00  2.71
ATOM   1170  HG1 GLU    75      67.456  48.105  52.509  1.00  2.71
ATOM   1171  HG2 GLU    75      67.523  49.189  53.896  1.00  2.71
ATOM   1172  CD  GLU    75      66.293  49.903  52.269  1.00  2.71
ATOM   1173  OE1 GLU    75      65.305  49.656  51.540  1.00  2.71
ATOM   1174  OE2 GLU    75      66.751  51.055  52.413  1.00  2.71
ATOM   1175  C   GLU    75      65.388  49.678  55.677  1.00  2.71
ATOM   1176  O   GLU    75      65.710  49.233  56.776  1.00  2.71
ATOM   1177  N   GLU    76      65.528  50.973  55.374  1.00  2.65
ATOM   1178  H   GLU    76      65.312  51.292  54.439  1.00  2.65
ATOM   1179  CA  GLU    76      66.040  51.948  56.345  1.00  2.65
ATOM   1180  HA  GLU    76      66.907  51.502  56.838  1.00  2.65
ATOM   1181  CB  GLU    76      66.496  53.249  55.659  1.00  2.65
ATOM   1182  HB1 GLU    76      65.734  54.019  55.782  1.00  2.65
ATOM   1183  HB2 GLU    76      66.606  53.069  54.592  1.00  2.65
ATOM   1184  CG  GLU    76      67.850  53.776  56.168  1.00  2.65
ATOM   1185  HG1 GLU    76      68.030  54.754  55.715  1.00  2.65
ATOM   1186  HG2 GLU    76      68.633  53.104  55.806  1.00  2.65
ATOM   1187  CD  GLU    76      67.953  53.889  57.697  1.00  2.65
ATOM   1188  OE1 GLU    76      67.514  54.930  58.242  1.00  2.65
ATOM   1189  OE2 GLU    76      68.488  52.927  58.302  1.00  2.65
ATOM   1190  C   GLU    76      65.004  52.249  57.443  1.00  2.65
ATOM   1191  O   GLU    76      65.314  52.339  58.624  1.00  2.65
ATOM   1192  N   ALA    77      63.723  52.319  57.085  1.00  2.18
ATOM   1193  H   ALA    77      63.509  52.248  56.095  1.00  2.18
ATOM   1194  CA  ALA    77      62.629  52.428  58.035  1.00  2.18
ATOM   1195  HA  ALA    77      62.799  53.306  58.661  1.00  2.18
ATOM   1196  CB  ALA    77      61.310  52.595  57.274  1.00  2.18
ATOM   1197  HB1 ALA    77      60.487  52.685  57.983  1.00  2.18
ATOM   1198  HB2 ALA    77      61.350  53.489  56.659  1.00  2.18
ATOM   1199  HB3 ALA    77      61.145  51.734  56.626  1.00  2.18
ATOM   1200  C   ALA    77      62.571  51.188  58.949  1.00  2.18
ATOM   1201  O   ALA    77      62.426  51.304  60.176  1.00  2.18
ATOM   1202  N   LEU    78      62.707  49.995  58.358  1.00  2.42
ATOM   1203  H   LEU    78      62.811  49.942  57.351  1.00  2.42
ATOM   1204  CA  LEU    78      62.848  48.777  59.155  1.00  2.42
ATOM   1205  HA  LEU    78      61.938  48.626  59.730  1.00  2.42
ATOM   1206  CB  LEU    78      63.030  47.583  58.198  1.00  2.42
ATOM   1207  HB1 LEU    78      63.792  47.845  57.471  1.00  2.42
ATOM   1208  HB2 LEU    78      62.100  47.420  57.653  1.00  2.42
ATOM   1209  CG  LEU    78      63.468  46.269  58.873  1.00  2.42
ATOM   1210  HG  LEU    78      64.332  46.437  59.513  1.00  2.42
ATOM   1211  CD1 LEU    78      62.345  45.662  59.712  1.00  2.42
ATOM   1212 1HD1 LEU    78      62.697  44.736  60.157  1.00  2.42
ATOM   1213 2HD1 LEU    78      62.077  46.351  60.514  1.00  2.42
ATOM   1214 3HD1 LEU    78      61.470  45.474  59.091  1.00  2.42
ATOM   1215  CD2 LEU    78      63.896  45.259  57.812  1.00  2.42
ATOM   1216 1HD2 LEU    78      64.241  44.343  58.290  1.00  2.42
ATOM   1217 2HD2 LEU    78      63.059  45.032  57.155  1.00  2.42
ATOM   1218 3HD2 LEU    78      64.714  45.671  57.220  1.00  2.42
ATOM   1219  C   LEU    78      63.998  48.879  60.167  1.00  2.42
ATOM   1220  O   LEU    78      63.746  48.688  61.358  1.00  2.42
ATOM   1221  N   GLN    79      65.216  49.236  59.729  1.00  2.87
ATOM   1222  H   GLN    79      65.357  49.407  58.737  1.00  2.87
ATOM   1223  CA  GLN    79      66.356  49.423  60.641  1.00  2.87
ATOM   1224  HA  GLN    79      66.596  48.470  61.112  1.00  2.87
ATOM   1225  CB  GLN    79      67.608  49.954  59.917  1.00  2.87
ATOM   1226  HB1 GLN    79      68.312  50.274  60.688  1.00  2.87
ATOM   1227  HB2 GLN    79      67.341  50.836  59.337  1.00  2.87
ATOM   1228  CG  GLN    79      68.357  48.971  59.011  1.00  2.87
ATOM   1229  HG1 GLN    79      67.871  48.924  58.040  1.00  2.87
ATOM   1230  HG2 GLN    79      68.341  47.980  59.463  1.00  2.87
ATOM   1231  CD  GLN    79      69.819  49.386  58.812  1.00  2.87
ATOM   1232  OE1 GLN    79      70.733  48.586  58.961  1.00  2.87
ATOM   1233  NE2 GLN    79      70.120  50.631  58.508  1.00  2.87
ATOM   1234 1HE2 GLN    79      69.410  51.373  58.456  1.00  2.87
ATOM   1235 2HE2 GLN    79      71.087  50.859  58.423  1.00  2.87
ATOM   1236  C   GLN    79      66.059  50.421  61.763  1.00  2.87
ATOM   1237  O   GLN    79      66.470  50.210  62.905  1.00  2.87
ATOM   1238  N   SER    80      65.341  51.499  61.432  1.00  2.73
ATOM   1239  H   SER    80      65.115  51.639  60.450  1.00  2.73
ATOM   1240  CA  SER    80      65.105  52.596  62.364  1.00  2.73
ATOM   1241  HA  SER    80      65.956  52.675  63.041  1.00  2.73
ATOM   1242  CB  SER    80      64.989  53.913  61.589  1.00  2.73
ATOM   1243  HB1 SER    80      64.142  53.856  60.904  1.00  2.73
ATOM   1244  HB2 SER    80      65.900  54.083  61.009  1.00  2.73
ATOM   1245  OG  SER    80      64.795  54.985  62.503  1.00  2.73
ATOM   1246  HG  SER    80      64.213  54.616  63.193  1.00  2.73
ATOM   1247  C   SER    80      63.858  52.312  63.209  1.00  2.73
ATOM   1248  O   SER    80      63.372  53.212  63.904  1.00  2.73
ATOM   1249  N   GLY    81      63.318  51.085  63.149  1.00  2.60
ATOM   1250  H   GLY    81      63.730  50.399  62.522  1.00  2.60
ATOM   1251  CA  GLY    81      62.236  50.645  64.026  1.00  2.60
ATOM   1252  HA1 GLY    81      62.534  50.758  65.069  1.00  2.60
ATOM   1253  HA2 GLY    81      62.027  49.594  63.830  1.00  2.60
ATOM   1254  C   GLY    81      60.953  51.455  63.790  1.00  2.60
ATOM   1255  O   GLY    81      60.219  51.869  64.688  1.00  2.60
ATOM   1256  N   ARG    82      60.763  51.734  62.507  1.00  2.18
ATOM   1257  H   ARG    82      61.511  51.400  61.902  1.00  2.18
ATOM   1258  CA  ARG    82      59.785  52.604  61.874  1.00  2.18
ATOM   1259  HA  ARG    82      59.037  52.890  62.613  1.00  2.18
ATOM   1260  CB  ARG    82      60.538  53.850  61.354  1.00  2.18
ATOM   1261  HB1 ARG    82      60.086  54.222  60.437  1.00  2.18
ATOM   1262  HB2 ARG    82      61.561  53.575  61.094  1.00  2.18
ATOM   1263  CG  ARG    82      60.597  54.974  62.405  1.00  2.18
ATOM   1264  HG1 ARG    82      61.563  55.474  62.315  1.00  2.18
ATOM   1265  HG2 ARG    82      60.546  54.550  63.410  1.00  2.18
ATOM   1266  CD  ARG    82      59.502  56.040  62.229  1.00  2.18
ATOM   1267  HD1 ARG    82      59.660  56.537  61.276  1.00  2.18
ATOM   1268  HD2 ARG    82      59.628  56.783  63.015  1.00  2.18
ATOM   1269  NE  ARG    82      58.136  55.495  62.289  1.00  2.18
ATOM   1270  HE  ARG    82      57.721  55.355  63.204  1.00  2.18
ATOM   1271  CZ  ARG    82      57.442  54.978  61.291  1.00  2.18
ATOM   1272  NH1 ARG    82      57.683  55.224  60.036  1.00  2.18
ATOM   1273 1HH1 ARG    82      58.263  55.992  59.745  1.00  2.18
ATOM   1274 2HH1 ARG    82      57.222  54.688  59.332  1.00  2.18
ATOM   1275  NH2 ARG    82      56.494  54.127  61.564  1.00  2.18
ATOM   1276 1HH2 ARG    82      56.306  53.981  62.543  1.00  2.18
ATOM   1277 2HH2 ARG    82      56.437  53.365  60.901  1.00  2.18
ATOM   1278  C   ARG    82      59.036  51.827  60.763  1.00  2.18
ATOM   1279  O   ARG    82      58.067  52.359  60.221  1.00  2.18
ATOM   1280  N   LEU    83      59.351  50.550  60.501  1.00  2.02
ATOM   1281  H   LEU    83      60.267  50.237  60.792  1.00  2.02
ATOM   1282  CA  LEU    83      58.275  49.514  60.511  1.00  2.02
ATOM   1283  HA  LEU    83      57.671  49.717  61.394  1.00  2.02
ATOM   1284  CB  LEU    83      57.324  49.570  59.280  1.00  2.02
ATOM   1285  HB1 LEU    83      56.986  50.586  59.106  1.00  2.02
ATOM   1286  HB2 LEU    83      56.433  49.006  59.556  1.00  2.02
ATOM   1287  CG  LEU    83      57.807  48.978  57.937  1.00  2.02
ATOM   1288  HG  LEU    83      57.934  47.902  58.040  1.00  2.02
ATOM   1289  CD1 LEU    83      56.730  49.236  56.879  1.00  2.02
ATOM   1290 1HD1 LEU    83      57.048  48.817  55.923  1.00  2.02
ATOM   1291 2HD1 LEU    83      55.808  48.738  57.174  1.00  2.02
ATOM   1292 3HD1 LEU    83      56.553  50.303  56.771  1.00  2.02
ATOM   1293  CD2 LEU    83      59.106  49.581  57.408  1.00  2.02
ATOM   1294 1HD2 LEU    83      59.337  49.172  56.423  1.00  2.02
ATOM   1295 2HD2 LEU    83      59.017  50.662  57.349  1.00  2.02
ATOM   1296 3HD2 LEU    83      59.930  49.325  58.072  1.00  2.02
ATOM   1297  C   LEU    83      58.794  48.062  60.644  1.00  2.02
ATOM   1298  O   LEU    83      59.780  47.665  60.035  1.00  2.02
ATOM   1299  N   THR    84      58.043  47.257  61.387  1.00  2.31
ATOM   1300  H   THR    84      57.366  47.734  61.970  1.00  2.31
ATOM   1301  CA  THR    84      58.312  45.869  61.792  1.00  2.31
ATOM   1302  HA  THR    84      59.259  45.877  62.327  1.00  2.31
ATOM   1303  CB  THR    84      57.210  45.468  62.802  1.00  2.31
ATOM   1304  HB  THR    84      56.264  45.902  62.474  1.00  2.31
ATOM   1305  CG2 THR    84      56.950  43.983  63.075  1.00  2.31
ATOM   1306 1HG2 THR    84      56.111  43.898  63.765  1.00  2.31
ATOM   1307 2HG2 THR    84      56.688  43.462  62.156  1.00  2.31
ATOM   1308 3HG2 THR    84      57.818  43.524  63.542  1.00  2.31
ATOM   1309  OG1 THR    84      57.540  45.998  64.063  1.00  2.31
ATOM   1310  HG1 THR    84      57.504  46.982  64.017  1.00  2.31
ATOM   1311  C   THR    84      58.399  44.843  60.665  1.00  2.31
ATOM   1312  O   THR    84      57.556  44.902  59.776  1.00  2.31
ATOM   1313  N   PRO    85      59.301  43.832  60.740  1.00  2.64
ATOM   1314  CD  PRO    85      60.278  43.633  61.811  1.00  2.64
ATOM   1315  HD1 PRO    85      59.773  43.454  62.757  1.00  2.64
ATOM   1316  HD2 PRO    85      60.934  44.499  61.908  1.00  2.64
ATOM   1317  CG  PRO    85      61.105  42.397  61.445  1.00  2.64
ATOM   1318  HG1 PRO    85      61.298  41.772  62.317  1.00  2.64
ATOM   1319  HG2 PRO    85      62.045  42.701  60.985  1.00  2.64
ATOM   1320  CB  PRO    85      60.246  41.672  60.413  1.00  2.64
ATOM   1321  HB1 PRO    85      59.509  41.047  60.922  1.00  2.64
ATOM   1322  HB2 PRO    85      60.852  41.077  59.729  1.00  2.64
ATOM   1323  CA  PRO    85      59.557  42.832  59.698  1.00  2.64
ATOM   1324  HA  PRO    85      60.290  43.270  59.019  1.00  2.64
ATOM   1325  C   PRO    85      58.382  42.372  58.826  1.00  2.64
ATOM   1326  O   PRO    85      58.476  42.483  57.608  1.00  2.64
ATOM   1327  N   ALA    86      57.264  41.917  59.399  1.00  2.68
ATOM   1328  H   ALA    86      57.215  41.844  60.401  1.00  2.68
ATOM   1329  CA  ALA    86      56.128  41.469  58.591  1.00  2.68
ATOM   1330  HA  ALA    86      56.492  40.732  57.875  1.00  2.68
ATOM   1331  CB  ALA    86      55.121  40.773  59.512  1.00  2.68
ATOM   1332  HB1 ALA    86      54.329  40.337  58.904  1.00  2.68
ATOM   1333  HB2 ALA    86      55.616  39.973  60.064  1.00  2.68
ATOM   1334  HB3 ALA    86      54.692  41.490  60.215  1.00  2.68
ATOM   1335  C   ALA    86      55.466  42.604  57.775  1.00  2.68
ATOM   1336  O   ALA    86      55.044  42.385  56.633  1.00  2.68
ATOM   1337  N   HIS    87      55.368  43.826  58.338  1.00  2.24
ATOM   1338  H   HIS    87      55.869  44.013  59.197  1.00  2.24
ATOM   1339  CA  HIS    87      54.878  44.959  57.546  1.00  2.24
ATOM   1340  HA  HIS    87      54.213  44.512  56.811  1.00  2.24
ATOM   1341  CB  HIS    87      53.980  45.984  58.242  1.00  2.24
ATOM   1342  HB1 HIS    87      54.606  46.654  58.828  1.00  2.24
ATOM   1343  HB2 HIS    87      53.273  45.473  58.895  1.00  2.24
ATOM   1344  CG  HIS    87      53.204  46.769  57.188  1.00  2.24
ATOM   1345  ND1 HIS    87      52.703  46.230  55.993  1.00  2.24
ATOM   1346  CE1 HIS    87      52.255  47.256  55.264  1.00  2.24
ATOM   1347  HE1 HIS    87      51.818  47.163  54.278  1.00  2.24
ATOM   1348  NE2 HIS    87      52.388  48.398  55.953  1.00  2.24
ATOM   1349  HE2 HIS    87      52.050  49.293  55.642  1.00  2.24
ATOM   1350  CD2 HIS    87      52.993  48.116  57.161  1.00  2.24
ATOM   1351  HD2 HIS    87      53.287  48.818  57.926  1.00  2.24
ATOM   1352  C   HIS    87      55.938  45.622  56.654  1.00  2.24
ATOM   1353  O   HIS    87      55.614  46.228  55.639  1.00  2.24
ATOM   1354  N   TYR    88      57.218  45.433  56.932  1.00  2.40
ATOM   1355  H   TYR    88      57.465  44.959  57.792  1.00  2.40
ATOM   1356  CA  TYR    88      58.251  45.676  55.940  1.00  2.40
ATOM   1357  HA  TYR    88      58.178  46.709  55.597  1.00  2.40
ATOM   1358  CB  TYR    88      59.630  45.500  56.590  1.00  2.40
ATOM   1359  HB1 TYR    88      59.603  44.669  57.289  1.00  2.40
ATOM   1360  HB2 TYR    88      59.854  46.392  57.176  1.00  2.40
ATOM   1361  CG  TYR    88      60.761  45.254  55.613  1.00  2.40
ATOM   1362  CD1 TYR    88      61.243  43.946  55.404  1.00  2.40
ATOM   1363  HD1 TYR    88      60.787  43.113  55.923  1.00  2.40
ATOM   1364  CE1 TYR    88      62.313  43.723  54.515  1.00  2.40
ATOM   1365  HE1 TYR    88      62.692  42.727  54.350  1.00  2.40
ATOM   1366  CZ  TYR    88      62.898  44.810  53.833  1.00  2.40
ATOM   1367  OH  TYR    88      63.956  44.615  53.003  1.00  2.40
ATOM   1368  HH  TYR    88      64.269  45.446  52.640  1.00  2.40
ATOM   1369  CE2 TYR    88      62.396  46.112  54.025  1.00  2.40
ATOM   1370  HE2 TYR    88      62.835  46.931  53.489  1.00  2.40
ATOM   1371  CD2 TYR    88      61.323  46.332  54.907  1.00  2.40
ATOM   1372  HD2 TYR    88      60.929  47.327  55.050  1.00  2.40
ATOM   1373  C   TYR    88      58.059  44.791  54.713  1.00  2.40
ATOM   1374  O   TYR    88      57.997  45.338  53.620  1.00  2.40
ATOM   1375  N   ASP    89      57.882  43.472  54.863  1.00  2.78
ATOM   1376  H   ASP    89      57.954  43.057  55.788  1.00  2.78
ATOM   1377  CA  ASP    89      57.697  42.593  53.697  1.00  2.78
ATOM   1378  HA  ASP    89      58.494  42.851  52.996  1.00  2.78
ATOM   1379  CB  ASP    89      57.932  41.109  54.041  1.00  2.78
ATOM   1380  HB1 ASP    89      58.810  41.032  54.684  1.00  2.78
ATOM   1381  HB2 ASP    89      58.169  40.588  53.112  1.00  2.78
ATOM   1382  CG  ASP    89      56.757  40.373  54.689  1.00  2.78
ATOM   1383  OD1 ASP    89      56.932  39.745  55.752  1.00  2.78
ATOM   1384  OD2 ASP    89      55.646  40.341  54.120  1.00  2.78
ATOM   1385  C   ASP    89      56.385  42.859  52.934  1.00  2.78
ATOM   1386  O   ASP    89      56.398  42.951  51.700  1.00  2.78
ATOM   1387  N   ARG    90      55.267  43.114  53.638  1.00  2.67
ATOM   1388  H   ARG    90      55.273  42.924  54.635  1.00  2.67
ATOM   1389  CA  ARG    90      54.016  43.490  52.951  1.00  2.67
ATOM   1390  HA  ARG    90      53.853  42.767  52.151  1.00  2.67
ATOM   1391  CB  ARG    90      52.825  43.439  53.929  1.00  2.67
ATOM   1392  HB1 ARG    90      52.185  44.303  53.743  1.00  2.67
ATOM   1393  HB2 ARG    90      53.177  43.526  54.957  1.00  2.67
ATOM   1394  CG  ARG    90      51.950  42.178  53.764  1.00  2.67
ATOM   1395  HG1 ARG    90      52.263  41.587  52.903  1.00  2.67
ATOM   1396  HG2 ARG    90      50.932  42.513  53.564  1.00  2.67
ATOM   1397  CD  ARG    90      51.894  41.268  55.001  1.00  2.67
ATOM   1398  HD1 ARG    90      51.008  40.639  54.903  1.00  2.67
ATOM   1399  HD2 ARG    90      51.787  41.882  55.897  1.00  2.67
ATOM   1400  NE  ARG    90      53.079  40.403  55.127  1.00  2.67
ATOM   1401  HE  ARG    90      53.943  40.682  54.652  1.00  2.67
ATOM   1402  CZ  ARG    90      53.196  39.285  55.816  1.00  2.67
ATOM   1403  NH1 ARG    90      52.197  38.750  56.463  1.00  2.67
ATOM   1404 1HH1 ARG    90      51.309  39.208  56.423  1.00  2.67
ATOM   1405 2HH1 ARG    90      52.327  37.871  56.921  1.00  2.67
ATOM   1406  NH2 ARG    90      54.335  38.675  55.884  1.00  2.67
ATOM   1407 1HH2 ARG    90      55.139  39.147  55.439  1.00  2.67
ATOM   1408 2HH2 ARG    90      54.510  37.868  56.436  1.00  2.67
ATOM   1409  C   ARG    90      54.111  44.834  52.223  1.00  2.67
ATOM   1410  O   ARG    90      53.578  44.996  51.118  1.00  2.67
ATOM   1411  N   TYR    91      54.803  45.806  52.810  1.00  2.41
ATOM   1412  H   TYR    91      55.214  45.640  53.724  1.00  2.41
ATOM   1413  CA  TYR    91      55.042  47.092  52.168  1.00  2.41
ATOM   1414  HA  TYR    91      54.087  47.462  51.793  1.00  2.41
ATOM   1415  CB  TYR    91      55.551  48.105  53.205  1.00  2.41
ATOM   1416  HB1 TYR    91      56.554  47.829  53.536  1.00  2.41
ATOM   1417  HB2 TYR    91      54.886  48.110  54.068  1.00  2.41
ATOM   1418  CG  TYR    91      55.562  49.483  52.601  1.00  2.41
ATOM   1419  CD1 TYR    91      54.394  50.268  52.620  1.00  2.41
ATOM   1420  HD1 TYR    91      53.555  49.978  53.235  1.00  2.41
ATOM   1421  CE1 TYR    91      54.283  51.360  51.739  1.00  2.41
ATOM   1422  HE1 TYR    91      53.370  51.933  51.667  1.00  2.41
ATOM   1423  CZ  TYR    91      55.334  51.640  50.842  1.00  2.41
ATOM   1424  OH  TYR    91      55.145  52.525  49.842  1.00  2.41
ATOM   1425  HH  TYR    91      55.765  52.314  49.107  1.00  2.41
ATOM   1426  CE2 TYR    91      56.543  50.925  50.916  1.00  2.41
ATOM   1427  HE2 TYR    91      57.351  51.168  50.241  1.00  2.41
ATOM   1428  CD2 TYR    91      56.658  49.848  51.805  1.00  2.41
ATOM   1429  HD2 TYR    91      57.540  49.224  51.783  1.00  2.41
ATOM   1430  C   TYR    91      55.967  46.964  50.960  1.00  2.41
ATOM   1431  O   TYR    91      55.652  47.574  49.957  1.00  2.41
ATOM   1432  N   VAL    92      57.014  46.139  50.972  1.00  2.75
ATOM   1433  H   VAL    92      57.245  45.663  51.842  1.00  2.75
ATOM   1434  CA  VAL    92      57.823  45.823  49.781  1.00  2.75
ATOM   1435  HA  VAL    92      58.263  46.738  49.384  1.00  2.75
ATOM   1436  CB  VAL    92      58.959  44.834  50.147  1.00  2.75
ATOM   1437  HB  VAL    92      58.514  43.969  50.636  1.00  2.75
ATOM   1438  CG1 VAL    92      59.741  44.325  48.925  1.00  2.75
ATOM   1439 1HG1 VAL    92      60.574  43.700  49.250  1.00  2.75
ATOM   1440 2HG1 VAL    92      59.101  43.717  48.287  1.00  2.75
ATOM   1441 3HG1 VAL    92      60.125  45.166  48.347  1.00  2.75
ATOM   1442  CG2 VAL    92      59.990  45.433  51.114  1.00  2.75
ATOM   1443 1HG2 VAL    92      60.788  45.932  50.571  1.00  2.75
ATOM   1444 2HG2 VAL    92      59.528  46.145  51.796  1.00  2.75
ATOM   1445 3HG2 VAL    92      60.433  44.631  51.705  1.00  2.75
ATOM   1446  C   VAL    92      56.963  45.208  48.695  1.00  2.75
ATOM   1447  O   VAL    92      57.061  45.634  47.554  1.00  2.75
ATOM   1448  N   ASN    93      56.068  44.267  49.010  1.00  3.16
ATOM   1449  H   ASN    93      56.058  43.897  49.958  1.00  3.16
ATOM   1450  CA  ASN    93      55.133  43.723  48.015  1.00  3.16
ATOM   1451  HA  ASN    93      55.717  43.266  47.214  1.00  3.16
ATOM   1452  CB  ASN    93      54.296  42.626  48.708  1.00  3.16
ATOM   1453  HB1 ASN    93      53.625  43.085  49.431  1.00  3.16
ATOM   1454  HB2 ASN    93      54.967  41.960  49.252  1.00  3.16
ATOM   1455  CG  ASN    93      53.450  41.749  47.794  1.00  3.16
ATOM   1456  OD1 ASN    93      52.945  40.720  48.196  1.00  3.16
ATOM   1457  ND2 ASN    93      53.230  42.099  46.552  1.00  3.16
ATOM   1458 1HD2 ASN    93      53.586  42.962  46.171  1.00  3.16
ATOM   1459 2HD2 ASN    93      52.647  41.480  46.018  1.00  3.16
ATOM   1460  C   ASN    93      54.248  44.831  47.392  1.00  3.16
ATOM   1461  O   ASN    93      54.012  44.810  46.181  1.00  3.16
ATOM   1462  N   LYS    94      53.773  45.811  48.174  1.00  3.18
ATOM   1463  H   LYS    94      53.980  45.769  49.168  1.00  3.18
ATOM   1464  CA  LYS    94      52.983  46.950  47.652  1.00  3.18
ATOM   1465  HA  LYS    94      52.214  46.558  46.985  1.00  3.18
ATOM   1466  CB  LYS    94      52.303  47.691  48.833  1.00  3.18
ATOM   1467  HB1 LYS    94      52.775  48.662  48.992  1.00  3.18
ATOM   1468  HB2 LYS    94      52.464  47.120  49.750  1.00  3.18
ATOM   1469  CG  LYS    94      50.780  47.882  48.698  1.00  3.18
ATOM   1470  HG1 LYS    94      50.402  48.243  49.656  1.00  3.18
ATOM   1471  HG2 LYS    94      50.336  46.899  48.531  1.00  3.18
ATOM   1472  CD  LYS    94      50.258  48.831  47.600  1.00  3.18
ATOM   1473  HD1 LYS    94      49.172  48.724  47.584  1.00  3.18
ATOM   1474  HD2 LYS    94      50.637  48.511  46.629  1.00  3.18
ATOM   1475  CE  LYS    94      50.598  50.317  47.820  1.00  3.18
ATOM   1476  HE1 LYS    94      51.605  50.502  47.432  1.00  3.18
ATOM   1477  HE2 LYS    94      50.606  50.538  48.890  1.00  3.18
ATOM   1478  NZ  LYS    94      49.616  51.211  47.146  1.00  3.18
ATOM   1479  HZ1 LYS    94      49.909  52.194  47.126  1.00  3.18
ATOM   1480  HZ2 LYS    94      49.437  50.952  46.191  1.00  3.18
ATOM   1481  HZ3 LYS    94      48.733  51.321  47.647  1.00  3.18
ATOM   1482  C   LYS    94      53.811  47.965  46.849  1.00  3.18
ATOM   1483  O   LYS    94      53.322  48.503  45.862  1.00  3.18
ATOM   1484  N   ASP    95      55.055  48.208  47.239  1.00  3.25
ATOM   1485  H   ASP    95      55.367  47.754  48.090  1.00  3.25
ATOM   1486  CA  ASP    95      55.989  49.136  46.603  1.00  3.25
ATOM   1487  HA  ASP    95      55.474  50.079  46.443  1.00  3.25
ATOM   1488  CB  ASP    95      57.216  49.400  47.508  1.00  3.25
ATOM   1489  HB1 ASP    95      58.080  48.835  47.152  1.00  3.25
ATOM   1490  HB2 ASP    95      57.010  49.065  48.521  1.00  3.25
ATOM   1491  CG  ASP    95      57.566  50.888  47.597  1.00  3.25
ATOM   1492  OD1 ASP    95      56.625  51.678  47.849  1.00  3.25
ATOM   1493  OD2 ASP    95      58.757  51.249  47.554  1.00  3.25
ATOM   1494  C   ASP    95      56.437  48.599  45.248  1.00  3.25
ATOM   1495  O   ASP    95      56.292  49.272  44.239  1.00  3.25
ATOM   1496  N   MET    96      56.796  47.319  45.200  1.00  3.58
ATOM   1497  H   MET    96      56.914  46.821  46.076  1.00  3.58
ATOM   1498  CA  MET    96      56.945  46.556  43.968  1.00  3.58
ATOM   1499  HA  MET    96      57.599  47.123  43.305  1.00  3.58
ATOM   1500  CB  MET    96      57.645  45.215  44.232  1.00  3.58
ATOM   1501  HB1 MET    96      57.741  44.688  43.281  1.00  3.58
ATOM   1502  HB2 MET    96      57.047  44.602  44.907  1.00  3.58
ATOM   1503  CG  MET    96      59.048  45.417  44.823  1.00  3.58
ATOM   1504  HG1 MET    96      58.952  45.663  45.880  1.00  3.58
ATOM   1505  HG2 MET    96      59.521  46.269  44.333  1.00  3.58
ATOM   1506  SD  MET    96      60.162  43.994  44.663  1.00  3.58
ATOM   1507  CE  MET    96      60.685  44.252  42.941  1.00  3.58
ATOM   1508  HE1 MET    96      61.444  43.518  42.671  1.00  3.58
ATOM   1509  HE2 MET    96      59.831  44.148  42.273  1.00  3.58
ATOM   1510  HE3 MET    96      61.100  45.256  42.824  1.00  3.58
ATOM   1511  C   MET    96      55.630  46.361  43.217  1.00  3.58
ATOM   1512  O   MET    96      55.660  46.039  42.042  1.00  3.58
ATOM   1513  N   SER    97      54.469  46.631  43.814  1.00  4.22
ATOM   1514  H   SER    97      54.468  46.901  44.784  1.00  4.22
ATOM   1515  CA  SER    97      53.235  46.758  43.034  1.00  4.22
ATOM   1516  HA  SER    97      53.281  46.070  42.188  1.00  4.22
ATOM   1517  CB  SER    97      51.997  46.346  43.836  1.00  4.22
ATOM   1518  HB1 SER    97      51.122  46.401  43.187  1.00  4.22
ATOM   1519  HB2 SER    97      51.840  47.023  44.672  1.00  4.22
ATOM   1520  OG  SER    97      52.119  45.021  44.314  1.00  4.22
ATOM   1521  HG  SER    97      52.932  44.964  44.849  1.00  4.22
ATOM   1522  C   SER    97      53.024  48.149  42.444  1.00  4.22
ATOM   1523  O   SER    97      52.325  48.216  41.450  1.00  4.22
ATOM   1524  N   ILE    98      53.611  49.243  42.951  1.00  4.37
ATOM   1525  H   ILE    98      54.223  49.153  43.755  1.00  4.37
ATOM   1526  CA  ILE    98      53.562  50.538  42.240  1.00  4.37
ATOM   1527  HA  ILE    98      52.634  50.547  41.671  1.00  4.37
ATOM   1528  CB  ILE    98      53.440  51.765  43.179  1.00  4.37
ATOM   1529  HB  ILE    98      52.488  51.664  43.704  1.00  4.37
ATOM   1530  CG2 ILE    98      54.517  51.854  44.264  1.00  4.37
ATOM   1531 1HG2 ILE    98      54.348  52.723  44.902  1.00  4.37
ATOM   1532 2HG2 ILE    98      54.450  50.974  44.893  1.00  4.37
ATOM   1533 3HG2 ILE    98      55.513  51.925  43.827  1.00  4.37
ATOM   1534  CG1 ILE    98      53.394  53.109  42.420  1.00  4.37
ATOM   1535 1HG1 ILE    98      54.330  53.264  41.881  1.00  4.37
ATOM   1536 2HG1 ILE    98      53.293  53.910  43.150  1.00  4.37
ATOM   1537  CD1 ILE    98      52.220  53.240  41.440  1.00  4.37
ATOM   1538  HD1 ILE    98      51.280  53.059  41.961  1.00  4.37
ATOM   1539  HD2 ILE    98      52.207  54.250  41.030  1.00  4.37
ATOM   1540  HD3 ILE    98      52.324  52.534  40.618  1.00  4.37
ATOM   1541  C   ILE    98      54.668  50.651  41.167  1.00  4.37
ATOM   1542  O   ILE    98      54.392  50.882  39.988  1.00  4.37
ATOM   1543  N   GLN    99      55.904  50.359  41.549  1.00  4.51
ATOM   1544  H   GLN    99      56.044  50.155  42.535  1.00  4.51
ATOM   1545  CA  GLN    99      57.090  50.251  40.696  1.00  4.51
ATOM   1546  HA  GLN    99      57.308  51.217  40.239  1.00  4.51
ATOM   1547  CB  GLN    99      58.211  49.886  41.690  1.00  4.51
ATOM   1548  HB1 GLN    99      57.920  48.961  42.185  1.00  4.51
ATOM   1549  HB2 GLN    99      58.260  50.665  42.454  1.00  4.51
ATOM   1550  CG  GLN    99      59.622  49.686  41.143  1.00  4.51
ATOM   1551  HG1 GLN    99      59.971  50.622  40.706  1.00  4.51
ATOM   1552  HG2 GLN    99      59.610  48.911  40.379  1.00  4.51
ATOM   1553  CD  GLN    99      60.578  49.244  42.255  1.00  4.51
ATOM   1554  OE1 GLN    99      60.275  48.382  43.066  1.00  4.51
ATOM   1555  NE2 GLN    99      61.753  49.831  42.362  1.00  4.51
ATOM   1556 1HE2 GLN    99      62.071  50.535  41.694  1.00  4.51
ATOM   1557 2HE2 GLN    99      62.370  49.461  43.058  1.00  4.51
ATOM   1558  C   GLN    99      56.917  49.210  39.589  1.00  4.51
ATOM   1559  O   GLN    99      57.063  49.524  38.401  1.00  4.51
ATOM   1560  N   GLU   100      56.499  47.994  39.960  1.00  4.61
ATOM   1561  H   GLU   100      56.396  47.755  40.936  1.00  4.61
ATOM   1562  CA  GLU   100      56.352  46.920  38.987  1.00  4.61
ATOM   1563  HA  GLU   100      56.925  47.237  38.119  1.00  4.61
ATOM   1564  CB  GLU   100      57.073  45.603  39.350  1.00  4.61
ATOM   1565  HB1 GLU   100      57.150  44.993  38.450  1.00  4.61
ATOM   1566  HB2 GLU   100      56.462  45.025  40.037  1.00  4.61
ATOM   1567  CG  GLU   100      58.497  45.757  39.946  1.00  4.61
ATOM   1568  HG1 GLU   100      58.831  44.758  40.235  1.00  4.61
ATOM   1569  HG2 GLU   100      58.435  46.347  40.863  1.00  4.61
ATOM   1570  CD  GLU   100      59.574  46.370  39.017  1.00  4.61
ATOM   1571  OE1 GLU   100      60.736  46.490  39.458  1.00  4.61
ATOM   1572  OE2 GLU   100      59.263  46.741  37.864  1.00  4.61
ATOM   1573  C   GLU   100      54.932  46.796  38.382  1.00  4.61
ATOM   1574  O   GLU   100      54.793  46.217  37.300  1.00  4.61
ATOM   1575  N   LEU   101      53.892  47.490  38.899  1.00  4.45
ATOM   1576  H   LEU   101      53.988  47.975  39.781  1.00  4.45
ATOM   1577  CA  LEU   101      52.767  47.829  38.002  1.00  4.45
ATOM   1578  HA  LEU   101      52.476  46.909  37.494  1.00  4.45
ATOM   1579  CB  LEU   101      51.507  48.310  38.752  1.00  4.45
ATOM   1580  HB1 LEU   101      51.751  49.229  39.286  1.00  4.45
ATOM   1581  HB2 LEU   101      51.277  47.523  39.467  1.00  4.45
ATOM   1582  CG  LEU   101      50.170  48.536  38.010  1.00  4.45
ATOM   1583  HG  LEU   101      49.408  48.618  38.785  1.00  4.45
ATOM   1584  CD1 LEU   101      50.090  49.842  37.217  1.00  4.45
ATOM   1585 1HD1 LEU   101      49.062  50.007  36.895  1.00  4.45
ATOM   1586 2HD1 LEU   101      50.402  50.675  37.846  1.00  4.45
ATOM   1587 3HD1 LEU   101      50.723  49.798  36.338  1.00  4.45
ATOM   1588  CD2 LEU   101      49.763  47.357  37.126  1.00  4.45
ATOM   1589 1HD2 LEU   101      48.777  47.538  36.698  1.00  4.45
ATOM   1590 2HD2 LEU   101      50.483  47.225  36.321  1.00  4.45
ATOM   1591 3HD2 LEU   101      49.730  46.449  37.726  1.00  4.45
ATOM   1592  C   LEU   101      53.213  48.802  36.903  1.00  4.45
ATOM   1593  O   LEU   101      52.833  48.619  35.750  1.00  4.45
ATOM   1594  N   ALA   102      54.064  49.791  37.197  1.00  5.77
ATOM   1595  H   ALA   102      54.361  49.932  38.156  1.00  5.77
ATOM   1596  CA  ALA   102      54.576  50.698  36.168  1.00  5.77
ATOM   1597  HA  ALA   102      53.720  51.102  35.628  1.00  5.77
ATOM   1598  CB  ALA   102      55.284  51.889  36.829  1.00  5.77
ATOM   1599  HB1 ALA   102      55.539  52.626  36.068  1.00  5.77
ATOM   1600  HB2 ALA   102      54.624  52.352  37.563  1.00  5.77
ATOM   1601  HB3 ALA   102      56.197  51.568  37.324  1.00  5.77
ATOM   1602  C   ALA   102      55.472  50.003  35.118  1.00  5.77
ATOM   1603  O   ALA   102      55.359  50.331  33.925  1.00  5.77
ATOM   1604  N   VAL   103      56.302  49.007  35.488  1.00  7.66
ATOM   1605  H   VAL   103      56.450  48.810  36.475  1.00  7.66
ATOM   1606  CA  VAL   103      56.905  48.152  34.439  1.00  7.66
ATOM   1607  HA  VAL   103      57.373  48.830  33.734  1.00  7.66
ATOM   1608  CB  VAL   103      58.018  47.176  34.887  1.00  7.66
ATOM   1609  HB  VAL   103      58.639  47.693  35.608  1.00  7.66
ATOM   1610  CG1 VAL   103      57.571  45.831  35.468  1.00  7.66
ATOM   1611 1HG1 VAL   103      58.443  45.275  35.814  1.00  7.66
ATOM   1612 2HG1 VAL   103      56.945  46.003  36.327  1.00  7.66
ATOM   1613 3HG1 VAL   103      57.036  45.227  34.736  1.00  7.66
ATOM   1614  CG2 VAL   103      58.897  46.790  33.686  1.00  7.66
ATOM   1615 1HG2 VAL   103      59.707  46.137  34.017  1.00  7.66
ATOM   1616 2HG2 VAL   103      58.314  46.250  32.940  1.00  7.66
ATOM   1617 3HG2 VAL   103      59.338  47.671  33.229  1.00  7.66
ATOM   1618  C   VAL   103      55.842  47.387  33.647  1.00  7.66
ATOM   1619  O   VAL   103      55.929  47.342  32.423  1.00  7.66
ATOM   1620  N   LEU   104      54.813  46.831  34.291  1.00 10.49
ATOM   1621  H   LEU   104      54.776  46.843  35.306  1.00 10.49
ATOM   1622  CA  LEU   104      53.798  46.085  33.546  1.00 10.49
ATOM   1623  HA  LEU   104      54.321  45.315  32.978  1.00 10.49
ATOM   1624  CB  LEU   104      52.871  45.382  34.564  1.00 10.49
ATOM   1625  HB1 LEU   104      52.323  46.134  35.129  1.00 10.49
ATOM   1626  HB2 LEU   104      53.516  44.865  35.276  1.00 10.49
ATOM   1627  CG  LEU   104      51.866  44.326  34.052  1.00 10.49
ATOM   1628  HG  LEU   104      51.591  43.719  34.915  1.00 10.49
ATOM   1629  CD1 LEU   104      50.560  44.916  33.514  1.00 10.49
ATOM   1630 1HD1 LEU   104      49.852  44.111  33.318  1.00 10.49
ATOM   1631 2HD1 LEU   104      50.130  45.589  34.256  1.00 10.49
ATOM   1632 3HD1 LEU   104      50.731  45.462  32.590  1.00 10.49
ATOM   1633  CD2 LEU   104      52.467  43.379  33.012  1.00 10.49
ATOM   1634 1HD2 LEU   104      51.763  42.575  32.799  1.00 10.49
ATOM   1635 2HD2 LEU   104      52.679  43.914  32.087  1.00 10.49
ATOM   1636 3HD2 LEU   104      53.389  42.948  33.401  1.00 10.49
ATOM   1637  C   LEU   104      53.038  46.943  32.517  1.00 10.49
ATOM   1638  O   LEU   104      52.722  46.455  31.433  1.00 10.49
ATOM   1639  N   VAL   105      52.792  48.227  32.811  1.00 12.10
ATOM   1640  H   VAL   105      53.035  48.543  33.746  1.00 12.10
ATOM   1641  CA  VAL   105      51.929  49.079  31.970  1.00 12.10
ATOM   1642  HA  VAL   105      51.416  48.423  31.266  1.00 12.10
ATOM   1643  CB  VAL   105      50.787  49.766  32.749  1.00 12.10
ATOM   1644  HB  VAL   105      50.093  50.189  32.022  1.00 12.10
ATOM   1645  CG1 VAL   105      49.989  48.754  33.581  1.00 12.10
ATOM   1646 1HG1 VAL   105      49.140  49.249  34.050  1.00 12.10
ATOM   1647 2HG1 VAL   105      49.621  47.958  32.934  1.00 12.10
ATOM   1648 3HG1 VAL   105      50.621  48.322  34.352  1.00 12.10
ATOM   1649  CG2 VAL   105      51.255  50.915  33.646  1.00 12.10
ATOM   1650 1HG2 VAL   105      51.716  51.699  33.045  1.00 12.10
ATOM   1651 2HG2 VAL   105      50.401  51.341  34.173  1.00 12.10
ATOM   1652 3HG2 VAL   105      51.977  50.551  34.370  1.00 12.10
ATOM   1653  C   VAL   105      52.656  50.073  31.070  1.00 12.10
ATOM   1654  O   VAL   105      52.017  50.698  30.226  1.00 12.10
ATOM   1655  N   SER   106      53.977  50.228  31.193  1.00 10.68
ATOM   1656  H   SER   106      54.437  49.794  31.984  1.00 10.68
ATOM   1657  CA  SER   106      54.776  50.980  30.200  1.00 10.68
ATOM   1658  HA  SER   106      54.335  50.839  29.212  1.00 10.68
ATOM   1659  CB  SER   106      54.732  52.483  30.529  1.00 10.68
ATOM   1660  HB1 SER   106      55.416  53.031  29.880  1.00 10.68
ATOM   1661  HB2 SER   106      55.032  52.638  31.566  1.00 10.68
ATOM   1662  OG  SER   106      53.433  53.005  30.327  1.00 10.68
ATOM   1663  HG  SER   106      52.814  52.252  30.285  1.00 10.68
ATOM   1664  C   SER   106      56.230  50.520  30.077  1.00 10.68
ATOM   1665  O   SER   106      57.052  51.230  29.502  1.00 10.68
ATOM   1666  N   GLY   107      56.585  49.378  30.673  1.00  9.04
ATOM   1667  H   GLY   107      55.872  48.785  31.085  1.00  9.04
ATOM   1668  CA  GLY   107      57.971  48.934  30.833  1.00  9.04
ATOM   1669  HA1 GLY   107      58.395  48.768  29.842  1.00  9.04
ATOM   1670  HA2 GLY   107      58.001  47.988  31.365  1.00  9.04
ATOM   1671  C   GLY   107      58.865  49.934  31.551  1.00  9.04
ATOM   1672  O   GLY   107      60.084  49.878  31.439  1.00  9.04
ATOM   1673  N   GLN   108      58.268  50.853  32.308  1.00  7.11
ATOM   1674  H   GLN   108      57.259  50.819  32.377  1.00  7.11
ATOM   1675  CA  GLN   108      58.967  51.943  32.981  1.00  7.11
ATOM   1676  HA  GLN   108      59.571  52.458  32.233  1.00  7.11
ATOM   1677  CB  GLN   108      57.913  52.917  33.565  1.00  7.11
ATOM   1678  HB1 GLN   108      58.057  53.028  34.641  1.00  7.11
ATOM   1679  HB2 GLN   108      56.909  52.515  33.423  1.00  7.11
ATOM   1680  CG  GLN   108      57.958  54.305  32.917  1.00  7.11
ATOM   1681  HG1 GLN   108      57.151  54.912  33.328  1.00  7.11
ATOM   1682  HG2 GLN   108      57.786  54.203  31.845  1.00  7.11
ATOM   1683  CD  GLN   108      59.276  55.033  33.167  1.00  7.11
ATOM   1684  OE1 GLN   108      59.660  55.343  34.282  1.00  7.11
ATOM   1685  NE2 GLN   108      60.025  55.343  32.132  1.00  7.11
ATOM   1686 1HE2 GLN   108      59.731  55.124  31.197  1.00  7.11
ATOM   1687 2HE2 GLN   108      60.874  55.838  32.341  1.00  7.11
ATOM   1688  C   GLN   108      59.939  51.480  34.092  1.00  7.11
ATOM   1689  O   GLN   108      60.611  52.313  34.709  1.00  7.11
ATOM   1690  N   LYS   109      60.014  50.174  34.390  1.00  5.82
ATOM   1691  H   LYS   109      59.519  49.533  33.790  1.00  5.82
ATOM   1692  CA  LYS   109      60.942  49.619  35.381  1.00  5.82
ATOM   1693  HA  LYS   109      61.889  50.143  35.262  1.00  5.82
ATOM   1694  CB  LYS   109      60.415  49.875  36.807  1.00  5.82
ATOM   1695  HB1 LYS   109      59.615  49.171  37.030  1.00  5.82
ATOM   1696  HB2 LYS   109      59.986  50.873  36.887  1.00  5.82
ATOM   1697  CG  LYS   109      61.513  49.722  37.874  1.00  5.82
ATOM   1698  HG1 LYS   109      61.999  48.752  37.754  1.00  5.82
ATOM   1699  HG2 LYS   109      61.036  49.712  38.847  1.00  5.82
ATOM   1700  CD  LYS   109      62.594  50.817  37.900  1.00  5.82
ATOM   1701  HD1 LYS   109      63.149  50.838  36.962  1.00  5.82
ATOM   1702  HD2 LYS   109      63.300  50.539  38.685  1.00  5.82
ATOM   1703  CE  LYS   109      62.053  52.214  38.253  1.00  5.82
ATOM   1704  HE1 LYS   109      62.773  52.682  38.934  1.00  5.82
ATOM   1705  HE2 LYS   109      61.123  52.100  38.817  1.00  5.82
ATOM   1706  NZ  LYS   109      61.863  53.092  37.071  1.00  5.82
ATOM   1707  HZ1 LYS   109      61.579  54.019  37.362  1.00  5.82
ATOM   1708  HZ2 LYS   109      62.728  53.183  36.561  1.00  5.82
ATOM   1709  HZ3 LYS   109      61.172  52.720  36.419  1.00  5.82
ATOM   1710  C   LYS   109      61.295  48.134  35.202  1.00  5.82
ATOM   1711  O   LYS   109      60.829  47.455  34.287  1.00  5.82
