# Supplementary material for: Selecting Near-Native Protein Structures from Predicted Decoy Sets Using Ordered Graphlet Degree Similarity
Source: Genes (Basel). 2019 Feb 11;10(2):132. doi: 10.3390/genes10020132 (PMC6410076; doi:10.3390/genes10020132)
Supplement: Supplementary file 1 [file genes-10-00132-s001.zip › CodeData/data/CASP11/T0759/model163.pdb]

ATOM      1  N   MET     1      48.297  76.178  59.031  1.00 10.92
ATOM      2  CA  MET     1      49.517  75.371  59.139  1.00 10.92
ATOM      3  HA  MET     1      50.317  75.921  58.644  1.00 10.92
ATOM      4  CB  MET     1      49.872  75.241  60.628  1.00 10.92
ATOM      5  HB1 MET     1      49.224  74.496  61.093  1.00 10.92
ATOM      6  HB2 MET     1      49.684  76.200  61.114  1.00 10.92
ATOM      7  CG  MET     1      51.337  74.883  60.892  1.00 10.92
ATOM      8  HG1 MET     1      51.982  75.587  60.366  1.00 10.92
ATOM      9  HG2 MET     1      51.538  73.886  60.502  1.00 10.92
ATOM     10  SD  MET     1      51.751  74.935  62.660  1.00 10.92
ATOM     11  CE  MET     1      53.247  73.914  62.663  1.00 10.92
ATOM     12  HE1 MET     1      53.646  73.844  63.673  1.00 10.92
ATOM     13  HE2 MET     1      53.005  72.909  62.313  1.00 10.92
ATOM     14  HE3 MET     1      53.995  74.354  62.004  1.00 10.92
ATOM     15  C   MET     1      49.365  74.050  58.436  1.00 10.92
ATOM     16  O   MET     1      50.376  73.511  58.056  1.00 10.92
ATOM     17  N   GLY     2      48.154  73.581  58.134  1.00  9.50
ATOM     18  H   GLY     2      47.369  74.132  58.449  1.00  9.50
ATOM     19  CA  GLY     2      47.911  72.276  57.505  1.00  9.50
ATOM     20  HA1 GLY     2      46.848  72.190  57.288  1.00  9.50
ATOM     21  HA2 GLY     2      48.160  71.499  58.227  1.00  9.50
ATOM     22  C   GLY     2      48.663  71.976  56.203  1.00  9.50
ATOM     23  O   GLY     2      48.715  70.823  55.814  1.00  9.50
ATOM     24  N   HIS     3      49.264  72.965  55.533  1.00  7.86
ATOM     25  H   HIS     3      49.139  73.902  55.879  1.00  7.86
ATOM     26  CA  HIS     3      50.162  72.753  54.387  1.00  7.86
ATOM     27  HA  HIS     3      49.933  71.795  53.941  1.00  7.86
ATOM     28  CB  HIS     3      49.952  73.864  53.342  1.00  7.86
ATOM     29  HB1 HIS     3      50.655  73.701  52.524  1.00  7.86
ATOM     30  HB2 HIS     3      50.200  74.824  53.796  1.00  7.86
ATOM     31  CG  HIS     3      48.564  73.978  52.747  1.00  7.86
ATOM     32  ND1 HIS     3      47.391  74.262  53.451  1.00  7.86
ATOM     33  CE1 HIS     3      46.423  74.404  52.536  1.00  7.86
ATOM     34  HE1 HIS     3      45.397  74.662  52.766  1.00  7.86
ATOM     35  NE2 HIS     3      46.919  74.223  51.300  1.00  7.86
ATOM     36  HE2 HIS     3      46.402  74.357  50.440  1.00  7.86
ATOM     37  CD2 HIS     3      48.268  73.961  51.413  1.00  7.86
ATOM     38  HD2 HIS     3      48.976  73.825  50.606  1.00  7.86
ATOM     39  C   HIS     3      51.647  72.684  54.765  1.00  7.86
ATOM     40  O   HIS     3      52.429  72.071  54.047  1.00  7.86
ATOM     41  N   HIS     4      52.030  73.272  55.897  1.00  7.50
ATOM     42  H   HIS     4      51.309  73.718  56.447  1.00  7.50
ATOM     43  CA  HIS     4      53.214  72.853  56.646  1.00  7.50
ATOM     44  HA  HIS     4      54.071  72.812  55.974  1.00  7.50
ATOM     45  CB  HIS     4      53.544  73.891  57.746  1.00  7.50
ATOM     46  HB1 HIS     4      52.637  74.264  58.208  1.00  7.50
ATOM     47  HB2 HIS     4      54.029  74.745  57.273  1.00  7.50
ATOM     48  CG  HIS     4      54.430  73.399  58.866  1.00  7.50
ATOM     49  ND1 HIS     4      55.720  73.858  59.142  1.00  7.50
ATOM     50  CE1 HIS     4      56.147  73.126  60.184  1.00  7.50
ATOM     51  HE1 HIS     4      57.129  73.202  60.627  1.00  7.50
ATOM     52  NE2 HIS     4      55.206  72.252  60.570  1.00  7.50
ATOM     53  HE2 HIS     4      55.317  71.483  61.240  1.00  7.50
ATOM     54  CD2 HIS     4      54.101  72.441  59.781  1.00  7.50
ATOM     55  HD2 HIS     4      53.174  71.884  59.842  1.00  7.50
ATOM     56  C   HIS     4      53.048  71.460  57.196  1.00  7.50
ATOM     57  O   HIS     4      54.011  70.728  57.151  1.00  7.50
ATOM     58  N   HIS     5      51.858  71.061  57.634  1.00  7.26
ATOM     59  H   HIS     5      51.136  71.752  57.800  1.00  7.26
ATOM     60  CA  HIS     5      51.584  69.673  57.941  1.00  7.26
ATOM     61  HA  HIS     5      52.375  69.323  58.607  1.00  7.26
ATOM     62  CB  HIS     5      50.281  69.522  58.718  1.00  7.26
ATOM     63  HB1 HIS     5      50.288  68.488  58.987  1.00  7.26
ATOM     64  HB2 HIS     5      49.415  69.730  58.097  1.00  7.26
ATOM     65  CG  HIS     5      50.176  70.206  60.058  1.00  7.26
ATOM     66  ND1 HIS     5      50.274  71.571  60.326  1.00  7.26
ATOM     67  CE1 HIS     5      50.289  71.674  61.664  1.00  7.26
ATOM     68  HE1 HIS     5      50.423  72.596  62.210  1.00  7.26
ATOM     69  NE2 HIS     5      50.179  70.470  62.239  1.00  7.26
ATOM     70  HE2 HIS     5      50.327  70.273  63.218  1.00  7.26
ATOM     71  CD2 HIS     5      50.072  69.535  61.242  1.00  7.26
ATOM     72  HD2 HIS     5      50.036  68.458  61.360  1.00  7.26
ATOM     73  C   HIS     5      51.740  68.831  56.671  1.00  7.26
ATOM     74  O   HIS     5      52.629  68.009  56.675  1.00  7.26
ATOM     75  N   HIS     6      51.137  69.155  55.519  1.00  6.49
ATOM     76  H   HIS     6      50.341  69.781  55.540  1.00  6.49
ATOM     77  CA  HIS     6      51.459  68.440  54.268  1.00  6.49
ATOM     78  HA  HIS     6      51.055  67.431  54.346  1.00  6.49
ATOM     79  CB  HIS     6      50.865  69.153  53.019  1.00  6.49
ATOM     80  HB1 HIS     6      51.171  68.604  52.133  1.00  6.49
ATOM     81  HB2 HIS     6      51.368  70.112  52.931  1.00  6.49
ATOM     82  CG  HIS     6      49.386  69.438  52.870  1.00  6.49
ATOM     83  ND1 HIS     6      48.307  68.784  53.459  1.00  6.49
ATOM     84  CE1 HIS     6      47.229  69.538  53.216  1.00  6.49
ATOM     85  HE1 HIS     6      46.255  69.364  53.653  1.00  6.49
ATOM     86  NE2 HIS     6      47.549  70.573  52.422  1.00  6.49
ATOM     87  HE2 HIS     6      46.948  71.353  52.200  1.00  6.49
ATOM     88  CD2 HIS     6      48.899  70.503  52.168  1.00  6.49
ATOM     89  HD2 HIS     6      49.501  71.225  51.633  1.00  6.49
ATOM     90  C   HIS     6      52.968  68.335  53.943  1.00  6.49
ATOM     91  O   HIS     6      53.401  67.393  53.269  1.00  6.49
ATOM     92  N   HIS     7      53.750  69.362  54.305  1.00  5.86
ATOM     93  H   HIS     7      53.312  70.119  54.811  1.00  5.86
ATOM     94  CA  HIS     7      55.188  69.447  54.026  1.00  5.86
ATOM     95  HA  HIS     7      55.357  69.044  53.029  1.00  5.86
ATOM     96  CB  HIS     7      55.598  70.931  54.028  1.00  5.86
ATOM     97  HB1 HIS     7      55.496  71.323  55.039  1.00  5.86
ATOM     98  HB2 HIS     7      54.918  71.485  53.382  1.00  5.86
ATOM     99  CG  HIS     7      57.000  71.230  53.556  1.00  5.86
ATOM    100  ND1 HIS     7      57.778  72.297  54.006  1.00  5.86
ATOM    101  CE1 HIS     7      58.932  72.226  53.334  1.00  5.86
ATOM    102  HE1 HIS     7      59.759  72.911  53.469  1.00  5.86
ATOM    103  NE2 HIS     7      58.913  71.190  52.478  1.00  5.86
ATOM    104  HE2 HIS     7      59.669  70.929  51.865  1.00  5.86
ATOM    105  CD2 HIS     7      57.701  70.549  52.602  1.00  5.86
ATOM    106  HD2 HIS     7      57.366  69.665  52.077  1.00  5.86
ATOM    107  C   HIS     7      56.069  68.634  54.973  1.00  5.86
ATOM    108  O   HIS     7      57.114  68.087  54.592  1.00  5.86
ATOM    109  N   HIS     8      55.584  68.554  56.199  1.00  5.09
ATOM    110  H   HIS     8      54.644  68.912  56.347  1.00  5.09
ATOM    111  CA  HIS     8      56.273  68.153  57.396  1.00  5.09
ATOM    112  HA  HIS     8      57.285  67.864  57.116  1.00  5.09
ATOM    113  CB  HIS     8      56.389  69.308  58.405  1.00  5.09
ATOM    114  HB1 HIS     8      55.458  69.395  58.965  1.00  5.09
ATOM    115  HB2 HIS     8      56.523  70.236  57.847  1.00  5.09
ATOM    116  CG  HIS     8      57.544  69.216  59.383  1.00  5.09
ATOM    117  ND1 HIS     8      58.063  68.059  59.980  1.00  5.09
ATOM    118  CE1 HIS     8      58.989  68.478  60.855  1.00  5.09
ATOM    119  HE1 HIS     8      59.528  67.827  61.530  1.00  5.09
ATOM    120  NE2 HIS     8      59.131  69.813  60.793  1.00  5.09
ATOM    121  HE2 HIS     8      59.730  70.370  61.382  1.00  5.09
ATOM    122  CD2 HIS     8      58.234  70.290  59.865  1.00  5.09
ATOM    123  HD2 HIS     8      58.051  71.318  59.590  1.00  5.09
ATOM    124  C   HIS     8      55.557  66.916  57.908  1.00  5.09
ATOM    125  O   HIS     8      54.462  66.475  57.563  1.00  5.09
ATOM    126  N   SER     9      56.316  66.191  58.661  1.00  4.22
ATOM    127  H   SER     9      57.173  66.604  59.009  1.00  4.22
ATOM    128  CA  SER     9      56.114  64.784  58.791  1.00  4.22
ATOM    129  HA  SER     9      55.080  64.496  58.854  1.00  4.22
ATOM    130  CB  SER     9      56.688  64.069  57.550  1.00  4.22
ATOM    131  HB1 SER     9      56.611  62.998  57.702  1.00  4.22
ATOM    132  HB2 SER     9      57.735  64.334  57.441  1.00  4.22
ATOM    133  OG  SER     9      56.047  64.425  56.327  1.00  4.22
ATOM    134  HG  SER     9      55.172  64.801  56.548  1.00  4.22
ATOM    135  C   SER     9      56.901  64.525  60.052  1.00  4.22
ATOM    136  O   SER     9      58.081  64.240  59.916  1.00  4.22
ATOM    137  N   HIS    10      56.411  64.854  61.265  1.00  3.92
ATOM    138  H   HIS    10      55.467  65.222  61.349  1.00  3.92
ATOM    139  CA  HIS    10      57.346  64.961  62.407  1.00  3.92
ATOM    140  HA  HIS    10      58.038  65.757  62.126  1.00  3.92
ATOM    141  CB  HIS    10      56.742  65.427  63.748  1.00  3.92
ATOM    142  HB1 HIS    10      57.159  64.840  64.566  1.00  3.92
ATOM    143  HB2 HIS    10      55.670  65.289  63.754  1.00  3.92
ATOM    144  CG  HIS    10      56.994  66.875  64.061  1.00  3.92
ATOM    145  ND1 HIS    10      58.226  67.479  64.352  1.00  3.92
ATOM    146  CE1 HIS    10      57.963  68.799  64.388  1.00  3.92
ATOM    147  HE1 HIS    10      58.709  69.570  64.527  1.00  3.92
ATOM    148  NE2 HIS    10      56.658  69.035  64.159  1.00  3.92
ATOM    149  HE2 HIS    10      56.231  69.923  63.905  1.00  3.92
ATOM    150  CD2 HIS    10      56.034  67.829  63.985  1.00  3.92
ATOM    151  HD2 HIS    10      55.001  67.674  63.711  1.00  3.92
ATOM    152  C   HIS    10      58.294  63.748  62.608  1.00  3.92
ATOM    153  O   HIS    10      59.446  63.890  63.022  1.00  3.92
ATOM    154  N   MET    11      57.795  62.586  62.190  1.00  3.07
ATOM    155  H   MET    11      56.831  62.659  61.901  1.00  3.07
ATOM    156  CA  MET    11      58.429  61.319  61.812  1.00  3.07
ATOM    157  HA  MET    11      57.666  60.555  61.953  1.00  3.07
ATOM    158  CB  MET    11      58.736  61.266  60.306  1.00  3.07
ATOM    159  HB1 MET    11      59.346  62.130  60.092  1.00  3.07
ATOM    160  HB2 MET    11      57.799  61.372  59.759  1.00  3.07
ATOM    161  CG  MET    11      59.508  60.060  59.733  1.00  3.07
ATOM    162  HG1 MET    11      60.563  60.307  59.843  1.00  3.07
ATOM    163  HG2 MET    11      59.346  60.039  58.665  1.00  3.07
ATOM    164  SD  MET    11      59.317  58.367  60.397  1.00  3.07
ATOM    165  CE  MET    11      57.567  57.938  60.239  1.00  3.07
ATOM    166  HE1 MET    11      57.322  57.102  60.890  1.00  3.07
ATOM    167  HE2 MET    11      56.933  58.791  60.480  1.00  3.07
ATOM    168  HE3 MET    11      57.381  57.594  59.233  1.00  3.07
ATOM    169  C   MET    11      59.559  60.842  62.701  1.00  3.07
ATOM    170  O   MET    11      60.665  60.512  62.258  1.00  3.07
ATOM    171  N   VAL    12      59.177  60.778  63.972  1.00  2.44
ATOM    172  H   VAL    12      58.190  60.910  64.153  1.00  2.44
ATOM    173  CA  VAL    12      59.985  60.655  65.171  1.00  2.44
ATOM    174  HA  VAL    12      60.943  60.213  64.915  1.00  2.44
ATOM    175  CB  VAL    12      60.200  62.068  65.771  1.00  2.44
ATOM    176  HB  VAL    12      60.614  62.688  64.981  1.00  2.44
ATOM    177  CG1 VAL    12      58.903  62.740  66.243  1.00  2.44
ATOM    178 1HG1 VAL    12      59.124  63.754  66.580  1.00  2.44
ATOM    179 2HG1 VAL    12      58.189  62.801  65.424  1.00  2.44
ATOM    180 3HG1 VAL    12      58.458  62.183  67.067  1.00  2.44
ATOM    181  CG2 VAL    12      61.200  62.129  66.928  1.00  2.44
ATOM    182 1HG2 VAL    12      61.482  63.167  67.096  1.00  2.44
ATOM    183 2HG2 VAL    12      60.762  61.761  67.852  1.00  2.44
ATOM    184 3HG2 VAL    12      62.093  61.555  66.691  1.00  2.44
ATOM    185  C   VAL    12      59.290  59.746  66.175  1.00  2.44
ATOM    186  O   VAL    12      58.112  59.465  66.037  1.00  2.44
ATOM    187  N   VAL    13      59.984  59.355  67.235  1.00  2.35
ATOM    188  H   VAL    13      60.985  59.520  67.218  1.00  2.35
ATOM    189  CA  VAL    13      59.389  59.021  68.528  1.00  2.35
ATOM    190  HA  VAL    13      58.383  59.436  68.592  1.00  2.35
ATOM    191  CB  VAL    13      59.311  57.498  68.746  1.00  2.35
ATOM    192  HB  VAL    13      60.308  57.083  68.616  1.00  2.35
ATOM    193  CG1 VAL    13      58.811  57.122  70.146  1.00  2.35
ATOM    194 1HG1 VAL    13      58.631  56.049  70.210  1.00  2.35
ATOM    195 2HG1 VAL    13      59.570  57.366  70.886  1.00  2.35
ATOM    196 3HG1 VAL    13      57.885  57.649  70.380  1.00  2.35
ATOM    197  CG2 VAL    13      58.379  56.837  67.729  1.00  2.35
ATOM    198 1HG2 VAL    13      58.309  55.771  67.927  1.00  2.35
ATOM    199 2HG2 VAL    13      57.388  57.285  67.795  1.00  2.35
ATOM    200 3HG2 VAL    13      58.773  56.976  66.726  1.00  2.35
ATOM    201  C   VAL    13      60.250  59.644  69.607  1.00  2.35
ATOM    202  O   VAL    13      61.448  59.377  69.654  1.00  2.35
ATOM    203  N   ILE    14      59.672  60.485  70.460  1.00  2.82
ATOM    204  H   ILE    14      58.687  60.684  70.379  1.00  2.82
ATOM    205  CA  ILE    14      60.341  60.835  71.712  1.00  2.82
ATOM    206  HA  ILE    14      61.392  61.047  71.502  1.00  2.82
ATOM    207  CB  ILE    14      59.747  62.104  72.366  1.00  2.82
ATOM    208  HB  ILE    14      60.227  62.219  73.340  1.00  2.82
ATOM    209  CG2 ILE    14      60.136  63.328  71.516  1.00  2.82
ATOM    210 1HG2 ILE    14      59.862  64.250  72.027  1.00  2.82
ATOM    211 2HG2 ILE    14      61.217  63.346  71.364  1.00  2.82
ATOM    212 3HG2 ILE    14      59.644  63.295  70.544  1.00  2.82
ATOM    213  CG1 ILE    14      58.217  62.037  72.593  1.00  2.82
ATOM    214 1HG1 ILE    14      57.968  61.115  73.114  1.00  2.82
ATOM    215 2HG1 ILE    14      57.701  62.031  71.631  1.00  2.82
ATOM    216  CD1 ILE    14      57.668  63.191  73.440  1.00  2.82
ATOM    217  HD1 ILE    14      56.612  63.015  73.646  1.00  2.82
ATOM    218  HD2 ILE    14      58.208  63.248  74.385  1.00  2.82
ATOM    219  HD3 ILE    14      57.763  64.136  72.906  1.00  2.82
ATOM    220  C   ILE    14      60.306  59.634  72.656  1.00  2.82
ATOM    221  O   ILE    14      59.269  58.993  72.820  1.00  2.82
ATOM    222  N   HIS    15      61.433  59.346  73.297  1.00  2.86
ATOM    223  H   HIS    15      62.270  59.869  73.053  1.00  2.86
ATOM    224  CA  HIS    15      61.537  58.381  74.383  1.00  2.86
ATOM    225  HA  HIS    15      60.668  57.725  74.367  1.00  2.86
ATOM    226  CB  HIS    15      62.762  57.468  74.175  1.00  2.86
ATOM    227  HB1 HIS    15      63.672  58.068  74.210  1.00  2.86
ATOM    228  HB2 HIS    15      62.682  57.036  73.182  1.00  2.86
ATOM    229  CG  HIS    15      62.897  56.315  75.153  1.00  2.86
ATOM    230  ND1 HIS    15      64.025  55.485  75.277  1.00  2.86
ATOM    231  CE1 HIS    15      63.749  54.671  76.321  1.00  2.86
ATOM    232  HE1 HIS    15      64.428  53.936  76.731  1.00  2.86
ATOM    233  NE2 HIS    15      62.535  54.933  76.833  1.00  2.86
ATOM    234  HE2 HIS    15      62.162  54.591  77.733  1.00  2.86
ATOM    235  CD2 HIS    15      61.980  55.951  76.098  1.00  2.86
ATOM    236  HD2 HIS    15      61.025  56.415  76.304  1.00  2.86
ATOM    237  C   HIS    15      61.545  59.144  75.710  1.00  2.86
ATOM    238  O   HIS    15      62.625  59.512  76.183  1.00  2.86
ATOM    239  N   PRO    16      60.368  59.448  76.296  1.00  3.52
ATOM    240  CD  PRO    16      59.016  59.191  75.810  1.00  3.52
ATOM    241  HD1 PRO    16      58.921  58.208  75.349  1.00  3.52
ATOM    242  HD2 PRO    16      58.737  59.972  75.105  1.00  3.52
ATOM    243  CG  PRO    16      58.093  59.263  77.026  1.00  3.52
ATOM    244  HG1 PRO    16      57.992  58.270  77.467  1.00  3.52
ATOM    245  HG2 PRO    16      57.113  59.665  76.765  1.00  3.52
ATOM    246  CB  PRO    16      58.847  60.179  77.985  1.00  3.52
ATOM    247  HB1 PRO    16      58.593  59.973  79.026  1.00  3.52
ATOM    248  HB2 PRO    16      58.629  61.219  77.738  1.00  3.52
ATOM    249  CA  PRO    16      60.318  59.883  77.679  1.00  3.52
ATOM    250  HA  PRO    16      60.907  60.791  77.813  1.00  3.52
ATOM    251  C   PRO    16      60.899  58.756  78.539  1.00  3.52
ATOM    252  O   PRO    16      60.458  57.621  78.413  1.00  3.52
ATOM    253  N   ASP    17      61.934  59.106  79.303  1.00  3.32
ATOM    254  H   ASP    17      62.112  60.095  79.358  1.00  3.32
ATOM    255  CA  ASP    17      62.963  58.291  79.974  1.00  3.32
ATOM    256  HA  ASP    17      62.811  58.383  81.051  1.00  3.32
ATOM    257  CB  ASP    17      62.955  56.778  79.665  1.00  3.32
ATOM    258  HB1 ASP    17      63.915  56.367  79.981  1.00  3.32
ATOM    259  HB2 ASP    17      62.858  56.667  78.598  1.00  3.32
ATOM    260  CG  ASP    17      61.890  55.877  80.278  1.00  3.32
ATOM    261  OD1 ASP    17      61.378  56.214  81.369  1.00  3.32
ATOM    262  OD2 ASP    17      61.702  54.796  79.660  1.00  3.32
ATOM    263  C   ASP    17      64.323  58.967  79.660  1.00  3.32
ATOM    264  O   ASP    17      64.650  59.926  80.359  1.00  3.32
ATOM    265  N   PRO    18      65.097  58.634  78.592  1.00  3.22
ATOM    266  CD  PRO    18      64.949  57.558  77.621  1.00  3.22
ATOM    267  HD1 PRO    18      64.006  57.649  77.090  1.00  3.22
ATOM    268  HD2 PRO    18      65.025  56.593  78.121  1.00  3.22
ATOM    269  CG  PRO    18      66.110  57.656  76.642  1.00  3.22
ATOM    270  HG1 PRO    18      65.829  58.292  75.802  1.00  3.22
ATOM    271  HG2 PRO    18      66.430  56.670  76.306  1.00  3.22
ATOM    272  CB  PRO    18      67.174  58.330  77.496  1.00  3.22
ATOM    273  HB1 PRO    18      67.968  58.788  76.910  1.00  3.22
ATOM    274  HB2 PRO    18      67.598  57.606  78.195  1.00  3.22
ATOM    275  CA  PRO    18      66.327  59.345  78.260  1.00  3.22
ATOM    276  HA  PRO    18      66.852  59.611  79.179  1.00  3.22
ATOM    277  C   PRO    18      66.124  60.645  77.463  1.00  3.22
ATOM    278  O   PRO    18      67.107  61.254  77.044  1.00  3.22
ATOM    279  N   GLY    19      64.884  61.035  77.154  1.00  3.23
ATOM    280  H   GLY    19      64.120  60.421  77.415  1.00  3.23
ATOM    281  CA  GLY    19      64.531  62.242  76.390  1.00  3.23
ATOM    282  HA1 GLY    19      65.143  63.074  76.740  1.00  3.23
ATOM    283  HA2 GLY    19      63.485  62.484  76.577  1.00  3.23
ATOM    284  C   GLY    19      64.721  62.124  74.869  1.00  3.23
ATOM    285  O   GLY    19      64.016  62.785  74.110  1.00  3.23
ATOM    286  N   ARG    20      65.664  61.273  74.439  1.00  2.81
ATOM    287  H   ARG    20      66.221  60.869  75.178  1.00  2.81
ATOM    288  CA  ARG    20      66.100  61.040  73.050  1.00  2.81
ATOM    289  HA  ARG    20      66.819  61.812  72.778  1.00  2.81
ATOM    290  CB  ARG    20      66.751  59.653  72.911  1.00  2.81
ATOM    291  HB1 ARG    20      67.060  59.519  71.873  1.00  2.81
ATOM    292  HB2 ARG    20      65.980  58.911  73.124  1.00  2.81
ATOM    293  CG  ARG    20      67.966  59.374  73.804  1.00  2.81
ATOM    294  HG1 ARG    20      67.683  59.494  74.845  1.00  2.81
ATOM    295  HG2 ARG    20      68.751  60.096  73.579  1.00  2.81
ATOM    296  CD  ARG    20      68.510  57.950  73.580  1.00  2.81
ATOM    297  HD1 ARG    20      69.309  57.770  74.303  1.00  2.81
ATOM    298  HD2 ARG    20      68.953  57.907  72.584  1.00  2.81
ATOM    299  NE  ARG    20      67.470  56.902  73.738  1.00  2.81
ATOM    300  HE  ARG    20      66.999  56.857  74.628  1.00  2.81
ATOM    301  CZ  ARG    20      67.024  56.054  72.823  1.00  2.81
ATOM    302  NH1 ARG    20      67.525  55.993  71.618  1.00  2.81
ATOM    303 1HH1 ARG    20      68.231  56.657  71.354  1.00  2.81
ATOM    304 2HH1 ARG    20      67.116  55.398  70.921  1.00  2.81
ATOM    305  NH2 ARG    20      66.038  55.247  73.097  1.00  2.81
ATOM    306 1HH2 ARG    20      65.491  55.350  73.951  1.00  2.81
ATOM    307 2HH2 ARG    20      65.701  54.599  72.411  1.00  2.81
ATOM    308  C   ARG    20      64.969  61.061  72.022  1.00  2.81
ATOM    309  O   ARG    20      63.964  60.375  72.195  1.00  2.81
ATOM    310  N   GLU    21      65.221  61.690  70.880  1.00  2.56
ATOM    311  H   GLU    21      66.066  62.225  70.790  1.00  2.56
ATOM    312  CA  GLU    21      64.514  61.327  69.654  1.00  2.56
ATOM    313  HA  GLU    21      63.450  61.215  69.873  1.00  2.56
ATOM    314  CB  GLU    21      64.661  62.426  68.594  1.00  2.56
ATOM    315  HB1 GLU    21      64.230  62.061  67.661  1.00  2.56
ATOM    316  HB2 GLU    21      65.718  62.639  68.428  1.00  2.56
ATOM    317  CG  GLU    21      63.924  63.708  69.005  1.00  2.56
ATOM    318  HG1 GLU    21      64.466  64.193  69.820  1.00  2.56
ATOM    319  HG2 GLU    21      62.928  63.440  69.368  1.00  2.56
ATOM    320  CD  GLU    21      63.782  64.681  67.831  1.00  2.56
ATOM    321  OE1 GLU    21      62.717  65.333  67.714  1.00  2.56
ATOM    322  OE2 GLU    21      64.716  64.773  66.998  1.00  2.56
ATOM    323  C   GLU    21      65.019  59.981  69.098  1.00  2.56
ATOM    324  O   GLU    21      66.191  59.620  69.222  1.00  2.56
ATOM    325  N   LEU    22      64.131  59.262  68.414  1.00  2.09
ATOM    326  H   LEU    22      63.159  59.546  68.476  1.00  2.09
ATOM    327  CA  LEU    22      64.406  58.104  67.559  1.00  2.09
ATOM    328  HA  LEU    22      65.472  58.055  67.332  1.00  2.09
ATOM    329  CB  LEU    22      63.963  56.789  68.222  1.00  2.09
ATOM    330  HB1 LEU    22      64.154  55.989  67.508  1.00  2.09
ATOM    331  HB2 LEU    22      62.885  56.813  68.391  1.00  2.09
ATOM    332  CG  LEU    22      64.685  56.450  69.533  1.00  2.09
ATOM    333  HG  LEU    22      65.665  56.923  69.560  1.00  2.09
ATOM    334  CD1 LEU    22      63.866  56.890  70.746  1.00  2.09
ATOM    335 1HD1 LEU    22      62.922  56.347  70.782  1.00  2.09
ATOM    336 2HD1 LEU    22      64.424  56.724  71.659  1.00  2.09
ATOM    337 3HD1 LEU    22      63.644  57.955  70.684  1.00  2.09
ATOM    338  CD2 LEU    22      64.889  54.935  69.619  1.00  2.09
ATOM    339 1HD2 LEU    22      65.268  54.646  70.592  1.00  2.09
ATOM    340 2HD2 LEU    22      63.935  54.431  69.467  1.00  2.09
ATOM    341 3HD2 LEU    22      65.582  54.609  68.843  1.00  2.09
ATOM    342  C   LEU    22      63.640  58.258  66.238  1.00  2.09
ATOM    343  O   LEU    22      62.715  59.065  66.172  1.00  2.09
ATOM    344  N   SER    23      63.915  57.449  65.210  1.00  2.10
ATOM    345  H   SER    23      64.742  56.855  65.228  1.00  2.10
ATOM    346  CA  SER    23      62.875  57.175  64.209  1.00  2.10
ATOM    347  HA  SER    23      62.342  58.105  64.021  1.00  2.10
ATOM    348  CB  SER    23      63.447  56.723  62.862  1.00  2.10
ATOM    349  HB1 SER    23      62.625  56.425  62.215  1.00  2.10
ATOM    350  HB2 SER    23      64.084  55.855  63.006  1.00  2.10
ATOM    351  OG  SER    23      64.155  57.739  62.188  1.00  2.10
ATOM    352  HG  SER    23      63.594  58.520  62.064  1.00  2.10
ATOM    353  C   SER    23      61.883  56.105  64.658  1.00  2.10
ATOM    354  O   SER    23      62.252  55.213  65.407  1.00  2.10
ATOM    355  N   PRO    24      60.657  56.094  64.118  1.00  1.78
ATOM    356  CD  PRO    24      60.043  57.234  63.482  1.00  1.78
ATOM    357  HD1 PRO    24      60.384  57.282  62.454  1.00  1.78
ATOM    358  HD2 PRO    24      60.264  58.163  64.004  1.00  1.78
ATOM    359  CG  PRO    24      58.554  56.958  63.565  1.00  1.78
ATOM    360  HG1 PRO    24      58.000  57.480  62.800  1.00  1.78
ATOM    361  HG2 PRO    24      58.208  57.271  64.547  1.00  1.78
ATOM    362  CB  PRO    24      58.460  55.438  63.457  1.00  1.78
ATOM    363  HB1 PRO    24      58.614  55.115  62.428  1.00  1.78
ATOM    364  HB2 PRO    24      57.522  55.051  63.857  1.00  1.78
ATOM    365  CA  PRO    24      59.644  55.066  64.345  1.00  1.78
ATOM    366  HA  PRO    24      59.310  55.192  65.375  1.00  1.78
ATOM    367  C   PRO    24      60.082  53.605  64.244  1.00  1.78
ATOM    368  O   PRO    24      59.756  52.834  65.143  1.00  1.78
ATOM    369  N   GLU    25      60.863  53.209  63.227  1.00  1.85
ATOM    370  H   GLU    25      61.135  53.850  62.498  1.00  1.85
ATOM    371  CA  GLU    25      61.407  51.833  63.245  1.00  1.85
ATOM    372  HA  GLU    25      60.572  51.164  63.465  1.00  1.85
ATOM    373  CB  GLU    25      61.960  51.411  61.880  1.00  1.85
ATOM    374  HB1 GLU    25      62.979  51.786  61.780  1.00  1.85
ATOM    375  HB2 GLU    25      61.355  51.870  61.097  1.00  1.85
ATOM    376  CG  GLU    25      61.892  49.875  61.698  1.00  1.85
ATOM    377  HG1 GLU    25      61.197  49.667  60.885  1.00  1.85
ATOM    378  HG2 GLU    25      61.501  49.393  62.594  1.00  1.85
ATOM    379  CD  GLU    25      63.233  49.248  61.327  1.00  1.85
ATOM    380  OE1 GLU    25      63.923  49.825  60.466  1.00  1.85
ATOM    381  OE2 GLU    25      63.621  48.190  61.860  1.00  1.85
ATOM    382  C   GLU    25      62.444  51.587  64.354  1.00  1.85
ATOM    383  O   GLU    25      62.546  50.490  64.883  1.00  1.85
ATOM    384  N   GLU    26      63.185  52.602  64.788  1.00  2.06
ATOM    385  H   GLU    26      62.987  53.534  64.459  1.00  2.06
ATOM    386  CA  GLU    26      64.174  52.446  65.861  1.00  2.06
ATOM    387  HA  GLU    26      64.706  51.506  65.719  1.00  2.06
ATOM    388  CB  GLU    26      65.203  53.590  65.741  1.00  2.06
ATOM    389  HB1 GLU    26      65.873  53.562  66.601  1.00  2.06
ATOM    390  HB2 GLU    26      64.668  54.536  65.768  1.00  2.06
ATOM    391  CG  GLU    26      66.058  53.502  64.450  1.00  2.06
ATOM    392  HG1 GLU    26      65.572  52.840  63.730  1.00  2.06
ATOM    393  HG2 GLU    26      67.015  53.037  64.701  1.00  2.06
ATOM    394  CD  GLU    26      66.318  54.854  63.750  1.00  2.06
ATOM    395  OE1 GLU    26      66.265  55.926  64.393  1.00  2.06
ATOM    396  OE2 GLU    26      66.543  54.874  62.514  1.00  2.06
ATOM    397  C   GLU    26      63.510  52.368  67.253  1.00  2.06
ATOM    398  O   GLU    26      63.959  51.628  68.131  1.00  2.06
ATOM    399  N   ALA    27      62.391  53.072  67.430  1.00  1.92
ATOM    400  H   ALA    27      62.100  53.679  66.672  1.00  1.92
ATOM    401  CA  ALA    27      61.517  52.961  68.585  1.00  1.92
ATOM    402  HA  ALA    27      62.111  53.105  69.486  1.00  1.92
ATOM    403  CB  ALA    27      60.486  54.083  68.501  1.00  1.92
ATOM    404  HB1 ALA    27      59.842  54.066  69.380  1.00  1.92
ATOM    405  HB2 ALA    27      61.011  55.034  68.458  1.00  1.92
ATOM    406  HB3 ALA    27      59.877  53.968  67.604  1.00  1.92
ATOM    407  C   ALA    27      60.886  51.574  68.686  1.00  1.92
ATOM    408  O   ALA    27      60.995  50.923  69.727  1.00  1.92
ATOM    409  N   HIS    28      60.309  51.087  67.587  1.00  2.16
ATOM    410  H   HIS    28      60.260  51.673  66.759  1.00  2.16
ATOM    411  CA  HIS    28      59.808  49.715  67.495  1.00  2.16
ATOM    412  HA  HIS    28      59.007  49.574  68.219  1.00  2.16
ATOM    413  CB  HIS    28      59.227  49.540  66.093  1.00  2.16
ATOM    414  HB1 HIS    28      59.848  50.066  65.370  1.00  2.16
ATOM    415  HB2 HIS    28      58.238  49.987  66.085  1.00  2.16
ATOM    416  CG  HIS    28      59.112  48.121  65.633  1.00  2.16
ATOM    417  ND1 HIS    28      59.805  47.592  64.551  1.00  2.16
ATOM    418  CE1 HIS    28      59.425  46.312  64.469  1.00  2.16
ATOM    419  HE1 HIS    28      59.768  45.620  63.712  1.00  2.16
ATOM    420  NE2 HIS    28      58.550  46.021  65.448  1.00  2.16
ATOM    421  HE2 HIS    28      58.125  45.118  65.592  1.00  2.16
ATOM    422  CD2 HIS    28      58.343  47.153  66.202  1.00  2.16
ATOM    423  HD2 HIS    28      57.719  47.273  67.079  1.00  2.16
ATOM    424  C   HIS    28      60.870  48.666  67.835  1.00  2.16
ATOM    425  O   HIS    28      60.610  47.835  68.704  1.00  2.16
ATOM    426  N   ARG    29      62.092  48.749  67.284  1.00  2.63
ATOM    427  H   ARG    29      62.240  49.429  66.544  1.00  2.63
ATOM    428  CA  ARG    29      63.210  47.867  67.689  1.00  2.63
ATOM    429  HA  ARG    29      62.959  46.829  67.462  1.00  2.63
ATOM    430  CB  ARG    29      64.511  48.267  66.960  1.00  2.63
ATOM    431  HB1 ARG    29      65.344  47.743  67.434  1.00  2.63
ATOM    432  HB2 ARG    29      64.669  49.334  67.120  1.00  2.63
ATOM    433  CG  ARG    29      64.596  47.981  65.453  1.00  2.63
ATOM    434  HG1 ARG    29      63.717  48.369  64.945  1.00  2.63
ATOM    435  HG2 ARG    29      64.639  46.904  65.282  1.00  2.63
ATOM    436  CD  ARG    29      65.870  48.650  64.898  1.00  2.63
ATOM    437  HD1 ARG    29      66.740  48.082  65.232  1.00  2.63
ATOM    438  HD2 ARG    29      65.937  49.663  65.296  1.00  2.63
ATOM    439  NE  ARG    29      65.859  48.729  63.431  1.00  2.63
ATOM    440  HE  ARG    29      65.052  48.319  62.961  1.00  2.63
ATOM    441  CZ  ARG    29      66.651  49.429  62.639  1.00  2.63
ATOM    442  NH1 ARG    29      67.672  50.125  63.055  1.00  2.63
ATOM    443 1HH1 ARG    29      67.932  50.061  64.018  1.00  2.63
ATOM    444 2HH1 ARG    29      68.236  50.596  62.372  1.00  2.63
ATOM    445  NH2 ARG    29      66.434  49.472  61.367  1.00  2.63
ATOM    446 1HH2 ARG    29      65.531  49.102  61.063  1.00  2.63
ATOM    447 2HH2 ARG    29      66.830  50.206  60.801  1.00  2.63
ATOM    448  C   ARG    29      63.505  47.922  69.191  1.00  2.63
ATOM    449  O   ARG    29      63.810  46.892  69.787  1.00  2.63
ATOM    450  N   ALA    30      63.452  49.113  69.793  1.00  2.73
ATOM    451  H   ALA    30      63.221  49.928  69.241  1.00  2.73
ATOM    452  CA  ALA    30      63.711  49.290  71.224  1.00  2.73
ATOM    453  HA  ALA    30      64.506  48.608  71.527  1.00  2.73
ATOM    454  CB  ALA    30      64.211  50.730  71.419  1.00  2.73
ATOM    455  HB1 ALA    30      64.427  50.907  72.474  1.00  2.73
ATOM    456  HB2 ALA    30      65.118  50.886  70.835  1.00  2.73
ATOM    457  HB3 ALA    30      63.450  51.434  71.082  1.00  2.73
ATOM    458  C   ALA    30      62.487  48.972  72.114  1.00  2.73
ATOM    459  O   ALA    30      62.553  49.158  73.328  1.00  2.73
ATOM    460  N   GLY    31      61.371  48.517  71.530  1.00  2.93
ATOM    461  H   GLY    31      61.351  48.427  70.521  1.00  2.93
ATOM    462  CA  GLY    31      60.164  48.117  72.254  1.00  2.93
ATOM    463  HA1 GLY    31      60.443  47.477  73.091  1.00  2.93
ATOM    464  HA2 GLY    31      59.529  47.543  71.578  1.00  2.93
ATOM    465  C   GLY    31      59.330  49.274  72.804  1.00  2.93
ATOM    466  O   GLY    31      58.457  49.060  73.643  1.00  2.93
ATOM    467  N   LEU    32      59.603  50.490  72.334  1.00  2.62
ATOM    468  H   LEU    32      60.317  50.551  71.619  1.00  2.62
ATOM    469  CA  LEU    32      58.980  51.728  72.799  1.00  2.62
ATOM    470  HA  LEU    32      58.782  51.654  73.871  1.00  2.62
ATOM    471  CB  LEU    32      59.951  52.893  72.534  1.00  2.62
ATOM    472  HB1 LEU    32      59.516  53.806  72.944  1.00  2.62
ATOM    473  HB2 LEU    32      60.044  53.019  71.457  1.00  2.62
ATOM    474  CG  LEU    32      61.361  52.705  73.119  1.00  2.62
ATOM    475  HG  LEU    32      61.816  51.811  72.701  1.00  2.62
ATOM    476  CD1 LEU    32      62.234  53.894  72.719  1.00  2.62
ATOM    477 1HD1 LEU    32      63.225  53.773  73.151  1.00  2.62
ATOM    478 2HD1 LEU    32      62.313  53.939  71.634  1.00  2.62
ATOM    479 3HD1 LEU    32      61.783  54.812  73.089  1.00  2.62
ATOM    480  CD2 LEU    32      61.343  52.575  74.639  1.00  2.62
ATOM    481 1HD2 LEU    32      62.361  52.496  75.016  1.00  2.62
ATOM    482 2HD2 LEU    32      60.848  53.434  75.088  1.00  2.62
ATOM    483 3HD2 LEU    32      60.812  51.667  74.925  1.00  2.62
ATOM    484  C   LEU    32      57.643  52.026  72.115  1.00  2.62
ATOM    485  O   LEU    32      56.825  52.753  72.672  1.00  2.62
ATOM    486  N   ILE    33      57.430  51.461  70.922  1.00  2.61
ATOM    487  H   ILE    33      58.155  50.863  70.556  1.00  2.61
ATOM    488  CA  ILE    33      56.125  51.392  70.261  1.00  2.61
ATOM    489  HA  ILE    33      55.359  51.495  71.032  1.00  2.61
ATOM    490  CB  ILE    33      55.885  52.528  69.235  1.00  2.61
ATOM    491  HB  ILE    33      54.906  52.341  68.788  1.00  2.61
ATOM    492  CG2 ILE    33      55.794  53.894  69.941  1.00  2.61
ATOM    493 1HG2 ILE    33      55.394  54.651  69.270  1.00  2.61
ATOM    494 2HG2 ILE    33      55.120  53.816  70.797  1.00  2.61
ATOM    495 3HG2 ILE    33      56.776  54.203  70.300  1.00  2.61
ATOM    496  CG1 ILE    33      56.918  52.557  68.087  1.00  2.61
ATOM    497 1HG1 ILE    33      56.990  51.565  67.643  1.00  2.61
ATOM    498 2HG1 ILE    33      57.895  52.822  68.486  1.00  2.61
ATOM    499  CD1 ILE    33      56.546  53.537  66.966  1.00  2.61
ATOM    500  HD1 ILE    33      55.565  53.280  66.567  1.00  2.61
ATOM    501  HD2 ILE    33      56.514  54.559  67.335  1.00  2.61
ATOM    502  HD3 ILE    33      57.288  53.482  66.170  1.00  2.61
ATOM    503  C   ILE    33      55.901  50.014  69.634  1.00  2.61
ATOM    504  O   ILE    33      56.832  49.400  69.110  1.00  2.61
ATOM    505  N   ASP    34      54.662  49.531  69.690  1.00  2.98
ATOM    506  H   ASP    34      53.949  50.044  70.207  1.00  2.98
ATOM    507  CA  ASP    34      54.254  48.233  69.155  1.00  2.98
ATOM    508  HA  ASP    34      54.791  47.447  69.687  1.00  2.98
ATOM    509  CB  ASP    34      52.735  48.033  69.338  1.00  2.98
ATOM    510  HB1 ASP    34      52.500  46.982  69.155  1.00  2.98
ATOM    511  HB2 ASP    34      52.209  48.613  68.578  1.00  2.98
ATOM    512  CG  ASP    34      52.185  48.450  70.700  1.00  2.98
ATOM    513  OD1 ASP    34      51.744  47.540  71.431  1.00  2.98
ATOM    514  OD2 ASP    34      52.177  49.679  70.943  1.00  2.98
ATOM    515  C   ASP    34      54.510  48.114  67.655  1.00  2.98
ATOM    516  O   ASP    34      54.484  49.123  66.949  1.00  2.98
ATOM    517  N   TRP    35      54.605  46.886  67.127  1.00  2.75
ATOM    518  H   TRP    35      54.607  46.086  67.742  1.00  2.75
ATOM    519  CA  TRP    35      54.699  46.688  65.674  1.00  2.75
ATOM    520  HA  TRP    35      55.640  47.125  65.343  1.00  2.75
ATOM    521  CB  TRP    35      54.724  45.190  65.313  1.00  2.75
ATOM    522  HB1 TRP    35      53.755  44.741  65.538  1.00  2.75
ATOM    523  HB2 TRP    35      55.472  44.696  65.934  1.00  2.75
ATOM    524  CG  TRP    35      55.061  44.918  63.872  1.00  2.75
ATOM    525  CD1 TRP    35      54.310  45.280  62.807  1.00  2.75
ATOM    526  HD1 TRP    35      53.343  45.767  62.869  1.00  2.75
ATOM    527  NE1 TRP    35      55.008  45.052  61.638  1.00  2.75
ATOM    528  HE1 TRP    35      54.669  45.341  60.731  1.00  2.75
ATOM    529  CE2 TRP    35      56.239  44.489  61.889  1.00  2.75
ATOM    530  CZ2 TRP    35      57.308  44.117  61.060  1.00  2.75
ATOM    531  HZ2 TRP    35      57.261  44.307  59.998  1.00  2.75
ATOM    532  CH2 TRP    35      58.425  43.486  61.635  1.00  2.75
ATOM    533  HH2 TRP    35      59.259  43.185  61.015  1.00  2.75
ATOM    534  CZ3 TRP    35      58.444  43.215  63.017  1.00  2.75
ATOM    535  HZ3 TRP    35      59.288  42.694  63.450  1.00  2.75
ATOM    536  CE3 TRP    35      57.372  43.613  63.840  1.00  2.75
ATOM    537  HE3 TRP    35      57.391  43.379  64.893  1.00  2.75
ATOM    538  CD2 TRP    35      56.261  44.301  63.305  1.00  2.75
ATOM    539  C   TRP    35      53.578  47.420  64.918  1.00  2.75
ATOM    540  O   TRP    35      53.859  48.218  64.028  1.00  2.75
ATOM    541  N   ASN    36      52.314  47.194  65.293  1.00  3.08
ATOM    542  H   ASN    36      52.147  46.513  66.017  1.00  3.08
ATOM    543  CA  ASN    36      51.164  47.796  64.608  1.00  3.08
ATOM    544  HA  ASN    36      51.216  47.535  63.548  1.00  3.08
ATOM    545  CB  ASN    36      49.858  47.217  65.189  1.00  3.08
ATOM    546  HB1 ASN    36      49.018  47.793  64.801  1.00  3.08
ATOM    547  HB2 ASN    36      49.861  47.313  66.275  1.00  3.08
ATOM    548  CG  ASN    36      49.613  45.764  64.815  1.00  3.08
ATOM    549  OD1 ASN    36      50.321  45.161  64.027  1.00  3.08
ATOM    550  ND2 ASN    36      48.590  45.154  65.367  1.00  3.08
ATOM    551 1HD2 ASN    36      47.985  45.626  66.015  1.00  3.08
ATOM    552 2HD2 ASN    36      48.444  44.197  65.099  1.00  3.08
ATOM    553  C   ASN    36      51.155  49.334  64.676  1.00  3.08
ATOM    554  O   ASN    36      50.817  50.001  63.692  1.00  3.08
ATOM    555  N   MET    37      51.549  49.906  65.819  1.00  2.93
ATOM    556  H   MET    37      51.872  49.317  66.572  1.00  2.93
ATOM    557  CA  MET    37      51.638  51.358  65.990  1.00  2.93
ATOM    558  HA  MET    37      50.695  51.814  65.690  1.00  2.93
ATOM    559  CB  MET    37      51.917  51.708  67.462  1.00  2.93
ATOM    560  HB1 MET    37      52.092  52.782  67.542  1.00  2.93
ATOM    561  HB2 MET    37      52.820  51.195  67.796  1.00  2.93
ATOM    562  CG  MET    37      50.766  51.344  68.405  1.00  2.93
ATOM    563  HG1 MET    37      51.064  51.619  69.419  1.00  2.93
ATOM    564  HG2 MET    37      50.616  50.265  68.391  1.00  2.93
ATOM    565  SD  MET    37      49.183  52.152  68.036  1.00  2.93
ATOM    566  CE  MET    37      48.254  51.563  69.478  1.00  2.93
ATOM    567  HE1 MET    37      47.236  51.949  69.442  1.00  2.93
ATOM    568  HE2 MET    37      48.229  50.473  69.481  1.00  2.93
ATOM    569  HE3 MET    37      48.739  51.908  70.391  1.00  2.93
ATOM    570  C   MET    37      52.740  51.969  65.109  1.00  2.93
ATOM    571  O   MET    37      52.529  52.993  64.456  1.00  2.93
ATOM    572  N   PHE    38      53.899  51.311  65.029  1.00  2.19
ATOM    573  H   PHE    38      54.025  50.480  65.604  1.00  2.19
ATOM    574  CA  PHE    38      54.995  51.697  64.140  1.00  2.19
ATOM    575  HA  PHE    38      55.251  52.736  64.350  1.00  2.19
ATOM    576  CB  PHE    38      56.241  50.848  64.455  1.00  2.19
ATOM    577  HB1 PHE    38      55.960  50.006  65.086  1.00  2.19
ATOM    578  HB2 PHE    38      56.919  51.464  65.041  1.00  2.19
ATOM    579  CG  PHE    38      57.022  50.300  63.274  1.00  2.19
ATOM    580  CD1 PHE    38      57.758  51.162  62.441  1.00  2.19
ATOM    581  HD1 PHE    38      57.752  52.225  62.631  1.00  2.19
ATOM    582  CE1 PHE    38      58.495  50.633  61.366  1.00  2.19
ATOM    583  HE1 PHE    38      59.070  51.275  60.725  1.00  2.19
ATOM    584  CZ  PHE    38      58.517  49.248  61.141  1.00  2.19
ATOM    585  HZ  PHE    38      59.118  48.840  60.348  1.00  2.19
ATOM    586  CE2 PHE    38      57.780  48.386  61.965  1.00  2.19
ATOM    587  HE2 PHE    38      57.814  47.316  61.811  1.00  2.19
ATOM    588  CD2 PHE    38      57.027  48.914  63.024  1.00  2.19
ATOM    589  HD2 PHE    38      56.476  48.244  63.664  1.00  2.19
ATOM    590  C   PHE    38      54.620  51.655  62.652  1.00  2.19
ATOM    591  O   PHE    38      54.888  52.602  61.903  1.00  2.19
ATOM    592  N   VAL    39      53.918  50.599  62.246  1.00  2.45
ATOM    593  H   VAL    39      53.778  49.847  62.915  1.00  2.45
ATOM    594  CA  VAL    39      53.374  50.448  60.894  1.00  2.45
ATOM    595  HA  VAL    39      54.198  50.487  60.181  1.00  2.45
ATOM    596  CB  VAL    39      52.669  49.081  60.749  1.00  2.45
ATOM    597  HB  VAL    39      51.977  48.953  61.579  1.00  2.45
ATOM    598  CG1 VAL    39      51.868  48.932  59.447  1.00  2.45
ATOM    599 1HG1 VAL    39      51.418  47.941  59.405  1.00  2.45
ATOM    600 2HG1 VAL    39      51.062  49.665  59.400  1.00  2.45
ATOM    601 3HG1 VAL    39      52.526  49.055  58.587  1.00  2.45
ATOM    602  CG2 VAL    39      53.680  47.931  60.788  1.00  2.45
ATOM    603 1HG2 VAL    39      53.135  46.992  60.851  1.00  2.45
ATOM    604 2HG2 VAL    39      54.289  47.921  59.891  1.00  2.45
ATOM    605 3HG2 VAL    39      54.344  48.025  61.643  1.00  2.45
ATOM    606  C   VAL    39      52.415  51.573  60.556  1.00  2.45
ATOM    607  O   VAL    39      52.599  52.196  59.507  1.00  2.45
ATOM    608  N   LYS    40      51.435  51.875  61.431  1.00  2.98
ATOM    609  H   LYS    40      51.336  51.296  62.263  1.00  2.98
ATOM    610  CA  LYS    40      50.521  53.016  61.242  1.00  2.98
ATOM    611  HA  LYS    40      49.959  52.856  60.321  1.00  2.98
ATOM    612  CB  LYS    40      49.504  53.150  62.401  1.00  2.98
ATOM    613  HB1 LYS    40      50.019  53.047  63.357  1.00  2.98
ATOM    614  HB2 LYS    40      48.766  52.350  62.317  1.00  2.98
ATOM    615  CG  LYS    40      48.793  54.525  62.363  1.00  2.98
ATOM    616  HG1 LYS    40      48.417  54.706  61.355  1.00  2.98
ATOM    617  HG2 LYS    40      49.525  55.295  62.598  1.00  2.98
ATOM    618  CD  LYS    40      47.630  54.689  63.350  1.00  2.98
ATOM    619  HD1 LYS    40      47.877  54.172  64.280  1.00  2.98
ATOM    620  HD2 LYS    40      46.738  54.221  62.931  1.00  2.98
ATOM    621  CE  LYS    40      47.340  56.167  63.691  1.00  2.98
ATOM    622  HE1 LYS    40      48.157  56.541  64.315  1.00  2.98
ATOM    623  HE2 LYS    40      46.430  56.201  64.298  1.00  2.98
ATOM    624  NZ  LYS    40      47.184  57.051  62.504  1.00  2.98
ATOM    625  HZ1 LYS    40      46.502  56.688  61.852  1.00  2.98
ATOM    626  HZ2 LYS    40      46.889  57.981  62.784  1.00  2.98
ATOM    627  HZ3 LYS    40      48.060  57.164  62.008  1.00  2.98
ATOM    628  C   LYS    40      51.300  54.294  61.047  1.00  2.98
ATOM    629  O   LYS    40      51.061  55.005  60.085  1.00  2.98
ATOM    630  N   LEU    41      52.222  54.603  61.943  1.00  2.79
ATOM    631  H   LEU    41      52.392  53.962  62.714  1.00  2.79
ATOM    632  CA  LEU    41      52.857  55.916  61.953  1.00  2.79
ATOM    633  HA  LEU    41      52.142  56.649  61.581  1.00  2.79
ATOM    634  CB  LEU    41      53.115  56.293  63.416  1.00  2.79
ATOM    635  HB1 LEU    41      53.485  57.309  63.398  1.00  2.79
ATOM    636  HB2 LEU    41      53.862  55.609  63.818  1.00  2.79
ATOM    637  CG  LEU    41      51.890  56.303  64.359  1.00  2.79
ATOM    638  HG  LEU    41      51.337  55.370  64.269  1.00  2.79
ATOM    639  CD1 LEU    41      52.312  56.449  65.822  1.00  2.79
ATOM    640 1HD1 LEU    41      51.438  56.384  66.471  1.00  2.79
ATOM    641 2HD1 LEU    41      53.002  55.648  66.091  1.00  2.79
ATOM    642 3HD1 LEU    41      52.798  57.411  65.976  1.00  2.79
ATOM    643  CD2 LEU    41      50.939  57.461  64.033  1.00  2.79
ATOM    644 1HD2 LEU    41      50.103  57.462  64.728  1.00  2.79
ATOM    645 2HD2 LEU    41      51.472  58.410  64.130  1.00  2.79
ATOM    646 3HD2 LEU    41      50.574  57.375  63.013  1.00  2.79
ATOM    647  C   LEU    41      54.028  56.023  60.970  1.00  2.79
ATOM    648  O   LEU    41      54.665  57.062  60.858  1.00  2.79
ATOM    649  N   ARG    42      54.254  54.971  60.176  1.00  2.62
ATOM    650  H   ARG    42      53.836  54.088  60.446  1.00  2.62
ATOM    651  CA  ARG    42      55.087  55.013  58.977  1.00  2.62
ATOM    652  HA  ARG    42      55.590  55.980  58.967  1.00  2.62
ATOM    653  CB  ARG    42      56.159  53.929  59.154  1.00  2.62
ATOM    654  HB1 ARG    42      55.717  52.941  59.037  1.00  2.62
ATOM    655  HB2 ARG    42      56.566  54.005  60.164  1.00  2.62
ATOM    656  CG  ARG    42      57.295  54.145  58.163  1.00  2.62
ATOM    657  HG1 ARG    42      57.549  55.199  58.179  1.00  2.62
ATOM    658  HG2 ARG    42      56.940  53.866  57.171  1.00  2.62
ATOM    659  CD  ARG    42      58.567  53.355  58.474  1.00  2.62
ATOM    660  HD1 ARG    42      59.225  53.399  57.604  1.00  2.62
ATOM    661  HD2 ARG    42      58.301  52.317  58.649  1.00  2.62
ATOM    662  NE  ARG    42      59.284  53.853  59.660  1.00  2.62
ATOM    663  HE  ARG    42      59.160  53.325  60.508  1.00  2.62
ATOM    664  CZ  ARG    42      60.131  54.865  59.720  1.00  2.62
ATOM    665  NH1 ARG    42      60.280  55.725  58.752  1.00  2.62
ATOM    666 1HH1 ARG    42      59.720  55.619  57.927  1.00  2.62
ATOM    667 2HH1 ARG    42      60.774  56.594  58.901  1.00  2.62
ATOM    668  NH2 ARG    42      60.839  55.023  60.800  1.00  2.62
ATOM    669 1HH2 ARG    42      60.821  54.326  61.528  1.00  2.62
ATOM    670 2HH2 ARG    42      61.488  55.788  60.799  1.00  2.62
ATOM    671  C   ARG    42      54.290  54.984  57.686  1.00  2.62
ATOM    672  O   ARG    42      54.797  55.521  56.723  1.00  2.62
ATOM    673  N   SER    43      53.041  54.509  57.665  1.00  3.54
ATOM    674  H   SER    43      52.675  54.110  58.520  1.00  3.54
ATOM    675  CA  SER    43      52.091  54.747  56.551  1.00  3.54
ATOM    676  HA  SER    43      52.600  54.535  55.630  1.00  3.54
ATOM    677  CB  SER    43      50.907  53.762  56.575  1.00  3.54
ATOM    678  HB1 SER    43      51.139  52.927  55.912  1.00  3.54
ATOM    679  HB2 SER    43      50.010  54.252  56.191  1.00  3.54
ATOM    680  OG  SER    43      50.637  53.232  57.856  1.00  3.54
ATOM    681  HG  SER    43      51.381  52.682  58.149  1.00  3.54
ATOM    682  C   SER    43      51.642  56.177  56.457  1.00  3.54
ATOM    683  O   SER    43      51.854  56.871  55.468  1.00  3.54
ATOM    684  N   GLN    44      51.185  56.621  57.596  1.00  4.21
ATOM    685  H   GLN    44      51.041  55.920  58.316  1.00  4.21
ATOM    686  CA  GLN    44      51.087  57.980  58.047  1.00  4.21
ATOM    687  HA  GLN    44      50.679  58.600  57.261  1.00  4.21
ATOM    688  CB  GLN    44      50.110  57.821  59.257  1.00  4.21
ATOM    689  HB1 GLN    44      49.748  58.754  59.634  1.00  4.21
ATOM    690  HB2 GLN    44      50.661  57.402  60.093  1.00  4.21
ATOM    691  CG  GLN    44      48.834  56.975  59.045  1.00  4.21
ATOM    692  HG1 GLN    44      48.218  57.065  59.936  1.00  4.21
ATOM    693  HG2 GLN    44      49.079  55.922  58.929  1.00  4.21
ATOM    694  CD  GLN    44      47.999  57.396  57.848  1.00  4.21
ATOM    695  OE1 GLN    44      47.945  56.715  56.836  1.00  4.21
ATOM    696  NE2 GLN    44      47.276  58.484  57.942  1.00  4.21
ATOM    697 1HE2 GLN    44      47.442  59.174  58.682  1.00  4.21
ATOM    698 2HE2 GLN    44      46.733  58.743  57.141  1.00  4.21
ATOM    699  C   GLN    44      52.506  58.467  58.438  1.00  4.21
ATOM    700  O   GLN    44      52.647  59.129  59.452  1.00  4.21
ATOM    701  N   GLU    45      53.584  58.106  57.708  1.00  3.90
ATOM    702  H   GLU    45      53.482  57.521  56.888  1.00  3.90
ATOM    703  CA  GLU    45      54.828  58.882  57.849  1.00  3.90
ATOM    704  HA  GLU    45      55.079  58.984  58.906  1.00  3.90
ATOM    705  CB  GLU    45      56.046  58.351  57.081  1.00  3.90
ATOM    706  HB1 GLU    45      55.843  58.250  56.015  1.00  3.90
ATOM    707  HB2 GLU    45      56.269  57.370  57.478  1.00  3.90
ATOM    708  CG  GLU    45      57.270  59.277  57.329  1.00  3.90
ATOM    709  HG1 GLU    45      58.171  58.667  57.315  1.00  3.90
ATOM    710  HG2 GLU    45      57.184  59.645  58.347  1.00  3.90
ATOM    711  CD  GLU    45      57.493  60.521  56.437  1.00  3.90
ATOM    712  OE1 GLU    45      56.999  60.591  55.299  1.00  3.90
ATOM    713  OE2 GLU    45      58.266  61.399  56.872  1.00  3.90
ATOM    714  C   GLU    45      54.650  60.230  57.263  1.00  3.90
ATOM    715  O   GLU    45      55.023  61.220  57.893  1.00  3.90
ATOM    716  N   CYS    46      54.063  60.243  56.068  1.00  5.12
ATOM    717  H   CYS    46      53.891  59.382  55.575  1.00  5.12
ATOM    718  CA  CYS    46      53.689  61.489  55.481  1.00  5.12
ATOM    719  HA  CYS    46      54.611  62.072  55.415  1.00  5.12
ATOM    720  CB  CYS    46      53.179  61.364  54.035  1.00  5.12
ATOM    721  HB1 CYS    46      53.912  61.841  53.383  1.00  5.12
ATOM    722  HB2 CYS    46      52.254  61.921  53.931  1.00  5.12
ATOM    723  SG  CYS    46      52.964  59.633  53.494  1.00  5.12
ATOM    724  HG  CYS    46      54.271  59.355  53.325  1.00  5.12
ATOM    725  C   CYS    46      52.819  62.267  56.507  1.00  5.12
ATOM    726  O   CYS    46      52.956  63.474  56.602  1.00  5.12
ATOM    727  N   ASP    47      52.105  61.549  57.374  1.00  7.36
ATOM    728  H   ASP    47      52.150  60.556  57.309  1.00  7.36
ATOM    729  CA  ASP    47      51.284  62.032  58.504  1.00  7.36
ATOM    730  HA  ASP    47      50.872  62.967  58.291  1.00  7.36
ATOM    731  CB  ASP    47      50.206  61.025  58.877  1.00  7.36
ATOM    732  HB1 ASP    47      50.536  60.450  59.736  1.00  7.36
ATOM    733  HB2 ASP    47      50.034  60.331  58.068  1.00  7.36
ATOM    734  CG  ASP    47      48.811  61.538  59.270  1.00  7.36
ATOM    735  OD1 ASP    47      48.513  62.707  59.009  1.00  7.36
ATOM    736  OD2 ASP    47      48.023  60.650  59.689  1.00  7.36
ATOM    737  C   ASP    47      51.943  62.333  59.831  1.00  7.36
ATOM    738  O   ASP    47      51.250  62.798  60.732  1.00  7.36
ATOM    739  N   TRP    48      53.219  62.028  60.003  1.00  8.69
ATOM    740  H   TRP    48      53.756  61.637  59.244  1.00  8.69
ATOM    741  CA  TRP    48      53.790  62.309  61.278  1.00  8.69
ATOM    742  HA  TRP    48      53.071  61.927  62.006  1.00  8.69
ATOM    743  CB  TRP    48      55.012  61.435  61.612  1.00  8.69
ATOM    744  HB1 TRP    48      55.839  61.839  61.046  1.00  8.69
ATOM    745  HB2 TRP    48      54.819  60.452  61.180  1.00  8.69
ATOM    746  CG  TRP    48      55.282  61.212  63.098  1.00  8.69
ATOM    747  CD1 TRP    48      55.387  62.156  64.062  1.00  8.69
ATOM    748  HD1 TRP    48      55.360  63.213  63.912  1.00  8.69
ATOM    749  NE1 TRP    48      55.389  61.598  65.317  1.00  8.69
ATOM    750  HE1 TRP    48      55.342  62.135  66.169  1.00  8.69
ATOM    751  CE2 TRP    48      55.327  60.234  65.248  1.00  8.69
ATOM    752  CZ2 TRP    48      55.254  59.237  66.231  1.00  8.69
ATOM    753  HZ2 TRP    48      55.156  59.513  67.269  1.00  8.69
ATOM    754  CH2 TRP    48      55.423  57.903  65.845  1.00  8.69
ATOM    755  HH2 TRP    48      55.402  57.115  66.586  1.00  8.69
ATOM    756  CZ3 TRP    48      55.662  57.606  64.497  1.00  8.69
ATOM    757  HZ3 TRP    48      55.824  56.583  64.203  1.00  8.69
ATOM    758  CE3 TRP    48      55.636  58.613  63.511  1.00  8.69
ATOM    759  HE3 TRP    48      55.766  58.375  62.471  1.00  8.69
ATOM    760  CD2 TRP    48      55.428  59.961  63.851  1.00  8.69
ATOM    761  C   TRP    48      53.782  63.819  61.579  1.00  8.69
ATOM    762  O   TRP    48      53.834  64.239  62.724  1.00  8.69
ATOM    763  N   GLU    49      53.618  64.672  60.555  1.00  9.72
ATOM    764  H   GLU    49      53.492  64.270  59.636  1.00  9.72
ATOM    765  CA  GLU    49      53.030  65.983  60.750  1.00  9.72
ATOM    766  HA  GLU    49      52.684  65.938  61.783  1.00  9.72
ATOM    767  CB  GLU    49      53.950  67.231  60.825  1.00  9.72
ATOM    768  HB1 GLU    49      54.196  67.574  59.834  1.00  9.72
ATOM    769  HB2 GLU    49      54.854  66.981  61.375  1.00  9.72
ATOM    770  CG  GLU    49      53.230  68.399  61.538  1.00  9.72
ATOM    771  HG1 GLU    49      52.695  68.011  62.408  1.00  9.72
ATOM    772  HG2 GLU    49      52.499  68.794  60.839  1.00  9.72
ATOM    773  CD  GLU    49      54.105  69.572  62.021  1.00  9.72
ATOM    774  OE1 GLU    49      53.610  70.397  62.824  1.00  9.72
ATOM    775  OE2 GLU    49      55.298  69.666  61.663  1.00  9.72
ATOM    776  C   GLU    49      51.716  66.164  60.031  1.00  9.72
ATOM    777  O   GLU    49      50.766  66.227  60.783  1.00  9.72
ATOM    778  N   GLU    50      51.571  66.105  58.701  1.00  9.32
ATOM    779  H   GLU    50      52.370  66.177  58.071  1.00  9.32
ATOM    780  CA  GLU    50      50.293  65.571  58.152  1.00  9.32
ATOM    781  HA  GLU    50      49.991  64.759  58.819  1.00  9.32
ATOM    782  CB  GLU    50      49.087  66.545  58.159  1.00  9.32
ATOM    783  HB1 GLU    50      49.304  67.376  57.490  1.00  9.32
ATOM    784  HB2 GLU    50      48.960  66.919  59.173  1.00  9.32
ATOM    785  CG  GLU    50      47.687  65.991  57.800  1.00  9.32
ATOM    786  HG1 GLU    50      46.976  66.392  58.527  1.00  9.32
ATOM    787  HG2 GLU    50      47.674  64.908  57.906  1.00  9.32
ATOM    788  CD  GLU    50      47.200  66.385  56.398  1.00  9.32
ATOM    789  OE1 GLU    50      48.025  66.572  55.480  1.00  9.32
ATOM    790  OE2 GLU    50      45.970  66.482  56.162  1.00  9.32
ATOM    791  C   GLU    50      50.446  64.992  56.771  1.00  9.32
ATOM    792  O   GLU    50      51.145  65.512  55.896  1.00  9.32
ATOM    793  N   ILE    51      49.752  63.876  56.574  1.00  8.48
ATOM    794  H   ILE    51      49.178  63.533  57.341  1.00  8.48
ATOM    795  CA  ILE    51      49.764  63.112  55.372  1.00  8.48
ATOM    796  HA  ILE    51      50.767  63.074  54.974  1.00  8.48
ATOM    797  CB  ILE    51      49.216  61.692  55.589  1.00  8.48
ATOM    798  HB  ILE    51      49.827  61.349  56.394  1.00  8.48
ATOM    799  CG2 ILE    51      47.792  61.566  56.171  1.00  8.48
ATOM    800 1HG2 ILE    51      47.751  60.719  56.846  1.00  8.48
ATOM    801 2HG2 ILE    51      47.536  62.455  56.744  1.00  8.48
ATOM    802 3HG2 ILE    51      47.020  61.441  55.430  1.00  8.48
ATOM    803  CG1 ILE    51      49.622  60.680  54.494  1.00  8.48
ATOM    804 1HG1 ILE    51      50.693  60.633  54.526  1.00  8.48
ATOM    805 2HG1 ILE    51      49.379  61.057  53.505  1.00  8.48
ATOM    806  CD1 ILE    51      49.117  59.252  54.679  1.00  8.48
ATOM    807  HD1 ILE    51      49.401  58.644  53.821  1.00  8.48
ATOM    808  HD2 ILE    51      49.559  58.808  55.561  1.00  8.48
ATOM    809  HD3 ILE    51      48.039  59.211  54.792  1.00  8.48
ATOM    810  C   ILE    51      48.927  63.989  54.463  1.00  8.48
ATOM    811  O   ILE    51      47.717  63.947  54.396  1.00  8.48
ATOM    812  N   SER    52      49.712  64.749  53.701  1.00  9.06
ATOM    813  H   SER    52      50.605  64.974  54.127  1.00  9.06
ATOM    814  CA  SER    52      49.236  65.486  52.586  1.00  9.06
ATOM    815  HA  SER    52      48.707  66.373  52.915  1.00  9.06
ATOM    816  CB  SER    52      50.471  65.918  51.765  1.00  9.06
ATOM    817  HB1 SER    52      50.952  65.024  51.366  1.00  9.06
ATOM    818  HB2 SER    52      51.181  66.409  52.423  1.00  9.06
ATOM    819  OG  SER    52      50.120  66.775  50.700  1.00  9.06
ATOM    820  HG  SER    52      49.321  66.430  50.275  1.00  9.06
ATOM    821  C   SER    52      48.367  64.642  51.665  1.00  9.06
ATOM    822  O   SER    52      47.798  65.311  50.828  1.00  9.06
ATOM    823  N   VAL    53      48.322  63.289  51.856  1.00  8.81
ATOM    824  H   VAL    53      48.960  63.056  52.583  1.00  8.81
ATOM    825  CA  VAL    53      47.493  62.078  51.495  1.00  8.81
ATOM    826  HA  VAL    53      48.236  61.326  51.196  1.00  8.81
ATOM    827  CB  VAL    53      46.741  61.491  52.712  1.00  8.81
ATOM    828  HB  VAL    53      47.387  61.643  53.538  1.00  8.81
ATOM    829  CG1 VAL    53      45.407  62.151  53.114  1.00  8.81
ATOM    830 1HG1 VAL    53      45.566  63.210  53.265  1.00  8.81
ATOM    831 2HG1 VAL    53      44.638  61.980  52.365  1.00  8.81
ATOM    832 3HG1 VAL    53      45.068  61.731  54.060  1.00  8.81
ATOM    833  CG2 VAL    53      46.526  59.967  52.638  1.00  8.81
ATOM    834 1HG2 VAL    53      47.457  59.480  52.364  1.00  8.81
ATOM    835 2HG2 VAL    53      46.207  59.600  53.608  1.00  8.81
ATOM    836 3HG2 VAL    53      45.761  59.705  51.917  1.00  8.81
ATOM    837  C   VAL    53      46.509  62.168  50.348  1.00  8.81
ATOM    838  O   VAL    53      45.605  61.329  50.184  1.00  8.81
ATOM    839  N   LYS    54      46.567  63.228  49.591  1.00  9.81
ATOM    840  H   LYS    54      47.365  63.846  49.698  1.00  9.81
ATOM    841  CA  LYS    54      45.483  63.758  48.832  1.00  9.81
ATOM    842  HA  LYS    54      44.546  63.432  49.284  1.00  9.81
ATOM    843  CB  LYS    54      45.436  65.310  48.810  1.00  9.81
ATOM    844  HB1 LYS    54      44.983  65.583  47.855  1.00  9.81
ATOM    845  HB2 LYS    54      46.438  65.736  48.790  1.00  9.81
ATOM    846  CG  LYS    54      44.550  65.982  49.909  1.00  9.81
ATOM    847  HG1 LYS    54      43.768  65.290  50.224  1.00  9.81
ATOM    848  HG2 LYS    54      44.030  66.794  49.398  1.00  9.81
ATOM    849  CD  LYS    54      45.172  66.642  51.174  1.00  9.81
ATOM    850  HD1 LYS    54      44.492  67.423  51.516  1.00  9.81
ATOM    851  HD2 LYS    54      46.107  67.132  50.898  1.00  9.81
ATOM    852  CE  LYS    54      45.398  65.686  52.365  1.00  9.81
ATOM    853  HE1 LYS    54      45.932  64.816  51.983  1.00  9.81
ATOM    854  HE2 LYS    54      44.437  65.331  52.743  1.00  9.81
ATOM    855  NZ  LYS    54      46.190  66.276  53.488  1.00  9.81
ATOM    856  HZ1 LYS    54      45.659  66.694  54.252  1.00  9.81
ATOM    857  HZ2 LYS    54      46.691  65.573  54.040  1.00  9.81
ATOM    858  HZ3 LYS    54      46.929  66.923  53.238  1.00  9.81
ATOM    859  C   LYS    54      45.553  63.038  47.473  1.00  9.81
ATOM    860  O   LYS    54      46.129  63.491  46.493  1.00  9.81
ATOM    861  N   GLY    55      45.104  61.778  47.552  1.00  9.85
ATOM    862  H   GLY    55      44.744  61.530  48.464  1.00  9.85
ATOM    863  CA  GLY    55      45.609  60.631  46.808  1.00  9.85
ATOM    864  HA1 GLY    55      44.967  60.472  45.946  1.00  9.85
ATOM    865  HA2 GLY    55      45.530  59.742  47.433  1.00  9.85
ATOM    866  C   GLY    55      47.062  60.754  46.392  1.00  9.85
ATOM    867  O   GLY    55      47.882  60.982  47.276  1.00  9.85
ATOM    868  N   PRO    56      47.388  60.662  45.093  1.00  9.44
ATOM    869  CD  PRO    56      46.478  60.423  43.977  1.00  9.44
ATOM    870  HD1 PRO    56      45.659  61.143  43.974  1.00  9.44
ATOM    871  HD2 PRO    56      46.092  59.404  44.039  1.00  9.44
ATOM    872  CG  PRO    56      47.310  60.580  42.707  1.00  9.44
ATOM    873  HG1 PRO    56      47.301  61.622  42.383  1.00  9.44
ATOM    874  HG2 PRO    56      46.962  59.927  41.909  1.00  9.44
ATOM    875  CB  PRO    56      48.705  60.199  43.191  1.00  9.44
ATOM    876  HB1 PRO    56      49.485  60.578  42.536  1.00  9.44
ATOM    877  HB2 PRO    56      48.772  59.115  43.277  1.00  9.44
ATOM    878  CA  PRO    56      48.745  60.821  44.590  1.00  9.44
ATOM    879  HA  PRO    56      49.413  60.238  45.219  1.00  9.44
ATOM    880  C   PRO    56      49.212  62.302  44.589  1.00  9.44
ATOM    881  O   PRO    56      49.762  62.809  43.614  1.00  9.44
ATOM    882  N   ASN    57      49.047  63.004  45.706  1.00  9.15
ATOM    883  H   ASN    57      48.391  62.659  46.403  1.00  9.15
ATOM    884  CA  ASN    57      49.981  64.040  46.151  1.00  9.15
ATOM    885  HA  ASN    57      51.004  63.768  45.880  1.00  9.15
ATOM    886  CB  ASN    57      49.633  65.386  45.469  1.00  9.15
ATOM    887  HB1 ASN    57      49.307  66.116  46.218  1.00  9.15
ATOM    888  HB2 ASN    57      48.815  65.256  44.760  1.00  9.15
ATOM    889  CG  ASN    57      50.818  65.947  44.720  1.00  9.15
ATOM    890  OD1 ASN    57      51.414  66.943  45.112  1.00  9.15
ATOM    891  ND2 ASN    57      51.242  65.318  43.655  1.00  9.15
ATOM    892 1HD2 ASN    57      50.801  64.439  43.398  1.00  9.15
ATOM    893 2HD2 ASN    57      52.066  65.666  43.206  1.00  9.15
ATOM    894  C   ASN    57      49.887  64.137  47.696  1.00  9.15
ATOM    895  O   ASN    57      48.871  64.541  48.231  1.00  9.15
ATOM    896  N   GLY    58      50.858  63.562  48.435  1.00  7.86
ATOM    897  H   GLY    58      51.753  63.417  47.979  1.00  7.86
ATOM    898  CA  GLY    58      50.492  62.564  49.472  1.00  7.86
ATOM    899  HA1 GLY    58      49.519  62.780  49.870  1.00  7.86
ATOM    900  HA2 GLY    58      51.248  62.542  50.237  1.00  7.86
ATOM    901  C   GLY    58      50.404  61.153  48.784  1.00  7.86
ATOM    902  O   GLY    58      50.202  60.181  49.470  1.00  7.86
ATOM    903  N   GLU    59      50.676  61.083  47.432  1.00  6.25
ATOM    904  H   GLU    59      50.357  61.908  46.943  1.00  6.25
ATOM    905  CA  GLU    59      51.853  60.451  46.802  1.00  6.25
ATOM    906  HA  GLU    59      51.662  59.393  46.560  1.00  6.25
ATOM    907  CB  GLU    59      52.214  61.128  45.444  1.00  6.25
ATOM    908  HB1 GLU    59      52.366  62.192  45.590  1.00  6.25
ATOM    909  HB2 GLU    59      51.361  61.002  44.817  1.00  6.25
ATOM    910  CG  GLU    59      53.436  60.572  44.695  1.00  6.25
ATOM    911  HG1 GLU    59      53.600  59.548  44.995  1.00  6.25
ATOM    912  HG2 GLU    59      54.330  61.135  44.962  1.00  6.25
ATOM    913  CD  GLU    59      53.250  60.587  43.165  1.00  6.25
ATOM    914  OE1 GLU    59      53.726  59.666  42.456  1.00  6.25
ATOM    915  OE2 GLU    59      52.526  61.465  42.651  1.00  6.25
ATOM    916  C   GLU    59      52.962  60.611  47.810  1.00  6.25
ATOM    917  O   GLU    59      53.710  61.586  47.776  1.00  6.25
ATOM    918  N   SER    60      52.833  59.764  48.841  1.00  5.02
ATOM    919  H   SER    60      52.034  59.157  48.776  1.00  5.02
ATOM    920  CA  SER    60      53.540  59.661  50.091  1.00  5.02
ATOM    921  HA  SER    60      53.008  60.214  50.860  1.00  5.02
ATOM    922  CB  SER    60      53.652  58.202  50.479  1.00  5.02
ATOM    923  HB1 SER    60      53.864  57.630  49.590  1.00  5.02
ATOM    924  HB2 SER    60      52.710  57.896  50.916  1.00  5.02
ATOM    925  OG  SER    60      54.696  57.897  51.358  1.00  5.02
ATOM    926  HG  SER    60      55.084  57.054  51.035  1.00  5.02
ATOM    927  C   SER    60      54.879  60.242  49.852  1.00  5.02
ATOM    928  O   SER    60      55.751  59.659  49.211  1.00  5.02
ATOM    929  N   SER    61      54.954  61.478  50.298  1.00  3.18
ATOM    930  H   SER    61      54.163  61.886  50.770  1.00  3.18
ATOM    931  CA  SER    61      56.081  62.336  50.100  1.00  3.18
ATOM    932  HA  SER    61      56.448  62.233  49.078  1.00  3.18
ATOM    933  CB  SER    61      55.572  63.783  50.321  1.00  3.18
ATOM    934  HB1 SER    61      54.963  64.063  49.459  1.00  3.18
ATOM    935  HB2 SER    61      56.415  64.472  50.382  1.00  3.18
ATOM    936  OG  SER    61      54.763  63.872  51.493  1.00  3.18
ATOM    937  HG  SER    61      54.489  64.786  51.650  1.00  3.18
ATOM    938  C   SER    61      57.186  61.947  51.060  1.00  3.18
ATOM    939  O   SER    61      57.812  62.845  51.619  1.00  3.18
ATOM    940  N   VAL    62      57.344  60.622  51.242  1.00  2.58
ATOM    941  H   VAL    62      56.621  60.068  50.806  1.00  2.58
ATOM    942  CA  VAL    62      58.474  59.770  51.610  1.00  2.58
ATOM    943  HA  VAL    62      58.649  59.106  50.765  1.00  2.58
ATOM    944  CB  VAL    62      59.757  60.565  51.800  1.00  2.58
ATOM    945  HB  VAL    62      60.527  59.868  52.023  1.00  2.58
ATOM    946  CG1 VAL    62      60.177  61.200  50.452  1.00  2.58
ATOM    947 1HG1 VAL    62      59.920  60.528  49.633  1.00  2.58
ATOM    948 2HG1 VAL    62      59.690  62.153  50.277  1.00  2.58
ATOM    949 3HG1 VAL    62      61.246  61.350  50.399  1.00  2.58
ATOM    950  CG2 VAL    62      59.712  61.389  53.087  1.00  2.58
ATOM    951 1HG2 VAL    62      60.538  61.145  53.737  1.00  2.58
ATOM    952 2HG2 VAL    62      59.739  62.423  52.835  1.00  2.58
ATOM    953 3HG2 VAL    62      58.795  61.197  53.641  1.00  2.58
ATOM    954  C   VAL    62      58.172  58.820  52.776  1.00  2.58
ATOM    955  O   VAL    62      57.029  58.579  53.147  1.00  2.58
ATOM    956  N   ILE    63      59.235  58.260  53.346  1.00  2.25
ATOM    957  H   ILE    63      60.099  58.309  52.816  1.00  2.25
ATOM    958  CA  ILE    63      59.412  58.101  54.782  1.00  2.25
ATOM    959  HA  ILE    63      58.526  58.504  55.252  1.00  2.25
ATOM    960  CB  ILE    63      59.572  56.614  55.163  1.00  2.25
ATOM    961  HB  ILE    63      60.280  56.547  55.991  1.00  2.25
ATOM    962  CG2 ILE    63      58.215  56.169  55.703  1.00  2.25
ATOM    963 1HG2 ILE    63      58.119  55.096  55.766  1.00  2.25
ATOM    964 2HG2 ILE    63      58.100  56.593  56.687  1.00  2.25
ATOM    965 3HG2 ILE    63      57.417  56.542  55.062  1.00  2.25
ATOM    966  CG1 ILE    63      60.108  55.701  54.037  1.00  2.25
ATOM    967 1HG1 ILE    63      61.091  56.065  53.746  1.00  2.25
ATOM    968 2HG1 ILE    63      59.469  55.745  53.158  1.00  2.25
ATOM    969  CD1 ILE    63      60.218  54.232  54.454  1.00  2.25
ATOM    970  HD1 ILE    63      60.692  53.660  53.665  1.00  2.25
ATOM    971  HD2 ILE    63      60.790  54.144  55.377  1.00  2.25
ATOM    972  HD3 ILE    63      59.232  53.801  54.583  1.00  2.25
ATOM    973  C   ILE    63      60.593  58.953  55.243  1.00  2.25
ATOM    974  O   ILE    63      61.577  58.985  54.489  1.00  2.25
ATOM    975  N   HIS    64      60.546  59.646  56.412  1.00  2.60
ATOM    976  H   HIS    64      59.702  59.713  56.969  1.00  2.60
ATOM    977  CA  HIS    64      61.635  60.561  56.736  1.00  2.60
ATOM    978  HA  HIS    64      62.313  60.482  55.891  1.00  2.60
ATOM    979  CB  HIS    64      61.381  62.068  56.611  1.00  2.60
ATOM    980  HB1 HIS    64      60.425  62.241  56.124  1.00  2.60
ATOM    981  HB2 HIS    64      62.132  62.478  55.937  1.00  2.60
ATOM    982  CG  HIS    64      61.478  62.901  57.852  1.00  2.60
ATOM    983  ND1 HIS    64      62.625  63.281  58.564  1.00  2.60
ATOM    984  CE1 HIS    64      62.188  64.150  59.496  1.00  2.60
ATOM    985  HE1 HIS    64      62.812  64.640  60.231  1.00  2.60
ATOM    986  NE2 HIS    64      60.860  64.317  59.404  1.00  2.60
ATOM    987  HE2 HIS    64      60.245  64.823  60.035  1.00  2.60
ATOM    988  CD2 HIS    64      60.416  63.562  58.353  1.00  2.60
ATOM    989  HD2 HIS    64      59.402  63.437  58.009  1.00  2.60
ATOM    990  C   HIS    64      62.626  60.071  57.788  1.00  2.60
ATOM    991  O   HIS    64      62.364  59.151  58.570  1.00  2.60
ATOM    992  N   ASP    65      63.849  60.585  57.653  1.00  2.97
ATOM    993  H   ASP    65      64.003  61.260  56.908  1.00  2.97
ATOM    994  CA  ASP    65      65.019  60.081  58.345  1.00  2.97
ATOM    995  HA  ASP    65      65.025  58.999  58.244  1.00  2.97
ATOM    996  CB  ASP    65      66.319  60.616  57.726  1.00  2.97
ATOM    997  HB1 ASP    65      66.385  61.692  57.897  1.00  2.97
ATOM    998  HB2 ASP    65      66.325  60.452  56.651  1.00  2.97
ATOM    999  CG  ASP    65      67.526  59.917  58.368  1.00  2.97
ATOM   1000  OD1 ASP    65      68.094  60.503  59.314  1.00  2.97
ATOM   1001  OD2 ASP    65      67.840  58.766  58.003  1.00  2.97
ATOM   1002  C   ASP    65      65.033  60.416  59.850  1.00  2.97
ATOM   1003  O   ASP    65      65.590  59.684  60.672  1.00  2.97
ATOM   1004  N   ARG    66      64.413  61.541  60.203  1.00  3.16
ATOM   1005  H   ARG    66      63.896  62.005  59.458  1.00  3.16
ATOM   1006  CA  ARG    66      64.432  62.224  61.502  1.00  3.16
ATOM   1007  HA  ARG    66      63.767  63.080  61.408  1.00  3.16
ATOM   1008  CB  ARG    66      63.831  61.335  62.600  1.00  3.16
ATOM   1009  HB1 ARG    66      64.620  60.801  63.130  1.00  3.16
ATOM   1010  HB2 ARG    66      63.194  60.584  62.135  1.00  3.16
ATOM   1011  CG  ARG    66      62.966  62.098  63.611  1.00  3.16
ATOM   1012  HG1 ARG    66      62.583  61.344  64.288  1.00  3.16
ATOM   1013  HG2 ARG    66      62.120  62.561  63.100  1.00  3.16
ATOM   1014  CD  ARG    66      63.675  63.142  64.481  1.00  3.16
ATOM   1015  HD1 ARG    66      64.728  62.877  64.588  1.00  3.16
ATOM   1016  HD2 ARG    66      63.247  63.103  65.483  1.00  3.16
ATOM   1017  NE  ARG    66      63.563  64.527  63.985  1.00  3.16
ATOM   1018  HE  ARG    66      64.449  64.905  63.681  1.00  3.16
ATOM   1019  CZ  ARG    66      62.789  65.399  64.611  1.00  3.16
ATOM   1020  NH1 ARG    66      61.487  65.305  64.650  1.00  3.16
ATOM   1021 1HH1 ARG    66      60.998  64.606  64.106  1.00  3.16
ATOM   1022 2HH1 ARG    66      60.967  65.955  65.208  1.00  3.16
ATOM   1023  NH2 ARG    66      63.329  66.371  65.271  1.00  3.16
ATOM   1024 1HH2 ARG    66      64.251  66.101  65.608  1.00  3.16
ATOM   1025 2HH2 ARG    66      62.779  66.623  66.083  1.00  3.16
ATOM   1026  C   ARG    66      65.778  62.821  61.903  1.00  3.16
ATOM   1027  O   ARG    66      65.827  64.021  62.148  1.00  3.16
ATOM   1028  N   LYS    67      66.863  62.037  61.939  1.00  3.72
ATOM   1029  H   LYS    67      66.758  61.083  61.610  1.00  3.72
ATOM   1030  CA  LYS    67      68.188  62.534  62.376  1.00  3.72
ATOM   1031  HA  LYS    67      68.068  63.133  63.281  1.00  3.72
ATOM   1032  CB  LYS    67      69.186  61.398  62.675  1.00  3.72
ATOM   1033  HB1 LYS    67      70.138  61.873  62.921  1.00  3.72
ATOM   1034  HB2 LYS    67      69.364  60.813  61.773  1.00  3.72
ATOM   1035  CG  LYS    67      68.844  60.477  63.862  1.00  3.72
ATOM   1036  HG1 LYS    67      68.556  61.091  64.717  1.00  3.72
ATOM   1037  HG2 LYS    67      69.755  59.943  64.137  1.00  3.72
ATOM   1038  CD  LYS    67      67.753  59.425  63.616  1.00  3.72
ATOM   1039  HD1 LYS    67      66.788  59.917  63.505  1.00  3.72
ATOM   1040  HD2 LYS    67      67.694  58.771  64.489  1.00  3.72
ATOM   1041  CE  LYS    67      68.051  58.581  62.374  1.00  3.72
ATOM   1042  HE1 LYS    67      69.007  58.066  62.502  1.00  3.72
ATOM   1043  HE2 LYS    67      68.122  59.238  61.500  1.00  3.72
ATOM   1044  NZ  LYS    67      66.976  57.604  62.138  1.00  3.72
ATOM   1045  HZ1 LYS    67      67.106  57.129  61.261  1.00  3.72
ATOM   1046  HZ2 LYS    67      66.910  56.882  62.860  1.00  3.72
ATOM   1047  HZ3 LYS    67      66.072  58.069  62.087  1.00  3.72
ATOM   1048  C   LYS    67      68.817  63.471  61.345  1.00  3.72
ATOM   1049  O   LYS    67      69.370  64.507  61.692  1.00  3.72
ATOM   1050  N   SER    68      68.684  63.101  60.077  1.00  4.03
ATOM   1051  H   SER    68      68.315  62.170  59.922  1.00  4.03
ATOM   1052  CA  SER    68      69.210  63.812  58.910  1.00  4.03
ATOM   1053  HA  SER    68      70.017  64.476  59.223  1.00  4.03
ATOM   1054  CB  SER    68      69.771  62.812  57.881  1.00  4.03
ATOM   1055  HB1 SER    68      70.448  63.341  57.209  1.00  4.03
ATOM   1056  HB2 SER    68      68.949  62.406  57.289  1.00  4.03
ATOM   1057  OG  SER    68      70.457  61.727  58.475  1.00  4.03
ATOM   1058  HG  SER    68      69.787  61.111  58.824  1.00  4.03
ATOM   1059  C   SER    68      68.146  64.656  58.203  1.00  4.03
ATOM   1060  O   SER    68      68.429  65.262  57.174  1.00  4.03
ATOM   1061  N   GLY    69      66.888  64.601  58.655  1.00  3.69
ATOM   1062  H   GLY    69      66.731  64.104  59.520  1.00  3.69
ATOM   1063  CA  GLY    69      65.725  65.218  57.997  1.00  3.69
ATOM   1064  HA1 GLY    69      65.926  66.283  57.872  1.00  3.69
ATOM   1065  HA2 GLY    69      64.860  65.115  58.652  1.00  3.69
ATOM   1066  C   GLY    69      65.332  64.659  56.617  1.00  3.69
ATOM   1067  O   GLY    69      64.236  64.931  56.128  1.00  3.69
ATOM   1068  N   LYS    70      66.220  63.905  55.953  1.00  3.42
ATOM   1069  H   LYS    70      67.148  63.845  56.346  1.00  3.42
ATOM   1070  CA  LYS    70      66.028  63.458  54.571  1.00  3.42
ATOM   1071  HA  LYS    70      65.957  64.365  53.971  1.00  3.42
ATOM   1072  CB  LYS    70      67.260  62.679  54.048  1.00  3.42
ATOM   1073  HB1 LYS    70      67.511  61.875  54.743  1.00  3.42
ATOM   1074  HB2 LYS    70      68.106  63.366  53.994  1.00  3.42
ATOM   1075  CG  LYS    70      67.009  62.060  52.650  1.00  3.42
ATOM   1076  HG1 LYS    70      66.431  62.763  52.050  1.00  3.42
ATOM   1077  HG2 LYS    70      66.424  61.148  52.782  1.00  3.42
ATOM   1078  CD  LYS    70      68.277  61.726  51.850  1.00  3.42
ATOM   1079  HD1 LYS    70      69.025  61.318  52.532  1.00  3.42
ATOM   1080  HD2 LYS    70      68.678  62.649  51.428  1.00  3.42
ATOM   1081  CE  LYS    70      68.069  60.698  50.716  1.00  3.42
ATOM   1082  HE1 LYS    70      68.002  59.709  51.167  1.00  3.42
ATOM   1083  HE2 LYS    70      68.960  60.686  50.081  1.00  3.42
ATOM   1084  NZ  LYS    70      66.860  60.906  49.875  1.00  3.42
ATOM   1085  HZ1 LYS    70      66.010  60.932  50.431  1.00  3.42
ATOM   1086  HZ2 LYS    70      66.911  61.738  49.313  1.00  3.42
ATOM   1087  HZ3 LYS    70      66.753  60.104  49.242  1.00  3.42
ATOM   1088  C   LYS    70      64.747  62.679  54.352  1.00  3.42
ATOM   1089  O   LYS    70      64.483  61.646  54.958  1.00  3.42
ATOM   1090  N   LYS    71      64.019  63.154  53.353  1.00  2.98
ATOM   1091  H   LYS    71      64.327  64.018  52.938  1.00  2.98
ATOM   1092  CA  LYS    71      62.895  62.471  52.741  1.00  2.98
ATOM   1093  HA  LYS    71      62.377  61.957  53.545  1.00  2.98
ATOM   1094  CB  LYS    71      61.989  63.619  52.211  1.00  2.98
ATOM   1095  HB1 LYS    71      61.246  63.236  51.530  1.00  2.98
ATOM   1096  HB2 LYS    71      62.580  64.343  51.647  1.00  2.98
ATOM   1097  CG  LYS    71      61.283  64.335  53.409  1.00  2.98
ATOM   1098  HG1 LYS    71      61.975  65.047  53.860  1.00  2.98
ATOM   1099  HG2 LYS    71      61.061  63.599  54.177  1.00  2.98
ATOM   1100  CD  LYS    71      59.959  65.066  53.078  1.00  2.98
ATOM   1101  HD1 LYS    71      59.500  64.638  52.188  1.00  2.98
ATOM   1102  HD2 LYS    71      60.206  66.100  52.833  1.00  2.98
ATOM   1103  CE  LYS    71      58.912  65.083  54.225  1.00  2.98
ATOM   1104  HE1 LYS    71      58.211  65.898  54.015  1.00  2.98
ATOM   1105  HE2 LYS    71      59.405  65.330  55.169  1.00  2.98
ATOM   1106  NZ  LYS    71      58.120  63.822  54.374  1.00  2.98
ATOM   1107  HZ1 LYS    71      58.633  63.076  54.831  1.00  2.98
ATOM   1108  HZ2 LYS    71      57.294  63.973  54.956  1.00  2.98
ATOM   1109  HZ3 LYS    71      57.807  63.461  53.476  1.00  2.98
ATOM   1110  C   LYS    71      63.408  61.353  51.806  1.00  2.98
ATOM   1111  O   LYS    71      64.276  61.601  50.966  1.00  2.98
ATOM   1112  N   PHE    72      62.921  60.116  51.968  1.00  2.56
ATOM   1113  H   PHE    72      62.301  59.929  52.750  1.00  2.56
ATOM   1114  CA  PHE    72      63.298  58.956  51.135  1.00  2.56
ATOM   1115  HA  PHE    72      64.023  59.228  50.367  1.00  2.56
ATOM   1116  CB  PHE    72      63.926  57.904  52.070  1.00  2.56
ATOM   1117  HB1 PHE    72      64.159  57.022  51.481  1.00  2.56
ATOM   1118  HB2 PHE    72      63.155  57.592  52.775  1.00  2.56
ATOM   1119  CG  PHE    72      65.172  58.217  52.866  1.00  2.56
ATOM   1120  CD1 PHE    72      65.093  58.279  54.269  1.00  2.56
ATOM   1121  HD1 PHE    72      64.133  58.259  54.760  1.00  2.56
ATOM   1122  CE1 PHE    72      66.267  58.293  55.038  1.00  2.56
ATOM   1123  HE1 PHE    72      66.204  58.279  56.112  1.00  2.56
ATOM   1124  CZ  PHE    72      67.524  58.278  54.414  1.00  2.56
ATOM   1125  HZ  PHE    72      68.425  58.263  55.014  1.00  2.56
ATOM   1126  CE2 PHE    72      67.605  58.231  53.014  1.00  2.56
ATOM   1127  HE2 PHE    72      68.573  58.152  52.539  1.00  2.56
ATOM   1128  CD2 PHE    72      66.430  58.200  52.241  1.00  2.56
ATOM   1129  HD2 PHE    72      66.492  58.108  51.167  1.00  2.56
ATOM   1130  C   PHE    72      62.150  58.172  50.474  1.00  2.56
ATOM   1131  O   PHE    72      61.122  57.910  51.097  1.00  2.56
ATOM   1132  N   SER    73      62.381  57.604  49.292  1.00  2.54
ATOM   1133  H   SER    73      63.270  57.757  48.819  1.00  2.54
ATOM   1134  CA  SER    73      61.555  56.470  48.861  1.00  2.54
ATOM   1135  HA  SER    73      60.514  56.790  48.875  1.00  2.54
ATOM   1136  CB  SER    73      61.879  56.070  47.421  1.00  2.54
ATOM   1137  HB1 SER    73      61.851  56.950  46.776  1.00  2.54
ATOM   1138  HB2 SER    73      61.129  55.360  47.070  1.00  2.54
ATOM   1139  OG  SER    73      63.147  55.465  47.349  1.00  2.54
ATOM   1140  HG  SER    73      63.806  56.184  47.322  1.00  2.54
ATOM   1141  C   SER    73      61.676  55.271  49.797  1.00  2.54
ATOM   1142  O   SER    73      62.646  55.114  50.537  1.00  2.54
ATOM   1143  N   ILE    74      60.685  54.393  49.725  1.00  2.21
ATOM   1144  H   ILE    74      59.893  54.611  49.142  1.00  2.21
ATOM   1145  CA  ILE    74      60.638  53.146  50.485  1.00  2.21
ATOM   1146  HA  ILE    74      60.529  53.413  51.533  1.00  2.21
ATOM   1147  CB  ILE    74      59.355  52.382  50.064  1.00  2.21
ATOM   1148  HB  ILE    74      59.228  51.572  50.784  1.00  2.21
ATOM   1149  CG2 ILE    74      58.111  53.289  50.181  1.00  2.21
ATOM   1150 1HG2 ILE    74      57.225  52.684  50.386  1.00  2.21
ATOM   1151 2HG2 ILE    74      58.241  54.017  50.976  1.00  2.21
ATOM   1152 3HG2 ILE    74      57.925  53.856  49.270  1.00  2.21
ATOM   1153  CG1 ILE    74      59.340  51.742  48.653  1.00  2.21
ATOM   1154 1HG1 ILE    74      58.337  51.347  48.501  1.00  2.21
ATOM   1155 2HG1 ILE    74      60.028  50.899  48.648  1.00  2.21
ATOM   1156  CD1 ILE    74      59.644  52.610  47.420  1.00  2.21
ATOM   1157  HD1 ILE    74      58.956  53.453  47.356  1.00  2.21
ATOM   1158  HD2 ILE    74      60.667  52.978  47.440  1.00  2.21
ATOM   1159  HD3 ILE    74      59.523  52.002  46.523  1.00  2.21
ATOM   1160  C   ILE    74      61.916  52.300  50.384  1.00  2.21
ATOM   1161  O   ILE    74      62.404  51.788  51.394  1.00  2.21
ATOM   1162  N   GLU    75      62.484  52.201  49.183  1.00  2.55
ATOM   1163  H   GLU    75      62.059  52.711  48.424  1.00  2.55
ATOM   1164  CA  GLU    75      63.690  51.419  48.890  1.00  2.55
ATOM   1165  HA  GLU    75      63.605  50.447  49.377  1.00  2.55
ATOM   1166  CB  GLU    75      63.766  51.192  47.369  1.00  2.55
ATOM   1167  HB1 GLU    75      64.178  52.074  46.876  1.00  2.55
ATOM   1168  HB2 GLU    75      62.748  51.062  46.996  1.00  2.55
ATOM   1169  CG  GLU    75      64.540  49.930  46.957  1.00  2.55
ATOM   1170  HG1 GLU    75      64.336  49.739  45.901  1.00  2.55
ATOM   1171  HG2 GLU    75      64.147  49.080  47.521  1.00  2.55
ATOM   1172  CD  GLU    75      66.057  50.040  47.146  1.00  2.55
ATOM   1173  OE1 GLU    75      66.645  51.033  46.668  1.00  2.55
ATOM   1174  OE2 GLU    75      66.648  49.119  47.749  1.00  2.55
ATOM   1175  C   GLU    75      64.955  52.088  49.455  1.00  2.55
ATOM   1176  O   GLU    75      65.746  51.440  50.140  1.00  2.55
ATOM   1177  N   GLU    76      65.083  53.412  49.302  1.00  2.52
ATOM   1178  H   GLU    76      64.393  53.911  48.758  1.00  2.52
ATOM   1179  CA  GLU    76      66.191  54.163  49.899  1.00  2.52
ATOM   1180  HA  GLU    76      67.141  53.772  49.532  1.00  2.52
ATOM   1181  CB  GLU    76      66.089  55.656  49.574  1.00  2.52
ATOM   1182  HB1 GLU    76      66.767  56.179  50.247  1.00  2.52
ATOM   1183  HB2 GLU    76      65.074  55.972  49.806  1.00  2.52
ATOM   1184  CG  GLU    76      66.426  56.145  48.170  1.00  2.52
ATOM   1185  HG1 GLU    76      65.899  55.544  47.427  1.00  2.52
ATOM   1186  HG2 GLU    76      67.502  56.072  47.998  1.00  2.52
ATOM   1187  CD  GLU    76      65.958  57.603  48.107  1.00  2.52
ATOM   1188  OE1 GLU    76      64.776  57.804  47.749  1.00  2.52
ATOM   1189  OE2 GLU    76      66.674  58.515  48.591  1.00  2.52
ATOM   1190  C   GLU    76      66.212  54.088  51.425  1.00  2.52
ATOM   1191  O   GLU    76      67.270  54.011  52.051  1.00  2.52
ATOM   1192  N   ALA    77      65.029  54.164  52.031  1.00  2.13
ATOM   1193  H   ALA    77      64.208  54.269  51.443  1.00  2.13
ATOM   1194  CA  ALA    77      64.847  54.046  53.461  1.00  2.13
ATOM   1195  HA  ALA    77      65.486  54.782  53.952  1.00  2.13
ATOM   1196  CB  ALA    77      63.398  54.375  53.767  1.00  2.13
ATOM   1197  HB1 ALA    77      63.205  54.279  54.833  1.00  2.13
ATOM   1198  HB2 ALA    77      63.195  55.396  53.455  1.00  2.13
ATOM   1199  HB3 ALA    77      62.763  53.695  53.203  1.00  2.13
ATOM   1200  C   ALA    77      65.277  52.657  53.946  1.00  2.13
ATOM   1201  O   ALA    77      66.053  52.558  54.901  1.00  2.13
ATOM   1202  N   LEU    78      64.832  51.600  53.256  1.00  2.26
ATOM   1203  H   LEU    78      64.232  51.761  52.452  1.00  2.26
ATOM   1204  CA  LEU    78      65.252  50.223  53.548  1.00  2.26
ATOM   1205  HA  LEU    78      64.949  49.967  54.561  1.00  2.26
ATOM   1206  CB  LEU    78      64.529  49.275  52.563  1.00  2.26
ATOM   1207  HB1 LEU    78      64.809  49.537  51.543  1.00  2.26
ATOM   1208  HB2 LEU    78      63.461  49.467  52.651  1.00  2.26
ATOM   1209  CG  LEU    78      64.721  47.753  52.729  1.00  2.26
ATOM   1210  HG  LEU    78      63.948  47.275  52.127  1.00  2.26
ATOM   1211  CD1 LEU    78      66.061  47.227  52.210  1.00  2.26
ATOM   1212 1HD1 LEU    78      66.030  46.140  52.161  1.00  2.26
ATOM   1213 2HD1 LEU    78      66.244  47.615  51.206  1.00  2.26
ATOM   1214 3HD1 LEU    78      66.879  47.522  52.865  1.00  2.26
ATOM   1215  CD2 LEU    78      64.531  47.275  54.170  1.00  2.26
ATOM   1216 1HD2 LEU    78      64.559  46.189  54.191  1.00  2.26
ATOM   1217 2HD2 LEU    78      65.329  47.662  54.804  1.00  2.26
ATOM   1218 3HD2 LEU    78      63.573  47.624  54.553  1.00  2.26
ATOM   1219  C   LEU    78      66.775  50.080  53.515  1.00  2.26
ATOM   1220  O   LEU    78      67.347  49.600  54.492  1.00  2.26
ATOM   1221  N   GLN    79      67.439  50.574  52.469  1.00  2.66
ATOM   1222  H   GLN    79      66.913  50.926  51.671  1.00  2.66
ATOM   1223  CA  GLN    79      68.904  50.573  52.411  1.00  2.66
ATOM   1224  HA  GLN    79      69.243  49.550  52.581  1.00  2.66
ATOM   1225  CB  GLN    79      69.401  51.000  51.022  1.00  2.66
ATOM   1226  HB1 GLN    79      70.484  51.127  51.077  1.00  2.66
ATOM   1227  HB2 GLN    79      68.959  51.958  50.741  1.00  2.66
ATOM   1228  CG  GLN    79      69.092  49.950  49.945  1.00  2.66
ATOM   1229  HG1 GLN    79      68.029  49.987  49.710  1.00  2.66
ATOM   1230  HG2 GLN    79      69.324  48.953  50.320  1.00  2.66
ATOM   1231  CD  GLN    79      69.916  50.173  48.680  1.00  2.66
ATOM   1232  OE1 GLN    79      71.140  50.163  48.696  1.00  2.66
ATOM   1233  NE2 GLN    79      69.304  50.371  47.541  1.00  2.66
ATOM   1234 1HE2 GLN    79      68.277  50.327  47.486  1.00  2.66
ATOM   1235 2HE2 GLN    79      69.851  50.523  46.723  1.00  2.66
ATOM   1236  C   GLN    79      69.592  51.422  53.492  1.00  2.66
ATOM   1237  O   GLN    79      70.684  51.079  53.943  1.00  2.66
ATOM   1238  N   SER    80      68.954  52.495  53.965  1.00  2.58
ATOM   1239  H   SER    80      68.081  52.763  53.527  1.00  2.58
ATOM   1240  CA  SER    80      69.447  53.315  55.080  1.00  2.58
ATOM   1241  HA  SER    80      70.526  53.440  54.984  1.00  2.58
ATOM   1242  CB  SER    80      68.789  54.701  55.027  1.00  2.58
ATOM   1243  HB1 SER    80      69.166  55.308  55.850  1.00  2.58
ATOM   1244  HB2 SER    80      67.707  54.605  55.131  1.00  2.58
ATOM   1245  OG  SER    80      69.085  55.365  53.816  1.00  2.58
ATOM   1246  HG  SER    80      68.587  54.932  53.102  1.00  2.58
ATOM   1247  C   SER    80      69.163  52.691  56.449  1.00  2.58
ATOM   1248  O   SER    80      69.538  53.264  57.478  1.00  2.58
ATOM   1249  N   GLY    81      68.457  51.551  56.489  1.00  2.40
ATOM   1250  H   GLY    81      68.186  51.112  55.613  1.00  2.40
ATOM   1251  CA  GLY    81      68.017  50.907  57.725  1.00  2.40
ATOM   1252  HA1 GLY    81      68.885  50.685  58.346  1.00  2.40
ATOM   1253  HA2 GLY    81      67.522  49.970  57.466  1.00  2.40
ATOM   1254  C   GLY    81      67.039  51.759  58.531  1.00  2.40
ATOM   1255  O   GLY    81      67.136  51.816  59.763  1.00  2.40
ATOM   1256  N   ARG    82      66.144  52.468  57.832  1.00  1.98
ATOM   1257  H   ARG    82      66.214  52.403  56.818  1.00  1.98
ATOM   1258  CA  ARG    82      65.086  53.318  58.396  1.00  1.98
ATOM   1259  HA  ARG    82      65.344  53.515  59.436  1.00  1.98
ATOM   1260  CB  ARG    82      65.009  54.653  57.631  1.00  1.98
ATOM   1261  HB1 ARG    82      64.271  54.559  56.835  1.00  1.98
ATOM   1262  HB2 ARG    82      65.968  54.881  57.158  1.00  1.98
ATOM   1263  CG  ARG    82      64.607  55.820  58.552  1.00  1.98
ATOM   1264  HG1 ARG    82      63.994  55.468  59.382  1.00  1.98
ATOM   1265  HG2 ARG    82      64.008  56.525  57.973  1.00  1.98
ATOM   1266  CD  ARG    82      65.820  56.584  59.097  1.00  1.98
ATOM   1267  HD1 ARG    82      65.463  57.361  59.771  1.00  1.98
ATOM   1268  HD2 ARG    82      66.287  57.061  58.240  1.00  1.98
ATOM   1269  NE  ARG    82      66.799  55.728  59.799  1.00  1.98
ATOM   1270  HE  ARG    82      66.483  55.203  60.615  1.00  1.98
ATOM   1271  CZ  ARG    82      68.017  55.430  59.378  1.00  1.98
ATOM   1272  NH1 ARG    82      68.652  56.113  58.470  1.00  1.98
ATOM   1273 1HH1 ARG    82      68.294  57.028  58.189  1.00  1.98
ATOM   1274 2HH1 ARG    82      69.569  55.829  58.182  1.00  1.98
ATOM   1275  NH2 ARG    82      68.621  54.396  59.876  1.00  1.98
ATOM   1276 1HH2 ARG    82      68.114  53.806  60.519  1.00  1.98
ATOM   1277 2HH2 ARG    82      69.360  53.983  59.317  1.00  1.98
ATOM   1278  C   ARG    82      63.707  52.641  58.456  1.00  1.98
ATOM   1279  O   ARG    82      62.802  53.141  59.133  1.00  1.98
ATOM   1280  N   LEU    83      63.558  51.513  57.760  1.00  1.88
ATOM   1281  H   LEU    83      64.358  51.174  57.245  1.00  1.88
ATOM   1282  CA  LEU    83      62.509  50.525  58.004  1.00  1.88
ATOM   1283  HA  LEU    83      62.266  50.594  59.058  1.00  1.88
ATOM   1284  CB  LEU    83      61.196  50.873  57.285  1.00  1.88
ATOM   1285  HB1 LEU    83      61.023  51.945  57.390  1.00  1.88
ATOM   1286  HB2 LEU    83      60.406  50.354  57.823  1.00  1.88
ATOM   1287  CG  LEU    83      61.074  50.487  55.804  1.00  1.88
ATOM   1288  HG  LEU    83      61.142  49.405  55.704  1.00  1.88
ATOM   1289  CD1 LEU    83      59.720  50.951  55.264  1.00  1.88
ATOM   1290 1HD1 LEU    83      58.962  50.205  55.476  1.00  1.88
ATOM   1291 2HD1 LEU    83      59.425  51.897  55.707  1.00  1.88
ATOM   1292 3HD1 LEU    83      59.756  51.064  54.180  1.00  1.88
ATOM   1293  CD2 LEU    83      62.155  51.126  54.956  1.00  1.88
ATOM   1294 1HD2 LEU    83      62.005  50.889  53.903  1.00  1.88
ATOM   1295 2HD2 LEU    83      62.152  52.201  55.098  1.00  1.88
ATOM   1296 3HD2 LEU    83      63.116  50.728  55.258  1.00  1.88
ATOM   1297  C   LEU    83      62.994  49.085  57.757  1.00  1.88
ATOM   1298  O   LEU    83      63.975  48.889  57.045  1.00  1.88
ATOM   1299  N   THR    84      62.303  48.092  58.332  1.00  2.20
ATOM   1300  H   THR    84      61.542  48.337  58.940  1.00  2.20
ATOM   1301  CA  THR    84      62.674  46.661  58.278  1.00  2.20
ATOM   1302  HA  THR    84      63.748  46.607  58.112  1.00  2.20
ATOM   1303  CB  THR    84      62.403  45.976  59.643  1.00  2.20
ATOM   1304  HB  THR    84      63.151  46.335  60.346  1.00  2.20
ATOM   1305  CG2 THR    84      61.017  46.237  60.245  1.00  2.20
ATOM   1306 1HG2 THR    84      60.234  45.962  59.541  1.00  2.20
ATOM   1307 2HG2 THR    84      60.896  45.657  61.161  1.00  2.20
ATOM   1308 3HG2 THR    84      60.919  47.287  60.512  1.00  2.20
ATOM   1309  OG1 THR    84      62.524  44.569  59.588  1.00  2.20
ATOM   1310  HG1 THR    84      62.621  44.275  60.499  1.00  2.20
ATOM   1311  C   THR    84      61.969  45.896  57.157  1.00  2.20
ATOM   1312  O   THR    84      60.807  46.202  56.924  1.00  2.20
ATOM   1313  N   PRO    85      62.591  44.902  56.477  1.00  2.48
ATOM   1314  CD  PRO    85      63.953  44.429  56.718  1.00  2.48
ATOM   1315  HD1 PRO    85      64.009  43.934  57.687  1.00  2.48
ATOM   1316  HD2 PRO    85      64.670  45.250  56.676  1.00  2.48
ATOM   1317  CG  PRO    85      64.269  43.412  55.619  1.00  2.48
ATOM   1318  HG1 PRO    85      64.858  42.578  56.002  1.00  2.48
ATOM   1319  HG2 PRO    85      64.797  43.904  54.802  1.00  2.48
ATOM   1320  CB  PRO    85      62.893  42.956  55.140  1.00  2.48
ATOM   1321  HB1 PRO    85      62.511  42.180  55.804  1.00  2.48
ATOM   1322  HB2 PRO    85      62.921  42.604  54.107  1.00  2.48
ATOM   1323  CA  PRO    85      62.062  44.231  55.280  1.00  2.48
ATOM   1324  HA  PRO    85      62.306  44.867  54.429  1.00  2.48
ATOM   1325  C   PRO    85      60.550  43.953  55.203  1.00  2.48
ATOM   1326  O   PRO    85      59.925  44.282  54.194  1.00  2.48
ATOM   1327  N   ALA    86      59.934  43.427  56.267  1.00  2.55
ATOM   1328  H   ALA    86      60.481  43.218  57.088  1.00  2.55
ATOM   1329  CA  ALA    86      58.484  43.226  56.300  1.00  2.55
ATOM   1330  HA  ALA    86      58.187  42.671  55.407  1.00  2.55
ATOM   1331  CB  ALA    86      58.145  42.376  57.530  1.00  2.55
ATOM   1332  HB1 ALA    86      57.067  42.216  57.577  1.00  2.55
ATOM   1333  HB2 ALA    86      58.641  41.407  57.456  1.00  2.55
ATOM   1334  HB3 ALA    86      58.473  42.878  58.440  1.00  2.55
ATOM   1335  C   ALA    86      57.697  44.555  56.287  1.00  2.55
ATOM   1336  O   ALA    86      56.714  44.692  55.551  1.00  2.55
ATOM   1337  N   HIS    87      58.123  45.556  57.073  1.00  2.13
ATOM   1338  H   HIS    87      59.025  45.470  57.525  1.00  2.13
ATOM   1339  CA  HIS    87      57.502  46.876  56.990  1.00  2.13
ATOM   1340  HA  HIS    87      56.422  46.711  56.964  1.00  2.13
ATOM   1341  CB  HIS    87      57.727  47.789  58.197  1.00  2.13
ATOM   1342  HB1 HIS    87      58.778  48.073  58.238  1.00  2.13
ATOM   1343  HB2 HIS    87      57.456  47.259  59.110  1.00  2.13
ATOM   1344  CG  HIS    87      56.855  49.028  58.067  1.00  2.13
ATOM   1345  ND1 HIS    87      55.460  49.033  57.997  1.00  2.13
ATOM   1346  CE1 HIS    87      55.100  50.239  57.538  1.00  2.13
ATOM   1347  HE1 HIS    87      54.081  50.537  57.325  1.00  2.13
ATOM   1348  NE2 HIS    87      56.186  50.991  57.302  1.00  2.13
ATOM   1349  HE2 HIS    87      56.186  51.865  56.791  1.00  2.13
ATOM   1350  CD2 HIS    87      57.293  50.245  57.642  1.00  2.13
ATOM   1351  HD2 HIS    87      58.318  50.499  57.464  1.00  2.13
ATOM   1352  C   HIS    87      57.795  47.610  55.668  1.00  2.13
ATOM   1353  O   HIS    87      56.944  48.335  55.174  1.00  2.13
ATOM   1354  N   TYR    88      58.948  47.389  55.041  1.00  2.13
ATOM   1355  H   TYR    88      59.631  46.802  55.503  1.00  2.13
ATOM   1356  CA  TYR    88      59.238  47.852  53.683  1.00  2.13
ATOM   1357  HA  TYR    88      59.133  48.933  53.640  1.00  2.13
ATOM   1358  CB  TYR    88      60.695  47.518  53.316  1.00  2.13
ATOM   1359  HB1 TYR    88      60.983  46.588  53.799  1.00  2.13
ATOM   1360  HB2 TYR    88      61.343  48.293  53.721  1.00  2.13
ATOM   1361  CG  TYR    88      60.980  47.386  51.831  1.00  2.13
ATOM   1362  CD1 TYR    88      61.154  48.533  51.032  1.00  2.13
ATOM   1363  HD1 TYR    88      61.089  49.516  51.475  1.00  2.13
ATOM   1364  CE1 TYR    88      61.411  48.396  49.654  1.00  2.13
ATOM   1365  HE1 TYR    88      61.555  49.259  49.026  1.00  2.13
ATOM   1366  CZ  TYR    88      61.480  47.114  49.071  1.00  2.13
ATOM   1367  OH  TYR    88      61.700  46.992  47.736  1.00  2.13
ATOM   1368  HH  TYR    88      61.729  46.074  47.465  1.00  2.13
ATOM   1369  CE2 TYR    88      61.305  45.966  49.871  1.00  2.13
ATOM   1370  HE2 TYR    88      61.356  44.984  49.426  1.00  2.13
ATOM   1371  CD2 TYR    88      61.055  46.105  51.249  1.00  2.13
ATOM   1372  HD2 TYR    88      60.898  45.226  51.858  1.00  2.13
ATOM   1373  C   TYR    88      58.239  47.310  52.670  1.00  2.13
ATOM   1374  O   TYR    88      57.657  48.111  51.956  1.00  2.13
ATOM   1375  N   ASP    89      57.955  46.006  52.670  1.00  2.51
ATOM   1376  H   ASP    89      58.497  45.396  53.272  1.00  2.51
ATOM   1377  CA  ASP    89      56.855  45.408  51.891  1.00  2.51
ATOM   1378  HA  ASP    89      57.063  45.536  50.828  1.00  2.51
ATOM   1379  CB  ASP    89      56.842  43.885  52.194  1.00  2.51
ATOM   1380  HB1 ASP    89      57.133  43.739  53.234  1.00  2.51
ATOM   1381  HB2 ASP    89      57.628  43.425  51.592  1.00  2.51
ATOM   1382  CG  ASP    89      55.545  43.072  51.996  1.00  2.51
ATOM   1383  OD1 ASP    89      54.438  43.626  51.794  1.00  2.51
ATOM   1384  OD2 ASP    89      55.612  41.836  52.191  1.00  2.51
ATOM   1385  C   ASP    89      55.513  46.112  52.159  1.00  2.51
ATOM   1386  O   ASP    89      54.879  46.636  51.233  1.00  2.51
ATOM   1387  N   ARG    90      55.081  46.185  53.430  1.00  2.49
ATOM   1388  H   ARG    90      55.627  45.736  54.160  1.00  2.49
ATOM   1389  CA  ARG    90      53.757  46.772  53.711  1.00  2.49
ATOM   1390  HA  ARG    90      53.057  46.251  53.071  1.00  2.49
ATOM   1391  CB  ARG    90      53.319  46.549  55.170  1.00  2.49
ATOM   1392  HB1 ARG    90      52.317  46.965  55.289  1.00  2.49
ATOM   1393  HB2 ARG    90      53.989  47.100  55.832  1.00  2.49
ATOM   1394  CG  ARG    90      53.282  45.072  55.623  1.00  2.49
ATOM   1395  HG1 ARG    90      52.807  45.030  56.604  1.00  2.49
ATOM   1396  HG2 ARG    90      54.301  44.722  55.743  1.00  2.49
ATOM   1397  CD  ARG    90      52.556  44.096  54.679  1.00  2.49
ATOM   1398  HD1 ARG    90      52.995  44.180  53.686  1.00  2.49
ATOM   1399  HD2 ARG    90      51.503  44.375  54.615  1.00  2.49
ATOM   1400  NE  ARG    90      52.672  42.700  55.159  1.00  2.49
ATOM   1401  HE  ARG    90      52.591  42.561  56.150  1.00  2.49
ATOM   1402  CZ  ARG    90      52.970  41.625  54.441  1.00  2.49
ATOM   1403  NH1 ARG    90      53.098  41.647  53.155  1.00  2.49
ATOM   1404 1HH1 ARG    90      53.144  42.561  52.712  1.00  2.49
ATOM   1405 2HH1 ARG    90      53.859  41.105  52.752  1.00  2.49
ATOM   1406  NH2 ARG    90      53.157  40.468  55.010  1.00  2.49
ATOM   1407 1HH2 ARG    90      53.132  40.378  56.007  1.00  2.49
ATOM   1408 2HH2 ARG    90      53.354  39.689  54.407  1.00  2.49
ATOM   1409  C   ARG    90      53.631  48.241  53.257  1.00  2.49
ATOM   1410  O   ARG    90      52.605  48.668  52.720  1.00  2.49
ATOM   1411  N   TYR    91      54.711  48.996  53.409  1.00  2.22
ATOM   1412  H   TYR    91      55.526  48.567  53.836  1.00  2.22
ATOM   1413  CA  TYR    91      54.804  50.392  53.012  1.00  2.22
ATOM   1414  HA  TYR    91      53.884  50.877  53.329  1.00  2.22
ATOM   1415  CB  TYR    91      56.012  51.024  53.715  1.00  2.22
ATOM   1416  HB1 TYR    91      56.934  50.727  53.211  1.00  2.22
ATOM   1417  HB2 TYR    91      56.055  50.665  54.737  1.00  2.22
ATOM   1418  CG  TYR    91      55.895  52.523  53.768  1.00  2.22
ATOM   1419  CD1 TYR    91      54.724  53.067  54.307  1.00  2.22
ATOM   1420  HD1 TYR    91      53.972  52.441  54.764  1.00  2.22
ATOM   1421  CE1 TYR    91      54.513  54.438  54.200  1.00  2.22
ATOM   1422  HE1 TYR    91      53.646  54.898  54.606  1.00  2.22
ATOM   1423  CZ  TYR    91      55.460  55.296  53.652  1.00  2.22
ATOM   1424  OH  TYR    91      55.163  56.618  53.716  1.00  2.22
ATOM   1425  HH  TYR    91      55.854  57.190  53.343  1.00  2.22
ATOM   1426  CE2 TYR    91      56.658  54.762  53.144  1.00  2.22
ATOM   1427  HE2 TYR    91      57.369  55.427  52.684  1.00  2.22
ATOM   1428  CD2 TYR    91      56.874  53.366  53.211  1.00  2.22
ATOM   1429  HD2 TYR    91      57.776  52.933  52.809  1.00  2.22
ATOM   1430  C   TYR    91      54.910  50.599  51.506  1.00  2.22
ATOM   1431  O   TYR    91      54.413  51.605  51.026  1.00  2.22
ATOM   1432  N   VAL    92      55.476  49.658  50.750  1.00  2.45
ATOM   1433  H   VAL    92      55.916  48.868  51.218  1.00  2.45
ATOM   1434  CA  VAL    92      55.394  49.633  49.284  1.00  2.45
ATOM   1435  HA  VAL    92      55.726  50.589  48.880  1.00  2.45
ATOM   1436  CB  VAL    92      56.279  48.500  48.698  1.00  2.45
ATOM   1437  HB  VAL    92      56.011  47.568  49.189  1.00  2.45
ATOM   1438  CG1 VAL    92      56.090  48.290  47.188  1.00  2.45
ATOM   1439 1HG1 VAL    92      56.780  47.526  46.831  1.00  2.45
ATOM   1440 2HG1 VAL    92      55.079  47.943  46.975  1.00  2.45
ATOM   1441 3HG1 VAL    92      56.273  49.223  46.655  1.00  2.45
ATOM   1442  CG2 VAL    92      57.783  48.716  48.908  1.00  2.45
ATOM   1443 1HG2 VAL    92      58.270  47.748  49.023  1.00  2.45
ATOM   1444 2HG2 VAL    92      58.229  49.216  48.050  1.00  2.45
ATOM   1445 3HG2 VAL    92      57.973  49.303  49.804  1.00  2.45
ATOM   1446  C   VAL    92      53.968  49.393  48.853  1.00  2.45
ATOM   1447  O   VAL    92      53.520  50.112  47.971  1.00  2.45
ATOM   1448  N   ASN    93      53.233  48.453  49.463  1.00  2.96
ATOM   1449  H   ASN    93      53.658  47.860  50.172  1.00  2.96
ATOM   1450  CA  ASN    93      51.837  48.269  49.069  1.00  2.96
ATOM   1451  HA  ASN    93      51.851  48.184  47.981  1.00  2.96
ATOM   1452  CB  ASN    93      51.257  46.926  49.546  1.00  2.96
ATOM   1453  HB1 ASN    93      52.026  46.159  49.447  1.00  2.96
ATOM   1454  HB2 ASN    93      50.442  46.654  48.877  1.00  2.96
ATOM   1455  CG  ASN    93      50.683  46.897  50.946  1.00  2.96
ATOM   1456  OD1 ASN    93      49.833  47.676  51.328  1.00  2.96
ATOM   1457  ND2 ASN    93      51.066  45.926  51.736  1.00  2.96
ATOM   1458 1HD2 ASN    93      51.784  45.282  51.440  1.00  2.96
ATOM   1459 2HD2 ASN    93      50.642  45.934  52.642  1.00  2.96
ATOM   1460  C   ASN    93      51.001  49.534  49.341  1.00  2.96
ATOM   1461  O   ASN    93      50.322  50.007  48.425  1.00  2.96
ATOM   1462  N   LYS    94      51.178  50.199  50.499  1.00  3.10
ATOM   1463  H   LYS    94      51.699  49.743  51.244  1.00  3.10
ATOM   1464  CA  LYS    94      50.580  51.534  50.718  1.00  3.10
ATOM   1465  HA  LYS    94      49.505  51.414  50.582  1.00  3.10
ATOM   1466  CB  LYS    94      50.813  52.019  52.161  1.00  3.10
ATOM   1467  HB1 LYS    94      51.863  52.275  52.306  1.00  3.10
ATOM   1468  HB2 LYS    94      50.579  51.188  52.829  1.00  3.10
ATOM   1469  CG  LYS    94      49.891  53.200  52.553  1.00  3.10
ATOM   1470  HG1 LYS    94      49.736  53.159  53.632  1.00  3.10
ATOM   1471  HG2 LYS    94      48.915  53.051  52.090  1.00  3.10
ATOM   1472  CD  LYS    94      50.392  54.614  52.204  1.00  3.10
ATOM   1473  HD1 LYS    94      49.593  55.332  52.391  1.00  3.10
ATOM   1474  HD2 LYS    94      50.677  54.688  51.160  1.00  3.10
ATOM   1475  CE  LYS    94      51.590  54.963  53.077  1.00  3.10
ATOM   1476  HE1 LYS    94      52.319  54.153  52.996  1.00  3.10
ATOM   1477  HE2 LYS    94      51.247  55.039  54.108  1.00  3.10
ATOM   1478  NZ  LYS    94      52.257  56.221  52.678  1.00  3.10
ATOM   1479  HZ1 LYS    94      51.618  56.998  52.630  1.00  3.10
ATOM   1480  HZ2 LYS    94      53.007  56.467  53.319  1.00  3.10
ATOM   1481  HZ3 LYS    94      52.711  56.065  51.776  1.00  3.10
ATOM   1482  C   LYS    94      51.026  52.539  49.686  1.00  3.10
ATOM   1483  O   LYS    94      50.172  53.281  49.220  1.00  3.10
ATOM   1484  N   ASP    95      52.288  52.531  49.286  1.00  3.05
ATOM   1485  H   ASP    95      52.943  51.929  49.767  1.00  3.05
ATOM   1486  CA  ASP    95      52.832  53.465  48.312  1.00  3.05
ATOM   1487  HA  ASP    95      52.282  54.385  48.465  1.00  3.05
ATOM   1488  CB  ASP    95      54.291  53.822  48.647  1.00  3.05
ATOM   1489  HB1 ASP    95      54.755  54.289  47.778  1.00  3.05
ATOM   1490  HB2 ASP    95      54.861  52.923  48.877  1.00  3.05
ATOM   1491  CG  ASP    95      54.341  54.818  49.834  1.00  3.05
ATOM   1492  OD1 ASP    95      53.284  55.174  50.409  1.00  3.05
ATOM   1493  OD2 ASP    95      55.420  55.352  50.152  1.00  3.05
ATOM   1494  C   ASP    95      52.441  53.117  46.849  1.00  3.05
ATOM   1495  O   ASP    95      52.568  53.934  45.929  1.00  3.05
ATOM   1496  N   MET    96      51.750  52.000  46.616  1.00  3.43
ATOM   1497  H   MET    96      51.690  51.294  47.341  1.00  3.43
ATOM   1498  CA  MET    96      50.979  51.841  45.386  1.00  3.43
ATOM   1499  HA  MET    96      51.618  52.052  44.527  1.00  3.43
ATOM   1500  CB  MET    96      50.418  50.419  45.214  1.00  3.43
ATOM   1501  HB1 MET    96      49.866  50.382  44.274  1.00  3.43
ATOM   1502  HB2 MET    96      49.702  50.216  46.009  1.00  3.43
ATOM   1503  CG  MET    96      51.457  49.293  45.186  1.00  3.43
ATOM   1504  HG1 MET    96      50.909  48.351  45.181  1.00  3.43
ATOM   1505  HG2 MET    96      52.048  49.321  46.099  1.00  3.43
ATOM   1506  SD  MET    96      52.574  49.272  43.756  1.00  3.43
ATOM   1507  CE  MET    96      53.965  50.222  44.418  1.00  3.43
ATOM   1508  HE1 MET    96      53.634  51.219  44.698  1.00  3.43
ATOM   1509  HE2 MET    96      54.362  49.718  45.298  1.00  3.43
ATOM   1510  HE3 MET    96      54.745  50.302  43.660  1.00  3.43
ATOM   1511  C   MET    96      49.817  52.826  45.323  1.00  3.43
ATOM   1512  O   MET    96      49.551  53.398  44.277  1.00  3.43
ATOM   1513  N   SER    97      49.190  53.125  46.458  1.00  4.33
ATOM   1514  H   SER    97      49.473  52.643  47.298  1.00  4.33
ATOM   1515  CA  SER    97      48.215  54.217  46.612  1.00  4.33
ATOM   1516  HA  SER    97      47.420  54.053  45.886  1.00  4.33
ATOM   1517  CB  SER    97      47.559  54.219  48.006  1.00  4.33
ATOM   1518  HB1 SER    97      46.571  54.671  47.923  1.00  4.33
ATOM   1519  HB2 SER    97      48.156  54.832  48.681  1.00  4.33
ATOM   1520  OG  SER    97      47.451  52.920  48.550  1.00  4.33
ATOM   1521  HG  SER    97      48.302  52.727  48.965  1.00  4.33
ATOM   1522  C   SER    97      48.753  55.593  46.349  1.00  4.33
ATOM   1523  O   SER    97      47.984  56.545  46.272  1.00  4.33
ATOM   1524  N   ILE    98      50.089  55.713  46.227  1.00  4.49
ATOM   1525  H   ILE    98      50.627  54.854  46.257  1.00  4.49
ATOM   1526  CA  ILE    98      50.734  57.002  46.270  1.00  4.49
ATOM   1527  HA  ILE    98      49.961  57.763  46.399  1.00  4.49
ATOM   1528  CB  ILE    98      51.622  57.142  47.494  1.00  4.49
ATOM   1529  HB  ILE    98      51.640  58.179  47.657  1.00  4.49
ATOM   1530  CG2 ILE    98      50.878  56.667  48.756  1.00  4.49
ATOM   1531 1HG2 ILE    98      51.464  56.819  49.650  1.00  4.49
ATOM   1532 2HG2 ILE    98      49.945  57.216  48.871  1.00  4.49
ATOM   1533 3HG2 ILE    98      50.631  55.614  48.717  1.00  4.49
ATOM   1534  CG1 ILE    98      53.106  56.729  47.393  1.00  4.49
ATOM   1535 1HG1 ILE    98      53.183  55.737  47.036  1.00  4.49
ATOM   1536 2HG1 ILE    98      53.514  56.716  48.384  1.00  4.49
ATOM   1537  CD1 ILE    98      54.135  57.506  46.561  1.00  4.49
ATOM   1538  HD1 ILE    98      54.216  58.525  46.919  1.00  4.49
ATOM   1539  HD2 ILE    98      55.107  57.029  46.696  1.00  4.49
ATOM   1540  HD3 ILE    98      53.885  57.466  45.507  1.00  4.49
ATOM   1541  C   ILE    98      51.331  57.332  44.901  1.00  4.49
ATOM   1542  O   ILE    98      51.146  58.439  44.413  1.00  4.49
ATOM   1543  N   GLN    99      51.902  56.340  44.221  1.00  4.18
ATOM   1544  H   GLN    99      52.028  55.447  44.678  1.00  4.18
ATOM   1545  CA  GLN    99      52.125  56.433  42.776  1.00  4.18
ATOM   1546  HA  GLN    99      52.653  57.360  42.548  1.00  4.18
ATOM   1547  CB  GLN    99      53.006  55.247  42.351  1.00  4.18
ATOM   1548  HB1 GLN    99      53.020  55.172  41.263  1.00  4.18
ATOM   1549  HB2 GLN    99      52.573  54.328  42.750  1.00  4.18
ATOM   1550  CG  GLN    99      54.450  55.417  42.850  1.00  4.18
ATOM   1551  HG1 GLN    99      54.471  55.987  43.778  1.00  4.18
ATOM   1552  HG2 GLN    99      55.026  55.975  42.111  1.00  4.18
ATOM   1553  CD  GLN    99      55.131  54.083  43.116  1.00  4.18
ATOM   1554  OE1 GLN    99      55.857  53.539  42.305  1.00  4.18
ATOM   1555  NE2 GLN    99      54.944  53.507  44.285  1.00  4.18
ATOM   1556 1HE2 GLN    99      54.283  53.881  44.956  1.00  4.18
ATOM   1557 2HE2 GLN    99      55.457  52.662  44.447  1.00  4.18
ATOM   1558  C   GLN    99      50.810  56.434  41.992  1.00  4.18
ATOM   1559  O   GLN    99      50.753  57.057  40.934  1.00  4.18
ATOM   1560  N   GLU   100      49.784  55.790  42.552  1.00  4.50
ATOM   1561  H   GLU   100      50.032  55.200  43.336  1.00  4.50
ATOM   1562  CA  GLU   100      48.398  55.594  42.113  1.00  4.50
ATOM   1563  HA  GLU   100      47.793  55.625  43.020  1.00  4.50
ATOM   1564  CB  GLU   100      47.876  56.721  41.196  1.00  4.50
ATOM   1565  HB1 GLU   100      48.138  56.503  40.164  1.00  4.50
ATOM   1566  HB2 GLU   100      48.365  57.651  41.481  1.00  4.50
ATOM   1567  CG  GLU   100      46.373  57.009  41.311  1.00  4.50
ATOM   1568  HG1 GLU   100      46.192  58.019  40.938  1.00  4.50
ATOM   1569  HG2 GLU   100      46.074  56.990  42.362  1.00  4.50
ATOM   1570  CD  GLU   100      45.526  56.045  40.485  1.00  4.50
ATOM   1571  OE1 GLU   100      44.903  55.152  41.099  1.00  4.50
ATOM   1572  OE2 GLU   100      45.548  56.199  39.246  1.00  4.50
ATOM   1573  C   GLU   100      48.258  54.172  41.558  1.00  4.50
ATOM   1574  O   GLU   100      49.203  53.602  41.012  1.00  4.50
ATOM   1575  N   LEU   101      47.091  53.568  41.759  1.00  3.47
ATOM   1576  H   LEU   101      46.281  54.148  41.963  1.00  3.47
ATOM   1577  CA  LEU   101      46.863  52.123  41.755  1.00  3.47
ATOM   1578  HA  LEU   101      47.673  51.644  42.304  1.00  3.47
ATOM   1579  CB  LEU   101      45.522  51.866  42.477  1.00  3.47
ATOM   1580  HB1 LEU   101      45.289  50.802  42.434  1.00  3.47
ATOM   1581  HB2 LEU   101      44.739  52.399  41.934  1.00  3.47
ATOM   1582  CG  LEU   101      45.490  52.301  43.955  1.00  3.47
ATOM   1583  HG  LEU   101      45.794  53.344  44.046  1.00  3.47
ATOM   1584  CD1 LEU   101      44.067  52.176  44.499  1.00  3.47
ATOM   1585 1HD1 LEU   101      44.043  52.498  45.539  1.00  3.47
ATOM   1586 2HD1 LEU   101      43.404  52.817  43.916  1.00  3.47
ATOM   1587 3HD1 LEU   101      43.729  51.142  44.426  1.00  3.47
ATOM   1588  CD2 LEU   101      46.408  51.440  44.824  1.00  3.47
ATOM   1589 1HD2 LEU   101      46.336  51.754  45.865  1.00  3.47
ATOM   1590 2HD2 LEU   101      46.122  50.391  44.745  1.00  3.47
ATOM   1591 3HD2 LEU   101      47.440  51.553  44.501  1.00  3.47
ATOM   1592  C   LEU   101      46.862  51.484  40.346  1.00  3.47
ATOM   1593  O   LEU   101      46.383  50.364  40.180  1.00  3.47
ATOM   1594  N   ALA   102      47.402  52.175  39.337  1.00  3.67
ATOM   1595  H   ALA   102      47.824  53.056  39.592  1.00  3.67
ATOM   1596  CA  ALA   102      47.661  51.675  37.985  1.00  3.67
ATOM   1597  HA  ALA   102      47.870  52.539  37.363  1.00  3.67
ATOM   1598  CB  ALA   102      48.968  50.866  38.022  1.00  3.67
ATOM   1599  HB1 ALA   102      49.256  50.588  37.008  1.00  3.67
ATOM   1600  HB2 ALA   102      49.765  51.467  38.463  1.00  3.67
ATOM   1601  HB3 ALA   102      48.830  49.961  38.616  1.00  3.67
ATOM   1602  C   ALA   102      46.476  50.936  37.324  1.00  3.67
ATOM   1603  O   ALA   102      46.630  49.801  36.867  1.00  3.67
ATOM   1604  N   VAL   103      45.294  51.577  37.293  1.00  4.95
ATOM   1605  H   VAL   103      45.301  52.528  37.645  1.00  4.95
ATOM   1606  CA  VAL   103      43.978  51.007  36.907  1.00  4.95
ATOM   1607  HA  VAL   103      43.581  50.561  37.818  1.00  4.95
ATOM   1608  CB  VAL   103      42.964  52.098  36.499  1.00  4.95
ATOM   1609  HB  VAL   103      42.045  51.600  36.188  1.00  4.95
ATOM   1610  CG1 VAL   103      42.624  52.984  37.704  1.00  4.95
ATOM   1611 1HG1 VAL   103      41.828  53.679  37.441  1.00  4.95
ATOM   1612 2HG1 VAL   103      42.292  52.373  38.543  1.00  4.95
ATOM   1613 3HG1 VAL   103      43.497  53.562  38.016  1.00  4.95
ATOM   1614  CG2 VAL   103      43.422  53.011  35.354  1.00  4.95
ATOM   1615 1HG2 VAL   103      42.653  53.756  35.149  1.00  4.95
ATOM   1616 2HG2 VAL   103      44.337  53.525  35.640  1.00  4.95
ATOM   1617 3HG2 VAL   103      43.592  52.438  34.445  1.00  4.95
ATOM   1618  C   VAL   103      44.067  49.877  35.893  1.00  4.95
ATOM   1619  O   VAL   103      44.409  50.102  34.734  1.00  4.95
ATOM   1620  N   LEU   104      43.790  48.647  36.346  1.00  6.39
ATOM   1621  H   LEU   104      43.569  48.564  37.327  1.00  6.39
ATOM   1622  CA  LEU   104      44.182  47.398  35.678  1.00  6.39
ATOM   1623  HA  LEU   104      45.273  47.382  35.623  1.00  6.39
ATOM   1624  CB  LEU   104      43.733  46.193  36.530  1.00  6.39
ATOM   1625  HB1 LEU   104      43.789  45.306  35.897  1.00  6.39
ATOM   1626  HB2 LEU   104      42.689  46.319  36.821  1.00  6.39
ATOM   1627  CG  LEU   104      44.595  45.909  37.778  1.00  6.39
ATOM   1628  HG  LEU   104      45.637  45.802  37.478  1.00  6.39
ATOM   1629  CD1 LEU   104      44.500  46.984  38.864  1.00  6.39
ATOM   1630 1HD1 LEU   104      45.002  46.641  39.769  1.00  6.39
ATOM   1631 2HD1 LEU   104      45.019  47.888  38.543  1.00  6.39
ATOM   1632 3HD1 LEU   104      43.459  47.204  39.097  1.00  6.39
ATOM   1633  CD2 LEU   104      44.138  44.591  38.405  1.00  6.39
ATOM   1634 1HD2 LEU   104      44.768  44.350  39.262  1.00  6.39
ATOM   1635 2HD2 LEU   104      43.101  44.666  38.733  1.00  6.39
ATOM   1636 3HD2 LEU   104      44.227  43.784  37.678  1.00  6.39
ATOM   1637  C   LEU   104      43.695  47.257  34.220  1.00  6.39
ATOM   1638  O   LEU   104      44.211  46.429  33.479  1.00  6.39
ATOM   1639  N   VAL   105      42.732  48.079  33.796  1.00  7.33
ATOM   1640  H   VAL   105      42.402  48.768  34.453  1.00  7.33
ATOM   1641  CA  VAL   105      42.242  48.164  32.412  1.00  7.33
ATOM   1642  HA  VAL   105      42.212  47.153  32.004  1.00  7.33
ATOM   1643  CB  VAL   105      40.801  48.717  32.371  1.00  7.33
ATOM   1644  HB  VAL   105      40.478  48.777  31.332  1.00  7.33
ATOM   1645  CG1 VAL   105      39.829  47.774  33.091  1.00  7.33
ATOM   1646 1HG1 VAL   105      38.808  48.139  32.971  1.00  7.33
ATOM   1647 2HG1 VAL   105      39.893  46.778  32.652  1.00  7.33
ATOM   1648 3HG1 VAL   105      40.062  47.713  34.154  1.00  7.33
ATOM   1649  CG2 VAL   105      40.672  50.116  32.993  1.00  7.33
ATOM   1650 1HG2 VAL   105      39.648  50.470  32.879  1.00  7.33
ATOM   1651 2HG2 VAL   105      40.923  50.098  34.053  1.00  7.33
ATOM   1652 3HG2 VAL   105      41.331  50.816  32.478  1.00  7.33
ATOM   1653  C   VAL   105      43.123  48.968  31.445  1.00  7.33
ATOM   1654  O   VAL   105      42.871  48.964  30.243  1.00  7.33
ATOM   1655  N   SER   106      44.131  49.695  31.933  1.00  6.70
ATOM   1656  H   SER   106      44.272  49.691  32.935  1.00  6.70
ATOM   1657  CA  SER   106      45.003  50.555  31.109  1.00  6.70
ATOM   1658  HA  SER   106      45.173  50.073  30.145  1.00  6.70
ATOM   1659  CB  SER   106      44.339  51.921  30.860  1.00  6.70
ATOM   1660  HB1 SER   106      44.939  52.484  30.143  1.00  6.70
ATOM   1661  HB2 SER   106      44.298  52.482  31.795  1.00  6.70
ATOM   1662  OG  SER   106      43.025  51.785  30.353  1.00  6.70
ATOM   1663  HG  SER   106      42.943  50.906  29.950  1.00  6.70
ATOM   1664  C   SER   106      46.384  50.812  31.731  1.00  6.70
ATOM   1665  O   SER   106      47.238  51.410  31.084  1.00  6.70
ATOM   1666  N   GLY   107      46.617  50.393  32.980  1.00  5.95
ATOM   1667  H   GLY   107      45.860  49.950  33.486  1.00  5.95
ATOM   1668  CA  GLY   107      47.882  50.595  33.699  1.00  5.95
ATOM   1669  HA1 GLY   107      48.711  50.294  33.057  1.00  5.95
ATOM   1670  HA2 GLY   107      47.886  49.957  34.582  1.00  5.95
ATOM   1671  C   GLY   107      48.142  52.028  34.161  1.00  5.95
ATOM   1672  O   GLY   107      49.285  52.384  34.437  1.00  5.95
ATOM   1673  N   GLN   108      47.115  52.880  34.196  1.00  5.45
ATOM   1674  H   GLN   108      46.186  52.526  34.029  1.00  5.45
ATOM   1675  CA  GLN   108      47.306  54.320  34.334  1.00  5.45
ATOM   1676  HA  GLN   108      48.225  54.578  33.806  1.00  5.45
ATOM   1677  CB  GLN   108      46.149  55.065  33.643  1.00  5.45
ATOM   1678  HB1 GLN   108      45.305  55.139  34.328  1.00  5.45
ATOM   1679  HB2 GLN   108      45.824  54.514  32.759  1.00  5.45
ATOM   1680  CG  GLN   108      46.568  56.475  33.194  1.00  5.45
ATOM   1681  HG1 GLN   108      47.145  56.404  32.272  1.00  5.45
ATOM   1682  HG2 GLN   108      47.199  56.939  33.949  1.00  5.45
ATOM   1683  CD  GLN   108      45.360  57.371  32.961  1.00  5.45
ATOM   1684  OE1 GLN   108      44.814  57.460  31.876  1.00  5.45
ATOM   1685  NE2 GLN   108      44.900  58.069  33.974  1.00  5.45
ATOM   1686 1HE2 GLN   108      45.382  58.055  34.868  1.00  5.45
ATOM   1687 2HE2 GLN   108      44.095  58.640  33.800  1.00  5.45
ATOM   1688  C   GLN   108      47.445  54.757  35.785  1.00  5.45
ATOM   1689  O   GLN   108      46.622  54.402  36.624  1.00  5.45
ATOM   1690  N   LYS   109      48.430  55.623  36.042  1.00  5.14
ATOM   1691  H   LYS   109      49.111  55.798  35.320  1.00  5.14
ATOM   1692  CA  LYS   109      48.405  56.534  37.184  1.00  5.14
ATOM   1693  HA  LYS   109      48.417  55.929  38.093  1.00  5.14
ATOM   1694  CB  LYS   109      49.666  57.428  37.168  1.00  5.14
ATOM   1695  HB1 LYS   109      49.755  57.902  36.188  1.00  5.14
ATOM   1696  HB2 LYS   109      50.530  56.776  37.306  1.00  5.14
ATOM   1697  CG  LYS   109      49.709  58.536  38.243  1.00  5.14
ATOM   1698  HG1 LYS   109      49.381  58.133  39.195  1.00  5.14
ATOM   1699  HG2 LYS   109      49.018  59.332  37.961  1.00  5.14
ATOM   1700  CD  LYS   109      51.127  59.128  38.395  1.00  5.14
ATOM   1701  HD1 LYS   109      51.418  59.550  37.432  1.00  5.14
ATOM   1702  HD2 LYS   109      51.836  58.335  38.640  1.00  5.14
ATOM   1703  CE  LYS   109      51.218  60.245  39.452  1.00  5.14
ATOM   1704  HE1 LYS   109      50.278  60.803  39.456  1.00  5.14
ATOM   1705  HE2 LYS   109      52.014  60.937  39.169  1.00  5.14
ATOM   1706  NZ  LYS   109      51.511  59.744  40.816  1.00  5.14
ATOM   1707  HZ1 LYS   109      51.416  60.475  41.523  1.00  5.14
ATOM   1708  HZ2 LYS   109      50.962  58.933  41.069  1.00  5.14
ATOM   1709  HZ3 LYS   109      52.492  59.510  40.966  1.00  5.14
ATOM   1710  C   LYS   109      47.076  57.319  37.220  1.00  5.14
ATOM   1711  O   LYS   109      46.165  57.195  36.401  1.00  5.14
