# Supplementary material for: Selecting Near-Native Protein Structures from Predicted Decoy Sets Using Ordered Graphlet Degree Similarity
Source: Genes (Basel). 2019 Feb 11;10(2):132. doi: 10.3390/genes10020132 (PMC6410076; doi:10.3390/genes10020132)
Supplement: Supplementary file 1 [file genes-10-00132-s001.zip › CodeData/data/CASP11/T0759/model165.pdb]

ATOM      1  N   MET     1      43.929  55.547  38.420  1.00 10.31
ATOM      2  CA  MET     1      43.266  54.362  38.961  1.00 10.31
ATOM      3  HA  MET     1      43.313  54.434  40.046  1.00 10.31
ATOM      4  CB  MET     1      41.781  54.371  38.558  1.00 10.31
ATOM      5  HB1 MET     1      41.328  55.307  38.889  1.00 10.31
ATOM      6  HB2 MET     1      41.274  53.558  39.076  1.00 10.31
ATOM      7  CG  MET     1      41.567  54.225  37.044  1.00 10.31
ATOM      8  HG1 MET     1      42.147  53.380  36.673  1.00 10.31
ATOM      9  HG2 MET     1      41.944  55.126  36.558  1.00 10.31
ATOM     10  SD  MET     1      39.840  53.986  36.536  1.00 10.31
ATOM     11  CE  MET     1      39.556  52.289  37.109  1.00 10.31
ATOM     12  HE1 MET     1      38.572  51.958  36.779  1.00 10.31
ATOM     13  HE2 MET     1      40.316  51.628  36.690  1.00 10.31
ATOM     14  HE3 MET     1      39.597  52.251  38.197  1.00 10.31
ATOM     15  C   MET     1      43.975  53.052  38.572  1.00 10.31
ATOM     16  O   MET     1      44.955  53.022  37.811  1.00 10.31
ATOM     17  N   GLY     2      43.446  51.937  39.083  1.00  8.70
ATOM     18  H   GLY     2      42.782  52.039  39.837  1.00  8.70
ATOM     19  CA  GLY     2      43.984  50.608  38.803  1.00  8.70
ATOM     20  HA1 GLY     2      43.865  50.385  37.743  1.00  8.70
ATOM     21  HA2 GLY     2      43.450  49.858  39.386  1.00  8.70
ATOM     22  C   GLY     2      45.453  50.539  39.165  1.00  8.70
ATOM     23  O   GLY     2      45.864  51.129  40.150  1.00  8.70
ATOM     24  N   HIS     3      46.278  49.864  38.377  1.00  7.76
ATOM     25  H   HIS     3      45.920  49.311  37.612  1.00  7.76
ATOM     26  CA  HIS     3      47.703  49.786  38.690  1.00  7.76
ATOM     27  HA  HIS     3      47.763  49.397  39.696  1.00  7.76
ATOM     28  CB  HIS     3      48.367  48.763  37.758  1.00  7.76
ATOM     29  HB1 HIS     3      49.447  48.777  37.910  1.00  7.76
ATOM     30  HB2 HIS     3      48.160  49.015  36.718  1.00  7.76
ATOM     31  CG  HIS     3      47.860  47.375  38.058  1.00  7.76
ATOM     32  ND1 HIS     3      46.641  46.843  37.624  1.00  7.76
ATOM     33  CE1 HIS     3      46.477  45.705  38.318  1.00  7.76
ATOM     34  HE1 HIS     3      45.608  45.063  38.248  1.00  7.76
ATOM     35  NE2 HIS     3      47.510  45.506  39.154  1.00  7.76
ATOM     36  HE2 HIS     3      47.568  44.794  39.871  1.00  7.76
ATOM     37  CD2 HIS     3      48.395  46.544  38.996  1.00  7.76
ATOM     38  HD2 HIS     3      49.283  46.724  39.588  1.00  7.76
ATOM     39  C   HIS     3      48.452  51.117  38.746  1.00  7.76
ATOM     40  O   HIS     3      49.561  51.103  39.257  1.00  7.76
ATOM     41  N   HIS     4      47.887  52.255  38.322  1.00  7.67
ATOM     42  H   HIS     4      46.931  52.253  37.990  1.00  7.67
ATOM     43  CA  HIS     4      48.598  53.533  38.450  1.00  7.67
ATOM     44  HA  HIS     4      49.676  53.367  38.375  1.00  7.67
ATOM     45  CB  HIS     4      48.196  54.463  37.293  1.00  7.67
ATOM     46  HB1 HIS     4      48.777  55.383  37.364  1.00  7.67
ATOM     47  HB2 HIS     4      47.141  54.726  37.379  1.00  7.67
ATOM     48  CG  HIS     4      48.421  53.865  35.927  1.00  7.67
ATOM     49  ND1 HIS     4      49.663  53.591  35.352  1.00  7.67
ATOM     50  CE1 HIS     4      49.402  53.067  34.147  1.00  7.67
ATOM     51  HE1 HIS     4      50.161  52.747  33.445  1.00  7.67
ATOM     52  NE2 HIS     4      48.075  52.999  33.939  1.00  7.67
ATOM     53  HE2 HIS     4      47.632  52.654  33.099  1.00  7.67
ATOM     54  CD2 HIS     4      47.438  53.494  35.056  1.00  7.67
ATOM     55  HD2 HIS     4      46.374  53.582  35.233  1.00  7.67
ATOM     56  C   HIS     4      48.336  54.180  39.803  1.00  7.67
ATOM     57  O   HIS     4      49.211  54.185  40.654  1.00  7.67
ATOM     58  N   HIS     5      47.129  54.686  40.057  1.00  6.57
ATOM     59  H   HIS     5      46.404  54.652  39.352  1.00  6.57
ATOM     60  CA  HIS     5      46.866  55.353  41.340  1.00  6.57
ATOM     61  HA  HIS     5      47.781  55.864  41.633  1.00  6.57
ATOM     62  CB  HIS     5      45.761  56.410  41.153  1.00  6.57
ATOM     63  HB1 HIS     5      44.785  55.928  41.221  1.00  6.57
ATOM     64  HB2 HIS     5      45.851  56.847  40.158  1.00  6.57
ATOM     65  CG  HIS     5      45.812  57.558  42.135  1.00  6.57
ATOM     66  ND1 HIS     5      44.703  58.237  42.649  1.00  6.57
ATOM     67  CE1 HIS     5      45.198  59.192  43.448  1.00  6.57
ATOM     68  HE1 HIS     5      44.594  59.872  44.034  1.00  6.57
ATOM     69  NE2 HIS     5      46.540  59.167  43.438  1.00  6.57
ATOM     70  HE2 HIS     5      47.147  59.716  44.033  1.00  6.57
ATOM     71  CD2 HIS     5      46.947  58.146  42.616  1.00  6.57
ATOM     72  HD2 HIS     5      47.967  57.847  42.414  1.00  6.57
ATOM     73  C   HIS     5      46.558  54.397  42.495  1.00  6.57
ATOM     74  O   HIS     5      46.363  54.850  43.618  1.00  6.57
ATOM     75  N   HIS     6      46.523  53.096  42.196  1.00  6.03
ATOM     76  H   HIS     6      46.584  52.846  41.219  1.00  6.03
ATOM     77  CA  HIS     6      46.316  51.989  43.126  1.00  6.03
ATOM     78  HA  HIS     6      46.545  52.359  44.128  1.00  6.03
ATOM     79  CB  HIS     6      44.838  51.528  43.136  1.00  6.03
ATOM     80  HB1 HIS     6      44.687  50.882  44.002  1.00  6.03
ATOM     81  HB2 HIS     6      44.628  50.928  42.254  1.00  6.03
ATOM     82  CG  HIS     6      43.815  52.637  43.209  1.00  6.03
ATOM     83  ND1 HIS     6      42.841  52.928  42.242  1.00  6.03
ATOM     84  CE1 HIS     6      42.247  54.057  42.663  1.00  6.03
ATOM     85  HE1 HIS     6      41.473  54.581  42.119  1.00  6.03
ATOM     86  NE2 HIS     6      42.778  54.470  43.826  1.00  6.03
ATOM     87  HE2 HIS     6      42.576  55.344  44.292  1.00  6.03
ATOM     88  CD2 HIS     6      43.753  53.576  44.195  1.00  6.03
ATOM     89  HD2 HIS     6      44.426  53.653  45.041  1.00  6.03
ATOM     90  C   HIS     6      47.288  50.806  42.917  1.00  6.03
ATOM     91  O   HIS     6      47.096  49.784  43.573  1.00  6.03
ATOM     92  N   HIS     7      48.337  50.907  42.071  1.00  6.69
ATOM     93  H   HIS     7      48.443  51.755  41.539  1.00  6.69
ATOM     94  CA  HIS     7      49.541  50.063  42.251  1.00  6.69
ATOM     95  HA  HIS     7      49.575  49.836  43.310  1.00  6.69
ATOM     96  CB  HIS     7      49.378  48.699  41.543  1.00  6.69
ATOM     97  HB1 HIS     7      49.846  48.742  40.561  1.00  6.69
ATOM     98  HB2 HIS     7      48.314  48.509  41.422  1.00  6.69
ATOM     99  CG  HIS     7      49.878  47.473  42.277  1.00  6.69
ATOM    100  ND1 HIS     7      49.189  46.258  42.327  1.00  6.69
ATOM    101  CE1 HIS     7      49.877  45.472  43.169  1.00  6.69
ATOM    102  HE1 HIS     7      49.549  44.495  43.508  1.00  6.69
ATOM    103  NE2 HIS     7      50.982  46.106  43.598  1.00  6.69
ATOM    104  HE2 HIS     7      51.622  45.762  44.300  1.00  6.69
ATOM    105  CD2 HIS     7      51.006  47.359  43.037  1.00  6.69
ATOM    106  HD2 HIS     7      51.757  48.116  43.197  1.00  6.69
ATOM    107  C   HIS     7      50.900  50.740  41.937  1.00  6.69
ATOM    108  O   HIS     7      51.934  50.079  41.982  1.00  6.69
ATOM    109  N   HIS     8      50.949  52.051  41.693  1.00  6.12
ATOM    110  H   HIS     8      50.083  52.575  41.690  1.00  6.12
ATOM    111  CA  HIS     8      52.162  52.867  41.691  1.00  6.12
ATOM    112  HA  HIS     8      53.013  52.217  41.896  1.00  6.12
ATOM    113  CB  HIS     8      52.454  53.476  40.307  1.00  6.12
ATOM    114  HB1 HIS     8      53.038  54.387  40.441  1.00  6.12
ATOM    115  HB2 HIS     8      51.529  53.749  39.806  1.00  6.12
ATOM    116  CG  HIS     8      53.252  52.556  39.415  1.00  6.12
ATOM    117  ND1 HIS     8      54.516  52.837  38.884  1.00  6.12
ATOM    118  CE1 HIS     8      54.889  51.734  38.222  1.00  6.12
ATOM    119  HE1 HIS     8      55.830  51.625  37.702  1.00  6.12
ATOM    120  NE2 HIS     8      53.942  50.787  38.311  1.00  6.12
ATOM    121  HE2 HIS     8      53.997  49.858  37.922  1.00  6.12
ATOM    122  CD2 HIS     8      52.902  51.288  39.058  1.00  6.12
ATOM    123  HD2 HIS     8      51.997  50.774  39.353  1.00  6.12
ATOM    124  C   HIS     8      52.164  53.898  42.817  1.00  6.12
ATOM    125  O   HIS     8      51.628  55.001  42.718  1.00  6.12
ATOM    126  N   SER     9      52.812  53.511  43.915  1.00  5.07
ATOM    127  H   SER     9      53.284  52.620  43.932  1.00  5.07
ATOM    128  CA  SER     9      53.051  54.384  45.056  1.00  5.07
ATOM    129  HA  SER     9      52.118  54.726  45.474  1.00  5.07
ATOM    130  CB  SER     9      53.848  53.638  46.146  1.00  5.07
ATOM    131  HB1 SER     9      53.170  53.004  46.695  1.00  5.07
ATOM    132  HB2 SER     9      54.273  54.358  46.846  1.00  5.07
ATOM    133  OG  SER     9      54.882  52.806  45.646  1.00  5.07
ATOM    134  HG  SER     9      54.826  51.934  46.078  1.00  5.07
ATOM    135  C   SER     9      53.865  55.572  44.619  1.00  5.07
ATOM    136  O   SER     9      54.823  55.368  43.891  1.00  5.07
ATOM    137  N   HIS    10      53.578  56.776  45.115  1.00  4.31
ATOM    138  H   HIS    10      52.767  56.873  45.702  1.00  4.31
ATOM    139  CA  HIS    10      54.670  57.738  45.261  1.00  4.31
ATOM    140  HA  HIS    10      55.208  57.830  44.314  1.00  4.31
ATOM    141  CB  HIS    10      54.143  59.129  45.643  1.00  4.31
ATOM    142  HB1 HIS    10      53.635  59.090  46.608  1.00  4.31
ATOM    143  HB2 HIS    10      53.439  59.471  44.885  1.00  4.31
ATOM    144  CG  HIS    10      55.289  60.102  45.715  1.00  4.31
ATOM    145  ND1 HIS    10      55.812  60.790  44.621  1.00  4.31
ATOM    146  CE1 HIS    10      57.019  61.231  45.013  1.00  4.31
ATOM    147  HE1 HIS    10      57.722  61.737  44.366  1.00  4.31
ATOM    148  NE2 HIS    10      57.275  60.857  46.279  1.00  4.31
ATOM    149  HE2 HIS    10      58.192  60.854  46.721  1.00  4.31
ATOM    150  CD2 HIS    10      56.179  60.170  46.745  1.00  4.31
ATOM    151  HD2 HIS    10      56.115  59.613  47.673  1.00  4.31
ATOM    152  C   HIS    10      55.614  57.187  46.324  1.00  4.31
ATOM    153  O   HIS    10      55.226  57.089  47.486  1.00  4.31
ATOM    154  N   MET    11      56.815  56.770  45.922  1.00  3.62
ATOM    155  H   MET    11      57.023  56.802  44.937  1.00  3.62
ATOM    156  CA  MET    11      57.765  56.123  46.828  1.00  3.62
ATOM    157  HA  MET    11      57.176  55.537  47.537  1.00  3.62
ATOM    158  CB  MET    11      58.620  55.088  46.055  1.00  3.62
ATOM    159  HB1 MET    11      59.505  54.821  46.625  1.00  3.62
ATOM    160  HB2 MET    11      58.934  55.485  45.090  1.00  3.62
ATOM    161  CG  MET    11      57.847  53.782  45.841  1.00  3.62
ATOM    162  HG1 MET    11      57.151  53.906  45.010  1.00  3.62
ATOM    163  HG2 MET    11      57.264  53.569  46.738  1.00  3.62
ATOM    164  SD  MET    11      58.903  52.335  45.540  1.00  3.62
ATOM    165  CE  MET    11      57.675  51.019  45.790  1.00  3.62
ATOM    166  HE1 MET    11      58.143  50.042  45.676  1.00  3.62
ATOM    167  HE2 MET    11      57.252  51.089  46.793  1.00  3.62
ATOM    168  HE3 MET    11      56.869  51.114  45.062  1.00  3.62
ATOM    169  C   MET    11      58.506  57.106  47.763  1.00  3.62
ATOM    170  O   MET    11      57.983  58.135  48.179  1.00  3.62
ATOM    171  N   VAL    12      59.728  56.743  48.143  1.00  2.64
ATOM    172  H   VAL    12      59.934  55.768  48.013  1.00  2.64
ATOM    173  CA  VAL    12      60.909  57.615  48.130  1.00  2.64
ATOM    174  HA  VAL    12      61.421  57.481  49.080  1.00  2.64
ATOM    175  CB  VAL    12      61.823  57.111  46.996  1.00  2.64
ATOM    176  HB  VAL    12      61.854  56.030  47.089  1.00  2.64
ATOM    177  CG1 VAL    12      61.384  57.403  45.550  1.00  2.64
ATOM    178 1HG1 VAL    12      61.941  56.768  44.861  1.00  2.64
ATOM    179 2HG1 VAL    12      60.320  57.227  45.425  1.00  2.64
ATOM    180 3HG1 VAL    12      61.592  58.442  45.293  1.00  2.64
ATOM    181  CG2 VAL    12      63.243  57.630  47.146  1.00  2.64
ATOM    182 1HG2 VAL    12      63.808  57.279  46.292  1.00  2.64
ATOM    183 2HG2 VAL    12      63.272  58.718  47.147  1.00  2.64
ATOM    184 3HG2 VAL    12      63.682  57.236  48.061  1.00  2.64
ATOM    185  C   VAL    12      60.676  59.125  47.909  1.00  2.64
ATOM    186  O   VAL    12      60.003  59.573  46.976  1.00  2.64
ATOM    187  N   VAL    13      61.418  59.932  48.658  1.00  2.46
ATOM    188  H   VAL    13      62.011  59.522  49.373  1.00  2.46
ATOM    189  CA  VAL    13      61.625  61.343  48.337  1.00  2.46
ATOM    190  HA  VAL    13      61.034  61.635  47.470  1.00  2.46
ATOM    191  CB  VAL    13      61.217  62.258  49.507  1.00  2.46
ATOM    192  HB  VAL    13      61.816  62.018  50.385  1.00  2.46
ATOM    193  CG1 VAL    13      61.416  63.742  49.161  1.00  2.46
ATOM    194 1HG1 VAL    13      61.094  64.361  49.999  1.00  2.46
ATOM    195 2HG1 VAL    13      62.468  63.956  48.978  1.00  2.46
ATOM    196 3HG1 VAL    13      60.834  64.010  48.279  1.00  2.46
ATOM    197  CG2 VAL    13      59.740  62.057  49.857  1.00  2.46
ATOM    198 1HG2 VAL    13      59.440  62.775  50.615  1.00  2.46
ATOM    199 2HG2 VAL    13      59.122  62.205  48.970  1.00  2.46
ATOM    200 3HG2 VAL    13      59.578  61.049  50.240  1.00  2.46
ATOM    201  C   VAL    13      63.091  61.554  48.010  1.00  2.46
ATOM    202  O   VAL    13      63.965  61.215  48.802  1.00  2.46
ATOM    203  N   ILE    14      63.377  62.115  46.838  1.00  2.86
ATOM    204  H   ILE    14      62.627  62.393  46.224  1.00  2.86
ATOM    205  CA  ILE    14      64.738  62.510  46.485  1.00  2.86
ATOM    206  HA  ILE    14      65.412  61.753  46.884  1.00  2.86
ATOM    207  CB  ILE    14      64.967  62.536  44.955  1.00  2.86
ATOM    208  HB  ILE    14      66.034  62.724  44.815  1.00  2.86
ATOM    209  CG2 ILE    14      64.703  61.140  44.363  1.00  2.86
ATOM    210 1HG2 ILE    14      64.962  61.130  43.304  1.00  2.86
ATOM    211 2HG2 ILE    14      65.321  60.403  44.872  1.00  2.86
ATOM    212 3HG2 ILE    14      63.656  60.855  44.470  1.00  2.86
ATOM    213  CG1 ILE    14      64.238  63.633  44.140  1.00  2.86
ATOM    214 1HG1 ILE    14      64.521  63.516  43.093  1.00  2.86
ATOM    215 2HG1 ILE    14      64.609  64.609  44.452  1.00  2.86
ATOM    216  CD1 ILE    14      62.704  63.659  44.208  1.00  2.86
ATOM    217  HD1 ILE    14      62.373  63.955  45.202  1.00  2.86
ATOM    218  HD2 ILE    14      62.330  64.394  43.494  1.00  2.86
ATOM    219  HD3 ILE    14      62.292  62.684  43.952  1.00  2.86
ATOM    220  C   ILE    14      65.108  63.841  47.151  1.00  2.86
ATOM    221  O   ILE    14      64.383  64.829  47.045  1.00  2.86
ATOM    222  N   HIS    15      66.263  63.889  47.815  1.00  3.13
ATOM    223  H   HIS    15      66.808  63.035  47.894  1.00  3.13
ATOM    224  CA  HIS    15      66.845  65.135  48.318  1.00  3.13
ATOM    225  HA  HIS    15      66.065  65.717  48.802  1.00  3.13
ATOM    226  CB  HIS    15      67.915  64.799  49.372  1.00  3.13
ATOM    227  HB1 HIS    15      68.808  64.405  48.887  1.00  3.13
ATOM    228  HB2 HIS    15      67.530  64.003  50.011  1.00  3.13
ATOM    229  CG  HIS    15      68.306  65.947  50.277  1.00  3.13
ATOM    230  ND1 HIS    15      68.444  65.841  51.660  1.00  3.13
ATOM    231  CE1 HIS    15      68.840  67.045  52.096  1.00  3.13
ATOM    232  HE1 HIS    15      69.051  67.288  53.128  1.00  3.13
ATOM    233  NE2 HIS    15      68.968  67.893  51.063  1.00  3.13
ATOM    234  HE2 HIS    15      69.322  68.839  51.123  1.00  3.13
ATOM    235  CD2 HIS    15      68.626  67.224  49.910  1.00  3.13
ATOM    236  HD2 HIS    15      68.662  67.630  48.911  1.00  3.13
ATOM    237  C   HIS    15      67.446  65.927  47.144  1.00  3.13
ATOM    238  O   HIS    15      68.383  65.427  46.516  1.00  3.13
ATOM    239  N   PRO    16      66.959  67.144  46.829  1.00  4.06
ATOM    240  CD  PRO    16      65.925  67.871  47.556  1.00  4.06
ATOM    241  HD1 PRO    16      66.214  68.033  48.593  1.00  4.06
ATOM    242  HD2 PRO    16      64.987  67.319  47.498  1.00  4.06
ATOM    243  CG  PRO    16      65.756  69.215  46.852  1.00  4.06
ATOM    244  HG1 PRO    16      66.469  69.938  47.252  1.00  4.06
ATOM    245  HG2 PRO    16      64.735  69.588  46.931  1.00  4.06
ATOM    246  CB  PRO    16      66.126  68.859  45.417  1.00  4.06
ATOM    247  HB1 PRO    16      66.378  69.742  44.829  1.00  4.06
ATOM    248  HB2 PRO    16      65.292  68.333  44.950  1.00  4.06
ATOM    249  CA  PRO    16      67.298  67.886  45.610  1.00  4.06
ATOM    250  HA  PRO    16      67.317  67.196  44.765  1.00  4.06
ATOM    251  C   PRO    16      68.672  68.587  45.645  1.00  4.06
ATOM    252  O   PRO    16      68.830  69.665  45.082  1.00  4.06
ATOM    253  N   ASP    17      69.659  67.988  46.310  1.00  4.28
ATOM    254  H   ASP    17      69.463  67.079  46.699  1.00  4.28
ATOM    255  CA  ASP    17      71.048  68.473  46.359  1.00  4.28
ATOM    256  HA  ASP    17      71.252  69.066  45.465  1.00  4.28
ATOM    257  CB  ASP    17      71.200  69.437  47.553  1.00  4.28
ATOM    258  HB1 ASP    17      70.556  69.113  48.373  1.00  4.28
ATOM    259  HB2 ASP    17      70.841  70.422  47.250  1.00  4.28
ATOM    260  CG  ASP    17      72.635  69.572  48.062  1.00  4.28
ATOM    261  OD1 ASP    17      73.535  69.768  47.223  1.00  4.28
ATOM    262  OD2 ASP    17      72.811  69.439  49.293  1.00  4.28
ATOM    263  C   ASP    17      72.045  67.293  46.290  1.00  4.28
ATOM    264  O   ASP    17      72.664  67.108  45.242  1.00  4.28
ATOM    265  N   PRO    18      72.076  66.337  47.248  1.00  4.05
ATOM    266  CD  PRO    18      71.472  66.361  48.568  1.00  4.05
ATOM    267  HD1 PRO    18      70.442  66.024  48.484  1.00  4.05
ATOM    268  HD2 PRO    18      71.521  67.332  49.047  1.00  4.05
ATOM    269  CG  PRO    18      72.272  65.368  49.397  1.00  4.05
ATOM    270  HG1 PRO    18      71.689  64.976  50.232  1.00  4.05
ATOM    271  HG2 PRO    18      73.189  65.843  49.751  1.00  4.05
ATOM    272  CB  PRO    18      72.606  64.290  48.373  1.00  4.05
ATOM    273  HB1 PRO    18      71.767  63.599  48.322  1.00  4.05
ATOM    274  HB2 PRO    18      73.524  63.762  48.635  1.00  4.05
ATOM    275  CA  PRO    18      72.745  65.046  47.044  1.00  4.05
ATOM    276  HA  PRO    18      73.800  65.244  46.849  1.00  4.05
ATOM    277  C   PRO    18      72.177  64.210  45.887  1.00  4.05
ATOM    278  O   PRO    18      72.786  63.195  45.534  1.00  4.05
ATOM    279  N   GLY    19      71.001  64.579  45.360  1.00  3.69
ATOM    280  H   GLY    19      70.572  65.411  45.738  1.00  3.69
ATOM    281  CA  GLY    19      70.300  63.955  44.235  1.00  3.69
ATOM    282  HA1 GLY    19      70.895  64.086  43.331  1.00  3.69
ATOM    283  HA2 GLY    19      69.345  64.462  44.094  1.00  3.69
ATOM    284  C   GLY    19      70.023  62.479  44.415  1.00  3.69
ATOM    285  O   GLY    19      70.170  61.705  43.471  1.00  3.69
ATOM    286  N   ARG    20      69.668  62.082  45.639  1.00  3.23
ATOM    287  H   ARG    20      69.506  62.790  46.341  1.00  3.23
ATOM    288  CA  ARG    20      69.434  60.680  45.971  1.00  3.23
ATOM    289  HA  ARG    20      69.267  60.161  45.025  1.00  3.23
ATOM    290  CB  ARG    20      70.679  60.030  46.590  1.00  3.23
ATOM    291  HB1 ARG    20      71.502  60.193  45.894  1.00  3.23
ATOM    292  HB2 ARG    20      70.525  58.951  46.656  1.00  3.23
ATOM    293  CG  ARG    20      71.042  60.553  47.992  1.00  3.23
ATOM    294  HG1 ARG    20      70.436  60.032  48.735  1.00  3.23
ATOM    295  HG2 ARG    20      70.817  61.615  48.062  1.00  3.23
ATOM    296  CD  ARG    20      72.531  60.333  48.298  1.00  3.23
ATOM    297  HD1 ARG    20      72.746  59.265  48.224  1.00  3.23
ATOM    298  HD2 ARG    20      72.731  60.664  49.319  1.00  3.23
ATOM    299  NE  ARG    20      73.373  61.099  47.357  1.00  3.23
ATOM    300  HE  ARG    20      72.915  61.849  46.848  1.00  3.23
ATOM    301  CZ  ARG    20      74.613  60.877  46.971  1.00  3.23
ATOM    302  NH1 ARG    20      75.351  59.936  47.492  1.00  3.23
ATOM    303 1HH1 ARG    20      74.954  59.375  48.223  1.00  3.23
ATOM    304 2HH1 ARG    20      76.281  59.777  47.158  1.00  3.23
ATOM    305  NH2 ARG    20      75.106  61.615  46.021  1.00  3.23
ATOM    306 1HH2 ARG    20      74.499  62.318  45.599  1.00  3.23
ATOM    307 2HH2 ARG    20      76.039  61.492  45.683  1.00  3.23
ATOM    308  C   ARG    20      68.183  60.464  46.774  1.00  3.23
ATOM    309  O   ARG    20      67.754  61.301  47.566  1.00  3.23
ATOM    310  N   GLU    21      67.648  59.290  46.502  1.00  2.83
ATOM    311  H   GLU    21      68.120  58.733  45.809  1.00  2.83
ATOM    312  CA  GLU    21      66.565  58.637  47.200  1.00  2.83
ATOM    313  HA  GLU    21      65.626  59.153  47.001  1.00  2.83
ATOM    314  CB  GLU    21      66.509  57.195  46.664  1.00  2.83
ATOM    315  HB1 GLU    21      65.740  56.650  47.207  1.00  2.83
ATOM    316  HB2 GLU    21      67.455  56.689  46.867  1.00  2.83
ATOM    317  CG  GLU    21      66.253  57.148  45.147  1.00  2.83
ATOM    318  HG1 GLU    21      67.210  57.137  44.620  1.00  2.83
ATOM    319  HG2 GLU    21      65.725  58.057  44.849  1.00  2.83
ATOM    320  CD  GLU    21      65.406  55.946  44.720  1.00  2.83
ATOM    321  OE1 GLU    21      64.580  56.103  43.795  1.00  2.83
ATOM    322  OE2 GLU    21      65.465  54.872  45.349  1.00  2.83
ATOM    323  C   GLU    21      66.817  58.595  48.707  1.00  2.83
ATOM    324  O   GLU    21      67.876  58.165  49.163  1.00  2.83
ATOM    325  N   LEU    22      65.787  58.944  49.467  1.00  2.36
ATOM    326  H   LEU    22      64.987  59.398  49.037  1.00  2.36
ATOM    327  CA  LEU    22      65.635  58.643  50.882  1.00  2.36
ATOM    328  HA  LEU    22      66.378  57.913  51.207  1.00  2.36
ATOM    329  CB  LEU    22      65.793  59.945  51.693  1.00  2.36
ATOM    330  HB1 LEU    22      65.579  59.731  52.738  1.00  2.36
ATOM    331  HB2 LEU    22      65.037  60.651  51.345  1.00  2.36
ATOM    332  CG  LEU    22      67.171  60.631  51.614  1.00  2.36
ATOM    333  HG  LEU    22      67.417  60.860  50.578  1.00  2.36
ATOM    334  CD1 LEU    22      67.116  61.945  52.394  1.00  2.36
ATOM    335 1HD1 LEU    22      68.068  62.470  52.309  1.00  2.36
ATOM    336 2HD1 LEU    22      66.336  62.584  51.984  1.00  2.36
ATOM    337 3HD1 LEU    22      66.904  61.755  53.446  1.00  2.36
ATOM    338  CD2 LEU    22      68.298  59.798  52.230  1.00  2.36
ATOM    339 1HD2 LEU    22      69.226  60.368  52.221  1.00  2.36
ATOM    340 2HD2 LEU    22      68.050  59.530  53.257  1.00  2.36
ATOM    341 3HD2 LEU    22      68.440  58.891  51.645  1.00  2.36
ATOM    342  C   LEU    22      64.242  58.040  51.092  1.00  2.36
ATOM    343  O   LEU    22      63.326  58.341  50.319  1.00  2.36
ATOM    344  N   SER    23      64.034  57.219  52.125  1.00  2.08
ATOM    345  H   SER    23      64.797  57.000  52.766  1.00  2.08
ATOM    346  CA  SER    23      62.649  56.896  52.499  1.00  2.08
ATOM    347  HA  SER    23      62.153  56.548  51.595  1.00  2.08
ATOM    348  CB  SER    23      62.550  55.746  53.515  1.00  2.08
ATOM    349  HB1 SER    23      63.326  55.007  53.307  1.00  2.08
ATOM    350  HB2 SER    23      61.584  55.258  53.393  1.00  2.08
ATOM    351  OG  SER    23      62.645  56.185  54.857  1.00  2.08
ATOM    352  HG  SER    23      63.491  55.810  55.212  1.00  2.08
ATOM    353  C   SER    23      61.906  58.135  52.999  1.00  2.08
ATOM    354  O   SER    23      62.550  59.076  53.470  1.00  2.08
ATOM    355  N   PRO    24      60.562  58.151  52.965  1.00  1.88
ATOM    356  CD  PRO    24      59.680  57.214  52.279  1.00  1.88
ATOM    357  HD1 PRO    24      59.576  56.307  52.873  1.00  1.88
ATOM    358  HD2 PRO    24      60.044  56.974  51.280  1.00  1.88
ATOM    359  CG  PRO    24      58.330  57.923  52.175  1.00  1.88
ATOM    360  HG1 PRO    24      57.500  57.216  52.194  1.00  1.88
ATOM    361  HG2 PRO    24      58.302  58.522  51.263  1.00  1.88
ATOM    362  CB  PRO    24      58.331  58.844  53.396  1.00  1.88
ATOM    363  HB1 PRO    24      58.014  58.279  54.274  1.00  1.88
ATOM    364  HB2 PRO    24      57.686  59.711  53.248  1.00  1.88
ATOM    365  CA  PRO    24      59.804  59.253  53.535  1.00  1.88
ATOM    366  HA  PRO    24      59.977  60.132  52.912  1.00  1.88
ATOM    367  C   PRO    24      60.164  59.617  54.980  1.00  1.88
ATOM    368  O   PRO    24      60.231  60.804  55.304  1.00  1.88
ATOM    369  N   GLU    25      60.452  58.640  55.849  1.00  1.96
ATOM    370  H   GLU    25      60.524  57.685  55.533  1.00  1.96
ATOM    371  CA  GLU    25      60.809  58.970  57.239  1.00  1.96
ATOM    372  HA  GLU    25      60.141  59.769  57.565  1.00  1.96
ATOM    373  CB  GLU    25      60.601  57.777  58.180  1.00  1.96
ATOM    374  HB1 GLU    25      61.470  57.121  58.123  1.00  1.96
ATOM    375  HB2 GLU    25      59.739  57.209  57.834  1.00  1.96
ATOM    376  CG  GLU    25      60.316  58.242  59.629  1.00  1.96
ATOM    377  HG1 GLU    25      59.338  57.865  59.914  1.00  1.96
ATOM    378  HG2 GLU    25      60.280  59.331  59.689  1.00  1.96
ATOM    379  CD  GLU    25      61.295  57.706  60.667  1.00  1.96
ATOM    380  OE1 GLU    25      61.705  56.536  60.538  1.00  1.96
ATOM    381  OE2 GLU    25      61.623  58.408  61.650  1.00  1.96
ATOM    382  C   GLU    25      62.234  59.516  57.371  1.00  1.96
ATOM    383  O   GLU    25      62.503  60.378  58.206  1.00  1.96
ATOM    384  N   GLU    26      63.147  59.071  56.508  1.00  2.12
ATOM    385  H   GLU    26      62.860  58.389  55.814  1.00  2.12
ATOM    386  CA  GLU    26      64.492  59.642  56.422  1.00  2.12
ATOM    387  HA  GLU    26      64.946  59.647  57.413  1.00  2.12
ATOM    388  CB  GLU    26      65.365  58.785  55.488  1.00  2.12
ATOM    389  HB1 GLU    26      66.271  59.338  55.238  1.00  2.12
ATOM    390  HB2 GLU    26      64.812  58.618  54.567  1.00  2.12
ATOM    391  CG  GLU    26      65.777  57.434  56.093  1.00  2.12
ATOM    392  HG1 GLU    26      65.151  57.214  56.962  1.00  2.12
ATOM    393  HG2 GLU    26      66.809  57.497  56.447  1.00  2.12
ATOM    394  CD  GLU    26      65.642  56.287  55.081  1.00  2.12
ATOM    395  OE1 GLU    26      66.111  56.381  53.928  1.00  2.12
ATOM    396  OE2 GLU    26      64.987  55.273  55.406  1.00  2.12
ATOM    397  C   GLU    26      64.472  61.095  55.931  1.00  2.12
ATOM    398  O   GLU    26      65.156  61.935  56.505  1.00  2.12
ATOM    399  N   ALA    27      63.652  61.417  54.926  1.00  2.02
ATOM    400  H   ALA    27      63.133  60.665  54.481  1.00  2.02
ATOM    401  CA  ALA    27      63.430  62.782  54.447  1.00  2.02
ATOM    402  HA  ALA    27      64.390  63.209  54.157  1.00  2.02
ATOM    403  CB  ALA    27      62.532  62.690  53.206  1.00  2.02
ATOM    404  HB1 ALA    27      62.328  63.689  52.820  1.00  2.02
ATOM    405  HB2 ALA    27      63.033  62.103  52.435  1.00  2.02
ATOM    406  HB3 ALA    27      61.586  62.209  53.457  1.00  2.02
ATOM    407  C   ALA    27      62.818  63.703  55.531  1.00  2.02
ATOM    408  O   ALA    27      63.249  64.851  55.732  1.00  2.02
ATOM    409  N   HIS    28      61.843  63.187  56.288  1.00  2.24
ATOM    410  H   HIS    28      61.482  62.262  56.075  1.00  2.24
ATOM    411  CA  HIS    28      61.318  63.914  57.447  1.00  2.24
ATOM    412  HA  HIS    28      60.917  64.864  57.114  1.00  2.24
ATOM    413  CB  HIS    28      60.190  63.114  58.112  1.00  2.24
ATOM    414  HB1 HIS    28      60.552  62.119  58.368  1.00  2.24
ATOM    415  HB2 HIS    28      59.386  62.992  57.399  1.00  2.24
ATOM    416  CG  HIS    28      59.636  63.745  59.369  1.00  2.24
ATOM    417  ND1 HIS    28      59.271  63.041  60.518  1.00  2.24
ATOM    418  CE1 HIS    28      58.952  63.964  61.435  1.00  2.24
ATOM    419  HE1 HIS    28      58.650  63.735  62.450  1.00  2.24
ATOM    420  NE2 HIS    28      59.097  65.199  60.923  1.00  2.24
ATOM    421  HE2 HIS    28      59.004  66.062  61.435  1.00  2.24
ATOM    422  CD2 HIS    28      59.513  65.082  59.617  1.00  2.24
ATOM    423  HD2 HIS    28      59.776  65.885  58.941  1.00  2.24
ATOM    424  C   HIS    28      62.404  64.226  58.472  1.00  2.24
ATOM    425  O   HIS    28      62.576  65.379  58.855  1.00  2.24
ATOM    426  N   ARG    29      63.208  63.228  58.855  1.00  2.63
ATOM    427  H   ARG    29      63.021  62.292  58.500  1.00  2.63
ATOM    428  CA  ARG    29      64.352  63.437  59.752  1.00  2.63
ATOM    429  HA  ARG    29      64.007  63.999  60.621  1.00  2.63
ATOM    430  CB  ARG    29      64.903  62.076  60.226  1.00  2.63
ATOM    431  HB1 ARG    29      65.928  62.217  60.572  1.00  2.63
ATOM    432  HB2 ARG    29      64.920  61.364  59.398  1.00  2.63
ATOM    433  CG  ARG    29      64.083  61.512  61.395  1.00  2.63
ATOM    434  HG1 ARG    29      63.083  61.232  61.058  1.00  2.63
ATOM    435  HG2 ARG    29      63.980  62.293  62.149  1.00  2.63
ATOM    436  CD  ARG    29      64.780  60.315  62.064  1.00  2.63
ATOM    437  HD1 ARG    29      64.538  60.345  63.128  1.00  2.63
ATOM    438  HD2 ARG    29      65.862  60.406  61.970  1.00  2.63
ATOM    439  NE  ARG    29      64.297  59.027  61.548  1.00  2.63
ATOM    440  HE  ARG    29      63.307  58.833  61.704  1.00  2.63
ATOM    441  CZ  ARG    29      64.945  58.047  60.953  1.00  2.63
ATOM    442  NH1 ARG    29      66.185  58.139  60.563  1.00  2.63
ATOM    443 1HH1 ARG    29      66.671  59.000  60.710  1.00  2.63
ATOM    444 2HH1 ARG    29      66.579  57.367  60.060  1.00  2.63
ATOM    445  NH2 ARG    29      64.337  56.930  60.723  1.00  2.63
ATOM    446 1HH2 ARG    29      63.337  56.845  60.927  1.00  2.63
ATOM    447 2HH2 ARG    29      64.742  56.149  60.224  1.00  2.63
ATOM    448  C   ARG    29      65.481  64.296  59.174  1.00  2.63
ATOM    449  O   ARG    29      66.301  64.764  59.959  1.00  2.63
ATOM    450  N   ALA    30      65.530  64.546  57.864  1.00  2.78
ATOM    451  H   ALA    30      64.907  64.035  57.253  1.00  2.78
ATOM    452  CA  ALA    30      66.493  65.487  57.280  1.00  2.78
ATOM    453  HA  ALA    30      67.369  65.580  57.924  1.00  2.78
ATOM    454  CB  ALA    30      66.939  64.919  55.926  1.00  2.78
ATOM    455  HB1 ALA    30      67.673  65.585  55.469  1.00  2.78
ATOM    456  HB2 ALA    30      67.391  63.937  56.068  1.00  2.78
ATOM    457  HB3 ALA    30      66.082  64.823  55.258  1.00  2.78
ATOM    458  C   ALA    30      65.879  66.888  57.121  1.00  2.78
ATOM    459  O   ALA    30      66.568  67.816  56.703  1.00  2.78
ATOM    460  N   GLY    31      64.584  67.050  57.423  1.00  2.90
ATOM    461  H   GLY    31      64.048  66.252  57.745  1.00  2.90
ATOM    462  CA  GLY    31      63.864  68.311  57.257  1.00  2.90
ATOM    463  HA1 GLY    31      64.463  69.131  57.654  1.00  2.90
ATOM    464  HA2 GLY    31      62.930  68.255  57.816  1.00  2.90
ATOM    465  C   GLY    31      63.517  68.631  55.801  1.00  2.90
ATOM    466  O   GLY    31      63.056  69.725  55.484  1.00  2.90
ATOM    467  N   LEU    32      63.743  67.652  54.929  1.00  2.57
ATOM    468  H   LEU    32      64.071  66.780  55.322  1.00  2.57
ATOM    469  CA  LEU    32      63.384  67.623  53.525  1.00  2.57
ATOM    470  HA  LEU    32      63.680  68.564  53.059  1.00  2.57
ATOM    471  CB  LEU    32      64.200  66.468  52.905  1.00  2.57
ATOM    472  HB1 LEU    32      64.038  65.575  53.502  1.00  2.57
ATOM    473  HB2 LEU    32      65.260  66.719  52.980  1.00  2.57
ATOM    474  CG  LEU    32      63.883  66.093  51.450  1.00  2.57
ATOM    475  HG  LEU    32      62.832  65.826  51.351  1.00  2.57
ATOM    476  CD1 LEU    32      64.211  67.225  50.486  1.00  2.57
ATOM    477 1HD1 LEU    32      63.982  66.905  49.472  1.00  2.57
ATOM    478 2HD1 LEU    32      63.589  68.090  50.714  1.00  2.57
ATOM    479 3HD1 LEU    32      65.261  67.499  50.580  1.00  2.57
ATOM    480  CD2 LEU    32      64.716  64.872  51.074  1.00  2.57
ATOM    481 1HD2 LEU    32      64.510  64.583  50.045  1.00  2.57
ATOM    482 2HD2 LEU    32      65.773  65.094  51.204  1.00  2.57
ATOM    483 3HD2 LEU    32      64.454  64.037  51.719  1.00  2.57
ATOM    484  C   LEU    32      61.886  67.442  53.301  1.00  2.57
ATOM    485  O   LEU    32      61.376  67.912  52.285  1.00  2.57
ATOM    486  N   ILE    33      61.186  66.811  54.252  1.00  2.61
ATOM    487  H   ILE    33      61.678  66.454  55.062  1.00  2.61
ATOM    488  CA  ILE    33      59.720  67.013  54.351  1.00  2.61
ATOM    489  HA  ILE    33      59.462  67.910  53.787  1.00  2.61
ATOM    490  CB  ILE    33      58.918  65.851  53.720  1.00  2.61
ATOM    491  HB  ILE    33      57.861  66.032  53.922  1.00  2.61
ATOM    492  CG2 ILE    33      59.086  65.844  52.188  1.00  2.61
ATOM    493 1HG2 ILE    33      58.365  65.172  51.724  1.00  2.61
ATOM    494 2HG2 ILE    33      58.919  66.847  51.793  1.00  2.61
ATOM    495 3HG2 ILE    33      60.096  65.531  51.922  1.00  2.61
ATOM    496  CG1 ILE    33      59.288  64.488  54.334  1.00  2.61
ATOM    497 1HG1 ILE    33      59.026  64.510  55.389  1.00  2.61
ATOM    498 2HG1 ILE    33      60.359  64.326  54.254  1.00  2.61
ATOM    499  CD1 ILE    33      58.584  63.310  53.652  1.00  2.61
ATOM    500  HD1 ILE    33      59.095  63.069  52.725  1.00  2.61
ATOM    501  HD2 ILE    33      58.616  62.432  54.292  1.00  2.61
ATOM    502  HD3 ILE    33      57.548  63.567  53.436  1.00  2.61
ATOM    503  C   ILE    33      59.320  67.330  55.791  1.00  2.61
ATOM    504  O   ILE    33      60.023  66.955  56.726  1.00  2.61
ATOM    505  N   ASP    34      58.218  68.055  55.990  1.00  2.90
ATOM    506  H   ASP    34      57.662  68.353  55.207  1.00  2.90
ATOM    507  CA  ASP    34      57.658  68.214  57.333  1.00  2.90
ATOM    508  HA  ASP    34      58.487  68.400  58.019  1.00  2.90
ATOM    509  CB  ASP    34      56.740  69.448  57.414  1.00  2.90
ATOM    510  HB1 ASP    34      56.996  70.165  56.632  1.00  2.90
ATOM    511  HB2 ASP    34      56.913  69.935  58.376  1.00  2.90
ATOM    512  CG  ASP    34      55.264  69.080  57.321  1.00  2.90
ATOM    513  OD1 ASP    34      54.574  69.066  58.368  1.00  2.90
ATOM    514  OD2 ASP    34      54.805  68.719  56.222  1.00  2.90
ATOM    515  C   ASP    34      56.967  66.928  57.798  1.00  2.90
ATOM    516  O   ASP    34      56.726  66.014  57.007  1.00  2.90
ATOM    517  N   TRP    35      56.598  66.882  59.076  1.00  2.85
ATOM    518  H   TRP    35      56.709  67.718  59.631  1.00  2.85
ATOM    519  CA  TRP    35      55.895  65.747  59.669  1.00  2.85
ATOM    520  HA  TRP    35      56.543  64.869  59.633  1.00  2.85
ATOM    521  CB  TRP    35      55.614  66.103  61.136  1.00  2.85
ATOM    522  HB1 TRP    35      54.906  66.933  61.168  1.00  2.85
ATOM    523  HB2 TRP    35      56.542  66.464  61.578  1.00  2.85
ATOM    524  CG  TRP    35      55.092  65.018  62.027  1.00  2.85
ATOM    525  CD1 TRP    35      53.991  64.259  61.814  1.00  2.85
ATOM    526  HD1 TRP    35      53.347  64.319  60.947  1.00  2.85
ATOM    527  NE1 TRP    35      53.800  63.401  62.875  1.00  2.85
ATOM    528  HE1 TRP    35      53.042  62.734  62.925  1.00  2.85
ATOM    529  CE2 TRP    35      54.737  63.608  63.860  1.00  2.85
ATOM    530  CZ2 TRP    35      54.911  63.058  65.132  1.00  2.85
ATOM    531  HZ2 TRP    35      54.193  62.349  65.504  1.00  2.85
ATOM    532  CH2 TRP    35      55.996  63.477  65.922  1.00  2.85
ATOM    533  HH2 TRP    35      56.134  63.072  66.917  1.00  2.85
ATOM    534  CZ3 TRP    35      56.885  64.447  65.424  1.00  2.85
ATOM    535  HZ3 TRP    35      57.713  64.780  66.035  1.00  2.85
ATOM    536  CE3 TRP    35      56.686  65.009  64.148  1.00  2.85
ATOM    537  HE3 TRP    35      57.356  65.777  63.795  1.00  2.85
ATOM    538  CD2 TRP    35      55.603  64.609  63.334  1.00  2.85
ATOM    539  C   TRP    35      54.594  65.404  58.932  1.00  2.85
ATOM    540  O   TRP    35      54.348  64.234  58.639  1.00  2.85
ATOM    541  N   ASN    36      53.739  66.389  58.640  1.00  3.19
ATOM    542  H   ASN    36      54.035  67.355  58.776  1.00  3.19
ATOM    543  CA  ASN    36      52.422  66.112  58.071  1.00  3.19
ATOM    544  HA  ASN    36      52.018  65.256  58.613  1.00  3.19
ATOM    545  CB  ASN    36      51.445  67.282  58.315  1.00  3.19
ATOM    546  HB1 ASN    36      51.742  67.843  59.201  1.00  3.19
ATOM    547  HB2 ASN    36      50.458  66.862  58.508  1.00  3.19
ATOM    548  CG  ASN    36      51.290  68.238  57.145  1.00  3.19
ATOM    549  OD1 ASN    36      50.422  68.082  56.296  1.00  3.19
ATOM    550  ND2 ASN    36      52.107  69.249  57.066  1.00  3.19
ATOM    551 1HD2 ASN    36      52.944  69.253  57.658  1.00  3.19
ATOM    552 2HD2 ASN    36      52.136  69.786  56.222  1.00  3.19
ATOM    553  C   ASN    36      52.522  65.663  56.603  1.00  3.19
ATOM    554  O   ASN    36      51.839  64.712  56.210  1.00  3.19
ATOM    555  N   MET    37      53.406  66.277  55.807  1.00  2.80
ATOM    556  H   MET    37      53.931  67.083  56.156  1.00  2.80
ATOM    557  CA  MET    37      53.663  65.833  54.438  1.00  2.80
ATOM    558  HA  MET    37      52.703  65.702  53.949  1.00  2.80
ATOM    559  CB  MET    37      54.439  66.887  53.636  1.00  2.80
ATOM    560  HB1 MET    37      54.765  66.446  52.693  1.00  2.80
ATOM    561  HB2 MET    37      55.333  67.185  54.186  1.00  2.80
ATOM    562  CG  MET    37      53.580  68.126  53.323  1.00  2.80
ATOM    563  HG1 MET    37      54.187  68.814  52.733  1.00  2.80
ATOM    564  HG2 MET    37      53.344  68.628  54.260  1.00  2.80
ATOM    565  SD  MET    37      52.006  67.851  52.441  1.00  2.80
ATOM    566  CE  MET    37      52.599  67.040  50.928  1.00  2.80
ATOM    567  HE1 MET    37      51.766  66.895  50.241  1.00  2.80
ATOM    568  HE2 MET    37      53.354  67.664  50.449  1.00  2.80
ATOM    569  HE3 MET    37      53.032  66.069  51.171  1.00  2.80
ATOM    570  C   MET    37      54.340  64.458  54.360  1.00  2.80
ATOM    571  O   MET    37      54.022  63.671  53.471  1.00  2.80
ATOM    572  N   PHE    38      55.184  64.102  55.323  1.00  2.18
ATOM    573  H   PHE    38      55.468  64.803  56.006  1.00  2.18
ATOM    574  CA  PHE    38      55.670  62.734  55.511  1.00  2.18
ATOM    575  HA  PHE    38      56.171  62.390  54.610  1.00  2.18
ATOM    576  CB  PHE    38      56.686  62.782  56.658  1.00  2.18
ATOM    577  HB1 PHE    38      56.416  63.581  57.343  1.00  2.18
ATOM    578  HB2 PHE    38      57.642  63.052  56.237  1.00  2.18
ATOM    579  CG  PHE    38      56.861  61.536  57.492  1.00  2.18
ATOM    580  CD1 PHE    38      57.186  60.308  56.891  1.00  2.18
ATOM    581  HD1 PHE    38      57.315  60.249  55.820  1.00  2.18
ATOM    582  CE1 PHE    38      57.342  59.164  57.690  1.00  2.18
ATOM    583  HE1 PHE    38      57.605  58.223  57.235  1.00  2.18
ATOM    584  CZ  PHE    38      57.191  59.260  59.085  1.00  2.18
ATOM    585  HZ  PHE    38      57.319  58.393  59.707  1.00  2.18
ATOM    586  CE2 PHE    38      56.891  60.490  59.688  1.00  2.18
ATOM    587  HE2 PHE    38      56.817  60.576  60.764  1.00  2.18
ATOM    588  CD2 PHE    38      56.715  61.624  58.888  1.00  2.18
ATOM    589  HD2 PHE    38      56.490  62.571  59.358  1.00  2.18
ATOM    590  C   PHE    38      54.550  61.724  55.789  1.00  2.18
ATOM    591  O   PHE    38      54.437  60.714  55.095  1.00  2.18
ATOM    592  N   VAL    39      53.684  61.997  56.766  1.00  2.38
ATOM    593  H   VAL    39      53.865  62.821  57.336  1.00  2.38
ATOM    594  CA  VAL    39      52.555  61.125  57.137  1.00  2.38
ATOM    595  HA  VAL    39      52.950  60.178  57.490  1.00  2.38
ATOM    596  CB  VAL    39      51.753  61.789  58.290  1.00  2.38
ATOM    597  HB  VAL    39      51.590  62.833  58.025  1.00  2.38
ATOM    598  CG1 VAL    39      50.365  61.188  58.576  1.00  2.38
ATOM    599 1HG1 VAL    39      49.901  61.724  59.404  1.00  2.38
ATOM    600 2HG1 VAL    39      49.713  61.284  57.708  1.00  2.38
ATOM    601 3HG1 VAL    39      50.450  60.141  58.846  1.00  2.38
ATOM    602  CG2 VAL    39      52.528  61.771  59.613  1.00  2.38
ATOM    603 1HG2 VAL    39      52.073  62.471  60.311  1.00  2.38
ATOM    604 2HG2 VAL    39      52.504  60.780  60.052  1.00  2.38
ATOM    605 3HG2 VAL    39      53.570  62.043  59.462  1.00  2.38
ATOM    606  C   VAL    39      51.630  60.845  55.951  1.00  2.38
ATOM    607  O   VAL    39      51.254  59.691  55.678  1.00  2.38
ATOM    608  N   LYS    40      51.304  61.923  55.229  1.00  2.78
ATOM    609  H   LYS    40      51.642  62.823  55.566  1.00  2.78
ATOM    610  CA  LYS    40      50.582  61.909  53.954  1.00  2.78
ATOM    611  HA  LYS    40      49.578  61.506  54.090  1.00  2.78
ATOM    612  CB  LYS    40      50.484  63.345  53.417  1.00  2.78
ATOM    613  HB1 LYS    40      50.291  63.318  52.346  1.00  2.78
ATOM    614  HB2 LYS    40      51.441  63.841  53.561  1.00  2.78
ATOM    615  CG  LYS    40      49.370  64.166  54.076  1.00  2.78
ATOM    616  HG1 LYS    40      49.393  64.039  55.159  1.00  2.78
ATOM    617  HG2 LYS    40      48.403  63.830  53.696  1.00  2.78
ATOM    618  CD  LYS    40      49.584  65.644  53.738  1.00  2.78
ATOM    619  HD1 LYS    40      49.733  65.756  52.662  1.00  2.78
ATOM    620  HD2 LYS    40      50.481  65.985  54.256  1.00  2.78
ATOM    621  CE  LYS    40      48.403  66.510  54.169  1.00  2.78
ATOM    622  HE1 LYS    40      48.129  66.248  55.195  1.00  2.78
ATOM    623  HE2 LYS    40      47.552  66.295  53.516  1.00  2.78
ATOM    624  NZ  LYS    40      48.773  67.942  54.101  1.00  2.78
ATOM    625  HZ1 LYS    40      47.973  68.538  54.250  1.00  2.78
ATOM    626  HZ2 LYS    40      49.448  68.137  54.843  1.00  2.78
ATOM    627  HZ3 LYS    40      49.223  68.165  53.224  1.00  2.78
ATOM    628  C   LYS    40      51.281  61.023  52.937  1.00  2.78
ATOM    629  O   LYS    40      50.641  60.106  52.465  1.00  2.78
ATOM    630  N   LEU    41      52.563  61.226  52.639  1.00  2.47
ATOM    631  H   LEU    41      53.063  61.986  53.086  1.00  2.47
ATOM    632  CA  LEU    41      53.271  60.428  51.637  1.00  2.47
ATOM    633  HA  LEU    41      52.719  60.474  50.699  1.00  2.47
ATOM    634  CB  LEU    41      54.689  60.992  51.409  1.00  2.47
ATOM    635  HB1 LEU    41      55.389  60.157  51.337  1.00  2.47
ATOM    636  HB2 LEU    41      55.010  61.598  52.257  1.00  2.47
ATOM    637  CG  LEU    41      54.813  61.796  50.106  1.00  2.47
ATOM    638  HG  LEU    41      54.417  61.201  49.282  1.00  2.47
ATOM    639  CD1 LEU    41      54.066  63.130  50.144  1.00  2.47
ATOM    640 1HD1 LEU    41      53.011  62.960  50.349  1.00  2.47
ATOM    641 2HD1 LEU    41      54.484  63.768  50.920  1.00  2.47
ATOM    642 3HD1 LEU    41      54.162  63.628  49.179  1.00  2.47
ATOM    643  CD2 LEU    41      56.290  62.059  49.834  1.00  2.47
ATOM    644 1HD2 LEU    41      56.398  62.637  48.917  1.00  2.47
ATOM    645 2HD2 LEU    41      56.734  62.611  50.663  1.00  2.47
ATOM    646 3HD2 LEU    41      56.814  61.111  49.704  1.00  2.47
ATOM    647  C   LEU    41      53.382  58.962  52.003  1.00  2.47
ATOM    648  O   LEU    41      53.364  58.148  51.103  1.00  2.47
ATOM    649  N   ARG    42      53.465  58.594  53.283  1.00  2.45
ATOM    650  H   ARG    42      53.590  59.329  53.977  1.00  2.45
ATOM    651  CA  ARG    42      53.405  57.188  53.697  1.00  2.45
ATOM    652  HA  ARG    42      54.085  56.624  53.051  1.00  2.45
ATOM    653  CB  ARG    42      53.900  57.091  55.150  1.00  2.45
ATOM    654  HB1 ARG    42      53.439  57.894  55.722  1.00  2.45
ATOM    655  HB2 ARG    42      54.980  57.254  55.166  1.00  2.45
ATOM    656  CG  ARG    42      53.581  55.756  55.835  1.00  2.45
ATOM    657  HG1 ARG    42      52.498  55.679  55.912  1.00  2.45
ATOM    658  HG2 ARG    42      53.992  55.752  56.844  1.00  2.45
ATOM    659  CD  ARG    42      54.124  54.543  55.082  1.00  2.45
ATOM    660  HD1 ARG    42      55.152  54.343  55.392  1.00  2.45
ATOM    661  HD2 ARG    42      54.126  54.743  54.013  1.00  2.45
ATOM    662  NE  ARG    42      53.278  53.370  55.326  1.00  2.45
ATOM    663  HE  ARG    42      52.697  53.353  56.148  1.00  2.45
ATOM    664  CZ  ARG    42      53.109  52.371  54.482  1.00  2.45
ATOM    665  NH1 ARG    42      53.720  52.278  53.337  1.00  2.45
ATOM    666 1HH1 ARG    42      54.368  53.004  53.020  1.00  2.45
ATOM    667 2HH1 ARG    42      53.421  51.584  52.667  1.00  2.45
ATOM    668  NH2 ARG    42      52.323  51.398  54.821  1.00  2.45
ATOM    669 1HH2 ARG    42      51.780  51.417  55.666  1.00  2.45
ATOM    670 2HH2 ARG    42      52.364  50.539  54.282  1.00  2.45
ATOM    671  C   ARG    42      52.022  56.588  53.433  1.00  2.45
ATOM    672  O   ARG    42      51.906  55.531  52.815  1.00  2.45
ATOM    673  N   SER    43      50.971  57.283  53.852  1.00  3.26
ATOM    674  H   SER    43      51.123  58.193  54.269  1.00  3.26
ATOM    675  CA  SER    43      49.593  56.803  53.654  1.00  3.26
ATOM    676  HA  SER    43      49.485  55.817  54.089  1.00  3.26
ATOM    677  CB  SER    43      48.623  57.739  54.375  1.00  3.26
ATOM    678  HB1 SER    43      47.624  57.298  54.371  1.00  3.26
ATOM    679  HB2 SER    43      48.590  58.706  53.871  1.00  3.26
ATOM    680  OG  SER    43      49.069  57.916  55.711  1.00  3.26
ATOM    681  HG  SER    43      49.823  58.528  55.706  1.00  3.26
ATOM    682  C   SER    43      49.250  56.666  52.175  1.00  3.26
ATOM    683  O   SER    43      48.842  55.602  51.749  1.00  3.26
ATOM    684  N   GLN    44      49.572  57.693  51.393  1.00  3.58
ATOM    685  H   GLN    44      49.949  58.515  51.844  1.00  3.58
ATOM    686  CA  GLN    44      49.554  57.718  49.944  1.00  3.58
ATOM    687  HA  GLN    44      48.528  57.565  49.605  1.00  3.58
ATOM    688  CB  GLN    44      50.036  59.077  49.435  1.00  3.58
ATOM    689  HB1 GLN    44      50.203  59.008  48.360  1.00  3.58
ATOM    690  HB2 GLN    44      50.988  59.309  49.908  1.00  3.58
ATOM    691  CG  GLN    44      49.027  60.213  49.696  1.00  3.58
ATOM    692  HG1 GLN    44      48.656  60.153  50.719  1.00  3.58
ATOM    693  HG2 GLN    44      48.181  60.099  49.021  1.00  3.58
ATOM    694  CD  GLN    44      49.646  61.593  49.497  1.00  3.58
ATOM    695  OE1 GLN    44      49.326  62.558  50.172  1.00  3.58
ATOM    696  NE2 GLN    44      50.594  61.743  48.598  1.00  3.58
ATOM    697 1HE2 GLN    44      50.850  60.961  48.016  1.00  3.58
ATOM    698 2HE2 GLN    44      50.991  62.657  48.494  1.00  3.58
ATOM    699  C   GLN    44      50.385  56.589  49.339  1.00  3.58
ATOM    700  O   GLN    44      49.910  55.931  48.441  1.00  3.58
ATOM    701  N   GLU    45      51.585  56.284  49.819  1.00  3.58
ATOM    702  H   GLU    45      51.990  56.869  50.538  1.00  3.58
ATOM    703  CA  GLU    45      52.437  55.227  49.255  1.00  3.58
ATOM    704  HA  GLU    45      52.617  55.402  48.195  1.00  3.58
ATOM    705  CB  GLU    45      53.794  55.267  50.027  1.00  3.58
ATOM    706  HB1 GLU    45      53.571  55.392  51.080  1.00  3.58
ATOM    707  HB2 GLU    45      54.334  56.160  49.720  1.00  3.58
ATOM    708  CG  GLU    45      54.777  54.078  49.956  1.00  3.58
ATOM    709  HG1 GLU    45      55.225  54.042  48.962  1.00  3.58
ATOM    710  HG2 GLU    45      54.231  53.146  50.114  1.00  3.58
ATOM    711  CD  GLU    45      55.880  54.180  51.041  1.00  3.58
ATOM    712  OE1 GLU    45      55.605  53.890  52.237  1.00  3.58
ATOM    713  OE2 GLU    45      57.044  54.525  50.742  1.00  3.58
ATOM    714  C   GLU    45      51.764  53.868  49.426  1.00  3.58
ATOM    715  O   GLU    45      51.727  53.090  48.482  1.00  3.58
ATOM    716  N   CYS    46      51.120  53.638  50.573  1.00  4.14
ATOM    717  H   CYS    46      51.162  54.349  51.296  1.00  4.14
ATOM    718  CA  CYS    46      50.223  52.499  50.758  1.00  4.14
ATOM    719  HA  CYS    46      50.315  51.846  49.886  1.00  4.14
ATOM    720  CB  CYS    46      50.654  51.648  51.948  1.00  4.14
ATOM    721  HB1 CYS    46      49.827  51.017  52.262  1.00  4.14
ATOM    722  HB2 CYS    46      50.934  52.286  52.784  1.00  4.14
ATOM    723  SG  CYS    46      52.027  50.593  51.379  1.00  4.14
ATOM    724  HG  CYS    46      51.523  50.310  50.166  1.00  4.14
ATOM    725  C   CYS    46      48.723  52.867  50.695  1.00  4.14
ATOM    726  O   CYS    46      47.901  52.465  51.523  1.00  4.14
ATOM    727  N   ASP    47      48.409  53.585  49.622  1.00  5.21
ATOM    728  H   ASP    47      49.174  54.089  49.205  1.00  5.21
ATOM    729  CA  ASP    47      47.149  53.574  48.876  1.00  5.21
ATOM    730  HA  ASP    47      46.587  52.671  49.122  1.00  5.21
ATOM    731  CB  ASP    47      46.293  54.806  49.241  1.00  5.21
ATOM    732  HB1 ASP    47      45.501  54.922  48.500  1.00  5.21
ATOM    733  HB2 ASP    47      46.913  55.704  49.200  1.00  5.21
ATOM    734  CG  ASP    47      45.619  54.699  50.612  1.00  5.21
ATOM    735  OD1 ASP    47      44.878  53.718  50.851  1.00  5.21
ATOM    736  OD2 ASP    47      45.846  55.576  51.480  1.00  5.21
ATOM    737  C   ASP    47      47.385  53.551  47.357  1.00  5.21
ATOM    738  O   ASP    47      46.474  53.244  46.589  1.00  5.21
ATOM    739  N   TRP    48      48.606  53.909  46.944  1.00  5.98
ATOM    740  H   TRP    48      49.243  54.241  47.650  1.00  5.98
ATOM    741  CA  TRP    48      49.013  54.196  45.585  1.00  5.98
ATOM    742  HA  TRP    48      48.109  54.170  44.987  1.00  5.98
ATOM    743  CB  TRP    48      49.559  55.617  45.398  1.00  5.98
ATOM    744  HB1 TRP    48      49.826  55.738  44.349  1.00  5.98
ATOM    745  HB2 TRP    48      50.458  55.735  45.991  1.00  5.98
ATOM    746  CG  TRP    48      48.657  56.767  45.753  1.00  5.98
ATOM    747  CD1 TRP    48      47.342  56.703  46.068  1.00  5.98
ATOM    748  HD1 TRP    48      46.746  55.795  46.070  1.00  5.98
ATOM    749  NE1 TRP    48      46.877  57.960  46.393  1.00  5.98
ATOM    750  HE1 TRP    48      45.919  58.121  46.668  1.00  5.98
ATOM    751  CE2 TRP    48      47.845  58.921  46.201  1.00  5.98
ATOM    752  CZ2 TRP    48      47.836  60.321  46.277  1.00  5.98
ATOM    753  HZ2 TRP    48      46.945  60.842  46.592  1.00  5.98
ATOM    754  CH2 TRP    48      48.998  61.032  45.927  1.00  5.98
ATOM    755  HH2 TRP    48      49.006  62.112  45.969  1.00  5.98
ATOM    756  CZ3 TRP    48      50.153  60.337  45.526  1.00  5.98
ATOM    757  HZ3 TRP    48      51.044  60.887  45.245  1.00  5.98
ATOM    758  CE3 TRP    48      50.152  58.929  45.461  1.00  5.98
ATOM    759  HE3 TRP    48      51.029  58.397  45.119  1.00  5.98
ATOM    760  CD2 TRP    48      48.996  58.185  45.785  1.00  5.98
ATOM    761  C   TRP    48      49.847  53.075  44.997  1.00  5.98
ATOM    762  O   TRP    48      49.512  52.661  43.906  1.00  5.98
ATOM    763  N   GLU    49      50.805  52.469  45.705  1.00  6.00
ATOM    764  H   GLU    49      51.068  52.869  46.597  1.00  6.00
ATOM    765  CA  GLU    49      50.964  51.006  45.597  1.00  6.00
ATOM    766  HA  GLU    49      50.930  50.725  44.553  1.00  6.00
ATOM    767  CB  GLU    49      52.337  50.564  46.124  1.00  6.00
ATOM    768  HB1 GLU    49      52.478  50.933  47.139  1.00  6.00
ATOM    769  HB2 GLU    49      53.065  51.028  45.463  1.00  6.00
ATOM    770  CG  GLU    49      52.617  49.047  46.122  1.00  6.00
ATOM    771  HG1 GLU    49      52.305  48.637  45.166  1.00  6.00
ATOM    772  HG2 GLU    49      52.022  48.576  46.906  1.00  6.00
ATOM    773  CD  GLU    49      54.105  48.714  46.342  1.00  6.00
ATOM    774  OE1 GLU    49      54.908  49.667  46.458  1.00  6.00
ATOM    775  OE2 GLU    49      54.456  47.508  46.409  1.00  6.00
ATOM    776  C   GLU    49      49.824  50.289  46.330  1.00  6.00
ATOM    777  O   GLU    49      49.344  50.745  47.370  1.00  6.00
ATOM    778  N   GLU    50      49.395  49.140  45.808  1.00  5.67
ATOM    779  H   GLU    50      49.848  48.761  44.993  1.00  5.67
ATOM    780  CA  GLU    50      48.349  48.332  46.428  1.00  5.67
ATOM    781  HA  GLU    50      47.442  48.928  46.528  1.00  5.67
ATOM    782  CB  GLU    50      48.052  47.093  45.554  1.00  5.67
ATOM    783  HB1 GLU    50      48.969  46.513  45.483  1.00  5.67
ATOM    784  HB2 GLU    50      47.794  47.426  44.550  1.00  5.67
ATOM    785  CG  GLU    50      46.901  46.193  46.068  1.00  5.67
ATOM    786  HG1 GLU    50      46.099  46.211  45.326  1.00  5.67
ATOM    787  HG2 GLU    50      46.488  46.630  46.980  1.00  5.67
ATOM    788  CD  GLU    50      47.273  44.715  46.343  1.00  5.67
ATOM    789  OE1 GLU    50      46.627  44.094  47.224  1.00  5.67
ATOM    790  OE2 GLU    50      48.195  44.149  45.713  1.00  5.67
ATOM    791  C   GLU    50      48.825  47.856  47.812  1.00  5.67
ATOM    792  O   GLU    50      49.741  47.038  47.969  1.00  5.67
ATOM    793  N   ILE    51      48.182  48.359  48.855  1.00  5.41
ATOM    794  H   ILE    51      47.505  49.084  48.669  1.00  5.41
ATOM    795  CA  ILE    51      48.362  47.924  50.236  1.00  5.41
ATOM    796  HA  ILE    51      49.431  47.833  50.422  1.00  5.41
ATOM    797  CB  ILE    51      47.826  49.055  51.162  1.00  5.41
ATOM    798  HB  ILE    51      48.385  49.935  50.843  1.00  5.41
ATOM    799  CG2 ILE    51      46.346  49.448  50.959  1.00  5.41
ATOM    800 1HG2 ILE    51      46.110  50.318  51.572  1.00  5.41
ATOM    801 2HG2 ILE    51      46.160  49.716  49.920  1.00  5.41
ATOM    802 3HG2 ILE    51      45.679  48.636  51.239  1.00  5.41
ATOM    803  CG1 ILE    51      48.173  48.929  52.669  1.00  5.41
ATOM    804 1HG1 ILE    51      48.028  49.915  53.111  1.00  5.41
ATOM    805 2HG1 ILE    51      49.233  48.700  52.760  1.00  5.41
ATOM    806  CD1 ILE    51      47.374  47.948  53.536  1.00  5.41
ATOM    807  HD1 ILE    51      47.662  48.081  54.579  1.00  5.41
ATOM    808  HD2 ILE    51      46.306  48.140  53.450  1.00  5.41
ATOM    809  HD3 ILE    51      47.585  46.920  53.260  1.00  5.41
ATOM    810  C   ILE    51      47.721  46.546  50.447  1.00  5.41
ATOM    811  O   ILE    51      46.630  46.370  50.992  1.00  5.41
ATOM    812  N   SER    52      48.407  45.529  49.951  1.00  5.58
ATOM    813  H   SER    52      49.202  45.756  49.364  1.00  5.58
ATOM    814  CA  SER    52      48.005  44.133  50.043  1.00  5.58
ATOM    815  HA  SER    52      46.970  44.073  49.701  1.00  5.58
ATOM    816  CB  SER    52      48.866  43.330  49.080  1.00  5.58
ATOM    817  HB1 SER    52      49.757  42.956  49.581  1.00  5.58
ATOM    818  HB2 SER    52      49.183  43.961  48.247  1.00  5.58
ATOM    819  OG  SER    52      48.087  42.275  48.557  1.00  5.58
ATOM    820  HG  SER    52      47.444  42.757  47.971  1.00  5.58
ATOM    821  C   SER    52      48.074  43.561  51.451  1.00  5.58
ATOM    822  O   SER    52      49.103  43.092  51.938  1.00  5.58
ATOM    823  N   VAL    53      46.932  43.613  52.112  1.00  6.20
ATOM    824  H   VAL    53      46.209  44.188  51.694  1.00  6.20
ATOM    825  CA  VAL    53      46.700  43.133  53.473  1.00  6.20
ATOM    826  HA  VAL    53      47.059  43.900  54.152  1.00  6.20
ATOM    827  CB  VAL    53      45.157  43.003  53.622  1.00  6.20
ATOM    828  HB  VAL    53      44.804  42.402  52.781  1.00  6.20
ATOM    829  CG1 VAL    53      44.627  42.318  54.882  1.00  6.20
ATOM    830 1HG1 VAL    53      43.550  42.188  54.801  1.00  6.20
ATOM    831 2HG1 VAL    53      45.076  41.344  55.023  1.00  6.20
ATOM    832 3HG1 VAL    53      44.807  42.942  55.757  1.00  6.20
ATOM    833  CG2 VAL    53      44.464  44.370  53.539  1.00  6.20
ATOM    834 1HG2 VAL    53      43.385  44.253  53.635  1.00  6.20
ATOM    835 2HG2 VAL    53      44.814  45.008  54.353  1.00  6.20
ATOM    836 3HG2 VAL    53      44.676  44.870  52.596  1.00  6.20
ATOM    837  C   VAL    53      47.429  41.838  53.802  1.00  6.20
ATOM    838  O   VAL    53      48.213  41.819  54.734  1.00  6.20
ATOM    839  N   LYS    54      47.238  40.771  53.010  1.00  6.70
ATOM    840  H   LYS    54      46.643  40.901  52.209  1.00  6.70
ATOM    841  CA  LYS    54      47.886  39.459  53.228  1.00  6.70
ATOM    842  HA  LYS    54      47.342  38.716  52.648  1.00  6.70
ATOM    843  CB  LYS    54      49.322  39.497  52.674  1.00  6.70
ATOM    844  HB1 LYS    54      49.818  38.571  52.942  1.00  6.70
ATOM    845  HB2 LYS    54      49.873  40.324  53.122  1.00  6.70
ATOM    846  CG  LYS    54      49.340  39.620  51.141  1.00  6.70
ATOM    847  HG1 LYS    54      48.866  40.552  50.837  1.00  6.70
ATOM    848  HG2 LYS    54      48.776  38.789  50.716  1.00  6.70
ATOM    849  CD  LYS    54      50.770  39.580  50.580  1.00  6.70
ATOM    850  HD1 LYS    54      51.274  38.707  50.998  1.00  6.70
ATOM    851  HD2 LYS    54      51.311  40.470  50.906  1.00  6.70
ATOM    852  CE  LYS    54      50.797  39.455  49.051  1.00  6.70
ATOM    853  HE1 LYS    54      50.169  38.612  48.753  1.00  6.70
ATOM    854  HE2 LYS    54      51.822  39.232  48.741  1.00  6.70
ATOM    855  NZ  LYS    54      50.341  40.688  48.357  1.00  6.70
ATOM    856  HZ1 LYS    54      50.892  41.489  48.627  1.00  6.70
ATOM    857  HZ2 LYS    54      50.374  40.591  47.352  1.00  6.70
ATOM    858  HZ3 LYS    54      49.375  40.923  48.591  1.00  6.70
ATOM    859  C   LYS    54      47.763  38.989  54.684  1.00  6.70
ATOM    860  O   LYS    54      48.735  38.679  55.362  1.00  6.70
ATOM    861  N   GLY    55      46.517  38.943  55.153  1.00  6.88
ATOM    862  H   GLY    55      45.797  39.242  54.517  1.00  6.88
ATOM    863  CA  GLY    55      46.127  38.759  56.553  1.00  6.88
ATOM    864  HA1 GLY    55      45.114  38.380  56.584  1.00  6.88
ATOM    865  HA2 GLY    55      46.094  39.750  57.007  1.00  6.88
ATOM    866  C   GLY    55      46.990  37.889  57.449  1.00  6.88
ATOM    867  O   GLY    55      47.471  38.398  58.466  1.00  6.88
ATOM    868  N   PRO    56      47.256  36.615  57.108  1.00  6.85
ATOM    869  CD  PRO    56      46.644  35.860  56.022  1.00  6.85
ATOM    870  HD1 PRO    56      46.857  36.302  55.051  1.00  6.85
ATOM    871  HD2 PRO    56      45.569  35.800  56.188  1.00  6.85
ATOM    872  CG  PRO    56      47.259  34.459  56.097  1.00  6.85
ATOM    873  HG1 PRO    56      48.156  34.420  55.476  1.00  6.85
ATOM    874  HG2 PRO    56      46.545  33.696  55.787  1.00  6.85
ATOM    875  CB  PRO    56      47.634  34.334  57.573  1.00  6.85
ATOM    876  HB1 PRO    56      48.410  33.587  57.731  1.00  6.85
ATOM    877  HB2 PRO    56      46.756  34.061  58.156  1.00  6.85
ATOM    878  CA  PRO    56      48.080  35.753  57.937  1.00  6.85
ATOM    879  HA  PRO    56      47.883  35.923  58.996  1.00  6.85
ATOM    880  C   PRO    56      49.594  35.914  57.725  1.00  6.85
ATOM    881  O   PRO    56      50.367  35.378  58.518  1.00  6.85
ATOM    882  N   ASN    57      50.041  36.643  56.699  1.00  6.28
ATOM    883  H   ASN    57      49.357  37.063  56.082  1.00  6.28
ATOM    884  CA  ASN    57      51.379  37.235  56.693  1.00  6.28
ATOM    885  HA  ASN    57      52.088  36.507  57.091  1.00  6.28
ATOM    886  CB  ASN    57      51.806  37.615  55.260  1.00  6.28
ATOM    887  HB1 ASN    57      52.823  38.001  55.291  1.00  6.28
ATOM    888  HB2 ASN    57      51.169  38.409  54.883  1.00  6.28
ATOM    889  CG  ASN    57      51.782  36.454  54.294  1.00  6.28
ATOM    890  OD1 ASN    57      51.055  36.428  53.313  1.00  6.28
ATOM    891  ND2 ASN    57      52.593  35.452  54.516  1.00  6.28
ATOM    892 1HD2 ASN    57      53.149  35.439  55.349  1.00  6.28
ATOM    893 2HD2 ASN    57      52.540  34.684  53.878  1.00  6.28
ATOM    894  C   ASN    57      51.484  38.472  57.601  1.00  6.28
ATOM    895  O   ASN    57      52.584  38.903  57.943  1.00  6.28
ATOM    896  N   GLY    58      50.327  39.019  57.952  1.00  5.50
ATOM    897  H   GLY    58      49.500  38.619  57.547  1.00  5.50
ATOM    898  CA  GLY    58      50.107  40.233  58.703  1.00  5.50
ATOM    899  HA1 GLY    58      51.053  40.690  58.986  1.00  5.50
ATOM    900  HA2 GLY    58      49.526  40.017  59.596  1.00  5.50
ATOM    901  C   GLY    58      49.350  41.170  57.804  1.00  5.50
ATOM    902  O   GLY    58      49.974  41.727  56.901  1.00  5.50
ATOM    903  N   GLU    59      48.059  41.325  58.098  1.00  4.89
ATOM    904  H   GLU    59      47.697  40.719  58.820  1.00  4.89
ATOM    905  CA  GLU    59      47.052  42.198  57.475  1.00  4.89
ATOM    906  HA  GLU    59      46.642  41.746  56.588  1.00  4.89
ATOM    907  CB  GLU    59      45.877  42.419  58.476  1.00  4.89
ATOM    908  HB1 GLU    59      45.319  43.280  58.122  1.00  4.89
ATOM    909  HB2 GLU    59      46.312  42.667  59.436  1.00  4.89
ATOM    910  CG  GLU    59      44.902  41.253  58.634  1.00  4.89
ATOM    911  HG1 GLU    59      45.435  40.393  59.024  1.00  4.89
ATOM    912  HG2 GLU    59      44.567  40.948  57.641  1.00  4.89
ATOM    913  CD  GLU    59      43.720  41.643  59.503  1.00  4.89
ATOM    914  OE1 GLU    59      42.846  42.389  58.990  1.00  4.89
ATOM    915  OE2 GLU    59      43.670  41.205  60.678  1.00  4.89
ATOM    916  C   GLU    59      47.510  43.602  57.064  1.00  4.89
ATOM    917  O   GLU    59      46.793  44.334  56.405  1.00  4.89
ATOM    918  N   SER    60      48.706  43.978  57.480  1.00  4.50
ATOM    919  H   SER    60      49.265  43.306  57.946  1.00  4.50
ATOM    920  CA  SER    60      49.294  45.247  57.205  1.00  4.50
ATOM    921  HA  SER    60      48.547  45.995  57.464  1.00  4.50
ATOM    922  CB  SER    60      50.480  45.490  58.147  1.00  4.50
ATOM    923  HB1 SER    60      50.127  45.497  59.174  1.00  4.50
ATOM    924  HB2 SER    60      50.925  46.459  57.941  1.00  4.50
ATOM    925  OG  SER    60      51.485  44.492  58.026  1.00  4.50
ATOM    926  HG  SER    60      51.484  44.157  57.124  1.00  4.50
ATOM    927  C   SER    60      49.704  45.576  55.769  1.00  4.50
ATOM    928  O   SER    60      50.080  46.725  55.538  1.00  4.50
ATOM    929  N   SER    61      49.763  44.637  54.807  1.00  4.14
ATOM    930  H   SER    61      49.392  43.711  54.991  1.00  4.14
ATOM    931  CA  SER    61      50.740  44.788  53.721  1.00  4.14
ATOM    932  HA  SER    61      50.809  43.826  53.228  1.00  4.14
ATOM    933  CB  SER    61      50.267  45.821  52.683  1.00  4.14
ATOM    934  HB1 SER    61      50.328  46.827  53.091  1.00  4.14
ATOM    935  HB2 SER    61      49.227  45.628  52.451  1.00  4.14
ATOM    936  OG  SER    61      51.043  45.751  51.501  1.00  4.14
ATOM    937  HG  SER    61      50.809  46.482  50.922  1.00  4.14
ATOM    938  C   SER    61      52.167  45.039  54.201  1.00  4.14
ATOM    939  O   SER    61      52.908  44.105  54.506  1.00  4.14
ATOM    940  N   VAL    62      52.582  46.298  54.183  1.00  3.25
ATOM    941  H   VAL    62      51.867  47.011  54.114  1.00  3.25
ATOM    942  CA  VAL    62      53.947  46.702  53.882  1.00  3.25
ATOM    943  HA  VAL    62      54.654  46.090  54.428  1.00  3.25
ATOM    944  CB  VAL    62      54.207  46.547  52.348  1.00  3.25
ATOM    945  HB  VAL    62      53.377  46.991  51.799  1.00  3.25
ATOM    946  CG1 VAL    62      55.471  47.274  51.861  1.00  3.25
ATOM    947 1HG1 VAL    62      55.779  46.916  50.878  1.00  3.25
ATOM    948 2HG1 VAL    62      55.232  48.329  51.743  1.00  3.25
ATOM    949 3HG1 VAL    62      56.292  47.156  52.561  1.00  3.25
ATOM    950  CG2 VAL    62      54.324  45.083  51.893  1.00  3.25
ATOM    951 1HG2 VAL    62      54.691  45.020  50.869  1.00  3.25
ATOM    952 2HG2 VAL    62      54.984  44.548  52.562  1.00  3.25
ATOM    953 3HG2 VAL    62      53.349  44.601  51.911  1.00  3.25
ATOM    954  C   VAL    62      54.113  48.176  54.211  1.00  3.25
ATOM    955  O   VAL    62      53.270  48.999  53.862  1.00  3.25
ATOM    956  N   ILE    63      55.271  48.517  54.769  1.00  2.75
ATOM    957  H   ILE    63      55.818  47.764  55.160  1.00  2.75
ATOM    958  CA  ILE    63      55.756  49.879  54.983  1.00  2.75
ATOM    959  HA  ILE    63      55.014  50.586  54.636  1.00  2.75
ATOM    960  CB  ILE    63      56.003  50.135  56.493  1.00  2.75
ATOM    961  HB  ILE    63      56.941  49.650  56.752  1.00  2.75
ATOM    962  CG2 ILE    63      56.179  51.635  56.785  1.00  2.75
ATOM    963 1HG2 ILE    63      55.243  52.160  56.620  1.00  2.75
ATOM    964 2HG2 ILE    63      56.484  51.764  57.822  1.00  2.75
ATOM    965 3HG2 ILE    63      56.954  52.056  56.149  1.00  2.75
ATOM    966  CG1 ILE    63      54.990  49.543  57.488  1.00  2.75
ATOM    967 1HG1 ILE    63      55.298  49.894  58.463  1.00  2.75
ATOM    968 2HG1 ILE    63      55.090  48.462  57.498  1.00  2.75
ATOM    969  CD1 ILE    63      53.508  49.878  57.321  1.00  2.75
ATOM    970  HD1 ILE    63      52.946  49.434  58.143  1.00  2.75
ATOM    971  HD2 ILE    63      53.362  50.956  57.331  1.00  2.75
ATOM    972  HD3 ILE    63      53.125  49.449  56.402  1.00  2.75
ATOM    973  C   ILE    63      57.045  50.094  54.173  1.00  2.75
ATOM    974  O   ILE    63      58.140  50.188  54.722  1.00  2.75
ATOM    975  N   HIS    64      56.928  50.051  52.850  1.00  3.02
ATOM    976  H   HIS    64      55.994  50.003  52.472  1.00  3.02
ATOM    977  CA  HIS    64      58.025  49.793  51.902  1.00  3.02
ATOM    978  HA  HIS    64      58.241  48.725  51.916  1.00  3.02
ATOM    979  CB  HIS    64      57.522  50.156  50.492  1.00  3.02
ATOM    980  HB1 HIS    64      58.127  50.947  50.047  1.00  3.02
ATOM    981  HB2 HIS    64      56.502  50.540  50.538  1.00  3.02
ATOM    982  CG  HIS    64      57.544  49.001  49.543  1.00  3.02
ATOM    983  ND1 HIS    64      58.647  48.202  49.232  1.00  3.02
ATOM    984  CE1 HIS    64      58.209  47.367  48.270  1.00  3.02
ATOM    985  HE1 HIS    64      58.818  46.623  47.776  1.00  3.02
ATOM    986  NE2 HIS    64      56.918  47.614  47.981  1.00  3.02
ATOM    987  HE2 HIS    64      56.353  47.221  47.226  1.00  3.02
ATOM    988  CD2 HIS    64      56.486  48.633  48.782  1.00  3.02
ATOM    989  HD2 HIS    64      55.515  49.107  48.747  1.00  3.02
ATOM    990  C   HIS    64      59.334  50.528  52.138  1.00  3.02
ATOM    991  O   HIS    64      59.380  51.758  52.064  1.00  3.02
ATOM    992  N   ASP    65      60.433  49.806  52.352  1.00  3.12
ATOM    993  H   ASP    65      60.377  48.790  52.312  1.00  3.12
ATOM    994  CA  ASP    65      61.742  50.477  52.322  1.00  3.12
ATOM    995  HA  ASP    65      61.633  51.522  52.613  1.00  3.12
ATOM    996  CB  ASP    65      62.713  49.880  53.340  1.00  3.12
ATOM    997  HB1 ASP    65      62.834  48.812  53.146  1.00  3.12
ATOM    998  HB2 ASP    65      62.289  50.008  54.333  1.00  3.12
ATOM    999  CG  ASP    65      64.078  50.575  53.288  1.00  3.12
ATOM   1000  OD1 ASP    65      64.181  51.720  52.773  1.00  3.12
ATOM   1001  OD2 ASP    65      65.051  49.942  53.759  1.00  3.12
ATOM   1002  C   ASP    65      62.306  50.451  50.916  1.00  3.12
ATOM   1003  O   ASP    65      62.902  49.448  50.510  1.00  3.12
ATOM   1004  N   ARG    66      62.145  51.585  50.216  1.00  3.72
ATOM   1005  H   ARG    66      61.581  52.301  50.652  1.00  3.72
ATOM   1006  CA  ARG    66      62.682  51.846  48.874  1.00  3.72
ATOM   1007  HA  ARG    66      62.005  51.397  48.145  1.00  3.72
ATOM   1008  CB  ARG    66      62.770  53.359  48.616  1.00  3.72
ATOM   1009  HB1 ARG    66      63.410  53.813  49.375  1.00  3.72
ATOM   1010  HB2 ARG    66      61.777  53.804  48.702  1.00  3.72
ATOM   1011  CG  ARG    66      63.356  53.686  47.231  1.00  3.72
ATOM   1012  HG1 ARG    66      64.326  53.206  47.098  1.00  3.72
ATOM   1013  HG2 ARG    66      63.544  54.755  47.185  1.00  3.72
ATOM   1014  CD  ARG    66      62.427  53.272  46.082  1.00  3.72
ATOM   1015  HD1 ARG    66      61.420  53.627  46.301  1.00  3.72
ATOM   1016  HD2 ARG    66      62.413  52.183  46.003  1.00  3.72
ATOM   1017  NE  ARG    66      62.877  53.851  44.807  1.00  3.72
ATOM   1018  HE  ARG    66      63.793  54.319  44.815  1.00  3.72
ATOM   1019  CZ  ARG    66      62.252  53.849  43.645  1.00  3.72
ATOM   1020  NH1 ARG    66      61.098  53.261  43.465  1.00  3.72
ATOM   1021 1HH1 ARG    66      60.651  52.791  44.240  1.00  3.72
ATOM   1022 2HH1 ARG    66      60.626  53.316  42.584  1.00  3.72
ATOM   1023  NH2 ARG    66      62.792  54.460  42.634  1.00  3.72
ATOM   1024 1HH2 ARG    66      63.608  55.047  42.864  1.00  3.72
ATOM   1025 2HH2 ARG    66      62.343  54.533  41.750  1.00  3.72
ATOM   1026  C   ARG    66      64.042  51.182  48.671  1.00  3.72
ATOM   1027  O   ARG    66      64.224  50.470  47.689  1.00  3.72
ATOM   1028  N   LYS    67      64.986  51.359  49.607  1.00  4.20
ATOM   1029  H   LYS    67      64.713  51.824  50.468  1.00  4.20
ATOM   1030  CA  LYS    67      66.410  51.042  49.382  1.00  4.20
ATOM   1031  HA  LYS    67      66.621  51.289  48.338  1.00  4.20
ATOM   1032  CB  LYS    67      67.294  51.985  50.224  1.00  4.20
ATOM   1033  HB1 LYS    67      66.854  52.983  50.205  1.00  4.20
ATOM   1034  HB2 LYS    67      68.274  52.055  49.747  1.00  4.20
ATOM   1035  CG  LYS    67      67.509  51.541  51.681  1.00  4.20
ATOM   1036  HG1 LYS    67      68.167  50.672  51.689  1.00  4.20
ATOM   1037  HG2 LYS    67      66.562  51.240  52.114  1.00  4.20
ATOM   1038  CD  LYS    67      68.152  52.636  52.547  1.00  4.20
ATOM   1039  HD1 LYS    67      69.017  53.039  52.018  1.00  4.20
ATOM   1040  HD2 LYS    67      68.514  52.186  53.473  1.00  4.20
ATOM   1041  CE  LYS    67      67.208  53.794  52.902  1.00  4.20
ATOM   1042  HE1 LYS    67      66.787  54.231  51.993  1.00  4.20
ATOM   1043  HE2 LYS    67      67.780  54.587  53.396  1.00  4.20
ATOM   1044  NZ  LYS    67      66.118  53.373  53.812  1.00  4.20
ATOM   1045  HZ1 LYS    67      65.635  54.202  54.175  1.00  4.20
ATOM   1046  HZ2 LYS    67      65.428  52.782  53.345  1.00  4.20
ATOM   1047  HZ3 LYS    67      66.471  52.878  54.613  1.00  4.20
ATOM   1048  C   LYS    67      66.809  49.566  49.487  1.00  4.20
ATOM   1049  O   LYS    67      67.990  49.235  49.423  1.00  4.20
ATOM   1050  N   SER    68      65.852  48.657  49.649  1.00  4.29
ATOM   1051  H   SER    68      64.915  49.004  49.813  1.00  4.29
ATOM   1052  CA  SER    68      66.019  47.247  49.218  1.00  4.29
ATOM   1053  HA  SER    68      66.659  47.236  48.334  1.00  4.29
ATOM   1054  CB  SER    68      66.686  46.362  50.287  1.00  4.29
ATOM   1055  HB1 SER    68      67.201  45.537  49.792  1.00  4.29
ATOM   1056  HB2 SER    68      65.925  45.938  50.941  1.00  4.29
ATOM   1057  OG  SER    68      67.604  47.088  51.084  1.00  4.29
ATOM   1058  HG  SER    68      68.053  47.718  50.484  1.00  4.29
ATOM   1059  C   SER    68      64.687  46.623  48.788  1.00  4.29
ATOM   1060  O   SER    68      64.572  45.405  48.740  1.00  4.29
ATOM   1061  N   GLY    69      63.666  47.457  48.553  1.00  4.06
ATOM   1062  H   GLY    69      63.844  48.451  48.539  1.00  4.06
ATOM   1063  CA  GLY    69      62.286  47.056  48.291  1.00  4.06
ATOM   1064  HA1 GLY    69      62.227  46.646  47.283  1.00  4.06
ATOM   1065  HA2 GLY    69      61.655  47.944  48.329  1.00  4.06
ATOM   1066  C   GLY    69      61.679  46.027  49.241  1.00  4.06
ATOM   1067  O   GLY    69      60.941  45.132  48.831  1.00  4.06
ATOM   1068  N   LYS    70      62.017  46.133  50.523  1.00  3.70
ATOM   1069  H   LYS    70      62.537  46.953  50.793  1.00  3.70
ATOM   1070  CA  LYS    70      61.496  45.248  51.562  1.00  3.70
ATOM   1071  HA  LYS    70      61.570  44.210  51.236  1.00  3.70
ATOM   1072  CB  LYS    70      62.288  45.469  52.874  1.00  3.70
ATOM   1073  HB1 LYS    70      62.098  44.623  53.536  1.00  3.70
ATOM   1074  HB2 LYS    70      61.891  46.356  53.373  1.00  3.70
ATOM   1075  CG  LYS    70      63.812  45.671  52.757  1.00  3.70
ATOM   1076  HG1 LYS    70      64.029  46.491  52.072  1.00  3.70
ATOM   1077  HG2 LYS    70      64.280  44.756  52.393  1.00  3.70
ATOM   1078  CD  LYS    70      64.374  46.043  54.138  1.00  3.70
ATOM   1079  HD1 LYS    70      64.145  45.231  54.831  1.00  3.70
ATOM   1080  HD2 LYS    70      63.867  46.941  54.491  1.00  3.70
ATOM   1081  CE  LYS    70      65.886  46.296  54.178  1.00  3.70
ATOM   1082  HE1 LYS    70      66.409  45.452  53.721  1.00  3.70
ATOM   1083  HE2 LYS    70      66.181  46.342  55.230  1.00  3.70
ATOM   1084  NZ  LYS    70      66.272  47.566  53.516  1.00  3.70
ATOM   1085  HZ1 LYS    70      66.392  47.447  52.516  1.00  3.70
ATOM   1086  HZ2 LYS    70      65.603  48.321  53.689  1.00  3.70
ATOM   1087  HZ3 LYS    70      67.147  47.913  53.871  1.00  3.70
ATOM   1088  C   LYS    70      60.034  45.629  51.821  1.00  3.70
ATOM   1089  O   LYS    70      59.739  46.793  52.143  1.00  3.70
ATOM   1090  N   LYS    71      59.175  44.599  51.854  1.00  3.36
ATOM   1091  H   LYS    71      59.510  43.731  51.469  1.00  3.36
ATOM   1092  CA  LYS    71      58.030  44.559  52.781  1.00  3.36
ATOM   1093  HA  LYS    71      57.329  45.328  52.471  1.00  3.36
ATOM   1094  CB  LYS    71      57.317  43.186  52.737  1.00  3.36
ATOM   1095  HB1 LYS    71      56.878  43.094  51.742  1.00  3.36
ATOM   1096  HB2 LYS    71      56.486  43.204  53.442  1.00  3.36
ATOM   1097  CG  LYS    71      58.125  41.891  52.993  1.00  3.36
ATOM   1098  HG1 LYS    71      58.987  41.873  52.325  1.00  3.36
ATOM   1099  HG2 LYS    71      57.481  41.067  52.686  1.00  3.36
ATOM   1100  CD  LYS    71      58.610  41.552  54.422  1.00  3.36
ATOM   1101  HD1 LYS    71      59.518  42.110  54.644  1.00  3.36
ATOM   1102  HD2 LYS    71      58.891  40.498  54.426  1.00  3.36
ATOM   1103  CE  LYS    71      57.580  41.786  55.539  1.00  3.36
ATOM   1104  HE1 LYS    71      56.651  41.272  55.284  1.00  3.36
ATOM   1105  HE2 LYS    71      57.362  42.855  55.601  1.00  3.36
ATOM   1106  NZ  LYS    71      58.073  41.305  56.856  1.00  3.36
ATOM   1107  HZ1 LYS    71      58.220  40.309  56.891  1.00  3.36
ATOM   1108  HZ2 LYS    71      58.942  41.764  57.151  1.00  3.36
ATOM   1109  HZ3 LYS    71      57.459  41.574  57.627  1.00  3.36
ATOM   1110  C   LYS    71      58.513  44.892  54.186  1.00  3.36
ATOM   1111  O   LYS    71      59.615  44.513  54.562  1.00  3.36
ATOM   1112  N   PHE    72      57.637  45.480  54.989  1.00  2.98
ATOM   1113  H   PHE    72      56.748  45.758  54.610  1.00  2.98
ATOM   1114  CA  PHE    72      57.799  45.562  56.436  1.00  2.98
ATOM   1115  HA  PHE    72      58.350  44.696  56.799  1.00  2.98
ATOM   1116  CB  PHE    72      58.543  46.850  56.828  1.00  2.98
ATOM   1117  HB1 PHE    72      58.309  47.067  57.867  1.00  2.98
ATOM   1118  HB2 PHE    72      58.149  47.675  56.235  1.00  2.98
ATOM   1119  CG  PHE    72      60.061  46.861  56.757  1.00  2.98
ATOM   1120  CD1 PHE    72      60.713  48.065  56.435  1.00  2.98
ATOM   1121  HD1 PHE    72      60.132  48.929  56.156  1.00  2.98
ATOM   1122  CE1 PHE    72      62.111  48.166  56.547  1.00  2.98
ATOM   1123  HE1 PHE    72      62.603  49.111  56.374  1.00  2.98
ATOM   1124  CZ  PHE    72      62.864  47.058  56.964  1.00  2.98
ATOM   1125  HZ  PHE    72      63.931  47.154  57.097  1.00  2.98
ATOM   1126  CE2 PHE    72      62.225  45.843  57.255  1.00  2.98
ATOM   1127  HE2 PHE    72      62.797  44.997  57.603  1.00  2.98
ATOM   1128  CD2 PHE    72      60.827  45.747  57.162  1.00  2.98
ATOM   1129  HD2 PHE    72      60.355  44.818  57.443  1.00  2.98
ATOM   1130  C   PHE    72      56.431  45.538  57.099  1.00  2.98
ATOM   1131  O   PHE    72      55.520  46.181  56.586  1.00  2.98
ATOM   1132  N   SER    73      56.294  44.872  58.244  1.00  3.19
ATOM   1133  H   SER    73      57.041  44.277  58.591  1.00  3.19
ATOM   1134  CA  SER    73      55.241  45.246  59.184  1.00  3.19
ATOM   1135  HA  SER    73      54.304  45.322  58.629  1.00  3.19
ATOM   1136  CB  SER    73      55.016  44.171  60.251  1.00  3.19
ATOM   1137  HB1 SER    73      54.754  43.230  59.765  1.00  3.19
ATOM   1138  HB2 SER    73      54.186  44.469  60.894  1.00  3.19
ATOM   1139  OG  SER    73      56.167  43.984  61.037  1.00  3.19
ATOM   1140  HG  SER    73      56.756  43.385  60.531  1.00  3.19
ATOM   1141  C   SER    73      55.498  46.621  59.787  1.00  3.19
ATOM   1142  O   SER    73      56.598  47.165  59.687  1.00  3.19
ATOM   1143  N   ILE    74      54.484  47.216  60.401  1.00  2.70
ATOM   1144  H   ILE    74      53.573  46.783  60.400  1.00  2.70
ATOM   1145  CA  ILE    74      54.649  48.522  61.028  1.00  2.70
ATOM   1146  HA  ILE    74      55.057  49.183  60.281  1.00  2.70
ATOM   1147  CB  ILE    74      53.259  49.035  61.458  1.00  2.70
ATOM   1148  HB  ILE    74      52.583  48.906  60.611  1.00  2.70
ATOM   1149  CG2 ILE    74      52.654  48.241  62.630  1.00  2.70
ATOM   1150 1HG2 ILE    74      52.675  47.171  62.429  1.00  2.70
ATOM   1151 2HG2 ILE    74      53.193  48.453  63.556  1.00  2.70
ATOM   1152 3HG2 ILE    74      51.615  48.539  62.767  1.00  2.70
ATOM   1153  CG1 ILE    74      53.284  50.532  61.785  1.00  2.70
ATOM   1154 1HG1 ILE    74      53.997  50.724  62.584  1.00  2.70
ATOM   1155 2HG1 ILE    74      52.291  50.841  62.106  1.00  2.70
ATOM   1156  CD1 ILE    74      53.661  51.382  60.580  1.00  2.70
ATOM   1157  HD1 ILE    74      53.042  51.121  59.731  1.00  2.70
ATOM   1158  HD2 ILE    74      53.506  52.426  60.822  1.00  2.70
ATOM   1159  HD3 ILE    74      54.706  51.230  60.322  1.00  2.70
ATOM   1160  C   ILE    74      55.687  48.516  62.168  1.00  2.70
ATOM   1161  O   ILE    74      56.550  49.399  62.246  1.00  2.70
ATOM   1162  N   GLU    75      55.664  47.451  62.977  1.00  3.02
ATOM   1163  H   GLU    75      54.941  46.766  62.849  1.00  3.02
ATOM   1164  CA  GLU    75      56.660  47.194  64.012  1.00  3.02
ATOM   1165  HA  GLU    75      56.746  48.060  64.672  1.00  3.02
ATOM   1166  CB  GLU    75      56.259  45.954  64.836  1.00  3.02
ATOM   1167  HB1 GLU    75      57.150  45.420  65.170  1.00  3.02
ATOM   1168  HB2 GLU    75      55.700  45.265  64.200  1.00  3.02
ATOM   1169  CG  GLU    75      55.413  46.284  66.071  1.00  3.02
ATOM   1170  HG1 GLU    75      55.021  45.345  66.468  1.00  3.02
ATOM   1171  HG2 GLU    75      54.563  46.889  65.752  1.00  3.02
ATOM   1172  CD  GLU    75      56.187  47.003  67.195  1.00  3.02
ATOM   1173  OE1 GLU    75      57.404  47.251  67.044  1.00  3.02
ATOM   1174  OE2 GLU    75      55.538  47.327  68.214  1.00  3.02
ATOM   1175  C   GLU    75      58.056  46.937  63.434  1.00  3.02
ATOM   1176  O   GLU    75      59.031  47.495  63.926  1.00  3.02
ATOM   1177  N   GLU    76      58.180  46.133  62.367  1.00  2.94
ATOM   1178  H   GLU    76      57.364  45.657  62.009  1.00  2.94
ATOM   1179  CA  GLU    76      59.481  45.912  61.715  1.00  2.94
ATOM   1180  HA  GLU    76      60.190  45.491  62.429  1.00  2.94
ATOM   1181  CB  GLU    76      59.357  44.980  60.496  1.00  2.94
ATOM   1182  HB1 GLU    76      60.202  45.165  59.833  1.00  2.94
ATOM   1183  HB2 GLU    76      58.459  45.251  59.944  1.00  2.94
ATOM   1184  CG  GLU    76      59.355  43.475  60.768  1.00  2.94
ATOM   1185  HG1 GLU    76      58.662  43.243  61.578  1.00  2.94
ATOM   1186  HG2 GLU    76      60.356  43.156  61.065  1.00  2.94
ATOM   1187  CD  GLU    76      58.918  42.756  59.483  1.00  2.94
ATOM   1188  OE1 GLU    76      59.748  42.452  58.598  1.00  2.94
ATOM   1189  OE2 GLU    76      57.691  42.599  59.271  1.00  2.94
ATOM   1190  C   GLU    76      60.082  47.217  61.173  1.00  2.94
ATOM   1191  O   GLU    76      61.295  47.416  61.222  1.00  2.94
ATOM   1192  N   ALA    77      59.252  48.100  60.615  1.00  2.21
ATOM   1193  H   ALA    77      58.264  47.872  60.566  1.00  2.21
ATOM   1194  CA  ALA    77      59.702  49.372  60.079  1.00  2.21
ATOM   1195  HA  ALA    77      60.531  49.202  59.391  1.00  2.21
ATOM   1196  CB  ALA    77      58.555  50.020  59.297  1.00  2.21
ATOM   1197  HB1 ALA    77      58.890  50.964  58.871  1.00  2.21
ATOM   1198  HB2 ALA    77      58.258  49.354  58.493  1.00  2.21
ATOM   1199  HB3 ALA    77      57.702  50.201  59.951  1.00  2.21
ATOM   1200  C   ALA    77      60.199  50.298  61.214  1.00  2.21
ATOM   1201  O   ALA    77      61.290  50.872  61.127  1.00  2.21
ATOM   1202  N   LEU    78      59.447  50.388  62.322  1.00  2.39
ATOM   1203  H   LEU    78      58.564  49.889  62.375  1.00  2.39
ATOM   1204  CA  LEU    78      59.965  51.057  63.520  1.00  2.39
ATOM   1205  HA  LEU    78      60.088  52.112  63.306  1.00  2.39
ATOM   1206  CB  LEU    78      58.977  50.902  64.710  1.00  2.39
ATOM   1207  HB1 LEU    78      58.637  49.868  64.753  1.00  2.39
ATOM   1208  HB2 LEU    78      58.105  51.529  64.532  1.00  2.39
ATOM   1209  CG  LEU    78      59.601  51.245  66.091  1.00  2.39
ATOM   1210  HG  LEU    78      60.514  50.672  66.233  1.00  2.39
ATOM   1211  CD1 LEU    78      59.949  52.729  66.193  1.00  2.39
ATOM   1212 1HD1 LEU    78      60.410  52.926  67.159  1.00  2.39
ATOM   1213 2HD1 LEU    78      60.662  53.000  65.414  1.00  2.39
ATOM   1214 3HD1 LEU    78      59.048  53.327  66.072  1.00  2.39
ATOM   1215  CD2 LEU    78      58.730  50.886  67.295  1.00  2.39
ATOM   1216 1HD2 LEU    78      58.277  49.903  67.146  1.00  2.39
ATOM   1217 2HD2 LEU    78      59.354  50.833  68.186  1.00  2.39
ATOM   1218 3HD2 LEU    78      57.960  51.630  67.468  1.00  2.39
ATOM   1219  C   LEU    78      61.348  50.514  63.915  1.00  2.39
ATOM   1220  O   LEU    78      62.307  51.264  64.091  1.00  2.39
ATOM   1221  N   GLN    79      61.441  49.196  64.061  1.00  3.03
ATOM   1222  H   GLN    79      60.606  48.636  63.904  1.00  3.03
ATOM   1223  CA  GLN    79      62.629  48.504  64.540  1.00  3.03
ATOM   1224  HA  GLN    79      63.027  49.048  65.398  1.00  3.03
ATOM   1225  CB  GLN    79      62.222  47.096  65.005  1.00  3.03
ATOM   1226  HB1 GLN    79      63.118  46.527  65.256  1.00  3.03
ATOM   1227  HB2 GLN    79      61.711  46.579  64.191  1.00  3.03
ATOM   1228  CG  GLN    79      61.311  47.126  66.247  1.00  3.03
ATOM   1229  HG1 GLN    79      60.441  47.754  66.063  1.00  3.03
ATOM   1230  HG2 GLN    79      61.857  47.549  67.089  1.00  3.03
ATOM   1231  CD  GLN    79      60.835  45.730  66.634  1.00  3.03
ATOM   1232  OE1 GLN    79      61.602  44.783  66.725  1.00  3.03
ATOM   1233  NE2 GLN    79      59.567  45.535  66.904  1.00  3.03
ATOM   1234 1HE2 GLN    79      58.886  46.306  66.884  1.00  3.03
ATOM   1235 2HE2 GLN    79      59.287  44.611  67.153  1.00  3.03
ATOM   1236  C   GLN    79      63.760  48.441  63.504  1.00  3.03
ATOM   1237  O   GLN    79      64.838  47.932  63.813  1.00  3.03
ATOM   1238  N   SER    80      63.561  49.016  62.312  1.00  2.79
ATOM   1239  H   SER    80      62.632  49.347  62.083  1.00  2.79
ATOM   1240  CA  SER    80      64.623  49.198  61.311  1.00  2.79
ATOM   1241  HA  SER    80      65.567  48.828  61.708  1.00  2.79
ATOM   1242  CB  SER    80      64.309  48.391  60.053  1.00  2.79
ATOM   1243  HB1 SER    80      64.330  47.327  60.293  1.00  2.79
ATOM   1244  HB2 SER    80      65.059  48.595  59.289  1.00  2.79
ATOM   1245  OG  SER    80      63.031  48.728  59.566  1.00  2.79
ATOM   1246  HG  SER    80      62.384  48.252  60.120  1.00  2.79
ATOM   1247  C   SER    80      64.843  50.678  61.004  1.00  2.79
ATOM   1248  O   SER    80      65.599  51.027  60.095  1.00  2.79
ATOM   1249  N   GLY    81      64.207  51.552  61.797  1.00  2.61
ATOM   1250  H   GLY    81      63.592  51.186  62.516  1.00  2.61
ATOM   1251  CA  GLY    81      64.327  52.999  61.708  1.00  2.61
ATOM   1252  HA1 GLY    81      65.357  53.293  61.909  1.00  2.61
ATOM   1253  HA2 GLY    81      63.675  53.451  62.456  1.00  2.61
ATOM   1254  C   GLY    81      63.923  53.529  60.334  1.00  2.61
ATOM   1255  O   GLY    81      64.581  54.403  59.760  1.00  2.61
ATOM   1256  N   ARG    82      62.829  52.950  59.838  1.00  2.19
ATOM   1257  H   ARG    82      62.481  52.159  60.375  1.00  2.19
ATOM   1258  CA  ARG    82      62.054  53.346  58.669  1.00  2.19
ATOM   1259  HA  ARG    82      62.515  54.260  58.286  1.00  2.19
ATOM   1260  CB  ARG    82      62.190  52.271  57.571  1.00  2.19
ATOM   1261  HB1 ARG    82      61.649  51.368  57.861  1.00  2.19
ATOM   1262  HB2 ARG    82      63.247  52.006  57.495  1.00  2.19
ATOM   1263  CG  ARG    82      61.742  52.755  56.176  1.00  2.19
ATOM   1264  HG1 ARG    82      62.470  52.422  55.435  1.00  2.19
ATOM   1265  HG2 ARG    82      61.715  53.845  56.152  1.00  2.19
ATOM   1266  CD  ARG    82      60.370  52.190  55.791  1.00  2.19
ATOM   1267  HD1 ARG    82      59.672  52.297  56.620  1.00  2.19
ATOM   1268  HD2 ARG    82      60.479  51.121  55.607  1.00  2.19
ATOM   1269  NE  ARG    82      59.812  52.819  54.577  1.00  2.19
ATOM   1270  HE  ARG    82      59.960  52.325  53.706  1.00  2.19
ATOM   1271  CZ  ARG    82      58.838  53.707  54.516  1.00  2.19
ATOM   1272  NH1 ARG    82      58.477  54.390  55.568  1.00  2.19
ATOM   1273 1HH1 ARG    82      59.009  54.283  56.434  1.00  2.19
ATOM   1274 2HH1 ARG    82      57.766  55.078  55.475  1.00  2.19
ATOM   1275  NH2 ARG    82      58.214  53.922  53.391  1.00  2.19
ATOM   1276 1HH2 ARG    82      58.450  53.353  52.582  1.00  2.19
ATOM   1277 2HH2 ARG    82      57.345  54.430  53.273  1.00  2.19
ATOM   1278  C   ARG    82      60.614  53.762  59.024  1.00  2.19
ATOM   1279  O   ARG    82      59.868  54.180  58.132  1.00  2.19
ATOM   1280  N   LEU    83      60.232  53.721  60.309  1.00  2.00
ATOM   1281  H   LEU    83      60.863  53.283  60.966  1.00  2.00
ATOM   1282  CA  LEU    83      59.333  54.758  60.865  1.00  2.00
ATOM   1283  HA  LEU    83      59.400  55.647  60.245  1.00  2.00
ATOM   1284  CB  LEU    83      57.858  54.295  60.894  1.00  2.00
ATOM   1285  HB1 LEU    83      57.310  54.958  61.565  1.00  2.00
ATOM   1286  HB2 LEU    83      57.833  53.300  61.344  1.00  2.00
ATOM   1287  CG  LEU    83      57.071  54.261  59.571  1.00  2.00
ATOM   1288  HG  LEU    83      57.472  53.474  58.937  1.00  2.00
ATOM   1289  CD1 LEU    83      55.614  53.948  59.906  1.00  2.00
ATOM   1290 1HD1 LEU    83      55.082  53.612  59.017  1.00  2.00
ATOM   1291 2HD1 LEU    83      55.605  53.165  60.658  1.00  2.00
ATOM   1292 3HD1 LEU    83      55.111  54.819  60.326  1.00  2.00
ATOM   1293  CD2 LEU    83      57.029  55.578  58.791  1.00  2.00
ATOM   1294 1HD2 LEU    83      56.606  56.350  59.426  1.00  2.00
ATOM   1295 2HD2 LEU    83      58.032  55.868  58.491  1.00  2.00
ATOM   1296 3HD2 LEU    83      56.410  55.458  57.904  1.00  2.00
ATOM   1297  C   LEU    83      59.724  55.167  62.299  1.00  2.00
ATOM   1298  O   LEU    83      60.334  54.419  63.056  1.00  2.00
ATOM   1299  N   THR    84      59.273  56.358  62.688  1.00  2.23
ATOM   1300  H   THR    84      58.853  56.938  61.983  1.00  2.23
ATOM   1301  CA  THR    84      59.307  56.879  64.061  1.00  2.23
ATOM   1302  HA  THR    84      60.206  56.505  64.547  1.00  2.23
ATOM   1303  CB  THR    84      59.395  58.418  63.984  1.00  2.23
ATOM   1304  HB  THR    84      59.014  58.751  63.017  1.00  2.23
ATOM   1305  CG2 THR    84      58.669  59.242  65.052  1.00  2.23
ATOM   1306 1HG2 THR    84      59.026  58.985  66.046  1.00  2.23
ATOM   1307 2HG2 THR    84      58.873  60.299  64.874  1.00  2.23
ATOM   1308 3HG2 THR    84      57.594  59.093  64.976  1.00  2.23
ATOM   1309  OG1 THR    84      60.748  58.767  64.072  1.00  2.23
ATOM   1310  HG1 THR    84      61.126  58.644  63.165  1.00  2.23
ATOM   1311  C   THR    84      58.081  56.439  64.857  1.00  2.23
ATOM   1312  O   THR    84      57.006  56.398  64.264  1.00  2.23
ATOM   1313  N   PRO    85      58.172  56.177  66.180  1.00  2.55
ATOM   1314  CD  PRO    85      59.394  56.194  66.979  1.00  2.55
ATOM   1315  HD1 PRO    85      59.743  57.219  67.106  1.00  2.55
ATOM   1316  HD2 PRO    85      60.179  55.593  66.519  1.00  2.55
ATOM   1317  CG  PRO    85      59.029  55.609  68.345  1.00  2.55
ATOM   1318  HG1 PRO    85      59.573  56.102  69.152  1.00  2.55
ATOM   1319  HG2 PRO    85      59.227  54.538  68.356  1.00  2.55
ATOM   1320  CB  PRO    85      57.526  55.843  68.452  1.00  2.55
ATOM   1321  HB1 PRO    85      57.344  56.852  68.823  1.00  2.55
ATOM   1322  HB2 PRO    85      57.049  55.106  69.099  1.00  2.55
ATOM   1323  CA  PRO    85      57.048  55.714  67.003  1.00  2.55
ATOM   1324  HA  PRO    85      56.897  54.655  66.789  1.00  2.55
ATOM   1325  C   PRO    85      55.709  56.429  66.790  1.00  2.55
ATOM   1326  O   PRO    85      54.668  55.786  66.691  1.00  2.55
ATOM   1327  N   ALA    86      55.725  57.759  66.675  1.00  2.62
ATOM   1328  H   ALA    86      56.604  58.242  66.763  1.00  2.62
ATOM   1329  CA  ALA    86      54.510  58.542  66.466  1.00  2.62
ATOM   1330  HA  ALA    86      53.759  58.211  67.188  1.00  2.62
ATOM   1331  CB  ALA    86      54.830  60.006  66.764  1.00  2.62
ATOM   1332  HB1 ALA    86      53.900  60.573  66.751  1.00  2.62
ATOM   1333  HB2 ALA    86      55.275  60.097  67.756  1.00  2.62
ATOM   1334  HB3 ALA    86      55.521  60.398  66.017  1.00  2.62
ATOM   1335  C   ALA    86      53.892  58.345  65.062  1.00  2.62
ATOM   1336  O   ALA    86      52.663  58.322  64.943  1.00  2.62
ATOM   1337  N   HIS    87      54.700  58.149  63.999  1.00  2.26
ATOM   1338  H   HIS    87      55.695  58.056  64.144  1.00  2.26
ATOM   1339  CA  HIS    87      54.126  57.763  62.702  1.00  2.26
ATOM   1340  HA  HIS    87      53.124  58.190  62.703  1.00  2.26
ATOM   1341  CB  HIS    87      54.728  58.368  61.427  1.00  2.26
ATOM   1342  HB1 HIS    87      55.663  57.860  61.197  1.00  2.26
ATOM   1343  HB2 HIS    87      54.919  59.428  61.594  1.00  2.26
ATOM   1344  CG  HIS    87      53.750  58.231  60.256  1.00  2.26
ATOM   1345  ND1 HIS    87      52.351  58.274  60.362  1.00  2.26
ATOM   1346  CE1 HIS    87      51.851  57.962  59.163  1.00  2.26
ATOM   1347  HE1 HIS    87      50.795  57.892  58.931  1.00  2.26
ATOM   1348  NE2 HIS    87      52.849  57.783  58.290  1.00  2.26
ATOM   1349  HE2 HIS    87      52.725  57.612  57.302  1.00  2.26
ATOM   1350  CD2 HIS    87      54.050  57.935  58.957  1.00  2.26
ATOM   1351  HD2 HIS    87      55.040  57.822  58.543  1.00  2.26
ATOM   1352  C   HIS    87      53.824  56.254  62.565  1.00  2.26
ATOM   1353  O   HIS    87      52.983  55.849  61.768  1.00  2.26
ATOM   1354  N   TYR    88      54.414  55.394  63.388  1.00  2.35
ATOM   1355  H   TYR    88      55.146  55.724  64.003  1.00  2.35
ATOM   1356  CA  TYR    88      53.893  54.044  63.576  1.00  2.35
ATOM   1357  HA  TYR    88      53.830  53.561  62.605  1.00  2.35
ATOM   1358  CB  TYR    88      54.877  53.209  64.427  1.00  2.35
ATOM   1359  HB1 TYR    88      55.290  53.866  65.189  1.00  2.35
ATOM   1360  HB2 TYR    88      55.712  52.940  63.779  1.00  2.35
ATOM   1361  CG  TYR    88      54.443  51.936  65.164  1.00  2.35
ATOM   1362  CD1 TYR    88      53.186  51.303  65.028  1.00  2.35
ATOM   1363  HD1 TYR    88      52.462  51.628  64.311  1.00  2.35
ATOM   1364  CE1 TYR    88      52.847  50.196  65.825  1.00  2.35
ATOM   1365  HE1 TYR    88      51.883  49.725  65.740  1.00  2.35
ATOM   1366  CZ  TYR    88      53.775  49.665  66.732  1.00  2.35
ATOM   1367  OH  TYR    88      53.420  48.591  67.480  1.00  2.35
ATOM   1368  HH  TYR    88      54.205  48.183  67.918  1.00  2.35
ATOM   1369  CE2 TYR    88      55.059  50.236  66.825  1.00  2.35
ATOM   1370  HE2 TYR    88      55.785  49.811  67.507  1.00  2.35
ATOM   1371  CD2 TYR    88      55.376  51.371  66.051  1.00  2.35
ATOM   1372  HD2 TYR    88      56.347  51.823  66.136  1.00  2.35
ATOM   1373  C   TYR    88      52.468  54.104  64.121  1.00  2.35
ATOM   1374  O   TYR    88      51.567  53.609  63.450  1.00  2.35
ATOM   1375  N   ASP    89      52.240  54.772  65.253  1.00  2.69
ATOM   1376  H   ASP    89      53.030  55.135  65.780  1.00  2.69
ATOM   1377  CA  ASP    89      50.894  54.997  65.789  1.00  2.69
ATOM   1378  HA  ASP    89      50.487  54.047  66.139  1.00  2.69
ATOM   1379  CB  ASP    89      50.992  55.948  66.999  1.00  2.69
ATOM   1380  HB1 ASP    89      51.811  56.650  66.844  1.00  2.69
ATOM   1381  HB2 ASP    89      51.221  55.365  67.893  1.00  2.69
ATOM   1382  CG  ASP    89      49.708  56.751  67.224  1.00  2.69
ATOM   1383  OD1 ASP    89      48.632  56.148  67.416  1.00  2.69
ATOM   1384  OD2 ASP    89      49.735  57.992  67.086  1.00  2.69
ATOM   1385  C   ASP    89      49.928  55.523  64.712  1.00  2.69
ATOM   1386  O   ASP    89      48.923  54.869  64.399  1.00  2.69
ATOM   1387  N   ARG    90      50.245  56.667  64.084  1.00  2.58
ATOM   1388  H   ARG    90      51.081  57.171  64.372  1.00  2.58
ATOM   1389  CA  ARG    90      49.318  57.252  63.101  1.00  2.58
ATOM   1390  HA  ARG    90      48.354  57.334  63.602  1.00  2.58
ATOM   1391  CB  ARG    90      49.773  58.668  62.693  1.00  2.58
ATOM   1392  HB1 ARG    90      50.075  58.645  61.647  1.00  2.58
ATOM   1393  HB2 ARG    90      50.642  58.981  63.274  1.00  2.58
ATOM   1394  CG  ARG    90      48.664  59.726  62.837  1.00  2.58
ATOM   1395  HG1 ARG    90      47.700  59.294  62.566  1.00  2.58
ATOM   1396  HG2 ARG    90      48.876  60.521  62.121  1.00  2.58
ATOM   1397  CD  ARG    90      48.576  60.385  64.228  1.00  2.58
ATOM   1398  HD1 ARG    90      47.844  61.193  64.189  1.00  2.58
ATOM   1399  HD2 ARG    90      49.545  60.833  64.457  1.00  2.58
ATOM   1400  NE  ARG    90      48.224  59.458  65.318  1.00  2.58
ATOM   1401  HE  ARG    90      48.987  59.098  65.901  1.00  2.58
ATOM   1402  CZ  ARG    90      47.038  59.012  65.686  1.00  2.58
ATOM   1403  NH1 ARG    90      45.935  59.300  65.057  1.00  2.58
ATOM   1404 1HH1 ARG    90      45.970  59.883  64.249  1.00  2.58
ATOM   1405 2HH1 ARG    90      45.103  58.797  65.330  1.00  2.58
ATOM   1406  NH2 ARG    90      46.926  58.213  66.693  1.00  2.58
ATOM   1407 1HH2 ARG    90      47.792  57.845  67.111  1.00  2.58
ATOM   1408 2HH2 ARG    90      46.070  57.701  66.837  1.00  2.58
ATOM   1409  C   ARG    90      49.055  56.356  61.883  1.00  2.58
ATOM   1410  O   ARG    90      47.938  56.374  61.355  1.00  2.58
ATOM   1411  N   TYR    91      50.030  55.551  61.459  1.00  2.60
ATOM   1412  H   TYR    91      50.939  55.593  61.909  1.00  2.60
ATOM   1413  CA  TYR    91      49.836  54.566  60.398  1.00  2.60
ATOM   1414  HA  TYR    91      49.267  55.059  59.609  1.00  2.60
ATOM   1415  CB  TYR    91      51.181  54.180  59.780  1.00  2.60
ATOM   1416  HB1 TYR    91      51.703  53.519  60.464  1.00  2.60
ATOM   1417  HB2 TYR    91      51.785  55.072  59.621  1.00  2.60
ATOM   1418  CG  TYR    91      50.963  53.513  58.445  1.00  2.60
ATOM   1419  CD1 TYR    91      50.836  52.115  58.387  1.00  2.60
ATOM   1420  HD1 TYR    91      50.982  51.502  59.267  1.00  2.60
ATOM   1421  CE1 TYR    91      50.296  51.519  57.244  1.00  2.60
ATOM   1422  HE1 TYR    91      50.109  50.455  57.225  1.00  2.60
ATOM   1423  CZ  TYR    91      49.796  52.319  56.205  1.00  2.60
ATOM   1424  OH  TYR    91      48.993  51.762  55.273  1.00  2.60
ATOM   1425  HH  TYR    91      48.487  51.049  55.729  1.00  2.60
ATOM   1426  CE2 TYR    91      50.061  53.700  56.193  1.00  2.60
ATOM   1427  HE2 TYR    91      49.688  54.290  55.379  1.00  2.60
ATOM   1428  CD2 TYR    91      50.639  54.303  57.324  1.00  2.60
ATOM   1429  HD2 TYR    91      50.691  55.382  57.384  1.00  2.60
ATOM   1430  C   TYR    91      48.996  53.357  60.823  1.00  2.60
ATOM   1431  O   TYR    91      48.160  52.946  60.032  1.00  2.60
ATOM   1432  N   VAL    92      49.083  52.861  62.062  1.00  2.87
ATOM   1433  H   VAL    92      49.790  53.239  62.688  1.00  2.87
ATOM   1434  CA  VAL    92      48.135  51.856  62.579  1.00  2.87
ATOM   1435  HA  VAL    92      48.137  50.999  61.902  1.00  2.87
ATOM   1436  CB  VAL    92      48.520  51.356  63.987  1.00  2.87
ATOM   1437  HB  VAL    92      48.873  52.194  64.588  1.00  2.87
ATOM   1438  CG1 VAL    92      47.382  50.666  64.757  1.00  2.87
ATOM   1439 1HG1 VAL    92      47.760  50.265  65.697  1.00  2.87
ATOM   1440 2HG1 VAL    92      46.595  51.380  65.000  1.00  2.87
ATOM   1441 3HG1 VAL    92      46.965  49.853  64.161  1.00  2.87
ATOM   1442  CG2 VAL    92      49.643  50.331  63.858  1.00  2.87
ATOM   1443 1HG2 VAL    92      49.913  49.960  64.844  1.00  2.87
ATOM   1444 2HG2 VAL    92      49.322  49.494  63.237  1.00  2.87
ATOM   1445 3HG2 VAL    92      50.508  50.805  63.406  1.00  2.87
ATOM   1446  C   VAL    92      46.715  52.399  62.571  1.00  2.87
ATOM   1447  O   VAL    92      45.818  51.738  62.052  1.00  2.87
ATOM   1448  N   ASN    93      46.512  53.622  63.076  1.00  3.06
ATOM   1449  H   ASN    93      47.319  54.119  63.435  1.00  3.06
ATOM   1450  CA  ASN    93      45.195  54.271  63.049  1.00  3.06
ATOM   1451  HA  ASN    93      44.493  53.699  63.658  1.00  3.06
ATOM   1452  CB  ASN    93      45.301  55.712  63.594  1.00  3.06
ATOM   1453  HB1 ASN    93      44.380  56.235  63.338  1.00  3.06
ATOM   1454  HB2 ASN    93      46.119  56.228  63.099  1.00  3.06
ATOM   1455  CG  ASN    93      45.494  55.869  65.096  1.00  3.06
ATOM   1456  OD1 ASN    93      44.773  56.622  65.735  1.00  3.06
ATOM   1457  ND2 ASN    93      46.520  55.300  65.681  1.00  3.06
ATOM   1458 1HD2 ASN    93      47.243  54.846  65.138  1.00  3.06
ATOM   1459 2HD2 ASN    93      46.794  55.556  66.626  1.00  3.06
ATOM   1460  C   ASN    93      44.665  54.275  61.601  1.00  3.06
ATOM   1461  O   ASN    93      43.595  53.726  61.340  1.00  3.06
ATOM   1462  N   LYS    94      45.454  54.790  60.639  1.00  3.32
ATOM   1463  H   LYS    94      46.355  55.174  60.905  1.00  3.32
ATOM   1464  CA  LYS    94      45.100  54.754  59.205  1.00  3.32
ATOM   1465  HA  LYS    94      44.200  55.356  59.082  1.00  3.32
ATOM   1466  CB  LYS    94      46.208  55.416  58.331  1.00  3.32
ATOM   1467  HB1 LYS    94      47.057  55.636  58.978  1.00  3.32
ATOM   1468  HB2 LYS    94      45.835  56.382  57.988  1.00  3.32
ATOM   1469  CG  LYS    94      46.797  54.666  57.102  1.00  3.32
ATOM   1470  HG1 LYS    94      47.102  53.665  57.405  1.00  3.32
ATOM   1471  HG2 LYS    94      47.712  55.193  56.829  1.00  3.32
ATOM   1472  CD  LYS    94      45.942  54.577  55.814  1.00  3.32
ATOM   1473  HD1 LYS    94      45.819  55.577  55.396  1.00  3.32
ATOM   1474  HD2 LYS    94      44.961  54.167  56.044  1.00  3.32
ATOM   1475  CE  LYS    94      46.647  53.664  54.787  1.00  3.32
ATOM   1476  HE1 LYS    94      46.646  52.641  55.179  1.00  3.32
ATOM   1477  HE2 LYS    94      47.693  53.965  54.716  1.00  3.32
ATOM   1478  NZ  LYS    94      46.059  53.679  53.416  1.00  3.32
ATOM   1479  HZ1 LYS    94      46.122  54.581  52.932  1.00  3.32
ATOM   1480  HZ2 LYS    94      46.554  53.057  52.777  1.00  3.32
ATOM   1481  HZ3 LYS    94      45.089  53.409  53.361  1.00  3.32
ATOM   1482  C   LYS    94      44.730  53.359  58.717  1.00  3.32
ATOM   1483  O   LYS    94      43.687  53.244  58.085  1.00  3.32
ATOM   1484  N   ASP    95      45.496  52.316  59.035  1.00  3.32
ATOM   1485  H   ASP    95      46.345  52.469  59.572  1.00  3.32
ATOM   1486  CA  ASP    95      45.216  50.957  58.569  1.00  3.32
ATOM   1487  HA  ASP    95      45.158  50.938  57.479  1.00  3.32
ATOM   1488  CB  ASP    95      46.291  49.960  59.036  1.00  3.32
ATOM   1489  HB1 ASP    95      45.880  48.951  58.967  1.00  3.32
ATOM   1490  HB2 ASP    95      46.529  50.143  60.085  1.00  3.32
ATOM   1491  CG  ASP    95      47.577  49.968  58.214  1.00  3.32
ATOM   1492  OD1 ASP    95      47.535  50.388  57.031  1.00  3.32
ATOM   1493  OD2 ASP    95      48.602  49.514  58.769  1.00  3.32
ATOM   1494  C   ASP    95      43.877  50.489  59.108  1.00  3.32
ATOM   1495  O   ASP    95      43.064  49.958  58.356  1.00  3.32
ATOM   1496  N   MET    96      43.600  50.781  60.382  1.00  3.34
ATOM   1497  H   MET    96      44.292  51.279  60.935  1.00  3.34
ATOM   1498  CA  MET    96      42.341  50.420  61.002  1.00  3.34
ATOM   1499  HA  MET    96      42.169  49.358  60.821  1.00  3.34
ATOM   1500  CB  MET    96      42.404  50.642  62.521  1.00  3.34
ATOM   1501  HB1 MET    96      42.484  51.706  62.743  1.00  3.34
ATOM   1502  HB2 MET    96      43.283  50.133  62.918  1.00  3.34
ATOM   1503  CG  MET    96      41.155  50.070  63.201  1.00  3.34
ATOM   1504  HG1 MET    96      41.028  49.035  62.881  1.00  3.34
ATOM   1505  HG2 MET    96      40.283  50.635  62.872  1.00  3.34
ATOM   1506  SD  MET    96      41.189  50.097  65.011  1.00  3.34
ATOM   1507  CE  MET    96      39.540  49.410  65.325  1.00  3.34
ATOM   1508  HE1 MET    96      39.389  49.299  66.398  1.00  3.34
ATOM   1509  HE2 MET    96      38.781  50.082  64.922  1.00  3.34
ATOM   1510  HE3 MET    96      39.452  48.436  64.844  1.00  3.34
ATOM   1511  C   MET    96      41.197  51.182  60.361  1.00  3.34
ATOM   1512  O   MET    96      40.128  50.616  60.262  1.00  3.34
ATOM   1513  N   SER    97      41.409  52.402  59.859  1.00  3.55
ATOM   1514  H   SER    97      42.326  52.813  59.993  1.00  3.55
ATOM   1515  CA  SER    97      40.412  53.150  59.091  1.00  3.55
ATOM   1516  HA  SER    97      39.444  52.970  59.555  1.00  3.55
ATOM   1517  CB  SER    97      40.652  54.660  59.187  1.00  3.55
ATOM   1518  HB1 SER    97      40.749  54.935  60.238  1.00  3.55
ATOM   1519  HB2 SER    97      39.785  55.181  58.777  1.00  3.55
ATOM   1520  OG  SER    97      41.803  55.093  58.492  1.00  3.55
ATOM   1521  HG  SER    97      42.363  54.321  58.282  1.00  3.55
ATOM   1522  C   SER    97      40.270  52.697  57.639  1.00  3.55
ATOM   1523  O   SER    97      39.225  52.939  57.055  1.00  3.55
ATOM   1524  N   ILE    98      41.248  51.989  57.067  1.00  3.75
ATOM   1525  H   ILE    98      42.093  51.815  57.600  1.00  3.75
ATOM   1526  CA  ILE    98      41.122  51.339  55.762  1.00  3.75
ATOM   1527  HA  ILE    98      40.527  51.992  55.124  1.00  3.75
ATOM   1528  CB  ILE    98      42.519  51.155  55.092  1.00  3.75
ATOM   1529  HB  ILE    98      43.274  51.615  55.731  1.00  3.75
ATOM   1530  CG2 ILE    98      42.984  49.704  54.858  1.00  3.75
ATOM   1531 1HG2 ILE    98      43.951  49.699  54.356  1.00  3.75
ATOM   1532 2HG2 ILE    98      43.114  49.191  55.810  1.00  3.75
ATOM   1533 3HG2 ILE    98      42.264  49.165  54.240  1.00  3.75
ATOM   1534  CG1 ILE    98      42.576  51.888  53.733  1.00  3.75
ATOM   1535 1HG1 ILE    98      41.785  51.511  53.083  1.00  3.75
ATOM   1536 2HG1 ILE    98      43.532  51.677  53.251  1.00  3.75
ATOM   1537  CD1 ILE    98      42.451  53.416  53.839  1.00  3.75
ATOM   1538  HD1 ILE    98      42.609  53.857  52.854  1.00  3.75
ATOM   1539  HD2 ILE    98      41.460  53.701  54.192  1.00  3.75
ATOM   1540  HD3 ILE    98      43.202  53.804  54.525  1.00  3.75
ATOM   1541  C   ILE    98      40.259  50.085  55.943  1.00  3.75
ATOM   1542  O   ILE    98      39.147  50.037  55.424  1.00  3.75
ATOM   1543  N   GLN    99      40.672  49.159  56.815  1.00  4.39
ATOM   1544  H   GLN    99      41.567  49.309  57.267  1.00  4.39
ATOM   1545  CA  GLN    99      39.939  47.937  57.147  1.00  4.39
ATOM   1546  HA  GLN    99      39.833  47.343  56.240  1.00  4.39
ATOM   1547  CB  GLN    99      40.709  47.121  58.207  1.00  4.39
ATOM   1548  HB1 GLN    99      40.051  46.343  58.597  1.00  4.39
ATOM   1549  HB2 GLN    99      40.968  47.777  59.039  1.00  4.39
ATOM   1550  CG  GLN    99      41.990  46.440  57.695  1.00  4.39
ATOM   1551  HG1 GLN    99      42.511  45.994  58.542  1.00  4.39
ATOM   1552  HG2 GLN    99      42.651  47.180  57.246  1.00  4.39
ATOM   1553  CD  GLN    99      41.693  45.348  56.669  1.00  4.39
ATOM   1554  OE1 GLN    99      41.376  45.614  55.520  1.00  4.39
ATOM   1555  NE2 GLN    99      41.753  44.083  57.009  1.00  4.39
ATOM   1556 1HE2 GLN    99      42.105  43.751  57.916  1.00  4.39
ATOM   1557 2HE2 GLN    99      41.565  43.416  56.290  1.00  4.39
ATOM   1558  C   GLN    99      38.503  48.220  57.635  1.00  4.39
ATOM   1559  O   GLN    99      37.553  47.539  57.241  1.00  4.39
ATOM   1560  N   GLU   100      38.330  49.263  58.449  1.00  4.96
ATOM   1561  H   GLU   100      39.156  49.728  58.810  1.00  4.96
ATOM   1562  CA  GLU   100      37.032  49.718  58.942  1.00  4.96
ATOM   1563  HA  GLU   100      36.460  48.833  59.217  1.00  4.96
ATOM   1564  CB  GLU   100      37.148  50.633  60.175  1.00  4.96
ATOM   1565  HB1 GLU   100      36.225  51.207  60.280  1.00  4.96
ATOM   1566  HB2 GLU   100      37.919  51.380  60.020  1.00  4.96
ATOM   1567  CG  GLU   100      37.357  49.859  61.487  1.00  4.96
ATOM   1568  HG1 GLU   100      37.715  50.547  62.257  1.00  4.96
ATOM   1569  HG2 GLU   100      38.095  49.065  61.354  1.00  4.96
ATOM   1570  CD  GLU   100      36.005  49.283  61.904  1.00  4.96
ATOM   1571  OE1 GLU   100      35.177  50.056  62.429  1.00  4.96
ATOM   1572  OE2 GLU   100      35.624  48.191  61.429  1.00  4.96
ATOM   1573  C   GLU   100      36.190  50.464  57.910  1.00  4.96
ATOM   1574  O   GLU   100      34.960  50.385  57.997  1.00  4.96
ATOM   1575  N   LEU   101      36.802  51.187  56.964  1.00  4.81
ATOM   1576  H   LEU   101      37.812  51.269  56.957  1.00  4.81
ATOM   1577  CA  LEU   101      36.056  51.783  55.858  1.00  4.81
ATOM   1578  HA  LEU   101      35.227  52.356  56.275  1.00  4.81
ATOM   1579  CB  LEU   101      36.950  52.747  55.056  1.00  4.81
ATOM   1580  HB1 LEU   101      37.858  52.222  54.760  1.00  4.81
ATOM   1581  HB2 LEU   101      37.228  53.571  55.713  1.00  4.81
ATOM   1582  CG  LEU   101      36.313  53.350  53.790  1.00  4.81
ATOM   1583  HG  LEU   101      36.065  52.555  53.087  1.00  4.81
ATOM   1584  CD1 LEU   101      35.053  54.163  54.094  1.00  4.81
ATOM   1585 1HD1 LEU   101      34.687  54.629  53.180  1.00  4.81
ATOM   1586 2HD1 LEU   101      34.272  53.508  54.478  1.00  4.81
ATOM   1587 3HD1 LEU   101      35.275  54.935  54.830  1.00  4.81
ATOM   1588  CD2 LEU   101      37.334  54.278  53.126  1.00  4.81
ATOM   1589 1HD2 LEU   101      36.913  54.693  52.211  1.00  4.81
ATOM   1590 2HD2 LEU   101      37.601  55.088  53.804  1.00  4.81
ATOM   1591 3HD2 LEU   101      38.231  53.712  52.875  1.00  4.81
ATOM   1592  C   LEU   101      35.448  50.695  54.981  1.00  4.81
ATOM   1593  O   LEU   101      34.268  50.755  54.645  1.00  4.81
ATOM   1594  N   ALA   102      36.288  49.711  54.680  1.00  4.92
ATOM   1595  H   ALA   102      37.238  49.846  55.019  1.00  4.92
ATOM   1596  CA  ALA   102      36.096  48.537  53.855  1.00  4.92
ATOM   1597  HA  ALA   102      35.702  47.725  54.451  1.00  4.92
ATOM   1598  CB  ALA   102      35.139  48.811  52.683  1.00  4.92
ATOM   1599  HB1 ALA   102      35.249  48.022  51.948  1.00  4.92
ATOM   1600  HB2 ALA   102      34.107  48.830  53.034  1.00  4.92
ATOM   1601  HB3 ALA   102      35.389  49.760  52.207  1.00  4.92
ATOM   1602  C   ALA   102      37.456  48.122  53.294  1.00  4.92
ATOM   1603  O   ALA   102      38.270  48.950  52.878  1.00  4.92
ATOM   1604  N   VAL   103      37.604  46.821  53.078  1.00  6.39
ATOM   1605  H   VAL   103      37.024  46.166  53.589  1.00  6.39
ATOM   1606  CA  VAL   103      38.384  46.320  51.957  1.00  6.39
ATOM   1607  HA  VAL   103      39.404  46.677  52.107  1.00  6.39
ATOM   1608  CB  VAL   103      38.478  44.782  51.922  1.00  6.39
ATOM   1609  HB  VAL   103      37.475  44.363  51.868  1.00  6.39
ATOM   1610  CG1 VAL   103      39.303  44.286  50.724  1.00  6.39
ATOM   1611 1HG1 VAL   103      39.377  43.198  50.759  1.00  6.39
ATOM   1612 2HG1 VAL   103      38.834  44.564  49.786  1.00  6.39
ATOM   1613 3HG1 VAL   103      40.308  44.707  50.764  1.00  6.39
ATOM   1614  CG2 VAL   103      39.190  44.236  53.167  1.00  6.39
ATOM   1615 1HG2 VAL   103      39.165  43.146  53.162  1.00  6.39
ATOM   1616 2HG2 VAL   103      40.227  44.573  53.196  1.00  6.39
ATOM   1617 3HG2 VAL   103      38.703  44.577  54.078  1.00  6.39
ATOM   1618  C   VAL   103      37.898  46.939  50.670  1.00  6.39
ATOM   1619  O   VAL   103      36.955  46.426  50.104  1.00  6.39
ATOM   1620  N   LEU   104      38.504  48.034  50.211  1.00  8.46
ATOM   1621  H   LEU   104      39.168  48.474  50.838  1.00  8.46
ATOM   1622  CA  LEU   104      38.126  48.779  49.001  1.00  8.46
ATOM   1623  HA  LEU   104      37.234  49.369  49.217  1.00  8.46
ATOM   1624  CB  LEU   104      39.312  49.738  48.743  1.00  8.46
ATOM   1625  HB1 LEU   104      40.230  49.152  48.665  1.00  8.46
ATOM   1626  HB2 LEU   104      39.417  50.358  49.635  1.00  8.46
ATOM   1627  CG  LEU   104      39.278  50.709  47.548  1.00  8.46
ATOM   1628  HG  LEU   104      40.046  51.459  47.735  1.00  8.46
ATOM   1629  CD1 LEU   104      39.634  50.046  46.216  1.00  8.46
ATOM   1630 1HD1 LEU   104      39.778  50.817  45.458  1.00  8.46
ATOM   1631 2HD1 LEU   104      40.568  49.492  46.314  1.00  8.46
ATOM   1632 3HD1 LEU   104      38.842  49.377  45.886  1.00  8.46
ATOM   1633  CD2 LEU   104      37.947  51.445  47.415  1.00  8.46
ATOM   1634 1HD2 LEU   104      38.033  52.211  46.644  1.00  8.46
ATOM   1635 2HD2 LEU   104      37.152  50.754  47.134  1.00  8.46
ATOM   1636 3HD2 LEU   104      37.695  51.923  48.361  1.00  8.46
ATOM   1637  C   LEU   104      37.793  47.861  47.808  1.00  8.46
ATOM   1638  O   LEU   104      36.859  48.136  47.063  1.00  8.46
ATOM   1639  N   VAL   105      38.497  46.733  47.669  1.00  9.54
ATOM   1640  H   VAL   105      39.274  46.598  48.296  1.00  9.54
ATOM   1641  CA  VAL   105      38.277  45.740  46.606  1.00  9.54
ATOM   1642  HA  VAL   105      37.946  46.269  45.711  1.00  9.54
ATOM   1643  CB  VAL   105      39.631  45.065  46.261  1.00  9.54
ATOM   1644  HB  VAL   105      40.010  44.564  47.153  1.00  9.54
ATOM   1645  CG1 VAL   105      39.563  44.033  45.127  1.00  9.54
ATOM   1646 1HG1 VAL   105      40.565  43.704  44.850  1.00  9.54
ATOM   1647 2HG1 VAL   105      39.011  43.152  45.453  1.00  9.54
ATOM   1648 3HG1 VAL   105      39.074  44.465  44.253  1.00  9.54
ATOM   1649  CG2 VAL   105      40.667  46.116  45.826  1.00  9.54
ATOM   1650 1HG2 VAL   105      41.609  45.630  45.568  1.00  9.54
ATOM   1651 2HG2 VAL   105      40.304  46.664  44.957  1.00  9.54
ATOM   1652 3HG2 VAL   105      40.873  46.819  46.633  1.00  9.54
ATOM   1653  C   VAL   105      37.191  44.684  46.882  1.00  9.54
ATOM   1654  O   VAL   105      36.708  44.049  45.953  1.00  9.54
ATOM   1655  N   SER   106      36.746  44.517  48.126  1.00  8.52
ATOM   1656  H   SER   106      37.111  45.140  48.835  1.00  8.52
ATOM   1657  CA  SER   106      35.762  43.500  48.538  1.00  8.52
ATOM   1658  HA  SER   106      35.399  42.985  47.648  1.00  8.52
ATOM   1659  CB  SER   106      36.443  42.443  49.416  1.00  8.52
ATOM   1660  HB1 SER   106      36.706  42.880  50.377  1.00  8.52
ATOM   1661  HB2 SER   106      37.351  42.090  48.925  1.00  8.52
ATOM   1662  OG  SER   106      35.581  41.345  49.625  1.00  8.52
ATOM   1663  HG  SER   106      34.699  41.694  49.831  1.00  8.52
ATOM   1664  C   SER   106      34.513  44.080  49.226  1.00  8.52
ATOM   1665  O   SER   106      33.702  43.335  49.771  1.00  8.52
ATOM   1666  N   GLY   107      34.418  45.409  49.283  1.00  7.31
ATOM   1667  H   GLY   107      35.126  45.909  48.762  1.00  7.31
ATOM   1668  CA  GLY   107      33.767  46.220  50.319  1.00  7.31
ATOM   1669  HA1 GLY   107      32.719  46.332  50.041  1.00  7.31
ATOM   1670  HA2 GLY   107      34.211  47.212  50.294  1.00  7.31
ATOM   1671  C   GLY   107      33.786  45.716  51.774  1.00  7.31
ATOM   1672  O   GLY   107      33.038  46.225  52.604  1.00  7.31
ATOM   1673  N   GLN   108      34.598  44.714  52.113  1.00  6.44
ATOM   1674  H   GLN   108      35.179  44.317  51.394  1.00  6.44
ATOM   1675  CA  GLN   108      34.528  44.011  53.388  1.00  6.44
ATOM   1676  HA  GLN   108      33.476  43.851  53.633  1.00  6.44
ATOM   1677  CB  GLN   108      35.168  42.615  53.244  1.00  6.44
ATOM   1678  HB1 GLN   108      36.172  42.710  52.832  1.00  6.44
ATOM   1679  HB2 GLN   108      34.574  42.055  52.519  1.00  6.44
ATOM   1680  CG  GLN   108      35.220  41.798  54.553  1.00  6.44
ATOM   1681  HG1 GLN   108      34.958  40.765  54.326  1.00  6.44
ATOM   1682  HG2 GLN   108      34.485  42.173  55.266  1.00  6.44
ATOM   1683  CD  GLN   108      36.613  41.778  55.185  1.00  6.44
ATOM   1684  OE1 GLN   108      37.574  41.340  54.575  1.00  6.44
ATOM   1685  NE2 GLN   108      36.784  42.234  56.407  1.00  6.44
ATOM   1686 1HE2 GLN   108      36.033  42.701  56.901  1.00  6.44
ATOM   1687 2HE2 GLN   108      37.734  42.280  56.731  1.00  6.44
ATOM   1688  C   GLN   108      35.139  44.838  54.521  1.00  6.44
ATOM   1689  O   GLN   108      36.335  44.785  54.768  1.00  6.44
ATOM   1690  N   LYS   109      34.308  45.618  55.207  1.00  5.84
ATOM   1691  H   LYS   109      33.378  45.741  54.826  1.00  5.84
ATOM   1692  CA  LYS   109      34.623  46.255  56.493  1.00  5.84
ATOM   1693  HA  LYS   109      35.265  47.120  56.338  1.00  5.84
ATOM   1694  CB  LYS   109      33.291  46.748  57.076  1.00  5.84
ATOM   1695  HB1 LYS   109      32.582  45.920  57.134  1.00  5.84
ATOM   1696  HB2 LYS   109      32.888  47.497  56.390  1.00  5.84
ATOM   1697  CG  LYS   109      33.431  47.368  58.469  1.00  5.84
ATOM   1698  HG1 LYS   109      34.354  47.944  58.496  1.00  5.84
ATOM   1699  HG2 LYS   109      33.492  46.577  59.218  1.00  5.84
ATOM   1700  CD  LYS   109      32.228  48.281  58.769  1.00  5.84
ATOM   1701  HD1 LYS   109      31.309  47.695  58.712  1.00  5.84
ATOM   1702  HD2 LYS   109      32.185  49.067  58.011  1.00  5.84
ATOM   1703  CE  LYS   109      32.307  48.941  60.149  1.00  5.84
ATOM   1704  HE1 LYS   109      32.205  48.176  60.924  1.00  5.84
ATOM   1705  HE2 LYS   109      31.483  49.652  60.251  1.00  5.84
ATOM   1706  NZ  LYS   109      33.598  49.633  60.316  1.00  5.84
ATOM   1707  HZ1 LYS   109      34.337  48.936  60.431  1.00  5.84
ATOM   1708  HZ2 LYS   109      33.861  50.210  59.521  1.00  5.84
ATOM   1709  HZ3 LYS   109      33.711  50.133  61.198  1.00  5.84
ATOM   1710  C   LYS   109      35.402  45.327  57.447  1.00  5.84
ATOM   1711  O   LYS   109      35.726  44.174  57.161  1.00  5.84
