# Supplementary material for: Selecting Near-Native Protein Structures from Predicted Decoy Sets Using Ordered Graphlet Degree Similarity
Source: Genes (Basel). 2019 Feb 11;10(2):132. doi: 10.3390/genes10020132 (PMC6410076; doi:10.3390/genes10020132)
Supplement: Supplementary file 1 [file genes-10-00132-s001.zip › CodeData/data/CASP11/T0759/model167.pdb]

ATOM      1  N   MET     1      50.249  55.434  74.245  1.00 10.09
ATOM      2  CA  MET     1      49.500  54.656  75.225  1.00 10.09
ATOM      3  HA  MET     1      50.186  54.419  76.038  1.00 10.09
ATOM      4  CB  MET     1      48.368  55.539  75.783  1.00 10.09
ATOM      5  HB1 MET     1      47.562  55.595  75.053  1.00 10.09
ATOM      6  HB2 MET     1      48.749  56.550  75.939  1.00 10.09
ATOM      7  CG  MET     1      47.829  55.039  77.132  1.00 10.09
ATOM      8  HG1 MET     1      48.646  55.051  77.854  1.00 10.09
ATOM      9  HG2 MET     1      47.483  54.013  77.031  1.00 10.09
ATOM     10  SD  MET     1      46.460  56.022  77.801  1.00 10.09
ATOM     11  CE  MET     1      46.187  55.137  79.359  1.00 10.09
ATOM     12  HE1 MET     1      45.369  55.607  79.906  1.00 10.09
ATOM     13  HE2 MET     1      45.934  54.097  79.154  1.00 10.09
ATOM     14  HE3 MET     1      47.093  55.177  79.966  1.00 10.09
ATOM     15  C   MET     1      49.014  53.320  74.628  1.00 10.09
ATOM     16  O   MET     1      47.996  52.770  75.035  1.00 10.09
ATOM     17  N   GLY     2      49.673  52.845  73.565  1.00  8.51
ATOM     18  H   GLY     2      50.527  53.317  73.308  1.00  8.51
ATOM     19  CA  GLY     2      49.148  51.790  72.683  1.00  8.51
ATOM     20  HA1 GLY     2      48.782  50.967  73.298  1.00  8.51
ATOM     21  HA2 GLY     2      49.949  51.399  72.062  1.00  8.51
ATOM     22  C   GLY     2      47.989  52.232  71.778  1.00  8.51
ATOM     23  O   GLY     2      47.483  51.461  70.975  1.00  8.51
ATOM     24  N   HIS     3      47.590  53.494  71.916  1.00  7.24
ATOM     25  H   HIS     3      47.922  53.975  72.735  1.00  7.24
ATOM     26  CA  HIS     3      46.722  54.251  71.015  1.00  7.24
ATOM     27  HA  HIS     3      46.799  53.812  70.020  1.00  7.24
ATOM     28  CB  HIS     3      45.264  54.120  71.487  1.00  7.24
ATOM     29  HB1 HIS     3      44.973  53.070  71.451  1.00  7.24
ATOM     30  HB2 HIS     3      44.617  54.665  70.799  1.00  7.24
ATOM     31  CG  HIS     3      45.026  54.638  72.885  1.00  7.24
ATOM     32  ND1 HIS     3      44.646  55.940  73.212  1.00  7.24
ATOM     33  CE1 HIS     3      44.602  55.991  74.549  1.00  7.24
ATOM     34  HE1 HIS     3      44.357  56.876  75.122  1.00  7.24
ATOM     35  NE2 HIS     3      44.937  54.801  75.074  1.00  7.24
ATOM     36  HE2 HIS     3      45.043  54.612  76.061  1.00  7.24
ATOM     37  CD2 HIS     3      45.206  53.933  74.040  1.00  7.24
ATOM     38  HD2 HIS     3      45.543  52.908  74.114  1.00  7.24
ATOM     39  C   HIS     3      47.171  55.724  70.942  1.00  7.24
ATOM     40  O   HIS     3      46.483  56.581  70.397  1.00  7.24
ATOM     41  N   HIS     4      48.373  56.014  71.457  1.00  7.19
ATOM     42  H   HIS     4      48.855  55.297  71.972  1.00  7.19
ATOM     43  CA  HIS     4      49.106  57.239  71.165  1.00  7.19
ATOM     44  HA  HIS     4      48.652  57.724  70.297  1.00  7.19
ATOM     45  CB  HIS     4      49.031  58.234  72.330  1.00  7.19
ATOM     46  HB1 HIS     4      49.616  57.875  73.176  1.00  7.19
ATOM     47  HB2 HIS     4      47.992  58.335  72.649  1.00  7.19
ATOM     48  CG  HIS     4      49.537  59.594  71.919  1.00  7.19
ATOM     49  ND1 HIS     4      50.863  60.032  71.989  1.00  7.19
ATOM     50  CE1 HIS     4      50.878  61.236  71.396  1.00  7.19
ATOM     51  HE1 HIS     4      51.767  61.834  71.244  1.00  7.19
ATOM     52  NE2 HIS     4      49.650  61.566  70.961  1.00  7.19
ATOM     53  HE2 HIS     4      49.425  62.364  70.379  1.00  7.19
ATOM     54  CD2 HIS     4      48.791  60.538  71.279  1.00  7.19
ATOM     55  HD2 HIS     4      47.745  60.454  71.017  1.00  7.19
ATOM     56  C   HIS     4      50.544  56.920  70.768  1.00  7.19
ATOM     57  O   HIS     4      50.908  57.133  69.629  1.00  7.19
ATOM     58  N   HIS     5      51.318  56.194  71.572  1.00  6.48
ATOM     59  H   HIS     5      51.031  56.054  72.535  1.00  6.48
ATOM     60  CA  HIS     5      52.610  55.623  71.128  1.00  6.48
ATOM     61  HA  HIS     5      53.139  56.380  70.551  1.00  6.48
ATOM     62  CB  HIS     5      53.452  55.301  72.379  1.00  6.48
ATOM     63  HB1 HIS     5      54.448  54.988  72.062  1.00  6.48
ATOM     64  HB2 HIS     5      52.995  54.456  72.896  1.00  6.48
ATOM     65  CG  HIS     5      53.611  56.429  73.385  1.00  6.48
ATOM     66  ND1 HIS     5      54.104  56.270  74.682  1.00  6.48
ATOM     67  CE1 HIS     5      54.027  57.472  75.269  1.00  6.48
ATOM     68  HE1 HIS     5      54.314  57.672  76.293  1.00  6.48
ATOM     69  NE2 HIS     5      53.524  58.378  74.415  1.00  6.48
ATOM     70  HE2 HIS     5      53.302  59.339  74.639  1.00  6.48
ATOM     71  CD2 HIS     5      53.269  57.745  73.221  1.00  6.48
ATOM     72  HD2 HIS     5      52.833  58.192  72.337  1.00  6.48
ATOM     73  C   HIS     5      52.463  54.407  70.196  1.00  6.48
ATOM     74  O   HIS     5      53.430  53.714  69.897  1.00  6.48
ATOM     75  N   HIS     6      51.223  54.172  69.770  1.00  5.71
ATOM     76  H   HIS     6      50.541  54.847  70.070  1.00  5.71
ATOM     77  CA  HIS     6      50.751  53.230  68.762  1.00  5.71
ATOM     78  HA  HIS     6      51.469  53.203  67.940  1.00  5.71
ATOM     79  CB  HIS     6      50.669  51.824  69.416  1.00  5.71
ATOM     80  HB1 HIS     6      49.633  51.545  69.585  1.00  5.71
ATOM     81  HB2 HIS     6      51.164  51.852  70.385  1.00  5.71
ATOM     82  CG  HIS     6      51.337  50.701  68.664  1.00  5.71
ATOM     83  ND1 HIS     6      50.772  49.451  68.402  1.00  5.71
ATOM     84  CE1 HIS     6      51.694  48.769  67.706  1.00  5.71
ATOM     85  HE1 HIS     6      51.551  47.767  67.322  1.00  5.71
ATOM     86  NE2 HIS     6      52.806  49.508  67.544  1.00  5.71
ATOM     87  HE2 HIS     6      53.624  49.240  67.012  1.00  5.71
ATOM     88  CD2 HIS     6      52.605  50.721  68.165  1.00  5.71
ATOM     89  HD2 HIS     6      53.301  51.546  68.236  1.00  5.71
ATOM     90  C   HIS     6      49.412  53.788  68.212  1.00  5.71
ATOM     91  O   HIS     6      48.442  53.068  68.037  1.00  5.71
ATOM     92  N   HIS     7      49.333  55.110  67.965  1.00  5.85
ATOM     93  H   HIS     7      50.174  55.641  68.169  1.00  5.85
ATOM     94  CA  HIS     7      48.345  55.729  67.033  1.00  5.85
ATOM     95  HA  HIS     7      48.404  55.166  66.102  1.00  5.85
ATOM     96  CB  HIS     7      46.868  55.601  67.471  1.00  5.85
ATOM     97  HB1 HIS     7      46.440  56.586  67.663  1.00  5.85
ATOM     98  HB2 HIS     7      46.812  55.044  68.391  1.00  5.85
ATOM     99  CG  HIS     7      45.986  54.873  66.476  1.00  5.85
ATOM    100  ND1 HIS     7      45.226  55.454  65.453  1.00  5.85
ATOM    101  CE1 HIS     7      44.612  54.438  64.828  1.00  5.85
ATOM    102  HE1 HIS     7      43.946  54.554  63.984  1.00  5.85
ATOM    103  NE2 HIS     7      44.956  53.264  65.381  1.00  5.85
ATOM    104  HE2 HIS     7      44.684  52.344  65.058  1.00  5.85
ATOM    105  CD2 HIS     7      45.802  53.522  66.432  1.00  5.85
ATOM    106  HD2 HIS     7      46.259  52.792  67.088  1.00  5.85
ATOM    107  C   HIS     7      48.654  57.181  66.606  1.00  5.85
ATOM    108  O   HIS     7      47.946  57.776  65.803  1.00  5.85
ATOM    109  N   HIS     8      49.772  57.734  67.068  1.00  5.15
ATOM    110  H   HIS     8      50.337  57.191  67.713  1.00  5.15
ATOM    111  CA  HIS     8      50.272  59.077  66.823  1.00  5.15
ATOM    112  HA  HIS     8      49.734  59.520  65.983  1.00  5.15
ATOM    113  CB  HIS     8      49.983  59.961  68.046  1.00  5.15
ATOM    114  HB1 HIS     8      50.470  59.536  68.922  1.00  5.15
ATOM    115  HB2 HIS     8      48.908  59.967  68.230  1.00  5.15
ATOM    116  CG  HIS     8      50.449  61.390  67.900  1.00  5.15
ATOM    117  ND1 HIS     8      49.651  62.474  67.532  1.00  5.15
ATOM    118  CE1 HIS     8      50.457  63.544  67.510  1.00  5.15
ATOM    119  HE1 HIS     8      50.142  64.543  67.238  1.00  5.15
ATOM    120  NE2 HIS     8      51.705  63.193  67.862  1.00  5.15
ATOM    121  HE2 HIS     8      52.506  63.809  67.884  1.00  5.15
ATOM    122  CD2 HIS     8      51.716  61.844  68.126  1.00  5.15
ATOM    123  HD2 HIS     8      52.567  61.242  68.422  1.00  5.15
ATOM    124  C   HIS     8      51.764  59.052  66.479  1.00  5.15
ATOM    125  O   HIS     8      52.658  59.050  67.326  1.00  5.15
ATOM    126  N   SER     9      52.030  59.014  65.182  1.00  4.30
ATOM    127  H   SER     9      51.267  58.978  64.524  1.00  4.30
ATOM    128  CA  SER     9      53.383  59.044  64.642  1.00  4.30
ATOM    129  HA  SER     9      54.053  58.401  65.211  1.00  4.30
ATOM    130  CB  SER     9      53.389  58.646  63.167  1.00  4.30
ATOM    131  HB1 SER     9      53.270  57.574  63.059  1.00  4.30
ATOM    132  HB2 SER     9      54.351  58.907  62.742  1.00  4.30
ATOM    133  OG  SER     9      52.363  59.323  62.471  1.00  4.30
ATOM    134  HG  SER     9      52.353  60.237  62.798  1.00  4.30
ATOM    135  C   SER     9      53.887  60.445  64.717  1.00  4.30
ATOM    136  O   SER     9      53.176  61.308  64.226  1.00  4.30
ATOM    137  N   HIS    10      55.090  60.664  65.228  1.00  4.06
ATOM    138  H   HIS    10      55.600  59.884  65.610  1.00  4.06
ATOM    139  CA  HIS    10      55.669  61.992  65.404  1.00  4.06
ATOM    140  HA  HIS    10      54.908  62.654  65.815  1.00  4.06
ATOM    141  CB  HIS    10      56.807  61.898  66.441  1.00  4.06
ATOM    142  HB1 HIS    10      57.192  62.901  66.630  1.00  4.06
ATOM    143  HB2 HIS    10      57.622  61.306  66.021  1.00  4.06
ATOM    144  CG  HIS    10      56.417  61.303  67.769  1.00  4.06
ATOM    145  ND1 HIS    10      55.668  61.944  68.758  1.00  4.06
ATOM    146  CE1 HIS    10      55.632  61.091  69.793  1.00  4.06
ATOM    147  HE1 HIS    10      55.141  61.293  70.736  1.00  4.06
ATOM    148  NE2 HIS    10      56.310  59.967  69.503  1.00  4.06
ATOM    149  HE2 HIS    10      56.454  59.187  70.133  1.00  4.06
ATOM    150  CD2 HIS    10      56.809  60.078  68.226  1.00  4.06
ATOM    151  HD2 HIS    10      57.421  59.360  67.695  1.00  4.06
ATOM    152  C   HIS    10      56.176  62.647  64.110  1.00  4.06
ATOM    153  O   HIS    10      57.334  63.024  64.019  1.00  4.06
ATOM    154  N   MET    11      55.293  62.766  63.119  1.00  3.09
ATOM    155  H   MET    11      54.354  62.472  63.362  1.00  3.09
ATOM    156  CA  MET    11      55.517  63.031  61.685  1.00  3.09
ATOM    157  HA  MET    11      56.174  62.241  61.317  1.00  3.09
ATOM    158  CB  MET    11      54.131  62.883  61.034  1.00  3.09
ATOM    159  HB1 MET    11      53.561  63.798  61.203  1.00  3.09
ATOM    160  HB2 MET    11      53.587  62.073  61.522  1.00  3.09
ATOM    161  CG  MET    11      54.139  62.581  59.537  1.00  3.09
ATOM    162  HG1 MET    11      54.541  63.428  58.985  1.00  3.09
ATOM    163  HG2 MET    11      53.099  62.484  59.253  1.00  3.09
ATOM    164  SD  MET    11      54.998  61.079  58.994  1.00  3.09
ATOM    165  CE  MET    11      54.145  59.861  60.000  1.00  3.09
ATOM    166  HE1 MET    11      53.098  60.131  60.093  1.00  3.09
ATOM    167  HE2 MET    11      54.232  58.873  59.550  1.00  3.09
ATOM    168  HE3 MET    11      54.593  59.865  60.987  1.00  3.09
ATOM    169  C   MET    11      56.174  64.369  61.278  1.00  3.09
ATOM    170  O   MET    11      55.976  64.885  60.175  1.00  3.09
ATOM    171  N   VAL    12      56.891  64.995  62.197  1.00  2.41
ATOM    172  H   VAL    12      57.184  64.462  63.010  1.00  2.41
ATOM    173  CA  VAL    12      57.277  66.401  62.189  1.00  2.41
ATOM    174  HA  VAL    12      57.184  66.800  61.180  1.00  2.41
ATOM    175  CB  VAL    12      56.371  67.228  63.144  1.00  2.41
ATOM    176  HB  VAL    12      56.428  68.271  62.828  1.00  2.41
ATOM    177  CG1 VAL    12      54.901  66.794  63.082  1.00  2.41
ATOM    178 1HG1 VAL    12      54.278  67.565  63.536  1.00  2.41
ATOM    179 2HG1 VAL    12      54.614  66.650  62.046  1.00  2.41
ATOM    180 3HG1 VAL    12      54.753  65.856  63.619  1.00  2.41
ATOM    181  CG2 VAL    12      56.755  67.172  64.634  1.00  2.41
ATOM    182 1HG2 VAL    12      56.016  67.712  65.226  1.00  2.41
ATOM    183 2HG2 VAL    12      56.806  66.136  64.971  1.00  2.41
ATOM    184 3HG2 VAL    12      57.720  67.649  64.800  1.00  2.41
ATOM    185  C   VAL    12      58.721  66.521  62.642  1.00  2.41
ATOM    186  O   VAL    12      59.222  65.647  63.345  1.00  2.41
ATOM    187  N   VAL    13      59.345  67.668  62.387  1.00  2.30
ATOM    188  H   VAL    13      58.907  68.325  61.747  1.00  2.30
ATOM    189  CA  VAL    13      60.430  68.150  63.251  1.00  2.30
ATOM    190  HA  VAL    13      60.323  67.698  64.238  1.00  2.30
ATOM    191  CB  VAL    13      61.831  67.796  62.722  1.00  2.30
ATOM    192  HB  VAL    13      62.014  68.386  61.830  1.00  2.30
ATOM    193  CG1 VAL    13      62.891  68.154  63.775  1.00  2.30
ATOM    194 1HG1 VAL    13      63.881  67.957  63.375  1.00  2.30
ATOM    195 2HG1 VAL    13      62.848  69.215  64.020  1.00  2.30
ATOM    196 3HG1 VAL    13      62.742  67.567  64.682  1.00  2.30
ATOM    197  CG2 VAL    13      62.001  66.311  62.369  1.00  2.30
ATOM    198 1HG2 VAL    13      62.980  66.139  61.934  1.00  2.30
ATOM    199 2HG2 VAL    13      61.876  65.694  63.260  1.00  2.30
ATOM    200 3HG2 VAL    13      61.260  66.018  61.628  1.00  2.30
ATOM    201  C   VAL    13      60.298  69.655  63.390  1.00  2.30
ATOM    202  O   VAL    13      60.244  70.358  62.389  1.00  2.30
ATOM    203  N   ILE    14      60.214  70.166  64.615  1.00  2.79
ATOM    204  H   ILE    14      60.311  69.562  65.415  1.00  2.79
ATOM    205  CA  ILE    14      60.118  71.608  64.837  1.00  2.79
ATOM    206  HA  ILE    14      59.525  72.036  64.028  1.00  2.79
ATOM    207  CB  ILE    14      59.332  71.871  66.148  1.00  2.79
ATOM    208  HB  ILE    14      58.549  71.110  66.188  1.00  2.79
ATOM    209  CG2 ILE    14      60.151  71.689  67.438  1.00  2.79
ATOM    210 1HG2 ILE    14      59.491  71.748  68.305  1.00  2.79
ATOM    211 2HG2 ILE    14      60.639  70.715  67.435  1.00  2.79
ATOM    212 3HG2 ILE    14      60.917  72.459  67.525  1.00  2.79
ATOM    213  CG1 ILE    14      58.558  73.206  66.153  1.00  2.79
ATOM    214 1HG1 ILE    14      57.955  73.243  67.062  1.00  2.79
ATOM    215 2HG1 ILE    14      57.864  73.210  65.311  1.00  2.79
ATOM    216  CD1 ILE    14      59.384  74.493  66.088  1.00  2.79
ATOM    217  HD1 ILE    14      58.723  75.335  66.288  1.00  2.79
ATOM    218  HD2 ILE    14      60.178  74.490  66.833  1.00  2.79
ATOM    219  HD3 ILE    14      59.805  74.616  65.094  1.00  2.79
ATOM    220  C   ILE    14      61.521  72.234  64.772  1.00  2.79
ATOM    221  O   ILE    14      62.447  71.818  65.466  1.00  2.79
ATOM    222  N   HIS    15      61.687  73.212  63.889  1.00  2.98
ATOM    223  H   HIS    15      60.881  73.467  63.326  1.00  2.98
ATOM    224  CA  HIS    15      62.900  74.012  63.705  1.00  2.98
ATOM    225  HA  HIS    15      63.780  73.384  63.837  1.00  2.98
ATOM    226  CB  HIS    15      62.835  74.486  62.237  1.00  2.98
ATOM    227  HB1 HIS    15      61.988  75.159  62.115  1.00  2.98
ATOM    228  HB2 HIS    15      62.625  73.615  61.629  1.00  2.98
ATOM    229  CG  HIS    15      64.054  75.138  61.637  1.00  2.98
ATOM    230  ND1 HIS    15      64.158  75.600  60.312  1.00  2.98
ATOM    231  CE1 HIS    15      65.329  76.266  60.262  1.00  2.98
ATOM    232  HE1 HIS    15      65.696  76.820  59.408  1.00  2.98
ATOM    233  NE2 HIS    15      65.936  76.243  61.457  1.00  2.98
ATOM    234  HE2 HIS    15      66.679  76.879  61.770  1.00  2.98
ATOM    235  CD2 HIS    15      65.165  75.516  62.322  1.00  2.98
ATOM    236  HD2 HIS    15      65.363  75.397  63.377  1.00  2.98
ATOM    237  C   HIS    15      62.881  75.155  64.734  1.00  2.98
ATOM    238  O   HIS    15      62.051  76.058  64.585  1.00  2.98
ATOM    239  N   PRO    16      63.680  75.086  65.819  1.00  3.61
ATOM    240  CD  PRO    16      64.810  74.190  66.026  1.00  3.61
ATOM    241  HD1 PRO    16      65.463  74.148  65.154  1.00  3.61
ATOM    242  HD2 PRO    16      64.448  73.192  66.274  1.00  3.61
ATOM    243  CG  PRO    16      65.576  74.765  67.216  1.00  3.61
ATOM    244  HG1 PRO    16      66.265  75.535  66.869  1.00  3.61
ATOM    245  HG2 PRO    16      66.112  73.990  67.764  1.00  3.61
ATOM    246  CB  PRO    16      64.475  75.402  68.062  1.00  3.61
ATOM    247  HB1 PRO    16      64.859  76.225  68.667  1.00  3.61
ATOM    248  HB2 PRO    16      64.027  74.642  68.703  1.00  3.61
ATOM    249  CA  PRO    16      63.437  75.871  67.035  1.00  3.61
ATOM    250  HA  PRO    16      62.443  75.638  67.417  1.00  3.61
ATOM    251  C   PRO    16      63.485  77.384  66.787  1.00  3.61
ATOM    252  O   PRO    16      62.636  78.117  67.283  1.00  3.61
ATOM    253  N   ASP    17      64.435  77.831  65.971  1.00  3.73
ATOM    254  H   ASP    17      65.109  77.160  65.606  1.00  3.73
ATOM    255  CA  ASP    17      64.679  79.224  65.605  1.00  3.73
ATOM    256  HA  ASP    17      64.720  79.786  66.539  1.00  3.73
ATOM    257  CB  ASP    17      66.089  79.370  64.964  1.00  3.73
ATOM    258  HB1 ASP    17      66.805  79.492  65.779  1.00  3.73
ATOM    259  HB2 ASP    17      66.116  80.292  64.380  1.00  3.73
ATOM    260  CG  ASP    17      66.590  78.193  64.100  1.00  3.73
ATOM    261  OD1 ASP    17      66.912  78.404  62.908  1.00  3.73
ATOM    262  OD2 ASP    17      66.637  77.052  64.616  1.00  3.73
ATOM    263  C   ASP    17      63.552  79.912  64.798  1.00  3.73
ATOM    264  O   ASP    17      63.095  80.968  65.236  1.00  3.73
ATOM    265  N   PRO    18      63.034  79.371  63.675  1.00  3.69
ATOM    266  CD  PRO    18      63.646  78.375  62.823  1.00  3.69
ATOM    267  HD1 PRO    18      63.793  77.438  63.352  1.00  3.69
ATOM    268  HD2 PRO    18      64.590  78.764  62.451  1.00  3.69
ATOM    269  CG  PRO    18      62.707  78.202  61.631  1.00  3.69
ATOM    270  HG1 PRO    18      61.954  77.445  61.850  1.00  3.69
ATOM    271  HG2 PRO    18      63.251  77.978  60.718  1.00  3.69
ATOM    272  CB  PRO    18      62.051  79.565  61.518  1.00  3.69
ATOM    273  HB1 PRO    18      61.111  79.524  60.966  1.00  3.69
ATOM    274  HB2 PRO    18      62.740  80.267  61.045  1.00  3.69
ATOM    275  CA  PRO    18      61.873  79.933  62.988  1.00  3.69
ATOM    276  HA  PRO    18      61.886  81.020  63.075  1.00  3.69
ATOM    277  C   PRO    18      60.516  79.453  63.527  1.00  3.69
ATOM    278  O   PRO    18      59.488  79.798  62.943  1.00  3.69
ATOM    279  N   GLY    19      60.479  78.621  64.575  1.00  3.45
ATOM    280  H   GLY    19      61.354  78.341  65.004  1.00  3.45
ATOM    281  CA  GLY    19      59.235  78.092  65.147  1.00  3.45
ATOM    282  HA1 GLY    19      58.631  78.924  65.510  1.00  3.45
ATOM    283  HA2 GLY    19      59.490  77.459  65.995  1.00  3.45
ATOM    284  C   GLY    19      58.377  77.275  64.169  1.00  3.45
ATOM    285  O   GLY    19      57.157  77.222  64.307  1.00  3.45
ATOM    286  N   ARG    20      58.998  76.667  63.150  1.00  3.00
ATOM    287  H   ARG    20      60.009  76.678  63.166  1.00  3.00
ATOM    288  CA  ARG    20      58.303  76.102  61.981  1.00  3.00
ATOM    289  HA  ARG    20      57.266  76.443  61.992  1.00  3.00
ATOM    290  CB  ARG    20      58.986  76.628  60.706  1.00  3.00
ATOM    291  HB1 ARG    20      59.989  76.207  60.647  1.00  3.00
ATOM    292  HB2 ARG    20      59.066  77.715  60.779  1.00  3.00
ATOM    293  CG  ARG    20      58.204  76.282  59.426  1.00  3.00
ATOM    294  HG1 ARG    20      57.191  76.670  59.538  1.00  3.00
ATOM    295  HG2 ARG    20      58.140  75.199  59.300  1.00  3.00
ATOM    296  CD  ARG    20      58.814  76.910  58.160  1.00  3.00
ATOM    297  HD1 ARG    20      59.230  77.892  58.395  1.00  3.00
ATOM    298  HD2 ARG    20      58.001  77.069  57.447  1.00  3.00
ATOM    299  NE  ARG    20      59.826  76.057  57.500  1.00  3.00
ATOM    300  HE  ARG    20      59.507  75.453  56.756  1.00  3.00
ATOM    301  CZ  ARG    20      61.131  76.019  57.698  1.00  3.00
ATOM    302  NH1 ARG    20      61.725  76.667  58.661  1.00  3.00
ATOM    303 1HH1 ARG    20      61.167  77.216  59.283  1.00  3.00
ATOM    304 2HH1 ARG    20      62.657  76.389  58.947  1.00  3.00
ATOM    305  NH2 ARG    20      61.869  75.286  56.922  1.00  3.00
ATOM    306 1HH2 ARG    20      61.428  74.549  56.352  1.00  3.00
ATOM    307 2HH2 ARG    20      62.853  75.225  57.084  1.00  3.00
ATOM    308  C   ARG    20      58.312  74.576  62.018  1.00  3.00
ATOM    309  O   ARG    20      59.365  73.954  62.155  1.00  3.00
ATOM    310  N   GLU    21      57.139  73.979  61.835  1.00  2.63
ATOM    311  H   GLU    21      56.314  74.553  61.781  1.00  2.63
ATOM    312  CA  GLU    21      56.959  72.531  61.697  1.00  2.63
ATOM    313  HA  GLU    21      57.597  72.031  62.427  1.00  2.63
ATOM    314  CB  GLU    21      55.515  72.136  62.029  1.00  2.63
ATOM    315  HB1 GLU    21      55.399  71.073  61.813  1.00  2.63
ATOM    316  HB2 GLU    21      54.819  72.697  61.401  1.00  2.63
ATOM    317  CG  GLU    21      55.181  72.378  63.508  1.00  2.63
ATOM    318  HG1 GLU    21      55.144  73.451  63.710  1.00  2.63
ATOM    319  HG2 GLU    21      55.959  71.933  64.133  1.00  2.63
ATOM    320  CD  GLU    21      53.839  71.728  63.836  1.00  2.63
ATOM    321  OE1 GLU    21      53.782  70.480  63.876  1.00  2.63
ATOM    322  OE2 GLU    21      52.804  72.422  63.920  1.00  2.63
ATOM    323  C   GLU    21      57.369  72.010  60.312  1.00  2.63
ATOM    324  O   GLU    21      56.602  72.059  59.349  1.00  2.63
ATOM    325  N   LEU    22      58.601  71.514  60.222  1.00  2.19
ATOM    326  H   LEU    22      59.174  71.510  61.061  1.00  2.19
ATOM    327  CA  LEU    22      59.120  70.754  59.084  1.00  2.19
ATOM    328  HA  LEU    22      58.883  71.282  58.157  1.00  2.19
ATOM    329  CB  LEU    22      60.661  70.616  59.222  1.00  2.19
ATOM    330  HB1 LEU    22      61.068  70.361  58.243  1.00  2.19
ATOM    331  HB2 LEU    22      60.865  69.769  59.881  1.00  2.19
ATOM    332  CG  LEU    22      61.457  71.810  59.783  1.00  2.19
ATOM    333  HG  LEU    22      61.129  72.049  60.791  1.00  2.19
ATOM    334  CD1 LEU    22      62.944  71.468  59.820  1.00  2.19
ATOM    335 1HD1 LEU    22      63.537  72.333  60.113  1.00  2.19
ATOM    336 2HD1 LEU    22      63.115  70.673  60.543  1.00  2.19
ATOM    337 3HD1 LEU    22      63.264  71.160  58.827  1.00  2.19
ATOM    338  CD2 LEU    22      61.318  73.055  58.931  1.00  2.19
ATOM    339 1HD2 LEU    22      61.814  73.884  59.431  1.00  2.19
ATOM    340 2HD2 LEU    22      61.785  72.871  57.968  1.00  2.19
ATOM    341 3HD2 LEU    22      60.264  73.292  58.793  1.00  2.19
ATOM    342  C   LEU    22      58.537  69.348  59.042  1.00  2.19
ATOM    343  O   LEU    22      57.960  68.831  59.998  1.00  2.19
ATOM    344  N   SER    23      58.852  68.694  57.940  1.00  2.05
ATOM    345  H   SER    23      59.372  69.216  57.249  1.00  2.05
ATOM    346  CA  SER    23      58.699  67.267  57.714  1.00  2.05
ATOM    347  HA  SER    23      57.985  66.856  58.427  1.00  2.05
ATOM    348  CB  SER    23      58.075  67.233  56.331  1.00  2.05
ATOM    349  HB1 SER    23      58.793  67.616  55.610  1.00  2.05
ATOM    350  HB2 SER    23      57.198  67.881  56.332  1.00  2.05
ATOM    351  OG  SER    23      57.654  65.968  55.951  1.00  2.05
ATOM    352  HG  SER    23      58.439  65.594  55.485  1.00  2.05
ATOM    353  C   SER    23      60.085  66.621  57.860  1.00  2.05
ATOM    354  O   SER    23      61.076  67.262  57.511  1.00  2.05
ATOM    355  N   PRO    24      60.211  65.414  58.434  1.00  1.82
ATOM    356  CD  PRO    24      59.144  64.752  59.155  1.00  1.82
ATOM    357  HD1 PRO    24      58.403  64.362  58.459  1.00  1.82
ATOM    358  HD2 PRO    24      58.668  65.431  59.862  1.00  1.82
ATOM    359  CG  PRO    24      59.803  63.621  59.923  1.00  1.82
ATOM    360  HG1 PRO    24      59.150  62.769  59.888  1.00  1.82
ATOM    361  HG2 PRO    24      59.990  63.926  60.954  1.00  1.82
ATOM    362  CB  PRO    24      61.124  63.360  59.199  1.00  1.82
ATOM    363  HB1 PRO    24      60.957  62.709  58.339  1.00  1.82
ATOM    364  HB2 PRO    24      61.875  62.939  59.868  1.00  1.82
ATOM    365  CA  PRO    24      61.491  64.770  58.743  1.00  1.82
ATOM    366  HA  PRO    24      61.913  65.290  59.602  1.00  1.82
ATOM    367  C   PRO    24      62.563  64.819  57.643  1.00  1.82
ATOM    368  O   PRO    24      63.738  65.072  57.924  1.00  1.82
ATOM    369  N   GLU    25      62.168  64.655  56.380  1.00  1.96
ATOM    370  H   GLU    25      61.173  64.635  56.185  1.00  1.96
ATOM    371  CA  GLU    25      63.074  64.796  55.237  1.00  1.96
ATOM    372  HA  GLU    25      63.951  64.189  55.431  1.00  1.96
ATOM    373  CB  GLU    25      62.412  64.306  53.934  1.00  1.96
ATOM    374  HB1 GLU    25      61.798  63.432  54.154  1.00  1.96
ATOM    375  HB2 GLU    25      63.211  63.970  53.271  1.00  1.96
ATOM    376  CG  GLU    25      61.577  65.345  53.144  1.00  1.96
ATOM    377  HG1 GLU    25      61.254  64.853  52.236  1.00  1.96
ATOM    378  HG2 GLU    25      62.221  66.163  52.819  1.00  1.96
ATOM    379  CD  GLU    25      60.351  65.912  53.888  1.00  1.96
ATOM    380  OE1 GLU    25      59.948  65.325  54.920  1.00  1.96
ATOM    381  OE2 GLU    25      59.760  66.934  53.463  1.00  1.96
ATOM    382  C   GLU    25      63.587  66.228  55.044  1.00  1.96
ATOM    383  O   GLU    25      64.753  66.445  54.721  1.00  1.96
ATOM    384  N   GLU    26      62.723  67.216  55.260  1.00  2.15
ATOM    385  H   GLU    26      61.804  66.985  55.617  1.00  2.15
ATOM    386  CA  GLU    26      63.074  68.618  55.158  1.00  2.15
ATOM    387  HA  GLU    26      63.589  68.798  54.213  1.00  2.15
ATOM    388  CB  GLU    26      61.815  69.501  55.203  1.00  2.15
ATOM    389  HB1 GLU    26      61.249  69.247  56.095  1.00  2.15
ATOM    390  HB2 GLU    26      61.202  69.261  54.335  1.00  2.15
ATOM    391  CG  GLU    26      62.068  71.028  55.225  1.00  2.15
ATOM    392  HG1 GLU    26      62.511  71.328  54.274  1.00  2.15
ATOM    393  HG2 GLU    26      62.767  71.273  56.026  1.00  2.15
ATOM    394  CD  GLU    26      60.775  71.823  55.473  1.00  2.15
ATOM    395  OE1 GLU    26      60.838  73.062  55.675  1.00  2.15
ATOM    396  OE2 GLU    26      59.700  71.173  55.496  1.00  2.15
ATOM    397  C   GLU    26      64.030  68.994  56.294  1.00  2.15
ATOM    398  O   GLU    26      65.009  69.689  56.058  1.00  2.15
ATOM    399  N   ALA    27      63.800  68.494  57.510  1.00  1.99
ATOM    400  H   ALA    27      62.977  67.913  57.635  1.00  1.99
ATOM    401  CA  ALA    27      64.694  68.689  58.648  1.00  1.99
ATOM    402  HA  ALA    27      64.843  69.754  58.816  1.00  1.99
ATOM    403  CB  ALA    27      64.016  68.070  59.869  1.00  1.99
ATOM    404  HB1 ALA    27      64.549  68.359  60.775  1.00  1.99
ATOM    405  HB2 ALA    27      62.988  68.420  59.918  1.00  1.99
ATOM    406  HB3 ALA    27      64.012  66.982  59.786  1.00  1.99
ATOM    407  C   ALA    27      66.087  68.073  58.445  1.00  1.99
ATOM    408  O   ALA    27      67.097  68.652  58.865  1.00  1.99
ATOM    409  N   HIS    28      66.149  66.912  57.779  1.00  2.17
ATOM    410  H   HIS    28      65.284  66.432  57.547  1.00  2.17
ATOM    411  CA  HIS    28      67.434  66.346  57.366  1.00  2.17
ATOM    412  HA  HIS    28      68.090  66.374  58.228  1.00  2.17
ATOM    413  CB  HIS    28      67.284  64.858  56.965  1.00  2.17
ATOM    414  HB1 HIS    28      66.247  64.553  57.106  1.00  2.17
ATOM    415  HB2 HIS    28      67.870  64.275  57.677  1.00  2.17
ATOM    416  CG  HIS    28      67.707  64.407  55.575  1.00  2.17
ATOM    417  ND1 HIS    28      68.940  63.834  55.236  1.00  2.17
ATOM    418  CE1 HIS    28      68.767  63.244  54.040  1.00  2.17
ATOM    419  HE1 HIS    28      69.509  62.648  53.532  1.00  2.17
ATOM    420  NE2 HIS    28      67.539  63.495  53.562  1.00  2.17
ATOM    421  HE2 HIS    28      67.121  63.087  52.726  1.00  2.17
ATOM    422  CD2 HIS    28      66.858  64.195  54.527  1.00  2.17
ATOM    423  HD2 HIS    28      65.803  64.388  54.521  1.00  2.17
ATOM    424  C   HIS    28      68.136  67.196  56.308  1.00  2.17
ATOM    425  O   HIS    28      69.320  67.502  56.441  1.00  2.17
ATOM    426  N   ARG    29      67.422  67.667  55.278  1.00  2.67
ATOM    427  H   ARG    29      66.431  67.441  55.221  1.00  2.67
ATOM    428  CA  ARG    29      68.044  68.484  54.225  1.00  2.67
ATOM    429  HA  ARG    29      69.001  68.050  54.005  1.00  2.67
ATOM    430  CB  ARG    29      67.213  68.474  52.935  1.00  2.67
ATOM    431  HB1 ARG    29      67.611  69.227  52.252  1.00  2.67
ATOM    432  HB2 ARG    29      66.183  68.750  53.171  1.00  2.67
ATOM    433  CG  ARG    29      67.218  67.115  52.204  1.00  2.67
ATOM    434  HG1 ARG    29      66.580  67.222  51.325  1.00  2.67
ATOM    435  HG2 ARG    29      66.761  66.358  52.838  1.00  2.67
ATOM    436  CD  ARG    29      68.601  66.621  51.719  1.00  2.67
ATOM    437  HD1 ARG    29      69.135  67.455  51.261  1.00  2.67
ATOM    438  HD2 ARG    29      68.429  65.872  50.944  1.00  2.67
ATOM    439  NE  ARG    29      69.399  65.985  52.794  1.00  2.67
ATOM    440  HE  ARG    29      68.912  65.287  53.346  1.00  2.67
ATOM    441  CZ  ARG    29      70.573  66.349  53.284  1.00  2.67
ATOM    442  NH1 ARG    29      71.302  67.284  52.741  1.00  2.67
ATOM    443 1HH1 ARG    29      70.953  67.758  51.930  1.00  2.67
ATOM    444 2HH1 ARG    29      72.123  67.617  53.212  1.00  2.67
ATOM    445  NH2 ARG    29      70.995  65.807  54.387  1.00  2.67
ATOM    446 1HH2 ARG    29      70.374  65.169  54.880  1.00  2.67
ATOM    447 2HH2 ARG    29      71.750  66.216  54.903  1.00  2.67
ATOM    448  C   ARG    29      68.483  69.880  54.649  1.00  2.67
ATOM    449  O   ARG    29      69.506  70.348  54.153  1.00  2.67
ATOM    450  N   ALA    30      67.787  70.478  55.605  1.00  2.82
ATOM    451  H   ALA    30      66.914  70.045  55.889  1.00  2.82
ATOM    452  CA  ALA    30      68.179  71.698  56.293  1.00  2.82
ATOM    453  HA  ALA    30      68.653  72.372  55.576  1.00  2.82
ATOM    454  CB  ALA    30      66.897  72.368  56.801  1.00  2.82
ATOM    455  HB1 ALA    30      67.145  73.299  57.314  1.00  2.82
ATOM    456  HB2 ALA    30      66.238  72.591  55.961  1.00  2.82
ATOM    457  HB3 ALA    30      66.378  71.701  57.490  1.00  2.82
ATOM    458  C   ALA    30      69.195  71.470  57.427  1.00  2.82
ATOM    459  O   ALA    30      69.706  72.447  57.967  1.00  2.82
ATOM    460  N   GLY    31      69.519  70.219  57.788  1.00  3.05
ATOM    461  H   GLY    31      69.054  69.433  57.355  1.00  3.05
ATOM    462  CA  GLY    31      70.634  69.936  58.704  1.00  3.05
ATOM    463  HA1 GLY    31      71.426  70.670  58.559  1.00  3.05
ATOM    464  HA2 GLY    31      71.033  68.949  58.469  1.00  3.05
ATOM    465  C   GLY    31      70.256  69.937  60.188  1.00  3.05
ATOM    466  O   GLY    31      71.105  69.621  61.019  1.00  3.05
ATOM    467  N   LEU    32      68.994  70.238  60.521  1.00  2.73
ATOM    468  H   LEU    32      68.343  70.397  59.766  1.00  2.73
ATOM    469  CA  LEU    32      68.456  70.154  61.880  1.00  2.73
ATOM    470  HA  LEU    32      69.123  70.702  62.546  1.00  2.73
ATOM    471  CB  LEU    32      67.038  70.768  61.967  1.00  2.73
ATOM    472  HB1 LEU    32      66.653  70.539  62.962  1.00  2.73
ATOM    473  HB2 LEU    32      66.386  70.260  61.256  1.00  2.73
ATOM    474  CG  LEU    32      66.883  72.290  61.792  1.00  2.73
ATOM    475  HG  LEU    32      65.889  72.551  62.159  1.00  2.73
ATOM    476  CD1 LEU    32      67.902  73.092  62.602  1.00  2.73
ATOM    477 1HD1 LEU    32      67.662  74.154  62.546  1.00  2.73
ATOM    478 2HD1 LEU    32      67.874  72.782  63.647  1.00  2.73
ATOM    479 3HD1 LEU    32      68.906  72.944  62.205  1.00  2.73
ATOM    480  CD2 LEU    32      66.944  72.719  60.330  1.00  2.73
ATOM    481 1HD2 LEU    32      66.678  73.770  60.251  1.00  2.73
ATOM    482 2HD2 LEU    32      67.950  72.593  59.937  1.00  2.73
ATOM    483 3HD2 LEU    32      66.234  72.134  59.748  1.00  2.73
ATOM    484  C   LEU    32      68.407  68.730  62.429  1.00  2.73
ATOM    485  O   LEU    32      68.383  68.540  63.645  1.00  2.73
ATOM    486  N   ILE    33      68.382  67.740  61.537  1.00  2.56
ATOM    487  H   ILE    33      68.408  67.977  60.553  1.00  2.56
ATOM    488  CA  ILE    33      68.428  66.324  61.898  1.00  2.56
ATOM    489  HA  ILE    33      68.733  66.214  62.937  1.00  2.56
ATOM    490  CB  ILE    33      67.013  65.731  61.726  1.00  2.56
ATOM    491  HB  ILE    33      66.653  65.996  60.730  1.00  2.56
ATOM    492  CG2 ILE    33      67.011  64.208  61.814  1.00  2.56
ATOM    493 1HG2 ILE    33      65.989  63.827  61.807  1.00  2.56
ATOM    494 2HG2 ILE    33      67.534  63.806  60.953  1.00  2.56
ATOM    495 3HG2 ILE    33      67.511  63.894  62.722  1.00  2.56
ATOM    496  CG1 ILE    33      66.006  66.293  62.753  1.00  2.56
ATOM    497 1HG1 ILE    33      65.026  65.907  62.493  1.00  2.56
ATOM    498 2HG1 ILE    33      65.966  67.376  62.651  1.00  2.56
ATOM    499  CD1 ILE    33      66.253  65.951  64.231  1.00  2.56
ATOM    500  HD1 ILE    33      65.504  66.454  64.843  1.00  2.56
ATOM    501  HD2 ILE    33      66.163  64.878  64.393  1.00  2.56
ATOM    502  HD3 ILE    33      67.239  66.285  64.548  1.00  2.56
ATOM    503  C   ILE    33      69.500  65.641  61.040  1.00  2.56
ATOM    504  O   ILE    33      69.595  65.903  59.844  1.00  2.56
ATOM    505  N   ASP    34      70.328  64.777  61.631  1.00  2.94
ATOM    506  H   ASP    34      70.222  64.560  62.609  1.00  2.94
ATOM    507  CA  ASP    34      71.285  63.985  60.852  1.00  2.94
ATOM    508  HA  ASP    34      71.740  64.643  60.110  1.00  2.94
ATOM    509  CB  ASP    34      72.425  63.450  61.742  1.00  2.94
ATOM    510  HB1 ASP    34      72.600  64.130  62.579  1.00  2.94
ATOM    511  HB2 ASP    34      73.337  63.427  61.143  1.00  2.94
ATOM    512  CG  ASP    34      72.159  62.035  62.265  1.00  2.94
ATOM    513  OD1 ASP    34      72.749  61.065  61.731  1.00  2.94
ATOM    514  OD2 ASP    34      71.309  61.880  63.161  1.00  2.94
ATOM    515  C   ASP    34      70.601  62.834  60.101  1.00  2.94
ATOM    516  O   ASP    34      69.479  62.449  60.433  1.00  2.94
ATOM    517  N   TRP    35      71.286  62.234  59.120  1.00  2.74
ATOM    518  H   TRP    35      72.238  62.507  58.942  1.00  2.74
ATOM    519  CA  TRP    35      70.664  61.184  58.308  1.00  2.74
ATOM    520  HA  TRP    35      69.782  61.634  57.851  1.00  2.74
ATOM    521  CB  TRP    35      71.582  60.732  57.153  1.00  2.74
ATOM    522  HB1 TRP    35      72.289  59.988  57.524  1.00  2.74
ATOM    523  HB2 TRP    35      72.160  61.594  56.819  1.00  2.74
ATOM    524  CG  TRP    35      70.869  60.177  55.943  1.00  2.74
ATOM    525  CD1 TRP    35      69.951  59.184  55.950  1.00  2.74
ATOM    526  HD1 TRP    35      69.642  58.642  56.830  1.00  2.74
ATOM    527  NE1 TRP    35      69.418  59.008  54.690  1.00  2.74
ATOM    528  HE1 TRP    35      68.652  58.374  54.514  1.00  2.74
ATOM    529  CE2 TRP    35      70.023  59.838  53.772  1.00  2.74
ATOM    530  CZ2 TRP    35      69.851  60.027  52.391  1.00  2.74
ATOM    531  HZ2 TRP    35      69.110  59.460  51.852  1.00  2.74
ATOM    532  CH2 TRP    35      70.677  60.946  51.720  1.00  2.74
ATOM    533  HH2 TRP    35      70.583  61.087  50.651  1.00  2.74
ATOM    534  CZ3 TRP    35      71.645  61.671  52.438  1.00  2.74
ATOM    535  HZ3 TRP    35      72.289  62.368  51.920  1.00  2.74
ATOM    536  CE3 TRP    35      71.793  61.490  53.829  1.00  2.74
ATOM    537  HE3 TRP    35      72.543  62.051  54.368  1.00  2.74
ATOM    538  CD2 TRP    35      70.983  60.575  54.537  1.00  2.74
ATOM    539  C   TRP    35      70.151  59.995  59.144  1.00  2.74
ATOM    540  O   TRP    35      69.033  59.524  58.913  1.00  2.74
ATOM    541  N   ASN    36      70.910  59.523  60.143  1.00  3.07
ATOM    542  H   ASN    36      71.730  60.050  60.441  1.00  3.07
ATOM    543  CA  ASN    36      70.491  58.372  60.947  1.00  3.07
ATOM    544  HA  ASN    36      70.178  57.589  60.255  1.00  3.07
ATOM    545  CB  ASN    36      71.674  57.804  61.766  1.00  3.07
ATOM    546  HB1 ASN    36      72.621  58.197  61.395  1.00  3.07
ATOM    547  HB2 ASN    36      71.694  56.723  61.636  1.00  3.07
ATOM    548  CG  ASN    36      71.577  58.062  63.262  1.00  3.07
ATOM    549  OD1 ASN    36      70.938  57.331  64.003  1.00  3.07
ATOM    550  ND2 ASN    36      72.146  59.140  63.730  1.00  3.07
ATOM    551 1HD2 ASN    36      72.495  59.844  63.073  1.00  3.07
ATOM    552 2HD2 ASN    36      71.922  59.415  64.665  1.00  3.07
ATOM    553  C   ASN    36      69.258  58.703  61.804  1.00  3.07
ATOM    554  O   ASN    36      68.299  57.928  61.815  1.00  3.07
ATOM    555  N   MET    37      69.236  59.868  62.464  1.00  2.84
ATOM    556  H   MET    37      70.062  60.467  62.452  1.00  2.84
ATOM    557  CA  MET    37      68.097  60.303  63.269  1.00  2.84
ATOM    558  HA  MET    37      67.865  59.507  63.975  1.00  2.84
ATOM    559  CB  MET    37      68.495  61.539  64.087  1.00  2.84
ATOM    560  HB1 MET    37      68.836  62.310  63.398  1.00  2.84
ATOM    561  HB2 MET    37      69.333  61.274  64.733  1.00  2.84
ATOM    562  CG  MET    37      67.395  62.142  64.970  1.00  2.84
ATOM    563  HG1 MET    37      66.532  62.389  64.351  1.00  2.84
ATOM    564  HG2 MET    37      67.787  63.078  65.368  1.00  2.84
ATOM    565  SD  MET    37      66.833  61.145  66.381  1.00  2.84
ATOM    566  CE  MET    37      65.886  62.437  67.234  1.00  2.84
ATOM    567  HE1 MET    37      65.417  62.030  68.129  1.00  2.84
ATOM    568  HE2 MET    37      66.555  63.249  67.520  1.00  2.84
ATOM    569  HE3 MET    37      65.118  62.833  66.567  1.00  2.84
ATOM    570  C   MET    37      66.835  60.538  62.423  1.00  2.84
ATOM    571  O   MET    37      65.733  60.255  62.882  1.00  2.84
ATOM    572  N   PHE    38      66.986  60.980  61.174  1.00  2.20
ATOM    573  H   PHE    38      67.927  61.245  60.887  1.00  2.20
ATOM    574  CA  PHE    38      65.913  61.122  60.183  1.00  2.20
ATOM    575  HA  PHE    38      65.091  61.687  60.621  1.00  2.20
ATOM    576  CB  PHE    38      66.484  61.941  59.011  1.00  2.20
ATOM    577  HB1 PHE    38      67.557  61.776  58.953  1.00  2.20
ATOM    578  HB2 PHE    38      66.338  62.997  59.233  1.00  2.20
ATOM    579  CG  PHE    38      65.924  61.688  57.629  1.00  2.20
ATOM    580  CD1 PHE    38      64.572  61.945  57.350  1.00  2.20
ATOM    581  HD1 PHE    38      63.907  62.254  58.143  1.00  2.20
ATOM    582  CE1 PHE    38      64.097  61.827  56.035  1.00  2.20
ATOM    583  HE1 PHE    38      63.057  62.024  55.826  1.00  2.20
ATOM    584  CZ  PHE    38      64.974  61.475  54.994  1.00  2.20
ATOM    585  HZ  PHE    38      64.613  61.412  53.978  1.00  2.20
ATOM    586  CE2 PHE    38      66.310  61.153  55.284  1.00  2.20
ATOM    587  HE2 PHE    38      66.983  60.851  54.497  1.00  2.20
ATOM    588  CD2 PHE    38      66.785  61.265  56.599  1.00  2.20
ATOM    589  HD2 PHE    38      67.824  61.057  56.809  1.00  2.20
ATOM    590  C   PHE    38      65.332  59.776  59.713  1.00  2.20
ATOM    591  O   PHE    38      64.112  59.625  59.602  1.00  2.20
ATOM    592  N   VAL    39      66.185  58.774  59.488  1.00  2.41
ATOM    593  H   VAL    39      67.181  58.983  59.523  1.00  2.41
ATOM    594  CA  VAL    39      65.755  57.411  59.128  1.00  2.41
ATOM    595  HA  VAL    39      65.056  57.466  58.296  1.00  2.41
ATOM    596  CB  VAL    39      66.971  56.577  58.663  1.00  2.41
ATOM    597  HB  VAL    39      67.785  56.718  59.375  1.00  2.41
ATOM    598  CG1 VAL    39      66.705  55.066  58.541  1.00  2.41
ATOM    599 1HG1 VAL    39      67.571  54.574  58.098  1.00  2.41
ATOM    600 2HG1 VAL    39      66.542  54.631  59.527  1.00  2.41
ATOM    601 3HG1 VAL    39      65.829  54.890  57.916  1.00  2.41
ATOM    602  CG2 VAL    39      67.448  57.036  57.282  1.00  2.41
ATOM    603 1HG2 VAL    39      68.448  56.646  57.096  1.00  2.41
ATOM    604 2HG2 VAL    39      66.773  56.667  56.512  1.00  2.41
ATOM    605 3HG2 VAL    39      67.472  58.125  57.235  1.00  2.41
ATOM    606  C   VAL    39      65.034  56.701  60.271  1.00  2.41
ATOM    607  O   VAL    39      64.039  55.995  60.064  1.00  2.41
ATOM    608  N   LYS    40      65.522  56.919  61.492  1.00  2.85
ATOM    609  H   LYS    40      66.388  57.449  61.548  1.00  2.85
ATOM    610  CA  LYS    40      64.922  56.479  62.749  1.00  2.85
ATOM    611  HA  LYS    40      64.768  55.400  62.722  1.00  2.85
ATOM    612  CB  LYS    40      65.942  56.819  63.852  1.00  2.85
ATOM    613  HB1 LYS    40      66.313  57.826  63.672  1.00  2.85
ATOM    614  HB2 LYS    40      66.789  56.135  63.770  1.00  2.85
ATOM    615  CG  LYS    40      65.402  56.784  65.286  1.00  2.85
ATOM    616  HG1 LYS    40      65.073  55.776  65.541  1.00  2.85
ATOM    617  HG2 LYS    40      64.552  57.460  65.342  1.00  2.85
ATOM    618  CD  LYS    40      66.486  57.252  66.273  1.00  2.85
ATOM    619  HD1 LYS    40      67.007  58.121  65.868  1.00  2.85
ATOM    620  HD2 LYS    40      67.220  56.454  66.397  1.00  2.85
ATOM    621  CE  LYS    40      65.906  57.626  67.643  1.00  2.85
ATOM    622  HE1 LYS    40      66.736  57.894  68.304  1.00  2.85
ATOM    623  HE2 LYS    40      65.397  56.751  68.059  1.00  2.85
ATOM    624  NZ  LYS    40      64.952  58.759  67.537  1.00  2.85
ATOM    625  HZ1 LYS    40      64.628  59.057  68.443  1.00  2.85
ATOM    626  HZ2 LYS    40      65.376  59.544  67.056  1.00  2.85
ATOM    627  HZ3 LYS    40      64.129  58.444  67.020  1.00  2.85
ATOM    628  C   LYS    40      63.564  57.117  62.978  1.00  2.85
ATOM    629  O   LYS    40      62.655  56.374  63.294  1.00  2.85
ATOM    630  N   LEU    41      63.403  58.431  62.795  1.00  2.57
ATOM    631  H   LEU    41      64.220  58.986  62.567  1.00  2.57
ATOM    632  CA  LEU    41      62.108  59.116  62.871  1.00  2.57
ATOM    633  HA  LEU    41      61.657  58.947  63.847  1.00  2.57
ATOM    634  CB  LEU    41      62.317  60.636  62.649  1.00  2.57
ATOM    635  HB1 LEU    41      61.549  61.006  61.967  1.00  2.57
ATOM    636  HB2 LEU    41      63.266  60.807  62.143  1.00  2.57
ATOM    637  CG  LEU    41      62.264  61.527  63.906  1.00  2.57
ATOM    638  HG  LEU    41      62.619  62.519  63.627  1.00  2.57
ATOM    639  CD1 LEU    41      60.839  61.673  64.435  1.00  2.57
ATOM    640 1HD1 LEU    41      60.814  62.383  65.261  1.00  2.57
ATOM    641 2HD1 LEU    41      60.192  62.060  63.643  1.00  2.57
ATOM    642 3HD1 LEU    41      60.439  60.715  64.760  1.00  2.57
ATOM    643  CD2 LEU    41      63.138  61.019  65.059  1.00  2.57
ATOM    644 1HD2 LEU    41      63.103  61.743  65.873  1.00  2.57
ATOM    645 2HD2 LEU    41      62.773  60.058  65.417  1.00  2.57
ATOM    646 3HD2 LEU    41      64.165  60.920  64.717  1.00  2.57
ATOM    647  C   LEU    41      61.154  58.536  61.848  1.00  2.57
ATOM    648  O   LEU    41      60.166  57.970  62.263  1.00  2.57
ATOM    649  N   ARG    42      61.498  58.503  60.559  1.00  2.48
ATOM    650  H   ARG    42      62.351  58.983  60.285  1.00  2.48
ATOM    651  CA  ARG    42      60.673  57.861  59.524  1.00  2.48
ATOM    652  HA  ARG    42      59.787  58.458  59.345  1.00  2.48
ATOM    653  CB  ARG    42      61.519  57.823  58.250  1.00  2.48
ATOM    654  HB1 ARG    42      62.499  57.411  58.494  1.00  2.48
ATOM    655  HB2 ARG    42      61.651  58.852  57.914  1.00  2.48
ATOM    656  CG  ARG    42      60.950  56.985  57.098  1.00  2.48
ATOM    657  HG1 ARG    42      60.792  55.959  57.419  1.00  2.48
ATOM    658  HG2 ARG    42      61.684  56.940  56.297  1.00  2.48
ATOM    659  CD  ARG    42      59.661  57.585  56.542  1.00  2.48
ATOM    660  HD1 ARG    42      59.777  57.649  55.460  1.00  2.48
ATOM    661  HD2 ARG    42      59.517  58.597  56.926  1.00  2.48
ATOM    662  NE  ARG    42      58.489  56.743  56.823  1.00  2.48
ATOM    663  HE  ARG    42      58.518  55.800  56.463  1.00  2.48
ATOM    664  CZ  ARG    42      57.416  57.042  57.541  1.00  2.48
ATOM    665  NH1 ARG    42      57.208  58.170  58.162  1.00  2.48
ATOM    666 1HH1 ARG    42      57.901  58.907  58.236  1.00  2.48
ATOM    667 2HH1 ARG    42      56.528  58.148  58.911  1.00  2.48
ATOM    668  NH2 ARG    42      56.457  56.177  57.624  1.00  2.48
ATOM    669 1HH2 ARG    42      56.566  55.251  57.255  1.00  2.48
ATOM    670 2HH2 ARG    42      55.722  56.357  58.300  1.00  2.48
ATOM    671  C   ARG    42      60.189  56.454  59.888  1.00  2.48
ATOM    672  O   ARG    42      59.007  56.157  59.757  1.00  2.48
ATOM    673  N   SER    43      61.078  55.566  60.328  1.00  3.18
ATOM    674  H   SER    43      62.056  55.827  60.394  1.00  3.18
ATOM    675  CA  SER    43      60.637  54.212  60.698  1.00  3.18
ATOM    676  HA  SER    43      60.069  53.786  59.874  1.00  3.18
ATOM    677  CB  SER    43      61.848  53.311  60.952  1.00  3.18
ATOM    678  HB1 SER    43      61.513  52.373  61.396  1.00  3.18
ATOM    679  HB2 SER    43      62.538  53.795  61.646  1.00  3.18
ATOM    680  OG  SER    43      62.502  53.042  59.724  1.00  3.18
ATOM    681  HG  SER    43      63.132  53.762  59.587  1.00  3.18
ATOM    682  C   SER    43      59.732  54.198  61.928  1.00  3.18
ATOM    683  O   SER    43      58.630  53.641  61.860  1.00  3.18
ATOM    684  N   GLN    44      60.195  54.890  62.981  1.00  3.65
ATOM    685  H   GLN    44      61.086  55.362  62.875  1.00  3.65
ATOM    686  CA  GLN    44      59.491  55.161  64.230  1.00  3.65
ATOM    687  HA  GLN    44      59.304  54.209  64.722  1.00  3.65
ATOM    688  CB  GLN    44      60.260  56.085  65.209  1.00  3.65
ATOM    689  HB1 GLN    44      59.531  56.502  65.906  1.00  3.65
ATOM    690  HB2 GLN    44      60.672  56.937  64.674  1.00  3.65
ATOM    691  CG  GLN    44      61.339  55.438  66.087  1.00  3.65
ATOM    692  HG1 GLN    44      62.214  55.185  65.491  1.00  3.65
ATOM    693  HG2 GLN    44      60.943  54.518  66.516  1.00  3.65
ATOM    694  CD  GLN    44      61.746  56.377  67.230  1.00  3.65
ATOM    695  OE1 GLN    44      62.733  57.106  67.184  1.00  3.65
ATOM    696  NE2 GLN    44      60.997  56.409  68.317  1.00  3.65
ATOM    697 1HE2 GLN    44      60.127  55.898  68.342  1.00  3.65
ATOM    698 2HE2 GLN    44      61.271  57.007  69.075  1.00  3.65
ATOM    699  C   GLN    44      58.137  55.837  63.998  1.00  3.65
ATOM    700  O   GLN    44      57.310  55.811  64.887  1.00  3.65
ATOM    701  N   GLU    45      57.835  56.444  62.860  1.00  3.60
ATOM    702  H   GLU    45      58.573  56.519  62.167  1.00  3.60
ATOM    703  CA  GLU    45      56.715  57.363  62.697  1.00  3.60
ATOM    704  HA  GLU    45      56.139  57.395  63.619  1.00  3.60
ATOM    705  CB  GLU    45      57.208  58.834  62.475  1.00  3.60
ATOM    706  HB1 GLU    45      58.054  59.031  63.132  1.00  3.60
ATOM    707  HB2 GLU    45      56.418  59.525  62.766  1.00  3.60
ATOM    708  CG  GLU    45      57.574  59.125  61.011  1.00  3.60
ATOM    709  HG1 GLU    45      56.644  59.259  60.478  1.00  3.60
ATOM    710  HG2 GLU    45      58.074  58.246  60.632  1.00  3.60
ATOM    711  CD  GLU    45      58.411  60.329  60.606  1.00  3.60
ATOM    712  OE1 GLU    45      58.955  61.019  61.486  1.00  3.60
ATOM    713  OE2 GLU    45      58.523  60.515  59.359  1.00  3.60
ATOM    714  C   GLU    45      55.787  56.772  61.597  1.00  3.60
ATOM    715  O   GLU    45      55.794  57.098  60.412  1.00  3.60
ATOM    716  N   CYS    46      55.068  55.746  62.028  1.00  4.75
ATOM    717  H   CYS    46      55.035  55.648  63.027  1.00  4.75
ATOM    718  CA  CYS    46      54.747  54.493  61.335  1.00  4.75
ATOM    719  HA  CYS    46      53.680  54.322  61.488  1.00  4.75
ATOM    720  CB  CYS    46      54.989  54.431  59.820  1.00  4.75
ATOM    721  HB1 CYS    46      54.905  53.395  59.486  1.00  4.75
ATOM    722  HB2 CYS    46      55.999  54.763  59.596  1.00  4.75
ATOM    723  SG  CYS    46      53.700  55.407  58.973  1.00  4.75
ATOM    724  HG  CYS    46      53.563  54.642  57.873  1.00  4.75
ATOM    725  C   CYS    46      55.448  53.323  62.091  1.00  4.75
ATOM    726  O   CYS    46      55.521  52.205  61.586  1.00  4.75
ATOM    727  N   ASP    47      55.949  53.561  63.313  1.00  6.22
ATOM    728  H   ASP    47      56.269  54.488  63.533  1.00  6.22
ATOM    729  CA  ASP    47      55.705  52.639  64.434  1.00  6.22
ATOM    730  HA  ASP    47      55.184  51.748  64.075  1.00  6.22
ATOM    731  CB  ASP    47      57.021  52.187  65.086  1.00  6.22
ATOM    732  HB1 ASP    47      56.792  51.644  66.005  1.00  6.22
ATOM    733  HB2 ASP    47      57.609  53.061  65.358  1.00  6.22
ATOM    734  CG  ASP    47      57.834  51.266  64.193  1.00  6.22
ATOM    735  OD1 ASP    47      59.010  51.589  63.915  1.00  6.22
ATOM    736  OD2 ASP    47      57.269  50.248  63.735  1.00  6.22
ATOM    737  C   ASP    47      54.821  53.241  65.548  1.00  6.22
ATOM    738  O   ASP    47      54.039  52.538  66.176  1.00  6.22
ATOM    739  N   TRP    48      54.965  54.547  65.794  1.00  7.46
ATOM    740  H   TRP    48      55.728  55.003  65.315  1.00  7.46
ATOM    741  CA  TRP    48      54.376  55.312  66.889  1.00  7.46
ATOM    742  HA  TRP    48      54.185  54.617  67.708  1.00  7.46
ATOM    743  CB  TRP    48      55.346  56.377  67.427  1.00  7.46
ATOM    744  HB1 TRP    48      54.760  57.095  68.003  1.00  7.46
ATOM    745  HB2 TRP    48      55.789  56.930  66.600  1.00  7.46
ATOM    746  CG  TRP    48      56.429  55.865  68.338  1.00  7.46
ATOM    747  CD1 TRP    48      57.365  54.936  68.030  1.00  7.46
ATOM    748  HD1 TRP    48      57.442  54.443  67.070  1.00  7.46
ATOM    749  NE1 TRP    48      58.138  54.650  69.142  1.00  7.46
ATOM    750  HE1 TRP    48      58.768  53.859  69.192  1.00  7.46
ATOM    751  CE2 TRP    48      57.754  55.414  70.224  1.00  7.46
ATOM    752  CZ2 TRP    48      58.212  55.492  71.548  1.00  7.46
ATOM    753  HZ2 TRP    48      59.022  54.864  71.884  1.00  7.46
ATOM    754  CH2 TRP    48      57.586  56.382  72.435  1.00  7.46
ATOM    755  HH2 TRP    48      57.914  56.448  73.464  1.00  7.46
ATOM    756  CZ3 TRP    48      56.502  57.164  71.997  1.00  7.46
ATOM    757  HZ3 TRP    48      56.010  57.817  72.707  1.00  7.46
ATOM    758  CE3 TRP    48      56.028  57.055  70.675  1.00  7.46
ATOM    759  HE3 TRP    48      55.153  57.609  70.366  1.00  7.46
ATOM    760  CD2 TRP    48      56.658  56.196  69.745  1.00  7.46
ATOM    761  C   TRP    48      53.010  55.917  66.556  1.00  7.46
ATOM    762  O   TRP    48      52.150  55.940  67.426  1.00  7.46
ATOM    763  N   GLU    49      52.718  56.274  65.297  1.00  8.05
ATOM    764  H   GLU    49      53.460  56.251  64.624  1.00  8.05
ATOM    765  CA  GLU    49      51.403  55.842  64.815  1.00  8.05
ATOM    766  HA  GLU    49      50.634  56.052  65.538  1.00  8.05
ATOM    767  CB  GLU    49      50.976  56.433  63.449  1.00  8.05
ATOM    768  HB1 GLU    49      51.715  56.168  62.692  1.00  8.05
ATOM    769  HB2 GLU    49      50.909  57.510  63.526  1.00  8.05
ATOM    770  CG  GLU    49      49.599  55.967  62.962  1.00  8.05
ATOM    771  HG1 GLU    49      48.825  56.369  63.618  1.00  8.05
ATOM    772  HG2 GLU    49      49.546  54.889  63.009  1.00  8.05
ATOM    773  CD  GLU    49      49.328  56.390  61.515  1.00  8.05
ATOM    774  OE1 GLU    49      49.061  57.585  61.250  1.00  8.05
ATOM    775  OE2 GLU    49      49.364  55.535  60.595  1.00  8.05
ATOM    776  C   GLU    49      51.515  54.331  64.673  1.00  8.05
ATOM    777  O   GLU    49      52.396  53.888  63.929  1.00  8.05
ATOM    778  N   GLU    50      50.631  53.553  65.312  1.00  7.14
ATOM    779  H   GLU    50      49.908  53.950  65.889  1.00  7.14
ATOM    780  CA  GLU    50      50.406  52.214  64.785  1.00  7.14
ATOM    781  HA  GLU    50      51.393  51.776  64.627  1.00  7.14
ATOM    782  CB  GLU    50      49.720  51.198  65.731  1.00  7.14
ATOM    783  HB1 GLU    50      49.819  51.572  66.735  1.00  7.14
ATOM    784  HB2 GLU    50      50.327  50.294  65.702  1.00  7.14
ATOM    785  CG  GLU    50      48.253  50.752  65.526  1.00  7.14
ATOM    786  HG1 GLU    50      47.610  51.631  65.496  1.00  7.14
ATOM    787  HG2 GLU    50      47.957  50.169  66.400  1.00  7.14
ATOM    788  CD  GLU    50      48.019  49.880  64.275  1.00  7.14
ATOM    789  OE1 GLU    50      46.857  49.753  63.810  1.00  7.14
ATOM    790  OE2 GLU    50      48.993  49.318  63.713  1.00  7.14
ATOM    791  C   GLU    50      49.758  52.338  63.428  1.00  7.14
ATOM    792  O   GLU    50      48.569  52.617  63.342  1.00  7.14
ATOM    793  N   ILE    51      50.605  52.281  62.402  1.00  6.48
ATOM    794  H   ILE    51      51.577  52.191  62.663  1.00  6.48
ATOM    795  CA  ILE    51      50.331  52.303  60.974  1.00  6.48
ATOM    796  HA  ILE    51      50.589  53.295  60.608  1.00  6.48
ATOM    797  CB  ILE    51      51.240  51.255  60.267  1.00  6.48
ATOM    798  HB  ILE    51      50.845  51.094  59.263  1.00  6.48
ATOM    799  CG2 ILE    51      52.640  51.833  60.071  1.00  6.48
ATOM    800 1HG2 ILE    51      53.283  51.100  59.584  1.00  6.48
ATOM    801 2HG2 ILE    51      52.596  52.722  59.446  1.00  6.48
ATOM    802 3HG2 ILE    51      53.063  52.090  61.039  1.00  6.48
ATOM    803  CG1 ILE    51      51.268  49.854  60.941  1.00  6.48
ATOM    804 1HG1 ILE    51      51.384  49.109  60.157  1.00  6.48
ATOM    805 2HG1 ILE    51      50.303  49.659  61.404  1.00  6.48
ATOM    806  CD1 ILE    51      52.353  49.586  61.998  1.00  6.48
ATOM    807  HD1 ILE    51      53.345  49.652  61.552  1.00  6.48
ATOM    808  HD2 ILE    51      52.279  50.294  62.822  1.00  6.48
ATOM    809  HD3 ILE    51      52.220  48.579  62.395  1.00  6.48
ATOM    810  C   ILE    51      48.862  52.044  60.602  1.00  6.48
ATOM    811  O   ILE    51      48.470  50.962  60.170  1.00  6.48
ATOM    812  N   SER    52      48.036  53.066  60.741  1.00  7.10
ATOM    813  H   SER    52      48.418  53.943  61.081  1.00  7.10
ATOM    814  CA  SER    52      46.595  52.882  60.830  1.00  7.10
ATOM    815  HA  SER    52      46.376  51.880  61.200  1.00  7.10
ATOM    816  CB  SER    52      46.023  53.889  61.834  1.00  7.10
ATOM    817  HB1 SER    52      46.430  53.674  62.821  1.00  7.10
ATOM    818  HB2 SER    52      44.939  53.774  61.888  1.00  7.10
ATOM    819  OG  SER    52      46.337  55.232  61.492  1.00  7.10
ATOM    820  HG  SER    52      46.418  55.711  62.329  1.00  7.10
ATOM    821  C   SER    52      45.904  53.041  59.484  1.00  7.10
ATOM    822  O   SER    52      44.684  52.874  59.440  1.00  7.10
ATOM    823  N   VAL    53      46.634  53.279  58.373  1.00  7.55
ATOM    824  H   VAL    53      47.635  53.362  58.447  1.00  7.55
ATOM    825  CA  VAL    53      46.103  52.752  57.139  1.00  7.55
ATOM    826  HA  VAL    53      45.034  52.966  57.158  1.00  7.55
ATOM    827  CB  VAL    53      46.500  53.380  55.793  1.00  7.55
ATOM    828  HB  VAL    53      47.427  52.948  55.429  1.00  7.55
ATOM    829  CG1 VAL    53      45.390  53.149  54.779  1.00  7.55
ATOM    830 1HG1 VAL    53      45.760  53.383  53.786  1.00  7.55
ATOM    831 2HG1 VAL    53      45.081  52.105  54.771  1.00  7.55
ATOM    832 3HG1 VAL    53      44.509  53.755  54.987  1.00  7.55
ATOM    833  CG2 VAL    53      46.691  54.911  55.853  1.00  7.55
ATOM    834 1HG2 VAL    53      47.530  55.130  56.498  1.00  7.55
ATOM    835 2HG2 VAL    53      46.901  55.277  54.847  1.00  7.55
ATOM    836 3HG2 VAL    53      45.783  55.374  56.235  1.00  7.55
ATOM    837  C   VAL    53      46.235  51.240  57.197  1.00  7.55
ATOM    838  O   VAL    53      47.313  50.657  57.164  1.00  7.55
ATOM    839  N   LYS    54      45.094  50.607  57.433  1.00  8.38
ATOM    840  H   LYS    54      44.274  51.180  57.556  1.00  8.38
ATOM    841  CA  LYS    54      44.884  49.195  57.191  1.00  8.38
ATOM    842  HA  LYS    54      45.816  48.699  56.975  1.00  8.38
ATOM    843  CB  LYS    54      44.264  48.524  58.444  1.00  8.38
ATOM    844  HB1 LYS    54      44.018  47.492  58.179  1.00  8.38
ATOM    845  HB2 LYS    54      43.331  49.043  58.682  1.00  8.38
ATOM    846  CG  LYS    54      45.177  48.515  59.686  1.00  8.38
ATOM    847  HG1 LYS    54      44.610  48.055  60.493  1.00  8.38
ATOM    848  HG2 LYS    54      45.386  49.543  59.978  1.00  8.38
ATOM    849  CD  LYS    54      46.486  47.749  59.482  1.00  8.38
ATOM    850  HD1 LYS    54      47.144  48.300  58.808  1.00  8.38
ATOM    851  HD2 LYS    54      46.276  46.778  59.032  1.00  8.38
ATOM    852  CE  LYS    54      47.261  47.474  60.785  1.00  8.38
ATOM    853  HE1 LYS    54      48.159  46.906  60.528  1.00  8.38
ATOM    854  HE2 LYS    54      46.643  46.869  61.450  1.00  8.38
ATOM    855  NZ  LYS    54      47.657  48.720  61.472  1.00  8.38
ATOM    856  HZ1 LYS    54      48.374  48.598  62.193  1.00  8.38
ATOM    857  HZ2 LYS    54      48.006  49.429  60.835  1.00  8.38
ATOM    858  HZ3 LYS    54      46.920  49.134  62.046  1.00  8.38
ATOM    859  C   LYS    54      43.958  49.136  55.967  1.00  8.38
ATOM    860  O   LYS    54      43.002  49.885  55.895  1.00  8.38
ATOM    861  N   GLY    55      44.331  48.331  54.979  1.00  8.62
ATOM    862  H   GLY    55      44.998  47.609  55.139  1.00  8.62
ATOM    863  CA  GLY    55      44.290  48.827  53.586  1.00  8.62
ATOM    864  HA1 GLY    55      45.184  48.452  53.093  1.00  8.62
ATOM    865  HA2 GLY    55      44.288  49.901  53.624  1.00  8.62
ATOM    866  C   GLY    55      43.062  48.387  52.675  1.00  8.62
ATOM    867  O   GLY    55      42.353  47.526  53.182  1.00  8.62
ATOM    868  N   PRO    56      42.728  48.806  51.358  1.00  8.64
ATOM    869  CD  PRO    56      41.489  48.217  50.824  1.00  8.64
ATOM    870  HD1 PRO    56      40.642  48.621  51.380  1.00  8.64
ATOM    871  HD2 PRO    56      41.497  47.128  50.897  1.00  8.64
ATOM    872  CG  PRO    56      41.348  48.606  49.349  1.00  8.64
ATOM    873  HG1 PRO    56      40.299  48.660  49.051  1.00  8.64
ATOM    874  HG2 PRO    56      41.909  47.906  48.727  1.00  8.64
ATOM    875  CB  PRO    56      42.025  49.970  49.313  1.00  8.64
ATOM    876  HB1 PRO    56      41.336  50.720  49.708  1.00  8.64
ATOM    877  HB2 PRO    56      42.320  50.232  48.294  1.00  8.64
ATOM    878  CA  PRO    56      43.200  49.737  50.252  1.00  8.64
ATOM    879  HA  PRO    56      44.010  49.254  49.688  1.00  8.64
ATOM    880  C   PRO    56      43.756  51.081  50.792  1.00  8.64
ATOM    881  O   PRO    56      43.607  51.409  51.922  1.00  8.64
ATOM    882  N   ASN    57      44.449  51.805  49.888  1.00  8.03
ATOM    883  H   ASN    57      44.441  51.529  48.919  1.00  8.03
ATOM    884  CA  ASN    57      45.415  52.829  50.276  1.00  8.03
ATOM    885  HA  ASN    57      45.842  53.188  49.339  1.00  8.03
ATOM    886  CB  ASN    57      44.698  54.056  50.894  1.00  8.03
ATOM    887  HB1 ASN    57      44.645  53.941  51.972  1.00  8.03
ATOM    888  HB2 ASN    57      43.677  54.096  50.518  1.00  8.03
ATOM    889  CG  ASN    57      45.350  55.386  50.559  1.00  8.03
ATOM    890  OD1 ASN    57      44.743  56.247  49.944  1.00  8.03
ATOM    891  ND2 ASN    57      46.584  55.616  50.932  1.00  8.03
ATOM    892 1HD2 ASN    57      47.129  54.873  51.359  1.00  8.03
ATOM    893 2HD2 ASN    57      46.988  56.484  50.631  1.00  8.03
ATOM    894  C   ASN    57      46.641  52.303  51.066  1.00  8.03
ATOM    895  O   ASN    57      47.416  53.066  51.628  1.00  8.03
ATOM    896  N   GLY    58      46.811  50.977  51.043  1.00  7.30
ATOM    897  H   GLY    58      46.097  50.426  50.610  1.00  7.30
ATOM    898  CA  GLY    58      47.856  50.247  51.747  1.00  7.30
ATOM    899  HA1 GLY    58      48.718  50.896  51.916  1.00  7.30
ATOM    900  HA2 GLY    58      48.173  49.407  51.132  1.00  7.30
ATOM    901  C   GLY    58      47.381  49.741  53.090  1.00  7.30
ATOM    902  O   GLY    58      46.639  50.420  53.787  1.00  7.30
ATOM    903  N   GLU    59      47.782  48.529  53.438  1.00  6.08
ATOM    904  H   GLU    59      48.311  47.979  52.784  1.00  6.08
ATOM    905  CA  GLU    59      47.720  48.010  54.806  1.00  6.08
ATOM    906  HA  GLU    59      47.044  48.593  55.395  1.00  6.08
ATOM    907  CB  GLU    59      47.292  46.544  54.742  1.00  6.08
ATOM    908  HB1 GLU    59      48.112  45.998  54.290  1.00  6.08
ATOM    909  HB2 GLU    59      46.441  46.457  54.074  1.00  6.08
ATOM    910  CG  GLU    59      46.892  45.908  56.093  1.00  6.08
ATOM    911  HG1 GLU    59      45.808  45.786  56.103  1.00  6.08
ATOM    912  HG2 GLU    59      47.135  46.596  56.899  1.00  6.08
ATOM    913  CD  GLU    59      47.564  44.553  56.352  1.00  6.08
ATOM    914  OE1 GLU    59      48.029  43.904  55.387  1.00  6.08
ATOM    915  OE2 GLU    59      47.670  44.114  57.517  1.00  6.08
ATOM    916  C   GLU    59      49.099  48.186  55.508  1.00  6.08
ATOM    917  O   GLU    59      49.262  47.949  56.688  1.00  6.08
ATOM    918  N   SER    60      50.097  48.688  54.737  1.00  4.75
ATOM    919  H   SER    60      49.868  48.744  53.760  1.00  4.75
ATOM    920  CA  SER    60      50.912  49.767  55.267  1.00  4.75
ATOM    921  HA  SER    60      51.249  49.453  56.247  1.00  4.75
ATOM    922  CB  SER    60      52.197  49.954  54.469  1.00  4.75
ATOM    923  HB1 SER    60      52.814  49.071  54.625  1.00  4.75
ATOM    924  HB2 SER    60      52.733  50.817  54.859  1.00  4.75
ATOM    925  OG  SER    60      52.016  50.107  53.080  1.00  4.75
ATOM    926  HG  SER    60      52.937  50.069  52.751  1.00  4.75
ATOM    927  C   SER    60      50.098  51.021  55.474  1.00  4.75
ATOM    928  O   SER    60      48.973  51.213  55.047  1.00  4.75
ATOM    929  N   SER    61      50.697  51.952  56.174  1.00  3.39
ATOM    930  H   SER    61      51.648  51.811  56.472  1.00  3.39
ATOM    931  CA  SER    61      50.122  53.260  56.394  1.00  3.39
ATOM    932  HA  SER    61      49.277  53.472  55.736  1.00  3.39
ATOM    933  CB  SER    61      49.744  53.337  57.865  1.00  3.39
ATOM    934  HB1 SER    61      50.649  53.160  58.436  1.00  3.39
ATOM    935  HB2 SER    61      49.006  52.570  58.068  1.00  3.39
ATOM    936  OG  SER    61      49.262  54.623  58.192  1.00  3.39
ATOM    937  HG  SER    61      49.488  54.795  59.141  1.00  3.39
ATOM    938  C   SER    61      51.287  54.199  56.194  1.00  3.39
ATOM    939  O   SER    61      52.417  53.904  56.576  1.00  3.39
ATOM    940  N   VAL    62      51.047  55.292  55.494  1.00  2.65
ATOM    941  H   VAL    62      50.102  55.547  55.261  1.00  2.65
ATOM    942  CA  VAL    62      52.034  55.732  54.496  1.00  2.65
ATOM    943  HA  VAL    62      52.909  55.108  54.619  1.00  2.65
ATOM    944  CB  VAL    62      51.474  55.353  53.116  1.00  2.65
ATOM    945  HB  VAL    62      52.201  55.724  52.418  1.00  2.65
ATOM    946  CG1 VAL    62      51.374  53.850  52.901  1.00  2.65
ATOM    947 1HG1 VAL    62      51.131  53.625  51.863  1.00  2.65
ATOM    948 2HG1 VAL    62      52.314  53.352  53.133  1.00  2.65
ATOM    949 3HG1 VAL    62      50.592  53.398  53.510  1.00  2.65
ATOM    950  CG2 VAL    62      50.090  55.951  52.806  1.00  2.65
ATOM    951 1HG2 VAL    62      50.070  56.990  53.102  1.00  2.65
ATOM    952 2HG2 VAL    62      49.895  55.860  51.735  1.00  2.65
ATOM    953 3HG2 VAL    62      49.320  55.409  53.357  1.00  2.65
ATOM    954  C   VAL    62      52.447  57.145  54.730  1.00  2.65
ATOM    955  O   VAL    62      51.645  58.007  55.104  1.00  2.65
ATOM    956  N   ILE    63      53.761  57.295  54.645  1.00  2.42
ATOM    957  H   ILE    63      54.240  56.594  54.105  1.00  2.42
ATOM    958  CA  ILE    63      54.602  58.346  55.195  1.00  2.42
ATOM    959  HA  ILE    63      54.650  58.194  56.276  1.00  2.42
ATOM    960  CB  ILE    63      56.010  58.122  54.630  1.00  2.42
ATOM    961  HB  ILE    63      56.369  57.218  55.112  1.00  2.42
ATOM    962  CG2 ILE    63      56.060  57.785  53.130  1.00  2.42
ATOM    963 1HG2 ILE    63      57.089  57.732  52.784  1.00  2.42
ATOM    964 2HG2 ILE    63      55.595  56.824  52.917  1.00  2.42
ATOM    965 3HG2 ILE    63      55.518  58.549  52.579  1.00  2.42
ATOM    966  CG1 ILE    63      56.973  59.234  55.055  1.00  2.42
ATOM    967 1HG1 ILE    63      57.956  58.805  55.149  1.00  2.42
ATOM    968 2HG1 ILE    63      56.681  59.648  56.020  1.00  2.42
ATOM    969  CD1 ILE    63      57.116  60.363  54.062  1.00  2.42
ATOM    970  HD1 ILE    63      57.954  60.979  54.370  1.00  2.42
ATOM    971  HD2 ILE    63      57.368  59.983  53.080  1.00  2.42
ATOM    972  HD3 ILE    63      56.188  60.931  54.018  1.00  2.42
ATOM    973  C   ILE    63      53.914  59.687  54.965  1.00  2.42
ATOM    974  O   ILE    63      53.628  60.097  53.831  1.00  2.42
ATOM    975  N   HIS    64      53.522  60.287  56.095  1.00  2.61
ATOM    976  H   HIS    64      53.620  59.792  56.972  1.00  2.61
ATOM    977  CA  HIS    64      52.696  61.479  56.075  1.00  2.61
ATOM    978  HA  HIS    64      52.145  61.387  55.146  1.00  2.61
ATOM    979  CB  HIS    64      51.591  61.600  57.149  1.00  2.61
ATOM    980  HB1 HIS    64      50.659  61.793  56.619  1.00  2.61
ATOM    981  HB2 HIS    64      51.761  62.503  57.728  1.00  2.61
ATOM    982  CG  HIS    64      51.323  60.450  58.094  1.00  2.61
ATOM    983  ND1 HIS    64      51.767  59.131  57.969  1.00  2.61
ATOM    984  CE1 HIS    64      51.300  58.462  59.026  1.00  2.61
ATOM    985  HE1 HIS    64      51.478  57.413  59.231  1.00  2.61
ATOM    986  NE2 HIS    64      50.556  59.277  59.784  1.00  2.61
ATOM    987  HE2 HIS    64      50.061  58.962  60.623  1.00  2.61
ATOM    988  CD2 HIS    64      50.551  60.531  59.216  1.00  2.61
ATOM    989  HD2 HIS    64      50.048  61.412  59.588  1.00  2.61
ATOM    990  C   HIS    64      53.535  62.715  55.899  1.00  2.61
ATOM    991  O   HIS    64      54.623  62.803  56.453  1.00  2.61
ATOM    992  N   ASP    65      53.063  63.701  55.149  1.00  2.80
ATOM    993  H   ASP    65      52.190  63.565  54.645  1.00  2.80
ATOM    994  CA  ASP    65      53.623  65.041  55.252  1.00  2.80
ATOM    995  HA  ASP    65      54.634  64.964  55.652  1.00  2.80
ATOM    996  CB  ASP    65      53.815  65.703  53.888  1.00  2.80
ATOM    997  HB1 ASP    65      54.036  64.950  53.130  1.00  2.80
ATOM    998  HB2 ASP    65      54.678  66.370  53.952  1.00  2.80
ATOM    999  CG  ASP    65      52.609  66.521  53.474  1.00  2.80
ATOM   1000  OD1 ASP    65      52.672  67.765  53.575  1.00  2.80
ATOM   1001  OD2 ASP    65      51.608  65.931  53.033  1.00  2.80
ATOM   1002  C   ASP    65      52.826  65.862  56.264  1.00  2.80
ATOM   1003  O   ASP    65      51.597  65.916  56.207  1.00  2.80
ATOM   1004  N   ARG    66      53.543  66.490  57.205  1.00  3.15
ATOM   1005  H   ARG    66      54.538  66.301  57.243  1.00  3.15
ATOM   1006  CA  ARG    66      52.969  67.321  58.270  1.00  3.15
ATOM   1007  HA  ARG    66      52.195  66.743  58.776  1.00  3.15
ATOM   1008  CB  ARG    66      54.082  67.664  59.284  1.00  3.15
ATOM   1009  HB1 ARG    66      54.963  68.020  58.746  1.00  3.15
ATOM   1010  HB2 ARG    66      54.359  66.749  59.800  1.00  3.15
ATOM   1011  CG  ARG    66      53.716  68.733  60.333  1.00  3.15
ATOM   1012  HG1 ARG    66      53.566  69.692  59.834  1.00  3.15
ATOM   1013  HG2 ARG    66      54.558  68.858  61.014  1.00  3.15
ATOM   1014  CD  ARG    66      52.460  68.387  61.148  1.00  3.15
ATOM   1015  HD1 ARG    66      52.660  67.529  61.786  1.00  3.15
ATOM   1016  HD2 ARG    66      51.643  68.098  60.493  1.00  3.15
ATOM   1017  NE  ARG    66      52.051  69.521  61.988  1.00  3.15
ATOM   1018  HE  ARG    66      52.647  69.744  62.794  1.00  3.15
ATOM   1019  CZ  ARG    66      50.997  70.300  61.845  1.00  3.15
ATOM   1020  NH1 ARG    66      50.187  70.223  60.824  1.00  3.15
ATOM   1021 1HH1 ARG    66      50.447  69.650  60.031  1.00  3.15
ATOM   1022 2HH1 ARG    66      49.384  70.816  60.767  1.00  3.15
ATOM   1023  NH2 ARG    66      50.727  71.202  62.740  1.00  3.15
ATOM   1024 1HH2 ARG    66      51.487  71.456  63.392  1.00  3.15
ATOM   1025 2HH2 ARG    66      50.012  71.883  62.611  1.00  3.15
ATOM   1026  C   ARG    66      52.295  68.606  57.772  1.00  3.15
ATOM   1027  O   ARG    66      51.264  69.027  58.296  1.00  3.15
ATOM   1028  N   LYS    67      52.944  69.240  56.798  1.00  3.55
ATOM   1029  H   LYS    67      53.758  68.758  56.452  1.00  3.55
ATOM   1030  CA  LYS    67      52.686  70.589  56.257  1.00  3.55
ATOM   1031  HA  LYS    67      52.440  71.257  57.086  1.00  3.55
ATOM   1032  CB  LYS    67      54.016  71.095  55.628  1.00  3.55
ATOM   1033  HB1 LYS    67      54.690  71.312  56.459  1.00  3.55
ATOM   1034  HB2 LYS    67      53.836  72.040  55.113  1.00  3.55
ATOM   1035  CG  LYS    67      54.755  70.124  54.662  1.00  3.55
ATOM   1036  HG1 LYS    67      54.261  70.143  53.689  1.00  3.55
ATOM   1037  HG2 LYS    67      54.701  69.106  55.041  1.00  3.55
ATOM   1038  CD  LYS    67      56.257  70.446  54.485  1.00  3.55
ATOM   1039  HD1 LYS    67      56.706  70.608  55.468  1.00  3.55
ATOM   1040  HD2 LYS    67      56.370  71.359  53.899  1.00  3.55
ATOM   1041  CE  LYS    67      56.994  69.277  53.797  1.00  3.55
ATOM   1042  HE1 LYS    67      56.600  69.142  52.786  1.00  3.55
ATOM   1043  HE2 LYS    67      56.782  68.360  54.352  1.00  3.55
ATOM   1044  NZ  LYS    67      58.467  69.471  53.741  1.00  3.55
ATOM   1045  HZ1 LYS    67      58.962  68.583  53.580  1.00  3.55
ATOM   1046  HZ2 LYS    67      58.724  70.115  53.012  1.00  3.55
ATOM   1047  HZ3 LYS    67      58.837  69.902  54.594  1.00  3.55
ATOM   1048  C   LYS    67      51.483  70.677  55.313  1.00  3.55
ATOM   1049  O   LYS    67      51.000  71.767  55.033  1.00  3.55
ATOM   1050  N   SER    68      50.961  69.527  54.892  1.00  3.98
ATOM   1051  H   SER    68      51.546  68.704  54.963  1.00  3.98
ATOM   1052  CA  SER    68      49.662  69.395  54.236  1.00  3.98
ATOM   1053  HA  SER    68      49.053  70.240  54.559  1.00  3.98
ATOM   1054  CB  SER    68      49.805  69.546  52.714  1.00  3.98
ATOM   1055  HB1 SER    68      50.201  70.541  52.506  1.00  3.98
ATOM   1056  HB2 SER    68      48.822  69.473  52.247  1.00  3.98
ATOM   1057  OG  SER    68      50.670  68.591  52.127  1.00  3.98
ATOM   1058  HG  SER    68      51.413  68.402  52.756  1.00  3.98
ATOM   1059  C   SER    68      48.836  68.167  54.640  1.00  3.98
ATOM   1060  O   SER    68      47.727  67.988  54.148  1.00  3.98
ATOM   1061  N   GLY    69      49.326  67.364  55.587  1.00  3.67
ATOM   1062  H   GLY    69      50.290  67.473  55.866  1.00  3.67
ATOM   1063  CA  GLY    69      48.575  66.320  56.290  1.00  3.67
ATOM   1064  HA1 GLY    69      47.568  66.681  56.498  1.00  3.67
ATOM   1065  HA2 GLY    69      49.071  66.118  57.240  1.00  3.67
ATOM   1066  C   GLY    69      48.451  64.999  55.545  1.00  3.67
ATOM   1067  O   GLY    69      47.571  64.209  55.891  1.00  3.67
ATOM   1068  N   LYS    70      49.254  64.754  54.498  1.00  3.34
ATOM   1069  H   LYS    70      50.029  65.380  54.293  1.00  3.34
ATOM   1070  CA  LYS    70      48.863  63.744  53.493  1.00  3.34
ATOM   1071  HA  LYS    70      47.799  63.528  53.601  1.00  3.34
ATOM   1072  CB  LYS    70      49.065  64.232  52.051  1.00  3.34
ATOM   1073  HB1 LYS    70      48.596  63.511  51.379  1.00  3.34
ATOM   1074  HB2 LYS    70      50.131  64.233  51.834  1.00  3.34
ATOM   1075  CG  LYS    70      48.480  65.624  51.763  1.00  3.34
ATOM   1076  HG1 LYS    70      49.009  66.363  52.362  1.00  3.34
ATOM   1077  HG2 LYS    70      47.429  65.641  52.051  1.00  3.34
ATOM   1078  CD  LYS    70      48.597  66.018  50.281  1.00  3.34
ATOM   1079  HD1 LYS    70      48.345  67.076  50.186  1.00  3.34
ATOM   1080  HD2 LYS    70      47.862  65.446  49.714  1.00  3.34
ATOM   1081  CE  LYS    70      49.981  65.766  49.659  1.00  3.34
ATOM   1082  HE1 LYS    70      49.985  66.152  48.636  1.00  3.34
ATOM   1083  HE2 LYS    70      50.147  64.685  49.618  1.00  3.34
ATOM   1084  NZ  LYS    70      51.069  66.388  50.446  1.00  3.34
ATOM   1085  HZ1 LYS    70      51.978  66.247  50.037  1.00  3.34
ATOM   1086  HZ2 LYS    70      50.892  67.375  50.626  1.00  3.34
ATOM   1087  HZ3 LYS    70      51.100  65.981  51.388  1.00  3.34
ATOM   1088  C   LYS    70      49.630  62.453  53.675  1.00  3.34
ATOM   1089  O   LYS    70      50.852  62.446  53.567  1.00  3.34
ATOM   1090  N   LYS    71      48.898  61.369  53.916  1.00  2.94
ATOM   1091  H   LYS    71      47.902  61.486  54.001  1.00  2.94
ATOM   1092  CA  LYS    71      49.431  60.006  53.987  1.00  2.94
ATOM   1093  HA  LYS    71      50.379  60.035  54.528  1.00  2.94
ATOM   1094  CB  LYS    71      48.466  59.100  54.788  1.00  2.94
ATOM   1095  HB1 LYS    71      48.939  58.128  54.926  1.00  2.94
ATOM   1096  HB2 LYS    71      47.539  58.955  54.230  1.00  2.94
ATOM   1097  CG  LYS    71      48.138  59.712  56.167  1.00  2.94
ATOM   1098  HG1 LYS    71      47.525  60.602  56.020  1.00  2.94
ATOM   1099  HG2 LYS    71      49.065  60.024  56.642  1.00  2.94
ATOM   1100  CD  LYS    71      47.386  58.802  57.150  1.00  2.94
ATOM   1101  HD1 LYS    71      46.489  58.402  56.675  1.00  2.94
ATOM   1102  HD2 LYS    71      47.091  59.412  58.006  1.00  2.94
ATOM   1103  CE  LYS    71      48.277  57.659  57.644  1.00  2.94
ATOM   1104  HE1 LYS    71      49.272  58.060  57.847  1.00  2.94
ATOM   1105  HE2 LYS    71      48.387  56.930  56.839  1.00  2.94
ATOM   1106  NZ  LYS    71      47.746  57.007  58.868  1.00  2.94
ATOM   1107  HZ1 LYS    71      47.923  57.558  59.711  1.00  2.94
ATOM   1108  HZ2 LYS    71      46.778  56.734  58.802  1.00  2.94
ATOM   1109  HZ3 LYS    71      48.287  56.167  59.072  1.00  2.94
ATOM   1110  C   LYS    71      49.740  59.482  52.586  1.00  2.94
ATOM   1111  O   LYS    71      48.802  59.213  51.840  1.00  2.94
ATOM   1112  N   PHE    72      51.023  59.343  52.232  1.00  2.62
ATOM   1113  H   PHE    72      51.763  59.574  52.889  1.00  2.62
ATOM   1114  CA  PHE    72      51.408  58.923  50.873  1.00  2.62
ATOM   1115  HA  PHE    72      50.542  58.660  50.265  1.00  2.62
ATOM   1116  CB  PHE    72      52.164  60.089  50.195  1.00  2.62
ATOM   1117  HB1 PHE    72      52.862  59.659  49.478  1.00  2.62
ATOM   1118  HB2 PHE    72      52.779  60.588  50.946  1.00  2.62
ATOM   1119  CG  PHE    72      51.388  61.152  49.425  1.00  2.62
ATOM   1120  CD1 PHE    72      49.987  61.117  49.251  1.00  2.62
ATOM   1121  HD1 PHE    72      49.391  60.337  49.697  1.00  2.62
ATOM   1122  CE1 PHE    72      49.347  62.066  48.433  1.00  2.62
ATOM   1123  HE1 PHE    72      48.278  61.998  48.277  1.00  2.62
ATOM   1124  CZ  PHE    72      50.099  63.046  47.764  1.00  2.62
ATOM   1125  HZ  PHE    72      49.611  63.734  47.088  1.00  2.62
ATOM   1126  CE2 PHE    72      51.491  63.103  47.949  1.00  2.62
ATOM   1127  HE2 PHE    72      52.085  63.832  47.416  1.00  2.62
ATOM   1128  CD2 PHE    72      52.127  62.163  48.780  1.00  2.62
ATOM   1129  HD2 PHE    72      53.203  62.187  48.886  1.00  2.62
ATOM   1130  C   PHE    72      52.307  57.697  50.877  1.00  2.62
ATOM   1131  O   PHE    72      53.233  57.624  51.693  1.00  2.62
ATOM   1132  N   SER    73      52.050  56.745  49.970  1.00  2.64
ATOM   1133  H   SER    73      51.303  56.913  49.293  1.00  2.64
ATOM   1134  CA  SER    73      52.862  55.533  49.785  1.00  2.64
ATOM   1135  HA  SER    73      52.742  54.845  50.619  1.00  2.64
ATOM   1136  CB  SER    73      52.445  54.751  48.530  1.00  2.64
ATOM   1137  HB1 SER    73      53.006  53.817  48.489  1.00  2.64
ATOM   1138  HB2 SER    73      52.699  55.332  47.645  1.00  2.64
ATOM   1139  OG  SER    73      51.067  54.449  48.533  1.00  2.64
ATOM   1140  HG  SER    73      50.669  54.928  47.764  1.00  2.64
ATOM   1141  C   SER    73      54.338  55.894  49.665  1.00  2.64
ATOM   1142  O   SER    73      54.693  56.981  49.232  1.00  2.64
ATOM   1143  N   ILE    74      55.217  54.956  50.005  1.00  2.40
ATOM   1144  H   ILE    74      54.876  54.072  50.349  1.00  2.40
ATOM   1145  CA  ILE    74      56.663  55.174  49.963  1.00  2.40
ATOM   1146  HA  ILE    74      56.895  55.945  50.699  1.00  2.40
ATOM   1147  CB  ILE    74      57.410  53.883  50.387  1.00  2.40
ATOM   1148  HB  ILE    74      58.453  54.167  50.538  1.00  2.40
ATOM   1149  CG2 ILE    74      56.876  53.400  51.748  1.00  2.40
ATOM   1150 1HG2 ILE    74      57.518  52.604  52.131  1.00  2.40
ATOM   1151 2HG2 ILE    74      56.851  54.237  52.444  1.00  2.40
ATOM   1152 3HG2 ILE    74      55.865  52.999  51.669  1.00  2.40
ATOM   1153  CG1 ILE    74      57.420  52.704  49.384  1.00  2.40
ATOM   1154 1HG1 ILE    74      58.077  51.937  49.786  1.00  2.40
ATOM   1155 2HG1 ILE    74      57.871  53.038  48.454  1.00  2.40
ATOM   1156  CD1 ILE    74      56.084  52.027  49.044  1.00  2.40
ATOM   1157  HD1 ILE    74      56.269  51.223  48.330  1.00  2.40
ATOM   1158  HD2 ILE    74      55.630  51.593  49.934  1.00  2.40
ATOM   1159  HD3 ILE    74      55.396  52.735  48.585  1.00  2.40
ATOM   1160  C   ILE    74      57.157  55.723  48.609  1.00  2.40
ATOM   1161  O   ILE    74      57.930  56.684  48.573  1.00  2.40
ATOM   1162  N   GLU    75      56.621  55.192  47.505  1.00  2.69
ATOM   1163  H   GLU    75      56.046  54.369  47.605  1.00  2.69
ATOM   1164  CA  GLU    75      56.876  55.673  46.142  1.00  2.69
ATOM   1165  HA  GLU    75      57.951  55.704  45.961  1.00  2.69
ATOM   1166  CB  GLU    75      56.217  54.726  45.116  1.00  2.69
ATOM   1167  HB1 GLU    75      56.469  55.072  44.112  1.00  2.69
ATOM   1168  HB2 GLU    75      55.133  54.803  45.221  1.00  2.69
ATOM   1169  CG  GLU    75      56.582  53.237  45.226  1.00  2.69
ATOM   1170  HG1 GLU    75      56.058  52.700  44.432  1.00  2.69
ATOM   1171  HG2 GLU    75      56.208  52.855  46.178  1.00  2.69
ATOM   1172  CD  GLU    75      58.083  52.947  45.112  1.00  2.69
ATOM   1173  OE1 GLU    75      58.486  51.826  45.493  1.00  2.69
ATOM   1174  OE2 GLU    75      58.847  53.850  44.718  1.00  2.69
ATOM   1175  C   GLU    75      56.322  57.084  45.872  1.00  2.69
ATOM   1176  O   GLU    75      56.951  57.905  45.206  1.00  2.69
ATOM   1177  N   GLU    76      55.139  57.389  46.407  1.00  2.68
ATOM   1178  H   GLU    76      54.714  56.729  47.040  1.00  2.68
ATOM   1179  CA  GLU    76      54.442  58.666  46.214  1.00  2.68
ATOM   1180  HA  GLU    76      54.434  58.922  45.153  1.00  2.68
ATOM   1181  CB  GLU    76      52.985  58.530  46.705  1.00  2.68
ATOM   1182  HB1 GLU    76      52.515  59.515  46.712  1.00  2.68
ATOM   1183  HB2 GLU    76      53.015  58.170  47.730  1.00  2.68
ATOM   1184  CG  GLU    76      52.104  57.577  45.866  1.00  2.68
ATOM   1185  HG1 GLU    76      52.724  56.756  45.499  1.00  2.68
ATOM   1186  HG2 GLU    76      51.728  58.119  44.996  1.00  2.68
ATOM   1187  CD  GLU    76      50.927  56.971  46.660  1.00  2.68
ATOM   1188  OE1 GLU    76      50.539  57.535  47.707  1.00  2.68
ATOM   1189  OE2 GLU    76      50.499  55.843  46.322  1.00  2.68
ATOM   1190  C   GLU    76      55.145  59.809  46.964  1.00  2.68
ATOM   1191  O   GLU    76      55.253  60.939  46.479  1.00  2.68
ATOM   1192  N   ALA    77      55.674  59.506  48.148  1.00  2.28
ATOM   1193  H   ALA    77      55.503  58.568  48.501  1.00  2.28
ATOM   1194  CA  ALA    77      56.486  60.391  48.957  1.00  2.28
ATOM   1195  HA  ALA    77      55.983  61.357  49.004  1.00  2.28
ATOM   1196  CB  ALA    77      56.530  59.821  50.363  1.00  2.28
ATOM   1197  HB1 ALA    77      57.067  60.518  50.997  1.00  2.28
ATOM   1198  HB2 ALA    77      55.508  59.719  50.732  1.00  2.28
ATOM   1199  HB3 ALA    77      57.017  58.845  50.367  1.00  2.28
ATOM   1200  C   ALA    77      57.880  60.634  48.344  1.00  2.28
ATOM   1201  O   ALA    77      58.340  61.785  48.276  1.00  2.28
ATOM   1202  N   LEU    78      58.518  59.580  47.822  1.00  2.44
ATOM   1203  H   LEU    78      58.096  58.657  47.891  1.00  2.44
ATOM   1204  CA  LEU    78      59.715  59.744  46.994  1.00  2.44
ATOM   1205  HA  LEU    78      60.507  60.179  47.602  1.00  2.44
ATOM   1206  CB  LEU    78      60.180  58.358  46.491  1.00  2.44
ATOM   1207  HB1 LEU    78      59.344  57.875  45.989  1.00  2.44
ATOM   1208  HB2 LEU    78      60.443  57.737  47.347  1.00  2.44
ATOM   1209  CG  LEU    78      61.367  58.387  45.503  1.00  2.44
ATOM   1210  HG  LEU    78      61.151  59.075  44.686  1.00  2.44
ATOM   1211  CD1 LEU    78      62.669  58.828  46.180  1.00  2.44
ATOM   1212 1HD1 LEU    78      63.472  58.818  45.445  1.00  2.44
ATOM   1213 2HD1 LEU    78      62.560  59.845  46.556  1.00  2.44
ATOM   1214 3HD1 LEU    78      62.911  58.148  46.995  1.00  2.44
ATOM   1215  CD2 LEU    78      61.588  57.006  44.889  1.00  2.44
ATOM   1216 1HD2 LEU    78      62.413  57.029  44.178  1.00  2.44
ATOM   1217 2HD2 LEU    78      61.801  56.270  45.662  1.00  2.44
ATOM   1218 3HD2 LEU    78      60.687  56.685  44.359  1.00  2.44
ATOM   1219  C   LEU    78      59.467  60.719  45.838  1.00  2.44
ATOM   1220  O   LEU    78      60.197  61.701  45.718  1.00  2.44
ATOM   1221  N   GLN    79      58.412  60.504  45.046  1.00  2.89
ATOM   1222  H   GLN    79      57.853  59.665  45.194  1.00  2.89
ATOM   1223  CA  GLN    79      58.077  61.371  43.910  1.00  2.89
ATOM   1224  HA  GLN    79      58.981  61.465  43.307  1.00  2.89
ATOM   1225  CB  GLN    79      56.990  60.684  43.054  1.00  2.89
ATOM   1226  HB1 GLN    79      56.003  60.857  43.487  1.00  2.89
ATOM   1227  HB2 GLN    79      57.171  59.609  43.079  1.00  2.89
ATOM   1228  CG  GLN    79      57.008  61.096  41.568  1.00  2.89
ATOM   1229  HG1 GLN    79      56.933  60.189  40.966  1.00  2.89
ATOM   1230  HG2 GLN    79      57.959  61.569  41.320  1.00  2.89
ATOM   1231  CD  GLN    79      55.871  62.021  41.135  1.00  2.89
ATOM   1232  OE1 GLN    79      54.979  61.651  40.392  1.00  2.89
ATOM   1233  NE2 GLN    79      55.883  63.280  41.508  1.00  2.89
ATOM   1234 1HE2 GLN    79      56.621  63.632  42.111  1.00  2.89
ATOM   1235 2HE2 GLN    79      55.163  63.866  41.125  1.00  2.89
ATOM   1236  C   GLN    79      57.667  62.793  44.327  1.00  2.89
ATOM   1237  O   GLN    79      57.774  63.720  43.523  1.00  2.89
ATOM   1238  N   SER    80      57.233  62.982  45.580  1.00  2.81
ATOM   1239  H   SER    80      57.115  62.174  46.174  1.00  2.81
ATOM   1240  CA  SER    80      56.865  64.307  46.097  1.00  2.81
ATOM   1241  HA  SER    80      56.455  64.927  45.300  1.00  2.81
ATOM   1242  CB  SER    80      55.814  64.163  47.204  1.00  2.81
ATOM   1243  HB1 SER    80      55.566  65.153  47.591  1.00  2.81
ATOM   1244  HB2 SER    80      56.219  63.563  48.019  1.00  2.81
ATOM   1245  OG  SER    80      54.629  63.560  46.729  1.00  2.81
ATOM   1246  HG  SER    80      54.813  62.619  46.531  1.00  2.81
ATOM   1247  C   SER    80      58.069  65.028  46.698  1.00  2.81
ATOM   1248  O   SER    80      57.944  66.180  47.106  1.00  2.81
ATOM   1249  N   GLY    81      59.217  64.348  46.830  1.00  2.62
ATOM   1250  H   GLY    81      59.269  63.390  46.497  1.00  2.62
ATOM   1251  CA  GLY    81      60.394  64.909  47.498  1.00  2.62
ATOM   1252  HA1 GLY    81      60.544  65.939  47.172  1.00  2.62
ATOM   1253  HA2 GLY    81      61.272  64.328  47.217  1.00  2.62
ATOM   1254  C   GLY    81      60.293  64.906  49.034  1.00  2.62
ATOM   1255  O   GLY    81      61.175  65.411  49.720  1.00  2.62
ATOM   1256  N   ARG    82      59.218  64.301  49.559  1.00  2.23
ATOM   1257  H   ARG    82      58.594  63.880  48.882  1.00  2.23
ATOM   1258  CA  ARG    82      58.965  63.972  50.968  1.00  2.23
ATOM   1259  HA  ARG    82      59.275  64.823  51.573  1.00  2.23
ATOM   1260  CB  ARG    82      57.430  63.835  51.149  1.00  2.23
ATOM   1261  HB1 ARG    82      57.050  63.192  50.354  1.00  2.23
ATOM   1262  HB2 ARG    82      56.984  64.820  51.003  1.00  2.23
ATOM   1263  CG  ARG    82      56.897  63.259  52.475  1.00  2.23
ATOM   1264  HG1 ARG    82      57.264  62.248  52.507  1.00  2.23
ATOM   1265  HG2 ARG    82      55.808  63.222  52.436  1.00  2.23
ATOM   1266  CD  ARG    82      57.325  63.992  53.758  1.00  2.23
ATOM   1267  HD1 ARG    82      56.884  64.990  53.742  1.00  2.23
ATOM   1268  HD2 ARG    82      58.398  64.105  53.718  1.00  2.23
ATOM   1269  NE  ARG    82      56.943  63.303  55.027  1.00  2.23
ATOM   1270  HE  ARG    82      55.959  63.124  55.182  1.00  2.23
ATOM   1271  CZ  ARG    82      57.721  62.916  56.041  1.00  2.23
ATOM   1272  NH1 ARG    82      59.001  63.090  56.059  1.00  2.23
ATOM   1273 1HH1 ARG    82      59.414  63.697  55.354  1.00  2.23
ATOM   1274 2HH1 ARG    82      59.504  62.785  56.865  1.00  2.23
ATOM   1275  NH2 ARG    82      57.237  62.303  57.083  1.00  2.23
ATOM   1276 1HH2 ARG    82      56.225  62.235  57.163  1.00  2.23
ATOM   1277 2HH2 ARG    82      57.809  61.967  57.854  1.00  2.23
ATOM   1278  C   ARG    82      59.786  62.764  51.465  1.00  2.23
ATOM   1279  O   ARG    82      59.848  62.506  52.666  1.00  2.23
ATOM   1280  N   LEU    83      60.501  62.070  50.571  1.00  2.09
ATOM   1281  H   LEU    83      60.406  62.327  49.597  1.00  2.09
ATOM   1282  CA  LEU    83      61.641  61.202  50.963  1.00  2.09
ATOM   1283  HA  LEU    83      61.874  61.337  52.020  1.00  2.09
ATOM   1284  CB  LEU    83      61.265  59.715  50.715  1.00  2.09
ATOM   1285  HB1 LEU    83      62.095  59.071  50.999  1.00  2.09
ATOM   1286  HB2 LEU    83      61.116  59.590  49.643  1.00  2.09
ATOM   1287  CG  LEU    83      60.030  59.152  51.425  1.00  2.09
ATOM   1288  HG  LEU    83      59.165  59.757  51.176  1.00  2.09
ATOM   1289  CD1 LEU    83      59.800  57.716  50.955  1.00  2.09
ATOM   1290 1HD1 LEU    83      58.833  57.362  51.306  1.00  2.09
ATOM   1291 2HD1 LEU    83      59.799  57.683  49.867  1.00  2.09
ATOM   1292 3HD1 LEU    83      60.577  57.056  51.333  1.00  2.09
ATOM   1293  CD2 LEU    83      60.191  59.086  52.940  1.00  2.09
ATOM   1294 1HD2 LEU    83      59.275  58.691  53.364  1.00  2.09
ATOM   1295 2HD2 LEU    83      60.994  58.405  53.203  1.00  2.09
ATOM   1296 3HD2 LEU    83      60.371  60.079  53.349  1.00  2.09
ATOM   1297  C   LEU    83      62.915  61.546  50.167  1.00  2.09
ATOM   1298  O   LEU    83      63.047  62.613  49.578  1.00  2.09
ATOM   1299  N   THR    84      63.889  60.637  50.164  1.00  2.36
ATOM   1300  H   THR    84      63.706  59.755  50.615  1.00  2.36
ATOM   1301  CA  THR    84      65.185  60.759  49.483  1.00  2.36
ATOM   1302  HA  THR    84      65.083  61.406  48.613  1.00  2.36
ATOM   1303  CB  THR    84      66.232  61.352  50.449  1.00  2.36
ATOM   1304  HB  THR    84      66.507  60.597  51.187  1.00  2.36
ATOM   1305  CG2 THR    84      67.503  61.811  49.739  1.00  2.36
ATOM   1306 1HG2 THR    84      68.172  62.285  50.458  1.00  2.36
ATOM   1307 2HG2 THR    84      68.017  60.956  49.304  1.00  2.36
ATOM   1308 3HG2 THR    84      67.255  62.531  48.958  1.00  2.36
ATOM   1309  OG1 THR    84      65.748  62.473  51.156  1.00  2.36
ATOM   1310  HG1 THR    84      65.019  62.857  50.644  1.00  2.36
ATOM   1311  C   THR    84      65.641  59.357  49.069  1.00  2.36
ATOM   1312  O   THR    84      65.506  58.488  49.918  1.00  2.36
ATOM   1313  N   PRO    85      66.156  59.080  47.856  1.00  2.73
ATOM   1314  CD  PRO    85      66.435  60.042  46.797  1.00  2.73
ATOM   1315  HD1 PRO    85      67.303  60.644  47.067  1.00  2.73
ATOM   1316  HD2 PRO    85      65.576  60.686  46.605  1.00  2.73
ATOM   1317  CG  PRO    85      66.753  59.221  45.544  1.00  2.73
ATOM   1318  HG1 PRO    85      67.541  59.685  44.949  1.00  2.73
ATOM   1319  HG2 PRO    85      65.849  59.103  44.946  1.00  2.73
ATOM   1320  CB  PRO    85      67.184  57.861  46.092  1.00  2.73
ATOM   1321  HB1 PRO    85      68.238  57.898  46.372  1.00  2.73
ATOM   1322  HB2 PRO    85      67.005  57.061  45.373  1.00  2.73
ATOM   1323  CA  PRO    85      66.307  57.712  47.336  1.00  2.73
ATOM   1324  HA  PRO    85      65.321  57.388  46.999  1.00  2.73
ATOM   1325  C   PRO    85      66.824  56.622  48.299  1.00  2.73
ATOM   1326  O   PRO    85      66.160  55.607  48.483  1.00  2.73
ATOM   1327  N   ALA    86      67.945  56.833  48.995  1.00  2.76
ATOM   1328  H   ALA    86      68.499  57.651  48.802  1.00  2.76
ATOM   1329  CA  ALA    86      68.437  55.853  49.976  1.00  2.76
ATOM   1330  HA  ALA    86      68.549  54.889  49.476  1.00  2.76
ATOM   1331  CB  ALA    86      69.822  56.308  50.455  1.00  2.76
ATOM   1332  HB1 ALA    86      70.230  55.566  51.144  1.00  2.76
ATOM   1333  HB2 ALA    86      70.499  56.401  49.604  1.00  2.76
ATOM   1334  HB3 ALA    86      69.753  57.266  50.970  1.00  2.76
ATOM   1335  C   ALA    86      67.491  55.628  51.175  1.00  2.76
ATOM   1336  O   ALA    86      67.369  54.523  51.706  1.00  2.76
ATOM   1337  N   HIS    87      66.816  56.691  51.606  1.00  2.23
ATOM   1338  H   HIS    87      66.851  57.522  51.033  1.00  2.23
ATOM   1339  CA  HIS    87      65.870  56.688  52.721  1.00  2.23
ATOM   1340  HA  HIS    87      66.285  56.111  53.550  1.00  2.23
ATOM   1341  CB  HIS    87      65.712  58.135  53.189  1.00  2.23
ATOM   1342  HB1 HIS    87      65.455  58.776  52.351  1.00  2.23
ATOM   1343  HB2 HIS    87      66.666  58.481  53.587  1.00  2.23
ATOM   1344  CG  HIS    87      64.666  58.330  54.240  1.00  2.23
ATOM   1345  ND1 HIS    87      64.876  58.201  55.602  1.00  2.23
ATOM   1346  CE1 HIS    87      63.785  58.706  56.183  1.00  2.23
ATOM   1347  HE1 HIS    87      63.697  58.876  57.245  1.00  2.23
ATOM   1348  NE2 HIS    87      62.875  59.065  55.260  1.00  2.23
ATOM   1349  HE2 HIS    87      61.993  59.518  55.456  1.00  2.23
ATOM   1350  CD2 HIS    87      63.432  58.860  54.022  1.00  2.23
ATOM   1351  HD2 HIS    87      63.038  59.170  53.071  1.00  2.23
ATOM   1352  C   HIS    87      64.521  56.041  52.376  1.00  2.23
ATOM   1353  O   HIS    87      63.932  55.342  53.198  1.00  2.23
ATOM   1354  N   TYR    88      64.088  56.226  51.131  1.00  2.28
ATOM   1355  H   TYR    88      64.663  56.810  50.540  1.00  2.28
ATOM   1356  CA  TYR    88      63.037  55.475  50.462  1.00  2.28
ATOM   1357  HA  TYR    88      62.107  55.581  51.016  1.00  2.28
ATOM   1358  CB  TYR    88      62.840  56.058  49.050  1.00  2.28
ATOM   1359  HB1 TYR    88      63.771  56.492  48.693  1.00  2.28
ATOM   1360  HB2 TYR    88      62.112  56.868  49.100  1.00  2.28
ATOM   1361  CG  TYR    88      62.380  55.037  48.032  1.00  2.28
ATOM   1362  CD1 TYR    88      61.050  54.589  48.063  1.00  2.28
ATOM   1363  HD1 TYR    88      60.338  55.020  48.750  1.00  2.28
ATOM   1364  CE1 TYR    88      60.651  53.558  47.198  1.00  2.28
ATOM   1365  HE1 TYR    88      59.638  53.207  47.205  1.00  2.28
ATOM   1366  CZ  TYR    88      61.562  52.971  46.297  1.00  2.28
ATOM   1367  OH  TYR    88      61.161  51.979  45.464  1.00  2.28
ATOM   1368  HH  TYR    88      60.179  51.923  45.436  1.00  2.28
ATOM   1369  CE2 TYR    88      62.899  53.415  46.277  1.00  2.28
ATOM   1370  HE2 TYR    88      63.592  52.948  45.595  1.00  2.28
ATOM   1371  CD2 TYR    88      63.301  54.456  47.135  1.00  2.28
ATOM   1372  HD2 TYR    88      64.326  54.783  47.111  1.00  2.28
ATOM   1373  C   TYR    88      63.343  53.982  50.427  1.00  2.28
ATOM   1374  O   TYR    88      62.527  53.220  50.915  1.00  2.28
ATOM   1375  N   ASP    89      64.512  53.561  49.942  1.00  2.58
ATOM   1376  H   ASP    89      65.122  54.226  49.478  1.00  2.58
ATOM   1377  CA  ASP    89      64.879  52.141  49.890  1.00  2.58
ATOM   1378  HA  ASP    89      64.136  51.605  49.301  1.00  2.58
ATOM   1379  CB  ASP    89      66.213  52.037  49.131  1.00  2.58
ATOM   1380  HB1 ASP    89      66.894  52.793  49.527  1.00  2.58
ATOM   1381  HB2 ASP    89      66.038  52.268  48.080  1.00  2.58
ATOM   1382  CG  ASP    89      66.908  50.678  49.232  1.00  2.58
ATOM   1383  OD1 ASP    89      66.254  49.639  49.444  1.00  2.58
ATOM   1384  OD2 ASP    89      68.157  50.684  49.294  1.00  2.58
ATOM   1385  C   ASP    89      64.908  51.510  51.303  1.00  2.58
ATOM   1386  O   ASP    89      64.290  50.466  51.561  1.00  2.58
ATOM   1387  N   ARG    90      65.521  52.179  52.294  1.00  2.58
ATOM   1388  H   ARG    90      66.019  53.038  52.078  1.00  2.58
ATOM   1389  CA  ARG    90      65.443  51.679  53.680  1.00  2.58
ATOM   1390  HA  ARG    90      65.790  50.650  53.685  1.00  2.58
ATOM   1391  CB  ARG    90      66.331  52.507  54.627  1.00  2.58
ATOM   1392  HB1 ARG    90      66.152  52.178  55.653  1.00  2.58
ATOM   1393  HB2 ARG    90      66.020  53.552  54.562  1.00  2.58
ATOM   1394  CG  ARG    90      67.848  52.438  54.362  1.00  2.58
ATOM   1395  HG1 ARG    90      68.317  53.187  55.002  1.00  2.58
ATOM   1396  HG2 ARG    90      68.051  52.733  53.336  1.00  2.58
ATOM   1397  CD  ARG    90      68.543  51.092  54.660  1.00  2.58
ATOM   1398  HD1 ARG    90      68.288  50.789  55.678  1.00  2.58
ATOM   1399  HD2 ARG    90      69.623  51.246  54.626  1.00  2.58
ATOM   1400  NE  ARG    90      68.190  50.001  53.725  1.00  2.58
ATOM   1401  HE  ARG    90      67.682  49.220  54.104  1.00  2.58
ATOM   1402  CZ  ARG    90      68.402  49.963  52.419  1.00  2.58
ATOM   1403  NH1 ARG    90      69.112  50.849  51.788  1.00  2.58
ATOM   1404 1HH1 ARG    90      69.538  51.615  52.261  1.00  2.58
ATOM   1405 2HH1 ARG    90      69.041  50.831  50.764  1.00  2.58
ATOM   1406  NH2 ARG    90      67.875  49.035  51.682  1.00  2.58
ATOM   1407 1HH2 ARG    90      67.168  48.405  52.019  1.00  2.58
ATOM   1408 2HH2 ARG    90      67.858  49.201  50.670  1.00  2.58
ATOM   1409  C   ARG    90      64.012  51.575  54.225  1.00  2.58
ATOM   1410  O   ARG    90      63.678  50.573  54.869  1.00  2.58
ATOM   1411  N   TYR    91      63.157  52.565  53.962  1.00  2.29
ATOM   1412  H   TYR    91      63.459  53.373  53.426  1.00  2.29
ATOM   1413  CA  TYR    91      61.780  52.494  54.437  1.00  2.29
ATOM   1414  HA  TYR    91      61.823  52.066  55.440  1.00  2.29
ATOM   1415  CB  TYR    91      61.172  53.891  54.652  1.00  2.29
ATOM   1416  HB1 TYR    91      61.040  54.380  53.685  1.00  2.29
ATOM   1417  HB2 TYR    91      61.860  54.493  55.247  1.00  2.29
ATOM   1418  CG  TYR    91      59.841  53.797  55.382  1.00  2.29
ATOM   1419  CD1 TYR    91      59.777  53.556  56.774  1.00  2.29
ATOM   1420  HD1 TYR    91      60.675  53.581  57.379  1.00  2.29
ATOM   1421  CE1 TYR    91      58.549  53.188  57.365  1.00  2.29
ATOM   1422  HE1 TYR    91      58.480  52.974  58.420  1.00  2.29
ATOM   1423  CZ  TYR    91      57.416  52.964  56.555  1.00  2.29
ATOM   1424  OH  TYR    91      56.294  52.412  57.073  1.00  2.29
ATOM   1425  HH  TYR    91      55.785  51.944  56.373  1.00  2.29
ATOM   1426  CE2 TYR    91      57.467  53.281  55.188  1.00  2.29
ATOM   1427  HE2 TYR    91      56.594  53.099  54.579  1.00  2.29
ATOM   1428  CD2 TYR    91      58.670  53.729  54.614  1.00  2.29
ATOM   1429  HD2 TYR    91      58.744  53.887  53.550  1.00  2.29
ATOM   1430  C   TYR    91      60.892  51.519  53.649  1.00  2.29
ATOM   1431  O   TYR    91      59.975  51.004  54.257  1.00  2.29
ATOM   1432  N   VAL    92      61.171  51.137  52.395  1.00  2.51
ATOM   1433  H   VAL    92      61.899  51.626  51.877  1.00  2.51
ATOM   1434  CA  VAL    92      60.453  50.025  51.739  1.00  2.51
ATOM   1435  HA  VAL    92      59.408  50.123  52.030  1.00  2.51
ATOM   1436  CB  VAL    92      60.452  50.102  50.196  1.00  2.51
ATOM   1437  HB  VAL    92      60.259  51.137  49.915  1.00  2.51
ATOM   1438  CG1 VAL    92      61.749  49.672  49.515  1.00  2.51
ATOM   1439 1HG1 VAL    92      61.661  49.812  48.436  1.00  2.51
ATOM   1440 2HG1 VAL    92      62.556  50.300  49.864  1.00  2.51
ATOM   1441 3HG1 VAL    92      61.976  48.627  49.719  1.00  2.51
ATOM   1442  CG2 VAL    92      59.318  49.246  49.615  1.00  2.51
ATOM   1443 1HG2 VAL    92      59.258  49.405  48.537  1.00  2.51
ATOM   1444 2HG2 VAL    92      59.496  48.188  49.809  1.00  2.51
ATOM   1445 3HG2 VAL    92      58.365  49.535  50.057  1.00  2.51
ATOM   1446  C   VAL    92      60.898  48.675  52.289  1.00  2.51
ATOM   1447  O   VAL    92      60.049  47.834  52.573  1.00  2.51
ATOM   1448  N   ASN    93      62.189  48.511  52.610  1.00  2.85
ATOM   1449  H   ASN    93      62.845  49.243  52.358  1.00  2.85
ATOM   1450  CA  ASN    93      62.644  47.354  53.399  1.00  2.85
ATOM   1451  HA  ASN    93      62.399  46.441  52.853  1.00  2.85
ATOM   1452  CB  ASN    93      64.172  47.403  53.594  1.00  2.85
ATOM   1453  HB1 ASN    93      64.441  46.725  54.405  1.00  2.85
ATOM   1454  HB2 ASN    93      64.488  48.405  53.871  1.00  2.85
ATOM   1455  CG  ASN    93      64.946  46.951  52.372  1.00  2.85
ATOM   1456  OD1 ASN    93      65.419  45.834  52.292  1.00  2.85
ATOM   1457  ND2 ASN    93      65.165  47.809  51.409  1.00  2.85
ATOM   1458 1HD2 ASN    93      64.783  48.752  51.405  1.00  2.85
ATOM   1459 2HD2 ASN    93      65.599  47.495  50.552  1.00  2.85
ATOM   1460  C   ASN    93      61.914  47.246  54.755  1.00  2.85
ATOM   1461  O   ASN    93      61.512  46.143  55.126  1.00  2.85
ATOM   1462  N   LYS    94      61.660  48.355  55.480  1.00  3.09
ATOM   1463  H   LYS    94      62.062  49.242  55.194  1.00  3.09
ATOM   1464  CA  LYS    94      60.756  48.295  56.654  1.00  3.09
ATOM   1465  HA  LYS    94      61.089  47.473  57.289  1.00  3.09
ATOM   1466  CB  LYS    94      60.806  49.584  57.506  1.00  3.09
ATOM   1467  HB1 LYS    94      60.488  50.441  56.910  1.00  3.09
ATOM   1468  HB2 LYS    94      61.835  49.745  57.830  1.00  3.09
ATOM   1469  CG  LYS    94      59.887  49.449  58.745  1.00  3.09
ATOM   1470  HG1 LYS    94      60.046  48.466  59.190  1.00  3.09
ATOM   1471  HG2 LYS    94      58.843  49.524  58.438  1.00  3.09
ATOM   1472  CD  LYS    94      60.145  50.498  59.834  1.00  3.09
ATOM   1473  HD1 LYS    94      59.902  51.494  59.468  1.00  3.09
ATOM   1474  HD2 LYS    94      61.209  50.471  60.073  1.00  3.09
ATOM   1475  CE  LYS    94      59.364  50.191  61.124  1.00  3.09
ATOM   1476  HE1 LYS    94      59.910  50.610  61.976  1.00  3.09
ATOM   1477  HE2 LYS    94      59.332  49.109  61.275  1.00  3.09
ATOM   1478  NZ  LYS    94      57.986  50.740  61.167  1.00  3.09
ATOM   1479  HZ1 LYS    94      57.578  50.470  62.070  1.00  3.09
ATOM   1480  HZ2 LYS    94      57.977  51.754  61.231  1.00  3.09
ATOM   1481  HZ3 LYS    94      57.359  50.395  60.456  1.00  3.09
ATOM   1482  C   LYS    94      59.298  47.962  56.288  1.00  3.09
ATOM   1483  O   LYS    94      58.635  47.175  56.970  1.00  3.09
ATOM   1484  N   ASP    95      58.774  48.578  55.236  1.00  3.17
ATOM   1485  H   ASP    95      59.344  49.240  54.725  1.00  3.17
ATOM   1486  CA  ASP    95      57.354  48.526  54.920  1.00  3.17
ATOM   1487  HA  ASP    95      56.813  48.739  55.845  1.00  3.17
ATOM   1488  CB  ASP    95      56.979  49.624  53.914  1.00  3.17
ATOM   1489  HB1 ASP    95      57.120  49.257  52.895  1.00  3.17
ATOM   1490  HB2 ASP    95      57.627  50.483  54.050  1.00  3.17
ATOM   1491  CG  ASP    95      55.553  50.134  54.117  1.00  3.17
ATOM   1492  OD1 ASP    95      54.738  49.939  53.190  1.00  3.17
ATOM   1493  OD2 ASP    95      55.292  50.783  55.159  1.00  3.17
ATOM   1494  C   ASP    95      56.933  47.125  54.480  1.00  3.17
ATOM   1495  O   ASP    95      55.868  46.677  54.876  1.00  3.17
ATOM   1496  N   MET    96      57.798  46.363  53.804  1.00  3.19
ATOM   1497  H   MET    96      58.661  46.791  53.478  1.00  3.19
ATOM   1498  CA  MET    96      57.588  44.936  53.527  1.00  3.19
ATOM   1499  HA  MET    96      56.628  44.823  53.024  1.00  3.19
ATOM   1500  CB  MET    96      58.670  44.421  52.566  1.00  3.19
ATOM   1501  HB1 MET    96      58.570  43.340  52.466  1.00  3.19
ATOM   1502  HB2 MET    96      59.658  44.648  52.969  1.00  3.19
ATOM   1503  CG  MET    96      58.514  45.036  51.168  1.00  3.19
ATOM   1504  HG1 MET    96      58.607  46.120  51.234  1.00  3.19
ATOM   1505  HG2 MET    96      57.507  44.811  50.812  1.00  3.19
ATOM   1506  SD  MET    96      59.688  44.426  49.925  1.00  3.19
ATOM   1507  CE  MET    96      61.220  45.215  50.490  1.00  3.19
ATOM   1508  HE1 MET    96      62.026  44.982  49.793  1.00  3.19
ATOM   1509  HE2 MET    96      61.083  46.295  50.530  1.00  3.19
ATOM   1510  HE3 MET    96      61.483  44.842  51.478  1.00  3.19
ATOM   1511  C   MET    96      57.514  44.073  54.797  1.00  3.19
ATOM   1512  O   MET    96      56.834  43.058  54.823  1.00  3.19
ATOM   1513  N   SER    97      58.145  44.500  55.889  1.00  4.01
ATOM   1514  H   SER    97      58.629  45.386  55.828  1.00  4.01
ATOM   1515  CA  SER    97      58.066  43.899  57.226  1.00  4.01
ATOM   1516  HA  SER    97      57.889  42.827  57.122  1.00  4.01
ATOM   1517  CB  SER    97      59.426  44.090  57.913  1.00  4.01
ATOM   1518  HB1 SER    97      59.600  45.150  58.097  1.00  4.01
ATOM   1519  HB2 SER    97      60.218  43.713  57.264  1.00  4.01
ATOM   1520  OG  SER    97      59.471  43.397  59.140  1.00  4.01
ATOM   1521  HG  SER    97      58.608  43.536  59.564  1.00  4.01
ATOM   1522  C   SER    97      56.936  44.475  58.099  1.00  4.01
ATOM   1523  O   SER    97      56.814  44.094  59.264  1.00  4.01
ATOM   1524  N   ILE    98      56.100  45.369  57.558  1.00  4.46
ATOM   1525  H   ILE    98      56.317  45.719  56.635  1.00  4.46
ATOM   1526  CA  ILE    98      54.760  45.681  58.119  1.00  4.46
ATOM   1527  HA  ILE    98      54.687  45.320  59.144  1.00  4.46
ATOM   1528  CB  ILE    98      54.575  47.225  58.118  1.00  4.46
ATOM   1529  HB  ILE    98      54.657  47.569  57.086  1.00  4.46
ATOM   1530  CG2 ILE    98      53.184  47.658  58.607  1.00  4.46
ATOM   1531 1HG2 ILE    98      53.130  48.746  58.642  1.00  4.46
ATOM   1532 2HG2 ILE    98      52.410  47.312  57.921  1.00  4.46
ATOM   1533 3HG2 ILE    98      52.988  47.252  59.599  1.00  4.46
ATOM   1534  CG1 ILE    98      55.664  47.984  58.917  1.00  4.46
ATOM   1535 1HG1 ILE    98      55.462  49.054  58.854  1.00  4.46
ATOM   1536 2HG1 ILE    98      56.629  47.822  58.442  1.00  4.46
ATOM   1537  CD1 ILE    98      55.797  47.606  60.399  1.00  4.46
ATOM   1538  HD1 ILE    98      56.584  48.205  60.856  1.00  4.46
ATOM   1539  HD2 ILE    98      54.864  47.798  60.927  1.00  4.46
ATOM   1540  HD3 ILE    98      56.063  46.554  60.501  1.00  4.46
ATOM   1541  C   ILE    98      53.638  44.988  57.316  1.00  4.46
ATOM   1542  O   ILE    98      52.769  44.311  57.867  1.00  4.46
ATOM   1543  N   GLN    99      53.706  45.101  55.988  1.00  4.49
ATOM   1544  H   GLN    99      54.442  45.689  55.612  1.00  4.49
ATOM   1545  CA  GLN    99      52.912  44.361  55.007  1.00  4.49
ATOM   1546  HA  GLN    99      51.865  44.653  55.087  1.00  4.49
ATOM   1547  CB  GLN    99      53.425  44.687  53.593  1.00  4.49
ATOM   1548  HB1 GLN    99      52.901  44.051  52.877  1.00  4.49
ATOM   1549  HB2 GLN    99      54.480  44.414  53.555  1.00  4.49
ATOM   1550  CG  GLN    99      53.276  46.148  53.124  1.00  4.49
ATOM   1551  HG1 GLN    99      53.557  46.833  53.921  1.00  4.49
ATOM   1552  HG2 GLN    99      52.237  46.348  52.869  1.00  4.49
ATOM   1553  CD  GLN    99      54.154  46.421  51.899  1.00  4.49
ATOM   1554  OE1 GLN    99      54.379  45.560  51.062  1.00  4.49
ATOM   1555  NE2 GLN    99      54.723  47.596  51.736  1.00  4.49
ATOM   1556 1HE2 GLN    99      54.623  48.347  52.422  1.00  4.49
ATOM   1557 2HE2 GLN    99      55.313  47.707  50.935  1.00  4.49
ATOM   1558  C   GLN    99      53.008  42.839  55.207  1.00  4.49
ATOM   1559  O   GLN    99      52.057  42.139  54.870  1.00  4.49
ATOM   1560  N   GLU   100      54.105  42.370  55.816  1.00  4.33
ATOM   1561  H   GLU   100      54.833  43.053  55.953  1.00  4.33
ATOM   1562  CA  GLU   100      54.581  40.983  55.889  1.00  4.33
ATOM   1563  HA  GLU   100      55.457  41.007  56.539  1.00  4.33
ATOM   1564  CB  GLU   100      53.583  40.056  56.629  1.00  4.33
ATOM   1565  HB1 GLU   100      52.573  40.438  56.520  1.00  4.33
ATOM   1566  HB2 GLU   100      53.793  40.114  57.698  1.00  4.33
ATOM   1567  CG  GLU   100      53.535  38.577  56.218  1.00  4.33
ATOM   1568  HG1 GLU   100      53.456  38.504  55.132  1.00  4.33
ATOM   1569  HG2 GLU   100      52.619  38.159  56.640  1.00  4.33
ATOM   1570  CD  GLU   100      54.717  37.728  56.705  1.00  4.33
ATOM   1571  OE1 GLU   100      55.796  38.305  56.967  1.00  4.33
ATOM   1572  OE2 GLU   100      54.534  36.497  56.768  1.00  4.33
ATOM   1573  C   GLU   100      55.151  40.509  54.535  1.00  4.33
ATOM   1574  O   GLU   100      54.745  40.952  53.459  1.00  4.33
ATOM   1575  N   LEU   101      56.194  39.680  54.609  1.00  3.74
ATOM   1576  H   LEU   101      56.337  39.226  55.512  1.00  3.74
ATOM   1577  CA  LEU   101      57.365  39.715  53.724  1.00  3.74
ATOM   1578  HA  LEU   101      57.513  40.757  53.442  1.00  3.74
ATOM   1579  CB  LEU   101      58.587  39.247  54.563  1.00  3.74
ATOM   1580  HB1 LEU   101      58.737  38.178  54.411  1.00  3.74
ATOM   1581  HB2 LEU   101      58.356  39.362  55.624  1.00  3.74
ATOM   1582  CG  LEU   101      59.929  39.976  54.333  1.00  3.74
ATOM   1583  HG  LEU   101      60.690  39.446  54.907  1.00  3.74
ATOM   1584  CD1 LEU   101      60.391  40.011  52.876  1.00  3.74
ATOM   1585 1HD1 LEU   101      61.361  40.500  52.808  1.00  3.74
ATOM   1586 2HD1 LEU   101      60.483  38.991  52.503  1.00  3.74
ATOM   1587 3HD1 LEU   101      59.673  40.550  52.260  1.00  3.74
ATOM   1588  CD2 LEU   101      59.890  41.413  54.848  1.00  3.74
ATOM   1589 1HD2 LEU   101      60.882  41.859  54.777  1.00  3.74
ATOM   1590 2HD2 LEU   101      59.194  41.998  54.257  1.00  3.74
ATOM   1591 3HD2 LEU   101      59.576  41.419  55.891  1.00  3.74
ATOM   1592  C   LEU   101      57.169  38.931  52.411  1.00  3.74
ATOM   1593  O   LEU   101      58.054  38.191  51.981  1.00  3.74
ATOM   1594  N   ALA   102      55.983  39.056  51.800  1.00  4.19
ATOM   1595  H   ALA   102      55.330  39.706  52.227  1.00  4.19
ATOM   1596  CA  ALA   102      55.550  38.339  50.598  1.00  4.19
ATOM   1597  HA  ALA   102      54.460  38.355  50.582  1.00  4.19
ATOM   1598  CB  ALA   102      56.028  39.119  49.363  1.00  4.19
ATOM   1599  HB1 ALA   102      55.646  38.645  48.459  1.00  4.19
ATOM   1600  HB2 ALA   102      55.661  40.146  49.407  1.00  4.19
ATOM   1601  HB3 ALA   102      57.118  39.128  49.330  1.00  4.19
ATOM   1602  C   ALA   102      55.971  36.860  50.621  1.00  4.19
ATOM   1603  O   ALA   102      56.614  36.383  49.685  1.00  4.19
ATOM   1604  N   VAL   103      55.640  36.197  51.744  1.00  5.58
ATOM   1605  H   VAL   103      55.027  36.712  52.362  1.00  5.58
ATOM   1606  CA  VAL   103      55.972  34.832  52.175  1.00  5.58
ATOM   1607  HA  VAL   103      56.744  34.907  52.940  1.00  5.58
ATOM   1608  CB  VAL   103      54.763  34.127  52.815  1.00  5.58
ATOM   1609  HB  VAL   103      53.957  34.107  52.087  1.00  5.58
ATOM   1610  CG1 VAL   103      55.076  32.681  53.227  1.00  5.58
ATOM   1611 1HG1 VAL   103      54.203  32.245  53.715  1.00  5.58
ATOM   1612 2HG1 VAL   103      55.302  32.078  52.350  1.00  5.58
ATOM   1613 3HG1 VAL   103      55.918  32.661  53.920  1.00  5.58
ATOM   1614  CG2 VAL   103      54.291  34.855  54.077  1.00  5.58
ATOM   1615 1HG2 VAL   103      53.400  34.373  54.479  1.00  5.58
ATOM   1616 2HG2 VAL   103      55.073  34.833  54.838  1.00  5.58
ATOM   1617 3HG2 VAL   103      54.051  35.894  53.869  1.00  5.58
ATOM   1618  C   VAL   103      56.525  34.038  51.023  1.00  5.58
ATOM   1619  O   VAL   103      55.757  33.624  50.158  1.00  5.58
ATOM   1620  N   LEU   104      57.853  33.885  50.993  1.00  7.30
ATOM   1621  H   LEU   104      58.376  34.370  51.707  1.00  7.30
ATOM   1622  CA  LEU   104      58.590  33.432  49.808  1.00  7.30
ATOM   1623  HA  LEU   104      58.450  34.186  49.033  1.00  7.30
ATOM   1624  CB  LEU   104      60.095  33.331  50.117  1.00  7.30
ATOM   1625  HB1 LEU   104      60.596  32.927  49.236  1.00  7.30
ATOM   1626  HB2 LEU   104      60.236  32.622  50.934  1.00  7.30
ATOM   1627  CG  LEU   104      60.771  34.665  50.487  1.00  7.30
ATOM   1628  HG  LEU   104      60.316  35.063  51.395  1.00  7.30
ATOM   1629  CD1 LEU   104      62.255  34.416  50.763  1.00  7.30
ATOM   1630 1HD1 LEU   104      62.736  35.351  51.052  1.00  7.30
ATOM   1631 2HD1 LEU   104      62.362  33.704  51.580  1.00  7.30
ATOM   1632 3HD1 LEU   104      62.744  34.023  49.870  1.00  7.30
ATOM   1633  CD2 LEU   104      60.667  35.716  49.380  1.00  7.30
ATOM   1634 1HD2 LEU   104      61.239  36.602  49.656  1.00  7.30
ATOM   1635 2HD2 LEU   104      61.045  35.317  48.439  1.00  7.30
ATOM   1636 3HD2 LEU   104      59.628  36.024  49.256  1.00  7.30
ATOM   1637  C   LEU   104      58.046  32.122  49.184  1.00  7.30
ATOM   1638  O   LEU   104      58.244  31.864  47.999  1.00  7.30
ATOM   1639  N   VAL   105      57.282  31.336  49.952  1.00  8.62
ATOM   1640  H   VAL   105      57.163  31.644  50.903  1.00  8.62
ATOM   1641  CA  VAL   105      56.257  30.417  49.436  1.00  8.62
ATOM   1642  HA  VAL   105      56.733  29.800  48.672  1.00  8.62
ATOM   1643  CB  VAL   105      55.748  29.449  50.531  1.00  8.62
ATOM   1644  HB  VAL   105      55.170  30.001  51.271  1.00  8.62
ATOM   1645  CG1 VAL   105      54.867  28.337  49.939  1.00  8.62
ATOM   1646 1HG1 VAL   105      54.542  27.660  50.728  1.00  8.62
ATOM   1647 2HG1 VAL   105      53.977  28.760  49.473  1.00  8.62
ATOM   1648 3HG1 VAL   105      55.425  27.774  49.191  1.00  8.62
ATOM   1649  CG2 VAL   105      56.907  28.749  51.257  1.00  8.62
ATOM   1650 1HG2 VAL   105      56.515  28.038  51.985  1.00  8.62
ATOM   1651 2HG2 VAL   105      57.534  28.217  50.539  1.00  8.62
ATOM   1652 3HG2 VAL   105      57.514  29.477  51.795  1.00  8.62
ATOM   1653  C   VAL   105      55.096  31.155  48.739  1.00  8.62
ATOM   1654  O   VAL   105      54.012  31.334  49.301  1.00  8.62
ATOM   1655  N   SER   106      55.338  31.573  47.495  1.00  7.90
ATOM   1656  H   SER   106      56.287  31.460  47.161  1.00  7.90
ATOM   1657  CA  SER   106      54.328  32.018  46.514  1.00  7.90
ATOM   1658  HA  SER   106      54.856  32.134  45.568  1.00  7.90
ATOM   1659  CB  SER   106      53.263  30.935  46.275  1.00  7.90
ATOM   1660  HB1 SER   106      52.622  31.237  45.446  1.00  7.90
ATOM   1661  HB2 SER   106      52.646  30.819  47.167  1.00  7.90
ATOM   1662  OG  SER   106      53.876  29.697  45.955  1.00  7.90
ATOM   1663  HG  SER   106      53.190  29.067  45.718  1.00  7.90
ATOM   1664  C   SER   106      53.677  33.388  46.773  1.00  7.90
ATOM   1665  O   SER   106      52.734  33.741  46.070  1.00  7.90
ATOM   1666  N   GLY   107      54.174  34.189  47.721  1.00  6.79
ATOM   1667  H   GLY   107      54.898  33.829  48.336  1.00  6.79
ATOM   1668  CA  GLY   107      53.896  35.631  47.770  1.00  6.79
ATOM   1669  HA1 GLY   107      53.647  35.988  46.770  1.00  6.79
ATOM   1670  HA2 GLY   107      54.803  36.145  48.076  1.00  6.79
ATOM   1671  C   GLY   107      52.775  36.070  48.712  1.00  6.79
ATOM   1672  O   GLY   107      52.070  37.032  48.418  1.00  6.79
ATOM   1673  N   GLN   108      52.547  35.347  49.806  1.00  6.17
ATOM   1674  H   GLN   108      53.184  34.592  50.015  1.00  6.17
ATOM   1675  CA  GLN   108      51.416  35.596  50.711  1.00  6.17
ATOM   1676  HA  GLN   108      50.545  35.865  50.112  1.00  6.17
ATOM   1677  CB  GLN   108      51.078  34.313  51.498  1.00  6.17
ATOM   1678  HB1 GLN   108      50.138  34.462  52.030  1.00  6.17
ATOM   1679  HB2 GLN   108      51.841  34.147  52.255  1.00  6.17
ATOM   1680  CG  GLN   108      50.951  33.044  50.631  1.00  6.17
ATOM   1681  HG1 GLN   108      51.754  32.985  49.898  1.00  6.17
ATOM   1682  HG2 GLN   108      50.005  33.066  50.090  1.00  6.17
ATOM   1683  CD  GLN   108      51.010  31.782  51.480  1.00  6.17
ATOM   1684  OE1 GLN   108      50.147  31.506  52.293  1.00  6.17
ATOM   1685  NE2 GLN   108      52.024  30.959  51.325  1.00  6.17
ATOM   1686 1HE2 GLN   108      52.735  31.138  50.619  1.00  6.17
ATOM   1687 2HE2 GLN   108      52.009  30.132  51.891  1.00  6.17
ATOM   1688  C   GLN   108      51.702  36.760  51.681  1.00  6.17
ATOM   1689  O   GLN   108      52.852  37.080  51.965  1.00  6.17
ATOM   1690  N   LYS   109      50.673  37.346  52.302  1.00  5.55
ATOM   1691  H   LYS   109      49.737  37.084  52.042  1.00  5.55
ATOM   1692  CA  LYS   109      50.865  38.014  53.599  1.00  5.55
ATOM   1693  HA  LYS   109      51.720  38.693  53.532  1.00  5.55
ATOM   1694  CB  LYS   109      49.617  38.831  53.993  1.00  5.55
ATOM   1695  HB1 LYS   109      48.749  38.174  54.077  1.00  5.55
ATOM   1696  HB2 LYS   109      49.425  39.577  53.221  1.00  5.55
ATOM   1697  CG  LYS   109      49.854  39.547  55.334  1.00  5.55
ATOM   1698  HG1 LYS   109      50.772  40.113  55.244  1.00  5.55
ATOM   1699  HG2 LYS   109      49.987  38.809  56.126  1.00  5.55
ATOM   1700  CD  LYS   109      48.722  40.496  55.751  1.00  5.55
ATOM   1701  HD1 LYS   109      47.832  39.903  55.969  1.00  5.55
ATOM   1702  HD2 LYS   109      48.486  41.188  54.940  1.00  5.55
ATOM   1703  CE  LYS   109      49.116  41.285  57.010  1.00  5.55
ATOM   1704  HE1 LYS   109      49.650  40.628  57.700  1.00  5.55
ATOM   1705  HE2 LYS   109      48.203  41.642  57.500  1.00  5.55
ATOM   1706  NZ  LYS   109      49.934  42.471  56.674  1.00  5.55
ATOM   1707  HZ1 LYS   109      49.323  43.120  56.172  1.00  5.55
ATOM   1708  HZ2 LYS   109      50.245  42.975  57.493  1.00  5.55
ATOM   1709  HZ3 LYS   109      50.717  42.246  56.067  1.00  5.55
ATOM   1710  C   LYS   109      51.202  36.944  54.652  1.00  5.55
ATOM   1711  O   LYS   109      51.295  35.734  54.445  1.00  5.55
