# Supplementary material for: Selecting Near-Native Protein Structures from Predicted Decoy Sets Using Ordered Graphlet Degree Similarity
Source: Genes (Basel). 2019 Feb 11;10(2):132. doi: 10.3390/genes10020132 (PMC6410076; doi:10.3390/genes10020132)
Supplement: Supplementary file 1 [file genes-10-00132-s001.zip › CodeData/data/CASP11/T0759/model169.pdb]

ATOM      1  N   MET     1      47.502  50.638  67.591  1.00 12.15
ATOM      2  CA  MET     1      46.741  49.998  66.521  1.00 12.15
ATOM      3  HA  MET     1      46.921  50.575  65.616  1.00 12.15
ATOM      4  CB  MET     1      47.313  48.588  66.273  1.00 12.15
ATOM      5  HB1 MET     1      46.827  48.146  65.403  1.00 12.15
ATOM      6  HB2 MET     1      47.121  47.959  67.142  1.00 12.15
ATOM      7  CG  MET     1      48.826  48.634  65.997  1.00 12.15
ATOM      8  HG1 MET     1      49.343  48.883  66.924  1.00 12.15
ATOM      9  HG2 MET     1      49.021  49.438  65.285  1.00 12.15
ATOM     10  SD  MET     1      49.558  47.115  65.325  1.00 12.15
ATOM     11  CE  MET     1      49.180  45.931  66.647  1.00 12.15
ATOM     12  HE1 MET     1      49.634  44.968  66.411  1.00 12.15
ATOM     13  HE2 MET     1      49.575  46.294  67.596  1.00 12.15
ATOM     14  HE3 MET     1      48.101  45.801  66.729  1.00 12.15
ATOM     15  C   MET     1      45.219  50.014  66.751  1.00 12.15
ATOM     16  O   MET     1      44.703  50.705  67.627  1.00 12.15
ATOM     17  N   GLY     2      44.477  49.308  65.893  1.00 10.04
ATOM     18  H   GLY     2      44.957  48.781  65.180  1.00 10.04
ATOM     19  CA  GLY     2      43.020  49.128  65.954  1.00 10.04
ATOM     20  HA1 GLY     2      42.756  48.749  66.942  1.00 10.04
ATOM     21  HA2 GLY     2      42.727  48.376  65.221  1.00 10.04
ATOM     22  C   GLY     2      42.184  50.376  65.697  1.00 10.04
ATOM     23  O   GLY     2      41.552  50.463  64.656  1.00 10.04
ATOM     24  N   HIS     3      42.236  51.363  66.590  1.00  9.20
ATOM     25  H   HIS     3      42.801  51.210  67.417  1.00  9.20
ATOM     26  CA  HIS     3      41.889  52.743  66.244  1.00  9.20
ATOM     27  HA  HIS     3      41.057  52.758  65.534  1.00  9.20
ATOM     28  CB  HIS     3      41.468  53.533  67.499  1.00  9.20
ATOM     29  HB1 HIS     3      42.275  53.513  68.232  1.00  9.20
ATOM     30  HB2 HIS     3      40.591  53.058  67.940  1.00  9.20
ATOM     31  CG  HIS     3      41.125  54.976  67.190  1.00  9.20
ATOM     32  ND1 HIS     3      39.865  55.434  66.808  1.00  9.20
ATOM     33  CE1 HIS     3      40.032  56.712  66.435  1.00  9.20
ATOM     34  HE1 HIS     3      39.247  57.342  66.040  1.00  9.20
ATOM     35  NE2 HIS     3      41.319  57.077  66.560  1.00  9.20
ATOM     36  HE2 HIS     3      41.718  57.941  66.204  1.00  9.20
ATOM     37  CD2 HIS     3      42.023  56.000  67.051  1.00  9.20
ATOM     38  HD2 HIS     3      43.094  55.935  67.178  1.00  9.20
ATOM     39  C   HIS     3      43.054  53.439  65.595  1.00  9.20
ATOM     40  O   HIS     3      42.799  54.235  64.722  1.00  9.20
ATOM     41  N   HIS     4      44.320  53.154  65.915  1.00  9.37
ATOM     42  H   HIS     4      44.520  52.526  66.685  1.00  9.37
ATOM     43  CA  HIS     4      45.398  53.674  65.056  1.00  9.37
ATOM     44  HA  HIS     4      45.229  54.743  64.916  1.00  9.37
ATOM     45  CB  HIS     4      46.779  53.486  65.703  1.00  9.37
ATOM     46  HB1 HIS     4      47.448  52.981  65.005  1.00  9.37
ATOM     47  HB2 HIS     4      46.676  52.865  66.588  1.00  9.37
ATOM     48  CG  HIS     4      47.439  54.774  66.138  1.00  9.37
ATOM     49  ND1 HIS     4      47.090  56.062  65.727  1.00  9.37
ATOM     50  CE1 HIS     4      47.923  56.898  66.358  1.00  9.37
ATOM     51  HE1 HIS     4      47.891  57.977  66.271  1.00  9.37
ATOM     52  NE2 HIS     4      48.778  56.206  67.129  1.00  9.37
ATOM     53  HE2 HIS     4      49.500  56.609  67.712  1.00  9.37
ATOM     54  CD2 HIS     4      48.486  54.865  67.006  1.00  9.37
ATOM     55  HD2 HIS     4      48.968  54.036  67.508  1.00  9.37
ATOM     56  C   HIS     4      45.269  53.064  63.665  1.00  9.37
ATOM     57  O   HIS     4      44.998  53.819  62.757  1.00  9.37
ATOM     58  N   HIS     5      45.219  51.736  63.503  1.00  7.59
ATOM     59  H   HIS     5      45.376  51.184  64.325  1.00  7.59
ATOM     60  CA  HIS     5      44.748  51.012  62.288  1.00  7.59
ATOM     61  HA  HIS     5      45.319  51.319  61.421  1.00  7.59
ATOM     62  CB  HIS     5      44.998  49.485  62.541  1.00  7.59
ATOM     63  HB1 HIS     5      44.201  49.112  63.182  1.00  7.59
ATOM     64  HB2 HIS     5      45.921  49.392  63.111  1.00  7.59
ATOM     65  CG  HIS     5      45.125  48.497  61.376  1.00  7.59
ATOM     66  ND1 HIS     5      46.037  47.429  61.331  1.00  7.59
ATOM     67  CE1 HIS     5      45.860  46.822  60.140  1.00  7.59
ATOM     68  HE1 HIS     5      46.442  45.987  59.773  1.00  7.59
ATOM     69  NE2 HIS     5      44.876  47.416  59.452  1.00  7.59
ATOM     70  HE2 HIS     5      44.591  47.201  58.489  1.00  7.59
ATOM     71  CD2 HIS     5      44.373  48.424  60.238  1.00  7.59
ATOM     72  HD2 HIS     5      43.524  49.029  59.987  1.00  7.59
ATOM     73  C   HIS     5      43.224  51.247  62.002  1.00  7.59
ATOM     74  O   HIS     5      42.530  50.349  61.537  1.00  7.59
ATOM     75  N   HIS     6      42.658  52.419  62.309  1.00  5.84
ATOM     76  H   HIS     6      43.226  53.099  62.793  1.00  5.84
ATOM     77  CA  HIS     6      41.472  52.928  61.598  1.00  5.84
ATOM     78  HA  HIS     6      41.413  52.411  60.652  1.00  5.84
ATOM     79  CB  HIS     6      40.156  52.578  62.310  1.00  5.84
ATOM     80  HB1 HIS     6      39.917  53.328  63.064  1.00  5.84
ATOM     81  HB2 HIS     6      40.245  51.605  62.791  1.00  5.84
ATOM     82  CG  HIS     6      39.052  52.479  61.288  1.00  5.84
ATOM     83  ND1 HIS     6      38.072  53.442  61.044  1.00  5.84
ATOM     84  CE1 HIS     6      37.507  53.095  59.878  1.00  5.84
ATOM     85  HE1 HIS     6      36.742  53.671  59.375  1.00  5.84
ATOM     86  NE2 HIS     6      38.068  51.977  59.389  1.00  5.84
ATOM     87  HE2 HIS     6      37.909  51.605  58.456  1.00  5.84
ATOM     88  CD2 HIS     6      39.038  51.566  60.272  1.00  5.84
ATOM     89  HD2 HIS     6      39.751  50.763  60.133  1.00  5.84
ATOM     90  C   HIS     6      41.576  54.419  61.248  1.00  5.84
ATOM     91  O   HIS     6      41.202  54.886  60.177  1.00  5.84
ATOM     92  N   HIS     7      42.254  55.152  62.116  1.00  6.33
ATOM     93  H   HIS     7      42.467  54.707  63.001  1.00  6.33
ATOM     94  CA  HIS     7      42.816  56.485  61.957  1.00  6.33
ATOM     95  HA  HIS     7      42.055  57.160  61.566  1.00  6.33
ATOM     96  CB  HIS     7      43.214  56.928  63.382  1.00  6.33
ATOM     97  HB1 HIS     7      44.098  56.373  63.695  1.00  6.33
ATOM     98  HB2 HIS     7      42.401  56.658  64.054  1.00  6.33
ATOM     99  CG  HIS     7      43.472  58.389  63.630  1.00  6.33
ATOM    100  ND1 HIS     7      42.730  59.192  64.505  1.00  6.33
ATOM    101  CE1 HIS     7      43.332  60.396  64.481  1.00  6.33
ATOM    102  HE1 HIS     7      42.989  61.268  65.023  1.00  6.33
ATOM    103  NE2 HIS     7      44.415  60.369  63.684  1.00  6.33
ATOM    104  HE2 HIS     7      45.043  61.142  63.485  1.00  6.33
ATOM    105  CD2 HIS     7      44.522  59.110  63.148  1.00  6.33
ATOM    106  HD2 HIS     7      45.301  58.757  62.488  1.00  6.33
ATOM    107  C   HIS     7      44.008  56.487  61.014  1.00  6.33
ATOM    108  O   HIS     7      44.436  57.527  60.531  1.00  6.33
ATOM    109  N   HIS     8      44.482  55.290  60.695  1.00  5.31
ATOM    110  H   HIS     8      44.118  54.511  61.229  1.00  5.31
ATOM    111  CA  HIS     8      45.352  54.941  59.608  1.00  5.31
ATOM    112  HA  HIS     8      46.306  55.448  59.742  1.00  5.31
ATOM    113  CB  HIS     8      45.593  53.437  59.612  1.00  5.31
ATOM    114  HB1 HIS     8      45.929  53.156  60.603  1.00  5.31
ATOM    115  HB2 HIS     8      46.442  53.311  58.971  1.00  5.31
ATOM    116  CG  HIS     8      44.484  52.492  59.160  1.00  5.31
ATOM    117  ND1 HIS     8      43.133  52.788  59.058  1.00  5.31
ATOM    118  CE1 HIS     8      42.514  51.716  58.550  1.00  5.31
ATOM    119  HE1 HIS     8      41.457  51.656  58.333  1.00  5.31
ATOM    120  NE2 HIS     8      43.405  50.755  58.318  1.00  5.31
ATOM    121  HE2 HIS     8      43.227  49.875  57.818  1.00  5.31
ATOM    122  CD2 HIS     8      44.625  51.195  58.767  1.00  5.31
ATOM    123  HD2 HIS     8      45.529  50.622  58.721  1.00  5.31
ATOM    124  C   HIS     8      44.750  55.458  58.310  1.00  5.31
ATOM    125  O   HIS     8      45.457  56.060  57.515  1.00  5.31
ATOM    126  N   SER     9      43.425  55.363  58.190  1.00  3.66
ATOM    127  H   SER     9      42.934  54.793  58.872  1.00  3.66
ATOM    128  CA  SER     9      42.655  55.880  57.092  1.00  3.66
ATOM    129  HA  SER     9      43.033  55.468  56.160  1.00  3.66
ATOM    130  CB  SER     9      41.155  55.575  57.257  1.00  3.66
ATOM    131  HB1 SER     9      40.753  56.139  58.099  1.00  3.66
ATOM    132  HB2 SER     9      40.991  54.523  57.478  1.00  3.66
ATOM    133  OG  SER     9      40.449  55.957  56.092  1.00  3.66
ATOM    134  HG  SER     9      41.022  55.817  55.312  1.00  3.66
ATOM    135  C   SER     9      42.744  57.397  57.034  1.00  3.66
ATOM    136  O   SER     9      42.982  57.993  55.985  1.00  3.66
ATOM    137  N   HIS    10      42.552  58.029  58.190  1.00  3.65
ATOM    138  H   HIS    10      42.317  57.480  59.002  1.00  3.65
ATOM    139  CA  HIS    10      42.714  59.462  58.310  1.00  3.65
ATOM    140  HA  HIS    10      42.119  59.940  57.529  1.00  3.65
ATOM    141  CB  HIS    10      42.164  59.959  59.657  1.00  3.65
ATOM    142  HB1 HIS    10      42.716  59.487  60.469  1.00  3.65
ATOM    143  HB2 HIS    10      41.118  59.665  59.742  1.00  3.65
ATOM    144  CG  HIS    10      42.247  61.459  59.829  1.00  3.65
ATOM    145  ND1 HIS    10      41.907  62.420  58.869  1.00  3.65
ATOM    146  CE1 HIS    10      42.217  63.606  59.427  1.00  3.65
ATOM    147  HE1 HIS    10      42.107  64.570  58.951  1.00  3.65
ATOM    148  NE2 HIS    10      42.715  63.435  60.660  1.00  3.65
ATOM    149  HE2 HIS    10      43.096  64.189  61.254  1.00  3.65
ATOM    150  CD2 HIS    10      42.739  62.089  60.932  1.00  3.65
ATOM    151  HD2 HIS    10      43.110  61.619  61.827  1.00  3.65
ATOM    152  C   HIS    10      44.160  59.939  58.072  1.00  3.65
ATOM    153  O   HIS    10      44.403  61.041  57.566  1.00  3.65
ATOM    154  N   MET    11      45.118  59.046  58.329  1.00  3.69
ATOM    155  H   MET    11      44.818  58.203  58.806  1.00  3.69
ATOM    156  CA  MET    11      46.474  59.028  57.789  1.00  3.69
ATOM    157  HA  MET    11      46.927  58.102  58.145  1.00  3.69
ATOM    158  CB  MET    11      46.383  58.886  56.240  1.00  3.69
ATOM    159  HB1 MET    11      45.801  59.704  55.828  1.00  3.69
ATOM    160  HB2 MET    11      45.801  57.994  56.016  1.00  3.69
ATOM    161  CG  MET    11      47.689  58.770  55.430  1.00  3.69
ATOM    162  HG1 MET    11      47.633  57.852  54.846  1.00  3.69
ATOM    163  HG2 MET    11      48.543  58.669  56.100  1.00  3.69
ATOM    164  SD  MET    11      47.989  60.137  54.263  1.00  3.69
ATOM    165  CE  MET    11      49.353  59.450  53.280  1.00  3.69
ATOM    166  HE1 MET    11      49.123  58.428  52.978  1.00  3.69
ATOM    167  HE2 MET    11      49.506  60.049  52.384  1.00  3.69
ATOM    168  HE3 MET    11      50.268  59.450  53.871  1.00  3.69
ATOM    169  C   MET    11      47.416  60.137  58.291  1.00  3.69
ATOM    170  O   MET    11      48.300  60.645  57.591  1.00  3.69
ATOM    171  N   VAL    12      47.222  60.500  59.555  1.00  3.26
ATOM    172  H   VAL    12      46.460  60.055  60.047  1.00  3.26
ATOM    173  CA  VAL    12      48.052  61.434  60.320  1.00  3.26
ATOM    174  HA  VAL    12      49.076  61.385  59.949  1.00  3.26
ATOM    175  CB  VAL    12      47.552  62.891  60.182  1.00  3.26
ATOM    176  HB  VAL    12      48.030  63.481  60.962  1.00  3.26
ATOM    177  CG1 VAL    12      47.953  63.514  58.838  1.00  3.26
ATOM    178 1HG1 VAL    12      49.010  63.354  58.650  1.00  3.26
ATOM    179 2HG1 VAL    12      47.378  63.066  58.032  1.00  3.26
ATOM    180 3HG1 VAL    12      47.753  64.587  58.861  1.00  3.26
ATOM    181  CG2 VAL    12      46.033  63.042  60.332  1.00  3.26
ATOM    182 1HG2 VAL    12      45.498  62.421  59.617  1.00  3.26
ATOM    183 2HG2 VAL    12      45.727  62.775  61.342  1.00  3.26
ATOM    184 3HG2 VAL    12      45.738  64.074  60.152  1.00  3.26
ATOM    185  C   VAL    12      48.062  61.024  61.783  1.00  3.26
ATOM    186  O   VAL    12      47.031  60.726  62.380  1.00  3.26
ATOM    187  N   VAL    13      49.252  61.023  62.369  1.00  3.31
ATOM    188  H   VAL    13      50.028  61.373  61.814  1.00  3.31
ATOM    189  CA  VAL    13      49.442  61.023  63.818  1.00  3.31
ATOM    190  HA  VAL    13      48.835  60.239  64.270  1.00  3.31
ATOM    191  CB  VAL    13      50.921  60.795  64.152  1.00  3.31
ATOM    192  HB  VAL    13      51.499  61.602  63.707  1.00  3.31
ATOM    193  CG1 VAL    13      51.191  60.776  65.663  1.00  3.31
ATOM    194 1HG1 VAL    13      52.243  60.569  65.844  1.00  3.31
ATOM    195 2HG1 VAL    13      50.983  61.748  66.108  1.00  3.31
ATOM    196 3HG1 VAL    13      50.588  60.011  66.152  1.00  3.31
ATOM    197  CG2 VAL    13      51.402  59.460  63.571  1.00  3.31
ATOM    198 1HG2 VAL    13      52.475  59.370  63.713  1.00  3.31
ATOM    199 2HG2 VAL    13      50.892  58.635  64.068  1.00  3.31
ATOM    200 3HG2 VAL    13      51.215  59.404  62.499  1.00  3.31
ATOM    201  C   VAL    13      48.998  62.379  64.333  1.00  3.31
ATOM    202  O   VAL    13      49.169  63.387  63.644  1.00  3.31
ATOM    203  N   ILE    14      48.497  62.417  65.564  1.00  4.20
ATOM    204  H   ILE    14      48.411  61.569  66.101  1.00  4.20
ATOM    205  CA  ILE    14      48.146  63.666  66.226  1.00  4.20
ATOM    206  HA  ILE    14      48.437  64.490  65.581  1.00  4.20
ATOM    207  CB  ILE    14      46.613  63.791  66.404  1.00  4.20
ATOM    208  HB  ILE    14      46.413  64.790  66.796  1.00  4.20
ATOM    209  CG2 ILE    14      45.931  63.682  65.027  1.00  4.20
ATOM    210 1HG2 ILE    14      45.913  62.650  64.685  1.00  4.20
ATOM    211 2HG2 ILE    14      44.911  64.066  65.071  1.00  4.20
ATOM    212 3HG2 ILE    14      46.473  64.275  64.292  1.00  4.20
ATOM    213  CG1 ILE    14      46.029  62.759  67.398  1.00  4.20
ATOM    214 1HG1 ILE    14      46.524  62.872  68.361  1.00  4.20
ATOM    215 2HG1 ILE    14      46.219  61.749  67.034  1.00  4.20
ATOM    216  CD1 ILE    14      44.522  62.917  67.641  1.00  4.20
ATOM    217  HD1 ILE    14      44.210  62.227  68.426  1.00  4.20
ATOM    218  HD2 ILE    14      44.302  63.937  67.957  1.00  4.20
ATOM    219  HD3 ILE    14      43.963  62.687  66.735  1.00  4.20
ATOM    220  C   ILE    14      48.920  63.832  67.526  1.00  4.20
ATOM    221  O   ILE    14      49.166  62.891  68.281  1.00  4.20
ATOM    222  N   HIS    15      49.320  65.071  67.738  1.00  3.96
ATOM    223  H   HIS    15      49.071  65.747  67.022  1.00  3.96
ATOM    224  CA  HIS    15      50.262  65.546  68.736  1.00  3.96
ATOM    225  HA  HIS    15      50.729  64.722  69.273  1.00  3.96
ATOM    226  CB  HIS    15      51.318  66.314  67.890  1.00  3.96
ATOM    227  HB1 HIS    15      50.851  67.208  67.485  1.00  3.96
ATOM    228  HB2 HIS    15      51.586  65.702  67.030  1.00  3.96
ATOM    229  CG  HIS    15      52.613  66.754  68.522  1.00  3.96
ATOM    230  ND1 HIS    15      53.581  67.575  67.908  1.00  3.96
ATOM    231  CE1 HIS    15      54.474  67.843  68.879  1.00  3.96
ATOM    232  HE1 HIS    15      55.316  68.515  68.785  1.00  3.96
ATOM    233  NE2 HIS    15      54.146  67.209  70.011  1.00  3.96
ATOM    234  HE2 HIS    15      54.520  67.399  70.949  1.00  3.96
ATOM    235  CD2 HIS    15      52.990  66.507  69.802  1.00  3.96
ATOM    236  HD2 HIS    15      52.430  65.978  70.559  1.00  3.96
ATOM    237  C   HIS    15      49.425  66.439  69.652  1.00  3.96
ATOM    238  O   HIS    15      48.908  67.433  69.142  1.00  3.96
ATOM    239  N   PRO    16      49.150  66.046  70.913  1.00  5.03
ATOM    240  CD  PRO    16      49.628  64.836  71.569  1.00  5.03
ATOM    241  HD1 PRO    16      50.717  64.791  71.573  1.00  5.03
ATOM    242  HD2 PRO    16      49.215  63.961  71.064  1.00  5.03
ATOM    243  CG  PRO    16      49.108  64.896  73.005  1.00  5.03
ATOM    244  HG1 PRO    16      49.856  65.365  73.646  1.00  5.03
ATOM    245  HG2 PRO    16      48.857  63.904  73.383  1.00  5.03
ATOM    246  CB  PRO    16      47.872  65.793  72.903  1.00  5.03
ATOM    247  HB1 PRO    16      47.663  66.304  73.844  1.00  5.03
ATOM    248  HB2 PRO    16      47.014  65.189  72.604  1.00  5.03
ATOM    249  CA  PRO    16      48.214  66.772  71.774  1.00  5.03
ATOM    250  HA  PRO    16      47.306  67.023  71.224  1.00  5.03
ATOM    251  C   PRO    16      48.830  68.072  72.301  1.00  5.03
ATOM    252  O   PRO    16      48.219  69.134  72.204  1.00  5.03
ATOM    253  N   ASP    17      50.072  68.011  72.782  1.00  5.52
ATOM    254  H   ASP    17      50.543  67.111  72.790  1.00  5.52
ATOM    255  CA  ASP    17      50.970  69.159  72.764  1.00  5.52
ATOM    256  HA  ASP    17      50.462  70.014  73.210  1.00  5.52
ATOM    257  CB  ASP    17      52.199  68.825  73.630  1.00  5.52
ATOM    258  HB1 ASP    17      51.858  68.501  74.616  1.00  5.52
ATOM    259  HB2 ASP    17      52.791  69.726  73.785  1.00  5.52
ATOM    260  CG  ASP    17      53.071  67.721  73.022  1.00  5.52
ATOM    261  OD1 ASP    17      54.207  68.036  72.595  1.00  5.52
ATOM    262  OD2 ASP    17      52.575  66.573  72.961  1.00  5.52
ATOM    263  C   ASP    17      51.316  69.512  71.303  1.00  5.52
ATOM    264  O   ASP    17      51.165  68.688  70.406  1.00  5.52
ATOM    265  N   PRO    18      51.712  70.754  71.008  1.00  5.58
ATOM    266  CD  PRO    18      53.070  71.146  71.373  1.00  5.58
ATOM    267  HD1 PRO    18      53.602  70.339  71.872  1.00  5.58
ATOM    268  HD2 PRO    18      53.045  72.024  72.020  1.00  5.58
ATOM    269  CG  PRO    18      53.806  71.469  70.065  1.00  5.58
ATOM    270  HG1 PRO    18      54.676  70.825  69.934  1.00  5.58
ATOM    271  HG2 PRO    18      54.108  72.517  70.067  1.00  5.58
ATOM    272  CB  PRO    18      52.778  71.222  68.956  1.00  5.58
ATOM    273  HB1 PRO    18      52.854  70.200  68.588  1.00  5.58
ATOM    274  HB2 PRO    18      52.881  71.945  68.146  1.00  5.58
ATOM    275  CA  PRO    18      51.472  71.402  69.719  1.00  5.58
ATOM    276  HA  PRO    18      51.418  72.465  69.962  1.00  5.58
ATOM    277  C   PRO    18      50.194  71.201  68.878  1.00  5.58
ATOM    278  O   PRO    18      50.025  71.965  67.928  1.00  5.58
ATOM    279  N   GLY    19      49.278  70.282  69.194  1.00  5.49
ATOM    280  H   GLY    19      49.508  69.606  69.916  1.00  5.49
ATOM    281  CA  GLY    19      47.993  70.098  68.503  1.00  5.49
ATOM    282  HA1 GLY    19      47.420  71.019  68.599  1.00  5.49
ATOM    283  HA2 GLY    19      47.426  69.310  68.994  1.00  5.49
ATOM    284  C   GLY    19      48.087  69.774  67.019  1.00  5.49
ATOM    285  O   GLY    19      47.212  70.158  66.245  1.00  5.49
ATOM    286  N   ARG    20      49.181  69.139  66.597  1.00  4.73
ATOM    287  H   ARG    20      49.785  68.758  67.314  1.00  4.73
ATOM    288  CA  ARG    20      49.526  69.014  65.170  1.00  4.73
ATOM    289  HA  ARG    20      49.032  69.809  64.610  1.00  4.73
ATOM    290  CB  ARG    20      51.047  69.126  64.964  1.00  4.73
ATOM    291  HB1 ARG    20      51.233  69.038  63.896  1.00  4.73
ATOM    292  HB2 ARG    20      51.524  68.292  65.475  1.00  4.73
ATOM    293  CG  ARG    20      51.693  70.430  65.456  1.00  4.73
ATOM    294  HG1 ARG    20      51.635  70.460  66.540  1.00  4.73
ATOM    295  HG2 ARG    20      51.133  71.277  65.056  1.00  4.73
ATOM    296  CD  ARG    20      53.169  70.568  65.031  1.00  4.73
ATOM    297  HD1 ARG    20      53.539  71.532  65.383  1.00  4.73
ATOM    298  HD2 ARG    20      53.213  70.561  63.941  1.00  4.73
ATOM    299  NE  ARG    20      54.023  69.495  65.586  1.00  4.73
ATOM    300  HE  ARG    20      53.706  69.068  66.451  1.00  4.73
ATOM    301  CZ  ARG    20      55.047  68.888  64.998  1.00  4.73
ATOM    302  NH1 ARG    20      55.570  69.260  63.865  1.00  4.73
ATOM    303 1HH1 ARG    20      55.231  70.069  63.393  1.00  4.73
ATOM    304 2HH1 ARG    20      56.251  68.652  63.389  1.00  4.73
ATOM    305  NH2 ARG    20      55.549  67.814  65.531  1.00  4.73
ATOM    306 1HH2 ARG    20      55.080  67.409  66.332  1.00  4.73
ATOM    307 2HH2 ARG    20      56.208  67.279  64.984  1.00  4.73
ATOM    308  C   ARG    20      49.050  67.677  64.619  1.00  4.73
ATOM    309  O   ARG    20      49.363  66.639  65.196  1.00  4.73
ATOM    310  N   GLU    21      48.393  67.696  63.465  1.00  4.24
ATOM    311  H   GLU    21      48.149  68.588  63.068  1.00  4.24
ATOM    312  CA  GLU    21      48.242  66.514  62.608  1.00  4.24
ATOM    313  HA  GLU    21      48.222  65.610  63.216  1.00  4.24
ATOM    314  CB  GLU    21      46.934  66.583  61.798  1.00  4.24
ATOM    315  HB1 GLU    21      46.892  65.677  61.200  1.00  4.24
ATOM    316  HB2 GLU    21      46.973  67.429  61.109  1.00  4.24
ATOM    317  CG  GLU    21      45.641  66.690  62.625  1.00  4.24
ATOM    318  HG1 GLU    21      45.374  67.743  62.732  1.00  4.24
ATOM    319  HG2 GLU    21      45.820  66.298  63.627  1.00  4.24
ATOM    320  CD  GLU    21      44.480  65.920  61.967  1.00  4.24
ATOM    321  OE1 GLU    21      43.912  65.020  62.627  1.00  4.24
ATOM    322  OE2 GLU    21      44.178  66.160  60.776  1.00  4.24
ATOM    323  C   GLU    21      49.403  66.440  61.612  1.00  4.24
ATOM    324  O   GLU    21      49.769  67.435  60.985  1.00  4.24
ATOM    325  N   LEU    22      50.023  65.269  61.488  1.00  3.51
ATOM    326  H   LEU    22      49.696  64.497  62.065  1.00  3.51
ATOM    327  CA  LEU    22      51.312  65.099  60.816  1.00  3.51
ATOM    328  HA  LEU    22      51.463  65.868  60.057  1.00  3.51
ATOM    329  CB  LEU    22      52.406  65.186  61.890  1.00  3.51
ATOM    330  HB1 LEU    22      53.369  65.003  61.423  1.00  3.51
ATOM    331  HB2 LEU    22      52.230  64.368  62.592  1.00  3.51
ATOM    332  CG  LEU    22      52.449  66.506  62.688  1.00  3.51
ATOM    333  HG  LEU    22      51.454  66.803  62.994  1.00  3.51
ATOM    334  CD1 LEU    22      53.190  66.243  63.982  1.00  3.51
ATOM    335 1HD1 LEU    22      54.215  65.929  63.784  1.00  3.51
ATOM    336 2HD1 LEU    22      53.163  67.131  64.593  1.00  3.51
ATOM    337 3HD1 LEU    22      52.647  65.469  64.521  1.00  3.51
ATOM    338  CD2 LEU    22      53.090  67.680  61.945  1.00  3.51
ATOM    339 1HD2 LEU    22      52.850  68.608  62.454  1.00  3.51
ATOM    340 2HD2 LEU    22      54.168  67.576  61.920  1.00  3.51
ATOM    341 3HD2 LEU    22      52.689  67.733  60.932  1.00  3.51
ATOM    342  C   LEU    22      51.361  63.718  60.168  1.00  3.51
ATOM    343  O   LEU    22      51.073  62.719  60.826  1.00  3.51
ATOM    344  N   SER    23      51.728  63.628  58.889  1.00  3.08
ATOM    345  H   SER    23      51.968  64.460  58.374  1.00  3.08
ATOM    346  CA  SER    23      51.893  62.312  58.259  1.00  3.08
ATOM    347  HA  SER    23      50.962  61.761  58.404  1.00  3.08
ATOM    348  CB  SER    23      52.100  62.450  56.749  1.00  3.08
ATOM    349  HB1 SER    23      52.465  61.514  56.327  1.00  3.08
ATOM    350  HB2 SER    23      52.835  63.231  56.545  1.00  3.08
ATOM    351  OG  SER    23      50.858  62.775  56.146  1.00  3.08
ATOM    352  HG  SER    23      50.223  62.058  56.301  1.00  3.08
ATOM    353  C   SER    23      53.003  61.499  58.936  1.00  3.08
ATOM    354  O   SER    23      53.906  62.095  59.545  1.00  3.08
ATOM    355  N   PRO    24      52.932  60.154  58.885  1.00  2.39
ATOM    356  CD  PRO    24      51.974  59.340  58.142  1.00  2.39
ATOM    357  HD1 PRO    24      51.881  59.644  57.100  1.00  2.39
ATOM    358  HD2 PRO    24      50.999  59.382  58.631  1.00  2.39
ATOM    359  CG  PRO    24      52.517  57.916  58.203  1.00  2.39
ATOM    360  HG1 PRO    24      53.241  57.769  57.400  1.00  2.39
ATOM    361  HG2 PRO    24      51.718  57.176  58.137  1.00  2.39
ATOM    362  CB  PRO    24      53.230  57.872  59.553  1.00  2.39
ATOM    363  HB1 PRO    24      54.069  57.182  59.514  1.00  2.39
ATOM    364  HB2 PRO    24      52.525  57.555  60.323  1.00  2.39
ATOM    365  CA  PRO    24      53.665  59.320  59.831  1.00  2.39
ATOM    366  HA  PRO    24      53.321  59.577  60.833  1.00  2.39
ATOM    367  C   PRO    24      55.184  59.522  59.831  1.00  2.39
ATOM    368  O   PRO    24      55.813  59.366  60.874  1.00  2.39
ATOM    369  N   GLU    25      55.764  59.947  58.706  1.00  2.86
ATOM    370  H   GLU    25      55.189  60.086  57.891  1.00  2.86
ATOM    371  CA  GLU    25      57.194  60.264  58.629  1.00  2.86
ATOM    372  HA  GLU    25      57.731  59.451  59.118  1.00  2.86
ATOM    373  CB  GLU    25      57.656  60.272  57.160  1.00  2.86
ATOM    374  HB1 GLU    25      57.044  59.555  56.612  1.00  2.86
ATOM    375  HB2 GLU    25      58.676  59.891  57.110  1.00  2.86
ATOM    376  CG  GLU    25      57.588  61.624  56.432  1.00  2.86
ATOM    377  HG1 GLU    25      56.770  62.237  56.810  1.00  2.86
ATOM    378  HG2 GLU    25      57.337  61.453  55.395  1.00  2.86
ATOM    379  CD  GLU    25      58.920  62.380  56.464  1.00  2.86
ATOM    380  OE1 GLU    25      59.208  63.099  55.486  1.00  2.86
ATOM    381  OE2 GLU    25      59.662  62.299  57.461  1.00  2.86
ATOM    382  C   GLU    25      57.571  61.520  59.419  1.00  2.86
ATOM    383  O   GLU    25      58.459  61.440  60.258  1.00  2.86
ATOM    384  N   GLU    26      56.841  62.636  59.282  1.00  3.09
ATOM    385  H   GLU    26      56.039  62.614  58.673  1.00  3.09
ATOM    386  CA  GLU    26      57.067  63.827  60.111  1.00  3.09
ATOM    387  HA  GLU    26      58.114  64.118  60.038  1.00  3.09
ATOM    388  CB  GLU    26      56.227  65.018  59.621  1.00  3.09
ATOM    389  HB1 GLU    26      55.248  64.644  59.317  1.00  3.09
ATOM    390  HB2 GLU    26      56.699  65.438  58.733  1.00  3.09
ATOM    391  CG  GLU    26      55.972  66.146  60.645  1.00  3.09
ATOM    392  HG1 GLU    26      55.373  65.734  61.454  1.00  3.09
ATOM    393  HG2 GLU    26      55.372  66.904  60.137  1.00  3.09
ATOM    394  CD  GLU    26      57.187  66.847  61.282  1.00  3.09
ATOM    395  OE1 GLU    26      58.254  66.875  60.624  1.00  3.09
ATOM    396  OE2 GLU    26      57.005  67.427  62.388  1.00  3.09
ATOM    397  C   GLU    26      56.810  63.512  61.591  1.00  3.09
ATOM    398  O   GLU    26      57.498  64.022  62.474  1.00  3.09
ATOM    399  N   ALA    27      55.852  62.628  61.869  1.00  2.39
ATOM    400  H   ALA    27      55.312  62.233  61.107  1.00  2.39
ATOM    401  CA  ALA    27      55.595  62.178  63.232  1.00  2.39
ATOM    402  HA  ALA    27      55.587  63.053  63.882  1.00  2.39
ATOM    403  CB  ALA    27      54.198  61.567  63.239  1.00  2.39
ATOM    404  HB1 ALA    27      53.909  61.340  64.263  1.00  2.39
ATOM    405  HB2 ALA    27      53.486  62.268  62.804  1.00  2.39
ATOM    406  HB3 ALA    27      54.201  60.646  62.659  1.00  2.39
ATOM    407  C   ALA    27      56.625  61.197  63.828  1.00  2.39
ATOM    408  O   ALA    27      56.552  60.923  65.031  1.00  2.39
ATOM    409  N   HIS    28      57.554  60.702  62.999  1.00  2.42
ATOM    410  H   HIS    28      57.438  60.888  62.011  1.00  2.42
ATOM    411  CA  HIS    28      58.782  59.991  63.385  1.00  2.42
ATOM    412  HA  HIS    28      58.691  59.616  64.407  1.00  2.42
ATOM    413  CB  HIS    28      58.924  58.774  62.443  1.00  2.42
ATOM    414  HB1 HIS    28      58.643  59.064  61.431  1.00  2.42
ATOM    415  HB2 HIS    28      58.216  58.017  62.770  1.00  2.42
ATOM    416  CG  HIS    28      60.299  58.154  62.358  1.00  2.42
ATOM    417  ND1 HIS    28      60.743  57.017  63.039  1.00  2.42
ATOM    418  CE1 HIS    28      62.049  56.914  62.761  1.00  2.42
ATOM    419  HE1 HIS    28      62.708  56.176  63.192  1.00  2.42
ATOM    420  NE2 HIS    28      62.435  57.883  61.913  1.00  2.42
ATOM    421  HE2 HIS    28      63.387  58.065  61.639  1.00  2.42
ATOM    422  CD2 HIS    28      61.337  58.666  61.637  1.00  2.42
ATOM    423  HD2 HIS    28      61.300  59.580  61.062  1.00  2.42
ATOM    424  C   HIS    28      60.037  60.904  63.382  1.00  2.42
ATOM    425  O   HIS    28      61.036  60.583  64.027  1.00  2.42
ATOM    426  N   ARG    29      60.024  62.052  62.683  1.00  3.23
ATOM    427  H   ARG    29      59.225  62.219  62.083  1.00  3.23
ATOM    428  CA  ARG    29      61.052  63.106  62.821  1.00  3.23
ATOM    429  HA  ARG    29      62.045  62.658  62.780  1.00  3.23
ATOM    430  CB  ARG    29      60.916  64.202  61.732  1.00  3.23
ATOM    431  HB1 ARG    29      61.708  64.933  61.911  1.00  3.23
ATOM    432  HB2 ARG    29      59.969  64.721  61.885  1.00  3.23
ATOM    433  CG  ARG    29      60.970  63.819  60.244  1.00  3.23
ATOM    434  HG1 ARG    29      60.148  63.153  60.014  1.00  3.23
ATOM    435  HG2 ARG    29      61.909  63.316  60.013  1.00  3.23
ATOM    436  CD  ARG    29      60.842  65.111  59.407  1.00  3.23
ATOM    437  HD1 ARG    29      61.843  65.492  59.200  1.00  3.23
ATOM    438  HD2 ARG    29      60.332  65.866  60.003  1.00  3.23
ATOM    439  NE  ARG    29      60.116  64.930  58.130  1.00  3.23
ATOM    440  HE  ARG    29      60.118  63.987  57.733  1.00  3.23
ATOM    441  CZ  ARG    29      59.407  65.840  57.477  1.00  3.23
ATOM    442  NH1 ARG    29      59.075  66.973  58.019  1.00  3.23
ATOM    443 1HH1 ARG    29      59.054  66.986  59.046  1.00  3.23
ATOM    444 2HH1 ARG    29      58.460  67.591  57.539  1.00  3.23
ATOM    445  NH2 ARG    29      58.975  65.650  56.265  1.00  3.23
ATOM    446 1HH2 ARG    29      59.159  64.738  55.829  1.00  3.23
ATOM    447 2HH2 ARG    29      58.429  66.327  55.775  1.00  3.23
ATOM    448  C   ARG    29      60.934  63.812  64.167  1.00  3.23
ATOM    449  O   ARG    29      61.894  63.893  64.932  1.00  3.23
ATOM    450  N   ALA    30      59.734  64.325  64.446  1.00  3.23
ATOM    451  H   ALA    30      59.018  64.209  63.737  1.00  3.23
ATOM    452  CA  ALA    30      59.290  64.551  65.808  1.00  3.23
ATOM    453  HA  ALA    30      60.044  65.136  66.336  1.00  3.23
ATOM    454  CB  ALA    30      57.975  65.335  65.772  1.00  3.23
ATOM    455  HB1 ALA    30      57.611  65.492  66.788  1.00  3.23
ATOM    456  HB2 ALA    30      58.146  66.300  65.293  1.00  3.23
ATOM    457  HB3 ALA    30      57.229  64.782  65.198  1.00  3.23
ATOM    458  C   ALA    30      59.161  63.191  66.490  1.00  3.23
ATOM    459  O   ALA    30      58.767  62.226  65.853  1.00  3.23
ATOM    460  N   GLY    31      59.467  63.087  67.778  1.00  2.79
ATOM    461  H   GLY    31      59.796  63.896  68.279  1.00  2.79
ATOM    462  CA  GLY    31      59.389  61.802  68.474  1.00  2.79
ATOM    463  HA1 GLY    31      60.030  61.826  69.354  1.00  2.79
ATOM    464  HA2 GLY    31      59.744  61.003  67.820  1.00  2.79
ATOM    465  C   GLY    31      57.973  61.457  68.921  1.00  2.79
ATOM    466  O   GLY    31      57.767  61.184  70.101  1.00  2.79
ATOM    467  N   LEU    32      56.985  61.555  68.022  1.00  2.29
ATOM    468  H   LEU    32      57.226  61.719  67.045  1.00  2.29
ATOM    469  CA  LEU    32      55.589  61.250  68.371  1.00  2.29
ATOM    470  HA  LEU    32      55.398  61.546  69.403  1.00  2.29
ATOM    471  CB  LEU    32      54.620  62.004  67.458  1.00  2.29
ATOM    472  HB1 LEU    32      53.625  61.948  67.904  1.00  2.29
ATOM    473  HB2 LEU    32      54.577  61.505  66.492  1.00  2.29
ATOM    474  CG  LEU    32      55.000  63.468  67.234  1.00  2.29
ATOM    475  HG  LEU    32      55.937  63.528  66.685  1.00  2.29
ATOM    476  CD1 LEU    32      53.920  64.109  66.383  1.00  2.29
ATOM    477 1HD1 LEU    32      54.124  65.173  66.297  1.00  2.29
ATOM    478 2HD1 LEU    32      53.918  63.654  65.395  1.00  2.29
ATOM    479 3HD1 LEU    32      52.949  63.956  66.849  1.00  2.29
ATOM    480  CD2 LEU    32      55.139  64.245  68.539  1.00  2.29
ATOM    481 1HD2 LEU    32      55.355  65.287  68.320  1.00  2.29
ATOM    482 2HD2 LEU    32      54.218  64.171  69.115  1.00  2.29
ATOM    483 3HD2 LEU    32      55.961  63.850  69.133  1.00  2.29
ATOM    484  C   LEU    32      55.324  59.749  68.270  1.00  2.29
ATOM    485  O   LEU    32      54.423  59.200  68.904  1.00  2.29
ATOM    486  N   ILE    33      56.125  59.107  67.430  1.00  2.11
ATOM    487  H   ILE    33      56.819  59.658  66.938  1.00  2.11
ATOM    488  CA  ILE    33      56.034  57.731  67.014  1.00  2.11
ATOM    489  HA  ILE    33      55.526  57.149  67.777  1.00  2.11
ATOM    490  CB  ILE    33      55.231  57.692  65.694  1.00  2.11
ATOM    491  HB  ILE    33      55.551  58.533  65.077  1.00  2.11
ATOM    492  CG2 ILE    33      55.497  56.453  64.852  1.00  2.11
ATOM    493 1HG2 ILE    33      56.550  56.429  64.582  1.00  2.11
ATOM    494 2HG2 ILE    33      55.253  55.566  65.418  1.00  2.11
ATOM    495 3HG2 ILE    33      54.909  56.495  63.936  1.00  2.11
ATOM    496  CG1 ILE    33      53.710  57.847  65.919  1.00  2.11
ATOM    497 1HG1 ILE    33      53.224  57.782  64.950  1.00  2.11
ATOM    498 2HG1 ILE    33      53.524  58.841  66.317  1.00  2.11
ATOM    499  CD1 ILE    33      53.013  56.831  66.836  1.00  2.11
ATOM    500  HD1 ILE    33      53.398  56.894  67.852  1.00  2.11
ATOM    501  HD2 ILE    33      51.946  57.052  66.861  1.00  2.11
ATOM    502  HD3 ILE    33      53.148  55.823  66.454  1.00  2.11
ATOM    503  C   ILE    33      57.469  57.200  66.902  1.00  2.11
ATOM    504  O   ILE    33      58.338  57.874  66.354  1.00  2.11
ATOM    505  N   ASP    34      57.725  56.016  67.465  1.00  2.86
ATOM    506  H   ASP    34      56.974  55.509  67.899  1.00  2.86
ATOM    507  CA  ASP    34      59.006  55.318  67.316  1.00  2.86
ATOM    508  HA  ASP    34      59.806  56.052  67.420  1.00  2.86
ATOM    509  CB  ASP    34      59.161  54.275  68.444  1.00  2.86
ATOM    510  HB1 ASP    34      58.580  54.575  69.318  1.00  2.86
ATOM    511  HB2 ASP    34      60.210  54.265  68.744  1.00  2.86
ATOM    512  CG  ASP    34      58.772  52.852  68.027  1.00  2.86
ATOM    513  OD1 ASP    34      57.566  52.526  67.963  1.00  2.86
ATOM    514  OD2 ASP    34      59.690  52.071  67.699  1.00  2.86
ATOM    515  C   ASP    34      59.143  54.669  65.928  1.00  2.86
ATOM    516  O   ASP    34      58.140  54.496  65.247  1.00  2.86
ATOM    517  N   TRP    35      60.332  54.219  65.515  1.00  3.72
ATOM    518  H   TRP    35      61.134  54.309  66.118  1.00  3.72
ATOM    519  CA  TRP    35      60.502  53.620  64.183  1.00  3.72
ATOM    520  HA  TRP    35      60.203  54.381  63.461  1.00  3.72
ATOM    521  CB  TRP    35      61.980  53.307  63.910  1.00  3.72
ATOM    522  HB1 TRP    35      62.564  54.205  64.101  1.00  3.72
ATOM    523  HB2 TRP    35      62.083  53.079  62.848  1.00  3.72
ATOM    524  CG  TRP    35      62.600  52.186  64.687  1.00  3.72
ATOM    525  CD1 TRP    35      62.600  50.882  64.326  1.00  3.72
ATOM    526  HD1 TRP    35      62.126  50.485  63.436  1.00  3.72
ATOM    527  NE1 TRP    35      63.275  50.135  65.271  1.00  3.72
ATOM    528  HE1 TRP    35      63.351  49.126  65.228  1.00  3.72
ATOM    529  CE2 TRP    35      63.747  50.925  66.297  1.00  3.72
ATOM    530  CZ2 TRP    35      64.462  50.643  67.470  1.00  3.72
ATOM    531  HZ2 TRP    35      64.752  49.630  67.704  1.00  3.72
ATOM    532  CH2 TRP    35      64.795  51.700  68.335  1.00  3.72
ATOM    533  HH2 TRP    35      65.344  51.503  69.246  1.00  3.72
ATOM    534  CZ3 TRP    35      64.413  53.016  68.017  1.00  3.72
ATOM    535  HZ3 TRP    35      64.676  53.823  68.687  1.00  3.72
ATOM    536  CE3 TRP    35      63.689  53.288  66.839  1.00  3.72
ATOM    537  HE3 TRP    35      63.404  54.304  66.608  1.00  3.72
ATOM    538  CD2 TRP    35      63.333  52.248  65.951  1.00  3.72
ATOM    539  C   TRP    35      59.614  52.389  63.902  1.00  3.72
ATOM    540  O   TRP    35      59.133  52.192  62.781  1.00  3.72
ATOM    541  N   ASN    36      59.345  51.558  64.911  1.00  3.99
ATOM    542  H   ASN    36      59.697  51.797  65.838  1.00  3.99
ATOM    543  CA  ASN    36      58.490  50.380  64.766  1.00  3.99
ATOM    544  HA  ASN    36      58.798  49.826  63.879  1.00  3.99
ATOM    545  CB  ASN    36      58.676  49.463  65.987  1.00  3.99
ATOM    546  HB1 ASN    36      58.090  48.557  65.847  1.00  3.99
ATOM    547  HB2 ASN    36      58.324  49.967  66.887  1.00  3.99
ATOM    548  CG  ASN    36      60.123  49.044  66.189  1.00  3.99
ATOM    549  OD1 ASN    36      60.643  48.180  65.502  1.00  3.99
ATOM    550  ND2 ASN    36      60.803  49.643  67.132  1.00  3.99
ATOM    551 1HD2 ASN    36      60.407  50.487  67.558  1.00  3.99
ATOM    552 2HD2 ASN    36      61.785  49.461  67.203  1.00  3.99
ATOM    553  C   ASN    36      57.015  50.789  64.594  1.00  3.99
ATOM    554  O   ASN    36      56.297  50.295  63.707  1.00  3.99
ATOM    555  N   MET    37      56.539  51.705  65.445  1.00  3.28
ATOM    556  H   MET    37      57.140  52.066  66.192  1.00  3.28
ATOM    557  CA  MET    37      55.217  52.295  65.279  1.00  3.28
ATOM    558  HA  MET    37      54.496  51.488  65.231  1.00  3.28
ATOM    559  CB  MET    37      54.815  53.169  66.470  1.00  3.28
ATOM    560  HB1 MET    37      53.962  53.775  66.166  1.00  3.28
ATOM    561  HB2 MET    37      55.639  53.824  66.752  1.00  3.28
ATOM    562  CG  MET    37      54.364  52.336  67.672  1.00  3.28
ATOM    563  HG1 MET    37      55.223  51.824  68.103  1.00  3.28
ATOM    564  HG2 MET    37      53.657  51.584  67.324  1.00  3.28
ATOM    565  SD  MET    37      53.533  53.289  68.969  1.00  3.28
ATOM    566  CE  MET    37      54.886  54.377  69.496  1.00  3.28
ATOM    567  HE1 MET    37      55.133  55.068  68.693  1.00  3.28
ATOM    568  HE2 MET    37      54.575  54.950  70.370  1.00  3.28
ATOM    569  HE3 MET    37      55.764  53.780  69.743  1.00  3.28
ATOM    570  C   MET    37      55.037  53.037  63.951  1.00  3.28
ATOM    571  O   MET    37      53.971  52.922  63.360  1.00  3.28
ATOM    572  N   PHE    38      56.067  53.699  63.435  1.00  3.13
ATOM    573  H   PHE    38      56.890  53.813  64.027  1.00  3.13
ATOM    574  CA  PHE    38      56.103  54.367  62.137  1.00  3.13
ATOM    575  HA  PHE    38      55.296  55.096  62.076  1.00  3.13
ATOM    576  CB  PHE    38      57.453  55.102  62.017  1.00  3.13
ATOM    577  HB1 PHE    38      58.240  54.441  62.360  1.00  3.13
ATOM    578  HB2 PHE    38      57.448  55.952  62.691  1.00  3.13
ATOM    579  CG  PHE    38      57.843  55.607  60.642  1.00  3.13
ATOM    580  CD1 PHE    38      56.940  56.383  59.901  1.00  3.13
ATOM    581  HD1 PHE    38      55.978  56.620  60.323  1.00  3.13
ATOM    582  CE1 PHE    38      57.291  56.855  58.626  1.00  3.13
ATOM    583  HE1 PHE    38      56.583  57.434  58.052  1.00  3.13
ATOM    584  CZ  PHE    38      58.567  56.591  58.106  1.00  3.13
ATOM    585  HZ  PHE    38      58.838  56.977  57.137  1.00  3.13
ATOM    586  CE2 PHE    38      59.482  55.827  58.849  1.00  3.13
ATOM    587  HE2 PHE    38      60.464  55.620  58.451  1.00  3.13
ATOM    588  CD2 PHE    38      59.117  55.327  60.112  1.00  3.13
ATOM    589  HD2 PHE    38      59.825  54.744  60.686  1.00  3.13
ATOM    590  C   PHE    38      55.925  53.377  60.996  1.00  3.13
ATOM    591  O   PHE    38      55.079  53.606  60.130  1.00  3.13
ATOM    592  N   VAL    39      56.646  52.245  60.995  1.00  4.12
ATOM    593  H   VAL    39      57.364  52.097  61.700  1.00  4.12
ATOM    594  CA  VAL    39      56.416  51.260  59.927  1.00  4.12
ATOM    595  HA  VAL    39      56.450  51.812  58.988  1.00  4.12
ATOM    596  CB  VAL    39      57.503  50.176  59.809  1.00  4.12
ATOM    597  HB  VAL    39      57.248  49.538  58.962  1.00  4.12
ATOM    598  CG1 VAL    39      58.859  50.816  59.512  1.00  4.12
ATOM    599 1HG1 VAL    39      59.580  50.041  59.253  1.00  4.12
ATOM    600 2HG1 VAL    39      58.758  51.517  58.687  1.00  4.12
ATOM    601 3HG1 VAL    39      59.227  51.363  60.379  1.00  4.12
ATOM    602  CG2 VAL    39      57.669  49.282  61.038  1.00  4.12
ATOM    603 1HG2 VAL    39      58.427  48.524  60.842  1.00  4.12
ATOM    604 2HG2 VAL    39      57.993  49.887  61.879  1.00  4.12
ATOM    605 3HG2 VAL    39      56.734  48.779  61.279  1.00  4.12
ATOM    606  C   VAL    39      55.017  50.639  59.969  1.00  4.12
ATOM    607  O   VAL    39      54.370  50.505  58.918  1.00  4.12
ATOM    608  N   LYS    40      54.507  50.340  61.175  1.00  4.18
ATOM    609  H   LYS    40      55.084  50.490  61.998  1.00  4.18
ATOM    610  CA  LYS    40      53.126  49.849  61.322  1.00  4.18
ATOM    611  HA  LYS    40      53.012  48.946  60.716  1.00  4.18
ATOM    612  CB  LYS    40      52.835  49.488  62.789  1.00  4.18
ATOM    613  HB1 LYS    40      51.763  49.321  62.911  1.00  4.18
ATOM    614  HB2 LYS    40      53.129  50.319  63.430  1.00  4.18
ATOM    615  CG  LYS    40      53.577  48.200  63.194  1.00  4.18
ATOM    616  HG1 LYS    40      54.639  48.297  62.964  1.00  4.18
ATOM    617  HG2 LYS    40      53.184  47.375  62.598  1.00  4.18
ATOM    618  CD  LYS    40      53.436  47.831  64.678  1.00  4.18
ATOM    619  HD1 LYS    40      53.912  46.860  64.827  1.00  4.18
ATOM    620  HD2 LYS    40      52.379  47.746  64.934  1.00  4.18
ATOM    621  CE  LYS    40      54.111  48.875  65.575  1.00  4.18
ATOM    622  HE1 LYS    40      53.517  49.792  65.548  1.00  4.18
ATOM    623  HE2 LYS    40      55.095  49.095  65.153  1.00  4.18
ATOM    624  NZ  LYS    40      54.269  48.410  66.974  1.00  4.18
ATOM    625  HZ1 LYS    40      54.756  49.107  67.527  1.00  4.18
ATOM    626  HZ2 LYS    40      53.364  48.228  67.392  1.00  4.18
ATOM    627  HZ3 LYS    40      54.815  47.559  66.994  1.00  4.18
ATOM    628  C   LYS    40      52.114  50.849  60.766  1.00  4.18
ATOM    629  O   LYS    40      51.326  50.482  59.903  1.00  4.18
ATOM    630  N   LEU    41      52.213  52.113  61.165  1.00  3.23
ATOM    631  H   LEU    41      52.938  52.338  61.841  1.00  3.23
ATOM    632  CA  LEU    41      51.326  53.189  60.732  1.00  3.23
ATOM    633  HA  LEU    41      50.299  52.874  60.894  1.00  3.23
ATOM    634  CB  LEU    41      51.591  54.441  61.584  1.00  3.23
ATOM    635  HB1 LEU    41      51.195  55.318  61.067  1.00  3.23
ATOM    636  HB2 LEU    41      52.669  54.582  61.682  1.00  3.23
ATOM    637  CG  LEU    41      50.937  54.370  62.972  1.00  3.23
ATOM    638  HG  LEU    41      51.204  53.434  63.465  1.00  3.23
ATOM    639  CD1 LEU    41      51.456  55.524  63.828  1.00  3.23
ATOM    640 1HD1 LEU    41      51.004  55.481  64.818  1.00  3.23
ATOM    641 2HD1 LEU    41      52.539  55.442  63.933  1.00  3.23
ATOM    642 3HD1 LEU    41      51.209  56.473  63.357  1.00  3.23
ATOM    643  CD2 LEU    41      49.409  54.473  62.892  1.00  3.23
ATOM    644 1HD2 LEU    41      49.115  55.327  62.281  1.00  3.23
ATOM    645 2HD2 LEU    41      48.988  53.562  62.467  1.00  3.23
ATOM    646 3HD2 LEU    41      49.001  54.601  63.892  1.00  3.23
ATOM    647  C   LEU    41      51.448  53.536  59.259  1.00  3.23
ATOM    648  O   LEU    41      50.457  54.003  58.731  1.00  3.23
ATOM    649  N   ARG    42      52.572  53.277  58.575  1.00  3.70
ATOM    650  H   ARG    42      53.391  52.991  59.102  1.00  3.70
ATOM    651  CA  ARG    42      52.636  53.301  57.099  1.00  3.70
ATOM    652  HA  ARG    42      52.188  54.229  56.727  1.00  3.70
ATOM    653  CB  ARG    42      54.085  53.253  56.615  1.00  3.70
ATOM    654  HB1 ARG    42      54.076  52.962  55.564  1.00  3.70
ATOM    655  HB2 ARG    42      54.641  52.508  57.184  1.00  3.70
ATOM    656  CG  ARG    42      54.765  54.625  56.737  1.00  3.70
ATOM    657  HG1 ARG    42      54.710  54.974  57.768  1.00  3.70
ATOM    658  HG2 ARG    42      54.241  55.343  56.105  1.00  3.70
ATOM    659  CD  ARG    42      56.239  54.580  56.315  1.00  3.70
ATOM    660  HD1 ARG    42      56.808  53.985  57.032  1.00  3.70
ATOM    661  HD2 ARG    42      56.625  55.599  56.353  1.00  3.70
ATOM    662  NE  ARG    42      56.423  54.071  54.941  1.00  3.70
ATOM    663  HE  ARG    42      56.289  54.740  54.202  1.00  3.70
ATOM    664  CZ  ARG    42      56.731  52.833  54.585  1.00  3.70
ATOM    665  NH1 ARG    42      56.856  51.864  55.440  1.00  3.70
ATOM    666 1HH1 ARG    42      56.670  52.029  56.409  1.00  3.70
ATOM    667 2HH1 ARG    42      57.016  50.933  55.039  1.00  3.70
ATOM    668  NH2 ARG    42      56.912  52.496  53.346  1.00  3.70
ATOM    669 1HH2 ARG    42      56.740  53.117  52.582  1.00  3.70
ATOM    670 2HH2 ARG    42      57.075  51.499  53.175  1.00  3.70
ATOM    671  C   ARG    42      51.815  52.187  56.481  1.00  3.70
ATOM    672  O   ARG    42      50.963  52.463  55.634  1.00  3.70
ATOM    673  N   SER    43      52.034  50.942  56.936  1.00  4.48
ATOM    674  H   SER    43      52.728  50.792  57.657  1.00  4.48
ATOM    675  CA  SER    43      51.236  49.813  56.421  1.00  4.48
ATOM    676  HA  SER    43      51.463  49.724  55.357  1.00  4.48
ATOM    677  CB  SER    43      51.635  48.466  57.055  1.00  4.48
ATOM    678  HB1 SER    43      52.715  48.348  56.962  1.00  4.48
ATOM    679  HB2 SER    43      51.162  47.666  56.484  1.00  4.48
ATOM    680  OG  SER    43      51.276  48.307  58.416  1.00  4.48
ATOM    681  HG  SER    43      51.370  49.152  58.892  1.00  4.48
ATOM    682  C   SER    43      49.732  50.112  56.497  1.00  4.48
ATOM    683  O   SER    43      48.997  50.137  55.504  1.00  4.48
ATOM    684  N   GLN    44      49.337  50.542  57.684  1.00  4.03
ATOM    685  H   GLN    44      50.033  50.565  58.417  1.00  4.03
ATOM    686  CA  GLN    44      47.996  50.932  58.056  1.00  4.03
ATOM    687  HA  GLN    44      47.343  50.094  57.818  1.00  4.03
ATOM    688  CB  GLN    44      48.051  51.078  59.599  1.00  4.03
ATOM    689  HB1 GLN    44      47.111  51.424  59.994  1.00  4.03
ATOM    690  HB2 GLN    44      48.827  51.789  59.867  1.00  4.03
ATOM    691  CG  GLN    44      48.318  49.702  60.252  1.00  4.03
ATOM    692  HG1 GLN    44      49.118  49.169  59.747  1.00  4.03
ATOM    693  HG2 GLN    44      47.430  49.107  60.089  1.00  4.03
ATOM    694  CD  GLN    44      48.684  49.686  61.739  1.00  4.03
ATOM    695  OE1 GLN    44      49.257  50.607  62.305  1.00  4.03
ATOM    696  NE2 GLN    44      48.434  48.590  62.420  1.00  4.03
ATOM    697 1HE2 GLN    44      47.834  47.886  61.998  1.00  4.03
ATOM    698 2HE2 GLN    44      48.770  48.511  63.359  1.00  4.03
ATOM    699  C   GLN    44      47.500  52.128  57.191  1.00  4.03
ATOM    700  O   GLN    44      46.377  52.132  56.681  1.00  4.03
ATOM    701  N   GLU    45      48.331  53.140  56.933  1.00  3.74
ATOM    702  H   GLU    45      49.252  53.173  57.348  1.00  3.74
ATOM    703  CA  GLU    45      47.935  54.240  56.049  1.00  3.74
ATOM    704  HA  GLU    45      47.057  54.694  56.498  1.00  3.74
ATOM    705  CB  GLU    45      49.017  55.353  55.989  1.00  3.74
ATOM    706  HB1 GLU    45      49.720  55.214  56.801  1.00  3.74
ATOM    707  HB2 GLU    45      48.513  56.293  56.198  1.00  3.74
ATOM    708  CG  GLU    45      49.835  55.533  54.695  1.00  3.74
ATOM    709  HG1 GLU    45      49.183  55.920  53.910  1.00  3.74
ATOM    710  HG2 GLU    45      50.217  54.569  54.367  1.00  3.74
ATOM    711  CD  GLU    45      51.025  56.487  54.891  1.00  3.74
ATOM    712  OE1 GLU    45      50.818  57.628  55.366  1.00  3.74
ATOM    713  OE2 GLU    45      52.173  56.089  54.578  1.00  3.74
ATOM    714  C   GLU    45      47.469  53.743  54.693  1.00  3.74
ATOM    715  O   GLU    45      46.375  54.102  54.226  1.00  3.74
ATOM    716  N   CYS    46      48.275  52.822  54.143  1.00  4.42
ATOM    717  H   CYS    46      49.071  52.486  54.669  1.00  4.42
ATOM    718  CA  CYS    46      47.952  52.222  52.863  1.00  4.42
ATOM    719  HA  CYS    46      47.879  53.011  52.122  1.00  4.42
ATOM    720  CB  CYS    46      49.096  51.299  52.435  1.00  4.42
ATOM    721  HB1 CYS    46      48.942  51.057  51.390  1.00  4.42
ATOM    722  HB2 CYS    46      49.099  50.391  53.040  1.00  4.42
ATOM    723  SG  CYS    46      50.717  52.113  52.540  1.00  4.42
ATOM    724  HG  CYS    46      50.688  52.394  53.852  1.00  4.42
ATOM    725  C   CYS    46      46.574  51.593  52.968  1.00  4.42
ATOM    726  O   CYS    46      45.652  52.024  52.266  1.00  4.42
ATOM    727  N   ASP    47      46.444  50.737  53.988  1.00  5.25
ATOM    728  H   ASP    47      47.258  50.603  54.575  1.00  5.25
ATOM    729  CA  ASP    47      45.223  50.062  54.413  1.00  5.25
ATOM    730  HA  ASP    47      45.103  49.224  53.733  1.00  5.25
ATOM    731  CB  ASP    47      45.439  49.406  55.798  1.00  5.25
ATOM    732  HB1 ASP    47      45.257  50.151  56.543  1.00  5.25
ATOM    733  HB2 ASP    47      46.487  49.112  55.876  1.00  5.25
ATOM    734  CG  ASP    47      44.590  48.202  56.227  1.00  5.25
ATOM    735  OD1 ASP    47      45.148  47.087  56.334  1.00  5.25
ATOM    736  OD2 ASP    47      43.470  48.417  56.742  1.00  5.25
ATOM    737  C   ASP    47      43.984  50.897  54.209  1.00  5.25
ATOM    738  O   ASP    47      43.123  50.378  53.489  1.00  5.25
ATOM    739  N   TRP    48      43.943  52.166  54.655  1.00  5.39
ATOM    740  H   TRP    48      44.742  52.575  55.130  1.00  5.39
ATOM    741  CA  TRP    48      42.724  52.970  54.391  1.00  5.39
ATOM    742  HA  TRP    48      42.155  52.471  53.608  1.00  5.39
ATOM    743  CB  TRP    48      41.734  52.952  55.557  1.00  5.39
ATOM    744  HB1 TRP    48      41.006  53.720  55.366  1.00  5.39
ATOM    745  HB2 TRP    48      42.286  53.192  56.455  1.00  5.39
ATOM    746  CG  TRP    48      40.833  51.766  55.811  1.00  5.39
ATOM    747  CD1 TRP    48      41.218  50.474  55.900  1.00  5.39
ATOM    748  HD1 TRP    48      42.227  50.130  55.772  1.00  5.39
ATOM    749  NE1 TRP    48      40.139  49.663  56.187  1.00  5.39
ATOM    750  HE1 TRP    48      40.240  48.661  56.269  1.00  5.39
ATOM    751  CE2 TRP    48      38.981  50.395  56.298  1.00  5.39
ATOM    752  CZ2 TRP    48      37.652  50.042  56.567  1.00  5.39
ATOM    753  HZ2 TRP    48      37.394  49.007  56.724  1.00  5.39
ATOM    754  CH2 TRP    48      36.667  51.044  56.607  1.00  5.39
ATOM    755  HH2 TRP    48      35.633  50.785  56.794  1.00  5.39
ATOM    756  CZ3 TRP    48      37.031  52.387  56.397  1.00  5.39
ATOM    757  HZ3 TRP    48      36.278  53.162  56.420  1.00  5.39
ATOM    758  CE3 TRP    48      38.377  52.730  56.146  1.00  5.39
ATOM    759  HE3 TRP    48      38.648  53.766  55.995  1.00  5.39
ATOM    760  CD2 TRP    48      39.390  51.747  56.071  1.00  5.39
ATOM    761  C   TRP    48      42.902  54.350  53.641  1.00  5.39
ATOM    762  O   TRP    48      42.150  55.268  53.902  1.00  5.39
ATOM    763  N   GLU    49      43.754  54.421  52.602  1.00  4.83
ATOM    764  H   GLU    49      44.529  53.773  52.558  1.00  4.83
ATOM    765  CA  GLU    49      43.183  54.835  51.255  1.00  4.83
ATOM    766  HA  GLU    49      42.477  55.633  51.393  1.00  4.83
ATOM    767  CB  GLU    49      44.271  55.322  50.275  1.00  4.83
ATOM    768  HB1 GLU    49      45.040  54.555  50.179  1.00  4.83
ATOM    769  HB2 GLU    49      44.703  56.201  50.737  1.00  4.83
ATOM    770  CG  GLU    49      43.771  55.761  48.875  1.00  4.83
ATOM    771  HG1 GLU    49      44.222  56.733  48.660  1.00  4.83
ATOM    772  HG2 GLU    49      42.695  55.935  48.919  1.00  4.83
ATOM    773  CD  GLU    49      44.141  54.796  47.755  1.00  4.83
ATOM    774  OE1 GLU    49      45.361  54.574  47.510  1.00  4.83
ATOM    775  OE2 GLU    49      43.244  54.251  47.062  1.00  4.83
ATOM    776  C   GLU    49      42.409  53.647  50.669  1.00  4.83
ATOM    777  O   GLU    49      41.323  53.801  50.124  1.00  4.83
ATOM    778  N   GLU    50      42.990  52.475  50.919  1.00  5.06
ATOM    779  H   GLU    50      43.858  52.537  51.443  1.00  5.06
ATOM    780  CA  GLU    50      42.797  51.142  50.368  1.00  5.06
ATOM    781  HA  GLU    50      42.320  50.505  51.110  1.00  5.06
ATOM    782  CB  GLU    50      41.984  51.076  49.047  1.00  5.06
ATOM    783  HB1 GLU    50      42.412  51.756  48.309  1.00  5.06
ATOM    784  HB2 GLU    50      40.970  51.412  49.264  1.00  5.06
ATOM    785  CG  GLU    50      41.857  49.663  48.421  1.00  5.06
ATOM    786  HG1 GLU    50      41.060  49.704  47.676  1.00  5.06
ATOM    787  HG2 GLU    50      41.520  48.977  49.202  1.00  5.06
ATOM    788  CD  GLU    50      43.115  49.079  47.728  1.00  5.06
ATOM    789  OE1 GLU    50      43.678  49.735  46.815  1.00  5.06
ATOM    790  OE2 GLU    50      43.494  47.931  48.078  1.00  5.06
ATOM    791  C   GLU    50      44.216  50.656  50.110  1.00  5.06
ATOM    792  O   GLU    50      44.868  51.138  49.180  1.00  5.06
ATOM    793  N   ILE    51      44.704  49.706  50.909  1.00  5.51
ATOM    794  H   ILE    51      44.192  49.461  51.749  1.00  5.51
ATOM    795  CA  ILE    51      45.698  48.776  50.370  1.00  5.51
ATOM    796  HA  ILE    51      45.319  48.524  49.386  1.00  5.51
ATOM    797  CB  ILE    51      47.113  49.383  50.111  1.00  5.51
ATOM    798  HB  ILE    51      47.108  50.399  50.498  1.00  5.51
ATOM    799  CG2 ILE    51      48.287  48.638  50.783  1.00  5.51
ATOM    800 1HG2 ILE    51      49.228  49.143  50.574  1.00  5.51
ATOM    801 2HG2 ILE    51      48.143  48.607  51.864  1.00  5.51
ATOM    802 3HG2 ILE    51      48.380  47.632  50.395  1.00  5.51
ATOM    803  CG1 ILE    51      47.472  49.491  48.601  1.00  5.51
ATOM    804 1HG1 ILE    51      48.423  50.016  48.512  1.00  5.51
ATOM    805 2HG1 ILE    51      46.737  50.110  48.094  1.00  5.51
ATOM    806  CD1 ILE    51      47.577  48.178  47.806  1.00  5.51
ATOM    807  HD1 ILE    51      47.780  48.413  46.761  1.00  5.51
ATOM    808  HD2 ILE    51      48.391  47.560  48.180  1.00  5.51
ATOM    809  HD3 ILE    51      46.641  47.623  47.856  1.00  5.51
ATOM    810  C   ILE    51      45.738  47.482  51.146  1.00  5.51
ATOM    811  O   ILE    51      45.861  47.430  52.365  1.00  5.51
ATOM    812  N   SER    52      45.707  46.397  50.391  1.00  5.50
ATOM    813  H   SER    52      45.550  46.524  49.399  1.00  5.50
ATOM    814  CA  SER    52      45.645  45.062  50.965  1.00  5.50
ATOM    815  HA  SER    52      44.911  45.071  51.773  1.00  5.50
ATOM    816  CB  SER    52      45.126  44.115  49.879  1.00  5.50
ATOM    817  HB1 SER    52      45.070  43.101  50.276  1.00  5.50
ATOM    818  HB2 SER    52      45.811  44.122  49.029  1.00  5.50
ATOM    819  OG  SER    52      43.832  44.507  49.451  1.00  5.50
ATOM    820  HG  SER    52      43.814  45.435  49.172  1.00  5.50
ATOM    821  C   SER    52      46.946  44.528  51.566  1.00  5.50
ATOM    822  O   SER    52      46.946  43.426  52.112  1.00  5.50
ATOM    823  N   VAL    53      48.047  45.274  51.441  1.00  6.21
ATOM    824  H   VAL    53      47.890  46.187  51.049  1.00  6.21
ATOM    825  CA  VAL    53      49.414  44.992  51.903  1.00  6.21
ATOM    826  HA  VAL    53      50.069  45.362  51.119  1.00  6.21
ATOM    827  CB  VAL    53      49.773  45.829  53.158  1.00  6.21
ATOM    828  HB  VAL    53      49.687  46.874  52.860  1.00  6.21
ATOM    829  CG1 VAL    53      48.834  45.639  54.355  1.00  6.21
ATOM    830 1HG1 VAL    53      49.117  46.318  55.159  1.00  6.21
ATOM    831 2HG1 VAL    53      47.806  45.879  54.080  1.00  6.21
ATOM    832 3HG1 VAL    53      48.877  44.620  54.731  1.00  6.21
ATOM    833  CG2 VAL    53      51.231  45.623  53.601  1.00  6.21
ATOM    834 1HG2 VAL    53      51.487  46.366  54.355  1.00  6.21
ATOM    835 2HG2 VAL    53      51.376  44.629  54.020  1.00  6.21
ATOM    836 3HG2 VAL    53      51.900  45.754  52.751  1.00  6.21
ATOM    837  C   VAL    53      49.755  43.516  51.989  1.00  6.21
ATOM    838  O   VAL    53      49.683  42.876  53.042  1.00  6.21
ATOM    839  N   LYS    54      50.060  42.941  50.828  1.00  6.78
ATOM    840  H   LYS    54      50.239  43.549  50.031  1.00  6.78
ATOM    841  CA  LYS    54      50.477  41.527  50.736  1.00  6.78
ATOM    842  HA  LYS    54      50.585  41.091  51.727  1.00  6.78
ATOM    843  CB  LYS    54      49.491  40.702  49.887  1.00  6.78
ATOM    844  HB1 LYS    54      49.889  39.695  49.764  1.00  6.78
ATOM    845  HB2 LYS    54      49.452  41.152  48.894  1.00  6.78
ATOM    846  CG  LYS    54      48.049  40.604  50.412  1.00  6.78
ATOM    847  HG1 LYS    54      47.439  40.248  49.581  1.00  6.78
ATOM    848  HG2 LYS    54      47.676  41.591  50.663  1.00  6.78
ATOM    849  CD  LYS    54      47.782  39.627  51.578  1.00  6.78
ATOM    850  HD1 LYS    54      48.241  38.670  51.327  1.00  6.78
ATOM    851  HD2 LYS    54      46.705  39.460  51.630  1.00  6.78
ATOM    852  CE  LYS    54      48.255  40.028  52.992  1.00  6.78
ATOM    853  HE1 LYS    54      49.333  40.200  52.973  1.00  6.78
ATOM    854  HE2 LYS    54      48.071  39.176  53.651  1.00  6.78
ATOM    855  NZ  LYS    54      47.562  41.226  53.522  1.00  6.78
ATOM    856  HZ1 LYS    54      46.563  41.222  53.375  1.00  6.78
ATOM    857  HZ2 LYS    54      47.780  41.396  54.493  1.00  6.78
ATOM    858  HZ3 LYS    54      47.898  42.060  53.032  1.00  6.78
ATOM    859  C   LYS    54      51.868  41.590  50.105  1.00  6.78
ATOM    860  O   LYS    54      52.217  42.581  49.475  1.00  6.78
ATOM    861  N   GLY    55      52.729  40.640  50.415  1.00  6.84
ATOM    862  H   GLY    55      52.420  39.812  50.898  1.00  6.84
ATOM    863  CA  GLY    55      54.111  41.068  50.622  1.00  6.84
ATOM    864  HA1 GLY    55      54.460  41.695  49.805  1.00  6.84
ATOM    865  HA2 GLY    55      54.769  40.203  50.653  1.00  6.84
ATOM    866  C   GLY    55      54.204  41.845  51.922  1.00  6.84
ATOM    867  O   GLY    55      54.002  43.049  51.909  1.00  6.84
ATOM    868  N   PRO    56      54.445  41.187  53.062  1.00  6.33
ATOM    869  CD  PRO    56      54.146  39.786  53.332  1.00  6.33
ATOM    870  HD1 PRO    56      54.637  39.114  52.632  1.00  6.33
ATOM    871  HD2 PRO    56      53.068  39.635  53.289  1.00  6.33
ATOM    872  CG  PRO    56      54.636  39.526  54.759  1.00  6.33
ATOM    873  HG1 PRO    56      55.664  39.162  54.738  1.00  6.33
ATOM    874  HG2 PRO    56      53.996  38.816  55.282  1.00  6.33
ATOM    875  CB  PRO    56      54.585  40.919  55.388  1.00  6.33
ATOM    876  HB1 PRO    56      55.214  40.990  56.275  1.00  6.33
ATOM    877  HB2 PRO    56      53.557  41.160  55.660  1.00  6.33
ATOM    878  CA  PRO    56      55.037  41.822  54.232  1.00  6.33
ATOM    879  HA  PRO    56      54.661  42.836  54.372  1.00  6.33
ATOM    880  C   PRO    56      56.579  41.889  54.116  1.00  6.33
ATOM    881  O   PRO    56      57.276  41.878  55.130  1.00  6.33
ATOM    882  N   ASN    57      57.130  41.863  52.900  1.00  5.16
ATOM    883  H   ASN    57      56.536  41.983  52.098  1.00  5.16
ATOM    884  CA  ASN    57      58.549  41.652  52.642  1.00  5.16
ATOM    885  HA  ASN    57      59.079  41.385  53.573  1.00  5.16
ATOM    886  CB  ASN    57      58.724  40.469  51.662  1.00  5.16
ATOM    887  HB1 ASN    57      59.785  40.285  51.489  1.00  5.16
ATOM    888  HB2 ASN    57      58.255  40.713  50.709  1.00  5.16
ATOM    889  CG  ASN    57      58.076  39.190  52.162  1.00  5.16
ATOM    890  OD1 ASN    57      56.938  38.889  51.856  1.00  5.16
ATOM    891  ND2 ASN    57      58.766  38.397  52.955  1.00  5.16
ATOM    892 1HD2 ASN    57      59.682  38.647  53.275  1.00  5.16
ATOM    893 2HD2 ASN    57      58.308  37.561  53.265  1.00  5.16
ATOM    894  C   ASN    57      59.170  42.980  52.160  1.00  5.16
ATOM    895  O   ASN    57      59.334  43.868  52.990  1.00  5.16
ATOM    896  N   GLY    58      59.420  43.187  50.852  1.00  5.39
ATOM    897  H   GLY    58      59.389  42.384  50.253  1.00  5.39
ATOM    898  CA  GLY    58      58.981  44.441  50.203  1.00  5.39
ATOM    899  HA1 GLY    58      59.146  44.397  49.120  1.00  5.39
ATOM    900  HA2 GLY    58      59.506  45.307  50.614  1.00  5.39
ATOM    901  C   GLY    58      57.502  44.525  50.478  1.00  5.39
ATOM    902  O   GLY    58      56.781  43.555  50.213  1.00  5.39
ATOM    903  N   GLU    59      57.082  45.585  51.170  1.00  5.68
ATOM    904  H   GLU    59      57.715  46.335  51.386  1.00  5.68
ATOM    905  CA  GLU    59      55.667  45.752  51.440  1.00  5.68
ATOM    906  HA  GLU    59      55.328  44.820  51.861  1.00  5.68
ATOM    907  CB  GLU    59      55.337  46.792  52.526  1.00  5.68
ATOM    908  HB1 GLU    59      55.701  46.429  53.488  1.00  5.68
ATOM    909  HB2 GLU    59      54.249  46.829  52.614  1.00  5.68
ATOM    910  CG  GLU    59      55.807  48.254  52.356  1.00  5.68
ATOM    911  HG1 GLU    59      54.974  48.902  52.639  1.00  5.68
ATOM    912  HG2 GLU    59      56.031  48.463  51.313  1.00  5.68
ATOM    913  CD  GLU    59      57.019  48.629  53.223  1.00  5.68
ATOM    914  OE1 GLU    59      57.062  49.786  53.699  1.00  5.68
ATOM    915  OE2 GLU    59      57.968  47.824  53.367  1.00  5.68
ATOM    916  C   GLU    59      54.937  45.957  50.117  1.00  5.68
ATOM    917  O   GLU    59      55.016  47.038  49.548  1.00  5.68
ATOM    918  N   SER    60      54.319  44.890  49.566  1.00  4.51
ATOM    919  H   SER    60      54.248  44.035  50.093  1.00  4.51
ATOM    920  CA  SER    60      53.832  44.976  48.196  1.00  4.51
ATOM    921  HA  SER    60      54.512  45.669  47.692  1.00  4.51
ATOM    922  CB  SER    60      53.829  43.684  47.409  1.00  4.51
ATOM    923  HB1 SER    60      52.821  43.298  47.289  1.00  4.51
ATOM    924  HB2 SER    60      54.460  42.939  47.888  1.00  4.51
ATOM    925  OG  SER    60      54.339  43.923  46.101  1.00  4.51
ATOM    926  HG  SER    60      55.299  43.979  46.176  1.00  4.51
ATOM    927  C   SER    60      52.471  45.673  48.245  1.00  4.51
ATOM    928  O   SER    60      51.465  45.188  48.822  1.00  4.51
ATOM    929  N   SER    61      52.589  46.930  47.845  1.00  4.11
ATOM    930  H   SER    61      53.500  47.159  47.464  1.00  4.11
ATOM    931  CA  SER    61      51.899  48.119  48.317  1.00  4.11
ATOM    932  HA  SER    61      50.840  48.063  48.083  1.00  4.11
ATOM    933  CB  SER    61      52.066  48.311  49.838  1.00  4.11
ATOM    934  HB1 SER    61      51.593  49.242  50.156  1.00  4.11
ATOM    935  HB2 SER    61      53.120  48.368  50.096  1.00  4.11
ATOM    936  OG  SER    61      51.451  47.243  50.524  1.00  4.11
ATOM    937  HG  SER    61      51.551  46.441  49.978  1.00  4.11
ATOM    938  C   SER    61      52.479  49.289  47.581  1.00  4.11
ATOM    939  O   SER    61      53.498  49.233  46.904  1.00  4.11
ATOM    940  N   VAL    62      51.772  50.369  47.765  1.00  2.79
ATOM    941  H   VAL    62      50.960  50.317  48.370  1.00  2.79
ATOM    942  CA  VAL    62      52.177  51.695  47.392  1.00  2.79
ATOM    943  HA  VAL    62      53.222  51.693  47.161  1.00  2.79
ATOM    944  CB  VAL    62      51.335  52.171  46.205  1.00  2.79
ATOM    945  HB  VAL    62      51.489  53.238  46.113  1.00  2.79
ATOM    946  CG1 VAL    62      51.793  51.493  44.912  1.00  2.79
ATOM    947 1HG1 VAL    62      52.876  51.518  44.867  1.00  2.79
ATOM    948 2HG1 VAL    62      51.440  50.462  44.894  1.00  2.79
ATOM    949 3HG1 VAL    62      51.420  52.031  44.047  1.00  2.79
ATOM    950  CG2 VAL    62      49.834  51.903  46.381  1.00  2.79
ATOM    951 1HG2 VAL    62      49.620  50.838  46.468  1.00  2.79
ATOM    952 2HG2 VAL    62      49.441  52.426  47.252  1.00  2.79
ATOM    953 3HG2 VAL    62      49.318  52.279  45.524  1.00  2.79
ATOM    954  C   VAL    62      51.845  52.504  48.641  1.00  2.79
ATOM    955  O   VAL    62      50.821  52.221  49.269  1.00  2.79
ATOM    956  N   ILE    63      52.641  53.503  49.012  1.00  2.90
ATOM    957  H   ILE    63      53.482  53.699  48.489  1.00  2.90
ATOM    958  CA  ILE    63      52.013  54.595  49.758  1.00  2.90
ATOM    959  HA  ILE    63      51.315  54.151  50.470  1.00  2.90
ATOM    960  CB  ILE    63      52.955  55.428  50.672  1.00  2.90
ATOM    961  HB  ILE    63      53.862  55.683  50.158  1.00  2.90
ATOM    962  CG2 ILE    63      52.345  56.771  51.097  1.00  2.90
ATOM    963 1HG2 ILE    63      52.986  57.260  51.831  1.00  2.90
ATOM    964 2HG2 ILE    63      52.239  57.431  50.236  1.00  2.90
ATOM    965 3HG2 ILE    63      51.369  56.617  51.561  1.00  2.90
ATOM    966  CG1 ILE    63      53.318  54.677  51.975  1.00  2.90
ATOM    967 1HG1 ILE    63      52.402  54.500  52.538  1.00  2.90
ATOM    968 2HG1 ILE    63      53.953  55.321  52.585  1.00  2.90
ATOM    969  CD1 ILE    63      54.045  53.334  51.837  1.00  2.90
ATOM    970  HD1 ILE    63      54.240  52.940  52.834  1.00  2.90
ATOM    971  HD2 ILE    63      53.426  52.608  51.313  1.00  2.90
ATOM    972  HD3 ILE    63      54.988  53.468  51.312  1.00  2.90
ATOM    973  C   ILE    63      51.123  55.367  48.783  1.00  2.90
ATOM    974  O   ILE    63      51.412  55.465  47.592  1.00  2.90
ATOM    975  N   HIS    64      49.979  55.836  49.262  1.00  3.29
ATOM    976  H   HIS    64      49.775  55.759  50.247  1.00  3.29
ATOM    977  CA  HIS    64      49.117  56.701  48.476  1.00  3.29
ATOM    978  HA  HIS    64      49.155  56.396  47.430  1.00  3.29
ATOM    979  CB  HIS    64      47.658  56.572  48.912  1.00  3.29
ATOM    980  HB1 HIS    64      47.331  55.567  48.649  1.00  3.29
ATOM    981  HB2 HIS    64      47.046  57.273  48.345  1.00  3.29
ATOM    982  CG  HIS    64      47.398  56.772  50.378  1.00  3.29
ATOM    983  ND1 HIS    64      46.985  57.958  50.988  1.00  3.29
ATOM    984  CE1 HIS    64      46.618  57.602  52.232  1.00  3.29
ATOM    985  HE1 HIS    64      46.173  58.271  52.955  1.00  3.29
ATOM    986  NE2 HIS    64      46.806  56.285  52.430  1.00  3.29
ATOM    987  HE2 HIS    64      46.470  55.748  53.229  1.00  3.29
ATOM    988  CD2 HIS    64      47.300  55.746  51.268  1.00  3.29
ATOM    989  HD2 HIS    64      47.408  54.697  51.034  1.00  3.29
ATOM    990  C   HIS    64      49.600  58.148  48.548  1.00  3.29
ATOM    991  O   HIS    64      50.060  58.633  49.584  1.00  3.29
ATOM    992  N   ASP    65      49.537  58.857  47.426  1.00  3.37
ATOM    993  H   ASP    65      49.263  58.393  46.567  1.00  3.37
ATOM    994  CA  ASP    65      49.807  60.284  47.423  1.00  3.37
ATOM    995  HA  ASP    65      50.627  60.469  48.115  1.00  3.37
ATOM    996  CB  ASP    65      50.280  60.771  46.049  1.00  3.37
ATOM    997  HB1 ASP    65      49.506  60.573  45.305  1.00  3.37
ATOM    998  HB2 ASP    65      51.188  60.238  45.765  1.00  3.37
ATOM    999  CG  ASP    65      50.572  62.274  46.118  1.00  3.37
ATOM   1000  OD1 ASP    65      50.099  62.991  45.208  1.00  3.37
ATOM   1001  OD2 ASP    65      51.165  62.706  47.142  1.00  3.37
ATOM   1002  C   ASP    65      48.590  61.083  47.905  1.00  3.37
ATOM   1003  O   ASP    65      47.555  61.071  47.241  1.00  3.37
ATOM   1004  N   ARG    66      48.720  61.835  49.007  1.00  4.08
ATOM   1005  H   ARG    66      49.621  61.834  49.458  1.00  4.08
ATOM   1006  CA  ARG    66      47.621  62.554  49.682  1.00  4.08
ATOM   1007  HA  ARG    66      46.805  61.834  49.768  1.00  4.08
ATOM   1008  CB  ARG    66      48.048  62.929  51.128  1.00  4.08
ATOM   1009  HB1 ARG    66      48.605  63.868  51.099  1.00  4.08
ATOM   1010  HB2 ARG    66      48.713  62.158  51.519  1.00  4.08
ATOM   1011  CG  ARG    66      46.860  63.058  52.115  1.00  4.08
ATOM   1012  HG1 ARG    66      46.433  62.069  52.289  1.00  4.08
ATOM   1013  HG2 ARG    66      46.080  63.682  51.681  1.00  4.08
ATOM   1014  CD  ARG    66      47.265  63.679  53.466  1.00  4.08
ATOM   1015  HD1 ARG    66      47.805  64.607  53.269  1.00  4.08
ATOM   1016  HD2 ARG    66      47.950  63.007  53.984  1.00  4.08
ATOM   1017  NE  ARG    66      46.087  63.996  54.315  1.00  4.08
ATOM   1018  HE  ARG    66      45.545  64.800  54.054  1.00  4.08
ATOM   1019  CZ  ARG    66      45.634  63.313  55.360  1.00  4.08
ATOM   1020  NH1 ARG    66      46.200  62.244  55.812  1.00  4.08
ATOM   1021 1HH1 ARG    66      47.026  61.858  55.386  1.00  4.08
ATOM   1022 2HH1 ARG    66      45.736  61.732  56.557  1.00  4.08
ATOM   1023  NH2 ARG    66      44.558  63.658  56.010  1.00  4.08
ATOM   1024 1HH2 ARG    66      44.047  64.489  55.790  1.00  4.08
ATOM   1025 2HH2 ARG    66      44.233  63.045  56.755  1.00  4.08
ATOM   1026  C   ARG    66      47.020  63.750  48.913  1.00  4.08
ATOM   1027  O   ARG    66      46.546  64.714  49.507  1.00  4.08
ATOM   1028  N   LYS    67      47.087  63.722  47.580  1.00  4.43
ATOM   1029  H   LYS    67      47.532  62.895  47.205  1.00  4.43
ATOM   1030  CA  LYS    67      46.830  64.850  46.674  1.00  4.43
ATOM   1031  HA  LYS    67      46.088  65.507  47.134  1.00  4.43
ATOM   1032  CB  LYS    67      48.174  65.616  46.617  1.00  4.43
ATOM   1033  HB1 LYS    67      48.952  64.926  46.299  1.00  4.43
ATOM   1034  HB2 LYS    67      48.441  65.888  47.641  1.00  4.43
ATOM   1035  CG  LYS    67      48.258  66.916  45.793  1.00  4.43
ATOM   1036  HG1 LYS    67      48.420  67.748  46.481  1.00  4.43
ATOM   1037  HG2 LYS    67      47.325  67.123  45.276  1.00  4.43
ATOM   1038  CD  LYS    67      49.424  66.898  44.788  1.00  4.43
ATOM   1039  HD1 LYS    67      50.359  66.795  45.343  1.00  4.43
ATOM   1040  HD2 LYS    67      49.455  67.852  44.259  1.00  4.43
ATOM   1041  CE  LYS    67      49.342  65.748  43.772  1.00  4.43
ATOM   1042  HE1 LYS    67      49.346  64.800  44.314  1.00  4.43
ATOM   1043  HE2 LYS    67      50.240  65.759  43.148  1.00  4.43
ATOM   1044  NZ  LYS    67      48.125  65.839  42.934  1.00  4.43
ATOM   1045  HZ1 LYS    67      47.993  64.996  42.381  1.00  4.43
ATOM   1046  HZ2 LYS    67      47.289  65.894  43.514  1.00  4.43
ATOM   1047  HZ3 LYS    67      48.153  66.646  42.331  1.00  4.43
ATOM   1048  C   LYS    67      46.255  64.461  45.300  1.00  4.43
ATOM   1049  O   LYS    67      45.842  65.335  44.540  1.00  4.43
ATOM   1050  N   SER    68      46.189  63.169  44.977  1.00  4.32
ATOM   1051  H   SER    68      46.694  62.530  45.574  1.00  4.32
ATOM   1052  CA  SER    68      45.336  62.579  43.916  1.00  4.32
ATOM   1053  HA  SER    68      44.407  63.141  43.829  1.00  4.32
ATOM   1054  CB  SER    68      46.075  62.583  42.560  1.00  4.32
ATOM   1055  HB1 SER    68      45.487  62.038  41.819  1.00  4.32
ATOM   1056  HB2 SER    68      47.035  62.075  42.675  1.00  4.32
ATOM   1057  OG  SER    68      46.295  63.892  42.062  1.00  4.32
ATOM   1058  HG  SER    68      45.427  64.247  41.823  1.00  4.32
ATOM   1059  C   SER    68      44.973  61.117  44.251  1.00  4.32
ATOM   1060  O   SER    68      44.519  60.392  43.376  1.00  4.32
ATOM   1061  N   GLY    69      45.272  60.655  45.473  1.00  3.95
ATOM   1062  H   GLY    69      45.632  61.303  46.156  1.00  3.95
ATOM   1063  CA  GLY    69      45.318  59.250  45.898  1.00  3.95
ATOM   1064  HA1 GLY    69      44.301  58.889  46.053  1.00  3.95
ATOM   1065  HA2 GLY    69      45.842  59.179  46.852  1.00  3.95
ATOM   1066  C   GLY    69      46.008  58.291  44.920  1.00  3.95
ATOM   1067  O   GLY    69      45.604  57.142  44.763  1.00  3.95
ATOM   1068  N   LYS    70      47.041  58.764  44.209  1.00  3.40
ATOM   1069  H   LYS    70      47.362  59.699  44.407  1.00  3.40
ATOM   1070  CA  LYS    70      47.801  57.920  43.279  1.00  3.40
ATOM   1071  HA  LYS    70      47.097  57.425  42.607  1.00  3.40
ATOM   1072  CB  LYS    70      48.790  58.790  42.456  1.00  3.40
ATOM   1073  HB1 LYS    70      49.396  59.379  43.147  1.00  3.40
ATOM   1074  HB2 LYS    70      48.223  59.479  41.827  1.00  3.40
ATOM   1075  CG  LYS    70      49.745  57.959  41.565  1.00  3.40
ATOM   1076  HG1 LYS    70      49.161  57.417  40.820  1.00  3.40
ATOM   1077  HG2 LYS    70      50.259  57.244  42.195  1.00  3.40
ATOM   1078  CD  LYS    70      50.849  58.766  40.864  1.00  3.40
ATOM   1079  HD1 LYS    70      51.423  59.317  41.612  1.00  3.40
ATOM   1080  HD2 LYS    70      50.386  59.487  40.189  1.00  3.40
ATOM   1081  CE  LYS    70      51.817  57.876  40.051  1.00  3.40
ATOM   1082  HE1 LYS    70      52.528  58.533  39.541  1.00  3.40
ATOM   1083  HE2 LYS    70      51.256  57.332  39.289  1.00  3.40
ATOM   1084  NZ  LYS    70      52.584  56.928  40.900  1.00  3.40
ATOM   1085  HZ1 LYS    70      53.401  56.519  40.445  1.00  3.40
ATOM   1086  HZ2 LYS    70      53.057  57.432  41.655  1.00  3.40
ATOM   1087  HZ3 LYS    70      52.023  56.184  41.307  1.00  3.40
ATOM   1088  C   LYS    70      48.572  56.856  44.053  1.00  3.40
ATOM   1089  O   LYS    70      49.253  57.158  45.028  1.00  3.40
ATOM   1090  N   LYS    71      48.588  55.648  43.510  1.00  2.89
ATOM   1091  H   LYS    71      47.992  55.509  42.712  1.00  2.89
ATOM   1092  CA  LYS    71      49.462  54.542  43.896  1.00  2.89
ATOM   1093  HA  LYS    71      49.401  54.422  44.979  1.00  2.89
ATOM   1094  CB  LYS    71      48.841  53.299  43.187  1.00  2.89
ATOM   1095  HB1 LYS    71      49.397  52.397  43.421  1.00  2.89
ATOM   1096  HB2 LYS    71      48.959  53.440  42.111  1.00  2.89
ATOM   1097  CG  LYS    71      47.318  53.019  43.432  1.00  2.89
ATOM   1098  HG1 LYS    71      47.032  52.200  42.771  1.00  2.89
ATOM   1099  HG2 LYS    71      46.745  53.887  43.103  1.00  2.89
ATOM   1100  CD  LYS    71      46.831  52.641  44.857  1.00  2.89
ATOM   1101  HD1 LYS    71      47.189  53.386  45.570  1.00  2.89
ATOM   1102  HD2 LYS    71      47.228  51.661  45.122  1.00  2.89
ATOM   1103  CE  LYS    71      45.294  52.578  44.958  1.00  2.89
ATOM   1104  HE1 LYS    71      44.889  51.888  44.215  1.00  2.89
ATOM   1105  HE2 LYS    71      44.904  53.580  44.749  1.00  2.89
ATOM   1106  NZ  LYS    71      44.801  52.192  46.308  1.00  2.89
ATOM   1107  HZ1 LYS    71      43.909  52.662  46.483  1.00  2.89
ATOM   1108  HZ2 LYS    71      44.636  51.198  46.478  1.00  2.89
ATOM   1109  HZ3 LYS    71      45.349  52.617  47.052  1.00  2.89
ATOM   1110  C   LYS    71      50.932  54.852  43.533  1.00  2.89
ATOM   1111  O   LYS    71      51.235  54.946  42.345  1.00  2.89
ATOM   1112  N   PHE    72      51.796  55.125  44.522  1.00  2.26
ATOM   1113  H   PHE    72      51.437  55.127  45.470  1.00  2.26
ATOM   1114  CA  PHE    72      53.193  55.587  44.376  1.00  2.26
ATOM   1115  HA  PHE    72      53.155  56.504  43.791  1.00  2.26
ATOM   1116  CB  PHE    72      53.749  55.993  45.758  1.00  2.26
ATOM   1117  HB1 PHE    72      53.003  56.582  46.282  1.00  2.26
ATOM   1118  HB2 PHE    72      54.536  56.722  45.575  1.00  2.26
ATOM   1119  CG  PHE    72      54.368  54.947  46.700  1.00  2.26
ATOM   1120  CD1 PHE    72      54.558  53.578  46.409  1.00  2.26
ATOM   1121  HD1 PHE    72      54.162  53.131  45.519  1.00  2.26
ATOM   1122  CE1 PHE    72      55.289  52.738  47.271  1.00  2.26
ATOM   1123  HE1 PHE    72      55.449  51.695  47.016  1.00  2.26
ATOM   1124  CZ  PHE    72      55.759  53.219  48.492  1.00  2.26
ATOM   1125  HZ  PHE    72      56.266  52.549  49.172  1.00  2.26
ATOM   1126  CE2 PHE    72      55.586  54.574  48.795  1.00  2.26
ATOM   1127  HE2 PHE    72      55.974  54.960  49.726  1.00  2.26
ATOM   1128  CD2 PHE    72      54.905  55.425  47.898  1.00  2.26
ATOM   1129  HD2 PHE    72      54.756  56.467  48.119  1.00  2.26
ATOM   1130  C   PHE    72      54.192  54.666  43.646  1.00  2.26
ATOM   1131  O   PHE    72      53.840  53.594  43.160  1.00  2.26
ATOM   1132  N   SER    73      55.470  55.036  43.788  1.00  1.71
ATOM   1133  H   SER    73      55.626  55.965  44.143  1.00  1.71
ATOM   1134  CA  SER    73      56.598  54.125  44.024  1.00  1.71
ATOM   1135  HA  SER    73      56.193  53.139  44.198  1.00  1.71
ATOM   1136  CB  SER    73      57.498  54.058  42.779  1.00  1.71
ATOM   1137  HB1 SER    73      58.103  53.152  42.827  1.00  1.71
ATOM   1138  HB2 SER    73      58.161  54.921  42.750  1.00  1.71
ATOM   1139  OG  SER    73      56.714  54.021  41.593  1.00  1.71
ATOM   1140  HG  SER    73      56.249  54.870  41.477  1.00  1.71
ATOM   1141  C   SER    73      57.330  54.528  45.304  1.00  1.71
ATOM   1142  O   SER    73      57.153  55.660  45.744  1.00  1.71
ATOM   1143  N   ILE    74      58.081  53.651  45.976  1.00  1.65
ATOM   1144  H   ILE    74      58.354  52.796  45.506  1.00  1.65
ATOM   1145  CA  ILE    74      58.713  53.984  47.277  1.00  1.65
ATOM   1146  HA  ILE    74      57.944  54.285  47.975  1.00  1.65
ATOM   1147  CB  ILE    74      59.430  52.733  47.850  1.00  1.65
ATOM   1148  HB  ILE    74      58.699  51.922  47.877  1.00  1.65
ATOM   1149  CG2 ILE    74      60.586  52.232  46.965  1.00  1.65
ATOM   1150 1HG2 ILE    74      61.370  52.984  46.883  1.00  1.65
ATOM   1151 2HG2 ILE    74      61.017  51.328  47.388  1.00  1.65
ATOM   1152 3HG2 ILE    74      60.220  51.976  45.972  1.00  1.65
ATOM   1153  CG1 ILE    74      59.942  52.939  49.294  1.00  1.65
ATOM   1154 1HG1 ILE    74      60.433  53.905  49.393  1.00  1.65
ATOM   1155 2HG1 ILE    74      60.684  52.180  49.525  1.00  1.65
ATOM   1156  CD1 ILE    74      58.833  52.824  50.344  1.00  1.65
ATOM   1157  HD1 ILE    74      59.277  52.836  51.338  1.00  1.65
ATOM   1158  HD2 ILE    74      58.138  53.657  50.248  1.00  1.65
ATOM   1159  HD3 ILE    74      58.303  51.878  50.221  1.00  1.65
ATOM   1160  C   ILE    74      59.648  55.199  47.139  1.00  1.65
ATOM   1161  O   ILE    74      59.701  56.093  47.995  1.00  1.65
ATOM   1162  N   GLU    75      60.284  55.278  45.975  1.00  1.60
ATOM   1163  H   GLU    75      60.171  54.480  45.346  1.00  1.60
ATOM   1164  CA  GLU    75      61.057  56.397  45.463  1.00  1.60
ATOM   1165  HA  GLU    75      61.841  56.633  46.183  1.00  1.60
ATOM   1166  CB  GLU    75      61.733  56.039  44.122  1.00  1.60
ATOM   1167  HB1 GLU    75      62.532  56.765  43.962  1.00  1.60
ATOM   1168  HB2 GLU    75      61.018  56.169  43.307  1.00  1.60
ATOM   1169  CG  GLU    75      62.340  54.627  44.011  1.00  1.60
ATOM   1170  HG1 GLU    75      62.662  54.277  44.992  1.00  1.60
ATOM   1171  HG2 GLU    75      63.230  54.692  43.381  1.00  1.60
ATOM   1172  CD  GLU    75      61.354  53.626  43.387  1.00  1.60
ATOM   1173  OE1 GLU    75      60.258  53.449  43.970  1.00  1.60
ATOM   1174  OE2 GLU    75      61.695  53.070  42.326  1.00  1.60
ATOM   1175  C   GLU    75      60.213  57.669  45.254  1.00  1.60
ATOM   1176  O   GLU    75      60.659  58.780  45.545  1.00  1.60
ATOM   1177  N   GLU    76      58.977  57.545  44.765  1.00  1.90
ATOM   1178  H   GLU    76      58.608  56.615  44.618  1.00  1.90
ATOM   1179  CA  GLU    76      58.065  58.689  44.640  1.00  1.90
ATOM   1180  HA  GLU    76      58.564  59.495  44.100  1.00  1.90
ATOM   1181  CB  GLU    76      56.762  58.356  43.904  1.00  1.90
ATOM   1182  HB1 GLU    76      56.150  59.259  43.923  1.00  1.90
ATOM   1183  HB2 GLU    76      56.231  57.600  44.471  1.00  1.90
ATOM   1184  CG  GLU    76      56.856  57.891  42.446  1.00  1.90
ATOM   1185  HG1 GLU    76      57.523  57.031  42.385  1.00  1.90
ATOM   1186  HG2 GLU    76      57.266  58.697  41.835  1.00  1.90
ATOM   1187  CD  GLU    76      55.454  57.506  41.942  1.00  1.90
ATOM   1188  OE1 GLU    76      54.453  58.117  42.390  1.00  1.90
ATOM   1189  OE2 GLU    76      55.300  56.533  41.164  1.00  1.90
ATOM   1190  C   GLU    76      57.654  59.235  46.013  1.00  1.90
ATOM   1191  O   GLU    76      57.572  60.448  46.201  1.00  1.90
ATOM   1192  N   ALA    77      57.403  58.348  46.986  1.00  2.01
ATOM   1193  H   ALA    77      57.483  57.360  46.765  1.00  2.01
ATOM   1194  CA  ALA    77      57.119  58.757  48.358  1.00  2.01
ATOM   1195  HA  ALA    77      56.233  59.393  48.362  1.00  2.01
ATOM   1196  CB  ALA    77      56.886  57.557  49.285  1.00  2.01
ATOM   1197  HB1 ALA    77      57.427  57.681  50.224  1.00  2.01
ATOM   1198  HB2 ALA    77      55.831  57.499  49.543  1.00  2.01
ATOM   1199  HB3 ALA    77      57.244  56.644  48.813  1.00  2.01
ATOM   1200  C   ALA    77      58.280  59.572  48.930  1.00  2.01
ATOM   1201  O   ALA    77      58.067  60.674  49.449  1.00  2.01
ATOM   1202  N   LEU    78      59.496  59.018  48.833  1.00  1.90
ATOM   1203  H   LEU    78      59.583  58.087  48.432  1.00  1.90
ATOM   1204  CA  LEU    78      60.706  59.716  49.259  1.00  1.90
ATOM   1205  HA  LEU    78      60.715  59.813  50.346  1.00  1.90
ATOM   1206  CB  LEU    78      61.948  58.914  48.810  1.00  1.90
ATOM   1207  HB1 LEU    78      61.821  58.647  47.763  1.00  1.90
ATOM   1208  HB2 LEU    78      62.000  57.982  49.374  1.00  1.90
ATOM   1209  CG  LEU    78      63.290  59.677  48.944  1.00  1.90
ATOM   1210  HG  LEU    78      63.191  60.708  48.616  1.00  1.90
ATOM   1211  CD1 LEU    78      63.773  59.692  50.391  1.00  1.90
ATOM   1212 1HD1 LEU    78      64.708  60.247  50.458  1.00  1.90
ATOM   1213 2HD1 LEU    78      63.031  60.177  51.025  1.00  1.90
ATOM   1214 3HD1 LEU    78      63.937  58.674  50.735  1.00  1.90
ATOM   1215  CD2 LEU    78      64.342  59.061  48.029  1.00  1.90
ATOM   1216 1HD2 LEU    78      65.312  59.528  48.199  1.00  1.90
ATOM   1217 2HD2 LEU    78      64.418  57.998  48.225  1.00  1.90
ATOM   1218 3HD2 LEU    78      64.058  59.204  46.987  1.00  1.90
ATOM   1219  C   LEU    78      60.761  61.129  48.664  1.00  1.90
ATOM   1220  O   LEU    78      60.885  62.111  49.388  1.00  1.90
ATOM   1221  N   GLN    79      60.637  61.219  47.340  1.00  2.37
ATOM   1222  H   GLN    79      60.520  60.362  46.806  1.00  2.37
ATOM   1223  CA  GLN    79      60.705  62.483  46.604  1.00  2.37
ATOM   1224  HA  GLN    79      61.595  63.027  46.924  1.00  2.37
ATOM   1225  CB  GLN    79      60.839  62.177  45.103  1.00  2.37
ATOM   1226  HB1 GLN    79      60.711  63.095  44.528  1.00  2.37
ATOM   1227  HB2 GLN    79      60.046  61.486  44.811  1.00  2.37
ATOM   1228  CG  GLN    79      62.210  61.586  44.741  1.00  2.37
ATOM   1229  HG1 GLN    79      62.456  60.764  45.412  1.00  2.37
ATOM   1230  HG2 GLN    79      62.974  62.356  44.849  1.00  2.37
ATOM   1231  CD  GLN    79      62.226  61.061  43.312  1.00  2.37
ATOM   1232  OE1 GLN    79      62.768  61.666  42.402  1.00  2.37
ATOM   1233  NE2 GLN    79      61.636  59.911  43.077  1.00  2.37
ATOM   1234 1HE2 GLN    79      61.203  59.417  43.849  1.00  2.37
ATOM   1235 2HE2 GLN    79      61.671  59.555  42.140  1.00  2.37
ATOM   1236  C   GLN    79      59.514  63.430  46.832  1.00  2.37
ATOM   1237  O   GLN    79      59.555  64.576  46.390  1.00  2.37
ATOM   1238  N   SER    80      58.485  62.990  47.554  1.00  2.76
ATOM   1239  H   SER    80      58.492  62.019  47.836  1.00  2.76
ATOM   1240  CA  SER    80      57.348  63.810  47.988  1.00  2.76
ATOM   1241  HA  SER    80      57.460  64.816  47.583  1.00  2.76
ATOM   1242  CB  SER    80      56.058  63.212  47.399  1.00  2.76
ATOM   1243  HB1 SER    80      55.694  62.415  48.049  1.00  2.76
ATOM   1244  HB2 SER    80      56.284  62.777  46.424  1.00  2.76
ATOM   1245  OG  SER    80      55.043  64.191  47.208  1.00  2.76
ATOM   1246  HG  SER    80      54.903  64.278  46.259  1.00  2.76
ATOM   1247  C   SER    80      57.314  63.950  49.516  1.00  2.76
ATOM   1248  O   SER    80      56.294  64.334  50.095  1.00  2.76
ATOM   1249  N   GLY    81      58.430  63.620  50.185  1.00  2.77
ATOM   1250  H   GLY    81      59.217  63.259  49.657  1.00  2.77
ATOM   1251  CA  GLY    81      58.615  63.768  51.626  1.00  2.77
ATOM   1252  HA1 GLY    81      58.647  64.827  51.882  1.00  2.77
ATOM   1253  HA2 GLY    81      59.561  63.310  51.917  1.00  2.77
ATOM   1254  C   GLY    81      57.494  63.110  52.427  1.00  2.77
ATOM   1255  O   GLY    81      56.884  63.715  53.308  1.00  2.77
ATOM   1256  N   ARG    82      57.157  61.880  52.028  1.00  2.78
ATOM   1257  H   ARG    82      57.618  61.532  51.190  1.00  2.78
ATOM   1258  CA  ARG    82      56.187  61.004  52.700  1.00  2.78
ATOM   1259  HA  ARG    82      55.587  61.594  53.392  1.00  2.78
ATOM   1260  CB  ARG    82      55.301  60.357  51.611  1.00  2.78
ATOM   1261  HB1 ARG    82      55.731  59.395  51.327  1.00  2.78
ATOM   1262  HB2 ARG    82      55.316  60.970  50.708  1.00  2.78
ATOM   1263  CG  ARG    82      53.831  60.130  52.013  1.00  2.78
ATOM   1264  HG1 ARG    82      53.782  59.415  52.836  1.00  2.78
ATOM   1265  HG2 ARG    82      53.318  59.691  51.157  1.00  2.78
ATOM   1266  CD  ARG    82      53.081  61.409  52.421  1.00  2.78
ATOM   1267  HD1 ARG    82      53.327  61.636  53.460  1.00  2.78
ATOM   1268  HD2 ARG    82      52.005  61.226  52.374  1.00  2.78
ATOM   1269  NE  ARG    82      53.448  62.570  51.585  1.00  2.78
ATOM   1270  HE  ARG    82      54.169  63.176  51.951  1.00  2.78
ATOM   1271  CZ  ARG    82      53.065  62.841  50.351  1.00  2.78
ATOM   1272  NH1 ARG    82      52.174  62.141  49.704  1.00  2.78
ATOM   1273 1HH1 ARG    82      51.791  61.318  50.130  1.00  2.78
ATOM   1274 2HH1 ARG    82      51.933  62.409  48.743  1.00  2.78
ATOM   1275  NH2 ARG    82      53.599  63.848  49.738  1.00  2.78
ATOM   1276 1HH2 ARG    82      54.483  64.215  50.082  1.00  2.78
ATOM   1277 2HH2 ARG    82      53.432  63.974  48.751  1.00  2.78
ATOM   1278  C   ARG    82      56.859  59.911  53.527  1.00  2.78
ATOM   1279  O   ARG    82      56.185  59.117  54.174  1.00  2.78
ATOM   1280  N   LEU    83      58.189  59.879  53.491  1.00  2.45
ATOM   1281  H   LEU    83      58.652  60.649  53.029  1.00  2.45
ATOM   1282  CA  LEU    83      59.050  58.857  54.059  1.00  2.45
ATOM   1283  HA  LEU    83      58.615  58.466  54.979  1.00  2.45
ATOM   1284  CB  LEU    83      59.121  57.747  52.992  1.00  2.45
ATOM   1285  HB1 LEU    83      59.442  58.195  52.049  1.00  2.45
ATOM   1286  HB2 LEU    83      58.111  57.361  52.846  1.00  2.45
ATOM   1287  CG  LEU    83      60.050  56.557  53.272  1.00  2.45
ATOM   1288  HG  LEU    83      61.088  56.885  53.259  1.00  2.45
ATOM   1289  CD1 LEU    83      59.754  55.873  54.602  1.00  2.45
ATOM   1290 1HD1 LEU    83      58.685  55.719  54.728  1.00  2.45
ATOM   1291 2HD1 LEU    83      60.264  54.913  54.636  1.00  2.45
ATOM   1292 3HD1 LEU    83      60.142  56.478  55.416  1.00  2.45
ATOM   1293  CD2 LEU    83      59.833  55.525  52.165  1.00  2.45
ATOM   1294 1HD2 LEU    83      60.497  54.679  52.330  1.00  2.45
ATOM   1295 2HD2 LEU    83      58.801  55.178  52.172  1.00  2.45
ATOM   1296 3HD2 LEU    83      60.066  55.968  51.196  1.00  2.45
ATOM   1297  C   LEU    83      60.426  59.461  54.354  1.00  2.45
ATOM   1298  O   LEU    83      60.921  60.285  53.589  1.00  2.45
ATOM   1299  N   THR    84      61.060  59.028  55.441  1.00  2.37
ATOM   1300  H   THR    84      60.660  58.291  55.996  1.00  2.37
ATOM   1301  CA  THR    84      62.402  59.491  55.795  1.00  2.37
ATOM   1302  HA  THR    84      62.424  60.567  55.636  1.00  2.37
ATOM   1303  CB  THR    84      62.701  59.247  57.284  1.00  2.37
ATOM   1304  HB  THR    84      63.770  59.383  57.455  1.00  2.37
ATOM   1305  CG2 THR    84      61.956  60.217  58.189  1.00  2.37
ATOM   1306 1HG2 THR    84      62.335  60.136  59.205  1.00  2.37
ATOM   1307 2HG2 THR    84      62.117  61.241  57.851  1.00  2.37
ATOM   1308 3HG2 THR    84      60.885  60.013  58.178  1.00  2.37
ATOM   1309  OG1 THR    84      62.328  57.954  57.705  1.00  2.37
ATOM   1310  HG1 THR    84      61.941  58.062  58.582  1.00  2.37
ATOM   1311  C   THR    84      63.479  58.821  54.952  1.00  2.37
ATOM   1312  O   THR    84      63.415  57.599  54.784  1.00  2.37
ATOM   1313  N   PRO    85      64.494  59.575  54.475  1.00  2.00
ATOM   1314  CD  PRO    85      64.625  61.026  54.565  1.00  2.00
ATOM   1315  HD1 PRO    85      64.876  61.307  55.588  1.00  2.00
ATOM   1316  HD2 PRO    85      63.709  61.527  54.246  1.00  2.00
ATOM   1317  CG  PRO    85      65.766  61.416  53.625  1.00  2.00
ATOM   1318  HG1 PRO    85      66.326  62.273  54.001  1.00  2.00
ATOM   1319  HG2 PRO    85      65.364  61.627  52.632  1.00  2.00
ATOM   1320  CB  PRO    85      66.625  60.156  53.571  1.00  2.00
ATOM   1321  HB1 PRO    85      67.289  60.129  54.436  1.00  2.00
ATOM   1322  HB2 PRO    85      67.198  60.094  52.644  1.00  2.00
ATOM   1323  CA  PRO    85      65.580  59.043  53.661  1.00  2.00
ATOM   1324  HA  PRO    85      65.188  58.866  52.661  1.00  2.00
ATOM   1325  C   PRO    85      66.170  57.723  54.158  1.00  2.00
ATOM   1326  O   PRO    85      66.179  56.766  53.403  1.00  2.00
ATOM   1327  N   ALA    86      66.528  57.600  55.440  1.00  2.23
ATOM   1328  H   ALA    86      66.483  58.401  56.045  1.00  2.23
ATOM   1329  CA  ALA    86      67.093  56.348  55.948  1.00  2.23
ATOM   1330  HA  ALA    86      67.973  56.109  55.345  1.00  2.23
ATOM   1331  CB  ALA    86      67.550  56.577  57.393  1.00  2.23
ATOM   1332  HB1 ALA    86      68.030  55.672  57.768  1.00  2.23
ATOM   1333  HB2 ALA    86      68.272  57.395  57.426  1.00  2.23
ATOM   1334  HB3 ALA    86      66.695  56.819  58.026  1.00  2.23
ATOM   1335  C   ALA    86      66.138  55.136  55.847  1.00  2.23
ATOM   1336  O   ALA    86      66.563  54.013  55.535  1.00  2.23
ATOM   1337  N   HIS    87      64.841  55.340  56.119  1.00  2.30
ATOM   1338  H   HIS    87      64.499  56.288  56.212  1.00  2.30
ATOM   1339  CA  HIS    87      63.881  54.239  56.038  1.00  2.30
ATOM   1340  HA  HIS    87      64.360  53.366  56.482  1.00  2.30
ATOM   1341  CB  HIS    87      62.610  54.502  56.852  1.00  2.30
ATOM   1342  HB1 HIS    87      62.019  55.280  56.371  1.00  2.30
ATOM   1343  HB2 HIS    87      62.884  54.842  57.851  1.00  2.30
ATOM   1344  CG  HIS    87      61.798  53.236  56.980  1.00  2.30
ATOM   1345  ND1 HIS    87      60.549  53.009  56.402  1.00  2.30
ATOM   1346  CE1 HIS    87      60.305  51.700  56.550  1.00  2.30
ATOM   1347  HE1 HIS    87      59.422  51.196  56.182  1.00  2.30
ATOM   1348  NE2 HIS    87      61.306  51.106  57.221  1.00  2.30
ATOM   1349  HE2 HIS    87      61.374  50.116  57.416  1.00  2.30
ATOM   1350  CD2 HIS    87      62.254  52.061  57.508  1.00  2.30
ATOM   1351  HD2 HIS    87      63.218  51.899  57.968  1.00  2.30
ATOM   1352  C   HIS    87      63.586  53.832  54.590  1.00  2.30
ATOM   1353  O   HIS    87      63.550  52.635  54.288  1.00  2.30
ATOM   1354  N   TYR    88      63.493  54.815  53.687  1.00  1.82
ATOM   1355  H   TYR    88      63.584  55.772  54.014  1.00  1.82
ATOM   1356  CA  TYR    88      63.497  54.596  52.239  1.00  1.82
ATOM   1357  HA  TYR    88      62.610  54.031  51.956  1.00  1.82
ATOM   1358  CB  TYR    88      63.479  55.943  51.487  1.00  1.82
ATOM   1359  HB1 TYR    88      63.999  56.693  52.079  1.00  1.82
ATOM   1360  HB2 TYR    88      62.452  56.282  51.376  1.00  1.82
ATOM   1361  CG  TYR    88      64.132  55.884  50.115  1.00  1.82
ATOM   1362  CD1 TYR    88      63.435  55.344  49.018  1.00  1.82
ATOM   1363  HD1 TYR    88      62.406  55.041  49.127  1.00  1.82
ATOM   1364  CE1 TYR    88      64.097  55.152  47.791  1.00  1.82
ATOM   1365  HE1 TYR    88      63.580  54.713  46.956  1.00  1.82
ATOM   1366  CZ  TYR    88      65.463  55.478  47.660  1.00  1.82
ATOM   1367  OH  TYR    88      66.108  55.247  46.487  1.00  1.82
ATOM   1368  HH  TYR    88      67.019  55.539  46.539  1.00  1.82
ATOM   1369  CE2 TYR    88      66.159  56.028  48.754  1.00  1.82
ATOM   1370  HE2 TYR    88      67.212  56.259  48.685  1.00  1.82
ATOM   1371  CD2 TYR    88      65.487  56.246  49.970  1.00  1.82
ATOM   1372  HD2 TYR    88      66.048  56.632  50.812  1.00  1.82
ATOM   1373  C   TYR    88      64.701  53.755  51.803  1.00  1.82
ATOM   1374  O   TYR    88      64.506  52.717  51.183  1.00  1.82
ATOM   1375  N   ASP    89      65.924  54.138  52.182  1.00  2.01
ATOM   1376  H   ASP    89      66.022  55.035  52.655  1.00  2.01
ATOM   1377  CA  ASP    89      67.156  53.462  51.782  1.00  2.01
ATOM   1378  HA  ASP    89      67.287  53.536  50.704  1.00  2.01
ATOM   1379  CB  ASP    89      68.385  54.087  52.470  1.00  2.01
ATOM   1380  HB1 ASP    89      69.257  53.484  52.216  1.00  2.01
ATOM   1381  HB2 ASP    89      68.257  54.029  53.551  1.00  2.01
ATOM   1382  CG  ASP    89      68.721  55.528  52.096  1.00  2.01
ATOM   1383  OD1 ASP    89      68.585  55.873  50.904  1.00  2.01
ATOM   1384  OD2 ASP    89      69.203  56.226  53.014  1.00  2.01
ATOM   1385  C   ASP    89      67.134  51.998  52.212  1.00  2.01
ATOM   1386  O   ASP    89      67.549  51.106  51.467  1.00  2.01
ATOM   1387  N   ARG    90      66.687  51.737  53.450  1.00  2.52
ATOM   1388  H   ARG    90      66.353  52.516  54.013  1.00  2.52
ATOM   1389  CA  ARG    90      66.632  50.366  53.976  1.00  2.52
ATOM   1390  HA  ARG    90      67.570  49.869  53.735  1.00  2.52
ATOM   1391  CB  ARG    90      66.490  50.397  55.506  1.00  2.52
ATOM   1392  HB1 ARG    90      65.911  49.527  55.818  1.00  2.52
ATOM   1393  HB2 ARG    90      65.939  51.286  55.819  1.00  2.52
ATOM   1394  CG  ARG    90      67.847  50.331  56.245  1.00  2.52
ATOM   1395  HG1 ARG    90      68.334  49.393  55.982  1.00  2.52
ATOM   1396  HG2 ARG    90      67.620  50.272  57.311  1.00  2.52
ATOM   1397  CD  ARG    90      68.852  51.496  56.071  1.00  2.52
ATOM   1398  HD1 ARG    90      69.668  51.357  56.782  1.00  2.52
ATOM   1399  HD2 ARG    90      68.349  52.425  56.342  1.00  2.52
ATOM   1400  NE  ARG    90      69.429  51.650  54.714  1.00  2.52
ATOM   1401  HE  ARG    90      69.190  52.512  54.244  1.00  2.52
ATOM   1402  CZ  ARG    90      70.141  50.786  54.011  1.00  2.52
ATOM   1403  NH1 ARG    90      70.554  49.653  54.496  1.00  2.52
ATOM   1404 1HH1 ARG    90      70.437  49.457  55.471  1.00  2.52
ATOM   1405 2HH1 ARG    90      70.966  48.978  53.861  1.00  2.52
ATOM   1406  NH2 ARG    90      70.442  51.002  52.766  1.00  2.52
ATOM   1407 1HH2 ARG    90      70.112  51.829  52.294  1.00  2.52
ATOM   1408 2HH2 ARG    90      70.900  50.272  52.241  1.00  2.52
ATOM   1409  C   ARG    90      65.588  49.497  53.254  1.00  2.52
ATOM   1410  O   ARG    90      65.872  48.329  52.941  1.00  2.52
ATOM   1411  N   TYR    91      64.436  50.089  52.914  1.00  2.43
ATOM   1412  H   TYR    91      64.294  51.060  53.175  1.00  2.43
ATOM   1413  CA  TYR    91      63.463  49.455  52.025  1.00  2.43
ATOM   1414  HA  TYR    91      63.140  48.540  52.504  1.00  2.43
ATOM   1415  CB  TYR    91      62.219  50.353  51.811  1.00  2.43
ATOM   1416  HB1 TYR    91      62.515  51.312  51.394  1.00  2.43
ATOM   1417  HB2 TYR    91      61.757  50.550  52.780  1.00  2.43
ATOM   1418  CG  TYR    91      61.185  49.745  50.873  1.00  2.43
ATOM   1419  CD1 TYR    91      59.972  49.239  51.375  1.00  2.43
ATOM   1420  HD1 TYR    91      59.706  49.390  52.411  1.00  2.43
ATOM   1421  CE1 TYR    91      59.120  48.501  50.530  1.00  2.43
ATOM   1422  HE1 TYR    91      58.207  48.072  50.889  1.00  2.43
ATOM   1423  CZ  TYR    91      59.487  48.235  49.198  1.00  2.43
ATOM   1424  OH  TYR    91      58.787  47.340  48.461  1.00  2.43
ATOM   1425  HH  TYR    91      59.375  46.994  47.757  1.00  2.43
ATOM   1426  CE2 TYR    91      60.633  48.848  48.666  1.00  2.43
ATOM   1427  HE2 TYR    91      60.891  48.679  47.629  1.00  2.43
ATOM   1428  CD2 TYR    91      61.453  49.629  49.493  1.00  2.43
ATOM   1429  HD2 TYR    91      62.314  50.102  49.056  1.00  2.43
ATOM   1430  C   TYR    91      64.105  49.070  50.678  1.00  2.43
ATOM   1431  O   TYR    91      64.136  47.891  50.306  1.00  2.43
ATOM   1432  N   VAL    92      64.650  50.049  49.946  1.00  2.17
ATOM   1433  H   VAL    92      64.633  51.009  50.287  1.00  2.17
ATOM   1434  CA  VAL    92      65.139  49.762  48.594  1.00  2.17
ATOM   1435  HA  VAL    92      64.318  49.299  48.045  1.00  2.17
ATOM   1436  CB  VAL    92      65.573  50.997  47.779  1.00  2.17
ATOM   1437  HB  VAL    92      66.044  50.647  46.863  1.00  2.17
ATOM   1438  CG1 VAL    92      64.344  51.813  47.377  1.00  2.17
ATOM   1439 1HG1 VAL    92      64.644  52.591  46.676  1.00  2.17
ATOM   1440 2HG1 VAL    92      63.611  51.175  46.883  1.00  2.17
ATOM   1441 3HG1 VAL    92      63.890  52.269  48.257  1.00  2.17
ATOM   1442  CG2 VAL    92      66.581  51.916  48.464  1.00  2.17
ATOM   1443 1HG2 VAL    92      66.876  52.710  47.778  1.00  2.17
ATOM   1444 2HG2 VAL    92      66.123  52.372  49.332  1.00  2.17
ATOM   1445 3HG2 VAL    92      67.471  51.363  48.759  1.00  2.17
ATOM   1446  C   VAL    92      66.222  48.706  48.628  1.00  2.17
ATOM   1447  O   VAL    92      66.138  47.749  47.874  1.00  2.17
ATOM   1448  N   ASN    93      67.134  48.771  49.602  1.00  2.96
ATOM   1449  H   ASN    93      67.107  49.573  50.226  1.00  2.96
ATOM   1450  CA  ASN    93      68.103  47.713  49.877  1.00  2.96
ATOM   1451  HA  ASN    93      68.824  47.699  49.056  1.00  2.96
ATOM   1452  CB  ASN    93      68.831  48.112  51.174  1.00  2.96
ATOM   1453  HB1 ASN    93      68.171  47.968  52.024  1.00  2.96
ATOM   1454  HB2 ASN    93      69.074  49.169  51.107  1.00  2.96
ATOM   1455  CG  ASN    93      70.138  47.412  51.484  1.00  2.96
ATOM   1456  OD1 ASN    93      70.959  47.983  52.194  1.00  2.96
ATOM   1457  ND2 ASN    93      70.371  46.203  51.027  1.00  2.96
ATOM   1458 1HD2 ASN    93      69.706  45.719  50.437  1.00  2.96
ATOM   1459 2HD2 ASN    93      71.260  45.787  51.237  1.00  2.96
ATOM   1460  C   ASN    93      67.461  46.319  49.950  1.00  2.96
ATOM   1461  O   ASN    93      67.875  45.462  49.159  1.00  2.96
ATOM   1462  N   LYS    94      66.472  46.083  50.842  1.00  3.30
ATOM   1463  H   LYS    94      66.058  46.855  51.355  1.00  3.30
ATOM   1464  CA  LYS    94      65.848  44.737  50.900  1.00  3.30
ATOM   1465  HA  LYS    94      66.644  44.024  51.121  1.00  3.30
ATOM   1466  CB  LYS    94      64.799  44.564  52.027  1.00  3.30
ATOM   1467  HB1 LYS    94      65.296  44.662  52.993  1.00  3.30
ATOM   1468  HB2 LYS    94      64.388  43.556  51.959  1.00  3.30
ATOM   1469  CG  LYS    94      63.645  45.568  51.968  1.00  3.30
ATOM   1470  HG1 LYS    94      63.283  45.616  50.948  1.00  3.30
ATOM   1471  HG2 LYS    94      64.050  46.528  52.270  1.00  3.30
ATOM   1472  CD  LYS    94      62.425  45.308  52.852  1.00  3.30
ATOM   1473  HD1 LYS    94      62.701  45.430  53.899  1.00  3.30
ATOM   1474  HD2 LYS    94      62.048  44.300  52.678  1.00  3.30
ATOM   1475  CE  LYS    94      61.364  46.339  52.437  1.00  3.30
ATOM   1476  HE1 LYS    94      61.015  46.095  51.422  1.00  3.30
ATOM   1477  HE2 LYS    94      61.816  47.329  52.372  1.00  3.30
ATOM   1478  NZ  LYS    94      60.227  46.386  53.380  1.00  3.30
ATOM   1479  HZ1 LYS    94      59.763  45.481  53.410  1.00  3.30
ATOM   1480  HZ2 LYS    94      60.498  46.643  54.311  1.00  3.30
ATOM   1481  HZ3 LYS    94      59.496  47.040  53.084  1.00  3.30
ATOM   1482  C   LYS    94      65.341  44.291  49.520  1.00  3.30
ATOM   1483  O   LYS    94      65.707  43.199  49.046  1.00  3.30
ATOM   1484  N   ASP    95      64.623  45.182  48.826  1.00  3.07
ATOM   1485  H   ASP    95      64.410  46.094  49.214  1.00  3.07
ATOM   1486  CA  ASP    95      64.009  44.775  47.559  1.00  3.07
ATOM   1487  HA  ASP    95      63.403  43.882  47.720  1.00  3.07
ATOM   1488  CB  ASP    95      63.086  45.888  47.052  1.00  3.07
ATOM   1489  HB1 ASP    95      62.922  45.721  45.988  1.00  3.07
ATOM   1490  HB2 ASP    95      63.572  46.857  47.174  1.00  3.07
ATOM   1491  CG  ASP    95      61.719  45.916  47.745  1.00  3.07
ATOM   1492  OD1 ASP    95      61.636  45.692  48.976  1.00  3.07
ATOM   1493  OD2 ASP    95      60.735  46.195  47.017  1.00  3.07
ATOM   1494  C   ASP    95      65.101  44.404  46.543  1.00  3.07
ATOM   1495  O   ASP    95      65.031  43.359  45.901  1.00  3.07
ATOM   1496  N   MET    96      66.183  45.188  46.528  1.00  3.65
ATOM   1497  H   MET    96      66.198  45.962  47.185  1.00  3.65
ATOM   1498  CA  MET    96      67.303  45.099  45.590  1.00  3.65
ATOM   1499  HA  MET    96      66.905  44.972  44.589  1.00  3.65
ATOM   1500  CB  MET    96      68.033  46.451  45.642  1.00  3.65
ATOM   1501  HB1 MET    96      68.545  46.550  46.600  1.00  3.65
ATOM   1502  HB2 MET    96      67.284  47.238  45.573  1.00  3.65
ATOM   1503  CG  MET    96      69.039  46.680  44.510  1.00  3.65
ATOM   1504  HG1 MET    96      68.535  46.545  43.553  1.00  3.65
ATOM   1505  HG2 MET    96      69.830  45.934  44.585  1.00  3.65
ATOM   1506  SD  MET    96      69.826  48.319  44.536  1.00  3.65
ATOM   1507  CE  MET    96      68.428  49.387  44.083  1.00  3.65
ATOM   1508  HE1 MET    96      68.020  49.073  43.122  1.00  3.65
ATOM   1509  HE2 MET    96      67.652  49.330  44.845  1.00  3.65
ATOM   1510  HE3 MET    96      68.770  50.419  44.009  1.00  3.65
ATOM   1511  C   MET    96      68.253  43.929  45.915  1.00  3.65
ATOM   1512  O   MET    96      69.181  43.623  45.164  1.00  3.65
ATOM   1513  N   SER    97      68.029  43.283  47.062  1.00  4.72
ATOM   1514  H   SER    97      67.290  43.639  47.658  1.00  4.72
ATOM   1515  CA  SER    97      68.731  42.078  47.502  1.00  4.72
ATOM   1516  HA  SER    97      69.593  41.892  46.861  1.00  4.72
ATOM   1517  CB  SER    97      69.225  42.315  48.932  1.00  4.72
ATOM   1518  HB1 SER    97      68.367  42.425  49.597  1.00  4.72
ATOM   1519  HB2 SER    97      69.815  43.232  48.964  1.00  4.72
ATOM   1520  OG  SER    97      70.027  41.239  49.372  1.00  4.72
ATOM   1521  HG  SER    97      69.588  40.424  49.076  1.00  4.72
ATOM   1522  C   SER    97      67.826  40.844  47.451  1.00  4.72
ATOM   1523  O   SER    97      68.270  39.757  47.833  1.00  4.72
ATOM   1524  N   ILE    98      66.586  40.993  46.964  1.00  4.69
ATOM   1525  H   ILE    98      66.265  41.930  46.744  1.00  4.69
ATOM   1526  CA  ILE    98      65.706  39.857  46.634  1.00  4.69
ATOM   1527  HA  ILE    98      66.204  38.923  46.891  1.00  4.69
ATOM   1528  CB  ILE    98      64.427  39.970  47.509  1.00  4.69
ATOM   1529  HB  ILE    98      64.004  40.964  47.342  1.00  4.69
ATOM   1530  CG2 ILE    98      63.332  38.956  47.134  1.00  4.69
ATOM   1531 1HG2 ILE    98      62.546  38.957  47.888  1.00  4.69
ATOM   1532 2HG2 ILE    98      62.884  39.244  46.184  1.00  4.69
ATOM   1533 3HG2 ILE    98      63.755  37.955  47.047  1.00  4.69
ATOM   1534  CG1 ILE    98      64.725  39.858  49.026  1.00  4.69
ATOM   1535 1HG1 ILE    98      63.807  40.074  49.574  1.00  4.69
ATOM   1536 2HG1 ILE    98      65.446  40.622  49.312  1.00  4.69
ATOM   1537  CD1 ILE    98      65.260  38.501  49.508  1.00  4.69
ATOM   1538  HD1 ILE    98      65.430  38.547  50.584  1.00  4.69
ATOM   1539  HD2 ILE    98      64.539  37.710  49.304  1.00  4.69
ATOM   1540  HD3 ILE    98      66.205  38.267  49.020  1.00  4.69
ATOM   1541  C   ILE    98      65.396  39.745  45.122  1.00  4.69
ATOM   1542  O   ILE    98      65.089  38.653  44.640  1.00  4.69
ATOM   1543  N   GLN    99      65.500  40.849  44.378  1.00  4.38
ATOM   1544  H   GLN    99      65.703  41.712  44.874  1.00  4.38
ATOM   1545  CA  GLN    99      65.364  41.028  42.923  1.00  4.38
ATOM   1546  HA  GLN    99      66.044  40.358  42.397  1.00  4.38
ATOM   1547  CB  GLN    99      63.900  40.740  42.506  1.00  4.38
ATOM   1548  HB1 GLN    99      63.545  41.439  41.752  1.00  4.38
ATOM   1549  HB2 GLN    99      63.248  40.878  43.371  1.00  4.38
ATOM   1550  CG  GLN    99      63.721  39.332  41.914  1.00  4.38
ATOM   1551  HG1 GLN    99      64.548  38.682  42.195  1.00  4.38
ATOM   1552  HG2 GLN    99      63.707  39.398  40.827  1.00  4.38
ATOM   1553  CD  GLN    99      62.427  38.702  42.399  1.00  4.38
ATOM   1554  OE1 GLN    99      61.430  38.651  41.698  1.00  4.38
ATOM   1555  NE2 GLN    99      62.391  38.243  43.628  1.00  4.38
ATOM   1556 1HE2 GLN    99      63.234  38.295  44.192  1.00  4.38
ATOM   1557 2HE2 GLN    99      61.523  37.864  43.956  1.00  4.38
ATOM   1558  C   GLN    99      65.795  42.473  42.590  1.00  4.38
ATOM   1559  O   GLN    99      66.540  43.072  43.356  1.00  4.38
ATOM   1560  N   GLU   100      65.361  43.075  41.482  1.00  3.77
ATOM   1561  H   GLU   100      64.904  42.533  40.757  1.00  3.77
ATOM   1562  CA  GLU   100      65.221  44.535  41.427  1.00  3.77
ATOM   1563  HA  GLU   100      66.122  44.983  41.848  1.00  3.77
ATOM   1564  CB  GLU   100      65.098  45.021  39.970  1.00  3.77
ATOM   1565  HB1 GLU   100      65.210  46.106  39.972  1.00  3.77
ATOM   1566  HB2 GLU   100      64.100  44.800  39.590  1.00  3.77
ATOM   1567  CG  GLU   100      66.151  44.443  39.010  1.00  3.77
ATOM   1568  HG1 GLU   100      67.031  44.103  39.561  1.00  3.77
ATOM   1569  HG2 GLU   100      66.478  45.246  38.346  1.00  3.77
ATOM   1570  CD  GLU   100      65.574  43.304  38.161  1.00  3.77
ATOM   1571  OE1 GLU   100      65.063  42.293  38.707  1.00  3.77
ATOM   1572  OE2 GLU   100      65.553  43.436  36.917  1.00  3.77
ATOM   1573  C   GLU   100      64.026  45.045  42.242  1.00  3.77
ATOM   1574  O   GLU   100      63.167  44.257  42.646  1.00  3.77
ATOM   1575  N   LEU   101      63.949  46.370  42.422  1.00  3.46
ATOM   1576  H   LEU   101      64.652  46.950  41.999  1.00  3.46
ATOM   1577  CA  LEU   101      62.805  47.038  43.044  1.00  3.46
ATOM   1578  HA  LEU   101      62.776  46.753  44.093  1.00  3.46
ATOM   1579  CB  LEU   101      62.934  48.571  42.960  1.00  3.46
ATOM   1580  HB1 LEU   101      62.055  49.003  43.443  1.00  3.46
ATOM   1581  HB2 LEU   101      62.908  48.872  41.911  1.00  3.46
ATOM   1582  CG  LEU   101      64.187  49.176  43.613  1.00  3.46
ATOM   1583  HG  LEU   101      65.065  48.892  43.031  1.00  3.46
ATOM   1584  CD1 LEU   101      64.085  50.703  43.627  1.00  3.46
ATOM   1585 1HD1 LEU   101      64.995  51.145  44.029  1.00  3.46
ATOM   1586 2HD1 LEU   101      63.930  51.073  42.611  1.00  3.46
ATOM   1587 3HD1 LEU   101      63.232  51.018  44.230  1.00  3.46
ATOM   1588  CD2 LEU   101      64.388  48.702  45.054  1.00  3.46
ATOM   1589 1HD2 LEU   101      65.266  49.182  45.470  1.00  3.46
ATOM   1590 2HD2 LEU   101      63.509  48.940  45.654  1.00  3.46
ATOM   1591 3HD2 LEU   101      64.569  47.628  45.074  1.00  3.46
ATOM   1592  C   LEU   101      61.486  46.582  42.421  1.00  3.46
ATOM   1593  O   LEU   101      61.339  46.573  41.196  1.00  3.46
ATOM   1594  N   ALA   102      60.529  46.207  43.266  1.00  3.02
ATOM   1595  H   ALA   102      60.709  46.215  44.260  1.00  3.02
ATOM   1596  CA  ALA   102      59.198  45.860  42.812  1.00  3.02
ATOM   1597  HA  ALA   102      59.274  45.059  42.085  1.00  3.02
ATOM   1598  CB  ALA   102      58.394  45.357  44.019  1.00  3.02
ATOM   1599  HB1 ALA   102      57.391  45.073  43.700  1.00  3.02
ATOM   1600  HB2 ALA   102      58.887  44.490  44.461  1.00  3.02
ATOM   1601  HB3 ALA   102      58.324  46.142  44.774  1.00  3.02
ATOM   1602  C   ALA   102      58.509  47.049  42.149  1.00  3.02
ATOM   1603  O   ALA   102      58.404  48.127  42.725  1.00  3.02
ATOM   1604  N   VAL   103      57.981  46.838  40.946  1.00  3.05
ATOM   1605  H   VAL   103      58.158  45.940  40.509  1.00  3.05
ATOM   1606  CA  VAL   103      57.197  47.841  40.216  1.00  3.05
ATOM   1607  HA  VAL   103      57.564  48.836  40.474  1.00  3.05
ATOM   1608  CB  VAL   103      57.376  47.659  38.691  1.00  3.05
ATOM   1609  HB  VAL   103      56.989  46.684  38.390  1.00  3.05
ATOM   1610  CG1 VAL   103      56.632  48.747  37.903  1.00  3.05
ATOM   1611 1HG1 VAL   103      56.810  48.618  36.836  1.00  3.05
ATOM   1612 2HG1 VAL   103      55.559  48.671  38.077  1.00  3.05
ATOM   1613 3HG1 VAL   103      56.981  49.735  38.207  1.00  3.05
ATOM   1614  CG2 VAL   103      58.855  47.725  38.281  1.00  3.05
ATOM   1615 1HG2 VAL   103      58.949  47.614  37.201  1.00  3.05
ATOM   1616 2HG2 VAL   103      59.285  48.682  38.581  1.00  3.05
ATOM   1617 3HG2 VAL   103      59.419  46.922  38.757  1.00  3.05
ATOM   1618  C   VAL   103      55.753  47.738  40.641  1.00  3.05
ATOM   1619  O   VAL   103      55.018  46.937  40.078  1.00  3.05
ATOM   1620  N   LEU   104      55.379  48.495  41.675  1.00  3.95
ATOM   1621  H   LEU   104      56.099  49.076  42.085  1.00  3.95
ATOM   1622  CA  LEU   104      54.155  48.319  42.466  1.00  3.95
ATOM   1623  HA  LEU   104      54.294  47.415  43.060  1.00  3.95
ATOM   1624  CB  LEU   104      54.003  49.475  43.459  1.00  3.95
ATOM   1625  HB1 LEU   104      53.170  49.203  44.105  1.00  3.95
ATOM   1626  HB2 LEU   104      53.736  50.384  42.918  1.00  3.95
ATOM   1627  CG  LEU   104      55.213  49.777  44.383  1.00  3.95
ATOM   1628  HG  LEU   104      54.835  50.392  45.195  1.00  3.95
ATOM   1629  CD1 LEU   104      55.864  48.531  44.988  1.00  3.95
ATOM   1630 1HD1 LEU   104      56.610  48.830  45.725  1.00  3.95
ATOM   1631 2HD1 LEU   104      55.117  47.915  45.483  1.00  3.95
ATOM   1632 3HD1 LEU   104      56.359  47.938  44.224  1.00  3.95
ATOM   1633  CD2 LEU   104      56.293  50.631  43.723  1.00  3.95
ATOM   1634 1HD2 LEU   104      56.901  51.091  44.500  1.00  3.95
ATOM   1635 2HD2 LEU   104      56.966  50.044  43.110  1.00  3.95
ATOM   1636 3HD2 LEU   104      55.836  51.398  43.097  1.00  3.95
ATOM   1637  C   LEU   104      52.932  48.030  41.579  1.00  3.95
ATOM   1638  O   LEU   104      52.331  46.959  41.650  1.00  3.95
ATOM   1639  N   VAL   105      52.676  48.905  40.607  1.00  4.18
ATOM   1640  H   VAL   105      53.267  49.723  40.570  1.00  4.18
ATOM   1641  CA  VAL   105      51.573  48.812  39.630  1.00  4.18
ATOM   1642  HA  VAL   105      50.684  48.501  40.179  1.00  4.18
ATOM   1643  CB  VAL   105      51.275  50.213  39.048  1.00  4.18
ATOM   1644  HB  VAL   105      50.415  50.145  38.382  1.00  4.18
ATOM   1645  CG1 VAL   105      50.900  51.207  40.160  1.00  4.18
ATOM   1646 1HG1 VAL   105      50.566  52.142  39.709  1.00  4.18
ATOM   1647 2HG1 VAL   105      50.087  50.798  40.762  1.00  4.18
ATOM   1648 3HG1 VAL   105      51.756  51.418  40.802  1.00  4.18
ATOM   1649  CG2 VAL   105      52.455  50.802  38.260  1.00  4.18
ATOM   1650 1HG2 VAL   105      52.162  51.759  37.829  1.00  4.18
ATOM   1651 2HG2 VAL   105      53.321  50.954  38.904  1.00  4.18
ATOM   1652 3HG2 VAL   105      52.728  50.132  37.443  1.00  4.18
ATOM   1653  C   VAL   105      51.711  47.786  38.501  1.00  4.18
ATOM   1654  O   VAL   105      50.964  47.809  37.527  1.00  4.18
ATOM   1655  N   SER   106      52.663  46.872  38.602  1.00  4.14
ATOM   1656  H   SER   106      53.322  46.975  39.366  1.00  4.14
ATOM   1657  CA  SER   106      52.779  45.665  37.768  1.00  4.14
ATOM   1658  HA  SER   106      51.787  45.385  37.411  1.00  4.14
ATOM   1659  CB  SER   106      53.650  45.971  36.546  1.00  4.14
ATOM   1660  HB1 SER   106      53.788  45.068  35.952  1.00  4.14
ATOM   1661  HB2 SER   106      54.623  46.344  36.867  1.00  4.14
ATOM   1662  OG  SER   106      52.999  46.939  35.744  1.00  4.14
ATOM   1663  HG  SER   106      52.274  47.329  36.263  1.00  4.14
ATOM   1664  C   SER   106      53.287  44.470  38.585  1.00  4.14
ATOM   1665  O   SER   106      53.703  43.476  37.992  1.00  4.14
ATOM   1666  N   GLY   107      53.254  44.587  39.926  1.00  4.41
ATOM   1667  H   GLY   107      52.902  45.464  40.294  1.00  4.41
ATOM   1668  CA  GLY   107      53.713  43.640  40.948  1.00  4.41
ATOM   1669  HA1 GLY   107      52.852  43.073  41.304  1.00  4.41
ATOM   1670  HA2 GLY   107      54.099  44.212  41.792  1.00  4.41
ATOM   1671  C   GLY   107      54.787  42.636  40.544  1.00  4.41
ATOM   1672  O   GLY   107      54.602  41.434  40.711  1.00  4.41
ATOM   1673  N   GLN   108      55.897  43.125  39.989  1.00  4.15
ATOM   1674  H   GLN   108      55.979  44.124  39.881  1.00  4.15
ATOM   1675  CA  GLN   108      56.990  42.284  39.513  1.00  4.15
ATOM   1676  HA  GLN   108      56.895  41.308  39.993  1.00  4.15
ATOM   1677  CB  GLN   108      56.860  42.036  38.001  1.00  4.15
ATOM   1678  HB1 GLN   108      55.898  41.548  37.832  1.00  4.15
ATOM   1679  HB2 GLN   108      57.638  41.338  37.686  1.00  4.15
ATOM   1680  CG  GLN   108      56.943  43.292  37.116  1.00  4.15
ATOM   1681  HG1 GLN   108      57.973  43.644  37.074  1.00  4.15
ATOM   1682  HG2 GLN   108      56.325  44.087  37.532  1.00  4.15
ATOM   1683  CD  GLN   108      56.448  42.992  35.705  1.00  4.15
ATOM   1684  OE1 GLN   108      57.211  42.860  34.762  1.00  4.15
ATOM   1685  NE2 GLN   108      55.154  42.849  35.521  1.00  4.15
ATOM   1686 1HE2 GLN   108      54.530  42.916  36.321  1.00  4.15
ATOM   1687 2HE2 GLN   108      54.836  42.641  34.591  1.00  4.15
ATOM   1688  C   GLN   108      58.350  42.828  39.928  1.00  4.15
ATOM   1689  O   GLN   108      58.537  44.044  40.000  1.00  4.15
ATOM   1690  N   LYS   109      59.281  41.899  40.189  1.00  3.94
ATOM   1691  H   LYS   109      58.988  40.936  40.105  1.00  3.94
ATOM   1692  CA  LYS   109      60.623  42.124  40.755  1.00  3.94
ATOM   1693  HA  LYS   109      61.076  41.155  40.967  1.00  3.94
ATOM   1694  CB  LYS   109      61.512  42.841  39.725  1.00  3.94
ATOM   1695  HB1 LYS   109      62.472  43.091  40.179  1.00  3.94
ATOM   1696  HB2 LYS   109      61.038  43.774  39.416  1.00  3.94
ATOM   1697  CG  LYS   109      61.771  41.946  38.502  1.00  3.94
ATOM   1698  HG1 LYS   109      60.895  41.342  38.269  1.00  3.94
ATOM   1699  HG2 LYS   109      62.588  41.266  38.743  1.00  3.94
ATOM   1700  CD  LYS   109      62.104  42.767  37.249  1.00  3.94
ATOM   1701  HD1 LYS   109      62.869  43.512  37.473  1.00  3.94
ATOM   1702  HD2 LYS   109      61.202  43.290  36.926  1.00  3.94
ATOM   1703  CE  LYS   109      62.575  41.837  36.125  1.00  3.94
ATOM   1704  HE1 LYS   109      62.518  42.377  35.176  1.00  3.94
ATOM   1705  HE2 LYS   109      61.904  40.976  36.078  1.00  3.94
ATOM   1706  NZ  LYS   109      63.970  41.400  36.360  1.00  3.94
ATOM   1707  HZ1 LYS   109      64.156  41.227  37.348  1.00  3.94
ATOM   1708  HZ2 LYS   109      64.275  40.640  35.778  1.00  3.94
ATOM   1709  HZ3 LYS   109      64.602  42.198  36.235  1.00  3.94
ATOM   1710  C   LYS   109      60.609  42.840  42.115  1.00  3.94
ATOM   1711  O   LYS   109      59.573  43.193  42.679  1.00  3.94
