# Supplementary material for: Selecting Near-Native Protein Structures from Predicted Decoy Sets Using Ordered Graphlet Degree Similarity
Source: Genes (Basel). 2019 Feb 11;10(2):132. doi: 10.3390/genes10020132 (PMC6410076; doi:10.3390/genes10020132)
Supplement: Supplementary file 1 [file genes-10-00132-s001.zip › CodeData/data/CASP11/T0759/model17.pdb]

ATOM      1  N   MET     1      49.740  68.372  64.504  1.00  9.93
ATOM      2  CA  MET     1      49.647  68.688  65.935  1.00  9.93
ATOM      3  HA  MET     1      50.522  68.259  66.418  1.00  9.93
ATOM      4  CB  MET     1      49.666  70.208  66.154  1.00  9.93
ATOM      5  HB1 MET     1      49.560  70.424  67.217  1.00  9.93
ATOM      6  HB2 MET     1      48.841  70.676  65.618  1.00  9.93
ATOM      7  CG  MET     1      50.992  70.814  65.666  1.00  9.93
ATOM      8  HG1 MET     1      51.067  70.669  64.590  1.00  9.93
ATOM      9  HG2 MET     1      51.809  70.268  66.134  1.00  9.93
ATOM     10  SD  MET     1      51.200  72.578  66.026  1.00  9.93
ATOM     11  CE  MET     1      52.833  72.832  65.284  1.00  9.93
ATOM     12  HE1 MET     1      53.561  72.189  65.776  1.00  9.93
ATOM     13  HE2 MET     1      52.794  72.588  64.222  1.00  9.93
ATOM     14  HE3 MET     1      53.128  73.873  65.405  1.00  9.93
ATOM     15  C   MET     1      48.428  67.984  66.546  1.00  9.93
ATOM     16  O   MET     1      47.529  68.609  67.105  1.00  9.93
ATOM     17  N   GLY     2      48.323  66.677  66.292  1.00  8.66
ATOM     18  H   GLY     2      49.137  66.206  65.905  1.00  8.66
ATOM     19  CA  GLY     2      47.013  66.018  66.166  1.00  8.66
ATOM     20  HA1 GLY     2      46.302  66.463  66.867  1.00  8.66
ATOM     21  HA2 GLY     2      47.112  64.957  66.404  1.00  8.66
ATOM     22  C   GLY     2      46.434  66.144  64.752  1.00  8.66
ATOM     23  O   GLY     2      45.366  65.604  64.492  1.00  8.66
ATOM     24  N   HIS     3      47.153  66.800  63.830  1.00  6.88
ATOM     25  H   HIS     3      47.980  67.280  64.160  1.00  6.88
ATOM     26  CA  HIS     3      46.897  66.779  62.387  1.00  6.88
ATOM     27  HA  HIS     3      46.303  65.899  62.140  1.00  6.88
ATOM     28  CB  HIS     3      46.082  68.014  61.934  1.00  6.88
ATOM     29  HB1 HIS     3      46.188  68.115  60.854  1.00  6.88
ATOM     30  HB2 HIS     3      46.507  68.909  62.386  1.00  6.88
ATOM     31  CG  HIS     3      44.595  67.984  62.214  1.00  6.88
ATOM     32  ND1 HIS     3      43.788  69.121  62.342  1.00  6.88
ATOM     33  CE1 HIS     3      42.540  68.672  62.533  1.00  6.88
ATOM     34  HE1 HIS     3      41.677  69.305  62.687  1.00  6.88
ATOM     35  NE2 HIS     3      42.514  67.331  62.516  1.00  6.88
ATOM     36  HE2 HIS     3      41.705  66.746  62.670  1.00  6.88
ATOM     37  CD2 HIS     3      43.796  66.880  62.300  1.00  6.88
ATOM     38  HD2 HIS     3      44.112  65.845  62.243  1.00  6.88
ATOM     39  C   HIS     3      48.197  66.623  61.578  1.00  6.88
ATOM     40  O   HIS     3      48.534  65.528  61.136  1.00  6.88
ATOM     41  N   HIS     4      48.959  67.704  61.393  1.00  6.06
ATOM     42  H   HIS     4      48.666  68.570  61.819  1.00  6.06
ATOM     43  CA  HIS     4      50.192  67.707  60.577  1.00  6.06
ATOM     44  HA  HIS     4      49.971  67.256  59.610  1.00  6.06
ATOM     45  CB  HIS     4      50.611  69.172  60.361  1.00  6.06
ATOM     46  HB1 HIS     4      50.947  69.589  61.313  1.00  6.06
ATOM     47  HB2 HIS     4      49.742  69.747  60.038  1.00  6.06
ATOM     48  CG  HIS     4      51.702  69.391  59.333  1.00  6.06
ATOM     49  ND1 HIS     4      52.974  69.900  59.595  1.00  6.06
ATOM     50  CE1 HIS     4      53.576  70.040  58.407  1.00  6.06
ATOM     51  HE1 HIS     4      54.568  70.442  58.271  1.00  6.06
ATOM     52  NE2 HIS     4      52.756  69.651  57.416  1.00  6.06
ATOM     53  HE2 HIS     4      52.975  69.694  56.433  1.00  6.06
ATOM     54  CD2 HIS     4      51.566  69.244  57.981  1.00  6.06
ATOM     55  HD2 HIS     4      50.673  68.909  57.465  1.00  6.06
ATOM     56  C   HIS     4      51.360  66.910  61.170  1.00  6.06
ATOM     57  O   HIS     4      52.260  66.483  60.448  1.00  6.06
ATOM     58  N   HIS     5      51.262  66.660  62.472  1.00  6.18
ATOM     59  H   HIS     5      50.547  67.178  62.963  1.00  6.18
ATOM     60  CA  HIS     5      51.997  65.708  63.290  1.00  6.18
ATOM     61  HA  HIS     5      52.498  64.972  62.661  1.00  6.18
ATOM     62  CB  HIS     5      53.056  66.460  64.139  1.00  6.18
ATOM     63  HB1 HIS     5      53.673  65.728  64.651  1.00  6.18
ATOM     64  HB2 HIS     5      52.535  67.055  64.890  1.00  6.18
ATOM     65  CG  HIS     5      53.932  67.399  63.350  1.00  6.18
ATOM     66  ND1 HIS     5      53.991  68.786  63.535  1.00  6.18
ATOM     67  CE1 HIS     5      54.674  69.262  62.485  1.00  6.18
ATOM     68  HE1 HIS     5      54.822  70.314  62.282  1.00  6.18
ATOM     69  NE2 HIS     5      55.064  68.262  61.678  1.00  6.18
ATOM     70  HE2 HIS     5      55.423  68.381  60.744  1.00  6.18
ATOM     71  CD2 HIS     5      54.616  67.080  62.218  1.00  6.18
ATOM     72  HD2 HIS     5      54.639  66.106  61.755  1.00  6.18
ATOM     73  C   HIS     5      50.923  65.017  64.147  1.00  6.18
ATOM     74  O   HIS     5      50.825  65.252  65.346  1.00  6.18
ATOM     75  N   HIS     6      49.983  64.312  63.487  1.00  5.59
ATOM     76  H   HIS     6      49.981  64.329  62.474  1.00  5.59
ATOM     77  CA  HIS     6      48.926  63.564  64.177  1.00  5.59
ATOM     78  HA  HIS     6      48.559  64.188  64.985  1.00  5.59
ATOM     79  CB  HIS     6      47.743  63.262  63.253  1.00  5.59
ATOM     80  HB1 HIS     6      48.068  62.638  62.432  1.00  5.59
ATOM     81  HB2 HIS     6      47.378  64.181  62.825  1.00  5.59
ATOM     82  CG  HIS     6      46.555  62.617  63.927  1.00  5.59
ATOM     83  ND1 HIS     6      46.475  62.258  65.281  1.00  5.59
ATOM     84  CE1 HIS     6      45.260  61.716  65.439  1.00  5.59
ATOM     85  HE1 HIS     6      44.871  61.311  66.363  1.00  5.59
ATOM     86  NE2 HIS     6      44.589  61.715  64.280  1.00  5.59
ATOM     87  HE2 HIS     6      43.651  61.313  64.142  1.00  5.59
ATOM     88  CD2 HIS     6      45.385  62.286  63.318  1.00  5.59
ATOM     89  HD2 HIS     6      45.130  62.462  62.277  1.00  5.59
ATOM     90  C   HIS     6      49.480  62.320  64.875  1.00  5.59
ATOM     91  O   HIS     6      50.183  62.441  65.875  1.00  5.59
ATOM     92  N   HIS     7      49.240  61.127  64.330  1.00  4.61
ATOM     93  H   HIS     7      48.624  61.045  63.542  1.00  4.61
ATOM     94  CA  HIS     7      49.969  59.956  64.785  1.00  4.61
ATOM     95  HA  HIS     7      50.071  60.044  65.869  1.00  4.61
ATOM     96  CB  HIS     7      49.148  58.662  64.579  1.00  4.61
ATOM     97  HB1 HIS     7      48.144  58.844  64.964  1.00  4.61
ATOM     98  HB2 HIS     7      49.589  57.906  65.228  1.00  4.61
ATOM     99  CG  HIS     7      49.037  58.047  63.202  1.00  4.61
ATOM    100  ND1 HIS     7      50.048  57.318  62.570  1.00  4.61
ATOM    101  CE1 HIS     7      49.463  56.695  61.537  1.00  4.61
ATOM    102  HE1 HIS     7      49.978  56.038  60.856  1.00  4.61
ATOM    103  NE2 HIS     7      48.151  56.970  61.486  1.00  4.61
ATOM    104  HE2 HIS     7      47.489  56.518  60.844  1.00  4.61
ATOM    105  CD2 HIS     7      47.862  57.819  62.536  1.00  4.61
ATOM    106  HD2 HIS     7      46.877  58.143  62.842  1.00  4.61
ATOM    107  C   HIS     7      51.432  59.914  64.293  1.00  4.61
ATOM    108  O   HIS     7      52.189  59.031  64.678  1.00  4.61
ATOM    109  N   HIS     8      51.838  60.948  63.538  1.00  4.24
ATOM    110  H   HIS     8      51.121  61.575  63.224  1.00  4.24
ATOM    111  CA  HIS     8      53.225  61.402  63.352  1.00  4.24
ATOM    112  HA  HIS     8      53.206  62.184  62.597  1.00  4.24
ATOM    113  CB  HIS     8      53.709  62.068  64.656  1.00  4.24
ATOM    114  HB1 HIS     8      53.973  61.291  65.374  1.00  4.24
ATOM    115  HB2 HIS     8      52.881  62.636  65.083  1.00  4.24
ATOM    116  CG  HIS     8      54.863  63.031  64.521  1.00  4.24
ATOM    117  ND1 HIS     8      55.299  63.663  63.349  1.00  4.24
ATOM    118  CE1 HIS     8      56.249  64.529  63.730  1.00  4.24
ATOM    119  HE1 HIS     8      56.770  65.198  63.059  1.00  4.24
ATOM    120  NE2 HIS     8      56.425  64.485  65.061  1.00  4.24
ATOM    121  HE2 HIS     8      57.039  65.086  65.591  1.00  4.24
ATOM    122  CD2 HIS     8      55.555  63.551  65.575  1.00  4.24
ATOM    123  HD2 HIS     8      55.399  63.305  66.613  1.00  4.24
ATOM    124  C   HIS     8      54.149  60.325  62.793  1.00  4.24
ATOM    125  O   HIS     8      55.254  60.128  63.294  1.00  4.24
ATOM    126  N   SER     9      53.630  59.545  61.837  1.00  3.30
ATOM    127  H   SER     9      52.709  59.770  61.495  1.00  3.30
ATOM    128  CA  SER     9      54.133  58.196  61.646  1.00  3.30
ATOM    129  HA  SER     9      53.940  57.736  62.617  1.00  3.30
ATOM    130  CB  SER     9      53.307  57.340  60.696  1.00  3.30
ATOM    131  HB1 SER     9      53.428  57.670  59.678  1.00  3.30
ATOM    132  HB2 SER     9      52.259  57.386  60.986  1.00  3.30
ATOM    133  OG  SER     9      53.757  56.006  60.787  1.00  3.30
ATOM    134  HG  SER     9      53.612  55.590  59.930  1.00  3.30
ATOM    135  C   SER     9      55.632  58.076  61.441  1.00  3.30
ATOM    136  O   SER     9      56.282  58.860  60.743  1.00  3.30
ATOM    137  N   HIS    10      56.143  57.065  62.137  1.00  3.21
ATOM    138  H   HIS    10      55.461  56.442  62.538  1.00  3.21
ATOM    139  CA  HIS    10      57.526  56.780  62.463  1.00  3.21
ATOM    140  HA  HIS    10      57.975  57.682  62.877  1.00  3.21
ATOM    141  CB  HIS    10      57.527  55.693  63.552  1.00  3.21
ATOM    142  HB1 HIS    10      57.043  54.799  63.161  1.00  3.21
ATOM    143  HB2 HIS    10      56.940  56.044  64.402  1.00  3.21
ATOM    144  CG  HIS    10      58.889  55.305  64.069  1.00  3.21
ATOM    145  ND1 HIS    10      59.346  53.997  64.208  1.00  3.21
ATOM    146  CE1 HIS    10      60.585  54.087  64.708  1.00  3.21
ATOM    147  HE1 HIS    10      61.214  53.236  64.934  1.00  3.21
ATOM    148  NE2 HIS    10      60.915  55.374  64.911  1.00  3.21
ATOM    149  HE2 HIS    10      61.784  55.696  65.313  1.00  3.21
ATOM    150  CD2 HIS    10      59.850  56.159  64.526  1.00  3.21
ATOM    151  HD2 HIS    10      59.779  57.235  64.579  1.00  3.21
ATOM    152  C   HIS    10      58.329  56.392  61.216  1.00  3.21
ATOM    153  O   HIS    10      58.686  55.245  60.972  1.00  3.21
ATOM    154  N   MET    11      58.538  57.396  60.376  1.00  2.49
ATOM    155  H   MET    11      58.091  58.265  60.638  1.00  2.49
ATOM    156  CA  MET    11      58.925  57.302  58.973  1.00  2.49
ATOM    157  HA  MET    11      58.324  56.513  58.529  1.00  2.49
ATOM    158  CB  MET    11      58.550  58.641  58.300  1.00  2.49
ATOM    159  HB1 MET    11      57.472  58.794  58.359  1.00  2.49
ATOM    160  HB2 MET    11      58.813  58.587  57.247  1.00  2.49
ATOM    161  CG  MET    11      59.272  59.838  58.951  1.00  2.49
ATOM    162  HG1 MET    11      60.287  59.529  59.184  1.00  2.49
ATOM    163  HG2 MET    11      58.780  60.073  59.896  1.00  2.49
ATOM    164  SD  MET    11      59.401  61.364  57.975  1.00  2.49
ATOM    165  CE  MET    11      57.691  61.952  58.091  1.00  2.49
ATOM    166  HE1 MET    11      57.571  62.853  57.488  1.00  2.49
ATOM    167  HE2 MET    11      57.009  61.186  57.726  1.00  2.49
ATOM    168  HE3 MET    11      57.453  62.175  59.130  1.00  2.49
ATOM    169  C   MET    11      60.387  56.942  58.685  1.00  2.49
ATOM    170  O   MET    11      60.997  57.418  57.725  1.00  2.49
ATOM    171  N   VAL    12      61.019  56.225  59.599  1.00  2.26
ATOM    172  H   VAL    12      60.456  55.725  60.285  1.00  2.26
ATOM    173  CA  VAL    12      62.463  56.262  59.815  1.00  2.26
ATOM    174  HA  VAL    12      62.982  56.514  58.891  1.00  2.26
ATOM    175  CB  VAL    12      62.776  57.322  60.898  1.00  2.26
ATOM    176  HB  VAL    12      62.272  58.232  60.601  1.00  2.26
ATOM    177  CG1 VAL    12      62.238  56.992  62.293  1.00  2.26
ATOM    178 1HG1 VAL    12      62.420  57.830  62.966  1.00  2.26
ATOM    179 2HG1 VAL    12      61.167  56.811  62.235  1.00  2.26
ATOM    180 3HG1 VAL    12      62.727  56.105  62.692  1.00  2.26
ATOM    181  CG2 VAL    12      64.267  57.647  61.018  1.00  2.26
ATOM    182 1HG2 VAL    12      64.401  58.599  61.534  1.00  2.26
ATOM    183 2HG2 VAL    12      64.784  56.879  61.589  1.00  2.26
ATOM    184 3HG2 VAL    12      64.711  57.707  60.027  1.00  2.26
ATOM    185  C   VAL    12      62.938  54.901  60.289  1.00  2.26
ATOM    186  O   VAL    12      62.159  54.120  60.824  1.00  2.26
ATOM    187  N   VAL    13      64.246  54.673  60.241  1.00  2.49
ATOM    188  H   VAL    13      64.842  55.303  59.711  1.00  2.49
ATOM    189  CA  VAL    13      64.879  53.746  61.178  1.00  2.49
ATOM    190  HA  VAL    13      64.220  53.584  62.031  1.00  2.49
ATOM    191  CB  VAL    13      65.152  52.382  60.530  1.00  2.49
ATOM    192  HB  VAL    13      65.852  52.521  59.710  1.00  2.49
ATOM    193  CG1 VAL    13      65.763  51.401  61.541  1.00  2.49
ATOM    194 1HG1 VAL    13      65.922  50.434  61.071  1.00  2.49
ATOM    195 2HG1 VAL    13      66.731  51.756  61.889  1.00  2.49
ATOM    196 3HG1 VAL    13      65.096  51.271  62.395  1.00  2.49
ATOM    197  CG2 VAL    13      63.869  51.757  59.976  1.00  2.49
ATOM    198 1HG2 VAL    13      63.439  52.404  59.216  1.00  2.49
ATOM    199 2HG2 VAL    13      64.090  50.807  59.511  1.00  2.49
ATOM    200 3HG2 VAL    13      63.143  51.609  60.777  1.00  2.49
ATOM    201  C   VAL    13      66.177  54.343  61.682  1.00  2.49
ATOM    202  O   VAL    13      67.075  54.650  60.906  1.00  2.49
ATOM    203  N   ILE    14      66.293  54.510  62.994  1.00  2.78
ATOM    204  H   ILE    14      65.541  54.215  63.595  1.00  2.78
ATOM    205  CA  ILE    14      67.578  54.822  63.614  1.00  2.78
ATOM    206  HA  ILE    14      68.086  55.595  63.035  1.00  2.78
ATOM    207  CB  ILE    14      67.378  55.346  65.057  1.00  2.78
ATOM    208  HB  ILE    14      67.066  54.512  65.689  1.00  2.78
ATOM    209  CG2 ILE    14      68.708  55.876  65.616  1.00  2.78
ATOM    210 1HG2 ILE    14      68.553  56.342  66.589  1.00  2.78
ATOM    211 2HG2 ILE    14      69.406  55.051  65.750  1.00  2.78
ATOM    212 3HG2 ILE    14      69.154  56.606  64.938  1.00  2.78
ATOM    213  CG1 ILE    14      66.282  56.432  65.197  1.00  2.78
ATOM    214 1HG1 ILE    14      66.252  56.769  66.234  1.00  2.78
ATOM    215 2HG1 ILE    14      65.311  55.986  64.983  1.00  2.78
ATOM    216  CD1 ILE    14      66.457  57.660  64.296  1.00  2.78
ATOM    217  HD1 ILE    14      66.421  57.358  63.252  1.00  2.78
ATOM    218  HD2 ILE    14      65.646  58.364  64.485  1.00  2.78
ATOM    219  HD3 ILE    14      67.406  58.154  64.502  1.00  2.78
ATOM    220  C   ILE    14      68.423  53.546  63.584  1.00  2.78
ATOM    221  O   ILE    14      68.075  52.550  64.216  1.00  2.78
ATOM    222  N   HIS    15      69.516  53.555  62.822  1.00  2.96
ATOM    223  H   HIS    15      69.745  54.413  62.331  1.00  2.96
ATOM    224  CA  HIS    15      70.594  52.593  63.011  1.00  2.96
ATOM    225  HA  HIS    15      70.176  51.597  62.890  1.00  2.96
ATOM    226  CB  HIS    15      71.716  52.792  61.961  1.00  2.96
ATOM    227  HB1 HIS    15      72.414  53.551  62.316  1.00  2.96
ATOM    228  HB2 HIS    15      71.271  53.184  61.058  1.00  2.96
ATOM    229  CG  HIS    15      72.504  51.547  61.578  1.00  2.96
ATOM    230  ND1 HIS    15      73.114  51.301  60.334  1.00  2.96
ATOM    231  CE1 HIS    15      73.735  50.107  60.461  1.00  2.96
ATOM    232  HE1 HIS    15      74.316  49.620  59.689  1.00  2.96
ATOM    233  NE2 HIS    15      73.569  49.613  61.697  1.00  2.96
ATOM    234  HE2 HIS    15      73.999  48.779  62.105  1.00  2.96
ATOM    235  CD2 HIS    15      72.797  50.497  62.397  1.00  2.96
ATOM    236  HD2 HIS    15      72.548  50.396  63.435  1.00  2.96
ATOM    237  C   HIS    15      71.117  52.786  64.439  1.00  2.96
ATOM    238  O   HIS    15      71.431  53.925  64.799  1.00  2.96
ATOM    239  N   PRO    16      71.310  51.723  65.237  1.00  3.55
ATOM    240  CD  PRO    16      70.638  50.427  65.191  1.00  3.55
ATOM    241  HD1 PRO    16      70.492  50.058  64.178  1.00  3.55
ATOM    242  HD2 PRO    16      69.675  50.511  65.695  1.00  3.55
ATOM    243  CG  PRO    16      71.538  49.462  65.962  1.00  3.55
ATOM    244  HG1 PRO    16      72.270  49.014  65.289  1.00  3.55
ATOM    245  HG2 PRO    16      70.961  48.686  66.467  1.00  3.55
ATOM    246  CB  PRO    16      72.247  50.379  66.954  1.00  3.55
ATOM    247  HB1 PRO    16      73.182  49.943  67.306  1.00  3.55
ATOM    248  HB2 PRO    16      71.587  50.555  67.806  1.00  3.55
ATOM    249  CA  PRO    16      72.422  51.698  66.180  1.00  3.55
ATOM    250  HA  PRO    16      72.335  52.527  66.883  1.00  3.55
ATOM    251  C   PRO    16      73.767  51.861  65.430  1.00  3.55
ATOM    252  O   PRO    16      73.822  52.455  64.354  1.00  3.55
ATOM    253  N   ASP    17      74.866  51.326  65.948  1.00  3.63
ATOM    254  H   ASP    17      74.779  50.740  66.768  1.00  3.63
ATOM    255  CA  ASP    17      76.134  51.209  65.222  1.00  3.63
ATOM    256  HA  ASP    17      76.890  51.003  65.979  1.00  3.63
ATOM    257  CB  ASP    17      76.080  49.933  64.350  1.00  3.63
ATOM    258  HB1 ASP    17      77.091  49.648  64.056  1.00  3.63
ATOM    259  HB2 ASP    17      75.495  50.145  63.469  1.00  3.63
ATOM    260  CG  ASP    17      75.367  48.727  64.965  1.00  3.63
ATOM    261  OD1 ASP    17      74.685  48.043  64.165  1.00  3.63
ATOM    262  OD2 ASP    17      75.471  48.532  66.198  1.00  3.63
ATOM    263  C   ASP    17      76.580  52.561  64.565  1.00  3.63
ATOM    264  O   ASP    17      76.988  53.439  65.326  1.00  3.63
ATOM    265  N   PRO    18      76.483  52.841  63.236  1.00  3.54
ATOM    266  CD  PRO    18      76.466  51.907  62.116  1.00  3.54
ATOM    267  HD1 PRO    18      75.445  51.571  61.959  1.00  3.54
ATOM    268  HD2 PRO    18      77.142  51.068  62.278  1.00  3.54
ATOM    269  CG  PRO    18      76.919  52.666  60.879  1.00  3.54
ATOM    270  HG1 PRO    18      76.504  52.239  59.965  1.00  3.54
ATOM    271  HG2 PRO    18      78.008  52.704  60.839  1.00  3.54
ATOM    272  CB  PRO    18      76.357  54.042  61.172  1.00  3.54
ATOM    273  HB1 PRO    18      75.286  54.038  60.966  1.00  3.54
ATOM    274  HB2 PRO    18      76.869  54.817  60.600  1.00  3.54
ATOM    275  CA  PRO    18      76.591  54.194  62.677  1.00  3.54
ATOM    276  HA  PRO    18      77.628  54.497  62.823  1.00  3.54
ATOM    277  C   PRO    18      75.736  55.361  63.207  1.00  3.54
ATOM    278  O   PRO    18      75.978  56.483  62.763  1.00  3.54
ATOM    279  N   GLY    19      74.705  55.164  64.034  1.00  3.57
ATOM    280  H   GLY    19      74.502  54.212  64.326  1.00  3.57
ATOM    281  CA  GLY    19      73.862  56.246  64.590  1.00  3.57
ATOM    282  HA1 GLY    19      74.512  57.010  65.016  1.00  3.57
ATOM    283  HA2 GLY    19      73.256  55.829  65.394  1.00  3.57
ATOM    284  C   GLY    19      72.904  56.940  63.599  1.00  3.57
ATOM    285  O   GLY    19      72.009  57.675  64.008  1.00  3.57
ATOM    286  N   ARG    20      73.095  56.731  62.290  1.00  3.18
ATOM    287  H   ARG    20      73.898  56.166  62.071  1.00  3.18
ATOM    288  CA  ARG    20      72.345  57.357  61.184  1.00  3.18
ATOM    289  HA  ARG    20      72.528  58.432  61.181  1.00  3.18
ATOM    290  CB  ARG    20      72.764  56.716  59.839  1.00  3.18
ATOM    291  HB1 ARG    20      72.267  57.255  59.031  1.00  3.18
ATOM    292  HB2 ARG    20      72.371  55.699  59.837  1.00  3.18
ATOM    293  CG  ARG    20      74.259  56.627  59.504  1.00  3.18
ATOM    294  HG1 ARG    20      74.802  56.178  60.329  1.00  3.18
ATOM    295  HG2 ARG    20      74.649  57.633  59.347  1.00  3.18
ATOM    296  CD  ARG    20      74.485  55.785  58.229  1.00  3.18
ATOM    297  HD1 ARG    20      75.554  55.782  58.007  1.00  3.18
ATOM    298  HD2 ARG    20      73.966  56.280  57.406  1.00  3.18
ATOM    299  NE  ARG    20      74.012  54.380  58.351  1.00  3.18
ATOM    300  HE  ARG    20      73.901  54.009  59.285  1.00  3.18
ATOM    301  CZ  ARG    20      73.687  53.555  57.365  1.00  3.18
ATOM    302  NH1 ARG    20      73.774  53.905  56.111  1.00  3.18
ATOM    303 1HH1 ARG    20      74.133  54.814  55.886  1.00  3.18
ATOM    304 2HH1 ARG    20      73.567  53.248  55.382  1.00  3.18
ATOM    305  NH2 ARG    20      73.267  52.346  57.610  1.00  3.18
ATOM    306 1HH2 ARG    20      73.190  52.026  58.577  1.00  3.18
ATOM    307 2HH2 ARG    20      72.914  51.759  56.879  1.00  3.18
ATOM    308  C   ARG    20      70.840  57.102  61.266  1.00  3.18
ATOM    309  O   ARG    20      70.436  55.970  61.498  1.00  3.18
ATOM    310  N   GLU    21      70.016  58.044  60.817  1.00  2.91
ATOM    311  H   GLU    21      70.369  58.970  60.652  1.00  2.91
ATOM    312  CA  GLU    21      68.633  57.739  60.422  1.00  2.91
ATOM    313  HA  GLU    21      68.288  56.870  60.982  1.00  2.91
ATOM    314  CB  GLU    21      67.680  58.873  60.820  1.00  2.91
ATOM    315  HB1 GLU    21      67.483  58.808  61.888  1.00  2.91
ATOM    316  HB2 GLU    21      66.742  58.699  60.297  1.00  2.91
ATOM    317  CG  GLU    21      68.161  60.299  60.527  1.00  2.91
ATOM    318  HG1 GLU    21      68.886  60.283  59.710  1.00  2.91
ATOM    319  HG2 GLU    21      68.663  60.703  61.408  1.00  2.91
ATOM    320  CD  GLU    21      66.982  61.183  60.130  1.00  2.91
ATOM    321  OE1 GLU    21      67.042  61.753  59.019  1.00  2.91
ATOM    322  OE2 GLU    21      65.945  61.237  60.828  1.00  2.91
ATOM    323  C   GLU    21      68.507  57.389  58.923  1.00  2.91
ATOM    324  O   GLU    21      68.646  58.235  58.036  1.00  2.91
ATOM    325  N   LEU    22      68.229  56.114  58.654  1.00  2.32
ATOM    326  H   LEU    22      68.101  55.504  59.456  1.00  2.32
ATOM    327  CA  LEU    22      67.818  55.538  57.371  1.00  2.32
ATOM    328  HA  LEU    22      68.405  55.960  56.555  1.00  2.32
ATOM    329  CB  LEU    22      68.014  54.006  57.450  1.00  2.32
ATOM    330  HB1 LEU    22      67.510  53.560  56.602  1.00  2.32
ATOM    331  HB2 LEU    22      67.493  53.627  58.330  1.00  2.32
ATOM    332  CG  LEU    22      69.431  53.425  57.421  1.00  2.32
ATOM    333  HG  LEU    22      69.334  52.368  57.170  1.00  2.32
ATOM    334  CD1 LEU    22      70.307  54.074  56.349  1.00  2.32
ATOM    335 1HD1 LEU    22      71.140  53.418  56.122  1.00  2.32
ATOM    336 2HD1 LEU    22      69.725  54.212  55.437  1.00  2.32
ATOM    337 3HD1 LEU    22      70.663  55.045  56.690  1.00  2.32
ATOM    338  CD2 LEU    22      70.118  53.500  58.779  1.00  2.32
ATOM    339 1HD2 LEU    22      71.011  52.885  58.774  1.00  2.32
ATOM    340 2HD2 LEU    22      70.372  54.528  59.027  1.00  2.32
ATOM    341 3HD2 LEU    22      69.444  53.113  59.545  1.00  2.32
ATOM    342  C   LEU    22      66.325  55.775  57.063  1.00  2.32
ATOM    343  O   LEU    22      65.539  56.112  57.953  1.00  2.32
ATOM    344  N   SER    23      65.893  55.470  55.835  1.00  1.99
ATOM    345  H   SER    23      66.567  55.334  55.083  1.00  1.99
ATOM    346  CA  SER    23      64.518  55.022  55.595  1.00  1.99
ATOM    347  HA  SER    23      63.865  55.694  56.150  1.00  1.99
ATOM    348  CB  SER    23      64.125  55.149  54.117  1.00  1.99
ATOM    349  HB1 SER    23      64.631  55.999  53.657  1.00  1.99
ATOM    350  HB2 SER    23      63.060  55.326  54.099  1.00  1.99
ATOM    351  OG  SER    23      64.305  53.984  53.344  1.00  1.99
ATOM    352  HG  SER    23      65.006  54.200  52.667  1.00  1.99
ATOM    353  C   SER    23      64.235  53.590  56.066  1.00  1.99
ATOM    354  O   SER    23      65.161  52.783  56.175  1.00  1.99
ATOM    355  N   PRO    24      62.954  53.218  56.237  1.00  1.80
ATOM    356  CD  PRO    24      61.793  54.086  56.373  1.00  1.80
ATOM    357  HD1 PRO    24      61.449  54.393  55.387  1.00  1.80
ATOM    358  HD2 PRO    24      62.004  54.955  56.996  1.00  1.80
ATOM    359  CG  PRO    24      60.723  53.221  57.033  1.00  1.80
ATOM    360  HG1 PRO    24      59.716  53.545  56.778  1.00  1.80
ATOM    361  HG2 PRO    24      60.869  53.228  58.114  1.00  1.80
ATOM    362  CB  PRO    24      61.032  51.837  56.470  1.00  1.80
ATOM    363  HB1 PRO    24      60.591  51.749  55.476  1.00  1.80
ATOM    364  HB2 PRO    24      60.660  51.047  57.125  1.00  1.80
ATOM    365  CA  PRO    24      62.563  51.824  56.380  1.00  1.80
ATOM    366  HA  PRO    24      62.954  51.458  57.326  1.00  1.80
ATOM    367  C   PRO    24      63.076  50.882  55.286  1.00  1.80
ATOM    368  O   PRO    24      63.525  49.774  55.586  1.00  1.80
ATOM    369  N   GLU    25      63.041  51.308  54.023  1.00  1.73
ATOM    370  H   GLU    25      62.767  52.261  53.840  1.00  1.73
ATOM    371  CA  GLU    25      63.539  50.498  52.912  1.00  1.73
ATOM    372  HA  GLU    25      63.084  49.515  52.963  1.00  1.73
ATOM    373  CB  GLU    25      63.151  51.175  51.595  1.00  1.73
ATOM    374  HB1 GLU    25      63.840  51.995  51.405  1.00  1.73
ATOM    375  HB2 GLU    25      62.171  51.634  51.681  1.00  1.73
ATOM    376  CG  GLU    25      63.182  50.203  50.406  1.00  1.73
ATOM    377  HG1 GLU    25      64.045  49.543  50.485  1.00  1.73
ATOM    378  HG2 GLU    25      63.301  50.794  49.499  1.00  1.73
ATOM    379  CD  GLU    25      61.913  49.360  50.258  1.00  1.73
ATOM    380  OE1 GLU    25      60.842  49.827  50.706  1.00  1.73
ATOM    381  OE2 GLU    25      61.974  48.335  49.549  1.00  1.73
ATOM    382  C   GLU    25      65.063  50.349  52.970  1.00  1.73
ATOM    383  O   GLU    25      65.589  49.279  52.684  1.00  1.73
ATOM    384  N   GLU    26      65.816  51.394  53.335  1.00  2.04
ATOM    385  H   GLU    26      65.360  52.261  53.605  1.00  2.04
ATOM    386  CA  GLU    26      67.263  51.234  53.509  1.00  2.04
ATOM    387  HA  GLU    26      67.688  50.772  52.619  1.00  2.04
ATOM    388  CB  GLU    26      68.019  52.548  53.750  1.00  2.04
ATOM    389  HB1 GLU    26      69.014  52.293  54.118  1.00  2.04
ATOM    390  HB2 GLU    26      67.516  53.108  54.532  1.00  2.04
ATOM    391  CG  GLU    26      68.232  53.439  52.523  1.00  2.04
ATOM    392  HG1 GLU    26      68.190  52.840  51.611  1.00  2.04
ATOM    393  HG2 GLU    26      69.223  53.894  52.586  1.00  2.04
ATOM    394  CD  GLU    26      67.184  54.544  52.508  1.00  2.04
ATOM    395  OE1 GLU    26      67.283  55.446  53.365  1.00  2.04
ATOM    396  OE2 GLU    26      66.198  54.392  51.753  1.00  2.04
ATOM    397  C   GLU    26      67.615  50.303  54.678  1.00  2.04
ATOM    398  O   GLU    26      68.581  49.549  54.594  1.00  2.04
ATOM    399  N   ALA    27      66.850  50.351  55.768  1.00  2.07
ATOM    400  H   ALA    27      66.086  51.019  55.812  1.00  2.07
ATOM    401  CA  ALA    27      67.073  49.472  56.904  1.00  2.07
ATOM    402  HA  ALA    27      68.123  49.533  57.191  1.00  2.07
ATOM    403  CB  ALA    27      66.236  49.974  58.067  1.00  2.07
ATOM    404  HB1 ALA    27      66.458  49.384  58.955  1.00  2.07
ATOM    405  HB2 ALA    27      66.482  51.017  58.258  1.00  2.07
ATOM    406  HB3 ALA    27      65.178  49.884  57.817  1.00  2.07
ATOM    407  C   ALA    27      66.767  48.002  56.592  1.00  2.07
ATOM    408  O   ALA    27      67.501  47.124  57.061  1.00  2.07
ATOM    409  N   HIS    28      65.745  47.720  55.768  1.00  2.13
ATOM    410  H   HIS    28      65.133  48.462  55.441  1.00  2.13
ATOM    411  CA  HIS    28      65.567  46.343  55.289  1.00  2.13
ATOM    412  HA  HIS    28      65.652  45.689  56.152  1.00  2.13
ATOM    413  CB  HIS    28      64.169  46.077  54.700  1.00  2.13
ATOM    414  HB1 HIS    28      63.468  46.795  55.122  1.00  2.13
ATOM    415  HB2 HIS    28      63.853  45.089  55.037  1.00  2.13
ATOM    416  CG  HIS    28      64.033  46.082  53.192  1.00  2.13
ATOM    417  ND1 HIS    28      64.631  45.187  52.298  1.00  2.13
ATOM    418  CE1 HIS    28      64.145  45.487  51.085  1.00  2.13
ATOM    419  HE1 HIS    28      64.384  44.962  50.172  1.00  2.13
ATOM    420  NE2 HIS    28      63.274  46.500  51.175  1.00  2.13
ATOM    421  HE2 HIS    28      62.685  46.858  50.417  1.00  2.13
ATOM    422  CD2 HIS    28      63.176  46.869  52.491  1.00  2.13
ATOM    423  HD2 HIS    28      62.484  47.579  52.904  1.00  2.13
ATOM    424  C   HIS    28      66.712  45.917  54.367  1.00  2.13
ATOM    425  O   HIS    28      67.314  44.868  54.576  1.00  2.13
ATOM    426  N   ARG    29      67.118  46.783  53.430  1.00  2.43
ATOM    427  H   ARG    29      66.570  47.628  53.301  1.00  2.43
ATOM    428  CA  ARG    29      68.216  46.495  52.490  1.00  2.43
ATOM    429  HA  ARG    29      68.009  45.540  52.002  1.00  2.43
ATOM    430  CB  ARG    29      68.255  47.610  51.421  1.00  2.43
ATOM    431  HB1 ARG    29      69.160  47.497  50.823  1.00  2.43
ATOM    432  HB2 ARG    29      68.298  48.580  51.917  1.00  2.43
ATOM    433  CG  ARG    29      67.045  47.567  50.466  1.00  2.43
ATOM    434  HG1 ARG    29      66.114  47.544  51.026  1.00  2.43
ATOM    435  HG2 ARG    29      67.099  46.635  49.903  1.00  2.43
ATOM    436  CD  ARG    29      66.993  48.730  49.457  1.00  2.43
ATOM    437  HD1 ARG    29      66.233  48.474  48.718  1.00  2.43
ATOM    438  HD2 ARG    29      67.955  48.799  48.945  1.00  2.43
ATOM    439  NE  ARG    29      66.656  50.046  50.055  1.00  2.43
ATOM    440  HE  ARG    29      66.651  50.097  51.066  1.00  2.43
ATOM    441  CZ  ARG    29      66.185  51.095  49.390  1.00  2.43
ATOM    442  NH1 ARG    29      65.890  51.055  48.122  1.00  2.43
ATOM    443 1HH1 ARG    29      65.876  50.179  47.646  1.00  2.43
ATOM    444 2HH1 ARG    29      65.444  51.873  47.724  1.00  2.43
ATOM    445  NH2 ARG    29      65.955  52.250  49.934  1.00  2.43
ATOM    446 1HH2 ARG    29      66.144  52.493  50.897  1.00  2.43
ATOM    447 2HH2 ARG    29      65.627  52.996  49.333  1.00  2.43
ATOM    448  C   ARG    29      69.589  46.331  53.148  1.00  2.43
ATOM    449  O   ARG    29      70.470  45.745  52.530  1.00  2.43
ATOM    450  N   ALA    30      69.767  46.822  54.374  1.00  2.70
ATOM    451  H   ALA    30      69.030  47.409  54.741  1.00  2.70
ATOM    452  CA  ALA    30      70.970  46.642  55.192  1.00  2.70
ATOM    453  HA  ALA    30      71.777  46.262  54.563  1.00  2.70
ATOM    454  CB  ALA    30      71.389  48.018  55.727  1.00  2.70
ATOM    455  HB1 ALA    30      72.320  47.927  56.287  1.00  2.70
ATOM    456  HB2 ALA    30      71.537  48.707  54.895  1.00  2.70
ATOM    457  HB3 ALA    30      70.610  48.410  56.383  1.00  2.70
ATOM    458  C   ALA    30      70.788  45.616  56.334  1.00  2.70
ATOM    459  O   ALA    30      71.715  45.408  57.113  1.00  2.70
ATOM    460  N   GLY    31      69.614  44.982  56.446  1.00  2.80
ATOM    461  H   GLY    31      68.874  45.183  55.782  1.00  2.80
ATOM    462  CA  GLY    31      69.377  43.885  57.389  1.00  2.80
ATOM    463  HA1 GLY    31      70.220  43.193  57.356  1.00  2.80
ATOM    464  HA2 GLY    31      68.480  43.350  57.078  1.00  2.80
ATOM    465  C   GLY    31      69.179  44.317  58.845  1.00  2.80
ATOM    466  O   GLY    31      69.163  43.483  59.747  1.00  2.80
ATOM    467  N   LEU    32      69.023  45.620  59.075  1.00  2.65
ATOM    468  H   LEU    32      68.988  46.220  58.261  1.00  2.65
ATOM    469  CA  LEU    32      68.673  46.206  60.365  1.00  2.65
ATOM    470  HA  LEU    32      69.120  45.603  61.156  1.00  2.65
ATOM    471  CB  LEU    32      69.248  47.638  60.437  1.00  2.65
ATOM    472  HB1 LEU    32      68.612  48.240  61.088  1.00  2.65
ATOM    473  HB2 LEU    32      69.202  48.095  59.447  1.00  2.65
ATOM    474  CG  LEU    32      70.688  47.755  60.976  1.00  2.65
ATOM    475  HG  LEU    32      70.976  48.800  60.862  1.00  2.65
ATOM    476  CD1 LEU    32      70.770  47.417  62.466  1.00  2.65
ATOM    477 1HD1 LEU    32      71.770  47.636  62.841  1.00  2.65
ATOM    478 2HD1 LEU    32      70.045  48.010  63.021  1.00  2.65
ATOM    479 3HD1 LEU    32      70.568  46.360  62.633  1.00  2.65
ATOM    480  CD2 LEU    32      71.713  46.906  60.223  1.00  2.65
ATOM    481 1HD2 LEU    32      72.712  47.091  60.616  1.00  2.65
ATOM    482 2HD2 LEU    32      71.491  45.845  60.342  1.00  2.65
ATOM    483 3HD2 LEU    32      71.692  47.158  59.164  1.00  2.65
ATOM    484  C   LEU    32      67.167  46.203  60.643  1.00  2.65
ATOM    485  O   LEU    32      66.769  46.395  61.790  1.00  2.65
ATOM    486  N   ILE    33      66.334  45.956  59.627  1.00  2.62
ATOM    487  H   ILE    33      66.731  45.844  58.702  1.00  2.62
ATOM    488  CA  ILE    33      64.920  45.616  59.824  1.00  2.62
ATOM    489  HA  ILE    33      64.776  45.332  60.865  1.00  2.62
ATOM    490  CB  ILE    33      64.014  46.839  59.550  1.00  2.62
ATOM    491  HB  ILE    33      64.258  47.222  58.557  1.00  2.62
ATOM    492  CG2 ILE    33      62.529  46.465  59.551  1.00  2.62
ATOM    493 1HG2 ILE    33      61.914  47.360  59.457  1.00  2.62
ATOM    494 2HG2 ILE    33      62.328  45.825  58.699  1.00  2.62
ATOM    495 3HG2 ILE    33      62.265  45.939  60.467  1.00  2.62
ATOM    496  CG1 ILE    33      64.209  47.990  60.563  1.00  2.62
ATOM    497 1HG1 ILE    33      63.628  48.837  60.209  1.00  2.62
ATOM    498 2HG1 ILE    33      65.255  48.285  60.567  1.00  2.62
ATOM    499  CD1 ILE    33      63.776  47.727  62.015  1.00  2.62
ATOM    500  HD1 ILE    33      64.063  48.580  62.631  1.00  2.62
ATOM    501  HD2 ILE    33      62.695  47.608  62.074  1.00  2.62
ATOM    502  HD3 ILE    33      64.259  46.835  62.411  1.00  2.62
ATOM    503  C   ILE    33      64.556  44.376  58.998  1.00  2.62
ATOM    504  O   ILE    33      64.983  44.219  57.859  1.00  2.62
ATOM    505  N   ASP    34      63.759  43.488  59.587  1.00  2.83
ATOM    506  H   ASP    34      63.450  43.678  60.525  1.00  2.83
ATOM    507  CA  ASP    34      63.135  42.353  58.905  1.00  2.83
ATOM    508  HA  ASP    34      63.911  41.751  58.430  1.00  2.83
ATOM    509  CB  ASP    34      62.426  41.483  59.976  1.00  2.83
ATOM    510  HB1 ASP    34      62.199  42.102  60.847  1.00  2.83
ATOM    511  HB2 ASP    34      63.118  40.708  60.308  1.00  2.83
ATOM    512  CG  ASP    34      61.114  40.824  59.521  1.00  2.83
ATOM    513  OD1 ASP    34      61.110  40.138  58.477  1.00  2.83
ATOM    514  OD2 ASP    34      60.078  41.067  60.181  1.00  2.83
ATOM    515  C   ASP    34      62.169  42.813  57.813  1.00  2.83
ATOM    516  O   ASP    34      61.369  43.701  58.063  1.00  2.83
ATOM    517  N   TRP    35      62.177  42.160  56.652  1.00  2.63
ATOM    518  H   TRP    35      62.847  41.411  56.565  1.00  2.63
ATOM    519  CA  TRP    35      61.171  42.271  55.585  1.00  2.63
ATOM    520  HA  TRP    35      61.450  43.081  54.912  1.00  2.63
ATOM    521  CB  TRP    35      61.245  40.935  54.816  1.00  2.63
ATOM    522  HB1 TRP    35      61.208  40.119  55.541  1.00  2.63
ATOM    523  HB2 TRP    35      62.221  40.879  54.331  1.00  2.63
ATOM    524  CG  TRP    35      60.197  40.637  53.783  1.00  2.63
ATOM    525  CD1 TRP    35      58.932  40.230  54.040  1.00  2.63
ATOM    526  HD1 TRP    35      58.523  40.083  55.031  1.00  2.63
ATOM    527  NE1 TRP    35      58.258  40.012  52.856  1.00  2.63
ATOM    528  HE1 TRP    35      57.300  39.693  52.819  1.00  2.63
ATOM    529  CE2 TRP    35      59.073  40.220  51.767  1.00  2.63
ATOM    530  CZ2 TRP    35      58.870  40.110  50.384  1.00  2.63
ATOM    531  HZ2 TRP    35      57.907  39.818  49.993  1.00  2.63
ATOM    532  CH2 TRP    35      59.949  40.346  49.514  1.00  2.63
ATOM    533  HH2 TRP    35      59.818  40.250  48.443  1.00  2.63
ATOM    534  CZ3 TRP    35      61.208  40.693  50.037  1.00  2.63
ATOM    535  HZ3 TRP    35      62.040  40.868  49.369  1.00  2.63
ATOM    536  CE3 TRP    35      61.394  40.827  51.428  1.00  2.63
ATOM    537  HE3 TRP    35      62.368  41.092  51.816  1.00  2.63
ATOM    538  CD2 TRP    35      60.331  40.601  52.329  1.00  2.63
ATOM    539  C   TRP    35      59.735  42.551  56.074  1.00  2.63
ATOM    540  O   TRP    35      59.103  43.528  55.662  1.00  2.63
ATOM    541  N   ASN    36      59.215  41.715  56.974  1.00  3.01
ATOM    542  H   ASN    36      59.831  41.014  57.388  1.00  3.01
ATOM    543  CA  ASN    36      57.858  41.854  57.501  1.00  3.01
ATOM    544  HA  ASN    36      57.165  41.967  56.667  1.00  3.01
ATOM    545  CB  ASN    36      57.497  40.550  58.244  1.00  3.01
ATOM    546  HB1 ASN    36      58.398  40.007  58.528  1.00  3.01
ATOM    547  HB2 ASN    36      56.929  39.904  57.578  1.00  3.01
ATOM    548  CG  ASN    36      56.675  40.772  59.498  1.00  3.01
ATOM    549  OD1 ASN    36      55.469  40.934  59.457  1.00  3.01
ATOM    550  ND2 ASN    36      57.316  40.822  60.640  1.00  3.01
ATOM    551 1HD2 ASN    36      58.340  40.790  60.625  1.00  3.01
ATOM    552 2HD2 ASN    36      56.782  40.996  61.466  1.00  3.01
ATOM    553  C   ASN    36      57.706  43.135  58.346  1.00  3.01
ATOM    554  O   ASN    36      56.789  43.930  58.112  1.00  3.01
ATOM    555  N   MET    37      58.627  43.373  59.283  1.00  2.75
ATOM    556  H   MET    37      59.334  42.656  59.449  1.00  2.75
ATOM    557  CA  MET    37      58.626  44.566  60.131  1.00  2.75
ATOM    558  HA  MET    37      57.675  44.596  60.663  1.00  2.75
ATOM    559  CB  MET    37      59.753  44.481  61.173  1.00  2.75
ATOM    560  HB1 MET    37      59.918  45.467  61.609  1.00  2.75
ATOM    561  HB2 MET    37      60.674  44.162  60.686  1.00  2.75
ATOM    562  CG  MET    37      59.427  43.510  62.313  1.00  2.75
ATOM    563  HG1 MET    37      60.316  43.405  62.935  1.00  2.75
ATOM    564  HG2 MET    37      59.198  42.534  61.894  1.00  2.75
ATOM    565  SD  MET    37      58.042  44.010  63.376  1.00  2.75
ATOM    566  CE  MET    37      57.998  42.568  64.473  1.00  2.75
ATOM    567  HE1 MET    37      57.200  42.689  65.205  1.00  2.75
ATOM    568  HE2 MET    37      57.817  41.666  63.887  1.00  2.75
ATOM    569  HE3 MET    37      58.953  42.472  64.991  1.00  2.75
ATOM    570  C   MET    37      58.713  45.880  59.348  1.00  2.75
ATOM    571  O   MET    37      58.022  46.849  59.668  1.00  2.75
ATOM    572  N   PHE    38      59.511  45.889  58.288  1.00  2.14
ATOM    573  H   PHE    38      60.056  45.046  58.112  1.00  2.14
ATOM    574  CA  PHE    38      59.663  46.977  57.348  1.00  2.14
ATOM    575  HA  PHE    38      59.841  47.891  57.915  1.00  2.14
ATOM    576  CB  PHE    38      60.919  46.725  56.500  1.00  2.14
ATOM    577  HB1 PHE    38      61.175  45.666  56.492  1.00  2.14
ATOM    578  HB2 PHE    38      61.760  47.276  56.920  1.00  2.14
ATOM    579  CG  PHE    38      60.710  47.162  55.091  1.00  2.14
ATOM    580  CD1 PHE    38      60.639  48.529  54.804  1.00  2.14
ATOM    581  HD1 PHE    38      60.898  49.247  55.564  1.00  2.14
ATOM    582  CE1 PHE    38      60.158  48.949  53.562  1.00  2.14
ATOM    583  HE1 PHE    38      60.112  50.002  53.343  1.00  2.14
ATOM    584  CZ  PHE    38      59.724  47.991  52.630  1.00  2.14
ATOM    585  HZ  PHE    38      59.339  48.297  51.674  1.00  2.14
ATOM    586  CE2 PHE    38      59.829  46.626  52.918  1.00  2.14
ATOM    587  HE2 PHE    38      59.502  45.887  52.219  1.00  2.14
ATOM    588  CD2 PHE    38      60.345  46.206  54.139  1.00  2.14
ATOM    589  HD2 PHE    38      60.394  45.156  54.365  1.00  2.14
ATOM    590  C   PHE    38      58.371  47.227  56.551  1.00  2.14
ATOM    591  O   PHE    38      57.923  48.374  56.496  1.00  2.14
ATOM    592  N   VAL    39      57.709  46.186  56.016  1.00  2.36
ATOM    593  H   VAL    39      58.133  45.261  56.062  1.00  2.36
ATOM    594  CA  VAL    39      56.417  46.354  55.315  1.00  2.36
ATOM    595  HA  VAL    39      56.561  47.095  54.528  1.00  2.36
ATOM    596  CB  VAL    39      55.970  45.044  54.628  1.00  2.36
ATOM    597  HB  VAL    39      56.033  44.224  55.344  1.00  2.36
ATOM    598  CG1 VAL    39      54.536  45.095  54.082  1.00  2.36
ATOM    599 1HG1 VAL    39      54.297  44.147  53.605  1.00  2.36
ATOM    600 2HG1 VAL    39      53.822  45.239  54.892  1.00  2.36
ATOM    601 3HG1 VAL    39      54.433  45.907  53.361  1.00  2.36
ATOM    602  CG2 VAL    39      56.868  44.728  53.424  1.00  2.36
ATOM    603 1HG2 VAL    39      56.569  43.782  52.974  1.00  2.36
ATOM    604 2HG2 VAL    39      56.803  45.523  52.681  1.00  2.36
ATOM    605 3HG2 VAL    39      57.902  44.631  53.742  1.00  2.36
ATOM    606  C   VAL    39      55.325  46.913  56.238  1.00  2.36
ATOM    607  O   VAL    39      54.578  47.825  55.863  1.00  2.36
ATOM    608  N   LYS    40      55.263  46.430  57.481  1.00  2.74
ATOM    609  H   LYS    40      55.887  45.654  57.703  1.00  2.74
ATOM    610  CA  LYS    40      54.403  46.959  58.554  1.00  2.74
ATOM    611  HA  LYS    40      53.362  46.900  58.233  1.00  2.74
ATOM    612  CB  LYS    40      54.589  46.031  59.786  1.00  2.74
ATOM    613  HB1 LYS    40      55.583  45.584  59.743  1.00  2.74
ATOM    614  HB2 LYS    40      53.876  45.208  59.710  1.00  2.74
ATOM    615  CG  LYS    40      54.485  46.660  61.184  1.00  2.74
ATOM    616  HG1 LYS    40      55.273  47.405  61.276  1.00  2.74
ATOM    617  HG2 LYS    40      54.700  45.890  61.928  1.00  2.74
ATOM    618  CD  LYS    40      53.108  47.270  61.512  1.00  2.74
ATOM    619  HD1 LYS    40      52.470  46.484  61.919  1.00  2.74
ATOM    620  HD2 LYS    40      52.623  47.633  60.608  1.00  2.74
ATOM    621  CE  LYS    40      53.199  48.421  62.526  1.00  2.74
ATOM    622  HE1 LYS    40      53.593  48.041  63.473  1.00  2.74
ATOM    623  HE2 LYS    40      52.188  48.794  62.711  1.00  2.74
ATOM    624  NZ  LYS    40      54.052  49.530  62.029  1.00  2.74
ATOM    625  HZ1 LYS    40      53.928  50.370  62.602  1.00  2.74
ATOM    626  HZ2 LYS    40      55.029  49.268  62.041  1.00  2.74
ATOM    627  HZ3 LYS    40      53.800  49.773  61.077  1.00  2.74
ATOM    628  C   LYS    40      54.676  48.446  58.842  1.00  2.74
ATOM    629  O   LYS    40      53.736  49.239  59.012  1.00  2.74
ATOM    630  N   LEU    41      55.941  48.848  58.943  1.00  2.36
ATOM    631  H   LEU    41      56.683  48.160  58.843  1.00  2.36
ATOM    632  CA  LEU    41      56.295  50.243  59.199  1.00  2.36
ATOM    633  HA  LEU    41      55.731  50.576  60.066  1.00  2.36
ATOM    634  CB  LEU    41      57.795  50.341  59.533  1.00  2.36
ATOM    635  HB1 LEU    41      58.375  50.158  58.627  1.00  2.36
ATOM    636  HB2 LEU    41      58.042  49.555  60.248  1.00  2.36
ATOM    637  CG  LEU    41      58.227  51.692  60.142  1.00  2.36
ATOM    638  HG  LEU    41      58.049  52.493  59.424  1.00  2.36
ATOM    639  CD1 LEU    41      57.484  52.001  61.448  1.00  2.36
ATOM    640 1HD1 LEU    41      57.949  52.867  61.923  1.00  2.36
ATOM    641 2HD1 LEU    41      56.446  52.257  61.250  1.00  2.36
ATOM    642 3HD1 LEU    41      57.553  51.160  62.136  1.00  2.36
ATOM    643  CD2 LEU    41      59.718  51.632  60.466  1.00  2.36
ATOM    644 1HD2 LEU    41      60.038  52.601  60.852  1.00  2.36
ATOM    645 2HD2 LEU    41      59.920  50.872  61.221  1.00  2.36
ATOM    646 3HD2 LEU    41      60.293  51.409  59.570  1.00  2.36
ATOM    647  C   LEU    41      55.888  51.143  58.030  1.00  2.36
ATOM    648  O   LEU    41      55.188  52.114  58.261  1.00  2.36
ATOM    649  N   ARG    42      56.159  50.734  56.791  1.00  2.21
ATOM    650  H   ARG    42      56.750  49.907  56.712  1.00  2.21
ATOM    651  CA  ARG    42      55.702  51.347  55.528  1.00  2.21
ATOM    652  HA  ARG    42      56.096  52.363  55.459  1.00  2.21
ATOM    653  CB  ARG    42      56.347  50.488  54.412  1.00  2.21
ATOM    654  HB1 ARG    42      56.310  49.438  54.698  1.00  2.21
ATOM    655  HB2 ARG    42      57.402  50.755  54.360  1.00  2.21
ATOM    656  CG  ARG    42      55.691  50.572  53.019  1.00  2.21
ATOM    657  HG1 ARG    42      55.434  51.597  52.766  1.00  2.21
ATOM    658  HG2 ARG    42      54.756  50.011  53.052  1.00  2.21
ATOM    659  CD  ARG    42      56.549  49.986  51.892  1.00  2.21
ATOM    660  HD1 ARG    42      55.996  50.080  50.956  1.00  2.21
ATOM    661  HD2 ARG    42      56.685  48.920  52.086  1.00  2.21
ATOM    662  NE  ARG    42      57.885  50.596  51.716  1.00  2.21
ATOM    663  HE  ARG    42      58.568  50.005  51.261  1.00  2.21
ATOM    664  CZ  ARG    42      58.369  51.790  52.007  1.00  2.21
ATOM    665  NH1 ARG    42      57.701  52.764  52.560  1.00  2.21
ATOM    666 1HH1 ARG    42      56.738  52.614  52.786  1.00  2.21
ATOM    667 2HH1 ARG    42      58.156  53.496  53.094  1.00  2.21
ATOM    668  NH2 ARG    42      59.603  52.021  51.717  1.00  2.21
ATOM    669 1HH2 ARG    42      60.156  51.274  51.291  1.00  2.21
ATOM    670 2HH2 ARG    42      59.934  52.967  51.618  1.00  2.21
ATOM    671  C   ARG    42      54.189  51.451  55.309  1.00  2.21
ATOM    672  O   ARG    42      53.734  52.229  54.477  1.00  2.21
ATOM    673  N   SER    43      53.430  50.611  55.998  1.00  2.56
ATOM    674  H   SER    43      53.902  49.887  56.520  1.00  2.56
ATOM    675  CA  SER    43      51.963  50.652  55.997  1.00  2.56
ATOM    676  HA  SER    43      51.597  51.023  55.038  1.00  2.56
ATOM    677  CB  SER    43      51.461  49.223  56.213  1.00  2.56
ATOM    678  HB1 SER    43      50.373  49.217  56.204  1.00  2.56
ATOM    679  HB2 SER    43      51.797  48.857  57.184  1.00  2.56
ATOM    680  OG  SER    43      51.952  48.362  55.197  1.00  2.56
ATOM    681  HG  SER    43      52.911  48.233  55.330  1.00  2.56
ATOM    682  C   SER    43      51.430  51.571  57.107  1.00  2.56
ATOM    683  O   SER    43      50.316  52.097  56.972  1.00  2.56
ATOM    684  N   GLN    44      52.221  51.795  58.173  1.00  2.68
ATOM    685  H   GLN    44      53.137  51.371  58.187  1.00  2.68
ATOM    686  CA  GLN    44      51.937  52.824  59.180  1.00  2.68
ATOM    687  HA  GLN    44      50.860  52.829  59.349  1.00  2.68
ATOM    688  CB  GLN    44      52.610  52.469  60.511  1.00  2.68
ATOM    689  HB1 GLN    44      53.677  52.685  60.454  1.00  2.68
ATOM    690  HB2 GLN    44      52.477  51.402  60.691  1.00  2.68
ATOM    691  CG  GLN    44      51.987  53.236  61.694  1.00  2.68
ATOM    692  HG1 GLN    44      50.946  52.938  61.813  1.00  2.68
ATOM    693  HG2 GLN    44      52.001  54.305  61.495  1.00  2.68
ATOM    694  CD  GLN    44      52.720  52.968  63.005  1.00  2.68
ATOM    695  OE1 GLN    44      53.282  51.897  63.212  1.00  2.68
ATOM    696  NE2 GLN    44      52.739  53.901  63.934  1.00  2.68
ATOM    697 1HE2 GLN    44      52.277  54.789  63.788  1.00  2.68
ATOM    698 2HE2 GLN    44      53.208  53.691  64.799  1.00  2.68
ATOM    699  C   GLN    44      52.313  54.261  58.727  1.00  2.68
ATOM    700  O   GLN    44      51.517  55.191  58.837  1.00  2.68
ATOM    701  N   GLU    45      53.498  54.461  58.138  1.00  2.47
ATOM    702  H   GLU    45      54.146  53.680  58.133  1.00  2.47
ATOM    703  CA  GLU    45      53.641  55.408  57.022  1.00  2.47
ATOM    704  HA  GLU    45      53.546  56.431  57.371  1.00  2.47
ATOM    705  CB  GLU    45      54.974  55.215  56.256  1.00  2.47
ATOM    706  HB1 GLU    45      55.017  55.986  55.486  1.00  2.47
ATOM    707  HB2 GLU    45      54.921  54.253  55.752  1.00  2.47
ATOM    708  CG  GLU    45      56.319  55.253  56.981  1.00  2.47
ATOM    709  HG1 GLU    45      56.375  54.430  57.694  1.00  2.47
ATOM    710  HG2 GLU    45      56.370  56.193  57.534  1.00  2.47
ATOM    711  CD  GLU    45      57.500  55.159  55.982  1.00  2.47
ATOM    712  OE1 GLU    45      58.526  55.829  56.231  1.00  2.47
ATOM    713  OE2 GLU    45      57.425  54.473  54.929  1.00  2.47
ATOM    714  C   GLU    45      52.577  55.117  55.961  1.00  2.47
ATOM    715  O   GLU    45      51.978  54.054  55.969  1.00  2.47
ATOM    716  N   CYS    46      52.339  56.014  55.013  1.00  2.77
ATOM    717  H   CYS    46      52.961  56.806  54.944  1.00  2.77
ATOM    718  CA  CYS    46      51.001  56.160  54.443  1.00  2.77
ATOM    719  HA  CYS    46      51.038  57.075  53.875  1.00  2.77
ATOM    720  CB  CYS    46      50.624  55.043  53.465  1.00  2.77
ATOM    721  HB1 CYS    46      50.873  54.063  53.870  1.00  2.77
ATOM    722  HB2 CYS    46      51.183  55.194  52.544  1.00  2.77
ATOM    723  SG  CYS    46      48.829  55.107  53.128  1.00  2.77
ATOM    724  HG  CYS    46      48.776  56.427  52.855  1.00  2.77
ATOM    725  C   CYS    46      49.924  56.419  55.503  1.00  2.77
ATOM    726  O   CYS    46      49.414  57.534  55.497  1.00  2.77
ATOM    727  N   ASP    47      49.618  55.490  56.429  1.00  3.45
ATOM    728  H   ASP    47      50.155  54.629  56.467  1.00  3.45
ATOM    729  CA  ASP    47      48.461  55.699  57.315  1.00  3.45
ATOM    730  HA  ASP    47      47.549  55.609  56.725  1.00  3.45
ATOM    731  CB  ASP    47      48.476  54.598  58.382  1.00  3.45
ATOM    732  HB1 ASP    47      49.130  54.866  59.206  1.00  3.45
ATOM    733  HB2 ASP    47      48.862  53.686  57.947  1.00  3.45
ATOM    734  CG  ASP    47      47.107  54.295  58.949  1.00  3.45
ATOM    735  OD1 ASP    47      46.638  55.107  59.776  1.00  3.45
ATOM    736  OD2 ASP    47      46.614  53.214  58.539  1.00  3.45
ATOM    737  C   ASP    47      48.432  57.078  58.021  1.00  3.45
ATOM    738  O   ASP    47      47.399  57.743  58.102  1.00  3.45
ATOM    739  N   TRP    48      49.642  57.466  58.436  1.00  4.07
ATOM    740  H   TRP    48      50.320  56.727  58.306  1.00  4.07
ATOM    741  CA  TRP    48      50.247  58.702  58.934  1.00  4.07
ATOM    742  HA  TRP    48      50.977  58.355  59.658  1.00  4.07
ATOM    743  CB  TRP    48      51.080  59.367  57.819  1.00  4.07
ATOM    744  HB1 TRP    48      50.474  60.144  57.364  1.00  4.07
ATOM    745  HB2 TRP    48      51.299  58.626  57.051  1.00  4.07
ATOM    746  CG  TRP    48      52.396  59.961  58.253  1.00  4.07
ATOM    747  CD1 TRP    48      53.625  59.411  58.105  1.00  4.07
ATOM    748  HD1 TRP    48      53.827  58.466  57.629  1.00  4.07
ATOM    749  NE1 TRP    48      54.576  60.168  58.755  1.00  4.07
ATOM    750  HE1 TRP    48      55.496  59.816  59.011  1.00  4.07
ATOM    751  CE2 TRP    48      54.028  61.322  59.258  1.00  4.07
ATOM    752  CZ2 TRP    48      54.550  62.394  59.993  1.00  4.07
ATOM    753  HZ2 TRP    48      55.585  62.399  60.293  1.00  4.07
ATOM    754  CH2 TRP    48      53.689  63.436  60.372  1.00  4.07
ATOM    755  HH2 TRP    48      54.070  64.271  60.940  1.00  4.07
ATOM    756  CZ3 TRP    48      52.326  63.373  60.048  1.00  4.07
ATOM    757  HZ3 TRP    48      51.652  64.158  60.351  1.00  4.07
ATOM    758  CE3 TRP    48      51.820  62.282  59.334  1.00  4.07
ATOM    759  HE3 TRP    48      50.776  62.229  59.108  1.00  4.07
ATOM    760  CD2 TRP    48      52.644  61.224  58.931  1.00  4.07
ATOM    761  C   TRP    48      49.436  59.711  59.774  1.00  4.07
ATOM    762  O   TRP    48      49.977  60.264  60.733  1.00  4.07
ATOM    763  N   GLU    49      48.177  59.974  59.457  1.00  5.11
ATOM    764  H   GLU    49      47.762  59.437  58.703  1.00  5.11
ATOM    765  CA  GLU    49      47.377  61.016  60.110  1.00  5.11
ATOM    766  HA  GLU    49      47.611  60.996  61.173  1.00  5.11
ATOM    767  CB  GLU    49      47.763  62.413  59.547  1.00  5.11
ATOM    768  HB1 GLU    49      48.820  62.573  59.726  1.00  5.11
ATOM    769  HB2 GLU    49      47.247  63.183  60.120  1.00  5.11
ATOM    770  CG  GLU    49      47.443  62.625  58.051  1.00  5.11
ATOM    771  HG1 GLU    49      46.485  63.142  57.963  1.00  5.11
ATOM    772  HG2 GLU    49      47.328  61.657  57.557  1.00  5.11
ATOM    773  CD  GLU    49      48.525  63.409  57.298  1.00  5.11
ATOM    774  OE1 GLU    49      48.265  64.480  56.703  1.00  5.11
ATOM    775  OE2 GLU    49      49.643  62.877  57.097  1.00  5.11
ATOM    776  C   GLU    49      45.856  60.791  60.023  1.00  5.11
ATOM    777  O   GLU    49      45.085  61.744  59.928  1.00  5.11
ATOM    778  N   GLU    50      45.432  59.525  60.069  1.00  4.42
ATOM    779  H   GLU    50      46.136  58.804  60.011  1.00  4.42
ATOM    780  CA  GLU    50      44.035  59.097  60.270  1.00  4.42
ATOM    781  HA  GLU    50      44.088  58.032  60.492  1.00  4.42
ATOM    782  CB  GLU    50      43.419  59.749  61.522  1.00  4.42
ATOM    783  HB1 GLU    50      43.136  60.780  61.307  1.00  4.42
ATOM    784  HB2 GLU    50      44.174  59.751  62.308  1.00  4.42
ATOM    785  CG  GLU    50      42.192  58.991  62.047  1.00  4.42
ATOM    786  HG1 GLU    50      42.504  58.001  62.387  1.00  4.42
ATOM    787  HG2 GLU    50      41.470  58.859  61.238  1.00  4.42
ATOM    788  CD  GLU    50      41.528  59.748  63.208  1.00  4.42
ATOM    789  OE1 GLU    50      42.274  60.268  64.071  1.00  4.42
ATOM    790  OE2 GLU    50      40.284  59.824  63.224  1.00  4.42
ATOM    791  C   GLU    50      43.168  59.207  59.003  1.00  4.42
ATOM    792  O   GLU    50      42.225  59.997  58.879  1.00  4.42
ATOM    793  N   ILE    51      43.535  58.414  57.995  1.00  3.91
ATOM    794  H   ILE    51      44.332  57.807  58.128  1.00  3.91
ATOM    795  CA  ILE    51      42.894  58.451  56.681  1.00  3.91
ATOM    796  HA  ILE    51      42.934  59.489  56.348  1.00  3.91
ATOM    797  CB  ILE    51      43.715  57.623  55.657  1.00  3.91
ATOM    798  HB  ILE    51      43.880  56.631  56.075  1.00  3.91
ATOM    799  CG2 ILE    51      42.972  57.463  54.315  1.00  3.91
ATOM    800 1HG2 ILE    51      43.568  56.882  53.611  1.00  3.91
ATOM    801 2HG2 ILE    51      42.047  56.907  54.457  1.00  3.91
ATOM    802 3HG2 ILE    51      42.769  58.439  53.874  1.00  3.91
ATOM    803  CG1 ILE    51      45.086  58.302  55.410  1.00  3.91
ATOM    804 1HG1 ILE    51      45.570  58.498  56.365  1.00  3.91
ATOM    805 2HG1 ILE    51      44.927  59.264  54.920  1.00  3.91
ATOM    806  CD1 ILE    51      46.072  57.481  54.567  1.00  3.91
ATOM    807  HD1 ILE    51      47.024  58.009  54.523  1.00  3.91
ATOM    808  HD2 ILE    51      46.227  56.503  55.020  1.00  3.91
ATOM    809  HD3 ILE    51      45.709  57.354  53.549  1.00  3.91
ATOM    810  C   ILE    51      41.423  58.050  56.737  1.00  3.91
ATOM    811  O   ILE    51      41.014  57.055  57.336  1.00  3.91
ATOM    812  N   SER    52      40.635  58.879  56.063  1.00  4.62
ATOM    813  H   SER    52      41.106  59.650  55.615  1.00  4.62
ATOM    814  CA  SER    52      39.229  59.118  56.371  1.00  4.62
ATOM    815  HA  SER    52      38.812  58.198  56.766  1.00  4.62
ATOM    816  CB  SER    52      39.151  60.206  57.466  1.00  4.62
ATOM    817  HB1 SER    52      39.262  59.727  58.440  1.00  4.62
ATOM    818  HB2 SER    52      38.180  60.702  57.444  1.00  4.62
ATOM    819  OG  SER    52      40.195  61.162  57.340  1.00  4.62
ATOM    820  HG  SER    52      40.921  60.892  57.945  1.00  4.62
ATOM    821  C   SER    52      38.452  59.435  55.097  1.00  4.62
ATOM    822  O   SER    52      37.721  60.422  55.006  1.00  4.62
ATOM    823  N   VAL    53      38.708  58.642  54.053  1.00  4.92
ATOM    824  H   VAL    53      39.345  57.873  54.200  1.00  4.92
ATOM    825  CA  VAL    53      38.204  58.847  52.689  1.00  4.92
ATOM    826  HA  VAL    53      38.465  59.880  52.453  1.00  4.92
ATOM    827  CB  VAL    53      38.934  57.972  51.636  1.00  4.92
ATOM    828  HB  VAL    53      38.321  57.103  51.393  1.00  4.92
ATOM    829  CG1 VAL    53      39.192  58.797  50.372  1.00  4.92
ATOM    830 1HG1 VAL    53      39.499  58.137  49.559  1.00  4.92
ATOM    831 2HG1 VAL    53      38.304  59.338  50.070  1.00  4.92
ATOM    832 3HG1 VAL    53      39.989  59.515  50.561  1.00  4.92
ATOM    833  CG2 VAL    53      40.337  57.499  52.039  1.00  4.92
ATOM    834 1HG2 VAL    53      40.822  57.003  51.196  1.00  4.92
ATOM    835 2HG2 VAL    53      40.951  58.349  52.338  1.00  4.92
ATOM    836 3HG2 VAL    53      40.291  56.780  52.849  1.00  4.92
ATOM    837  C   VAL    53      36.685  58.761  52.556  1.00  4.92
ATOM    838  O   VAL    53      36.031  58.059  53.321  1.00  4.92
ATOM    839  N   LYS    54      36.135  59.521  51.598  1.00  5.77
ATOM    840  H   LYS    54      36.769  60.008  50.978  1.00  5.77
ATOM    841  CA  LYS    54      34.704  59.875  51.541  1.00  5.77
ATOM    842  HA  LYS    54      34.145  59.264  52.254  1.00  5.77
ATOM    843  CB  LYS    54      34.548  61.360  51.933  1.00  5.77
ATOM    844  HB1 LYS    54      33.516  61.670  51.759  1.00  5.77
ATOM    845  HB2 LYS    54      35.182  61.953  51.272  1.00  5.77
ATOM    846  CG  LYS    54      34.894  61.647  53.410  1.00  5.77
ATOM    847  HG1 LYS    54      35.680  60.984  53.748  1.00  5.77
ATOM    848  HG2 LYS    54      34.012  61.435  54.015  1.00  5.77
ATOM    849  CD  LYS    54      35.343  63.096  53.681  1.00  5.77
ATOM    850  HD1 LYS    54      35.399  63.257  54.758  1.00  5.77
ATOM    851  HD2 LYS    54      34.584  63.770  53.281  1.00  5.77
ATOM    852  CE  LYS    54      36.701  63.440  53.041  1.00  5.77
ATOM    853  HE1 LYS    54      36.809  64.526  52.972  1.00  5.77
ATOM    854  HE2 LYS    54      36.724  63.046  52.025  1.00  5.77
ATOM    855  NZ  LYS    54      37.867  62.895  53.774  1.00  5.77
ATOM    856  HZ1 LYS    54      37.742  61.926  54.053  1.00  5.77
ATOM    857  HZ2 LYS    54      38.684  62.904  53.150  1.00  5.77
ATOM    858  HZ3 LYS    54      38.108  63.428  54.592  1.00  5.77
ATOM    859  C   LYS    54      34.062  59.609  50.176  1.00  5.77
ATOM    860  O   LYS    54      32.965  59.073  50.091  1.00  5.77
ATOM    861  N   GLY    55      34.790  59.939  49.120  1.00  6.06
ATOM    862  H   GLY    55      35.657  60.428  49.304  1.00  6.06
ATOM    863  CA  GLY    55      34.698  59.351  47.791  1.00  6.06
ATOM    864  HA1 GLY    55      34.339  60.103  47.090  1.00  6.06
ATOM    865  HA2 GLY    55      34.024  58.493  47.784  1.00  6.06
ATOM    866  C   GLY    55      36.112  58.891  47.415  1.00  6.06
ATOM    867  O   GLY    55      36.866  58.491  48.304  1.00  6.06
ATOM    868  N   PRO    56      36.527  58.937  46.143  1.00  5.85
ATOM    869  CD  PRO    56      35.704  59.222  44.974  1.00  5.85
ATOM    870  HD1 PRO    56      35.279  60.226  45.024  1.00  5.85
ATOM    871  HD2 PRO    56      34.910  58.478  44.898  1.00  5.85
ATOM    872  CG  PRO    56      36.636  59.107  43.765  1.00  5.85
ATOM    873  HG1 PRO    56      37.039  60.090  43.515  1.00  5.85
ATOM    874  HG2 PRO    56      36.128  58.672  42.904  1.00  5.85
ATOM    875  CB  PRO    56      37.758  58.203  44.277  1.00  5.85
ATOM    876  HB1 PRO    56      38.678  58.316  43.701  1.00  5.85
ATOM    877  HB2 PRO    56      37.428  57.164  44.242  1.00  5.85
ATOM    878  CA  PRO    56      37.902  58.638  45.744  1.00  5.85
ATOM    879  HA  PRO    56      38.291  57.798  46.323  1.00  5.85
ATOM    880  C   PRO    56      38.850  59.833  45.938  1.00  5.85
ATOM    881  O   PRO    56      39.423  60.342  44.979  1.00  5.85
ATOM    882  N   ASN    57      38.966  60.349  47.166  1.00  5.70
ATOM    883  H   ASN    57      38.427  59.927  47.915  1.00  5.70
ATOM    884  CA  ASN    57      39.677  61.607  47.421  1.00  5.70
ATOM    885  HA  ASN    57      39.248  62.350  46.743  1.00  5.70
ATOM    886  CB  ASN    57      39.426  62.117  48.846  1.00  5.70
ATOM    887  HB1 ASN    57      39.931  63.077  48.910  1.00  5.70
ATOM    888  HB2 ASN    57      39.869  61.443  49.569  1.00  5.70
ATOM    889  CG  ASN    57      37.973  62.373  49.212  1.00  5.70
ATOM    890  OD1 ASN    57      37.071  61.585  48.977  1.00  5.70
ATOM    891  ND2 ASN    57      37.668  63.480  49.838  1.00  5.70
ATOM    892 1HD2 ASN    57      38.407  64.027  50.284  1.00  5.70
ATOM    893 2HD2 ASN    57      36.700  63.681  49.959  1.00  5.70
ATOM    894  C   ASN    57      41.167  61.581  47.068  1.00  5.70
ATOM    895  O   ASN    57      41.728  62.652  46.860  1.00  5.70
ATOM    896  N   GLY    58      41.810  60.403  47.037  1.00  4.78
ATOM    897  H   GLY    58      41.281  59.553  47.166  1.00  4.78
ATOM    898  CA  GLY    58      43.273  60.292  46.949  1.00  4.78
ATOM    899  HA1 GLY    58      43.599  60.576  45.949  1.00  4.78
ATOM    900  HA2 GLY    58      43.566  59.258  47.134  1.00  4.78
ATOM    901  C   GLY    58      43.995  61.184  47.961  1.00  4.78
ATOM    902  O   GLY    58      45.107  61.638  47.724  1.00  4.78
ATOM    903  N   GLU    59      43.332  61.425  49.096  1.00  4.01
ATOM    904  H   GLU    59      42.430  60.987  49.183  1.00  4.01
ATOM    905  CA  GLU    59      43.831  62.131  50.278  1.00  4.01
ATOM    906  HA  GLU    59      44.163  63.136  50.014  1.00  4.01
ATOM    907  CB  GLU    59      42.668  62.188  51.306  1.00  4.01
ATOM    908  HB1 GLU    59      43.054  62.241  52.325  1.00  4.01
ATOM    909  HB2 GLU    59      42.112  61.252  51.230  1.00  4.01
ATOM    910  CG  GLU    59      41.716  63.381  51.138  1.00  4.01
ATOM    911  HG1 GLU    59      41.622  63.605  50.077  1.00  4.01
ATOM    912  HG2 GLU    59      42.181  64.255  51.598  1.00  4.01
ATOM    913  CD  GLU    59      40.314  63.167  51.755  1.00  4.01
ATOM    914  OE1 GLU    59      39.519  64.133  51.821  1.00  4.01
ATOM    915  OE2 GLU    59      39.913  62.039  52.125  1.00  4.01
ATOM    916  C   GLU    59      44.999  61.412  50.954  1.00  4.01
ATOM    917  O   GLU    59      45.508  61.922  51.952  1.00  4.01
ATOM    918  N   SER    60      45.376  60.228  50.453  1.00  3.60
ATOM    919  H   SER    60      44.894  59.887  49.637  1.00  3.60
ATOM    920  CA  SER    60      46.442  59.408  50.997  1.00  3.60
ATOM    921  HA  SER    60      46.065  58.973  51.923  1.00  3.60
ATOM    922  CB  SER    60      46.853  58.228  50.103  1.00  3.60
ATOM    923  HB1 SER    60      47.845  57.881  50.399  1.00  3.60
ATOM    924  HB2 SER    60      46.885  58.532  49.056  1.00  3.60
ATOM    925  OG  SER    60      45.951  57.157  50.288  1.00  3.60
ATOM    926  HG  SER    60      46.424  56.307  50.130  1.00  3.60
ATOM    927  C   SER    60      47.673  60.222  51.360  1.00  3.60
ATOM    928  O   SER    60      48.509  60.562  50.525  1.00  3.60
ATOM    929  N   SER    61      47.826  60.465  52.657  1.00  3.26
ATOM    930  H   SER    61      47.067  60.231  53.278  1.00  3.26
ATOM    931  CA  SER    61      49.150  60.644  53.202  1.00  3.26
ATOM    932  HA  SER    61      49.593  61.521  52.733  1.00  3.26
ATOM    933  CB  SER    61      49.058  60.871  54.704  1.00  3.26
ATOM    934  HB1 SER    61      48.824  59.941  55.222  1.00  3.26
ATOM    935  HB2 SER    61      48.266  61.593  54.909  1.00  3.26
ATOM    936  OG  SER    61      50.282  61.404  55.166  1.00  3.26
ATOM    937  HG  SER    61      50.059  61.841  56.036  1.00  3.26
ATOM    938  C   SER    61      49.991  59.425  52.875  1.00  3.26
ATOM    939  O   SER    61      49.472  58.312  52.768  1.00  3.26
ATOM    940  N   VAL    62      51.263  59.636  52.552  1.00  2.64
ATOM    941  H   VAL    62      51.670  60.553  52.651  1.00  2.64
ATOM    942  CA  VAL    62      51.961  58.669  51.715  1.00  2.64
ATOM    943  HA  VAL    62      51.751  57.673  52.093  1.00  2.64
ATOM    944  CB  VAL    62      51.342  58.723  50.295  1.00  2.64
ATOM    945  HB  VAL    62      50.262  58.657  50.395  1.00  2.64
ATOM    946  CG1 VAL    62      51.615  60.039  49.562  1.00  2.64
ATOM    947 1HG1 VAL    62      51.173  60.008  48.567  1.00  2.64
ATOM    948 2HG1 VAL    62      51.155  60.864  50.105  1.00  2.64
ATOM    949 3HG1 VAL    62      52.681  60.222  49.495  1.00  2.64
ATOM    950  CG2 VAL    62      51.692  57.492  49.472  1.00  2.64
ATOM    951 1HG2 VAL    62      51.016  57.431  48.618  1.00  2.64
ATOM    952 2HG2 VAL    62      52.719  57.524  49.135  1.00  2.64
ATOM    953 3HG2 VAL    62      51.547  56.604  50.079  1.00  2.64
ATOM    954  C   VAL    62      53.476  58.830  51.750  1.00  2.64
ATOM    955  O   VAL    62      53.986  59.929  51.974  1.00  2.64
ATOM    956  N   ILE    63      54.153  57.685  51.634  1.00  2.22
ATOM    957  H   ILE    63      53.680  56.933  51.160  1.00  2.22
ATOM    958  CA  ILE    63      55.384  57.326  52.357  1.00  2.22
ATOM    959  HA  ILE    63      55.109  57.243  53.405  1.00  2.22
ATOM    960  CB  ILE    63      55.880  55.915  51.959  1.00  2.22
ATOM    961  HB  ILE    63      56.792  55.736  52.531  1.00  2.22
ATOM    962  CG2 ILE    63      54.874  54.824  52.378  1.00  2.22
ATOM    963 1HG2 ILE    63      54.829  54.762  53.462  1.00  2.22
ATOM    964 2HG2 ILE    63      53.873  55.034  52.003  1.00  2.22
ATOM    965 3HG2 ILE    63      55.187  53.857  51.992  1.00  2.22
ATOM    966  CG1 ILE    63      56.268  55.792  50.474  1.00  2.22
ATOM    967 1HG1 ILE    63      57.043  55.030  50.381  1.00  2.22
ATOM    968 2HG1 ILE    63      56.702  56.736  50.158  1.00  2.22
ATOM    969  CD1 ILE    63      55.137  55.420  49.508  1.00  2.22
ATOM    970  HD1 ILE    63      54.982  54.345  49.526  1.00  2.22
ATOM    971  HD2 ILE    63      54.215  55.928  49.767  1.00  2.22
ATOM    972  HD3 ILE    63      55.397  55.720  48.499  1.00  2.22
ATOM    973  C   ILE    63      56.492  58.381  52.291  1.00  2.22
ATOM    974  O   ILE    63      56.702  59.063  51.286  1.00  2.22
ATOM    975  N   HIS    64      57.211  58.522  53.400  1.00  2.41
ATOM    976  H   HIS    64      57.017  57.888  54.162  1.00  2.41
ATOM    977  CA  HIS    64      57.696  59.843  53.787  1.00  2.41
ATOM    978  HA  HIS    64      57.447  60.556  53.010  1.00  2.41
ATOM    979  CB  HIS    64      56.930  60.277  55.060  1.00  2.41
ATOM    980  HB1 HIS    64      57.244  61.292  55.305  1.00  2.41
ATOM    981  HB2 HIS    64      57.227  59.631  55.884  1.00  2.41
ATOM    982  CG  HIS    64      55.411  60.245  55.010  1.00  2.41
ATOM    983  ND1 HIS    64      54.605  59.094  55.002  1.00  2.41
ATOM    984  CE1 HIS    64      53.338  59.538  55.055  1.00  2.41
ATOM    985  HE1 HIS    64      52.457  58.913  55.074  1.00  2.41
ATOM    986  NE2 HIS    64      53.302  60.872  55.162  1.00  2.41
ATOM    987  HE2 HIS    64      52.448  61.393  55.343  1.00  2.41
ATOM    988  CD2 HIS    64      54.600  61.339  55.134  1.00  2.41
ATOM    989  HD2 HIS    64      54.930  62.360  55.253  1.00  2.41
ATOM    990  C   HIS    64      59.201  59.821  53.994  1.00  2.41
ATOM    991  O   HIS    64      59.676  59.476  55.068  1.00  2.41
ATOM    992  N   ASP    65      59.916  60.162  52.922  1.00  2.51
ATOM    993  H   ASP    65      59.338  60.468  52.149  1.00  2.51
ATOM    994  CA  ASP    65      61.357  60.383  52.692  1.00  2.51
ATOM    995  HA  ASP    65      61.690  59.666  51.944  1.00  2.51
ATOM    996  CB  ASP    65      61.425  61.764  52.045  1.00  2.51
ATOM    997  HB1 ASP    65      61.251  62.533  52.800  1.00  2.51
ATOM    998  HB2 ASP    65      60.637  61.839  51.293  1.00  2.51
ATOM    999  CG  ASP    65      62.748  62.014  51.349  1.00  2.51
ATOM   1000  OD1 ASP    65      62.818  61.733  50.135  1.00  2.51
ATOM   1001  OD2 ASP    65      63.641  62.577  52.016  1.00  2.51
ATOM   1002  C   ASP    65      62.349  60.295  53.879  1.00  2.51
ATOM   1003  O   ASP    65      63.431  59.718  53.752  1.00  2.51
ATOM   1004  N   ARG    66      61.973  60.789  55.057  1.00  2.70
ATOM   1005  H   ARG    66      60.972  60.943  55.133  1.00  2.70
ATOM   1006  CA  ARG    66      62.772  61.115  56.245  1.00  2.70
ATOM   1007  HA  ARG    66      62.065  61.553  56.941  1.00  2.70
ATOM   1008  CB  ARG    66      63.384  59.889  56.936  1.00  2.70
ATOM   1009  HB1 ARG    66      64.116  59.422  56.276  1.00  2.70
ATOM   1010  HB2 ARG    66      62.602  59.164  57.138  1.00  2.70
ATOM   1011  CG  ARG    66      64.084  60.241  58.263  1.00  2.70
ATOM   1012  HG1 ARG    66      64.779  61.065  58.120  1.00  2.70
ATOM   1013  HG2 ARG    66      64.675  59.376  58.555  1.00  2.70
ATOM   1014  CD  ARG    66      63.122  60.568  59.416  1.00  2.70
ATOM   1015  HD1 ARG    66      63.653  60.478  60.365  1.00  2.70
ATOM   1016  HD2 ARG    66      62.333  59.828  59.397  1.00  2.70
ATOM   1017  NE  ARG    66      62.480  61.891  59.342  1.00  2.70
ATOM   1018  HE  ARG    66      61.516  61.899  59.047  1.00  2.70
ATOM   1019  CZ  ARG    66      63.002  63.058  59.673  1.00  2.70
ATOM   1020  NH1 ARG    66      64.221  63.214  60.109  1.00  2.70
ATOM   1021 1HH1 ARG    66      64.828  62.396  60.262  1.00  2.70
ATOM   1022 2HH1 ARG    66      64.616  64.116  60.265  1.00  2.70
ATOM   1023  NH2 ARG    66      62.268  64.131  59.586  1.00  2.70
ATOM   1024 1HH2 ARG    66      61.336  64.058  59.216  1.00  2.70
ATOM   1025 2HH2 ARG    66      62.665  65.017  59.834  1.00  2.70
ATOM   1026  C   ARG    66      63.801  62.202  55.994  1.00  2.70
ATOM   1027  O   ARG    66      63.692  63.260  56.602  1.00  2.70
ATOM   1028  N   LYS    67      64.753  61.964  55.089  1.00  3.01
ATOM   1029  H   LYS    67      64.642  61.128  54.521  1.00  3.01
ATOM   1030  CA  LYS    67      65.917  62.835  54.833  1.00  3.01
ATOM   1031  HA  LYS    67      66.531  62.898  55.730  1.00  3.01
ATOM   1032  CB  LYS    67      66.736  62.253  53.656  1.00  3.01
ATOM   1033  HB1 LYS    67      67.594  62.900  53.463  1.00  3.01
ATOM   1034  HB2 LYS    67      66.110  62.300  52.763  1.00  3.01
ATOM   1035  CG  LYS    67      67.229  60.796  53.781  1.00  3.01
ATOM   1036  HG1 LYS    67      67.305  60.387  52.773  1.00  3.01
ATOM   1037  HG2 LYS    67      66.499  60.186  54.312  1.00  3.01
ATOM   1038  CD  LYS    67      68.614  60.640  54.432  1.00  3.01
ATOM   1039  HD1 LYS    67      69.348  61.150  53.805  1.00  3.01
ATOM   1040  HD2 LYS    67      68.875  59.580  54.449  1.00  3.01
ATOM   1041  CE  LYS    67      68.711  61.212  55.849  1.00  3.01
ATOM   1042  HE1 LYS    67      68.488  62.281  55.813  1.00  3.01
ATOM   1043  HE2 LYS    67      69.738  61.101  56.208  1.00  3.01
ATOM   1044  NZ  LYS    67      67.785  60.535  56.779  1.00  3.01
ATOM   1045  HZ1 LYS    67      68.121  59.613  57.049  1.00  3.01
ATOM   1046  HZ2 LYS    67      67.699  61.070  57.645  1.00  3.01
ATOM   1047  HZ3 LYS    67      66.854  60.461  56.406  1.00  3.01
ATOM   1048  C   LYS    67      65.544  64.280  54.494  1.00  3.01
ATOM   1049  O   LYS    67      66.254  65.204  54.870  1.00  3.01
ATOM   1050  N   SER    68      64.405  64.450  53.827  1.00  3.21
ATOM   1051  H   SER    68      64.011  63.609  53.413  1.00  3.21
ATOM   1052  CA  SER    68      63.787  65.728  53.470  1.00  3.21
ATOM   1053  HA  SER    68      64.351  66.516  53.971  1.00  3.21
ATOM   1054  CB  SER    68      63.927  66.003  51.967  1.00  3.21
ATOM   1055  HB1 SER    68      64.985  65.999  51.702  1.00  3.21
ATOM   1056  HB2 SER    68      63.521  66.989  51.739  1.00  3.21
ATOM   1057  OG  SER    68      63.256  65.035  51.189  1.00  3.21
ATOM   1058  HG  SER    68      63.600  64.144  51.430  1.00  3.21
ATOM   1059  C   SER    68      62.358  65.890  53.986  1.00  3.21
ATOM   1060  O   SER    68      61.644  66.805  53.586  1.00  3.21
ATOM   1061  N   GLY    69      61.912  64.999  54.878  1.00  3.05
ATOM   1062  H   GLY    69      62.582  64.331  55.236  1.00  3.05
ATOM   1063  CA  GLY    69      60.574  65.007  55.480  1.00  3.05
ATOM   1064  HA1 GLY    69      60.420  65.973  55.960  1.00  3.05
ATOM   1065  HA2 GLY    69      60.536  64.239  56.252  1.00  3.05
ATOM   1066  C   GLY    69      59.379  64.775  54.535  1.00  3.05
ATOM   1067  O   GLY    69      58.288  64.446  55.001  1.00  3.05
ATOM   1068  N   LYS    70      59.577  64.962  53.222  1.00  2.82
ATOM   1069  H   LYS    70      60.494  65.298  52.961  1.00  2.82
ATOM   1070  CA  LYS    70      58.553  64.966  52.173  1.00  2.82
ATOM   1071  HA  LYS    70      57.811  65.706  52.478  1.00  2.82
ATOM   1072  CB  LYS    70      59.161  65.453  50.839  1.00  2.82
ATOM   1073  HB1 LYS    70      59.699  66.386  51.023  1.00  2.82
ATOM   1074  HB2 LYS    70      58.354  65.674  50.139  1.00  2.82
ATOM   1075  CG  LYS    70      60.116  64.446  50.177  1.00  2.82
ATOM   1076  HG1 LYS    70      59.571  63.538  49.922  1.00  2.82
ATOM   1077  HG2 LYS    70      60.903  64.202  50.882  1.00  2.82
ATOM   1078  CD  LYS    70      60.744  65.027  48.899  1.00  2.82
ATOM   1079  HD1 LYS    70      61.165  66.005  49.135  1.00  2.82
ATOM   1080  HD2 LYS    70      59.962  65.174  48.155  1.00  2.82
ATOM   1081  CE  LYS    70      61.873  64.178  48.291  1.00  2.82
ATOM   1082  HE1 LYS    70      62.734  64.214  48.967  1.00  2.82
ATOM   1083  HE2 LYS    70      62.173  64.639  47.347  1.00  2.82
ATOM   1084  NZ  LYS    70      61.505  62.759  48.060  1.00  2.82
ATOM   1085  HZ1 LYS    70      61.599  62.250  48.942  1.00  2.82
ATOM   1086  HZ2 LYS    70      60.583  62.643  47.651  1.00  2.82
ATOM   1087  HZ3 LYS    70      62.184  62.304  47.468  1.00  2.82
ATOM   1088  C   LYS    70      57.795  63.658  52.009  1.00  2.82
ATOM   1089  O   LYS    70      58.248  62.592  52.403  1.00  2.82
ATOM   1090  N   LYS    71      56.640  63.789  51.371  1.00  2.63
ATOM   1091  H   LYS    71      56.475  64.678  50.926  1.00  2.63
ATOM   1092  CA  LYS    71      55.464  62.931  51.496  1.00  2.63
ATOM   1093  HA  LYS    71      55.689  62.025  52.067  1.00  2.63
ATOM   1094  CB  LYS    71      54.442  63.790  52.275  1.00  2.63
ATOM   1095  HB1 LYS    71      54.374  64.766  51.790  1.00  2.63
ATOM   1096  HB2 LYS    71      54.880  63.954  53.262  1.00  2.63
ATOM   1097  CG  LYS    71      52.994  63.306  52.485  1.00  2.63
ATOM   1098  HG1 LYS    71      52.983  62.252  52.758  1.00  2.63
ATOM   1099  HG2 LYS    71      52.428  63.447  51.564  1.00  2.63
ATOM   1100  CD  LYS    71      52.384  64.147  53.630  1.00  2.63
ATOM   1101  HD1 LYS    71      52.644  65.197  53.484  1.00  2.63
ATOM   1102  HD2 LYS    71      52.836  63.817  54.567  1.00  2.63
ATOM   1103  CE  LYS    71      50.857  64.063  53.760  1.00  2.63
ATOM   1104  HE1 LYS    71      50.552  63.022  53.650  1.00  2.63
ATOM   1105  HE2 LYS    71      50.400  64.630  52.945  1.00  2.63
ATOM   1106  NZ  LYS    71      50.390  64.577  55.077  1.00  2.63
ATOM   1107  HZ1 LYS    71      49.372  64.620  55.158  1.00  2.63
ATOM   1108  HZ2 LYS    71      50.576  63.929  55.845  1.00  2.63
ATOM   1109  HZ3 LYS    71      50.751  65.483  55.323  1.00  2.63
ATOM   1110  C   LYS    71      55.077  62.527  50.086  1.00  2.63
ATOM   1111  O   LYS    71      54.724  63.385  49.281  1.00  2.63
ATOM   1112  N   PHE    72      55.341  61.273  49.743  1.00  2.64
ATOM   1113  H   PHE    72      55.552  60.598  50.476  1.00  2.64
ATOM   1114  CA  PHE    72      55.605  60.840  48.372  1.00  2.64
ATOM   1115  HA  PHE    72      55.327  61.617  47.660  1.00  2.64
ATOM   1116  CB  PHE    72      57.119  60.541  48.234  1.00  2.64
ATOM   1117  HB1 PHE    72      57.223  59.569  47.751  1.00  2.64
ATOM   1118  HB2 PHE    72      57.573  60.441  49.221  1.00  2.64
ATOM   1119  CG  PHE    72      57.949  61.538  47.436  1.00  2.64
ATOM   1120  CD1 PHE    72      57.650  62.916  47.418  1.00  2.64
ATOM   1121  HD1 PHE    72      56.847  63.312  48.018  1.00  2.64
ATOM   1122  CE1 PHE    72      58.332  63.781  46.544  1.00  2.64
ATOM   1123  HE1 PHE    72      58.032  64.815  46.460  1.00  2.64
ATOM   1124  CZ  PHE    72      59.340  63.279  45.705  1.00  2.64
ATOM   1125  HZ  PHE    72      59.790  63.914  44.952  1.00  2.64
ATOM   1126  CE2 PHE    72      59.685  61.919  45.763  1.00  2.64
ATOM   1127  HE2 PHE    72      60.398  61.512  45.055  1.00  2.64
ATOM   1128  CD2 PHE    72      59.002  61.055  46.634  1.00  2.64
ATOM   1129  HD2 PHE    72      59.225  59.998  46.610  1.00  2.64
ATOM   1130  C   PHE    72      54.751  59.608  48.072  1.00  2.64
ATOM   1131  O   PHE    72      54.808  58.614  48.800  1.00  2.64
ATOM   1132  N   SER    73      53.943  59.714  47.013  1.00  2.98
ATOM   1133  H   SER    73      53.907  60.590  46.514  1.00  2.98
ATOM   1134  CA  SER    73      53.075  58.656  46.493  1.00  2.98
ATOM   1135  HA  SER    73      52.250  58.505  47.176  1.00  2.98
ATOM   1136  CB  SER    73      52.473  59.083  45.147  1.00  2.98
ATOM   1137  HB1 SER    73      51.686  58.381  44.864  1.00  2.98
ATOM   1138  HB2 SER    73      53.243  59.074  44.374  1.00  2.98
ATOM   1139  OG  SER    73      51.935  60.391  45.254  1.00  2.98
ATOM   1140  HG  SER    73      51.299  60.525  44.543  1.00  2.98
ATOM   1141  C   SER    73      53.817  57.346  46.307  1.00  2.98
ATOM   1142  O   SER    73      55.017  57.380  46.077  1.00  2.98
ATOM   1143  N   ILE    74      53.127  56.208  46.318  1.00  2.57
ATOM   1144  H   ILE    74      52.129  56.246  46.458  1.00  2.57
ATOM   1145  CA  ILE    74      53.720  54.886  46.085  1.00  2.57
ATOM   1146  HA  ILE    74      54.252  54.587  46.984  1.00  2.57
ATOM   1147  CB  ILE    74      52.608  53.835  45.766  1.00  2.57
ATOM   1148  HB  ILE    74      52.735  53.511  44.740  1.00  2.57
ATOM   1149  CG2 ILE    74      52.857  52.597  46.629  1.00  2.57
ATOM   1150 1HG2 ILE    74      53.761  52.082  46.309  1.00  2.57
ATOM   1151 2HG2 ILE    74      52.962  52.908  47.654  1.00  2.57
ATOM   1152 3HG2 ILE    74      52.012  51.918  46.573  1.00  2.57
ATOM   1153  CG1 ILE    74      51.124  54.284  45.812  1.00  2.57
ATOM   1154 1HG1 ILE    74      50.526  53.529  45.301  1.00  2.57
ATOM   1155 2HG1 ILE    74      50.999  55.199  45.234  1.00  2.57
ATOM   1156  CD1 ILE    74      50.508  54.485  47.198  1.00  2.57
ATOM   1157  HD1 ILE    74      49.501  54.889  47.091  1.00  2.57
ATOM   1158  HD2 ILE    74      50.441  53.528  47.715  1.00  2.57
ATOM   1159  HD3 ILE    74      51.107  55.178  47.783  1.00  2.57
ATOM   1160  C   ILE    74      54.748  54.893  44.937  1.00  2.57
ATOM   1161  O   ILE    74      55.883  54.438  45.095  1.00  2.57
ATOM   1162  N   GLU    75      54.350  55.472  43.803  1.00  2.88
ATOM   1163  H   GLU    75      53.389  55.815  43.770  1.00  2.88
ATOM   1164  CA  GLU    75      55.120  55.561  42.559  1.00  2.88
ATOM   1165  HA  GLU    75      55.475  54.575  42.260  1.00  2.88
ATOM   1166  CB  GLU    75      54.274  56.169  41.415  1.00  2.88
ATOM   1167  HB1 GLU    75      54.918  56.275  40.541  1.00  2.88
ATOM   1168  HB2 GLU    75      53.955  57.173  41.702  1.00  2.88
ATOM   1169  CG  GLU    75      53.041  55.373  40.974  1.00  2.88
ATOM   1170  HG1 GLU    75      53.373  54.409  40.583  1.00  2.88
ATOM   1171  HG2 GLU    75      52.544  55.912  40.165  1.00  2.88
ATOM   1172  CD  GLU    75      52.055  55.166  42.123  1.00  2.88
ATOM   1173  OE1 GLU    75      51.692  53.993  42.337  1.00  2.88
ATOM   1174  OE2 GLU    75      51.821  56.133  42.889  1.00  2.88
ATOM   1175  C   GLU    75      56.334  56.478  42.708  1.00  2.88
ATOM   1176  O   GLU    75      57.420  56.182  42.216  1.00  2.88
ATOM   1177  N   GLU    76      56.141  57.600  43.399  1.00  2.82
ATOM   1178  H   GLU    76      55.249  57.716  43.858  1.00  2.82
ATOM   1179  CA  GLU    76      57.163  58.613  43.636  1.00  2.82
ATOM   1180  HA  GLU    76      57.616  58.876  42.685  1.00  2.82
ATOM   1181  CB  GLU    76      56.511  59.881  44.230  1.00  2.82
ATOM   1182  HB1 GLU    76      57.006  60.160  45.155  1.00  2.82
ATOM   1183  HB2 GLU    76      55.472  59.673  44.485  1.00  2.82
ATOM   1184  CG  GLU    76      56.529  61.085  43.277  1.00  2.82
ATOM   1185  HG1 GLU    76      55.880  61.853  43.704  1.00  2.82
ATOM   1186  HG2 GLU    76      56.099  60.784  42.319  1.00  2.82
ATOM   1187  CD  GLU    76      57.930  61.678  43.048  1.00  2.82
ATOM   1188  OE1 GLU    76      58.908  60.900  42.951  1.00  2.82
ATOM   1189  OE2 GLU    76      58.029  62.917  42.917  1.00  2.82
ATOM   1190  C   GLU    76      58.271  58.085  44.561  1.00  2.82
ATOM   1191  O   GLU    76      59.471  58.263  44.357  1.00  2.82
ATOM   1192  N   ALA    77      57.876  57.360  45.600  1.00  2.17
ATOM   1193  H   ALA    77      56.876  57.221  45.718  1.00  2.17
ATOM   1194  CA  ALA    77      58.765  56.667  46.504  1.00  2.17
ATOM   1195  HA  ALA    77      59.476  57.379  46.919  1.00  2.17
ATOM   1196  CB  ALA    77      57.929  56.127  47.645  1.00  2.17
ATOM   1197  HB1 ALA    77      58.554  55.579  48.349  1.00  2.17
ATOM   1198  HB2 ALA    77      57.453  56.971  48.143  1.00  2.17
ATOM   1199  HB3 ALA    77      57.164  55.473  47.236  1.00  2.17
ATOM   1200  C   ALA    77      59.561  55.558  45.798  1.00  2.17
ATOM   1201  O   ALA    77      60.776  55.441  45.977  1.00  2.17
ATOM   1202  N   LEU    78      58.891  54.771  44.953  1.00  2.22
ATOM   1203  H   LEU    78      57.890  54.907  44.848  1.00  2.22
ATOM   1204  CA  LEU    78      59.553  53.803  44.086  1.00  2.22
ATOM   1205  HA  LEU    78      60.078  53.086  44.718  1.00  2.22
ATOM   1206  CB  LEU    78      58.455  53.046  43.308  1.00  2.22
ATOM   1207  HB1 LEU    78      57.843  53.763  42.763  1.00  2.22
ATOM   1208  HB2 LEU    78      57.804  52.586  44.050  1.00  2.22
ATOM   1209  CG  LEU    78      58.858  51.932  42.321  1.00  2.22
ATOM   1210  HG  LEU    78      57.939  51.414  42.046  1.00  2.22
ATOM   1211  CD1 LEU    78      59.477  52.452  41.022  1.00  2.22
ATOM   1212 1HD1 LEU    78      59.461  51.663  40.271  1.00  2.22
ATOM   1213 2HD1 LEU    78      58.897  53.296  40.646  1.00  2.22
ATOM   1214 3HD1 LEU    78      60.509  52.762  41.178  1.00  2.22
ATOM   1215  CD2 LEU    78      59.789  50.902  42.960  1.00  2.22
ATOM   1216 1HD2 LEU    78      59.963  50.094  42.254  1.00  2.22
ATOM   1217 2HD2 LEU    78      60.744  51.362  43.215  1.00  2.22
ATOM   1218 3HD2 LEU    78      59.326  50.498  43.859  1.00  2.22
ATOM   1219  C   LEU    78      60.618  54.469  43.205  1.00  2.22
ATOM   1220  O   LEU    78      61.756  54.004  43.235  1.00  2.22
ATOM   1221  N   GLN    79      60.323  55.567  42.494  1.00  2.82
ATOM   1222  H   GLN    79      59.368  55.918  42.482  1.00  2.82
ATOM   1223  CA  GLN    79      61.324  56.198  41.620  1.00  2.82
ATOM   1224  HA  GLN    79      61.820  55.385  41.087  1.00  2.82
ATOM   1225  CB  GLN    79      60.687  57.065  40.519  1.00  2.82
ATOM   1226  HB1 GLN    79      59.971  56.457  39.963  1.00  2.82
ATOM   1227  HB2 GLN    79      61.478  57.363  39.829  1.00  2.82
ATOM   1228  CG  GLN    79      59.978  58.330  41.018  1.00  2.82
ATOM   1229  HG1 GLN    79      60.640  58.890  41.678  1.00  2.82
ATOM   1230  HG2 GLN    79      59.108  58.027  41.583  1.00  2.82
ATOM   1231  CD  GLN    79      59.530  59.265  39.895  1.00  2.82
ATOM   1232  OE1 GLN    79      59.473  58.924  38.725  1.00  2.82
ATOM   1233  NE2 GLN    79      59.228  60.503  40.212  1.00  2.82
ATOM   1234 1HE2 GLN    79      59.240  60.792  41.198  1.00  2.82
ATOM   1235 2HE2 GLN    79      58.964  61.124  39.474  1.00  2.82
ATOM   1236  C   GLN    79      62.462  56.935  42.344  1.00  2.82
ATOM   1237  O   GLN    79      63.599  56.922  41.876  1.00  2.82
ATOM   1238  N   SER    80      62.190  57.499  43.524  1.00  2.75
ATOM   1239  H   SER    80      61.219  57.540  43.813  1.00  2.75
ATOM   1240  CA  SER    80      63.212  57.999  44.455  1.00  2.75
ATOM   1241  HA  SER    80      63.957  58.527  43.859  1.00  2.75
ATOM   1242  CB  SER    80      62.639  59.035  45.431  1.00  2.75
ATOM   1243  HB1 SER    80      62.379  59.931  44.865  1.00  2.75
ATOM   1244  HB2 SER    80      63.403  59.304  46.162  1.00  2.75
ATOM   1245  OG  SER    80      61.486  58.586  46.107  1.00  2.75
ATOM   1246  HG  SER    80      60.767  58.517  45.446  1.00  2.75
ATOM   1247  C   SER    80      63.992  56.890  45.166  1.00  2.75
ATOM   1248  O   SER    80      64.909  57.184  45.933  1.00  2.75
ATOM   1249  N   GLY    81      63.672  55.611  44.920  1.00  2.48
ATOM   1250  H   GLY    81      62.923  55.399  44.270  1.00  2.48
ATOM   1251  CA  GLY    81      64.395  54.493  45.529  1.00  2.48
ATOM   1252  HA1 GLY    81      65.467  54.626  45.381  1.00  2.48
ATOM   1253  HA2 GLY    81      64.080  53.571  45.041  1.00  2.48
ATOM   1254  C   GLY    81      64.117  54.363  47.027  1.00  2.48
ATOM   1255  O   GLY    81      64.791  53.618  47.740  1.00  2.48
ATOM   1256  N   ARG    82      63.077  55.051  47.499  1.00  2.00
ATOM   1257  H   ARG    82      62.548  55.582  46.809  1.00  2.00
ATOM   1258  CA  ARG    82      62.528  55.032  48.857  1.00  2.00
ATOM   1259  HA  ARG    82      63.364  54.943  49.551  1.00  2.00
ATOM   1260  CB  ARG    82      61.828  56.399  49.063  1.00  2.00
ATOM   1261  HB1 ARG    82      60.748  56.291  48.964  1.00  2.00
ATOM   1262  HB2 ARG    82      62.143  57.088  48.276  1.00  2.00
ATOM   1263  CG  ARG    82      62.164  57.098  50.384  1.00  2.00
ATOM   1264  HG1 ARG    82      61.813  58.128  50.314  1.00  2.00
ATOM   1265  HG2 ARG    82      63.247  57.116  50.518  1.00  2.00
ATOM   1266  CD  ARG    82      61.503  56.443  51.599  1.00  2.00
ATOM   1267  HD1 ARG    82      61.857  55.415  51.685  1.00  2.00
ATOM   1268  HD2 ARG    82      60.422  56.443  51.451  1.00  2.00
ATOM   1269  NE  ARG    82      61.853  57.150  52.839  1.00  2.00
ATOM   1270  HE  ARG    82      62.714  57.679  52.845  1.00  2.00
ATOM   1271  CZ  ARG    82      61.258  57.016  54.009  1.00  2.00
ATOM   1272  NH1 ARG    82      60.133  56.397  54.160  1.00  2.00
ATOM   1273 1HH1 ARG    82      59.622  56.058  53.377  1.00  2.00
ATOM   1274 2HH1 ARG    82      59.712  56.301  55.094  1.00  2.00
ATOM   1275  NH2 ARG    82      61.823  57.484  55.073  1.00  2.00
ATOM   1276 1HH2 ARG    82      62.594  58.123  54.984  1.00  2.00
ATOM   1277 2HH2 ARG    82      61.285  57.482  55.941  1.00  2.00
ATOM   1278  C   ARG    82      61.598  53.845  49.125  1.00  2.00
ATOM   1279  O   ARG    82      60.836  53.834  50.093  1.00  2.00
ATOM   1280  N   LEU    83      61.641  52.879  48.216  1.00  1.78
ATOM   1281  H   LEU    83      62.311  53.018  47.475  1.00  1.78
ATOM   1282  CA  LEU    83      60.845  51.666  48.087  1.00  1.78
ATOM   1283  HA  LEU    83      60.663  51.270  49.066  1.00  1.78
ATOM   1284  CB  LEU    83      59.503  52.067  47.426  1.00  1.78
ATOM   1285  HB1 LEU    83      59.384  51.551  46.472  1.00  1.78
ATOM   1286  HB2 LEU    83      59.497  53.134  47.208  1.00  1.78
ATOM   1287  CG  LEU    83      58.285  51.775  48.311  1.00  1.78
ATOM   1288  HG  LEU    83      58.394  52.283  49.266  1.00  1.78
ATOM   1289  CD1 LEU    83      57.005  52.270  47.648  1.00  1.78
ATOM   1290 1HD1 LEU    83      56.915  51.868  46.644  1.00  1.78
ATOM   1291 2HD1 LEU    83      56.134  51.981  48.235  1.00  1.78
ATOM   1292 3HD1 LEU    83      57.025  53.351  47.580  1.00  1.78
ATOM   1293  CD2 LEU    83      58.160  50.276  48.536  1.00  1.78
ATOM   1294 1HD2 LEU    83      57.195  50.047  48.980  1.00  1.78
ATOM   1295 2HD2 LEU    83      58.267  49.776  47.580  1.00  1.78
ATOM   1296 3HD2 LEU    83      58.941  49.913  49.196  1.00  1.78
ATOM   1297  C   LEU    83      61.640  50.677  47.209  1.00  1.78
ATOM   1298  O   LEU    83      62.680  51.034  46.650  1.00  1.78
ATOM   1299  N   THR    84      61.128  49.464  47.026  1.00  2.13
ATOM   1300  H   THR    84      60.366  49.170  47.624  1.00  2.13
ATOM   1301  CA  THR    84      61.555  48.531  45.968  1.00  2.13
ATOM   1302  HA  THR    84      62.086  49.099  45.207  1.00  2.13
ATOM   1303  CB  THR    84      62.497  47.429  46.469  1.00  2.13
ATOM   1304  HB  THR    84      62.692  46.752  45.638  1.00  2.13
ATOM   1305  CG2 THR    84      63.858  47.936  46.947  1.00  2.13
ATOM   1306 1HG2 THR    84      64.454  47.090  47.288  1.00  2.13
ATOM   1307 2HG2 THR    84      64.373  48.428  46.122  1.00  2.13
ATOM   1308 3HG2 THR    84      63.737  48.643  47.765  1.00  2.13
ATOM   1309  OG1 THR    84      61.886  46.676  47.475  1.00  2.13
ATOM   1310  HG1 THR    84      61.848  47.229  48.290  1.00  2.13
ATOM   1311  C   THR    84      60.329  47.887  45.317  1.00  2.13
ATOM   1312  O   THR    84      59.291  47.831  45.966  1.00  2.13
ATOM   1313  N   PRO    85      60.377  47.439  44.046  1.00  2.44
ATOM   1314  CD  PRO    85      61.545  47.410  43.173  1.00  2.44
ATOM   1315  HD1 PRO    85      62.183  46.570  43.450  1.00  2.44
ATOM   1316  HD2 PRO    85      62.109  48.342  43.216  1.00  2.44
ATOM   1317  CG  PRO    85      61.015  47.199  41.755  1.00  2.44
ATOM   1318  HG1 PRO    85      61.700  46.599  41.154  1.00  2.44
ATOM   1319  HG2 PRO    85      60.842  48.164  41.279  1.00  2.44
ATOM   1320  CB  PRO    85      59.682  46.487  41.973  1.00  2.44
ATOM   1321  HB1 PRO    85      59.861  45.416  42.078  1.00  2.44
ATOM   1322  HB2 PRO    85      58.986  46.676  41.155  1.00  2.44
ATOM   1323  CA  PRO    85      59.172  47.072  43.294  1.00  2.44
ATOM   1324  HA  PRO    85      58.625  47.988  43.070  1.00  2.44
ATOM   1325  C   PRO    85      58.194  46.095  43.977  1.00  2.44
ATOM   1326  O   PRO    85      56.985  46.311  43.929  1.00  2.44
ATOM   1327  N   ALA    86      58.688  45.062  44.664  1.00  2.68
ATOM   1328  H   ALA    86      59.686  44.947  44.731  1.00  2.68
ATOM   1329  CA  ALA    86      57.826  44.149  45.416  1.00  2.68
ATOM   1330  HA  ALA    86      57.013  43.811  44.768  1.00  2.68
ATOM   1331  CB  ALA    86      58.657  42.926  45.825  1.00  2.68
ATOM   1332  HB1 ALA    86      58.017  42.215  46.349  1.00  2.68
ATOM   1333  HB2 ALA    86      59.067  42.441  44.938  1.00  2.68
ATOM   1334  HB3 ALA    86      59.472  43.226  46.486  1.00  2.68
ATOM   1335  C   ALA    86      57.175  44.811  46.640  1.00  2.68
ATOM   1336  O   ALA    86      56.015  44.569  46.976  1.00  2.68
ATOM   1337  N   HIS    87      57.916  45.677  47.326  1.00  2.42
ATOM   1338  H   HIS    87      58.859  45.884  47.017  1.00  2.42
ATOM   1339  CA  HIS    87      57.406  46.361  48.506  1.00  2.42
ATOM   1340  HA  HIS    87      56.781  45.656  49.054  1.00  2.42
ATOM   1341  CB  HIS    87      58.572  46.691  49.425  1.00  2.42
ATOM   1342  HB1 HIS    87      58.162  47.146  50.323  1.00  2.42
ATOM   1343  HB2 HIS    87      59.245  47.398  48.938  1.00  2.42
ATOM   1344  CG  HIS    87      59.344  45.448  49.819  1.00  2.42
ATOM   1345  ND1 HIS    87      60.731  45.356  49.894  1.00  2.42
ATOM   1346  CE1 HIS    87      61.010  44.131  50.353  1.00  2.42
ATOM   1347  HE1 HIS    87      62.006  43.746  50.522  1.00  2.42
ATOM   1348  NE2 HIS    87      59.875  43.453  50.575  1.00  2.42
ATOM   1349  HE2 HIS    87      59.845  42.495  50.913  1.00  2.42
ATOM   1350  CD2 HIS    87      58.811  44.261  50.242  1.00  2.42
ATOM   1351  HD2 HIS    87      57.763  44.020  50.330  1.00  2.42
ATOM   1352  C   HIS    87      56.453  47.521  48.188  1.00  2.42
ATOM   1353  O   HIS    87      55.580  47.847  48.996  1.00  2.42
ATOM   1354  N   TYR    88      56.587  48.056  46.974  1.00  2.38
ATOM   1355  H   TYR    88      57.384  47.732  46.440  1.00  2.38
ATOM   1356  CA  TYR    88      55.703  48.979  46.283  1.00  2.38
ATOM   1357  HA  TYR    88      55.478  49.837  46.918  1.00  2.38
ATOM   1358  CB  TYR    88      56.385  49.468  44.983  1.00  2.38
ATOM   1359  HB1 TYR    88      56.903  48.640  44.516  1.00  2.38
ATOM   1360  HB2 TYR    88      57.156  50.193  45.234  1.00  2.38
ATOM   1361  CG  TYR    88      55.449  50.063  43.944  1.00  2.38
ATOM   1362  CD1 TYR    88      54.830  49.243  42.978  1.00  2.38
ATOM   1363  HD1 TYR    88      55.059  48.187  42.944  1.00  2.38
ATOM   1364  CE1 TYR    88      53.866  49.781  42.100  1.00  2.38
ATOM   1365  HE1 TYR    88      53.342  49.150  41.399  1.00  2.38
ATOM   1366  CZ  TYR    88      53.532  51.150  42.172  1.00  2.38
ATOM   1367  OH  TYR    88      52.540  51.667  41.400  1.00  2.38
ATOM   1368  HH  TYR    88      52.241  52.547  41.731  1.00  2.38
ATOM   1369  CE2 TYR    88      54.217  51.977  43.080  1.00  2.38
ATOM   1370  HE2 TYR    88      53.971  53.020  43.095  1.00  2.38
ATOM   1371  CD2 TYR    88      55.162  51.436  43.971  1.00  2.38
ATOM   1372  HD2 TYR    88      55.640  52.069  44.698  1.00  2.38
ATOM   1373  C   TYR    88      54.404  48.261  45.980  1.00  2.38
ATOM   1374  O   TYR    88      53.377  48.747  46.413  1.00  2.38
ATOM   1375  N   ASP    89      54.423  47.084  45.347  1.00  2.85
ATOM   1376  H   ASP    89      55.298  46.705  45.001  1.00  2.85
ATOM   1377  CA  ASP    89      53.181  46.348  45.082  1.00  2.85
ATOM   1378  HA  ASP    89      52.512  47.020  44.542  1.00  2.85
ATOM   1379  CB  ASP    89      53.477  45.156  44.139  1.00  2.85
ATOM   1380  HB1 ASP    89      54.531  45.153  43.855  1.00  2.85
ATOM   1381  HB2 ASP    89      52.907  45.303  43.220  1.00  2.85
ATOM   1382  CG  ASP    89      53.118  43.781  44.707  1.00  2.85
ATOM   1383  OD1 ASP    89      54.019  43.053  45.176  1.00  2.85
ATOM   1384  OD2 ASP    89      51.918  43.440  44.748  1.00  2.85
ATOM   1385  C   ASP    89      52.442  45.963  46.382  1.00  2.85
ATOM   1386  O   ASP    89      51.231  46.168  46.507  1.00  2.85
ATOM   1387  N   ARG    90      53.168  45.497  47.407  1.00  2.88
ATOM   1388  H   ARG    90      54.148  45.278  47.239  1.00  2.88
ATOM   1389  CA  ARG    90      52.554  45.177  48.705  1.00  2.88
ATOM   1390  HA  ARG    90      51.703  44.533  48.516  1.00  2.88
ATOM   1391  CB  ARG    90      53.593  44.456  49.590  1.00  2.88
ATOM   1392  HB1 ARG    90      54.223  45.209  50.066  1.00  2.88
ATOM   1393  HB2 ARG    90      54.246  43.840  48.970  1.00  2.88
ATOM   1394  CG  ARG    90      52.982  43.558  50.685  1.00  2.88
ATOM   1395  HG1 ARG    90      52.085  44.026  51.093  1.00  2.88
ATOM   1396  HG2 ARG    90      53.711  43.480  51.490  1.00  2.88
ATOM   1397  CD  ARG    90      52.660  42.121  50.230  1.00  2.88
ATOM   1398  HD1 ARG    90      52.264  41.571  51.085  1.00  2.88
ATOM   1399  HD2 ARG    90      53.582  41.626  49.919  1.00  2.88
ATOM   1400  NE  ARG    90      51.663  42.089  49.149  1.00  2.88
ATOM   1401  HE  ARG    90      50.722  42.394  49.384  1.00  2.88
ATOM   1402  CZ  ARG    90      51.902  42.064  47.852  1.00  2.88
ATOM   1403  NH1 ARG    90      53.065  41.778  47.348  1.00  2.88
ATOM   1404 1HH1 ARG    90      53.842  41.572  47.930  1.00  2.88
ATOM   1405 2HH1 ARG    90      53.265  42.085  46.385  1.00  2.88
ATOM   1406  NH2 ARG    90      50.953  42.415  47.046  1.00  2.88
ATOM   1407 1HH2 ARG    90      50.110  42.805  47.424  1.00  2.88
ATOM   1408 2HH2 ARG    90      51.209  42.619  46.071  1.00  2.88
ATOM   1409  C   ARG    90      51.948  46.392  49.409  1.00  2.88
ATOM   1410  O   ARG    90      50.833  46.295  49.938  1.00  2.88
ATOM   1411  N   TYR    91      52.634  47.538  49.395  1.00  2.69
ATOM   1412  H   TYR    91      53.541  47.589  48.944  1.00  2.69
ATOM   1413  CA  TYR    91      52.024  48.758  49.902  1.00  2.69
ATOM   1414  HA  TYR    91      51.566  48.493  50.855  1.00  2.69
ATOM   1415  CB  TYR    91      53.058  49.844  50.257  1.00  2.69
ATOM   1416  HB1 TYR    91      53.699  49.993  49.387  1.00  2.69
ATOM   1417  HB2 TYR    91      53.676  49.473  51.073  1.00  2.69
ATOM   1418  CG  TYR    91      52.447  51.184  50.660  1.00  2.69
ATOM   1419  CD1 TYR    91      51.253  51.260  51.411  1.00  2.69
ATOM   1420  HD1 TYR    91      50.855  50.382  51.892  1.00  2.69
ATOM   1421  CE1 TYR    91      50.456  52.421  51.347  1.00  2.69
ATOM   1422  HE1 TYR    91      49.473  52.440  51.791  1.00  2.69
ATOM   1423  CZ  TYR    91      50.889  53.532  50.594  1.00  2.69
ATOM   1424  OH  TYR    91      50.075  54.593  50.333  1.00  2.69
ATOM   1425  HH  TYR    91      49.130  54.472  50.531  1.00  2.69
ATOM   1426  CE2 TYR    91      52.193  53.532  50.069  1.00  2.69
ATOM   1427  HE2 TYR    91      52.528  54.400  49.528  1.00  2.69
ATOM   1428  CD2 TYR    91      52.972  52.359  50.105  1.00  2.69
ATOM   1429  HD2 TYR    91      53.916  52.327  49.585  1.00  2.69
ATOM   1430  C   TYR    91      50.862  49.241  49.023  1.00  2.69
ATOM   1431  O   TYR    91      49.865  49.585  49.617  1.00  2.69
ATOM   1432  N   VAL    92      50.841  49.153  47.691  1.00  2.95
ATOM   1433  H   VAL    92      51.680  48.851  47.202  1.00  2.95
ATOM   1434  CA  VAL    92      49.632  49.462  46.892  1.00  2.95
ATOM   1435  HA  VAL    92      49.344  50.499  47.069  1.00  2.95
ATOM   1436  CB  VAL    92      49.868  49.273  45.365  1.00  2.95
ATOM   1437  HB  VAL    92      50.249  48.267  45.191  1.00  2.95
ATOM   1438  CG1 VAL    92      48.588  49.442  44.526  1.00  2.95
ATOM   1439 1HG1 VAL    92      48.827  49.382  43.464  1.00  2.95
ATOM   1440 2HG1 VAL    92      47.877  48.649  44.749  1.00  2.95
ATOM   1441 3HG1 VAL    92      48.132  50.411  44.737  1.00  2.95
ATOM   1442  CG2 VAL    92      50.866  50.266  44.762  1.00  2.95
ATOM   1443 1HG2 VAL    92      51.015  50.053  43.703  1.00  2.95
ATOM   1444 2HG2 VAL    92      50.496  51.284  44.865  1.00  2.95
ATOM   1445 3HG2 VAL    92      51.831  50.178  45.244  1.00  2.95
ATOM   1446  C   VAL    92      48.464  48.582  47.296  1.00  2.95
ATOM   1447  O   VAL    92      47.352  49.087  47.362  1.00  2.95
ATOM   1448  N   ASN    93      48.658  47.294  47.614  1.00  3.38
ATOM   1449  H   ASN    93      49.577  46.877  47.489  1.00  3.38
ATOM   1450  CA  ASN    93      47.536  46.514  48.146  1.00  3.38
ATOM   1451  HA  ASN    93      46.683  46.725  47.498  1.00  3.38
ATOM   1452  CB  ASN    93      47.796  44.996  47.997  1.00  3.38
ATOM   1453  HB1 ASN    93      48.529  44.829  47.206  1.00  3.38
ATOM   1454  HB2 ASN    93      46.866  44.536  47.666  1.00  3.38
ATOM   1455  CG  ASN    93      48.236  44.238  49.236  1.00  3.38
ATOM   1456  OD1 ASN    93      49.294  43.629  49.282  1.00  3.38
ATOM   1457  ND2 ASN    93      47.393  44.147  50.238  1.00  3.38
ATOM   1458 1HD2 ASN    93      46.492  44.592  50.189  1.00  3.38
ATOM   1459 2HD2 ASN    93      47.699  43.640  51.046  1.00  3.38
ATOM   1460  C   ASN    93      47.110  47.030  49.550  1.00  3.38
ATOM   1461  O   ASN    93      45.907  47.165  49.789  1.00  3.38
ATOM   1462  N   LYS    94      48.025  47.382  50.476  1.00  3.68
ATOM   1463  H   LYS    94      49.015  47.271  50.267  1.00  3.68
ATOM   1464  CA  LYS    94      47.580  47.963  51.769  1.00  3.68
ATOM   1465  HA  LYS    94      46.835  47.286  52.190  1.00  3.68
ATOM   1466  CB  LYS    94      48.714  48.089  52.815  1.00  3.68
ATOM   1467  HB1 LYS    94      49.490  48.757  52.447  1.00  3.68
ATOM   1468  HB2 LYS    94      49.159  47.100  52.940  1.00  3.68
ATOM   1469  CG  LYS    94      48.222  48.575  54.213  1.00  3.68
ATOM   1470  HG1 LYS    94      48.856  48.102  54.962  1.00  3.68
ATOM   1471  HG2 LYS    94      47.216  48.189  54.379  1.00  3.68
ATOM   1472  CD  LYS    94      48.227  50.104  54.505  1.00  3.68
ATOM   1473  HD1 LYS    94      47.749  50.653  53.697  1.00  3.68
ATOM   1474  HD2 LYS    94      49.259  50.447  54.567  1.00  3.68
ATOM   1475  CE  LYS    94      47.480  50.431  55.822  1.00  3.68
ATOM   1476  HE1 LYS    94      47.879  49.798  56.616  1.00  3.68
ATOM   1477  HE2 LYS    94      46.425  50.171  55.689  1.00  3.68
ATOM   1478  NZ  LYS    94      47.595  51.859  56.241  1.00  3.68
ATOM   1479  HZ1 LYS    94      47.103  52.062  57.119  1.00  3.68
ATOM   1480  HZ2 LYS    94      48.567  52.109  56.420  1.00  3.68
ATOM   1481  HZ3 LYS    94      47.213  52.487  55.548  1.00  3.68
ATOM   1482  C   LYS    94      46.893  49.332  51.640  1.00  3.68
ATOM   1483  O   LYS    94      45.864  49.532  52.287  1.00  3.68
ATOM   1484  N   ASP    95      47.432  50.245  50.830  1.00  3.30
ATOM   1485  H   ASP    95      48.268  49.985  50.319  1.00  3.30
ATOM   1486  CA  ASP    95      46.779  51.483  50.419  1.00  3.30
ATOM   1487  HA  ASP    95      46.697  52.146  51.272  1.00  3.30
ATOM   1488  CB  ASP    95      47.503  52.295  49.327  1.00  3.30
ATOM   1489  HB1 ASP    95      47.462  51.757  48.379  1.00  3.30
ATOM   1490  HB2 ASP    95      48.550  52.406  49.587  1.00  3.30
ATOM   1491  CG  ASP    95      46.862  53.696  49.164  1.00  3.30
ATOM   1492  OD1 ASP    95      45.942  53.846  48.329  1.00  3.30
ATOM   1493  OD2 ASP    95      47.259  54.630  49.906  1.00  3.30
ATOM   1494  C   ASP    95      45.402  51.134  49.922  1.00  3.30
ATOM   1495  O   ASP    95      44.476  51.719  50.429  1.00  3.30
ATOM   1496  N   MET    96      45.236  50.097  49.088  1.00  3.12
ATOM   1497  H   MET    96      46.049  49.656  48.669  1.00  3.12
ATOM   1498  CA  MET    96      43.911  49.696  48.648  1.00  3.12
ATOM   1499  HA  MET    96      43.479  50.563  48.147  1.00  3.12
ATOM   1500  CB  MET    96      43.938  48.559  47.614  1.00  3.12
ATOM   1501  HB1 MET    96      44.232  47.623  48.081  1.00  3.12
ATOM   1502  HB2 MET    96      44.649  48.802  46.824  1.00  3.12
ATOM   1503  CG  MET    96      42.551  48.369  46.986  1.00  3.12
ATOM   1504  HG1 MET    96      42.268  49.291  46.477  1.00  3.12
ATOM   1505  HG2 MET    96      41.827  48.182  47.779  1.00  3.12
ATOM   1506  SD  MET    96      42.443  46.997  45.806  1.00  3.12
ATOM   1507  CE  MET    96      40.681  47.104  45.386  1.00  3.12
ATOM   1508  HE1 MET    96      40.421  46.299  44.699  1.00  3.12
ATOM   1509  HE2 MET    96      40.076  47.014  46.290  1.00  3.12
ATOM   1510  HE3 MET    96      40.475  48.061  44.908  1.00  3.12
ATOM   1511  C   MET    96      43.007  49.391  49.849  1.00  3.12
ATOM   1512  O   MET    96      41.946  49.987  49.967  1.00  3.12
ATOM   1513  N   SER    97      43.455  48.597  50.824  1.00  3.78
ATOM   1514  H   SER    97      44.380  48.195  50.723  1.00  3.78
ATOM   1515  CA  SER    97      42.695  48.389  52.071  1.00  3.78
ATOM   1516  HA  SER    97      41.711  48.029  51.769  1.00  3.78
ATOM   1517  CB  SER    97      43.315  47.268  52.911  1.00  3.78
ATOM   1518  HB1 SER    97      43.460  46.391  52.279  1.00  3.78
ATOM   1519  HB2 SER    97      42.624  46.998  53.711  1.00  3.78
ATOM   1520  OG  SER    97      44.556  47.620  53.492  1.00  3.78
ATOM   1521  HG  SER    97      44.921  48.406  53.036  1.00  3.78
ATOM   1522  C   SER    97      42.398  49.631  52.949  1.00  3.78
ATOM   1523  O   SER    97      41.492  49.563  53.797  1.00  3.78
ATOM   1524  N   ILE    98      43.097  50.759  52.721  1.00  3.68
ATOM   1525  H   ILE    98      43.806  50.734  51.995  1.00  3.68
ATOM   1526  CA  ILE    98      42.870  52.078  53.357  1.00  3.68
ATOM   1527  HA  ILE    98      42.046  51.939  54.053  1.00  3.68
ATOM   1528  CB  ILE    98      44.066  52.493  54.247  1.00  3.68
ATOM   1529  HB  ILE    98      44.287  51.639  54.891  1.00  3.68
ATOM   1530  CG2 ILE    98      45.317  52.779  53.415  1.00  3.68
ATOM   1531 1HG2 ILE    98      46.140  53.144  54.018  1.00  3.68
ATOM   1532 2HG2 ILE    98      45.617  51.850  52.957  1.00  3.68
ATOM   1533 3HG2 ILE    98      45.102  53.518  52.639  1.00  3.68
ATOM   1534  CG1 ILE    98      43.743  53.683  55.179  1.00  3.68
ATOM   1535 1HG1 ILE    98      42.759  53.531  55.625  1.00  3.68
ATOM   1536 2HG1 ILE    98      43.735  54.613  54.616  1.00  3.68
ATOM   1537  CD1 ILE    98      44.759  53.846  56.305  1.00  3.68
ATOM   1538  HD1 ILE    98      44.398  54.582  57.022  1.00  3.68
ATOM   1539  HD2 ILE    98      44.883  52.887  56.804  1.00  3.68
ATOM   1540  HD3 ILE    98      45.715  54.189  55.916  1.00  3.68
ATOM   1541  C   ILE    98      42.357  53.203  52.399  1.00  3.68
ATOM   1542  O   ILE    98      42.185  54.355  52.794  1.00  3.68
ATOM   1543  N   GLN    99      42.001  52.860  51.161  1.00  4.83
ATOM   1544  H   GLN    99      42.215  51.908  50.886  1.00  4.83
ATOM   1545  CA  GLN    99      41.656  53.790  50.077  1.00  4.83
ATOM   1546  HA  GLN    99      41.593  54.810  50.460  1.00  4.83
ATOM   1547  CB  GLN    99      42.720  53.746  48.975  1.00  4.83
ATOM   1548  HB1 GLN    99      42.754  52.745  48.546  1.00  4.83
ATOM   1549  HB2 GLN    99      43.686  53.947  49.433  1.00  4.83
ATOM   1550  CG  GLN    99      42.481  54.754  47.835  1.00  4.83
ATOM   1551  HG1 GLN    99      41.420  54.855  47.610  1.00  4.83
ATOM   1552  HG2 GLN    99      42.985  54.382  46.943  1.00  4.83
ATOM   1553  CD  GLN    99      43.069  56.118  48.163  1.00  4.83
ATOM   1554  OE1 GLN    99      42.382  57.103  48.397  1.00  4.83
ATOM   1555  NE2 GLN    99      44.374  56.201  48.178  1.00  4.83
ATOM   1556 1HE2 GLN    99      44.921  55.336  48.074  1.00  4.83
ATOM   1557 2HE2 GLN    99      44.782  56.953  48.711  1.00  4.83
ATOM   1558  C   GLN    99      40.280  53.404  49.522  1.00  4.83
ATOM   1559  O   GLN    99      39.302  54.132  49.680  1.00  4.83
ATOM   1560  N   GLU   100      40.171  52.143  49.099  1.00  5.64
ATOM   1561  H   GLU   100      41.046  51.636  49.037  1.00  5.64
ATOM   1562  CA  GLU   100      39.030  51.262  49.387  1.00  5.64
ATOM   1563  HA  GLU   100      38.113  51.805  49.163  1.00  5.64
ATOM   1564  CB  GLU   100      39.076  50.002  48.489  1.00  5.64
ATOM   1565  HB1 GLU   100      38.279  49.325  48.797  1.00  5.64
ATOM   1566  HB2 GLU   100      40.003  49.465  48.655  1.00  5.64
ATOM   1567  CG  GLU   100      38.964  50.256  46.972  1.00  5.64
ATOM   1568  HG1 GLU   100      39.683  49.617  46.459  1.00  5.64
ATOM   1569  HG2 GLU   100      39.224  51.290  46.740  1.00  5.64
ATOM   1570  CD  GLU   100      37.566  49.930  46.432  1.00  5.64
ATOM   1571  OE1 GLU   100      36.905  50.809  45.833  1.00  5.64
ATOM   1572  OE2 GLU   100      37.041  48.821  46.687  1.00  5.64
ATOM   1573  C   GLU   100      38.996  50.912  50.873  1.00  5.64
ATOM   1574  O   GLU   100      38.912  49.742  51.252  1.00  5.64
ATOM   1575  N   LEU   101      39.113  51.953  51.712  1.00  5.36
ATOM   1576  H   LEU   101      39.179  52.877  51.302  1.00  5.36
ATOM   1577  CA  LEU   101      39.154  51.829  53.153  1.00  5.36
ATOM   1578  HA  LEU   101      40.089  51.336  53.382  1.00  5.36
ATOM   1579  CB  LEU   101      39.192  53.170  53.898  1.00  5.36
ATOM   1580  HB1 LEU   101      40.229  53.470  53.982  1.00  5.36
ATOM   1581  HB2 LEU   101      38.897  52.973  54.924  1.00  5.36
ATOM   1582  CG  LEU   101      38.431  54.383  53.335  1.00  5.36
ATOM   1583  HG  LEU   101      38.984  54.783  52.486  1.00  5.36
ATOM   1584  CD1 LEU   101      36.995  54.138  52.867  1.00  5.36
ATOM   1585 1HD1 LEU   101      36.532  55.088  52.597  1.00  5.36
ATOM   1586 2HD1 LEU   101      37.002  53.508  51.981  1.00  5.36
ATOM   1587 3HD1 LEU   101      36.417  53.659  53.646  1.00  5.36
ATOM   1588  CD2 LEU   101      38.416  55.435  54.446  1.00  5.36
ATOM   1589 1HD2 LEU   101      37.787  56.266  54.142  1.00  5.36
ATOM   1590 2HD2 LEU   101      38.028  55.024  55.373  1.00  5.36
ATOM   1591 3HD2 LEU   101      39.433  55.773  54.641  1.00  5.36
ATOM   1592  C   LEU   101      38.068  50.898  53.612  1.00  5.36
ATOM   1593  O   LEU   101      36.903  51.123  53.313  1.00  5.36
ATOM   1594  N   ALA   102      38.435  49.890  54.391  1.00  5.39
ATOM   1595  H   ALA   102      39.418  49.667  54.503  1.00  5.39
ATOM   1596  CA  ALA   102      37.428  49.219  55.204  1.00  5.39
ATOM   1597  HA  ALA   102      36.583  48.964  54.563  1.00  5.39
ATOM   1598  CB  ALA   102      38.030  47.904  55.722  1.00  5.39
ATOM   1599  HB1 ALA   102      37.289  47.368  56.316  1.00  5.39
ATOM   1600  HB2 ALA   102      38.334  47.279  54.882  1.00  5.39
ATOM   1601  HB3 ALA   102      38.905  48.111  56.339  1.00  5.39
ATOM   1602  C   ALA   102      36.931  50.163  56.314  1.00  5.39
ATOM   1603  O   ALA   102      37.234  49.928  57.478  1.00  5.39
ATOM   1604  N   VAL   103      36.238  51.249  55.919  1.00  6.13
ATOM   1605  H   VAL   103      35.922  51.213  54.956  1.00  6.13
ATOM   1606  CA  VAL   103      36.340  52.627  56.424  1.00  6.13
ATOM   1607  HA  VAL   103      37.088  53.104  55.807  1.00  6.13
ATOM   1608  CB  VAL   103      35.055  53.452  56.149  1.00  6.13
ATOM   1609  HB  VAL   103      34.725  53.221  55.136  1.00  6.13
ATOM   1610  CG1 VAL   103      33.873  53.196  57.070  1.00  6.13
ATOM   1611 1HG1 VAL   103      32.978  53.678  56.676  1.00  6.13
ATOM   1612 2HG1 VAL   103      33.689  52.131  57.112  1.00  6.13
ATOM   1613 3HG1 VAL   103      34.085  53.586  58.059  1.00  6.13
ATOM   1614  CG2 VAL   103      35.296  54.963  56.197  1.00  6.13
ATOM   1615 1HG2 VAL   103      34.348  55.502  56.157  1.00  6.13
ATOM   1616 2HG2 VAL   103      35.815  55.234  57.111  1.00  6.13
ATOM   1617 3HG2 VAL   103      35.863  55.280  55.328  1.00  6.13
ATOM   1618  C   VAL   103      36.899  52.685  57.835  1.00  6.13
ATOM   1619  O   VAL   103      36.218  52.294  58.760  1.00  6.13
ATOM   1620  N   LEU   104      38.152  53.109  58.015  1.00  7.58
ATOM   1621  H   LEU   104      38.729  53.345  57.224  1.00  7.58
ATOM   1622  CA  LEU   104      38.733  53.135  59.366  1.00  7.58
ATOM   1623  HA  LEU   104      38.600  52.148  59.814  1.00  7.58
ATOM   1624  CB  LEU   104      40.244  53.421  59.306  1.00  7.58
ATOM   1625  HB1 LEU   104      40.631  53.343  60.323  1.00  7.58
ATOM   1626  HB2 LEU   104      40.402  54.447  58.969  1.00  7.58
ATOM   1627  CG  LEU   104      41.056  52.475  58.395  1.00  7.58
ATOM   1628  HG  LEU   104      40.850  52.734  57.355  1.00  7.58
ATOM   1629  CD1 LEU   104      42.544  52.667  58.660  1.00  7.58
ATOM   1630 1HD1 LEU   104      43.130  52.032  57.998  1.00  7.58
ATOM   1631 2HD1 LEU   104      42.818  53.709  58.493  1.00  7.58
ATOM   1632 3HD1 LEU   104      42.782  52.413  59.693  1.00  7.58
ATOM   1633  CD2 LEU   104      40.759  50.987  58.584  1.00  7.58
ATOM   1634 1HD2 LEU   104      41.388  50.392  57.922  1.00  7.58
ATOM   1635 2HD2 LEU   104      40.951  50.696  59.616  1.00  7.58
ATOM   1636 3HD2 LEU   104      39.719  50.765  58.343  1.00  7.58
ATOM   1637  C   LEU   104      37.994  54.112  60.299  1.00  7.58
ATOM   1638  O   LEU   104      38.005  53.959  61.517  1.00  7.58
ATOM   1639  N   VAL   105      37.278  55.066  59.695  1.00  8.29
ATOM   1640  H   VAL   105      37.413  55.166  58.705  1.00  8.29
ATOM   1641  CA  VAL   105      36.331  55.973  60.352  1.00  8.29
ATOM   1642  HA  VAL   105      36.860  56.421  61.196  1.00  8.29
ATOM   1643  CB  VAL   105      35.891  57.125  59.416  1.00  8.29
ATOM   1644  HB  VAL   105      35.090  56.771  58.766  1.00  8.29
ATOM   1645  CG1 VAL   105      35.390  58.354  60.188  1.00  8.29
ATOM   1646 1HG1 VAL   105      35.132  59.155  59.497  1.00  8.29
ATOM   1647 2HG1 VAL   105      34.495  58.109  60.757  1.00  8.29
ATOM   1648 3HG1 VAL   105      36.160  58.706  60.876  1.00  8.29
ATOM   1649  CG2 VAL   105      37.033  57.631  58.525  1.00  8.29
ATOM   1650 1HG2 VAL   105      36.685  58.477  57.932  1.00  8.29
ATOM   1651 2HG2 VAL   105      37.873  57.941  59.150  1.00  8.29
ATOM   1652 3HG2 VAL   105      37.363  56.855  57.837  1.00  8.29
ATOM   1653  C   VAL   105      35.089  55.274  60.949  1.00  8.29
ATOM   1654  O   VAL   105      34.358  55.854  61.747  1.00  8.29
ATOM   1655  N   SER   106      34.802  54.037  60.543  1.00  8.00
ATOM   1656  H   SER   106      35.479  53.584  59.939  1.00  8.00
ATOM   1657  CA  SER   106      33.737  53.168  61.055  1.00  8.00
ATOM   1658  HA  SER   106      33.718  53.275  62.140  1.00  8.00
ATOM   1659  CB  SER   106      32.349  53.590  60.534  1.00  8.00
ATOM   1660  HB1 SER   106      31.607  52.862  60.865  1.00  8.00
ATOM   1661  HB2 SER   106      32.347  53.614  59.446  1.00  8.00
ATOM   1662  OG  SER   106      31.974  54.860  61.021  1.00  8.00
ATOM   1663  HG  SER   106      32.781  55.314  61.335  1.00  8.00
ATOM   1664  C   SER   106      33.979  51.673  60.792  1.00  8.00
ATOM   1665  O   SER   106      34.453  50.957  61.669  1.00  8.00
ATOM   1666  N   GLY   107      33.671  51.198  59.586  1.00  7.27
ATOM   1667  H   GLY   107      33.241  51.823  58.923  1.00  7.27
ATOM   1668  CA  GLY   107      34.149  49.925  59.046  1.00  7.27
ATOM   1669  HA1 GLY   107      33.953  49.125  59.759  1.00  7.27
ATOM   1670  HA2 GLY   107      35.224  49.983  58.891  1.00  7.27
ATOM   1671  C   GLY   107      33.452  49.580  57.730  1.00  7.27
ATOM   1672  O   GLY   107      32.308  49.971  57.514  1.00  7.27
ATOM   1673  N   GLN   108      34.148  48.828  56.872  1.00  6.75
ATOM   1674  H   GLN   108      35.050  48.519  57.202  1.00  6.75
ATOM   1675  CA  GLN   108      33.819  48.577  55.458  1.00  6.75
ATOM   1676  HA  GLN   108      34.595  47.919  55.073  1.00  6.75
ATOM   1677  CB  GLN   108      32.507  47.765  55.354  1.00  6.75
ATOM   1678  HB1 GLN   108      31.671  48.381  55.685  1.00  6.75
ATOM   1679  HB2 GLN   108      32.575  46.902  56.020  1.00  6.75
ATOM   1680  CG  GLN   108      32.200  47.259  53.938  1.00  6.75
ATOM   1681  HG1 GLN   108      33.035  46.658  53.579  1.00  6.75
ATOM   1682  HG2 GLN   108      32.062  48.102  53.262  1.00  6.75
ATOM   1683  CD  GLN   108      30.934  46.414  53.910  1.00  6.75
ATOM   1684  OE1 GLN   108      30.976  45.197  53.877  1.00  6.75
ATOM   1685  NE2 GLN   108      29.764  47.011  53.929  1.00  6.75
ATOM   1686 1HE2 GLN   108      29.699  48.011  53.984  1.00  6.75
ATOM   1687 2HE2 GLN   108      28.964  46.405  53.923  1.00  6.75
ATOM   1688  C   GLN   108      33.801  49.823  54.555  1.00  6.75
ATOM   1689  O   GLN   108      33.407  50.915  54.955  1.00  6.75
ATOM   1690  N   LYS   109      34.245  49.691  53.301  1.00  7.04
ATOM   1691  H   LYS   109      34.581  48.794  52.989  1.00  7.04
ATOM   1692  CA  LYS   109      34.176  50.781  52.316  1.00  7.04
ATOM   1693  HA  LYS   109      34.757  51.631  52.672  1.00  7.04
ATOM   1694  CB  LYS   109      34.743  50.310  50.969  1.00  7.04
ATOM   1695  HB1 LYS   109      34.098  49.530  50.561  1.00  7.04
ATOM   1696  HB2 LYS   109      35.740  49.888  51.120  1.00  7.04
ATOM   1697  CG  LYS   109      34.852  51.481  49.977  1.00  7.04
ATOM   1698  HG1 LYS   109      35.615  52.171  50.341  1.00  7.04
ATOM   1699  HG2 LYS   109      33.906  52.018  49.905  1.00  7.04
ATOM   1700  CD  LYS   109      35.251  50.999  48.582  1.00  7.04
ATOM   1701  HD1 LYS   109      36.077  50.297  48.685  1.00  7.04
ATOM   1702  HD2 LYS   109      35.597  51.858  48.002  1.00  7.04
ATOM   1703  CE  LYS   109      34.090  50.326  47.833  1.00  7.04
ATOM   1704  HE1 LYS   109      33.298  51.064  47.686  1.00  7.04
ATOM   1705  HE2 LYS   109      33.696  49.509  48.443  1.00  7.04
ATOM   1706  NZ  LYS   109      34.551  49.802  46.527  1.00  7.04
ATOM   1707  HZ1 LYS   109      35.120  50.497  46.032  1.00  7.04
ATOM   1708  HZ2 LYS   109      35.288  49.099  46.659  1.00  7.04
ATOM   1709  HZ3 LYS   109      33.829  49.434  45.935  1.00  7.04
ATOM   1710  C   LYS   109      32.731  51.292  52.183  1.00  7.04
ATOM   1711  O   LYS   109      31.769  50.851  52.812  1.00  7.04
