# Supplementary material for: Selecting Near-Native Protein Structures from Predicted Decoy Sets Using Ordered Graphlet Degree Similarity
Source: Genes (Basel). 2019 Feb 11;10(2):132. doi: 10.3390/genes10020132 (PMC6410076; doi:10.3390/genes10020132)
Supplement: Supplementary file 1 [file genes-10-00132-s001.zip › CodeData/data/CASP11/T0759/model171.pdb]

ATOM      1  N   MET     1      47.241  50.078  71.744  1.00 10.73
ATOM      2  CA  MET     1      46.322  51.165  72.089  1.00 10.73
ATOM      3  HA  MET     1      45.682  50.804  72.893  1.00 10.73
ATOM      4  CB  MET     1      47.111  52.376  72.619  1.00 10.73
ATOM      5  HB1 MET     1      46.408  53.176  72.846  1.00 10.73
ATOM      6  HB2 MET     1      47.803  52.731  71.854  1.00 10.73
ATOM      7  CG  MET     1      47.893  52.038  73.896  1.00 10.73
ATOM      8  HG1 MET     1      48.707  51.362  73.628  1.00 10.73
ATOM      9  HG2 MET     1      47.234  51.509  74.585  1.00 10.73
ATOM     10  SD  MET     1      48.609  53.459  74.775  1.00 10.73
ATOM     11  CE  MET     1      47.114  54.236  75.445  1.00 10.73
ATOM     12  HE1 MET     1      47.399  55.079  76.075  1.00 10.73
ATOM     13  HE2 MET     1      46.483  54.596  74.634  1.00 10.73
ATOM     14  HE3 MET     1      46.561  53.511  76.042  1.00 10.73
ATOM     15  C   MET     1      45.386  51.572  70.951  1.00 10.73
ATOM     16  O   MET     1      44.561  52.474  71.105  1.00 10.73
ATOM     17  N   GLY     2      45.488  50.880  69.824  1.00  9.10
ATOM     18  H   GLY     2      46.184  50.143  69.795  1.00  9.10
ATOM     19  CA  GLY     2      44.671  51.087  68.642  1.00  9.10
ATOM     20  HA1 GLY     2      44.978  52.014  68.157  1.00  9.10
ATOM     21  HA2 GLY     2      43.624  51.172  68.930  1.00  9.10
ATOM     22  C   GLY     2      44.824  49.930  67.659  1.00  9.10
ATOM     23  O   GLY     2      45.471  48.921  67.923  1.00  9.10
ATOM     24  N   HIS     3      44.139  50.083  66.536  1.00  7.59
ATOM     25  H   HIS     3      43.706  50.981  66.415  1.00  7.59
ATOM     26  CA  HIS     3      44.014  49.109  65.441  1.00  7.59
ATOM     27  HA  HIS     3      44.987  48.679  65.200  1.00  7.59
ATOM     28  CB  HIS     3      43.066  47.975  65.880  1.00  7.59
ATOM     29  HB1 HIS     3      42.213  48.407  66.405  1.00  7.59
ATOM     30  HB2 HIS     3      43.593  47.326  66.581  1.00  7.59
ATOM     31  CG  HIS     3      42.533  47.124  64.751  1.00  7.59
ATOM     32  ND1 HIS     3      43.282  46.262  63.950  1.00  7.59
ATOM     33  CE1 HIS     3      42.422  45.731  63.069  1.00  7.59
ATOM     34  HE1 HIS     3      42.690  45.010  62.309  1.00  7.59
ATOM     35  NE2 HIS     3      41.184  46.212  63.274  1.00  7.59
ATOM     36  HE2 HIS     3      40.358  45.951  62.755  1.00  7.59
ATOM     37  CD2 HIS     3      41.234  47.094  64.330  1.00  7.59
ATOM     38  HD2 HIS     3      40.412  47.655  64.751  1.00  7.59
ATOM     39  C   HIS     3      43.462  49.805  64.186  1.00  7.59
ATOM     40  O   HIS     3      43.761  49.426  63.059  1.00  7.59
ATOM     41  N   HIS     4      42.735  50.910  64.388  1.00  7.50
ATOM     42  H   HIS     4      42.347  51.075  65.300  1.00  7.50
ATOM     43  CA  HIS     4      42.756  52.022  63.439  1.00  7.50
ATOM     44  HA  HIS     4      42.340  51.687  62.487  1.00  7.50
ATOM     45  CB  HIS     4      41.862  53.157  63.969  1.00  7.50
ATOM     46  HB1 HIS     4      42.247  53.512  64.925  1.00  7.50
ATOM     47  HB2 HIS     4      40.858  52.764  64.135  1.00  7.50
ATOM     48  CG  HIS     4      41.751  54.328  63.030  1.00  7.50
ATOM     49  ND1 HIS     4      40.834  54.442  61.983  1.00  7.50
ATOM     50  CE1 HIS     4      41.099  55.619  61.398  1.00  7.50
ATOM     51  HE1 HIS     4      40.567  56.006  60.539  1.00  7.50
ATOM     52  NE2 HIS     4      42.112  56.243  62.025  1.00  7.50
ATOM     53  HE2 HIS     4      42.522  57.126  61.759  1.00  7.50
ATOM     54  CD2 HIS     4      42.534  55.443  63.060  1.00  7.50
ATOM     55  HD2 HIS     4      43.358  55.631  63.734  1.00  7.50
ATOM     56  C   HIS     4      44.173  52.466  63.139  1.00  7.50
ATOM     57  O   HIS     4      44.638  52.365  62.012  1.00  7.50
ATOM     58  N   HIS     5      44.876  52.788  64.219  1.00  7.03
ATOM     59  H   HIS     5      44.404  52.842  65.103  1.00  7.03
ATOM     60  CA  HIS     5      46.276  53.143  64.207  1.00  7.03
ATOM     61  HA  HIS     5      46.679  52.952  63.217  1.00  7.03
ATOM     62  CB  HIS     5      46.397  54.624  64.484  1.00  7.03
ATOM     63  HB1 HIS     5      47.424  54.771  64.749  1.00  7.03
ATOM     64  HB2 HIS     5      45.746  54.860  65.329  1.00  7.03
ATOM     65  CG  HIS     5      46.115  55.592  63.366  1.00  7.03
ATOM     66  ND1 HIS     5      45.573  55.289  62.119  1.00  7.03
ATOM     67  CE1 HIS     5      45.751  56.376  61.362  1.00  7.03
ATOM     68  HE1 HIS     5      45.581  56.401  60.296  1.00  7.03
ATOM     69  NE2 HIS     5      46.332  57.355  62.071  1.00  7.03
ATOM     70  HE2 HIS     5      46.931  58.070  61.655  1.00  7.03
ATOM     71  CD2 HIS     5      46.568  56.876  63.334  1.00  7.03
ATOM     72  HD2 HIS     5      47.175  57.364  64.085  1.00  7.03
ATOM     73  C   HIS     5      46.976  52.298  65.271  1.00  7.03
ATOM     74  O   HIS     5      46.797  52.533  66.463  1.00  7.03
ATOM     75  N   HIS     6      47.692  51.256  64.852  1.00  6.23
ATOM     76  H   HIS     6      47.770  51.147  63.856  1.00  6.23
ATOM     77  CA  HIS     6      48.431  50.287  65.669  1.00  6.23
ATOM     78  HA  HIS     6      47.745  49.900  66.437  1.00  6.23
ATOM     79  CB  HIS     6      48.854  49.067  64.809  1.00  6.23
ATOM     80  HB1 HIS     6      49.368  48.359  65.460  1.00  6.23
ATOM     81  HB2 HIS     6      49.575  49.365  64.057  1.00  6.23
ATOM     82  CG  HIS     6      47.751  48.303  64.108  1.00  6.23
ATOM     83  ND1 HIS     6      47.502  46.942  64.277  1.00  6.23
ATOM     84  CE1 HIS     6      46.421  46.659  63.539  1.00  6.23
ATOM     85  HE1 HIS     6      45.911  45.704  63.539  1.00  6.23
ATOM     86  NE2 HIS     6      46.009  47.756  62.883  1.00  6.23
ATOM     87  HE2 HIS     6      45.092  47.869  62.459  1.00  6.23
ATOM     88  CD2 HIS     6      46.841  48.798  63.213  1.00  6.23
ATOM     89  HD2 HIS     6      46.732  49.820  62.871  1.00  6.23
ATOM     90  C   HIS     6      49.628  50.895  66.435  1.00  6.23
ATOM     91  O   HIS     6      50.770  50.525  66.174  1.00  6.23
ATOM     92  N   HIS     7      49.298  51.849  67.319  1.00  6.11
ATOM     93  H   HIS     7      48.307  52.048  67.344  1.00  6.11
ATOM     94  CA  HIS     7      50.090  52.730  68.205  1.00  6.11
ATOM     95  HA  HIS     7      49.948  52.394  69.232  1.00  6.11
ATOM     96  CB  HIS     7      51.609  52.710  67.931  1.00  6.11
ATOM     97  HB1 HIS     7      52.057  53.583  68.405  1.00  6.11
ATOM     98  HB2 HIS     7      51.783  52.809  66.860  1.00  6.11
ATOM     99  CG  HIS     7      52.382  51.524  68.452  1.00  6.11
ATOM    100  ND1 HIS     7      52.156  50.835  69.648  1.00  6.11
ATOM    101  CE1 HIS     7      53.100  49.882  69.697  1.00  6.11
ATOM    102  HE1 HIS     7      53.188  49.153  70.490  1.00  6.11
ATOM    103  NE2 HIS     7      53.914  49.960  68.629  1.00  6.11
ATOM    104  HE2 HIS     7      54.698  49.359  68.420  1.00  6.11
ATOM    105  CD2 HIS     7      53.480  50.997  67.843  1.00  6.11
ATOM    106  HD2 HIS     7      53.903  51.330  66.910  1.00  6.11
ATOM    107  C   HIS     7      49.623  54.199  68.175  1.00  6.11
ATOM    108  O   HIS     7      49.889  54.932  69.126  1.00  6.11
ATOM    109  N   HIS     8      48.969  54.618  67.086  1.00  5.29
ATOM    110  H   HIS     8      48.806  53.887  66.411  1.00  5.29
ATOM    111  CA  HIS     8      48.845  55.998  66.544  1.00  5.29
ATOM    112  HA  HIS     8      48.943  55.964  65.458  1.00  5.29
ATOM    113  CB  HIS     8      47.443  56.601  66.890  1.00  5.29
ATOM    114  HB1 HIS     8      46.769  56.502  66.066  1.00  5.29
ATOM    115  HB2 HIS     8      47.498  57.683  66.987  1.00  5.29
ATOM    116  CG  HIS     8      46.733  56.063  68.112  1.00  5.29
ATOM    117  ND1 HIS     8      45.524  55.366  68.111  1.00  5.29
ATOM    118  CE1 HIS     8      45.293  55.036  69.391  1.00  5.29
ATOM    119  HE1 HIS     8      44.443  54.463  69.733  1.00  5.29
ATOM    120  NE2 HIS     8      46.273  55.504  70.184  1.00  5.29
ATOM    121  HE2 HIS     8      46.355  55.334  71.175  1.00  5.29
ATOM    122  CD2 HIS     8      47.180  56.176  69.398  1.00  5.29
ATOM    123  HD2 HIS     8      48.108  56.642  69.707  1.00  5.29
ATOM    124  C   HIS     8      49.908  57.007  67.031  1.00  5.29
ATOM    125  O   HIS     8      49.666  57.905  67.839  1.00  5.29
ATOM    126  N   SER     9      51.080  56.992  66.410  1.00  4.49
ATOM    127  H   SER     9      51.446  56.107  66.107  1.00  4.49
ATOM    128  CA  SER     9      51.687  58.237  65.884  1.00  4.49
ATOM    129  HA  SER     9      51.746  58.879  66.763  1.00  4.49
ATOM    130  CB  SER     9      53.162  58.141  65.469  1.00  4.49
ATOM    131  HB1 SER     9      53.629  57.390  66.080  1.00  4.49
ATOM    132  HB2 SER     9      53.634  59.094  65.718  1.00  4.49
ATOM    133  OG  SER     9      53.384  57.897  64.103  1.00  4.49
ATOM    134  HG  SER     9      53.166  56.975  63.905  1.00  4.49
ATOM    135  C   SER     9      50.776  59.056  64.964  1.00  4.49
ATOM    136  O   SER     9      49.569  58.854  64.859  1.00  4.49
ATOM    137  N   HIS    10      51.391  60.056  64.361  1.00  4.20
ATOM    138  H   HIS    10      52.389  60.142  64.505  1.00  4.20
ATOM    139  CA  HIS    10      50.825  60.913  63.356  1.00  4.20
ATOM    140  HA  HIS    10      50.186  60.317  62.697  1.00  4.20
ATOM    141  CB  HIS    10      49.976  62.039  63.985  1.00  4.20
ATOM    142  HB1 HIS    10      48.972  61.641  64.134  1.00  4.20
ATOM    143  HB2 HIS    10      49.888  62.860  63.275  1.00  4.20
ATOM    144  CG  HIS    10      50.433  62.579  65.325  1.00  4.20
ATOM    145  ND1 HIS    10      51.035  63.822  65.552  1.00  4.20
ATOM    146  CE1 HIS    10      51.219  63.908  66.876  1.00  4.20
ATOM    147  HE1 HIS    10      51.674  64.752  67.373  1.00  4.20
ATOM    148  NE2 HIS    10      50.741  62.813  67.493  1.00  4.20
ATOM    149  HE2 HIS    10      50.723  62.656  68.491  1.00  4.20
ATOM    150  CD2 HIS    10      50.231  61.971  66.531  1.00  4.20
ATOM    151  HD2 HIS    10      49.747  61.014  66.684  1.00  4.20
ATOM    152  C   HIS    10      52.034  61.385  62.565  1.00  4.20
ATOM    153  O   HIS    10      52.996  61.918  63.117  1.00  4.20
ATOM    154  N   MET    11      52.031  61.080  61.271  1.00  3.32
ATOM    155  H   MET    11      51.247  60.540  60.927  1.00  3.32
ATOM    156  CA  MET    11      53.159  61.267  60.362  1.00  3.32
ATOM    157  HA  MET    11      54.074  60.895  60.826  1.00  3.32
ATOM    158  CB  MET    11      52.889  60.475  59.067  1.00  3.32
ATOM    159  HB1 MET    11      53.651  60.742  58.333  1.00  3.32
ATOM    160  HB2 MET    11      51.919  60.756  58.652  1.00  3.32
ATOM    161  CG  MET    11      52.956  58.962  59.207  1.00  3.32
ATOM    162  HG1 MET    11      53.779  58.708  59.872  1.00  3.32
ATOM    163  HG2 MET    11      53.160  58.567  58.213  1.00  3.32
ATOM    164  SD  MET    11      51.504  58.123  59.797  1.00  3.32
ATOM    165  CE  MET    11      51.703  56.513  58.985  1.00  3.32
ATOM    166  HE1 MET    11      51.170  55.745  59.543  1.00  3.32
ATOM    167  HE2 MET    11      51.315  56.546  57.973  1.00  3.32
ATOM    168  HE3 MET    11      52.752  56.255  58.938  1.00  3.32
ATOM    169  C   MET    11      53.382  62.737  59.969  1.00  3.32
ATOM    170  O   MET    11      53.328  63.140  58.801  1.00  3.32
ATOM    171  N   VAL    12      53.596  63.568  60.973  1.00  2.64
ATOM    172  H   VAL    12      53.693  63.166  61.904  1.00  2.64
ATOM    173  CA  VAL    12      53.651  65.018  60.900  1.00  2.64
ATOM    174  HA  VAL    12      53.746  65.342  59.865  1.00  2.64
ATOM    175  CB  VAL    12      52.342  65.628  61.487  1.00  2.64
ATOM    176  HB  VAL    12      51.519  65.270  60.872  1.00  2.64
ATOM    177  CG1 VAL    12      52.050  65.175  62.916  1.00  2.64
ATOM    178 1HG1 VAL    12      52.884  65.400  63.580  1.00  2.64
ATOM    179 2HG1 VAL    12      51.152  65.658  63.301  1.00  2.64
ATOM    180 3HG1 VAL    12      51.868  64.109  62.932  1.00  2.64
ATOM    181  CG2 VAL    12      52.231  67.163  61.549  1.00  2.64
ATOM    182 1HG2 VAL    12      51.195  67.439  61.746  1.00  2.64
ATOM    183 2HG2 VAL    12      52.846  67.558  62.354  1.00  2.64
ATOM    184 3HG2 VAL    12      52.526  67.616  60.609  1.00  2.64
ATOM    185  C   VAL    12      54.876  65.491  61.665  1.00  2.64
ATOM    186  O   VAL    12      55.453  64.781  62.481  1.00  2.64
ATOM    187  N   VAL    13      55.238  66.739  61.446  1.00  2.45
ATOM    188  H   VAL    13      54.784  67.233  60.681  1.00  2.45
ATOM    189  CA  VAL    13      55.995  67.542  62.389  1.00  2.45
ATOM    190  HA  VAL    13      55.912  67.121  63.391  1.00  2.45
ATOM    191  CB  VAL    13      57.492  67.628  62.007  1.00  2.45
ATOM    192  HB  VAL    13      57.577  68.101  61.032  1.00  2.45
ATOM    193  CG1 VAL    13      58.272  68.466  63.030  1.00  2.45
ATOM    194 1HG1 VAL    13      59.327  68.501  62.759  1.00  2.45
ATOM    195 2HG1 VAL    13      57.903  69.492  63.051  1.00  2.45
ATOM    196 3HG1 VAL    13      58.179  68.030  64.025  1.00  2.45
ATOM    197  CG2 VAL    13      58.185  66.264  61.919  1.00  2.45
ATOM    198 1HG2 VAL    13      59.235  66.393  61.657  1.00  2.45
ATOM    199 2HG2 VAL    13      58.113  65.759  62.883  1.00  2.45
ATOM    200 3HG2 VAL    13      57.710  65.648  61.157  1.00  2.45
ATOM    201  C   VAL    13      55.371  68.930  62.368  1.00  2.45
ATOM    202  O   VAL    13      55.486  69.663  61.388  1.00  2.45
ATOM    203  N   ILE    14      54.638  69.277  63.420  1.00  2.96
ATOM    204  H   ILE    14      54.565  68.642  64.198  1.00  2.96
ATOM    205  CA  ILE    14      54.169  70.646  63.610  1.00  2.96
ATOM    206  HA  ILE    14      53.939  71.059  62.634  1.00  2.96
ATOM    207  CB  ILE    14      52.846  70.695  64.417  1.00  2.96
ATOM    208  HB  ILE    14      52.090  70.218  63.790  1.00  2.96
ATOM    209  CG2 ILE    14      52.878  69.914  65.747  1.00  2.96
ATOM    210 1HG2 ILE    14      51.893  69.926  66.210  1.00  2.96
ATOM    211 2HG2 ILE    14      53.148  68.873  65.575  1.00  2.96
ATOM    212 3HG2 ILE    14      53.593  70.362  66.438  1.00  2.96
ATOM    213  CG1 ILE    14      52.409  72.163  64.630  1.00  2.96
ATOM    214 1HG1 ILE    14      52.536  72.710  63.697  1.00  2.96
ATOM    215 2HG1 ILE    14      53.047  72.632  65.381  1.00  2.96
ATOM    216  CD1 ILE    14      50.946  72.329  65.055  1.00  2.96
ATOM    217  HD1 ILE    14      50.700  73.391  65.087  1.00  2.96
ATOM    218  HD2 ILE    14      50.291  71.837  64.334  1.00  2.96
ATOM    219  HD3 ILE    14      50.784  71.906  66.045  1.00  2.96
ATOM    220  C   ILE    14      55.279  71.499  64.192  1.00  2.96
ATOM    221  O   ILE    14      55.696  71.267  65.323  1.00  2.96
ATOM    222  N   HIS    15      55.792  72.451  63.410  1.00  3.06
ATOM    223  H   HIS    15      55.373  72.649  62.509  1.00  3.06
ATOM    224  CA  HIS    15      56.892  73.279  63.913  1.00  3.06
ATOM    225  HA  HIS    15      57.520  72.638  64.525  1.00  3.06
ATOM    226  CB  HIS    15      57.802  73.760  62.782  1.00  3.06
ATOM    227  HB1 HIS    15      57.312  74.543  62.205  1.00  3.06
ATOM    228  HB2 HIS    15      58.031  72.923  62.121  1.00  3.06
ATOM    229  CG  HIS    15      59.095  74.261  63.366  1.00  3.06
ATOM    230  ND1 HIS    15      59.871  73.562  64.290  1.00  3.06
ATOM    231  CE1 HIS    15      60.768  74.447  64.755  1.00  3.06
ATOM    232  HE1 HIS    15      61.457  74.259  65.567  1.00  3.06
ATOM    233  NE2 HIS    15      60.602  75.637  64.158  1.00  3.06
ATOM    234  HE2 HIS    15      60.923  76.536  64.531  1.00  3.06
ATOM    235  CD2 HIS    15      59.573  75.529  63.260  1.00  3.06
ATOM    236  HD2 HIS    15      59.165  76.340  62.683  1.00  3.06
ATOM    237  C   HIS    15      56.306  74.407  64.774  1.00  3.06
ATOM    238  O   HIS    15      55.472  75.166  64.254  1.00  3.06
ATOM    239  N   PRO    16      56.633  74.467  66.084  1.00  3.81
ATOM    240  CD  PRO    16      57.623  73.663  66.800  1.00  3.81
ATOM    241  HD1 PRO    16      58.613  74.092  66.639  1.00  3.81
ATOM    242  HD2 PRO    16      57.613  72.615  66.509  1.00  3.81
ATOM    243  CG  PRO    16      57.263  73.760  68.279  1.00  3.81
ATOM    244  HG1 PRO    16      58.142  73.660  68.917  1.00  3.81
ATOM    245  HG2 PRO    16      56.517  73.002  68.523  1.00  3.81
ATOM    246  CB  PRO    16      56.641  75.145  68.382  1.00  3.81
ATOM    247  HB1 PRO    16      57.437  75.885  68.480  1.00  3.81
ATOM    248  HB2 PRO    16      55.950  75.217  69.222  1.00  3.81
ATOM    249  CA  PRO    16      55.916  75.302  67.039  1.00  3.81
ATOM    250  HA  PRO    16      54.903  74.911  67.138  1.00  3.81
ATOM    251  C   PRO    16      55.824  76.775  66.635  1.00  3.81
ATOM    252  O   PRO    16      54.731  77.335  66.634  1.00  3.81
ATOM    253  N   ASP    17      56.952  77.386  66.266  1.00  3.76
ATOM    254  H   ASP    17      57.833  76.877  66.318  1.00  3.76
ATOM    255  CA  ASP    17      57.049  78.821  65.999  1.00  3.76
ATOM    256  HA  ASP    17      56.612  79.303  66.875  1.00  3.76
ATOM    257  CB  ASP    17      58.509  79.327  65.972  1.00  3.76
ATOM    258  HB1 ASP    17      58.766  79.653  66.981  1.00  3.76
ATOM    259  HB2 ASP    17      58.575  80.207  65.329  1.00  3.76
ATOM    260  CG  ASP    17      59.555  78.296  65.546  1.00  3.76
ATOM    261  OD1 ASP    17      60.131  78.440  64.446  1.00  3.76
ATOM    262  OD2 ASP    17      59.773  77.336  66.319  1.00  3.76
ATOM    263  C   ASP    17      56.192  79.373  64.839  1.00  3.76
ATOM    264  O   ASP    17      55.487  80.364  65.051  1.00  3.76
ATOM    265  N   PRO    18      56.153  78.761  63.640  1.00  3.77
ATOM    266  CD  PRO    18      57.105  77.800  63.119  1.00  3.77
ATOM    267  HD1 PRO    18      57.234  76.948  63.781  1.00  3.77
ATOM    268  HD2 PRO    18      58.060  78.304  62.966  1.00  3.77
ATOM    269  CG  PRO    18      56.550  77.347  61.770  1.00  3.77
ATOM    270  HG1 PRO    18      55.870  76.506  61.910  1.00  3.77
ATOM    271  HG2 PRO    18      57.346  77.087  61.072  1.00  3.77
ATOM    272  CB  PRO    18      55.764  78.571  61.307  1.00  3.77
ATOM    273  HB1 PRO    18      54.995  78.310  60.580  1.00  3.77
ATOM    274  HB2 PRO    18      56.454  79.302  60.882  1.00  3.77
ATOM    275  CA  PRO    18      55.181  79.123  62.612  1.00  3.77
ATOM    276  HA  PRO    18      55.102  80.208  62.538  1.00  3.77
ATOM    277  C   PRO    18      53.778  78.562  62.888  1.00  3.77
ATOM    278  O   PRO    18      52.810  79.042  62.292  1.00  3.77
ATOM    279  N   GLY    19      53.642  77.540  63.745  1.00  3.67
ATOM    280  H   GLY    19      54.465  77.198  64.234  1.00  3.67
ATOM    281  CA  GLY    19      52.357  76.914  64.063  1.00  3.67
ATOM    282  HA1 GLY    19      51.663  77.672  64.425  1.00  3.67
ATOM    283  HA2 GLY    19      52.519  76.184  64.856  1.00  3.67
ATOM    284  C   GLY    19      51.736  76.193  62.870  1.00  3.67
ATOM    285  O   GLY    19      50.528  76.300  62.655  1.00  3.67
ATOM    286  N   ARG    20      52.549  75.522  62.045  1.00  3.19
ATOM    287  H   ARG    20      53.521  75.433  62.323  1.00  3.19
ATOM    288  CA  ARG    20      52.108  74.840  60.814  1.00  3.19
ATOM    289  HA  ARG    20      51.019  74.839  60.769  1.00  3.19
ATOM    290  CB  ARG    20      52.661  75.527  59.553  1.00  3.19
ATOM    291  HB1 ARG    20      52.284  75.004  58.672  1.00  3.19
ATOM    292  HB2 ARG    20      53.750  75.440  59.552  1.00  3.19
ATOM    293  CG  ARG    20      52.293  77.012  59.438  1.00  3.19
ATOM    294  HG1 ARG    20      52.728  77.408  58.520  1.00  3.19
ATOM    295  HG2 ARG    20      52.750  77.543  60.269  1.00  3.19
ATOM    296  CD  ARG    20      50.783  77.292  59.430  1.00  3.19
ATOM    297  HD1 ARG    20      50.289  76.755  60.237  1.00  3.19
ATOM    298  HD2 ARG    20      50.360  76.937  58.488  1.00  3.19
ATOM    299  NE  ARG    20      50.535  78.736  59.570  1.00  3.19
ATOM    300  HE  ARG    20      50.728  79.301  58.764  1.00  3.19
ATOM    301  CZ  ARG    20      50.185  79.390  60.666  1.00  3.19
ATOM    302  NH1 ARG    20      49.836  78.832  61.789  1.00  3.19
ATOM    303 1HH1 ARG    20      49.951  77.828  61.905  1.00  3.19
ATOM    304 2HH1 ARG    20      49.696  79.389  62.608  1.00  3.19
ATOM    305  NH2 ARG    20      50.178  80.688  60.648  1.00  3.19
ATOM    306 1HH2 ARG    20      50.535  81.177  59.852  1.00  3.19
ATOM    307 2HH2 ARG    20      49.985  81.178  61.498  1.00  3.19
ATOM    308  C   ARG    20      52.519  73.377  60.853  1.00  3.19
ATOM    309  O   ARG    20      53.592  73.029  61.352  1.00  3.19
ATOM    310  N   GLU    21      51.649  72.535  60.307  1.00  2.87
ATOM    311  H   GLU    21      50.839  72.907  59.819  1.00  2.87
ATOM    312  CA  GLU    21      51.806  71.088  60.277  1.00  2.87
ATOM    313  HA  GLU    21      52.485  70.799  61.079  1.00  2.87
ATOM    314  CB  GLU    21      50.488  70.342  60.582  1.00  2.87
ATOM    315  HB1 GLU    21      50.446  70.183  61.660  1.00  2.87
ATOM    316  HB2 GLU    21      50.522  69.356  60.117  1.00  2.87
ATOM    317  CG  GLU    21      49.179  71.040  60.185  1.00  2.87
ATOM    318  HG1 GLU    21      49.069  71.965  60.756  1.00  2.87
ATOM    319  HG2 GLU    21      48.345  70.388  60.454  1.00  2.87
ATOM    320  CD  GLU    21      49.127  71.342  58.691  1.00  2.87
ATOM    321  OE1 GLU    21      49.479  72.479  58.289  1.00  2.87
ATOM    322  OE2 GLU    21      48.769  70.437  57.904  1.00  2.87
ATOM    323  C   GLU    21      52.493  70.643  58.985  1.00  2.87
ATOM    324  O   GLU    21      51.872  70.556  57.930  1.00  2.87
ATOM    325  N   LEU    22      53.801  70.392  59.038  1.00  2.30
ATOM    326  H   LEU    22      54.290  70.466  59.926  1.00  2.30
ATOM    327  CA  LEU    22      54.574  69.854  57.915  1.00  2.30
ATOM    328  HA  LEU    22      54.163  70.211  56.976  1.00  2.30
ATOM    329  CB  LEU    22      56.020  70.380  58.017  1.00  2.30
ATOM    330  HB1 LEU    22      56.684  69.673  57.525  1.00  2.30
ATOM    331  HB2 LEU    22      56.330  70.424  59.061  1.00  2.30
ATOM    332  CG  LEU    22      56.232  71.758  57.356  1.00  2.30
ATOM    333  HG  LEU    22      55.932  71.709  56.310  1.00  2.30
ATOM    334  CD1 LEU    22      55.456  72.893  58.032  1.00  2.30
ATOM    335 1HD1 LEU    22      55.731  73.847  57.581  1.00  2.30
ATOM    336 2HD1 LEU    22      54.387  72.746  57.889  1.00  2.30
ATOM    337 3HD1 LEU    22      55.681  72.918  59.099  1.00  2.30
ATOM    338  CD2 LEU    22      57.716  72.117  57.410  1.00  2.30
ATOM    339 1HD2 LEU    22      57.880  73.107  56.985  1.00  2.30
ATOM    340 2HD2 LEU    22      58.064  72.107  58.443  1.00  2.30
ATOM    341 3HD2 LEU    22      58.286  71.399  56.827  1.00  2.30
ATOM    342  C   LEU    22      54.534  68.320  57.895  1.00  2.30
ATOM    343  O   LEU    22      54.212  67.689  58.896  1.00  2.30
ATOM    344  N   SER    23      54.865  67.686  56.771  1.00  2.11
ATOM    345  H   SER    23      55.064  68.257  55.954  1.00  2.11
ATOM    346  CA  SER    23      55.227  66.258  56.772  1.00  2.11
ATOM    347  HA  SER    23      54.635  65.759  57.536  1.00  2.11
ATOM    348  CB  SER    23      54.907  65.567  55.437  1.00  2.11
ATOM    349  HB1 SER    23      55.665  64.812  55.217  1.00  2.11
ATOM    350  HB2 SER    23      54.906  66.297  54.627  1.00  2.11
ATOM    351  OG  SER    23      53.642  64.919  55.514  1.00  2.11
ATOM    352  HG  SER    23      53.735  64.142  56.086  1.00  2.11
ATOM    353  C   SER    23      56.691  66.082  57.165  1.00  2.11
ATOM    354  O   SER    23      57.469  67.012  56.970  1.00  2.11
ATOM    355  N   PRO    24      57.108  64.922  57.704  1.00  1.84
ATOM    356  CD  PRO    24      56.263  63.827  58.153  1.00  1.84
ATOM    357  HD1 PRO    24      55.921  63.235  57.302  1.00  1.84
ATOM    358  HD2 PRO    24      55.425  64.219  58.719  1.00  1.84
ATOM    359  CG  PRO    24      57.116  62.967  59.081  1.00  1.84
ATOM    360  HG1 PRO    24      56.856  61.910  59.007  1.00  1.84
ATOM    361  HG2 PRO    24      57.006  63.321  60.106  1.00  1.84
ATOM    362  CB  PRO    24      58.531  63.244  58.586  1.00  1.84
ATOM    363  HB1 PRO    24      58.724  62.604  57.727  1.00  1.84
ATOM    364  HB2 PRO    24      59.271  63.075  59.367  1.00  1.84
ATOM    365  CA  PRO    24      58.476  64.714  58.158  1.00  1.84
ATOM    366  HA  PRO    24      58.634  65.334  59.041  1.00  1.84
ATOM    367  C   PRO    24      59.569  65.072  57.141  1.00  1.84
ATOM    368  O   PRO    24      60.540  65.741  57.496  1.00  1.84
ATOM    369  N   GLU    25      59.374  64.714  55.867  1.00  1.92
ATOM    370  H   GLU    25      58.569  64.151  55.643  1.00  1.92
ATOM    371  CA  GLU    25      60.258  65.132  54.768  1.00  1.92
ATOM    372  HA  GLU    25      61.274  64.790  54.969  1.00  1.92
ATOM    373  CB  GLU    25      59.739  64.462  53.481  1.00  1.92
ATOM    374  HB1 GLU    25      58.663  64.643  53.427  1.00  1.92
ATOM    375  HB2 GLU    25      59.873  63.384  53.550  1.00  1.92
ATOM    376  CG  GLU    25      60.330  64.969  52.156  1.00  1.92
ATOM    377  HG1 GLU    25      60.225  66.053  52.102  1.00  1.92
ATOM    378  HG2 GLU    25      59.714  64.578  51.349  1.00  1.92
ATOM    379  CD  GLU    25      61.782  64.570  51.861  1.00  1.92
ATOM    380  OE1 GLU    25      62.174  63.411  52.107  1.00  1.92
ATOM    381  OE2 GLU    25      62.470  65.360  51.179  1.00  1.92
ATOM    382  C   GLU    25      60.299  66.655  54.595  1.00  1.92
ATOM    383  O   GLU    25      61.360  67.242  54.400  1.00  1.92
ATOM    384  N   GLU    26      59.150  67.322  54.670  1.00  2.08
ATOM    385  H   GLU    26      58.314  66.823  54.932  1.00  2.08
ATOM    386  CA  GLU    26      59.092  68.775  54.544  1.00  2.08
ATOM    387  HA  GLU    26      59.565  69.078  53.610  1.00  2.08
ATOM    388  CB  GLU    26      57.641  69.272  54.545  1.00  2.08
ATOM    389  HB1 GLU    26      57.647  70.358  54.451  1.00  2.08
ATOM    390  HB2 GLU    26      57.209  69.023  55.508  1.00  2.08
ATOM    391  CG  GLU    26      56.733  68.696  53.448  1.00  2.08
ATOM    392  HG1 GLU    26      56.825  67.607  53.434  1.00  2.08
ATOM    393  HG2 GLU    26      57.056  69.082  52.478  1.00  2.08
ATOM    394  CD  GLU    26      55.258  69.052  53.695  1.00  2.08
ATOM    395  OE1 GLU    26      54.938  69.729  54.698  1.00  2.08
ATOM    396  OE2 GLU    26      54.385  68.567  52.950  1.00  2.08
ATOM    397  C   GLU    26      59.842  69.466  55.692  1.00  2.08
ATOM    398  O   GLU    26      60.557  70.441  55.469  1.00  2.08
ATOM    399  N   ALA    27      59.706  68.961  56.920  1.00  1.88
ATOM    400  H   ALA    27      59.097  68.160  57.045  1.00  1.88
ATOM    401  CA  ALA    27      60.417  69.477  58.081  1.00  1.88
ATOM    402  HA  ALA    27      60.226  70.548  58.158  1.00  1.88
ATOM    403  CB  ALA    27      59.850  68.804  59.334  1.00  1.88
ATOM    404  HB1 ALA    27      60.356  69.189  60.221  1.00  1.88
ATOM    405  HB2 ALA    27      58.788  69.031  59.404  1.00  1.88
ATOM    406  HB3 ALA    27      59.986  67.723  59.281  1.00  1.88
ATOM    407  C   ALA    27      61.946  69.304  57.946  1.00  1.88
ATOM    408  O   ALA    27      62.721  70.212  58.285  1.00  1.88
ATOM    409  N   HIS    28      62.389  68.165  57.397  1.00  2.14
ATOM    410  H   HIS    28      61.723  67.434  57.169  1.00  2.14
ATOM    411  CA  HIS    28      63.815  67.946  57.133  1.00  2.14
ATOM    412  HA  HIS    28      64.356  68.177  58.043  1.00  2.14
ATOM    413  CB  HIS    28      64.095  66.454  56.817  1.00  2.14
ATOM    414  HB1 HIS    28      63.163  65.891  56.873  1.00  2.14
ATOM    415  HB2 HIS    28      64.731  66.074  57.617  1.00  2.14
ATOM    416  CG  HIS    28      64.774  66.080  55.512  1.00  2.14
ATOM    417  ND1 HIS    28      66.131  65.776  55.355  1.00  2.14
ATOM    418  CE1 HIS    28      66.264  65.289  54.110  1.00  2.14
ATOM    419  HE1 HIS    28      67.194  64.945  53.678  1.00  2.14
ATOM    420  NE2 HIS    28      65.077  65.243  53.491  1.00  2.14
ATOM    421  HE2 HIS    28      64.880  64.818  52.590  1.00  2.14
ATOM    422  CD2 HIS    28      64.133  65.729  54.358  1.00  2.14
ATOM    423  HD2 HIS    28      63.075  65.728  54.186  1.00  2.14
ATOM    424  C   HIS    28      64.356  68.940  56.108  1.00  2.14
ATOM    425  O   HIS    28      65.329  69.641  56.386  1.00  2.14
ATOM    426  N   ARG    29      63.624  69.151  55.003  1.00  2.65
ATOM    427  H   ARG    29      62.806  68.565  54.856  1.00  2.65
ATOM    428  CA  ARG    29      63.933  70.217  54.031  1.00  2.65
ATOM    429  HA  ARG    29      64.923  70.035  53.608  1.00  2.65
ATOM    430  CB  ARG    29      62.893  70.251  52.902  1.00  2.65
ATOM    431  HB1 ARG    29      63.069  71.135  52.285  1.00  2.65
ATOM    432  HB2 ARG    29      61.899  70.343  53.338  1.00  2.65
ATOM    433  CG  ARG    29      62.930  69.028  51.989  1.00  2.65
ATOM    434  HG1 ARG    29      62.859  68.119  52.582  1.00  2.65
ATOM    435  HG2 ARG    29      63.871  69.009  51.437  1.00  2.65
ATOM    436  CD  ARG    29      61.755  69.094  51.007  1.00  2.65
ATOM    437  HD1 ARG    29      61.915  69.910  50.300  1.00  2.65
ATOM    438  HD2 ARG    29      60.834  69.270  51.565  1.00  2.65
ATOM    439  NE  ARG    29      61.652  67.820  50.298  1.00  2.65
ATOM    440  HE  ARG    29      62.305  67.095  50.600  1.00  2.65
ATOM    441  CZ  ARG    29      60.679  67.352  49.550  1.00  2.65
ATOM    442  NH1 ARG    29      59.616  68.020  49.205  1.00  2.65
ATOM    443 1HH1 ARG    29      59.500  68.964  49.515  1.00  2.65
ATOM    444 2HH1 ARG    29      58.868  67.502  48.770  1.00  2.65
ATOM    445  NH2 ARG    29      60.787  66.133  49.143  1.00  2.65
ATOM    446 1HH2 ARG    29      61.532  65.590  49.579  1.00  2.65
ATOM    447 2HH2 ARG    29      59.959  65.670  48.807  1.00  2.65
ATOM    448  C   ARG    29      63.994  71.615  54.638  1.00  2.65
ATOM    449  O   ARG    29      64.759  72.441  54.146  1.00  2.65
ATOM    450  N   ALA    30      63.178  71.898  55.656  1.00  2.79
ATOM    451  H   ALA    30      62.523  71.198  55.973  1.00  2.79
ATOM    452  CA  ALA    30      63.138  73.237  56.242  1.00  2.79
ATOM    453  HA  ALA    30      63.382  73.979  55.480  1.00  2.79
ATOM    454  CB  ALA    30      61.704  73.499  56.711  1.00  2.79
ATOM    455  HB1 ALA    30      61.645  74.488  57.167  1.00  2.79
ATOM    456  HB2 ALA    30      61.025  73.460  55.858  1.00  2.79
ATOM    457  HB3 ALA    30      61.403  72.740  57.433  1.00  2.79
ATOM    458  C   ALA    30      64.185  73.391  57.364  1.00  2.79
ATOM    459  O   ALA    30      64.350  74.486  57.898  1.00  2.79
ATOM    460  N   GLY    31      64.889  72.308  57.729  1.00  2.89
ATOM    461  H   GLY    31      64.718  71.426  57.259  1.00  2.89
ATOM    462  CA  GLY    31      65.916  72.326  58.768  1.00  2.89
ATOM    463  HA1 GLY    31      66.530  73.221  58.661  1.00  2.89
ATOM    464  HA2 GLY    31      66.553  71.451  58.638  1.00  2.89
ATOM    465  C   GLY    31      65.362  72.290  60.191  1.00  2.89
ATOM    466  O   GLY    31      66.042  72.642  61.152  1.00  2.89
ATOM    467  N   LEU    32      64.105  71.871  60.295  1.00  2.56
ATOM    468  H   LEU    32      63.662  71.590  59.430  1.00  2.56
ATOM    469  CA  LEU    32      63.292  71.811  61.501  1.00  2.56
ATOM    470  HA  LEU    32      63.734  72.444  62.272  1.00  2.56
ATOM    471  CB  LEU    32      61.882  72.348  61.164  1.00  2.56
ATOM    472  HB1 LEU    32      61.336  72.498  62.096  1.00  2.56
ATOM    473  HB2 LEU    32      61.356  71.585  60.589  1.00  2.56
ATOM    474  CG  LEU    32      61.857  73.659  60.345  1.00  2.56
ATOM    475  HG  LEU    32      62.379  73.494  59.410  1.00  2.56
ATOM    476  CD1 LEU    32      60.426  74.041  59.968  1.00  2.56
ATOM    477 1HD1 LEU    32      60.442  74.934  59.344  1.00  2.56
ATOM    478 2HD1 LEU    32      59.963  73.227  59.414  1.00  2.56
ATOM    479 3HD1 LEU    32      59.852  74.247  60.863  1.00  2.56
ATOM    480  CD2 LEU    32      62.534  74.828  61.057  1.00  2.56
ATOM    481 1HD2 LEU    32      62.456  75.729  60.449  1.00  2.56
ATOM    482 2HD2 LEU    32      62.066  74.998  62.023  1.00  2.56
ATOM    483 3HD2 LEU    32      63.591  74.611  61.207  1.00  2.56
ATOM    484  C   LEU    32      63.225  70.384  62.055  1.00  2.56
ATOM    485  O   LEU    32      62.880  70.180  63.219  1.00  2.56
ATOM    486  N   ILE    33      63.645  69.398  61.254  1.00  2.54
ATOM    487  H   ILE    33      63.891  69.621  60.298  1.00  2.54
ATOM    488  CA  ILE    33      64.196  68.152  61.828  1.00  2.54
ATOM    489  HA  ILE    33      64.470  68.343  62.865  1.00  2.54
ATOM    490  CB  ILE    33      63.095  67.065  61.832  1.00  2.54
ATOM    491  HB  ILE    33      62.207  67.513  62.281  1.00  2.54
ATOM    492  CG2 ILE    33      62.720  66.636  60.408  1.00  2.54
ATOM    493 1HG2 ILE    33      61.925  65.893  60.409  1.00  2.54
ATOM    494 2HG2 ILE    33      62.358  67.504  59.876  1.00  2.54
ATOM    495 3HG2 ILE    33      63.595  66.243  59.895  1.00  2.54
ATOM    496  CG1 ILE    33      63.468  65.852  62.701  1.00  2.54
ATOM    497 1HG1 ILE    33      63.820  66.211  63.669  1.00  2.54
ATOM    498 2HG1 ILE    33      64.273  65.295  62.223  1.00  2.54
ATOM    499  CD1 ILE    33      62.275  64.915  62.949  1.00  2.54
ATOM    500  HD1 ILE    33      62.536  64.185  63.709  1.00  2.54
ATOM    501  HD2 ILE    33      61.415  65.486  63.300  1.00  2.54
ATOM    502  HD3 ILE    33      62.008  64.380  62.038  1.00  2.54
ATOM    503  C   ILE    33      65.485  67.779  61.094  1.00  2.54
ATOM    504  O   ILE    33      65.638  68.107  59.922  1.00  2.54
ATOM    505  N   ASP    34      66.447  67.137  61.761  1.00  2.97
ATOM    506  H   ASP    34      66.305  66.871  62.720  1.00  2.97
ATOM    507  CA  ASP    34      67.657  66.679  61.069  1.00  2.97
ATOM    508  HA  ASP    34      67.971  67.482  60.400  1.00  2.97
ATOM    509  CB  ASP    34      68.821  66.466  62.056  1.00  2.97
ATOM    510  HB1 ASP    34      68.625  66.991  62.993  1.00  2.97
ATOM    511  HB2 ASP    34      69.718  66.909  61.619  1.00  2.97
ATOM    512  CG  ASP    34      69.105  64.993  62.340  1.00  2.97
ATOM    513  OD1 ASP    34      70.058  64.433  61.749  1.00  2.97
ATOM    514  OD2 ASP    34      68.335  64.375  63.100  1.00  2.97
ATOM    515  C   ASP    34      67.386  65.455  60.179  1.00  2.97
ATOM    516  O   ASP    34      66.389  64.762  60.341  1.00  2.97
ATOM    517  N   TRP    35      68.319  65.141  59.287  1.00  2.82
ATOM    518  H   TRP    35      69.129  65.739  59.238  1.00  2.82
ATOM    519  CA  TRP    35      68.303  63.966  58.412  1.00  2.82
ATOM    520  HA  TRP    35      67.531  64.089  57.649  1.00  2.82
ATOM    521  CB  TRP    35      69.689  63.975  57.744  1.00  2.82
ATOM    522  HB1 TRP    35      70.451  64.013  58.526  1.00  2.82
ATOM    523  HB2 TRP    35      69.781  64.899  57.170  1.00  2.82
ATOM    524  CG  TRP    35      70.048  62.841  56.840  1.00  2.82
ATOM    525  CD1 TRP    35      70.533  61.642  57.231  1.00  2.82
ATOM    526  HD1 TRP    35      70.702  61.358  58.264  1.00  2.82
ATOM    527  NE1 TRP    35      70.804  60.866  56.121  1.00  2.82
ATOM    528  HE1 TRP    35      71.203  59.943  56.182  1.00  2.82
ATOM    529  CE2 TRP    35      70.515  61.538  54.952  1.00  2.82
ATOM    530  CZ2 TRP    35      70.616  61.196  53.596  1.00  2.82
ATOM    531  HZ2 TRP    35      70.980  60.226  53.299  1.00  2.82
ATOM    532  CH2 TRP    35      70.261  62.149  52.625  1.00  2.82
ATOM    533  HH2 TRP    35      70.359  61.916  51.573  1.00  2.82
ATOM    534  CZ3 TRP    35      69.804  63.420  53.019  1.00  2.82
ATOM    535  HZ3 TRP    35      69.548  64.156  52.270  1.00  2.82
ATOM    536  CE3 TRP    35      69.700  63.750  54.384  1.00  2.82
ATOM    537  HE3 TRP    35      69.369  64.738  54.682  1.00  2.82
ATOM    538  CD2 TRP    35      70.047  62.816  55.383  1.00  2.82
ATOM    539  C   TRP    35      68.051  62.624  59.130  1.00  2.82
ATOM    540  O   TRP    35      67.257  61.794  58.671  1.00  2.82
ATOM    541  N   ASN    36      68.721  62.391  60.262  1.00  3.18
ATOM    542  H   ASN    36      69.289  63.142  60.656  1.00  3.18
ATOM    543  CA  ASN    36      68.665  61.109  60.963  1.00  3.18
ATOM    544  HA  ASN    36      68.572  60.332  60.204  1.00  3.18
ATOM    545  CB  ASN    36      70.009  60.858  61.687  1.00  3.18
ATOM    546  HB1 ASN    36      70.816  61.376  61.168  1.00  3.18
ATOM    547  HB2 ASN    36      70.226  59.792  61.625  1.00  3.18
ATOM    548  CG  ASN    36      70.059  61.221  63.163  1.00  3.18
ATOM    549  OD1 ASN    36      69.680  60.434  64.015  1.00  3.18
ATOM    550  ND2 ASN    36      70.543  62.377  63.527  1.00  3.18
ATOM    551 1HD2 ASN    36      70.608  63.125  62.828  1.00  3.18
ATOM    552 2HD2 ASN    36      70.525  62.627  64.497  1.00  3.18
ATOM    553  C   ASN    36      67.408  60.991  61.849  1.00  3.18
ATOM    554  O   ASN    36      66.849  59.894  62.009  1.00  3.18
ATOM    555  N   MET    37      66.910  62.097  62.409  1.00  2.98
ATOM    556  H   MET    37      67.433  62.975  62.351  1.00  2.98
ATOM    557  CA  MET    37      65.649  62.096  63.145  1.00  2.98
ATOM    558  HA  MET    37      65.587  61.135  63.641  1.00  2.98
ATOM    559  CB  MET    37      65.648  63.145  64.267  1.00  2.98
ATOM    560  HB1 MET    37      65.454  64.134  63.856  1.00  2.98
ATOM    561  HB2 MET    37      66.626  63.160  64.750  1.00  2.98
ATOM    562  CG  MET    37      64.603  62.798  65.339  1.00  2.98
ATOM    563  HG1 MET    37      63.620  62.777  64.872  1.00  2.98
ATOM    564  HG2 MET    37      64.592  63.591  66.087  1.00  2.98
ATOM    565  SD  MET    37      64.860  61.206  66.189  1.00  2.98
ATOM    566  CE  MET    37      63.142  60.620  66.253  1.00  2.98
ATOM    567  HE1 MET    37      63.099  59.653  66.756  1.00  2.98
ATOM    568  HE2 MET    37      62.528  61.335  66.802  1.00  2.98
ATOM    569  HE3 MET    37      62.747  60.511  65.241  1.00  2.98
ATOM    570  C   MET    37      64.404  62.125  62.245  1.00  2.98
ATOM    571  O   MET    37      63.419  61.470  62.584  1.00  2.98
ATOM    572  N   PHE    38      64.485  62.713  61.048  1.00  2.19
ATOM    573  H   PHE    38      65.297  63.296  60.845  1.00  2.19
ATOM    574  CA  PHE    38      63.548  62.472  59.955  1.00  2.19
ATOM    575  HA  PHE    38      62.546  62.757  60.274  1.00  2.19
ATOM    576  CB  PHE    38      63.919  63.298  58.714  1.00  2.19
ATOM    577  HB1 PHE    38      64.996  63.233  58.557  1.00  2.19
ATOM    578  HB2 PHE    38      63.677  64.337  58.907  1.00  2.19
ATOM    579  CG  PHE    38      63.224  62.885  57.423  1.00  2.19
ATOM    580  CD1 PHE    38      61.860  62.530  57.416  1.00  2.19
ATOM    581  HD1 PHE    38      61.291  62.562  58.330  1.00  2.19
ATOM    582  CE1 PHE    38      61.232  62.128  56.225  1.00  2.19
ATOM    583  HE1 PHE    38      60.182  61.884  56.238  1.00  2.19
ATOM    584  CZ  PHE    38      61.959  62.109  55.023  1.00  2.19
ATOM    585  HZ  PHE    38      61.484  61.843  54.090  1.00  2.19
ATOM    586  CE2 PHE    38      63.312  62.482  55.021  1.00  2.19
ATOM    587  HE2 PHE    38      63.860  62.508  54.091  1.00  2.19
ATOM    588  CD2 PHE    38      63.949  62.853  56.217  1.00  2.19
ATOM    589  HD2 PHE    38      64.992  63.138  56.199  1.00  2.19
ATOM    590  C   PHE    38      63.515  60.988  59.595  1.00  2.19
ATOM    591  O   PHE    38      62.449  60.378  59.641  1.00  2.19
ATOM    592  N   VAL    39      64.658  60.362  59.284  1.00  2.40
ATOM    593  H   VAL    39      65.506  60.909  59.153  1.00  2.40
ATOM    594  CA  VAL    39      64.602  58.965  58.816  1.00  2.40
ATOM    595  HA  VAL    39      63.887  58.985  58.004  1.00  2.40
ATOM    596  CB  VAL    39      65.931  58.504  58.179  1.00  2.40
ATOM    597  HB  VAL    39      66.403  59.370  57.718  1.00  2.40
ATOM    598  CG1 VAL    39      66.944  57.885  59.148  1.00  2.40
ATOM    599 1HG1 VAL    39      67.885  57.711  58.626  1.00  2.40
ATOM    600 2HG1 VAL    39      67.133  58.566  59.970  1.00  2.40
ATOM    601 3HG1 VAL    39      66.579  56.933  59.536  1.00  2.40
ATOM    602  CG2 VAL    39      65.667  57.485  57.065  1.00  2.40
ATOM    603 1HG2 VAL    39      66.604  57.232  56.569  1.00  2.40
ATOM    604 2HG2 VAL    39      65.215  56.581  57.472  1.00  2.40
ATOM    605 3HG2 VAL    39      64.997  57.918  56.323  1.00  2.40
ATOM    606  C   VAL    39      64.086  57.971  59.874  1.00  2.40
ATOM    607  O   VAL    39      63.375  57.001  59.548  1.00  2.40
ATOM    608  N   LYS    40      64.369  58.256  61.160  1.00  2.98
ATOM    609  H   LYS    40      64.985  59.035  61.356  1.00  2.98
ATOM    610  CA  LYS    40      63.681  57.581  62.272  1.00  2.98
ATOM    611  HA  LYS    40      63.811  56.504  62.153  1.00  2.98
ATOM    612  CB  LYS    40      64.275  57.983  63.632  1.00  2.98
ATOM    613  HB1 LYS    40      63.542  57.768  64.411  1.00  2.98
ATOM    614  HB2 LYS    40      64.492  59.051  63.650  1.00  2.98
ATOM    615  CG  LYS    40      65.540  57.164  63.940  1.00  2.98
ATOM    616  HG1 LYS    40      66.313  57.383  63.201  1.00  2.98
ATOM    617  HG2 LYS    40      65.289  56.105  63.852  1.00  2.98
ATOM    618  CD  LYS    40      66.074  57.401  65.365  1.00  2.98
ATOM    619  HD1 LYS    40      66.233  56.428  65.833  1.00  2.98
ATOM    620  HD2 LYS    40      65.338  57.934  65.971  1.00  2.98
ATOM    621  CE  LYS    40      67.410  58.150  65.394  1.00  2.98
ATOM    622  HE1 LYS    40      68.142  57.587  64.806  1.00  2.98
ATOM    623  HE2 LYS    40      67.771  58.189  66.427  1.00  2.98
ATOM    624  NZ  LYS    40      67.290  59.522  64.858  1.00  2.98
ATOM    625  HZ1 LYS    40      68.202  59.982  64.876  1.00  2.98
ATOM    626  HZ2 LYS    40      67.013  59.504  63.879  1.00  2.98
ATOM    627  HZ3 LYS    40      66.626  60.076  65.383  1.00  2.98
ATOM    628  C   LYS    40      62.174  57.789  62.227  1.00  2.98
ATOM    629  O   LYS    40      61.467  56.802  62.081  1.00  2.98
ATOM    630  N   LEU    41      61.700  59.033  62.232  1.00  2.75
ATOM    631  H   LEU    41      62.357  59.803  62.298  1.00  2.75
ATOM    632  CA  LEU    41      60.273  59.361  62.183  1.00  2.75
ATOM    633  HA  LEU    41      59.809  58.946  63.076  1.00  2.75
ATOM    634  CB  LEU    41      60.150  60.895  62.278  1.00  2.75
ATOM    635  HB1 LEU    41      60.654  61.336  61.418  1.00  2.75
ATOM    636  HB2 LEU    41      60.679  61.217  63.176  1.00  2.75
ATOM    637  CG  LEU    41      58.716  61.461  62.334  1.00  2.75
ATOM    638  HG  LEU    41      58.213  61.281  61.386  1.00  2.75
ATOM    639  CD1 LEU    41      57.874  60.875  63.468  1.00  2.75
ATOM    640 1HD1 LEU    41      56.923  61.407  63.533  1.00  2.75
ATOM    641 2HD1 LEU    41      57.656  59.827  63.265  1.00  2.75
ATOM    642 3HD1 LEU    41      58.406  60.965  64.413  1.00  2.75
ATOM    643  CD2 LEU    41      58.807  62.972  62.538  1.00  2.75
ATOM    644 1HD2 LEU    41      57.800  63.390  62.560  1.00  2.75
ATOM    645 2HD2 LEU    41      59.304  63.202  63.481  1.00  2.75
ATOM    646 3HD2 LEU    41      59.361  63.429  61.720  1.00  2.75
ATOM    647  C   LEU    41      59.537  58.810  60.964  1.00  2.75
ATOM    648  O   LEU    41      58.329  58.667  61.052  1.00  2.75
ATOM    649  N   ARG    42      60.215  58.466  59.864  1.00  2.54
ATOM    650  H   ARG    42      61.189  58.742  59.805  1.00  2.54
ATOM    651  CA  ARG    42      59.562  57.846  58.709  1.00  2.54
ATOM    652  HA  ARG    42      58.535  58.150  58.738  1.00  2.54
ATOM    653  CB  ARG    42      60.138  58.365  57.407  1.00  2.54
ATOM    654  HB1 ARG    42      60.178  59.456  57.441  1.00  2.54
ATOM    655  HB2 ARG    42      59.387  58.052  56.708  1.00  2.54
ATOM    656  CG  ARG    42      61.467  57.807  56.879  1.00  2.54
ATOM    657  HG1 ARG    42      61.386  56.730  56.728  1.00  2.54
ATOM    658  HG2 ARG    42      62.216  57.983  57.630  1.00  2.54
ATOM    659  CD  ARG    42      61.913  58.463  55.553  1.00  2.54
ATOM    660  HD1 ARG    42      62.906  58.088  55.302  1.00  2.54
ATOM    661  HD2 ARG    42      61.992  59.541  55.689  1.00  2.54
ATOM    662  NE  ARG    42      60.991  58.135  54.444  1.00  2.54
ATOM    663  HE  ARG    42      61.207  57.301  53.924  1.00  2.54
ATOM    664  CZ  ARG    42      59.739  58.551  54.388  1.00  2.54
ATOM    665  NH1 ARG    42      59.395  59.735  54.798  1.00  2.54
ATOM    666 1HH1 ARG    42      60.130  60.345  55.080  1.00  2.54
ATOM    667 2HH1 ARG    42      58.467  59.852  55.218  1.00  2.54
ATOM    668  NH2 ARG    42      58.785  57.728  54.080  1.00  2.54
ATOM    669 1HH2 ARG    42      58.976  56.763  53.891  1.00  2.54
ATOM    670 2HH2 ARG    42      57.910  57.917  54.589  1.00  2.54
ATOM    671  C   ARG    42      59.517  56.324  58.733  1.00  2.54
ATOM    672  O   ARG    42      58.501  55.709  58.408  1.00  2.54
ATOM    673  N   SER    43      60.579  55.716  59.253  1.00  3.31
ATOM    674  H   SER    43      61.376  56.273  59.528  1.00  3.31
ATOM    675  CA  SER    43      60.497  54.308  59.657  1.00  3.31
ATOM    676  HA  SER    43      60.358  53.692  58.768  1.00  3.31
ATOM    677  CB  SER    43      61.809  53.905  60.348  1.00  3.31
ATOM    678  HB1 SER    43      61.780  52.842  60.583  1.00  3.31
ATOM    679  HB2 SER    43      61.925  54.454  61.283  1.00  3.31
ATOM    680  OG  SER    43      62.925  54.170  59.516  1.00  3.31
ATOM    681  HG  SER    43      63.090  55.127  59.503  1.00  3.31
ATOM    682  C   SER    43      59.307  54.071  60.594  1.00  3.31
ATOM    683  O   SER    43      58.455  53.220  60.352  1.00  3.31
ATOM    684  N   GLN    44      59.222  54.937  61.594  1.00  3.99
ATOM    685  H   GLN    44      60.003  55.576  61.696  1.00  3.99
ATOM    686  CA  GLN    44      58.144  55.134  62.548  1.00  3.99
ATOM    687  HA  GLN    44      57.941  54.221  63.086  1.00  3.99
ATOM    688  CB  GLN    44      58.658  56.219  63.513  1.00  3.99
ATOM    689  HB1 GLN    44      57.827  56.700  64.008  1.00  3.99
ATOM    690  HB2 GLN    44      59.101  57.002  62.918  1.00  3.99
ATOM    691  CG  GLN    44      59.689  55.777  64.565  1.00  3.99
ATOM    692  HG1 GLN    44      60.579  55.378  64.081  1.00  3.99
ATOM    693  HG2 GLN    44      59.261  54.998  65.189  1.00  3.99
ATOM    694  CD  GLN    44      60.076  56.941  65.472  1.00  3.99
ATOM    695  OE1 GLN    44      61.103  57.593  65.324  1.00  3.99
ATOM    696  NE2 GLN    44      59.250  57.266  66.444  1.00  3.99
ATOM    697 1HE2 GLN    44      58.412  56.729  66.609  1.00  3.99
ATOM    698 2HE2 GLN    44      59.484  58.066  66.999  1.00  3.99
ATOM    699  C   GLN    44      56.818  55.656  61.932  1.00  3.99
ATOM    700  O   GLN    44      55.758  55.534  62.535  1.00  3.99
ATOM    701  N   GLU    45      56.784  56.194  60.719  1.00  3.85
ATOM    702  H   GLU    45      57.632  56.336  60.199  1.00  3.85
ATOM    703  CA  GLU    45      55.506  56.349  60.039  1.00  3.85
ATOM    704  HA  GLU    45      54.849  56.980  60.639  1.00  3.85
ATOM    705  CB  GLU    45      55.640  56.960  58.594  1.00  3.85
ATOM    706  HB1 GLU    45      54.669  56.879  58.109  1.00  3.85
ATOM    707  HB2 GLU    45      56.270  56.305  58.005  1.00  3.85
ATOM    708  CG  GLU    45      56.102  58.432  58.395  1.00  3.85
ATOM    709  HG1 GLU    45      56.673  58.751  59.258  1.00  3.85
ATOM    710  HG2 GLU    45      55.249  59.089  58.377  1.00  3.85
ATOM    711  CD  GLU    45      56.866  58.756  57.087  1.00  3.85
ATOM    712  OE1 GLU    45      57.032  57.889  56.200  1.00  3.85
ATOM    713  OE2 GLU    45      57.370  59.898  56.940  1.00  3.85
ATOM    714  C   GLU    45      54.865  54.985  59.916  1.00  3.85
ATOM    715  O   GLU    45      53.783  54.738  60.451  1.00  3.85
ATOM    716  N   CYS    46      55.625  54.054  59.349  1.00  4.94
ATOM    717  H   CYS    46      56.563  54.264  59.029  1.00  4.94
ATOM    718  CA  CYS    46      55.155  52.680  59.299  1.00  4.94
ATOM    719  HA  CYS    46      54.065  52.650  59.257  1.00  4.94
ATOM    720  CB  CYS    46      55.717  52.076  58.002  1.00  4.94
ATOM    721  HB1 CYS    46      55.133  52.453  57.162  1.00  4.94
ATOM    722  HB2 CYS    46      55.619  50.999  58.046  1.00  4.94
ATOM    723  SG  CYS    46      57.464  52.442  57.695  1.00  4.94
ATOM    724  HG  CYS    46      57.643  51.621  56.634  1.00  4.94
ATOM    725  C   CYS    46      55.584  51.911  60.558  1.00  4.94
ATOM    726  O   CYS    46      55.939  50.729  60.463  1.00  4.94
ATOM    727  N   ASP    47      55.602  52.582  61.721  1.00  7.06
ATOM    728  H   ASP    47      55.289  53.545  61.737  1.00  7.06
ATOM    729  CA  ASP    47      55.849  51.913  62.990  1.00  7.06
ATOM    730  HA  ASP    47      55.286  50.998  62.915  1.00  7.06
ATOM    731  CB  ASP    47      57.352  51.540  63.127  1.00  7.06
ATOM    732  HB1 ASP    47      57.946  52.174  62.479  1.00  7.06
ATOM    733  HB2 ASP    47      57.514  50.527  62.762  1.00  7.06
ATOM    734  CG  ASP    47      57.937  51.659  64.534  1.00  7.06
ATOM    735  OD1 ASP    47      58.568  52.712  64.769  1.00  7.06
ATOM    736  OD2 ASP    47      57.736  50.734  65.348  1.00  7.06
ATOM    737  C   ASP    47      55.233  52.592  64.209  1.00  7.06
ATOM    738  O   ASP    47      54.204  52.131  64.690  1.00  7.06
ATOM    739  N   TRP    48      55.796  53.715  64.642  1.00  8.26
ATOM    740  H   TRP    48      56.675  53.966  64.216  1.00  8.26
ATOM    741  CA  TRP    48      55.179  54.710  65.503  1.00  8.26
ATOM    742  HA  TRP    48      55.190  54.202  66.466  1.00  8.26
ATOM    743  CB  TRP    48      56.035  55.957  65.714  1.00  8.26
ATOM    744  HB1 TRP    48      55.877  56.626  64.870  1.00  8.26
ATOM    745  HB2 TRP    48      57.069  55.628  65.740  1.00  8.26
ATOM    746  CG  TRP    48      55.822  56.749  66.971  1.00  8.26
ATOM    747  CD1 TRP    48      55.335  56.276  68.141  1.00  8.26
ATOM    748  HD1 TRP    48      55.032  55.250  68.325  1.00  8.26
ATOM    749  NE1 TRP    48      55.198  57.310  69.042  1.00  8.26
ATOM    750  HE1 TRP    48      54.763  57.188  69.945  1.00  8.26
ATOM    751  CE2 TRP    48      55.586  58.514  68.498  1.00  8.26
ATOM    752  CZ2 TRP    48      55.597  59.826  68.991  1.00  8.26
ATOM    753  HZ2 TRP    48      55.274  60.031  69.999  1.00  8.26
ATOM    754  CH2 TRP    48      56.016  60.870  68.149  1.00  8.26
ATOM    755  HH2 TRP    48      56.022  61.890  68.506  1.00  8.26
ATOM    756  CZ3 TRP    48      56.408  60.588  66.828  1.00  8.26
ATOM    757  HZ3 TRP    48      56.696  61.400  66.172  1.00  8.26
ATOM    758  CE3 TRP    48      56.397  59.263  66.345  1.00  8.26
ATOM    759  HE3 TRP    48      56.668  59.061  65.319  1.00  8.26
ATOM    760  CD2 TRP    48      55.996  58.189  67.171  1.00  8.26
ATOM    761  C   TRP    48      53.676  54.942  65.274  1.00  8.26
ATOM    762  O   TRP    48      52.974  55.048  66.271  1.00  8.26
ATOM    763  N   GLU    49      53.129  55.005  64.045  1.00  8.79
ATOM    764  H   GLU    49      53.736  54.928  63.234  1.00  8.79
ATOM    765  CA  GLU    49      51.648  55.123  63.887  1.00  8.79
ATOM    766  HA  GLU    49      51.251  55.733  64.639  1.00  8.79
ATOM    767  CB  GLU    49      51.234  55.867  62.579  1.00  8.79
ATOM    768  HB1 GLU    49      51.457  55.250  61.711  1.00  8.79
ATOM    769  HB2 GLU    49      51.794  56.793  62.489  1.00  8.79
ATOM    770  CG  GLU    49      49.723  56.209  62.598  1.00  8.79
ATOM    771  HG1 GLU    49      49.522  56.799  63.489  1.00  8.79
ATOM    772  HG2 GLU    49      49.150  55.289  62.705  1.00  8.79
ATOM    773  CD  GLU    49      49.160  56.959  61.371  1.00  8.79
ATOM    774  OE1 GLU    49      48.826  56.273  60.375  1.00  8.79
ATOM    775  OE2 GLU    49      48.922  58.192  61.439  1.00  8.79
ATOM    776  C   GLU    49      50.868  53.870  64.012  1.00  8.79
ATOM    777  O   GLU    49      50.034  53.737  64.883  1.00  8.79
ATOM    778  N   GLU    50      51.077  53.025  63.048  1.00  8.30
ATOM    779  H   GLU    50      51.767  53.284  62.358  1.00  8.30
ATOM    780  CA  GLU    50      50.490  51.743  62.923  1.00  8.30
ATOM    781  HA  GLU    50      50.368  51.297  63.888  1.00  8.30
ATOM    782  CB  GLU    50      49.147  51.826  62.166  1.00  8.30
ATOM    783  HB1 GLU    50      48.509  52.376  62.831  1.00  8.30
ATOM    784  HB2 GLU    50      48.769  50.815  62.107  1.00  8.30
ATOM    785  CG  GLU    50      48.979  52.546  60.808  1.00  8.30
ATOM    786  HG1 GLU    50      49.862  52.406  60.191  1.00  8.30
ATOM    787  HG2 GLU    50      48.901  53.616  60.996  1.00  8.30
ATOM    788  CD  GLU    50      47.762  52.084  59.974  1.00  8.30
ATOM    789  OE1 GLU    50      47.225  50.972  60.198  1.00  8.30
ATOM    790  OE2 GLU    50      47.552  52.625  58.866  1.00  8.30
ATOM    791  C   GLU    50      51.637  51.068  62.163  1.00  8.30
ATOM    792  O   GLU    50      51.784  51.196  60.937  1.00  8.30
ATOM    793  N   ILE    51      52.510  50.360  62.867  1.00  7.66
ATOM    794  H   ILE    51      52.503  50.477  63.876  1.00  7.66
ATOM    795  CA  ILE    51      53.188  49.181  62.305  1.00  7.66
ATOM    796  HA  ILE    51      53.801  49.453  61.446  1.00  7.66
ATOM    797  CB  ILE    51      54.058  48.425  63.395  1.00  7.66
ATOM    798  HB  ILE    51      54.086  47.372  63.126  1.00  7.66
ATOM    799  CG2 ILE    51      55.566  48.676  63.445  1.00  7.66
ATOM    800 1HG2 ILE    51      56.075  47.774  63.786  1.00  7.66
ATOM    801 2HG2 ILE    51      55.939  48.915  62.450  1.00  7.66
ATOM    802 3HG2 ILE    51      55.798  49.455  64.168  1.00  7.66
ATOM    803  CG1 ILE    51      53.431  48.493  64.814  1.00  7.66
ATOM    804 1HG1 ILE    51      52.368  48.260  64.746  1.00  7.66
ATOM    805 2HG1 ILE    51      53.527  49.504  65.208  1.00  7.66
ATOM    806  CD1 ILE    51      54.050  47.524  65.829  1.00  7.66
ATOM    807  HD1 ILE    51      53.488  47.577  66.762  1.00  7.66
ATOM    808  HD2 ILE    51      54.005  46.505  65.446  1.00  7.66
ATOM    809  HD3 ILE    51      55.086  47.795  66.032  1.00  7.66
ATOM    810  C   ILE    51      52.106  48.163  61.865  1.00  7.66
ATOM    811  O   ILE    51      52.016  47.018  62.314  1.00  7.66
ATOM    812  N   SER    52      51.179  48.581  61.023  1.00  8.46
ATOM    813  H   SER    52      51.249  49.531  60.672  1.00  8.46
ATOM    814  CA  SER    52      50.111  47.774  60.497  1.00  8.46
ATOM    815  HA  SER    52      49.842  46.994  61.211  1.00  8.46
ATOM    816  CB  SER    52      48.889  48.599  60.263  1.00  8.46
ATOM    817  HB1 SER    52      48.558  49.001  61.216  1.00  8.46
ATOM    818  HB2 SER    52      48.094  47.978  59.871  1.00  8.46
ATOM    819  OG  SER    52      49.207  49.640  59.371  1.00  8.46
ATOM    820  HG  SER    52      48.519  50.315  59.559  1.00  8.46
ATOM    821  C   SER    52      50.623  47.121  59.243  1.00  8.46
ATOM    822  O   SER    52      50.208  47.381  58.114  1.00  8.46
ATOM    823  N   VAL    53      51.612  46.292  59.510  1.00  8.88
ATOM    824  H   VAL    53      51.886  46.249  60.486  1.00  8.88
ATOM    825  CA  VAL    53      52.193  45.268  58.698  1.00  8.88
ATOM    826  HA  VAL    53      52.629  45.703  57.796  1.00  8.88
ATOM    827  CB  VAL    53      53.271  44.544  59.544  1.00  8.88
ATOM    828  HB  VAL    53      52.790  44.158  60.443  1.00  8.88
ATOM    829  CG1 VAL    53      53.935  43.349  58.848  1.00  8.88
ATOM    830 1HG1 VAL    53      54.284  43.619  57.858  1.00  8.88
ATOM    831 2HG1 VAL    53      54.787  42.995  59.424  1.00  8.88
ATOM    832 3HG1 VAL    53      53.242  42.521  58.744  1.00  8.88
ATOM    833  CG2 VAL    53      54.357  45.519  60.031  1.00  8.88
ATOM    834 1HG2 VAL    53      54.787  46.026  59.177  1.00  8.88
ATOM    835 2HG2 VAL    53      53.943  46.254  60.712  1.00  8.88
ATOM    836 3HG2 VAL    53      55.136  44.969  60.555  1.00  8.88
ATOM    837  C   VAL    53      51.066  44.299  58.302  1.00  8.88
ATOM    838  O   VAL    53      50.906  43.209  58.809  1.00  8.88
ATOM    839  N   LYS    54      50.175  44.780  57.428  1.00 10.09
ATOM    840  H   LYS    54      50.284  45.742  57.120  1.00 10.09
ATOM    841  CA  LYS    54      48.948  44.082  57.049  1.00 10.09
ATOM    842  HA  LYS    54      48.634  43.436  57.871  1.00 10.09
ATOM    843  CB  LYS    54      47.821  45.133  56.843  1.00 10.09
ATOM    844  HB1 LYS    54      46.997  44.693  56.281  1.00 10.09
ATOM    845  HB2 LYS    54      48.218  45.978  56.282  1.00 10.09
ATOM    846  CG  LYS    54      47.266  45.636  58.197  1.00 10.09
ATOM    847  HG1 LYS    54      48.098  45.898  58.847  1.00 10.09
ATOM    848  HG2 LYS    54      46.746  44.802  58.672  1.00 10.09
ATOM    849  CD  LYS    54      46.295  46.837  58.148  1.00 10.09
ATOM    850  HD1 LYS    54      45.969  47.041  59.169  1.00 10.09
ATOM    851  HD2 LYS    54      45.419  46.571  57.555  1.00 10.09
ATOM    852  CE  LYS    54      46.938  48.102  57.559  1.00 10.09
ATOM    853  HE1 LYS    54      46.845  48.053  56.470  1.00 10.09
ATOM    854  HE2 LYS    54      48.010  48.097  57.780  1.00 10.09
ATOM    855  NZ  LYS    54      46.360  49.389  58.054  1.00 10.09
ATOM    856  HZ1 LYS    54      46.581  49.603  59.031  1.00 10.09
ATOM    857  HZ2 LYS    54      46.786  50.163  57.555  1.00 10.09
ATOM    858  HZ3 LYS    54      45.362  49.445  57.927  1.00 10.09
ATOM    859  C   LYS    54      49.215  43.126  55.883  1.00 10.09
ATOM    860  O   LYS    54      48.527  43.138  54.858  1.00 10.09
ATOM    861  N   GLY    55      50.321  42.385  56.040  1.00 10.62
ATOM    862  H   GLY    55      50.759  42.441  56.952  1.00 10.62
ATOM    863  CA  GLY    55      51.129  41.808  54.963  1.00 10.62
ATOM    864  HA1 GLY    55      50.863  40.760  54.859  1.00 10.62
ATOM    865  HA2 GLY    55      52.184  41.855  55.236  1.00 10.62
ATOM    866  C   GLY    55      50.948  42.560  53.659  1.00 10.62
ATOM    867  O   GLY    55      50.968  43.785  53.742  1.00 10.62
ATOM    868  N   PRO    56      50.703  41.904  52.508  1.00 10.48
ATOM    869  CD  PRO    56      50.419  40.481  52.394  1.00 10.48
ATOM    870  HD1 PRO    56      49.726  40.143  53.165  1.00 10.48
ATOM    871  HD2 PRO    56      51.354  39.920  52.449  1.00 10.48
ATOM    872  CG  PRO    56      49.780  40.292  51.023  1.00 10.48
ATOM    873  HG1 PRO    56      48.710  40.492  51.089  1.00 10.48
ATOM    874  HG2 PRO    56      49.963  39.295  50.622  1.00 10.48
ATOM    875  CB  PRO    56      50.451  41.372  50.185  1.00 10.48
ATOM    876  HB1 PRO    56      49.828  41.665  49.339  1.00 10.48
ATOM    877  HB2 PRO    56      51.417  41.005  49.832  1.00 10.48
ATOM    878  CA  PRO    56      50.690  42.526  51.177  1.00 10.48
ATOM    879  HA  PRO    56      51.691  42.887  50.942  1.00 10.48
ATOM    880  C   PRO    56      49.726  43.718  50.950  1.00 10.48
ATOM    881  O   PRO    56      49.571  44.175  49.821  1.00 10.48
ATOM    882  N   ASN    57      49.102  44.283  51.990  1.00 10.01
ATOM    883  H   ASN    57      49.234  43.853  52.897  1.00 10.01
ATOM    884  CA  ASN    57      48.609  45.669  52.006  1.00 10.01
ATOM    885  HA  ASN    57      47.819  45.749  51.258  1.00 10.01
ATOM    886  CB  ASN    57      47.991  45.853  53.411  1.00 10.01
ATOM    887  HB1 ASN    57      48.810  45.941  54.123  1.00 10.01
ATOM    888  HB2 ASN    57      47.429  44.952  53.645  1.00 10.01
ATOM    889  CG  ASN    57      47.009  46.988  53.688  1.00 10.01
ATOM    890  OD1 ASN    57      46.004  46.796  54.354  1.00 10.01
ATOM    891  ND2 ASN    57      47.260  48.213  53.311  1.00 10.01
ATOM    892 1HD2 ASN    57      48.058  48.396  52.711  1.00 10.01
ATOM    893 2HD2 ASN    57      46.596  48.919  53.559  1.00 10.01
ATOM    894  C   ASN    57      49.640  46.779  51.681  1.00 10.01
ATOM    895  O   ASN    57      49.272  47.941  51.531  1.00 10.01
ATOM    896  N   GLY    58      50.930  46.459  51.650  1.00  8.87
ATOM    897  H   GLY    58      51.174  45.481  51.641  1.00  8.87
ATOM    898  CA  GLY    58      52.023  47.426  51.835  1.00  8.87
ATOM    899  HA1 GLY    58      51.626  48.439  51.907  1.00  8.87
ATOM    900  HA2 GLY    58      52.679  47.373  50.965  1.00  8.87
ATOM    901  C   GLY    58      52.854  47.181  53.038  1.00  8.87
ATOM    902  O   GLY    58      53.865  47.868  53.216  1.00  8.87
ATOM    903  N   GLU    59      52.380  46.226  53.834  1.00  7.31
ATOM    904  H   GLU    59      51.480  45.863  53.576  1.00  7.31
ATOM    905  CA  GLU    59      53.140  45.387  54.735  1.00  7.31
ATOM    906  HA  GLU    59      52.456  44.697  55.225  1.00  7.31
ATOM    907  CB  GLU    59      53.996  44.467  53.790  1.00  7.31
ATOM    908  HB1 GLU    59      53.982  43.540  54.352  1.00  7.31
ATOM    909  HB2 GLU    59      54.981  44.934  53.789  1.00  7.31
ATOM    910  CG  GLU    59      53.530  44.087  52.350  1.00  7.31
ATOM    911  HG1 GLU    59      52.508  44.432  52.244  1.00  7.31
ATOM    912  HG2 GLU    59      53.518  43.000  52.344  1.00  7.31
ATOM    913  CD  GLU    59      54.299  44.607  51.155  1.00  7.31
ATOM    914  OE1 GLU    59      54.731  45.784  51.173  1.00  7.31
ATOM    915  OE2 GLU    59      54.386  43.858  50.155  1.00  7.31
ATOM    916  C   GLU    59      53.857  46.228  55.802  1.00  7.31
ATOM    917  O   GLU    59      54.542  45.705  56.671  1.00  7.31
ATOM    918  N   SER    60      53.580  47.535  55.845  1.00  5.74
ATOM    919  H   SER    60      53.471  47.957  54.927  1.00  5.74
ATOM    920  CA  SER    60      52.838  48.376  56.800  1.00  5.74
ATOM    921  HA  SER    60      52.624  47.827  57.685  1.00  5.74
ATOM    922  CB  SER    60      53.752  49.528  57.235  1.00  5.74
ATOM    923  HB1 SER    60      54.592  49.130  57.780  1.00  5.74
ATOM    924  HB2 SER    60      53.217  50.185  57.921  1.00  5.74
ATOM    925  OG  SER    60      54.197  50.255  56.107  1.00  5.74
ATOM    926  HG  SER    60      55.035  49.862  55.783  1.00  5.74
ATOM    927  C   SER    60      51.556  48.926  56.184  1.00  5.74
ATOM    928  O   SER    60      51.025  48.400  55.176  1.00  5.74
ATOM    929  N   SER    61      51.026  50.002  56.699  1.00  3.56
ATOM    930  H   SER    61      51.276  50.311  57.612  1.00  3.56
ATOM    931  CA  SER    61      50.414  51.019  55.841  1.00  3.56
ATOM    932  HA  SER    61      50.495  50.740  54.804  1.00  3.56
ATOM    933  CB  SER    61      48.915  51.130  56.121  1.00  3.56
ATOM    934  HB1 SER    61      48.478  51.913  55.506  1.00  3.56
ATOM    935  HB2 SER    61      48.759  51.346  57.174  1.00  3.56
ATOM    936  OG  SER    61      48.311  49.903  55.775  1.00  3.56
ATOM    937  HG  SER    61      49.017  49.308  55.477  1.00  3.56
ATOM    938  C   SER    61      51.142  52.382  55.901  1.00  3.56
ATOM    939  O   SER    61      50.660  53.342  56.481  1.00  3.56
ATOM    940  N   VAL    62      52.366  52.367  55.334  1.00  2.78
ATOM    941  H   VAL    62      52.820  51.466  55.426  1.00  2.78
ATOM    942  CA  VAL    62      52.882  53.157  54.181  1.00  2.78
ATOM    943  HA  VAL    62      53.931  52.998  54.301  1.00  2.78
ATOM    944  CB  VAL    62      52.530  52.368  52.898  1.00  2.78
ATOM    945  HB  VAL    62      52.309  51.339  53.189  1.00  2.78
ATOM    946  CG1 VAL    62      51.255  52.832  52.176  1.00  2.78
ATOM    947 1HG1 VAL    62      51.193  52.349  51.202  1.00  2.78
ATOM    948 2HG1 VAL    62      50.391  52.543  52.775  1.00  2.78
ATOM    949 3HG1 VAL    62      51.249  53.910  52.067  1.00  2.78
ATOM    950  CG2 VAL    62      53.763  52.221  52.010  1.00  2.78
ATOM    951 1HG2 VAL    62      53.523  51.540  51.195  1.00  2.78
ATOM    952 2HG2 VAL    62      54.104  53.183  51.643  1.00  2.78
ATOM    953 3HG2 VAL    62      54.568  51.760  52.585  1.00  2.78
ATOM    954  C   VAL    62      52.696  54.659  54.196  1.00  2.78
ATOM    955  O   VAL    62      51.627  55.194  54.502  1.00  2.78
ATOM    956  N   ILE    63      53.805  55.333  53.892  1.00  2.30
ATOM    957  H   ILE    63      54.543  54.803  53.461  1.00  2.30
ATOM    958  CA  ILE    63      54.152  56.723  54.223  1.00  2.30
ATOM    959  HA  ILE    63      54.352  56.776  55.293  1.00  2.30
ATOM    960  CB  ILE    63      55.460  57.129  53.478  1.00  2.30
ATOM    961  HB  ILE    63      56.265  56.951  54.177  1.00  2.30
ATOM    962  CG2 ILE    63      55.837  56.247  52.263  1.00  2.30
ATOM    963 1HG2 ILE    63      56.782  56.575  51.834  1.00  2.30
ATOM    964 2HG2 ILE    63      55.971  55.206  52.553  1.00  2.30
ATOM    965 3HG2 ILE    63      55.069  56.320  51.498  1.00  2.30
ATOM    966  CG1 ILE    63      55.562  58.606  52.991  1.00  2.30
ATOM    967 1HG1 ILE    63      54.745  58.809  52.301  1.00  2.30
ATOM    968 2HG1 ILE    63      56.487  58.725  52.425  1.00  2.30
ATOM    969  CD1 ILE    63      55.579  59.709  54.052  1.00  2.30
ATOM    970  HD1 ILE    63      55.317  60.659  53.587  1.00  2.30
ATOM    971  HD2 ILE    63      54.885  59.504  54.862  1.00  2.30
ATOM    972  HD3 ILE    63      56.583  59.802  54.455  1.00  2.30
ATOM    973  C   ILE    63      52.973  57.659  53.926  1.00  2.30
ATOM    974  O   ILE    63      52.469  57.752  52.803  1.00  2.30
ATOM    975  N   HIS    64      52.535  58.366  54.966  1.00  2.50
ATOM    976  H   HIS    64      53.078  58.347  55.814  1.00  2.50
ATOM    977  CA  HIS    64      51.225  58.998  55.024  1.00  2.50
ATOM    978  HA  HIS    64      50.639  58.693  54.158  1.00  2.50
ATOM    979  CB  HIS    64      50.503  58.465  56.263  1.00  2.50
ATOM    980  HB1 HIS    64      51.125  58.709  57.118  1.00  2.50
ATOM    981  HB2 HIS    64      50.454  57.382  56.173  1.00  2.50
ATOM    982  CG  HIS    64      49.110  58.963  56.554  1.00  2.50
ATOM    983  ND1 HIS    64      47.977  58.796  55.746  1.00  2.50
ATOM    984  CE1 HIS    64      46.929  59.118  56.522  1.00  2.50
ATOM    985  HE1 HIS    64      45.896  59.050  56.212  1.00  2.50
ATOM    986  NE2 HIS    64      47.339  59.499  57.742  1.00  2.50
ATOM    987  HE2 HIS    64      46.751  59.738  58.529  1.00  2.50
ATOM    988  CD2 HIS    64      48.707  59.384  57.787  1.00  2.50
ATOM    989  HD2 HIS    64      49.330  59.481  58.670  1.00  2.50
ATOM    990  C   HIS    64      51.340  60.510  55.011  1.00  2.50
ATOM    991  O   HIS    64      51.906  61.115  55.918  1.00  2.50
ATOM    992  N   ASP    65      50.808  61.124  53.956  1.00  2.74
ATOM    993  H   ASP    65      50.331  60.561  53.257  1.00  2.74
ATOM    994  CA  ASP    65      50.718  62.576  53.873  1.00  2.74
ATOM    995  HA  ASP    65      51.721  62.997  53.963  1.00  2.74
ATOM    996  CB  ASP    65      50.118  63.020  52.538  1.00  2.74
ATOM    997  HB1 ASP    65      49.063  62.746  52.479  1.00  2.74
ATOM    998  HB2 ASP    65      50.612  62.514  51.716  1.00  2.74
ATOM    999  CG  ASP    65      50.284  64.534  52.430  1.00  2.74
ATOM   1000  OD1 ASP    65      51.417  64.977  52.145  1.00  2.74
ATOM   1001  OD2 ASP    65      49.279  65.252  52.623  1.00  2.74
ATOM   1002  C   ASP    65      49.838  63.112  55.007  1.00  2.74
ATOM   1003  O   ASP    65      48.613  62.959  54.947  1.00  2.74
ATOM   1004  N   ARG    66      50.419  63.741  56.039  1.00  3.10
ATOM   1005  H   ARG    66      51.427  63.707  56.127  1.00  3.10
ATOM   1006  CA  ARG    66      49.596  64.254  57.142  1.00  3.10
ATOM   1007  HA  ARG    66      49.058  63.394  57.546  1.00  3.10
ATOM   1008  CB  ARG    66      50.377  64.861  58.325  1.00  3.10
ATOM   1009  HB1 ARG    66      51.303  64.317  58.457  1.00  3.10
ATOM   1010  HB2 ARG    66      49.778  64.701  59.224  1.00  3.10
ATOM   1011  CG  ARG    66      50.671  66.370  58.244  1.00  3.10
ATOM   1012  HG1 ARG    66      51.142  66.701  59.159  1.00  3.10
ATOM   1013  HG2 ARG    66      49.748  66.942  58.147  1.00  3.10
ATOM   1014  CD  ARG    66      51.617  66.655  57.089  1.00  3.10
ATOM   1015  HD1 ARG    66      51.372  66.027  56.240  1.00  3.10
ATOM   1016  HD2 ARG    66      52.615  66.384  57.415  1.00  3.10
ATOM   1017  NE  ARG    66      51.585  68.054  56.654  1.00  3.10
ATOM   1018  HE  ARG    66      51.327  68.771  57.328  1.00  3.10
ATOM   1019  CZ  ARG    66      52.076  68.483  55.507  1.00  3.10
ATOM   1020  NH1 ARG    66      52.418  67.677  54.548  1.00  3.10
ATOM   1021 1HH1 ARG    66      52.407  66.683  54.684  1.00  3.10
ATOM   1022 2HH1 ARG    66      52.947  68.051  53.757  1.00  3.10
ATOM   1023  NH2 ARG    66      52.278  69.750  55.340  1.00  3.10
ATOM   1024 1HH2 ARG    66      52.166  70.320  56.174  1.00  3.10
ATOM   1025 2HH2 ARG    66      53.069  69.950  54.723  1.00  3.10
ATOM   1026  C   ARG    66      48.501  65.220  56.684  1.00  3.10
ATOM   1027  O   ARG    66      47.365  65.095  57.129  1.00  3.10
ATOM   1028  N   LYS    67      48.837  66.172  55.797  1.00  3.61
ATOM   1029  H   LYS    67      49.762  66.142  55.399  1.00  3.61
ATOM   1030  CA  LYS    67      47.950  67.287  55.436  1.00  3.61
ATOM   1031  HA  LYS    67      47.597  67.765  56.354  1.00  3.61
ATOM   1032  CB  LYS    67      48.690  68.350  54.604  1.00  3.61
ATOM   1033  HB1 LYS    67      49.142  67.890  53.722  1.00  3.61
ATOM   1034  HB2 LYS    67      49.471  68.767  55.229  1.00  3.61
ATOM   1035  CG  LYS    67      47.765  69.502  54.164  1.00  3.61
ATOM   1036  HG1 LYS    67      47.191  69.848  55.025  1.00  3.61
ATOM   1037  HG2 LYS    67      47.060  69.124  53.423  1.00  3.61
ATOM   1038  CD  LYS    67      48.497  70.701  53.535  1.00  3.61
ATOM   1039  HD1 LYS    67      47.749  71.418  53.193  1.00  3.61
ATOM   1040  HD2 LYS    67      49.043  70.352  52.656  1.00  3.61
ATOM   1041  CE  LYS    67      49.483  71.417  54.471  1.00  3.61
ATOM   1042  HE1 LYS    67      49.932  72.258  53.936  1.00  3.61
ATOM   1043  HE2 LYS    67      50.279  70.717  54.725  1.00  3.61
ATOM   1044  NZ  LYS    67      48.835  71.892  55.716  1.00  3.61
ATOM   1045  HZ1 LYS    67      49.468  72.345  56.379  1.00  3.61
ATOM   1046  HZ2 LYS    67      48.040  72.489  55.571  1.00  3.61
ATOM   1047  HZ3 LYS    67      48.544  71.101  56.301  1.00  3.61
ATOM   1048  C   LYS    67      46.691  66.792  54.726  1.00  3.61
ATOM   1049  O   LYS    67      45.606  67.340  54.902  1.00  3.61
ATOM   1050  N   SER    68      46.851  65.729  53.946  1.00  3.90
ATOM   1051  H   SER    68      47.805  65.424  53.776  1.00  3.90
ATOM   1052  CA  SER    68      45.792  65.141  53.138  1.00  3.90
ATOM   1053  HA  SER    68      44.987  65.867  53.018  1.00  3.90
ATOM   1054  CB  SER    68      46.321  64.795  51.738  1.00  3.90
ATOM   1055  HB1 SER    68      45.478  64.616  51.070  1.00  3.90
ATOM   1056  HB2 SER    68      46.920  63.884  51.795  1.00  3.90
ATOM   1057  OG  SER    68      47.129  65.824  51.205  1.00  3.90
ATOM   1058  HG  SER    68      47.977  65.790  51.708  1.00  3.90
ATOM   1059  C   SER    68      45.187  63.872  53.734  1.00  3.90
ATOM   1060  O   SER    68      44.158  63.405  53.240  1.00  3.90
ATOM   1061  N   GLY    69      45.838  63.270  54.734  1.00  3.57
ATOM   1062  H   GLY    69      46.686  63.713  55.073  1.00  3.57
ATOM   1063  CA  GLY    69      45.571  61.920  55.232  1.00  3.57
ATOM   1064  HA1 GLY    69      44.631  61.919  55.785  1.00  3.57
ATOM   1065  HA2 GLY    69      46.377  61.642  55.912  1.00  3.57
ATOM   1066  C   GLY    69      45.492  60.887  54.115  1.00  3.57
ATOM   1067  O   GLY    69      44.413  60.348  53.844  1.00  3.57
ATOM   1068  N   LYS    70      46.604  60.663  53.411  1.00  3.20
ATOM   1069  H   LYS    70      47.453  61.126  53.721  1.00  3.20
ATOM   1070  CA  LYS    70      46.693  59.715  52.290  1.00  3.20
ATOM   1071  HA  LYS    70      45.836  59.048  52.325  1.00  3.20
ATOM   1072  CB  LYS    70      46.682  60.459  50.939  1.00  3.20
ATOM   1073  HB1 LYS    70      46.859  59.743  50.134  1.00  3.20
ATOM   1074  HB2 LYS    70      47.502  61.177  50.939  1.00  3.20
ATOM   1075  CG  LYS    70      45.381  61.227  50.641  1.00  3.20
ATOM   1076  HG1 LYS    70      45.523  61.816  49.734  1.00  3.20
ATOM   1077  HG2 LYS    70      45.207  61.928  51.451  1.00  3.20
ATOM   1078  CD  LYS    70      44.148  60.323  50.445  1.00  3.20
ATOM   1079  HD1 LYS    70      44.165  59.487  51.142  1.00  3.20
ATOM   1080  HD2 LYS    70      44.182  59.908  49.436  1.00  3.20
ATOM   1081  CE  LYS    70      42.819  61.067  50.634  1.00  3.20
ATOM   1082  HE1 LYS    70      42.011  60.388  50.346  1.00  3.20
ATOM   1083  HE2 LYS    70      42.787  61.934  49.968  1.00  3.20
ATOM   1084  NZ  LYS    70      42.625  61.490  52.045  1.00  3.20
ATOM   1085  HZ1 LYS    70      43.197  62.304  52.267  1.00  3.20
ATOM   1086  HZ2 LYS    70      41.668  61.727  52.254  1.00  3.20
ATOM   1087  HZ3 LYS    70      42.960  60.781  52.695  1.00  3.20
ATOM   1088  C   LYS    70      47.927  58.833  52.446  1.00  3.20
ATOM   1089  O   LYS    70      49.058  59.303  52.373  1.00  3.20
ATOM   1090  N   LYS    71      47.650  57.546  52.643  1.00  2.86
ATOM   1091  H   LYS    71      46.677  57.297  52.682  1.00  2.86
ATOM   1092  CA  LYS    71      48.593  56.430  52.657  1.00  2.86
ATOM   1093  HA  LYS    71      49.424  56.651  53.332  1.00  2.86
ATOM   1094  CB  LYS    71      47.832  55.180  53.144  1.00  2.86
ATOM   1095  HB1 LYS    71      48.501  54.317  53.126  1.00  2.86
ATOM   1096  HB2 LYS    71      47.013  54.976  52.453  1.00  2.86
ATOM   1097  CG  LYS    71      47.235  55.335  54.560  1.00  2.86
ATOM   1098  HG1 LYS    71      46.444  54.596  54.691  1.00  2.86
ATOM   1099  HG2 LYS    71      46.793  56.321  54.696  1.00  2.86
ATOM   1100  CD  LYS    71      48.297  55.088  55.628  1.00  2.86
ATOM   1101  HD1 LYS    71      49.232  55.567  55.352  1.00  2.86
ATOM   1102  HD2 LYS    71      48.456  54.016  55.660  1.00  2.86
ATOM   1103  CE  LYS    71      47.895  55.577  57.019  1.00  2.86
ATOM   1104  HE1 LYS    71      46.845  55.345  57.211  1.00  2.86
ATOM   1105  HE2 LYS    71      48.033  56.660  57.064  1.00  2.86
ATOM   1106  NZ  LYS    71      48.730  54.927  58.047  1.00  2.86
ATOM   1107  HZ1 LYS    71      48.761  55.480  58.908  1.00  2.86
ATOM   1108  HZ2 LYS    71      48.331  54.024  58.305  1.00  2.86
ATOM   1109  HZ3 LYS    71      49.671  54.752  57.717  1.00  2.86
ATOM   1110  C   LYS    71      49.145  56.246  51.247  1.00  2.86
ATOM   1111  O   LYS    71      48.375  55.953  50.336  1.00  2.86
ATOM   1112  N   PHE    72      50.451  56.399  51.073  1.00  2.54
ATOM   1113  H   PHE    72      51.036  56.693  51.851  1.00  2.54
ATOM   1114  CA  PHE    72      51.119  56.187  49.795  1.00  2.54
ATOM   1115  HA  PHE    72      50.417  55.826  49.043  1.00  2.54
ATOM   1116  CB  PHE    72      51.733  57.511  49.308  1.00  2.54
ATOM   1117  HB1 PHE    72      52.387  57.297  48.463  1.00  2.54
ATOM   1118  HB2 PHE    72      52.369  57.916  50.096  1.00  2.54
ATOM   1119  CG  PHE    72      50.754  58.578  48.861  1.00  2.54
ATOM   1120  CD1 PHE    72      50.114  58.462  47.614  1.00  2.54
ATOM   1121  HD1 PHE    72      50.288  57.597  46.992  1.00  2.54
ATOM   1122  CE1 PHE    72      49.253  59.477  47.163  1.00  2.54
ATOM   1123  HE1 PHE    72      48.775  59.379  46.198  1.00  2.54
ATOM   1124  CZ  PHE    72      49.017  60.608  47.962  1.00  2.54
ATOM   1125  HZ  PHE    72      48.349  61.382  47.612  1.00  2.54
ATOM   1126  CE2 PHE    72      49.649  60.722  49.213  1.00  2.54
ATOM   1127  HE2 PHE    72      49.469  61.587  49.833  1.00  2.54
ATOM   1128  CD2 PHE    72      50.521  59.713  49.660  1.00  2.54
ATOM   1129  HD2 PHE    72      51.010  59.805  50.621  1.00  2.54
ATOM   1130  C   PHE    72      52.234  55.164  49.948  1.00  2.54
ATOM   1131  O   PHE    72      53.001  55.211  50.910  1.00  2.54
ATOM   1132  N   SER    73      52.346  54.275  48.963  1.00  2.67
ATOM   1133  H   SER    73      51.620  54.216  48.263  1.00  2.67
ATOM   1134  CA  SER    73      53.515  53.426  48.740  1.00  2.67
ATOM   1135  HA  SER    73      53.516  52.621  49.459  1.00  2.67
ATOM   1136  CB  SER    73      53.411  52.796  47.341  1.00  2.67
ATOM   1137  HB1 SER    73      54.069  51.927  47.279  1.00  2.67
ATOM   1138  HB2 SER    73      53.734  53.526  46.599  1.00  2.67
ATOM   1139  OG  SER    73      52.077  52.411  47.048  1.00  2.67
ATOM   1140  HG  SER    73      51.986  52.254  46.100  1.00  2.67
ATOM   1141  C   SER    73      54.809  54.220  48.842  1.00  2.67
ATOM   1142  O   SER    73      54.823  55.389  48.494  1.00  2.67
ATOM   1143  N   ILE    74      55.914  53.599  49.226  1.00  2.40
ATOM   1144  H   ILE    74      55.854  52.638  49.523  1.00  2.40
ATOM   1145  CA  ILE    74      57.239  54.228  49.224  1.00  2.40
ATOM   1146  HA  ILE    74      57.241  55.017  49.977  1.00  2.40
ATOM   1147  CB  ILE    74      58.231  53.132  49.698  1.00  2.40
ATOM   1148  HB  ILE    74      57.874  52.842  50.686  1.00  2.40
ATOM   1149  CG2 ILE    74      58.199  51.824  48.878  1.00  2.40
ATOM   1150 1HG2 ILE    74      58.529  51.998  47.859  1.00  2.40
ATOM   1151 2HG2 ILE    74      58.872  51.093  49.327  1.00  2.40
ATOM   1152 3HG2 ILE    74      57.205  51.382  48.859  1.00  2.40
ATOM   1153  CG1 ILE    74      59.680  53.591  49.927  1.00  2.40
ATOM   1154 1HG1 ILE    74      60.260  52.737  50.269  1.00  2.40
ATOM   1155 2HG1 ILE    74      59.695  54.347  50.711  1.00  2.40
ATOM   1156  CD1 ILE    74      60.396  54.153  48.714  1.00  2.40
ATOM   1157  HD1 ILE    74      60.210  55.221  48.687  1.00  2.40
ATOM   1158  HD2 ILE    74      61.462  53.980  48.799  1.00  2.40
ATOM   1159  HD3 ILE    74      60.057  53.681  47.795  1.00  2.40
ATOM   1160  C   ILE    74      57.567  54.917  47.877  1.00  2.40
ATOM   1161  O   ILE    74      57.925  56.102  47.844  1.00  2.40
ATOM   1162  N   GLU    75      57.323  54.209  46.772  1.00  2.73
ATOM   1163  H   GLU    75      57.159  53.219  46.876  1.00  2.73
ATOM   1164  CA  GLU    75      57.440  54.732  45.405  1.00  2.73
ATOM   1165  HA  GLU    75      58.457  55.081  45.241  1.00  2.73
ATOM   1166  CB  GLU    75      57.142  53.610  44.389  1.00  2.73
ATOM   1167  HB1 GLU    75      57.426  53.961  43.396  1.00  2.73
ATOM   1168  HB2 GLU    75      56.065  53.430  44.376  1.00  2.73
ATOM   1169  CG  GLU    75      57.823  52.254  44.654  1.00  2.73
ATOM   1170  HG1 GLU    75      57.568  51.578  43.836  1.00  2.73
ATOM   1171  HG2 GLU    75      57.403  51.821  45.566  1.00  2.73
ATOM   1172  CD  GLU    75      59.348  52.353  44.769  1.00  2.73
ATOM   1173  OE1 GLU    75      59.976  52.843  43.804  1.00  2.73
ATOM   1174  OE2 GLU    75      59.878  51.961  45.831  1.00  2.73
ATOM   1175  C   GLU    75      56.503  55.919  45.132  1.00  2.73
ATOM   1176  O   GLU    75      56.919  56.909  44.543  1.00  2.73
ATOM   1177  N   GLU    76      55.252  55.849  45.598  1.00  2.66
ATOM   1178  H   GLU    76      55.013  55.064  46.180  1.00  2.66
ATOM   1179  CA  GLU    76      54.200  56.848  45.341  1.00  2.66
ATOM   1180  HA  GLU    76      54.240  57.140  44.293  1.00  2.66
ATOM   1181  CB  GLU    76      52.819  56.251  45.662  1.00  2.66
ATOM   1182  HB1 GLU    76      52.070  57.042  45.626  1.00  2.66
ATOM   1183  HB2 GLU    76      52.838  55.862  46.679  1.00  2.66
ATOM   1184  CG  GLU    76      52.378  55.121  44.724  1.00  2.66
ATOM   1185  HG1 GLU    76      51.564  54.583  45.217  1.00  2.66
ATOM   1186  HG2 GLU    76      53.196  54.413  44.577  1.00  2.66
ATOM   1187  CD  GLU    76      51.888  55.639  43.368  1.00  2.66
ATOM   1188  OE1 GLU    76      52.508  56.594  42.844  1.00  2.66
ATOM   1189  OE2 GLU    76      50.899  55.068  42.863  1.00  2.66
ATOM   1190  C   GLU    76      54.378  58.142  46.149  1.00  2.66
ATOM   1191  O   GLU    76      54.054  59.252  45.718  1.00  2.66
ATOM   1192  N   ALA    77      54.934  58.000  47.346  1.00  2.21
ATOM   1193  H   ALA    77      55.126  57.052  47.652  1.00  2.21
ATOM   1194  CA  ALA    77      55.404  59.060  48.196  1.00  2.21
ATOM   1195  HA  ALA    77      54.599  59.784  48.329  1.00  2.21
ATOM   1196  CB  ALA    77      55.758  58.477  49.558  1.00  2.21
ATOM   1197  HB1 ALA    77      56.202  59.253  50.181  1.00  2.21
ATOM   1198  HB2 ALA    77      54.850  58.105  50.032  1.00  2.21
ATOM   1199  HB3 ALA    77      56.454  57.649  49.440  1.00  2.21
ATOM   1200  C   ALA    77      56.576  59.781  47.527  1.00  2.21
ATOM   1201  O   ALA    77      56.504  61.008  47.379  1.00  2.21
ATOM   1202  N   LEU    78      57.601  59.050  47.054  1.00  2.42
ATOM   1203  H   LEU    78      57.611  58.040  47.160  1.00  2.42
ATOM   1204  CA  LEU    78      58.669  59.717  46.304  1.00  2.42
ATOM   1205  HA  LEU    78      59.060  60.500  46.952  1.00  2.42
ATOM   1206  CB  LEU    78      59.838  58.777  45.965  1.00  2.42
ATOM   1207  HB1 LEU    78      59.469  57.963  45.339  1.00  2.42
ATOM   1208  HB2 LEU    78      60.221  58.363  46.895  1.00  2.42
ATOM   1209  CG  LEU    78      60.990  59.507  45.228  1.00  2.42
ATOM   1210  HG  LEU    78      60.605  59.997  44.336  1.00  2.42
ATOM   1211  CD1 LEU    78      61.675  60.552  46.119  1.00  2.42
ATOM   1212 1HD1 LEU    78      62.521  60.981  45.586  1.00  2.42
ATOM   1213 2HD1 LEU    78      60.981  61.361  46.344  1.00  2.42
ATOM   1214 3HD1 LEU    78      62.018  60.087  47.042  1.00  2.42
ATOM   1215  CD2 LEU    78      62.085  58.549  44.769  1.00  2.42
ATOM   1216 1HD2 LEU    78      62.777  59.072  44.112  1.00  2.42
ATOM   1217 2HD2 LEU    78      62.633  58.158  45.622  1.00  2.42
ATOM   1218 3HD2 LEU    78      61.644  57.721  44.212  1.00  2.42
ATOM   1219  C   LEU    78      58.132  60.440  45.053  1.00  2.42
ATOM   1220  O   LEU    78      58.479  61.605  44.869  1.00  2.42
ATOM   1221  N   GLN    79      57.239  59.826  44.264  1.00  2.85
ATOM   1222  H   GLN    79      57.010  58.852  44.446  1.00  2.85
ATOM   1223  CA  GLN    79      56.598  60.503  43.127  1.00  2.85
ATOM   1224  HA  GLN    79      57.368  60.772  42.402  1.00  2.85
ATOM   1225  CB  GLN    79      55.542  59.617  42.414  1.00  2.85
ATOM   1226  HB1 GLN    79      55.054  60.251  41.671  1.00  2.85
ATOM   1227  HB2 GLN    79      54.774  59.316  43.126  1.00  2.85
ATOM   1228  CG  GLN    79      56.037  58.361  41.671  1.00  2.85
ATOM   1229  HG1 GLN    79      56.053  57.515  42.351  1.00  2.85
ATOM   1230  HG2 GLN    79      57.051  58.534  41.309  1.00  2.85
ATOM   1231  CD  GLN    79      55.155  57.994  40.471  1.00  2.85
ATOM   1232  OE1 GLN    79      55.534  58.191  39.327  1.00  2.85
ATOM   1233  NE2 GLN    79      53.955  57.477  40.641  1.00  2.85
ATOM   1234 1HE2 GLN    79      53.564  57.245  41.562  1.00  2.85
ATOM   1235 2HE2 GLN    79      53.427  57.266  39.817  1.00  2.85
ATOM   1236  C   GLN    79      55.890  61.803  43.542  1.00  2.85
ATOM   1237  O   GLN    79      55.974  62.818  42.854  1.00  2.85
ATOM   1238  N   SER    80      55.210  61.790  44.694  1.00  2.70
ATOM   1239  H   SER    80      55.141  60.913  45.196  1.00  2.70
ATOM   1240  CA  SER    80      54.490  62.955  45.216  1.00  2.70
ATOM   1241  HA  SER    80      53.897  63.409  44.421  1.00  2.70
ATOM   1242  CB  SER    80      53.564  62.518  46.349  1.00  2.70
ATOM   1243  HB1 SER    80      53.143  63.423  46.781  1.00  2.70
ATOM   1244  HB2 SER    80      54.144  62.006  47.117  1.00  2.70
ATOM   1245  OG  SER    80      52.490  61.683  45.953  1.00  2.70
ATOM   1246  HG  SER    80      52.859  60.831  45.650  1.00  2.70
ATOM   1247  C   SER    80      55.412  64.034  45.797  1.00  2.70
ATOM   1248  O   SER    80      54.956  65.134  46.102  1.00  2.70
ATOM   1249  N   GLY    81      56.683  63.701  46.037  1.00  2.55
ATOM   1250  H   GLY    81      57.001  62.781  45.749  1.00  2.55
ATOM   1251  CA  GLY    81      57.658  64.559  46.698  1.00  2.55
ATOM   1252  HA1 GLY    81      57.554  65.577  46.321  1.00  2.55
ATOM   1253  HA2 GLY    81      58.656  64.201  46.444  1.00  2.55
ATOM   1254  C   GLY    81      57.539  64.595  48.216  1.00  2.55
ATOM   1255  O   GLY    81      58.100  65.500  48.830  1.00  2.55
ATOM   1256  N   ARG    82      56.848  63.619  48.817  1.00  2.12
ATOM   1257  H   ARG    82      56.481  62.893  48.208  1.00  2.12
ATOM   1258  CA  ARG    82      56.700  63.412  50.275  1.00  2.12
ATOM   1259  HA  ARG    82      56.691  64.378  50.783  1.00  2.12
ATOM   1260  CB  ARG    82      55.374  62.692  50.547  1.00  2.12
ATOM   1261  HB1 ARG    82      55.218  62.608  51.624  1.00  2.12
ATOM   1262  HB2 ARG    82      55.428  61.686  50.126  1.00  2.12
ATOM   1263  CG  ARG    82      54.184  63.432  49.932  1.00  2.12
ATOM   1264  HG1 ARG    82      54.338  63.564  48.863  1.00  2.12
ATOM   1265  HG2 ARG    82      54.076  64.415  50.391  1.00  2.12
ATOM   1266  CD  ARG    82      52.910  62.621  50.149  1.00  2.12
ATOM   1267  HD1 ARG    82      52.479  62.941  51.092  1.00  2.12
ATOM   1268  HD2 ARG    82      53.152  61.560  50.233  1.00  2.12
ATOM   1269  NE  ARG    82      51.975  62.787  49.026  1.00  2.12
ATOM   1270  HE  ARG    82      51.894  62.006  48.386  1.00  2.12
ATOM   1271  CZ  ARG    82      51.300  63.871  48.697  1.00  2.12
ATOM   1272  NH1 ARG    82      51.229  64.942  49.433  1.00  2.12
ATOM   1273 1HH1 ARG    82      51.589  64.940  50.395  1.00  2.12
ATOM   1274 2HH1 ARG    82      50.700  65.736  49.142  1.00  2.12
ATOM   1275  NH2 ARG    82      50.655  63.890  47.567  1.00  2.12
ATOM   1276 1HH2 ARG    82      50.780  63.112  46.933  1.00  2.12
ATOM   1277 2HH2 ARG    82      50.142  64.700  47.280  1.00  2.12
ATOM   1278  C   ARG    82      57.849  62.598  50.881  1.00  2.12
ATOM   1279  O   ARG    82      57.803  62.151  52.022  1.00  2.12
ATOM   1280  N   LEU    83      58.860  62.373  50.060  1.00  1.98
ATOM   1281  H   LEU    83      58.815  62.813  49.156  1.00  1.98
ATOM   1282  CA  LEU    83      60.044  61.584  50.313  1.00  1.98
ATOM   1283  HA  LEU    83      60.293  61.622  51.375  1.00  1.98
ATOM   1284  CB  LEU    83      59.725  60.141  49.852  1.00  1.98
ATOM   1285  HB1 LEU    83      60.343  59.882  48.992  1.00  1.98
ATOM   1286  HB2 LEU    83      58.686  60.069  49.529  1.00  1.98
ATOM   1287  CG  LEU    83      59.929  59.099  50.950  1.00  1.98
ATOM   1288  HG  LEU    83      59.296  59.344  51.800  1.00  1.98
ATOM   1289  CD1 LEU    83      59.562  57.707  50.446  1.00  1.98
ATOM   1290 1HD1 LEU    83      60.143  57.457  49.560  1.00  1.98
ATOM   1291 2HD1 LEU    83      59.743  56.961  51.219  1.00  1.98
ATOM   1292 3HD1 LEU    83      58.509  57.679  50.188  1.00  1.98
ATOM   1293  CD2 LEU    83      61.389  59.074  51.381  1.00  1.98
ATOM   1294 1HD2 LEU    83      61.593  58.160  51.929  1.00  1.98
ATOM   1295 2HD2 LEU    83      62.029  59.103  50.502  1.00  1.98
ATOM   1296 3HD2 LEU    83      61.606  59.926  52.026  1.00  1.98
ATOM   1297  C   LEU    83      61.202  62.198  49.489  1.00  1.98
ATOM   1298  O   LEU    83      60.964  63.029  48.605  1.00  1.98
ATOM   1299  N   THR    84      62.439  61.755  49.718  1.00  2.30
ATOM   1300  H   THR    84      62.593  61.168  50.524  1.00  2.30
ATOM   1301  CA  THR    84      63.615  62.093  48.894  1.00  2.30
ATOM   1302  HA  THR    84      63.277  62.494  47.939  1.00  2.30
ATOM   1303  CB  THR    84      64.555  63.125  49.552  1.00  2.30
ATOM   1304  HB  THR    84      65.579  62.886  49.265  1.00  2.30
ATOM   1305  CG2 THR    84      64.301  64.528  49.011  1.00  2.30
ATOM   1306 1HG2 THR    84      63.233  64.709  48.929  1.00  2.30
ATOM   1307 2HG2 THR    84      64.754  65.268  49.671  1.00  2.30
ATOM   1308 3HG2 THR    84      64.739  64.623  48.019  1.00  2.30
ATOM   1309  OG1 THR    84      64.549  63.105  50.963  1.00  2.30
ATOM   1310  HG1 THR    84      63.633  63.286  51.285  1.00  2.30
ATOM   1311  C   THR    84      64.449  60.851  48.587  1.00  2.30
ATOM   1312  O   THR    84      64.426  59.936  49.397  1.00  2.30
ATOM   1313  N   PRO    85      65.194  60.761  47.466  1.00  2.61
ATOM   1314  CD  PRO    85      65.491  61.825  46.522  1.00  2.61
ATOM   1315  HD1 PRO    85      65.808  62.738  47.024  1.00  2.61
ATOM   1316  HD2 PRO    85      64.616  62.020  45.900  1.00  2.61
ATOM   1317  CG  PRO    85      66.629  61.285  45.659  1.00  2.61
ATOM   1318  HG1 PRO    85      67.581  61.466  46.161  1.00  2.61
ATOM   1319  HG2 PRO    85      66.630  61.732  44.665  1.00  2.61
ATOM   1320  CB  PRO    85      66.358  59.782  45.607  1.00  2.61
ATOM   1321  HB1 PRO    85      67.282  59.214  45.492  1.00  2.61
ATOM   1322  HB2 PRO    85      65.683  59.565  44.777  1.00  2.61
ATOM   1323  CA  PRO    85      65.644  59.470  46.928  1.00  2.61
ATOM   1324  HA  PRO    85      64.763  58.881  46.677  1.00  2.61
ATOM   1325  C   PRO    85      66.500  58.610  47.883  1.00  2.61
ATOM   1326  O   PRO    85      66.297  57.404  47.980  1.00  2.61
ATOM   1327  N   ALA    86      67.387  59.221  48.673  1.00  2.65
ATOM   1328  H   ALA    86      67.555  60.205  48.553  1.00  2.65
ATOM   1329  CA  ALA    86      68.109  58.493  49.720  1.00  2.65
ATOM   1330  HA  ALA    86      68.635  57.657  49.264  1.00  2.65
ATOM   1331  CB  ALA    86      69.144  59.451  50.325  1.00  2.65
ATOM   1332  HB1 ALA    86      69.710  58.930  51.097  1.00  2.65
ATOM   1333  HB2 ALA    86      69.831  59.793  49.550  1.00  2.65
ATOM   1334  HB3 ALA    86      68.644  60.310  50.775  1.00  2.65
ATOM   1335  C   ALA    86      67.178  57.929  50.818  1.00  2.65
ATOM   1336  O   ALA    86      67.312  56.795  51.284  1.00  2.65
ATOM   1337  N   HIS    87      66.214  58.743  51.251  1.00  2.24
ATOM   1338  H   HIS    87      66.084  59.623  50.772  1.00  2.24
ATOM   1339  CA  HIS    87      65.255  58.392  52.297  1.00  2.24
ATOM   1340  HA  HIS    87      65.801  57.910  53.110  1.00  2.24
ATOM   1341  CB  HIS    87      64.646  59.672  52.875  1.00  2.24
ATOM   1342  HB1 HIS    87      63.816  59.417  53.532  1.00  2.24
ATOM   1343  HB2 HIS    87      64.270  60.315  52.079  1.00  2.24
ATOM   1344  CG  HIS    87      65.675  60.405  53.690  1.00  2.24
ATOM   1345  ND1 HIS    87      66.138  59.983  54.935  1.00  2.24
ATOM   1346  CE1 HIS    87      67.089  60.858  55.290  1.00  2.24
ATOM   1347  HE1 HIS    87      67.651  60.825  56.216  1.00  2.24
ATOM   1348  NE2 HIS    87      67.270  61.765  54.318  1.00  2.24
ATOM   1349  HE2 HIS    87      67.989  62.481  54.324  1.00  2.24
ATOM   1350  CD2 HIS    87      66.387  61.500  53.297  1.00  2.24
ATOM   1351  HD2 HIS    87      66.279  62.044  52.371  1.00  2.24
ATOM   1352  C   HIS    87      64.193  57.368  51.859  1.00  2.24
ATOM   1353  O   HIS    87      63.658  56.615  52.676  1.00  2.24
ATOM   1354  N   TYR    88      63.946  57.329  50.552  1.00  2.36
ATOM   1355  H   TYR    88      64.396  58.056  50.011  1.00  2.36
ATOM   1356  CA  TYR    88      63.204  56.346  49.777  1.00  2.36
ATOM   1357  HA  TYR    88      62.220  56.179  50.216  1.00  2.36
ATOM   1358  CB  TYR    88      63.034  56.921  48.350  1.00  2.36
ATOM   1359  HB1 TYR    88      63.872  57.571  48.135  1.00  2.36
ATOM   1360  HB2 TYR    88      62.165  57.578  48.361  1.00  2.36
ATOM   1361  CG  TYR    88      62.916  55.977  47.160  1.00  2.36
ATOM   1362  CD1 TYR    88      61.668  55.804  46.538  1.00  2.36
ATOM   1363  HD1 TYR    88      60.784  56.279  46.926  1.00  2.36
ATOM   1364  CE1 TYR    88      61.539  54.987  45.408  1.00  2.36
ATOM   1365  HE1 TYR    88      60.577  54.851  44.952  1.00  2.36
ATOM   1366  CZ  TYR    88      62.658  54.334  44.865  1.00  2.36
ATOM   1367  OH  TYR    88      62.509  53.518  43.791  1.00  2.36
ATOM   1368  HH  TYR    88      61.558  53.277  43.691  1.00  2.36
ATOM   1369  CE2 TYR    88      63.926  54.553  45.439  1.00  2.36
ATOM   1370  HE2 TYR    88      64.785  54.065  45.007  1.00  2.36
ATOM   1371  CD2 TYR    88      64.053  55.378  46.575  1.00  2.36
ATOM   1372  HD2 TYR    88      65.035  55.544  46.986  1.00  2.36
ATOM   1373  C   TYR    88      63.962  55.024  49.824  1.00  2.36
ATOM   1374  O   TYR    88      63.389  54.042  50.279  1.00  2.36
ATOM   1375  N   ASP    89      65.260  54.985  49.492  1.00  2.80
ATOM   1376  H   ASP    89      65.712  55.798  49.085  1.00  2.80
ATOM   1377  CA  ASP    89      65.973  53.705  49.537  1.00  2.80
ATOM   1378  HA  ASP    89      65.350  52.998  48.992  1.00  2.80
ATOM   1379  CB  ASP    89      67.295  53.742  48.749  1.00  2.80
ATOM   1380  HB1 ASP    89      67.112  54.208  47.779  1.00  2.80
ATOM   1381  HB2 ASP    89      67.597  52.711  48.557  1.00  2.80
ATOM   1382  CG  ASP    89      68.463  54.443  49.440  1.00  2.80
ATOM   1383  OD1 ASP    89      69.047  55.385  48.866  1.00  2.80
ATOM   1384  OD2 ASP    89      68.863  54.039  50.552  1.00  2.80
ATOM   1385  C   ASP    89      66.111  53.132  50.968  1.00  2.80
ATOM   1386  O   ASP    89      65.955  51.921  51.194  1.00  2.80
ATOM   1387  N   ARG    90      66.295  54.004  51.972  1.00  2.76
ATOM   1388  H   ARG    90      66.501  54.969  51.732  1.00  2.76
ATOM   1389  CA  ARG    90      66.304  53.562  53.374  1.00  2.76
ATOM   1390  HA  ARG    90      66.963  52.696  53.449  1.00  2.76
ATOM   1391  CB  ARG    90      66.858  54.681  54.279  1.00  2.76
ATOM   1392  HB1 ARG    90      66.394  54.587  55.263  1.00  2.76
ATOM   1393  HB2 ARG    90      66.577  55.659  53.884  1.00  2.76
ATOM   1394  CG  ARG    90      68.389  54.587  54.482  1.00  2.76
ATOM   1395  HG1 ARG    90      68.790  53.680  54.026  1.00  2.76
ATOM   1396  HG2 ARG    90      68.562  54.495  55.555  1.00  2.76
ATOM   1397  CD  ARG    90      69.207  55.796  53.998  1.00  2.76
ATOM   1398  HD1 ARG    90      70.076  55.881  54.651  1.00  2.76
ATOM   1399  HD2 ARG    90      68.612  56.707  54.097  1.00  2.76
ATOM   1400  NE  ARG    90      69.674  55.649  52.606  1.00  2.76
ATOM   1401  HE  ARG    90      69.129  55.047  51.980  1.00  2.76
ATOM   1402  CZ  ARG    90      70.697  56.235  52.015  1.00  2.76
ATOM   1403  NH1 ARG    90      71.525  56.998  52.673  1.00  2.76
ATOM   1404 1HH1 ARG    90      71.392  57.092  53.658  1.00  2.76
ATOM   1405 2HH1 ARG    90      72.310  57.392  52.193  1.00  2.76
ATOM   1406  NH2 ARG    90      70.913  56.098  50.745  1.00  2.76
ATOM   1407 1HH2 ARG    90      70.208  55.578  50.197  1.00  2.76
ATOM   1408 2HH2 ARG    90      71.669  56.520  50.257  1.00  2.76
ATOM   1409  C   ARG    90      64.941  53.028  53.846  1.00  2.76
ATOM   1410  O   ARG    90      64.882  51.947  54.445  1.00  2.76
ATOM   1411  N   TYR    91      63.852  53.737  53.530  1.00  2.45
ATOM   1412  H   TYR    91      63.957  54.614  53.032  1.00  2.45
ATOM   1413  CA  TYR    91      62.505  53.231  53.792  1.00  2.45
ATOM   1414  HA  TYR    91      62.412  53.059  54.866  1.00  2.45
ATOM   1415  CB  TYR    91      61.457  54.290  53.402  1.00  2.45
ATOM   1416  HB1 TYR    91      61.525  54.477  52.329  1.00  2.45
ATOM   1417  HB2 TYR    91      61.709  55.221  53.911  1.00  2.45
ATOM   1418  CG  TYR    91      60.014  53.936  53.741  1.00  2.45
ATOM   1419  CD1 TYR    91      59.306  54.636  54.743  1.00  2.45
ATOM   1420  HD1 TYR    91      59.790  55.396  55.336  1.00  2.45
ATOM   1421  CE1 TYR    91      57.977  54.280  55.055  1.00  2.45
ATOM   1422  HE1 TYR    91      57.453  54.768  55.869  1.00  2.45
ATOM   1423  CZ  TYR    91      57.383  53.169  54.414  1.00  2.45
ATOM   1424  OH  TYR    91      56.195  52.661  54.815  1.00  2.45
ATOM   1425  HH  TYR    91      56.224  51.689  54.714  1.00  2.45
ATOM   1426  CE2 TYR    91      58.075  52.488  53.402  1.00  2.45
ATOM   1427  HE2 TYR    91      57.619  51.628  52.931  1.00  2.45
ATOM   1428  CD2 TYR    91      59.377  52.874  53.068  1.00  2.45
ATOM   1429  HD2 TYR    91      59.896  52.297  52.325  1.00  2.45
ATOM   1430  C   TYR    91      62.257  51.889  53.113  1.00  2.45
ATOM   1431  O   TYR    91      61.765  51.003  53.788  1.00  2.45
ATOM   1432  N   VAL    92      62.593  51.691  51.832  1.00  2.83
ATOM   1433  H   VAL    92      63.011  52.449  51.294  1.00  2.83
ATOM   1434  CA  VAL    92      62.295  50.407  51.176  1.00  2.83
ATOM   1435  HA  VAL    92      61.259  50.177  51.430  1.00  2.83
ATOM   1436  CB  VAL    92      62.339  50.465  49.634  1.00  2.83
ATOM   1437  HB  VAL    92      61.889  51.405  49.320  1.00  2.83
ATOM   1438  CG1 VAL    92      63.741  50.395  49.032  1.00  2.83
ATOM   1439 1HG1 VAL    92      63.684  50.556  47.955  1.00  2.83
ATOM   1440 2HG1 VAL    92      64.352  51.176  49.465  1.00  2.83
ATOM   1441 3HG1 VAL    92      64.199  49.424  49.224  1.00  2.83
ATOM   1442  CG2 VAL    92      61.493  49.333  49.038  1.00  2.83
ATOM   1443 1HG2 VAL    92      61.427  49.464  47.957  1.00  2.83
ATOM   1444 2HG2 VAL    92      61.943  48.364  49.256  1.00  2.83
ATOM   1445 3HG2 VAL    92      60.484  49.357  49.447  1.00  2.83
ATOM   1446  C   VAL    92      63.110  49.281  51.777  1.00  2.83
ATOM   1447  O   VAL    92      62.540  48.226  52.010  1.00  2.83
ATOM   1448  N   ASN    93      64.362  49.506  52.193  1.00  3.34
ATOM   1449  H   ASN    93      64.787  50.407  51.999  1.00  3.34
ATOM   1450  CA  ASN    93      65.072  48.519  53.027  1.00  3.34
ATOM   1451  HA  ASN    93      65.175  47.596  52.453  1.00  3.34
ATOM   1452  CB  ASN    93      66.486  49.035  53.348  1.00  3.34
ATOM   1453  HB1 ASN    93      66.851  48.534  54.244  1.00  3.34
ATOM   1454  HB2 ASN    93      66.473  50.105  53.544  1.00  3.34
ATOM   1455  CG  ASN    93      67.478  48.720  52.240  1.00  3.34
ATOM   1456  OD1 ASN    93      68.028  47.637  52.177  1.00  3.34
ATOM   1457  ND2 ASN    93      67.751  49.638  51.344  1.00  3.34
ATOM   1458 1HD2 ASN    93      67.242  50.517  51.327  1.00  3.34
ATOM   1459 2HD2 ASN    93      68.414  49.391  50.633  1.00  3.34
ATOM   1460  C   ASN    93      64.271  48.132  54.301  1.00  3.34
ATOM   1461  O   ASN    93      64.050  46.943  54.589  1.00  3.34
ATOM   1462  N   LYS    94      63.743  49.130  55.030  1.00  3.46
ATOM   1463  H   LYS    94      63.863  50.088  54.720  1.00  3.46
ATOM   1464  CA  LYS    94      62.878  48.847  56.197  1.00  3.46
ATOM   1465  HA  LYS    94      63.436  48.172  56.847  1.00  3.46
ATOM   1466  CB  LYS    94      62.556  50.133  56.986  1.00  3.46
ATOM   1467  HB1 LYS    94      61.664  50.603  56.564  1.00  3.46
ATOM   1468  HB2 LYS    94      63.380  50.843  56.885  1.00  3.46
ATOM   1469  CG  LYS    94      62.354  49.843  58.493  1.00  3.46
ATOM   1470  HG1 LYS    94      63.245  50.194  59.015  1.00  3.46
ATOM   1471  HG2 LYS    94      62.286  48.770  58.675  1.00  3.46
ATOM   1472  CD  LYS    94      61.130  50.519  59.132  1.00  3.46
ATOM   1473  HD1 LYS    94      61.029  51.529  58.738  1.00  3.46
ATOM   1474  HD2 LYS    94      61.294  50.571  60.210  1.00  3.46
ATOM   1475  CE  LYS    94      59.834  49.741  58.879  1.00  3.46
ATOM   1476  HE1 LYS    94      59.962  48.710  59.219  1.00  3.46
ATOM   1477  HE2 LYS    94      59.661  49.704  57.801  1.00  3.46
ATOM   1478  NZ  LYS    94      58.668  50.363  59.559  1.00  3.46
ATOM   1479  HZ1 LYS    94      58.556  51.343  59.303  1.00  3.46
ATOM   1480  HZ2 LYS    94      57.806  49.919  59.267  1.00  3.46
ATOM   1481  HZ3 LYS    94      58.713  50.322  60.566  1.00  3.46
ATOM   1482  C   LYS    94      61.579  48.130  55.867  1.00  3.46
ATOM   1483  O   LYS    94      61.116  47.362  56.702  1.00  3.46
ATOM   1484  N   ASP    95      61.018  48.344  54.678  1.00  3.51
ATOM   1485  H   ASP    95      61.442  49.042  54.081  1.00  3.51
ATOM   1486  CA  ASP    95      59.656  47.920  54.361  1.00  3.51
ATOM   1487  HA  ASP    95      59.201  47.616  55.299  1.00  3.51
ATOM   1488  CB  ASP    95      58.718  49.052  53.885  1.00  3.51
ATOM   1489  HB1 ASP    95      57.887  48.612  53.332  1.00  3.51
ATOM   1490  HB2 ASP    95      59.259  49.716  53.210  1.00  3.51
ATOM   1491  CG  ASP    95      58.135  49.860  55.073  1.00  3.51
ATOM   1492  OD1 ASP    95      58.936  50.334  55.906  1.00  3.51
ATOM   1493  OD2 ASP    95      56.897  50.059  55.190  1.00  3.51
ATOM   1494  C   ASP    95      59.623  46.614  53.578  1.00  3.51
ATOM   1495  O   ASP    95      58.659  45.890  53.742  1.00  3.51
ATOM   1496  N   MET    96      60.725  46.177  52.957  1.00  3.79
ATOM   1497  H   MET    96      61.476  46.840  52.799  1.00  3.79
ATOM   1498  CA  MET    96      61.010  44.748  52.816  1.00  3.79
ATOM   1499  HA  MET    96      60.118  44.285  52.393  1.00  3.79
ATOM   1500  CB  MET    96      62.134  44.443  51.817  1.00  3.79
ATOM   1501  HB1 MET    96      61.882  44.889  50.854  1.00  3.79
ATOM   1502  HB2 MET    96      62.155  43.362  51.680  1.00  3.79
ATOM   1503  CG  MET    96      63.535  44.912  52.222  1.00  3.79
ATOM   1504  HG1 MET    96      63.727  44.658  53.263  1.00  3.79
ATOM   1505  HG2 MET    96      63.577  45.994  52.122  1.00  3.79
ATOM   1506  SD  MET    96      64.867  44.194  51.229  1.00  3.79
ATOM   1507  CE  MET    96      64.927  42.534  51.960  1.00  3.79
ATOM   1508  HE1 MET    96      65.727  41.960  51.494  1.00  3.79
ATOM   1509  HE2 MET    96      65.121  42.614  53.030  1.00  3.79
ATOM   1510  HE3 MET    96      63.979  42.020  51.805  1.00  3.79
ATOM   1511  C   MET    96      61.227  44.096  54.183  1.00  3.79
ATOM   1512  O   MET    96      60.651  43.055  54.441  1.00  3.79
ATOM   1513  N   SER    97      61.933  44.720  55.134  1.00  4.65
ATOM   1514  H   SER    97      62.374  45.611  54.929  1.00  4.65
ATOM   1515  CA  SER    97      62.114  44.110  56.470  1.00  4.65
ATOM   1516  HA  SER    97      62.182  43.028  56.362  1.00  4.65
ATOM   1517  CB  SER    97      63.461  44.621  57.008  1.00  4.65
ATOM   1518  HB1 SER    97      63.401  45.700  57.154  1.00  4.65
ATOM   1519  HB2 SER    97      64.242  44.413  56.275  1.00  4.65
ATOM   1520  OG  SER    97      63.814  44.009  58.234  1.00  4.65
ATOM   1521  HG  SER    97      63.009  44.037  58.780  1.00  4.65
ATOM   1522  C   SER    97      60.974  44.414  57.474  1.00  4.65
ATOM   1523  O   SER    97      61.187  44.352  58.688  1.00  4.65
ATOM   1524  N   ILE    98      59.763  44.699  56.991  1.00  4.82
ATOM   1525  H   ILE    98      59.699  44.840  55.995  1.00  4.82
ATOM   1526  CA  ILE    98      58.514  44.455  57.739  1.00  4.82
ATOM   1527  HA  ILE    98      58.739  43.734  58.523  1.00  4.82
ATOM   1528  CB  ILE    98      57.938  45.692  58.452  1.00  4.82
ATOM   1529  HB  ILE    98      56.946  45.408  58.797  1.00  4.82
ATOM   1530  CG2 ILE    98      58.768  46.029  59.701  1.00  4.82
ATOM   1531 1HG2 ILE    98      58.258  46.762  60.322  1.00  4.82
ATOM   1532 2HG2 ILE    98      58.923  45.131  60.299  1.00  4.82
ATOM   1533 3HG2 ILE    98      59.740  46.423  59.407  1.00  4.82
ATOM   1534  CG1 ILE    98      57.796  46.916  57.534  1.00  4.82
ATOM   1535 1HG1 ILE    98      57.415  46.611  56.558  1.00  4.82
ATOM   1536 2HG1 ILE    98      58.765  47.385  57.410  1.00  4.82
ATOM   1537  CD1 ILE    98      56.838  47.957  58.108  1.00  4.82
ATOM   1538  HD1 ILE    98      56.868  48.850  57.488  1.00  4.82
ATOM   1539  HD2 ILE    98      55.842  47.531  58.097  1.00  4.82
ATOM   1540  HD3 ILE    98      57.100  48.215  59.130  1.00  4.82
ATOM   1541  C   ILE    98      57.463  43.744  56.890  1.00  4.82
ATOM   1542  O   ILE    98      56.705  42.957  57.447  1.00  4.82
ATOM   1543  N   GLN    99      57.495  43.908  55.566  1.00  4.84
ATOM   1544  H   GLN    99      58.065  44.636  55.155  1.00  4.84
ATOM   1545  CA  GLN    99      56.788  43.049  54.627  1.00  4.84
ATOM   1546  HA  GLN    99      55.754  43.152  54.810  1.00  4.84
ATOM   1547  CB  GLN    99      57.201  43.393  53.158  1.00  4.84
ATOM   1548  HB1 GLN    99      58.284  43.434  53.136  1.00  4.84
ATOM   1549  HB2 GLN    99      56.877  44.397  52.890  1.00  4.84
ATOM   1550  CG  GLN    99      56.770  42.425  52.043  1.00  4.84
ATOM   1551  HG1 GLN    99      55.714  42.526  51.840  1.00  4.84
ATOM   1552  HG2 GLN    99      56.899  41.395  52.349  1.00  4.84
ATOM   1553  CD  GLN    99      57.577  42.603  50.750  1.00  4.84
ATOM   1554  OE1 GLN    99      58.709  42.153  50.622  1.00  4.84
ATOM   1555  NE2 GLN    99      57.030  43.178  49.706  1.00  4.84
ATOM   1556 1HE2 GLN    99      56.066  43.535  49.769  1.00  4.84
ATOM   1557 2HE2 GLN    99      57.562  43.226  48.864  1.00  4.84
ATOM   1558  C   GLN    99      57.084  41.584  54.890  1.00  4.84
ATOM   1559  O   GLN    99      56.211  40.761  55.163  1.00  4.84
ATOM   1560  N   GLU   100      58.360  41.305  54.752  1.00  4.82
ATOM   1561  H   GLU   100      58.969  42.096  54.560  1.00  4.82
ATOM   1562  CA  GLU   100      58.973  40.029  54.556  1.00  4.82
ATOM   1563  HA  GLU   100      58.544  39.313  55.248  1.00  4.82
ATOM   1564  CB  GLU   100      58.767  39.495  53.110  1.00  4.82
ATOM   1565  HB1 GLU   100      59.590  38.845  52.829  1.00  4.82
ATOM   1566  HB2 GLU   100      58.828  40.334  52.423  1.00  4.82
ATOM   1567  CG  GLU   100      57.478  38.697  52.829  1.00  4.82
ATOM   1568  HG1 GLU   100      57.349  38.655  51.750  1.00  4.82
ATOM   1569  HG2 GLU   100      56.609  39.219  53.225  1.00  4.82
ATOM   1570  CD  GLU   100      57.503  37.260  53.371  1.00  4.82
ATOM   1571  OE1 GLU   100      57.152  36.307  52.628  1.00  4.82
ATOM   1572  OE2 GLU   100      57.822  37.074  54.567  1.00  4.82
ATOM   1573  C   GLU   100      60.472  40.154  54.873  1.00  4.82
ATOM   1574  O   GLU   100      61.342  40.111  54.000  1.00  4.82
ATOM   1575  N   LEU   101      60.788  40.307  56.166  1.00  4.43
ATOM   1576  H   LEU   101      60.037  40.351  56.838  1.00  4.43
ATOM   1577  CA  LEU   101      62.149  40.077  56.665  1.00  4.43
ATOM   1578  HA  LEU   101      62.814  40.867  56.317  1.00  4.43
ATOM   1579  CB  LEU   101      62.175  39.985  58.208  1.00  4.43
ATOM   1580  HB1 LEU   101      63.217  39.811  58.483  1.00  4.43
ATOM   1581  HB2 LEU   101      61.613  39.106  58.527  1.00  4.43
ATOM   1582  CG  LEU   101      61.678  41.188  59.019  1.00  4.43
ATOM   1583  HG  LEU   101      62.121  42.081  58.599  1.00  4.43
ATOM   1584  CD1 LEU   101      60.151  41.324  59.056  1.00  4.43
ATOM   1585 1HD1 LEU   101      59.868  42.082  59.786  1.00  4.43
ATOM   1586 2HD1 LEU   101      59.771  41.648  58.090  1.00  4.43
ATOM   1587 3HD1 LEU   101      59.695  40.374  59.335  1.00  4.43
ATOM   1588  CD2 LEU   101      62.153  41.057  60.468  1.00  4.43
ATOM   1589 1HD2 LEU   101      61.831  41.927  61.039  1.00  4.43
ATOM   1590 2HD2 LEU   101      61.742  40.153  60.918  1.00  4.43
ATOM   1591 3HD2 LEU   101      63.242  41.015  60.495  1.00  4.43
ATOM   1592  C   LEU   101      62.670  38.735  56.140  1.00  4.43
ATOM   1593  O   LEU   101      63.854  38.562  55.852  1.00  4.43
ATOM   1594  N   ALA   102      61.736  37.788  56.034  1.00  5.70
ATOM   1595  H   ALA   102      60.799  38.039  56.325  1.00  5.70
ATOM   1596  CA  ALA   102      61.921  36.508  55.425  1.00  5.70
ATOM   1597  HA  ALA   102      62.968  36.233  55.567  1.00  5.70
ATOM   1598  CB  ALA   102      61.102  35.484  56.210  1.00  5.70
ATOM   1599  HB1 ALA   102      61.386  34.479  55.908  1.00  5.70
ATOM   1600  HB2 ALA   102      61.310  35.591  57.274  1.00  5.70
ATOM   1601  HB3 ALA   102      60.043  35.647  56.022  1.00  5.70
ATOM   1602  C   ALA   102      61.651  36.476  53.916  1.00  5.70
ATOM   1603  O   ALA   102      60.540  36.706  53.468  1.00  5.70
ATOM   1604  N   VAL   103      62.662  36.108  53.125  1.00  7.29
ATOM   1605  H   VAL   103      63.549  35.909  53.561  1.00  7.29
ATOM   1606  CA  VAL   103      62.631  36.198  51.655  1.00  7.29
ATOM   1607  HA  VAL   103      62.553  37.262  51.428  1.00  7.29
ATOM   1608  CB  VAL   103      63.957  35.718  51.024  1.00  7.29
ATOM   1609  HB  VAL   103      64.081  34.648  51.196  1.00  7.29
ATOM   1610  CG1 VAL   103      63.985  35.988  49.511  1.00  7.29
ATOM   1611 1HG1 VAL   103      64.942  35.669  49.097  1.00  7.29
ATOM   1612 2HG1 VAL   103      63.199  35.426  49.007  1.00  7.29
ATOM   1613 3HG1 VAL   103      63.849  37.052  49.316  1.00  7.29
ATOM   1614  CG2 VAL   103      65.163  36.456  51.629  1.00  7.29
ATOM   1615 1HG2 VAL   103      66.078  36.145  51.127  1.00  7.29
ATOM   1616 2HG2 VAL   103      65.040  37.534  51.512  1.00  7.29
ATOM   1617 3HG2 VAL   103      65.266  36.224  52.688  1.00  7.29
ATOM   1618  C   VAL   103      61.433  35.519  50.997  1.00  7.29
ATOM   1619  O   VAL   103      61.349  34.293  51.002  1.00  7.29
ATOM   1620  N   LEU   104      60.588  36.347  50.363  1.00 10.00
ATOM   1621  H   LEU   104      60.749  37.324  50.557  1.00 10.00
ATOM   1622  CA  LEU   104      59.345  36.084  49.608  1.00 10.00
ATOM   1623  HA  LEU   104      58.507  36.236  50.293  1.00 10.00
ATOM   1624  CB  LEU   104      59.248  37.137  48.483  1.00 10.00
ATOM   1625  HB1 LEU   104      58.533  36.802  47.730  1.00 10.00
ATOM   1626  HB2 LEU   104      60.221  37.206  47.993  1.00 10.00
ATOM   1627  CG  LEU   104      58.815  38.531  48.980  1.00 10.00
ATOM   1628  HG  LEU   104      59.221  38.711  49.976  1.00 10.00
ATOM   1629  CD1 LEU   104      59.346  39.617  48.045  1.00 10.00
ATOM   1630 1HD1 LEU   104      59.036  40.594  48.420  1.00 10.00
ATOM   1631 2HD1 LEU   104      60.434  39.593  48.026  1.00 10.00
ATOM   1632 3HD1 LEU   104      58.954  39.476  47.038  1.00 10.00
ATOM   1633  CD2 LEU   104      57.290  38.648  49.018  1.00 10.00
ATOM   1634 1HD2 LEU   104      57.013  39.606  49.463  1.00 10.00
ATOM   1635 2HD2 LEU   104      56.876  38.589  48.012  1.00 10.00
ATOM   1636 3HD2 LEU   104      56.871  37.848  49.627  1.00 10.00
ATOM   1637  C   LEU   104      59.149  34.682  49.030  1.00 10.00
ATOM   1638  O   LEU   104      58.033  34.176  49.001  1.00 10.00
ATOM   1639  N   VAL   105      60.222  34.054  48.562  1.00 11.56
ATOM   1640  H   VAL   105      61.114  34.500  48.699  1.00 11.56
ATOM   1641  CA  VAL   105      60.186  32.721  47.982  1.00 11.56
ATOM   1642  HA  VAL   105      59.430  32.749  47.197  1.00 11.56
ATOM   1643  CB  VAL   105      61.532  32.415  47.286  1.00 11.56
ATOM   1644  HB  VAL   105      61.798  33.292  46.694  1.00 11.56
ATOM   1645  CG1 VAL   105      62.691  32.155  48.258  1.00 11.56
ATOM   1646 1HG1 VAL   105      63.623  32.068  47.700  1.00 11.56
ATOM   1647 2HG1 VAL   105      62.782  32.974  48.968  1.00 11.56
ATOM   1648 3HG1 VAL   105      62.527  31.225  48.805  1.00 11.56
ATOM   1649  CG2 VAL   105      61.440  31.239  46.308  1.00 11.56
ATOM   1650 1HG2 VAL   105      62.369  31.151  45.745  1.00 11.56
ATOM   1651 2HG2 VAL   105      61.265  30.307  46.847  1.00 11.56
ATOM   1652 3HG2 VAL   105      60.619  31.403  45.609  1.00 11.56
ATOM   1653  C   VAL   105      59.758  31.573  48.901  1.00 11.56
ATOM   1654  O   VAL   105      59.176  30.595  48.436  1.00 11.56
ATOM   1655  N   SER   106      60.064  31.652  50.193  1.00 10.29
ATOM   1656  H   SER   106      60.591  32.464  50.493  1.00 10.29
ATOM   1657  CA  SER   106      59.682  30.635  51.198  1.00 10.29
ATOM   1658  HA  SER   106      58.676  30.274  50.974  1.00 10.29
ATOM   1659  CB  SER   106      60.653  29.444  51.172  1.00 10.29
ATOM   1660  HB1 SER   106      60.281  28.662  51.836  1.00 10.29
ATOM   1661  HB2 SER   106      61.633  29.766  51.528  1.00 10.29
ATOM   1662  OG  SER   106      60.792  28.910  49.871  1.00 10.29
ATOM   1663  HG  SER   106      60.088  29.289  49.313  1.00 10.29
ATOM   1664  C   SER   106      59.644  31.209  52.614  1.00 10.29
ATOM   1665  O   SER   106      59.613  30.481  53.605  1.00 10.29
ATOM   1666  N   GLY   107      59.745  32.532  52.711  1.00  8.77
ATOM   1667  H   GLY   107      59.759  33.073  51.859  1.00  8.77
ATOM   1668  CA  GLY   107      59.992  33.249  53.938  1.00  8.77
ATOM   1669  HA1 GLY   107      60.297  34.260  53.692  1.00  8.77
ATOM   1670  HA2 GLY   107      60.780  32.752  54.504  1.00  8.77
ATOM   1671  C   GLY   107      58.736  33.309  54.774  1.00  8.77
ATOM   1672  O   GLY   107      58.667  32.697  55.841  1.00  8.77
ATOM   1673  N   GLN   108      57.713  33.988  54.265  1.00  6.97
ATOM   1674  H   GLN   108      57.870  34.555  53.432  1.00  6.97
ATOM   1675  CA  GLN   108      56.406  34.136  54.893  1.00  6.97
ATOM   1676  HA  GLN   108      55.940  34.998  54.413  1.00  6.97
ATOM   1677  CB  GLN   108      55.517  32.924  54.562  1.00  6.97
ATOM   1678  HB1 GLN   108      54.643  32.937  55.213  1.00  6.97
ATOM   1679  HB2 GLN   108      56.060  31.994  54.734  1.00  6.97
ATOM   1680  CG  GLN   108      55.006  32.983  53.109  1.00  6.97
ATOM   1681  HG1 GLN   108      54.489  33.929  52.947  1.00  6.97
ATOM   1682  HG2 GLN   108      54.272  32.188  52.975  1.00  6.97
ATOM   1683  CD  GLN   108      56.075  32.806  52.027  1.00  6.97
ATOM   1684  OE1 GLN   108      56.457  31.698  51.690  1.00  6.97
ATOM   1685  NE2 GLN   108      56.585  33.868  51.437  1.00  6.97
ATOM   1686 1HE2 GLN   108      56.480  34.817  51.811  1.00  6.97
ATOM   1687 2HE2 GLN   108      57.132  33.719  50.598  1.00  6.97
ATOM   1688  C   GLN   108      56.505  34.566  56.372  1.00  6.97
ATOM   1689  O   GLN   108      55.773  34.078  57.237  1.00  6.97
ATOM   1690  N   LYS   109      57.476  35.448  56.641  1.00  5.77
ATOM   1691  H   LYS   109      57.946  35.779  55.793  1.00  5.77
ATOM   1692  CA  LYS   109      57.604  36.360  57.781  1.00  5.77
ATOM   1693  HA  LYS   109      56.601  36.552  58.163  1.00  5.77
ATOM   1694  CB  LYS   109      58.461  35.813  58.951  1.00  5.77
ATOM   1695  HB1 LYS   109      58.425  36.562  59.745  1.00  5.77
ATOM   1696  HB2 LYS   109      59.504  35.739  58.648  1.00  5.77
ATOM   1697  CG  LYS   109      58.014  34.479  59.575  1.00  5.77
ATOM   1698  HG1 LYS   109      56.959  34.308  59.375  1.00  5.77
ATOM   1699  HG2 LYS   109      58.120  34.546  60.659  1.00  5.77
ATOM   1700  CD  LYS   109      58.879  33.301  59.095  1.00  5.77
ATOM   1701  HD1 LYS   109      59.757  33.241  59.740  1.00  5.77
ATOM   1702  HD2 LYS   109      59.239  33.491  58.086  1.00  5.77
ATOM   1703  CE  LYS   109      58.141  31.955  59.133  1.00  5.77
ATOM   1704  HE1 LYS   109      57.615  31.860  60.088  1.00  5.77
ATOM   1705  HE2 LYS   109      58.887  31.157  59.068  1.00  5.77
ATOM   1706  NZ  LYS   109      57.199  31.831  57.997  1.00  5.77
ATOM   1707  HZ1 LYS   109      56.525  32.597  57.996  1.00  5.77
ATOM   1708  HZ2 LYS   109      57.711  31.936  57.119  1.00  5.77
ATOM   1709  HZ3 LYS   109      56.712  30.947  57.982  1.00  5.77
ATOM   1710  C   LYS   109      58.128  37.720  57.290  1.00  5.77
ATOM   1711  O   LYS   109      58.398  37.999  56.122  1.00  5.77
