# Supplementary material for: Selecting Near-Native Protein Structures from Predicted Decoy Sets Using Ordered Graphlet Degree Similarity
Source: Genes (Basel). 2019 Feb 11;10(2):132. doi: 10.3390/genes10020132 (PMC6410076; doi:10.3390/genes10020132)
Supplement: Supplementary file 1 [file genes-10-00132-s001.zip › CodeData/data/CASP11/T0759/model173.pdb]

ATOM      1  N   MET     1      38.474  59.701  45.718  1.00 10.98
ATOM      2  CA  MET     1      37.597  58.927  46.606  1.00 10.98
ATOM      3  HA  MET     1      38.110  58.843  47.564  1.00 10.98
ATOM      4  CB  MET     1      36.298  59.726  46.817  1.00 10.98
ATOM      5  HB1 MET     1      35.653  59.593  45.949  1.00 10.98
ATOM      6  HB2 MET     1      36.545  60.786  46.898  1.00 10.98
ATOM      7  CG  MET     1      35.544  59.336  48.096  1.00 10.98
ATOM      8  HG1 MET     1      36.219  59.470  48.942  1.00 10.98
ATOM      9  HG2 MET     1      35.265  58.284  48.055  1.00 10.98
ATOM     10  SD  MET     1      34.043  60.307  48.420  1.00 10.98
ATOM     11  CE  MET     1      32.951  59.654  47.128  1.00 10.98
ATOM     12  HE1 MET     1      31.963  60.103  47.230  1.00 10.98
ATOM     13  HE2 MET     1      33.354  59.897  46.145  1.00 10.98
ATOM     14  HE3 MET     1      32.869  58.572  47.232  1.00 10.98
ATOM     15  C   MET     1      37.336  57.494  46.104  1.00 10.98
ATOM     16  O   MET     1      36.564  56.726  46.676  1.00 10.98
ATOM     17  N   GLY     2      38.026  57.136  45.029  1.00  9.27
ATOM     18  H   GLY     2      38.645  57.853  44.669  1.00  9.27
ATOM     19  CA  GLY     2      38.212  55.796  44.483  1.00  9.27
ATOM     20  HA1 GLY     2      37.441  55.581  43.742  1.00  9.27
ATOM     21  HA2 GLY     2      38.173  55.050  45.278  1.00  9.27
ATOM     22  C   GLY     2      39.589  55.745  43.818  1.00  9.27
ATOM     23  O   GLY     2      40.369  56.694  43.936  1.00  9.27
ATOM     24  N   HIS     3      39.927  54.642  43.159  1.00  8.07
ATOM     25  H   HIS     3      39.281  53.862  43.139  1.00  8.07
ATOM     26  CA  HIS     3      41.279  54.367  42.671  1.00  8.07
ATOM     27  HA  HIS     3      41.890  54.167  43.546  1.00  8.07
ATOM     28  CB  HIS     3      41.257  53.047  41.867  1.00  8.07
ATOM     29  HB1 HIS     3      42.243  52.875  41.435  1.00  8.07
ATOM     30  HB2 HIS     3      40.541  53.139  41.049  1.00  8.07
ATOM     31  CG  HIS     3      40.883  51.867  42.739  1.00  8.07
ATOM     32  ND1 HIS     3      39.638  51.686  43.349  1.00  8.07
ATOM     33  CE1 HIS     3      39.792  50.660  44.203  1.00  8.07
ATOM     34  HE1 HIS     3      39.025  50.307  44.879  1.00  8.07
ATOM     35  NE2 HIS     3      41.044  50.178  44.146  1.00  8.07
ATOM     36  HE2 HIS     3      41.438  49.496  44.802  1.00  8.07
ATOM     37  CD2 HIS     3      41.744  50.919  43.217  1.00  8.07
ATOM     38  HD2 HIS     3      42.797  50.829  42.984  1.00  8.07
ATOM     39  C   HIS     3      41.936  55.541  41.920  1.00  8.07
ATOM     40  O   HIS     3      41.477  55.929  40.850  1.00  8.07
ATOM     41  N   HIS     4      42.971  56.102  42.568  1.00  7.96
ATOM     42  H   HIS     4      43.224  55.622  43.416  1.00  7.96
ATOM     43  CA  HIS     4      43.870  57.228  42.214  1.00  7.96
ATOM     44  HA  HIS     4      44.845  56.907  42.561  1.00  7.96
ATOM     45  CB  HIS     4      44.060  57.436  40.700  1.00  7.96
ATOM     46  HB1 HIS     4      44.729  58.280  40.534  1.00  7.96
ATOM     47  HB2 HIS     4      43.116  57.658  40.204  1.00  7.96
ATOM     48  CG  HIS     4      44.717  56.216  40.103  1.00  7.96
ATOM     49  ND1 HIS     4      45.964  55.741  40.503  1.00  7.96
ATOM     50  CE1 HIS     4      46.081  54.511  39.988  1.00  7.96
ATOM     51  HE1 HIS     4      46.914  53.845  40.176  1.00  7.96
ATOM     52  NE2 HIS     4      44.985  54.200  39.274  1.00  7.96
ATOM     53  HE2 HIS     4      44.800  53.291  38.875  1.00  7.96
ATOM     54  CD2 HIS     4      44.110  55.263  39.338  1.00  7.96
ATOM     55  HD2 HIS     4      43.094  55.303  38.969  1.00  7.96
ATOM     56  C   HIS     4      43.618  58.516  43.026  1.00  7.96
ATOM     57  O   HIS     4      44.215  59.557  42.772  1.00  7.96
ATOM     58  N   HIS     5      42.821  58.381  44.089  1.00  7.01
ATOM     59  H   HIS     5      42.117  57.659  44.010  1.00  7.01
ATOM     60  CA  HIS     5      43.031  58.978  45.429  1.00  7.01
ATOM     61  HA  HIS     5      44.082  59.235  45.559  1.00  7.01
ATOM     62  CB  HIS     5      42.190  60.263  45.568  1.00  7.01
ATOM     63  HB1 HIS     5      42.184  60.574  46.613  1.00  7.01
ATOM     64  HB2 HIS     5      41.159  60.041  45.293  1.00  7.01
ATOM     65  CG  HIS     5      42.672  61.439  44.756  1.00  7.01
ATOM     66  ND1 HIS     5      43.753  62.265  45.083  1.00  7.01
ATOM     67  CE1 HIS     5      43.823  63.181  44.107  1.00  7.01
ATOM     68  HE1 HIS     5      44.568  63.963  44.055  1.00  7.01
ATOM     69  NE2 HIS     5      42.844  62.988  43.207  1.00  7.01
ATOM     70  HE2 HIS     5      42.703  63.534  42.371  1.00  7.01
ATOM     71  CD2 HIS     5      42.105  61.894  43.602  1.00  7.01
ATOM     72  HD2 HIS     5      41.252  61.459  43.100  1.00  7.01
ATOM     73  C   HIS     5      42.658  57.998  46.559  1.00  7.01
ATOM     74  O   HIS     5      42.801  58.293  47.738  1.00  7.01
ATOM     75  N   HIS     6      42.248  56.787  46.185  1.00  6.27
ATOM     76  H   HIS     6      41.841  56.716  45.263  1.00  6.27
ATOM     77  CA  HIS     6      42.394  55.537  46.927  1.00  6.27
ATOM     78  HA  HIS     6      43.095  55.685  47.747  1.00  6.27
ATOM     79  CB  HIS     6      41.028  55.123  47.522  1.00  6.27
ATOM     80  HB1 HIS     6      40.509  54.432  46.858  1.00  6.27
ATOM     81  HB2 HIS     6      40.405  56.012  47.626  1.00  6.27
ATOM     82  CG  HIS     6      41.183  54.526  48.889  1.00  6.27
ATOM     83  ND1 HIS     6      40.892  53.214  49.283  1.00  6.27
ATOM     84  CE1 HIS     6      41.275  53.131  50.568  1.00  6.27
ATOM     85  HE1 HIS     6      41.212  52.233  51.167  1.00  6.27
ATOM     86  NE2 HIS     6      41.788  54.300  50.984  1.00  6.27
ATOM     87  HE2 HIS     6      42.234  54.494  51.873  1.00  6.27
ATOM     88  CD2 HIS     6      41.716  55.191  49.944  1.00  6.27
ATOM     89  HD2 HIS     6      42.074  56.213  49.939  1.00  6.27
ATOM     90  C   HIS     6      43.011  54.490  45.974  1.00  6.27
ATOM     91  O   HIS     6      42.534  53.383  45.803  1.00  6.27
ATOM     92  N   HIS     7      44.055  54.916  45.255  1.00  6.66
ATOM     93  H   HIS     7      44.294  55.858  45.513  1.00  6.66
ATOM     94  CA  HIS     7      45.062  54.090  44.513  1.00  6.66
ATOM     95  HA  HIS     7      45.426  53.437  45.259  1.00  6.66
ATOM     96  CB  HIS     7      44.538  53.306  43.309  1.00  6.66
ATOM     97  HB1 HIS     7      44.406  53.991  42.504  1.00  6.66
ATOM     98  HB2 HIS     7      43.584  52.902  43.593  1.00  6.66
ATOM     99  CG  HIS     7      45.399  52.152  42.878  1.00  6.66
ATOM    100  ND1 HIS     7      45.392  51.606  41.560  1.00  6.66
ATOM    101  CE1 HIS     7      46.295  50.619  41.582  1.00  6.66
ATOM    102  HE1 HIS     7      46.558  50.016  40.725  1.00  6.66
ATOM    103  NE2 HIS     7      46.839  50.488  42.799  1.00  6.66
ATOM    104  HE2 HIS     7      47.572  49.847  43.072  1.00  6.66
ATOM    105  CD2 HIS     7      46.271  51.429  43.620  1.00  6.66
ATOM    106  HD2 HIS     7      46.499  51.578  44.650  1.00  6.66
ATOM    107  C   HIS     7      46.284  54.968  44.154  1.00  6.66
ATOM    108  O   HIS     7      47.237  54.493  43.531  1.00  6.66
ATOM    109  N   HIS     8      46.299  56.224  44.610  1.00  6.06
ATOM    110  H   HIS     8      45.602  56.494  45.261  1.00  6.06
ATOM    111  CA  HIS     8      47.373  57.164  44.411  1.00  6.06
ATOM    112  HA  HIS     8      48.249  56.637  44.026  1.00  6.06
ATOM    113  CB  HIS     8      47.061  58.226  43.351  1.00  6.06
ATOM    114  HB1 HIS     8      46.233  58.808  43.732  1.00  6.06
ATOM    115  HB2 HIS     8      46.783  57.729  42.423  1.00  6.06
ATOM    116  CG  HIS     8      48.182  59.184  43.030  1.00  6.06
ATOM    117  ND1 HIS     8      49.448  58.849  42.535  1.00  6.06
ATOM    118  CE1 HIS     8      50.073  60.012  42.308  1.00  6.06
ATOM    119  HE1 HIS     8      51.071  60.090  41.899  1.00  6.06
ATOM    120  NE2 HIS     8      49.281  61.047  42.635  1.00  6.06
ATOM    121  HE2 HIS     8      49.519  62.023  42.536  1.00  6.06
ATOM    122  CD2 HIS     8      48.084  60.540  43.093  1.00  6.06
ATOM    123  HD2 HIS     8      47.211  61.092  43.420  1.00  6.06
ATOM    124  C   HIS     8      47.831  57.778  45.710  1.00  6.06
ATOM    125  O   HIS     8      47.534  58.924  46.024  1.00  6.06
ATOM    126  N   SER     9      48.552  56.949  46.459  1.00  5.03
ATOM    127  H   SER     9      48.780  56.035  46.096  1.00  5.03
ATOM    128  CA  SER     9      49.272  57.393  47.631  1.00  5.03
ATOM    129  HA  SER     9      48.594  57.733  48.409  1.00  5.03
ATOM    130  CB  SER     9      50.192  56.297  48.176  1.00  5.03
ATOM    131  HB1 SER     9      49.584  55.553  48.665  1.00  5.03
ATOM    132  HB2 SER     9      50.861  56.744  48.902  1.00  5.03
ATOM    133  OG  SER     9      50.953  55.628  47.195  1.00  5.03
ATOM    134  HG  SER     9      51.039  54.698  47.521  1.00  5.03
ATOM    135  C   SER     9      50.104  58.539  47.158  1.00  5.03
ATOM    136  O   SER     9      50.805  58.421  46.162  1.00  5.03
ATOM    137  N   HIS    10      50.046  59.649  47.863  1.00  4.32
ATOM    138  H   HIS    10      49.420  59.678  48.653  1.00  4.32
ATOM    139  CA  HIS    10      50.919  60.794  47.653  1.00  4.32
ATOM    140  HA  HIS    10      50.951  61.012  46.587  1.00  4.32
ATOM    141  CB  HIS    10      50.291  62.007  48.378  1.00  4.32
ATOM    142  HB1 HIS    10      49.428  62.345  47.803  1.00  4.32
ATOM    143  HB2 HIS    10      51.001  62.833  48.425  1.00  4.32
ATOM    144  CG  HIS    10      49.820  61.667  49.770  1.00  4.32
ATOM    145  ND1 HIS    10      50.648  61.514  50.876  1.00  4.32
ATOM    146  CE1 HIS    10      49.928  60.862  51.794  1.00  4.32
ATOM    147  HE1 HIS    10      50.324  60.531  52.745  1.00  4.32
ATOM    148  NE2 HIS    10      48.699  60.590  51.319  1.00  4.32
ATOM    149  HE2 HIS    10      48.029  59.962  51.754  1.00  4.32
ATOM    150  CD2 HIS    10      48.603  61.117  50.053  1.00  4.32
ATOM    151  HD2 HIS    10      47.785  60.995  49.356  1.00  4.32
ATOM    152  C   HIS    10      52.372  60.510  48.076  1.00  4.32
ATOM    153  O   HIS    10      53.094  61.381  48.544  1.00  4.32
ATOM    154  N   MET    11      52.804  59.256  47.935  1.00  3.63
ATOM    155  H   MET    11      52.175  58.621  47.459  1.00  3.63
ATOM    156  CA  MET    11      54.047  58.695  48.446  1.00  3.63
ATOM    157  HA  MET    11      54.118  58.926  49.507  1.00  3.63
ATOM    158  CB  MET    11      53.987  57.170  48.316  1.00  3.63
ATOM    159  HB1 MET    11      53.713  56.887  47.298  1.00  3.63
ATOM    160  HB2 MET    11      53.199  56.846  48.985  1.00  3.63
ATOM    161  CG  MET    11      55.301  56.466  48.691  1.00  3.63
ATOM    162  HG1 MET    11      55.861  57.110  49.370  1.00  3.63
ATOM    163  HG2 MET    11      55.892  56.356  47.781  1.00  3.63
ATOM    164  SD  MET    11      55.187  54.839  49.485  1.00  3.63
ATOM    165  CE  MET    11      53.585  54.236  48.946  1.00  3.63
ATOM    166  HE1 MET    11      53.461  53.211  49.291  1.00  3.63
ATOM    167  HE2 MET    11      52.784  54.828  49.379  1.00  3.63
ATOM    168  HE3 MET    11      53.514  54.282  47.859  1.00  3.63
ATOM    169  C   MET    11      55.297  59.296  47.827  1.00  3.63
ATOM    170  O   MET    11      55.844  58.791  46.846  1.00  3.63
ATOM    171  N   VAL    12      55.719  60.394  48.428  1.00  2.73
ATOM    172  H   VAL    12      55.102  60.792  49.133  1.00  2.73
ATOM    173  CA  VAL    12      56.874  61.205  48.096  1.00  2.73
ATOM    174  HA  VAL    12      57.771  60.589  48.117  1.00  2.73
ATOM    175  CB  VAL    12      56.715  61.832  46.683  1.00  2.73
ATOM    176  HB  VAL    12      56.818  61.030  45.958  1.00  2.73
ATOM    177  CG1 VAL    12      55.354  62.488  46.413  1.00  2.73
ATOM    178 1HG1 VAL    12      55.355  62.958  45.430  1.00  2.73
ATOM    179 2HG1 VAL    12      54.567  61.736  46.424  1.00  2.73
ATOM    180 3HG1 VAL    12      55.136  63.242  47.170  1.00  2.73
ATOM    181  CG2 VAL    12      57.791  62.863  46.330  1.00  2.73
ATOM    182 1HG2 VAL    12      57.716  63.092  45.271  1.00  2.73
ATOM    183 2HG2 VAL    12      57.636  63.787  46.886  1.00  2.73
ATOM    184 3HG2 VAL    12      58.777  62.456  46.547  1.00  2.73
ATOM    185  C   VAL    12      57.001  62.304  49.151  1.00  2.73
ATOM    186  O   VAL    12      56.003  62.777  49.690  1.00  2.73
ATOM    187  N   VAL    13      58.217  62.806  49.340  1.00  2.55
ATOM    188  H   VAL    13      59.008  62.319  48.934  1.00  2.55
ATOM    189  CA  VAL    13      58.428  64.171  49.829  1.00  2.55
ATOM    190  HA  VAL    13      57.489  64.723  49.776  1.00  2.55
ATOM    191  CB  VAL    13      58.896  64.193  51.295  1.00  2.55
ATOM    192  HB  VAL    13      59.807  63.607  51.362  1.00  2.55
ATOM    193  CG1 VAL    13      59.175  65.624  51.785  1.00  2.55
ATOM    194 1HG1 VAL    13      59.376  65.621  52.857  1.00  2.55
ATOM    195 2HG1 VAL    13      60.051  66.035  51.283  1.00  2.55
ATOM    196 3HG1 VAL    13      58.313  66.264  51.595  1.00  2.55
ATOM    197  CG2 VAL    13      57.861  63.574  52.240  1.00  2.55
ATOM    198 1HG2 VAL    13      58.219  63.614  53.268  1.00  2.55
ATOM    199 2HG2 VAL    13      56.922  64.122  52.160  1.00  2.55
ATOM    200 3HG2 VAL    13      57.688  62.530  51.979  1.00  2.55
ATOM    201  C   VAL    13      59.433  64.863  48.939  1.00  2.55
ATOM    202  O   VAL    13      60.498  64.313  48.678  1.00  2.55
ATOM    203  N   ILE    14      59.099  66.052  48.441  1.00  2.99
ATOM    204  H   ILE    14      58.227  66.475  48.719  1.00  2.99
ATOM    205  CA  ILE    14      60.062  66.868  47.707  1.00  2.99
ATOM    206  HA  ILE    14      60.654  66.200  47.083  1.00  2.99
ATOM    207  CB  ILE    14      59.336  67.848  46.755  1.00  2.99
ATOM    208  HB  ILE    14      58.668  67.247  46.134  1.00  2.99
ATOM    209  CG2 ILE    14      58.472  68.889  47.494  1.00  2.99
ATOM    210 1HG2 ILE    14      57.849  69.428  46.781  1.00  2.99
ATOM    211 2HG2 ILE    14      57.815  68.404  48.214  1.00  2.99
ATOM    212 3HG2 ILE    14      59.104  69.605  48.021  1.00  2.99
ATOM    213  CG1 ILE    14      60.356  68.525  45.811  1.00  2.99
ATOM    214 1HG1 ILE    14      61.014  67.761  45.395  1.00  2.99
ATOM    215 2HG1 ILE    14      60.966  69.228  46.377  1.00  2.99
ATOM    216  CD1 ILE    14      59.718  69.276  44.638  1.00  2.99
ATOM    217  HD1 ILE    14      60.503  69.638  43.973  1.00  2.99
ATOM    218  HD2 ILE    14      59.062  68.607  44.080  1.00  2.99
ATOM    219  HD3 ILE    14      59.148  70.132  44.998  1.00  2.99
ATOM    220  C   ILE    14      61.011  67.576  48.677  1.00  2.99
ATOM    221  O   ILE    14      60.583  68.160  49.672  1.00  2.99
ATOM    222  N   HIS    15      62.303  67.547  48.364  1.00  3.24
ATOM    223  H   HIS    15      62.585  66.996  47.560  1.00  3.24
ATOM    224  CA  HIS    15      63.278  68.477  48.927  1.00  3.24
ATOM    225  HA  HIS    15      63.014  68.683  49.963  1.00  3.24
ATOM    226  CB  HIS    15      64.656  67.802  48.928  1.00  3.24
ATOM    227  HB1 HIS    15      65.011  67.676  47.905  1.00  3.24
ATOM    228  HB2 HIS    15      64.555  66.814  49.370  1.00  3.24
ATOM    229  CG  HIS    15      65.684  68.557  49.727  1.00  3.24
ATOM    230  ND1 HIS    15      65.534  69.866  50.176  1.00  3.24
ATOM    231  CE1 HIS    15      66.677  70.181  50.798  1.00  3.24
ATOM    232  HE1 HIS    15      66.888  71.142  51.252  1.00  3.24
ATOM    233  NE2 HIS    15      67.519  69.135  50.779  1.00  3.24
ATOM    234  HE2 HIS    15      68.454  69.153  51.162  1.00  3.24
ATOM    235  CD2 HIS    15      66.908  68.094  50.113  1.00  3.24
ATOM    236  HD2 HIS    15      67.317  67.115  49.910  1.00  3.24
ATOM    237  C   HIS    15      63.246  69.780  48.114  1.00  3.24
ATOM    238  O   HIS    15      63.551  69.733  46.915  1.00  3.24
ATOM    239  N   PRO    16      62.811  70.910  48.709  1.00  4.16
ATOM    240  CD  PRO    16      62.460  71.101  50.111  1.00  4.16
ATOM    241  HD1 PRO    16      63.203  70.681  50.787  1.00  4.16
ATOM    242  HD2 PRO    16      61.484  70.654  50.306  1.00  4.16
ATOM    243  CG  PRO    16      62.384  72.611  50.311  1.00  4.16
ATOM    244  HG1 PRO    16      63.386  73.007  50.487  1.00  4.16
ATOM    245  HG2 PRO    16      61.713  72.879  51.127  1.00  4.16
ATOM    246  CB  PRO    16      61.867  73.097  48.960  1.00  4.16
ATOM    247  HB1 PRO    16      62.162  74.130  48.766  1.00  4.16
ATOM    248  HB2 PRO    16      60.781  73.004  48.934  1.00  4.16
ATOM    249  CA  PRO    16      62.484  72.116  47.957  1.00  4.16
ATOM    250  HA  PRO    16      61.727  71.868  47.211  1.00  4.16
ATOM    251  C   PRO    16      63.666  72.727  47.204  1.00  4.16
ATOM    252  O   PRO    16      63.416  73.350  46.176  1.00  4.16
ATOM    253  N   ASP    17      64.919  72.537  47.646  1.00  4.33
ATOM    254  H   ASP    17      65.087  72.015  48.497  1.00  4.33
ATOM    255  CA  ASP    17      66.066  73.139  46.951  1.00  4.33
ATOM    256  HA  ASP    17      65.662  73.971  46.371  1.00  4.33
ATOM    257  CB  ASP    17      67.041  73.869  47.899  1.00  4.33
ATOM    258  HB1 ASP    17      66.459  74.503  48.571  1.00  4.33
ATOM    259  HB2 ASP    17      67.658  74.536  47.294  1.00  4.33
ATOM    260  CG  ASP    17      67.979  72.988  48.724  1.00  4.33
ATOM    261  OD1 ASP    17      67.734  72.876  49.945  1.00  4.33
ATOM    262  OD2 ASP    17      68.928  72.428  48.134  1.00  4.33
ATOM    263  C   ASP    17      66.732  72.271  45.863  1.00  4.33
ATOM    264  O   ASP    17      66.972  72.786  44.767  1.00  4.33
ATOM    265  N   PRO    18      66.921  70.946  46.027  1.00  4.21
ATOM    266  CD  PRO    18      66.935  70.181  47.252  1.00  4.21
ATOM    267  HD1 PRO    18      66.009  69.620  47.321  1.00  4.21
ATOM    268  HD2 PRO    18      67.062  70.787  48.140  1.00  4.21
ATOM    269  CG  PRO    18      68.108  69.226  47.079  1.00  4.21
ATOM    270  HG1 PRO    18      68.041  68.358  47.732  1.00  4.21
ATOM    271  HG2 PRO    18      69.047  69.760  47.236  1.00  4.21
ATOM    272  CB  PRO    18      67.963  68.832  45.614  1.00  4.21
ATOM    273  HB1 PRO    18      67.261  68.001  45.541  1.00  4.21
ATOM    274  HB2 PRO    18      68.924  68.557  45.179  1.00  4.21
ATOM    275  CA  PRO    18      67.379  70.086  44.944  1.00  4.21
ATOM    276  HA  PRO    18      68.173  70.600  44.401  1.00  4.21
ATOM    277  C   PRO    18      66.272  69.698  43.958  1.00  4.21
ATOM    278  O   PRO    18      66.564  69.037  42.960  1.00  4.21
ATOM    279  N   GLY    19      64.994  69.958  44.252  1.00  3.95
ATOM    280  H   GLY    19      64.790  70.474  45.103  1.00  3.95
ATOM    281  CA  GLY    19      63.853  69.479  43.455  1.00  3.95
ATOM    282  HA1 GLY    19      63.924  69.891  42.448  1.00  3.95
ATOM    283  HA2 GLY    19      62.938  69.853  43.915  1.00  3.95
ATOM    284  C   GLY    19      63.727  67.949  43.347  1.00  3.95
ATOM    285  O   GLY    19      62.994  67.445  42.499  1.00  3.95
ATOM    286  N   ARG    20      64.472  67.185  44.159  1.00  3.39
ATOM    287  H   ARG    20      65.004  67.670  44.864  1.00  3.39
ATOM    288  CA  ARG    20      64.364  65.716  44.221  1.00  3.39
ATOM    289  HA  ARG    20      64.319  65.322  43.206  1.00  3.39
ATOM    290  CB  ARG    20      65.567  65.099  44.974  1.00  3.39
ATOM    291  HB1 ARG    20      65.192  64.287  45.602  1.00  3.39
ATOM    292  HB2 ARG    20      66.008  65.827  45.657  1.00  3.39
ATOM    293  CG  ARG    20      66.654  64.466  44.084  1.00  3.39
ATOM    294  HG1 ARG    20      66.213  64.072  43.167  1.00  3.39
ATOM    295  HG2 ARG    20      67.059  63.616  44.635  1.00  3.39
ATOM    296  CD  ARG    20      67.844  65.377  43.750  1.00  3.39
ATOM    297  HD1 ARG    20      68.660  64.756  43.377  1.00  3.39
ATOM    298  HD2 ARG    20      68.197  65.847  44.670  1.00  3.39
ATOM    299  NE  ARG    20      67.519  66.426  42.767  1.00  3.39
ATOM    300  HE  ARG    20      67.042  67.252  43.115  1.00  3.39
ATOM    301  CZ  ARG    20      67.901  66.523  41.507  1.00  3.39
ATOM    302  NH1 ARG    20      68.514  65.560  40.877  1.00  3.39
ATOM    303 1HH1 ARG    20      68.701  64.707  41.369  1.00  3.39
ATOM    304 2HH1 ARG    20      68.779  65.674  39.918  1.00  3.39
ATOM    305  NH2 ARG    20      67.661  67.623  40.859  1.00  3.39
ATOM    306 1HH2 ARG    20      67.209  68.376  41.376  1.00  3.39
ATOM    307 2HH2 ARG    20      67.946  67.761  39.910  1.00  3.39
ATOM    308  C   ARG    20      63.076  65.287  44.929  1.00  3.39
ATOM    309  O   ARG    20      62.828  65.719  46.052  1.00  3.39
ATOM    310  N   GLU    21      62.362  64.330  44.341  1.00  2.95
ATOM    311  H   GLU    21      62.590  64.078  43.396  1.00  2.95
ATOM    312  CA  GLU    21      61.549  63.393  45.124  1.00  2.95
ATOM    313  HA  GLU    21      60.848  63.940  45.758  1.00  2.95
ATOM    314  CB  GLU    21      60.778  62.420  44.215  1.00  2.95
ATOM    315  HB1 GLU    21      60.270  61.710  44.870  1.00  2.95
ATOM    316  HB2 GLU    21      61.496  61.850  43.621  1.00  2.95
ATOM    317  CG  GLU    21      59.732  63.003  43.256  1.00  2.95
ATOM    318  HG1 GLU    21      60.240  63.437  42.392  1.00  2.95
ATOM    319  HG2 GLU    21      59.175  63.794  43.760  1.00  2.95
ATOM    320  CD  GLU    21      58.781  61.880  42.799  1.00  2.95
ATOM    321  OE1 GLU    21      59.268  60.752  42.552  1.00  2.95
ATOM    322  OE2 GLU    21      57.545  62.065  42.776  1.00  2.95
ATOM    323  C   GLU    21      62.446  62.501  45.995  1.00  2.95
ATOM    324  O   GLU    21      63.440  61.945  45.524  1.00  2.95
ATOM    325  N   LEU    22      62.009  62.280  47.225  1.00  2.44
ATOM    326  H   LEU    22      61.228  62.836  47.557  1.00  2.44
ATOM    327  CA  LEU    22      62.584  61.391  48.222  1.00  2.44
ATOM    328  HA  LEU    22      63.354  60.765  47.772  1.00  2.44
ATOM    329  CB  LEU    22      63.205  62.247  49.344  1.00  2.44
ATOM    330  HB1 LEU    22      63.539  61.597  50.148  1.00  2.44
ATOM    331  HB2 LEU    22      62.425  62.887  49.758  1.00  2.44
ATOM    332  CG  LEU    22      64.390  63.129  48.901  1.00  2.44
ATOM    333  HG  LEU    22      64.105  63.737  48.043  1.00  2.44
ATOM    334  CD1 LEU    22      64.779  64.078  50.034  1.00  2.44
ATOM    335 1HD1 LEU    22      65.596  64.724  49.714  1.00  2.44
ATOM    336 2HD1 LEU    22      63.920  64.693  50.303  1.00  2.44
ATOM    337 3HD1 LEU    22      65.095  63.510  50.909  1.00  2.44
ATOM    338  CD2 LEU    22      65.630  62.309  48.538  1.00  2.44
ATOM    339 1HD2 LEU    22      66.453  62.976  48.283  1.00  2.44
ATOM    340 2HD2 LEU    22      65.928  61.687  49.383  1.00  2.44
ATOM    341 3HD2 LEU    22      65.415  61.676  47.679  1.00  2.44
ATOM    342  C   LEU    22      61.480  60.477  48.753  1.00  2.44
ATOM    343  O   LEU    22      60.288  60.766  48.588  1.00  2.44
ATOM    344  N   SER    23      61.857  59.367  49.385  1.00  2.17
ATOM    345  H   SER    23      62.840  59.181  49.516  1.00  2.17
ATOM    346  CA  SER    23      60.907  58.655  50.233  1.00  2.17
ATOM    347  HA  SER    23      59.992  58.534  49.656  1.00  2.17
ATOM    348  CB  SER    23      61.420  57.248  50.570  1.00  2.17
ATOM    349  HB1 SER    23      62.113  56.906  49.799  1.00  2.17
ATOM    350  HB2 SER    23      60.568  56.575  50.577  1.00  2.17
ATOM    351  OG  SER    23      62.037  57.174  51.834  1.00  2.17
ATOM    352  HG  SER    23      61.401  56.696  52.421  1.00  2.17
ATOM    353  C   SER    23      60.592  59.489  51.486  1.00  2.17
ATOM    354  O   SER    23      61.386  60.358  51.855  1.00  2.17
ATOM    355  N   PRO    24      59.467  59.218  52.165  1.00  2.00
ATOM    356  CD  PRO    24      58.390  58.371  51.706  1.00  2.00
ATOM    357  HD1 PRO    24      58.699  57.343  51.839  1.00  2.00
ATOM    358  HD2 PRO    24      58.116  58.573  50.670  1.00  2.00
ATOM    359  CG  PRO    24      57.215  58.666  52.616  1.00  2.00
ATOM    360  HG1 PRO    24      56.595  57.782  52.748  1.00  2.00
ATOM    361  HG2 PRO    24      56.652  59.504  52.205  1.00  2.00
ATOM    362  CB  PRO    24      57.865  59.080  53.925  1.00  2.00
ATOM    363  HB1 PRO    24      58.090  58.183  54.503  1.00  2.00
ATOM    364  HB2 PRO    24      57.223  59.754  54.494  1.00  2.00
ATOM    365  CA  PRO    24      59.157  59.767  53.476  1.00  2.00
ATOM    366  HA  PRO    24      58.961  60.832  53.357  1.00  2.00
ATOM    367  C   PRO    24      60.256  59.604  54.527  1.00  2.00
ATOM    368  O   PRO    24      60.558  60.515  55.292  1.00  2.00
ATOM    369  N   GLU    25      60.869  58.428  54.549  1.00  2.04
ATOM    370  H   GLU    25      60.548  57.753  53.864  1.00  2.04
ATOM    371  CA  GLU    25      61.933  58.017  55.464  1.00  2.04
ATOM    372  HA  GLU    25      61.634  58.220  56.492  1.00  2.04
ATOM    373  CB  GLU    25      62.249  56.532  55.292  1.00  2.04
ATOM    374  HB1 GLU    25      63.005  56.258  56.029  1.00  2.04
ATOM    375  HB2 GLU    25      62.686  56.359  54.309  1.00  2.04
ATOM    376  CG  GLU    25      61.067  55.581  55.466  1.00  2.04
ATOM    377  HG1 GLU    25      60.715  55.592  56.494  1.00  2.04
ATOM    378  HG2 GLU    25      61.490  54.619  55.278  1.00  2.04
ATOM    379  CD  GLU    25      59.926  55.719  54.461  1.00  2.04
ATOM    380  OE1 GLU    25      60.202  56.119  53.307  1.00  2.04
ATOM    381  OE2 GLU    25      58.766  55.381  54.778  1.00  2.04
ATOM    382  C   GLU    25      63.214  58.791  55.186  1.00  2.04
ATOM    383  O   GLU    25      63.899  59.210  56.121  1.00  2.04
ATOM    384  N   GLU    26      63.522  58.995  53.902  1.00  2.16
ATOM    385  H   GLU    26      62.935  58.589  53.180  1.00  2.16
ATOM    386  CA  GLU    26      64.675  59.783  53.501  1.00  2.16
ATOM    387  HA  GLU    26      65.496  59.467  54.142  1.00  2.16
ATOM    388  CB  GLU    26      65.074  59.483  52.048  1.00  2.16
ATOM    389  HB1 GLU    26      64.399  59.996  51.367  1.00  2.16
ATOM    390  HB2 GLU    26      64.977  58.412  51.865  1.00  2.16
ATOM    391  CG  GLU    26      66.529  59.892  51.756  1.00  2.16
ATOM    392  HG1 GLU    26      66.623  60.977  51.845  1.00  2.16
ATOM    393  HG2 GLU    26      66.772  59.620  50.727  1.00  2.16
ATOM    394  CD  GLU    26      67.498  59.189  52.719  1.00  2.16
ATOM    395  OE1 GLU    26      67.549  57.939  52.699  1.00  2.16
ATOM    396  OE2 GLU    26      68.069  59.858  53.604  1.00  2.16
ATOM    397  C   GLU    26      64.490  61.281  53.788  1.00  2.16
ATOM    398  O   GLU    26      65.411  61.956  54.242  1.00  2.16
ATOM    399  N   ALA    27      63.274  61.803  53.640  1.00  2.02
ATOM    400  H   ALA    27      62.541  61.225  53.241  1.00  2.02
ATOM    401  CA  ALA    27      62.952  63.166  54.046  1.00  2.02
ATOM    402  HA  ALA    27      63.700  63.829  53.611  1.00  2.02
ATOM    403  CB  ALA    27      61.607  63.527  53.429  1.00  2.02
ATOM    404  HB1 ALA    27      61.343  64.551  53.689  1.00  2.02
ATOM    405  HB2 ALA    27      61.702  63.448  52.347  1.00  2.02
ATOM    406  HB3 ALA    27      60.830  62.846  53.779  1.00  2.02
ATOM    407  C   ALA    27      63.012  63.391  55.573  1.00  2.02
ATOM    408  O   ALA    27      63.380  64.478  56.039  1.00  2.02
ATOM    409  N   HIS    28      62.666  62.369  56.363  1.00  2.21
ATOM    410  H   HIS    28      62.256  61.543  55.940  1.00  2.21
ATOM    411  CA  HIS    28      62.887  62.385  57.810  1.00  2.21
ATOM    412  HA  HIS    28      62.466  63.288  58.239  1.00  2.21
ATOM    413  CB  HIS    28      62.203  61.171  58.461  1.00  2.21
ATOM    414  HB1 HIS    28      62.281  60.305  57.806  1.00  2.21
ATOM    415  HB2 HIS    28      61.149  61.423  58.554  1.00  2.21
ATOM    416  CG  HIS    28      62.740  60.775  59.824  1.00  2.21
ATOM    417  ND1 HIS    28      62.188  61.131  61.055  1.00  2.21
ATOM    418  CE1 HIS    28      63.046  60.708  61.991  1.00  2.21
ATOM    419  HE1 HIS    28      62.944  60.904  63.051  1.00  2.21
ATOM    420  NE2 HIS    28      64.078  60.064  61.424  1.00  2.21
ATOM    421  HE2 HIS    28      64.924  59.802  61.909  1.00  2.21
ATOM    422  CD2 HIS    28      63.887  60.069  60.059  1.00  2.21
ATOM    423  HD2 HIS    28      64.562  59.698  59.301  1.00  2.21
ATOM    424  C   HIS    28      64.374  62.427  58.138  1.00  2.21
ATOM    425  O   HIS    28      64.803  63.268  58.924  1.00  2.21
ATOM    426  N   ARG    29      65.184  61.569  57.502  1.00  2.68
ATOM    427  H   ARG    29      64.772  60.921  56.836  1.00  2.68
ATOM    428  CA  ARG    29      66.639  61.547  57.726  1.00  2.68
ATOM    429  HA  ARG    29      66.861  61.338  58.772  1.00  2.68
ATOM    430  CB  ARG    29      67.307  60.503  56.819  1.00  2.68
ATOM    431  HB1 ARG    29      68.382  60.696  56.781  1.00  2.68
ATOM    432  HB2 ARG    29      66.921  60.622  55.808  1.00  2.68
ATOM    433  CG  ARG    29      67.114  59.055  57.265  1.00  2.68
ATOM    434  HG1 ARG    29      66.061  58.857  57.455  1.00  2.68
ATOM    435  HG2 ARG    29      67.686  58.875  58.177  1.00  2.68
ATOM    436  CD  ARG    29      67.609  58.140  56.143  1.00  2.68
ATOM    437  HD1 ARG    29      68.656  58.356  55.917  1.00  2.68
ATOM    438  HD2 ARG    29      67.019  58.360  55.255  1.00  2.68
ATOM    439  NE  ARG    29      67.447  56.723  56.494  1.00  2.68
ATOM    440  HE  ARG    29      67.578  56.475  57.454  1.00  2.68
ATOM    441  CZ  ARG    29      67.060  55.777  55.662  1.00  2.68
ATOM    442  NH1 ARG    29      66.952  55.917  54.376  1.00  2.68
ATOM    443 1HH1 ARG    29      67.251  56.779  53.896  1.00  2.68
ATOM    444 2HH1 ARG    29      66.628  55.152  53.801  1.00  2.68
ATOM    445  NH2 ARG    29      66.744  54.611  56.144  1.00  2.68
ATOM    446 1HH2 ARG    29      66.855  54.388  57.112  1.00  2.68
ATOM    447 2HH2 ARG    29      66.421  53.942  55.458  1.00  2.68
ATOM    448  C   ARG    29      67.296  62.893  57.426  1.00  2.68
ATOM    449  O   ARG    29      68.119  63.359  58.207  1.00  2.68
ATOM    450  N   ALA    30      66.920  63.497  56.300  1.00  2.83
ATOM    451  H   ALA    30      66.305  62.983  55.677  1.00  2.83
ATOM    452  CA  ALA    30      67.376  64.811  55.863  1.00  2.83
ATOM    453  HA  ALA    30      68.456  64.867  56.007  1.00  2.83
ATOM    454  CB  ALA    30      67.078  64.922  54.362  1.00  2.83
ATOM    455  HB1 ALA    30      67.457  65.870  53.979  1.00  2.83
ATOM    456  HB2 ALA    30      67.561  64.103  53.827  1.00  2.83
ATOM    457  HB3 ALA    30      66.002  64.869  54.193  1.00  2.83
ATOM    458  C   ALA    30      66.754  65.986  56.646  1.00  2.83
ATOM    459  O   ALA    30      67.146  67.134  56.429  1.00  2.83
ATOM    460  N   GLY    31      65.786  65.732  57.537  1.00  2.90
ATOM    461  H   GLY    31      65.472  64.778  57.666  1.00  2.90
ATOM    462  CA  GLY    31      65.242  66.750  58.441  1.00  2.90
ATOM    463  HA1 GLY    31      66.054  67.372  58.819  1.00  2.90
ATOM    464  HA2 GLY    31      64.774  66.244  59.285  1.00  2.90
ATOM    465  C   GLY    31      64.196  67.666  57.809  1.00  2.90
ATOM    466  O   GLY    31      63.764  68.646  58.411  1.00  2.90
ATOM    467  N   LEU    32      63.798  67.331  56.585  1.00  2.61
ATOM    468  H   LEU    32      64.194  66.476  56.218  1.00  2.61
ATOM    469  CA  LEU    32      62.743  67.951  55.794  1.00  2.61
ATOM    470  HA  LEU    32      62.844  69.035  55.852  1.00  2.61
ATOM    471  CB  LEU    32      62.898  67.493  54.334  1.00  2.61
ATOM    472  HB1 LEU    32      62.175  68.029  53.717  1.00  2.61
ATOM    473  HB2 LEU    32      62.648  66.433  54.291  1.00  2.61
ATOM    474  CG  LEU    32      64.303  67.682  53.741  1.00  2.61
ATOM    475  HG  LEU    32      65.047  67.206  54.377  1.00  2.61
ATOM    476  CD1 LEU    32      64.352  66.970  52.395  1.00  2.61
ATOM    477 1HD1 LEU    32      65.363  67.028  52.002  1.00  2.61
ATOM    478 2HD1 LEU    32      64.096  65.920  52.526  1.00  2.61
ATOM    479 3HD1 LEU    32      63.649  67.433  51.706  1.00  2.61
ATOM    480  CD2 LEU    32      64.672  69.156  53.578  1.00  2.61
ATOM    481 1HD2 LEU    32      65.676  69.227  53.165  1.00  2.61
ATOM    482 2HD2 LEU    32      63.969  69.651  52.910  1.00  2.61
ATOM    483 3HD2 LEU    32      64.668  69.651  54.549  1.00  2.61
ATOM    484  C   LEU    32      61.341  67.591  56.282  1.00  2.61
ATOM    485  O   LEU    32      60.387  68.293  55.950  1.00  2.61
ATOM    486  N   ILE    33      61.205  66.504  57.047  1.00  2.60
ATOM    487  H   ILE    33      62.013  65.929  57.244  1.00  2.60
ATOM    488  CA  ILE    33      59.930  66.181  57.702  1.00  2.60
ATOM    489  HA  ILE    33      59.382  67.111  57.848  1.00  2.60
ATOM    490  CB  ILE    33      59.071  65.302  56.751  1.00  2.60
ATOM    491  HB  ILE    33      58.971  65.859  55.818  1.00  2.60
ATOM    492  CG2 ILE    33      59.758  63.978  56.405  1.00  2.60
ATOM    493 1HG2 ILE    33      59.182  63.391  55.692  1.00  2.60
ATOM    494 2HG2 ILE    33      60.700  64.213  55.940  1.00  2.60
ATOM    495 3HG2 ILE    33      59.938  63.392  57.305  1.00  2.60
ATOM    496  CG1 ILE    33      57.643  65.064  57.270  1.00  2.60
ATOM    497 1HG1 ILE    33      57.215  66.024  57.559  1.00  2.60
ATOM    498 2HG1 ILE    33      57.685  64.422  58.147  1.00  2.60
ATOM    499  CD1 ILE    33      56.718  64.429  56.215  1.00  2.60
ATOM    500  HD1 ILE    33      55.702  64.369  56.594  1.00  2.60
ATOM    501  HD2 ILE    33      56.719  65.033  55.307  1.00  2.60
ATOM    502  HD3 ILE    33      57.036  63.415  55.977  1.00  2.60
ATOM    503  C   ILE    33      60.166  65.590  59.099  1.00  2.60
ATOM    504  O   ILE    33      61.000  64.710  59.274  1.00  2.60
ATOM    505  N   ASP    34      59.461  66.102  60.111  1.00  2.91
ATOM    506  H   ASP    34      58.788  66.821  59.910  1.00  2.91
ATOM    507  CA  ASP    34      59.530  65.603  61.495  1.00  2.91
ATOM    508  HA  ASP    34      60.556  65.710  61.851  1.00  2.91
ATOM    509  CB  ASP    34      58.609  66.481  62.393  1.00  2.91
ATOM    510  HB1 ASP    34      57.978  67.108  61.758  1.00  2.91
ATOM    511  HB2 ASP    34      59.241  67.156  62.971  1.00  2.91
ATOM    512  CG  ASP    34      57.688  65.716  63.363  1.00  2.91
ATOM    513  OD1 ASP    34      58.202  65.049  64.289  1.00  2.91
ATOM    514  OD2 ASP    34      56.454  65.719  63.144  1.00  2.91
ATOM    515  C   ASP    34      59.178  64.114  61.580  1.00  2.91
ATOM    516  O   ASP    34      58.402  63.634  60.763  1.00  2.91
ATOM    517  N   TRP    35      59.669  63.384  62.588  1.00  2.86
ATOM    518  H   TRP    35      60.169  63.859  63.325  1.00  2.86
ATOM    519  CA  TRP    35      59.369  61.959  62.735  1.00  2.86
ATOM    520  HA  TRP    35      59.772  61.483  61.850  1.00  2.86
ATOM    521  CB  TRP    35      60.080  61.367  63.965  1.00  2.86
ATOM    522  HB1 TRP    35      59.483  61.562  64.857  1.00  2.86
ATOM    523  HB2 TRP    35      61.024  61.896  64.095  1.00  2.86
ATOM    524  CG  TRP    35      60.417  59.897  63.914  1.00  2.86
ATOM    525  CD1 TRP    35      60.013  59.004  62.979  1.00  2.86
ATOM    526  HD1 TRP    35      59.354  59.233  62.149  1.00  2.86
ATOM    527  NE1 TRP    35      60.671  57.805  63.154  1.00  2.86
ATOM    528  HE1 TRP    35      60.640  57.069  62.463  1.00  2.86
ATOM    529  CE2 TRP    35      61.499  57.840  64.254  1.00  2.86
ATOM    530  CZ2 TRP    35      62.354  56.893  64.838  1.00  2.86
ATOM    531  HZ2 TRP    35      62.478  55.914  64.403  1.00  2.86
ATOM    532  CH2 TRP    35      63.057  57.245  66.004  1.00  2.86
ATOM    533  HH2 TRP    35      63.719  56.532  66.480  1.00  2.86
ATOM    534  CZ3 TRP    35      62.905  58.531  66.556  1.00  2.86
ATOM    535  HZ3 TRP    35      63.453  58.799  67.450  1.00  2.86
ATOM    536  CE3 TRP    35      62.055  59.477  65.948  1.00  2.86
ATOM    537  HE3 TRP    35      61.957  60.467  66.373  1.00  2.86
ATOM    538  CD2 TRP    35      61.329  59.156  64.782  1.00  2.86
ATOM    539  C   TRP    35      57.867  61.648  62.770  1.00  2.86
ATOM    540  O   TRP    35      57.404  60.715  62.107  1.00  2.86
ATOM    541  N   ASN    36      57.102  62.428  63.528  1.00  3.26
ATOM    542  H   ASN    36      57.531  63.261  63.936  1.00  3.26
ATOM    543  CA  ASN    36      55.654  62.279  63.639  1.00  3.26
ATOM    544  HA  ASN    36      55.419  61.246  63.896  1.00  3.26
ATOM    545  CB  ASN    36      55.189  63.175  64.809  1.00  3.26
ATOM    546  HB1 ASN    36      55.922  63.957  65.006  1.00  3.26
ATOM    547  HB2 ASN    36      55.119  62.573  65.713  1.00  3.26
ATOM    548  CG  ASN    36      53.854  63.854  64.589  1.00  3.26
ATOM    549  OD1 ASN    36      52.805  63.328  64.911  1.00  3.26
ATOM    550  ND2 ASN    36      53.866  65.047  64.048  1.00  3.26
ATOM    551 1HD2 ASN    36      54.763  65.443  63.745  1.00  3.26
ATOM    552 2HD2 ASN    36      52.988  65.503  63.901  1.00  3.26
ATOM    553  C   ASN    36      54.959  62.549  62.291  1.00  3.26
ATOM    554  O   ASN    36      54.150  61.735  61.835  1.00  3.26
ATOM    555  N   MET    37      55.333  63.635  61.616  1.00  2.92
ATOM    556  H   MET    37      55.955  64.295  62.082  1.00  2.92
ATOM    557  CA  MET    37      54.782  64.011  60.320  1.00  2.92
ATOM    558  HA  MET    37      53.699  64.018  60.436  1.00  2.92
ATOM    559  CB  MET    37      55.215  65.444  59.984  1.00  2.92
ATOM    560  HB1 MET    37      56.279  65.452  59.749  1.00  2.92
ATOM    561  HB2 MET    37      55.066  66.075  60.861  1.00  2.92
ATOM    562  CG  MET    37      54.424  66.075  58.829  1.00  2.92
ATOM    563  HG1 MET    37      54.508  65.452  57.943  1.00  2.92
ATOM    564  HG2 MET    37      54.895  67.031  58.601  1.00  2.92
ATOM    565  SD  MET    37      52.663  66.401  59.142  1.00  2.92
ATOM    566  CE  MET    37      51.886  64.957  58.358  1.00  2.92
ATOM    567  HE1 MET    37      50.803  65.077  58.370  1.00  2.92
ATOM    568  HE2 MET    37      52.227  64.869  57.326  1.00  2.92
ATOM    569  HE3 MET    37      52.144  64.050  58.901  1.00  2.92
ATOM    570  C   MET    37      55.104  62.994  59.215  1.00  2.92
ATOM    571  O   MET    37      54.247  62.698  58.390  1.00  2.92
ATOM    572  N   PHE    38      56.289  62.381  59.241  1.00  2.24
ATOM    573  H   PHE    38      56.973  62.705  59.923  1.00  2.24
ATOM    574  CA  PHE    38      56.693  61.301  58.341  1.00  2.24
ATOM    575  HA  PHE    38      56.402  61.591  57.330  1.00  2.24
ATOM    576  CB  PHE    38      58.225  61.159  58.332  1.00  2.24
ATOM    577  HB1 PHE    38      58.660  61.791  59.105  1.00  2.24
ATOM    578  HB2 PHE    38      58.579  61.552  57.380  1.00  2.24
ATOM    579  CG  PHE    38      58.808  59.768  58.472  1.00  2.24
ATOM    580  CD1 PHE    38      58.550  58.790  57.504  1.00  2.24
ATOM    581  HD1 PHE    38      57.881  59.006  56.687  1.00  2.24
ATOM    582  CE1 PHE    38      59.165  57.537  57.596  1.00  2.24
ATOM    583  HE1 PHE    38      58.925  56.792  56.857  1.00  2.24
ATOM    584  CZ  PHE    38      60.092  57.270  58.621  1.00  2.24
ATOM    585  HZ  PHE    38      60.602  56.322  58.661  1.00  2.24
ATOM    586  CE2 PHE    38      60.356  58.247  59.590  1.00  2.24
ATOM    587  HE2 PHE    38      61.095  58.081  60.359  1.00  2.24
ATOM    588  CD2 PHE    38      59.691  59.479  59.523  1.00  2.24
ATOM    589  HD2 PHE    38      59.919  60.246  60.238  1.00  2.24
ATOM    590  C   PHE    38      55.935  60.003  58.623  1.00  2.24
ATOM    591  O   PHE    38      55.507  59.328  57.686  1.00  2.24
ATOM    592  N   VAL    39      55.655  59.682  59.889  1.00  2.46
ATOM    593  H   VAL    39      56.063  60.238  60.635  1.00  2.46
ATOM    594  CA  VAL    39      54.790  58.542  60.227  1.00  2.46
ATOM    595  HA  VAL    39      55.201  57.667  59.739  1.00  2.46
ATOM    596  CB  VAL    39      54.762  58.286  61.756  1.00  2.46
ATOM    597  HB  VAL    39      54.418  59.195  62.246  1.00  2.46
ATOM    598  CG1 VAL    39      53.792  57.161  62.160  1.00  2.46
ATOM    599 1HG1 VAL    39      53.853  56.999  63.236  1.00  2.46
ATOM    600 2HG1 VAL    39      52.766  57.435  61.916  1.00  2.46
ATOM    601 3HG1 VAL    39      54.050  56.236  61.646  1.00  2.46
ATOM    602  CG2 VAL    39      56.144  57.939  62.341  1.00  2.46
ATOM    603 1HG2 VAL    39      56.201  56.889  62.622  1.00  2.46
ATOM    604 2HG2 VAL    39      56.933  58.143  61.617  1.00  2.46
ATOM    605 3HG2 VAL    39      56.313  58.548  63.227  1.00  2.46
ATOM    606  C   VAL    39      53.370  58.731  59.688  1.00  2.46
ATOM    607  O   VAL    39      52.802  57.802  59.089  1.00  2.46
ATOM    608  N   LYS    40      52.785  59.926  59.872  1.00  2.95
ATOM    609  H   LYS    40      53.295  60.654  60.368  1.00  2.95
ATOM    610  CA  LYS    40      51.432  60.189  59.369  1.00  2.95
ATOM    611  HA  LYS    40      50.880  59.274  59.569  1.00  2.95
ATOM    612  CB  LYS    40      50.681  61.307  60.118  1.00  2.95
ATOM    613  HB1 LYS    40      50.520  62.157  59.452  1.00  2.95
ATOM    614  HB2 LYS    40      51.301  61.658  60.945  1.00  2.95
ATOM    615  CG  LYS    40      49.317  60.856  60.708  1.00  2.95
ATOM    616  HG1 LYS    40      48.953  61.698  61.299  1.00  2.95
ATOM    617  HG2 LYS    40      49.489  60.038  61.409  1.00  2.95
ATOM    618  CD  LYS    40      48.167  60.459  59.744  1.00  2.95
ATOM    619  HD1 LYS    40      48.218  61.094  58.864  1.00  2.95
ATOM    620  HD2 LYS    40      47.226  60.677  60.252  1.00  2.95
ATOM    621  CE  LYS    40      48.146  58.970  59.336  1.00  2.95
ATOM    622  HE1 LYS    40      48.199  58.365  60.245  1.00  2.95
ATOM    623  HE2 LYS    40      49.042  58.759  58.751  1.00  2.95
ATOM    624  NZ  LYS    40      46.948  58.544  58.547  1.00  2.95
ATOM    625  HZ1 LYS    40      46.926  57.527  58.417  1.00  2.95
ATOM    626  HZ2 LYS    40      46.069  58.807  58.961  1.00  2.95
ATOM    627  HZ3 LYS    40      46.957  58.852  57.581  1.00  2.95
ATOM    628  C   LYS    40      51.355  60.337  57.857  1.00  2.95
ATOM    629  O   LYS    40      50.317  59.962  57.325  1.00  2.95
ATOM    630  N   LEU    41      52.420  60.749  57.169  1.00  2.65
ATOM    631  H   LEU    41      53.206  61.144  57.676  1.00  2.65
ATOM    632  CA  LEU    41      52.515  60.655  55.713  1.00  2.65
ATOM    633  HA  LEU    41      51.607  61.091  55.299  1.00  2.65
ATOM    634  CB  LEU    41      53.719  61.461  55.198  1.00  2.65
ATOM    635  HB1 LEU    41      54.617  60.845  55.272  1.00  2.65
ATOM    636  HB2 LEU    41      53.868  62.347  55.816  1.00  2.65
ATOM    637  CG  LEU    41      53.527  61.922  53.740  1.00  2.65
ATOM    638  HG  LEU    41      53.136  61.105  53.138  1.00  2.65
ATOM    639  CD1 LEU    41      52.561  63.111  53.634  1.00  2.65
ATOM    640 1HD1 LEU    41      52.463  63.386  52.582  1.00  2.65
ATOM    641 2HD1 LEU    41      51.573  62.843  54.002  1.00  2.65
ATOM    642 3HD1 LEU    41      52.949  63.963  54.193  1.00  2.65
ATOM    643  CD2 LEU    41      54.871  62.365  53.171  1.00  2.65
ATOM    644 1HD2 LEU    41      54.735  62.713  52.147  1.00  2.65
ATOM    645 2HD2 LEU    41      55.296  63.164  53.778  1.00  2.65
ATOM    646 3HD2 LEU    41      55.548  61.513  53.154  1.00  2.65
ATOM    647  C   LEU    41      52.559  59.200  55.289  1.00  2.65
ATOM    648  O   LEU    41      51.644  58.838  54.587  1.00  2.65
ATOM    649  N   ARG    42      53.447  58.326  55.797  1.00  2.56
ATOM    650  H   ARG    42      54.205  58.694  56.368  1.00  2.56
ATOM    651  CA  ARG    42      53.429  56.890  55.413  1.00  2.56
ATOM    652  HA  ARG    42      53.643  56.845  54.345  1.00  2.56
ATOM    653  CB  ARG    42      54.492  56.070  56.179  1.00  2.56
ATOM    654  HB1 ARG    42      54.032  55.157  56.561  1.00  2.56
ATOM    655  HB2 ARG    42      54.825  56.641  57.047  1.00  2.56
ATOM    656  CG  ARG    42      55.728  55.648  55.364  1.00  2.56
ATOM    657  HG1 ARG    42      56.338  54.993  55.981  1.00  2.56
ATOM    658  HG2 ARG    42      56.316  56.541  55.150  1.00  2.56
ATOM    659  CD  ARG    42      55.494  54.910  54.036  1.00  2.56
ATOM    660  HD1 ARG    42      56.451  54.509  53.702  1.00  2.56
ATOM    661  HD2 ARG    42      55.190  55.653  53.309  1.00  2.56
ATOM    662  NE  ARG    42      54.508  53.805  54.093  1.00  2.56
ATOM    663  HE  ARG    42      54.597  53.115  54.823  1.00  2.56
ATOM    664  CZ  ARG    42      53.552  53.585  53.193  1.00  2.56
ATOM    665  NH1 ARG    42      53.392  54.310  52.124  1.00  2.56
ATOM    666 1HH1 ARG    42      53.943  55.165  51.974  1.00  2.56
ATOM    667 2HH1 ARG    42      52.639  54.105  51.492  1.00  2.56
ATOM    668  NH2 ARG    42      52.726  52.595  53.316  1.00  2.56
ATOM    669 1HH2 ARG    42      52.696  52.001  54.134  1.00  2.56
ATOM    670 2HH2 ARG    42      51.993  52.434  52.645  1.00  2.56
ATOM    671  C   ARG    42      52.060  56.247  55.574  1.00  2.56
ATOM    672  O   ARG    42      51.531  55.657  54.632  1.00  2.56
ATOM    673  N   SER    43      51.459  56.393  56.758  1.00  3.35
ATOM    674  H   SER    43      51.935  56.923  57.481  1.00  3.35
ATOM    675  CA  SER    43      50.092  55.893  56.962  1.00  3.35
ATOM    676  HA  SER    43      50.103  54.818  56.776  1.00  3.35
ATOM    677  CB  SER    43      49.649  56.080  58.410  1.00  3.35
ATOM    678  HB1 SER    43      49.993  57.050  58.767  1.00  3.35
ATOM    679  HB2 SER    43      50.123  55.310  59.021  1.00  3.35
ATOM    680  OG  SER    43      48.241  56.000  58.566  1.00  3.35
ATOM    681  HG  SER    43      47.857  55.421  57.878  1.00  3.35
ATOM    682  C   SER    43      49.128  56.488  55.944  1.00  3.35
ATOM    683  O   SER    43      48.531  55.700  55.233  1.00  3.35
ATOM    684  N   GLN    44      49.070  57.816  55.777  1.00  3.75
ATOM    685  H   GLN    44      49.693  58.401  56.322  1.00  3.75
ATOM    686  CA  GLN    44      48.246  58.472  54.751  1.00  3.75
ATOM    687  HA  GLN    44      47.202  58.252  54.945  1.00  3.75
ATOM    688  CB  GLN    44      48.401  60.005  54.774  1.00  3.75
ATOM    689  HB1 GLN    44      48.041  60.397  53.827  1.00  3.75
ATOM    690  HB2 GLN    44      49.453  60.268  54.869  1.00  3.75
ATOM    691  CG  GLN    44      47.586  60.722  55.853  1.00  3.75
ATOM    692  HG1 GLN    44      47.806  60.272  56.810  1.00  3.75
ATOM    693  HG2 GLN    44      46.524  60.605  55.639  1.00  3.75
ATOM    694  CD  GLN    44      47.919  62.212  55.938  1.00  3.75
ATOM    695  OE1 GLN    44      48.265  62.734  56.986  1.00  3.75
ATOM    696  NE2 GLN    44      47.831  62.957  54.857  1.00  3.75
ATOM    697 1HE2 GLN    44      47.572  62.571  53.965  1.00  3.75
ATOM    698 2HE2 GLN    44      48.149  63.903  54.965  1.00  3.75
ATOM    699  C   GLN    44      48.508  57.982  53.338  1.00  3.75
ATOM    700  O   GLN    44      47.589  57.964  52.540  1.00  3.75
ATOM    701  N   GLU    45      49.725  57.603  52.989  1.00  3.69
ATOM    702  H   GLU    45      50.470  57.675  53.675  1.00  3.69
ATOM    703  CA  GLU    45      50.063  57.127  51.669  1.00  3.69
ATOM    704  HA  GLU    45      49.701  57.803  50.894  1.00  3.69
ATOM    705  CB  GLU    45      51.572  56.940  51.570  1.00  3.69
ATOM    706  HB1 GLU    45      51.813  56.327  50.707  1.00  3.69
ATOM    707  HB2 GLU    45      51.904  56.399  52.442  1.00  3.69
ATOM    708  CG  GLU    45      52.349  58.245  51.503  1.00  3.69
ATOM    709  HG1 GLU    45      51.887  58.987  52.147  1.00  3.69
ATOM    710  HG2 GLU    45      52.289  58.634  50.492  1.00  3.69
ATOM    711  CD  GLU    45      53.790  58.007  51.958  1.00  3.69
ATOM    712  OE1 GLU    45      54.379  56.955  51.591  1.00  3.69
ATOM    713  OE2 GLU    45      54.291  58.839  52.738  1.00  3.69
ATOM    714  C   GLU    45      49.380  55.793  51.552  1.00  3.69
ATOM    715  O   GLU    45      48.533  55.673  50.696  1.00  3.69
ATOM    716  N   CYS    46      49.585  54.859  52.481  1.00  4.21
ATOM    717  H   CYS    46      50.139  55.084  53.300  1.00  4.21
ATOM    718  CA  CYS    46      48.780  53.648  52.473  1.00  4.21
ATOM    719  HA  CYS    46      48.843  53.242  51.468  1.00  4.21
ATOM    720  CB  CYS    46      49.336  52.583  53.418  1.00  4.21
ATOM    721  HB1 CYS    46      48.533  52.180  54.042  1.00  4.21
ATOM    722  HB2 CYS    46      50.103  52.994  54.074  1.00  4.21
ATOM    723  SG  CYS    46      50.001  51.231  52.388  1.00  4.21
ATOM    724  HG  CYS    46      48.858  50.972  51.730  1.00  4.21
ATOM    725  C   CYS    46      47.246  53.834  52.664  1.00  4.21
ATOM    726  O   CYS    46      46.505  52.873  52.477  1.00  4.21
ATOM    727  N   ASP    47      46.758  55.035  52.989  1.00  5.28
ATOM    728  H   ASP    47      47.414  55.766  53.215  1.00  5.28
ATOM    729  CA  ASP    47      45.336  55.347  53.114  1.00  5.28
ATOM    730  HA  ASP    47      44.758  54.431  53.236  1.00  5.28
ATOM    731  CB  ASP    47      45.071  56.294  54.343  1.00  5.28
ATOM    732  HB1 ASP    47      43.990  56.353  54.476  1.00  5.28
ATOM    733  HB2 ASP    47      45.382  57.297  54.048  1.00  5.28
ATOM    734  CG  ASP    47      45.664  56.042  55.760  1.00  5.28
ATOM    735  OD1 ASP    47      45.790  54.885  56.209  1.00  5.28
ATOM    736  OD2 ASP    47      45.945  57.041  56.486  1.00  5.28
ATOM    737  C   ASP    47      44.796  56.115  51.872  1.00  5.28
ATOM    738  O   ASP    47      43.620  56.476  51.865  1.00  5.28
ATOM    739  N   TRP    48      45.647  56.439  50.886  1.00  6.14
ATOM    740  H   TRP    48      46.586  56.075  50.986  1.00  6.14
ATOM    741  CA  TRP    48      45.390  57.312  49.728  1.00  6.14
ATOM    742  HA  TRP    48      44.315  57.458  49.646  1.00  6.14
ATOM    743  CB  TRP    48      45.976  58.711  50.019  1.00  6.14
ATOM    744  HB1 TRP    48      47.046  58.673  49.825  1.00  6.14
ATOM    745  HB2 TRP    48      45.831  58.897  51.081  1.00  6.14
ATOM    746  CG  TRP    48      45.370  59.892  49.325  1.00  6.14
ATOM    747  CD1 TRP    48      45.309  60.081  47.991  1.00  6.14
ATOM    748  HD1 TRP    48      45.638  59.372  47.245  1.00  6.14
ATOM    749  NE1 TRP    48      44.704  61.291  47.713  1.00  6.14
ATOM    750  HE1 TRP    48      44.492  61.592  46.763  1.00  6.14
ATOM    751  CE2 TRP    48      44.297  61.928  48.858  1.00  6.14
ATOM    752  CZ2 TRP    48      43.613  63.122  49.091  1.00  6.14
ATOM    753  HZ2 TRP    48      43.305  63.738  48.261  1.00  6.14
ATOM    754  CH2 TRP    48      43.309  63.494  50.411  1.00  6.14
ATOM    755  HH2 TRP    48      42.770  64.406  50.618  1.00  6.14
ATOM    756  CZ3 TRP    48      43.691  62.660  51.477  1.00  6.14
ATOM    757  HZ3 TRP    48      43.444  62.922  52.492  1.00  6.14
ATOM    758  CE3 TRP    48      44.388  61.456  51.233  1.00  6.14
ATOM    759  HE3 TRP    48      44.652  60.809  52.047  1.00  6.14
ATOM    760  CD2 TRP    48      44.713  61.052  49.917  1.00  6.14
ATOM    761  C   TRP    48      45.867  56.689  48.366  1.00  6.14
ATOM    762  O   TRP    48      45.245  56.844  47.315  1.00  6.14
ATOM    763  N   GLU    49      46.888  55.847  48.389  1.00  6.29
ATOM    764  H   GLU    49      47.489  55.750  49.205  1.00  6.29
ATOM    765  CA  GLU    49      46.715  54.538  47.789  1.00  6.29
ATOM    766  HA  GLU    49      46.323  54.703  46.851  1.00  6.29
ATOM    767  CB  GLU    49      47.964  53.672  47.479  1.00  6.29
ATOM    768  HB1 GLU    49      48.688  54.294  46.972  1.00  6.29
ATOM    769  HB2 GLU    49      47.690  52.888  46.776  1.00  6.29
ATOM    770  CG  GLU    49      48.622  52.971  48.673  1.00  6.29
ATOM    771  HG1 GLU    49      48.001  52.153  49.020  1.00  6.29
ATOM    772  HG2 GLU    49      48.696  53.682  49.473  1.00  6.29
ATOM    773  CD  GLU    49      50.019  52.480  48.324  1.00  6.29
ATOM    774  OE1 GLU    49      50.943  53.322  48.420  1.00  6.29
ATOM    775  OE2 GLU    49      50.196  51.299  47.947  1.00  6.29
ATOM    776  C   GLU    49      45.634  53.774  48.537  1.00  6.29
ATOM    777  O   GLU    49      45.573  53.866  49.752  1.00  6.29
ATOM    778  N   GLU    50      44.787  53.000  47.849  1.00  5.91
ATOM    779  H   GLU    50      44.814  52.924  46.846  1.00  5.91
ATOM    780  CA  GLU    50      44.124  51.960  48.602  1.00  5.91
ATOM    781  HA  GLU    50      43.489  52.421  49.358  1.00  5.91
ATOM    782  CB  GLU    50      43.221  51.023  47.740  1.00  5.91
ATOM    783  HB1 GLU    50      42.306  51.556  47.487  1.00  5.91
ATOM    784  HB2 GLU    50      42.922  50.210  48.406  1.00  5.91
ATOM    785  CG  GLU    50      43.838  50.422  46.458  1.00  5.91
ATOM    786  HG1 GLU    50      44.921  50.538  46.466  1.00  5.91
ATOM    787  HG2 GLU    50      43.492  50.991  45.597  1.00  5.91
ATOM    788  CD  GLU    50      43.492  48.940  46.262  1.00  5.91
ATOM    789  OE1 GLU    50      42.303  48.549  46.121  1.00  5.91
ATOM    790  OE2 GLU    50      44.408  48.087  46.188  1.00  5.91
ATOM    791  C   GLU    50      45.182  51.115  49.287  1.00  5.91
ATOM    792  O   GLU    50      46.136  50.686  48.631  1.00  5.91
ATOM    793  N   ILE    51      45.004  50.801  50.569  1.00  5.58
ATOM    794  H   ILE    51      44.376  51.342  51.140  1.00  5.58
ATOM    795  CA  ILE    51      45.567  49.564  51.099  1.00  5.58
ATOM    796  HA  ILE    51      46.647  49.593  50.950  1.00  5.58
ATOM    797  CB  ILE    51      45.298  49.302  52.605  1.00  5.58
ATOM    798  HB  ILE    51      45.434  48.227  52.742  1.00  5.58
ATOM    799  CG2 ILE    51      46.343  49.939  53.531  1.00  5.58
ATOM    800 1HG2 ILE    51      46.058  50.950  53.804  1.00  5.58
ATOM    801 2HG2 ILE    51      46.410  49.352  54.444  1.00  5.58
ATOM    802 3HG2 ILE    51      47.323  49.946  53.059  1.00  5.58
ATOM    803  CG1 ILE    51      43.857  49.652  53.051  1.00  5.58
ATOM    804 1HG1 ILE    51      43.164  49.518  52.220  1.00  5.58
ATOM    805 2HG1 ILE    51      43.809  50.699  53.353  1.00  5.58
ATOM    806  CD1 ILE    51      43.368  48.764  54.203  1.00  5.58
ATOM    807  HD1 ILE    51      43.261  47.737  53.851  1.00  5.58
ATOM    808  HD2 ILE    51      44.077  48.779  55.027  1.00  5.58
ATOM    809  HD3 ILE    51      42.400  49.123  54.552  1.00  5.58
ATOM    810  C   ILE    51      45.028  48.375  50.279  1.00  5.58
ATOM    811  O   ILE    51      44.088  47.667  50.651  1.00  5.58
ATOM    812  N   SER    52      45.690  48.104  49.158  1.00  5.79
ATOM    813  H   SER    52      46.298  48.836  48.799  1.00  5.79
ATOM    814  CA  SER    52      45.919  46.742  48.742  1.00  5.79
ATOM    815  HA  SER    52      44.972  46.265  48.505  1.00  5.79
ATOM    816  CB  SER    52      46.867  46.625  47.540  1.00  5.79
ATOM    817  HB1 SER    52      47.829  47.081  47.781  1.00  5.79
ATOM    818  HB2 SER    52      46.466  47.135  46.670  1.00  5.79
ATOM    819  OG  SER    52      47.062  45.248  47.224  1.00  5.79
ATOM    820  HG  SER    52      47.355  44.779  48.026  1.00  5.79
ATOM    821  C   SER    52      46.605  46.042  49.924  1.00  5.79
ATOM    822  O   SER    52      47.832  46.076  50.133  1.00  5.79
ATOM    823  N   VAL    53      45.776  45.323  50.653  1.00  6.31
ATOM    824  H   VAL    53      44.793  45.538  50.579  1.00  6.31
ATOM    825  CA  VAL    53      46.162  44.095  51.317  1.00  6.31
ATOM    826  HA  VAL    53      46.992  44.343  51.967  1.00  6.31
ATOM    827  CB  VAL    53      44.987  43.618  52.221  1.00  6.31
ATOM    828  HB  VAL    53      45.256  42.678  52.696  1.00  6.31
ATOM    829  CG1 VAL    53      44.742  44.641  53.337  1.00  6.31
ATOM    830 1HG1 VAL    53      44.025  44.231  54.048  1.00  6.31
ATOM    831 2HG1 VAL    53      45.680  44.829  53.857  1.00  6.31
ATOM    832 3HG1 VAL    53      44.365  45.582  52.937  1.00  6.31
ATOM    833  CG2 VAL    53      43.634  43.423  51.508  1.00  6.31
ATOM    834 1HG2 VAL    53      42.895  43.100  52.243  1.00  6.31
ATOM    835 2HG2 VAL    53      43.296  44.352  51.052  1.00  6.31
ATOM    836 3HG2 VAL    53      43.702  42.636  50.762  1.00  6.31
ATOM    837  C   VAL    53      46.705  43.075  50.292  1.00  6.31
ATOM    838  O   VAL    53      47.543  43.406  49.437  1.00  6.31
ATOM    839  N   LYS    54      46.134  41.875  50.280  1.00  6.78
ATOM    840  H   LYS    54      45.636  41.587  51.126  1.00  6.78
ATOM    841  CA  LYS    54      45.881  41.022  49.119  1.00  6.78
ATOM    842  HA  LYS    54      44.941  40.520  49.358  1.00  6.78
ATOM    843  CB  LYS    54      45.591  41.798  47.797  1.00  6.78
ATOM    844  HB1 LYS    54      45.328  41.077  47.023  1.00  6.78
ATOM    845  HB2 LYS    54      46.484  42.322  47.458  1.00  6.78
ATOM    846  CG  LYS    54      44.416  42.802  47.933  1.00  6.78
ATOM    847  HG1 LYS    54      44.648  43.505  48.728  1.00  6.78
ATOM    848  HG2 LYS    54      43.520  42.252  48.224  1.00  6.78
ATOM    849  CD  LYS    54      44.095  43.641  46.681  1.00  6.78
ATOM    850  HD1 LYS    54      43.701  42.996  45.895  1.00  6.78
ATOM    851  HD2 LYS    54      45.008  44.109  46.319  1.00  6.78
ATOM    852  CE  LYS    54      43.060  44.726  47.047  1.00  6.78
ATOM    853  HE1 LYS    54      43.320  45.136  48.027  1.00  6.78
ATOM    854  HE2 LYS    54      42.077  44.259  47.142  1.00  6.78
ATOM    855  NZ  LYS    54      43.008  45.847  46.072  1.00  6.78
ATOM    856  HZ1 LYS    54      42.369  46.593  46.355  1.00  6.78
ATOM    857  HZ2 LYS    54      43.874  46.396  46.056  1.00  6.78
ATOM    858  HZ3 LYS    54      42.792  45.577  45.128  1.00  6.78
ATOM    859  C   LYS    54      46.851  39.870  49.007  1.00  6.78
ATOM    860  O   LYS    54      47.571  39.712  48.023  1.00  6.78
ATOM    861  N   GLY    55      46.869  39.066  50.062  1.00  6.99
ATOM    862  H   GLY    55      46.225  39.257  50.835  1.00  6.99
ATOM    863  CA  GLY    55      47.791  37.964  50.152  1.00  6.99
ATOM    864  HA1 GLY    55      48.784  38.385  50.196  1.00  6.99
ATOM    865  HA2 GLY    55      47.700  37.408  49.216  1.00  6.99
ATOM    866  C   GLY    55      47.604  36.988  51.277  1.00  6.99
ATOM    867  O   GLY    55      46.569  36.981  51.951  1.00  6.99
ATOM    868  N   PRO    56      48.604  36.130  51.481  1.00  6.90
ATOM    869  CD  PRO    56      49.589  35.715  50.481  1.00  6.90
ATOM    870  HD1 PRO    56      50.302  36.514  50.279  1.00  6.90
ATOM    871  HD2 PRO    56      49.068  35.430  49.566  1.00  6.90
ATOM    872  CG  PRO    56      50.298  34.492  51.063  1.00  6.90
ATOM    873  HG1 PRO    56      51.247  34.789  51.512  1.00  6.90
ATOM    874  HG2 PRO    56      50.462  33.728  50.302  1.00  6.90
ATOM    875  CB  PRO    56      49.333  34.000  52.149  1.00  6.90
ATOM    876  HB1 PRO    56      49.857  33.476  52.950  1.00  6.90
ATOM    877  HB2 PRO    56      48.589  33.341  51.698  1.00  6.90
ATOM    878  CA  PRO    56      48.642  35.272  52.646  1.00  6.90
ATOM    879  HA  PRO    56      47.629  35.015  52.960  1.00  6.90
ATOM    880  C   PRO    56      49.367  35.866  53.849  1.00  6.90
ATOM    881  O   PRO    56      48.889  35.832  54.975  1.00  6.90
ATOM    882  N   ASN    57      50.526  36.450  53.572  1.00  6.36
ATOM    883  H   ASN    57      50.859  36.325  52.635  1.00  6.36
ATOM    884  CA  ASN    57      51.227  37.393  54.432  1.00  6.36
ATOM    885  HA  ASN    57      50.517  37.769  55.177  1.00  6.36
ATOM    886  CB  ASN    57      52.375  36.695  55.177  1.00  6.36
ATOM    887  HB1 ASN    57      53.262  36.646  54.549  1.00  6.36
ATOM    888  HB2 ASN    57      52.070  35.679  55.432  1.00  6.36
ATOM    889  CG  ASN    57      52.736  37.380  56.488  1.00  6.36
ATOM    890  OD1 ASN    57      53.019  36.718  57.470  1.00  6.36
ATOM    891  ND2 ASN    57      52.745  38.691  56.564  1.00  6.36
ATOM    892 1HD2 ASN    57      52.491  39.280  55.780  1.00  6.36
ATOM    893 2HD2 ASN    57      52.987  39.082  57.456  1.00  6.36
ATOM    894  C   ASN    57      51.697  38.604  53.604  1.00  6.36
ATOM    895  O   ASN    57      51.758  39.721  54.106  1.00  6.36
ATOM    896  N   GLY    58      51.826  38.415  52.281  1.00  5.69
ATOM    897  H   GLY    58      51.913  37.473  51.945  1.00  5.69
ATOM    898  CA  GLY    58      51.629  39.472  51.279  1.00  5.69
ATOM    899  HA1 GLY    58      51.648  39.025  50.287  1.00  5.69
ATOM    900  HA2 GLY    58      52.461  40.173  51.354  1.00  5.69
ATOM    901  C   GLY    58      50.329  40.283  51.405  1.00  5.69
ATOM    902  O   GLY    58      50.173  41.297  50.726  1.00  5.69
ATOM    903  N   GLU    59      49.417  39.814  52.265  1.00  4.99
ATOM    904  H   GLU    59      49.663  38.982  52.762  1.00  4.99
ATOM    905  CA  GLU    59      48.230  40.512  52.775  1.00  4.99
ATOM    906  HA  GLU    59      47.564  40.679  51.955  1.00  4.99
ATOM    907  CB  GLU    59      47.556  39.581  53.824  1.00  4.99
ATOM    908  HB1 GLU    59      48.226  39.534  54.684  1.00  4.99
ATOM    909  HB2 GLU    59      47.497  38.566  53.456  1.00  4.99
ATOM    910  CG  GLU    59      46.161  39.983  54.349  1.00  4.99
ATOM    911  HG1 GLU    59      46.197  41.007  54.713  1.00  4.99
ATOM    912  HG2 GLU    59      45.945  39.344  55.208  1.00  4.99
ATOM    913  CD  GLU    59      45.004  39.852  53.340  1.00  4.99
ATOM    914  OE1 GLU    59      43.869  39.549  53.778  1.00  4.99
ATOM    915  OE2 GLU    59      45.247  40.091  52.131  1.00  4.99
ATOM    916  C   GLU    59      48.522  41.811  53.447  1.00  4.99
ATOM    917  O   GLU    59      47.714  42.711  53.432  1.00  4.99
ATOM    918  N   SER    60      49.742  41.967  53.995  1.00  4.50
ATOM    919  H   SER    60      50.422  41.226  54.041  1.00  4.50
ATOM    920  CA  SER    60      50.175  43.320  54.279  1.00  4.50
ATOM    921  HA  SER    60      49.370  43.793  54.870  1.00  4.50
ATOM    922  CB  SER    60      51.460  43.419  55.063  1.00  4.50
ATOM    923  HB1 SER    60      52.048  44.298  54.785  1.00  4.50
ATOM    924  HB2 SER    60      52.097  42.542  54.936  1.00  4.50
ATOM    925  OG  SER    60      51.152  43.558  56.453  1.00  4.50
ATOM    926  HG  SER    60      50.723  44.432  56.595  1.00  4.50
ATOM    927  C   SER    60      50.262  44.164  52.948  1.00  4.50
ATOM    928  O   SER    60      51.126  43.954  52.158  1.00  4.50
ATOM    929  N   SER    61      49.321  45.138  52.764  1.00  4.08
ATOM    930  H   SER    61      48.432  45.067  53.273  1.00  4.08
ATOM    931  CA  SER    61      49.708  46.545  52.587  1.00  4.08
ATOM    932  HA  SER    61      49.251  46.980  51.729  1.00  4.08
ATOM    933  CB  SER    61      49.207  47.349  53.820  1.00  4.08
ATOM    934  HB1 SER    61      49.376  48.401  53.611  1.00  4.08
ATOM    935  HB2 SER    61      49.844  47.057  54.655  1.00  4.08
ATOM    936  OG  SER    61      47.873  47.093  54.139  1.00  4.08
ATOM    937  HG  SER    61      47.829  47.199  55.114  1.00  4.08
ATOM    938  C   SER    61      51.215  46.730  52.562  1.00  4.08
ATOM    939  O   SER    61      51.927  46.682  53.559  1.00  4.08
ATOM    940  N   VAL    62      51.670  46.883  51.336  1.00  3.17
ATOM    941  H   VAL    62      50.962  46.857  50.626  1.00  3.17
ATOM    942  CA  VAL    62      52.894  47.556  50.946  1.00  3.17
ATOM    943  HA  VAL    62      53.649  46.833  50.671  1.00  3.17
ATOM    944  CB  VAL    62      52.464  48.445  49.742  1.00  3.17
ATOM    945  HB  VAL    62      52.078  49.395  50.120  1.00  3.17
ATOM    946  CG1 VAL    62      53.660  48.806  48.867  1.00  3.17
ATOM    947 1HG1 VAL    62      53.469  48.543  47.832  1.00  3.17
ATOM    948 2HG1 VAL    62      53.785  49.882  48.919  1.00  3.17
ATOM    949 3HG1 VAL    62      54.566  48.321  49.217  1.00  3.17
ATOM    950  CG2 VAL    62      51.315  47.946  48.835  1.00  3.17
ATOM    951 1HG2 VAL    62      51.193  48.629  47.993  1.00  3.17
ATOM    952 2HG2 VAL    62      51.518  46.949  48.478  1.00  3.17
ATOM    953 3HG2 VAL    62      50.369  47.966  49.380  1.00  3.17
ATOM    954  C   VAL    62      53.451  48.599  51.948  1.00  3.17
ATOM    955  O   VAL    62      52.707  49.303  52.628  1.00  3.17
ATOM    956  N   ILE    63      54.730  48.932  51.773  1.00  2.69
ATOM    957  H   ILE    63      55.327  48.227  51.351  1.00  2.69
ATOM    958  CA  ILE    63      55.189  50.334  51.700  1.00  2.69
ATOM    959  HA  ILE    63      54.323  50.987  51.583  1.00  2.69
ATOM    960  CB  ILE    63      55.913  50.725  53.021  1.00  2.69
ATOM    961  HB  ILE    63      56.018  51.810  53.031  1.00  2.69
ATOM    962  CG2 ILE    63      55.141  50.338  54.298  1.00  2.69
ATOM    963 1HG2 ILE    63      55.604  50.793  55.174  1.00  2.69
ATOM    964 2HG2 ILE    63      54.109  50.656  54.234  1.00  2.69
ATOM    965 3HG2 ILE    63      55.148  49.253  54.420  1.00  2.69
ATOM    966  CG1 ILE    63      57.307  50.092  53.154  1.00  2.69
ATOM    967 1HG1 ILE    63      57.334  49.131  52.646  1.00  2.69
ATOM    968 2HG1 ILE    63      57.561  49.913  54.200  1.00  2.69
ATOM    969  CD1 ILE    63      58.354  51.044  52.589  1.00  2.69
ATOM    970  HD1 ILE    63      58.604  51.734  53.388  1.00  2.69
ATOM    971  HD2 ILE    63      59.251  50.524  52.284  1.00  2.69
ATOM    972  HD3 ILE    63      57.979  51.580  51.720  1.00  2.69
ATOM    973  C   ILE    63      56.032  50.457  50.419  1.00  2.69
ATOM    974  O   ILE    63      56.851  49.580  50.176  1.00  2.69
ATOM    975  N   HIS    64      55.795  51.417  49.519  1.00  2.89
ATOM    976  H   HIS    64      55.131  52.150  49.714  1.00  2.89
ATOM    977  CA  HIS    64      56.496  51.413  48.219  1.00  2.89
ATOM    978  HA  HIS    64      56.763  50.394  47.960  1.00  2.89
ATOM    979  CB  HIS    64      55.666  51.963  47.037  1.00  2.89
ATOM    980  HB1 HIS    64      56.320  52.021  46.165  1.00  2.89
ATOM    981  HB2 HIS    64      55.362  52.984  47.252  1.00  2.89
ATOM    982  CG  HIS    64      54.458  51.180  46.593  1.00  2.89
ATOM    983  ND1 HIS    64      54.422  50.162  45.633  1.00  2.89
ATOM    984  CE1 HIS    64      53.120  49.873  45.449  1.00  2.89
ATOM    985  HE1 HIS    64      52.742  49.128  44.763  1.00  2.89
ATOM    986  NE2 HIS    64      52.356  50.635  46.248  1.00  2.89
ATOM    987  HE2 HIS    64      51.342  50.619  46.384  1.00  2.89
ATOM    988  CD2 HIS    64      53.179  51.466  46.949  1.00  2.89
ATOM    989  HD2 HIS    64      52.837  52.212  47.636  1.00  2.89
ATOM    990  C   HIS    64      57.771  52.221  48.250  1.00  2.89
ATOM    991  O   HIS    64      57.741  53.326  48.777  1.00  2.89
ATOM    992  N   ASP    65      58.829  51.800  47.554  1.00  2.97
ATOM    993  H   ASP    65      58.791  50.902  47.084  1.00  2.97
ATOM    994  CA  ASP    65      59.801  52.819  47.135  1.00  2.97
ATOM    995  HA  ASP    65      59.967  53.489  47.968  1.00  2.97
ATOM    996  CB  ASP    65      61.176  52.253  46.771  1.00  2.97
ATOM    997  HB1 ASP    65      61.091  51.611  45.892  1.00  2.97
ATOM    998  HB2 ASP    65      61.585  51.677  47.592  1.00  2.97
ATOM    999  CG  ASP    65      62.103  53.434  46.495  1.00  2.97
ATOM   1000  OD1 ASP    65      62.081  54.394  47.301  1.00  2.97
ATOM   1001  OD2 ASP    65      62.608  53.490  45.353  1.00  2.97
ATOM   1002  C   ASP    65      59.259  53.671  45.987  1.00  2.97
ATOM   1003  O   ASP    65      58.685  53.163  45.026  1.00  2.97
ATOM   1004  N   ARG    66      59.507  54.977  46.068  1.00  3.54
ATOM   1005  H   ARG    66      60.123  55.273  46.821  1.00  3.54
ATOM   1006  CA  ARG    66      59.082  55.972  45.080  1.00  3.54
ATOM   1007  HA  ARG    66      58.131  55.663  44.640  1.00  3.54
ATOM   1008  CB  ARG    66      58.889  57.297  45.849  1.00  3.54
ATOM   1009  HB1 ARG    66      59.819  57.549  46.362  1.00  3.54
ATOM   1010  HB2 ARG    66      58.129  57.135  46.617  1.00  3.54
ATOM   1011  CG  ARG    66      58.465  58.522  45.024  1.00  3.54
ATOM   1012  HG1 ARG    66      59.289  58.850  44.394  1.00  3.54
ATOM   1013  HG2 ARG    66      58.247  59.329  45.722  1.00  3.54
ATOM   1014  CD  ARG    66      57.233  58.249  44.152  1.00  3.54
ATOM   1015  HD1 ARG    66      56.497  57.706  44.743  1.00  3.54
ATOM   1016  HD2 ARG    66      57.508  57.610  43.315  1.00  3.54
ATOM   1017  NE  ARG    66      56.663  59.496  43.615  1.00  3.54
ATOM   1018  HE  ARG    66      57.292  60.141  43.127  1.00  3.54
ATOM   1019  CZ  ARG    66      55.401  59.873  43.654  1.00  3.54
ATOM   1020  NH1 ARG    66      54.510  59.230  44.358  1.00  3.54
ATOM   1021 1HH1 ARG    66      54.884  58.638  45.087  1.00  3.54
ATOM   1022 2HH1 ARG    66      53.534  59.458  44.348  1.00  3.54
ATOM   1023  NH2 ARG    66      55.054  60.932  42.988  1.00  3.54
ATOM   1024 1HH2 ARG    66      55.837  61.507  42.649  1.00  3.54
ATOM   1025 2HH2 ARG    66      54.121  61.282  43.005  1.00  3.54
ATOM   1026  C   ARG    66      60.071  56.134  43.933  1.00  3.54
ATOM   1027  O   ARG    66      59.744  56.747  42.914  1.00  3.54
ATOM   1028  N   LYS    67      61.303  55.640  44.063  1.00  3.97
ATOM   1029  H   LYS    67      61.569  55.141  44.911  1.00  3.97
ATOM   1030  CA  LYS    67      62.296  55.736  42.987  1.00  3.97
ATOM   1031  HA  LYS    67      61.984  56.485  42.270  1.00  3.97
ATOM   1032  CB  LYS    67      63.663  56.193  43.527  1.00  3.97
ATOM   1033  HB1 LYS    67      64.318  56.365  42.671  1.00  3.97
ATOM   1034  HB2 LYS    67      64.107  55.386  44.112  1.00  3.97
ATOM   1035  CG  LYS    67      63.656  57.476  44.394  1.00  3.97
ATOM   1036  HG1 LYS    67      64.663  57.893  44.374  1.00  3.97
ATOM   1037  HG2 LYS    67      63.457  57.180  45.425  1.00  3.97
ATOM   1038  CD  LYS    67      62.657  58.602  44.042  1.00  3.97
ATOM   1039  HD1 LYS    67      62.929  59.486  44.620  1.00  3.97
ATOM   1040  HD2 LYS    67      61.668  58.309  44.386  1.00  3.97
ATOM   1041  CE  LYS    67      62.608  58.990  42.556  1.00  3.97
ATOM   1042  HE1 LYS    67      63.199  58.268  41.985  1.00  3.97
ATOM   1043  HE2 LYS    67      63.076  59.972  42.439  1.00  3.97
ATOM   1044  NZ  LYS    67      61.217  59.020  42.029  1.00  3.97
ATOM   1045  HZ1 LYS    67      61.184  59.257  41.049  1.00  3.97
ATOM   1046  HZ2 LYS    67      60.727  58.140  42.171  1.00  3.97
ATOM   1047  HZ3 LYS    67      60.636  59.726  42.495  1.00  3.97
ATOM   1048  C   LYS    67      62.376  54.496  42.109  1.00  3.97
ATOM   1049  O   LYS    67      62.697  54.619  40.933  1.00  3.97
ATOM   1050  N   SER    68      61.960  53.362  42.654  1.00  4.08
ATOM   1051  H   SER    68      61.868  53.389  43.664  1.00  4.08
ATOM   1052  CA  SER    68      62.006  52.036  42.032  1.00  4.08
ATOM   1053  HA  SER    68      62.509  52.091  41.066  1.00  4.08
ATOM   1054  CB  SER    68      62.809  51.104  42.958  1.00  4.08
ATOM   1055  HB1 SER    68      63.207  50.273  42.374  1.00  4.08
ATOM   1056  HB2 SER    68      62.147  50.700  43.726  1.00  4.08
ATOM   1057  OG  SER    68      63.874  51.786  43.612  1.00  4.08
ATOM   1058  HG  SER    68      63.506  52.432  44.253  1.00  4.08
ATOM   1059  C   SER    68      60.602  51.454  41.816  1.00  4.08
ATOM   1060  O   SER    68      60.464  50.421  41.169  1.00  4.08
ATOM   1061  N   GLY    69      59.566  52.099  42.375  1.00  3.86
ATOM   1062  H   GLY    69      59.765  52.903  42.948  1.00  3.86
ATOM   1063  CA  GLY    69      58.150  51.739  42.238  1.00  3.86
ATOM   1064  HA1 GLY    69      57.875  51.778  41.184  1.00  3.86
ATOM   1065  HA2 GLY    69      57.546  52.468  42.777  1.00  3.86
ATOM   1066  C   GLY    69      57.786  50.350  42.768  1.00  3.86
ATOM   1067  O   GLY    69      56.952  49.653  42.193  1.00  3.86
ATOM   1068  N   LYS    70      58.462  49.917  43.832  1.00  3.52
ATOM   1069  H   LYS    70      59.054  50.586  44.301  1.00  3.52
ATOM   1070  CA  LYS    70      58.458  48.527  44.290  1.00  3.52
ATOM   1071  HA  LYS    70      57.984  47.911  43.525  1.00  3.52
ATOM   1072  CB  LYS    70      59.921  48.049  44.472  1.00  3.52
ATOM   1073  HB1 LYS    70      60.222  48.112  45.520  1.00  3.52
ATOM   1074  HB2 LYS    70      60.579  48.721  43.917  1.00  3.52
ATOM   1075  CG  LYS    70      60.200  46.636  43.926  1.00  3.52
ATOM   1076  HG1 LYS    70      61.281  46.490  43.895  1.00  3.52
ATOM   1077  HG2 LYS    70      59.840  46.593  42.897  1.00  3.52
ATOM   1078  CD  LYS    70      59.583  45.463  44.704  1.00  3.52
ATOM   1079  HD1 LYS    70      59.715  44.560  44.105  1.00  3.52
ATOM   1080  HD2 LYS    70      58.514  45.631  44.832  1.00  3.52
ATOM   1081  CE  LYS    70      60.255  45.246  46.067  1.00  3.52
ATOM   1082  HE1 LYS    70      60.087  46.128  46.691  1.00  3.52
ATOM   1083  HE2 LYS    70      61.334  45.137  45.924  1.00  3.52
ATOM   1084  NZ  LYS    70      59.726  44.045  46.759  1.00  3.52
ATOM   1085  HZ1 LYS    70      60.248  43.864  47.627  1.00  3.52
ATOM   1086  HZ2 LYS    70      58.762  44.182  47.048  1.00  3.52
ATOM   1087  HZ3 LYS    70      59.840  43.210  46.212  1.00  3.52
ATOM   1088  C   LYS    70      57.634  48.431  45.567  1.00  3.52
ATOM   1089  O   LYS    70      58.021  49.025  46.580  1.00  3.52
ATOM   1090  N   LYS    71      56.544  47.644  45.540  1.00  3.24
ATOM   1091  H   LYS    71      56.243  47.285  44.648  1.00  3.24
ATOM   1092  CA  LYS    71      55.846  47.211  46.766  1.00  3.24
ATOM   1093  HA  LYS    71      55.525  48.109  47.284  1.00  3.24
ATOM   1094  CB  LYS    71      54.625  46.270  46.486  1.00  3.24
ATOM   1095  HB1 LYS    71      54.899  45.546  45.717  1.00  3.24
ATOM   1096  HB2 LYS    71      53.800  46.873  46.105  1.00  3.24
ATOM   1097  CG  LYS    71      54.153  45.479  47.747  1.00  3.24
ATOM   1098  HG1 LYS    71      54.072  46.187  48.563  1.00  3.24
ATOM   1099  HG2 LYS    71      54.930  44.767  48.027  1.00  3.24
ATOM   1100  CD  LYS    71      52.829  44.676  47.697  1.00  3.24
ATOM   1101  HD1 LYS    71      52.960  43.787  47.079  1.00  3.24
ATOM   1102  HD2 LYS    71      52.042  45.286  47.256  1.00  3.24
ATOM   1103  CE  LYS    71      52.459  44.266  49.149  1.00  3.24
ATOM   1104  HE1 LYS    71      52.628  45.130  49.796  1.00  3.24
ATOM   1105  HE2 LYS    71      53.159  43.496  49.486  1.00  3.24
ATOM   1106  NZ  LYS    71      51.057  43.795  49.366  1.00  3.24
ATOM   1107  HZ1 LYS    71      50.918  43.634  50.368  1.00  3.24
ATOM   1108  HZ2 LYS    71      50.353  44.477  49.114  1.00  3.24
ATOM   1109  HZ3 LYS    71      50.845  42.904  48.938  1.00  3.24
ATOM   1110  C   LYS    71      56.850  46.485  47.650  1.00  3.24
ATOM   1111  O   LYS    71      57.390  45.464  47.219  1.00  3.24
ATOM   1112  N   PHE    72      57.019  46.921  48.888  1.00  2.92
ATOM   1113  H   PHE    72      56.698  47.844  49.156  1.00  2.92
ATOM   1114  CA  PHE    72      57.725  46.143  49.893  1.00  2.92
ATOM   1115  HA  PHE    72      58.232  45.298  49.430  1.00  2.92
ATOM   1116  CB  PHE    72      58.795  47.004  50.572  1.00  2.92
ATOM   1117  HB1 PHE    72      59.317  46.378  51.292  1.00  2.92
ATOM   1118  HB2 PHE    72      58.289  47.776  51.142  1.00  2.92
ATOM   1119  CG  PHE    72      59.872  47.638  49.716  1.00  2.92
ATOM   1120  CD1 PHE    72      60.113  49.017  49.802  1.00  2.92
ATOM   1121  HD1 PHE    72      59.438  49.648  50.351  1.00  2.92
ATOM   1122  CE1 PHE    72      61.268  49.564  49.225  1.00  2.92
ATOM   1123  HE1 PHE    72      61.499  50.601  49.385  1.00  2.92
ATOM   1124  CZ  PHE    72      62.147  48.757  48.484  1.00  2.92
ATOM   1125  HZ  PHE    72      63.041  49.183  48.050  1.00  2.92
ATOM   1126  CE2 PHE    72      61.881  47.386  48.353  1.00  2.92
ATOM   1127  HE2 PHE    72      62.574  46.746  47.826  1.00  2.92
ATOM   1128  CD2 PHE    72      60.755  46.833  48.983  1.00  2.92
ATOM   1129  HD2 PHE    72      60.587  45.778  48.936  1.00  2.92
ATOM   1130  C   PHE    72      56.804  45.580  50.965  1.00  2.92
ATOM   1131  O   PHE    72      55.777  46.181  51.275  1.00  2.92
ATOM   1132  N   SER    73      57.220  44.470  51.571  1.00  3.16
ATOM   1133  H   SER    73      58.065  44.026  51.223  1.00  3.16
ATOM   1134  CA  SER    73      56.805  44.163  52.943  1.00  3.16
ATOM   1135  HA  SER    73      55.729  44.312  53.036  1.00  3.16
ATOM   1136  CB  SER    73      57.106  42.700  53.242  1.00  3.16
ATOM   1137  HB1 SER    73      58.179  42.571  53.331  1.00  3.16
ATOM   1138  HB2 SER    73      56.740  42.077  52.426  1.00  3.16
ATOM   1139  OG  SER    73      56.432  42.333  54.425  1.00  3.16
ATOM   1140  HG  SER    73      57.114  42.053  55.093  1.00  3.16
ATOM   1141  C   SER    73      57.499  45.083  53.943  1.00  3.16
ATOM   1142  O   SER    73      58.496  45.721  53.610  1.00  3.16
ATOM   1143  N   ILE    74      56.972  45.203  55.159  1.00  2.71
ATOM   1144  H   ILE    74      56.180  44.620  55.403  1.00  2.71
ATOM   1145  CA  ILE    74      57.468  46.198  56.114  1.00  2.71
ATOM   1146  HA  ILE    74      57.541  47.140  55.570  1.00  2.71
ATOM   1147  CB  ILE    74      56.499  46.417  57.307  1.00  2.71
ATOM   1148  HB  ILE    74      56.870  45.829  58.148  1.00  2.71
ATOM   1149  CG2 ILE    74      56.539  47.900  57.727  1.00  2.71
ATOM   1150 1HG2 ILE    74      55.954  48.044  58.635  1.00  2.71
ATOM   1151 2HG2 ILE    74      57.564  48.201  57.928  1.00  2.71
ATOM   1152 3HG2 ILE    74      56.152  48.539  56.934  1.00  2.71
ATOM   1153  CG1 ILE    74      55.025  45.980  57.099  1.00  2.71
ATOM   1154 1HG1 ILE    74      54.480  46.181  58.021  1.00  2.71
ATOM   1155 2HG1 ILE    74      54.995  44.899  56.952  1.00  2.71
ATOM   1156  CD1 ILE    74      54.249  46.647  55.952  1.00  2.71
ATOM   1157  HD1 ILE    74      54.675  46.394  54.983  1.00  2.71
ATOM   1158  HD2 ILE    74      53.217  46.299  55.976  1.00  2.71
ATOM   1159  HD3 ILE    74      54.253  47.726  56.068  1.00  2.71
ATOM   1160  C   ILE    74      58.893  45.840  56.578  1.00  2.71
ATOM   1161  O   ILE    74      59.741  46.724  56.744  1.00  2.71
ATOM   1162  N   GLU    75      59.192  44.544  56.734  1.00  3.00
ATOM   1163  H   GLU    75      58.478  43.834  56.567  1.00  3.00
ATOM   1164  CA  GLU    75      60.547  44.077  57.039  1.00  3.00
ATOM   1165  HA  GLU    75      60.963  44.787  57.754  1.00  3.00
ATOM   1166  CB  GLU    75      60.542  42.720  57.774  1.00  3.00
ATOM   1167  HB1 GLU    75      59.729  42.716  58.501  1.00  3.00
ATOM   1168  HB2 GLU    75      61.472  42.646  58.339  1.00  3.00
ATOM   1169  CG  GLU    75      60.438  41.458  56.905  1.00  3.00
ATOM   1170  HG1 GLU    75      60.325  40.591  57.559  1.00  3.00
ATOM   1171  HG2 GLU    75      61.374  41.337  56.354  1.00  3.00
ATOM   1172  CD  GLU    75      59.266  41.515  55.925  1.00  3.00
ATOM   1173  OE1 GLU    75      58.152  41.909  56.339  1.00  3.00
ATOM   1174  OE2 GLU    75      59.493  41.281  54.725  1.00  3.00
ATOM   1175  C   GLU    75      61.508  44.115  55.834  1.00  3.00
ATOM   1176  O   GLU    75      62.705  44.357  56.004  1.00  3.00
ATOM   1177  N   GLU    76      61.013  43.942  54.604  1.00  2.92
ATOM   1178  H   GLU    76      60.054  43.630  54.508  1.00  2.92
ATOM   1179  CA  GLU    76      61.802  44.117  53.375  1.00  2.92
ATOM   1180  HA  GLU    76      62.710  43.518  53.450  1.00  2.92
ATOM   1181  CB  GLU    76      60.998  43.618  52.157  1.00  2.92
ATOM   1182  HB1 GLU    76      60.184  44.317  51.972  1.00  2.92
ATOM   1183  HB2 GLU    76      60.566  42.642  52.377  1.00  2.92
ATOM   1184  CG  GLU    76      61.875  43.487  50.894  1.00  2.92
ATOM   1185  HG1 GLU    76      62.503  42.599  50.996  1.00  2.92
ATOM   1186  HG2 GLU    76      62.536  44.352  50.823  1.00  2.92
ATOM   1187  CD  GLU    76      61.085  43.414  49.578  1.00  2.92
ATOM   1188  OE1 GLU    76      59.838  43.536  49.559  1.00  2.92
ATOM   1189  OE2 GLU    76      61.698  43.400  48.488  1.00  2.92
ATOM   1190  C   GLU    76      62.222  45.580  53.167  1.00  2.92
ATOM   1191  O   GLU    76      63.356  45.885  52.798  1.00  2.92
ATOM   1192  N   ALA    77      61.308  46.502  53.454  1.00  2.23
ATOM   1193  H   ALA    77      60.373  46.176  53.686  1.00  2.23
ATOM   1194  CA  ALA    77      61.522  47.936  53.486  1.00  2.23
ATOM   1195  HA  ALA    77      61.889  48.279  52.518  1.00  2.23
ATOM   1196  CB  ALA    77      60.179  48.581  53.760  1.00  2.23
ATOM   1197  HB1 ALA    77      60.339  49.648  53.880  1.00  2.23
ATOM   1198  HB2 ALA    77      59.517  48.376  52.925  1.00  2.23
ATOM   1199  HB3 ALA    77      59.733  48.179  54.666  1.00  2.23
ATOM   1200  C   ALA    77      62.522  48.335  54.564  1.00  2.23
ATOM   1201  O   ALA    77      63.420  49.130  54.313  1.00  2.23
ATOM   1202  N   LEU    78      62.401  47.790  55.773  1.00  2.41
ATOM   1203  H   LEU    78      61.594  47.208  55.979  1.00  2.41
ATOM   1204  CA  LEU    78      63.408  48.011  56.809  1.00  2.41
ATOM   1205  HA  LEU    78      63.442  49.075  57.042  1.00  2.41
ATOM   1206  CB  LEU    78      62.954  47.230  58.058  1.00  2.41
ATOM   1207  HB1 LEU    78      62.895  46.174  57.802  1.00  2.41
ATOM   1208  HB2 LEU    78      61.950  47.559  58.334  1.00  2.41
ATOM   1209  CG  LEU    78      63.868  47.364  59.286  1.00  2.41
ATOM   1210  HG  LEU    78      64.885  47.073  59.025  1.00  2.41
ATOM   1211  CD1 LEU    78      63.878  48.798  59.815  1.00  2.41
ATOM   1212 1HD1 LEU    78      64.340  49.456  59.082  1.00  2.41
ATOM   1213 2HD1 LEU    78      62.862  49.129  60.027  1.00  2.41
ATOM   1214 3HD1 LEU    78      64.473  48.830  60.722  1.00  2.41
ATOM   1215  CD2 LEU    78      63.368  46.438  60.393  1.00  2.41
ATOM   1216 1HD2 LEU    78      64.005  46.527  61.274  1.00  2.41
ATOM   1217 2HD2 LEU    78      62.345  46.689  60.669  1.00  2.41
ATOM   1218 3HD2 LEU    78      63.396  45.403  60.050  1.00  2.41
ATOM   1219  C   LEU    78      64.810  47.595  56.324  1.00  2.41
ATOM   1220  O   LEU    78      65.740  48.397  56.394  1.00  2.41
ATOM   1221  N   GLN    79      64.943  46.391  55.759  1.00  3.01
ATOM   1222  H   GLN    79      64.129  45.786  55.695  1.00  3.01
ATOM   1223  CA  GLN    79      66.232  45.877  55.277  1.00  3.01
ATOM   1224  HA  GLN    79      66.953  45.919  56.095  1.00  3.01
ATOM   1225  CB  GLN    79      66.060  44.409  54.865  1.00  3.01
ATOM   1226  HB1 GLN    79      66.949  44.075  54.327  1.00  3.01
ATOM   1227  HB2 GLN    79      65.203  44.321  54.195  1.00  3.01
ATOM   1228  CG  GLN    79      65.864  43.496  56.085  1.00  3.01
ATOM   1229  HG1 GLN    79      65.118  43.913  56.760  1.00  3.01
ATOM   1230  HG2 GLN    79      66.805  43.419  56.630  1.00  3.01
ATOM   1231  CD  GLN    79      65.420  42.104  55.664  1.00  3.01
ATOM   1232  OE1 GLN    79      66.216  41.196  55.505  1.00  3.01
ATOM   1233  NE2 GLN    79      64.140  41.882  55.467  1.00  3.01
ATOM   1234 1HE2 GLN    79      63.478  42.637  55.594  1.00  3.01
ATOM   1235 2HE2 GLN    79      63.873  40.957  55.182  1.00  3.01
ATOM   1236  C   GLN    79      66.842  46.690  54.120  1.00  3.01
ATOM   1237  O   GLN    79      68.051  46.913  54.085  1.00  3.01
ATOM   1238  N   SER    80      66.001  47.177  53.208  1.00  2.76
ATOM   1239  H   SER    80      65.023  46.919  53.289  1.00  2.76
ATOM   1240  CA  SER    80      66.371  48.081  52.110  1.00  2.76
ATOM   1241  HA  SER    80      67.371  47.809  51.770  1.00  2.76
ATOM   1242  CB  SER    80      65.426  47.877  50.920  1.00  2.76
ATOM   1243  HB1 SER    80      65.578  46.877  50.512  1.00  2.76
ATOM   1244  HB2 SER    80      65.657  48.605  50.141  1.00  2.76
ATOM   1245  OG  SER    80      64.075  48.012  51.302  1.00  2.76
ATOM   1246  HG  SER    80      63.791  47.182  51.731  1.00  2.76
ATOM   1247  C   SER    80      66.453  49.556  52.518  1.00  2.76
ATOM   1248  O   SER    80      66.691  50.424  51.678  1.00  2.76
ATOM   1249  N   GLY    81      66.315  49.864  53.813  1.00  2.60
ATOM   1250  H   GLY    81      66.081  49.127  54.469  1.00  2.60
ATOM   1251  CA  GLY    81      66.569  51.202  54.337  1.00  2.60
ATOM   1252  HA1 GLY    81      67.560  51.529  54.020  1.00  2.60
ATOM   1253  HA2 GLY    81      66.548  51.149  55.425  1.00  2.60
ATOM   1254  C   GLY    81      65.556  52.240  53.891  1.00  2.60
ATOM   1255  O   GLY    81      65.867  53.426  53.820  1.00  2.60
ATOM   1256  N   ARG    82      64.323  51.803  53.682  1.00  2.18
ATOM   1257  H   ARG    82      64.194  50.790  53.706  1.00  2.18
ATOM   1258  CA  ARG    82      63.148  52.622  53.421  1.00  2.18
ATOM   1259  HA  ARG    82      63.429  53.671  53.527  1.00  2.18
ATOM   1260  CB  ARG    82      62.746  52.383  51.963  1.00  2.18
ATOM   1261  HB1 ARG    82      62.177  51.452  51.905  1.00  2.18
ATOM   1262  HB2 ARG    82      63.635  52.274  51.337  1.00  2.18
ATOM   1263  CG  ARG    82      61.946  53.581  51.444  1.00  2.18
ATOM   1264  HG1 ARG    82      62.595  54.239  50.865  1.00  2.18
ATOM   1265  HG2 ARG    82      61.541  54.156  52.274  1.00  2.18
ATOM   1266  CD  ARG    82      60.804  53.080  50.575  1.00  2.18
ATOM   1267  HD1 ARG    82      60.331  52.211  51.033  1.00  2.18
ATOM   1268  HD2 ARG    82      61.217  52.781  49.613  1.00  2.18
ATOM   1269  NE  ARG    82      59.793  54.117  50.379  1.00  2.18
ATOM   1270  HE  ARG    82      59.732  54.516  49.462  1.00  2.18
ATOM   1271  CZ  ARG    82      58.832  54.468  51.208  1.00  2.18
ATOM   1272  NH1 ARG    82      58.734  53.998  52.403  1.00  2.18
ATOM   1273 1HH1 ARG    82      59.425  53.327  52.703  1.00  2.18
ATOM   1274 2HH1 ARG    82      58.504  54.676  53.130  1.00  2.18
ATOM   1275  NH2 ARG    82      57.922  55.309  50.833  1.00  2.18
ATOM   1276 1HH2 ARG    82      57.669  55.280  49.857  1.00  2.18
ATOM   1277 2HH2 ARG    82      57.181  55.533  51.471  1.00  2.18
ATOM   1278  C   ARG    82      62.031  52.352  54.449  1.00  2.18
ATOM   1279  O   ARG    82      60.860  52.579  54.157  1.00  2.18
ATOM   1280  N   LEU    83      62.424  51.950  55.670  1.00  2.01
ATOM   1281  H   LEU    83      63.332  51.506  55.686  1.00  2.01
ATOM   1282  CA  LEU    83      62.095  52.631  56.941  1.00  2.01
ATOM   1283  HA  LEU    83      62.342  53.673  56.781  1.00  2.01
ATOM   1284  CB  LEU    83      60.589  52.633  57.305  1.00  2.01
ATOM   1285  HB1 LEU    83      60.036  53.073  56.476  1.00  2.01
ATOM   1286  HB2 LEU    83      60.471  53.314  58.141  1.00  2.01
ATOM   1287  CG  LEU    83      59.878  51.337  57.703  1.00  2.01
ATOM   1288  HG  LEU    83      60.346  50.954  58.605  1.00  2.01
ATOM   1289  CD1 LEU    83      58.401  51.642  57.967  1.00  2.01
ATOM   1290 1HD1 LEU    83      58.299  52.260  58.855  1.00  2.01
ATOM   1291 2HD1 LEU    83      57.961  52.152  57.110  1.00  2.01
ATOM   1292 3HD1 LEU    83      57.848  50.718  58.134  1.00  2.01
ATOM   1293  CD2 LEU    83      59.912  50.277  56.618  1.00  2.01
ATOM   1294 1HD2 LEU    83      59.347  49.399  56.930  1.00  2.01
ATOM   1295 2HD2 LEU    83      59.484  50.680  55.701  1.00  2.01
ATOM   1296 3HD2 LEU    83      60.936  49.963  56.444  1.00  2.01
ATOM   1297  C   LEU    83      63.082  52.319  58.064  1.00  2.01
ATOM   1298  O   LEU    83      64.116  51.701  57.829  1.00  2.01
ATOM   1299  N   THR    84      62.831  52.898  59.238  1.00  2.25
ATOM   1300  H   THR    84      61.933  53.339  59.355  1.00  2.25
ATOM   1301  CA  THR    84      63.735  52.930  60.398  1.00  2.25
ATOM   1302  HA  THR    84      64.646  52.398  60.130  1.00  2.25
ATOM   1303  CB  THR    84      64.147  54.374  60.732  1.00  2.25
ATOM   1304  HB  THR    84      64.582  54.812  59.832  1.00  2.25
ATOM   1305  CG2 THR    84      63.019  55.294  61.203  1.00  2.25
ATOM   1306 1HG2 THR    84      63.408  56.301  61.360  1.00  2.25
ATOM   1307 2HG2 THR    84      62.241  55.342  60.441  1.00  2.25
ATOM   1308 3HG2 THR    84      62.595  54.924  62.135  1.00  2.25
ATOM   1309  OG1 THR    84      65.136  54.384  61.730  1.00  2.25
ATOM   1310  HG1 THR    84      65.405  55.295  61.873  1.00  2.25
ATOM   1311  C   THR    84      63.077  52.197  61.558  1.00  2.25
ATOM   1312  O   THR    84      61.872  52.399  61.705  1.00  2.25
ATOM   1313  N   PRO    85      63.774  51.340  62.335  1.00  2.59
ATOM   1314  CD  PRO    85      65.224  51.180  62.383  1.00  2.59
ATOM   1315  HD1 PRO    85      65.672  52.067  62.831  1.00  2.59
ATOM   1316  HD2 PRO    85      65.643  51.008  61.391  1.00  2.59
ATOM   1317  CG  PRO    85      65.504  49.966  63.275  1.00  2.59
ATOM   1318  HG1 PRO    85      66.380  50.127  63.905  1.00  2.59
ATOM   1319  HG2 PRO    85      65.646  49.077  62.661  1.00  2.59
ATOM   1320  CB  PRO    85      64.235  49.814  64.110  1.00  2.59
ATOM   1321  HB1 PRO    85      64.305  50.453  64.991  1.00  2.59
ATOM   1322  HB2 PRO    85      64.066  48.777  64.407  1.00  2.59
ATOM   1323  CA  PRO    85      63.138  50.315  63.167  1.00  2.59
ATOM   1324  HA  PRO    85      62.845  49.486  62.522  1.00  2.59
ATOM   1325  C   PRO    85      61.886  50.779  63.919  1.00  2.59
ATOM   1326  O   PRO    85      60.810  50.270  63.651  1.00  2.59
ATOM   1327  N   ALA    86      61.961  51.852  64.714  1.00  2.68
ATOM   1328  H   ALA    86      62.868  52.231  64.923  1.00  2.68
ATOM   1329  CA  ALA    86      60.795  52.354  65.450  1.00  2.68
ATOM   1330  HA  ALA    86      60.407  51.534  66.055  1.00  2.68
ATOM   1331  CB  ALA    86      61.263  53.450  66.413  1.00  2.68
ATOM   1332  HB1 ALA    86      60.420  53.789  67.017  1.00  2.68
ATOM   1333  HB2 ALA    86      62.025  53.046  67.082  1.00  2.68
ATOM   1334  HB3 ALA    86      61.674  54.292  65.861  1.00  2.68
ATOM   1335  C   ALA    86      59.611  52.842  64.575  1.00  2.68
ATOM   1336  O   ALA    86      58.434  52.806  64.972  1.00  2.68
ATOM   1337  N   HIS    87      59.907  53.378  63.382  1.00  2.27
ATOM   1338  H   HIS    87      60.850  53.229  63.041  1.00  2.27
ATOM   1339  CA  HIS    87      58.859  53.631  62.389  1.00  2.27
ATOM   1340  HA  HIS    87      58.016  54.120  62.880  1.00  2.27
ATOM   1341  CB  HIS    87      59.296  54.552  61.242  1.00  2.27
ATOM   1342  HB1 HIS    87      60.076  54.067  60.657  1.00  2.27
ATOM   1343  HB2 HIS    87      59.688  55.481  61.652  1.00  2.27
ATOM   1344  CG  HIS    87      58.128  54.885  60.337  1.00  2.27
ATOM   1345  ND1 HIS    87      56.833  55.163  60.775  1.00  2.27
ATOM   1346  CE1 HIS    87      56.090  55.323  59.671  1.00  2.27
ATOM   1347  HE1 HIS    87      55.030  55.540  59.662  1.00  2.27
ATOM   1348  NE2 HIS    87      56.857  55.214  58.580  1.00  2.27
ATOM   1349  HE2 HIS    87      56.572  55.411  57.634  1.00  2.27
ATOM   1350  CD2 HIS    87      58.131  54.904  58.975  1.00  2.27
ATOM   1351  HD2 HIS    87      58.964  54.732  58.319  1.00  2.27
ATOM   1352  C   HIS    87      58.277  52.330  61.822  1.00  2.27
ATOM   1353  O   HIS    87      57.068  52.239  61.672  1.00  2.27
ATOM   1354  N   TYR    88      59.097  51.316  61.554  1.00  2.42
ATOM   1355  H   TYR    88      60.078  51.414  61.784  1.00  2.42
ATOM   1356  CA  TYR    88      58.621  49.990  61.152  1.00  2.42
ATOM   1357  HA  TYR    88      58.034  50.092  60.243  1.00  2.42
ATOM   1358  CB  TYR    88      59.832  49.089  60.823  1.00  2.42
ATOM   1359  HB1 TYR    88      60.716  49.447  61.345  1.00  2.42
ATOM   1360  HB2 TYR    88      60.052  49.190  59.764  1.00  2.42
ATOM   1361  CG  TYR    88      59.707  47.604  61.108  1.00  2.42
ATOM   1362  CD1 TYR    88      60.086  47.085  62.361  1.00  2.42
ATOM   1363  HD1 TYR    88      60.391  47.740  63.167  1.00  2.42
ATOM   1364  CE1 TYR    88      60.057  45.697  62.588  1.00  2.42
ATOM   1365  HE1 TYR    88      60.332  45.303  63.557  1.00  2.42
ATOM   1366  CZ  TYR    88      59.644  44.824  61.563  1.00  2.42
ATOM   1367  OH  TYR    88      59.648  43.482  61.766  1.00  2.42
ATOM   1368  HH  TYR    88      59.335  43.009  60.996  1.00  2.42
ATOM   1369  CE2 TYR    88      59.234  45.344  60.316  1.00  2.42
ATOM   1370  HE2 TYR    88      58.883  44.682  59.541  1.00  2.42
ATOM   1371  CD2 TYR    88      59.281  46.731  60.092  1.00  2.42
ATOM   1372  HD2 TYR    88      58.997  47.127  59.133  1.00  2.42
ATOM   1373  C   TYR    88      57.667  49.376  62.184  1.00  2.42
ATOM   1374  O   TYR    88      56.579  48.951  61.808  1.00  2.42
ATOM   1375  N   ASP    89      57.986  49.446  63.477  1.00  2.80
ATOM   1376  H   ASP    89      58.936  49.707  63.725  1.00  2.80
ATOM   1377  CA  ASP    89      57.116  48.950  64.543  1.00  2.80
ATOM   1378  HA  ASP    89      56.913  47.890  64.380  1.00  2.80
ATOM   1379  CB  ASP    89      57.783  49.120  65.920  1.00  2.80
ATOM   1380  HB1 ASP    89      57.145  48.655  66.674  1.00  2.80
ATOM   1381  HB2 ASP    89      57.848  50.184  66.155  1.00  2.80
ATOM   1382  CG  ASP    89      59.178  48.516  66.024  1.00  2.80
ATOM   1383  OD1 ASP    89      59.364  47.376  65.550  1.00  2.80
ATOM   1384  OD2 ASP    89      60.050  49.232  66.562  1.00  2.80
ATOM   1385  C   ASP    89      55.786  49.714  64.578  1.00  2.80
ATOM   1386  O   ASP    89      54.698  49.120  64.586  1.00  2.80
ATOM   1387  N   ARG    90      55.855  51.061  64.577  1.00  2.70
ATOM   1388  H   ARG    90      56.771  51.502  64.561  1.00  2.70
ATOM   1389  CA  ARG    90      54.618  51.863  64.635  1.00  2.70
ATOM   1390  HA  ARG    90      54.028  51.495  65.477  1.00  2.70
ATOM   1391  CB  ARG    90      54.941  53.340  64.890  1.00  2.70
ATOM   1392  HB1 ARG    90      54.062  53.948  64.672  1.00  2.70
ATOM   1393  HB2 ARG    90      55.749  53.648  64.224  1.00  2.70
ATOM   1394  CG  ARG    90      55.323  53.550  66.368  1.00  2.70
ATOM   1395  HG1 ARG    90      56.101  52.841  66.657  1.00  2.70
ATOM   1396  HG2 ARG    90      54.446  53.363  66.990  1.00  2.70
ATOM   1397  CD  ARG    90      55.826  54.971  66.638  1.00  2.70
ATOM   1398  HD1 ARG    90      55.988  55.090  67.711  1.00  2.70
ATOM   1399  HD2 ARG    90      55.071  55.686  66.307  1.00  2.70
ATOM   1400  NE  ARG    90      57.093  55.189  65.927  1.00  2.70
ATOM   1401  HE  ARG    90      57.584  54.341  65.661  1.00  2.70
ATOM   1402  CZ  ARG    90      57.592  56.325  65.487  1.00  2.70
ATOM   1403  NH1 ARG    90      57.102  57.492  65.801  1.00  2.70
ATOM   1404 1HH1 ARG    90      56.331  57.546  66.440  1.00  2.70
ATOM   1405 2HH1 ARG    90      57.533  58.334  65.460  1.00  2.70
ATOM   1406  NH2 ARG    90      58.620  56.286  64.695  1.00  2.70
ATOM   1407 1HH2 ARG    90      58.990  55.392  64.424  1.00  2.70
ATOM   1408 2HH2 ARG    90      59.004  57.145  64.328  1.00  2.70
ATOM   1409  C   ARG    90      53.701  51.670  63.421  1.00  2.70
ATOM   1410  O   ARG    90      52.472  51.662  63.555  1.00  2.70
ATOM   1411  N   TYR    91      54.303  51.483  62.253  1.00  2.65
ATOM   1412  H   TYR    91      55.318  51.522  62.224  1.00  2.65
ATOM   1413  CA  TYR    91      53.616  51.155  61.019  1.00  2.65
ATOM   1414  HA  TYR    91      52.835  51.898  60.852  1.00  2.65
ATOM   1415  CB  TYR    91      54.601  51.233  59.848  1.00  2.65
ATOM   1416  HB1 TYR    91      55.325  50.420  59.907  1.00  2.65
ATOM   1417  HB2 TYR    91      55.146  52.177  59.895  1.00  2.65
ATOM   1418  CG  TYR    91      53.866  51.170  58.535  1.00  2.65
ATOM   1419  CD1 TYR    91      53.436  52.365  57.925  1.00  2.65
ATOM   1420  HD1 TYR    91      53.699  53.318  58.360  1.00  2.65
ATOM   1421  CE1 TYR    91      52.613  52.305  56.787  1.00  2.65
ATOM   1422  HE1 TYR    91      52.236  53.200  56.317  1.00  2.65
ATOM   1423  CZ  TYR    91      52.209  51.048  56.295  1.00  2.65
ATOM   1424  OH  TYR    91      51.414  50.993  55.209  1.00  2.65
ATOM   1425  HH  TYR    91      51.153  50.092  54.987  1.00  2.65
ATOM   1426  CE2 TYR    91      52.650  49.857  56.891  1.00  2.65
ATOM   1427  HE2 TYR    91      52.324  48.903  56.497  1.00  2.65
ATOM   1428  CD2 TYR    91      53.488  49.919  58.012  1.00  2.65
ATOM   1429  HD2 TYR    91      53.789  49.001  58.500  1.00  2.65
ATOM   1430  C   TYR    91      52.944  49.797  61.113  1.00  2.65
ATOM   1431  O   TYR    91      51.751  49.758  60.874  1.00  2.65
ATOM   1432  N   VAL    92      53.628  48.725  61.529  1.00  3.00
ATOM   1433  H   VAL    92      54.622  48.820  61.738  1.00  3.00
ATOM   1434  CA  VAL    92      53.002  47.400  61.714  1.00  3.00
ATOM   1435  HA  VAL    92      52.638  47.049  60.747  1.00  3.00
ATOM   1436  CB  VAL    92      54.027  46.368  62.234  1.00  3.00
ATOM   1437  HB  VAL    92      54.560  46.788  63.087  1.00  3.00
ATOM   1438  CG1 VAL    92      53.383  45.045  62.672  1.00  3.00
ATOM   1439 1HG1 VAL    92      54.161  44.329  62.936  1.00  3.00
ATOM   1440 2HG1 VAL    92      52.759  45.198  63.552  1.00  3.00
ATOM   1441 3HG1 VAL    92      52.779  44.635  61.862  1.00  3.00
ATOM   1442  CG2 VAL    92      55.040  46.023  61.137  1.00  3.00
ATOM   1443 1HG2 VAL    92      55.832  45.398  61.552  1.00  3.00
ATOM   1444 2HG2 VAL    92      54.551  45.489  60.322  1.00  3.00
ATOM   1445 3HG2 VAL    92      55.502  46.926  60.745  1.00  3.00
ATOM   1446  C   VAL    92      51.785  47.496  62.626  1.00  3.00
ATOM   1447  O   VAL    92      50.675  47.121  62.242  1.00  3.00
ATOM   1448  N   ASN    93      51.955  48.118  63.793  1.00  3.25
ATOM   1449  H   ASN    93      52.895  48.428  64.035  1.00  3.25
ATOM   1450  CA  ASN    93      50.868  48.357  64.736  1.00  3.25
ATOM   1451  HA  ASN    93      50.492  47.389  65.074  1.00  3.25
ATOM   1452  CB  ASN    93      51.503  49.092  65.931  1.00  3.25
ATOM   1453  HB1 ASN    93      51.962  50.018  65.587  1.00  3.25
ATOM   1454  HB2 ASN    93      52.291  48.473  66.363  1.00  3.25
ATOM   1455  CG  ASN    93      50.506  49.436  67.011  1.00  3.25
ATOM   1456  OD1 ASN    93      50.003  50.548  67.067  1.00  3.25
ATOM   1457  ND2 ASN    93      50.163  48.505  67.870  1.00  3.25
ATOM   1458 1HD2 ASN    93      50.595  47.597  67.840  1.00  3.25
ATOM   1459 2HD2 ASN    93      49.483  48.745  68.568  1.00  3.25
ATOM   1460  C   ASN    93      49.671  49.105  64.105  1.00  3.25
ATOM   1461  O   ASN    93      48.521  48.807  64.434  1.00  3.25
ATOM   1462  N   LYS    94      49.889  50.062  63.188  1.00  3.51
ATOM   1463  H   LYS    94      50.847  50.219  62.885  1.00  3.51
ATOM   1464  CA  LYS    94      48.797  50.708  62.422  1.00  3.51
ATOM   1465  HA  LYS    94      47.948  50.897  63.069  1.00  3.51
ATOM   1466  CB  LYS    94      49.263  52.052  61.833  1.00  3.51
ATOM   1467  HB1 LYS    94      48.519  52.398  61.111  1.00  3.51
ATOM   1468  HB2 LYS    94      50.197  51.904  61.288  1.00  3.51
ATOM   1469  CG  LYS    94      49.465  53.172  62.869  1.00  3.51
ATOM   1470  HG1 LYS    94      49.846  54.046  62.338  1.00  3.51
ATOM   1471  HG2 LYS    94      50.231  52.875  63.584  1.00  3.51
ATOM   1472  CD  LYS    94      48.182  53.592  63.621  1.00  3.51
ATOM   1473  HD1 LYS    94      47.301  53.112  63.189  1.00  3.51
ATOM   1474  HD2 LYS    94      48.058  54.669  63.496  1.00  3.51
ATOM   1475  CE  LYS    94      48.264  53.298  65.128  1.00  3.51
ATOM   1476  HE1 LYS    94      47.409  53.760  65.633  1.00  3.51
ATOM   1477  HE2 LYS    94      49.177  53.760  65.514  1.00  3.51
ATOM   1478  NZ  LYS    94      48.288  51.846  65.406  1.00  3.51
ATOM   1479  HZ1 LYS    94      48.840  51.361  64.710  1.00  3.51
ATOM   1480  HZ2 LYS    94      48.728  51.629  66.301  1.00  3.51
ATOM   1481  HZ3 LYS    94      47.357  51.426  65.386  1.00  3.51
ATOM   1482  C   LYS    94      48.192  49.847  61.307  1.00  3.51
ATOM   1483  O   LYS    94      46.975  49.893  61.158  1.00  3.51
ATOM   1484  N   ASP    95      48.963  49.028  60.601  1.00  3.54
ATOM   1485  H   ASP    95      49.963  49.011  60.779  1.00  3.54
ATOM   1486  CA  ASP    95      48.437  48.172  59.534  1.00  3.54
ATOM   1487  HA  ASP    95      47.850  48.786  58.850  1.00  3.54
ATOM   1488  CB  ASP    95      49.595  47.559  58.724  1.00  3.54
ATOM   1489  HB1 ASP    95      50.135  46.846  59.350  1.00  3.54
ATOM   1490  HB2 ASP    95      50.288  48.355  58.448  1.00  3.54
ATOM   1491  CG  ASP    95      49.128  46.867  57.435  1.00  3.54
ATOM   1492  OD1 ASP    95      48.092  47.280  56.857  1.00  3.54
ATOM   1493  OD2 ASP    95      49.823  45.933  56.968  1.00  3.54
ATOM   1494  C   ASP    95      47.520  47.095  60.115  1.00  3.54
ATOM   1495  O   ASP    95      46.395  46.897  59.664  1.00  3.54
ATOM   1496  N   MET    96      47.931  46.504  61.241  1.00  3.54
ATOM   1497  H   MET    96      48.886  46.660  61.552  1.00  3.54
ATOM   1498  CA  MET    96      47.061  45.668  62.062  1.00  3.54
ATOM   1499  HA  MET    96      46.556  44.957  61.407  1.00  3.54
ATOM   1500  CB  MET    96      47.879  44.861  63.082  1.00  3.54
ATOM   1501  HB1 MET    96      47.205  44.508  63.863  1.00  3.54
ATOM   1502  HB2 MET    96      48.632  45.498  63.549  1.00  3.54
ATOM   1503  CG  MET    96      48.547  43.619  62.471  1.00  3.54
ATOM   1504  HG1 MET    96      47.789  43.012  61.975  1.00  3.54
ATOM   1505  HG2 MET    96      48.939  43.027  63.299  1.00  3.54
ATOM   1506  SD  MET    96      49.927  43.898  61.323  1.00  3.54
ATOM   1507  CE  MET    96      49.113  43.698  59.707  1.00  3.54
ATOM   1508  HE1 MET    96      49.844  43.845  58.910  1.00  3.54
ATOM   1509  HE2 MET    96      48.694  42.695  59.621  1.00  3.54
ATOM   1510  HE3 MET    96      48.317  44.428  59.586  1.00  3.54
ATOM   1511  C   MET    96      45.941  46.462  62.755  1.00  3.54
ATOM   1512  O   MET    96      44.896  45.896  63.042  1.00  3.54
ATOM   1513  N   SER    97      46.065  47.775  62.978  1.00  3.86
ATOM   1514  H   SER    97      46.910  48.243  62.687  1.00  3.86
ATOM   1515  CA  SER    97      44.885  48.565  63.375  1.00  3.86
ATOM   1516  HA  SER    97      44.398  48.060  64.212  1.00  3.86
ATOM   1517  CB  SER    97      45.227  49.988  63.840  1.00  3.86
ATOM   1518  HB1 SER    97      44.316  50.460  64.212  1.00  3.86
ATOM   1519  HB2 SER    97      45.579  50.578  62.995  1.00  3.86
ATOM   1520  OG  SER    97      46.203  50.015  64.868  1.00  3.86
ATOM   1521  HG  SER    97      46.778  49.235  64.737  1.00  3.86
ATOM   1522  C   SER    97      43.843  48.700  62.277  1.00  3.86
ATOM   1523  O   SER    97      42.675  48.782  62.616  1.00  3.86
ATOM   1524  N   ILE    98      44.201  48.711  60.989  1.00  4.10
ATOM   1525  H   ILE    98      45.182  48.670  60.739  1.00  4.10
ATOM   1526  CA  ILE    98      43.184  48.760  59.925  1.00  4.10
ATOM   1527  HA  ILE    98      42.316  49.287  60.322  1.00  4.10
ATOM   1528  CB  ILE    98      43.624  49.601  58.697  1.00  4.10
ATOM   1529  HB  ILE    98      42.897  49.440  57.898  1.00  4.10
ATOM   1530  CG2 ILE    98      43.542  51.090  59.092  1.00  4.10
ATOM   1531 1HG2 ILE    98      43.663  51.725  58.212  1.00  4.10
ATOM   1532 2HG2 ILE    98      42.568  51.313  59.526  1.00  4.10
ATOM   1533 3HG2 ILE    98      44.324  51.328  59.814  1.00  4.10
ATOM   1534  CG1 ILE    98      45.024  49.257  58.146  1.00  4.10
ATOM   1535 1HG1 ILE    98      44.992  48.265  57.698  1.00  4.10
ATOM   1536 2HG1 ILE    98      45.729  49.243  58.969  1.00  4.10
ATOM   1537  CD1 ILE    98      45.597  50.233  57.111  1.00  4.10
ATOM   1538  HD1 ILE    98      44.874  50.420  56.319  1.00  4.10
ATOM   1539  HD2 ILE    98      45.859  51.178  57.587  1.00  4.10
ATOM   1540  HD3 ILE    98      46.507  49.808  56.688  1.00  4.10
ATOM   1541  C   ILE    98      42.626  47.362  59.618  1.00  4.10
ATOM   1542  O   ILE    98      41.446  47.100  59.869  1.00  4.10
ATOM   1543  N   GLN    99      43.486  46.429  59.221  1.00  4.70
ATOM   1544  H   GLN    99      44.471  46.673  59.157  1.00  4.70
ATOM   1545  CA  GLN    99      43.083  45.065  58.861  1.00  4.70
ATOM   1546  HA  GLN    99      42.312  45.115  58.093  1.00  4.70
ATOM   1547  CB  GLN    99      44.297  44.314  58.299  1.00  4.70
ATOM   1548  HB1 GLN    99      43.974  43.305  58.034  1.00  4.70
ATOM   1549  HB2 GLN    99      45.060  44.233  59.076  1.00  4.70
ATOM   1550  CG  GLN    99      44.920  44.971  57.062  1.00  4.70
ATOM   1551  HG1 GLN    99      45.291  45.963  57.314  1.00  4.70
ATOM   1552  HG2 GLN    99      44.172  45.070  56.277  1.00  4.70
ATOM   1553  CD  GLN    99      46.079  44.137  56.535  1.00  4.70
ATOM   1554  OE1 GLN    99      46.022  42.924  56.462  1.00  4.70
ATOM   1555  NE2 GLN    99      47.189  44.739  56.199  1.00  4.70
ATOM   1556 1HE2 GLN    99      47.355  45.726  56.388  1.00  4.70
ATOM   1557 2HE2 GLN    99      47.948  44.154  55.914  1.00  4.70
ATOM   1558  C   GLN    99      42.520  44.241  60.017  1.00  4.70
ATOM   1559  O   GLN    99      41.733  43.320  59.815  1.00  4.70
ATOM   1560  N   GLU   100      42.925  44.582  61.233  1.00  5.04
ATOM   1561  H   GLU   100      43.604  45.326  61.321  1.00  5.04
ATOM   1562  CA  GLU   100      42.654  43.826  62.445  1.00  5.04
ATOM   1563  HA  GLU   100      41.852  43.119  62.239  1.00  5.04
ATOM   1564  CB  GLU   100      43.922  42.976  62.747  1.00  5.04
ATOM   1565  HB1 GLU   100      44.818  43.549  62.522  1.00  5.04
ATOM   1566  HB2 GLU   100      43.929  42.150  62.033  1.00  5.04
ATOM   1567  CG  GLU   100      44.117  42.377  64.147  1.00  5.04
ATOM   1568  HG1 GLU   100      44.258  43.188  64.863  1.00  5.04
ATOM   1569  HG2 GLU   100      45.034  41.784  64.141  1.00  5.04
ATOM   1570  CD  GLU   100      42.955  41.487  64.593  1.00  5.04
ATOM   1571  OE1 GLU   100      42.020  41.235  63.801  1.00  5.04
ATOM   1572  OE2 GLU   100      42.881  41.124  65.787  1.00  5.04
ATOM   1573  C   GLU   100      42.082  44.740  63.559  1.00  5.04
ATOM   1574  O   GLU   100      41.841  44.281  64.675  1.00  5.04
ATOM   1575  N   LEU   101      41.668  45.984  63.238  1.00  4.86
ATOM   1576  H   LEU   101      41.967  46.378  62.359  1.00  4.86
ATOM   1577  CA  LEU   101      40.369  46.435  63.754  1.00  4.86
ATOM   1578  HA  LEU   101      40.267  46.065  64.773  1.00  4.86
ATOM   1579  CB  LEU   101      40.212  47.967  63.830  1.00  4.86
ATOM   1580  HB1 LEU   101      40.302  48.380  62.826  1.00  4.86
ATOM   1581  HB2 LEU   101      41.012  48.360  64.458  1.00  4.86
ATOM   1582  CG  LEU   101      38.863  48.459  64.399  1.00  4.86
ATOM   1583  HG  LEU   101      38.057  48.162  63.728  1.00  4.86
ATOM   1584  CD1 LEU   101      38.562  47.906  65.795  1.00  4.86
ATOM   1585 1HD1 LEU   101      38.393  46.831  65.741  1.00  4.86
ATOM   1586 2HD1 LEU   101      39.398  48.113  66.464  1.00  4.86
ATOM   1587 3HD1 LEU   101      37.658  48.370  66.189  1.00  4.86
ATOM   1588  CD2 LEU   101      38.868  49.987  64.486  1.00  4.86
ATOM   1589 1HD2 LEU   101      37.900  50.343  64.840  1.00  4.86
ATOM   1590 2HD2 LEU   101      39.648  50.319  65.170  1.00  4.86
ATOM   1591 3HD2 LEU   101      39.056  50.407  63.498  1.00  4.86
ATOM   1592  C   LEU   101      39.231  45.818  62.950  1.00  4.86
ATOM   1593  O   LEU   101      38.425  45.078  63.514  1.00  4.86
ATOM   1594  N   ALA   102      39.169  46.131  61.655  1.00  5.43
ATOM   1595  H   ALA   102      39.894  46.710  61.245  1.00  5.43
ATOM   1596  CA  ALA   102      38.064  45.728  60.799  1.00  5.43
ATOM   1597  HA  ALA   102      37.840  44.674  60.978  1.00  5.43
ATOM   1598  CB  ALA   102      36.814  46.557  61.142  1.00  5.43
ATOM   1599  HB1 ALA   102      37.029  47.621  61.035  1.00  5.43
ATOM   1600  HB2 ALA   102      36.001  46.286  60.467  1.00  5.43
ATOM   1601  HB3 ALA   102      36.499  46.356  62.166  1.00  5.43
ATOM   1602  C   ALA   102      38.431  45.906  59.340  1.00  5.43
ATOM   1603  O   ALA   102      38.605  47.035  58.878  1.00  5.43
ATOM   1604  N   VAL   103      38.482  44.803  58.593  1.00  7.06
ATOM   1605  H   VAL   103      38.385  43.898  59.046  1.00  7.06
ATOM   1606  CA  VAL   103      38.596  44.868  57.143  1.00  7.06
ATOM   1607  HA  VAL   103      39.491  45.461  56.950  1.00  7.06
ATOM   1608  CB  VAL   103      38.860  43.529  56.445  1.00  7.06
ATOM   1609  HB  VAL   103      38.010  42.884  56.628  1.00  7.06
ATOM   1610  CG1 VAL   103      39.041  43.708  54.931  1.00  7.06
ATOM   1611 1HG1 VAL   103      39.324  42.756  54.479  1.00  7.06
ATOM   1612 2HG1 VAL   103      38.102  44.016  54.482  1.00  7.06
ATOM   1613 3HG1 VAL   103      39.820  44.441  54.723  1.00  7.06
ATOM   1614  CG2 VAL   103      40.157  42.884  56.952  1.00  7.06
ATOM   1615 1HG2 VAL   103      40.357  41.958  56.415  1.00  7.06
ATOM   1616 2HG2 VAL   103      41.001  43.558  56.803  1.00  7.06
ATOM   1617 3HG2 VAL   103      40.074  42.656  58.011  1.00  7.06
ATOM   1618  C   VAL   103      37.451  45.654  56.548  1.00  7.06
ATOM   1619  O   VAL   103      36.376  45.120  56.357  1.00  7.06
ATOM   1620  N   LEU   104      37.651  46.929  56.227  1.00  9.46
ATOM   1621  H   LEU   104      38.507  47.357  56.557  1.00  9.46
ATOM   1622  CA  LEU   104      36.590  47.805  55.717  1.00  9.46
ATOM   1623  HA  LEU   104      35.842  47.920  56.504  1.00  9.46
ATOM   1624  CB  LEU   104      37.237  49.179  55.443  1.00  9.46
ATOM   1625  HB1 LEU   104      38.009  49.045  54.683  1.00  9.46
ATOM   1626  HB2 LEU   104      37.729  49.514  56.358  1.00  9.46
ATOM   1627  CG  LEU   104      36.294  50.304  54.969  1.00  9.46
ATOM   1628  HG  LEU   104      35.832  50.028  54.023  1.00  9.46
ATOM   1629  CD1 LEU   104      35.203  50.627  55.992  1.00  9.46
ATOM   1630 1HD1 LEU   104      34.630  51.493  55.661  1.00  9.46
ATOM   1631 2HD1 LEU   104      34.520  49.781  56.079  1.00  9.46
ATOM   1632 3HD1 LEU   104      35.648  50.834  56.966  1.00  9.46
ATOM   1633  CD2 LEU   104      37.116  51.573  54.736  1.00  9.46
ATOM   1634 1HD2 LEU   104      36.467  52.361  54.356  1.00  9.46
ATOM   1635 2HD2 LEU   104      37.575  51.905  55.668  1.00  9.46
ATOM   1636 3HD2 LEU   104      37.895  51.381  53.997  1.00  9.46
ATOM   1637  C   LEU   104      35.853  47.255  54.477  1.00  9.46
ATOM   1638  O   LEU   104      34.738  47.672  54.184  1.00  9.46
ATOM   1639  N   VAL   105      36.460  46.284  53.785  1.00 10.70
ATOM   1640  H   VAL   105      37.382  46.017  54.084  1.00 10.70
ATOM   1641  CA  VAL   105      35.893  45.593  52.624  1.00 10.70
ATOM   1642  HA  VAL   105      35.023  46.159  52.291  1.00 10.70
ATOM   1643  CB  VAL   105      36.885  45.611  51.438  1.00 10.70
ATOM   1644  HB  VAL   105      36.428  45.101  50.591  1.00 10.70
ATOM   1645  CG1 VAL   105      37.177  47.049  50.992  1.00 10.70
ATOM   1646 1HG1 VAL   105      37.790  47.036  50.091  1.00 10.70
ATOM   1647 2HG1 VAL   105      36.242  47.561  50.764  1.00 10.70
ATOM   1648 3HG1 VAL   105      37.704  47.599  51.772  1.00 10.70
ATOM   1649  CG2 VAL   105      38.222  44.923  51.745  1.00 10.70
ATOM   1650 1HG2 VAL   105      38.847  44.924  50.852  1.00 10.70
ATOM   1651 2HG2 VAL   105      38.754  45.444  52.540  1.00 10.70
ATOM   1652 3HG2 VAL   105      38.046  43.887  52.036  1.00 10.70
ATOM   1653  C   VAL   105      35.350  44.180  52.877  1.00 10.70
ATOM   1654  O   VAL   105      34.890  43.537  51.939  1.00 10.70
ATOM   1655  N   SER   106      35.359  43.690  54.119  1.00  9.51
ATOM   1656  H   SER   106      35.804  44.242  54.840  1.00  9.51
ATOM   1657  CA  SER   106      34.756  42.395  54.495  1.00  9.51
ATOM   1658  HA  SER   106      33.828  42.292  53.933  1.00  9.51
ATOM   1659  CB  SER   106      35.668  41.233  54.059  1.00  9.51
ATOM   1660  HB1 SER   106      35.750  41.234  52.971  1.00  9.51
ATOM   1661  HB2 SER   106      35.228  40.284  54.366  1.00  9.51
ATOM   1662  OG  SER   106      36.962  41.358  54.613  1.00  9.51
ATOM   1663  HG  SER   106      37.492  40.590  54.351  1.00  9.51
ATOM   1664  C   SER   106      34.353  42.245  55.970  1.00  9.51
ATOM   1665  O   SER   106      33.915  41.176  56.384  1.00  9.51
ATOM   1666  N   GLY   107      34.551  43.291  56.773  1.00  8.17
ATOM   1667  H   GLY   107      34.855  44.142  56.321  1.00  8.17
ATOM   1668  CA  GLY   107      34.704  43.312  58.234  1.00  8.17
ATOM   1669  HA1 GLY   107      33.713  43.362  58.686  1.00  8.17
ATOM   1670  HA2 GLY   107      35.251  44.209  58.519  1.00  8.17
ATOM   1671  C   GLY   107      35.432  42.113  58.854  1.00  8.17
ATOM   1672  O   GLY   107      35.236  41.807  60.027  1.00  8.17
ATOM   1673  N   GLN   108      36.284  41.450  58.071  1.00  6.80
ATOM   1674  H   GLN   108      36.329  41.735  57.104  1.00  6.80
ATOM   1675  CA  GLN   108      37.269  40.469  58.504  1.00  6.80
ATOM   1676  HA  GLN   108      36.754  39.638  58.989  1.00  6.80
ATOM   1677  CB  GLN   108      37.962  39.950  57.216  1.00  6.80
ATOM   1678  HB1 GLN   108      38.317  40.817  56.678  1.00  6.80
ATOM   1679  HB2 GLN   108      37.194  39.484  56.597  1.00  6.80
ATOM   1680  CG  GLN   108      39.169  38.991  57.239  1.00  6.80
ATOM   1681  HG1 GLN   108      38.843  37.980  57.482  1.00  6.80
ATOM   1682  HG2 GLN   108      39.902  39.309  57.974  1.00  6.80
ATOM   1683  CD  GLN   108      39.876  38.990  55.876  1.00  6.80
ATOM   1684  OE1 GLN   108      39.256  38.814  54.837  1.00  6.80
ATOM   1685  NE2 GLN   108      41.167  39.270  55.849  1.00  6.80
ATOM   1686 1HE2 GLN   108      41.690  39.437  56.689  1.00  6.80
ATOM   1687 2HE2 GLN   108      41.654  39.262  54.953  1.00  6.80
ATOM   1688  C   GLN   108      38.244  41.087  59.523  1.00  6.80
ATOM   1689  O   GLN   108      38.207  42.285  59.810  1.00  6.80
ATOM   1690  N   LYS   109      39.102  40.255  60.112  1.00  5.97
ATOM   1691  H   LYS   109      39.150  39.300  59.790  1.00  5.97
ATOM   1692  CA  LYS   109      39.745  40.546  61.388  1.00  5.97
ATOM   1693  HA  LYS   109      39.946  41.615  61.476  1.00  5.97
ATOM   1694  CB  LYS   109      38.712  40.086  62.448  1.00  5.97
ATOM   1695  HB1 LYS   109      38.650  38.997  62.419  1.00  5.97
ATOM   1696  HB2 LYS   109      37.726  40.467  62.171  1.00  5.97
ATOM   1697  CG  LYS   109      38.946  40.502  63.900  1.00  5.97
ATOM   1698  HG1 LYS   109      39.901  40.115  64.245  1.00  5.97
ATOM   1699  HG2 LYS   109      38.169  40.039  64.510  1.00  5.97
ATOM   1700  CD  LYS   109      38.856  42.024  64.083  1.00  5.97
ATOM   1701  HD1 LYS   109      37.874  42.364  63.749  1.00  5.97
ATOM   1702  HD2 LYS   109      39.614  42.531  63.485  1.00  5.97
ATOM   1703  CE  LYS   109      39.031  42.395  65.556  1.00  5.97
ATOM   1704  HE1 LYS   109      38.412  41.729  66.160  1.00  5.97
ATOM   1705  HE2 LYS   109      38.684  43.424  65.696  1.00  5.97
ATOM   1706  NZ  LYS   109      40.450  42.292  65.956  1.00  5.97
ATOM   1707  HZ1 LYS   109      40.611  42.248  66.946  1.00  5.97
ATOM   1708  HZ2 LYS   109      40.935  41.497  65.523  1.00  5.97
ATOM   1709  HZ3 LYS   109      40.986  43.073  65.582  1.00  5.97
ATOM   1710  C   LYS   109      41.076  39.805  61.557  1.00  5.97
ATOM   1711  O   LYS   109      41.550  39.048  60.710  1.00  5.97
