# Supplementary material for: Selecting Near-Native Protein Structures from Predicted Decoy Sets Using Ordered Graphlet Degree Similarity
Source: Genes (Basel). 2019 Feb 11;10(2):132. doi: 10.3390/genes10020132 (PMC6410076; doi:10.3390/genes10020132)
Supplement: Supplementary file 1 [file genes-10-00132-s001.zip › CodeData/data/CASP11/T0759/model175.pdb]

ATOM      1  N   MET     1      58.932  39.263  65.166  1.00  9.90
ATOM      2  CA  MET     1      58.006  39.292  64.031  1.00  9.90
ATOM      3  HA  MET     1      58.369  40.058  63.348  1.00  9.90
ATOM      4  CB  MET     1      58.043  37.945  63.287  1.00  9.90
ATOM      5  HB1 MET     1      57.339  37.979  62.457  1.00  9.90
ATOM      6  HB2 MET     1      57.744  37.141  63.961  1.00  9.90
ATOM      7  CG  MET     1      59.439  37.647  62.724  1.00  9.90
ATOM      8  HG1 MET     1      60.111  37.447  63.559  1.00  9.90
ATOM      9  HG2 MET     1      59.808  38.532  62.202  1.00  9.90
ATOM     10  SD  MET     1      59.519  36.236  61.583  1.00  9.90
ATOM     11  CE  MET     1      58.785  36.986  60.103  1.00  9.90
ATOM     12  HE1 MET     1      58.815  36.270  59.282  1.00  9.90
ATOM     13  HE2 MET     1      57.749  37.260  60.301  1.00  9.90
ATOM     14  HE3 MET     1      59.350  37.876  59.825  1.00  9.90
ATOM     15  C   MET     1      56.584  39.712  64.433  1.00  9.90
ATOM     16  O   MET     1      55.644  39.429  63.695  1.00  9.90
ATOM     17  N   GLY     2      56.439  40.416  65.564  1.00  8.37
ATOM     18  H   GLY     2      57.300  40.627  66.052  1.00  8.37
ATOM     19  CA  GLY     2      55.192  40.850  66.220  1.00  8.37
ATOM     20  HA1 GLY     2      55.347  41.800  66.725  1.00  8.37
ATOM     21  HA2 GLY     2      54.934  40.116  66.983  1.00  8.37
ATOM     22  C   GLY     2      53.977  41.007  65.313  1.00  8.37
ATOM     23  O   GLY     2      53.060  40.187  65.327  1.00  8.37
ATOM     24  N   HIS     3      54.051  42.007  64.437  1.00  7.17
ATOM     25  H   HIS     3      54.744  42.728  64.584  1.00  7.17
ATOM     26  CA  HIS     3      53.340  42.010  63.162  1.00  7.17
ATOM     27  HA  HIS     3      53.051  40.977  62.965  1.00  7.17
ATOM     28  CB  HIS     3      52.020  42.787  63.304  1.00  7.17
ATOM     29  HB1 HIS     3      52.230  43.815  63.580  1.00  7.17
ATOM     30  HB2 HIS     3      51.462  42.353  64.134  1.00  7.17
ATOM     31  CG  HIS     3      51.102  42.768  62.105  1.00  7.17
ATOM     32  ND1 HIS     3      50.251  43.811  61.749  1.00  7.17
ATOM     33  CE1 HIS     3      49.634  43.433  60.626  1.00  7.17
ATOM     34  HE1 HIS     3      48.935  44.053  60.080  1.00  7.17
ATOM     35  NE2 HIS     3      50.017  42.191  60.282  1.00  7.17
ATOM     36  HE2 HIS     3      49.683  41.684  59.476  1.00  7.17
ATOM     37  CD2 HIS     3      50.938  41.749  61.209  1.00  7.17
ATOM     38  HD2 HIS     3      51.446  40.796  61.226  1.00  7.17
ATOM     39  C   HIS     3      54.289  42.356  62.006  1.00  7.17
ATOM     40  O   HIS     3      53.940  43.083  61.083  1.00  7.17
ATOM     41  N   HIS     4      55.507  41.794  62.119  1.00  7.07
ATOM     42  H   HIS     4      55.531  41.074  62.831  1.00  7.07
ATOM     43  CA  HIS     4      56.839  42.159  61.588  1.00  7.07
ATOM     44  HA  HIS     4      57.529  42.188  62.428  1.00  7.07
ATOM     45  CB  HIS     4      57.399  41.082  60.637  1.00  7.07
ATOM     46  HB1 HIS     4      56.739  40.962  59.776  1.00  7.07
ATOM     47  HB2 HIS     4      57.468  40.127  61.157  1.00  7.07
ATOM     48  CG  HIS     4      58.777  41.493  60.166  1.00  7.07
ATOM     49  ND1 HIS     4      59.892  41.579  61.003  1.00  7.07
ATOM     50  CE1 HIS     4      60.740  42.425  60.394  1.00  7.07
ATOM     51  HE1 HIS     4      61.662  42.788  60.828  1.00  7.07
ATOM     52  NE2 HIS     4      60.228  42.858  59.231  1.00  7.07
ATOM     53  HE2 HIS     4      60.537  43.714  58.748  1.00  7.07
ATOM     54  CD2 HIS     4      59.000  42.264  59.059  1.00  7.07
ATOM     55  HD2 HIS     4      58.265  42.549  58.321  1.00  7.07
ATOM     56  C   HIS     4      56.970  43.532  60.933  1.00  7.07
ATOM     57  O   HIS     4      57.722  44.382  61.403  1.00  7.07
ATOM     58  N   HIS     5      56.226  43.736  59.851  1.00  6.54
ATOM     59  H   HIS     5      55.544  43.027  59.627  1.00  6.54
ATOM     60  CA  HIS     5      56.000  45.058  59.312  1.00  6.54
ATOM     61  HA  HIS     5      56.936  45.436  58.892  1.00  6.54
ATOM     62  CB  HIS     5      54.958  44.970  58.178  1.00  6.54
ATOM     63  HB1 HIS     5      54.163  44.293  58.493  1.00  6.54
ATOM     64  HB2 HIS     5      55.435  44.527  57.303  1.00  6.54
ATOM     65  CG  HIS     5      54.286  46.257  57.754  1.00  6.54
ATOM     66  ND1 HIS     5      52.997  46.314  57.223  1.00  6.54
ATOM     67  CE1 HIS     5      52.687  47.614  57.123  1.00  6.54
ATOM     68  HE1 HIS     5      51.723  48.002  56.820  1.00  6.54
ATOM     69  NE2 HIS     5      53.714  48.368  57.537  1.00  6.54
ATOM     70  HE2 HIS     5      53.638  49.370  57.728  1.00  6.54
ATOM     71  CD2 HIS     5      54.737  47.534  57.937  1.00  6.54
ATOM     72  HD2 HIS     5      55.665  47.838  58.408  1.00  6.54
ATOM     73  C   HIS     5      55.627  46.048  60.431  1.00  6.54
ATOM     74  O   HIS     5      56.411  46.893  60.844  1.00  6.54
ATOM     75  N   HIS     6      54.470  45.871  61.040  1.00  5.90
ATOM     76  H   HIS     6      53.898  45.085  60.749  1.00  5.90
ATOM     77  CA  HIS     6      54.126  46.534  62.287  1.00  5.90
ATOM     78  HA  HIS     6      54.389  47.578  62.219  1.00  5.90
ATOM     79  CB  HIS     6      52.590  46.411  62.420  1.00  5.90
ATOM     80  HB1 HIS     6      52.295  46.543  63.459  1.00  5.90
ATOM     81  HB2 HIS     6      52.299  45.407  62.130  1.00  5.90
ATOM     82  CG  HIS     6      51.776  47.361  61.568  1.00  5.90
ATOM     83  ND1 HIS     6      50.411  47.630  61.724  1.00  5.90
ATOM     84  CE1 HIS     6      50.105  48.559  60.806  1.00  5.90
ATOM     85  HE1 HIS     6      49.122  48.992  60.672  1.00  5.90
ATOM     86  NE2 HIS     6      51.193  48.880  60.092  1.00  5.90
ATOM     87  HE2 HIS     6      51.242  49.584  59.348  1.00  5.90
ATOM     88  CD2 HIS     6      52.253  48.138  60.555  1.00  5.90
ATOM     89  HD2 HIS     6      53.270  48.174  60.196  1.00  5.90
ATOM     90  C   HIS     6      54.906  45.822  63.437  1.00  5.90
ATOM     91  O   HIS     6      54.303  45.105  64.237  1.00  5.90
ATOM     92  N   HIS     7      56.247  45.946  63.537  1.00  5.96
ATOM     93  H   HIS     7      56.743  46.340  62.745  1.00  5.96
ATOM     94  CA  HIS     7      57.001  45.441  64.719  1.00  5.96
ATOM     95  HA  HIS     7      56.349  45.457  65.594  1.00  5.96
ATOM     96  CB  HIS     7      57.342  43.957  64.490  1.00  5.96
ATOM     97  HB1 HIS     7      58.081  43.908  63.698  1.00  5.96
ATOM     98  HB2 HIS     7      56.447  43.425  64.180  1.00  5.96
ATOM     99  CG  HIS     7      57.941  43.211  65.658  1.00  5.96
ATOM    100  ND1 HIS     7      57.413  43.126  66.948  1.00  5.96
ATOM    101  CE1 HIS     7      58.281  42.390  67.655  1.00  5.96
ATOM    102  HE1 HIS     7      58.166  42.144  68.703  1.00  5.96
ATOM    103  NE2 HIS     7      59.294  41.983  66.873  1.00  5.96
ATOM    104  HE2 HIS     7      60.054  41.381  67.159  1.00  5.96
ATOM    105  CD2 HIS     7      59.102  42.496  65.611  1.00  5.96
ATOM    106  HD2 HIS     7      59.741  42.365  64.748  1.00  5.96
ATOM    107  C   HIS     7      58.307  46.105  65.202  1.00  5.96
ATOM    108  O   HIS     7      58.687  45.904  66.349  1.00  5.96
ATOM    109  N   HIS     8      58.973  46.965  64.429  1.00  5.05
ATOM    110  H   HIS     8      58.724  47.021  63.454  1.00  5.05
ATOM    111  CA  HIS     8      59.965  47.890  65.029  1.00  5.05
ATOM    112  HA  HIS     8      59.822  47.865  66.111  1.00  5.05
ATOM    113  CB  HIS     8      61.357  47.248  64.815  1.00  5.05
ATOM    114  HB1 HIS     8      61.539  47.131  63.747  1.00  5.05
ATOM    115  HB2 HIS     8      61.346  46.246  65.248  1.00  5.05
ATOM    116  CG  HIS     8      62.523  47.988  65.414  1.00  5.05
ATOM    117  ND1 HIS     8      63.476  48.672  64.664  1.00  5.05
ATOM    118  CE1 HIS     8      64.320  49.220  65.547  1.00  5.05
ATOM    119  HE1 HIS     8      65.172  49.830  65.274  1.00  5.05
ATOM    120  NE2 HIS     8      63.947  48.917  66.805  1.00  5.05
ATOM    121  HE2 HIS     8      64.424  49.212  67.646  1.00  5.05
ATOM    122  CD2 HIS     8      62.809  48.138  66.740  1.00  5.05
ATOM    123  HD2 HIS     8      62.242  47.724  67.563  1.00  5.05
ATOM    124  C   HIS     8      59.866  49.395  64.788  1.00  5.05
ATOM    125  O   HIS     8      59.006  50.069  65.333  1.00  5.05
ATOM    126  N   SER     9      60.744  49.934  63.976  1.00  4.36
ATOM    127  H   SER     9      61.581  49.395  63.776  1.00  4.36
ATOM    128  CA  SER     9      60.564  51.128  63.180  1.00  4.36
ATOM    129  HA  SER     9      59.673  51.020  62.568  1.00  4.36
ATOM    130  CB  SER     9      60.464  52.411  64.009  1.00  4.36
ATOM    131  HB1 SER     9      61.345  52.521  64.639  1.00  4.36
ATOM    132  HB2 SER     9      59.575  52.378  64.639  1.00  4.36
ATOM    133  OG  SER     9      60.356  53.511  63.129  1.00  4.36
ATOM    134  HG  SER     9      59.506  53.419  62.676  1.00  4.36
ATOM    135  C   SER     9      61.806  51.115  62.355  1.00  4.36
ATOM    136  O   SER     9      62.883  51.296  62.917  1.00  4.36
ATOM    137  N   HIS    10      61.698  50.769  61.075  1.00  4.22
ATOM    138  H   HIS    10      60.779  50.634  60.671  1.00  4.22
ATOM    139  CA  HIS    10      62.887  50.572  60.263  1.00  4.22
ATOM    140  HA  HIS    10      63.424  49.757  60.750  1.00  4.22
ATOM    141  CB  HIS    10      62.626  50.129  58.834  1.00  4.22
ATOM    142  HB1 HIS    10      62.955  50.944  58.216  1.00  4.22
ATOM    143  HB2 HIS    10      61.566  49.965  58.668  1.00  4.22
ATOM    144  CG  HIS    10      63.385  48.902  58.385  1.00  4.22
ATOM    145  ND1 HIS    10      62.886  47.941  57.503  1.00  4.22
ATOM    146  CE1 HIS    10      63.832  47.001  57.404  1.00  4.22
ATOM    147  HE1 HIS    10      63.733  46.098  56.816  1.00  4.22
ATOM    148  NE2 HIS    10      64.905  47.336  58.142  1.00  4.22
ATOM    149  HE2 HIS    10      65.736  46.773  58.254  1.00  4.22
ATOM    150  CD2 HIS    10      64.646  48.538  58.762  1.00  4.22
ATOM    151  HD2 HIS    10      65.299  49.087  59.429  1.00  4.22
ATOM    152  C   HIS    10      63.846  51.744  60.334  1.00  4.22
ATOM    153  O   HIS    10      65.059  51.546  60.317  1.00  4.22
ATOM    154  N   MET    11      63.248  52.910  60.578  1.00  3.53
ATOM    155  H   MET    11      62.241  52.858  60.626  1.00  3.53
ATOM    156  CA  MET    11      63.804  54.198  60.917  1.00  3.53
ATOM    157  HA  MET    11      62.980  54.900  60.767  1.00  3.53
ATOM    158  CB  MET    11      64.142  54.335  62.419  1.00  3.53
ATOM    159  HB1 MET    11      63.235  54.119  62.983  1.00  3.53
ATOM    160  HB2 MET    11      64.385  55.379  62.584  1.00  3.53
ATOM    161  CG  MET    11      65.293  53.491  62.998  1.00  3.53
ATOM    162  HG1 MET    11      66.211  53.765  62.493  1.00  3.53
ATOM    163  HG2 MET    11      65.103  52.436  62.802  1.00  3.53
ATOM    164  SD  MET    11      65.625  53.696  64.774  1.00  3.53
ATOM    165  CE  MET    11      64.132  52.924  65.459  1.00  3.53
ATOM    166  HE1 MET    11      64.211  52.861  66.543  1.00  3.53
ATOM    167  HE2 MET    11      63.258  53.519  65.195  1.00  3.53
ATOM    168  HE3 MET    11      64.017  51.921  65.049  1.00  3.53
ATOM    169  C   MET    11      64.853  54.659  59.946  1.00  3.53
ATOM    170  O   MET    11      64.549  55.549  59.158  1.00  3.53
ATOM    171  N   VAL    12      66.025  54.038  60.054  1.00  2.70
ATOM    172  H   VAL    12      65.960  53.148  60.539  1.00  2.70
ATOM    173  CA  VAL    12      67.356  54.349  59.560  1.00  2.70
ATOM    174  HA  VAL    12      67.608  55.366  59.808  1.00  2.70
ATOM    175  CB  VAL    12      68.382  53.484  60.347  1.00  2.70
ATOM    176  HB  VAL    12      68.038  53.439  61.380  1.00  2.70
ATOM    177  CG1 VAL    12      68.513  52.035  59.861  1.00  2.70
ATOM    178 1HG1 VAL    12      69.139  51.474  60.556  1.00  2.70
ATOM    179 2HG1 VAL    12      67.533  51.562  59.819  1.00  2.70
ATOM    180 3HG1 VAL    12      68.964  51.998  58.872  1.00  2.70
ATOM    181  CG2 VAL    12      69.785  54.105  60.427  1.00  2.70
ATOM    182 1HG2 VAL    12      70.388  53.550  61.149  1.00  2.70
ATOM    183 2HG2 VAL    12      70.297  54.050  59.475  1.00  2.70
ATOM    184 3HG2 VAL    12      69.737  55.143  60.745  1.00  2.70
ATOM    185  C   VAL    12      67.511  54.145  58.054  1.00  2.70
ATOM    186  O   VAL    12      66.752  53.424  57.414  1.00  2.70
ATOM    187  N   VAL    13      68.610  54.674  57.525  1.00  2.44
ATOM    188  H   VAL    13      69.115  55.370  58.063  1.00  2.44
ATOM    189  CA  VAL    13      69.388  54.001  56.480  1.00  2.44
ATOM    190  HA  VAL    13      69.129  52.942  56.449  1.00  2.44
ATOM    191  CB  VAL    13      69.131  54.602  55.078  1.00  2.44
ATOM    192  HB  VAL    13      69.407  55.651  55.105  1.00  2.44
ATOM    193  CG1 VAL    13      69.967  53.898  53.996  1.00  2.44
ATOM    194 1HG1 VAL    13      69.729  54.311  53.015  1.00  2.44
ATOM    195 2HG1 VAL    13      71.031  54.053  54.176  1.00  2.44
ATOM    196 3HG1 VAL    13      69.753  52.829  53.993  1.00  2.44
ATOM    197  CG2 VAL    13      67.663  54.525  54.642  1.00  2.44
ATOM    198 1HG2 VAL    13      67.546  54.934  53.638  1.00  2.44
ATOM    199 2HG2 VAL    13      67.325  53.488  54.656  1.00  2.44
ATOM    200 3HG2 VAL    13      67.044  55.110  55.321  1.00  2.44
ATOM    201  C   VAL    13      70.860  54.149  56.850  1.00  2.44
ATOM    202  O   VAL    13      71.426  55.245  56.806  1.00  2.44
ATOM    203  N   ILE    14      71.475  53.052  57.288  1.00  2.83
ATOM    204  H   ILE    14      70.972  52.182  57.341  1.00  2.83
ATOM    205  CA  ILE    14      72.921  53.013  57.472  1.00  2.83
ATOM    206  HA  ILE    14      73.212  53.883  58.061  1.00  2.83
ATOM    207  CB  ILE    14      73.352  51.752  58.268  1.00  2.83
ATOM    208  HB  ILE    14      72.814  51.776  59.215  1.00  2.83
ATOM    209  CG2 ILE    14      72.986  50.420  57.576  1.00  2.83
ATOM    210 1HG2 ILE    14      73.148  49.591  58.265  1.00  2.83
ATOM    211 2HG2 ILE    14      71.938  50.416  57.282  1.00  2.83
ATOM    212 3HG2 ILE    14      73.607  50.270  56.694  1.00  2.83
ATOM    213  CG1 ILE    14      74.864  51.823  58.580  1.00  2.83
ATOM    214 1HG1 ILE    14      75.083  52.798  59.017  1.00  2.83
ATOM    215 2HG1 ILE    14      75.436  51.730  57.658  1.00  2.83
ATOM    216  CD1 ILE    14      75.361  50.752  59.558  1.00  2.83
ATOM    217  HD1 ILE    14      76.401  50.957  59.814  1.00  2.83
ATOM    218  HD2 ILE    14      74.763  50.776  60.470  1.00  2.83
ATOM    219  HD3 ILE    14      75.300  49.763  59.105  1.00  2.83
ATOM    220  C   ILE    14      73.604  53.092  56.101  1.00  2.83
ATOM    221  O   ILE    14      73.251  52.365  55.171  1.00  2.83
ATOM    222  N   HIS    15      74.611  53.950  55.968  1.00  2.96
ATOM    223  H   HIS    15      74.819  54.552  56.759  1.00  2.96
ATOM    224  CA  HIS    15      75.559  53.907  54.849  1.00  2.96
ATOM    225  HA  HIS    15      75.013  53.769  53.919  1.00  2.96
ATOM    226  CB  HIS    15      76.279  55.275  54.803  1.00  2.96
ATOM    227  HB1 HIS    15      77.108  55.297  55.511  1.00  2.96
ATOM    228  HB2 HIS    15      75.579  56.046  55.128  1.00  2.96
ATOM    229  CG  HIS    15      76.788  55.711  53.451  1.00  2.96
ATOM    230  ND1 HIS    15      76.981  57.042  53.075  1.00  2.96
ATOM    231  CE1 HIS    15      77.453  57.010  51.820  1.00  2.96
ATOM    232  HE1 HIS    15      77.720  57.886  51.243  1.00  2.96
ATOM    233  NE2 HIS    15      77.564  55.741  51.395  1.00  2.96
ATOM    234  HE2 HIS    15      77.972  55.453  50.516  1.00  2.96
ATOM    235  CD2 HIS    15      77.152  54.906  52.410  1.00  2.96
ATOM    236  HD2 HIS    15      77.187  53.829  52.411  1.00  2.96
ATOM    237  C   HIS    15      76.535  52.738  55.080  1.00  2.96
ATOM    238  O   HIS    15      77.314  52.857  56.015  1.00  2.96
ATOM    239  N   PRO    16      76.509  51.603  54.346  1.00  3.58
ATOM    240  CD  PRO    16      75.665  51.323  53.194  1.00  3.58
ATOM    241  HD1 PRO    16      76.150  51.700  52.293  1.00  3.58
ATOM    242  HD2 PRO    16      74.670  51.751  53.287  1.00  3.58
ATOM    243  CG  PRO    16      75.567  49.801  53.125  1.00  3.58
ATOM    244  HG1 PRO    16      75.393  49.452  52.106  1.00  3.58
ATOM    245  HG2 PRO    16      74.773  49.458  53.790  1.00  3.58
ATOM    246  CB  PRO    16      76.921  49.343  53.661  1.00  3.58
ATOM    247  HB1 PRO    16      77.659  49.383  52.858  1.00  3.58
ATOM    248  HB2 PRO    16      76.871  48.338  54.082  1.00  3.58
ATOM    249  CA  PRO    16      77.252  50.386  54.737  1.00  3.58
ATOM    250  HA  PRO    16      76.853  50.041  55.693  1.00  3.58
ATOM    251  C   PRO    16      78.764  50.551  54.894  1.00  3.58
ATOM    252  O   PRO    16      79.347  50.009  55.824  1.00  3.58
ATOM    253  N   ASP    17      79.366  51.376  54.033  1.00  3.54
ATOM    254  H   ASP    17      78.826  51.754  53.270  1.00  3.54
ATOM    255  CA  ASP    17      80.590  52.101  54.347  1.00  3.54
ATOM    256  HA  ASP    17      80.746  52.080  55.419  1.00  3.54
ATOM    257  CB  ASP    17      81.840  51.482  53.705  1.00  3.54
ATOM    258  HB1 ASP    17      81.747  51.527  52.618  1.00  3.54
ATOM    259  HB2 ASP    17      81.921  50.440  54.013  1.00  3.54
ATOM    260  CG  ASP    17      83.098  52.238  54.159  1.00  3.54
ATOM    261  OD1 ASP    17      83.086  52.752  55.304  1.00  3.54
ATOM    262  OD2 ASP    17      84.047  52.324  53.353  1.00  3.54
ATOM    263  C   ASP    17      80.412  53.626  53.947  1.00  3.54
ATOM    264  O   ASP    17      79.926  53.739  52.806  1.00  3.54
ATOM    265  N   PRO    18      80.642  54.812  54.668  1.00  3.31
ATOM    266  CD  PRO    18      80.308  56.063  53.995  1.00  3.31
ATOM    267  HD1 PRO    18      79.417  55.989  53.387  1.00  3.31
ATOM    268  HD2 PRO    18      81.143  56.372  53.364  1.00  3.31
ATOM    269  CG  PRO    18      80.074  57.123  55.066  1.00  3.31
ATOM    270  HG1 PRO    18      79.098  56.969  55.529  1.00  3.31
ATOM    271  HG2 PRO    18      80.164  58.133  54.665  1.00  3.31
ATOM    272  CB  PRO    18      81.179  56.803  56.052  1.00  3.31
ATOM    273  HB1 PRO    18      80.936  57.159  57.051  1.00  3.31
ATOM    274  HB2 PRO    18      82.113  57.253  55.715  1.00  3.31
ATOM    275  CA  PRO    18      81.291  55.271  55.973  1.00  3.31
ATOM    276  HA  PRO    18      82.352  55.042  55.879  1.00  3.31
ATOM    277  C   PRO    18      80.834  54.579  57.261  1.00  3.31
ATOM    278  O   PRO    18      81.392  54.860  58.321  1.00  3.31
ATOM    279  N   GLY    19      79.815  53.720  57.224  1.00  3.08
ATOM    280  H   GLY    19      79.361  53.537  56.340  1.00  3.08
ATOM    281  CA  GLY    19      79.285  52.967  58.373  1.00  3.08
ATOM    282  HA1 GLY    19      80.110  52.460  58.871  1.00  3.08
ATOM    283  HA2 GLY    19      78.595  52.203  58.017  1.00  3.08
ATOM    284  C   GLY    19      78.559  53.835  59.394  1.00  3.08
ATOM    285  O   GLY    19      78.922  53.807  60.572  1.00  3.08
ATOM    286  N   ARG    20      77.632  54.693  58.940  1.00  2.69
ATOM    287  H   ARG    20      77.343  54.592  57.977  1.00  2.69
ATOM    288  CA  ARG    20      76.992  55.735  59.771  1.00  2.69
ATOM    289  HA  ARG    20      77.124  55.453  60.818  1.00  2.69
ATOM    290  CB  ARG    20      77.622  57.119  59.509  1.00  2.69
ATOM    291  HB1 ARG    20      77.198  57.840  60.210  1.00  2.69
ATOM    292  HB2 ARG    20      77.337  57.436  58.503  1.00  2.69
ATOM    293  CG  ARG    20      79.153  57.193  59.598  1.00  2.69
ATOM    294  HG1 ARG    20      79.466  58.195  59.302  1.00  2.69
ATOM    295  HG2 ARG    20      79.568  56.501  58.872  1.00  2.69
ATOM    296  CD  ARG    20      79.741  56.892  60.984  1.00  2.69
ATOM    297  HD1 ARG    20      79.285  55.997  61.401  1.00  2.69
ATOM    298  HD2 ARG    20      79.500  57.719  61.653  1.00  2.69
ATOM    299  NE  ARG    20      81.208  56.744  60.894  1.00  2.69
ATOM    300  HE  ARG    20      81.713  57.550  60.579  1.00  2.69
ATOM    301  CZ  ARG    20      81.927  55.636  61.029  1.00  2.69
ATOM    302  NH1 ARG    20      81.432  54.491  61.399  1.00  2.69
ATOM    303 1HH1 ARG    20      80.422  54.370  61.324  1.00  2.69
ATOM    304 2HH1 ARG    20      81.990  53.664  61.369  1.00  2.69
ATOM    305  NH2 ARG    20      83.206  55.663  60.782  1.00  2.69
ATOM    306 1HH2 ARG    20      83.608  56.470  60.347  1.00  2.69
ATOM    307 2HH2 ARG    20      83.706  54.795  60.751  1.00  2.69
ATOM    308  C   ARG    20      75.478  55.825  59.551  1.00  2.69
ATOM    309  O   ARG    20      74.978  55.610  58.446  1.00  2.69
ATOM    310  N   GLU    21      74.781  56.252  60.605  1.00  2.53
ATOM    311  H   GLU    21      75.305  56.333  61.459  1.00  2.53
ATOM    312  CA  GLU    21      73.329  56.090  60.766  1.00  2.53
ATOM    313  HA  GLU    21      73.022  55.212  60.191  1.00  2.53
ATOM    314  CB  GLU    21      72.981  55.805  62.247  1.00  2.53
ATOM    315  HB1 GLU    21      71.935  55.499  62.298  1.00  2.53
ATOM    316  HB2 GLU    21      73.092  56.717  62.836  1.00  2.53
ATOM    317  CG  GLU    21      73.845  54.723  62.914  1.00  2.53
ATOM    318  HG1 GLU    21      73.322  54.337  63.792  1.00  2.53
ATOM    319  HG2 GLU    21      74.772  55.191  63.258  1.00  2.53
ATOM    320  CD  GLU    21      74.169  53.587  61.941  1.00  2.53
ATOM    321  OE1 GLU    21      75.376  53.434  61.652  1.00  2.53
ATOM    322  OE2 GLU    21      73.200  53.008  61.406  1.00  2.53
ATOM    323  C   GLU    21      72.494  57.267  60.234  1.00  2.53
ATOM    324  O   GLU    21      72.147  58.184  60.991  1.00  2.53
ATOM    325  N   LEU    22      72.170  57.282  58.934  1.00  2.10
ATOM    326  H   LEU    22      72.416  56.501  58.333  1.00  2.10
ATOM    327  CA  LEU    22      71.494  58.437  58.335  1.00  2.10
ATOM    328  HA  LEU    22      71.846  59.338  58.838  1.00  2.10
ATOM    329  CB  LEU    22      71.852  58.577  56.841  1.00  2.10
ATOM    330  HB1 LEU    22      71.318  59.442  56.450  1.00  2.10
ATOM    331  HB2 LEU    22      71.477  57.708  56.303  1.00  2.10
ATOM    332  CG  LEU    22      73.342  58.757  56.502  1.00  2.10
ATOM    333  HG  LEU    22      73.861  57.809  56.645  1.00  2.10
ATOM    334  CD1 LEU    22      73.464  59.174  55.035  1.00  2.10
ATOM    335 1HD1 LEU    22      74.513  59.180  54.739  1.00  2.10
ATOM    336 2HD1 LEU    22      72.935  58.457  54.413  1.00  2.10
ATOM    337 3HD1 LEU    22      73.039  60.165  54.875  1.00  2.10
ATOM    338  CD2 LEU    22      74.036  59.832  57.345  1.00  2.10
ATOM    339 1HD2 LEU    22      75.062  59.957  56.999  1.00  2.10
ATOM    340 2HD2 LEU    22      73.508  60.781  57.253  1.00  2.10
ATOM    341 3HD2 LEU    22      74.064  59.522  58.390  1.00  2.10
ATOM    342  C   LEU    22      69.967  58.422  58.489  1.00  2.10
ATOM    343  O   LEU    22      69.314  57.377  58.630  1.00  2.10
ATOM    344  N   SER    23      69.384  59.624  58.424  1.00  1.98
ATOM    345  H   SER    23      69.986  60.431  58.373  1.00  1.98
ATOM    346  CA  SER    23      67.953  59.844  58.168  1.00  1.98
ATOM    347  HA  SER    23      67.397  59.442  58.975  1.00  1.98
ATOM    348  CB  SER    23      67.617  61.342  58.185  1.00  1.98
ATOM    349  HB1 SER    23      66.537  61.485  58.188  1.00  1.98
ATOM    350  HB2 SER    23      68.012  61.812  57.293  1.00  1.98
ATOM    351  OG  SER    23      68.159  61.980  59.325  1.00  1.98
ATOM    352  HG  SER    23      68.408  62.879  59.080  1.00  1.98
ATOM    353  C   SER    23      67.513  59.205  56.844  1.00  1.98
ATOM    354  O   SER    23      68.372  58.938  56.007  1.00  1.98
ATOM    355  N   PRO    24      66.212  58.983  56.587  1.00  1.74
ATOM    356  CD  PRO    24      65.047  59.455  57.316  1.00  1.74
ATOM    357  HD1 PRO    24      64.751  60.444  56.971  1.00  1.74
ATOM    358  HD2 PRO    24      65.212  59.537  58.378  1.00  1.74
ATOM    359  CG  PRO    24      63.956  58.458  56.959  1.00  1.74
ATOM    360  HG1 PRO    24      62.968  58.916  57.005  1.00  1.74
ATOM    361  HG2 PRO    24      64.013  57.599  57.621  1.00  1.74
ATOM    362  CB  PRO    24      64.311  57.999  55.544  1.00  1.74
ATOM    363  HB1 PRO    24      63.653  58.502  54.846  1.00  1.74
ATOM    364  HB2 PRO    24      64.188  56.918  55.457  1.00  1.74
ATOM    365  CA  PRO    24      65.779  58.406  55.318  1.00  1.74
ATOM    366  HA  PRO    24      66.379  57.536  55.052  1.00  1.74
ATOM    367  C   PRO    24      65.909  59.484  54.224  1.00  1.74
ATOM    368  O   PRO    24      66.444  59.243  53.140  1.00  1.74
ATOM    369  N   GLU    25      65.508  60.712  54.590  1.00  1.72
ATOM    370  H   GLU    25      65.020  60.804  55.461  1.00  1.72
ATOM    371  CA  GLU    25      65.794  61.937  53.864  1.00  1.72
ATOM    372  HA  GLU    25      65.371  61.849  52.864  1.00  1.72
ATOM    373  CB  GLU    25      65.204  63.185  54.530  1.00  1.72
ATOM    374  HB1 GLU    25      65.576  63.268  55.553  1.00  1.72
ATOM    375  HB2 GLU    25      64.121  63.087  54.568  1.00  1.72
ATOM    376  CG  GLU    25      65.609  64.449  53.738  1.00  1.72
ATOM    377  HG1 GLU    25      65.949  64.184  52.736  1.00  1.72
ATOM    378  HG2 GLU    25      66.438  64.943  54.252  1.00  1.72
ATOM    379  CD  GLU    25      64.444  65.404  53.554  1.00  1.72
ATOM    380  OE1 GLU    25      63.544  65.067  52.750  1.00  1.72
ATOM    381  OE2 GLU    25      64.391  66.445  54.239  1.00  1.72
ATOM    382  C   GLU    25      67.296  62.134  53.665  1.00  1.72
ATOM    383  O   GLU    25      67.722  62.357  52.540  1.00  1.72
ATOM    384  N   GLU    26      68.117  62.030  54.714  1.00  1.97
ATOM    385  H   GLU    26      67.733  61.836  55.619  1.00  1.97
ATOM    386  CA  GLU    26      69.556  62.264  54.570  1.00  1.97
ATOM    387  HA  GLU    26      69.705  63.244  54.113  1.00  1.97
ATOM    388  CB  GLU    26      70.304  62.245  55.917  1.00  1.97
ATOM    389  HB1 GLU    26      71.374  62.141  55.729  1.00  1.97
ATOM    390  HB2 GLU    26      69.997  61.364  56.474  1.00  1.97
ATOM    391  CG  GLU    26      70.108  63.492  56.795  1.00  1.97
ATOM    392  HG1 GLU    26      70.483  63.270  57.797  1.00  1.97
ATOM    393  HG2 GLU    26      69.043  63.718  56.885  1.00  1.97
ATOM    394  CD  GLU    26      70.852  64.703  56.225  1.00  1.97
ATOM    395  OE1 GLU    26      70.319  65.350  55.302  1.00  1.97
ATOM    396  OE2 GLU    26      72.000  64.988  56.627  1.00  1.97
ATOM    397  C   GLU    26      70.222  61.251  53.613  1.00  1.97
ATOM    398  O   GLU    26      71.113  61.611  52.845  1.00  1.97
ATOM    399  N   ALA    27      69.759  59.998  53.602  1.00  1.95
ATOM    400  H   ALA    27      69.034  59.737  54.259  1.00  1.95
ATOM    401  CA  ALA    27      70.214  58.971  52.677  1.00  1.95
ATOM    402  HA  ALA    27      71.304  58.974  52.664  1.00  1.95
ATOM    403  CB  ALA    27      69.746  57.624  53.226  1.00  1.95
ATOM    404  HB1 ALA    27      70.050  56.819  52.559  1.00  1.95
ATOM    405  HB2 ALA    27      70.204  57.470  54.202  1.00  1.95
ATOM    406  HB3 ALA    27      68.660  57.612  53.329  1.00  1.95
ATOM    407  C   ALA    27      69.749  59.200  51.226  1.00  1.95
ATOM    408  O   ALA    27      70.462  58.844  50.277  1.00  1.95
ATOM    409  N   HIS    28      68.569  59.804  51.035  1.00  2.20
ATOM    410  H   HIS    28      67.967  59.991  51.832  1.00  2.20
ATOM    411  CA  HIS    28      68.171  60.285  49.708  1.00  2.20
ATOM    412  HA  HIS    28      68.297  59.491  48.979  1.00  2.20
ATOM    413  CB  HIS    28      66.693  60.694  49.702  1.00  2.20
ATOM    414  HB1 HIS    28      66.395  61.021  50.697  1.00  2.20
ATOM    415  HB2 HIS    28      66.106  59.816  49.439  1.00  2.20
ATOM    416  CG  HIS    28      66.373  61.801  48.726  1.00  2.20
ATOM    417  ND1 HIS    28      66.268  61.662  47.343  1.00  2.20
ATOM    418  CE1 HIS    28      66.161  62.905  46.855  1.00  2.20
ATOM    419  HE1 HIS    28      66.077  63.141  45.802  1.00  2.20
ATOM    420  NE2 HIS    28      66.135  63.801  47.856  1.00  2.20
ATOM    421  HE2 HIS    28      66.050  64.801  47.752  1.00  2.20
ATOM    422  CD2 HIS    28      66.280  63.124  49.046  1.00  2.20
ATOM    423  HD2 HIS    28      66.378  63.547  50.038  1.00  2.20
ATOM    424  C   HIS    28      69.078  61.418  49.222  1.00  2.20
ATOM    425  O   HIS    28      69.616  61.375  48.120  1.00  2.20
ATOM    426  N   ARG    29      69.315  62.410  50.084  1.00  2.58
ATOM    427  H   ARG    29      68.871  62.339  50.998  1.00  2.58
ATOM    428  CA  ARG    29      70.098  63.609  49.779  1.00  2.58
ATOM    429  HA  ARG    29      69.684  64.071  48.882  1.00  2.58
ATOM    430  CB  ARG    29      69.972  64.581  50.968  1.00  2.58
ATOM    431  HB1 ARG    29      70.483  64.154  51.833  1.00  2.58
ATOM    432  HB2 ARG    29      68.916  64.700  51.222  1.00  2.58
ATOM    433  CG  ARG    29      70.554  65.969  50.655  1.00  2.58
ATOM    434  HG1 ARG    29      69.996  66.399  49.822  1.00  2.58
ATOM    435  HG2 ARG    29      71.594  65.876  50.350  1.00  2.58
ATOM    436  CD  ARG    29      70.471  66.938  51.845  1.00  2.58
ATOM    437  HD1 ARG    29      69.425  67.038  52.141  1.00  2.58
ATOM    438  HD2 ARG    29      70.822  67.922  51.527  1.00  2.58
ATOM    439  NE  ARG    29      71.249  66.498  53.019  1.00  2.58
ATOM    440  HE  ARG    29      70.715  66.202  53.842  1.00  2.58
ATOM    441  CZ  ARG    29      72.554  66.422  53.184  1.00  2.58
ATOM    442  NH1 ARG    29      73.397  66.693  52.226  1.00  2.58
ATOM    443 1HH1 ARG    29      73.021  66.942  51.331  1.00  2.58
ATOM    444 2HH1 ARG    29      74.382  66.606  52.382  1.00  2.58
ATOM    445  NH2 ARG    29      73.040  66.062  54.331  1.00  2.58
ATOM    446 1HH2 ARG    29      72.388  65.797  55.088  1.00  2.58
ATOM    447 2HH2 ARG    29      74.011  65.916  54.490  1.00  2.58
ATOM    448  C   ARG    29      71.563  63.288  49.469  1.00  2.58
ATOM    449  O   ARG    29      72.182  63.994  48.676  1.00  2.58
ATOM    450  N   ALA    30      72.107  62.240  50.087  1.00  2.81
ATOM    451  H   ALA    30      71.570  61.801  50.825  1.00  2.81
ATOM    452  CA  ALA    30      73.439  61.715  49.797  1.00  2.81
ATOM    453  HA  ALA    30      74.057  62.528  49.414  1.00  2.81
ATOM    454  CB  ALA    30      74.061  61.267  51.126  1.00  2.81
ATOM    455  HB1 ALA    30      75.040  60.820  50.946  1.00  2.81
ATOM    456  HB2 ALA    30      74.181  62.128  51.784  1.00  2.81
ATOM    457  HB3 ALA    30      73.415  60.544  51.623  1.00  2.81
ATOM    458  C   ALA    30      73.471  60.622  48.704  1.00  2.81
ATOM    459  O   ALA    30      74.559  60.233  48.283  1.00  2.81
ATOM    460  N   GLY    31      72.321  60.159  48.195  1.00  3.08
ATOM    461  H   GLY    31      71.441  60.507  48.554  1.00  3.08
ATOM    462  CA  GLY    31      72.260  59.324  46.985  1.00  3.08
ATOM    463  HA1 GLY    31      73.011  59.654  46.267  1.00  3.08
ATOM    464  HA2 GLY    31      71.274  59.443  46.535  1.00  3.08
ATOM    465  C   GLY    31      72.470  57.829  47.252  1.00  3.08
ATOM    466  O   GLY    31      72.750  57.059  46.336  1.00  3.08
ATOM    467  N   LEU    32      72.344  57.422  48.513  1.00  2.77
ATOM    468  H   LEU    32      72.082  58.122  49.195  1.00  2.77
ATOM    469  CA  LEU    32      72.298  56.029  48.936  1.00  2.77
ATOM    470  HA  LEU    32      73.086  55.455  48.448  1.00  2.77
ATOM    471  CB  LEU    32      72.426  55.927  50.470  1.00  2.77
ATOM    472  HB1 LEU    32      72.249  54.884  50.738  1.00  2.77
ATOM    473  HB2 LEU    32      71.607  56.504  50.897  1.00  2.77
ATOM    474  CG  LEU    32      73.716  56.349  51.186  1.00  2.77
ATOM    475  HG  LEU    32      74.533  55.681  50.911  1.00  2.77
ATOM    476  CD1 LEU    32      74.128  57.793  50.919  1.00  2.77
ATOM    477 1HD1 LEU    32      74.882  58.114  51.634  1.00  2.77
ATOM    478 2HD1 LEU    32      74.548  57.876  49.916  1.00  2.77
ATOM    479 3HD1 LEU    32      73.254  58.433  51.008  1.00  2.77
ATOM    480  CD2 LEU    32      73.424  56.208  52.682  1.00  2.77
ATOM    481 1HD2 LEU    32      74.259  56.586  53.264  1.00  2.77
ATOM    482 2HD2 LEU    32      72.540  56.783  52.948  1.00  2.77
ATOM    483 3HD2 LEU    32      73.257  55.161  52.935  1.00  2.77
ATOM    484  C   LEU    32      70.951  55.393  48.631  1.00  2.77
ATOM    485  O   LEU    32      70.900  54.194  48.353  1.00  2.77
ATOM    486  N   ILE    33      69.871  56.174  48.761  1.00  2.72
ATOM    487  H   ILE    33      69.989  57.157  48.976  1.00  2.72
ATOM    488  CA  ILE    33      68.527  55.666  48.494  1.00  2.72
ATOM    489  HA  ILE    33      68.646  54.699  48.011  1.00  2.72
ATOM    490  CB  ILE    33      67.765  55.388  49.815  1.00  2.72
ATOM    491  HB  ILE    33      68.451  54.865  50.484  1.00  2.72
ATOM    492  CG2 ILE    33      67.336  56.663  50.539  1.00  2.72
ATOM    493 1HG2 ILE    33      66.742  56.435  51.425  1.00  2.72
ATOM    494 2HG2 ILE    33      68.227  57.186  50.850  1.00  2.72
ATOM    495 3HG2 ILE    33      66.768  57.299  49.864  1.00  2.72
ATOM    496  CG1 ILE    33      66.540  54.471  49.645  1.00  2.72
ATOM    497 1HG1 ILE    33      65.837  54.934  48.956  1.00  2.72
ATOM    498 2HG1 ILE    33      66.047  54.364  50.612  1.00  2.72
ATOM    499  CD1 ILE    33      66.910  53.062  49.158  1.00  2.72
ATOM    500  HD1 ILE    33      66.069  52.387  49.309  1.00  2.72
ATOM    501  HD2 ILE    33      67.162  53.079  48.098  1.00  2.72
ATOM    502  HD3 ILE    33      67.759  52.681  49.728  1.00  2.72
ATOM    503  C   ILE    33      67.845  56.544  47.450  1.00  2.72
ATOM    504  O   ILE    33      67.892  57.765  47.526  1.00  2.72
ATOM    505  N   ASP    34      67.266  55.916  46.428  1.00  3.15
ATOM    506  H   ASP    34      67.289  54.911  46.403  1.00  3.15
ATOM    507  CA  ASP    34      66.469  56.603  45.408  1.00  3.15
ATOM    508  HA  ASP    34      67.108  57.310  44.877  1.00  3.15
ATOM    509  CB  ASP    34      65.959  55.541  44.399  1.00  3.15
ATOM    510  HB1 ASP    34      66.050  54.546  44.843  1.00  3.15
ATOM    511  HB2 ASP    34      66.609  55.557  43.523  1.00  3.15
ATOM    512  CG  ASP    34      64.504  55.715  43.943  1.00  3.15
ATOM    513  OD1 ASP    34      63.683  54.817  44.244  1.00  3.15
ATOM    514  OD2 ASP    34      64.182  56.766  43.350  1.00  3.15
ATOM    515  C   ASP    34      65.337  57.409  46.054  1.00  3.15
ATOM    516  O   ASP    34      64.829  57.009  47.102  1.00  3.15
ATOM    517  N   TRP    35      64.914  58.510  45.424  1.00  2.83
ATOM    518  H   TRP    35      65.269  58.696  44.498  1.00  2.83
ATOM    519  CA  TRP    35      63.821  59.336  45.935  1.00  2.83
ATOM    520  HA  TRP    35      64.142  59.743  46.895  1.00  2.83
ATOM    521  CB  TRP    35      63.537  60.518  45.004  1.00  2.83
ATOM    522  HB1 TRP    35      63.186  60.143  44.042  1.00  2.83
ATOM    523  HB2 TRP    35      64.468  61.061  44.831  1.00  2.83
ATOM    524  CG  TRP    35      62.525  61.483  45.549  1.00  2.83
ATOM    525  CD1 TRP    35      62.757  62.363  46.548  1.00  2.83
ATOM    526  HD1 TRP    35      63.697  62.464  47.070  1.00  2.83
ATOM    527  NE1 TRP    35      61.606  63.062  46.841  1.00  2.83
ATOM    528  HE1 TRP    35      61.521  63.666  47.650  1.00  2.83
ATOM    529  CE2 TRP    35      60.545  62.618  46.086  1.00  2.83
ATOM    530  CZ2 TRP    35      59.182  62.949  46.077  1.00  2.83
ATOM    531  HZ2 TRP    35      58.803  63.699  46.755  1.00  2.83
ATOM    532  CH2 TRP    35      58.325  62.274  45.192  1.00  2.83
ATOM    533  HH2 TRP    35      57.271  62.510  45.176  1.00  2.83
ATOM    534  CZ3 TRP    35      58.839  61.278  44.340  1.00  2.83
ATOM    535  HZ3 TRP    35      58.177  60.751  43.666  1.00  2.83
ATOM    536  CE3 TRP    35      60.209  60.947  44.368  1.00  2.83
ATOM    537  HE3 TRP    35      60.589  60.164  43.727  1.00  2.83
ATOM    538  CD2 TRP    35      61.101  61.611  45.239  1.00  2.83
ATOM    539  C   TRP    35      62.550  58.529  46.200  1.00  2.83
ATOM    540  O   TRP    35      61.996  58.624  47.295  1.00  2.83
ATOM    541  N   ASN    36      62.125  57.691  45.250  1.00  3.22
ATOM    542  H   ASN    36      62.729  57.555  44.440  1.00  3.22
ATOM    543  CA  ASN    36      60.948  56.828  45.381  1.00  3.22
ATOM    544  HA  ASN    36      60.087  57.455  45.615  1.00  3.22
ATOM    545  CB  ASN    36      60.681  56.160  44.014  1.00  3.22
ATOM    546  HB1 ASN    36      61.581  56.179  43.401  1.00  3.22
ATOM    547  HB2 ASN    36      59.921  56.733  43.487  1.00  3.22
ATOM    548  CG  ASN    36      60.212  54.720  44.103  1.00  3.22
ATOM    549  OD1 ASN    36      59.043  54.425  44.285  1.00  3.22
ATOM    550  ND2 ASN    36      61.118  53.779  43.991  1.00  3.22
ATOM    551 1HD2 ASN    36      62.104  54.060  43.945  1.00  3.22
ATOM    552 2HD2 ASN    36      60.813  52.830  44.055  1.00  3.22
ATOM    553  C   ASN    36      61.079  55.847  46.560  1.00  3.22
ATOM    554  O   ASN    36      60.187  55.773  47.413  1.00  3.22
ATOM    555  N   MET    37      62.211  55.150  46.673  1.00  3.06
ATOM    556  H   MET    37      62.890  55.208  45.914  1.00  3.06
ATOM    557  CA  MET    37      62.468  54.257  47.801  1.00  3.06
ATOM    558  HA  MET    37      61.657  53.530  47.836  1.00  3.06
ATOM    559  CB  MET    37      63.780  53.497  47.594  1.00  3.06
ATOM    560  HB1 MET    37      64.069  53.045  48.541  1.00  3.06
ATOM    561  HB2 MET    37      64.555  54.190  47.269  1.00  3.06
ATOM    562  CG  MET    37      63.649  52.378  46.556  1.00  3.06
ATOM    563  HG1 MET    37      64.643  51.973  46.365  1.00  3.06
ATOM    564  HG2 MET    37      63.278  52.800  45.623  1.00  3.06
ATOM    565  SD  MET    37      62.558  51.011  47.044  1.00  3.06
ATOM    566  CE  MET    37      62.644  50.024  45.527  1.00  3.06
ATOM    567  HE1 MET    37      62.024  49.134  45.633  1.00  3.06
ATOM    568  HE2 MET    37      62.285  50.615  44.684  1.00  3.06
ATOM    569  HE3 MET    37      63.677  49.726  45.342  1.00  3.06
ATOM    570  C   MET    37      62.425  55.002  49.135  1.00  3.06
ATOM    571  O   MET    37      61.703  54.564  50.018  1.00  3.06
ATOM    572  N   PHE    38      63.072  56.158  49.278  1.00  2.29
ATOM    573  H   PHE    38      63.619  56.500  48.488  1.00  2.29
ATOM    574  CA  PHE    38      62.961  57.026  50.453  1.00  2.29
ATOM    575  HA  PHE    38      63.367  56.501  51.316  1.00  2.29
ATOM    576  CB  PHE    38      63.823  58.286  50.218  1.00  2.29
ATOM    577  HB1 PHE    38      63.799  58.533  49.157  1.00  2.29
ATOM    578  HB2 PHE    38      64.847  58.029  50.463  1.00  2.29
ATOM    579  CG  PHE    38      63.487  59.555  50.989  1.00  2.29
ATOM    580  CD1 PHE    38      63.092  59.503  52.337  1.00  2.29
ATOM    581  HD1 PHE    38      63.041  58.552  52.837  1.00  2.29
ATOM    582  CE1 PHE    38      62.741  60.676  53.027  1.00  2.29
ATOM    583  HE1 PHE    38      62.422  60.625  54.057  1.00  2.29
ATOM    584  CZ  PHE    38      62.842  61.919  52.383  1.00  2.29
ATOM    585  HZ  PHE    38      62.566  62.825  52.902  1.00  2.29
ATOM    586  CE2 PHE    38      63.309  61.991  51.061  1.00  2.29
ATOM    587  HE2 PHE    38      63.401  62.954  50.574  1.00  2.29
ATOM    588  CD2 PHE    38      63.597  60.808  50.355  1.00  2.29
ATOM    589  HD2 PHE    38      63.894  60.867  49.317  1.00  2.29
ATOM    590  C   PHE    38      61.499  57.385  50.793  1.00  2.29
ATOM    591  O   PHE    38      61.091  57.310  51.957  1.00  2.29
ATOM    592  N   VAL    39      60.679  57.737  49.793  1.00  2.42
ATOM    593  H   VAL    39      61.051  57.778  48.843  1.00  2.42
ATOM    594  CA  VAL    39      59.246  57.980  50.019  1.00  2.42
ATOM    595  HA  VAL    39      59.115  58.795  50.726  1.00  2.42
ATOM    596  CB  VAL    39      58.442  58.306  48.722  1.00  2.42
ATOM    597  HB  VAL    39      58.543  57.481  48.024  1.00  2.42
ATOM    598  CG1 VAL    39      56.935  58.477  49.002  1.00  2.42
ATOM    599 1HG1 VAL    39      56.419  58.809  48.100  1.00  2.42
ATOM    600 2HG1 VAL    39      56.490  57.529  49.299  1.00  2.42
ATOM    601 3HG1 VAL    39      56.787  59.213  49.793  1.00  2.42
ATOM    602  CG2 VAL    39      58.829  59.582  47.974  1.00  2.42
ATOM    603 1HG2 VAL    39      58.332  59.604  47.004  1.00  2.42
ATOM    604 2HG2 VAL    39      58.526  60.463  48.538  1.00  2.42
ATOM    605 3HG2 VAL    39      59.893  59.604  47.786  1.00  2.42
ATOM    606  C   VAL    39      58.581  56.754  50.635  1.00  2.42
ATOM    607  O   VAL    39      57.801  56.904  51.574  1.00  2.42
ATOM    608  N   LYS    40      58.851  55.550  50.117  1.00  3.01
ATOM    609  H   LYS    40      59.486  55.495  49.321  1.00  3.01
ATOM    610  CA  LYS    40      58.152  54.336  50.558  1.00  3.01
ATOM    611  HA  LYS    40      57.104  54.600  50.711  1.00  3.01
ATOM    612  CB  LYS    40      58.188  53.261  49.436  1.00  3.01
ATOM    613  HB1 LYS    40      58.379  53.763  48.485  1.00  3.01
ATOM    614  HB2 LYS    40      57.189  52.831  49.350  1.00  3.01
ATOM    615  CG  LYS    40      59.198  52.094  49.567  1.00  3.01
ATOM    616  HG1 LYS    40      60.172  52.477  49.865  1.00  3.01
ATOM    617  HG2 LYS    40      59.327  51.664  48.572  1.00  3.01
ATOM    618  CD  LYS    40      58.749  50.947  50.507  1.00  3.01
ATOM    619  HD1 LYS    40      58.658  50.033  49.918  1.00  3.01
ATOM    620  HD2 LYS    40      57.752  51.159  50.898  1.00  3.01
ATOM    621  CE  LYS    40      59.732  50.673  51.665  1.00  3.01
ATOM    622  HE1 LYS    40      60.450  51.490  51.711  1.00  3.01
ATOM    623  HE2 LYS    40      60.283  49.753  51.451  1.00  3.01
ATOM    624  NZ  LYS    40      59.041  50.577  52.976  1.00  3.01
ATOM    625  HZ1 LYS    40      58.320  49.854  52.958  1.00  3.01
ATOM    626  HZ2 LYS    40      59.671  50.389  53.750  1.00  3.01
ATOM    627  HZ3 LYS    40      58.552  51.453  53.153  1.00  3.01
ATOM    628  C   LYS    40      58.640  53.782  51.890  1.00  3.01
ATOM    629  O   LYS    40      57.873  53.115  52.575  1.00  3.01
ATOM    630  N   LEU    41      59.899  54.031  52.246  1.00  2.79
ATOM    631  H   LEU    41      60.482  54.479  51.545  1.00  2.79
ATOM    632  CA  LEU    41      60.404  53.985  53.616  1.00  2.79
ATOM    633  HA  LEU    41      60.345  52.977  54.026  1.00  2.79
ATOM    634  CB  LEU    41      61.885  54.456  53.609  1.00  2.79
ATOM    635  HB1 LEU    41      62.096  54.850  54.606  1.00  2.79
ATOM    636  HB2 LEU    41      62.007  55.281  52.915  1.00  2.79
ATOM    637  CG  LEU    41      62.994  53.427  53.310  1.00  2.79
ATOM    638  HG  LEU    41      62.859  52.613  54.001  1.00  2.79
ATOM    639  CD1 LEU    41      63.072  52.776  51.929  1.00  2.79
ATOM    640 1HD1 LEU    41      63.697  51.885  51.990  1.00  2.79
ATOM    641 2HD1 LEU    41      62.085  52.495  51.583  1.00  2.79
ATOM    642 3HD1 LEU    41      63.530  53.457  51.216  1.00  2.79
ATOM    643  CD2 LEU    41      64.353  54.106  53.534  1.00  2.79
ATOM    644 1HD2 LEU    41      65.148  53.369  53.424  1.00  2.79
ATOM    645 2HD2 LEU    41      64.501  54.913  52.816  1.00  2.79
ATOM    646 3HD2 LEU    41      64.407  54.517  54.542  1.00  2.79
ATOM    647  C   LEU    41      59.511  54.879  54.435  1.00  2.79
ATOM    648  O   LEU    41      58.549  54.356  54.943  1.00  2.79
ATOM    649  N   ARG    42      59.708  56.193  54.408  1.00  2.50
ATOM    650  H   ARG    42      60.490  56.490  53.836  1.00  2.50
ATOM    651  CA  ARG    42      59.038  57.253  55.178  1.00  2.50
ATOM    652  HA  ARG    42      59.494  57.302  56.162  1.00  2.50
ATOM    653  CB  ARG    42      59.510  58.503  54.400  1.00  2.50
ATOM    654  HB1 ARG    42      59.072  58.513  53.400  1.00  2.50
ATOM    655  HB2 ARG    42      60.592  58.421  54.275  1.00  2.50
ATOM    656  CG  ARG    42      59.299  59.848  55.064  1.00  2.50
ATOM    657  HG1 ARG    42      60.016  60.570  54.670  1.00  2.50
ATOM    658  HG2 ARG    42      59.474  59.751  56.132  1.00  2.50
ATOM    659  CD  ARG    42      57.896  60.343  54.761  1.00  2.50
ATOM    660  HD1 ARG    42      57.200  59.509  54.768  1.00  2.50
ATOM    661  HD2 ARG    42      57.859  60.784  53.764  1.00  2.50
ATOM    662  NE  ARG    42      57.483  61.287  55.792  1.00  2.50
ATOM    663  HE  ARG    42      57.127  60.876  56.643  1.00  2.50
ATOM    664  CZ  ARG    42      57.404  62.581  55.708  1.00  2.50
ATOM    665  NH1 ARG    42      57.810  63.230  54.672  1.00  2.50
ATOM    666 1HH1 ARG    42      58.022  62.682  53.859  1.00  2.50
ATOM    667 2HH1 ARG    42      57.552  64.195  54.549  1.00  2.50
ATOM    668  NH2 ARG    42      56.864  63.221  56.688  1.00  2.50
ATOM    669 1HH2 ARG    42      56.427  62.707  57.439  1.00  2.50
ATOM    670 2HH2 ARG    42      56.932  64.223  56.723  1.00  2.50
ATOM    671  C   ARG    42      57.508  57.085  55.387  1.00  2.50
ATOM    672  O   ARG    42      56.978  57.224  56.495  1.00  2.50
ATOM    673  N   SER    43      56.782  56.749  54.334  1.00  3.20
ATOM    674  H   SER    43      57.262  56.689  53.444  1.00  3.20
ATOM    675  CA  SER    43      55.323  56.601  54.366  1.00  3.20
ATOM    676  HA  SER    43      54.911  57.036  55.282  1.00  3.20
ATOM    677  CB  SER    43      54.717  57.382  53.175  1.00  3.20
ATOM    678  HB1 SER    43      53.631  57.348  53.255  1.00  3.20
ATOM    679  HB2 SER    43      55.018  56.885  52.251  1.00  3.20
ATOM    680  OG  SER    43      55.150  58.734  53.143  1.00  3.20
ATOM    681  HG  SER    43      54.761  59.155  52.368  1.00  3.20
ATOM    682  C   SER    43      54.870  55.120  54.328  1.00  3.20
ATOM    683  O   SER    43      53.672  54.863  54.221  1.00  3.20
ATOM    684  N   GLN    44      55.766  54.105  54.466  1.00  3.85
ATOM    685  H   GLN    44      56.729  54.337  54.259  1.00  3.85
ATOM    686  CA  GLN    44      55.629  53.172  55.597  1.00  3.85
ATOM    687  HA  GLN    44      54.565  52.879  55.665  1.00  3.85
ATOM    688  CB  GLN    44      56.321  51.808  55.341  1.00  3.85
ATOM    689  HB1 GLN    44      56.405  51.280  56.281  1.00  3.85
ATOM    690  HB2 GLN    44      57.311  51.969  54.917  1.00  3.85
ATOM    691  CG  GLN    44      55.469  50.943  54.403  1.00  3.85
ATOM    692  HG1 GLN    44      55.396  51.417  53.425  1.00  3.85
ATOM    693  HG2 GLN    44      54.463  50.843  54.811  1.00  3.85
ATOM    694  CD  GLN    44      56.059  49.550  54.236  1.00  3.85
ATOM    695  OE1 GLN    44      56.685  49.233  53.232  1.00  3.85
ATOM    696  NE2 GLN    44      55.953  48.691  55.219  1.00  3.85
ATOM    697 1HE2 GLN    44      55.431  48.917  56.057  1.00  3.85
ATOM    698 2HE2 GLN    44      56.303  47.757  55.096  1.00  3.85
ATOM    699  C   GLN    44      55.861  54.051  56.863  1.00  3.85
ATOM    700  O   GLN    44      54.878  54.654  57.256  1.00  3.85
ATOM    701  N   GLU    45      57.092  54.383  57.299  1.00  4.01
ATOM    702  H   GLU    45      57.758  54.173  56.571  1.00  4.01
ATOM    703  CA  GLU    45      57.757  54.935  58.543  1.00  4.01
ATOM    704  HA  GLU    45      58.163  54.070  59.036  1.00  4.01
ATOM    705  CB  GLU    45      59.032  55.702  58.135  1.00  4.01
ATOM    706  HB1 GLU    45      58.789  56.750  58.044  1.00  4.01
ATOM    707  HB2 GLU    45      59.413  55.333  57.183  1.00  4.01
ATOM    708  CG  GLU    45      60.241  55.649  59.093  1.00  4.01
ATOM    709  HG1 GLU    45      60.585  54.615  59.161  1.00  4.01
ATOM    710  HG2 GLU    45      59.912  55.961  60.083  1.00  4.01
ATOM    711  CD  GLU    45      61.355  56.567  58.595  1.00  4.01
ATOM    712  OE1 GLU    45      61.528  56.713  57.352  1.00  4.01
ATOM    713  OE2 GLU    45      62.045  57.170  59.456  1.00  4.01
ATOM    714  C   GLU    45      57.000  55.658  59.605  1.00  4.01
ATOM    715  O   GLU    45      57.395  55.625  60.783  1.00  4.01
ATOM    716  N   CYS    46      55.834  56.151  59.267  1.00  5.43
ATOM    717  H   CYS    46      55.604  56.123  58.273  1.00  5.43
ATOM    718  CA  CYS    46      54.687  56.056  60.172  1.00  5.43
ATOM    719  HA  CYS    46      54.871  56.728  61.003  1.00  5.43
ATOM    720  CB  CYS    46      53.507  56.622  59.335  1.00  5.43
ATOM    721  HB1 CYS    46      53.879  57.200  58.502  1.00  5.43
ATOM    722  HB2 CYS    46      52.922  57.312  59.933  1.00  5.43
ATOM    723  SG  CYS    46      52.377  55.414  58.599  1.00  5.43
ATOM    724  HG  CYS    46      53.282  54.447  58.351  1.00  5.43
ATOM    725  C   CYS    46      54.463  54.633  60.768  1.00  5.43
ATOM    726  O   CYS    46      54.117  54.460  61.946  1.00  5.43
ATOM    727  N   ASP    47      54.753  53.617  59.958  1.00  7.79
ATOM    728  H   ASP    47      54.917  53.903  59.003  1.00  7.79
ATOM    729  CA  ASP    47      54.763  52.164  60.169  1.00  7.79
ATOM    730  HA  ASP    47      55.125  51.956  61.172  1.00  7.79
ATOM    731  CB  ASP    47      53.344  51.583  59.991  1.00  7.79
ATOM    732  HB1 ASP    47      52.681  52.075  60.688  1.00  7.79
ATOM    733  HB2 ASP    47      53.393  50.551  60.329  1.00  7.79
ATOM    734  CG  ASP    47      52.786  51.606  58.549  1.00  7.79
ATOM    735  OD1 ASP    47      53.120  52.498  57.727  1.00  7.79
ATOM    736  OD2 ASP    47      52.041  50.675  58.173  1.00  7.79
ATOM    737  C   ASP    47      55.700  51.444  59.139  1.00  7.79
ATOM    738  O   ASP    47      55.376  50.423  58.547  1.00  7.79
ATOM    739  N   TRP    48      56.871  52.022  58.845  1.00  9.46
ATOM    740  H   TRP    48      57.090  52.841  59.393  1.00  9.46
ATOM    741  CA  TRP    48      58.024  51.276  58.309  1.00  9.46
ATOM    742  HA  TRP    48      57.665  50.375  57.810  1.00  9.46
ATOM    743  CB  TRP    48      58.969  52.049  57.376  1.00  9.46
ATOM    744  HB1 TRP    48      59.499  52.806  57.944  1.00  9.46
ATOM    745  HB2 TRP    48      58.412  52.511  56.583  1.00  9.46
ATOM    746  CG  TRP    48      60.012  51.280  56.627  1.00  9.46
ATOM    747  CD1 TRP    48      59.921  50.001  56.197  1.00  9.46
ATOM    748  HD1 TRP    48      59.074  49.347  56.386  1.00  9.46
ATOM    749  NE1 TRP    48      61.136  49.606  55.677  1.00  9.46
ATOM    750  HE1 TRP    48      61.392  48.622  55.695  1.00  9.46
ATOM    751  CE2 TRP    48      62.081  50.608  55.778  1.00  9.46
ATOM    752  CZ2 TRP    48      63.472  50.624  55.601  1.00  9.46
ATOM    753  HZ2 TRP    48      63.986  49.739  55.259  1.00  9.46
ATOM    754  CH2 TRP    48      64.203  51.759  56.006  1.00  9.46
ATOM    755  HH2 TRP    48      65.282  51.775  55.937  1.00  9.46
ATOM    756  CZ3 TRP    48      63.527  52.874  56.540  1.00  9.46
ATOM    757  HZ3 TRP    48      64.092  53.733  56.877  1.00  9.46
ATOM    758  CE3 TRP    48      62.125  52.858  56.688  1.00  9.46
ATOM    759  HE3 TRP    48      61.639  53.705  57.159  1.00  9.46
ATOM    760  CD2 TRP    48      61.373  51.711  56.352  1.00  9.46
ATOM    761  C   TRP    48      58.796  50.914  59.591  1.00  9.46
ATOM    762  O   TRP    48      59.002  51.734  60.435  1.00  9.46
ATOM    763  N   GLU    49      59.241  49.622  59.737  1.00 10.00
ATOM    764  H   GLU    49      59.318  49.085  58.859  1.00 10.00
ATOM    765  CA  GLU    49      58.806  48.733  60.817  1.00 10.00
ATOM    766  HA  GLU    49      58.200  48.056  60.223  1.00 10.00
ATOM    767  CB  GLU    49      59.848  47.697  61.280  1.00 10.00
ATOM    768  HB1 GLU    49      59.316  46.858  61.730  1.00 10.00
ATOM    769  HB2 GLU    49      60.469  48.162  62.041  1.00 10.00
ATOM    770  CG  GLU    49      60.769  47.149  60.163  1.00 10.00
ATOM    771  HG1 GLU    49      61.352  46.339  60.604  1.00 10.00
ATOM    772  HG2 GLU    49      61.482  47.930  59.929  1.00 10.00
ATOM    773  CD  GLU    49      60.132  46.643  58.834  1.00 10.00
ATOM    774  OE1 GLU    49      60.446  45.494  58.439  1.00 10.00
ATOM    775  OE2 GLU    49      59.377  47.400  58.170  1.00 10.00
ATOM    776  C   GLU    49      57.626  49.234  61.706  1.00 10.00
ATOM    777  O   GLU    49      56.702  49.809  61.201  1.00 10.00
ATOM    778  N   GLU    50      57.546  48.876  62.998  1.00  8.62
ATOM    779  H   GLU    50      58.337  48.496  63.473  1.00  8.62
ATOM    780  CA  GLU    50      56.355  49.092  63.805  1.00  8.62
ATOM    781  HA  GLU    50      55.573  48.481  63.410  1.00  8.62
ATOM    782  CB  GLU    50      56.419  48.758  65.334  1.00  8.62
ATOM    783  HB1 GLU    50      56.555  49.672  65.879  1.00  8.62
ATOM    784  HB2 GLU    50      57.284  48.207  65.600  1.00  8.62
ATOM    785  CG  GLU    50      55.193  48.064  65.968  1.00  8.62
ATOM    786  HG1 GLU    50      55.036  47.103  65.528  1.00  8.62
ATOM    787  HG2 GLU    50      54.324  48.644  65.710  1.00  8.62
ATOM    788  CD  GLU    50      55.191  47.875  67.492  1.00  8.62
ATOM    789  OE1 GLU    50      56.101  48.361  68.196  1.00  8.62
ATOM    790  OE2 GLU    50      54.131  47.447  68.007  1.00  8.62
ATOM    791  C   GLU    50      55.822  50.546  63.721  1.00  8.62
ATOM    792  O   GLU    50      56.390  51.504  64.254  1.00  8.62
ATOM    793  N   ILE    51      54.568  50.586  63.283  1.00  7.47
ATOM    794  H   ILE    51      54.336  49.850  62.644  1.00  7.47
ATOM    795  CA  ILE    51      53.490  51.410  63.815  1.00  7.47
ATOM    796  HA  ILE    51      53.443  52.297  63.186  1.00  7.47
ATOM    797  CB  ILE    51      52.153  50.612  63.649  1.00  7.47
ATOM    798  HB  ILE    51      51.980  50.507  62.577  1.00  7.47
ATOM    799  CG2 ILE    51      52.224  49.213  64.278  1.00  7.47
ATOM    800 1HG2 ILE    51      51.332  48.643  64.030  1.00  7.47
ATOM    801 2HG2 ILE    51      53.070  48.660  63.892  1.00  7.47
ATOM    802 3HG2 ILE    51      52.288  49.284  65.359  1.00  7.47
ATOM    803  CG1 ILE    51      50.901  51.257  64.286  1.00  7.47
ATOM    804 1HG1 ILE    51      50.894  52.304  64.061  1.00  7.47
ATOM    805 2HG1 ILE    51      50.942  51.185  65.371  1.00  7.47
ATOM    806  CD1 ILE    51      49.550  50.690  63.813  1.00  7.47
ATOM    807  HD1 ILE    51      48.745  51.311  64.206  1.00  7.47
ATOM    808  HD2 ILE    51      49.502  50.707  62.725  1.00  7.47
ATOM    809  HD3 ILE    51      49.407  49.670  64.165  1.00  7.47
ATOM    810  C   ILE    51      53.602  51.913  65.255  1.00  7.47
ATOM    811  O   ILE    51      53.044  52.965  65.488  1.00  7.47
ATOM    812  N   SER    52      54.280  51.111  66.116  1.00  8.05
ATOM    813  H   SER    52      54.695  50.329  65.640  1.00  8.05
ATOM    814  CA  SER    52      54.686  51.127  67.549  1.00  8.05
ATOM    815  HA  SER    52      54.555  50.145  67.969  1.00  8.05
ATOM    816  CB  SER    52      56.172  51.549  67.709  1.00  8.05
ATOM    817  HB1 SER    52      56.850  50.724  67.513  1.00  8.05
ATOM    818  HB2 SER    52      56.353  51.831  68.748  1.00  8.05
ATOM    819  OG  SER    52      56.506  52.654  66.876  1.00  8.05
ATOM    820  HG  SER    52      56.593  52.312  65.963  1.00  8.05
ATOM    821  C   SER    52      53.923  52.056  68.450  1.00  8.05
ATOM    822  O   SER    52      53.353  51.636  69.462  1.00  8.05
ATOM    823  N   VAL    53      53.841  53.300  68.020  1.00  8.47
ATOM    824  H   VAL    53      54.354  53.493  67.165  1.00  8.47
ATOM    825  CA  VAL    53      52.676  54.118  68.241  1.00  8.47
ATOM    826  HA  VAL    53      52.489  54.101  69.315  1.00  8.47
ATOM    827  CB  VAL    53      52.928  55.610  67.919  1.00  8.47
ATOM    828  HB  VAL    53      52.009  56.162  68.107  1.00  8.47
ATOM    829  CG1 VAL    53      53.993  56.190  68.863  1.00  8.47
ATOM    830 1HG1 VAL    53      54.118  57.253  68.659  1.00  8.47
ATOM    831 2HG1 VAL    53      53.675  56.064  69.898  1.00  8.47
ATOM    832 3HG1 VAL    53      54.948  55.686  68.712  1.00  8.47
ATOM    833  CG2 VAL    53      53.386  55.903  66.488  1.00  8.47
ATOM    834 1HG2 VAL    53      54.356  55.448  66.290  1.00  8.47
ATOM    835 2HG2 VAL    53      52.666  55.510  65.775  1.00  8.47
ATOM    836 3HG2 VAL    53      53.448  56.978  66.353  1.00  8.47
ATOM    837  C   VAL    53      51.398  53.559  67.644  1.00  8.47
ATOM    838  O   VAL    53      50.813  54.177  66.793  1.00  8.47
ATOM    839  N   LYS    54      50.848  52.449  68.140  1.00  9.88
ATOM    840  H   LYS    54      51.363  51.971  68.866  1.00  9.88
ATOM    841  CA  LYS    54      49.433  52.104  67.889  1.00  9.88
ATOM    842  HA  LYS    54      49.236  52.168  66.815  1.00  9.88
ATOM    843  CB  LYS    54      49.131  50.660  68.369  1.00  9.88
ATOM    844  HB1 LYS    54      48.072  50.473  68.183  1.00  9.88
ATOM    845  HB2 LYS    54      49.272  50.601  69.448  1.00  9.88
ATOM    846  CG  LYS    54      49.868  49.490  67.683  1.00  9.88
ATOM    847  HG1 LYS    54      49.797  49.615  66.605  1.00  9.88
ATOM    848  HG2 LYS    54      49.327  48.574  67.928  1.00  9.88
ATOM    849  CD  LYS    54      51.339  49.263  68.065  1.00  9.88
ATOM    850  HD1 LYS    54      51.927  50.122  67.756  1.00  9.88
ATOM    851  HD2 LYS    54      51.703  48.400  67.504  1.00  9.88
ATOM    852  CE  LYS    54      51.530  48.982  69.563  1.00  9.88
ATOM    853  HE1 LYS    54      51.042  48.032  69.796  1.00  9.88
ATOM    854  HE2 LYS    54      51.054  49.775  70.144  1.00  9.88
ATOM    855  NZ  LYS    54      52.966  48.909  69.917  1.00  9.88
ATOM    856  HZ1 LYS    54      53.124  48.611  70.864  1.00  9.88
ATOM    857  HZ2 LYS    54      53.447  48.250  69.292  1.00  9.88
ATOM    858  HZ3 LYS    54      53.411  49.810  69.771  1.00  9.88
ATOM    859  C   LYS    54      48.478  53.095  68.567  1.00  9.88
ATOM    860  O   LYS    54      47.345  52.743  68.887  1.00  9.88
ATOM    861  N   GLY    55      48.949  54.304  68.863  1.00 10.54
ATOM    862  H   GLY    55      49.813  54.592  68.428  1.00 10.54
ATOM    863  CA  GLY    55      48.056  55.369  69.182  1.00 10.54
ATOM    864  HA1 GLY    55      47.361  55.007  69.940  1.00 10.54
ATOM    865  HA2 GLY    55      47.475  55.568  68.279  1.00 10.54
ATOM    866  C   GLY    55      48.578  56.709  69.669  1.00 10.54
ATOM    867  O   GLY    55      49.780  56.808  69.918  1.00 10.54
ATOM    868  N   PRO    56      47.643  57.689  69.796  1.00 10.32
ATOM    869  CD  PRO    56      46.210  57.375  69.915  1.00 10.32
ATOM    870  HD1 PRO    56      46.023  56.939  70.896  1.00 10.32
ATOM    871  HD2 PRO    56      45.870  56.691  69.138  1.00 10.32
ATOM    872  CG  PRO    56      45.418  58.673  69.781  1.00 10.32
ATOM    873  HG1 PRO    56      44.558  58.693  70.451  1.00 10.32
ATOM    874  HG2 PRO    56      45.100  58.805  68.747  1.00 10.32
ATOM    875  CB  PRO    56      46.439  59.735  70.144  1.00 10.32
ATOM    876  HB1 PRO    56      46.501  59.834  71.229  1.00 10.32
ATOM    877  HB2 PRO    56      46.198  60.693  69.680  1.00 10.32
ATOM    878  CA  PRO    56      47.741  59.150  69.593  1.00 10.32
ATOM    879  HA  PRO    56      47.718  59.291  68.513  1.00 10.32
ATOM    880  C   PRO    56      48.962  59.975  70.057  1.00 10.32
ATOM    881  O   PRO    56      48.848  61.130  70.462  1.00 10.32
ATOM    882  N   ASN    57      50.166  59.430  69.997  1.00  9.53
ATOM    883  H   ASN    57      50.192  58.430  69.897  1.00  9.53
ATOM    884  CA  ASN    57      51.307  60.141  69.429  1.00  9.53
ATOM    885  HA  ASN    57      51.182  61.217  69.566  1.00  9.53
ATOM    886  CB  ASN    57      52.583  59.688  70.170  1.00  9.53
ATOM    887  HB1 ASN    57      53.445  60.073  69.625  1.00  9.53
ATOM    888  HB2 ASN    57      52.630  58.600  70.168  1.00  9.53
ATOM    889  CG  ASN    57      52.719  60.166  71.612  1.00  9.53
ATOM    890  OD1 ASN    57      53.755  59.983  72.229  1.00  9.53
ATOM    891  ND2 ASN    57      51.734  60.802  72.205  1.00  9.53
ATOM    892 1HD2 ASN    57      50.859  60.956  71.720  1.00  9.53
ATOM    893 2HD2 ASN    57      51.899  61.117  73.143  1.00  9.53
ATOM    894  C   ASN    57      51.441  59.929  67.934  1.00  9.53
ATOM    895  O   ASN    57      51.964  60.784  67.222  1.00  9.53
ATOM    896  N   GLY    58      50.907  58.804  67.500  1.00  8.31
ATOM    897  H   GLY    58      50.587  58.122  68.176  1.00  8.31
ATOM    898  CA  GLY    58      50.499  58.549  66.151  1.00  8.31
ATOM    899  HA1 GLY    58      51.319  58.353  65.567  1.00  8.31
ATOM    900  HA2 GLY    58      49.968  59.436  65.741  1.00  8.31
ATOM    901  C   GLY    58      49.592  57.360  66.106  1.00  8.31
ATOM    902  O   GLY    58      49.639  56.553  67.022  1.00  8.31
ATOM    903  N   GLU    59      48.813  57.183  65.055  1.00  6.54
ATOM    904  H   GLU    59      48.638  57.953  64.415  1.00  6.54
ATOM    905  CA  GLU    59      47.977  55.990  64.945  1.00  6.54
ATOM    906  HA  GLU    59      47.832  55.588  65.946  1.00  6.54
ATOM    907  CB  GLU    59      46.549  56.320  64.489  1.00  6.54
ATOM    908  HB1 GLU    59      45.976  55.394  64.435  1.00  6.54
ATOM    909  HB2 GLU    59      46.596  56.741  63.503  1.00  6.54
ATOM    910  CG  GLU    59      45.772  57.277  65.409  1.00  6.54
ATOM    911  HG1 GLU    59      45.795  56.874  66.425  1.00  6.54
ATOM    912  HG2 GLU    59      44.729  57.292  65.086  1.00  6.54
ATOM    913  CD  GLU    59      46.305  58.716  65.398  1.00  6.54
ATOM    914  OE1 GLU    59      46.395  59.299  66.503  1.00  6.54
ATOM    915  OE2 GLU    59      46.647  59.223  64.306  1.00  6.54
ATOM    916  C   GLU    59      48.656  54.825  64.200  1.00  6.54
ATOM    917  O   GLU    59      47.967  53.992  63.612  1.00  6.54
ATOM    918  N   SER    60      50.006  54.832  64.180  1.00  4.95
ATOM    919  H   SER    60      50.447  55.147  65.035  1.00  4.95
ATOM    920  CA  SER    60      50.895  54.624  63.040  1.00  4.95
ATOM    921  HA  SER    60      51.723  53.994  63.352  1.00  4.95
ATOM    922  CB  SER    60      50.147  53.902  61.891  1.00  4.95
ATOM    923  HB1 SER    60      49.302  54.504  61.580  1.00  4.95
ATOM    924  HB2 SER    60      49.765  52.945  62.236  1.00  4.95
ATOM    925  OG  SER    60      50.916  53.656  60.744  1.00  4.95
ATOM    926  HG  SER    60      51.361  54.501  60.552  1.00  4.95
ATOM    927  C   SER    60      51.536  55.915  62.598  1.00  4.95
ATOM    928  O   SER    60      51.717  56.094  61.420  1.00  4.95
ATOM    929  N   SER    61      51.820  56.878  63.480  1.00  2.98
ATOM    930  H   SER    61      51.698  56.675  64.457  1.00  2.98
ATOM    931  CA  SER    61      52.366  58.170  63.044  1.00  2.98
ATOM    932  HA  SER    61      52.740  58.009  62.039  1.00  2.98
ATOM    933  CB  SER    61      51.313  59.289  62.948  1.00  2.98
ATOM    934  HB1 SER    61      51.552  60.103  63.631  1.00  2.98
ATOM    935  HB2 SER    61      50.318  58.931  63.207  1.00  2.98
ATOM    936  OG  SER    61      51.317  59.795  61.619  1.00  2.98
ATOM    937  HG  SER    61      50.521  60.370  61.482  1.00  2.98
ATOM    938  C   SER    61      53.534  58.603  63.893  1.00  2.98
ATOM    939  O   SER    61      53.440  59.112  65.008  1.00  2.98
ATOM    940  N   VAL    62      54.678  58.476  63.276  1.00  2.75
ATOM    941  H   VAL    62      54.672  58.049  62.353  1.00  2.75
ATOM    942  CA  VAL    62      55.848  59.291  63.540  1.00  2.75
ATOM    943  HA  VAL    62      55.565  60.201  63.996  1.00  2.75
ATOM    944  CB  VAL    62      56.872  58.570  64.461  1.00  2.75
ATOM    945  HB  VAL    62      57.764  59.196  64.507  1.00  2.75
ATOM    946  CG1 VAL    62      56.393  58.414  65.898  1.00  2.75
ATOM    947 1HG1 VAL    62      57.193  57.993  66.502  1.00  2.75
ATOM    948 2HG1 VAL    62      56.078  59.378  66.295  1.00  2.75
ATOM    949 3HG1 VAL    62      55.542  57.738  65.929  1.00  2.75
ATOM    950  CG2 VAL    62      57.312  57.182  63.967  1.00  2.75
ATOM    951 1HG2 VAL    62      56.450  56.519  63.881  1.00  2.75
ATOM    952 2HG2 VAL    62      57.783  57.252  62.986  1.00  2.75
ATOM    953 3HG2 VAL    62      58.027  56.739  64.659  1.00  2.75
ATOM    954  C   VAL    62      56.501  59.478  62.171  1.00  2.75
ATOM    955  O   VAL    62      56.205  58.786  61.205  1.00  2.75
ATOM    956  N   ILE    63      57.556  60.261  62.120  1.00  2.31
ATOM    957  H   ILE    63      57.763  60.837  62.917  1.00  2.31
ATOM    958  CA  ILE    63      58.699  59.911  61.299  1.00  2.31
ATOM    959  HA  ILE    63      58.617  58.891  60.917  1.00  2.31
ATOM    960  CB  ILE    63      58.932  60.910  60.155  1.00  2.31
ATOM    961  HB  ILE    63      58.805  61.923  60.541  1.00  2.31
ATOM    962  CG2 ILE    63      60.367  60.812  59.578  1.00  2.31
ATOM    963 1HG2 ILE    63      60.421  61.247  58.584  1.00  2.31
ATOM    964 2HG2 ILE    63      61.066  61.347  60.222  1.00  2.31
ATOM    965 3HG2 ILE    63      60.689  59.771  59.505  1.00  2.31
ATOM    966  CG1 ILE    63      57.889  60.699  59.061  1.00  2.31
ATOM    967 1HG1 ILE    63      58.055  61.454  58.306  1.00  2.31
ATOM    968 2HG1 ILE    63      56.887  60.846  59.464  1.00  2.31
ATOM    969  CD1 ILE    63      57.979  59.320  58.411  1.00  2.31
ATOM    970  HD1 ILE    63      57.405  59.340  57.498  1.00  2.31
ATOM    971  HD2 ILE    63      59.005  59.055  58.168  1.00  2.31
ATOM    972  HD3 ILE    63      57.561  58.556  59.061  1.00  2.31
ATOM    973  C   ILE    63      59.886  59.969  62.229  1.00  2.31
ATOM    974  O   ILE    63      60.077  60.976  62.917  1.00  2.31
ATOM    975  N   HIS    64      60.651  58.883  62.321  1.00  2.60
ATOM    976  H   HIS    64      60.585  58.110  61.663  1.00  2.60
ATOM    977  CA  HIS    64      61.405  58.735  63.552  1.00  2.60
ATOM    978  HA  HIS    64      60.928  59.264  64.376  1.00  2.60
ATOM    979  CB  HIS    64      61.433  57.234  63.899  1.00  2.60
ATOM    980  HB1 HIS    64      61.744  56.669  63.017  1.00  2.60
ATOM    981  HB2 HIS    64      60.422  56.912  64.146  1.00  2.60
ATOM    982  CG  HIS    64      62.351  56.847  65.032  1.00  2.60
ATOM    983  ND1 HIS    64      61.971  56.391  66.297  1.00  2.60
ATOM    984  CE1 HIS    64      63.105  56.011  66.909  1.00  2.60
ATOM    985  HE1 HIS    64      63.156  55.548  67.886  1.00  2.60
ATOM    986  NE2 HIS    64      64.161  56.217  66.108  1.00  2.60
ATOM    987  HE2 HIS    64      65.086  55.831  66.253  1.00  2.60
ATOM    988  CD2 HIS    64      63.701  56.742  64.927  1.00  2.60
ATOM    989  HD2 HIS    64      64.264  56.933  64.030  1.00  2.60
ATOM    990  C   HIS    64      62.790  59.315  63.337  1.00  2.60
ATOM    991  O   HIS    64      63.514  58.829  62.484  1.00  2.60
ATOM    992  N   ASP    65      63.198  60.340  64.079  1.00  2.87
ATOM    993  H   ASP    65      62.579  60.673  64.811  1.00  2.87
ATOM    994  CA  ASP    65      64.396  61.140  63.735  1.00  2.87
ATOM    995  HA  ASP    65      64.211  61.660  62.795  1.00  2.87
ATOM    996  CB  ASP    65      64.570  62.197  64.832  1.00  2.87
ATOM    997  HB1 ASP    65      64.567  61.700  65.802  1.00  2.87
ATOM    998  HB2 ASP    65      63.718  62.875  64.781  1.00  2.87
ATOM    999  CG  ASP    65      65.857  63.014  64.722  1.00  2.87
ATOM   1000  OD1 ASP    65      65.792  64.124  64.156  1.00  2.87
ATOM   1001  OD2 ASP    65      66.896  62.538  65.236  1.00  2.87
ATOM   1002  C   ASP    65      65.694  60.341  63.560  1.00  2.87
ATOM   1003  O   ASP    65      66.563  60.788  62.820  1.00  2.87
ATOM   1004  N   ARG    66      65.780  59.156  64.182  1.00  3.13
ATOM   1005  H   ARG    66      64.901  58.898  64.613  1.00  3.13
ATOM   1006  CA  ARG    66      66.898  58.215  64.434  1.00  3.13
ATOM   1007  HA  ARG    66      66.538  57.675  65.309  1.00  3.13
ATOM   1008  CB  ARG    66      67.070  57.065  63.423  1.00  3.13
ATOM   1009  HB1 ARG    66      66.122  56.864  62.929  1.00  3.13
ATOM   1010  HB2 ARG    66      67.316  56.166  63.990  1.00  3.13
ATOM   1011  CG  ARG    66      68.169  57.220  62.366  1.00  3.13
ATOM   1012  HG1 ARG    66      68.130  56.339  61.732  1.00  3.13
ATOM   1013  HG2 ARG    66      69.151  57.248  62.840  1.00  3.13
ATOM   1014  CD  ARG    66      67.998  58.454  61.486  1.00  3.13
ATOM   1015  HD1 ARG    66      68.643  58.360  60.628  1.00  3.13
ATOM   1016  HD2 ARG    66      68.339  59.333  62.029  1.00  3.13
ATOM   1017  NE  ARG    66      66.594  58.638  61.091  1.00  3.13
ATOM   1018  HE  ARG    66      66.076  59.298  61.648  1.00  3.13
ATOM   1019  CZ  ARG    66      65.899  57.994  60.185  1.00  3.13
ATOM   1020  NH1 ARG    66      66.474  57.301  59.254  1.00  3.13
ATOM   1021 1HH1 ARG    66      67.484  57.285  59.153  1.00  3.13
ATOM   1022 2HH1 ARG    66      65.855  56.700  58.711  1.00  3.13
ATOM   1023  NH2 ARG    66      64.608  58.079  60.172  1.00  3.13
ATOM   1024 1HH2 ARG    66      64.105  58.525  60.925  1.00  3.13
ATOM   1025 2HH2 ARG    66      64.021  57.458  59.597  1.00  3.13
ATOM   1026  C   ARG    66      68.215  58.767  64.991  1.00  3.13
ATOM   1027  O   ARG    66      68.783  58.136  65.877  1.00  3.13
ATOM   1028  N   LYS    67      68.681  59.953  64.597  1.00  3.49
ATOM   1029  H   LYS    67      68.124  60.487  63.932  1.00  3.49
ATOM   1030  CA  LYS    67      69.903  60.549  65.146  1.00  3.49
ATOM   1031  HA  LYS    67      70.653  59.762  65.153  1.00  3.49
ATOM   1032  CB  LYS    67      70.369  61.725  64.269  1.00  3.49
ATOM   1033  HB1 LYS    67      71.023  62.377  64.851  1.00  3.49
ATOM   1034  HB2 LYS    67      69.503  62.324  63.977  1.00  3.49
ATOM   1035  CG  LYS    67      71.129  61.290  63.007  1.00  3.49
ATOM   1036  HG1 LYS    67      71.438  62.194  62.480  1.00  3.49
ATOM   1037  HG2 LYS    67      70.446  60.749  62.351  1.00  3.49
ATOM   1038  CD  LYS    67      72.380  60.417  63.234  1.00  3.49
ATOM   1039  HD1 LYS    67      72.909  60.379  62.280  1.00  3.49
ATOM   1040  HD2 LYS    67      72.083  59.392  63.462  1.00  3.49
ATOM   1041  CE  LYS    67      73.374  60.928  64.294  1.00  3.49
ATOM   1042  HE1 LYS    67      73.366  62.022  64.296  1.00  3.49
ATOM   1043  HE2 LYS    67      74.374  60.610  63.982  1.00  3.49
ATOM   1044  NZ  LYS    67      73.108  60.395  65.659  1.00  3.49
ATOM   1045  HZ1 LYS    67      73.829  60.686  66.303  1.00  3.49
ATOM   1046  HZ2 LYS    67      72.225  60.726  66.044  1.00  3.49
ATOM   1047  HZ3 LYS    67      73.087  59.383  65.651  1.00  3.49
ATOM   1048  C   LYS    67      69.778  61.002  66.594  1.00  3.49
ATOM   1049  O   LYS    67      70.796  60.992  67.286  1.00  3.49
ATOM   1050  N   SER    68      68.559  61.336  66.993  1.00  4.05
ATOM   1051  H   SER    68      67.889  61.488  66.243  1.00  4.05
ATOM   1052  CA  SER    68      68.111  61.686  68.338  1.00  4.05
ATOM   1053  HA  SER    68      68.877  61.372  69.046  1.00  4.05
ATOM   1054  CB  SER    68      67.980  63.210  68.461  1.00  4.05
ATOM   1055  HB1 SER    68      68.944  63.669  68.237  1.00  4.05
ATOM   1056  HB2 SER    68      67.708  63.470  69.486  1.00  4.05
ATOM   1057  OG  SER    68      67.008  63.733  67.580  1.00  4.05
ATOM   1058  HG  SER    68      67.139  63.380  66.674  1.00  4.05
ATOM   1059  C   SER    68      66.830  60.945  68.740  1.00  4.05
ATOM   1060  O   SER    68      66.183  61.289  69.721  1.00  4.05
ATOM   1061  N   GLY    69      66.452  59.906  67.982  1.00  3.78
ATOM   1062  H   GLY    69      67.059  59.670  67.213  1.00  3.78
ATOM   1063  CA  GLY    69      65.406  58.939  68.340  1.00  3.78
ATOM   1064  HA1 GLY    69      65.664  58.499  69.304  1.00  3.78
ATOM   1065  HA2 GLY    69      65.406  58.144  67.597  1.00  3.78
ATOM   1066  C   GLY    69      63.975  59.472  68.454  1.00  3.78
ATOM   1067  O   GLY    69      63.054  58.690  68.732  1.00  3.78
ATOM   1068  N   LYS    70      63.776  60.779  68.231  1.00  3.47
ATOM   1069  H   LYS    70      64.606  61.345  68.104  1.00  3.47
ATOM   1070  CA  LYS    70      62.493  61.472  68.354  1.00  3.47
ATOM   1071  HA  LYS    70      62.266  61.565  69.417  1.00  3.47
ATOM   1072  CB  LYS    70      62.513  62.884  67.726  1.00  3.47
ATOM   1073  HB1 LYS    70      61.551  63.352  67.936  1.00  3.47
ATOM   1074  HB2 LYS    70      62.570  62.768  66.646  1.00  3.47
ATOM   1075  CG  LYS    70      63.606  63.867  68.167  1.00  3.47
ATOM   1076  HG1 LYS    70      64.566  63.361  68.134  1.00  3.47
ATOM   1077  HG2 LYS    70      63.419  64.181  69.195  1.00  3.47
ATOM   1078  CD  LYS    70      63.668  65.105  67.244  1.00  3.47
ATOM   1079  HD1 LYS    70      63.895  64.782  66.228  1.00  3.47
ATOM   1080  HD2 LYS    70      64.499  65.733  67.571  1.00  3.47
ATOM   1081  CE  LYS    70      62.379  65.951  67.258  1.00  3.47
ATOM   1082  HE1 LYS    70      62.572  66.893  67.780  1.00  3.47
ATOM   1083  HE2 LYS    70      61.611  65.434  67.837  1.00  3.47
ATOM   1084  NZ  LYS    70      61.829  66.240  65.909  1.00  3.47
ATOM   1085  HZ1 LYS    70      61.651  65.413  65.364  1.00  3.47
ATOM   1086  HZ2 LYS    70      60.902  66.663  66.038  1.00  3.47
ATOM   1087  HZ3 LYS    70      62.365  66.918  65.380  1.00  3.47
ATOM   1088  C   LYS    70      61.366  60.720  67.657  1.00  3.47
ATOM   1089  O   LYS    70      61.545  60.061  66.629  1.00  3.47
ATOM   1090  N   LYS    71      60.166  60.878  68.214  1.00  3.08
ATOM   1091  H   LYS    71      60.147  61.416  69.068  1.00  3.08
ATOM   1092  CA  LYS    71      58.902  60.825  67.469  1.00  3.08
ATOM   1093  HA  LYS    71      58.856  59.963  66.806  1.00  3.08
ATOM   1094  CB  LYS    71      57.760  60.739  68.516  1.00  3.08
ATOM   1095  HB1 LYS    71      56.809  60.977  68.039  1.00  3.08
ATOM   1096  HB2 LYS    71      57.926  61.506  69.275  1.00  3.08
ATOM   1097  CG  LYS    71      57.521  59.390  69.236  1.00  3.08
ATOM   1098  HG1 LYS    71      56.965  58.728  68.577  1.00  3.08
ATOM   1099  HG2 LYS    71      56.837  59.613  70.058  1.00  3.08
ATOM   1100  CD  LYS    71      58.697  58.593  69.843  1.00  3.08
ATOM   1101  HD1 LYS    71      58.309  58.132  70.754  1.00  3.08
ATOM   1102  HD2 LYS    71      59.509  59.247  70.158  1.00  3.08
ATOM   1103  CE  LYS    71      59.202  57.427  68.968  1.00  3.08
ATOM   1104  HE1 LYS    71      58.366  57.029  68.384  1.00  3.08
ATOM   1105  HE2 LYS    71      59.529  56.625  69.636  1.00  3.08
ATOM   1106  NZ  LYS    71      60.330  57.787  68.073  1.00  3.08
ATOM   1107  HZ1 LYS    71      60.100  58.525  67.423  1.00  3.08
ATOM   1108  HZ2 LYS    71      61.164  58.089  68.572  1.00  3.08
ATOM   1109  HZ3 LYS    71      60.632  56.995  67.506  1.00  3.08
ATOM   1110  C   LYS    71      58.859  62.060  66.556  1.00  3.08
ATOM   1111  O   LYS    71      59.890  62.467  66.028  1.00  3.08
ATOM   1112  N   PHE    72      57.688  62.630  66.325  1.00  2.65
ATOM   1113  H   PHE    72      56.860  62.327  66.815  1.00  2.65
ATOM   1114  CA  PHE    72      57.538  63.663  65.309  1.00  2.65
ATOM   1115  HA  PHE    72      58.425  64.302  65.297  1.00  2.65
ATOM   1116  CB  PHE    72      57.410  62.962  63.952  1.00  2.65
ATOM   1117  HB1 PHE    72      58.034  62.076  63.954  1.00  2.65
ATOM   1118  HB2 PHE    72      57.843  63.636  63.216  1.00  2.65
ATOM   1119  CG  PHE    72      56.003  62.602  63.482  1.00  2.65
ATOM   1120  CD1 PHE    72      54.930  62.306  64.363  1.00  2.65
ATOM   1121  HD1 PHE    72      55.078  62.219  65.428  1.00  2.65
ATOM   1122  CE1 PHE    72      53.637  62.083  63.859  1.00  2.65
ATOM   1123  HE1 PHE    72      52.822  61.851  64.538  1.00  2.65
ATOM   1124  CZ  PHE    72      53.400  62.177  62.481  1.00  2.65
ATOM   1125  HZ  PHE    72      52.396  62.053  62.094  1.00  2.65
ATOM   1126  CE2 PHE    72      54.465  62.441  61.610  1.00  2.65
ATOM   1127  HE2 PHE    72      54.291  62.544  60.558  1.00  2.65
ATOM   1128  CD2 PHE    72      55.757  62.645  62.101  1.00  2.65
ATOM   1129  HD2 PHE    72      56.556  62.879  61.413  1.00  2.65
ATOM   1130  C   PHE    72      56.311  64.578  65.560  1.00  2.65
ATOM   1131  O   PHE    72      55.572  64.415  66.528  1.00  2.65
ATOM   1132  N   SER    73      55.998  65.399  64.564  1.00  2.61
ATOM   1133  H   SER    73      56.784  65.644  63.970  1.00  2.61
ATOM   1134  CA  SER    73      54.709  65.439  63.821  1.00  2.61
ATOM   1135  HA  SER    73      54.120  64.544  63.961  1.00  2.61
ATOM   1136  CB  SER    73      53.864  66.613  64.303  1.00  2.61
ATOM   1137  HB1 SER    73      52.960  66.694  63.701  1.00  2.61
ATOM   1138  HB2 SER    73      54.428  67.542  64.231  1.00  2.61
ATOM   1139  OG  SER    73      53.499  66.383  65.649  1.00  2.61
ATOM   1140  HG  SER    73      54.258  66.013  66.126  1.00  2.61
ATOM   1141  C   SER    73      55.113  65.561  62.352  1.00  2.61
ATOM   1142  O   SER    73      56.289  65.744  62.060  1.00  2.61
ATOM   1143  N   ILE    74      54.211  65.431  61.393  1.00  2.23
ATOM   1144  H   ILE    74      53.268  65.144  61.623  1.00  2.23
ATOM   1145  CA  ILE    74      54.562  65.613  59.977  1.00  2.23
ATOM   1146  HA  ILE    74      55.292  64.856  59.696  1.00  2.23
ATOM   1147  CB  ILE    74      53.246  65.411  59.176  1.00  2.23
ATOM   1148  HB  ILE    74      53.016  64.347  59.246  1.00  2.23
ATOM   1149  CG2 ILE    74      51.995  66.155  59.699  1.00  2.23
ATOM   1150 1HG2 ILE    74      51.120  65.792  59.159  1.00  2.23
ATOM   1151 2HG2 ILE    74      51.805  65.939  60.749  1.00  2.23
ATOM   1152 3HG2 ILE    74      52.074  67.231  59.543  1.00  2.23
ATOM   1153  CG1 ILE    74      53.366  65.748  57.686  1.00  2.23
ATOM   1154 1HG1 ILE    74      53.358  66.826  57.522  1.00  2.23
ATOM   1155 2HG1 ILE    74      52.512  65.308  57.179  1.00  2.23
ATOM   1156  CD1 ILE    74      54.627  65.151  57.091  1.00  2.23
ATOM   1157  HD1 ILE    74      55.465  65.836  57.178  1.00  2.23
ATOM   1158  HD2 ILE    74      54.846  64.229  57.616  1.00  2.23
ATOM   1159  HD3 ILE    74      54.462  64.923  56.051  1.00  2.23
ATOM   1160  C   ILE    74      55.195  67.000  59.746  1.00  2.23
ATOM   1161  O   ILE    74      56.296  67.135  59.201  1.00  2.23
ATOM   1162  N   GLU    75      54.521  68.014  60.273  1.00  2.56
ATOM   1163  H   GLU    75      53.625  67.813  60.690  1.00  2.56
ATOM   1164  CA  GLU    75      54.981  69.395  60.288  1.00  2.56
ATOM   1165  HA  GLU    75      55.193  69.733  59.273  1.00  2.56
ATOM   1166  CB  GLU    75      53.850  70.249  60.891  1.00  2.56
ATOM   1167  HB1 GLU    75      53.693  69.949  61.928  1.00  2.56
ATOM   1168  HB2 GLU    75      52.925  70.044  60.349  1.00  2.56
ATOM   1169  CG  GLU    75      54.118  71.759  60.856  1.00  2.56
ATOM   1170  HG1 GLU    75      55.011  71.987  61.443  1.00  2.56
ATOM   1171  HG2 GLU    75      53.276  72.273  61.324  1.00  2.56
ATOM   1172  CD  GLU    75      54.278  72.254  59.418  1.00  2.56
ATOM   1173  OE1 GLU    75      53.312  72.075  58.642  1.00  2.56
ATOM   1174  OE2 GLU    75      55.367  72.773  59.094  1.00  2.56
ATOM   1175  C   GLU    75      56.271  69.583  61.098  1.00  2.56
ATOM   1176  O   GLU    75      57.189  70.286  60.683  1.00  2.56
ATOM   1177  N   GLU    76      56.371  68.930  62.256  1.00  2.59
ATOM   1178  H   GLU    76      55.624  68.321  62.546  1.00  2.59
ATOM   1179  CA  GLU    76      57.525  69.126  63.139  1.00  2.59
ATOM   1180  HA  GLU    76      57.752  70.194  63.162  1.00  2.59
ATOM   1181  CB  GLU    76      57.134  68.740  64.577  1.00  2.59
ATOM   1182  HB1 GLU    76      56.731  67.738  64.584  1.00  2.59
ATOM   1183  HB2 GLU    76      56.318  69.404  64.870  1.00  2.59
ATOM   1184  CG  GLU    76      58.222  68.854  65.658  1.00  2.59
ATOM   1185  HG1 GLU    76      57.731  69.134  66.593  1.00  2.59
ATOM   1186  HG2 GLU    76      58.915  69.658  65.398  1.00  2.59
ATOM   1187  CD  GLU    76      58.998  67.549  65.902  1.00  2.59
ATOM   1188  OE1 GLU    76      59.103  66.695  64.993  1.00  2.59
ATOM   1189  OE2 GLU    76      59.588  67.371  66.989  1.00  2.59
ATOM   1190  C   GLU    76      58.796  68.461  62.603  1.00  2.59
ATOM   1191  O   GLU    76      59.905  68.945  62.820  1.00  2.59
ATOM   1192  N   ALA    77      58.639  67.412  61.805  1.00  2.15
ATOM   1193  H   ALA    77      57.698  67.053  61.692  1.00  2.15
ATOM   1194  CA  ALA    77      59.694  66.772  61.053  1.00  2.15
ATOM   1195  HA  ALA    77      60.555  66.659  61.714  1.00  2.15
ATOM   1196  CB  ALA    77      59.216  65.379  60.683  1.00  2.15
ATOM   1197  HB1 ALA    77      58.361  65.448  60.011  1.00  2.15
ATOM   1198  HB2 ALA    77      60.042  64.837  60.235  1.00  2.15
ATOM   1199  HB3 ALA    77      58.918  64.847  61.585  1.00  2.15
ATOM   1200  C   ALA    77      60.142  67.656  59.876  1.00  2.15
ATOM   1201  O   ALA    77      61.349  67.919  59.749  1.00  2.15
ATOM   1202  N   LEU    78      59.192  68.198  59.094  1.00  2.27
ATOM   1203  H   LEU    78      58.215  67.994  59.280  1.00  2.27
ATOM   1204  CA  LEU    78      59.519  69.198  58.067  1.00  2.27
ATOM   1205  HA  LEU    78      60.114  68.722  57.293  1.00  2.27
ATOM   1206  CB  LEU    78      58.232  69.764  57.420  1.00  2.27
ATOM   1207  HB1 LEU    78      57.534  70.040  58.208  1.00  2.27
ATOM   1208  HB2 LEU    78      57.763  68.987  56.822  1.00  2.27
ATOM   1209  CG  LEU    78      58.455  71.016  56.537  1.00  2.27
ATOM   1210  HG  LEU    78      58.947  71.797  57.115  1.00  2.27
ATOM   1211  CD1 LEU    78      59.298  70.715  55.296  1.00  2.27
ATOM   1212 1HD1 LEU    78      59.395  71.618  54.698  1.00  2.27
ATOM   1213 2HD1 LEU    78      60.295  70.395  55.595  1.00  2.27
ATOM   1214 3HD1 LEU    78      58.829  69.926  54.708  1.00  2.27
ATOM   1215  CD2 LEU    78      57.130  71.597  56.059  1.00  2.27
ATOM   1216 1HD2 LEU    78      57.301  72.543  55.548  1.00  2.27
ATOM   1217 2HD2 LEU    78      56.636  70.911  55.378  1.00  2.27
ATOM   1218 3HD2 LEU    78      56.479  71.791  56.913  1.00  2.27
ATOM   1219  C   LEU    78      60.375  70.333  58.632  1.00  2.27
ATOM   1220  O   LEU    78      61.440  70.619  58.091  1.00  2.27
ATOM   1221  N   GLN    79      59.947  70.933  59.743  1.00  2.77
ATOM   1222  H   GLN    79      59.029  70.684  60.105  1.00  2.77
ATOM   1223  CA  GLN    79      60.657  72.054  60.361  1.00  2.77
ATOM   1224  HA  GLN    79      61.035  72.689  59.558  1.00  2.77
ATOM   1225  CB  GLN    79      59.680  72.913  61.180  1.00  2.77
ATOM   1226  HB1 GLN    79      60.247  73.690  61.695  1.00  2.77
ATOM   1227  HB2 GLN    79      59.167  72.300  61.923  1.00  2.77
ATOM   1228  CG  GLN    79      58.654  73.582  60.248  1.00  2.77
ATOM   1229  HG1 GLN    79      57.989  72.820  59.842  1.00  2.77
ATOM   1230  HG2 GLN    79      59.171  74.054  59.412  1.00  2.77
ATOM   1231  CD  GLN    79      57.821  74.658  60.933  1.00  2.77
ATOM   1232  OE1 GLN    79      58.313  75.529  61.635  1.00  2.77
ATOM   1233  NE2 GLN    79      56.528  74.673  60.727  1.00  2.77
ATOM   1234 1HE2 GLN    79      56.115  73.976  60.092  1.00  2.77
ATOM   1235 2HE2 GLN    79      56.007  75.436  61.104  1.00  2.77
ATOM   1236  C   GLN    79      61.905  71.658  61.166  1.00  2.77
ATOM   1237  O   GLN    79      62.737  72.510  61.475  1.00  2.77
ATOM   1238  N   SER    80      62.101  70.362  61.427  1.00  2.67
ATOM   1239  H   SER    80      61.363  69.709  61.201  1.00  2.67
ATOM   1240  CA  SER    80      63.385  69.830  61.893  1.00  2.67
ATOM   1241  HA  SER    80      63.844  70.532  62.589  1.00  2.67
ATOM   1242  CB  SER    80      63.193  68.480  62.611  1.00  2.67
ATOM   1243  HB1 SER    80      64.171  68.101  62.911  1.00  2.67
ATOM   1244  HB2 SER    80      62.755  67.764  61.915  1.00  2.67
ATOM   1245  OG  SER    80      62.377  68.549  63.770  1.00  2.67
ATOM   1246  HG  SER    80      61.481  68.828  63.481  1.00  2.67
ATOM   1247  C   SER    80      64.354  69.597  60.737  1.00  2.67
ATOM   1248  O   SER    80      65.521  69.299  60.991  1.00  2.67
ATOM   1249  N   GLY    81      63.888  69.666  59.478  1.00  2.37
ATOM   1250  H   GLY    81      62.927  69.954  59.320  1.00  2.37
ATOM   1251  CA  GLY    81      64.655  69.229  58.307  1.00  2.37
ATOM   1252  HA1 GLY    81      65.574  69.810  58.221  1.00  2.37
ATOM   1253  HA2 GLY    81      64.053  69.374  57.409  1.00  2.37
ATOM   1254  C   GLY    81      65.007  67.746  58.437  1.00  2.37
ATOM   1255  O   GLY    81      66.166  67.329  58.329  1.00  2.37
ATOM   1256  N   ARG    82      63.989  66.953  58.784  1.00  1.94
ATOM   1257  H   ARG    82      63.110  67.418  59.008  1.00  1.94
ATOM   1258  CA  ARG    82      63.980  65.493  58.620  1.00  1.94
ATOM   1259  HA  ARG    82      64.992  65.127  58.462  1.00  1.94
ATOM   1260  CB  ARG    82      63.349  64.793  59.848  1.00  1.94
ATOM   1261  HB1 ARG    82      63.134  63.757  59.585  1.00  1.94
ATOM   1262  HB2 ARG    82      62.395  65.268  60.077  1.00  1.94
ATOM   1263  CG  ARG    82      64.189  64.740  61.133  1.00  1.94
ATOM   1264  HG1 ARG    82      63.700  64.055  61.827  1.00  1.94
ATOM   1265  HG2 ARG    82      64.203  65.725  61.601  1.00  1.94
ATOM   1266  CD  ARG    82      65.627  64.247  60.898  1.00  1.94
ATOM   1267  HD1 ARG    82      65.638  63.513  60.090  1.00  1.94
ATOM   1268  HD2 ARG    82      65.996  63.745  61.791  1.00  1.94
ATOM   1269  NE  ARG    82      66.507  65.378  60.564  1.00  1.94
ATOM   1270  HE  ARG    82      66.580  65.645  59.591  1.00  1.94
ATOM   1271  CZ  ARG    82      66.976  66.265  61.413  1.00  1.94
ATOM   1272  NH1 ARG    82      66.872  66.157  62.705  1.00  1.94
ATOM   1273 1HH1 ARG    82      66.468  65.311  63.124  1.00  1.94
ATOM   1274 2HH1 ARG    82      67.221  66.873  63.303  1.00  1.94
ATOM   1275  NH2 ARG    82      67.543  67.325  60.931  1.00  1.94
ATOM   1276 1HH2 ARG    82      67.416  67.503  59.939  1.00  1.94
ATOM   1277 2HH2 ARG    82      67.654  68.127  61.523  1.00  1.94
ATOM   1278  C   ARG    82      63.243  65.041  57.361  1.00  1.94
ATOM   1279  O   ARG    82      63.268  63.848  57.061  1.00  1.94
ATOM   1280  N   LEU    83      62.531  65.958  56.696  1.00  1.77
ATOM   1281  H   LEU    83      62.629  66.928  56.947  1.00  1.77
ATOM   1282  CA  LEU    83      61.725  65.654  55.520  1.00  1.77
ATOM   1283  HA  LEU    83      62.357  65.053  54.872  1.00  1.77
ATOM   1284  CB  LEU    83      60.557  64.737  55.848  1.00  1.77
ATOM   1285  HB1 LEU    83      60.984  63.737  55.932  1.00  1.77
ATOM   1286  HB2 LEU    83      59.899  64.709  54.983  1.00  1.77
ATOM   1287  CG  LEU    83      59.767  65.084  57.122  1.00  1.77
ATOM   1288  HG  LEU    83      60.338  65.718  57.796  1.00  1.77
ATOM   1289  CD1 LEU    83      58.482  65.848  56.806  1.00  1.77
ATOM   1290 1HD1 LEU    83      57.828  65.862  57.674  1.00  1.77
ATOM   1291 2HD1 LEU    83      58.753  66.877  56.579  1.00  1.77
ATOM   1292 3HD1 LEU    83      57.982  65.465  55.930  1.00  1.77
ATOM   1293  CD2 LEU    83      59.552  63.774  57.877  1.00  1.77
ATOM   1294 1HD2 LEU    83      59.434  62.938  57.197  1.00  1.77
ATOM   1295 2HD2 LEU    83      60.456  63.567  58.449  1.00  1.77
ATOM   1296 3HD2 LEU    83      58.701  63.831  58.549  1.00  1.77
ATOM   1297  C   LEU    83      61.283  66.860  54.682  1.00  1.77
ATOM   1298  O   LEU    83      60.687  67.805  55.183  1.00  1.77
ATOM   1299  N   THR    84      61.522  66.771  53.377  1.00  2.17
ATOM   1300  H   THR    84      62.101  65.985  53.085  1.00  2.17
ATOM   1301  CA  THR    84      61.433  67.863  52.412  1.00  2.17
ATOM   1302  HA  THR    84      61.852  68.741  52.900  1.00  2.17
ATOM   1303  CB  THR    84      62.335  67.542  51.196  1.00  2.17
ATOM   1304  HB  THR    84      63.331  67.298  51.563  1.00  2.17
ATOM   1305  CG2 THR    84      61.883  66.414  50.268  1.00  2.17
ATOM   1306 1HG2 THR    84      62.576  66.338  49.431  1.00  2.17
ATOM   1307 2HG2 THR    84      61.913  65.468  50.806  1.00  2.17
ATOM   1308 3HG2 THR    84      60.882  66.604  49.887  1.00  2.17
ATOM   1309  OG1 THR    84      62.472  68.668  50.370  1.00  2.17
ATOM   1310  HG1 THR    84      63.259  69.121  50.684  1.00  2.17
ATOM   1311  C   THR    84      60.000  68.196  51.980  1.00  2.17
ATOM   1312  O   THR    84      59.191  67.278  51.951  1.00  2.17
ATOM   1313  N   PRO    85      59.631  69.443  51.611  1.00  2.52
ATOM   1314  CD  PRO    85      60.458  70.647  51.637  1.00  2.52
ATOM   1315  HD1 PRO    85      61.151  70.641  50.798  1.00  2.52
ATOM   1316  HD2 PRO    85      61.003  70.740  52.578  1.00  2.52
ATOM   1317  CG  PRO    85      59.509  71.833  51.462  1.00  2.52
ATOM   1318  HG1 PRO    85      59.974  72.641  50.895  1.00  2.52
ATOM   1319  HG2 PRO    85      59.180  72.194  52.436  1.00  2.52
ATOM   1320  CB  PRO    85      58.326  71.225  50.715  1.00  2.52
ATOM   1321  HB1 PRO    85      58.558  71.153  49.651  1.00  2.52
ATOM   1322  HB2 PRO    85      57.410  71.796  50.876  1.00  2.52
ATOM   1323  CA  PRO    85      58.242  69.833  51.339  1.00  2.52
ATOM   1324  HA  PRO    85      57.757  69.950  52.309  1.00  2.52
ATOM   1325  C   PRO    85      57.350  68.881  50.520  1.00  2.52
ATOM   1326  O   PRO    85      56.262  68.546  50.975  1.00  2.52
ATOM   1327  N   ALA    86      57.788  68.371  49.364  1.00  2.56
ATOM   1328  H   ALA    86      58.688  68.651  49.009  1.00  2.56
ATOM   1329  CA  ALA    86      56.985  67.390  48.614  1.00  2.56
ATOM   1330  HA  ALA    86      55.993  67.810  48.440  1.00  2.56
ATOM   1331  CB  ALA    86      57.652  67.150  47.254  1.00  2.56
ATOM   1332  HB1 ALA    86      57.046  66.451  46.675  1.00  2.56
ATOM   1333  HB2 ALA    86      57.717  68.090  46.706  1.00  2.56
ATOM   1334  HB3 ALA    86      58.652  66.734  47.387  1.00  2.56
ATOM   1335  C   ALA    86      56.793  66.062  49.380  1.00  2.56
ATOM   1336  O   ALA    86      55.718  65.458  49.416  1.00  2.56
ATOM   1337  N   HIS    87      57.849  65.610  50.055  1.00  2.09
ATOM   1338  H   HIS    87      58.685  66.177  50.083  1.00  2.09
ATOM   1339  CA  HIS    87      57.778  64.448  50.934  1.00  2.09
ATOM   1340  HA  HIS    87      57.408  63.602  50.354  1.00  2.09
ATOM   1341  CB  HIS    87      59.168  64.114  51.485  1.00  2.09
ATOM   1342  HB1 HIS    87      59.139  63.962  52.560  1.00  2.09
ATOM   1343  HB2 HIS    87      59.853  64.933  51.309  1.00  2.09
ATOM   1344  CG  HIS    87      59.729  62.887  50.853  1.00  2.09
ATOM   1345  ND1 HIS    87      60.228  62.834  49.559  1.00  2.09
ATOM   1346  CE1 HIS    87      60.708  61.592  49.420  1.00  2.09
ATOM   1347  HE1 HIS    87      61.235  61.217  48.551  1.00  2.09
ATOM   1348  NE2 HIS    87      60.486  60.871  50.527  1.00  2.09
ATOM   1349  HE2 HIS    87      60.867  59.946  50.680  1.00  2.09
ATOM   1350  CD2 HIS    87      59.864  61.671  51.450  1.00  2.09
ATOM   1351  HD2 HIS    87      59.622  61.419  52.469  1.00  2.09
ATOM   1352  C   HIS    87      56.808  64.645  52.099  1.00  2.09
ATOM   1353  O   HIS    87      56.120  63.709  52.499  1.00  2.09
ATOM   1354  N   TYR    88      56.815  65.831  52.700  1.00  2.03
ATOM   1355  H   TYR    88      57.448  66.529  52.316  1.00  2.03
ATOM   1356  CA  TYR    88      55.924  66.285  53.760  1.00  2.03
ATOM   1357  HA  TYR    88      55.990  65.608  54.605  1.00  2.03
ATOM   1358  CB  TYR    88      56.368  67.688  54.229  1.00  2.03
ATOM   1359  HB1 TYR    88      56.885  68.187  53.414  1.00  2.03
ATOM   1360  HB2 TYR    88      57.115  67.566  55.010  1.00  2.03
ATOM   1361  CG  TYR    88      55.298  68.653  54.729  1.00  2.03
ATOM   1362  CD1 TYR    88      54.704  69.564  53.830  1.00  2.03
ATOM   1363  HD1 TYR    88      54.935  69.516  52.778  1.00  2.03
ATOM   1364  CE1 TYR    88      53.848  70.580  54.295  1.00  2.03
ATOM   1365  HE1 TYR    88      53.428  71.307  53.615  1.00  2.03
ATOM   1366  CZ  TYR    88      53.582  70.702  55.673  1.00  2.03
ATOM   1367  OH  TYR    88      52.853  71.754  56.129  1.00  2.03
ATOM   1368  HH  TYR    88      52.981  71.897  57.100  1.00  2.03
ATOM   1369  CE2 TYR    88      54.126  69.755  56.568  1.00  2.03
ATOM   1370  HE2 TYR    88      53.895  69.849  57.614  1.00  2.03
ATOM   1371  CD2 TYR    88      54.988  68.741  56.101  1.00  2.03
ATOM   1372  HD2 TYR    88      55.458  68.078  56.809  1.00  2.03
ATOM   1373  C   TYR    88      54.475  66.269  53.288  1.00  2.03
ATOM   1374  O   TYR    88      53.644  65.713  53.997  1.00  2.03
ATOM   1375  N   ASP    89      54.165  66.736  52.079  1.00  2.34
ATOM   1376  H   ASP    89      54.860  67.231  51.525  1.00  2.34
ATOM   1377  CA  ASP    89      52.802  66.593  51.565  1.00  2.34
ATOM   1378  HA  ASP    89      52.139  67.013  52.322  1.00  2.34
ATOM   1379  CB  ASP    89      52.583  67.443  50.291  1.00  2.34
ATOM   1380  HB1 ASP    89      53.194  68.346  50.352  1.00  2.34
ATOM   1381  HB2 ASP    89      51.542  67.769  50.297  1.00  2.34
ATOM   1382  CG  ASP    89      52.823  66.747  48.942  1.00  2.34
ATOM   1383  OD1 ASP    89      53.625  67.243  48.124  1.00  2.34
ATOM   1384  OD2 ASP    89      52.142  65.739  48.646  1.00  2.34
ATOM   1385  C   ASP    89      52.396  65.114  51.401  1.00  2.34
ATOM   1386  O   ASP    89      51.347  64.691  51.904  1.00  2.34
ATOM   1387  N   ARG    90      53.263  64.277  50.804  1.00  2.47
ATOM   1388  H   ARG    90      54.070  64.685  50.336  1.00  2.47
ATOM   1389  CA  ARG    90      52.882  62.875  50.558  1.00  2.47
ATOM   1390  HA  ARG    90      51.920  62.877  50.041  1.00  2.47
ATOM   1391  CB  ARG    90      53.931  62.174  49.676  1.00  2.47
ATOM   1392  HB1 ARG    90      53.671  61.117  49.599  1.00  2.47
ATOM   1393  HB2 ARG    90      54.904  62.242  50.165  1.00  2.47
ATOM   1394  CG  ARG    90      54.070  62.735  48.249  1.00  2.47
ATOM   1395  HG1 ARG    90      54.870  62.185  47.752  1.00  2.47
ATOM   1396  HG2 ARG    90      54.360  63.780  48.290  1.00  2.47
ATOM   1397  CD  ARG    90      52.799  62.626  47.394  1.00  2.47
ATOM   1398  HD1 ARG    90      52.034  63.299  47.790  1.00  2.47
ATOM   1399  HD2 ARG    90      52.416  61.606  47.455  1.00  2.47
ATOM   1400  NE  ARG    90      53.083  62.950  45.978  1.00  2.47
ATOM   1401  HE  ARG    90      53.276  62.177  45.366  1.00  2.47
ATOM   1402  CZ  ARG    90      53.183  64.167  45.465  1.00  2.47
ATOM   1403  NH1 ARG    90      52.980  65.245  46.151  1.00  2.47
ATOM   1404 1HH1 ARG    90      52.718  65.207  47.145  1.00  2.47
ATOM   1405 2HH1 ARG    90      53.181  66.178  45.841  1.00  2.47
ATOM   1406  NH2 ARG    90      53.499  64.327  44.210  1.00  2.47
ATOM   1407 1HH2 ARG    90      53.646  63.538  43.614  1.00  2.47
ATOM   1408 2HH2 ARG    90      53.522  65.261  43.847  1.00  2.47
ATOM   1409  C   ARG    90      52.646  62.097  51.856  1.00  2.47
ATOM   1410  O   ARG    90      51.690  61.319  51.994  1.00  2.47
ATOM   1411  N   TYR    91      53.513  62.341  52.837  1.00  2.12
ATOM   1412  H   TYR    91      54.261  63.008  52.686  1.00  2.12
ATOM   1413  CA  TYR    91      53.303  61.795  54.162  1.00  2.12
ATOM   1414  HA  TYR    91      53.127  60.723  54.053  1.00  2.12
ATOM   1415  CB  TYR    91      54.505  61.931  55.046  1.00  2.12
ATOM   1416  HB1 TYR    91      54.748  62.985  55.126  1.00  2.12
ATOM   1417  HB2 TYR    91      55.306  61.417  54.523  1.00  2.12
ATOM   1418  CG  TYR    91      54.313  61.323  56.434  1.00  2.12
ATOM   1419  CD1 TYR    91      54.889  60.081  56.753  1.00  2.12
ATOM   1420  HD1 TYR    91      55.437  59.517  56.013  1.00  2.12
ATOM   1421  CE1 TYR    91      54.745  59.545  58.044  1.00  2.12
ATOM   1422  HE1 TYR    91      55.273  58.645  58.316  1.00  2.12
ATOM   1423  CZ  TYR    91      53.891  60.158  58.981  1.00  2.12
ATOM   1424  OH  TYR    91      53.672  59.602  60.193  1.00  2.12
ATOM   1425  HH  TYR    91      52.892  59.949  60.657  1.00  2.12
ATOM   1426  CE2 TYR    91      53.276  61.367  58.643  1.00  2.12
ATOM   1427  HE2 TYR    91      52.626  61.832  59.364  1.00  2.12
ATOM   1428  CD2 TYR    91      53.525  61.973  57.404  1.00  2.12
ATOM   1429  HD2 TYR    91      53.024  62.903  57.180  1.00  2.12
ATOM   1430  C   TYR    91      52.078  62.363  54.832  1.00  2.12
ATOM   1431  O   TYR    91      51.425  61.548  55.440  1.00  2.12
ATOM   1432  N   VAL    92      51.693  63.643  54.763  1.00  2.30
ATOM   1433  H   VAL    92      52.227  64.329  54.236  1.00  2.30
ATOM   1434  CA  VAL    92      50.419  64.015  55.404  1.00  2.30
ATOM   1435  HA  VAL    92      50.476  63.648  56.426  1.00  2.30
ATOM   1436  CB  VAL    92      50.149  65.538  55.505  1.00  2.30
ATOM   1437  HB  VAL    92      51.087  66.043  55.722  1.00  2.30
ATOM   1438  CG1 VAL    92      49.534  66.229  54.281  1.00  2.30
ATOM   1439 1HG1 VAL    92      49.399  67.291  54.488  1.00  2.30
ATOM   1440 2HG1 VAL    92      50.206  66.149  53.434  1.00  2.30
ATOM   1441 3HG1 VAL    92      48.567  65.796  54.026  1.00  2.30
ATOM   1442  CG2 VAL    92      49.196  65.804  56.682  1.00  2.30
ATOM   1443 1HG2 VAL    92      49.125  66.878  56.859  1.00  2.30
ATOM   1444 2HG2 VAL    92      48.203  65.408  56.466  1.00  2.30
ATOM   1445 3HG2 VAL    92      49.576  65.330  57.586  1.00  2.30
ATOM   1446  C   VAL    92      49.257  63.279  54.733  1.00  2.30
ATOM   1447  O   VAL    92      48.354  62.822  55.428  1.00  2.30
ATOM   1448  N   ASN    93      49.307  63.025  53.420  1.00  2.75
ATOM   1449  H   ASN    93      50.037  63.448  52.852  1.00  2.75
ATOM   1450  CA  ASN    93      48.298  62.162  52.802  1.00  2.75
ATOM   1451  HA  ASN    93      47.329  62.576  53.081  1.00  2.75
ATOM   1452  CB  ASN    93      48.395  62.242  51.266  1.00  2.75
ATOM   1453  HB1 ASN    93      49.085  61.484  50.895  1.00  2.75
ATOM   1454  HB2 ASN    93      48.774  63.223  50.976  1.00  2.75
ATOM   1455  CG  ASN    93      47.042  62.065  50.581  1.00  2.75
ATOM   1456  OD1 ASN    93      46.726  62.718  49.606  1.00  2.75
ATOM   1457  ND2 ASN    93      46.177  61.209  51.075  1.00  2.75
ATOM   1458 1HD2 ASN    93      46.382  60.672  51.908  1.00  2.75
ATOM   1459 2HD2 ASN    93      45.275  61.179  50.633  1.00  2.75
ATOM   1460  C   ASN    93      48.310  60.697  53.331  1.00  2.75
ATOM   1461  O   ASN    93      47.248  60.069  53.410  1.00  2.75
ATOM   1462  N   LYS    94      49.453  60.139  53.762  1.00  3.30
ATOM   1463  H   LYS    94      50.305  60.683  53.693  1.00  3.30
ATOM   1464  CA  LYS    94      49.468  58.890  54.567  1.00  3.30
ATOM   1465  HA  LYS    94      48.801  58.171  54.091  1.00  3.30
ATOM   1466  CB  LYS    94      50.891  58.278  54.588  1.00  3.30
ATOM   1467  HB1 LYS    94      51.576  59.013  55.010  1.00  3.30
ATOM   1468  HB2 LYS    94      51.207  58.091  53.561  1.00  3.30
ATOM   1469  CG  LYS    94      51.064  56.972  55.407  1.00  3.30
ATOM   1470  HG1 LYS    94      50.713  57.128  56.427  1.00  3.30
ATOM   1471  HG2 LYS    94      52.132  56.759  55.467  1.00  3.30
ATOM   1472  CD  LYS    94      50.355  55.742  54.806  1.00  3.30
ATOM   1473  HD1 LYS    94      50.795  55.523  53.833  1.00  3.30
ATOM   1474  HD2 LYS    94      49.304  55.988  54.653  1.00  3.30
ATOM   1475  CE  LYS    94      50.408  54.470  55.682  1.00  3.30
ATOM   1476  HE1 LYS    94      49.870  53.670  55.167  1.00  3.30
ATOM   1477  HE2 LYS    94      49.884  54.668  56.619  1.00  3.30
ATOM   1478  NZ  LYS    94      51.788  54.014  55.980  1.00  3.30
ATOM   1479  HZ1 LYS    94      52.376  53.944  55.158  1.00  3.30
ATOM   1480  HZ2 LYS    94      52.248  54.657  56.611  1.00  3.30
ATOM   1481  HZ3 LYS    94      51.849  53.133  56.502  1.00  3.30
ATOM   1482  C   LYS    94      48.948  59.067  56.014  1.00  3.30
ATOM   1483  O   LYS    94      48.220  58.220  56.528  1.00  3.30
ATOM   1484  N   ASP    95      49.299  60.170  56.661  1.00  3.32
ATOM   1485  H   ASP    95      49.881  60.822  56.152  1.00  3.32
ATOM   1486  CA  ASP    95      49.086  60.488  58.072  1.00  3.32
ATOM   1487  HA  ASP    95      49.477  59.692  58.708  1.00  3.32
ATOM   1488  CB  ASP    95      49.828  61.805  58.371  1.00  3.32
ATOM   1489  HB1 ASP    95      49.268  62.629  57.930  1.00  3.32
ATOM   1490  HB2 ASP    95      50.796  61.771  57.885  1.00  3.32
ATOM   1491  CG  ASP    95      50.063  62.142  59.846  1.00  3.32
ATOM   1492  OD1 ASP    95      50.770  63.138  60.103  1.00  3.32
ATOM   1493  OD2 ASP    95      49.520  61.459  60.738  1.00  3.32
ATOM   1494  C   ASP    95      47.594  60.686  58.334  1.00  3.32
ATOM   1495  O   ASP    95      47.074  60.280  59.351  1.00  3.32
ATOM   1496  N   MET    96      46.830  61.217  57.381  1.00  3.23
ATOM   1497  H   MET    96      47.278  61.630  56.568  1.00  3.23
ATOM   1498  CA  MET    96      45.372  61.210  57.503  1.00  3.23
ATOM   1499  HA  MET    96      45.125  61.631  58.478  1.00  3.23
ATOM   1500  CB  MET    96      44.717  62.127  56.460  1.00  3.23
ATOM   1501  HB1 MET    96      45.091  63.140  56.609  1.00  3.23
ATOM   1502  HB2 MET    96      43.639  62.136  56.631  1.00  3.23
ATOM   1503  CG  MET    96      44.978  61.707  55.011  1.00  3.23
ATOM   1504  HG1 MET    96      44.640  60.680  54.875  1.00  3.23
ATOM   1505  HG2 MET    96      46.049  61.741  54.830  1.00  3.23
ATOM   1506  SD  MET    96      44.157  62.722  53.753  1.00  3.23
ATOM   1507  CE  MET    96      45.001  64.313  53.977  1.00  3.23
ATOM   1508  HE1 MET    96      46.080  64.173  53.937  1.00  3.23
ATOM   1509  HE2 MET    96      44.698  64.996  53.184  1.00  3.23
ATOM   1510  HE3 MET    96      44.730  64.746  54.940  1.00  3.23
ATOM   1511  C   MET    96      44.764  59.798  57.486  1.00  3.23
ATOM   1512  O   MET    96      43.770  59.553  58.153  1.00  3.23
ATOM   1513  N   SER    97      45.391  58.852  56.784  1.00  4.21
ATOM   1514  H   SER    97      46.281  59.094  56.378  1.00  4.21
ATOM   1515  CA  SER    97      45.075  57.412  56.848  1.00  4.21
ATOM   1516  HA  SER    97      43.992  57.310  56.772  1.00  4.21
ATOM   1517  CB  SER    97      45.688  56.628  55.680  1.00  4.21
ATOM   1518  HB1 SER    97      45.177  55.667  55.601  1.00  4.21
ATOM   1519  HB2 SER    97      46.740  56.426  55.875  1.00  4.21
ATOM   1520  OG  SER    97      45.568  57.313  54.444  1.00  4.21
ATOM   1521  HG  SER    97      46.079  58.129  54.495  1.00  4.21
ATOM   1522  C   SER    97      45.477  56.740  58.142  1.00  4.21
ATOM   1523  O   SER    97      44.998  55.649  58.438  1.00  4.21
ATOM   1524  N   ILE    98      46.345  57.398  58.899  1.00  4.49
ATOM   1525  H   ILE    98      46.713  58.278  58.569  1.00  4.49
ATOM   1526  CA  ILE    98      46.699  56.996  60.256  1.00  4.49
ATOM   1527  HA  ILE    98      46.647  55.912  60.349  1.00  4.49
ATOM   1528  CB  ILE    98      48.157  57.438  60.431  1.00  4.49
ATOM   1529  HB  ILE    98      48.255  58.499  60.251  1.00  4.49
ATOM   1530  CG2 ILE    98      48.592  57.267  61.857  1.00  4.49
ATOM   1531 1HG2 ILE    98      48.090  58.005  62.481  1.00  4.49
ATOM   1532 2HG2 ILE    98      48.348  56.263  62.170  1.00  4.49
ATOM   1533 3HG2 ILE    98      49.650  57.449  61.910  1.00  4.49
ATOM   1534  CG1 ILE    98      49.109  56.733  59.428  1.00  4.49
ATOM   1535 1HG1 ILE    98      50.107  56.722  59.837  1.00  4.49
ATOM   1536 2HG1 ILE    98      49.194  57.358  58.548  1.00  4.49
ATOM   1537  CD1 ILE    98      48.744  55.316  58.948  1.00  4.49
ATOM   1538  HD1 ILE    98      49.630  54.821  58.563  1.00  4.49
ATOM   1539  HD2 ILE    98      48.346  54.712  59.759  1.00  4.49
ATOM   1540  HD3 ILE    98      48.005  55.368  58.150  1.00  4.49
ATOM   1541  C   ILE    98      45.654  57.532  61.237  1.00  4.49
ATOM   1542  O   ILE    98      44.905  56.753  61.818  1.00  4.49
ATOM   1543  N   GLN    99      45.470  58.848  61.272  1.00  4.34
ATOM   1544  H   GLN    99      46.116  59.399  60.717  1.00  4.34
ATOM   1545  CA  GLN    99      44.477  59.607  62.037  1.00  4.34
ATOM   1546  HA  GLN    99      44.589  59.389  63.098  1.00  4.34
ATOM   1547  CB  GLN    99      44.719  61.096  61.777  1.00  4.34
ATOM   1548  HB1 GLN    99      44.013  61.672  62.375  1.00  4.34
ATOM   1549  HB2 GLN    99      44.491  61.242  60.720  1.00  4.34
ATOM   1550  CG  GLN    99      46.091  61.715  62.041  1.00  4.34
ATOM   1551  HG1 GLN    99      46.886  61.023  61.768  1.00  4.34
ATOM   1552  HG2 GLN    99      46.202  61.944  63.100  1.00  4.34
ATOM   1553  CD  GLN    99      46.220  62.995  61.213  1.00  4.34
ATOM   1554  OE1 GLN    99      45.240  63.654  60.852  1.00  4.34
ATOM   1555  NE2 GLN    99      47.421  63.346  60.819  1.00  4.34
ATOM   1556 1HE2 GLN    99      48.205  62.711  61.014  1.00  4.34
ATOM   1557 2HE2 GLN    99      47.536  64.150  60.237  1.00  4.34
ATOM   1558  C   GLN    99      42.998  59.346  61.645  1.00  4.34
ATOM   1559  O   GLN    99      42.110  60.090  62.081  1.00  4.34
ATOM   1560  N   GLU   100      42.738  58.390  60.754  1.00  4.29
ATOM   1561  H   GLU   100      43.522  57.806  60.506  1.00  4.29
ATOM   1562  CA  GLU   100      41.500  58.159  59.999  1.00  4.29
ATOM   1563  HA  GLU   100      41.741  57.348  59.311  1.00  4.29
ATOM   1564  CB  GLU   100      40.400  57.572  60.928  1.00  4.29
ATOM   1565  HB1 GLU   100      40.743  57.639  61.962  1.00  4.29
ATOM   1566  HB2 GLU   100      40.303  56.506  60.719  1.00  4.29
ATOM   1567  CG  GLU   100      38.998  58.214  60.901  1.00  4.29
ATOM   1568  HG1 GLU   100      39.120  59.291  61.013  1.00  4.29
ATOM   1569  HG2 GLU   100      38.441  57.842  61.763  1.00  4.29
ATOM   1570  CD  GLU   100      38.157  57.953  59.644  1.00  4.29
ATOM   1571  OE1 GLU   100      38.553  57.089  58.832  1.00  4.29
ATOM   1572  OE2 GLU   100      37.194  58.731  59.433  1.00  4.29
ATOM   1573  C   GLU   100      41.039  59.313  59.074  1.00  4.29
ATOM   1574  O   GLU   100      41.243  60.500  59.339  1.00  4.29
ATOM   1575  N   LEU   101      40.394  58.964  57.958  1.00  3.54
ATOM   1576  H   LEU   101      40.031  58.012  57.907  1.00  3.54
ATOM   1577  CA  LEU   101      40.094  59.860  56.835  1.00  3.54
ATOM   1578  HA  LEU   101      41.024  60.363  56.572  1.00  3.54
ATOM   1579  CB  LEU   101      39.643  59.026  55.623  1.00  3.54
ATOM   1580  HB1 LEU   101      39.382  59.707  54.812  1.00  3.54
ATOM   1581  HB2 LEU   101      38.744  58.473  55.898  1.00  3.54
ATOM   1582  CG  LEU   101      40.696  58.028  55.098  1.00  3.54
ATOM   1583  HG  LEU   101      40.907  57.284  55.867  1.00  3.54
ATOM   1584  CD1 LEU   101      40.134  57.304  53.874  1.00  3.54
ATOM   1585 1HD1 LEU   101      40.850  56.558  53.531  1.00  3.54
ATOM   1586 2HD1 LEU   101      39.205  56.803  54.144  1.00  3.54
ATOM   1587 3HD1 LEU   101      39.942  58.018  53.072  1.00  3.54
ATOM   1588  CD2 LEU   101      42.014  58.698  54.693  1.00  3.54
ATOM   1589 1HD2 LEU   101      42.678  57.965  54.235  1.00  3.54
ATOM   1590 2HD2 LEU   101      41.822  59.507  53.989  1.00  3.54
ATOM   1591 3HD2 LEU   101      42.511  59.094  55.577  1.00  3.54
ATOM   1592  C   LEU   101      39.117  61.001  57.127  1.00  3.54
ATOM   1593  O   LEU   101      39.012  61.916  56.313  1.00  3.54
ATOM   1594  N   ALA   102      38.435  60.971  58.275  1.00  3.97
ATOM   1595  H   ALA   102      38.495  60.118  58.819  1.00  3.97
ATOM   1596  CA  ALA   102      37.368  61.893  58.644  1.00  3.97
ATOM   1597  HA  ALA   102      36.882  61.485  59.530  1.00  3.97
ATOM   1598  CB  ALA   102      37.980  63.254  59.017  1.00  3.97
ATOM   1599  HB1 ALA   102      38.316  63.768  58.115  1.00  3.97
ATOM   1600  HB2 ALA   102      37.229  63.870  59.513  1.00  3.97
ATOM   1601  HB3 ALA   102      38.839  63.111  59.665  1.00  3.97
ATOM   1602  C   ALA   102      36.293  61.963  57.548  1.00  3.97
ATOM   1603  O   ALA   102      36.035  63.030  56.995  1.00  3.97
ATOM   1604  N   VAL   103      35.743  60.791  57.191  1.00  4.88
ATOM   1605  H   VAL   103      36.046  59.989  57.737  1.00  4.88
ATOM   1606  CA  VAL   103      35.063  60.497  55.905  1.00  4.88
ATOM   1607  HA  VAL   103      35.841  60.683  55.163  1.00  4.88
ATOM   1608  CB  VAL   103      34.690  58.996  55.755  1.00  4.88
ATOM   1609  HB  VAL   103      33.620  58.879  55.925  1.00  4.88
ATOM   1610  CG1 VAL   103      35.008  58.492  54.339  1.00  4.88
ATOM   1611 1HG1 VAL   103      34.691  57.454  54.234  1.00  4.88
ATOM   1612 2HG1 VAL   103      34.480  59.087  53.595  1.00  4.88
ATOM   1613 3HG1 VAL   103      36.081  58.558  54.152  1.00  4.88
ATOM   1614  CG2 VAL   103      35.423  58.043  56.717  1.00  4.88
ATOM   1615 1HG2 VAL   103      35.143  57.011  56.511  1.00  4.88
ATOM   1616 2HG2 VAL   103      36.504  58.138  56.604  1.00  4.88
ATOM   1617 3HG2 VAL   103      35.162  58.253  57.753  1.00  4.88
ATOM   1618  C   VAL   103      33.925  61.419  55.456  1.00  4.88
ATOM   1619  O   VAL   103      33.451  61.268  54.332  1.00  4.88
ATOM   1620  N   LEU   104      33.492  62.375  56.286  1.00  6.36
ATOM   1621  H   LEU   104      33.981  62.424  57.174  1.00  6.36
ATOM   1622  CA  LEU   104      32.641  63.534  55.966  1.00  6.36
ATOM   1623  HA  LEU   104      32.617  64.137  56.874  1.00  6.36
ATOM   1624  CB  LEU   104      33.310  64.394  54.869  1.00  6.36
ATOM   1625  HB1 LEU   104      33.339  63.821  53.942  1.00  6.36
ATOM   1626  HB2 LEU   104      34.341  64.591  55.170  1.00  6.36
ATOM   1627  CG  LEU   104      32.623  65.740  54.570  1.00  6.36
ATOM   1628  HG  LEU   104      31.607  65.558  54.221  1.00  6.36
ATOM   1629  CD1 LEU   104      32.571  66.663  55.790  1.00  6.36
ATOM   1630 1HD1 LEU   104      32.160  67.630  55.503  1.00  6.36
ATOM   1631 2HD1 LEU   104      31.923  66.235  56.553  1.00  6.36
ATOM   1632 3HD1 LEU   104      33.573  66.801  56.197  1.00  6.36
ATOM   1633  CD2 LEU   104      33.384  66.468  53.459  1.00  6.36
ATOM   1634 1HD2 LEU   104      32.882  67.404  53.217  1.00  6.36
ATOM   1635 2HD2 LEU   104      34.404  66.679  53.782  1.00  6.36
ATOM   1636 3HD2 LEU   104      33.414  65.847  52.564  1.00  6.36
ATOM   1637  C   LEU   104      31.174  63.182  55.664  1.00  6.36
ATOM   1638  O   LEU   104      30.263  63.915  56.042  1.00  6.36
ATOM   1639  N   VAL   105      30.932  61.995  55.111  1.00  7.30
ATOM   1640  H   VAL   105      31.744  61.505  54.754  1.00  7.30
ATOM   1641  CA  VAL   105      29.651  61.286  55.059  1.00  7.30
ATOM   1642  HA  VAL   105      28.889  62.011  54.773  1.00  7.30
ATOM   1643  CB  VAL   105      29.663  60.180  53.973  1.00  7.30
ATOM   1644  HB  VAL   105      30.285  59.346  54.303  1.00  7.30
ATOM   1645  CG1 VAL   105      28.244  59.673  53.673  1.00  7.30
ATOM   1646 1HG1 VAL   105      28.282  58.900  52.906  1.00  7.30
ATOM   1647 2HG1 VAL   105      27.794  59.235  54.563  1.00  7.30
ATOM   1648 3HG1 VAL   105      27.616  60.493  53.323  1.00  7.30
ATOM   1649  CG2 VAL   105      30.220  60.691  52.633  1.00  7.30
ATOM   1650 1HG2 VAL   105      30.134  59.914  51.873  1.00  7.30
ATOM   1651 2HG2 VAL   105      29.670  61.574  52.308  1.00  7.30
ATOM   1652 3HG2 VAL   105      31.276  60.941  52.731  1.00  7.30
ATOM   1653  C   VAL   105      29.267  60.761  56.453  1.00  7.30
ATOM   1654  O   VAL   105      29.109  59.565  56.672  1.00  7.30
ATOM   1655  N   SER   106      29.245  61.657  57.443  1.00  6.76
ATOM   1656  H   SER   106      29.393  62.625  57.173  1.00  6.76
ATOM   1657  CA  SER   106      29.270  61.365  58.891  1.00  6.76
ATOM   1658  HA  SER   106      29.369  62.322  59.403  1.00  6.76
ATOM   1659  CB  SER   106      27.944  60.756  59.368  1.00  6.76
ATOM   1660  HB1 SER   106      27.954  60.675  60.456  1.00  6.76
ATOM   1661  HB2 SER   106      27.822  59.757  58.946  1.00  6.76
ATOM   1662  OG  SER   106      26.856  61.572  58.980  1.00  6.76
ATOM   1663  HG  SER   106      26.809  61.561  58.021  1.00  6.76
ATOM   1664  C   SER   106      30.451  60.520  59.387  1.00  6.76
ATOM   1665  O   SER   106      30.525  60.206  60.573  1.00  6.76
ATOM   1666  N   GLY   107      31.399  60.181  58.512  1.00  5.96
ATOM   1667  H   GLY   107      31.259  60.422  57.546  1.00  5.96
ATOM   1668  CA  GLY   107      32.675  59.605  58.907  1.00  5.96
ATOM   1669  HA1 GLY   107      33.267  59.389  58.027  1.00  5.96
ATOM   1670  HA2 GLY   107      32.500  58.673  59.447  1.00  5.96
ATOM   1671  C   GLY   107      33.459  60.569  59.787  1.00  5.96
ATOM   1672  O   GLY   107      33.715  61.708  59.390  1.00  5.96
ATOM   1673  N   GLN   108      33.842  60.107  60.973  1.00  5.55
ATOM   1674  H   GLN   108      33.638  59.147  61.207  1.00  5.55
ATOM   1675  CA  GLN   108      34.449  60.926  62.011  1.00  5.55
ATOM   1676  HA  GLN   108      34.726  61.895  61.594  1.00  5.55
ATOM   1677  CB  GLN   108      33.435  61.155  63.142  1.00  5.55
ATOM   1678  HB1 GLN   108      33.282  60.213  63.673  1.00  5.55
ATOM   1679  HB2 GLN   108      32.477  61.468  62.724  1.00  5.55
ATOM   1680  CG  GLN   108      33.914  62.234  64.126  1.00  5.55
ATOM   1681  HG1 GLN   108      33.615  63.216  63.759  1.00  5.55
ATOM   1682  HG2 GLN   108      34.998  62.229  64.213  1.00  5.55
ATOM   1683  CD  GLN   108      33.330  62.022  65.514  1.00  5.55
ATOM   1684  OE1 GLN   108      32.179  62.311  65.784  1.00  5.55
ATOM   1685  NE2 GLN   108      34.099  61.517  66.453  1.00  5.55
ATOM   1686 1HE2 GLN   108      35.057  61.247  66.252  1.00  5.55
ATOM   1687 2HE2 GLN   108      33.672  61.390  67.351  1.00  5.55
ATOM   1688  C   GLN   108      35.701  60.232  62.530  1.00  5.55
ATOM   1689  O   GLN   108      35.657  59.067  62.924  1.00  5.55
ATOM   1690  N   LYS   109      36.795  60.995  62.641  1.00  5.17
ATOM   1691  H   LYS   109      36.755  61.937  62.285  1.00  5.17
ATOM   1692  CA  LYS   109      37.954  60.589  63.435  1.00  5.17
ATOM   1693  HA  LYS   109      38.464  59.769  62.938  1.00  5.17
ATOM   1694  CB  LYS   109      38.962  61.735  63.633  1.00  5.17
ATOM   1695  HB1 LYS   109      39.777  61.350  64.250  1.00  5.17
ATOM   1696  HB2 LYS   109      38.484  62.552  64.177  1.00  5.17
ATOM   1697  CG  LYS   109      39.561  62.283  62.330  1.00  5.17
ATOM   1698  HG1 LYS   109      38.797  62.866  61.820  1.00  5.17
ATOM   1699  HG2 LYS   109      39.869  61.454  61.695  1.00  5.17
ATOM   1700  CD  LYS   109      40.770  63.186  62.636  1.00  5.17
ATOM   1701  HD1 LYS   109      41.477  62.639  63.264  1.00  5.17
ATOM   1702  HD2 LYS   109      40.422  64.051  63.202  1.00  5.17
ATOM   1703  CE  LYS   109      41.516  63.689  61.391  1.00  5.17
ATOM   1704  HE1 LYS   109      42.273  64.404  61.726  1.00  5.17
ATOM   1705  HE2 LYS   109      40.824  64.207  60.723  1.00  5.17
ATOM   1706  NZ  LYS   109      42.194  62.585  60.678  1.00  5.17
ATOM   1707  HZ1 LYS   109      41.592  62.114  60.002  1.00  5.17
ATOM   1708  HZ2 LYS   109      43.059  62.872  60.235  1.00  5.17
ATOM   1709  HZ3 LYS   109      42.407  61.825  61.322  1.00  5.17
ATOM   1710  C   LYS   109      37.526  60.035  64.807  1.00  5.17
ATOM   1711  O   LYS   109      36.358  59.946  65.186  1.00  5.17
