# Supplementary material for: Selecting Near-Native Protein Structures from Predicted Decoy Sets Using Ordered Graphlet Degree Similarity
Source: Genes (Basel). 2019 Feb 11;10(2):132. doi: 10.3390/genes10020132 (PMC6410076; doi:10.3390/genes10020132)
Supplement: Supplementary file 1 [file genes-10-00132-s001.zip › CodeData/data/CASP11/T0759/model177.pdb]

ATOM      1  N   MET     1      65.715  46.298  47.267  1.00 12.53
ATOM      2  CA  MET     1      66.484  47.320  46.565  1.00 12.53
ATOM      3  HA  MET     1      66.502  48.196  47.163  1.00 12.53
ATOM      4  CB  MET     1      67.948  46.783  46.486  1.00 12.53
ATOM      5  HB1 MET     1      68.042  46.050  45.689  1.00 12.53
ATOM      6  HB2 MET     1      68.238  46.334  47.438  1.00 12.53
ATOM      7  CG  MET     1      69.027  47.884  46.229  1.00 12.53
ATOM      8  HG1 MET     1      68.873  48.206  45.197  1.00 12.53
ATOM      9  HG2 MET     1      69.980  47.351  46.281  1.00 12.53
ATOM     10  SD  MET     1      69.040  49.305  47.345  1.00 12.53
ATOM     11  CE  MET     1      69.050  48.501  48.974  1.00 12.53
ATOM     12  HE1 MET     1      69.139  49.257  49.752  1.00 12.53
ATOM     13  HE2 MET     1      68.119  47.956  49.125  1.00 12.53
ATOM     14  HE3 MET     1      69.891  47.813  49.042  1.00 12.53
ATOM     15  C   MET     1      65.938  47.664  45.179  1.00 12.53
ATOM     16  O   MET     1      66.534  48.434  44.426  1.00 12.53
ATOM     17  N   GLY     2      64.778  47.103  44.848  1.00 11.82
ATOM     18  H   GLY     2      64.352  46.479  45.515  1.00 11.82
ATOM     19  CA  GLY     2      64.104  47.323  43.571  1.00 11.82
ATOM     20  HA1 GLY     2      64.264  46.462  42.927  1.00 11.82
ATOM     21  HA2 GLY     2      64.508  48.201  43.069  1.00 11.82
ATOM     22  C   GLY     2      62.640  47.557  43.732  1.00 11.82
ATOM     23  O   GLY     2      62.337  48.564  44.317  1.00 11.82
ATOM     24  N   HIS     3      61.776  46.640  43.280  1.00 10.43
ATOM     25  H   HIS     3      62.161  45.812  42.860  1.00 10.43
ATOM     26  CA  HIS     3      60.382  46.544  43.749  1.00 10.43
ATOM     27  HA  HIS     3      59.953  47.542  43.820  1.00 10.43
ATOM     28  CB  HIS     3      59.532  45.775  42.715  1.00 10.43
ATOM     29  HB1 HIS     3      58.547  45.575  43.138  1.00 10.43
ATOM     30  HB2 HIS     3      60.004  44.812  42.513  1.00 10.43
ATOM     31  CG  HIS     3      59.316  46.515  41.416  1.00 10.43
ATOM     32  ND1 HIS     3      58.118  47.127  41.009  1.00 10.43
ATOM     33  CE1 HIS     3      58.346  47.580  39.766  1.00 10.43
ATOM     34  HE1 HIS     3      57.607  48.076  39.150  1.00 10.43
ATOM     35  NE2 HIS     3      59.607  47.313  39.387  1.00 10.43
ATOM     36  HE2 HIS     3      60.012  47.528  38.485  1.00 10.43
ATOM     37  CD2 HIS     3      60.228  46.635  40.410  1.00 10.43
ATOM     38  HD2 HIS     3      61.231  46.232  40.411  1.00 10.43
ATOM     39  C   HIS     3      60.274  45.924  45.146  1.00 10.43
ATOM     40  O   HIS     3      59.181  45.561  45.561  1.00 10.43
ATOM     41  N   HIS     4      61.395  45.901  45.870  1.00  9.37
ATOM     42  CA  HIS     4      61.489  45.677  47.300  1.00  9.37
ATOM     43  CB  HIS     4      62.127  44.304  47.592  1.00  9.37
ATOM     44  CG  HIS     4      61.308  43.078  47.253  1.00  9.37
ATOM     45  ND1 HIS     4      60.829  42.127  48.170  1.00  9.37
ATOM     46  CE1 HIS     4      60.128  41.257  47.426  1.00  9.37
ATOM     47  NE2 HIS     4      60.200  41.564  46.121  1.00  9.37
ATOM     48  CD2 HIS     4      60.945  42.714  45.987  1.00  9.37
ATOM     49  C   HIS     4      62.249  46.818  48.008  1.00  9.37
ATOM     50  O   HIS     4      62.466  46.686  49.212  1.00  9.37
ATOM     51  N   HIS     5      62.606  47.921  47.316  1.00  9.29
ATOM     52  H   HIS     5      62.337  47.946  46.342  1.00  9.29
ATOM     53  CA  HIS     5      63.532  48.981  47.826  1.00  9.29
ATOM     54  HA  HIS     5      64.501  48.548  47.769  1.00  9.29
ATOM     55  CB  HIS     5      63.555  50.224  46.892  1.00  9.29
ATOM     56  HB1 HIS     5      62.649  50.785  47.022  1.00  9.29
ATOM     57  HB2 HIS     5      63.638  49.896  45.858  1.00  9.29
ATOM     58  CG  HIS     5      64.670  51.216  47.116  1.00  9.29
ATOM     59  ND1 HIS     5      64.505  52.525  47.596  1.00  9.29
ATOM     60  CE1 HIS     5      65.698  53.120  47.448  1.00  9.29
ATOM     61  HE1 HIS     5      65.910  54.150  47.697  1.00  9.29
ATOM     62  NE2 HIS     5      66.582  52.276  46.894  1.00  9.29
ATOM     63  HE2 HIS     5      67.537  52.494  46.644  1.00  9.29
ATOM     64  CD2 HIS     5      65.946  51.083  46.659  1.00  9.29
ATOM     65  HD2 HIS     5      66.352  50.228  46.150  1.00  9.29
ATOM     66  C   HIS     5      63.357  49.413  49.336  1.00  9.29
ATOM     67  O   HIS     5      64.404  49.840  49.868  1.00  9.29
ATOM     68  N   HIS     6      62.297  49.385  50.238  1.00  9.46
ATOM     69  H   HIS     6      62.657  49.653  51.152  1.00  9.46
ATOM     70  CA  HIS     6      60.821  49.172  50.206  1.00  9.46
ATOM     71  HA  HIS     6      60.602  48.097  50.233  1.00  9.46
ATOM     72  CB  HIS     6      60.166  49.840  51.411  1.00  9.46
ATOM     73  HB1 HIS     6      59.094  49.635  51.415  1.00  9.46
ATOM     74  HB2 HIS     6      60.348  50.912  51.379  1.00  9.46
ATOM     75  CG  HIS     6      60.735  49.324  52.716  1.00  9.46
ATOM     76  ND1 HIS     6      61.756  49.923  53.433  1.00  9.46
ATOM     77  CE1 HIS     6      62.000  49.112  54.473  1.00  9.46
ATOM     78  HE1 HIS     6      62.753  49.288  55.230  1.00  9.46
ATOM     79  NE2 HIS     6      61.182  48.045  54.435  1.00  9.46
ATOM     80  HE2 HIS     6      61.182  47.283  55.099  1.00  9.46
ATOM     81  CD2 HIS     6      60.376  48.150  53.325  1.00  9.46
ATOM     82  HD2 HIS     6      59.628  47.449  52.989  1.00  9.46
ATOM     83  C   HIS     6      60.344  49.688  48.837  1.00  9.46
ATOM     84  O   HIS     6      60.734  50.808  48.540  1.00  9.46
ATOM     85  N   HIS     7      59.586  48.978  47.992  1.00  8.87
ATOM     86  H   HIS     7      59.303  48.036  48.260  1.00  8.87
ATOM     87  CA  HIS     7      59.146  49.562  46.703  1.00  8.87
ATOM     88  HA  HIS     7      59.002  50.665  46.837  1.00  8.87
ATOM     89  CB  HIS     7      60.184  49.487  45.639  1.00  8.87
ATOM     90  HB1 HIS     7      60.406  48.433  45.562  1.00  8.87
ATOM     91  HB2 HIS     7      61.045  49.984  46.016  1.00  8.87
ATOM     92  CG  HIS     7      59.879  50.073  44.272  1.00  8.87
ATOM     93  ND1 HIS     7      58.962  49.587  43.331  1.00  8.87
ATOM     94  CE1 HIS     7      59.233  50.220  42.179  1.00  8.87
ATOM     95  HE1 HIS     7      58.732  50.043  41.240  1.00  8.87
ATOM     96  NE2 HIS     7      60.250  51.074  42.343  1.00  8.87
ATOM     97  HE2 HIS     7      60.720  51.594  41.611  1.00  8.87
ATOM     98  CD2 HIS     7      60.675  50.986  43.643  1.00  8.87
ATOM     99  HD2 HIS     7      61.558  51.443  44.069  1.00  8.87
ATOM    100  C   HIS     7      57.807  49.111  46.148  1.00  8.87
ATOM    101  O   HIS     7      57.013  49.927  45.667  1.00  8.87
ATOM    102  N   HIS     8      57.480  47.842  46.271  1.00  9.25
ATOM    103  H   HIS     8      58.191  47.190  46.588  1.00  9.25
ATOM    104  CA  HIS     8      56.101  47.418  46.445  1.00  9.25
ATOM    105  HA  HIS     8      55.535  47.498  45.526  1.00  9.25
ATOM    106  CB  HIS     8      56.077  45.938  46.887  1.00  9.25
ATOM    107  HB1 HIS     8      56.175  45.329  45.988  1.00  9.25
ATOM    108  HB2 HIS     8      55.104  45.705  47.323  1.00  9.25
ATOM    109  CG  HIS     8      57.157  45.474  47.854  1.00  9.25
ATOM    110  ND1 HIS     8      58.007  46.272  48.644  1.00  9.25
ATOM    111  CE1 HIS     8      58.913  45.424  49.164  1.00  9.25
ATOM    112  HE1 HIS     8      59.759  45.717  49.771  1.00  9.25
ATOM    113  NE2 HIS     8      58.696  44.174  48.727  1.00  9.25
ATOM    114  HE2 HIS     8      59.358  43.403  48.791  1.00  9.25
ATOM    115  CD2 HIS     8      57.592  44.185  47.914  1.00  9.25
ATOM    116  HD2 HIS     8      57.218  43.353  47.333  1.00  9.25
ATOM    117  C   HIS     8      55.362  48.287  47.446  1.00  9.25
ATOM    118  O   HIS     8      54.319  48.857  47.140  1.00  9.25
ATOM    119  N   SER     9      56.027  48.476  48.573  1.00 10.41
ATOM    120  H   SER     9      56.818  47.860  48.727  1.00 10.41
ATOM    121  CA  SER     9      55.567  49.219  49.721  1.00 10.41
ATOM    122  HA  SER     9      54.570  49.599  49.519  1.00 10.41
ATOM    123  CB  SER     9      55.484  48.246  50.909  1.00 10.41
ATOM    124  HB1 SER     9      55.123  48.766  51.797  1.00 10.41
ATOM    125  HB2 SER     9      56.473  47.833  51.115  1.00 10.41
ATOM    126  OG  SER     9      54.596  47.193  50.595  1.00 10.41
ATOM    127  HG  SER     9      54.859  46.396  51.133  1.00 10.41
ATOM    128  C   SER     9      56.456  50.396  50.016  1.00 10.41
ATOM    129  O   SER     9      56.833  50.623  51.161  1.00 10.41
ATOM    130  N   HIS    10      56.865  51.088  48.950  1.00  9.95
ATOM    131  H   HIS    10      56.499  50.832  48.044  1.00  9.95
ATOM    132  CA  HIS    10      57.899  52.104  49.002  1.00  9.95
ATOM    133  HA  HIS    10      58.821  51.619  49.256  1.00  9.95
ATOM    134  CB  HIS    10      58.046  52.809  47.650  1.00  9.95
ATOM    135  HB1 HIS    10      57.436  53.701  47.622  1.00  9.95
ATOM    136  HB2 HIS    10      57.665  52.177  46.851  1.00  9.95
ATOM    137  CG  HIS    10      59.478  53.183  47.274  1.00  9.95
ATOM    138  ND1 HIS    10      60.017  53.035  46.001  1.00  9.95
ATOM    139  CE1 HIS    10      61.327  53.308  46.117  1.00  9.95
ATOM    140  HE1 HIS    10      62.057  53.223  45.324  1.00  9.95
ATOM    141  NE2 HIS    10      61.629  53.625  47.382  1.00  9.95
ATOM    142  HE2 HIS    10      62.583  53.632  47.738  1.00  9.95
ATOM    143  CD2 HIS    10      60.472  53.586  48.128  1.00  9.95
ATOM    144  HD2 HIS    10      60.393  53.685  49.200  1.00  9.95
ATOM    145  C   HIS    10      57.640  53.083  50.106  1.00  9.95
ATOM    146  O   HIS    10      56.699  53.866  50.054  1.00  9.95
ATOM    147  N   MET    11      58.520  53.002  51.075  1.00 10.30
ATOM    148  H   MET    11      59.225  52.287  51.055  1.00 10.30
ATOM    149  CA  MET    11      58.457  53.853  52.226  1.00 10.30
ATOM    150  HA  MET    11      57.406  54.023  52.470  1.00 10.30
ATOM    151  CB  MET    11      59.096  53.164  53.448  1.00 10.30
ATOM    152  HB1 MET    11      59.090  53.859  54.289  1.00 10.30
ATOM    153  HB2 MET    11      60.129  52.889  53.230  1.00 10.30
ATOM    154  CG  MET    11      58.299  51.921  53.859  1.00 10.30
ATOM    155  HG1 MET    11      58.426  51.154  53.100  1.00 10.30
ATOM    156  HG2 MET    11      57.239  52.174  53.904  1.00 10.30
ATOM    157  SD  MET    11      58.765  51.212  55.460  1.00 10.30
ATOM    158  CE  MET    11      57.759  49.705  55.410  1.00 10.30
ATOM    159  HE1 MET    11      57.907  49.139  56.330  1.00 10.30
ATOM    160  HE2 MET    11      56.705  49.966  55.312  1.00 10.30
ATOM    161  HE3 MET    11      58.056  49.091  54.559  1.00 10.30
ATOM    162  C   MET    11      59.047  55.243  51.930  1.00 10.30
ATOM    163  O   MET    11      59.762  55.824  52.736  1.00 10.30
ATOM    164  N   VAL    12      58.736  55.734  50.725  1.00  9.51
ATOM    165  H   VAL    12      58.070  55.177  50.205  1.00  9.51
ATOM    166  CA  VAL    12      58.868  57.107  50.255  1.00  9.51
ATOM    167  HA  VAL    12      58.961  57.090  49.185  1.00  9.51
ATOM    168  CB  VAL    12      57.572  57.910  50.573  1.00  9.51
ATOM    169  HB  VAL    12      57.613  58.243  51.607  1.00  9.51
ATOM    170  CG1 VAL    12      57.425  59.145  49.670  1.00  9.51
ATOM    171 1HG1 VAL    12      57.278  58.849  48.633  1.00  9.51
ATOM    172 2HG1 VAL    12      56.569  59.736  49.998  1.00  9.51
ATOM    173 3HG1 VAL    12      58.311  59.776  49.746  1.00  9.51
ATOM    174  CG2 VAL    12      56.265  57.113  50.407  1.00  9.51
ATOM    175 1HG2 VAL    12      55.411  57.761  50.609  1.00  9.51
ATOM    176 2HG2 VAL    12      56.173  56.716  49.399  1.00  9.51
ATOM    177 3HG2 VAL    12      56.225  56.295  51.124  1.00  9.51
ATOM    178  C   VAL    12      60.136  57.829  50.706  1.00  9.51
ATOM    179  O   VAL    12      60.068  58.809  51.436  1.00  9.51
ATOM    180  N   VAL    13      61.295  57.293  50.303  1.00  7.33
ATOM    181  H   VAL    13      61.239  56.494  49.694  1.00  7.33
ATOM    182  CA  VAL    13      62.593  57.552  50.949  1.00  7.33
ATOM    183  HA  VAL    13      62.529  57.010  51.893  1.00  7.33
ATOM    184  CB  VAL    13      63.802  56.933  50.214  1.00  7.33
ATOM    185  HB  VAL    13      64.122  57.586  49.407  1.00  7.33
ATOM    186  CG1 VAL    13      64.985  56.769  51.178  1.00  7.33
ATOM    187 1HG1 VAL    13      65.848  56.381  50.638  1.00  7.33
ATOM    188 2HG1 VAL    13      65.259  57.733  51.609  1.00  7.33
ATOM    189 3HG1 VAL    13      64.725  56.075  51.979  1.00  7.33
ATOM    190  CG2 VAL    13      63.487  55.550  49.631  1.00  7.33
ATOM    191 1HG2 VAL    13      63.082  54.893  50.402  1.00  7.33
ATOM    192 2HG2 VAL    13      62.772  55.653  48.817  1.00  7.33
ATOM    193 3HG2 VAL    13      64.393  55.102  49.224  1.00  7.33
ATOM    194  C   VAL    13      62.867  59.017  51.322  1.00  7.33
ATOM    195  O   VAL    13      63.252  59.841  50.493  1.00  7.33
ATOM    196  N   ILE    14      62.673  59.298  52.613  1.00  6.03
ATOM    197  H   ILE    14      62.326  58.526  53.160  1.00  6.03
ATOM    198  CA  ILE    14      62.496  60.608  53.255  1.00  6.03
ATOM    199  HA  ILE    14      61.775  61.148  52.639  1.00  6.03
ATOM    200  CB  ILE    14      61.823  60.423  54.645  1.00  6.03
ATOM    201  HB  ILE    14      61.601  61.425  55.019  1.00  6.03
ATOM    202  CG2 ILE    14      60.453  59.731  54.508  1.00  6.03
ATOM    203 1HG2 ILE    14      59.943  59.722  55.472  1.00  6.03
ATOM    204 2HG2 ILE    14      59.835  60.286  53.800  1.00  6.03
ATOM    205 3HG2 ILE    14      60.548  58.706  54.150  1.00  6.03
ATOM    206  CG1 ILE    14      62.679  59.736  55.742  1.00  6.03
ATOM    207 1HG1 ILE    14      62.096  59.734  56.664  1.00  6.03
ATOM    208 2HG1 ILE    14      63.562  60.343  55.938  1.00  6.03
ATOM    209  CD1 ILE    14      63.151  58.295  55.489  1.00  6.03
ATOM    210  HD1 ILE    14      63.620  57.912  56.396  1.00  6.03
ATOM    211  HD2 ILE    14      62.309  57.651  55.236  1.00  6.03
ATOM    212  HD3 ILE    14      63.892  58.272  54.691  1.00  6.03
ATOM    213  C   ILE    14      63.715  61.549  53.320  1.00  6.03
ATOM    214  O   ILE    14      63.893  62.278  54.295  1.00  6.03
ATOM    215  N   HIS    15      64.563  61.533  52.291  1.00  5.48
ATOM    216  H   HIS    15      64.284  60.970  51.492  1.00  5.48
ATOM    217  CA  HIS    15      65.798  62.321  52.186  1.00  5.48
ATOM    218  HA  HIS    15      66.254  62.053  51.238  1.00  5.48
ATOM    219  CB  HIS    15      65.454  63.815  52.030  1.00  5.48
ATOM    220  HB1 HIS    15      65.238  64.250  53.004  1.00  5.48
ATOM    221  HB2 HIS    15      64.548  63.910  51.429  1.00  5.48
ATOM    222  CG  HIS    15      66.540  64.610  51.346  1.00  5.48
ATOM    223  ND1 HIS    15      67.871  64.214  51.222  1.00  5.48
ATOM    224  CE1 HIS    15      68.494  65.179  50.534  1.00  5.48
ATOM    225  HE1 HIS    15      69.547  65.169  50.281  1.00  5.48
ATOM    226  NE2 HIS    15      67.623  66.146  50.201  1.00  5.48
ATOM    227  HE2 HIS    15      67.854  66.968  49.660  1.00  5.48
ATOM    228  CD2 HIS    15      66.384  65.808  50.709  1.00  5.48
ATOM    229  HD2 HIS    15      65.458  66.358  50.609  1.00  5.48
ATOM    230  C   HIS    15      66.812  62.004  53.302  1.00  5.48
ATOM    231  O   HIS    15      66.761  62.611  54.371  1.00  5.48
ATOM    232  N   PRO    16      67.700  61.011  53.098  1.00  4.06
ATOM    233  CD  PRO    16      67.998  60.396  51.810  1.00  4.06
ATOM    234  HD1 PRO    16      68.303  61.147  51.079  1.00  4.06
ATOM    235  HD2 PRO    16      67.122  59.852  51.453  1.00  4.06
ATOM    236  CG  PRO    16      69.143  59.419  52.057  1.00  4.06
ATOM    237  HG1 PRO    16      70.099  59.942  51.991  1.00  4.06
ATOM    238  HG2 PRO    16      69.113  58.574  51.369  1.00  4.06
ATOM    239  CB  PRO    16      68.888  58.991  53.497  1.00  4.06
ATOM    240  HB1 PRO    16      69.780  58.564  53.956  1.00  4.06
ATOM    241  HB2 PRO    16      68.080  58.258  53.516  1.00  4.06
ATOM    242  CA  PRO    16      68.410  60.290  54.164  1.00  4.06
ATOM    243  HA  PRO    16      67.691  60.032  54.941  1.00  4.06
ATOM    244  C   PRO    16      69.552  61.061  54.876  1.00  4.06
ATOM    245  O   PRO    16      70.478  60.448  55.399  1.00  4.06
ATOM    246  N   ASP    17      69.462  62.388  54.916  1.00  4.51
ATOM    247  H   ASP    17      68.641  62.789  54.489  1.00  4.51
ATOM    248  CA  ASP    17      70.261  63.295  55.750  1.00  4.51
ATOM    249  HA  ASP    17      70.706  62.736  56.575  1.00  4.51
ATOM    250  CB  ASP    17      71.421  63.877  54.917  1.00  4.51
ATOM    251  HB1 ASP    17      71.072  64.114  53.911  1.00  4.51
ATOM    252  HB2 ASP    17      72.190  63.110  54.810  1.00  4.51
ATOM    253  CG  ASP    17      72.040  65.140  55.533  1.00  4.51
ATOM    254  OD1 ASP    17      73.063  65.003  56.238  1.00  4.51
ATOM    255  OD2 ASP    17      71.495  66.234  55.259  1.00  4.51
ATOM    256  C   ASP    17      69.364  64.376  56.386  1.00  4.51
ATOM    257  O   ASP    17      69.229  64.376  57.611  1.00  4.51
ATOM    258  N   PRO    18      68.621  65.212  55.622  1.00  3.59
ATOM    259  CD  PRO    18      68.619  65.380  54.177  1.00  3.59
ATOM    260  HD1 PRO    18      68.420  64.441  53.672  1.00  3.59
ATOM    261  HD2 PRO    18      69.571  65.787  53.843  1.00  3.59
ATOM    262  CG  PRO    18      67.519  66.398  53.876  1.00  3.59
ATOM    263  HG1 PRO    18      66.559  65.893  53.781  1.00  3.59
ATOM    264  HG2 PRO    18      67.745  66.989  52.990  1.00  3.59
ATOM    265  CB  PRO    18      67.494  67.257  55.128  1.00  3.59
ATOM    266  HB1 PRO    18      66.541  67.767  55.262  1.00  3.59
ATOM    267  HB2 PRO    18      68.312  67.979  55.089  1.00  3.59
ATOM    268  CA  PRO    18      67.776  66.233  56.225  1.00  3.59
ATOM    269  HA  PRO    18      68.351  66.733  57.006  1.00  3.59
ATOM    270  C   PRO    18      66.514  65.690  56.893  1.00  3.59
ATOM    271  O   PRO    18      65.829  66.447  57.584  1.00  3.59
ATOM    272  N   GLY    19      66.172  64.417  56.663  1.00  2.20
ATOM    273  H   GLY    19      66.783  63.858  56.078  1.00  2.20
ATOM    274  CA  GLY    19      64.909  63.813  57.078  1.00  2.20
ATOM    275  HA1 GLY    19      64.915  63.666  58.158  1.00  2.20
ATOM    276  HA2 GLY    19      64.793  62.847  56.590  1.00  2.20
ATOM    277  C   GLY    19      63.726  64.699  56.710  1.00  2.20
ATOM    278  O   GLY    19      62.959  65.097  57.587  1.00  2.20
ATOM    279  N   ARG    20      63.657  65.106  55.436  1.00  1.89
ATOM    280  H   ARG    20      64.239  64.607  54.773  1.00  1.89
ATOM    281  CA  ARG    20      62.693  66.085  54.917  1.00  1.89
ATOM    282  HA  ARG    20      62.120  66.473  55.755  1.00  1.89
ATOM    283  CB  ARG    20      63.414  67.248  54.208  1.00  1.89
ATOM    284  HB1 ARG    20      63.779  66.886  53.247  1.00  1.89
ATOM    285  HB2 ARG    20      64.287  67.544  54.787  1.00  1.89
ATOM    286  CG  ARG    20      62.533  68.497  53.971  1.00  1.89
ATOM    287  HG1 ARG    20      61.514  68.194  53.728  1.00  1.89
ATOM    288  HG2 ARG    20      62.929  69.016  53.098  1.00  1.89
ATOM    289  CD  ARG    20      62.487  69.528  55.118  1.00  1.89
ATOM    290  HD1 ARG    20      61.842  70.350  54.801  1.00  1.89
ATOM    291  HD2 ARG    20      63.485  69.938  55.277  1.00  1.89
ATOM    292  NE  ARG    20      61.943  68.976  56.373  1.00  1.89
ATOM    293  HE  ARG    20      60.939  68.766  56.378  1.00  1.89
ATOM    294  CZ  ARG    20      62.615  68.376  57.335  1.00  1.89
ATOM    295  NH1 ARG    20      63.916  68.388  57.360  1.00  1.89
ATOM    296 1HH1 ARG    20      64.403  68.885  56.648  1.00  1.89
ATOM    297 2HH1 ARG    20      64.423  67.698  57.909  1.00  1.89
ATOM    298  NH2 ARG    20      62.001  67.690  58.246  1.00  1.89
ATOM    299 1HH2 ARG    20      60.976  67.604  58.201  1.00  1.89
ATOM    300 2HH2 ARG    20      62.489  66.913  58.660  1.00  1.89
ATOM    301  C   ARG    20      61.675  65.372  54.027  1.00  1.89
ATOM    302  O   ARG    20      62.013  64.527  53.204  1.00  1.89
ATOM    303  N   GLU    21      60.415  65.717  54.226  1.00  1.62
ATOM    304  H   GLU    21      60.252  66.529  54.816  1.00  1.62
ATOM    305  CA  GLU    21      59.224  64.901  53.982  1.00  1.62
ATOM    306  HA  GLU    21      59.447  63.868  54.250  1.00  1.62
ATOM    307  CB  GLU    21      58.097  65.417  54.914  1.00  1.62
ATOM    308  HB1 GLU    21      57.259  64.724  54.826  1.00  1.62
ATOM    309  HB2 GLU    21      57.750  66.391  54.566  1.00  1.62
ATOM    310  CG  GLU    21      58.432  65.514  56.421  1.00  1.62
ATOM    311  HG1 GLU    21      59.027  64.643  56.704  1.00  1.62
ATOM    312  HG2 GLU    21      57.489  65.455  56.970  1.00  1.62
ATOM    313  CD  GLU    21      59.157  66.802  56.871  1.00  1.62
ATOM    314  OE1 GLU    21      59.364  66.986  58.089  1.00  1.62
ATOM    315  OE2 GLU    21      59.631  67.601  56.032  1.00  1.62
ATOM    316  C   GLU    21      58.735  64.888  52.507  1.00  1.62
ATOM    317  O   GLU    21      57.537  64.815  52.238  1.00  1.62
ATOM    318  N   LEU    22      59.655  65.034  51.554  1.00  1.64
ATOM    319  H   LEU    22      60.620  64.990  51.850  1.00  1.64
ATOM    320  CA  LEU    22      59.399  65.466  50.175  1.00  1.64
ATOM    321  HA  LEU    22      59.067  66.505  50.224  1.00  1.64
ATOM    322  CB  LEU    22      60.731  65.431  49.394  1.00  1.64
ATOM    323  HB1 LEU    22      60.502  65.243  48.346  1.00  1.64
ATOM    324  HB2 LEU    22      61.342  64.597  49.742  1.00  1.64
ATOM    325  CG  LEU    22      61.545  66.737  49.450  1.00  1.64
ATOM    326  HG  LEU    22      60.940  67.555  49.073  1.00  1.64
ATOM    327  CD1 LEU    22      62.024  67.097  50.854  1.00  1.64
ATOM    328 1HD1 LEU    22      62.630  68.000  50.805  1.00  1.64
ATOM    329 2HD1 LEU    22      61.157  67.304  51.480  1.00  1.64
ATOM    330 3HD1 LEU    22      62.603  66.274  51.269  1.00  1.64
ATOM    331  CD2 LEU    22      62.792  66.612  48.570  1.00  1.64
ATOM    332 1HD2 LEU    22      63.326  67.561  48.556  1.00  1.64
ATOM    333 2HD2 LEU    22      63.442  65.826  48.947  1.00  1.64
ATOM    334 3HD2 LEU    22      62.499  66.372  47.549  1.00  1.64
ATOM    335  C   LEU    22      58.309  64.701  49.413  1.00  1.64
ATOM    336  O   LEU    22      58.373  63.477  49.264  1.00  1.64
ATOM    337  N   SER    23      57.367  65.437  48.817  1.00  1.72
ATOM    338  H   SER    23      57.421  66.454  48.909  1.00  1.72
ATOM    339  CA  SER    23      56.407  64.817  47.903  1.00  1.72
ATOM    340  HA  SER    23      55.891  64.051  48.480  1.00  1.72
ATOM    341  CB  SER    23      55.348  65.816  47.422  1.00  1.72
ATOM    342  HB1 SER    23      55.825  66.570  46.794  1.00  1.72
ATOM    343  HB2 SER    23      54.908  66.313  48.288  1.00  1.72
ATOM    344  OG  SER    23      54.312  65.162  46.685  1.00  1.72
ATOM    345  HG  SER    23      53.792  64.589  47.287  1.00  1.72
ATOM    346  C   SER    23      57.138  64.163  46.728  1.00  1.72
ATOM    347  O   SER    23      58.149  64.695  46.272  1.00  1.72
ATOM    348  N   PRO    24      56.641  63.034  46.198  1.00  1.96
ATOM    349  CD  PRO    24      55.626  62.187  46.798  1.00  1.96
ATOM    350  HD1 PRO    24      54.713  62.753  46.884  1.00  1.96
ATOM    351  HD2 PRO    24      55.953  61.830  47.776  1.00  1.96
ATOM    352  CG  PRO    24      55.394  61.011  45.849  1.00  1.96
ATOM    353  HG1 PRO    24      54.337  60.770  45.759  1.00  1.96
ATOM    354  HG2 PRO    24      55.966  60.143  46.179  1.00  1.96
ATOM    355  CB  PRO    24      55.954  61.550  44.541  1.00  1.96
ATOM    356  HB1 PRO    24      55.233  62.232  44.087  1.00  1.96
ATOM    357  HB2 PRO    24      56.210  60.771  43.830  1.00  1.96
ATOM    358  CA  PRO    24      57.162  62.336  45.046  1.00  1.96
ATOM    359  HA  PRO    24      57.926  61.676  45.419  1.00  1.96
ATOM    360  C   PRO    24      57.792  63.147  43.922  1.00  1.96
ATOM    361  O   PRO    24      58.820  62.754  43.379  1.00  1.96
ATOM    362  N   GLU    25      57.194  64.280  43.575  1.00  2.02
ATOM    363  H   GLU    25      56.411  64.609  44.117  1.00  2.02
ATOM    364  CA  GLU    25      57.748  65.127  42.530  1.00  2.02
ATOM    365  HA  GLU    25      58.094  64.491  41.713  1.00  2.02
ATOM    366  CB  GLU    25      56.640  66.033  41.999  1.00  2.02
ATOM    367  HB1 GLU    25      56.594  66.919  42.633  1.00  2.02
ATOM    368  HB2 GLU    25      55.674  65.525  42.041  1.00  2.02
ATOM    369  CG  GLU    25      56.935  66.382  40.536  1.00  2.02
ATOM    370  HG1 GLU    25      56.603  65.555  39.904  1.00  2.02
ATOM    371  HG2 GLU    25      58.012  66.496  40.397  1.00  2.02
ATOM    372  CD  GLU    25      56.280  67.681  40.085  1.00  2.02
ATOM    373  OE1 GLU    25      56.346  67.964  38.874  1.00  2.02
ATOM    374  OE2 GLU    25      55.941  68.534  40.933  1.00  2.02
ATOM    375  C   GLU    25      58.960  65.959  43.003  1.00  2.02
ATOM    376  O   GLU    25      59.928  66.146  42.264  1.00  2.02
ATOM    377  N   GLU    26      58.961  66.414  44.260  1.00  1.90
ATOM    378  H   GLU    26      58.225  66.110  44.885  1.00  1.90
ATOM    379  CA  GLU    26      60.136  67.035  44.876  1.00  1.90
ATOM    380  HA  GLU    26      60.470  67.875  44.270  1.00  1.90
ATOM    381  CB  GLU    26      59.867  67.539  46.302  1.00  1.90
ATOM    382  HB1 GLU    26      60.821  67.894  46.695  1.00  1.90
ATOM    383  HB2 GLU    26      59.551  66.700  46.916  1.00  1.90
ATOM    384  CG  GLU    26      58.865  68.670  46.504  1.00  1.90
ATOM    385  HG1 GLU    26      57.879  68.356  46.154  1.00  1.90
ATOM    386  HG2 GLU    26      59.182  69.547  45.934  1.00  1.90
ATOM    387  CD  GLU    26      58.834  68.972  48.010  1.00  1.90
ATOM    388  OE1 GLU    26      58.108  68.231  48.715  1.00  1.90
ATOM    389  OE2 GLU    26      59.612  69.847  48.453  1.00  1.90
ATOM    390  C   GLU    26      61.293  66.058  45.002  1.00  1.90
ATOM    391  O   GLU    26      62.433  66.411  44.726  1.00  1.90
ATOM    392  N   ALA    27      61.023  64.832  45.438  1.00  1.98
ATOM    393  H   ALA    27      60.064  64.618  45.693  1.00  1.98
ATOM    394  CA  ALA    27      62.052  63.825  45.642  1.00  1.98
ATOM    395  HA  ALA    27      62.874  64.282  46.193  1.00  1.98
ATOM    396  CB  ALA    27      61.427  62.761  46.537  1.00  1.98
ATOM    397  HB1 ALA    27      62.099  61.914  46.641  1.00  1.98
ATOM    398  HB2 ALA    27      61.242  63.175  47.528  1.00  1.98
ATOM    399  HB3 ALA    27      60.469  62.460  46.116  1.00  1.98
ATOM    400  C   ALA    27      62.646  63.322  44.307  1.00  1.98
ATOM    401  O   ALA    27      63.873  63.176  44.179  1.00  1.98
ATOM    402  N   HIS    28      61.807  63.182  43.273  1.00  2.21
ATOM    403  H   HIS    28      60.807  63.265  43.428  1.00  2.21
ATOM    404  CA  HIS    28      62.292  63.018  41.903  1.00  2.21
ATOM    405  HA  HIS    28      62.899  62.126  41.853  1.00  2.21
ATOM    406  CB  HIS    28      61.127  62.866  40.913  1.00  2.21
ATOM    407  HB1 HIS    28      60.428  63.693  41.039  1.00  2.21
ATOM    408  HB2 HIS    28      60.597  61.933  41.100  1.00  2.21
ATOM    409  CG  HIS    28      61.636  62.873  39.497  1.00  2.21
ATOM    410  ND1 HIS    28      61.454  63.919  38.591  1.00  2.21
ATOM    411  CE1 HIS    28      62.308  63.674  37.588  1.00  2.21
ATOM    412  HE1 HIS    28      62.438  64.313  36.727  1.00  2.21
ATOM    413  NE2 HIS    28      62.998  62.543  37.809  1.00  2.21
ATOM    414  HE2 HIS    28      63.724  62.172  37.209  1.00  2.21
ATOM    415  CD2 HIS    28      62.589  62.024  39.014  1.00  2.21
ATOM    416  HD2 HIS    28      63.027  61.193  39.550  1.00  2.21
ATOM    417  C   HIS    28      63.219  64.153  41.485  1.00  2.21
ATOM    418  O   HIS    28      64.359  63.888  41.107  1.00  2.21
ATOM    419  N   ARG    29      62.791  65.413  41.631  1.00  2.21
ATOM    420  H   ARG    29      61.836  65.570  41.943  1.00  2.21
ATOM    421  CA  ARG    29      63.657  66.566  41.342  1.00  2.21
ATOM    422  HA  ARG    29      63.961  66.523  40.295  1.00  2.21
ATOM    423  CB  ARG    29      62.922  67.887  41.610  1.00  2.21
ATOM    424  HB1 ARG    29      63.659  68.692  41.656  1.00  2.21
ATOM    425  HB2 ARG    29      62.423  67.838  42.578  1.00  2.21
ATOM    426  CG  ARG    29      61.905  68.255  40.531  1.00  2.21
ATOM    427  HG1 ARG    29      61.119  67.503  40.484  1.00  2.21
ATOM    428  HG2 ARG    29      62.402  68.310  39.562  1.00  2.21
ATOM    429  CD  ARG    29      61.307  69.624  40.878  1.00  2.21
ATOM    430  HD1 ARG    29      62.095  70.378  40.835  1.00  2.21
ATOM    431  HD2 ARG    29      60.923  69.598  41.899  1.00  2.21
ATOM    432  NE  ARG    29      60.243  69.981  39.928  1.00  2.21
ATOM    433  HE  ARG    29      60.527  70.243  39.003  1.00  2.21
ATOM    434  CZ  ARG    29      58.946  69.826  40.113  1.00  2.21
ATOM    435  NH1 ARG    29      58.425  69.535  41.269  1.00  2.21
ATOM    436 1HH1 ARG    29      58.998  69.397  42.074  1.00  2.21
ATOM    437 2HH1 ARG    29      57.417  69.352  41.307  1.00  2.21
ATOM    438  NH2 ARG    29      58.153  69.951  39.092  1.00  2.21
ATOM    439 1HH2 ARG    29      58.509  70.044  38.165  1.00  2.21
ATOM    440 2HH2 ARG    29      57.226  69.513  39.178  1.00  2.21
ATOM    441  C   ARG    29      64.954  66.588  42.140  1.00  2.21
ATOM    442  O   ARG    29      65.924  67.152  41.645  1.00  2.21
ATOM    443  N   ALA    30      64.987  66.021  43.347  1.00  2.20
ATOM    444  H   ALA    30      64.127  65.653  43.735  1.00  2.20
ATOM    445  CA  ALA    30      66.178  66.059  44.192  1.00  2.20
ATOM    446  HA  ALA    30      66.756  66.960  43.982  1.00  2.20
ATOM    447  CB  ALA    30      65.713  66.104  45.655  1.00  2.20
ATOM    448  HB1 ALA    30      66.579  66.115  46.318  1.00  2.20
ATOM    449  HB2 ALA    30      65.123  67.005  45.827  1.00  2.20
ATOM    450  HB3 ALA    30      65.100  65.232  45.880  1.00  2.20
ATOM    451  C   ALA    30      67.083  64.852  43.915  1.00  2.20
ATOM    452  O   ALA    30      68.165  64.752  44.493  1.00  2.20
ATOM    453  N   GLY    31      66.639  63.931  43.050  1.00  2.36
ATOM    454  H   GLY    31      65.723  64.047  42.628  1.00  2.36
ATOM    455  CA  GLY    31      67.376  62.723  42.710  1.00  2.36
ATOM    456  HA1 GLY    31      68.410  62.977  42.473  1.00  2.36
ATOM    457  HA2 GLY    31      66.917  62.266  41.833  1.00  2.36
ATOM    458  C   GLY    31      67.379  61.692  43.830  1.00  2.36
ATOM    459  O   GLY    31      68.234  60.812  43.872  1.00  2.36
ATOM    460  N   LEU    32      66.423  61.819  44.751  1.00  2.19
ATOM    461  H   LEU    32      65.744  62.558  44.613  1.00  2.19
ATOM    462  CA  LEU    32      66.150  60.834  45.780  1.00  2.19
ATOM    463  HA  LEU    32      67.090  60.563  46.259  1.00  2.19
ATOM    464  CB  LEU    32      65.187  61.407  46.830  1.00  2.19
ATOM    465  HB1 LEU    32      64.920  60.616  47.533  1.00  2.19
ATOM    466  HB2 LEU    32      64.280  61.730  46.327  1.00  2.19
ATOM    467  CG  LEU    32      65.773  62.588  47.616  1.00  2.19
ATOM    468  HG  LEU    32      66.062  63.382  46.931  1.00  2.19
ATOM    469  CD1 LEU    32      64.725  63.141  48.579  1.00  2.19
ATOM    470 1HD1 LEU    32      65.110  64.043  49.045  1.00  2.19
ATOM    471 2HD1 LEU    32      63.818  63.399  48.038  1.00  2.19
ATOM    472 3HD1 LEU    32      64.480  62.401  49.342  1.00  2.19
ATOM    473  CD2 LEU    32      66.996  62.161  48.428  1.00  2.19
ATOM    474 1HD2 LEU    32      67.323  62.986  49.051  1.00  2.19
ATOM    475 2HD2 LEU    32      66.755  61.295  49.043  1.00  2.19
ATOM    476 3HD2 LEU    32      67.821  61.917  47.760  1.00  2.19
ATOM    477  C   LEU    32      65.612  59.555  45.170  1.00  2.19
ATOM    478  O   LEU    32      66.137  58.500  45.512  1.00  2.19
ATOM    479  N   ILE    33      64.631  59.642  44.252  1.00  2.31
ATOM    480  H   ILE    33      64.338  60.553  43.922  1.00  2.31
ATOM    481  CA  ILE    33      64.294  58.459  43.419  1.00  2.31
ATOM    482  HA  ILE    33      65.245  57.941  43.270  1.00  2.31
ATOM    483  CB  ILE    33      63.349  57.395  44.097  1.00  2.31
ATOM    484  HB  ILE    33      62.317  57.606  43.813  1.00  2.31
ATOM    485  CG2 ILE    33      63.740  55.996  43.566  1.00  2.31
ATOM    486 1HG2 ILE    33      63.039  55.238  43.912  1.00  2.31
ATOM    487 2HG2 ILE    33      63.760  55.956  42.487  1.00  2.31
ATOM    488 3HG2 ILE    33      64.741  55.729  43.911  1.00  2.31
ATOM    489  CG1 ILE    33      63.394  57.125  45.633  1.00  2.31
ATOM    490 1HG1 ILE    33      64.414  56.937  45.953  1.00  2.31
ATOM    491 2HG1 ILE    33      62.852  56.203  45.848  1.00  2.31
ATOM    492  CD1 ILE    33      62.758  58.154  46.559  1.00  2.31
ATOM    493  HD1 ILE    33      63.053  57.949  47.581  1.00  2.31
ATOM    494  HD2 ILE    33      63.062  59.167  46.308  1.00  2.31
ATOM    495  HD3 ILE    33      61.680  58.039  46.503  1.00  2.31
ATOM    496  C   ILE    33      63.869  58.841  41.980  1.00  2.31
ATOM    497  O   ILE    33      63.553  59.997  41.731  1.00  2.31
ATOM    498  N   ASP    34      63.909  57.916  41.013  1.00  2.56
ATOM    499  H   ASP    34      64.290  57.001  41.242  1.00  2.56
ATOM    500  CA  ASP    34      63.638  58.152  39.583  1.00  2.56
ATOM    501  HA  ASP    34      64.214  59.027  39.279  1.00  2.56
ATOM    502  CB  ASP    34      64.123  56.961  38.733  1.00  2.56
ATOM    503  HB1 ASP    34      64.282  57.303  37.709  1.00  2.56
ATOM    504  HB2 ASP    34      63.336  56.211  38.696  1.00  2.56
ATOM    505  CG  ASP    34      65.400  56.295  39.247  1.00  2.56
ATOM    506  OD1 ASP    34      66.468  56.597  38.677  1.00  2.56
ATOM    507  OD2 ASP    34      65.263  55.512  40.214  1.00  2.56
ATOM    508  C   ASP    34      62.160  58.409  39.231  1.00  2.56
ATOM    509  O   ASP    34      61.292  58.286  40.081  1.00  2.56
ATOM    510  N   TRP    35      61.841  58.683  37.955  1.00  2.61
ATOM    511  H   TRP    35      62.596  58.818  37.302  1.00  2.61
ATOM    512  CA  TRP    35      60.457  58.856  37.465  1.00  2.61
ATOM    513  HA  TRP    35      60.004  59.701  37.988  1.00  2.61
ATOM    514  CB  TRP    35      60.466  59.159  35.956  1.00  2.61
ATOM    515  HB1 TRP    35      59.434  59.118  35.601  1.00  2.61
ATOM    516  HB2 TRP    35      61.008  58.365  35.440  1.00  2.61
ATOM    517  CG  TRP    35      61.031  60.467  35.498  1.00  2.61
ATOM    518  CD1 TRP    35      60.307  61.578  35.231  1.00  2.61
ATOM    519  HD1 TRP    35      59.233  61.660  35.352  1.00  2.61
ATOM    520  NE1 TRP    35      61.134  62.574  34.753  1.00  2.61
ATOM    521  HE1 TRP    35      60.799  63.488  34.480  1.00  2.61
ATOM    522  CE2 TRP    35      62.449  62.163  34.723  1.00  2.61
ATOM    523  CZ2 TRP    35      63.643  62.812  34.379  1.00  2.61
ATOM    524  HZ2 TRP    35      63.630  63.834  34.032  1.00  2.61
ATOM    525  CH2 TRP    35      64.858  62.117  34.507  1.00  2.61
ATOM    526  HH2 TRP    35      65.792  62.600  34.252  1.00  2.61
ATOM    527  CZ3 TRP    35      64.861  60.786  34.961  1.00  2.61
ATOM    528  HZ3 TRP    35      65.799  60.254  35.058  1.00  2.61
ATOM    529  CE3 TRP    35      63.655  60.138  35.290  1.00  2.61
ATOM    530  HE3 TRP    35      63.680  59.110  35.621  1.00  2.61
ATOM    531  CD2 TRP    35      62.418  60.814  35.195  1.00  2.61
ATOM    532  C   TRP    35      59.533  57.640  37.676  1.00  2.61
ATOM    533  O   TRP    35      58.415  57.770  38.177  1.00  2.61
ATOM    534  N   ASN    36      59.960  56.449  37.244  1.00  2.80
ATOM    535  H   ASN    36      60.919  56.373  36.934  1.00  2.80
ATOM    536  CA  ASN    36      59.145  55.226  37.288  1.00  2.80
ATOM    537  HA  ASN    36      58.161  55.470  36.896  1.00  2.80
ATOM    538  CB  ASN    36      59.749  54.153  36.352  1.00  2.80
ATOM    539  HB1 ASN    36      59.714  54.521  35.328  1.00  2.80
ATOM    540  HB2 ASN    36      59.128  53.261  36.406  1.00  2.80
ATOM    541  CG  ASN    36      61.188  53.751  36.647  1.00  2.80
ATOM    542  OD1 ASN    36      61.911  54.406  37.372  1.00  2.80
ATOM    543  ND2 ASN    36      61.664  52.675  36.072  1.00  2.80
ATOM    544 1HD2 ASN    36      61.117  52.144  35.419  1.00  2.80
ATOM    545 2HD2 ASN    36      62.631  52.466  36.262  1.00  2.80
ATOM    546  C   ASN    36      58.940  54.730  38.728  1.00  2.80
ATOM    547  O   ASN    36      57.819  54.405  39.160  1.00  2.80
ATOM    548  N   MET    37      60.029  54.779  39.493  1.00  2.56
ATOM    549  H   MET    37      60.919  54.992  39.052  1.00  2.56
ATOM    550  CA  MET    37      59.994  54.614  40.933  1.00  2.56
ATOM    551  HA  MET    37      59.639  53.605  41.141  1.00  2.56
ATOM    552  CB  MET    37      61.386  54.753  41.554  1.00  2.56
ATOM    553  HB1 MET    37      61.340  54.364  42.571  1.00  2.56
ATOM    554  HB2 MET    37      61.641  55.812  41.602  1.00  2.56
ATOM    555  CG  MET    37      62.514  54.029  40.801  1.00  2.56
ATOM    556  HG1 MET    37      63.410  54.055  41.422  1.00  2.56
ATOM    557  HG2 MET    37      62.738  54.601  39.906  1.00  2.56
ATOM    558  SD  MET    37      62.257  52.311  40.286  1.00  2.56
ATOM    559  CE  MET    37      63.872  52.079  39.495  1.00  2.56
ATOM    560  HE1 MET    37      63.983  52.793  38.677  1.00  2.56
ATOM    561  HE2 MET    37      64.664  52.260  40.224  1.00  2.56
ATOM    562  HE3 MET    37      63.955  51.063  39.113  1.00  2.56
ATOM    563  C   MET    37      58.991  55.577  41.556  1.00  2.56
ATOM    564  O   MET    37      58.134  55.121  42.306  1.00  2.56
ATOM    565  N   PHE    38      59.007  56.862  41.180  1.00  2.34
ATOM    566  H   PHE    38      59.774  57.208  40.608  1.00  2.34
ATOM    567  CA  PHE    38      58.094  57.841  41.748  1.00  2.34
ATOM    568  HA  PHE    38      58.090  57.566  42.780  1.00  2.34
ATOM    569  CB  PHE    38      58.613  59.282  41.759  1.00  2.34
ATOM    570  HB1 PHE    38      57.785  59.973  41.598  1.00  2.34
ATOM    571  HB2 PHE    38      59.328  59.448  40.957  1.00  2.34
ATOM    572  CG  PHE    38      59.211  59.595  43.115  1.00  2.34
ATOM    573  CD1 PHE    38      58.436  59.410  44.278  1.00  2.34
ATOM    574  HD1 PHE    38      57.413  59.080  44.201  1.00  2.34
ATOM    575  CE1 PHE    38      58.995  59.585  45.551  1.00  2.34
ATOM    576  HE1 PHE    38      58.401  59.444  46.441  1.00  2.34
ATOM    577  CZ  PHE    38      60.328  59.980  45.659  1.00  2.34
ATOM    578  HZ  PHE    38      60.749  60.128  46.644  1.00  2.34
ATOM    579  CE2 PHE    38      61.108  60.178  44.505  1.00  2.34
ATOM    580  HE2 PHE    38      62.141  60.475  44.590  1.00  2.34
ATOM    581  CD2 PHE    38      60.555  59.966  43.233  1.00  2.34
ATOM    582  HD2 PHE    38      61.162  60.075  42.348  1.00  2.34
ATOM    583  C   PHE    38      56.627  57.746  41.321  1.00  2.34
ATOM    584  O   PHE    38      55.772  58.196  42.084  1.00  2.34
ATOM    585  N   VAL    39      56.288  57.084  40.206  1.00  2.60
ATOM    586  H   VAL    39      57.013  56.777  39.566  1.00  2.60
ATOM    587  CA  VAL    39      54.876  56.716  39.975  1.00  2.60
ATOM    588  HA  VAL    39      54.266  57.537  40.348  1.00  2.60
ATOM    589  CB  VAL    39      54.462  56.584  38.497  1.00  2.60
ATOM    590  HB  VAL    39      53.404  56.322  38.476  1.00  2.60
ATOM    591  CG1 VAL    39      54.609  57.926  37.773  1.00  2.60
ATOM    592 1HG1 VAL    39      54.220  57.843  36.757  1.00  2.60
ATOM    593 2HG1 VAL    39      54.045  58.697  38.298  1.00  2.60
ATOM    594 3HG1 VAL    39      55.658  58.220  37.728  1.00  2.60
ATOM    595  CG2 VAL    39      55.213  55.517  37.705  1.00  2.60
ATOM    596 1HG2 VAL    39      54.802  55.448  36.698  1.00  2.60
ATOM    597 2HG2 VAL    39      56.257  55.800  37.644  1.00  2.60
ATOM    598 3HG2 VAL    39      55.121  54.544  38.187  1.00  2.60
ATOM    599  C   VAL    39      54.419  55.493  40.793  1.00  2.60
ATOM    600  O   VAL    39      53.296  55.487  41.329  1.00  2.60
ATOM    601  N   LYS    40      55.290  54.487  40.990  1.00  2.65
ATOM    602  H   LYS    40      56.208  54.528  40.554  1.00  2.65
ATOM    603  CA  LYS    40      54.960  53.392  41.931  1.00  2.65
ATOM    604  HA  LYS    40      54.040  52.907  41.604  1.00  2.65
ATOM    605  CB  LYS    40      56.099  52.359  41.919  1.00  2.65
ATOM    606  HB1 LYS    40      57.017  52.843  42.249  1.00  2.65
ATOM    607  HB2 LYS    40      56.268  52.009  40.899  1.00  2.65
ATOM    608  CG  LYS    40      55.850  51.160  42.848  1.00  2.65
ATOM    609  HG1 LYS    40      55.273  51.450  43.725  1.00  2.65
ATOM    610  HG2 LYS    40      56.816  50.847  43.214  1.00  2.65
ATOM    611  CD  LYS    40      55.164  49.973  42.161  1.00  2.65
ATOM    612  HD1 LYS    40      55.673  49.728  41.228  1.00  2.65
ATOM    613  HD2 LYS    40      54.133  50.248  41.935  1.00  2.65
ATOM    614  CE  LYS    40      55.167  48.744  43.083  1.00  2.65
ATOM    615  HE1 LYS    40      54.473  48.001  42.682  1.00  2.65
ATOM    616  HE2 LYS    40      54.804  49.056  44.068  1.00  2.65
ATOM    617  NZ  LYS    40      56.522  48.148  43.212  1.00  2.65
ATOM    618  HZ1 LYS    40      56.899  47.827  42.324  1.00  2.65
ATOM    619  HZ2 LYS    40      57.185  48.832  43.582  1.00  2.65
ATOM    620  HZ3 LYS    40      56.532  47.367  43.851  1.00  2.65
ATOM    621  C   LYS    40      54.699  53.923  43.370  1.00  2.65
ATOM    622  O   LYS    40      53.652  53.756  44.009  1.00  2.65
ATOM    623  N   LEU    41      55.672  54.683  43.837  1.00  2.32
ATOM    624  H   LEU    41      56.510  54.745  43.265  1.00  2.32
ATOM    625  CA  LEU    41      55.646  55.465  45.062  1.00  2.32
ATOM    626  HA  LEU    41      55.650  54.810  45.935  1.00  2.32
ATOM    627  CB  LEU    41      56.895  56.354  45.037  1.00  2.32
ATOM    628  HB1 LEU    41      56.688  57.317  45.506  1.00  2.32
ATOM    629  HB2 LEU    41      57.095  56.558  44.010  1.00  2.32
ATOM    630  CG  LEU    41      58.119  55.722  45.686  1.00  2.32
ATOM    631  HG  LEU    41      58.020  54.647  45.602  1.00  2.32
ATOM    632  CD1 LEU    41      59.486  56.132  45.130  1.00  2.32
ATOM    633 1HD1 LEU    41      60.273  55.886  45.842  1.00  2.32
ATOM    634 2HD1 LEU    41      59.691  55.572  44.223  1.00  2.32
ATOM    635 3HD1 LEU    41      59.539  57.188  44.916  1.00  2.32
ATOM    636  CD2 LEU    41      58.070  56.160  47.135  1.00  2.32
ATOM    637 1HD2 LEU    41      58.882  55.686  47.673  1.00  2.32
ATOM    638 2HD2 LEU    41      58.186  57.239  47.192  1.00  2.32
ATOM    639 3HD2 LEU    41      57.120  55.873  47.581  1.00  2.32
ATOM    640  C   LEU    41      54.462  56.418  45.174  1.00  2.32
ATOM    641  O   LEU    41      54.034  56.577  46.291  1.00  2.32
ATOM    642  N   ARG    42      53.917  57.055  44.121  1.00  2.31
ATOM    643  H   ARG    42      54.404  57.029  43.232  1.00  2.31
ATOM    644  CA  ARG    42      52.627  57.791  44.212  1.00  2.31
ATOM    645  HA  ARG    42      52.655  58.447  45.079  1.00  2.31
ATOM    646  CB  ARG    42      52.365  58.641  42.945  1.00  2.31
ATOM    647  HB1 ARG    42      51.296  58.639  42.719  1.00  2.31
ATOM    648  HB2 ARG    42      52.867  58.178  42.095  1.00  2.31
ATOM    649  CG  ARG    42      52.810  60.115  43.044  1.00  2.31
ATOM    650  HG1 ARG    42      52.812  60.541  42.040  1.00  2.31
ATOM    651  HG2 ARG    42      53.827  60.149  43.431  1.00  2.31
ATOM    652  CD  ARG    42      51.876  60.965  43.929  1.00  2.31
ATOM    653  HD1 ARG    42      51.879  60.535  44.928  1.00  2.31
ATOM    654  HD2 ARG    42      50.859  60.896  43.538  1.00  2.31
ATOM    655  NE  ARG    42      52.276  62.395  43.994  1.00  2.31
ATOM    656  HE  ARG    42      53.085  62.663  43.466  1.00  2.31
ATOM    657  CZ  ARG    42      51.659  63.364  44.666  1.00  2.31
ATOM    658  NH1 ARG    42      50.564  63.174  45.337  1.00  2.31
ATOM    659 1HH1 ARG    42      50.531  62.248  45.774  1.00  2.31
ATOM    660 2HH1 ARG    42      50.246  63.895  45.954  1.00  2.31
ATOM    661  NH2 ARG    42      52.131  64.581  44.665  1.00  2.31
ATOM    662 1HH2 ARG    42      53.045  64.772  44.291  1.00  2.31
ATOM    663 2HH2 ARG    42      51.753  65.233  45.329  1.00  2.31
ATOM    664  C   ARG    42      51.465  56.855  44.454  1.00  2.31
ATOM    665  O   ARG    42      50.636  57.168  45.298  1.00  2.31
ATOM    666  N   SER    43      51.487  55.673  43.837  1.00  2.41
ATOM    667  H   SER    43      52.238  55.484  43.185  1.00  2.41
ATOM    668  CA  SER    43      50.591  54.572  44.243  1.00  2.41
ATOM    669  HA  SER    43      49.569  54.951  44.198  1.00  2.41
ATOM    670  CB  SER    43      50.671  53.373  43.281  1.00  2.41
ATOM    671  HB1 SER    43      49.794  52.744  43.437  1.00  2.41
ATOM    672  HB2 SER    43      51.549  52.769  43.500  1.00  2.41
ATOM    673  OG  SER    43      50.708  53.774  41.921  1.00  2.41
ATOM    674  HG  SER    43      51.509  54.291  41.766  1.00  2.41
ATOM    675  C   SER    43      50.804  54.084  45.694  1.00  2.41
ATOM    676  O   SER    43      50.023  53.239  46.134  1.00  2.41
ATOM    677  N   GLN    44      51.780  54.640  46.441  1.00  2.17
ATOM    678  H   GLN    44      52.482  55.201  45.987  1.00  2.17
ATOM    679  CA  GLN    44      51.744  54.649  47.929  1.00  2.17
ATOM    680  HA  GLN    44      50.805  54.167  48.209  1.00  2.17
ATOM    681  CB  GLN    44      52.861  53.747  48.484  1.00  2.17
ATOM    682  HB1 GLN    44      53.732  54.369  48.700  1.00  2.17
ATOM    683  HB2 GLN    44      53.157  53.008  47.737  1.00  2.17
ATOM    684  CG  GLN    44      52.438  52.999  49.764  1.00  2.17
ATOM    685  HG1 GLN    44      51.797  53.620  50.388  1.00  2.17
ATOM    686  HG2 GLN    44      53.344  52.799  50.337  1.00  2.17
ATOM    687  CD  GLN    44      51.731  51.665  49.499  1.00  2.17
ATOM    688  OE1 GLN    44      50.708  51.538  48.838  1.00  2.17
ATOM    689  NE2 GLN    44      52.276  50.581  50.009  1.00  2.17
ATOM    690 1HE2 GLN    44      53.091  50.643  50.590  1.00  2.17
ATOM    691 2HE2 GLN    44      51.882  49.697  49.736  1.00  2.17
ATOM    692  C   GLN    44      51.668  56.018  48.670  1.00  2.17
ATOM    693  O   GLN    44      51.295  56.063  49.839  1.00  2.17
ATOM    694  N   GLU    45      51.951  57.159  48.047  1.00  1.96
ATOM    695  H   GLU    45      52.321  57.094  47.110  1.00  1.96
ATOM    696  CA  GLU    45      51.952  58.485  48.689  1.00  1.96
ATOM    697  HA  GLU    45      52.182  58.357  49.750  1.00  1.96
ATOM    698  CB  GLU    45      53.052  59.390  48.114  1.00  1.96
ATOM    699  HB1 GLU    45      52.993  59.399  47.027  1.00  1.96
ATOM    700  HB2 GLU    45      54.013  58.947  48.380  1.00  1.96
ATOM    701  CG  GLU    45      53.024  60.835  48.661  1.00  1.96
ATOM    702  HG1 GLU    45      54.053  61.185  48.730  1.00  1.96
ATOM    703  HG2 GLU    45      52.628  60.844  49.678  1.00  1.96
ATOM    704  CD  GLU    45      52.226  61.798  47.763  1.00  1.96
ATOM    705  OE1 GLU    45      52.583  63.000  47.676  1.00  1.96
ATOM    706  OE2 GLU    45      51.311  61.325  47.047  1.00  1.96
ATOM    707  C   GLU    45      50.557  59.093  48.655  1.00  1.96
ATOM    708  O   GLU    45      50.177  59.826  49.555  1.00  1.96
ATOM    709  N   CYS    46      49.737  58.638  47.718  1.00  2.12
ATOM    710  H   CYS    46      50.117  58.020  47.013  1.00  2.12
ATOM    711  CA  CYS    46      48.292  58.738  47.769  1.00  2.12
ATOM    712  HA  CYS    46      48.027  59.702  48.205  1.00  2.12
ATOM    713  CB  CYS    46      47.817  58.747  46.316  1.00  2.12
ATOM    714  HB1 CYS    46      46.743  58.886  46.305  1.00  2.12
ATOM    715  HB2 CYS    46      48.072  57.802  45.835  1.00  2.12
ATOM    716  SG  CYS    46      48.608  60.138  45.435  1.00  2.12
ATOM    717  HG  CYS    46      49.615  60.312  46.316  1.00  2.12
ATOM    718  C   CYS    46      47.672  57.660  48.698  1.00  2.12
ATOM    719  O   CYS    46      46.487  57.360  48.624  1.00  2.12
ATOM    720  N   ASP    47      48.453  57.120  49.641  1.00  2.10
ATOM    721  H   ASP    47      49.447  57.288  49.603  1.00  2.10
ATOM    722  CA  ASP    47      47.910  56.569  50.890  1.00  2.10
ATOM    723  HA  ASP    47      46.827  56.683  50.873  1.00  2.10
ATOM    724  CB  ASP    47      48.200  55.059  50.976  1.00  2.10
ATOM    725  HB1 ASP    47      48.247  54.749  52.021  1.00  2.10
ATOM    726  HB2 ASP    47      49.164  54.825  50.525  1.00  2.10
ATOM    727  CG  ASP    47      47.094  54.253  50.299  1.00  2.10
ATOM    728  OD1 ASP    47      47.282  53.816  49.145  1.00  2.10
ATOM    729  OD2 ASP    47      46.061  54.026  50.974  1.00  2.10
ATOM    730  C   ASP    47      48.341  57.374  52.136  1.00  2.10
ATOM    731  O   ASP    47      48.118  56.947  53.274  1.00  2.10
ATOM    732  N   TRP    48      48.929  58.559  51.923  1.00  1.85
ATOM    733  H   TRP    48      49.023  58.849  50.955  1.00  1.85
ATOM    734  CA  TRP    48      49.333  59.549  52.929  1.00  1.85
ATOM    735  HA  TRP    48      49.034  59.209  53.919  1.00  1.85
ATOM    736  CB  TRP    48      50.865  59.750  52.915  1.00  1.85
ATOM    737  HB1 TRP    48      51.093  60.506  53.668  1.00  1.85
ATOM    738  HB2 TRP    48      51.139  60.186  51.955  1.00  1.85
ATOM    739  CG  TRP    48      51.821  58.606  53.153  1.00  1.85
ATOM    740  CD1 TRP    48      51.560  57.276  53.133  1.00  1.85
ATOM    741  HD1 TRP    48      50.600  56.825  52.941  1.00  1.85
ATOM    742  NE1 TRP    48      52.723  56.559  53.316  1.00  1.85
ATOM    743  HE1 TRP    48      52.778  55.562  53.172  1.00  1.85
ATOM    744  CE2 TRP    48      53.805  57.387  53.494  1.00  1.85
ATOM    745  CZ2 TRP    48      55.169  57.139  53.708  1.00  1.85
ATOM    746  HZ2 TRP    48      55.536  56.126  53.772  1.00  1.85
ATOM    747  CH2 TRP    48      56.050  58.227  53.812  1.00  1.85
ATOM    748  HH2 TRP    48      57.108  58.056  53.965  1.00  1.85
ATOM    749  CZ3 TRP    48      55.560  59.537  53.669  1.00  1.85
ATOM    750  HZ3 TRP    48      56.247  60.374  53.714  1.00  1.85
ATOM    751  CE3 TRP    48      54.188  59.773  53.449  1.00  1.85
ATOM    752  HE3 TRP    48      53.836  60.788  53.320  1.00  1.85
ATOM    753  CD2 TRP    48      53.267  58.703  53.372  1.00  1.85
ATOM    754  C   TRP    48      48.645  60.922  52.663  1.00  1.85
ATOM    755  O   TRP    48      48.135  61.547  53.593  1.00  1.85
ATOM    756  N   GLU    49      48.561  61.359  51.401  1.00  1.89
ATOM    757  H   GLU    49      49.135  60.869  50.719  1.00  1.89
ATOM    758  CA  GLU    49      47.375  62.016  50.830  1.00  1.89
ATOM    759  HA  GLU    49      46.862  62.547  51.632  1.00  1.89
ATOM    760  CB  GLU    49      47.741  63.059  49.746  1.00  1.89
ATOM    761  HB1 GLU    49      47.221  62.833  48.815  1.00  1.89
ATOM    762  HB2 GLU    49      48.809  62.991  49.531  1.00  1.89
ATOM    763  CG  GLU    49      47.423  64.518  50.154  1.00  1.89
ATOM    764  HG1 GLU    49      47.805  65.177  49.371  1.00  1.89
ATOM    765  HG2 GLU    49      47.976  64.745  51.068  1.00  1.89
ATOM    766  CD  GLU    49      45.928  64.842  50.375  1.00  1.89
ATOM    767  OE1 GLU    49      45.042  64.122  49.859  1.00  1.89
ATOM    768  OE2 GLU    49      45.594  65.785  51.129  1.00  1.89
ATOM    769  C   GLU    49      46.367  60.965  50.324  1.00  1.89
ATOM    770  O   GLU    49      46.617  59.768  50.403  1.00  1.89
ATOM    771  N   GLU    50      45.174  61.384  49.909  1.00  2.21
ATOM    772  H   GLU    50      45.041  62.383  49.774  1.00  2.21
ATOM    773  CA  GLU    50      43.973  60.550  49.902  1.00  2.21
ATOM    774  HA  GLU    50      44.091  59.749  50.627  1.00  2.21
ATOM    775  CB  GLU    50      42.755  61.412  50.320  1.00  2.21
ATOM    776  HB1 GLU    50      42.608  62.187  49.565  1.00  2.21
ATOM    777  HB2 GLU    50      42.987  61.930  51.250  1.00  2.21
ATOM    778  CG  GLU    50      41.421  60.654  50.493  1.00  2.21
ATOM    779  HG1 GLU    50      41.255  59.985  49.647  1.00  2.21
ATOM    780  HG2 GLU    50      40.609  61.383  50.478  1.00  2.21
ATOM    781  CD  GLU    50      41.344  59.869  51.809  1.00  2.21
ATOM    782  OE1 GLU    50      41.119  60.501  52.867  1.00  2.21
ATOM    783  OE2 GLU    50      41.575  58.643  51.785  1.00  2.21
ATOM    784  C   GLU    50      43.700  59.860  48.567  1.00  2.21
ATOM    785  O   GLU    50      43.163  60.479  47.645  1.00  2.21
ATOM    786  N   ILE    51      43.931  58.545  48.506  1.00  2.50
ATOM    787  H   ILE    51      44.526  58.095  49.193  1.00  2.50
ATOM    788  CA  ILE    51      43.159  57.672  47.626  1.00  2.50
ATOM    789  HA  ILE    51      42.242  58.217  47.397  1.00  2.50
ATOM    790  CB  ILE    51      43.791  57.380  46.224  1.00  2.50
ATOM    791  HB  ILE    51      43.002  56.910  45.637  1.00  2.50
ATOM    792  CG2 ILE    51      44.112  58.645  45.417  1.00  2.50
ATOM    793 1HG2 ILE    51      44.575  58.397  44.463  1.00  2.50
ATOM    794 2HG2 ILE    51      43.193  59.198  45.227  1.00  2.50
ATOM    795 3HG2 ILE    51      44.775  59.303  45.974  1.00  2.50
ATOM    796  CG1 ILE    51      44.953  56.359  46.221  1.00  2.50
ATOM    797 1HG1 ILE    51      44.869  55.679  47.069  1.00  2.50
ATOM    798 2HG1 ILE    51      45.898  56.880  46.304  1.00  2.50
ATOM    799  CD1 ILE    51      45.007  55.508  44.946  1.00  2.50
ATOM    800  HD1 ILE    51      45.130  56.144  44.071  1.00  2.50
ATOM    801  HD2 ILE    51      45.855  54.826  45.008  1.00  2.50
ATOM    802  HD3 ILE    51      44.091  54.925  44.848  1.00  2.50
ATOM    803  C   ILE    51      42.629  56.373  48.239  1.00  2.50
ATOM    804  O   ILE    51      43.010  55.949  49.325  1.00  2.50
ATOM    805  N   SER    52      41.722  55.779  47.472  1.00  4.94
ATOM    806  H   SER    52      41.510  56.259  46.611  1.00  4.94
ATOM    807  CA  SER    52      40.715  54.772  47.785  1.00  4.94
ATOM    808  HA  SER    52      40.080  55.191  48.562  1.00  4.94
ATOM    809  CB  SER    52      39.814  54.583  46.547  1.00  4.94
ATOM    810  HB1 SER    52      38.924  54.032  46.851  1.00  4.94
ATOM    811  HB2 SER    52      40.358  53.997  45.806  1.00  4.94
ATOM    812  OG  SER    52      39.455  55.836  46.007  1.00  4.94
ATOM    813  HG  SER    52      38.700  55.713  45.427  1.00  4.94
ATOM    814  C   SER    52      41.159  53.376  48.311  1.00  4.94
ATOM    815  O   SER    52      40.566  52.362  48.023  1.00  4.94
ATOM    816  N   VAL    53      42.206  53.339  49.150  1.00  6.75
ATOM    817  H   VAL    53      42.803  54.171  49.145  1.00  6.75
ATOM    818  CA  VAL    53      42.126  52.738  50.501  1.00  6.75
ATOM    819  HA  VAL    53      43.038  53.113  50.957  1.00  6.75
ATOM    820  CB  VAL    53      40.974  53.370  51.330  1.00  6.75
ATOM    821  HB  VAL    53      40.766  54.359  50.919  1.00  6.75
ATOM    822  CG1 VAL    53      39.660  52.578  51.295  1.00  6.75
ATOM    823 1HG1 VAL    53      38.882  53.137  51.814  1.00  6.75
ATOM    824 2HG1 VAL    53      39.332  52.418  50.271  1.00  6.75
ATOM    825 3HG1 VAL    53      39.779  51.611  51.785  1.00  6.75
ATOM    826  CG2 VAL    53      41.379  53.615  52.792  1.00  6.75
ATOM    827 1HG2 VAL    53      42.290  54.216  52.816  1.00  6.75
ATOM    828 2HG2 VAL    53      40.586  54.165  53.296  1.00  6.75
ATOM    829 3HG2 VAL    53      41.545  52.667  53.303  1.00  6.75
ATOM    830  C   VAL    53      42.275  51.232  50.667  1.00  6.75
ATOM    831  O   VAL    53      42.449  50.747  51.777  1.00  6.75
ATOM    832  N   LYS    54      42.295  50.499  49.550  1.00  7.15
ATOM    833  H   LYS    54      41.994  50.976  48.709  1.00  7.15
ATOM    834  CA  LYS    54      42.883  49.161  49.401  1.00  7.15
ATOM    835  HA  LYS    54      42.081  48.425  49.444  1.00  7.15
ATOM    836  CB  LYS    54      43.547  49.084  47.994  1.00  7.15
ATOM    837  HB1 LYS    54      42.772  48.748  47.303  1.00  7.15
ATOM    838  HB2 LYS    54      44.305  48.298  47.993  1.00  7.15
ATOM    839  CG  LYS    54      44.168  50.361  47.344  1.00  7.15
ATOM    840  HG1 LYS    54      43.350  51.064  47.178  1.00  7.15
ATOM    841  HG2 LYS    54      44.514  50.073  46.351  1.00  7.15
ATOM    842  CD  LYS    54      45.321  51.164  48.007  1.00  7.15
ATOM    843  HD1 LYS    54      45.046  51.434  49.027  1.00  7.15
ATOM    844  HD2 LYS    54      45.399  52.102  47.454  1.00  7.15
ATOM    845  CE  LYS    54      46.709  50.491  48.000  1.00  7.15
ATOM    846  HE1 LYS    54      46.815  49.883  47.099  1.00  7.15
ATOM    847  HE2 LYS    54      46.763  49.830  48.869  1.00  7.15
ATOM    848  NZ  LYS    54      47.822  51.491  48.053  1.00  7.15
ATOM    849  HZ1 LYS    54      48.728  51.136  48.351  1.00  7.15
ATOM    850  HZ2 LYS    54      47.972  51.991  47.188  1.00  7.15
ATOM    851  HZ3 LYS    54      47.592  52.249  48.699  1.00  7.15
ATOM    852  C   LYS    54      43.928  48.765  50.452  1.00  7.15
ATOM    853  O   LYS    54      45.060  49.246  50.438  1.00  7.15
ATOM    854  N   GLY    55      43.596  47.756  51.251  1.00  7.49
ATOM    855  H   GLY    55      42.634  47.462  51.265  1.00  7.49
ATOM    856  CA  GLY    55      44.588  46.943  51.952  1.00  7.49
ATOM    857  HA1 GLY    55      45.482  46.839  51.328  1.00  7.49
ATOM    858  HA2 GLY    55      44.166  45.953  52.151  1.00  7.49
ATOM    859  C   GLY    55      45.061  47.531  53.315  1.00  7.49
ATOM    860  O   GLY    55      45.646  46.752  54.069  1.00  7.49
ATOM    861  N   PRO    56      44.754  48.785  53.713  1.00  6.56
ATOM    862  CD  PRO    56      43.584  49.021  54.544  1.00  6.56
ATOM    863  HD1 PRO    56      43.397  48.183  55.218  1.00  6.56
ATOM    864  HD2 PRO    56      42.718  49.180  53.901  1.00  6.56
ATOM    865  CG  PRO    56      43.869  50.288  55.347  1.00  6.56
ATOM    866  HG1 PRO    56      44.381  50.025  56.274  1.00  6.56
ATOM    867  HG2 PRO    56      42.957  50.845  55.550  1.00  6.56
ATOM    868  CB  PRO    56      44.802  51.087  54.448  1.00  6.56
ATOM    869  HB1 PRO    56      45.433  51.754  55.035  1.00  6.56
ATOM    870  HB2 PRO    56      44.208  51.660  53.736  1.00  6.56
ATOM    871  CA  PRO    56      45.607  50.032  53.707  1.00  6.56
ATOM    872  HA  PRO    56      45.674  50.340  52.657  1.00  6.56
ATOM    873  C   PRO    56      47.053  49.911  54.191  1.00  6.56
ATOM    874  O   PRO    56      47.776  50.908  54.168  1.00  6.56
ATOM    875  N   ASN    57      47.468  48.731  54.659  1.00  6.93
ATOM    876  H   ASN    57      46.852  47.951  54.480  1.00  6.93
ATOM    877  CA  ASN    57      48.315  48.541  55.822  1.00  6.93
ATOM    878  HA  ASN    57      48.213  47.488  56.092  1.00  6.93
ATOM    879  CB  ASN    57      49.811  48.776  55.478  1.00  6.93
ATOM    880  HB1 ASN    57      49.940  48.866  54.400  1.00  6.93
ATOM    881  HB2 ASN    57      50.382  47.903  55.795  1.00  6.93
ATOM    882  CG  ASN    57      50.441  49.997  56.148  1.00  6.93
ATOM    883  OD1 ASN    57      51.158  49.896  57.141  1.00  6.93
ATOM    884  ND2 ASN    57      50.146  51.184  55.679  1.00  6.93
ATOM    885 1HD2 ASN    57      49.442  51.256  54.943  1.00  6.93
ATOM    886 2HD2 ASN    57      50.537  51.983  56.135  1.00  6.93
ATOM    887  C   ASN    57      47.836  49.360  57.036  1.00  6.93
ATOM    888  O   ASN    57      47.311  50.466  56.956  1.00  6.93
ATOM    889  N   GLY    58      48.168  48.844  58.199  1.00  6.18
ATOM    890  H   GLY    58      48.401  47.866  58.226  1.00  6.18
ATOM    891  CA  GLY    58      48.607  49.687  59.310  1.00  6.18
ATOM    892  HA1 GLY    58      47.779  49.876  59.976  1.00  6.18
ATOM    893  HA2 GLY    58      48.980  50.639  58.932  1.00  6.18
ATOM    894  C   GLY    58      49.728  49.020  60.095  1.00  6.18
ATOM    895  O   GLY    58      50.117  49.492  61.159  1.00  6.18
ATOM    896  N   GLU    59      50.232  47.901  59.560  1.00  7.21
ATOM    897  H   GLU    59      49.951  47.634  58.633  1.00  7.21
ATOM    898  CA  GLU    59      51.167  47.011  60.228  1.00  7.21
ATOM    899  HA  GLU    59      50.723  46.690  61.170  1.00  7.21
ATOM    900  CB  GLU    59      51.448  45.738  59.390  1.00  7.21
ATOM    901  HB1 GLU    59      51.947  45.022  60.043  1.00  7.21
ATOM    902  HB2 GLU    59      52.143  45.991  58.587  1.00  7.21
ATOM    903  CG  GLU    59      50.215  45.062  58.753  1.00  7.21
ATOM    904  HG1 GLU    59      50.197  45.294  57.686  1.00  7.21
ATOM    905  HG2 GLU    59      49.306  45.491  59.182  1.00  7.21
ATOM    906  CD  GLU    59      50.170  43.537  58.962  1.00  7.21
ATOM    907  OE1 GLU    59      49.416  43.124  59.872  1.00  7.21
ATOM    908  OE2 GLU    59      50.805  42.759  58.211  1.00  7.21
ATOM    909  C   GLU    59      52.490  47.707  60.565  1.00  7.21
ATOM    910  O   GLU    59      53.139  47.363  61.547  1.00  7.21
ATOM    911  N   SER    60      52.826  48.765  59.825  1.00  7.09
ATOM    912  H   SER    60      52.248  48.971  59.023  1.00  7.09
ATOM    913  CA  SER    60      53.754  49.796  60.282  1.00  7.09
ATOM    914  HA  SER    60      54.679  49.303  60.586  1.00  7.09
ATOM    915  CB  SER    60      54.110  50.736  59.114  1.00  7.09
ATOM    916  HB1 SER    60      54.597  50.159  58.326  1.00  7.09
ATOM    917  HB2 SER    60      54.816  51.489  59.469  1.00  7.09
ATOM    918  OG  SER    60      52.967  51.389  58.573  1.00  7.09
ATOM    919  HG  SER    60      52.475  50.765  58.003  1.00  7.09
ATOM    920  C   SER    60      53.217  50.519  61.521  1.00  7.09
ATOM    921  O   SER    60      53.366  50.017  62.639  1.00  7.09
ATOM    922  N   SER    61      52.534  51.653  61.354  1.00  5.84
ATOM    923  H   SER    61      52.412  51.999  60.408  1.00  5.84
ATOM    924  CA  SER    61      51.721  52.232  62.415  1.00  5.84
ATOM    925  HA  SER    61      51.122  51.424  62.843  1.00  5.84
ATOM    926  CB  SER    61      52.596  52.825  63.535  1.00  5.84
ATOM    927  HB1 SER    61      52.078  53.642  64.035  1.00  5.84
ATOM    928  HB2 SER    61      53.532  53.207  63.124  1.00  5.84
ATOM    929  OG  SER    61      52.852  51.828  64.500  1.00  5.84
ATOM    930  HG  SER    61      53.252  51.084  64.013  1.00  5.84
ATOM    931  C   SER    61      50.766  53.304  61.962  1.00  5.84
ATOM    932  O   SER    61      51.048  54.089  61.054  1.00  5.84
ATOM    933  N   VAL    62      49.678  53.336  62.729  1.00  3.35
ATOM    934  H   VAL    62      49.642  52.640  63.465  1.00  3.35
ATOM    935  CA  VAL    62      48.513  54.206  62.679  1.00  3.35
ATOM    936  HA  VAL    62      47.694  53.622  63.099  1.00  3.35
ATOM    937  CB  VAL    62      48.639  55.427  63.621  1.00  3.35
ATOM    938  HB  VAL    62      47.977  56.209  63.252  1.00  3.35
ATOM    939  CG1 VAL    62      48.193  55.063  65.045  1.00  3.35
ATOM    940 1HG1 VAL    62      48.162  55.963  65.659  1.00  3.35
ATOM    941 2HG1 VAL    62      47.196  54.625  65.035  1.00  3.35
ATOM    942 3HG1 VAL    62      48.884  54.351  65.495  1.00  3.35
ATOM    943  CG2 VAL    62      50.064  55.988  63.766  1.00  3.35
ATOM    944 1HG2 VAL    62      50.038  56.933  64.305  1.00  3.35
ATOM    945 2HG2 VAL    62      50.688  55.300  64.334  1.00  3.35
ATOM    946 3HG2 VAL    62      50.513  56.136  62.789  1.00  3.35
ATOM    947  C   VAL    62      48.057  54.546  61.271  1.00  3.35
ATOM    948  O   VAL    62      48.685  55.313  60.538  1.00  3.35
ATOM    949  N   ILE    63      46.935  53.940  60.884  1.00  1.86
ATOM    950  H   ILE    63      46.455  53.366  61.559  1.00  1.86
ATOM    951  CA  ILE    63      46.221  54.284  59.654  1.00  1.86
ATOM    952  HA  ILE    63      46.800  53.947  58.793  1.00  1.86
ATOM    953  CB  ILE    63      44.800  53.665  59.619  1.00  1.86
ATOM    954  HB  ILE    63      44.154  54.258  60.270  1.00  1.86
ATOM    955  CG2 ILE    63      44.225  53.755  58.191  1.00  1.86
ATOM    956 1HG2 ILE    63      43.238  53.288  58.165  1.00  1.86
ATOM    957 2HG2 ILE    63      44.111  54.798  57.892  1.00  1.86
ATOM    958 3HG2 ILE    63      44.871  53.234  57.485  1.00  1.86
ATOM    959  CG1 ILE    63      44.717  52.219  60.143  1.00  1.86
ATOM    960 1HG1 ILE    63      43.690  51.873  60.070  1.00  1.86
ATOM    961 2HG1 ILE    63      44.989  52.198  61.199  1.00  1.86
ATOM    962  CD1 ILE    63      45.596  51.233  59.386  1.00  1.86
ATOM    963  HD1 ILE    63      45.171  51.039  58.401  1.00  1.86
ATOM    964  HD2 ILE    63      46.602  51.632  59.278  1.00  1.86
ATOM    965  HD3 ILE    63      45.642  50.302  59.946  1.00  1.86
ATOM    966  C   ILE    63      46.067  55.807  59.632  1.00  1.86
ATOM    967  O   ILE    63      45.703  56.441  60.627  1.00  1.86
ATOM    968  N   HIS    64      46.380  56.407  58.498  1.00  2.16
ATOM    969  H   HIS    64      46.652  55.853  57.700  1.00  2.16
ATOM    970  CA  HIS    64      46.433  57.851  58.368  1.00  2.16
ATOM    971  HA  HIS    64      46.453  58.340  59.343  1.00  2.16
ATOM    972  CB  HIS    64      47.745  58.178  57.651  1.00  2.16
ATOM    973  HB1 HIS    64      47.739  57.721  56.659  1.00  2.16
ATOM    974  HB2 HIS    64      48.571  57.736  58.207  1.00  2.16
ATOM    975  CG  HIS    64      48.030  59.642  57.498  1.00  2.16
ATOM    976  ND1 HIS    64      48.702  60.457  58.415  1.00  2.16
ATOM    977  CE1 HIS    64      48.896  61.625  57.774  1.00  2.16
ATOM    978  HE1 HIS    64      49.423  62.475  58.189  1.00  2.16
ATOM    979  NE2 HIS    64      48.383  61.573  56.532  1.00  2.16
ATOM    980  HE2 HIS    64      48.475  62.266  55.792  1.00  2.16
ATOM    981  CD2 HIS    64      47.826  60.336  56.351  1.00  2.16
ATOM    982  HD2 HIS    64      47.397  59.948  55.437  1.00  2.16
ATOM    983  C   HIS    64      45.191  58.333  57.632  1.00  2.16
ATOM    984  O   HIS    64      45.041  58.055  56.453  1.00  2.16
ATOM    985  N   ASP    65      44.240  58.958  58.310  1.00  2.00
ATOM    986  H   ASP    65      44.433  59.254  59.260  1.00  2.00
ATOM    987  CA  ASP    65      43.070  59.538  57.650  1.00  2.00
ATOM    988  HA  ASP    65      42.535  58.772  57.086  1.00  2.00
ATOM    989  CB  ASP    65      42.133  60.106  58.721  1.00  2.00
ATOM    990  HB1 ASP    65      42.708  60.783  59.350  1.00  2.00
ATOM    991  HB2 ASP    65      41.741  59.289  59.328  1.00  2.00
ATOM    992  CG  ASP    65      40.978  60.895  58.117  1.00  2.00
ATOM    993  OD1 ASP    65      40.043  60.248  57.604  1.00  2.00
ATOM    994  OD2 ASP    65      41.051  62.137  58.103  1.00  2.00
ATOM    995  C   ASP    65      43.502  60.654  56.702  1.00  2.00
ATOM    996  O   ASP    65      43.817  61.766  57.130  1.00  2.00
ATOM    997  N   ARG    66      43.591  60.322  55.415  1.00  2.12
ATOM    998  H   ARG    66      43.330  59.388  55.135  1.00  2.12
ATOM    999  CA  ARG    66      44.239  61.174  54.425  1.00  2.12
ATOM   1000  HA  ARG    66      45.188  61.507  54.848  1.00  2.12
ATOM   1001  CB  ARG    66      44.596  60.358  53.184  1.00  2.12
ATOM   1002  HB1 ARG    66      45.262  60.992  52.610  1.00  2.12
ATOM   1003  HB2 ARG    66      43.691  60.214  52.621  1.00  2.12
ATOM   1004  CG  ARG    66      45.282  58.979  53.358  1.00  2.12
ATOM   1005  HG1 ARG    66      45.829  58.938  54.294  1.00  2.12
ATOM   1006  HG2 ARG    66      46.014  58.865  52.567  1.00  2.12
ATOM   1007  CD  ARG    66      44.304  57.793  53.240  1.00  2.12
ATOM   1008  HD1 ARG    66      43.721  57.946  52.335  1.00  2.12
ATOM   1009  HD2 ARG    66      43.615  57.781  54.084  1.00  2.12
ATOM   1010  NE  ARG    66      44.966  56.481  53.069  1.00  2.12
ATOM   1011  HE  ARG    66      45.163  56.218  52.112  1.00  2.12
ATOM   1012  CZ  ARG    66      45.199  55.539  53.963  1.00  2.12
ATOM   1013  NH1 ARG    66      44.978  55.689  55.231  1.00  2.12
ATOM   1014 1HH1 ARG    66      44.760  56.628  55.544  1.00  2.12
ATOM   1015 2HH1 ARG    66      45.040  54.919  55.856  1.00  2.12
ATOM   1016  NH2 ARG    66      45.638  54.371  53.615  1.00  2.12
ATOM   1017 1HH2 ARG    66      45.779  54.201  52.612  1.00  2.12
ATOM   1018 2HH2 ARG    66      45.954  53.698  54.278  1.00  2.12
ATOM   1019  C   ARG    66      43.465  62.465  54.152  1.00  2.12
ATOM   1020  O   ARG    66      44.075  63.438  53.716  1.00  2.12
ATOM   1021  N   LYS    67      42.173  62.547  54.504  1.00  2.21
ATOM   1022  H   LYS    67      41.677  61.666  54.606  1.00  2.21
ATOM   1023  CA  LYS    67      41.398  63.798  54.496  1.00  2.21
ATOM   1024  HA  LYS    67      41.892  64.411  53.761  1.00  2.21
ATOM   1025  CB  LYS    67      39.966  63.598  53.974  1.00  2.21
ATOM   1026  HB1 LYS    67      39.255  63.788  54.780  1.00  2.21
ATOM   1027  HB2 LYS    67      39.824  62.566  53.655  1.00  2.21
ATOM   1028  CG  LYS    67      39.642  64.521  52.777  1.00  2.21
ATOM   1029  HG1 LYS    67      39.628  65.559  53.111  1.00  2.21
ATOM   1030  HG2 LYS    67      38.633  64.273  52.446  1.00  2.21
ATOM   1031  CD  LYS    67      40.590  64.379  51.560  1.00  2.21
ATOM   1032  HD1 LYS    67      39.995  64.490  50.652  1.00  2.21
ATOM   1033  HD2 LYS    67      41.004  63.372  51.551  1.00  2.21
ATOM   1034  CE  LYS    67      41.718  65.434  51.508  1.00  2.21
ATOM   1035  HE1 LYS    67      41.621  66.095  52.375  1.00  2.21
ATOM   1036  HE2 LYS    67      41.589  66.045  50.610  1.00  2.21
ATOM   1037  NZ  LYS    67      43.076  64.833  51.505  1.00  2.21
ATOM   1038  HZ1 LYS    67      43.278  64.258  52.315  1.00  2.21
ATOM   1039  HZ2 LYS    67      43.303  64.288  50.672  1.00  2.21
ATOM   1040  HZ3 LYS    67      43.843  65.513  51.476  1.00  2.21
ATOM   1041  C   LYS    67      41.529  64.732  55.691  1.00  2.21
ATOM   1042  O   LYS    67      41.236  65.913  55.523  1.00  2.21
ATOM   1043  N   SER    68      42.127  64.299  56.798  1.00  2.03
ATOM   1044  H   SER    68      42.171  63.297  56.967  1.00  2.03
ATOM   1045  CA  SER    68      42.623  65.217  57.841  1.00  2.03
ATOM   1046  HA  SER    68      42.171  66.202  57.721  1.00  2.03
ATOM   1047  CB  SER    68      42.249  64.709  59.237  1.00  2.03
ATOM   1048  HB1 SER    68      42.501  65.470  59.977  1.00  2.03
ATOM   1049  HB2 SER    68      42.811  63.800  59.456  1.00  2.03
ATOM   1050  OG  SER    68      40.873  64.424  59.322  1.00  2.03
ATOM   1051  HG  SER    68      40.746  63.572  58.833  1.00  2.03
ATOM   1052  C   SER    68      44.143  65.387  57.771  1.00  2.03
ATOM   1053  O   SER    68      44.709  66.271  58.417  1.00  2.03
ATOM   1054  N   GLY    69      44.821  64.495  57.043  1.00  1.89
ATOM   1055  H   GLY    69      44.260  63.805  56.555  1.00  1.89
ATOM   1056  CA  GLY    69      46.226  64.144  57.220  1.00  1.89
ATOM   1057  HA1 GLY    69      46.853  64.902  56.748  1.00  1.89
ATOM   1058  HA2 GLY    69      46.394  63.191  56.722  1.00  1.89
ATOM   1059  C   GLY    69      46.619  64.004  58.687  1.00  1.89
ATOM   1060  O   GLY    69      47.532  64.694  59.155  1.00  1.89
ATOM   1061  N   LYS    70      45.889  63.165  59.430  1.00  1.91
ATOM   1062  H   LYS    70      45.162  62.632  58.957  1.00  1.91
ATOM   1063  CA  LYS    70      46.157  62.855  60.842  1.00  1.91
ATOM   1064  HA  LYS    70      47.151  63.213  61.102  1.00  1.91
ATOM   1065  CB  LYS    70      45.117  63.504  61.780  1.00  1.91
ATOM   1066  HB1 LYS    70      45.329  63.208  62.809  1.00  1.91
ATOM   1067  HB2 LYS    70      44.130  63.115  61.526  1.00  1.91
ATOM   1068  CG  LYS    70      45.057  65.039  61.715  1.00  1.91
ATOM   1069  HG1 LYS    70      44.236  65.385  62.344  1.00  1.91
ATOM   1070  HG2 LYS    70      44.817  65.320  60.697  1.00  1.91
ATOM   1071  CD  LYS    70      46.350  65.745  62.168  1.00  1.91
ATOM   1072  HD1 LYS    70      47.229  65.188  61.849  1.00  1.91
ATOM   1073  HD2 LYS    70      46.361  65.781  63.259  1.00  1.91
ATOM   1074  CE  LYS    70      46.471  67.173  61.619  1.00  1.91
ATOM   1075  HE1 LYS    70      47.340  67.641  62.090  1.00  1.91
ATOM   1076  HE2 LYS    70      45.582  67.746  61.900  1.00  1.91
ATOM   1077  NZ  LYS    70      46.645  67.176  60.144  1.00  1.91
ATOM   1078  HZ1 LYS    70      46.939  68.072  59.785  1.00  1.91
ATOM   1079  HZ2 LYS    70      47.302  66.455  59.850  1.00  1.91
ATOM   1080  HZ3 LYS    70      45.772  66.929  59.678  1.00  1.91
ATOM   1081  C   LYS    70      46.183  61.347  61.036  1.00  1.91
ATOM   1082  O   LYS    70      45.362  60.610  60.495  1.00  1.91
ATOM   1083  N   LYS    71      47.135  60.896  61.847  1.00  1.83
ATOM   1084  H   LYS    71      47.746  61.573  62.273  1.00  1.83
ATOM   1085  CA  LYS    71      47.161  59.535  62.375  1.00  1.83
ATOM   1086  HA  LYS    71      47.113  58.816  61.558  1.00  1.83
ATOM   1087  CB  LYS    71      48.462  59.351  63.174  1.00  1.83
ATOM   1088  HB1 LYS    71      48.402  58.408  63.712  1.00  1.83
ATOM   1089  HB2 LYS    71      48.543  60.139  63.927  1.00  1.83
ATOM   1090  CG  LYS    71      49.743  59.354  62.316  1.00  1.83
ATOM   1091  HG1 LYS    71      50.584  59.113  62.968  1.00  1.83
ATOM   1092  HG2 LYS    71      49.911  60.347  61.896  1.00  1.83
ATOM   1093  CD  LYS    71      49.671  58.328  61.178  1.00  1.83
ATOM   1094  HD1 LYS    71      49.091  58.739  60.355  1.00  1.83
ATOM   1095  HD2 LYS    71      49.144  57.457  61.551  1.00  1.83
ATOM   1096  CE  LYS    71      51.055  57.906  60.673  1.00  1.83
ATOM   1097  HE1 LYS    71      51.685  57.686  61.539  1.00  1.83
ATOM   1098  HE2 LYS    71      51.503  58.741  60.124  1.00  1.83
ATOM   1099  NZ  LYS    71      50.966  56.700  59.812  1.00  1.83
ATOM   1100  HZ1 LYS    71      51.879  56.328  59.589  1.00  1.83
ATOM   1101  HZ2 LYS    71      50.457  55.951  60.292  1.00  1.83
ATOM   1102  HZ3 LYS    71      50.455  56.901  58.964  1.00  1.83
ATOM   1103  C   LYS    71      45.942  59.298  63.253  1.00  1.83
ATOM   1104  O   LYS    71      45.736  60.058  64.193  1.00  1.83
ATOM   1105  N   PHE    72      45.197  58.236  62.962  1.00  1.98
ATOM   1106  H   PHE    72      45.450  57.637  62.183  1.00  1.98
ATOM   1107  CA  PHE    72      44.096  57.794  63.807  1.00  1.98
ATOM   1108  HA  PHE    72      43.985  58.496  64.635  1.00  1.98
ATOM   1109  CB  PHE    72      42.772  57.826  63.047  1.00  1.98
ATOM   1110  HB1 PHE    72      42.072  57.132  63.511  1.00  1.98
ATOM   1111  HB2 PHE    72      42.921  57.497  62.018  1.00  1.98
ATOM   1112  CG  PHE    72      42.162  59.214  63.078  1.00  1.98
ATOM   1113  CD1 PHE    72      41.385  59.629  64.174  1.00  1.98
ATOM   1114  HD1 PHE    72      41.218  58.961  65.005  1.00  1.98
ATOM   1115  CE1 PHE    72      40.803  60.910  64.188  1.00  1.98
ATOM   1116  HE1 PHE    72      40.174  61.208  65.017  1.00  1.98
ATOM   1117  CZ  PHE    72      41.015  61.788  63.113  1.00  1.98
ATOM   1118  HZ  PHE    72      40.546  62.763  63.110  1.00  1.98
ATOM   1119  CE2 PHE    72      41.832  61.395  62.039  1.00  1.98
ATOM   1120  HE2 PHE    72      41.989  62.072  61.212  1.00  1.98
ATOM   1121  CD2 PHE    72      42.416  60.115  62.035  1.00  1.98
ATOM   1122  HD2 PHE    72      43.063  59.809  61.231  1.00  1.98
ATOM   1123  C   PHE    72      44.421  56.456  64.450  1.00  1.98
ATOM   1124  O   PHE    72      45.197  55.647  63.929  1.00  1.98
ATOM   1125  N   SER    73      43.858  56.302  65.648  1.00  2.03
ATOM   1126  H   SER    73      43.198  56.998  65.960  1.00  2.03
ATOM   1127  CA  SER    73      43.957  55.088  66.436  1.00  2.03
ATOM   1128  HA  SER    73      45.013  54.857  66.575  1.00  2.03
ATOM   1129  CB  SER    73      43.340  55.303  67.825  1.00  2.03
ATOM   1130  HB1 SER    73      43.521  56.326  68.158  1.00  2.03
ATOM   1131  HB2 SER    73      43.826  54.630  68.531  1.00  2.03
ATOM   1132  OG  SER    73      41.955  55.039  67.834  1.00  2.03
ATOM   1133  HG  SER    73      41.874  54.202  68.362  1.00  2.03
ATOM   1134  C   SER    73      43.314  53.918  65.688  1.00  2.03
ATOM   1135  O   SER    73      42.549  54.110  64.738  1.00  2.03
ATOM   1136  N   ILE    74      43.630  52.692  66.092  1.00  1.95
ATOM   1137  H   ILE    74      44.149  52.572  66.947  1.00  1.95
ATOM   1138  CA  ILE    74      43.071  51.518  65.429  1.00  1.95
ATOM   1139  HA  ILE    74      43.228  51.654  64.358  1.00  1.95
ATOM   1140  CB  ILE    74      43.785  50.215  65.823  1.00  1.95
ATOM   1141  HB  ILE    74      43.204  49.410  65.374  1.00  1.95
ATOM   1142  CG2 ILE    74      45.142  50.167  65.125  1.00  1.95
ATOM   1143 1HG2 ILE    74      45.616  49.218  65.364  1.00  1.95
ATOM   1144 2HG2 ILE    74      45.008  50.226  64.044  1.00  1.95
ATOM   1145 3HG2 ILE    74      45.776  50.990  65.451  1.00  1.95
ATOM   1146  CG1 ILE    74      43.900  49.896  67.336  1.00  1.95
ATOM   1147 1HG1 ILE    74      44.167  48.842  67.422  1.00  1.95
ATOM   1148 2HG1 ILE    74      42.920  50.014  67.799  1.00  1.95
ATOM   1149  CD1 ILE    74      44.931  50.665  68.179  1.00  1.95
ATOM   1150  HD1 ILE    74      44.948  50.237  69.182  1.00  1.95
ATOM   1151  HD2 ILE    74      45.928  50.573  67.751  1.00  1.95
ATOM   1152  HD3 ILE    74      44.661  51.714  68.276  1.00  1.95
ATOM   1153  C   ILE    74      41.555  51.401  65.585  1.00  1.95
ATOM   1154  O   ILE    74      40.867  50.927  64.680  1.00  1.95
ATOM   1155  N   GLU    75      41.039  51.885  66.709  1.00  2.27
ATOM   1156  H   GLU    75      41.693  52.232  67.407  1.00  2.27
ATOM   1157  CA  GLU    75      39.624  51.999  67.031  1.00  2.27
ATOM   1158  HA  GLU    75      39.153  51.023  66.905  1.00  2.27
ATOM   1159  CB  GLU    75      39.428  52.442  68.497  1.00  2.27
ATOM   1160  HB1 GLU    75      38.359  52.390  68.707  1.00  2.27
ATOM   1161  HB2 GLU    75      39.724  53.484  68.615  1.00  2.27
ATOM   1162  CG  GLU    75      40.151  51.583  69.557  1.00  2.27
ATOM   1163  HG1 GLU    75      40.005  50.528  69.311  1.00  2.27
ATOM   1164  HG2 GLU    75      39.663  51.765  70.518  1.00  2.27
ATOM   1165  CD  GLU    75      41.655  51.877  69.722  1.00  2.27
ATOM   1166  OE1 GLU    75      42.304  51.186  70.531  1.00  2.27
ATOM   1167  OE2 GLU    75      42.181  52.767  69.009  1.00  2.27
ATOM   1168  C   GLU    75      38.911  52.982  66.091  1.00  2.27
ATOM   1169  O   GLU    75      37.868  52.638  65.542  1.00  2.27
ATOM   1170  N   GLU    76      39.477  54.171  65.842  1.00  2.28
ATOM   1171  H   GLU    76      40.327  54.425  66.330  1.00  2.28
ATOM   1172  CA  GLU    76      38.861  55.154  64.934  1.00  2.28
ATOM   1173  HA  GLU    76      37.788  55.156  65.134  1.00  2.28
ATOM   1174  CB  GLU    76      39.373  56.571  65.231  1.00  2.28
ATOM   1175  HB1 GLU    76      40.434  56.624  64.989  1.00  2.28
ATOM   1176  HB2 GLU    76      39.267  56.766  66.300  1.00  2.28
ATOM   1177  CG  GLU    76      38.613  57.665  64.457  1.00  2.28
ATOM   1178  HG1 GLU    76      38.806  57.560  63.387  1.00  2.28
ATOM   1179  HG2 GLU    76      39.000  58.636  64.764  1.00  2.28
ATOM   1180  CD  GLU    76      37.108  57.646  64.744  1.00  2.28
ATOM   1181  OE1 GLU    76      36.742  58.082  65.856  1.00  2.28
ATOM   1182  OE2 GLU    76      36.345  57.146  63.885  1.00  2.28
ATOM   1183  C   GLU    76      39.022  54.774  63.449  1.00  2.28
ATOM   1184  O   GLU    76      38.192  55.082  62.592  1.00  2.28
ATOM   1185  N   ALA    77      40.061  54.018  63.100  1.00  2.12
ATOM   1186  H   ALA    77      40.777  53.819  63.791  1.00  2.12
ATOM   1187  CA  ALA    77      40.115  53.388  61.789  1.00  2.12
ATOM   1188  HA  ALA    77      40.003  54.160  61.027  1.00  2.12
ATOM   1189  CB  ALA    77      41.493  52.759  61.604  1.00  2.12
ATOM   1190  HB1 ALA    77      41.541  52.306  60.615  1.00  2.12
ATOM   1191  HB2 ALA    77      42.261  53.528  61.691  1.00  2.12
ATOM   1192  HB3 ALA    77      41.667  52.002  62.367  1.00  2.12
ATOM   1193  C   ALA    77      38.965  52.377  61.594  1.00  2.12
ATOM   1194  O   ALA    77      38.222  52.465  60.611  1.00  2.12
ATOM   1195  N   LEU    78      38.777  51.462  62.551  1.00  2.36
ATOM   1196  H   LEU    78      39.401  51.466  63.354  1.00  2.36
ATOM   1197  CA  LEU    78      37.695  50.469  62.525  1.00  2.36
ATOM   1198  HA  LEU    78      37.811  49.878  61.616  1.00  2.36
ATOM   1199  CB  LEU    78      37.888  49.531  63.734  1.00  2.36
ATOM   1200  HB1 LEU    78      37.528  50.026  64.638  1.00  2.36
ATOM   1201  HB2 LEU    78      38.960  49.373  63.856  1.00  2.36
ATOM   1202  CG  LEU    78      37.257  48.131  63.621  1.00  2.36
ATOM   1203  HG  LEU    78      37.593  47.655  62.700  1.00  2.36
ATOM   1204  CD1 LEU    78      37.746  47.287  64.801  1.00  2.36
ATOM   1205 1HD1 LEU    78      37.295  46.300  64.771  1.00  2.36
ATOM   1206 2HD1 LEU    78      38.831  47.177  64.752  1.00  2.36
ATOM   1207 3HD1 LEU    78      37.481  47.769  65.743  1.00  2.36
ATOM   1208  CD2 LEU    78      35.727  48.131  63.649  1.00  2.36
ATOM   1209 1HD2 LEU    78      35.352  47.112  63.740  1.00  2.36
ATOM   1210 2HD2 LEU    78      35.367  48.726  64.489  1.00  2.36
ATOM   1211 3HD2 LEU    78      35.339  48.540  62.719  1.00  2.36
ATOM   1212  C   LEU    78      36.302  51.123  62.453  1.00  2.36
ATOM   1213  O   LEU    78      35.498  50.757  61.599  1.00  2.36
ATOM   1214  N   GLN    79      36.048  52.147  63.270  1.00  2.66
ATOM   1215  H   GLN    79      36.754  52.399  63.957  1.00  2.66
ATOM   1216  CA  GLN    79      34.822  52.949  63.234  1.00  2.66
ATOM   1217  HA  GLN    79      33.977  52.269  63.349  1.00  2.66
ATOM   1218  CB  GLN    79      34.829  53.912  64.439  1.00  2.66
ATOM   1219  HB1 GLN    79      35.726  54.529  64.380  1.00  2.66
ATOM   1220  HB2 GLN    79      34.894  53.323  65.355  1.00  2.66
ATOM   1221  CG  GLN    79      33.618  54.858  64.561  1.00  2.66
ATOM   1222  HG1 GLN    79      33.602  55.533  63.704  1.00  2.66
ATOM   1223  HG2 GLN    79      33.752  55.473  65.451  1.00  2.66
ATOM   1224  CD  GLN    79      32.270  54.145  64.667  1.00  2.66
ATOM   1225  OE1 GLN    79      31.723  53.904  65.731  1.00  2.66
ATOM   1226  NE2 GLN    79      31.669  53.771  63.559  1.00  2.66
ATOM   1227 1HE2 GLN    79      32.139  53.898  62.667  1.00  2.66
ATOM   1228 2HE2 GLN    79      30.791  53.304  63.657  1.00  2.66
ATOM   1229  C   GLN    79      34.629  53.687  61.897  1.00  2.66
ATOM   1230  O   GLN    79      33.494  53.777  61.425  1.00  2.66
ATOM   1231  N   SER    80      35.700  54.143  61.234  1.00  2.54
ATOM   1232  H   SER    80      36.605  54.114  61.686  1.00  2.54
ATOM   1233  CA  SER    80      35.594  54.741  59.891  1.00  2.54
ATOM   1234  HA  SER    80      34.625  55.236  59.823  1.00  2.54
ATOM   1235  CB  SER    80      36.640  55.853  59.692  1.00  2.54
ATOM   1236  HB1 SER    80      36.396  56.674  60.370  1.00  2.54
ATOM   1237  HB2 SER    80      36.567  56.232  58.671  1.00  2.54
ATOM   1238  OG  SER    80      37.976  55.454  59.950  1.00  2.54
ATOM   1239  HG  SER    80      38.036  55.339  60.929  1.00  2.54
ATOM   1240  C   SER    80      35.593  53.694  58.768  1.00  2.54
ATOM   1241  O   SER    80      35.553  54.053  57.593  1.00  2.54
ATOM   1242  N   GLY    81      35.625  52.399  59.103  1.00  2.67
ATOM   1243  H   GLY    81      35.680  52.171  60.089  1.00  2.67
ATOM   1244  CA  GLY    81      35.553  51.279  58.166  1.00  2.67
ATOM   1245  HA1 GLY    81      34.678  51.401  57.528  1.00  2.67
ATOM   1246  HA2 GLY    81      35.434  50.358  58.738  1.00  2.67
ATOM   1247  C   GLY    81      36.773  51.111  57.271  1.00  2.67
ATOM   1248  O   GLY    81      36.680  50.574  56.168  1.00  2.67
ATOM   1249  N   ARG    82      37.929  51.572  57.747  1.00  2.30
ATOM   1250  H   ARG    82      37.907  52.001  58.671  1.00  2.30
ATOM   1251  CA  ARG    82      39.217  51.463  57.035  1.00  2.30
ATOM   1252  HA  ARG    82      39.048  51.076  56.029  1.00  2.30
ATOM   1253  CB  ARG    82      39.829  52.863  56.905  1.00  2.30
ATOM   1254  HB1 ARG    82      40.825  52.790  56.464  1.00  2.30
ATOM   1255  HB2 ARG    82      39.914  53.318  57.894  1.00  2.30
ATOM   1256  CG  ARG    82      38.947  53.728  55.988  1.00  2.30
ATOM   1257  HG1 ARG    82      37.921  53.760  56.353  1.00  2.30
ATOM   1258  HG2 ARG    82      38.939  53.290  54.989  1.00  2.30
ATOM   1259  CD  ARG    82      39.458  55.161  55.891  1.00  2.30
ATOM   1260  HD1 ARG    82      38.894  55.666  55.104  1.00  2.30
ATOM   1261  HD2 ARG    82      40.513  55.149  55.609  1.00  2.30
ATOM   1262  NE  ARG    82      39.281  55.894  57.157  1.00  2.30
ATOM   1263  HE  ARG    82      38.845  55.415  57.940  1.00  2.30
ATOM   1264  CZ  ARG    82      39.511  57.178  57.307  1.00  2.30
ATOM   1265  NH1 ARG    82      39.940  57.924  56.328  1.00  2.30
ATOM   1266 1HH1 ARG    82      39.999  57.588  55.386  1.00  2.30
ATOM   1267 2HH1 ARG    82      39.985  58.928  56.524  1.00  2.30
ATOM   1268  NH2 ARG    82      39.289  57.762  58.442  1.00  2.30
ATOM   1269 1HH2 ARG    82      38.902  57.246  59.220  1.00  2.30
ATOM   1270 2HH2 ARG    82      39.402  58.778  58.464  1.00  2.30
ATOM   1271  C   ARG    82      40.146  50.447  57.690  1.00  2.30
ATOM   1272  O   ARG    82      41.318  50.340  57.350  1.00  2.30
ATOM   1273  N   LEU    83      39.578  49.669  58.598  1.00  2.28
ATOM   1274  H   LEU    83      38.612  49.882  58.810  1.00  2.28
ATOM   1275  CA  LEU    83      40.000  48.362  59.072  1.00  2.28
ATOM   1276  HA  LEU    83      40.553  47.819  58.305  1.00  2.28
ATOM   1277  CB  LEU    83      40.820  48.507  60.378  1.00  2.28
ATOM   1278  HB1 LEU    83      40.944  47.522  60.828  1.00  2.28
ATOM   1279  HB2 LEU    83      40.228  49.096  61.082  1.00  2.28
ATOM   1280  CG  LEU    83      42.210  49.155  60.270  1.00  2.28
ATOM   1281  HG  LEU    83      42.106  50.167  59.889  1.00  2.28
ATOM   1282  CD1 LEU    83      42.837  49.215  61.665  1.00  2.28
ATOM   1283 1HD1 LEU    83      43.802  49.717  61.618  1.00  2.28
ATOM   1284 2HD1 LEU    83      42.185  49.763  62.344  1.00  2.28
ATOM   1285 3HD1 LEU    83      42.972  48.208  62.060  1.00  2.28
ATOM   1286  CD2 LEU    83      43.173  48.375  59.373  1.00  2.28
ATOM   1287 1HD2 LEU    83      44.099  48.924  59.250  1.00  2.28
ATOM   1288 2HD2 LEU    83      43.401  47.414  59.824  1.00  2.28
ATOM   1289 3HD2 LEU    83      42.742  48.233  58.384  1.00  2.28
ATOM   1290  C   LEU    83      38.699  47.612  59.403  1.00  2.28
ATOM   1291  O   LEU    83      37.651  48.220  59.629  1.00  2.28
ATOM   1292  N   THR    84      38.775  46.300  59.536  1.00  2.46
ATOM   1293  H   THR    84      39.628  45.841  59.241  1.00  2.46
ATOM   1294  CA  THR    84      37.788  45.494  60.258  1.00  2.46
ATOM   1295  HA  THR    84      36.959  46.128  60.570  1.00  2.46
ATOM   1296  CB  THR    84      37.237  44.424  59.295  1.00  2.46
ATOM   1297  HB  THR    84      37.339  44.795  58.274  1.00  2.46
ATOM   1298  CG2 THR    84      37.900  43.048  59.360  1.00  2.46
ATOM   1299 1HG2 THR    84      37.564  42.453  58.512  1.00  2.46
ATOM   1300 2HG2 THR    84      38.982  43.152  59.310  1.00  2.46
ATOM   1301 3HG2 THR    84      37.619  42.534  60.277  1.00  2.46
ATOM   1302  OG1 THR    84      35.866  44.248  59.530  1.00  2.46
ATOM   1303  HG1 THR    84      35.413  45.030  59.198  1.00  2.46
ATOM   1304  C   THR    84      38.434  44.940  61.533  1.00  2.46
ATOM   1305  O   THR    84      39.656  45.077  61.654  1.00  2.46
ATOM   1306  N   PRO    85      37.700  44.328  62.487  1.00  2.33
ATOM   1307  CD  PRO    85      36.256  44.158  62.545  1.00  2.33
ATOM   1308  HD1 PRO    85      35.955  43.377  61.848  1.00  2.33
ATOM   1309  HD2 PRO    85      35.731  45.089  62.326  1.00  2.33
ATOM   1310  CG  PRO    85      35.942  43.684  63.964  1.00  2.33
ATOM   1311  HG1 PRO    85      35.065  43.038  63.987  1.00  2.33
ATOM   1312  HG2 PRO    85      35.798  44.543  64.620  1.00  2.33
ATOM   1313  CB  PRO    85      37.209  42.931  64.366  1.00  2.33
ATOM   1314  HB1 PRO    85      37.163  41.912  63.978  1.00  2.33
ATOM   1315  HB2 PRO    85      37.348  42.919  65.448  1.00  2.33
ATOM   1316  CA  PRO    85      38.317  43.724  63.666  1.00  2.33
ATOM   1317  HA  PRO    85      38.646  44.522  64.332  1.00  2.33
ATOM   1318  C   PRO    85      39.540  42.867  63.325  1.00  2.33
ATOM   1319  O   PRO    85      40.626  43.189  63.779  1.00  2.33
ATOM   1320  N   ALA    86      39.421  41.943  62.365  1.00  2.39
ATOM   1321  H   ALA    86      38.499  41.707  62.043  1.00  2.39
ATOM   1322  CA  ALA    86      40.551  41.145  61.878  1.00  2.39
ATOM   1323  HA  ALA    86      40.905  40.534  62.710  1.00  2.39
ATOM   1324  CB  ALA    86      40.033  40.192  60.793  1.00  2.39
ATOM   1325  HB1 ALA    86      40.845  39.537  60.475  1.00  2.39
ATOM   1326  HB2 ALA    86      39.228  39.578  61.197  1.00  2.39
ATOM   1327  HB3 ALA    86      39.670  40.755  59.934  1.00  2.39
ATOM   1328  C   ALA    86      41.780  41.949  61.382  1.00  2.39
ATOM   1329  O   ALA    86      42.924  41.499  61.508  1.00  2.39
ATOM   1330  N   HIS    87      41.568  43.139  60.807  1.00  2.23
ATOM   1331  H   HIS    87      40.635  43.525  60.849  1.00  2.23
ATOM   1332  CA  HIS    87      42.664  43.998  60.340  1.00  2.23
ATOM   1333  HA  HIS    87      43.441  43.366  59.914  1.00  2.23
ATOM   1334  CB  HIS    87      42.190  44.942  59.233  1.00  2.23
ATOM   1335  HB1 HIS    87      43.064  45.421  58.792  1.00  2.23
ATOM   1336  HB2 HIS    87      41.566  45.713  59.677  1.00  2.23
ATOM   1337  CG  HIS    87      41.413  44.295  58.115  1.00  2.23
ATOM   1338  ND1 HIS    87      40.314  44.877  57.488  1.00  2.23
ATOM   1339  CE1 HIS    87      39.913  44.008  56.550  1.00  2.23
ATOM   1340  HE1 HIS    87      39.079  44.170  55.879  1.00  2.23
ATOM   1341  NE2 HIS    87      40.691  42.913  56.570  1.00  2.23
ATOM   1342  HE2 HIS    87      40.587  42.118  55.954  1.00  2.23
ATOM   1343  CD2 HIS    87      41.648  43.076  57.547  1.00  2.23
ATOM   1344  HD2 HIS    87      42.427  42.380  57.825  1.00  2.23
ATOM   1345  C   HIS    87      43.328  44.770  61.493  1.00  2.23
ATOM   1346  O   HIS    87      44.544  44.968  61.475  1.00  2.23
ATOM   1347  N   TYR    88      42.548  45.139  62.514  1.00  2.02
ATOM   1348  H   TYR    88      41.562  44.905  62.458  1.00  2.02
ATOM   1349  CA  TYR    88      43.043  45.607  63.814  1.00  2.02
ATOM   1350  HA  TYR    88      43.687  46.471  63.655  1.00  2.02
ATOM   1351  CB  TYR    88      41.818  46.081  64.639  1.00  2.02
ATOM   1352  HB1 TYR    88      40.918  45.588  64.279  1.00  2.02
ATOM   1353  HB2 TYR    88      41.670  47.140  64.426  1.00  2.02
ATOM   1354  CG  TYR    88      41.845  45.885  66.148  1.00  2.02
ATOM   1355  CD1 TYR    88      42.029  46.985  67.004  1.00  2.02
ATOM   1356  HD1 TYR    88      42.128  47.970  66.588  1.00  2.02
ATOM   1357  CE1 TYR    88      42.056  46.813  68.401  1.00  2.02
ATOM   1358  HE1 TYR    88      42.209  47.654  69.063  1.00  2.02
ATOM   1359  CZ  TYR    88      41.882  45.526  68.951  1.00  2.02
ATOM   1360  OH  TYR    88      41.916  45.347  70.296  1.00  2.02
ATOM   1361  HH  TYR    88      41.788  44.424  70.516  1.00  2.02
ATOM   1362  CE2 TYR    88      41.651  44.428  68.099  1.00  2.02
ATOM   1363  HE2 TYR    88      41.514  43.432  68.498  1.00  2.02
ATOM   1364  CD2 TYR    88      41.611  44.614  66.708  1.00  2.02
ATOM   1365  HD2 TYR    88      41.412  43.756  66.082  1.00  2.02
ATOM   1366  C   TYR    88      43.919  44.537  64.510  1.00  2.02
ATOM   1367  O   TYR    88      45.054  44.822  64.908  1.00  2.02
ATOM   1368  N   ASP    89      43.461  43.284  64.537  1.00  2.07
ATOM   1369  H   ASP    89      42.495  43.118  64.258  1.00  2.07
ATOM   1370  CA  ASP    89      44.201  42.168  65.120  1.00  2.07
ATOM   1371  HA  ASP    89      44.386  42.372  66.175  1.00  2.07
ATOM   1372  CB  ASP    89      43.390  40.867  65.016  1.00  2.07
ATOM   1373  HB1 ASP    89      43.987  40.051  65.429  1.00  2.07
ATOM   1374  HB2 ASP    89      43.198  40.638  63.968  1.00  2.07
ATOM   1375  CG  ASP    89      42.068  40.920  65.773  1.00  2.07
ATOM   1376  OD1 ASP    89      42.105  41.271  66.972  1.00  2.07
ATOM   1377  OD2 ASP    89      41.033  40.598  65.149  1.00  2.07
ATOM   1378  C   ASP    89      45.541  41.955  64.405  1.00  2.07
ATOM   1379  O   ASP    89      46.591  41.868  65.046  1.00  2.07
ATOM   1380  N   ARG    90      45.532  41.934  63.064  1.00  2.12
ATOM   1381  H   ARG    90      44.628  41.962  62.598  1.00  2.12
ATOM   1382  CA  ARG    90      46.771  41.892  62.265  1.00  2.12
ATOM   1383  HA  ARG    90      47.296  40.959  62.461  1.00  2.12
ATOM   1384  CB  ARG    90      46.392  42.018  60.769  1.00  2.12
ATOM   1385  HB1 ARG    90      46.987  42.812  60.323  1.00  2.12
ATOM   1386  HB2 ARG    90      45.358  42.346  60.665  1.00  2.12
ATOM   1387  CG  ARG    90      46.573  40.721  59.965  1.00  2.12
ATOM   1388  HG1 ARG    90      45.596  40.267  59.793  1.00  2.12
ATOM   1389  HG2 ARG    90      47.149  40.008  60.552  1.00  2.12
ATOM   1390  CD  ARG    90      47.267  40.969  58.606  1.00  2.12
ATOM   1391  HD1 ARG    90      47.734  41.953  58.575  1.00  2.12
ATOM   1392  HD2 ARG    90      46.510  40.953  57.820  1.00  2.12
ATOM   1393  NE  ARG    90      48.302  39.960  58.313  1.00  2.12
ATOM   1394  HE  ARG    90      48.159  39.380  57.509  1.00  2.12
ATOM   1395  CZ  ARG    90      49.379  39.716  59.041  1.00  2.12
ATOM   1396  NH1 ARG    90      49.742  40.433  60.060  1.00  2.12
ATOM   1397 1HH1 ARG    90      49.474  41.426  60.060  1.00  2.12
ATOM   1398 2HH1 ARG    90      50.573  40.175  60.565  1.00  2.12
ATOM   1399  NH2 ARG    90      50.122  38.685  58.772  1.00  2.12
ATOM   1400 1HH2 ARG    90      49.918  38.076  58.010  1.00  2.12
ATOM   1401 2HH2 ARG    90      50.918  38.518  59.382  1.00  2.12
ATOM   1402  C   ARG    90      47.757  43.006  62.660  1.00  2.12
ATOM   1403  O   ARG    90      48.880  42.739  63.110  1.00  2.12
ATOM   1404  N   TYR    91      47.275  44.253  62.590  1.00  1.90
ATOM   1405  H   TYR    91      46.310  44.360  62.297  1.00  1.90
ATOM   1406  CA  TYR    91      48.046  45.461  62.898  1.00  1.90
ATOM   1407  HA  TYR    91      48.799  45.608  62.123  1.00  1.90
ATOM   1408  CB  TYR    91      47.075  46.675  62.910  1.00  1.90
ATOM   1409  HB1 TYR    91      46.188  46.412  63.477  1.00  1.90
ATOM   1410  HB2 TYR    91      46.738  46.830  61.884  1.00  1.90
ATOM   1411  CG  TYR    91      47.561  48.014  63.482  1.00  1.90
ATOM   1412  CD1 TYR    91      47.490  49.166  62.680  1.00  1.90
ATOM   1413  HD1 TYR    91      47.065  49.087  61.694  1.00  1.90
ATOM   1414  CE1 TYR    91      47.939  50.412  63.164  1.00  1.90
ATOM   1415  HE1 TYR    91      47.900  51.277  62.526  1.00  1.90
ATOM   1416  CZ  TYR    91      48.430  50.523  64.484  1.00  1.90
ATOM   1417  OH  TYR    91      48.871  51.710  64.970  1.00  1.90
ATOM   1418  HH  TYR    91      49.066  51.658  65.910  1.00  1.90
ATOM   1419  CE2 TYR    91      48.425  49.396  65.323  1.00  1.90
ATOM   1420  HE2 TYR    91      48.734  49.483  66.355  1.00  1.90
ATOM   1421  CD2 TYR    91      47.962  48.165  64.831  1.00  1.90
ATOM   1422  HD2 TYR    91      47.876  47.353  65.528  1.00  1.90
ATOM   1423  C   TYR    91      48.762  45.373  64.236  1.00  1.90
ATOM   1424  O   TYR    91      49.928  45.777  64.329  1.00  1.90
ATOM   1425  N   VAL    92      48.048  44.913  65.272  1.00  1.93
ATOM   1426  H   VAL    92      47.082  44.628  65.119  1.00  1.93
ATOM   1427  CA  VAL    92      48.570  44.894  66.639  1.00  1.93
ATOM   1428  HA  VAL    92      49.221  45.760  66.753  1.00  1.93
ATOM   1429  CB  VAL    92      47.453  45.054  67.697  1.00  1.93
ATOM   1430  HB  VAL    92      46.798  45.859  67.361  1.00  1.93
ATOM   1431  CG1 VAL    92      46.591  43.808  67.906  1.00  1.93
ATOM   1432 1HG1 VAL    92      45.764  44.042  68.578  1.00  1.93
ATOM   1433 2HG1 VAL    92      46.172  43.498  66.954  1.00  1.93
ATOM   1434 3HG1 VAL    92      47.179  42.995  68.329  1.00  1.93
ATOM   1435  CG2 VAL    92      48.026  45.486  69.054  1.00  1.93
ATOM   1436 1HG2 VAL    92      47.208  45.678  69.749  1.00  1.93
ATOM   1437 2HG2 VAL    92      48.661  44.700  69.465  1.00  1.93
ATOM   1438 3HG2 VAL    92      48.610  46.398  68.939  1.00  1.93
ATOM   1439  C   VAL    92      49.468  43.678  66.882  1.00  1.93
ATOM   1440  O   VAL    92      50.362  43.762  67.715  1.00  1.93
ATOM   1441  N   ASN    93      49.328  42.606  66.094  1.00  2.06
ATOM   1442  H   ASN    93      48.575  42.590  65.413  1.00  2.06
ATOM   1443  CA  ASN    93      50.227  41.450  66.153  1.00  2.06
ATOM   1444  HA  ASN    93      50.665  41.401  67.153  1.00  2.06
ATOM   1445  CB  ASN    93      49.404  40.158  65.978  1.00  2.06
ATOM   1446  HB1 ASN    93      50.082  39.315  65.844  1.00  2.06
ATOM   1447  HB2 ASN    93      48.777  40.229  65.090  1.00  2.06
ATOM   1448  CG  ASN    93      48.554  39.840  67.200  1.00  2.06
ATOM   1449  OD1 ASN    93      48.988  39.205  68.146  1.00  2.06
ATOM   1450  ND2 ASN    93      47.311  40.252  67.211  1.00  2.06
ATOM   1451 1HD2 ASN    93      46.956  40.807  66.440  1.00  2.06
ATOM   1452 2HD2 ASN    93      46.746  40.010  68.000  1.00  2.06
ATOM   1453  C   ASN    93      51.436  41.530  65.208  1.00  2.06
ATOM   1454  O   ASN    93      52.193  40.566  65.145  1.00  2.06
ATOM   1455  N   LYS    94      51.612  42.674  64.526  1.00  1.96
ATOM   1456  H   LYS    94      50.781  43.247  64.487  1.00  1.96
ATOM   1457  CA  LYS    94      52.856  43.332  64.038  1.00  1.96
ATOM   1458  HA  LYS    94      52.619  43.737  63.054  1.00  1.96
ATOM   1459  CB  LYS    94      53.151  44.509  64.984  1.00  1.96
ATOM   1460  HB1 LYS    94      53.580  44.148  65.921  1.00  1.96
ATOM   1461  HB2 LYS    94      52.210  45.001  65.220  1.00  1.96
ATOM   1462  CG  LYS    94      54.105  45.518  64.330  1.00  1.96
ATOM   1463  HG1 LYS    94      53.785  45.693  63.305  1.00  1.96
ATOM   1464  HG2 LYS    94      55.106  45.087  64.292  1.00  1.96
ATOM   1465  CD  LYS    94      54.179  46.866  65.066  1.00  1.96
ATOM   1466  HD1 LYS    94      54.843  47.524  64.502  1.00  1.96
ATOM   1467  HD2 LYS    94      54.633  46.697  66.044  1.00  1.96
ATOM   1468  CE  LYS    94      52.832  47.584  65.275  1.00  1.96
ATOM   1469  HE1 LYS    94      53.038  48.571  65.698  1.00  1.96
ATOM   1470  HE2 LYS    94      52.242  47.016  66.001  1.00  1.96
ATOM   1471  NZ  LYS    94      52.061  47.727  64.017  1.00  1.96
ATOM   1472  HZ1 LYS    94      52.665  48.050  63.257  1.00  1.96
ATOM   1473  HZ2 LYS    94      51.679  46.827  63.739  1.00  1.96
ATOM   1474  HZ3 LYS    94      51.287  48.369  64.109  1.00  1.96
ATOM   1475  C   LYS    94      54.104  42.476  63.822  1.00  1.96
ATOM   1476  O   LYS    94      54.557  42.378  62.684  1.00  1.96
ATOM   1477  N   ASP    95      54.644  41.845  64.853  1.00  2.40
ATOM   1478  H   ASP    95      54.316  42.067  65.786  1.00  2.40
ATOM   1479  CA  ASP    95      55.710  40.845  64.757  1.00  2.40
ATOM   1480  HA  ASP    95      56.627  41.351  64.451  1.00  2.40
ATOM   1481  CB  ASP    95      55.961  40.232  66.145  1.00  2.40
ATOM   1482  HB1 ASP    95      56.674  39.412  66.038  1.00  2.40
ATOM   1483  HB2 ASP    95      55.029  39.815  66.531  1.00  2.40
ATOM   1484  CG  ASP    95      56.518  41.250  67.151  1.00  2.40
ATOM   1485  OD1 ASP    95      55.847  42.292  67.350  1.00  2.40
ATOM   1486  OD2 ASP    95      57.601  40.977  67.710  1.00  2.40
ATOM   1487  C   ASP    95      55.433  39.753  63.706  1.00  2.40
ATOM   1488  O   ASP    95      56.330  39.296  63.000  1.00  2.40
ATOM   1489  N   MET    96      54.157  39.413  63.530  1.00  2.60
ATOM   1490  H   MET    96      53.495  39.854  64.162  1.00  2.60
ATOM   1491  CA  MET    96      53.611  38.485  62.542  1.00  2.60
ATOM   1492  HA  MET    96      54.412  37.849  62.165  1.00  2.60
ATOM   1493  CB  MET    96      52.557  37.597  63.237  1.00  2.60
ATOM   1494  HB1 MET    96      52.155  36.886  62.515  1.00  2.60
ATOM   1495  HB2 MET    96      51.736  38.235  63.570  1.00  2.60
ATOM   1496  CG  MET    96      53.050  36.795  64.451  1.00  2.60
ATOM   1497  HG1 MET    96      52.167  36.383  64.940  1.00  2.60
ATOM   1498  HG2 MET    96      53.526  37.462  65.171  1.00  2.60
ATOM   1499  SD  MET    96      54.155  35.397  64.093  1.00  2.60
ATOM   1500  CE  MET    96      55.774  36.165  64.370  1.00  2.60
ATOM   1501  HE1 MET    96      56.555  35.411  64.284  1.00  2.60
ATOM   1502  HE2 MET    96      55.945  36.938  63.625  1.00  2.60
ATOM   1503  HE3 MET    96      55.809  36.608  65.366  1.00  2.60
ATOM   1504  C   MET    96      53.012  39.220  61.340  1.00  2.60
ATOM   1505  O   MET    96      51.973  38.813  60.812  1.00  2.60
ATOM   1506  N   SER    97      53.617  40.329  60.913  1.00  2.32
ATOM   1507  H   SER    97      54.411  40.666  61.447  1.00  2.32
ATOM   1508  CA  SER    97      53.327  40.951  59.613  1.00  2.32
ATOM   1509  HA  SER    97      52.317  41.357  59.637  1.00  2.32
ATOM   1510  CB  SER    97      54.282  42.114  59.326  1.00  2.32
ATOM   1511  HB1 SER    97      54.115  42.480  58.311  1.00  2.32
ATOM   1512  HB2 SER    97      55.316  41.778  59.414  1.00  2.32
ATOM   1513  OG  SER    97      54.040  43.175  60.225  1.00  2.32
ATOM   1514  HG  SER    97      54.296  42.884  61.122  1.00  2.32
ATOM   1515  C   SER    97      53.396  39.925  58.482  1.00  2.32
ATOM   1516  O   SER    97      53.992  38.849  58.618  1.00  2.32
ATOM   1517  N   ILE    98      52.822  40.257  57.328  1.00  3.75
ATOM   1518  H   ILE    98      52.332  41.147  57.273  1.00  3.75
ATOM   1519  CA  ILE    98      53.263  39.600  56.094  1.00  3.75
ATOM   1520  HA  ILE    98      53.055  38.533  56.175  1.00  3.75
ATOM   1521  CB  ILE    98      52.526  40.161  54.855  1.00  3.75
ATOM   1522  HB  ILE    98      52.878  41.180  54.684  1.00  3.75
ATOM   1523  CG2 ILE    98      52.882  39.322  53.613  1.00  3.75
ATOM   1524 1HG2 ILE    98      52.374  39.730  52.738  1.00  3.75
ATOM   1525 2HG2 ILE    98      53.955  39.360  53.427  1.00  3.75
ATOM   1526 3HG2 ILE    98      52.588  38.282  53.747  1.00  3.75
ATOM   1527  CG1 ILE    98      50.987  40.239  55.017  1.00  3.75
ATOM   1528 1HG1 ILE    98      50.569  40.703  54.123  1.00  3.75
ATOM   1529 2HG1 ILE    98      50.749  40.900  55.852  1.00  3.75
ATOM   1530  CD1 ILE    98      50.272  38.898  55.239  1.00  3.75
ATOM   1531  HD1 ILE    98      49.219  39.085  55.450  1.00  3.75
ATOM   1532  HD2 ILE    98      50.340  38.281  54.343  1.00  3.75
ATOM   1533  HD3 ILE    98      50.715  38.366  56.079  1.00  3.75
ATOM   1534  C   ILE    98      54.775  39.797  55.995  1.00  3.75
ATOM   1535  O   ILE    98      55.251  40.926  56.065  1.00  3.75
ATOM   1536  N   GLN    99      55.550  38.722  55.828  1.00  3.20
ATOM   1537  H   GLN    99      55.126  37.809  55.852  1.00  3.20
ATOM   1538  CA  GLN    99      56.979  38.830  55.507  1.00  3.20
ATOM   1539  HA  GLN    99      57.402  39.639  56.104  1.00  3.20
ATOM   1540  CB  GLN    99      57.736  37.549  55.887  1.00  3.20
ATOM   1541  HB1 GLN    99      58.772  37.670  55.570  1.00  3.20
ATOM   1542  HB2 GLN    99      57.306  36.688  55.371  1.00  3.20
ATOM   1543  CG  GLN    99      57.714  37.318  57.410  1.00  3.20
ATOM   1544  HG1 GLN    99      56.704  37.052  57.725  1.00  3.20
ATOM   1545  HG2 GLN    99      57.994  38.241  57.917  1.00  3.20
ATOM   1546  CD  GLN    99      58.675  36.224  57.871  1.00  3.20
ATOM   1547  OE1 GLN    99      59.422  35.639  57.105  1.00  3.20
ATOM   1548  NE2 GLN    99      58.711  35.927  59.151  1.00  3.20
ATOM   1549 1HE2 GLN    99      58.127  36.411  59.814  1.00  3.20
ATOM   1550 2HE2 GLN    99      59.366  35.212  59.416  1.00  3.20
ATOM   1551  C   GLN    99      57.157  39.263  54.035  1.00  3.20
ATOM   1552  O   GLN    99      57.715  38.524  53.228  1.00  3.20
ATOM   1553  N   GLU   100      56.567  40.404  53.657  1.00  3.65
ATOM   1554  H   GLU   100      56.138  40.980  54.376  1.00  3.65
ATOM   1555  CA  GLU   100      56.464  40.857  52.270  1.00  3.65
ATOM   1556  HA  GLU   100      56.235  39.977  51.668  1.00  3.65
ATOM   1557  CB  GLU   100      55.278  41.831  52.034  1.00  3.65
ATOM   1558  HB1 GLU   100      54.383  41.211  52.013  1.00  3.65
ATOM   1559  HB2 GLU   100      55.367  42.254  51.033  1.00  3.65
ATOM   1560  CG  GLU   100      54.982  42.970  53.033  1.00  3.65
ATOM   1561  HG1 GLU   100      55.143  42.621  54.053  1.00  3.65
ATOM   1562  HG2 GLU   100      53.919  43.210  52.952  1.00  3.65
ATOM   1563  CD  GLU   100      55.784  44.256  52.782  1.00  3.65
ATOM   1564  OE1 GLU   100      56.901  44.341  53.337  1.00  3.65
ATOM   1565  OE2 GLU   100      55.297  45.143  52.039  1.00  3.65
ATOM   1566  C   GLU   100      57.789  41.366  51.690  1.00  3.65
ATOM   1567  O   GLU   100      58.251  40.857  50.663  1.00  3.65
ATOM   1568  N   LEU   101      58.455  42.299  52.367  1.00  3.68
ATOM   1569  H   LEU   101      57.957  42.796  53.104  1.00  3.68
ATOM   1570  CA  LEU   101      59.796  42.776  52.050  1.00  3.68
ATOM   1571  HA  LEU   101      59.762  43.188  51.041  1.00  3.68
ATOM   1572  CB  LEU   101      60.193  43.921  53.012  1.00  3.68
ATOM   1573  HB1 LEU   101      59.380  44.646  53.058  1.00  3.68
ATOM   1574  HB2 LEU   101      61.044  44.439  52.567  1.00  3.68
ATOM   1575  CG  LEU   101      60.597  43.515  54.451  1.00  3.68
ATOM   1576  HG  LEU   101      61.465  42.857  54.409  1.00  3.68
ATOM   1577  CD1 LEU   101      61.006  44.751  55.256  1.00  3.68
ATOM   1578 1HD1 LEU   101      61.362  44.449  56.241  1.00  3.68
ATOM   1579 2HD1 LEU   101      61.807  45.267  54.728  1.00  3.68
ATOM   1580 3HD1 LEU   101      60.142  45.408  55.364  1.00  3.68
ATOM   1581  CD2 LEU   101      59.499  42.804  55.243  1.00  3.68
ATOM   1582 1HD2 LEU   101      59.805  42.668  56.279  1.00  3.68
ATOM   1583 2HD2 LEU   101      58.581  43.392  55.213  1.00  3.68
ATOM   1584 3HD2 LEU   101      59.308  41.822  54.814  1.00  3.68
ATOM   1585  C   LEU   101      60.852  41.668  52.072  1.00  3.68
ATOM   1586  O   LEU   101      60.728  40.651  52.750  1.00  3.68
ATOM   1587  N   ALA   102      61.946  41.870  51.351  1.00  4.35
ATOM   1588  H   ALA   102      61.988  42.705  50.783  1.00  4.35
ATOM   1589  CA  ALA   102      63.227  41.339  51.785  1.00  4.35
ATOM   1590  HA  ALA   102      63.119  40.354  52.236  1.00  4.35
ATOM   1591  CB  ALA   102      64.121  41.243  50.543  1.00  4.35
ATOM   1592  HB1 ALA   102      65.141  41.010  50.842  1.00  4.35
ATOM   1593  HB2 ALA   102      63.755  40.462  49.876  1.00  4.35
ATOM   1594  HB3 ALA   102      64.131  42.197  50.011  1.00  4.35
ATOM   1595  C   ALA   102      63.825  42.320  52.801  1.00  4.35
ATOM   1596  O   ALA   102      63.712  43.534  52.627  1.00  4.35
ATOM   1597  N   VAL   103      64.491  41.839  53.849  1.00  5.02
ATOM   1598  H   VAL   103      64.515  40.837  54.009  1.00  5.02
ATOM   1599  CA  VAL   103      65.279  42.747  54.692  1.00  5.02
ATOM   1600  HA  VAL   103      64.641  43.585  54.977  1.00  5.02
ATOM   1601  CB  VAL   103      65.782  42.078  55.988  1.00  5.02
ATOM   1602  HB  VAL   103      66.575  41.368  55.752  1.00  5.02
ATOM   1603  CG1 VAL   103      66.321  43.147  56.952  1.00  5.02
ATOM   1604 1HG1 VAL   103      66.745  42.663  57.833  1.00  5.02
ATOM   1605 2HG1 VAL   103      67.108  43.729  56.478  1.00  5.02
ATOM   1606 3HG1 VAL   103      65.519  43.818  57.264  1.00  5.02
ATOM   1607  CG2 VAL   103      64.678  41.326  56.743  1.00  5.02
ATOM   1608 1HG2 VAL   103      65.065  40.945  57.688  1.00  5.02
ATOM   1609 2HG2 VAL   103      63.837  41.992  56.940  1.00  5.02
ATOM   1610 3HG2 VAL   103      64.331  40.477  56.157  1.00  5.02
ATOM   1611  C   VAL   103      66.443  43.269  53.855  1.00  5.02
ATOM   1612  O   VAL   103      67.251  42.479  53.367  1.00  5.02
ATOM   1613  N   LEU   104      66.518  44.591  53.679  1.00  6.77
ATOM   1614  H   LEU   104      65.741  45.139  54.019  1.00  6.77
ATOM   1615  CA  LEU   104      67.476  45.277  52.795  1.00  6.77
ATOM   1616  HA  LEU   104      67.287  44.940  51.774  1.00  6.77
ATOM   1617  CB  LEU   104      67.216  46.799  52.847  1.00  6.77
ATOM   1618  HB1 LEU   104      67.829  47.271  52.077  1.00  6.77
ATOM   1619  HB2 LEU   104      67.558  47.172  53.814  1.00  6.77
ATOM   1620  CG  LEU   104      65.751  47.250  52.649  1.00  6.77
ATOM   1621  HG  LEU   104      65.148  46.869  53.475  1.00  6.77
ATOM   1622  CD1 LEU   104      65.671  48.775  52.684  1.00  6.77
ATOM   1623 1HD1 LEU   104      64.629  49.087  52.596  1.00  6.77
ATOM   1624 2HD1 LEU   104      66.078  49.153  53.620  1.00  6.77
ATOM   1625 3HD1 LEU   104      66.228  49.197  51.846  1.00  6.77
ATOM   1626  CD2 LEU   104      65.143  46.748  51.342  1.00  6.77
ATOM   1627 1HD2 LEU   104      64.118  47.110  51.254  1.00  6.77
ATOM   1628 2HD2 LEU   104      65.711  47.120  50.487  1.00  6.77
ATOM   1629 3HD2 LEU   104      65.115  45.660  51.317  1.00  6.77
ATOM   1630  C   LEU   104      68.957  44.966  53.078  1.00  6.77
ATOM   1631  O   LEU   104      69.814  45.178  52.226  1.00  6.77
ATOM   1632  N   VAL   105      69.245  44.401  54.251  1.00  7.30
ATOM   1633  H   VAL   105      68.481  44.280  54.898  1.00  7.30
ATOM   1634  CA  VAL   105      70.446  43.616  54.523  1.00  7.30
ATOM   1635  HA  VAL   105      70.946  43.421  53.574  1.00  7.30
ATOM   1636  CB  VAL   105      71.440  44.402  55.404  1.00  7.30
ATOM   1637  HB  VAL   105      71.694  45.317  54.868  1.00  7.30
ATOM   1638  CG1 VAL   105      70.889  44.814  56.776  1.00  7.30
ATOM   1639 1HG1 VAL   105      71.628  45.424  57.297  1.00  7.30
ATOM   1640 2HG1 VAL   105      69.982  45.404  56.654  1.00  7.30
ATOM   1641 3HG1 VAL   105      70.669  43.936  57.382  1.00  7.30
ATOM   1642  CG2 VAL   105      72.743  43.621  55.607  1.00  7.30
ATOM   1643 1HG2 VAL   105      73.465  44.249  56.130  1.00  7.30
ATOM   1644 2HG2 VAL   105      72.565  42.724  56.200  1.00  7.30
ATOM   1645 3HG2 VAL   105      73.164  43.343  54.640  1.00  7.30
ATOM   1646  C   VAL   105      70.020  42.276  55.117  1.00  7.30
ATOM   1647  O   VAL   105      69.187  42.237  56.018  1.00  7.30
ATOM   1648  N   SER   106      70.552  41.192  54.544  1.00  6.50
ATOM   1649  H   SER   106      71.227  41.382  53.819  1.00  6.50
ATOM   1650  CA  SER   106      70.257  39.753  54.759  1.00  6.50
ATOM   1651  HA  SER   106      71.208  39.219  54.775  1.00  6.50
ATOM   1652  CB  SER   106      69.529  39.397  56.068  1.00  6.50
ATOM   1653  HB1 SER   106      69.540  38.314  56.199  1.00  6.50
ATOM   1654  HB2 SER   106      68.490  39.726  56.015  1.00  6.50
ATOM   1655  OG  SER   106      70.147  40.002  57.180  1.00  6.50
ATOM   1656  HG  SER   106      69.872  40.933  57.149  1.00  6.50
ATOM   1657  C   SER   106      69.434  39.169  53.605  1.00  6.50
ATOM   1658  O   SER   106      69.550  37.986  53.297  1.00  6.50
ATOM   1659  N   GLY   107      68.595  39.990  52.963  1.00  5.43
ATOM   1660  H   GLY   107      68.500  40.944  53.300  1.00  5.43
ATOM   1661  CA  GLY   107      67.806  39.658  51.770  1.00  5.43
ATOM   1662  HA1 GLY   107      68.455  39.166  51.046  1.00  5.43
ATOM   1663  HA2 GLY   107      67.452  40.588  51.323  1.00  5.43
ATOM   1664  C   GLY   107      66.590  38.753  51.987  1.00  5.43
ATOM   1665  O   GLY   107      65.820  38.528  51.057  1.00  5.43
ATOM   1666  N   GLN   108      66.408  38.224  53.195  1.00  4.58
ATOM   1667  H   GLN   108      67.070  38.450  53.918  1.00  4.58
ATOM   1668  CA  GLN   108      65.388  37.216  53.475  1.00  4.58
ATOM   1669  HA  GLN   108      65.309  36.554  52.611  1.00  4.58
ATOM   1670  CB  GLN   108      65.810  36.371  54.694  1.00  4.58
ATOM   1671  HB1 GLN   108      65.082  35.570  54.828  1.00  4.58
ATOM   1672  HB2 GLN   108      65.796  36.991  55.592  1.00  4.58
ATOM   1673  CG  GLN   108      67.202  35.729  54.556  1.00  4.58
ATOM   1674  HG1 GLN   108      67.323  34.967  55.325  1.00  4.58
ATOM   1675  HG2 GLN   108      67.965  36.487  54.722  1.00  4.58
ATOM   1676  CD  GLN   108      67.404  35.084  53.188  1.00  4.58
ATOM   1677  OE1 GLN   108      66.642  34.237  52.758  1.00  4.58
ATOM   1678  NE2 GLN   108      68.375  35.518  52.418  1.00  4.58
ATOM   1679 1HE2 GLN   108      68.980  36.274  52.726  1.00  4.58
ATOM   1680 2HE2 GLN   108      68.447  35.101  51.510  1.00  4.58
ATOM   1681  C   GLN   108      64.005  37.818  53.706  1.00  4.58
ATOM   1682  O   GLN   108      63.866  38.975  54.108  1.00  4.58
ATOM   1683  N   LYS   109      62.987  36.983  53.498  1.00  4.38
ATOM   1684  H   LYS   109      63.229  36.041  53.222  1.00  4.38
ATOM   1685  CA  LYS   109      61.640  37.182  54.042  1.00  4.38
ATOM   1686  HA  LYS   109      61.400  38.248  54.082  1.00  4.38
ATOM   1687  CB  LYS   109      60.603  36.470  53.152  1.00  4.38
ATOM   1688  HB1 LYS   109      59.682  36.353  53.726  1.00  4.38
ATOM   1689  HB2 LYS   109      60.953  35.470  52.890  1.00  4.38
ATOM   1690  CG  LYS   109      60.235  37.248  51.873  1.00  4.38
ATOM   1691  HG1 LYS   109      59.937  38.251  52.166  1.00  4.38
ATOM   1692  HG2 LYS   109      59.371  36.761  51.419  1.00  4.38
ATOM   1693  CD  LYS   109      61.337  37.362  50.808  1.00  4.38
ATOM   1694  HD1 LYS   109      61.638  36.360  50.498  1.00  4.38
ATOM   1695  HD2 LYS   109      62.205  37.876  51.219  1.00  4.38
ATOM   1696  CE  LYS   109      60.866  38.146  49.574  1.00  4.38
ATOM   1697  HE1 LYS   109      59.991  37.658  49.138  1.00  4.38
ATOM   1698  HE2 LYS   109      61.672  38.129  48.835  1.00  4.38
ATOM   1699  NZ  LYS   109      60.549  39.551  49.913  1.00  4.38
ATOM   1700  HZ1 LYS   109      61.207  39.928  50.581  1.00  4.38
ATOM   1701  HZ2 LYS   109      60.560  40.160  49.100  1.00  4.38
ATOM   1702  HZ3 LYS   109      59.629  39.667  50.343  1.00  4.38
ATOM   1703  C   LYS   109      61.588  36.657  55.491  1.00  4.38
ATOM   1704  O   LYS   109      62.531  36.149  56.097  1.00  4.38
