# Supplementary material for: Selecting Near-Native Protein Structures from Predicted Decoy Sets Using Ordered Graphlet Degree Similarity
Source: Genes (Basel). 2019 Feb 11;10(2):132. doi: 10.3390/genes10020132 (PMC6410076; doi:10.3390/genes10020132)
Supplement: Supplementary file 1 [file genes-10-00132-s001.zip › CodeData/data/CASP11/T0759/model179.pdb]

ATOM      1  N   MET     1      53.892  58.591  76.367  1.00  9.66
ATOM      2  CA  MET     1      52.977  57.547  76.838  1.00  9.66
ATOM      3  HA  MET     1      53.412  56.585  76.570  1.00  9.66
ATOM      4  CB  MET     1      52.850  57.613  78.370  1.00  9.66
ATOM      5  HB1 MET     1      52.028  56.976  78.700  1.00  9.66
ATOM      6  HB2 MET     1      52.629  58.638  78.670  1.00  9.66
ATOM      7  CG  MET     1      54.124  57.138  79.078  1.00  9.66
ATOM      8  HG1 MET     1      54.016  57.342  80.143  1.00  9.66
ATOM      9  HG2 MET     1      54.973  57.715  78.710  1.00  9.66
ATOM     10  SD  MET     1      54.478  55.366  78.874  1.00  9.66
ATOM     11  CE  MET     1      56.021  55.260  79.818  1.00  9.66
ATOM     12  HE1 MET     1      56.394  54.236  79.789  1.00  9.66
ATOM     13  HE2 MET     1      56.763  55.927  79.381  1.00  9.66
ATOM     14  HE3 MET     1      55.837  55.547  80.854  1.00  9.66
ATOM     15  C   MET     1      51.605  57.586  76.159  1.00  9.66
ATOM     16  O   MET     1      50.723  56.775  76.439  1.00  9.66
ATOM     17  N   GLY     2      51.437  58.501  75.206  1.00  8.23
ATOM     18  H   GLY     2      52.214  59.131  75.056  1.00  8.23
ATOM     19  CA  GLY     2      50.307  58.527  74.285  1.00  8.23
ATOM     20  HA1 GLY     2      50.295  59.481  73.757  1.00  8.23
ATOM     21  HA2 GLY     2      49.377  58.431  74.846  1.00  8.23
ATOM     22  C   GLY     2      50.388  57.413  73.270  1.00  8.23
ATOM     23  O   GLY     2      50.841  57.681  72.172  1.00  8.23
ATOM     24  N   HIS     3      49.966  56.195  73.617  1.00  6.36
ATOM     25  H   HIS     3      49.773  56.036  74.601  1.00  6.36
ATOM     26  CA  HIS     3      49.945  55.038  72.700  1.00  6.36
ATOM     27  HA  HIS     3      50.977  54.766  72.478  1.00  6.36
ATOM     28  CB  HIS     3      49.284  53.838  73.394  1.00  6.36
ATOM     29  HB1 HIS     3      49.389  52.959  72.756  1.00  6.36
ATOM     30  HB2 HIS     3      48.219  54.036  73.522  1.00  6.36
ATOM     31  CG  HIS     3      49.883  53.528  74.744  1.00  6.36
ATOM     32  ND1 HIS     3      51.095  52.871  74.961  1.00  6.36
ATOM     33  CE1 HIS     3      51.293  52.895  76.289  1.00  6.36
ATOM     34  HE1 HIS     3      52.158  52.481  76.792  1.00  6.36
ATOM     35  NE2 HIS     3      50.281  53.529  76.904  1.00  6.36
ATOM     36  HE2 HIS     3      50.233  53.729  77.894  1.00  6.36
ATOM     37  CD2 HIS     3      49.379  53.933  75.946  1.00  6.36
ATOM     38  HD2 HIS     3      48.476  54.504  76.105  1.00  6.36
ATOM     39  C   HIS     3      49.272  55.355  71.360  1.00  6.36
ATOM     40  O   HIS     3      49.787  54.980  70.313  1.00  6.36
ATOM     41  N   HIS     4      48.194  56.149  71.390  1.00  6.23
ATOM     42  H   HIS     4      47.829  56.403  72.292  1.00  6.23
ATOM     43  CA  HIS     4      47.541  56.710  70.197  1.00  6.23
ATOM     44  HA  HIS     4      47.168  55.889  69.580  1.00  6.23
ATOM     45  CB  HIS     4      46.338  57.558  70.628  1.00  6.23
ATOM     46  HB1 HIS     4      46.680  58.422  71.201  1.00  6.23
ATOM     47  HB2 HIS     4      45.684  56.960  71.263  1.00  6.23
ATOM     48  CG  HIS     4      45.533  58.038  69.450  1.00  6.23
ATOM     49  ND1 HIS     4      44.575  57.279  68.780  1.00  6.23
ATOM     50  CE1 HIS     4      44.166  58.034  67.751  1.00  6.23
ATOM     51  HE1 HIS     4      43.436  57.721  67.016  1.00  6.23
ATOM     52  NE2 HIS     4      44.809  59.214  67.748  1.00  6.23
ATOM     53  HE2 HIS     4      44.697  59.938  67.053  1.00  6.23
ATOM     54  CD2 HIS     4      45.684  59.232  68.810  1.00  6.23
ATOM     55  HD2 HIS     4      46.391  60.010  69.066  1.00  6.23
ATOM     56  C   HIS     4      48.483  57.522  69.302  1.00  6.23
ATOM     57  O   HIS     4      48.483  57.381  68.083  1.00  6.23
ATOM     58  N   HIS     5      49.340  58.331  69.916  1.00  6.36
ATOM     59  H   HIS     5      49.357  58.333  70.923  1.00  6.36
ATOM     60  CA  HIS     5      50.363  59.128  69.244  1.00  6.36
ATOM     61  HA  HIS     5      49.949  59.529  68.318  1.00  6.36
ATOM     62  CB  HIS     5      50.763  60.301  70.147  1.00  6.36
ATOM     63  HB1 HIS     5      51.439  60.917  69.575  1.00  6.36
ATOM     64  HB2 HIS     5      51.300  59.923  71.014  1.00  6.36
ATOM     65  CG  HIS     5      49.686  61.233  70.635  1.00  6.36
ATOM     66  ND1 HIS     5      48.316  61.181  70.362  1.00  6.36
ATOM     67  CE1 HIS     5      47.781  62.251  70.969  1.00  6.36
ATOM     68  HE1 HIS     5      46.730  62.508  70.942  1.00  6.36
ATOM     69  NE2 HIS     5      48.733  62.960  71.600  1.00  6.36
ATOM     70  HE2 HIS     5      48.588  63.822  72.105  1.00  6.36
ATOM     71  CD2 HIS     5      49.941  62.333  71.397  1.00  6.36
ATOM     72  HD2 HIS     5      50.921  62.656  71.733  1.00  6.36
ATOM     73  C   HIS     5      51.606  58.297  68.859  1.00  6.36
ATOM     74  O   HIS     5      52.461  58.766  68.111  1.00  6.36
ATOM     75  N   HIS     6      51.737  57.088  69.411  1.00  5.53
ATOM     76  H   HIS     6      50.874  56.682  69.748  1.00  5.53
ATOM     77  CA  HIS     6      52.906  56.654  70.197  1.00  5.53
ATOM     78  HA  HIS     6      52.495  56.448  71.179  1.00  5.53
ATOM     79  CB  HIS     6      53.408  55.287  69.811  1.00  5.53
ATOM     80  HB1 HIS     6      54.473  55.389  69.658  1.00  5.53
ATOM     81  HB2 HIS     6      52.907  54.972  68.900  1.00  5.53
ATOM     82  CG  HIS     6      53.232  54.266  70.901  1.00  5.53
ATOM     83  ND1 HIS     6      53.814  54.369  72.166  1.00  5.53
ATOM     84  CE1 HIS     6      53.418  53.282  72.841  1.00  5.53
ATOM     85  HE1 HIS     6      53.672  53.072  73.871  1.00  5.53
ATOM     86  NE2 HIS     6      52.625  52.516  72.073  1.00  5.53
ATOM     87  HE2 HIS     6      52.173  51.665  72.380  1.00  5.53
ATOM     88  CD2 HIS     6      52.485  53.128  70.846  1.00  5.53
ATOM     89  HD2 HIS     6      51.891  52.790  70.006  1.00  5.53
ATOM     90  C   HIS     6      53.974  57.692  70.504  1.00  5.53
ATOM     91  O   HIS     6      55.013  57.796  69.852  1.00  5.53
ATOM     92  N   HIS     7      53.669  58.468  71.535  1.00  4.86
ATOM     93  H   HIS     7      52.780  58.263  71.973  1.00  4.86
ATOM     94  CA  HIS     7      54.329  59.704  71.955  1.00  4.86
ATOM     95  HA  HIS     7      53.795  59.987  72.861  1.00  4.86
ATOM     96  CB  HIS     7      55.758  59.479  72.482  1.00  4.86
ATOM     97  HB1 HIS     7      56.017  58.421  72.423  1.00  4.86
ATOM     98  HB2 HIS     7      55.779  59.749  73.539  1.00  4.86
ATOM     99  CG  HIS     7      56.836  60.263  71.799  1.00  4.86
ATOM    100  ND1 HIS     7      57.647  61.229  72.399  1.00  4.86
ATOM    101  CE1 HIS     7      58.526  61.592  71.450  1.00  4.86
ATOM    102  HE1 HIS     7      59.315  62.316  71.591  1.00  4.86
ATOM    103  NE2 HIS     7      58.307  60.902  70.319  1.00  4.86
ATOM    104  HE2 HIS     7      58.858  60.890  69.462  1.00  4.86
ATOM    105  CD2 HIS     7      57.245  60.067  70.519  1.00  4.86
ATOM    106  HD2 HIS     7      56.859  59.357  69.802  1.00  4.86
ATOM    107  C   HIS     7      54.046  60.909  71.066  1.00  4.86
ATOM    108  O   HIS     7      53.634  61.948  71.577  1.00  4.86
ATOM    109  N   HIS     8      54.075  60.657  69.760  1.00  4.19
ATOM    110  H   HIS     8      54.418  59.730  69.525  1.00  4.19
ATOM    111  CA  HIS     8      53.777  61.503  68.602  1.00  4.19
ATOM    112  HA  HIS     8      52.968  61.076  68.015  1.00  4.19
ATOM    113  CB  HIS     8      53.363  62.954  68.918  1.00  4.19
ATOM    114  HB1 HIS     8      54.103  63.405  69.581  1.00  4.19
ATOM    115  HB2 HIS     8      52.395  62.969  69.415  1.00  4.19
ATOM    116  CG  HIS     8      53.279  63.801  67.677  1.00  4.19
ATOM    117  ND1 HIS     8      52.549  63.505  66.518  1.00  4.19
ATOM    118  CE1 HIS     8      52.938  64.418  65.616  1.00  4.19
ATOM    119  HE1 HIS     8      52.597  64.445  64.593  1.00  4.19
ATOM    120  NE2 HIS     8      53.845  65.258  66.142  1.00  4.19
ATOM    121  HE2 HIS     8      54.403  65.947  65.645  1.00  4.19
ATOM    122  CD2 HIS     8      54.072  64.880  67.439  1.00  4.19
ATOM    123  HD2 HIS     8      54.817  65.283  68.111  1.00  4.19
ATOM    124  C   HIS     8      55.029  61.459  67.753  1.00  4.19
ATOM    125  O   HIS     8      55.946  62.261  67.917  1.00  4.19
ATOM    126  N   SER     9      55.015  60.486  66.853  1.00  3.54
ATOM    127  H   SER     9      54.278  59.804  66.972  1.00  3.54
ATOM    128  CA  SER     9      55.711  60.482  65.570  1.00  3.54
ATOM    129  HA  SER     9      56.694  60.029  65.689  1.00  3.54
ATOM    130  CB  SER     9      54.837  59.592  64.650  1.00  3.54
ATOM    131  HB1 SER     9      53.797  59.875  64.816  1.00  3.54
ATOM    132  HB2 SER     9      54.909  58.547  64.933  1.00  3.54
ATOM    133  OG  SER     9      55.061  59.722  63.258  1.00  3.54
ATOM    134  HG  SER     9      55.619  58.982  62.948  1.00  3.54
ATOM    135  C   SER     9      55.849  61.899  64.990  1.00  3.54
ATOM    136  O   SER     9      55.010  62.346  64.194  1.00  3.54
ATOM    137  N   HIS    10      56.881  62.639  65.410  1.00  3.80
ATOM    138  H   HIS    10      57.424  62.293  66.193  1.00  3.80
ATOM    139  CA  HIS    10      57.026  64.053  65.072  1.00  3.80
ATOM    140  HA  HIS    10      56.030  64.434  64.858  1.00  3.80
ATOM    141  CB  HIS    10      57.534  64.910  66.240  1.00  3.80
ATOM    142  HB1 HIS    10      58.588  64.696  66.420  1.00  3.80
ATOM    143  HB2 HIS    10      56.977  64.661  67.142  1.00  3.80
ATOM    144  CG  HIS    10      57.351  66.391  65.960  1.00  3.80
ATOM    145  ND1 HIS    10      56.158  67.010  65.550  1.00  3.80
ATOM    146  CE1 HIS    10      56.470  68.298  65.327  1.00  3.80
ATOM    147  HE1 HIS    10      55.783  69.051  64.966  1.00  3.80
ATOM    148  NE2 HIS    10      57.775  68.512  65.550  1.00  3.80
ATOM    149  HE2 HIS    10      58.260  69.378  65.350  1.00  3.80
ATOM    150  CD2 HIS    10      58.348  67.321  65.943  1.00  3.80
ATOM    151  HD2 HIS    10      59.395  67.128  66.135  1.00  3.80
ATOM    152  C   HIS    10      57.802  64.281  63.776  1.00  3.80
ATOM    153  O   HIS    10      58.843  64.935  63.722  1.00  3.80
ATOM    154  N   MET    11      57.307  63.652  62.715  1.00  2.91
ATOM    155  H   MET    11      56.416  63.178  62.826  1.00  2.91
ATOM    156  CA  MET    11      58.023  63.513  61.455  1.00  2.91
ATOM    157  HA  MET    11      59.082  63.455  61.677  1.00  2.91
ATOM    158  CB  MET    11      57.636  62.147  60.836  1.00  2.91
ATOM    159  HB1 MET    11      56.708  62.219  60.297  1.00  2.91
ATOM    160  HB2 MET    11      57.433  61.461  61.660  1.00  2.91
ATOM    161  CG  MET    11      58.680  61.424  59.970  1.00  2.91
ATOM    162  HG1 MET    11      58.415  60.367  59.981  1.00  2.91
ATOM    163  HG2 MET    11      59.649  61.504  60.458  1.00  2.91
ATOM    164  SD  MET    11      58.921  61.868  58.225  1.00  2.91
ATOM    165  CE  MET    11      57.284  62.377  57.672  1.00  2.91
ATOM    166  HE1 MET    11      56.579  61.557  57.769  1.00  2.91
ATOM    167  HE2 MET    11      56.934  63.213  58.249  1.00  2.91
ATOM    168  HE3 MET    11      57.343  62.719  56.645  1.00  2.91
ATOM    169  C   MET    11      57.858  64.751  60.573  1.00  2.91
ATOM    170  O   MET    11      56.947  64.867  59.738  1.00  2.91
ATOM    171  N   VAL    12      58.793  65.660  60.876  1.00  2.47
ATOM    172  H   VAL    12      59.419  65.382  61.624  1.00  2.47
ATOM    173  CA  VAL    12      59.030  67.030  60.416  1.00  2.47
ATOM    174  HA  VAL    12      58.529  67.182  59.461  1.00  2.47
ATOM    175  CB  VAL    12      58.485  68.075  61.425  1.00  2.47
ATOM    176  HB  VAL    12      58.356  69.002  60.867  1.00  2.47
ATOM    177  CG1 VAL    12      57.128  67.695  62.039  1.00  2.47
ATOM    178 1HG1 VAL    12      56.694  68.570  62.520  1.00  2.47
ATOM    179 2HG1 VAL    12      56.454  67.319  61.274  1.00  2.47
ATOM    180 3HG1 VAL    12      57.261  66.915  62.788  1.00  2.47
ATOM    181  CG2 VAL    12      59.411  68.404  62.608  1.00  2.47
ATOM    182 1HG2 VAL    12      58.934  69.154  63.235  1.00  2.47
ATOM    183 2HG2 VAL    12      59.607  67.504  63.194  1.00  2.47
ATOM    184 3HG2 VAL    12      60.353  68.828  62.271  1.00  2.47
ATOM    185  C   VAL    12      60.538  67.246  60.245  1.00  2.47
ATOM    186  O   VAL    12      61.343  66.478  60.768  1.00  2.47
ATOM    187  N   VAL    13      60.931  68.364  59.637  1.00  2.35
ATOM    188  H   VAL    13      60.234  68.892  59.124  1.00  2.35
ATOM    189  CA  VAL    13      62.217  69.021  59.908  1.00  2.35
ATOM    190  HA  VAL    13      62.576  68.684  60.881  1.00  2.35
ATOM    191  CB  VAL    13      63.316  68.726  58.855  1.00  2.35
ATOM    192  HB  VAL    13      63.239  69.442  58.035  1.00  2.35
ATOM    193  CG1 VAL    13      64.706  68.865  59.488  1.00  2.35
ATOM    194 1HG1 VAL    13      65.477  68.696  58.735  1.00  2.35
ATOM    195 2HG1 VAL    13      64.839  69.868  59.891  1.00  2.35
ATOM    196 3HG1 VAL    13      64.831  68.133  60.288  1.00  2.35
ATOM    197  CG2 VAL    13      63.238  67.334  58.232  1.00  2.35
ATOM    198 1HG2 VAL    13      64.060  67.189  57.537  1.00  2.35
ATOM    199 2HG2 VAL    13      63.300  66.577  59.014  1.00  2.35
ATOM    200 3HG2 VAL    13      62.300  67.239  57.690  1.00  2.35
ATOM    201  C   VAL    13      61.991  70.519  59.957  1.00  2.35
ATOM    202  O   VAL    13      61.474  71.083  58.992  1.00  2.35
ATOM    203  N   ILE    14      62.360  71.188  61.050  1.00  2.71
ATOM    204  H   ILE    14      62.780  70.696  61.824  1.00  2.71
ATOM    205  CA  ILE    14      62.418  72.649  61.022  1.00  2.71
ATOM    206  HA  ILE    14      61.514  73.001  60.529  1.00  2.71
ATOM    207  CB  ILE    14      62.412  73.255  62.444  1.00  2.71
ATOM    208  HB  ILE    14      61.639  72.736  63.014  1.00  2.71
ATOM    209  CG2 ILE    14      63.750  73.076  63.184  1.00  2.71
ATOM    210 1HG2 ILE    14      63.625  73.315  64.240  1.00  2.71
ATOM    211 2HG2 ILE    14      64.087  72.042  63.108  1.00  2.71
ATOM    212 3HG2 ILE    14      64.515  73.728  62.760  1.00  2.71
ATOM    213  CG1 ILE    14      62.011  74.747  62.368  1.00  2.71
ATOM    214 1HG1 ILE    14      61.110  74.843  61.759  1.00  2.71
ATOM    215 2HG1 ILE    14      62.804  75.321  61.889  1.00  2.71
ATOM    216  CD1 ILE    14      61.710  75.377  63.733  1.00  2.71
ATOM    217  HD1 ILE    14      61.348  76.395  63.586  1.00  2.71
ATOM    218  HD2 ILE    14      60.942  74.799  64.249  1.00  2.71
ATOM    219  HD3 ILE    14      62.613  75.414  64.343  1.00  2.71
ATOM    220  C   ILE    14      63.614  73.111  60.184  1.00  2.71
ATOM    221  O   ILE    14      64.704  72.549  60.279  1.00  2.71
ATOM    222  N   HIS    15      63.431  74.161  59.386  1.00  2.73
ATOM    223  H   HIS    15      62.497  74.528  59.252  1.00  2.73
ATOM    224  CA  HIS    15      64.535  74.852  58.718  1.00  2.73
ATOM    225  HA  HIS    15      65.461  74.284  58.805  1.00  2.73
ATOM    226  CB  HIS    15      64.183  74.917  57.233  1.00  2.73
ATOM    227  HB1 HIS    15      63.358  75.618  57.129  1.00  2.73
ATOM    228  HB2 HIS    15      63.850  73.926  56.919  1.00  2.73
ATOM    229  CG  HIS    15      65.266  75.338  56.275  1.00  2.73
ATOM    230  ND1 HIS    15      65.117  75.388  54.880  1.00  2.73
ATOM    231  CE1 HIS    15      66.275  75.905  54.421  1.00  2.73
ATOM    232  HE1 HIS    15      66.495  76.133  53.386  1.00  2.73
ATOM    233  NE2 HIS    15      67.101  76.184  55.439  1.00  2.73
ATOM    234  HE2 HIS    15      67.920  76.804  55.393  1.00  2.73
ATOM    235  CD2 HIS    15      66.493  75.819  56.610  1.00  2.73
ATOM    236  HD2 HIS    15      66.902  75.975  57.598  1.00  2.73
ATOM    237  C   HIS    15      64.670  76.236  59.379  1.00  2.73
ATOM    238  O   HIS    15      63.794  77.086  59.172  1.00  2.73
ATOM    239  N   PRO    16      65.678  76.437  60.251  1.00  3.32
ATOM    240  CD  PRO    16      66.709  75.481  60.641  1.00  3.32
ATOM    241  HD1 PRO    16      67.505  75.480  59.894  1.00  3.32
ATOM    242  HD2 PRO    16      66.311  74.475  60.771  1.00  3.32
ATOM    243  CG  PRO    16      67.259  75.977  61.975  1.00  3.32
ATOM    244  HG1 PRO    16      68.303  75.694  62.113  1.00  3.32
ATOM    245  HG2 PRO    16      66.644  75.594  62.791  1.00  3.32
ATOM    246  CB  PRO    16      67.089  77.488  61.871  1.00  3.32
ATOM    247  HB1 PRO    16      67.938  77.904  61.325  1.00  3.32
ATOM    248  HB2 PRO    16      67.006  77.954  62.853  1.00  3.32
ATOM    249  CA  PRO    16      65.797  77.648  61.060  1.00  3.32
ATOM    250  HA  PRO    16      64.951  77.681  61.748  1.00  3.32
ATOM    251  C   PRO    16      65.813  78.954  60.259  1.00  3.32
ATOM    252  O   PRO    16      65.073  79.873  60.593  1.00  3.32
ATOM    253  N   ASP    17      66.615  79.035  59.195  1.00  3.08
ATOM    254  H   ASP    17      67.217  78.251  58.956  1.00  3.08
ATOM    255  CA  ASP    17      66.842  80.275  58.443  1.00  3.08
ATOM    256  HA  ASP    17      67.093  81.030  59.189  1.00  3.08
ATOM    257  CB  ASP    17      68.098  80.179  57.541  1.00  3.08
ATOM    258  HB1 ASP    17      68.966  80.414  58.159  1.00  3.08
ATOM    259  HB2 ASP    17      68.043  80.948  56.769  1.00  3.08
ATOM    260  CG  ASP    17      68.360  78.813  56.892  1.00  3.08
ATOM    261  OD1 ASP    17      68.619  77.852  57.653  1.00  3.08
ATOM    262  OD2 ASP    17      68.249  78.703  55.651  1.00  3.08
ATOM    263  C   ASP    17      65.604  80.875  57.738  1.00  3.08
ATOM    264  O   ASP    17      65.460  82.098  57.767  1.00  3.08
ATOM    265  N   PRO    18      64.653  80.083  57.200  1.00  2.87
ATOM    266  CD  PRO    18      64.894  78.823  56.530  1.00  2.87
ATOM    267  HD1 PRO    18      64.338  78.027  57.017  1.00  2.87
ATOM    268  HD2 PRO    18      65.942  78.565  56.475  1.00  2.87
ATOM    269  CG  PRO    18      64.336  79.051  55.136  1.00  2.87
ATOM    270  HG1 PRO    18      64.143  78.113  54.621  1.00  2.87
ATOM    271  HG2 PRO    18      65.021  79.678  54.562  1.00  2.87
ATOM    272  CB  PRO    18      63.049  79.818  55.445  1.00  2.87
ATOM    273  HB1 PRO    18      62.238  79.104  55.594  1.00  2.87
ATOM    274  HB2 PRO    18      62.798  80.506  54.637  1.00  2.87
ATOM    275  CA  PRO    18      63.348  80.578  56.752  1.00  2.87
ATOM    276  HA  PRO    18      63.410  81.645  56.535  1.00  2.87
ATOM    277  C   PRO    18      62.230  80.362  57.790  1.00  2.87
ATOM    278  O   PRO    18      61.068  80.611  57.474  1.00  2.87
ATOM    279  N   GLY    19      62.544  79.859  58.994  1.00  2.85
ATOM    280  H   GLY    19      63.524  79.708  59.208  1.00  2.85
ATOM    281  CA  GLY    19      61.583  79.638  60.085  1.00  2.85
ATOM    282  HA1 GLY    19      61.178  80.600  60.397  1.00  2.85
ATOM    283  HA2 GLY    19      62.117  79.202  60.929  1.00  2.85
ATOM    284  C   GLY    19      60.410  78.722  59.744  1.00  2.85
ATOM    285  O   GLY    19      59.302  78.904  60.245  1.00  2.85
ATOM    286  N   ARG    20      60.647  77.750  58.861  1.00  2.47
ATOM    287  H   ARG    20      61.612  77.638  58.575  1.00  2.47
ATOM    288  CA  ARG    20      59.607  77.003  58.145  1.00  2.47
ATOM    289  HA  ARG    20      58.630  77.232  58.579  1.00  2.47
ATOM    290  CB  ARG    20      59.610  77.501  56.689  1.00  2.47
ATOM    291  HB1 ARG    20      60.628  77.474  56.303  1.00  2.47
ATOM    292  HB2 ARG    20      59.306  78.550  56.708  1.00  2.47
ATOM    293  CG  ARG    20      58.663  76.762  55.727  1.00  2.47
ATOM    294  HG1 ARG    20      58.282  77.482  55.001  1.00  2.47
ATOM    295  HG2 ARG    20      57.809  76.372  56.284  1.00  2.47
ATOM    296  CD  ARG    20      59.333  75.618  54.951  1.00  2.47
ATOM    297  HD1 ARG    20      58.569  75.132  54.342  1.00  2.47
ATOM    298  HD2 ARG    20      59.699  74.873  55.656  1.00  2.47
ATOM    299  NE  ARG    20      60.419  76.100  54.062  1.00  2.47
ATOM    300  HE  ARG    20      60.149  76.735  53.334  1.00  2.47
ATOM    301  CZ  ARG    20      61.708  75.805  54.133  1.00  2.47
ATOM    302  NH1 ARG    20      62.189  74.987  55.010  1.00  2.47
ATOM    303 1HH1 ARG    20      61.606  74.662  55.769  1.00  2.47
ATOM    304 2HH1 ARG    20      63.194  74.859  55.051  1.00  2.47
ATOM    305  NH2 ARG    20      62.595  76.322  53.332  1.00  2.47
ATOM    306 1HH2 ARG    20      62.347  77.018  52.654  1.00  2.47
ATOM    307 2HH2 ARG    20      63.569  76.105  53.513  1.00  2.47
ATOM    308  C   ARG    20      59.864  75.514  58.309  1.00  2.47
ATOM    309  O   ARG    20      60.898  74.985  57.882  1.00  2.47
ATOM    310  N   GLU    21      58.903  74.839  58.929  1.00  2.36
ATOM    311  H   GLU    21      58.120  75.353  59.299  1.00  2.36
ATOM    312  CA  GLU    21      58.842  73.382  58.969  1.00  2.36
ATOM    313  HA  GLU    21      59.827  73.007  59.239  1.00  2.36
ATOM    314  CB  GLU    21      57.868  72.905  60.055  1.00  2.36
ATOM    315  HB1 GLU    21      57.723  71.831  59.934  1.00  2.36
ATOM    316  HB2 GLU    21      56.908  73.406  59.922  1.00  2.36
ATOM    317  CG  GLU    21      58.393  73.158  61.480  1.00  2.36
ATOM    318  HG1 GLU    21      58.569  74.227  61.620  1.00  2.36
ATOM    319  HG2 GLU    21      59.341  72.633  61.613  1.00  2.36
ATOM    320  CD  GLU    21      57.373  72.660  62.508  1.00  2.36
ATOM    321  OE1 GLU    21      56.453  73.436  62.854  1.00  2.36
ATOM    322  OE2 GLU    21      57.353  71.447  62.800  1.00  2.36
ATOM    323  C   GLU    21      58.507  72.796  57.590  1.00  2.36
ATOM    324  O   GLU    21      57.696  73.328  56.831  1.00  2.36
ATOM    325  N   LEU    22      59.147  71.674  57.284  1.00  2.03
ATOM    326  H   LEU    22      59.793  71.304  57.974  1.00  2.03
ATOM    327  CA  LEU    22      58.987  70.850  56.092  1.00  2.03
ATOM    328  HA  LEU    22      58.182  71.221  55.457  1.00  2.03
ATOM    329  CB  LEU    22      60.317  70.806  55.315  1.00  2.03
ATOM    330  HB1 LEU    22      60.282  69.995  54.592  1.00  2.03
ATOM    331  HB2 LEU    22      61.118  70.572  56.018  1.00  2.03
ATOM    332  CG  LEU    22      60.681  72.085  54.559  1.00  2.03
ATOM    333  HG  LEU    22      60.743  72.899  55.275  1.00  2.03
ATOM    334  CD1 LEU    22      62.043  71.894  53.893  1.00  2.03
ATOM    335 1HD1 LEU    22      62.332  72.795  53.354  1.00  2.03
ATOM    336 2HD1 LEU    22      62.799  71.682  54.649  1.00  2.03
ATOM    337 3HD1 LEU    22      61.998  71.067  53.184  1.00  2.03
ATOM    338  CD2 LEU    22      59.671  72.447  53.468  1.00  2.03
ATOM    339 1HD2 LEU    22      60.030  73.299  52.892  1.00  2.03
ATOM    340 2HD2 LEU    22      59.527  71.601  52.794  1.00  2.03
ATOM    341 3HD2 LEU    22      58.716  72.708  53.920  1.00  2.03
ATOM    342  C   LEU    22      58.635  69.424  56.516  1.00  2.03
ATOM    343  O   LEU    22      58.826  69.040  57.674  1.00  2.03
ATOM    344  N   SER    23      58.200  68.614  55.561  1.00  1.97
ATOM    345  H   SER    23      57.998  68.997  54.639  1.00  1.97
ATOM    346  CA  SER    23      58.261  67.160  55.698  1.00  1.97
ATOM    347  HA  SER    23      58.016  66.895  56.724  1.00  1.97
ATOM    348  CB  SER    23      57.174  66.545  54.806  1.00  1.97
ATOM    349  HB1 SER    23      57.278  65.459  54.796  1.00  1.97
ATOM    350  HB2 SER    23      57.270  66.925  53.790  1.00  1.97
ATOM    351  OG  SER    23      55.897  66.886  55.333  1.00  1.97
ATOM    352  HG  SER    23      55.226  66.896  54.628  1.00  1.97
ATOM    353  C   SER    23      59.657  66.639  55.339  1.00  1.97
ATOM    354  O   SER    23      60.278  67.176  54.415  1.00  1.97
ATOM    355  N   PRO    24      60.169  65.597  56.022  1.00  1.79
ATOM    356  CD  PRO    24      59.738  65.136  57.333  1.00  1.79
ATOM    357  HD1 PRO    24      58.898  64.456  57.217  1.00  1.79
ATOM    358  HD2 PRO    24      59.462  65.968  57.973  1.00  1.79
ATOM    359  CG  PRO    24      60.954  64.414  57.927  1.00  1.79
ATOM    360  HG1 PRO    24      60.708  63.681  58.687  1.00  1.79
ATOM    361  HG2 PRO    24      61.626  65.138  58.377  1.00  1.79
ATOM    362  CB  PRO    24      61.609  63.814  56.684  1.00  1.79
ATOM    363  HB1 PRO    24      61.037  62.962  56.313  1.00  1.79
ATOM    364  HB2 PRO    24      62.653  63.559  56.856  1.00  1.79
ATOM    365  CA  PRO    24      61.475  65.011  55.752  1.00  1.79
ATOM    366  HA  PRO    24      62.201  65.744  56.102  1.00  1.79
ATOM    367  C   PRO    24      61.869  64.780  54.297  1.00  1.79
ATOM    368  O   PRO    24      63.004  65.079  53.930  1.00  1.79
ATOM    369  N   GLU    25      60.936  64.370  53.439  1.00  1.81
ATOM    370  H   GLU    25      60.025  64.124  53.783  1.00  1.81
ATOM    371  CA  GLU    25      61.234  64.225  52.010  1.00  1.81
ATOM    372  HA  GLU    25      62.139  63.634  51.901  1.00  1.81
ATOM    373  CB  GLU    25      60.060  63.516  51.327  1.00  1.81
ATOM    374  HB1 GLU    25      59.232  64.221  51.242  1.00  1.81
ATOM    375  HB2 GLU    25      59.716  62.705  51.968  1.00  1.81
ATOM    376  CG  GLU    25      60.444  62.921  49.958  1.00  1.81
ATOM    377  HG1 GLU    25      60.293  61.841  49.982  1.00  1.81
ATOM    378  HG2 GLU    25      61.503  63.095  49.754  1.00  1.81
ATOM    379  CD  GLU    25      59.601  63.495  48.828  1.00  1.81
ATOM    380  OE1 GLU    25      60.163  63.877  47.782  1.00  1.81
ATOM    381  OE2 GLU    25      58.372  63.595  48.999  1.00  1.81
ATOM    382  C   GLU    25      61.523  65.560  51.329  1.00  1.81
ATOM    383  O   GLU    25      62.444  65.664  50.527  1.00  1.81
ATOM    384  N   GLU    26      60.780  66.600  51.691  1.00  1.96
ATOM    385  H   GLU    26      60.094  66.466  52.419  1.00  1.96
ATOM    386  CA  GLU    26      60.987  67.953  51.197  1.00  1.96
ATOM    387  HA  GLU    26      61.039  67.919  50.109  1.00  1.96
ATOM    388  CB  GLU    26      59.802  68.845  51.592  1.00  1.96
ATOM    389  HB1 GLU    26      59.901  69.802  51.078  1.00  1.96
ATOM    390  HB2 GLU    26      59.843  69.029  52.662  1.00  1.96
ATOM    391  CG  GLU    26      58.436  68.232  51.250  1.00  1.96
ATOM    392  HG1 GLU    26      58.313  67.275  51.760  1.00  1.96
ATOM    393  HG2 GLU    26      58.389  68.056  50.173  1.00  1.96
ATOM    394  CD  GLU    26      57.296  69.149  51.686  1.00  1.96
ATOM    395  OE1 GLU    26      57.244  69.556  52.875  1.00  1.96
ATOM    396  OE2 GLU    26      56.429  69.465  50.842  1.00  1.96
ATOM    397  C   GLU    26      62.307  68.565  51.696  1.00  1.96
ATOM    398  O   GLU    26      63.002  69.235  50.934  1.00  1.96
ATOM    399  N   ALA    27      62.693  68.304  52.949  1.00  1.92
ATOM    400  H   ALA    27      62.078  67.758  53.540  1.00  1.92
ATOM    401  CA  ALA    27      63.996  68.723  53.472  1.00  1.92
ATOM    402  HA  ALA    27      64.129  69.786  53.272  1.00  1.92
ATOM    403  CB  ALA    27      63.969  68.519  54.985  1.00  1.92
ATOM    404  HB1 ALA    27      64.903  68.877  55.414  1.00  1.92
ATOM    405  HB2 ALA    27      63.140  69.075  55.422  1.00  1.92
ATOM    406  HB3 ALA    27      63.849  67.458  55.207  1.00  1.92
ATOM    407  C   ALA    27      65.190  67.989  52.815  1.00  1.92
ATOM    408  O   ALA    27      66.270  68.563  52.636  1.00  1.92
ATOM    409  N   HIS    28      64.996  66.737  52.401  1.00  2.18
ATOM    410  H   HIS    28      64.140  66.261  52.666  1.00  2.18
ATOM    411  CA  HIS    28      65.948  66.028  51.540  1.00  2.18
ATOM    412  HA  HIS    28      66.947  66.097  51.956  1.00  2.18
ATOM    413  CB  HIS    28      65.549  64.540  51.497  1.00  2.18
ATOM    414  HB1 HIS    28      64.496  64.431  51.755  1.00  2.18
ATOM    415  HB2 HIS    28      66.126  64.020  52.260  1.00  2.18
ATOM    416  CG  HIS    28      65.760  63.835  50.182  1.00  2.18
ATOM    417  ND1 HIS    28      66.951  63.243  49.763  1.00  2.18
ATOM    418  CE1 HIS    28      66.717  62.773  48.532  1.00  2.18
ATOM    419  HE1 HIS    28      67.454  62.263  47.924  1.00  2.18
ATOM    420  NE2 HIS    28      65.439  62.997  48.180  1.00  2.18
ATOM    421  HE2 HIS    28      65.029  62.758  47.293  1.00  2.18
ATOM    422  CD2 HIS    28      64.817  63.666  49.209  1.00  2.18
ATOM    423  HD2 HIS    28      63.795  64.023  49.237  1.00  2.18
ATOM    424  C   HIS    28      66.050  66.663  50.151  1.00  2.18
ATOM    425  O   HIS    28      67.155  66.985  49.717  1.00  2.18
ATOM    426  N   ARG    29      64.915  66.968  49.495  1.00  2.54
ATOM    427  H   ARG    29      64.035  66.688  49.919  1.00  2.54
ATOM    428  CA  ARG    29      64.910  67.661  48.191  1.00  2.54
ATOM    429  HA  ARG    29      65.400  67.036  47.442  1.00  2.54
ATOM    430  CB  ARG    29      63.483  68.030  47.721  1.00  2.54
ATOM    431  HB1 ARG    29      63.581  68.651  46.828  1.00  2.54
ATOM    432  HB2 ARG    29      63.032  68.657  48.488  1.00  2.54
ATOM    433  CG  ARG    29      62.485  66.917  47.374  1.00  2.54
ATOM    434  HG1 ARG    29      62.388  66.233  48.209  1.00  2.54
ATOM    435  HG2 ARG    29      62.831  66.358  46.504  1.00  2.54
ATOM    436  CD  ARG    29      61.118  67.568  47.075  1.00  2.54
ATOM    437  HD1 ARG    29      61.148  68.014  46.079  1.00  2.54
ATOM    438  HD2 ARG    29      60.934  68.359  47.804  1.00  2.54
ATOM    439  NE  ARG    29      60.013  66.601  47.155  1.00  2.54
ATOM    440  HE  ARG    29      60.260  65.615  47.243  1.00  2.54
ATOM    441  CZ  ARG    29      58.716  66.833  47.257  1.00  2.54
ATOM    442  NH1 ARG    29      58.198  68.031  47.202  1.00  2.54
ATOM    443 1HH1 ARG    29      58.801  68.816  47.057  1.00  2.54
ATOM    444 2HH1 ARG    29      57.210  68.137  47.345  1.00  2.54
ATOM    445  NH2 ARG    29      57.904  65.841  47.446  1.00  2.54
ATOM    446 1HH2 ARG    29      58.314  64.925  47.651  1.00  2.54
ATOM    447 2HH2 ARG    29      56.922  65.936  47.661  1.00  2.54
ATOM    448  C   ARG    29      65.678  68.984  48.235  1.00  2.54
ATOM    449  O   ARG    29      66.396  69.314  47.296  1.00  2.54
ATOM    450  N   ALA    30      65.477  69.756  49.304  1.00  2.65
ATOM    451  H   ALA    30      64.813  69.432  49.998  1.00  2.65
ATOM    452  CA  ALA    30      66.113  71.053  49.510  1.00  2.65
ATOM    453  HA  ALA    30      66.177  71.572  48.552  1.00  2.65
ATOM    454  CB  ALA    30      65.215  71.868  50.453  1.00  2.65
ATOM    455  HB1 ALA    30      65.632  72.869  50.581  1.00  2.65
ATOM    456  HB2 ALA    30      64.212  71.952  50.034  1.00  2.65
ATOM    457  HB3 ALA    30      65.159  71.379  51.426  1.00  2.65
ATOM    458  C   ALA    30      67.546  70.960  50.066  1.00  2.65
ATOM    459  O   ALA    30      68.185  71.999  50.227  1.00  2.65
ATOM    460  N   GLY    31      68.059  69.760  50.373  1.00  2.84
ATOM    461  H   GLY    31      67.509  68.921  50.235  1.00  2.84
ATOM    462  CA  GLY    31      69.467  69.598  50.761  1.00  2.84
ATOM    463  HA1 GLY    31      70.108  70.143  50.067  1.00  2.84
ATOM    464  HA2 GLY    31      69.722  68.539  50.716  1.00  2.84
ATOM    465  C   GLY    31      69.756  70.095  52.181  1.00  2.84
ATOM    466  O   GLY    31      70.885  70.445  52.517  1.00  2.84
ATOM    467  N   LEU    32      68.707  70.117  52.997  1.00  2.59
ATOM    468  H   LEU    32      67.833  69.794  52.604  1.00  2.59
ATOM    469  CA  LEU    32      68.707  70.438  54.410  1.00  2.59
ATOM    470  HA  LEU    32      69.551  71.103  54.608  1.00  2.59
ATOM    471  CB  LEU    32      67.389  71.206  54.680  1.00  2.59
ATOM    472  HB1 LEU    32      66.548  70.533  54.516  1.00  2.59
ATOM    473  HB2 LEU    32      67.318  71.985  53.919  1.00  2.59
ATOM    474  CG  LEU    32      67.186  71.920  56.032  1.00  2.59
ATOM    475  HG  LEU    32      66.376  72.634  55.888  1.00  2.59
ATOM    476  CD1 LEU    32      66.735  70.990  57.159  1.00  2.59
ATOM    477 1HD1 LEU    32      65.844  70.447  56.854  1.00  2.59
ATOM    478 2HD1 LEU    32      67.524  70.289  57.417  1.00  2.59
ATOM    479 3HD1 LEU    32      66.499  71.580  58.045  1.00  2.59
ATOM    480  CD2 LEU    32      68.413  72.709  56.484  1.00  2.59
ATOM    481 1HD2 LEU    32      68.167  73.301  57.364  1.00  2.59
ATOM    482 2HD2 LEU    32      69.230  72.030  56.733  1.00  2.59
ATOM    483 3HD2 LEU    32      68.731  73.382  55.688  1.00  2.59
ATOM    484  C   LEU    32      68.886  69.197  55.287  1.00  2.59
ATOM    485  O   LEU    32      69.565  69.311  56.307  1.00  2.59
ATOM    486  N   ILE    33      68.375  68.019  54.883  1.00  2.66
ATOM    487  H   ILE    33      67.863  67.977  54.009  1.00  2.66
ATOM    488  CA  ILE    33      68.885  66.753  55.461  1.00  2.66
ATOM    489  HA  ILE    33      69.858  67.003  55.884  1.00  2.66
ATOM    490  CB  ILE    33      68.083  66.197  56.670  1.00  2.66
ATOM    491  HB  ILE    33      68.388  65.160  56.825  1.00  2.66
ATOM    492  CG2 ILE    33      68.460  66.950  57.960  1.00  2.66
ATOM    493 1HG2 ILE    33      68.026  66.451  58.827  1.00  2.66
ATOM    494 2HG2 ILE    33      69.541  66.966  58.088  1.00  2.66
ATOM    495 3HG2 ILE    33      68.090  67.974  57.922  1.00  2.66
ATOM    496  CG1 ILE    33      66.549  66.237  56.567  1.00  2.66
ATOM    497 1HG1 ILE    33      66.224  67.223  56.245  1.00  2.66
ATOM    498 2HG1 ILE    33      66.124  66.045  57.553  1.00  2.66
ATOM    499  CD1 ILE    33      65.988  65.175  55.634  1.00  2.66
ATOM    500  HD1 ILE    33      64.900  65.207  55.668  1.00  2.66
ATOM    501  HD2 ILE    33      66.326  65.345  54.614  1.00  2.66
ATOM    502  HD3 ILE    33      66.322  64.201  55.987  1.00  2.66
ATOM    503  C   ILE    33      69.272  65.720  54.408  1.00  2.66
ATOM    504  O   ILE    33      68.648  65.621  53.364  1.00  2.66
ATOM    505  N   ASP    34      70.364  65.004  54.677  1.00  3.04
ATOM    506  H   ASP    34      70.799  65.119  55.577  1.00  3.04
ATOM    507  CA  ASP    34      70.969  64.033  53.761  1.00  3.04
ATOM    508  HA  ASP    34      71.267  64.539  52.840  1.00  3.04
ATOM    509  CB  ASP    34      72.233  63.470  54.443  1.00  3.04
ATOM    510  HB1 ASP    34      72.000  63.245  55.487  1.00  3.04
ATOM    511  HB2 ASP    34      73.014  64.232  54.432  1.00  3.04
ATOM    512  CG  ASP    34      72.759  62.193  53.781  1.00  3.04
ATOM    513  OD1 ASP    34      73.112  62.235  52.585  1.00  3.04
ATOM    514  OD2 ASP    34      72.706  61.129  54.437  1.00  3.04
ATOM    515  C   ASP    34      69.994  62.907  53.382  1.00  3.04
ATOM    516  O   ASP    34      69.102  62.565  54.160  1.00  3.04
ATOM    517  N   TRP    35      70.208  62.276  52.224  1.00  2.85
ATOM    518  H   TRP    35      71.043  62.514  51.701  1.00  2.85
ATOM    519  CA  TRP    35      69.391  61.152  51.765  1.00  2.85
ATOM    520  HA  TRP    35      68.374  61.514  51.612  1.00  2.85
ATOM    521  CB  TRP    35      69.913  60.629  50.419  1.00  2.85
ATOM    522  HB1 TRP    35      70.998  60.532  50.487  1.00  2.85
ATOM    523  HB2 TRP    35      69.700  61.375  49.652  1.00  2.85
ATOM    524  CG  TRP    35      69.357  59.304  49.963  1.00  2.85
ATOM    525  CD1 TRP    35      70.081  58.167  49.834  1.00  2.85
ATOM    526  HD1 TRP    35      71.138  58.081  50.057  1.00  2.85
ATOM    527  NE1 TRP    35      69.268  57.138  49.402  1.00  2.85
ATOM    528  HE1 TRP    35      69.589  56.186  49.301  1.00  2.85
ATOM    529  CE2 TRP    35      67.963  57.549  49.250  1.00  2.85
ATOM    530  CZ2 TRP    35      66.788  56.876  48.874  1.00  2.85
ATOM    531  HZ2 TRP    35      66.823  55.830  48.609  1.00  2.85
ATOM    532  CH2 TRP    35      65.566  57.568  48.906  1.00  2.85
ATOM    533  HH2 TRP    35      64.646  57.055  48.668  1.00  2.85
ATOM    534  CZ3 TRP    35      65.537  58.914  49.312  1.00  2.85
ATOM    535  HZ3 TRP    35      64.590  59.426  49.402  1.00  2.85
ATOM    536  CE3 TRP    35      66.729  59.583  49.664  1.00  2.85
ATOM    537  HE3 TRP    35      66.693  60.601  50.013  1.00  2.85
ATOM    538  CD2 TRP    35      67.978  58.925  49.636  1.00  2.85
ATOM    539  C   TRP    35      69.299  60.008  52.779  1.00  2.85
ATOM    540  O   TRP    35      68.209  59.510  53.055  1.00  2.85
ATOM    541  N   ASN    36      70.425  59.607  53.370  1.00  3.25
ATOM    542  H   ASN    36      71.278  60.130  53.197  1.00  3.25
ATOM    543  CA  ASN    36      70.481  58.458  54.273  1.00  3.25
ATOM    544  HA  ASN    36      69.939  57.633  53.808  1.00  3.25
ATOM    545  CB  ASN    36      71.946  58.019  54.460  1.00  3.25
ATOM    546  HB1 ASN    36      71.963  57.047  54.951  1.00  3.25
ATOM    547  HB2 ASN    36      72.469  58.725  55.103  1.00  3.25
ATOM    548  CG  ASN    36      72.702  57.899  53.145  1.00  3.25
ATOM    549  OD1 ASN    36      72.683  56.875  52.483  1.00  3.25
ATOM    550  ND2 ASN    36      73.374  58.942  52.718  1.00  3.25
ATOM    551 1HD2 ASN    36      73.353  59.818  53.243  1.00  3.25
ATOM    552 2HD2 ASN    36      73.880  58.863  51.858  1.00  3.25
ATOM    553  C   ASN    36      69.794  58.755  55.615  1.00  3.25
ATOM    554  O   ASN    36      69.057  57.916  56.143  1.00  3.25
ATOM    555  N   MET    37      69.995  59.969  56.140  1.00  3.06
ATOM    556  H   MET    37      70.624  60.598  55.648  1.00  3.06
ATOM    557  CA  MET    37      69.263  60.451  57.315  1.00  3.06
ATOM    558  HA  MET    37      69.455  59.770  58.146  1.00  3.06
ATOM    559  CB  MET    37      69.780  61.844  57.700  1.00  3.06
ATOM    560  HB1 MET    37      69.645  62.536  56.868  1.00  3.06
ATOM    561  HB2 MET    37      70.846  61.772  57.918  1.00  3.06
ATOM    562  CG  MET    37      69.048  62.395  58.930  1.00  3.06
ATOM    563  HG1 MET    37      69.068  61.652  59.728  1.00  3.06
ATOM    564  HG2 MET    37      68.006  62.575  58.662  1.00  3.06
ATOM    565  SD  MET    37      69.724  63.947  59.568  1.00  3.06
ATOM    566  CE  MET    37      71.211  63.337  60.407  1.00  3.06
ATOM    567  HE1 MET    37      71.720  64.171  60.887  1.00  3.06
ATOM    568  HE2 MET    37      70.929  62.605  61.164  1.00  3.06
ATOM    569  HE3 MET    37      71.884  62.877  59.684  1.00  3.06
ATOM    570  C   MET    37      67.756  60.454  57.066  1.00  3.06
ATOM    571  O   MET    37      67.019  59.827  57.819  1.00  3.06
ATOM    572  N   PHE    38      67.301  61.085  55.984  1.00  2.33
ATOM    573  H   PHE    38      67.973  61.563  55.387  1.00  2.33
ATOM    574  CA  PHE    38      65.896  61.124  55.591  1.00  2.33
ATOM    575  HA  PHE    38      65.345  61.715  56.321  1.00  2.33
ATOM    576  CB  PHE    38      65.798  61.819  54.223  1.00  2.33
ATOM    577  HB1 PHE    38      66.531  61.369  53.556  1.00  2.33
ATOM    578  HB2 PHE    38      66.069  62.864  54.313  1.00  2.33
ATOM    579  CG  PHE    38      64.445  61.725  53.553  1.00  2.33
ATOM    580  CD1 PHE    38      63.258  61.749  54.310  1.00  2.33
ATOM    581  HD1 PHE    38      63.294  61.913  55.376  1.00  2.33
ATOM    582  CE1 PHE    38      62.029  61.460  53.702  1.00  2.33
ATOM    583  HE1 PHE    38      61.129  61.426  54.297  1.00  2.33
ATOM    584  CZ  PHE    38      61.986  61.198  52.322  1.00  2.33
ATOM    585  HZ  PHE    38      61.060  60.910  51.854  1.00  2.33
ATOM    586  CE2 PHE    38      63.151  61.294  51.542  1.00  2.33
ATOM    587  HE2 PHE    38      63.113  61.100  50.480  1.00  2.33
ATOM    588  CD2 PHE    38      64.384  61.517  52.167  1.00  2.33
ATOM    589  HD2 PHE    38      65.292  61.487  51.584  1.00  2.33
ATOM    590  C   PHE    38      65.255  59.727  55.531  1.00  2.33
ATOM    591  O   PHE    38      64.174  59.485  56.085  1.00  2.33
ATOM    592  N   VAL    39      65.938  58.800  54.856  1.00  2.50
ATOM    593  H   VAL    39      66.780  59.097  54.369  1.00  2.50
ATOM    594  CA  VAL    39      65.537  57.399  54.746  1.00  2.50
ATOM    595  HA  VAL    39      64.556  57.333  54.332  1.00  2.50
ATOM    596  CB  VAL    39      66.465  56.620  53.789  1.00  2.50
ATOM    597  HB  VAL    39      67.503  56.836  54.039  1.00  2.50
ATOM    598  CG1 VAL    39      66.261  55.097  53.834  1.00  2.50
ATOM    599 1HG1 VAL    39      66.884  54.621  53.076  1.00  2.50
ATOM    600 2HG1 VAL    39      66.552  54.702  54.807  1.00  2.50
ATOM    601 3HG1 VAL    39      65.214  54.852  53.645  1.00  2.50
ATOM    602  CG2 VAL    39      66.196  57.041  52.340  1.00  2.50
ATOM    603 1HG2 VAL    39      66.959  56.612  51.694  1.00  2.50
ATOM    604 2HG2 VAL    39      65.213  56.702  52.013  1.00  2.50
ATOM    605 3HG2 VAL    39      66.236  58.124  52.237  1.00  2.50
ATOM    606  C   VAL    39      65.397  56.715  56.088  1.00  2.50
ATOM    607  O   VAL    39      64.374  56.053  56.289  1.00  2.50
ATOM    608  N   LYS    40      66.347  56.908  57.012  1.00  2.98
ATOM    609  H   LYS    40      67.140  57.501  56.781  1.00  2.98
ATOM    610  CA  LYS    40      66.212  56.434  58.394  1.00  2.98
ATOM    611  HA  LYS    40      66.142  55.345  58.390  1.00  2.98
ATOM    612  CB  LYS    40      67.465  56.836  59.211  1.00  2.98
ATOM    613  HB1 LYS    40      67.621  57.908  59.135  1.00  2.98
ATOM    614  HB2 LYS    40      68.330  56.350  58.756  1.00  2.98
ATOM    615  CG  LYS    40      67.438  56.486  60.713  1.00  2.98
ATOM    616  HG1 LYS    40      67.304  55.410  60.827  1.00  2.98
ATOM    617  HG2 LYS    40      66.610  57.004  61.201  1.00  2.98
ATOM    618  CD  LYS    40      68.762  56.915  61.379  1.00  2.98
ATOM    619  HD1 LYS    40      68.868  58.000  61.324  1.00  2.98
ATOM    620  HD2 LYS    40      69.583  56.466  60.819  1.00  2.98
ATOM    621  CE  LYS    40      68.904  56.458  62.841  1.00  2.98
ATOM    622  HE1 LYS    40      69.966  56.381  63.086  1.00  2.98
ATOM    623  HE2 LYS    40      68.464  55.463  62.950  1.00  2.98
ATOM    624  NZ  LYS    40      68.272  57.379  63.810  1.00  2.98
ATOM    625  HZ1 LYS    40      67.319  57.621  63.559  1.00  2.98
ATOM    626  HZ2 LYS    40      68.241  56.972  64.742  1.00  2.98
ATOM    627  HZ3 LYS    40      68.694  58.305  63.880  1.00  2.98
ATOM    628  C   LYS    40      64.925  56.958  58.985  1.00  2.98
ATOM    629  O   LYS    40      64.055  56.142  59.241  1.00  2.98
ATOM    630  N   LEU    41      64.752  58.283  59.061  1.00  2.74
ATOM    631  H   LEU    41      65.520  58.868  58.753  1.00  2.74
ATOM    632  CA  LEU    41      63.580  58.930  59.665  1.00  2.74
ATOM    633  HA  LEU    41      63.643  58.840  60.751  1.00  2.74
ATOM    634  CB  LEU    41      63.511  60.443  59.309  1.00  2.74
ATOM    635  HB1 LEU    41      62.707  60.867  59.908  1.00  2.74
ATOM    636  HB2 LEU    41      63.171  60.550  58.280  1.00  2.74
ATOM    637  CG  LEU    41      64.747  61.360  59.420  1.00  2.74
ATOM    638  HG  LEU    41      65.250  61.319  58.463  1.00  2.74
ATOM    639  CD1 LEU    41      64.315  62.818  59.597  1.00  2.74
ATOM    640 1HD1 LEU    41      65.180  63.469  59.477  1.00  2.74
ATOM    641 2HD1 LEU    41      63.567  63.080  58.856  1.00  2.74
ATOM    642 3HD1 LEU    41      63.901  62.974  60.593  1.00  2.74
ATOM    643  CD2 LEU    41      65.777  61.044  60.493  1.00  2.74
ATOM    644 1HD2 LEU    41      66.614  61.737  60.437  1.00  2.74
ATOM    645 2HD2 LEU    41      65.329  61.136  61.471  1.00  2.74
ATOM    646 3HD2 LEU    41      66.167  60.036  60.383  1.00  2.74
ATOM    647  C   LEU    41      62.277  58.282  59.198  1.00  2.74
ATOM    648  O   LEU    41      61.517  57.731  59.991  1.00  2.74
ATOM    649  N   ARG    42      62.068  58.258  57.880  1.00  2.45
ATOM    650  H   ARG    42      62.773  58.688  57.288  1.00  2.45
ATOM    651  CA  ARG    42      60.838  57.758  57.262  1.00  2.45
ATOM    652  HA  ARG    42      60.007  58.030  57.912  1.00  2.45
ATOM    653  CB  ARG    42      60.654  58.542  55.937  1.00  2.45
ATOM    654  HB1 ARG    42      61.630  58.629  55.461  1.00  2.45
ATOM    655  HB2 ARG    42      60.356  59.557  56.201  1.00  2.45
ATOM    656  CG  ARG    42      59.671  58.006  54.870  1.00  2.45
ATOM    657  HG1 ARG    42      58.684  57.800  55.260  1.00  2.45
ATOM    658  HG2 ARG    42      60.038  57.047  54.517  1.00  2.45
ATOM    659  CD  ARG    42      59.574  58.939  53.651  1.00  2.45
ATOM    660  HD1 ARG    42      59.278  58.330  52.800  1.00  2.45
ATOM    661  HD2 ARG    42      60.578  59.282  53.424  1.00  2.45
ATOM    662  NE  ARG    42      58.673  60.123  53.725  1.00  2.45
ATOM    663  HE  ARG    42      58.650  60.690  52.889  1.00  2.45
ATOM    664  CZ  ARG    42      57.859  60.570  54.666  1.00  2.45
ATOM    665  NH1 ARG    42      57.650  60.008  55.810  1.00  2.45
ATOM    666 1HH1 ARG    42      58.039  59.097  56.057  1.00  2.45
ATOM    667 2HH1 ARG    42      57.092  60.407  56.544  1.00  2.45
ATOM    668  NH2 ARG    42      57.181  61.649  54.433  1.00  2.45
ATOM    669 1HH2 ARG    42      57.187  62.041  53.502  1.00  2.45
ATOM    670 2HH2 ARG    42      56.504  61.951  55.110  1.00  2.45
ATOM    671  C   ARG    42      60.728  56.227  57.147  1.00  2.45
ATOM    672  O   ARG    42      59.752  55.709  56.621  1.00  2.45
ATOM    673  N   SER    43      61.724  55.486  57.630  1.00  3.07
ATOM    674  H   SER    43      62.563  55.952  57.951  1.00  3.07
ATOM    675  CA  SER    43      61.603  54.035  57.870  1.00  3.07
ATOM    676  HA  SER    43      60.678  53.691  57.447  1.00  3.07
ATOM    677  CB  SER    43      62.754  53.265  57.204  1.00  3.07
ATOM    678  HB1 SER    43      62.532  52.198  57.234  1.00  3.07
ATOM    679  HB2 SER    43      63.673  53.446  57.765  1.00  3.07
ATOM    680  OG  SER    43      62.965  53.652  55.861  1.00  3.07
ATOM    681  HG  SER    43      63.330  54.548  55.920  1.00  3.07
ATOM    682  C   SER    43      61.575  53.662  59.338  1.00  3.07
ATOM    683  O   SER    43      61.368  52.487  59.664  1.00  3.07
ATOM    684  N   GLN    44      61.746  54.664  60.200  1.00  3.90
ATOM    685  H   GLN    44      62.060  55.561  59.852  1.00  3.90
ATOM    686  CA  GLN    44      61.242  54.620  61.538  1.00  3.90
ATOM    687  HA  GLN    44      61.483  53.664  61.968  1.00  3.90
ATOM    688  CB  GLN    44      61.860  55.749  62.394  1.00  3.90
ATOM    689  HB1 GLN    44      61.609  55.533  63.416  1.00  3.90
ATOM    690  HB2 GLN    44      61.337  56.682  62.198  1.00  3.90
ATOM    691  CG  GLN    44      63.360  56.109  62.321  1.00  3.90
ATOM    692  HG1 GLN    44      63.527  56.777  63.160  1.00  3.90
ATOM    693  HG2 GLN    44      63.546  56.715  61.451  1.00  3.90
ATOM    694  CD  GLN    44      64.407  54.990  62.391  1.00  3.90
ATOM    695  OE1 GLN    44      64.339  53.951  61.752  1.00  3.90
ATOM    696  NE2 GLN    44      65.393  55.143  63.246  1.00  3.90
ATOM    697 1HE2 GLN    44      65.512  56.041  63.699  1.00  3.90
ATOM    698 2HE2 GLN    44      65.956  54.349  63.511  1.00  3.90
ATOM    699  C   GLN    44      59.743  54.783  61.442  1.00  3.90
ATOM    700  O   GLN    44      59.011  53.877  61.801  1.00  3.90
ATOM    701  N   GLU    45      59.338  55.923  60.879  1.00  5.26
ATOM    702  H   GLU    45      60.094  56.513  60.546  1.00  5.26
ATOM    703  CA  GLU    45      58.013  56.520  60.742  1.00  5.26
ATOM    704  HA  GLU    45      58.217  57.553  60.461  1.00  5.26
ATOM    705  CB  GLU    45      57.261  55.894  59.578  1.00  5.26
ATOM    706  HB1 GLU    45      56.705  55.043  59.955  1.00  5.26
ATOM    707  HB2 GLU    45      57.946  55.580  58.790  1.00  5.26
ATOM    708  CG  GLU    45      56.282  56.924  59.043  1.00  5.26
ATOM    709  HG1 GLU    45      55.747  57.282  59.911  1.00  5.26
ATOM    710  HG2 GLU    45      55.588  56.429  58.363  1.00  5.26
ATOM    711  CD  GLU    45      56.947  58.113  58.338  1.00  5.26
ATOM    712  OE1 GLU    45      56.623  59.292  58.621  1.00  5.26
ATOM    713  OE2 GLU    45      57.745  57.882  57.412  1.00  5.26
ATOM    714  C   GLU    45      57.193  56.638  62.029  1.00  5.26
ATOM    715  O   GLU    45      56.749  57.732  62.379  1.00  5.26
ATOM    716  N   CYS    46      57.149  55.569  62.814  1.00  6.80
ATOM    717  H   CYS    46      57.403  54.684  62.378  1.00  6.80
ATOM    718  CA  CYS    46      57.173  55.543  64.270  1.00  6.80
ATOM    719  HA  CYS    46      56.282  55.041  64.641  1.00  6.80
ATOM    720  CB  CYS    46      58.420  54.755  64.687  1.00  6.80
ATOM    721  HB1 CYS    46      59.334  55.274  64.398  1.00  6.80
ATOM    722  HB2 CYS    46      58.412  53.810  64.194  1.00  6.80
ATOM    723  SG  CYS    46      58.320  54.638  66.485  1.00  6.80
ATOM    724  HG  CYS    46      59.480  54.017  66.732  1.00  6.80
ATOM    725  C   CYS    46      57.330  56.881  65.007  1.00  6.80
ATOM    726  O   CYS    46      56.576  57.269  65.899  1.00  6.80
ATOM    727  N   ASP    47      58.469  57.457  64.660  1.00  9.38
ATOM    728  H   ASP    47      58.904  57.020  63.863  1.00  9.38
ATOM    729  CA  ASP    47      59.351  58.325  65.385  1.00  9.38
ATOM    730  HA  ASP    47      58.825  59.263  65.515  1.00  9.38
ATOM    731  CB  ASP    47      59.823  57.858  66.776  1.00  9.38
ATOM    732  HB1 ASP    47      60.858  58.167  66.917  1.00  9.38
ATOM    733  HB2 ASP    47      59.802  56.779  66.867  1.00  9.38
ATOM    734  CG  ASP    47      59.055  58.543  67.901  1.00  9.38
ATOM    735  OD1 ASP    47      59.014  59.798  67.870  1.00  9.38
ATOM    736  OD2 ASP    47      58.577  57.833  68.816  1.00  9.38
ATOM    737  C   ASP    47      60.505  58.573  64.447  1.00  9.38
ATOM    738  O   ASP    47      61.561  57.956  64.543  1.00  9.38
ATOM    739  N   TRP    48      60.165  59.384  63.456  1.00 11.11
ATOM    740  H   TRP    48      59.171  59.533  63.382  1.00 11.11
ATOM    741  CA  TRP    48      60.943  60.411  62.784  1.00 11.11
ATOM    742  HA  TRP    48      60.840  60.274  61.709  1.00 11.11
ATOM    743  CB  TRP    48      60.320  61.753  63.211  1.00 11.11
ATOM    744  HB1 TRP    48      59.240  61.685  63.112  1.00 11.11
ATOM    745  HB2 TRP    48      60.691  62.518  62.529  1.00 11.11
ATOM    746  CG  TRP    48      60.627  62.237  64.607  1.00 11.11
ATOM    747  CD1 TRP    48      59.999  61.842  65.737  1.00 11.11
ATOM    748  HD1 TRP    48      59.179  61.145  65.789  1.00 11.11
ATOM    749  NE1 TRP    48      60.584  62.425  66.838  1.00 11.11
ATOM    750  HE1 TRP    48      60.295  62.207  67.782  1.00 11.11
ATOM    751  CE2 TRP    48      61.611  63.267  66.478  1.00 11.11
ATOM    752  CZ2 TRP    48      62.502  64.057  67.221  1.00 11.11
ATOM    753  HZ2 TRP    48      62.449  64.065  68.299  1.00 11.11
ATOM    754  CH2 TRP    48      63.467  64.820  66.542  1.00 11.11
ATOM    755  HH2 TRP    48      64.174  65.424  67.094  1.00 11.11
ATOM    756  CZ3 TRP    48      63.516  64.790  65.136  1.00 11.11
ATOM    757  HZ3 TRP    48      64.255  65.377  64.609  1.00 11.11
ATOM    758  CE3 TRP    48      62.618  63.986  64.403  1.00 11.11
ATOM    759  HE3 TRP    48      62.682  63.954  63.325  1.00 11.11
ATOM    760  CD2 TRP    48      61.647  63.192  65.053  1.00 11.11
ATOM    761  C   TRP    48      62.435  60.618  63.064  1.00 11.11
ATOM    762  O   TRP    48      63.056  61.310  62.268  1.00 11.11
ATOM    763  N   GLU    49      63.021  60.105  64.140  1.00 11.65
ATOM    764  H   GLU    49      62.473  59.532  64.765  1.00 11.65
ATOM    765  CA  GLU    49      64.453  59.944  64.167  1.00 11.65
ATOM    766  HA  GLU    49      64.795  59.907  63.134  1.00 11.65
ATOM    767  CB  GLU    49      65.158  61.149  64.831  1.00 11.65
ATOM    768  HB1 GLU    49      65.330  60.941  65.887  1.00 11.65
ATOM    769  HB2 GLU    49      64.506  62.020  64.783  1.00 11.65
ATOM    770  CG  GLU    49      66.494  61.552  64.172  1.00 11.65
ATOM    771  HG1 GLU    49      66.999  62.262  64.831  1.00 11.65
ATOM    772  HG2 GLU    49      66.279  62.089  63.248  1.00 11.65
ATOM    773  CD  GLU    49      67.435  60.374  63.870  1.00 11.65
ATOM    774  OE1 GLU    49      68.240  59.986  64.741  1.00 11.65
ATOM    775  OE2 GLU    49      67.356  59.773  62.775  1.00 11.65
ATOM    776  C   GLU    49      64.944  58.647  64.760  1.00 11.65
ATOM    777  O   GLU    49      65.556  57.859  64.038  1.00 11.65
ATOM    778  N   GLU    50      64.609  58.358  66.015  1.00 10.12
ATOM    779  H   GLU    50      64.023  58.988  66.540  1.00 10.12
ATOM    780  CA  GLU    50      64.886  57.040  66.555  1.00 10.12
ATOM    781  HA  GLU    50      65.415  56.510  65.780  1.00 10.12
ATOM    782  CB  GLU    50      65.840  57.028  67.758  1.00 10.12
ATOM    783  HB1 GLU    50      65.308  57.302  68.670  1.00 10.12
ATOM    784  HB2 GLU    50      66.630  57.760  67.586  1.00 10.12
ATOM    785  CG  GLU    50      66.500  55.641  67.928  1.00 10.12
ATOM    786  HG1 GLU    50      65.757  54.951  68.336  1.00 10.12
ATOM    787  HG2 GLU    50      67.316  55.717  68.651  1.00 10.12
ATOM    788  CD  GLU    50      67.034  55.084  66.592  1.00 10.12
ATOM    789  OE1 GLU    50      67.948  55.701  66.003  1.00 10.12
ATOM    790  OE2 GLU    50      66.380  54.171  66.040  1.00 10.12
ATOM    791  C   GLU    50      63.600  56.269  66.701  1.00 10.12
ATOM    792  O   GLU    50      62.778  56.544  67.576  1.00 10.12
ATOM    793  N   ILE    51      63.461  55.294  65.795  1.00  8.55
ATOM    794  H   ILE    51      64.251  55.099  65.189  1.00  8.55
ATOM    795  CA  ILE    51      62.289  54.442  65.693  1.00  8.55
ATOM    796  HA  ILE    51      61.442  55.044  65.375  1.00  8.55
ATOM    797  CB  ILE    51      62.541  53.260  64.709  1.00  8.55
ATOM    798  HB  ILE    51      62.903  53.684  63.793  1.00  8.55
ATOM    799  CG2 ILE    51      63.622  52.260  65.164  1.00  8.55
ATOM    800 1HG2 ILE    51      63.989  51.701  64.304  1.00  8.55
ATOM    801 2HG2 ILE    51      64.474  52.787  65.584  1.00  8.55
ATOM    802 3HG2 ILE    51      63.232  51.564  65.900  1.00  8.55
ATOM    803  CG1 ILE    51      61.247  52.519  64.333  1.00  8.55
ATOM    804 1HG1 ILE    51      60.559  53.242  63.912  1.00  8.55
ATOM    805 2HG1 ILE    51      60.784  52.118  65.227  1.00  8.55
ATOM    806  CD1 ILE    51      61.416  51.381  63.308  1.00  8.55
ATOM    807  HD1 ILE    51      62.021  50.572  63.710  1.00  8.55
ATOM    808  HD2 ILE    51      60.432  50.993  63.048  1.00  8.55
ATOM    809  HD3 ILE    51      61.918  51.729  62.408  1.00  8.55
ATOM    810  C   ILE    51      61.944  53.878  67.042  1.00  8.55
ATOM    811  O   ILE    51      60.782  53.645  67.311  1.00  8.55
ATOM    812  N   SER    52      62.925  53.623  67.901  1.00  8.33
ATOM    813  H   SER    52      63.871  53.875  67.648  1.00  8.33
ATOM    814  CA  SER    52      62.661  53.059  69.212  1.00  8.33
ATOM    815  HA  SER    52      63.621  52.802  69.657  1.00  8.33
ATOM    816  CB  SER    52      62.008  54.115  70.124  1.00  8.33
ATOM    817  HB1 SER    52      61.935  53.714  71.136  1.00  8.33
ATOM    818  HB2 SER    52      61.001  54.341  69.771  1.00  8.33
ATOM    819  OG  SER    52      62.769  55.307  70.165  1.00  8.33
ATOM    820  HG  SER    52      62.645  55.793  69.330  1.00  8.33
ATOM    821  C   SER    52      61.831  51.769  69.185  1.00  8.33
ATOM    822  O   SER    52      61.324  51.386  70.235  1.00  8.33
ATOM    823  N   VAL    53      61.677  51.162  67.989  1.00  8.03
ATOM    824  H   VAL    53      62.267  51.536  67.263  1.00  8.03
ATOM    825  CA  VAL    53      60.473  50.463  67.493  1.00  8.03
ATOM    826  HA  VAL    53      59.788  51.187  67.052  1.00  8.03
ATOM    827  CB  VAL    53      60.830  49.422  66.396  1.00  8.03
ATOM    828  HB  VAL    53      61.041  49.991  65.508  1.00  8.03
ATOM    829  CG1 VAL    53      62.091  48.581  66.662  1.00  8.03
ATOM    830 1HG1 VAL    53      62.261  47.904  65.826  1.00  8.03
ATOM    831 2HG1 VAL    53      62.964  49.223  66.765  1.00  8.03
ATOM    832 3HG1 VAL    53      61.973  47.995  67.573  1.00  8.03
ATOM    833  CG2 VAL    53      59.689  48.468  66.021  1.00  8.03
ATOM    834 1HG2 VAL    53      59.875  48.036  65.035  1.00  8.03
ATOM    835 2HG2 VAL    53      59.616  47.651  66.741  1.00  8.03
ATOM    836 3HG2 VAL    53      58.743  48.988  65.995  1.00  8.03
ATOM    837  C   VAL    53      59.754  49.793  68.658  1.00  8.03
ATOM    838  O   VAL    53      60.054  48.674  69.079  1.00  8.03
ATOM    839  N   LYS    54      58.790  50.529  69.189  1.00  9.16
ATOM    840  H   LYS    54      58.615  51.416  68.739  1.00  9.16
ATOM    841  CA  LYS    54      57.787  50.097  70.154  1.00  9.16
ATOM    842  HA  LYS    54      58.316  49.600  70.968  1.00  9.16
ATOM    843  CB  LYS    54      57.090  51.355  70.741  1.00  9.16
ATOM    844  HB1 LYS    54      56.573  51.064  71.657  1.00  9.16
ATOM    845  HB2 LYS    54      56.342  51.670  70.028  1.00  9.16
ATOM    846  CG  LYS    54      58.003  52.574  71.034  1.00  9.16
ATOM    847  HG1 LYS    54      58.438  52.928  70.099  1.00  9.16
ATOM    848  HG2 LYS    54      58.821  52.269  71.689  1.00  9.16
ATOM    849  CD  LYS    54      57.248  53.752  71.691  1.00  9.16
ATOM    850  HD1 LYS    54      57.136  53.534  72.753  1.00  9.16
ATOM    851  HD2 LYS    54      56.248  53.829  71.267  1.00  9.16
ATOM    852  CE  LYS    54      57.971  55.109  71.535  1.00  9.16
ATOM    853  HE1 LYS    54      59.045  54.921  71.461  1.00  9.16
ATOM    854  HE2 LYS    54      57.797  55.711  72.431  1.00  9.16
ATOM    855  NZ  LYS    54      57.515  55.873  70.341  1.00  9.16
ATOM    856  HZ1 LYS    54      58.152  56.619  70.060  1.00  9.16
ATOM    857  HZ2 LYS    54      57.443  55.267  69.529  1.00  9.16
ATOM    858  HZ3 LYS    54      56.612  56.314  70.456  1.00  9.16
ATOM    859  C   LYS    54      56.805  49.055  69.561  1.00  9.16
ATOM    860  O   LYS    54      55.602  49.109  69.799  1.00  9.16
ATOM    861  N   GLY    55      57.315  48.141  68.727  1.00  9.70
ATOM    862  H   GLY    55      58.321  48.144  68.663  1.00  9.70
ATOM    863  CA  GLY    55      56.618  47.240  67.806  1.00  9.70
ATOM    864  HA1 GLY    55      56.172  46.434  68.383  1.00  9.70
ATOM    865  HA2 GLY    55      57.371  46.775  67.171  1.00  9.70
ATOM    866  C   GLY    55      55.585  47.894  66.868  1.00  9.70
ATOM    867  O   GLY    55      55.944  48.525  65.848  1.00  9.70
ATOM    868  N   PRO    56      54.280  47.770  67.194  1.00  8.95
ATOM    869  CD  PRO    56      53.719  46.933  68.253  1.00  8.95
ATOM    870  HD1 PRO    56      54.211  47.094  69.212  1.00  8.95
ATOM    871  HD2 PRO    56      53.802  45.888  67.956  1.00  8.95
ATOM    872  CG  PRO    56      52.244  47.314  68.361  1.00  8.95
ATOM    873  HG1 PRO    56      52.136  48.141  69.063  1.00  8.95
ATOM    874  HG2 PRO    56      51.625  46.470  68.661  1.00  8.95
ATOM    875  CB  PRO    56      51.913  47.794  66.953  1.00  8.95
ATOM    876  HB1 PRO    56      51.050  48.462  66.931  1.00  8.95
ATOM    877  HB2 PRO    56      51.742  46.933  66.302  1.00  8.95
ATOM    878  CA  PRO    56      53.211  48.493  66.519  1.00  8.95
ATOM    879  HA  PRO    56      53.316  48.384  65.439  1.00  8.95
ATOM    880  C   PRO    56      53.176  50.002  66.828  1.00  8.95
ATOM    881  O   PRO    56      52.273  50.720  66.423  1.00  8.95
ATOM    882  N   ASN    57      54.204  50.496  67.529  1.00  8.20
ATOM    883  H   ASN    57      54.803  49.850  68.025  1.00  8.20
ATOM    884  CA  ASN    57      54.835  51.741  67.137  1.00  8.20
ATOM    885  HA  ASN    57      54.355  52.066  66.217  1.00  8.20
ATOM    886  CB  ASN    57      54.509  52.818  68.143  1.00  8.20
ATOM    887  HB1 ASN    57      54.575  52.421  69.149  1.00  8.20
ATOM    888  HB2 ASN    57      53.489  53.143  67.958  1.00  8.20
ATOM    889  CG  ASN    57      55.483  53.957  68.011  1.00  8.20
ATOM    890  OD1 ASN    57      56.465  53.979  68.708  1.00  8.20
ATOM    891  ND2 ASN    57      55.220  54.936  67.179  1.00  8.20
ATOM    892 1HD2 ASN    57      54.407  54.944  66.581  1.00  8.20
ATOM    893 2HD2 ASN    57      55.842  55.737  67.167  1.00  8.20
ATOM    894  C   ASN    57      56.299  51.549  66.757  1.00  8.20
ATOM    895  O   ASN    57      56.979  50.688  67.259  1.00  8.20
ATOM    896  N   GLY    58      56.750  52.259  65.744  1.00  7.07
ATOM    897  H   GLY    58      56.240  53.071  65.436  1.00  7.07
ATOM    898  CA  GLY    58      57.653  51.688  64.749  1.00  7.07
ATOM    899  HA1 GLY    58      57.927  50.692  64.990  1.00  7.07
ATOM    900  HA2 GLY    58      58.524  52.324  64.549  1.00  7.07
ATOM    901  C   GLY    58      56.791  51.656  63.536  1.00  7.07
ATOM    902  O   GLY    58      56.544  52.686  62.920  1.00  7.07
ATOM    903  N   GLU    59      56.061  50.550  63.450  1.00  5.24
ATOM    904  H   GLU    59      56.257  49.768  64.070  1.00  5.24
ATOM    905  CA  GLU    59      54.977  50.487  62.484  1.00  5.24
ATOM    906  HA  GLU    59      55.073  51.289  61.770  1.00  5.24
ATOM    907  CB  GLU    59      55.189  49.279  61.648  1.00  5.24
ATOM    908  HB1 GLU    59      54.308  49.247  61.065  1.00  5.24
ATOM    909  HB2 GLU    59      55.389  48.441  62.315  1.00  5.24
ATOM    910  CG  GLU    59      56.300  49.452  60.604  1.00  5.24
ATOM    911  HG1 GLU    59      55.937  50.172  59.873  1.00  5.24
ATOM    912  HG2 GLU    59      56.318  48.503  60.091  1.00  5.24
ATOM    913  CD  GLU    59      57.668  49.848  61.126  1.00  5.24
ATOM    914  OE1 GLU    59      58.319  49.057  61.866  1.00  5.24
ATOM    915  OE2 GLU    59      58.196  50.911  60.728  1.00  5.24
ATOM    916  C   GLU    59      53.683  50.813  63.201  1.00  5.24
ATOM    917  O   GLU    59      52.708  50.057  63.246  1.00  5.24
ATOM    918  N   SER    60      53.687  52.027  63.782  1.00  3.95
ATOM    919  H   SER    60      54.582  52.502  63.681  1.00  3.95
ATOM    920  CA  SER    60      52.484  52.846  63.877  1.00  3.95
ATOM    921  HA  SER    60      51.649  52.178  64.093  1.00  3.95
ATOM    922  CB  SER    60      52.525  53.892  64.983  1.00  3.95
ATOM    923  HB1 SER    60      52.519  53.392  65.948  1.00  3.95
ATOM    924  HB2 SER    60      51.629  54.511  64.932  1.00  3.95
ATOM    925  OG  SER    60      53.663  54.705  64.854  1.00  3.95
ATOM    926  HG  SER    60      53.691  55.008  63.933  1.00  3.95
ATOM    927  C   SER    60      52.260  53.466  62.516  1.00  3.95
ATOM    928  O   SER    60      52.920  54.438  62.179  1.00  3.95
ATOM    929  N   SER    61      51.386  52.836  61.730  1.00  2.67
ATOM    930  H   SER    61      50.909  52.031  62.106  1.00  2.67
ATOM    931  CA  SER    61      51.371  52.973  60.276  1.00  2.67
ATOM    932  HA  SER    61      52.383  52.753  59.930  1.00  2.67
ATOM    933  CB  SER    61      50.499  51.886  59.636  1.00  2.67
ATOM    934  HB1 SER    61      49.457  52.065  59.904  1.00  2.67
ATOM    935  HB2 SER    61      50.814  50.948  60.068  1.00  2.67
ATOM    936  OG  SER    61      50.645  51.843  58.234  1.00  2.67
ATOM    937  HG  SER    61      51.457  51.352  57.984  1.00  2.67
ATOM    938  C   SER    61      50.999  54.326  59.687  1.00  2.67
ATOM    939  O   SER    61      49.824  54.651  59.490  1.00  2.67
ATOM    940  N   VAL    62      52.013  55.174  59.512  1.00  2.41
ATOM    941  H   VAL    62      52.944  54.841  59.721  1.00  2.41
ATOM    942  CA  VAL    62      51.789  56.617  59.548  1.00  2.41
ATOM    943  HA  VAL    62      50.897  56.845  58.965  1.00  2.41
ATOM    944  CB  VAL    62      51.528  57.055  61.041  1.00  2.41
ATOM    945  HB  VAL    62      52.396  56.783  61.639  1.00  2.41
ATOM    946  CG1 VAL    62      51.367  58.570  61.200  1.00  2.41
ATOM    947 1HG1 VAL    62      50.653  58.807  61.977  1.00  2.41
ATOM    948 2HG1 VAL    62      52.321  59.004  61.489  1.00  2.41
ATOM    949 3HG1 VAL    62      51.055  58.981  60.243  1.00  2.41
ATOM    950  CG2 VAL    62      50.288  56.478  61.760  1.00  2.41
ATOM    951 1HG2 VAL    62      50.195  56.886  62.767  1.00  2.41
ATOM    952 2HG2 VAL    62      49.389  56.699  61.184  1.00  2.41
ATOM    953 3HG2 VAL    62      50.373  55.406  61.887  1.00  2.41
ATOM    954  C   VAL    62      52.935  57.445  58.973  1.00  2.41
ATOM    955  O   VAL    62      53.644  58.123  59.713  1.00  2.41
ATOM    956  N   ILE    63      53.072  57.515  57.652  1.00  2.00
ATOM    957  H   ILE    63      52.427  56.997  57.066  1.00  2.00
ATOM    958  CA  ILE    63      53.799  58.631  57.034  1.00  2.00
ATOM    959  HA  ILE    63      54.846  58.562  57.268  1.00  2.00
ATOM    960  CB  ILE    63      53.650  58.599  55.501  1.00  2.00
ATOM    961  HB  ILE    63      52.587  58.644  55.264  1.00  2.00
ATOM    962  CG2 ILE    63      54.278  59.887  54.929  1.00  2.00
ATOM    963 1HG2 ILE    63      55.137  60.171  55.522  1.00  2.00
ATOM    964 2HG2 ILE    63      54.598  59.757  53.908  1.00  2.00
ATOM    965 3HG2 ILE    63      53.549  60.697  54.971  1.00  2.00
ATOM    966  CG1 ILE    63      54.189  57.295  54.873  1.00  2.00
ATOM    967 1HG1 ILE    63      53.953  57.296  53.816  1.00  2.00
ATOM    968 2HG1 ILE    63      53.663  56.438  55.296  1.00  2.00
ATOM    969  CD1 ILE    63      55.692  57.062  55.024  1.00  2.00
ATOM    970  HD1 ILE    63      56.017  56.330  54.286  1.00  2.00
ATOM    971  HD2 ILE    63      56.244  57.979  54.850  1.00  2.00
ATOM    972  HD3 ILE    63      55.908  56.686  56.021  1.00  2.00
ATOM    973  C   ILE    63      53.231  59.939  57.572  1.00  2.00
ATOM    974  O   ILE    63      52.026  60.155  57.412  1.00  2.00
ATOM    975  N   HIS    64      54.030  60.850  58.149  1.00  2.32
ATOM    976  H   HIS    64      54.999  60.622  58.362  1.00  2.32
ATOM    977  CA  HIS    64      53.480  62.161  58.451  1.00  2.32
ATOM    978  HA  HIS    64      52.418  62.073  58.682  1.00  2.32
ATOM    979  CB  HIS    64      54.191  62.706  59.696  1.00  2.32
ATOM    980  HB1 HIS    64      55.115  63.150  59.355  1.00  2.32
ATOM    981  HB2 HIS    64      54.430  61.874  60.360  1.00  2.32
ATOM    982  CG  HIS    64      53.522  63.764  60.541  1.00  2.32
ATOM    983  ND1 HIS    64      54.088  64.272  61.712  1.00  2.32
ATOM    984  CE1 HIS    64      53.288  65.261  62.123  1.00  2.32
ATOM    985  HE1 HIS    64      53.488  65.893  62.980  1.00  2.32
ATOM    986  NE2 HIS    64      52.215  65.349  61.319  1.00  2.32
ATOM    987  HE2 HIS    64      51.461  66.015  61.410  1.00  2.32
ATOM    988  CD2 HIS    64      52.342  64.413  60.318  1.00  2.32
ATOM    989  HD2 HIS    64      51.658  64.259  59.498  1.00  2.32
ATOM    990  C   HIS    64      53.660  63.103  57.251  1.00  2.32
ATOM    991  O   HIS    64      54.636  63.054  56.494  1.00  2.32
ATOM    992  N   ASP    65      52.716  64.024  57.141  1.00  2.62
ATOM    993  H   ASP    65      51.852  63.865  57.649  1.00  2.62
ATOM    994  CA  ASP    65      52.872  65.320  56.517  1.00  2.62
ATOM    995  HA  ASP    65      53.894  65.422  56.146  1.00  2.62
ATOM    996  CB  ASP    65      51.918  65.473  55.338  1.00  2.62
ATOM    997  HB1 ASP    65      50.892  65.442  55.691  1.00  2.62
ATOM    998  HB2 ASP    65      52.059  64.658  54.633  1.00  2.62
ATOM    999  CG  ASP    65      52.188  66.812  54.669  1.00  2.62
ATOM   1000  OD1 ASP    65      53.316  67.013  54.169  1.00  2.62
ATOM   1001  OD2 ASP    65      51.280  67.669  54.622  1.00  2.62
ATOM   1002  C   ASP    65      52.612  66.395  57.559  1.00  2.62
ATOM   1003  O   ASP    65      51.463  66.649  57.940  1.00  2.62
ATOM   1004  N   ARG    66      53.701  67.020  58.016  1.00  2.79
ATOM   1005  H   ARG    66      54.602  66.721  57.652  1.00  2.79
ATOM   1006  CA  ARG    66      53.691  68.045  59.061  1.00  2.79
ATOM   1007  HA  ARG    66      53.499  67.567  60.023  1.00  2.79
ATOM   1008  CB  ARG    66      55.092  68.698  59.091  1.00  2.79
ATOM   1009  HB1 ARG    66      55.312  69.183  58.138  1.00  2.79
ATOM   1010  HB2 ARG    66      55.830  67.905  59.217  1.00  2.79
ATOM   1011  CG  ARG    66      55.277  69.711  60.234  1.00  2.79
ATOM   1012  HG1 ARG    66      56.341  69.808  60.431  1.00  2.79
ATOM   1013  HG2 ARG    66      54.805  69.309  61.132  1.00  2.79
ATOM   1014  CD  ARG    66      54.764  71.134  59.975  1.00  2.79
ATOM   1015  HD1 ARG    66      53.790  71.139  59.505  1.00  2.79
ATOM   1016  HD2 ARG    66      55.453  71.641  59.297  1.00  2.79
ATOM   1017  NE  ARG    66      54.667  71.875  61.236  1.00  2.79
ATOM   1018  HE  ARG    66      55.492  72.378  61.555  1.00  2.79
ATOM   1019  CZ  ARG    66      53.683  71.856  62.113  1.00  2.79
ATOM   1020  NH1 ARG    66      52.571  71.196  61.920  1.00  2.79
ATOM   1021 1HH1 ARG    66      52.451  70.635  61.088  1.00  2.79
ATOM   1022 2HH1 ARG    66      51.842  71.239  62.603  1.00  2.79
ATOM   1023  NH2 ARG    66      53.821  72.527  63.219  1.00  2.79
ATOM   1024 1HH2 ARG    66      54.730  72.983  63.356  1.00  2.79
ATOM   1025 2HH2 ARG    66      53.124  72.562  63.932  1.00  2.79
ATOM   1026  C   ARG    66      52.618  69.092  58.832  1.00  2.79
ATOM   1027  O   ARG    66      51.823  69.367  59.727  1.00  2.79
ATOM   1028  N   LYS    67      52.646  69.733  57.658  1.00  3.20
ATOM   1029  H   LYS    67      53.293  69.387  56.962  1.00  3.20
ATOM   1030  CA  LYS    67      51.937  71.000  57.405  1.00  3.20
ATOM   1031  HA  LYS    67      51.949  71.581  58.328  1.00  3.20
ATOM   1032  CB  LYS    67      52.678  71.865  56.361  1.00  3.20
ATOM   1033  HB1 LYS    67      53.694  72.052  56.716  1.00  3.20
ATOM   1034  HB2 LYS    67      52.177  72.835  56.333  1.00  3.20
ATOM   1035  CG  LYS    67      52.746  71.345  54.914  1.00  3.20
ATOM   1036  HG1 LYS    67      53.032  72.184  54.277  1.00  3.20
ATOM   1037  HG2 LYS    67      51.757  71.008  54.598  1.00  3.20
ATOM   1038  CD  LYS    67      53.765  70.216  54.704  1.00  3.20
ATOM   1039  HD1 LYS    67      53.422  69.333  55.236  1.00  3.20
ATOM   1040  HD2 LYS    67      54.741  70.499  55.103  1.00  3.20
ATOM   1041  CE  LYS    67      53.902  69.841  53.225  1.00  3.20
ATOM   1042  HE1 LYS    67      52.913  69.806  52.764  1.00  3.20
ATOM   1043  HE2 LYS    67      54.334  68.836  53.173  1.00  3.20
ATOM   1044  NZ  LYS    67      54.796  70.763  52.493  1.00  3.20
ATOM   1045  HZ1 LYS    67      54.979  70.414  51.551  1.00  3.20
ATOM   1046  HZ2 LYS    67      54.499  71.722  52.480  1.00  3.20
ATOM   1047  HZ3 LYS    67      55.740  70.674  52.867  1.00  3.20
ATOM   1048  C   LYS    67      50.443  70.857  57.109  1.00  3.20
ATOM   1049  O   LYS    67      49.733  71.853  57.113  1.00  3.20
ATOM   1050  N   SER    68      49.965  69.625  56.965  1.00  3.51
ATOM   1051  H   SER    68      50.628  68.873  56.864  1.00  3.51
ATOM   1052  CA  SER    68      48.533  69.284  56.973  1.00  3.51
ATOM   1053  HA  SER    68      47.937  70.193  57.066  1.00  3.51
ATOM   1054  CB  SER    68      48.134  68.592  55.657  1.00  3.51
ATOM   1055  HB1 SER    68      47.066  68.737  55.486  1.00  3.51
ATOM   1056  HB2 SER    68      48.327  67.521  55.742  1.00  3.51
ATOM   1057  OG  SER    68      48.867  69.078  54.546  1.00  3.51
ATOM   1058  HG  SER    68      49.752  68.681  54.612  1.00  3.51
ATOM   1059  C   SER    68      48.174  68.377  58.166  1.00  3.51
ATOM   1060  O   SER    68      47.068  67.852  58.231  1.00  3.51
ATOM   1061  N   GLY    69      49.146  68.113  59.055  1.00  3.26
ATOM   1062  H   GLY    69      50.024  68.600  58.937  1.00  3.26
ATOM   1063  CA  GLY    69      49.136  67.092  60.115  1.00  3.26
ATOM   1064  HA1 GLY    69      48.434  67.411  60.886  1.00  3.26
ATOM   1065  HA2 GLY    69      50.130  67.061  60.556  1.00  3.26
ATOM   1066  C   GLY    69      48.759  65.658  59.725  1.00  3.26
ATOM   1067  O   GLY    69      48.528  64.820  60.596  1.00  3.26
ATOM   1068  N   LYS    70      48.692  65.386  58.422  1.00  3.03
ATOM   1069  H   LYS    70      49.024  66.111  57.807  1.00  3.03
ATOM   1070  CA  LYS    70      48.067  64.196  57.828  1.00  3.03
ATOM   1071  HA  LYS    70      47.079  64.050  58.267  1.00  3.03
ATOM   1072  CB  LYS    70      47.923  64.520  56.328  1.00  3.03
ATOM   1073  HB1 LYS    70      48.876  64.892  55.964  1.00  3.03
ATOM   1074  HB2 LYS    70      47.191  65.322  56.214  1.00  3.03
ATOM   1075  CG  LYS    70      47.514  63.355  55.426  1.00  3.03
ATOM   1076  HG1 LYS    70      46.491  63.061  55.664  1.00  3.03
ATOM   1077  HG2 LYS    70      48.190  62.517  55.590  1.00  3.03
ATOM   1078  CD  LYS    70      47.611  63.747  53.948  1.00  3.03
ATOM   1079  HD1 LYS    70      48.629  64.074  53.725  1.00  3.03
ATOM   1080  HD2 LYS    70      46.911  64.554  53.727  1.00  3.03
ATOM   1081  CE  LYS    70      47.278  62.518  53.106  1.00  3.03
ATOM   1082  HE1 LYS    70      46.232  62.237  53.258  1.00  3.03
ATOM   1083  HE2 LYS    70      47.882  61.669  53.444  1.00  3.03
ATOM   1084  NZ  LYS    70      47.540  62.722  51.667  1.00  3.03
ATOM   1085  HZ1 LYS    70      47.310  61.835  51.208  1.00  3.03
ATOM   1086  HZ2 LYS    70      46.947  63.410  51.238  1.00  3.03
ATOM   1087  HZ3 LYS    70      48.525  62.831  51.457  1.00  3.03
ATOM   1088  C   LYS    70      48.907  62.960  58.093  1.00  3.03
ATOM   1089  O   LYS    70      50.129  63.051  58.069  1.00  3.03
ATOM   1090  N   LYS    71      48.279  61.803  58.309  1.00  2.64
ATOM   1091  H   LYS    71      47.271  61.792  58.305  1.00  2.64
ATOM   1092  CA  LYS    71      48.973  60.596  58.778  1.00  2.64
ATOM   1093  HA  LYS    71      50.031  60.694  58.542  1.00  2.64
ATOM   1094  CB  LYS    71      48.884  60.588  60.329  1.00  2.64
ATOM   1095  HB1 LYS    71      48.970  59.567  60.692  1.00  2.64
ATOM   1096  HB2 LYS    71      47.907  60.953  60.651  1.00  2.64
ATOM   1097  CG  LYS    71      50.007  61.494  60.930  1.00  2.64
ATOM   1098  HG1 LYS    71      49.845  62.517  60.599  1.00  2.64
ATOM   1099  HG2 LYS    71      50.966  61.187  60.518  1.00  2.64
ATOM   1100  CD  LYS    71      50.129  61.549  62.468  1.00  2.64
ATOM   1101  HD1 LYS    71      50.021  60.563  62.910  1.00  2.64
ATOM   1102  HD2 LYS    71      49.293  62.143  62.841  1.00  2.64
ATOM   1103  CE  LYS    71      51.440  62.201  62.977  1.00  2.64
ATOM   1104  HE1 LYS    71      51.347  62.337  64.060  1.00  2.64
ATOM   1105  HE2 LYS    71      51.530  63.192  62.526  1.00  2.64
ATOM   1106  NZ  LYS    71      52.688  61.427  62.704  1.00  2.64
ATOM   1107  HZ1 LYS    71      53.511  61.891  63.099  1.00  2.64
ATOM   1108  HZ2 LYS    71      52.677  60.510  63.127  1.00  2.64
ATOM   1109  HZ3 LYS    71      52.875  61.314  61.718  1.00  2.64
ATOM   1110  C   LYS    71      48.542  59.351  58.007  1.00  2.64
ATOM   1111  O   LYS    71      47.483  58.808  58.284  1.00  2.64
ATOM   1112  N   PHE    72      49.303  59.009  56.958  1.00  2.21
ATOM   1113  H   PHE    72      50.232  59.411  56.883  1.00  2.21
ATOM   1114  CA  PHE    72      48.822  58.192  55.830  1.00  2.21
ATOM   1115  HA  PHE    72      47.921  57.691  56.188  1.00  2.21
ATOM   1116  CB  PHE    72      48.341  59.078  54.672  1.00  2.21
ATOM   1117  HB1 PHE    72      48.615  58.611  53.726  1.00  2.21
ATOM   1118  HB2 PHE    72      48.849  60.043  54.703  1.00  2.21
ATOM   1119  CG  PHE    72      46.830  59.294  54.693  1.00  2.21
ATOM   1120  CD1 PHE    72      45.986  58.518  53.877  1.00  2.21
ATOM   1121  HD1 PHE    72      46.402  57.756  53.242  1.00  2.21
ATOM   1122  CE1 PHE    72      44.596  58.728  53.877  1.00  2.21
ATOM   1123  HE1 PHE    72      43.960  58.138  53.232  1.00  2.21
ATOM   1124  CZ  PHE    72      44.032  59.699  54.720  1.00  2.21
ATOM   1125  HZ  PHE    72      42.963  59.854  54.728  1.00  2.21
ATOM   1126  CE2 PHE    72      44.860  60.444  55.575  1.00  2.21
ATOM   1127  HE2 PHE    72      44.421  61.161  56.252  1.00  2.21
ATOM   1128  CD2 PHE    72      46.251  60.233  55.566  1.00  2.21
ATOM   1129  HD2 PHE    72      46.874  60.779  56.248  1.00  2.21
ATOM   1130  C   PHE    72      49.696  57.009  55.424  1.00  2.21
ATOM   1131  O   PHE    72      50.856  56.898  55.806  1.00  2.21
ATOM   1132  N   SER    73      49.083  56.072  54.700  1.00  2.16
ATOM   1133  H   SER    73      48.143  56.237  54.381  1.00  2.16
ATOM   1134  CA  SER    73      49.751  54.852  54.243  1.00  2.16
ATOM   1135  HA  SER    73      50.169  54.341  55.111  1.00  2.16
ATOM   1136  CB  SER    73      48.736  53.911  53.577  1.00  2.16
ATOM   1137  HB1 SER    73      47.943  53.684  54.290  1.00  2.16
ATOM   1138  HB2 SER    73      49.233  52.977  53.308  1.00  2.16
ATOM   1139  OG  SER    73      48.169  54.491  52.412  1.00  2.16
ATOM   1140  HG  SER    73      47.462  53.919  52.090  1.00  2.16
ATOM   1141  C   SER    73      50.890  55.161  53.279  1.00  2.16
ATOM   1142  O   SER    73      50.910  56.217  52.654  1.00  2.16
ATOM   1143  N   ILE    74      51.809  54.219  53.104  1.00  1.87
ATOM   1144  H   ILE    74      51.785  53.391  53.683  1.00  1.87
ATOM   1145  CA  ILE    74      52.923  54.368  52.167  1.00  1.87
ATOM   1146  HA  ILE    74      53.501  55.230  52.499  1.00  1.87
ATOM   1147  CB  ILE    74      53.856  53.140  52.269  1.00  1.87
ATOM   1148  HB  ILE    74      54.782  53.414  51.760  1.00  1.87
ATOM   1149  CG2 ILE    74      54.214  52.887  53.746  1.00  1.87
ATOM   1150 1HG2 ILE    74      54.389  53.833  54.250  1.00  1.87
ATOM   1151 2HG2 ILE    74      53.418  52.371  54.281  1.00  1.87
ATOM   1152 3HG2 ILE    74      55.110  52.274  53.804  1.00  1.87
ATOM   1153  CG1 ILE    74      53.366  51.827  51.617  1.00  1.87
ATOM   1154 1HG1 ILE    74      54.143  51.088  51.777  1.00  1.87
ATOM   1155 2HG1 ILE    74      53.287  51.973  50.540  1.00  1.87
ATOM   1156  CD1 ILE    74      52.055  51.203  52.122  1.00  1.87
ATOM   1157  HD1 ILE    74      51.850  50.301  51.544  1.00  1.87
ATOM   1158  HD2 ILE    74      52.140  50.923  53.171  1.00  1.87
ATOM   1159  HD3 ILE    74      51.220  51.886  51.993  1.00  1.87
ATOM   1160  C   ILE    74      52.484  54.685  50.723  1.00  1.87
ATOM   1161  O   ILE    74      53.003  55.618  50.103  1.00  1.87
ATOM   1162  N   GLU    75      51.451  54.000  50.229  1.00  2.18
ATOM   1163  H   GLU    75      51.129  53.193  50.741  1.00  2.18
ATOM   1164  CA  GLU    75      50.802  54.301  48.944  1.00  2.18
ATOM   1165  HA  GLU    75      51.481  54.115  48.109  1.00  2.18
ATOM   1166  CB  GLU    75      49.538  53.416  48.791  1.00  2.18
ATOM   1167  HB1 GLU    75      49.076  53.637  47.828  1.00  2.18
ATOM   1168  HB2 GLU    75      48.813  53.685  49.561  1.00  2.18
ATOM   1169  CG  GLU    75      49.741  51.904  48.902  1.00  2.18
ATOM   1170  HG1 GLU    75      48.787  51.408  48.707  1.00  2.18
ATOM   1171  HG2 GLU    75      50.040  51.658  49.923  1.00  2.18
ATOM   1172  CD  GLU    75      50.783  51.412  47.906  1.00  2.18
ATOM   1173  OE1 GLU    75      51.687  50.669  48.331  1.00  2.18
ATOM   1174  OE2 GLU    75      50.741  51.855  46.740  1.00  2.18
ATOM   1175  C   GLU    75      50.314  55.747  48.853  1.00  2.18
ATOM   1176  O   GLU    75      50.589  56.477  47.900  1.00  2.18
ATOM   1177  N   GLU    76      49.535  56.165  49.851  1.00  2.19
ATOM   1178  H   GLU    76      49.381  55.561  50.648  1.00  2.19
ATOM   1179  CA  GLU    76      48.801  57.415  49.778  1.00  2.19
ATOM   1180  HA  GLU    76      48.399  57.498  48.768  1.00  2.19
ATOM   1181  CB  GLU    76      47.602  57.347  50.731  1.00  2.19
ATOM   1182  HB1 GLU    76      47.953  57.442  51.757  1.00  2.19
ATOM   1183  HB2 GLU    76      47.147  56.361  50.630  1.00  2.19
ATOM   1184  CG  GLU    76      46.498  58.369  50.408  1.00  2.19
ATOM   1185  HG1 GLU    76      45.604  58.104  50.976  1.00  2.19
ATOM   1186  HG2 GLU    76      46.248  58.296  49.348  1.00  2.19
ATOM   1187  CD  GLU    76      46.892  59.804  50.754  1.00  2.19
ATOM   1188  OE1 GLU    76      46.440  60.767  50.093  1.00  2.19
ATOM   1189  OE2 GLU    76      47.710  60.006  51.677  1.00  2.19
ATOM   1190  C   GLU    76      49.732  58.612  49.972  1.00  2.19
ATOM   1191  O   GLU    76      49.595  59.631  49.298  1.00  2.19
ATOM   1192  N   ALA    77      50.768  58.446  50.787  1.00  1.83
ATOM   1193  H   ALA    77      50.831  57.564  51.288  1.00  1.83
ATOM   1194  CA  ALA    77      51.890  59.354  50.896  1.00  1.83
ATOM   1195  HA  ALA    77      51.514  60.333  51.194  1.00  1.83
ATOM   1196  CB  ALA    77      52.805  58.850  51.987  1.00  1.83
ATOM   1197  HB1 ALA    77      53.645  59.534  52.044  1.00  1.83
ATOM   1198  HB2 ALA    77      52.262  58.835  52.931  1.00  1.83
ATOM   1199  HB3 ALA    77      53.151  57.844  51.746  1.00  1.83
ATOM   1200  C   ALA    77      52.628  59.528  49.557  1.00  1.83
ATOM   1201  O   ALA    77      52.828  60.677  49.133  1.00  1.83
ATOM   1202  N   LEU    78      52.987  58.425  48.871  1.00  1.98
ATOM   1203  H   LEU    78      52.789  57.499  49.241  1.00  1.98
ATOM   1204  CA  LEU    78      53.606  58.541  47.546  1.00  1.98
ATOM   1205  HA  LEU    78      54.543  59.089  47.651  1.00  1.98
ATOM   1206  CB  LEU    78      53.911  57.154  46.935  1.00  1.98
ATOM   1207  HB1 LEU    78      52.991  56.569  46.913  1.00  1.98
ATOM   1208  HB2 LEU    78      54.623  56.625  47.561  1.00  1.98
ATOM   1209  CG  LEU    78      54.470  57.231  45.495  1.00  1.98
ATOM   1210  HG  LEU    78      53.775  57.779  44.860  1.00  1.98
ATOM   1211  CD1 LEU    78      55.839  57.920  45.430  1.00  1.98
ATOM   1212 1HD1 LEU    78      56.206  57.904  44.405  1.00  1.98
ATOM   1213 2HD1 LEU    78      55.750  58.962  45.738  1.00  1.98
ATOM   1214 3HD1 LEU    78      56.549  57.408  46.079  1.00  1.98
ATOM   1215  CD2 LEU    78      54.626  55.844  44.875  1.00  1.98
ATOM   1216 1HD2 LEU    78      54.831  55.938  43.809  1.00  1.98
ATOM   1217 2HD2 LEU    78      55.444  55.310  45.345  1.00  1.98
ATOM   1218 3HD2 LEU    78      53.708  55.269  45.004  1.00  1.98
ATOM   1219  C   LEU    78      52.712  59.346  46.599  1.00  1.98
ATOM   1220  O   LEU    78      53.177  60.310  46.000  1.00  1.98
ATOM   1221  N   GLN    79      51.426  59.007  46.531  1.00  2.33
ATOM   1222  H   GLN    79      51.129  58.173  47.033  1.00  2.33
ATOM   1223  CA  GLN    79      50.443  59.712  45.711  1.00  2.33
ATOM   1224  HA  GLN    79      50.801  59.699  44.680  1.00  2.33
ATOM   1225  CB  GLN    79      49.133  58.901  45.750  1.00  2.33
ATOM   1226  HB1 GLN    79      48.959  58.525  46.757  1.00  2.33
ATOM   1227  HB2 GLN    79      49.284  58.022  45.121  1.00  2.33
ATOM   1228  CG  GLN    79      47.865  59.620  45.248  1.00  2.33
ATOM   1229  HG1 GLN    79      47.127  58.855  45.006  1.00  2.33
ATOM   1230  HG2 GLN    79      48.093  60.166  44.333  1.00  2.33
ATOM   1231  CD  GLN    79      47.200  60.572  46.251  1.00  2.33
ATOM   1232  OE1 GLN    79      46.355  61.376  45.895  1.00  2.33
ATOM   1233  NE2 GLN    79      47.511  60.494  47.528  1.00  2.33
ATOM   1234 1HE2 GLN    79      48.246  59.895  47.868  1.00  2.33
ATOM   1235 2HE2 GLN    79      46.883  60.927  48.198  1.00  2.33
ATOM   1236  C   GLN    79      50.270  61.197  46.063  1.00  2.33
ATOM   1237  O   GLN    79      49.953  61.994  45.184  1.00  2.33
ATOM   1238  N   SER    80      50.519  61.595  47.316  1.00  2.24
ATOM   1239  H   SER    80      50.775  60.895  48.000  1.00  2.24
ATOM   1240  CA  SER    80      50.408  62.993  47.746  1.00  2.24
ATOM   1241  HA  SER    80      49.821  63.524  46.997  1.00  2.24
ATOM   1242  CB  SER    80      49.598  63.131  49.040  1.00  2.24
ATOM   1243  HB1 SER    80      48.570  62.837  48.823  1.00  2.24
ATOM   1244  HB2 SER    80      49.588  64.179  49.340  1.00  2.24
ATOM   1245  OG  SER    80      50.058  62.345  50.123  1.00  2.24
ATOM   1246  HG  SER    80      49.928  61.409  49.884  1.00  2.24
ATOM   1247  C   SER    80      51.756  63.705  47.742  1.00  2.24
ATOM   1248  O   SER    80      51.850  64.850  48.195  1.00  2.24
ATOM   1249  N   GLY    81      52.781  63.040  47.190  1.00  2.06
ATOM   1250  H   GLY    81      52.612  62.097  46.854  1.00  2.06
ATOM   1251  CA  GLY    81      54.106  63.592  46.955  1.00  2.06
ATOM   1252  HA1 GLY    81      54.028  64.477  46.323  1.00  2.06
ATOM   1253  HA2 GLY    81      54.718  62.847  46.446  1.00  2.06
ATOM   1254  C   GLY    81      54.790  63.974  48.252  1.00  2.06
ATOM   1255  O   GLY    81      55.313  65.085  48.380  1.00  2.06
ATOM   1256  N   ARG    82      54.709  63.066  49.232  1.00  1.71
ATOM   1257  H   ARG    82      54.133  62.247  49.046  1.00  1.71
ATOM   1258  CA  ARG    82      55.437  63.142  50.511  1.00  1.71
ATOM   1259  HA  ARG    82      56.018  64.067  50.530  1.00  1.71
ATOM   1260  CB  ARG    82      54.436  63.159  51.678  1.00  1.71
ATOM   1261  HB1 ARG    82      54.936  62.798  52.577  1.00  1.71
ATOM   1262  HB2 ARG    82      53.605  62.480  51.474  1.00  1.71
ATOM   1263  CG  ARG    82      53.897  64.561  52.010  1.00  1.71
ATOM   1264  HG1 ARG    82      54.737  65.240  52.167  1.00  1.71
ATOM   1265  HG2 ARG    82      53.371  64.470  52.954  1.00  1.71
ATOM   1266  CD  ARG    82      52.930  65.190  50.990  1.00  1.71
ATOM   1267  HD1 ARG    82      52.161  64.458  50.735  1.00  1.71
ATOM   1268  HD2 ARG    82      53.483  65.457  50.090  1.00  1.71
ATOM   1269  NE  ARG    82      52.300  66.401  51.554  1.00  1.71
ATOM   1270  HE  ARG    82      52.648  66.684  52.462  1.00  1.71
ATOM   1271  CZ  ARG    82      51.342  67.158  51.052  1.00  1.71
ATOM   1272  NH1 ARG    82      50.886  66.986  49.845  1.00  1.71
ATOM   1273 1HH1 ARG    82      51.351  66.289  49.265  1.00  1.71
ATOM   1274 2HH1 ARG    82      50.187  67.582  49.452  1.00  1.71
ATOM   1275  NH2 ARG    82      50.822  68.093  51.805  1.00  1.71
ATOM   1276 1HH2 ARG    82      51.096  68.111  52.788  1.00  1.71
ATOM   1277 2HH2 ARG    82      50.013  68.610  51.509  1.00  1.71
ATOM   1278  C   ARG    82      56.511  62.050  50.646  1.00  1.71
ATOM   1279  O   ARG    82      57.213  61.993  51.663  1.00  1.71
ATOM   1280  N   LEU    83      56.638  61.196  49.627  1.00  1.66
ATOM   1281  H   LEU    83      56.094  61.405  48.804  1.00  1.66
ATOM   1282  CA  LEU    83      57.721  60.233  49.439  1.00  1.66
ATOM   1283  HA  LEU    83      58.512  60.427  50.162  1.00  1.66
ATOM   1284  CB  LEU    83      57.238  58.762  49.580  1.00  1.66
ATOM   1285  HB1 LEU    83      58.110  58.153  49.821  1.00  1.66
ATOM   1286  HB2 LEU    83      56.894  58.433  48.597  1.00  1.66
ATOM   1287  CG  LEU    83      56.106  58.380  50.544  1.00  1.66
ATOM   1288  HG  LEU    83      55.197  58.886  50.242  1.00  1.66
ATOM   1289  CD1 LEU    83      55.894  56.868  50.505  1.00  1.66
ATOM   1290 1HD1 LEU    83      55.111  56.577  51.203  1.00  1.66
ATOM   1291 2HD1 LEU    83      55.577  56.569  49.514  1.00  1.66
ATOM   1292 3HD1 LEU    83      56.810  56.344  50.779  1.00  1.66
ATOM   1293  CD2 LEU    83      56.375  58.700  51.996  1.00  1.66
ATOM   1294 1HD2 LEU    83      55.552  58.324  52.588  1.00  1.66
ATOM   1295 2HD2 LEU    83      57.273  58.192  52.320  1.00  1.66
ATOM   1296 3HD2 LEU    83      56.452  59.766  52.147  1.00  1.66
ATOM   1297  C   LEU    83      58.297  60.339  48.016  1.00  1.66
ATOM   1298  O   LEU    83      57.616  60.823  47.115  1.00  1.66
ATOM   1299  N   THR    84      59.479  59.756  47.781  1.00  2.04
ATOM   1300  H   THR    84      59.979  59.348  48.554  1.00  2.04
ATOM   1301  CA  THR    84      59.975  59.449  46.424  1.00  2.04
ATOM   1302  HA  THR    84      59.459  60.090  45.710  1.00  2.04
ATOM   1303  CB  THR    84      61.492  59.728  46.287  1.00  2.04
ATOM   1304  HB  THR    84      61.737  59.755  45.227  1.00  2.04
ATOM   1305  CG2 THR    84      61.950  61.057  46.884  1.00  2.04
ATOM   1306 1HG2 THR    84      62.992  61.241  46.625  1.00  2.04
ATOM   1307 2HG2 THR    84      61.344  61.866  46.474  1.00  2.04
ATOM   1308 3HG2 THR    84      61.845  61.051  47.969  1.00  2.04
ATOM   1309  OG1 THR    84      62.289  58.723  46.880  1.00  2.04
ATOM   1310  HG1 THR    84      63.154  59.120  47.040  1.00  2.04
ATOM   1311  C   THR    84      59.710  57.991  46.035  1.00  2.04
ATOM   1312  O   THR    84      59.359  57.225  46.920  1.00  2.04
ATOM   1313  N   PRO    85      59.880  57.543  44.774  1.00  2.32
ATOM   1314  CD  PRO    85      60.068  58.352  43.580  1.00  2.32
ATOM   1315  HD1 PRO    85      61.127  58.575  43.450  1.00  2.32
ATOM   1316  HD2 PRO    85      59.485  59.274  43.618  1.00  2.32
ATOM   1317  CG  PRO    85      59.588  57.478  42.422  1.00  2.32
ATOM   1318  HG1 PRO    85      60.093  57.728  41.488  1.00  2.32
ATOM   1319  HG2 PRO    85      58.507  57.576  42.313  1.00  2.32
ATOM   1320  CB  PRO    85      59.929  56.066  42.895  1.00  2.32
ATOM   1321  HB1 PRO    85      60.979  55.860  42.680  1.00  2.32
ATOM   1322  HB2 PRO    85      59.293  55.317  42.421  1.00  2.32
ATOM   1323  CA  PRO    85      59.690  56.132  44.409  1.00  2.32
ATOM   1324  HA  PRO    85      58.646  55.874  44.601  1.00  2.32
ATOM   1325  C   PRO    85      60.571  55.124  45.168  1.00  2.32
ATOM   1326  O   PRO    85      60.048  54.172  45.740  1.00  2.32
ATOM   1327  N   ALA    86      61.891  55.332  45.238  1.00  2.46
ATOM   1328  H   ALA    86      62.290  56.134  44.777  1.00  2.46
ATOM   1329  CA  ALA    86      62.783  54.421  45.974  1.00  2.46
ATOM   1330  HA  ALA    86      62.613  53.399  45.627  1.00  2.46
ATOM   1331  CB  ALA    86      64.235  54.802  45.662  1.00  2.46
ATOM   1332  HB1 ALA    86      64.906  54.111  46.176  1.00  2.46
ATOM   1333  HB2 ALA    86      64.415  54.730  44.589  1.00  2.46
ATOM   1334  HB3 ALA    86      64.443  55.818  46.001  1.00  2.46
ATOM   1335  C   ALA    86      62.509  54.438  47.485  1.00  2.46
ATOM   1336  O   ALA    86      62.565  53.414  48.171  1.00  2.46
ATOM   1337  N   HIS    87      62.158  55.616  48.009  1.00  2.10
ATOM   1338  H   HIS    87      62.097  56.425  47.404  1.00  2.10
ATOM   1339  CA  HIS    87      61.764  55.733  49.403  1.00  2.10
ATOM   1340  HA  HIS    87      62.552  55.297  50.019  1.00  2.10
ATOM   1341  CB  HIS    87      61.584  57.191  49.785  1.00  2.10
ATOM   1342  HB1 HIS    87      60.560  57.524  49.615  1.00  2.10
ATOM   1343  HB2 HIS    87      62.254  57.804  49.189  1.00  2.10
ATOM   1344  CG  HIS    87      61.969  57.409  51.206  1.00  2.10
ATOM   1345  ND1 HIS    87      62.848  58.399  51.576  1.00  2.10
ATOM   1346  CE1 HIS    87      62.997  58.285  52.893  1.00  2.10
ATOM   1347  HE1 HIS    87      63.587  58.965  53.491  1.00  2.10
ATOM   1348  NE2 HIS    87      62.327  57.215  53.351  1.00  2.10
ATOM   1349  HE2 HIS    87      62.307  56.896  54.313  1.00  2.10
ATOM   1350  CD2 HIS    87      61.636  56.667  52.304  1.00  2.10
ATOM   1351  HD2 HIS    87      60.986  55.809  52.354  1.00  2.10
ATOM   1352  C   HIS    87      60.471  54.973  49.703  1.00  2.10
ATOM   1353  O   HIS    87      60.367  54.324  50.731  1.00  2.10
ATOM   1354  N   TYR    88      59.492  55.049  48.812  1.00  1.97
ATOM   1355  H   TYR    88      59.634  55.643  48.006  1.00  1.97
ATOM   1356  CA  TYR    88      58.229  54.336  48.874  1.00  1.97
ATOM   1357  HA  TYR    88      57.720  54.565  49.808  1.00  1.97
ATOM   1358  CB  TYR    88      57.342  54.784  47.704  1.00  1.97
ATOM   1359  HB1 TYR    88      57.960  54.970  46.830  1.00  1.97
ATOM   1360  HB2 TYR    88      56.876  55.734  47.950  1.00  1.97
ATOM   1361  CG  TYR    88      56.278  53.786  47.295  1.00  1.97
ATOM   1362  CD1 TYR    88      55.076  53.677  48.019  1.00  1.97
ATOM   1363  HD1 TYR    88      54.907  54.289  48.893  1.00  1.97
ATOM   1364  CE1 TYR    88      54.097  52.754  47.606  1.00  1.97
ATOM   1365  HE1 TYR    88      53.181  52.647  48.160  1.00  1.97
ATOM   1366  CZ  TYR    88      54.316  51.935  46.475  1.00  1.97
ATOM   1367  OH  TYR    88      53.381  51.050  46.043  1.00  1.97
ATOM   1368  HH  TYR    88      52.570  51.078  46.590  1.00  1.97
ATOM   1369  CE2 TYR    88      55.532  52.034  45.771  1.00  1.97
ATOM   1370  HE2 TYR    88      55.696  51.389  44.922  1.00  1.97
ATOM   1371  CD2 TYR    88      56.512  52.954  46.182  1.00  1.97
ATOM   1372  HD2 TYR    88      57.448  53.016  45.644  1.00  1.97
ATOM   1373  C   TYR    88      58.438  52.823  48.851  1.00  1.97
ATOM   1374  O   TYR    88      57.844  52.137  49.667  1.00  1.97
ATOM   1375  N   ASP    89      59.338  52.305  48.015  1.00  2.37
ATOM   1376  H   ASP    89      59.780  52.908  47.331  1.00  2.37
ATOM   1377  CA  ASP    89      59.759  50.901  48.107  1.00  2.37
ATOM   1378  HA  ASP    89      58.900  50.256  47.926  1.00  2.37
ATOM   1379  CB  ASP    89      60.795  50.630  46.990  1.00  2.37
ATOM   1380  HB1 ASP    89      61.265  51.568  46.687  1.00  2.37
ATOM   1381  HB2 ASP    89      60.275  50.234  46.116  1.00  2.37
ATOM   1382  CG  ASP    89      61.904  49.656  47.408  1.00  2.37
ATOM   1383  OD1 ASP    89      63.037  50.114  47.665  1.00  2.37
ATOM   1384  OD2 ASP    89      61.621  48.453  47.582  1.00  2.37
ATOM   1385  C   ASP    89      60.319  50.542  49.501  1.00  2.37
ATOM   1386  O   ASP    89      59.863  49.592  50.161  1.00  2.37
ATOM   1387  N   ARG    90      61.291  51.320  49.994  1.00  2.51
ATOM   1388  H   ARG    90      61.681  52.056  49.409  1.00  2.51
ATOM   1389  CA  ARG    90      61.894  50.988  51.288  1.00  2.51
ATOM   1390  HA  ARG    90      62.169  49.939  51.261  1.00  2.51
ATOM   1391  CB  ARG    90      63.160  51.824  51.535  1.00  2.51
ATOM   1392  HB1 ARG    90      63.482  51.675  52.567  1.00  2.51
ATOM   1393  HB2 ARG    90      62.913  52.881  51.419  1.00  2.51
ATOM   1394  CG  ARG    90      64.346  51.486  50.608  1.00  2.51
ATOM   1395  HG1 ARG    90      65.150  52.183  50.845  1.00  2.51
ATOM   1396  HG2 ARG    90      64.068  51.657  49.568  1.00  2.51
ATOM   1397  CD  ARG    90      64.911  50.057  50.762  1.00  2.51
ATOM   1398  HD1 ARG    90      64.972  49.818  51.824  1.00  2.51
ATOM   1399  HD2 ARG    90      65.920  50.048  50.347  1.00  2.51
ATOM   1400  NE  ARG    90      64.111  49.052  50.035  1.00  2.51
ATOM   1401  HE  ARG    90      63.704  49.369  49.151  1.00  2.51
ATOM   1402  CZ  ARG    90      63.756  47.839  50.418  1.00  2.51
ATOM   1403  NH1 ARG    90      64.232  47.274  51.494  1.00  2.51
ATOM   1404 1HH1 ARG    90      64.940  47.744  52.017  1.00  2.51
ATOM   1405 2HH1 ARG    90      63.866  46.366  51.761  1.00  2.51
ATOM   1406  NH2 ARG    90      62.888  47.155  49.742  1.00  2.51
ATOM   1407 1HH2 ARG    90      62.460  47.579  48.911  1.00  2.51
ATOM   1408 2HH2 ARG    90      62.564  46.269  50.078  1.00  2.51
ATOM   1409  C   ARG    90      60.913  51.066  52.456  1.00  2.51
ATOM   1410  O   ARG    90      60.955  50.165  53.303  1.00  2.51
ATOM   1411  N   TYR    91      60.004  52.048  52.495  1.00  2.16
ATOM   1412  H   TYR    91      59.987  52.737  51.751  1.00  2.16
ATOM   1413  CA  TYR    91      58.984  52.082  53.540  1.00  2.16
ATOM   1414  HA  TYR    91      59.462  51.578  54.373  1.00  2.16
ATOM   1415  CB  TYR    91      58.631  53.456  54.142  1.00  2.16
ATOM   1416  HB1 TYR    91      57.927  53.972  53.488  1.00  2.16
ATOM   1417  HB2 TYR    91      59.538  54.058  54.216  1.00  2.16
ATOM   1418  CG  TYR    91      58.037  53.314  55.557  1.00  2.16
ATOM   1419  CD1 TYR    91      58.748  52.617  56.551  1.00  2.16
ATOM   1420  HD1 TYR    91      59.737  52.261  56.331  1.00  2.16
ATOM   1421  CE1 TYR    91      58.208  52.421  57.837  1.00  2.16
ATOM   1422  HE1 TYR    91      58.778  51.937  58.609  1.00  2.16
ATOM   1423  CZ  TYR    91      56.913  52.878  58.144  1.00  2.16
ATOM   1424  OH  TYR    91      56.390  52.662  59.384  1.00  2.16
ATOM   1425  HH  TYR    91      57.033  52.236  59.977  1.00  2.16
ATOM   1426  CE2 TYR    91      56.187  53.574  57.155  1.00  2.16
ATOM   1427  HE2 TYR    91      55.198  53.937  57.388  1.00  2.16
ATOM   1428  CD2 TYR    91      56.757  53.798  55.880  1.00  2.16
ATOM   1429  HD2 TYR    91      56.208  54.340  55.141  1.00  2.16
ATOM   1430  C   TYR    91      57.770  51.185  53.307  1.00  2.16
ATOM   1431  O   TYR    91      57.120  50.882  54.290  1.00  2.16
ATOM   1432  N   VAL    92      57.478  50.617  52.134  1.00  2.30
ATOM   1433  H   VAL    92      57.941  50.914  51.277  1.00  2.30
ATOM   1434  CA  VAL    92      56.552  49.466  52.118  1.00  2.30
ATOM   1435  HA  VAL    92      55.718  49.715  52.773  1.00  2.30
ATOM   1436  CB  VAL    92      55.902  49.203  50.738  1.00  2.30
ATOM   1437  HB  VAL    92      55.535  50.153  50.353  1.00  2.30
ATOM   1438  CG1 VAL    92      56.811  48.619  49.660  1.00  2.30
ATOM   1439 1HG1 VAL    92      56.236  48.458  48.747  1.00  2.30
ATOM   1440 2HG1 VAL    92      57.584  49.342  49.431  1.00  2.30
ATOM   1441 3HG1 VAL    92      57.250  47.675  49.977  1.00  2.30
ATOM   1442  CG2 VAL    92      54.693  48.267  50.880  1.00  2.30
ATOM   1443 1HG2 VAL    92      54.167  48.204  49.926  1.00  2.30
ATOM   1444 2HG2 VAL    92      55.014  47.272  51.188  1.00  2.30
ATOM   1445 3HG2 VAL    92      54.000  48.664  51.621  1.00  2.30
ATOM   1446  C   VAL    92      57.217  48.251  52.734  1.00  2.30
ATOM   1447  O   VAL    92      56.631  47.615  53.616  1.00  2.30
ATOM   1448  N   ASN    93      58.497  48.008  52.407  1.00  2.76
ATOM   1449  H   ASN    93      58.943  48.577  51.691  1.00  2.76
ATOM   1450  CA  ASN    93      59.231  46.926  53.059  1.00  2.76
ATOM   1451  HA  ASN    93      58.691  46.010  52.820  1.00  2.76
ATOM   1452  CB  ASN    93      60.649  46.816  52.478  1.00  2.76
ATOM   1453  HB1 ASN    93      61.279  47.598  52.899  1.00  2.76
ATOM   1454  HB2 ASN    93      60.592  46.967  51.399  1.00  2.76
ATOM   1455  CG  ASN    93      61.321  45.470  52.710  1.00  2.76
ATOM   1456  OD1 ASN    93      62.355  45.193  52.121  1.00  2.76
ATOM   1457  ND2 ASN    93      60.797  44.598  53.547  1.00  2.76
ATOM   1458 1HD2 ASN    93      59.947  44.798  54.062  1.00  2.76
ATOM   1459 2HD2 ASN    93      61.233  43.694  53.599  1.00  2.76
ATOM   1460  C   ASN    93      59.204  47.078  54.594  1.00  2.76
ATOM   1461  O   ASN    93      58.805  46.132  55.276  1.00  2.76
ATOM   1462  N   LYS    94      59.532  48.254  55.148  1.00  2.91
ATOM   1463  H   LYS    94      59.831  49.016  54.545  1.00  2.91
ATOM   1464  CA  LYS    94      59.439  48.468  56.605  1.00  2.91
ATOM   1465  HA  LYS    94      59.789  47.545  57.064  1.00  2.91
ATOM   1466  CB  LYS    94      60.379  49.595  57.075  1.00  2.91
ATOM   1467  HB1 LYS    94      59.900  50.162  57.869  1.00  2.91
ATOM   1468  HB2 LYS    94      60.573  50.268  56.240  1.00  2.91
ATOM   1469  CG  LYS    94      61.728  49.068  57.592  1.00  2.91
ATOM   1470  HG1 LYS    94      62.409  49.907  57.730  1.00  2.91
ATOM   1471  HG2 LYS    94      62.154  48.429  56.817  1.00  2.91
ATOM   1472  CD  LYS    94      61.668  48.259  58.907  1.00  2.91
ATOM   1473  HD1 LYS    94      62.504  47.557  58.889  1.00  2.91
ATOM   1474  HD2 LYS    94      60.754  47.667  58.960  1.00  2.91
ATOM   1475  CE  LYS    94      61.809  49.084  60.195  1.00  2.91
ATOM   1476  HE1 LYS    94      62.702  49.712  60.130  1.00  2.91
ATOM   1477  HE2 LYS    94      61.948  48.384  61.023  1.00  2.91
ATOM   1478  NZ  LYS    94      60.632  49.925  60.483  1.00  2.91
ATOM   1479  HZ1 LYS    94      59.737  49.438  60.464  1.00  2.91
ATOM   1480  HZ2 LYS    94      60.644  50.310  61.415  1.00  2.91
ATOM   1481  HZ3 LYS    94      60.543  50.752  59.896  1.00  2.91
ATOM   1482  C   LYS    94      58.020  48.599  57.147  1.00  2.91
ATOM   1483  O   LYS    94      57.870  48.268  58.316  1.00  2.91
ATOM   1484  N   ASP    95      56.994  48.914  56.360  1.00  2.77
ATOM   1485  H   ASP    95      57.178  49.233  55.417  1.00  2.77
ATOM   1486  CA  ASP    95      55.575  48.825  56.753  1.00  2.77
ATOM   1487  HA  ASP    95      55.477  49.269  57.746  1.00  2.77
ATOM   1488  CB  ASP    95      54.655  49.638  55.827  1.00  2.77
ATOM   1489  HB1 ASP    95      54.681  49.210  54.824  1.00  2.77
ATOM   1490  HB2 ASP    95      55.031  50.659  55.773  1.00  2.77
ATOM   1491  CG  ASP    95      53.195  49.709  56.317  1.00  2.77
ATOM   1492  OD1 ASP    95      52.923  50.438  57.298  1.00  2.77
ATOM   1493  OD2 ASP    95      52.334  49.074  55.666  1.00  2.77
ATOM   1494  C   ASP    95      55.124  47.359  56.882  1.00  2.77
ATOM   1495  O   ASP    95      54.189  47.042  57.624  1.00  2.77
ATOM   1496  N   MET    96      55.883  46.406  56.317  1.00  2.96
ATOM   1497  H   MET    96      56.620  46.665  55.669  1.00  2.96
ATOM   1498  CA  MET    96      55.680  45.005  56.715  1.00  2.96
ATOM   1499  HA  MET    96      54.632  44.767  56.543  1.00  2.96
ATOM   1500  CB  MET    96      56.499  44.036  55.846  1.00  2.96
ATOM   1501  HB1 MET    96      56.235  43.014  56.121  1.00  2.96
ATOM   1502  HB2 MET    96      57.558  44.168  56.057  1.00  2.96
ATOM   1503  CG  MET    96      56.234  44.211  54.345  1.00  2.96
ATOM   1504  HG1 MET    96      56.305  45.263  54.090  1.00  2.96
ATOM   1505  HG2 MET    96      55.215  43.886  54.128  1.00  2.96
ATOM   1506  SD  MET    96      57.381  43.322  53.257  1.00  2.96
ATOM   1507  CE  MET    96      56.760  43.904  51.656  1.00  2.96
ATOM   1508  HE1 MET    96      57.369  43.489  50.853  1.00  2.96
ATOM   1509  HE2 MET    96      55.726  43.582  51.527  1.00  2.96
ATOM   1510  HE3 MET    96      56.803  44.993  51.618  1.00  2.96
ATOM   1511  C   MET    96      55.940  44.741  58.208  1.00  2.96
ATOM   1512  O   MET    96      55.597  43.668  58.692  1.00  2.96
ATOM   1513  N   SER    97      56.507  45.695  58.954  1.00  3.85
ATOM   1514  H   SER    97      56.791  46.564  58.516  1.00  3.85
ATOM   1515  CA  SER    97      56.614  45.602  60.407  1.00  3.85
ATOM   1516  HA  SER    97      56.733  44.548  60.655  1.00  3.85
ATOM   1517  CB  SER    97      57.930  46.231  60.863  1.00  3.85
ATOM   1518  HB1 SER    97      58.031  47.217  60.441  1.00  3.85
ATOM   1519  HB2 SER    97      58.744  45.630  60.455  1.00  3.85
ATOM   1520  OG  SER    97      58.086  46.296  62.259  1.00  3.85
ATOM   1521  HG  SER    97      58.080  47.242  62.485  1.00  3.85
ATOM   1522  C   SER    97      55.323  46.003  61.163  1.00  3.85
ATOM   1523  O   SER    97      55.115  45.480  62.257  1.00  3.85
ATOM   1524  N   ILE    98      54.377  46.784  60.586  1.00  3.94
ATOM   1525  H   ILE    98      54.526  47.163  59.659  1.00  3.94
ATOM   1526  CA  ILE    98      53.035  46.942  61.215  1.00  3.94
ATOM   1527  HA  ILE    98      53.140  46.928  62.299  1.00  3.94
ATOM   1528  CB  ILE    98      52.065  48.141  60.851  1.00  3.94
ATOM   1529  HB  ILE    98      52.542  49.078  61.087  1.00  3.94
ATOM   1530  CG2 ILE    98      51.624  48.280  59.384  1.00  3.94
ATOM   1531 1HG2 ILE    98      52.490  48.290  58.736  1.00  3.94
ATOM   1532 2HG2 ILE    98      50.926  47.501  59.090  1.00  3.94
ATOM   1533 3HG2 ILE    98      51.114  49.214  59.206  1.00  3.94
ATOM   1534  CG1 ILE    98      50.807  48.036  61.767  1.00  3.94
ATOM   1535 1HG1 ILE    98      51.144  47.868  62.791  1.00  3.94
ATOM   1536 2HG1 ILE    98      50.217  47.170  61.470  1.00  3.94
ATOM   1537  CD1 ILE    98      49.850  49.229  61.788  1.00  3.94
ATOM   1538  HD1 ILE    98      49.386  49.364  60.812  1.00  3.94
ATOM   1539  HD2 ILE    98      49.061  49.039  62.516  1.00  3.94
ATOM   1540  HD3 ILE    98      50.380  50.133  62.082  1.00  3.94
ATOM   1541  C   ILE    98      52.264  45.716  60.789  1.00  3.94
ATOM   1542  O   ILE    98      51.601  45.053  61.584  1.00  3.94
ATOM   1543  N   GLN    99      52.327  45.450  59.480  1.00  3.49
ATOM   1544  H   GLN    99      52.871  46.065  58.881  1.00  3.49
ATOM   1545  CA  GLN    99      51.432  44.487  58.890  1.00  3.49
ATOM   1546  HA  GLN    99      50.406  44.703  59.190  1.00  3.49
ATOM   1547  CB  GLN    99      51.549  44.496  57.358  1.00  3.49
ATOM   1548  HB1 GLN    99      50.891  43.715  56.980  1.00  3.49
ATOM   1549  HB2 GLN    99      52.570  44.224  57.090  1.00  3.49
ATOM   1550  CG  GLN    99      51.176  45.771  56.593  1.00  3.49
ATOM   1551  HG1 GLN    99      51.779  46.604  56.947  1.00  3.49
ATOM   1552  HG2 GLN    99      50.125  46.010  56.758  1.00  3.49
ATOM   1553  CD  GLN    99      51.419  45.566  55.098  1.00  3.49
ATOM   1554  OE1 GLN    99      51.203  44.492  54.548  1.00  3.49
ATOM   1555  NE2 GLN    99      51.911  46.563  54.404  1.00  3.49
ATOM   1556 1HE2 GLN    99      52.074  47.467  54.859  1.00  3.49
ATOM   1557 2HE2 GLN    99      52.085  46.450  53.426  1.00  3.49
ATOM   1558  C   GLN    99      51.777  43.050  59.324  1.00  3.49
ATOM   1559  O   GLN    99      51.037  42.116  59.001  1.00  3.49
ATOM   1560  N   GLU   100      52.958  42.890  59.920  1.00  3.58
ATOM   1561  H   GLU   100      53.457  43.744  60.116  1.00  3.58
ATOM   1562  CA  GLU   100      53.719  41.674  60.155  1.00  3.58
ATOM   1563  HA  GLU   100      54.590  41.955  60.747  1.00  3.58
ATOM   1564  CB  GLU   100      52.923  40.631  60.959  1.00  3.58
ATOM   1565  HB1 GLU   100      53.589  39.804  61.211  1.00  3.58
ATOM   1566  HB2 GLU   100      52.167  40.223  60.295  1.00  3.58
ATOM   1567  CG  GLU   100      52.236  41.097  62.251  1.00  3.58
ATOM   1568  HG1 GLU   100      51.861  42.116  62.146  1.00  3.58
ATOM   1569  HG2 GLU   100      52.956  41.081  63.073  1.00  3.58
ATOM   1570  CD  GLU   100      51.061  40.157  62.536  1.00  3.58
ATOM   1571  OE1 GLU   100      49.926  40.506  62.143  1.00  3.58
ATOM   1572  OE2 GLU   100      51.301  39.021  63.001  1.00  3.58
ATOM   1573  C   GLU   100      54.231  41.009  58.857  1.00  3.58
ATOM   1574  O   GLU   100      53.638  41.098  57.772  1.00  3.58
ATOM   1575  N   LEU   101      55.327  40.255  58.978  1.00  2.95
ATOM   1576  H   LEU   101      55.733  40.157  59.896  1.00  2.95
ATOM   1577  CA  LEU   101      56.077  39.710  57.848  1.00  2.95
ATOM   1578  HA  LEU   101      55.721  40.192  56.939  1.00  2.95
ATOM   1579  CB  LEU   101      57.565  40.088  58.016  1.00  2.95
ATOM   1580  HB1 LEU   101      57.958  39.565  58.890  1.00  2.95
ATOM   1581  HB2 LEU   101      57.631  41.159  58.214  1.00  2.95
ATOM   1582  CG  LEU   101      58.457  39.764  56.801  1.00  2.95
ATOM   1583  HG  LEU   101      58.385  38.706  56.554  1.00  2.95
ATOM   1584  CD1 LEU   101      58.081  40.585  55.565  1.00  2.95
ATOM   1585 1HD1 LEU   101      58.746  40.330  54.740  1.00  2.95
ATOM   1586 2HD1 LEU   101      57.062  40.366  55.253  1.00  2.95
ATOM   1587 3HD1 LEU   101      58.181  41.647  55.779  1.00  2.95
ATOM   1588  CD2 LEU   101      59.916  40.085  57.131  1.00  2.95
ATOM   1589 1HD2 LEU   101      60.551  39.837  56.281  1.00  2.95
ATOM   1590 2HD2 LEU   101      60.027  41.141  57.372  1.00  2.95
ATOM   1591 3HD2 LEU   101      60.236  39.487  57.986  1.00  2.95
ATOM   1592  C   LEU   101      55.817  38.204  57.685  1.00  2.95
ATOM   1593  O   LEU   101      56.652  37.355  58.002  1.00  2.95
ATOM   1594  N   ALA   102      54.613  37.874  57.219  1.00  3.09
ATOM   1595  H   ALA   102      53.974  38.625  57.019  1.00  3.09
ATOM   1596  CA  ALA   102      54.209  36.501  56.925  1.00  3.09
ATOM   1597  HA  ALA   102      54.309  35.914  57.839  1.00  3.09
ATOM   1598  CB  ALA   102      52.732  36.499  56.510  1.00  3.09
ATOM   1599  HB1 ALA   102      52.408  35.473  56.329  1.00  3.09
ATOM   1600  HB2 ALA   102      52.124  36.923  57.305  1.00  3.09
ATOM   1601  HB3 ALA   102      52.601  37.079  55.595  1.00  3.09
ATOM   1602  C   ALA   102      55.075  35.855  55.826  1.00  3.09
ATOM   1603  O   ALA   102      55.193  36.395  54.726  1.00  3.09
ATOM   1604  N   VAL   103      55.596  34.653  56.098  1.00  4.17
ATOM   1605  H   VAL   103      55.505  34.298  57.036  1.00  4.17
ATOM   1606  CA  VAL   103      56.101  33.741  55.057  1.00  4.17
ATOM   1607  HA  VAL   103      56.465  34.359  54.235  1.00  4.17
ATOM   1608  CB  VAL   103      57.316  32.910  55.515  1.00  4.17
ATOM   1609  HB  VAL   103      57.591  32.239  54.700  1.00  4.17
ATOM   1610  CG1 VAL   103      58.514  33.829  55.780  1.00  4.17
ATOM   1611 1HG1 VAL   103      59.390  33.232  56.035  1.00  4.17
ATOM   1612 2HG1 VAL   103      58.739  34.412  54.888  1.00  4.17
ATOM   1613 3HG1 VAL   103      58.298  34.511  56.604  1.00  4.17
ATOM   1614  CG2 VAL   103      57.075  32.061  56.763  1.00  4.17
ATOM   1615 1HG2 VAL   103      57.981  31.509  57.013  1.00  4.17
ATOM   1616 2HG2 VAL   103      56.795  32.684  57.612  1.00  4.17
ATOM   1617 3HG2 VAL   103      56.292  31.339  56.555  1.00  4.17
ATOM   1618  C   VAL   103      54.975  32.895  54.467  1.00  4.17
ATOM   1619  O   VAL   103      54.019  32.553  55.157  1.00  4.17
ATOM   1620  N   LEU   104      55.053  32.596  53.169  1.00  5.42
ATOM   1621  H   LEU   104      55.857  32.924  52.658  1.00  5.42
ATOM   1622  CA  LEU   104      53.901  32.131  52.383  1.00  5.42
ATOM   1623  HA  LEU   104      53.081  32.834  52.533  1.00  5.42
ATOM   1624  CB  LEU   104      54.269  32.117  50.881  1.00  5.42
ATOM   1625  HB1 LEU   104      53.447  31.635  50.348  1.00  5.42
ATOM   1626  HB2 LEU   104      55.145  31.484  50.736  1.00  5.42
ATOM   1627  CG  LEU   104      54.509  33.468  50.172  1.00  5.42
ATOM   1628  HG  LEU   104      54.589  33.255  49.106  1.00  5.42
ATOM   1629  CD1 LEU   104      53.350  34.447  50.364  1.00  5.42
ATOM   1630 1HD1 LEU   104      53.503  35.321  49.731  1.00  5.42
ATOM   1631 2HD1 LEU   104      52.413  33.967  50.078  1.00  5.42
ATOM   1632 3HD1 LEU   104      53.289  34.772  51.402  1.00  5.42
ATOM   1633  CD2 LEU   104      55.806  34.168  50.587  1.00  5.42
ATOM   1634 1HD2 LEU   104      56.007  34.983  49.891  1.00  5.42
ATOM   1635 2HD2 LEU   104      55.719  34.594  51.586  1.00  5.42
ATOM   1636 3HD2 LEU   104      56.639  33.467  50.541  1.00  5.42
ATOM   1637  C   LEU   104      53.332  30.763  52.799  1.00  5.42
ATOM   1638  O   LEU   104      52.224  30.413  52.401  1.00  5.42
ATOM   1639  N   VAL   105      54.071  30.006  53.609  1.00  6.18
ATOM   1640  H   VAL   105      54.959  30.377  53.912  1.00  6.18
ATOM   1641  CA  VAL   105      53.613  28.781  54.267  1.00  6.18
ATOM   1642  HA  VAL   105      52.525  28.795  54.338  1.00  6.18
ATOM   1643  CB  VAL   105      54.047  27.520  53.483  1.00  6.18
ATOM   1644  HB  VAL   105      55.137  27.476  53.453  1.00  6.18
ATOM   1645  CG1 VAL   105      53.530  26.239  54.154  1.00  6.18
ATOM   1646 1HG1 VAL   105      53.813  25.371  53.557  1.00  6.18
ATOM   1647 2HG1 VAL   105      53.973  26.117  55.142  1.00  6.18
ATOM   1648 3HG1 VAL   105      52.444  26.271  54.239  1.00  6.18
ATOM   1649  CG2 VAL   105      53.531  27.508  52.038  1.00  6.18
ATOM   1650 1HG2 VAL   105      53.812  26.577  51.545  1.00  6.18
ATOM   1651 2HG2 VAL   105      52.446  27.611  52.027  1.00  6.18
ATOM   1652 3HG2 VAL   105      53.970  28.331  51.476  1.00  6.18
ATOM   1653  C   VAL   105      54.208  28.748  55.667  1.00  6.18
ATOM   1654  O   VAL   105      55.389  29.036  55.839  1.00  6.18
ATOM   1655  N   SER   106      53.386  28.426  56.667  1.00  5.74
ATOM   1656  H   SER   106      52.428  28.214  56.434  1.00  5.74
ATOM   1657  CA  SER   106      53.722  28.512  58.099  1.00  5.74
ATOM   1658  HA  SER   106      52.820  28.232  58.643  1.00  5.74
ATOM   1659  CB  SER   106      54.795  27.477  58.465  1.00  5.74
ATOM   1660  HB1 SER   106      55.767  27.800  58.089  1.00  5.74
ATOM   1661  HB2 SER   106      54.543  26.513  58.020  1.00  5.74
ATOM   1662  OG  SER   106      54.859  27.327  59.867  1.00  5.74
ATOM   1663  HG  SER   106      54.908  28.216  60.252  1.00  5.74
ATOM   1664  C   SER   106      54.098  29.900  58.622  1.00  5.74
ATOM   1665  O   SER   106      54.365  30.050  59.816  1.00  5.74
ATOM   1666  N   GLY   107      54.057  30.929  57.781  1.00  4.90
ATOM   1667  H   GLY   107      53.866  30.762  56.804  1.00  4.90
ATOM   1668  CA  GLY   107      53.888  32.280  58.266  1.00  4.90
ATOM   1669  HA1 GLY   107      54.090  33.002  57.484  1.00  4.90
ATOM   1670  HA2 GLY   107      54.577  32.464  59.091  1.00  4.90
ATOM   1671  C   GLY   107      52.462  32.485  58.744  1.00  4.90
ATOM   1672  O   GLY   107      51.521  31.821  58.311  1.00  4.90
ATOM   1673  N   GLN   108      52.316  33.479  59.600  1.00  4.65
ATOM   1674  H   GLN   108      53.139  33.988  59.893  1.00  4.65
ATOM   1675  CA  GLN   108      51.048  34.117  59.892  1.00  4.65
ATOM   1676  HA  GLN   108      50.313  33.870  59.123  1.00  4.65
ATOM   1677  CB  GLN   108      50.506  33.665  61.266  1.00  4.65
ATOM   1678  HB1 GLN   108      49.560  34.177  61.449  1.00  4.65
ATOM   1679  HB2 GLN   108      51.209  33.962  62.046  1.00  4.65
ATOM   1680  CG  GLN   108      50.258  32.148  61.361  1.00  4.65
ATOM   1681  HG1 GLN   108      51.212  31.621  61.356  1.00  4.65
ATOM   1682  HG2 GLN   108      49.682  31.826  60.493  1.00  4.65
ATOM   1683  CD  GLN   108      49.486  31.752  62.619  1.00  4.65
ATOM   1684  OE1 GLN   108      48.352  31.313  62.569  1.00  4.65
ATOM   1685  NE2 GLN   108      50.052  31.886  63.800  1.00  4.65
ATOM   1686 1HE2 GLN   108      50.979  32.259  63.884  1.00  4.65
ATOM   1687 2HE2 GLN   108      49.482  31.632  64.586  1.00  4.65
ATOM   1688  C   GLN   108      51.297  35.632  59.851  1.00  4.65
ATOM   1689  O   GLN   108      52.446  36.081  59.811  1.00  4.65
ATOM   1690  N   LYS   109      50.222  36.410  59.871  1.00  4.29
ATOM   1691  H   LYS   109      49.308  35.978  59.922  1.00  4.29
ATOM   1692  CA  LYS   109      50.260  37.836  60.183  1.00  4.29
ATOM   1693  HA  LYS   109      51.131  38.046  60.806  1.00  4.29
ATOM   1694  CB  LYS   109      50.327  38.735  58.938  1.00  4.29
ATOM   1695  HB1 LYS   109      51.345  38.700  58.552  1.00  4.29
ATOM   1696  HB2 LYS   109      50.130  39.755  59.268  1.00  4.29
ATOM   1697  CG  LYS   109      49.338  38.397  57.810  1.00  4.29
ATOM   1698  HG1 LYS   109      48.335  38.296  58.227  1.00  4.29
ATOM   1699  HG2 LYS   109      49.618  37.444  57.360  1.00  4.29
ATOM   1700  CD  LYS   109      49.291  39.474  56.712  1.00  4.29
ATOM   1701  HD1 LYS   109      48.872  40.393  57.128  1.00  4.29
ATOM   1702  HD2 LYS   109      48.613  39.126  55.930  1.00  4.29
ATOM   1703  CE  LYS   109      50.665  39.750  56.077  1.00  4.29
ATOM   1704  HE1 LYS   109      50.567  39.735  54.989  1.00  4.29
ATOM   1705  HE2 LYS   109      51.344  38.944  56.364  1.00  4.29
ATOM   1706  NZ  LYS   109      51.223  41.054  56.507  1.00  4.29
ATOM   1707  HZ1 LYS   109      50.802  41.841  56.032  1.00  4.29
ATOM   1708  HZ2 LYS   109      51.098  41.203  57.510  1.00  4.29
ATOM   1709  HZ3 LYS   109      52.234  41.099  56.409  1.00  4.29
ATOM   1710  C   LYS   109      49.034  38.173  61.056  1.00  4.29
ATOM   1711  O   LYS   109      48.171  37.377  61.426  1.00  4.29
