# Supplementary material for: Selecting Near-Native Protein Structures from Predicted Decoy Sets Using Ordered Graphlet Degree Similarity
Source: Genes (Basel). 2019 Feb 11;10(2):132. doi: 10.3390/genes10020132 (PMC6410076; doi:10.3390/genes10020132)
Supplement: Supplementary file 1 [file genes-10-00132-s001.zip › CodeData/data/CASP11/T0759/model181.pdb]

ATOM      1  N   MET     1      48.077  63.764  71.697  1.00 10.39
ATOM      2  CA  MET     1      48.978  63.289  70.642  1.00 10.39
ATOM      3  HA  MET     1      49.812  63.987  70.605  1.00 10.39
ATOM      4  CB  MET     1      49.515  61.903  71.049  1.00 10.39
ATOM      5  HB1 MET     1      48.755  61.144  70.857  1.00 10.39
ATOM      6  HB2 MET     1      49.726  61.909  72.120  1.00 10.39
ATOM      7  CG  MET     1      50.813  61.523  70.330  1.00 10.39
ATOM      8  HG1 MET     1      51.538  62.322  70.485  1.00 10.39
ATOM      9  HG2 MET     1      50.621  61.431  69.262  1.00 10.39
ATOM     10  SD  MET     1      51.555  59.969  70.895  1.00 10.39
ATOM     11  CE  MET     1      53.143  60.078  70.030  1.00 10.39
ATOM     12  HE1 MET     1      53.724  59.174  70.210  1.00 10.39
ATOM     13  HE2 MET     1      52.965  60.185  68.963  1.00 10.39
ATOM     14  HE3 MET     1      53.698  60.944  70.389  1.00 10.39
ATOM     15  C   MET     1      48.305  63.287  69.258  1.00 10.39
ATOM     16  O   MET     1      48.912  62.925  68.251  1.00 10.39
ATOM     17  N   GLY     2      47.050  63.730  69.180  1.00  8.55
ATOM     18  H   GLY     2      46.627  64.041  70.042  1.00  8.55
ATOM     19  CA  GLY     2      46.414  64.054  67.907  1.00  8.55
ATOM     20  HA1 GLY     2      45.378  64.345  68.073  1.00  8.55
ATOM     21  HA2 GLY     2      46.429  63.168  67.273  1.00  8.55
ATOM     22  C   GLY     2      47.136  65.204  67.206  1.00  8.55
ATOM     23  O   GLY     2      47.524  66.184  67.841  1.00  8.55
ATOM     24  N   HIS     3      47.339  65.060  65.894  1.00  7.21
ATOM     25  H   HIS     3      46.977  64.217  65.455  1.00  7.21
ATOM     26  CA  HIS     3      48.237  65.883  65.068  1.00  7.21
ATOM     27  HA  HIS     3      48.300  65.378  64.104  1.00  7.21
ATOM     28  CB  HIS     3      47.603  67.255  64.754  1.00  7.21
ATOM     29  HB1 HIS     3      48.383  67.975  64.506  1.00  7.21
ATOM     30  HB2 HIS     3      47.056  67.637  65.616  1.00  7.21
ATOM     31  CG  HIS     3      46.684  67.155  63.561  1.00  7.21
ATOM     32  ND1 HIS     3      47.109  67.282  62.240  1.00  7.21
ATOM     33  CE1 HIS     3      46.112  66.793  61.484  1.00  7.21
ATOM     34  HE1 HIS     3      46.166  66.638  60.415  1.00  7.21
ATOM     35  NE2 HIS     3      45.083  66.403  62.250  1.00  7.21
ATOM     36  HE2 HIS     3      44.344  65.773  61.911  1.00  7.21
ATOM     37  CD2 HIS     3      45.424  66.632  63.568  1.00  7.21
ATOM     38  HD2 HIS     3      44.886  66.291  64.439  1.00  7.21
ATOM     39  C   HIS     3      49.714  65.913  65.517  1.00  7.21
ATOM     40  O   HIS     3      50.522  66.656  64.953  1.00  7.21
ATOM     41  N   HIS     4      50.131  65.067  66.469  1.00  7.17
ATOM     42  H   HIS     4      49.472  64.423  66.891  1.00  7.17
ATOM     43  CA  HIS     4      51.534  64.987  66.882  1.00  7.17
ATOM     44  HA  HIS     4      51.888  66.002  67.062  1.00  7.17
ATOM     45  CB  HIS     4      51.705  64.225  68.198  1.00  7.17
ATOM     46  HB1 HIS     4      51.356  63.204  68.062  1.00  7.17
ATOM     47  HB2 HIS     4      51.114  64.713  68.971  1.00  7.17
ATOM     48  CG  HIS     4      53.142  64.162  68.655  1.00  7.17
ATOM     49  ND1 HIS     4      53.820  65.169  69.341  1.00  7.17
ATOM     50  CE1 HIS     4      55.075  64.724  69.503  1.00  7.17
ATOM     51  HE1 HIS     4      55.858  65.275  70.010  1.00  7.17
ATOM     52  NE2 HIS     4      55.221  63.511  68.941  1.00  7.17
ATOM     53  HE2 HIS     4      56.070  62.964  68.921  1.00  7.17
ATOM     54  CD2 HIS     4      54.013  63.145  68.395  1.00  7.17
ATOM     55  HD2 HIS     4      53.798  62.242  67.838  1.00  7.17
ATOM     56  C   HIS     4      52.430  64.364  65.833  1.00  7.17
ATOM     57  O   HIS     4      52.231  63.211  65.493  1.00  7.17
ATOM     58  N   HIS     5      53.416  65.112  65.338  1.00  6.29
ATOM     59  H   HIS     5      53.554  66.024  65.744  1.00  6.29
ATOM     60  CA  HIS     5      54.200  64.766  64.141  1.00  6.29
ATOM     61  HA  HIS     5      54.939  65.557  64.011  1.00  6.29
ATOM     62  CB  HIS     5      55.008  63.469  64.363  1.00  6.29
ATOM     63  HB1 HIS     5      54.337  62.611  64.356  1.00  6.29
ATOM     64  HB2 HIS     5      55.492  63.513  65.339  1.00  6.29
ATOM     65  CG  HIS     5      56.079  63.223  63.329  1.00  6.29
ATOM     66  ND1 HIS     5      57.060  64.139  62.942  1.00  6.29
ATOM     67  CE1 HIS     5      57.787  63.510  62.004  1.00  6.29
ATOM     68  HE1 HIS     5      58.637  63.943  61.493  1.00  6.29
ATOM     69  NE2 HIS     5      57.318  62.267  61.787  1.00  6.29
ATOM     70  HE2 HIS     5      57.714  61.591  61.140  1.00  6.29
ATOM     71  CD2 HIS     5      56.243  62.068  62.624  1.00  6.29
ATOM     72  HD2 HIS     5      55.629  61.181  62.719  1.00  6.29
ATOM     73  C   HIS     5      53.384  64.783  62.825  1.00  6.29
ATOM     74  O   HIS     5      53.739  64.149  61.833  1.00  6.29
ATOM     75  N   HIS     6      52.279  65.543  62.847  1.00  5.51
ATOM     76  H   HIS     6      52.121  66.077  63.693  1.00  5.51
ATOM     77  CA  HIS     6      51.129  65.502  61.922  1.00  5.51
ATOM     78  HA  HIS     6      50.537  66.382  62.179  1.00  5.51
ATOM     79  CB  HIS     6      51.552  65.685  60.446  1.00  5.51
ATOM     80  HB1 HIS     6      51.460  64.739  59.916  1.00  5.51
ATOM     81  HB2 HIS     6      52.596  65.993  60.396  1.00  5.51
ATOM     82  CG  HIS     6      50.756  66.741  59.717  1.00  5.51
ATOM     83  ND1 HIS     6      51.292  67.719  58.875  1.00  5.51
ATOM     84  CE1 HIS     6      50.266  68.515  58.540  1.00  5.51
ATOM     85  HE1 HIS     6      50.346  69.376  57.893  1.00  5.51
ATOM     86  NE2 HIS     6      49.131  68.096  59.122  1.00  5.51
ATOM     87  HE2 HIS     6      48.222  68.526  59.028  1.00  5.51
ATOM     88  CD2 HIS     6      49.418  66.968  59.852  1.00  5.51
ATOM     89  HD2 HIS     6      48.733  66.390  60.459  1.00  5.51
ATOM     90  C   HIS     6      50.159  64.335  62.161  1.00  5.51
ATOM     91  O   HIS     6      49.233  64.115  61.393  1.00  5.51
ATOM     92  N   HIS     7      50.403  63.649  63.276  1.00  5.87
ATOM     93  H   HIS     7      51.229  63.973  63.754  1.00  5.87
ATOM     94  CA  HIS     7      49.963  62.359  63.797  1.00  5.87
ATOM     95  HA  HIS     7      49.852  62.490  64.875  1.00  5.87
ATOM     96  CB  HIS     7      48.584  61.873  63.327  1.00  5.87
ATOM     97  HB1 HIS     7      48.454  60.880  63.736  1.00  5.87
ATOM     98  HB2 HIS     7      48.557  61.814  62.242  1.00  5.87
ATOM     99  CG  HIS     7      47.377  62.620  63.821  1.00  5.87
ATOM    100  ND1 HIS     7      46.567  62.175  64.872  1.00  5.87
ATOM    101  CE1 HIS     7      45.363  62.734  64.682  1.00  5.87
ATOM    102  HE1 HIS     7      44.467  62.484  65.236  1.00  5.87
ATOM    103  NE2 HIS     7      45.399  63.555  63.627  1.00  5.87
ATOM    104  HE2 HIS     7      44.569  63.880  63.120  1.00  5.87
ATOM    105  CD2 HIS     7      46.659  63.504  63.074  1.00  5.87
ATOM    106  HD2 HIS     7      46.920  63.867  62.086  1.00  5.87
ATOM    107  C   HIS     7      51.145  61.389  63.636  1.00  5.87
ATOM    108  O   HIS     7      52.047  61.586  62.827  1.00  5.87
ATOM    109  N   HIS     8      51.235  60.381  64.498  1.00  5.35
ATOM    110  H   HIS     8      50.473  60.195  65.132  1.00  5.35
ATOM    111  CA  HIS     8      52.518  59.717  64.746  1.00  5.35
ATOM    112  HA  HIS     8      53.342  60.310  64.344  1.00  5.35
ATOM    113  CB  HIS     8      52.744  59.636  66.262  1.00  5.35
ATOM    114  HB1 HIS     8      52.000  58.975  66.710  1.00  5.35
ATOM    115  HB2 HIS     8      52.603  60.631  66.683  1.00  5.35
ATOM    116  CG  HIS     8      54.122  59.158  66.646  1.00  5.35
ATOM    117  ND1 HIS     8      55.180  59.968  67.072  1.00  5.35
ATOM    118  CE1 HIS     8      56.211  59.136  67.290  1.00  5.35
ATOM    119  HE1 HIS     8      57.193  59.449  67.621  1.00  5.35
ATOM    120  NE2 HIS     8      55.850  57.865  67.044  1.00  5.35
ATOM    121  HE2 HIS     8      56.438  57.050  67.143  1.00  5.35
ATOM    122  CD2 HIS     8      54.539  57.861  66.644  1.00  5.35
ATOM    123  HD2 HIS     8      53.952  56.999  66.356  1.00  5.35
ATOM    124  C   HIS     8      52.534  58.362  64.055  1.00  5.35
ATOM    125  O   HIS     8      52.280  57.313  64.637  1.00  5.35
ATOM    126  N   SER     9      52.806  58.436  62.765  1.00  4.44
ATOM    127  H   SER     9      52.872  59.365  62.373  1.00  4.44
ATOM    128  CA  SER     9      53.170  57.320  61.907  1.00  4.44
ATOM    129  HA  SER     9      52.368  56.586  61.856  1.00  4.44
ATOM    130  CB  SER     9      53.530  57.835  60.506  1.00  4.44
ATOM    131  HB1 SER     9      53.962  58.827  60.615  1.00  4.44
ATOM    132  HB2 SER     9      52.636  57.906  59.892  1.00  4.44
ATOM    133  OG  SER     9      54.475  57.016  59.845  1.00  4.44
ATOM    134  HG  SER     9      54.752  57.465  59.031  1.00  4.44
ATOM    135  C   SER     9      54.389  56.723  62.554  1.00  4.44
ATOM    136  O   SER     9      55.313  57.472  62.831  1.00  4.44
ATOM    137  N   HIS    10      54.398  55.433  62.855  1.00  4.01
ATOM    138  H   HIS    10      53.591  54.883  62.617  1.00  4.01
ATOM    139  CA  HIS    10      55.465  54.818  63.642  1.00  4.01
ATOM    140  HA  HIS    10      55.936  55.570  64.277  1.00  4.01
ATOM    141  CB  HIS    10      54.864  53.732  64.565  1.00  4.01
ATOM    142  HB1 HIS    10      55.681  53.227  65.083  1.00  4.01
ATOM    143  HB2 HIS    10      54.354  52.985  63.955  1.00  4.01
ATOM    144  CG  HIS    10      53.909  54.210  65.630  1.00  4.01
ATOM    145  ND1 HIS    10      54.206  54.317  66.991  1.00  4.01
ATOM    146  CE1 HIS    10      53.077  54.729  67.586  1.00  4.01
ATOM    147  HE1 HIS    10      52.979  54.930  68.645  1.00  4.01
ATOM    148  NE2 HIS    10      52.101  54.888  66.677  1.00  4.01
ATOM    149  HE2 HIS    10      51.177  55.257  66.861  1.00  4.01
ATOM    150  CD2 HIS    10      52.602  54.547  65.441  1.00  4.01
ATOM    151  HD2 HIS    10      52.081  54.589  64.498  1.00  4.01
ATOM    152  C   HIS    10      56.565  54.211  62.763  1.00  4.01
ATOM    153  O   HIS    10      56.900  53.029  62.868  1.00  4.01
ATOM    154  N   MET    11      57.059  55.010  61.821  1.00  3.27
ATOM    155  H   MET    11      56.707  55.962  61.801  1.00  3.27
ATOM    156  CA  MET    11      57.910  54.584  60.710  1.00  3.27
ATOM    157  HA  MET    11      57.454  53.676  60.311  1.00  3.27
ATOM    158  CB  MET    11      57.866  55.669  59.625  1.00  3.27
ATOM    159  HB1 MET    11      58.839  56.139  59.497  1.00  3.27
ATOM    160  HB2 MET    11      57.142  56.445  59.877  1.00  3.27
ATOM    161  CG  MET    11      57.428  55.011  58.327  1.00  3.27
ATOM    162  HG1 MET    11      57.286  55.764  57.558  1.00  3.27
ATOM    163  HG2 MET    11      56.476  54.518  58.518  1.00  3.27
ATOM    164  SD  MET    11      58.587  53.794  57.703  1.00  3.27
ATOM    165  CE  MET    11      57.457  52.762  56.730  1.00  3.27
ATOM    166  HE1 MET    11      56.586  52.497  57.331  1.00  3.27
ATOM    167  HE2 MET    11      57.127  53.309  55.858  1.00  3.27
ATOM    168  HE3 MET    11      57.961  51.859  56.398  1.00  3.27
ATOM    169  C   MET    11      59.332  54.203  61.117  1.00  3.27
ATOM    170  O   MET    11      60.319  54.927  60.979  1.00  3.27
ATOM    171  N   VAL    12      59.409  53.005  61.661  1.00  2.55
ATOM    172  H   VAL    12      58.536  52.512  61.839  1.00  2.55
ATOM    173  CA  VAL    12      60.612  52.359  62.139  1.00  2.55
ATOM    174  HA  VAL    12      61.408  52.541  61.429  1.00  2.55
ATOM    175  CB  VAL    12      60.988  52.927  63.531  1.00  2.55
ATOM    176  HB  VAL    12      61.038  54.012  63.439  1.00  2.55
ATOM    177  CG1 VAL    12      59.964  52.607  64.630  1.00  2.55
ATOM    178 1HG1 VAL    12      59.883  51.532  64.786  1.00  2.55
ATOM    179 2HG1 VAL    12      60.267  53.080  65.564  1.00  2.55
ATOM    180 3HG1 VAL    12      58.986  52.999  64.355  1.00  2.55
ATOM    181  CG2 VAL    12      62.367  52.485  64.035  1.00  2.55
ATOM    182 1HG2 VAL    12      62.658  53.128  64.866  1.00  2.55
ATOM    183 2HG2 VAL    12      62.336  51.458  64.395  1.00  2.55
ATOM    184 3HG2 VAL    12      63.108  52.571  63.246  1.00  2.55
ATOM    185  C   VAL    12      60.356  50.860  62.170  1.00  2.55
ATOM    186  O   VAL    12      59.215  50.408  62.161  1.00  2.55
ATOM    187  N   VAL    13      61.428  50.090  62.269  1.00  2.35
ATOM    188  H   VAL    13      62.336  50.521  62.127  1.00  2.35
ATOM    189  CA  VAL    13      61.402  48.788  62.914  1.00  2.35
ATOM    190  HA  VAL    13      60.504  48.707  63.527  1.00  2.35
ATOM    191  CB  VAL    13      61.401  47.611  61.929  1.00  2.35
ATOM    192  HB  VAL    13      62.257  47.717  61.270  1.00  2.35
ATOM    193  CG1 VAL    13      61.474  46.261  62.662  1.00  2.35
ATOM    194 1HG1 VAL    13      61.357  45.442  61.953  1.00  2.35
ATOM    195 2HG1 VAL    13      62.439  46.137  63.153  1.00  2.35
ATOM    196 3HG1 VAL    13      60.675  46.189  63.402  1.00  2.35
ATOM    197  CG2 VAL    13      60.128  47.601  61.092  1.00  2.35
ATOM    198 1HG2 VAL    13      60.094  48.505  60.498  1.00  2.35
ATOM    199 2HG2 VAL    13      60.135  46.743  60.426  1.00  2.35
ATOM    200 3HG2 VAL    13      59.252  47.558  61.740  1.00  2.35
ATOM    201  C   VAL    13      62.609  48.693  63.813  1.00  2.35
ATOM    202  O   VAL    13      63.744  48.800  63.356  1.00  2.35
ATOM    203  N   ILE    14      62.368  48.518  65.105  1.00  2.84
ATOM    204  H   ILE    14      61.421  48.397  65.430  1.00  2.84
ATOM    205  CA  ILE    14      63.452  48.243  66.029  1.00  2.84
ATOM    206  HA  ILE    14      64.337  48.772  65.680  1.00  2.84
ATOM    207  CB  ILE    14      63.151  48.840  67.426  1.00  2.84
ATOM    208  HB  ILE    14      63.063  49.915  67.256  1.00  2.84
ATOM    209  CG2 ILE    14      61.804  48.415  68.043  1.00  2.84
ATOM    210 1HG2 ILE    14      61.677  48.899  69.012  1.00  2.84
ATOM    211 2HG2 ILE    14      60.978  48.718  67.400  1.00  2.84
ATOM    212 3HG2 ILE    14      61.766  47.334  68.179  1.00  2.84
ATOM    213  CG1 ILE    14      64.340  48.688  68.407  1.00  2.84
ATOM    214 1HG1 ILE    14      64.305  49.524  69.107  1.00  2.84
ATOM    215 2HG1 ILE    14      65.275  48.777  67.851  1.00  2.84
ATOM    216  CD1 ILE    14      64.390  47.403  69.247  1.00  2.84
ATOM    217  HD1 ILE    14      65.315  47.388  69.825  1.00  2.84
ATOM    218  HD2 ILE    14      63.549  47.372  69.940  1.00  2.84
ATOM    219  HD3 ILE    14      64.362  46.524  68.612  1.00  2.84
ATOM    220  C   ILE    14      63.793  46.751  66.017  1.00  2.84
ATOM    221  O   ILE    14      62.983  45.911  66.403  1.00  2.84
ATOM    222  N   HIS    15      64.994  46.420  65.549  1.00  3.08
ATOM    223  H   HIS    15      65.601  47.168  65.228  1.00  3.08
ATOM    224  CA  HIS    15      65.561  45.067  65.642  1.00  3.08
ATOM    225  HA  HIS    15      64.800  44.336  65.375  1.00  3.08
ATOM    226  CB  HIS    15      66.691  45.017  64.590  1.00  3.08
ATOM    227  HB1 HIS    15      67.444  45.763  64.848  1.00  3.08
ATOM    228  HB2 HIS    15      66.265  45.313  63.630  1.00  3.08
ATOM    229  CG  HIS    15      67.410  43.712  64.349  1.00  3.08
ATOM    230  ND1 HIS    15      68.342  43.514  63.325  1.00  3.08
ATOM    231  CE1 HIS    15      68.858  42.290  63.522  1.00  3.08
ATOM    232  HE1 HIS    15      69.660  41.854  62.941  1.00  3.08
ATOM    233  NE2 HIS    15      68.298  41.718  64.595  1.00  3.08
ATOM    234  HE2 HIS    15      68.661  40.891  65.089  1.00  3.08
ATOM    235  CD2 HIS    15      67.382  42.591  65.125  1.00  3.08
ATOM    236  HD2 HIS    15      66.841  42.424  66.039  1.00  3.08
ATOM    237  C   HIS    15      66.053  44.852  67.079  1.00  3.08
ATOM    238  O   HIS    15      66.898  45.641  67.516  1.00  3.08
ATOM    239  N   PRO    16      65.517  43.868  67.836  1.00  3.86
ATOM    240  CD  PRO    16      64.518  42.889  67.429  1.00  3.86
ATOM    241  HD1 PRO    16      64.736  42.449  66.456  1.00  3.86
ATOM    242  HD2 PRO    16      63.535  43.364  67.412  1.00  3.86
ATOM    243  CG  PRO    16      64.547  41.806  68.503  1.00  3.86
ATOM    244  HG1 PRO    16      65.336  41.088  68.277  1.00  3.86
ATOM    245  HG2 PRO    16      63.585  41.299  68.593  1.00  3.86
ATOM    246  CB  PRO    16      64.904  42.580  69.771  1.00  3.86
ATOM    247  HB1 PRO    16      65.437  41.951  70.486  1.00  3.86
ATOM    248  HB2 PRO    16      63.991  42.970  70.223  1.00  3.86
ATOM    249  CA  PRO    16      65.760  43.753  69.275  1.00  3.86
ATOM    250  HA  PRO    16      65.407  44.661  69.764  1.00  3.86
ATOM    251  C   PRO    16      67.246  43.611  69.621  1.00  3.86
ATOM    252  O   PRO    16      67.766  44.390  70.416  1.00  3.86
ATOM    253  N   ASP    17      67.936  42.652  69.007  1.00  4.00
ATOM    254  H   ASP    17      67.456  42.034  68.355  1.00  4.00
ATOM    255  CA  ASP    17      69.293  42.250  69.379  1.00  4.00
ATOM    256  HA  ASP    17      69.261  42.093  70.458  1.00  4.00
ATOM    257  CB  ASP    17      69.663  40.865  68.795  1.00  4.00
ATOM    258  HB1 ASP    17      69.334  40.109  69.510  1.00  4.00
ATOM    259  HB2 ASP    17      70.750  40.784  68.729  1.00  4.00
ATOM    260  CG  ASP    17      69.033  40.512  67.442  1.00  4.00
ATOM    261  OD1 ASP    17      69.783  40.343  66.457  1.00  4.00
ATOM    262  OD2 ASP    17      67.785  40.428  67.385  1.00  4.00
ATOM    263  C   ASP    17      70.406  43.313  69.216  1.00  4.00
ATOM    264  O   ASP    17      71.191  43.476  70.153  1.00  4.00
ATOM    265  N   PRO    18      70.491  44.093  68.121  1.00  3.90
ATOM    266  CD  PRO    18      69.864  43.834  66.835  1.00  3.90
ATOM    267  HD1 PRO    18      68.783  43.931  66.900  1.00  3.90
ATOM    268  HD2 PRO    18      70.140  42.839  66.490  1.00  3.90
ATOM    269  CG  PRO    18      70.425  44.872  65.864  1.00  3.90
ATOM    270  HG1 PRO    18      69.771  45.744  65.837  1.00  3.90
ATOM    271  HG2 PRO    18      70.560  44.458  64.865  1.00  3.90
ATOM    272  CB  PRO    18      71.762  45.238  66.506  1.00  3.90
ATOM    273  HB1 PRO    18      72.127  46.207  66.163  1.00  3.90
ATOM    274  HB2 PRO    18      72.496  44.460  66.290  1.00  3.90
ATOM    275  CA  PRO    18      71.420  45.220  68.000  1.00  3.90
ATOM    276  HA  PRO    18      72.325  45.044  68.583  1.00  3.90
ATOM    277  C   PRO    18      70.812  46.575  68.427  1.00  3.90
ATOM    278  O   PRO    18      71.462  47.612  68.249  1.00  3.90
ATOM    279  N   GLY    19      69.566  46.603  68.923  1.00  3.71
ATOM    280  H   GLY    19      69.097  45.713  69.073  1.00  3.71
ATOM    281  CA  GLY    19      68.828  47.818  69.306  1.00  3.71
ATOM    282  HA1 GLY    19      69.218  48.180  70.257  1.00  3.71
ATOM    283  HA2 GLY    19      67.781  47.548  69.448  1.00  3.71
ATOM    284  C   GLY    19      68.889  48.956  68.294  1.00  3.71
ATOM    285  O   GLY    19      69.243  50.085  68.649  1.00  3.71
ATOM    286  N   ARG    20      68.619  48.639  67.025  1.00  3.25
ATOM    287  H   ARG    20      68.278  47.698  66.856  1.00  3.25
ATOM    288  CA  ARG    20      68.867  49.508  65.865  1.00  3.25
ATOM    289  HA  ARG    20      69.208  50.472  66.217  1.00  3.25
ATOM    290  CB  ARG    20      69.933  48.823  64.980  1.00  3.25
ATOM    291  HB1 ARG    20      69.447  48.006  64.442  1.00  3.25
ATOM    292  HB2 ARG    20      70.694  48.369  65.616  1.00  3.25
ATOM    293  CG  ARG    20      70.650  49.716  63.948  1.00  3.25
ATOM    294  HG1 ARG    20      69.945  50.411  63.493  1.00  3.25
ATOM    295  HG2 ARG    20      71.024  49.065  63.156  1.00  3.25
ATOM    296  CD  ARG    20      71.859  50.488  64.509  1.00  3.25
ATOM    297  HD1 ARG    20      72.375  50.969  63.675  1.00  3.25
ATOM    298  HD2 ARG    20      72.559  49.786  64.968  1.00  3.25
ATOM    299  NE  ARG    20      71.457  51.529  65.468  1.00  3.25
ATOM    300  HE  ARG    20      70.922  52.315  65.101  1.00  3.25
ATOM    301  CZ  ARG    20      71.395  51.427  66.782  1.00  3.25
ATOM    302  NH1 ARG    20      71.883  50.427  67.458  1.00  3.25
ATOM    303 1HH1 ARG    20      72.327  49.665  66.984  1.00  3.25
ATOM    304 2HH1 ARG    20      71.497  50.235  68.369  1.00  3.25
ATOM    305  NH2 ARG    20      70.714  52.318  67.431  1.00  3.25
ATOM    306 1HH2 ARG    20      70.191  52.982  66.860  1.00  3.25
ATOM    307 2HH2 ARG    20      70.407  52.100  68.364  1.00  3.25
ATOM    308  C   ARG    20      67.566  49.748  65.123  1.00  3.25
ATOM    309  O   ARG    20      66.687  48.890  65.035  1.00  3.25
ATOM    310  N   GLU    21      67.470  50.957  64.597  1.00  2.86
ATOM    311  H   GLU    21      68.253  51.586  64.744  1.00  2.86
ATOM    312  CA  GLU    21      66.243  51.545  64.090  1.00  2.86
ATOM    313  HA  GLU    21      65.418  50.886  64.373  1.00  2.86
ATOM    314  CB  GLU    21      65.936  52.895  64.792  1.00  2.86
ATOM    315  HB1 GLU    21      64.951  52.781  65.242  1.00  2.86
ATOM    316  HB2 GLU    21      65.827  53.678  64.060  1.00  2.86
ATOM    317  CG  GLU    21      66.858  53.410  65.924  1.00  2.86
ATOM    318  HG1 GLU    21      66.989  52.623  66.670  1.00  2.86
ATOM    319  HG2 GLU    21      66.341  54.234  66.421  1.00  2.86
ATOM    320  CD  GLU    21      68.232  53.915  65.451  1.00  2.86
ATOM    321  OE1 GLU    21      69.148  53.076  65.294  1.00  2.86
ATOM    322  OE2 GLU    21      68.390  55.128  65.183  1.00  2.86
ATOM    323  C   GLU    21      66.275  51.528  62.552  1.00  2.86
ATOM    324  O   GLU    21      66.832  52.402  61.882  1.00  2.86
ATOM    325  N   LEU    22      65.755  50.447  61.983  1.00  2.30
ATOM    326  H   LEU    22      65.319  49.751  62.585  1.00  2.30
ATOM    327  CA  LEU    22      65.599  50.243  60.546  1.00  2.30
ATOM    328  HA  LEU    22      66.475  50.632  60.027  1.00  2.30
ATOM    329  CB  LEU    22      65.506  48.728  60.264  1.00  2.30
ATOM    330  HB1 LEU    22      65.137  48.593  59.248  1.00  2.30
ATOM    331  HB2 LEU    22      64.774  48.274  60.933  1.00  2.30
ATOM    332  CG  LEU    22      66.846  47.965  60.371  1.00  2.30
ATOM    333  HG  LEU    22      67.578  48.444  59.719  1.00  2.30
ATOM    334  CD1 LEU    22      67.435  47.892  61.786  1.00  2.30
ATOM    335 1HD1 LEU    22      68.267  47.187  61.809  1.00  2.30
ATOM    336 2HD1 LEU    22      67.812  48.867  62.084  1.00  2.30
ATOM    337 3HD1 LEU    22      66.672  47.561  62.491  1.00  2.30
ATOM    338  CD2 LEU    22      66.644  46.534  59.882  1.00  2.30
ATOM    339 1HD2 LEU    22      67.577  45.974  59.950  1.00  2.30
ATOM    340 2HD2 LEU    22      65.886  46.032  60.484  1.00  2.30
ATOM    341 3HD2 LEU    22      66.337  46.545  58.840  1.00  2.30
ATOM    342  C   LEU    22      64.382  51.014  60.020  1.00  2.30
ATOM    343  O   LEU    22      63.556  51.486  60.799  1.00  2.30
ATOM    344  N   SER    23      64.238  51.144  58.701  1.00  2.15
ATOM    345  H   SER    23      64.992  50.848  58.089  1.00  2.15
ATOM    346  CA  SER    23      62.924  51.355  58.085  1.00  2.15
ATOM    347  HA  SER    23      62.333  51.956  58.773  1.00  2.15
ATOM    348  CB  SER    23      63.018  52.169  56.797  1.00  2.15
ATOM    349  HB1 SER    23      63.525  53.111  57.007  1.00  2.15
ATOM    350  HB2 SER    23      62.004  52.393  56.476  1.00  2.15
ATOM    351  OG  SER    23      63.704  51.500  55.761  1.00  2.15
ATOM    352  HG  SER    23      64.650  51.482  56.037  1.00  2.15
ATOM    353  C   SER    23      62.205  50.020  57.870  1.00  2.15
ATOM    354  O   SER    23      62.871  49.008  57.696  1.00  2.15
ATOM    355  N   PRO    24      60.865  49.982  57.861  1.00  1.96
ATOM    356  CD  PRO    24      59.987  50.996  58.382  1.00  1.96
ATOM    357  HD1 PRO    24      59.905  51.722  57.587  1.00  1.96
ATOM    358  HD2 PRO    24      60.364  51.448  59.299  1.00  1.96
ATOM    359  CG  PRO    24      58.645  50.308  58.651  1.00  1.96
ATOM    360  HG1 PRO    24      57.797  50.982  58.582  1.00  1.96
ATOM    361  HG2 PRO    24      58.648  49.857  59.639  1.00  1.96
ATOM    362  CB  PRO    24      58.616  49.218  57.586  1.00  1.96
ATOM    363  HB1 PRO    24      58.311  49.634  56.626  1.00  1.96
ATOM    364  HB2 PRO    24      57.972  48.388  57.877  1.00  1.96
ATOM    365  CA  PRO    24      60.086  48.803  57.540  1.00  1.96
ATOM    366  HA  PRO    24      60.242  48.097  58.355  1.00  1.96
ATOM    367  C   PRO    24      60.452  48.023  56.274  1.00  1.96
ATOM    368  O   PRO    24      60.297  46.812  56.268  1.00  1.96
ATOM    369  N   GLU    25      60.959  48.688  55.234  1.00  2.02
ATOM    370  H   GLU    25      61.083  49.680  55.317  1.00  2.02
ATOM    371  CA  GLU    25      61.531  48.003  54.065  1.00  2.02
ATOM    372  HA  GLU    25      60.858  47.228  53.697  1.00  2.02
ATOM    373  CB  GLU    25      61.773  49.064  52.975  1.00  2.02
ATOM    374  HB1 GLU    25      62.277  49.910  53.447  1.00  2.02
ATOM    375  HB2 GLU    25      60.807  49.423  52.631  1.00  2.02
ATOM    376  CG  GLU    25      62.629  48.679  51.752  1.00  2.02
ATOM    377  HG1 GLU    25      63.608  48.325  52.079  1.00  2.02
ATOM    378  HG2 GLU    25      62.807  49.581  51.167  1.00  2.02
ATOM    379  CD  GLU    25      61.970  47.652  50.834  1.00  2.02
ATOM    380  OE1 GLU    25      60.796  47.863  50.451  1.00  2.02
ATOM    381  OE2 GLU    25      62.629  46.643  50.492  1.00  2.02
ATOM    382  C   GLU    25      62.865  47.342  54.387  1.00  2.02
ATOM    383  O   GLU    25      63.111  46.224  53.953  1.00  2.02
ATOM    384  N   GLU    26      63.736  48.037  55.124  1.00  2.13
ATOM    385  H   GLU    26      63.454  48.936  55.483  1.00  2.13
ATOM    386  CA  GLU    26      65.042  47.514  55.514  1.00  2.13
ATOM    387  HA  GLU    26      65.567  47.165  54.623  1.00  2.13
ATOM    388  CB  GLU    26      65.897  48.600  56.192  1.00  2.13
ATOM    389  HB1 GLU    26      66.762  48.131  56.664  1.00  2.13
ATOM    390  HB2 GLU    26      65.310  49.067  56.978  1.00  2.13
ATOM    391  CG  GLU    26      66.418  49.686  55.240  1.00  2.13
ATOM    392  HG1 GLU    26      65.610  50.025  54.590  1.00  2.13
ATOM    393  HG2 GLU    26      67.204  49.265  54.611  1.00  2.13
ATOM    394  CD  GLU    26      66.950  50.884  56.040  1.00  2.13
ATOM    395  OE1 GLU    26      66.146  51.558  56.735  1.00  2.13
ATOM    396  OE2 GLU    26      68.162  51.186  56.032  1.00  2.13
ATOM    397  C   GLU    26      64.928  46.306  56.455  1.00  2.13
ATOM    398  O   GLU    26      65.767  45.413  56.404  1.00  2.13
ATOM    399  N   ALA    27      63.910  46.277  57.317  1.00  1.93
ATOM    400  H   ALA    27      63.245  47.038  57.294  1.00  1.93
ATOM    401  CA  ALA    27      63.659  45.171  58.232  1.00  1.93
ATOM    402  HA  ALA    27      64.598  44.881  58.703  1.00  1.93
ATOM    403  CB  ALA    27      62.708  45.647  59.319  1.00  1.93
ATOM    404  HB1 ALA    27      62.496  44.822  59.999  1.00  1.93
ATOM    405  HB2 ALA    27      63.195  46.453  59.860  1.00  1.93
ATOM    406  HB3 ALA    27      61.779  46.001  58.869  1.00  1.93
ATOM    407  C   ALA    27      63.122  43.917  57.511  1.00  1.93
ATOM    408  O   ALA    27      63.594  42.800  57.772  1.00  1.93
ATOM    409  N   HIS    28      62.206  44.095  56.547  1.00  2.08
ATOM    410  CA  HIS    28      61.863  42.990  55.660  1.00  2.08
ATOM    411  CB  HIS    28      60.619  43.269  54.802  1.00  2.08
ATOM    412  CG  HIS    28      60.250  42.230  53.753  1.00  2.08
ATOM    413  ND1 HIS    28      60.626  40.889  53.714  1.00  2.08
ATOM    414  CE1 HIS    28      60.262  40.401  52.526  1.00  2.08
ATOM    415  NE2 HIS    28      59.734  41.391  51.788  1.00  2.08
ATOM    416  CD2 HIS    28      59.697  42.537  52.546  1.00  2.08
ATOM    417  C   HIS    28      63.074  42.481  54.867  1.00  2.08
ATOM    418  O   HIS    28      63.354  41.285  54.799  1.00  2.08
ATOM    419  N   ARG    29      63.915  43.385  54.357  1.00  2.59
ATOM    420  H   ARG    29      63.661  44.367  54.452  1.00  2.59
ATOM    421  CA  ARG    29      65.169  43.017  53.669  1.00  2.59
ATOM    422  HA  ARG    29      64.945  42.256  52.933  1.00  2.59
ATOM    423  CB  ARG    29      65.765  44.269  52.987  1.00  2.59
ATOM    424  HB1 ARG    29      66.600  44.648  53.579  1.00  2.59
ATOM    425  HB2 ARG    29      65.027  45.066  52.959  1.00  2.59
ATOM    426  CG  ARG    29      66.239  44.040  51.542  1.00  2.59
ATOM    427  HG1 ARG    29      67.101  43.373  51.549  1.00  2.59
ATOM    428  HG2 ARG    29      66.561  45.003  51.142  1.00  2.59
ATOM    429  CD  ARG    29      65.170  43.457  50.599  1.00  2.59
ATOM    430  HD1 ARG    29      65.102  42.382  50.766  1.00  2.59
ATOM    431  HD2 ARG    29      65.497  43.605  49.569  1.00  2.59
ATOM    432  NE  ARG    29      63.847  44.089  50.781  1.00  2.59
ATOM    433  HE  ARG    29      63.760  45.094  50.610  1.00  2.59
ATOM    434  CZ  ARG    29      62.762  43.556  51.314  1.00  2.59
ATOM    435  NH1 ARG    29      62.672  42.311  51.695  1.00  2.59
ATOM    436 1HH1 ARG    29      63.486  41.737  51.740  1.00  2.59
ATOM    437 2HH1 ARG    29      61.812  41.984  52.133  1.00  2.59
ATOM    438  NH2 ARG    29      61.723  44.309  51.466  1.00  2.59
ATOM    439 1HH2 ARG    29      61.814  45.292  51.192  1.00  2.59
ATOM    440 2HH2 ARG    29      60.910  43.951  51.935  1.00  2.59
ATOM    441  C   ARG    29      66.206  42.358  54.566  1.00  2.59
ATOM    442  O   ARG    29      67.082  41.691  54.018  1.00  2.59
ATOM    443  N   ALA    30      66.106  42.482  55.894  1.00  2.69
ATOM    444  H   ALA    30      65.416  43.115  56.274  1.00  2.69
ATOM    445  CA  ALA    30      66.985  41.745  56.806  1.00  2.69
ATOM    446  HA  ALA    30      67.918  41.489  56.302  1.00  2.69
ATOM    447  CB  ALA    30      67.313  42.664  57.990  1.00  2.69
ATOM    448  HB1 ALA    30      67.991  42.153  58.675  1.00  2.69
ATOM    449  HB2 ALA    30      67.791  43.575  57.628  1.00  2.69
ATOM    450  HB3 ALA    30      66.398  42.928  58.522  1.00  2.69
ATOM    451  C   ALA    30      66.342  40.430  57.284  1.00  2.69
ATOM    452  O   ALA    30      67.013  39.610  57.907  1.00  2.69
ATOM    453  N   GLY    31      65.049  40.229  57.006  1.00  2.77
ATOM    454  H   GLY    31      64.546  40.928  56.469  1.00  2.77
ATOM    455  CA  GLY    31      64.284  39.061  57.430  1.00  2.77
ATOM    456  HA1 GLY    31      64.922  38.177  57.419  1.00  2.77
ATOM    457  HA2 GLY    31      63.469  38.912  56.721  1.00  2.77
ATOM    458  C   GLY    31      63.666  39.193  58.824  1.00  2.77
ATOM    459  O   GLY    31      63.126  38.227  59.357  1.00  2.77
ATOM    460  N   LEU    32      63.763  40.388  59.407  1.00  2.48
ATOM    461  H   LEU    32      64.151  41.129  58.839  1.00  2.48
ATOM    462  CA  LEU    32      63.208  40.772  60.696  1.00  2.48
ATOM    463  HA  LEU    32      63.227  39.902  61.350  1.00  2.48
ATOM    464  CB  LEU    32      64.081  41.893  61.305  1.00  2.48
ATOM    465  HB1 LEU    32      63.455  42.523  61.939  1.00  2.48
ATOM    466  HB2 LEU    32      64.458  42.533  60.506  1.00  2.48
ATOM    467  CG  LEU    32      65.266  41.422  62.169  1.00  2.48
ATOM    468  HG  LEU    32      65.825  42.313  62.449  1.00  2.48
ATOM    469  CD1 LEU    32      64.790  40.748  63.460  1.00  2.48
ATOM    470 1HD1 LEU    32      65.648  40.532  64.097  1.00  2.48
ATOM    471 2HD1 LEU    32      64.112  41.412  63.996  1.00  2.48
ATOM    472 3HD1 LEU    32      64.281  39.811  63.242  1.00  2.48
ATOM    473  CD2 LEU    32      66.226  40.470  61.453  1.00  2.48
ATOM    474 1HD2 LEU    32      67.088  40.274  62.089  1.00  2.48
ATOM    475 2HD2 LEU    32      65.731  39.526  61.227  1.00  2.48
ATOM    476 3HD2 LEU    32      66.567  40.927  60.525  1.00  2.48
ATOM    477  C   LEU    32      61.743  41.204  60.632  1.00  2.48
ATOM    478  O   LEU    32      61.091  41.192  61.677  1.00  2.48
ATOM    479  N   ILE    33      61.198  41.503  59.445  1.00  2.43
ATOM    480  H   ILE    33      61.789  41.520  58.621  1.00  2.43
ATOM    481  CA  ILE    33      59.748  41.251  59.235  1.00  2.43
ATOM    482  HA  ILE    33      59.421  40.535  59.989  1.00  2.43
ATOM    483  CB  ILE    33      58.861  42.510  59.404  1.00  2.43
ATOM    484  HB  ILE    33      57.863  42.247  59.050  1.00  2.43
ATOM    485  CG2 ILE    33      58.699  42.892  60.890  1.00  2.43
ATOM    486 1HG2 ILE    33      57.881  43.599  61.022  1.00  2.43
ATOM    487 2HG2 ILE    33      58.474  42.002  61.479  1.00  2.43
ATOM    488 3HG2 ILE    33      59.624  43.334  61.264  1.00  2.43
ATOM    489  CG1 ILE    33      59.342  43.710  58.566  1.00  2.43
ATOM    490 1HG1 ILE    33      59.364  43.414  57.518  1.00  2.43
ATOM    491 2HG1 ILE    33      60.352  43.989  58.862  1.00  2.43
ATOM    492  CD1 ILE    33      58.431  44.933  58.721  1.00  2.43
ATOM    493  HD1 ILE    33      58.677  45.676  57.965  1.00  2.43
ATOM    494  HD2 ILE    33      57.392  44.628  58.617  1.00  2.43
ATOM    495  HD3 ILE    33      58.557  45.378  59.704  1.00  2.43
ATOM    496  C   ILE    33      59.511  40.534  57.901  1.00  2.43
ATOM    497  O   ILE    33      60.370  40.564  57.030  1.00  2.43
ATOM    498  N   ASP    34      58.376  39.840  57.757  1.00  2.72
ATOM    499  H   ASP    34      57.698  39.835  58.497  1.00  2.72
ATOM    500  CA  ASP    34      57.991  39.240  56.474  1.00  2.72
ATOM    501  HA  ASP    34      58.900  38.883  55.983  1.00  2.72
ATOM    502  CB  ASP    34      57.078  38.013  56.688  1.00  2.72
ATOM    503  HB1 ASP    34      57.194  37.629  57.704  1.00  2.72
ATOM    504  HB2 ASP    34      57.410  37.227  56.008  1.00  2.72
ATOM    505  CG  ASP    34      55.597  38.291  56.408  1.00  2.72
ATOM    506  OD1 ASP    34      54.938  38.943  57.246  1.00  2.72
ATOM    507  OD2 ASP    34      55.100  37.901  55.327  1.00  2.72
ATOM    508  C   ASP    34      57.352  40.265  55.540  1.00  2.72
ATOM    509  O   ASP    34      56.849  41.281  56.012  1.00  2.72
ATOM    510  N   TRP    35      57.259  39.962  54.242  1.00  2.68
ATOM    511  H   TRP    35      57.720  39.134  53.902  1.00  2.68
ATOM    512  CA  TRP    35      56.637  40.865  53.272  1.00  2.68
ATOM    513  HA  TRP    35      57.269  41.749  53.199  1.00  2.68
ATOM    514  CB  TRP    35      56.574  40.217  51.885  1.00  2.68
ATOM    515  HB1 TRP    35      55.900  39.360  51.925  1.00  2.68
ATOM    516  HB2 TRP    35      57.559  39.841  51.612  1.00  2.68
ATOM    517  CG  TRP    35      56.101  41.152  50.810  1.00  2.68
ATOM    518  CD1 TRP    35      56.845  42.116  50.223  1.00  2.68
ATOM    519  HD1 TRP    35      57.881  42.318  50.453  1.00  2.68
ATOM    520  NE1 TRP    35      56.079  42.817  49.313  1.00  2.68
ATOM    521  HE1 TRP    35      56.433  43.602  48.792  1.00  2.68
ATOM    522  CE2 TRP    35      54.788  42.334  49.264  1.00  2.68
ATOM    523  CZ2 TRP    35      53.659  42.690  48.510  1.00  2.68
ATOM    524  HZ2 TRP    35      53.717  43.482  47.779  1.00  2.68
ATOM    525  CH2 TRP    35      52.453  42.000  48.725  1.00  2.68
ATOM    526  HH2 TRP    35      51.571  42.253  48.155  1.00  2.68
ATOM    527  CZ3 TRP    35      52.391  40.980  49.693  1.00  2.68
ATOM    528  HZ3 TRP    35      51.459  40.459  49.874  1.00  2.68
ATOM    529  CE3 TRP    35      53.533  40.626  50.434  1.00  2.68
ATOM    530  HE3 TRP    35      53.473  39.835  51.168  1.00  2.68
ATOM    531  CD2 TRP    35      54.765  41.282  50.231  1.00  2.68
ATOM    532  C   TRP    35      55.242  41.360  53.669  1.00  2.68
ATOM    533  O   TRP    35      54.943  42.551  53.575  1.00  2.68
ATOM    534  N   ASN    36      54.382  40.466  54.155  1.00  2.99
ATOM    535  H   ASN    36      54.719  39.523  54.340  1.00  2.99
ATOM    536  CA  ASN    36      53.005  40.803  54.500  1.00  2.99
ATOM    537  HA  ASN    36      52.545  41.322  53.656  1.00  2.99
ATOM    538  CB  ASN    36      52.226  39.510  54.780  1.00  2.99
ATOM    539  HB1 ASN    36      51.200  39.758  55.044  1.00  2.99
ATOM    540  HB2 ASN    36      52.680  38.970  55.611  1.00  2.99
ATOM    541  CG  ASN    36      52.183  38.612  53.562  1.00  2.99
ATOM    542  OD1 ASN    36      51.366  38.794  52.678  1.00  2.99
ATOM    543  ND2 ASN    36      53.060  37.642  53.475  1.00  2.99
ATOM    544 1HD2 ASN    36      53.784  37.552  54.196  1.00  2.99
ATOM    545 2HD2 ASN    36      53.043  37.062  52.659  1.00  2.99
ATOM    546  C   ASN    36      52.968  41.744  55.709  1.00  2.99
ATOM    547  O   ASN    36      52.258  42.753  55.693  1.00  2.99
ATOM    548  N   MET    37      53.738  41.439  56.759  1.00  2.70
ATOM    549  H   MET    37      54.315  40.593  56.719  1.00  2.70
ATOM    550  CA  MET    37      53.865  42.302  57.930  1.00  2.70
ATOM    551  HA  MET    37      52.868  42.527  58.297  1.00  2.70
ATOM    552  CB  MET    37      54.641  41.604  59.057  1.00  2.70
ATOM    553  HB1 MET    37      54.941  42.348  59.797  1.00  2.70
ATOM    554  HB2 MET    37      55.539  41.131  58.658  1.00  2.70
ATOM    555  CG  MET    37      53.744  40.575  59.753  1.00  2.70
ATOM    556  HG1 MET    37      53.499  39.777  59.053  1.00  2.70
ATOM    557  HG2 MET    37      52.821  41.075  60.036  1.00  2.70
ATOM    558  SD  MET    37      54.417  39.830  61.260  1.00  2.70
ATOM    559  CE  MET    37      55.836  38.936  60.566  1.00  2.70
ATOM    560  HE1 MET    37      56.299  38.326  61.342  1.00  2.70
ATOM    561  HE2 MET    37      55.502  38.292  59.751  1.00  2.70
ATOM    562  HE3 MET    37      56.571  39.646  60.188  1.00  2.70
ATOM    563  C   MET    37      54.509  43.658  57.610  1.00  2.70
ATOM    564  O   MET    37      54.079  44.664  58.166  1.00  2.70
ATOM    565  N   PHE    38      55.454  43.730  56.679  1.00  2.04
ATOM    566  H   PHE    38      55.817  42.858  56.292  1.00  2.04
ATOM    567  CA  PHE    38      56.012  44.979  56.171  1.00  2.04
ATOM    568  HA  PHE    38      56.367  45.588  57.000  1.00  2.04
ATOM    569  CB  PHE    38      57.210  44.655  55.258  1.00  2.04
ATOM    570  HB1 PHE    38      56.944  43.807  54.628  1.00  2.04
ATOM    571  HB2 PHE    38      58.045  44.334  55.877  1.00  2.04
ATOM    572  CG  PHE    38      57.698  45.771  54.346  1.00  2.04
ATOM    573  CD1 PHE    38      57.705  47.115  54.766  1.00  2.04
ATOM    574  HD1 PHE    38      57.408  47.361  55.771  1.00  2.04
ATOM    575  CE1 PHE    38      58.104  48.135  53.885  1.00  2.04
ATOM    576  HE1 PHE    38      58.089  49.162  54.206  1.00  2.04
ATOM    577  CZ  PHE    38      58.546  47.805  52.592  1.00  2.04
ATOM    578  HZ  PHE    38      58.843  48.575  51.897  1.00  2.04
ATOM    579  CE2 PHE    38      58.605  46.461  52.191  1.00  2.04
ATOM    580  HE2 PHE    38      58.969  46.210  51.203  1.00  2.04
ATOM    581  CD2 PHE    38      58.149  45.454  53.054  1.00  2.04
ATOM    582  HD2 PHE    38      58.133  44.431  52.719  1.00  2.04
ATOM    583  C   PHE    38      54.964  45.825  55.438  1.00  2.04
ATOM    584  O   PHE    38      54.817  47.017  55.715  1.00  2.04
ATOM    585  N   VAL    39      54.165  45.241  54.546  1.00  2.31
ATOM    586  H   VAL    39      54.348  44.270  54.293  1.00  2.31
ATOM    587  CA  VAL    39      53.069  45.963  53.881  1.00  2.31
ATOM    588  HA  VAL    39      53.467  46.832  53.371  1.00  2.31
ATOM    589  CB  VAL    39      52.388  45.079  52.804  1.00  2.31
ATOM    590  HB  VAL    39      52.062  44.148  53.268  1.00  2.31
ATOM    591  CG1 VAL    39      51.166  45.753  52.160  1.00  2.31
ATOM    592 1HG1 VAL    39      50.794  45.137  51.340  1.00  2.31
ATOM    593 2HG1 VAL    39      50.364  45.860  52.889  1.00  2.31
ATOM    594 3HG1 VAL    39      51.443  46.735  51.772  1.00  2.31
ATOM    595  CG2 VAL    39      53.328  44.740  51.641  1.00  2.31
ATOM    596 1HG2 VAL    39      54.280  44.362  52.004  1.00  2.31
ATOM    597 2HG2 VAL    39      52.874  43.961  51.026  1.00  2.31
ATOM    598 3HG2 VAL    39      53.501  45.620  51.022  1.00  2.31
ATOM    599  C   VAL    39      52.037  46.500  54.874  1.00  2.31
ATOM    600  O   VAL    39      51.633  47.669  54.792  1.00  2.31
ATOM    601  N   LYS    40      51.656  45.677  55.856  1.00  2.71
ATOM    602  H   LYS    40      52.014  44.725  55.834  1.00  2.71
ATOM    603  CA  LYS    40      50.776  46.067  56.968  1.00  2.71
ATOM    604  HA  LYS    40      49.825  46.428  56.572  1.00  2.71
ATOM    605  CB  LYS    40      50.519  44.829  57.851  1.00  2.71
ATOM    606  HB1 LYS    40      50.141  45.151  58.824  1.00  2.71
ATOM    607  HB2 LYS    40      51.466  44.318  58.015  1.00  2.71
ATOM    608  CG  LYS    40      49.497  43.852  57.239  1.00  2.71
ATOM    609  HG1 LYS    40      49.593  43.856  56.152  1.00  2.71
ATOM    610  HG2 LYS    40      48.494  44.205  57.483  1.00  2.71
ATOM    611  CD  LYS    40      49.646  42.392  57.710  1.00  2.71
ATOM    612  HD1 LYS    40      50.524  41.965  57.231  1.00  2.71
ATOM    613  HD2 LYS    40      48.778  41.831  57.359  1.00  2.71
ATOM    614  CE  LYS    40      49.791  42.212  59.227  1.00  2.71
ATOM    615  HE1 LYS    40      48.867  42.543  59.710  1.00  2.71
ATOM    616  HE2 LYS    40      50.605  42.852  59.583  1.00  2.71
ATOM    617  NZ  LYS    40      50.082  40.795  59.568  1.00  2.71
ATOM    618  HZ1 LYS    40      50.172  40.674  60.570  1.00  2.71
ATOM    619  HZ2 LYS    40      49.339  40.192  59.240  1.00  2.71
ATOM    620  HZ3 LYS    40      50.944  40.487  59.133  1.00  2.71
ATOM    621  C   LYS    40      51.342  47.199  57.810  1.00  2.71
ATOM    622  O   LYS    40      50.560  48.056  58.177  1.00  2.71
ATOM    623  N   LEU    41      52.653  47.256  58.047  1.00  2.42
ATOM    624  H   LEU    41      53.221  46.462  57.774  1.00  2.42
ATOM    625  CA  LEU    41      53.288  48.320  58.833  1.00  2.42
ATOM    626  HA  LEU    41      52.650  48.535  59.684  1.00  2.42
ATOM    627  CB  LEU    41      54.640  47.807  59.376  1.00  2.42
ATOM    628  HB1 LEU    41      55.423  48.003  58.642  1.00  2.42
ATOM    629  HB2 LEU    41      54.571  46.727  59.495  1.00  2.42
ATOM    630  CG  LEU    41      55.073  48.350  60.757  1.00  2.42
ATOM    631  HG  LEU    41      54.338  48.045  61.502  1.00  2.42
ATOM    632  CD1 LEU    41      56.412  47.702  61.111  1.00  2.42
ATOM    633 1HD1 LEU    41      56.727  48.028  62.103  1.00  2.42
ATOM    634 2HD1 LEU    41      56.314  46.617  61.121  1.00  2.42
ATOM    635 3HD1 LEU    41      57.173  47.993  60.390  1.00  2.42
ATOM    636  CD2 LEU    41      55.251  49.867  60.845  1.00  2.42
ATOM    637 1HD2 LEU    41      55.776  50.134  61.764  1.00  2.42
ATOM    638 2HD2 LEU    41      55.815  50.236  59.991  1.00  2.42
ATOM    639 3HD2 LEU    41      54.276  50.348  60.880  1.00  2.42
ATOM    640  C   LEU    41      53.479  49.609  58.033  1.00  2.42
ATOM    641  O   LEU    41      53.349  50.674  58.615  1.00  2.42
ATOM    642  N   ARG    42      53.713  49.584  56.709  1.00  2.43
ATOM    643  H   ARG    42      53.883  48.690  56.253  1.00  2.43
ATOM    644  CA  ARG    42      53.631  50.841  55.939  1.00  2.43
ATOM    645  HA  ARG    42      54.251  51.585  56.449  1.00  2.43
ATOM    646  CB  ARG    42      54.095  50.759  54.475  1.00  2.43
ATOM    647  HB1 ARG    42      53.356  50.240  53.862  1.00  2.43
ATOM    648  HB2 ARG    42      55.019  50.179  54.461  1.00  2.43
ATOM    649  CG  ARG    42      54.409  52.157  53.867  1.00  2.43
ATOM    650  HG1 ARG    42      54.997  52.011  52.964  1.00  2.43
ATOM    651  HG2 ARG    42      55.081  52.643  54.568  1.00  2.43
ATOM    652  CD  ARG    42      53.273  53.153  53.484  1.00  2.43
ATOM    653  HD1 ARG    42      52.304  52.769  53.799  1.00  2.43
ATOM    654  HD2 ARG    42      53.256  53.251  52.397  1.00  2.43
ATOM    655  NE  ARG    42      53.489  54.488  54.091  1.00  2.43
ATOM    656  HE  ARG    42      54.051  54.474  54.944  1.00  2.43
ATOM    657  CZ  ARG    42      53.057  55.697  53.744  1.00  2.43
ATOM    658  NH1 ARG    42      52.339  55.934  52.688  1.00  2.43
ATOM    659 1HH1 ARG    42      51.949  55.170  52.161  1.00  2.43
ATOM    660 2HH1 ARG    42      52.038  56.881  52.522  1.00  2.43
ATOM    661  NH2 ARG    42      53.351  56.750  54.457  1.00  2.43
ATOM    662 1HH2 ARG    42      53.977  56.689  55.265  1.00  2.43
ATOM    663 2HH2 ARG    42      53.045  57.671  54.153  1.00  2.43
ATOM    664  C   ARG    42      52.213  51.412  55.996  1.00  2.43
ATOM    665  O   ARG    42      51.990  52.569  56.367  1.00  2.43
ATOM    666  N   SER    43      51.248  50.582  55.603  1.00  3.11
ATOM    667  H   SER    43      51.498  49.636  55.342  1.00  3.11
ATOM    668  CA  SER    43      49.849  51.014  55.513  1.00  3.11
ATOM    669  HA  SER    43      49.766  51.816  54.781  1.00  3.11
ATOM    670  CB  SER    43      48.961  49.851  55.057  1.00  3.11
ATOM    671  HB1 SER    43      47.944  50.218  54.913  1.00  3.11
ATOM    672  HB2 SER    43      48.950  49.071  55.820  1.00  3.11
ATOM    673  OG  SER    43      49.445  49.309  53.840  1.00  3.11
ATOM    674  HG  SER    43      50.160  48.684  54.038  1.00  3.11
ATOM    675  C   SER    43      49.362  51.543  56.861  1.00  3.11
ATOM    676  O   SER    43      48.904  52.681  56.933  1.00  3.11
ATOM    677  N   GLN    44      49.598  50.784  57.934  1.00  3.54
ATOM    678  H   GLN    44      49.980  49.851  57.825  1.00  3.54
ATOM    679  CA  GLN    44      49.290  51.234  59.278  1.00  3.54
ATOM    680  HA  GLN    44      48.250  51.562  59.238  1.00  3.54
ATOM    681  CB  GLN    44      49.325  50.114  60.335  1.00  3.54
ATOM    682  HB1 GLN    44      49.105  49.156  59.869  1.00  3.54
ATOM    683  HB2 GLN    44      48.527  50.305  61.053  1.00  3.54
ATOM    684  CG  GLN    44      50.639  50.043  61.126  1.00  3.54
ATOM    685  HG1 GLN    44      50.704  50.898  61.801  1.00  3.54
ATOM    686  HG2 GLN    44      51.478  50.093  60.441  1.00  3.54
ATOM    687  CD  GLN    44      50.747  48.767  61.940  1.00  3.54
ATOM    688  OE1 GLN    44      51.142  47.720  61.451  1.00  3.54
ATOM    689  NE2 GLN    44      50.422  48.791  63.211  1.00  3.54
ATOM    690 1HE2 GLN    44      50.096  49.640  63.652  1.00  3.54
ATOM    691 2HE2 GLN    44      50.577  47.950  63.730  1.00  3.54
ATOM    692  C   GLN    44      50.083  52.460  59.713  1.00  3.54
ATOM    693  O   GLN    44      49.493  53.259  60.409  1.00  3.54
ATOM    694  N   GLU    45      51.340  52.687  59.294  1.00  3.49
ATOM    695  H   GLU    45      51.815  52.010  58.710  1.00  3.49
ATOM    696  CA  GLU    45      52.020  53.970  59.542  1.00  3.49
ATOM    697  HA  GLU    45      52.183  54.079  60.613  1.00  3.49
ATOM    698  CB  GLU    45      53.398  54.122  58.803  1.00  3.49
ATOM    699  HB1 GLU    45      53.712  53.162  58.400  1.00  3.49
ATOM    700  HB2 GLU    45      54.142  54.405  59.546  1.00  3.49
ATOM    701  CG  GLU    45      53.430  55.178  57.652  1.00  3.49
ATOM    702  HG1 GLU    45      53.069  56.145  58.001  1.00  3.49
ATOM    703  HG2 GLU    45      52.762  54.855  56.862  1.00  3.49
ATOM    704  CD  GLU    45      54.729  55.402  56.915  1.00  3.49
ATOM    705  OE1 GLU    45      55.155  54.442  56.253  1.00  3.49
ATOM    706  OE2 GLU    45      55.138  56.567  56.708  1.00  3.49
ATOM    707  C   GLU    45      51.083  55.085  59.101  1.00  3.49
ATOM    708  O   GLU    45      50.759  55.971  59.886  1.00  3.49
ATOM    709  N   CYS    46      50.597  54.983  57.858  1.00  4.02
ATOM    710  H   CYS    46      50.827  54.175  57.293  1.00  4.02
ATOM    711  CA  CYS    46      49.842  56.069  57.260  1.00  4.02
ATOM    712  HA  CYS    46      50.121  57.003  57.752  1.00  4.02
ATOM    713  CB  CYS    46      50.187  56.199  55.772  1.00  4.02
ATOM    714  HB1 CYS    46      51.253  56.369  55.687  1.00  4.02
ATOM    715  HB2 CYS    46      49.664  57.061  55.359  1.00  4.02
ATOM    716  SG  CYS    46      49.719  54.727  54.828  1.00  4.02
ATOM    717  HG  CYS    46      49.282  54.048  55.901  1.00  4.02
ATOM    718  C   CYS    46      48.338  55.917  57.512  1.00  4.02
ATOM    719  O   CYS    46      47.531  56.512  56.799  1.00  4.02
ATOM    720  N   ASP    47      47.981  55.117  58.515  1.00  4.91
ATOM    721  H   ASP    47      48.693  54.558  58.964  1.00  4.91
ATOM    722  CA  ASP    47      46.674  55.158  59.152  1.00  4.91
ATOM    723  HA  ASP    47      46.065  55.956  58.723  1.00  4.91
ATOM    724  CB  ASP    47      45.955  53.811  58.939  1.00  4.91
ATOM    725  HB1 ASP    47      44.985  53.839  59.436  1.00  4.91
ATOM    726  HB2 ASP    47      46.542  53.015  59.399  1.00  4.91
ATOM    727  CG  ASP    47      45.713  53.480  57.468  1.00  4.91
ATOM    728  OD1 ASP    47      45.166  54.332  56.736  1.00  4.91
ATOM    729  OD2 ASP    47      46.080  52.374  57.002  1.00  4.91
ATOM    730  C   ASP    47      46.803  55.438  60.674  1.00  4.91
ATOM    731  O   ASP    47      45.794  55.427  61.379  1.00  4.91
ATOM    732  N   TRP    48      48.021  55.620  61.220  1.00  5.76
ATOM    733  H   TRP    48      48.813  55.635  60.591  1.00  5.76
ATOM    734  CA  TRP    48      48.305  55.677  62.663  1.00  5.76
ATOM    735  HA  TRP    48      47.361  55.672  63.222  1.00  5.76
ATOM    736  CB  TRP    48      49.160  54.509  63.184  1.00  5.76
ATOM    737  HB1 TRP    48      49.546  54.810  64.159  1.00  5.76
ATOM    738  HB2 TRP    48      50.031  54.383  62.544  1.00  5.76
ATOM    739  CG  TRP    48      48.496  53.176  63.407  1.00  5.76
ATOM    740  CD1 TRP    48      47.356  52.740  62.816  1.00  5.76
ATOM    741  HD1 TRP    48      46.773  53.302  62.110  1.00  5.76
ATOM    742  NE1 TRP    48      47.024  51.491  63.295  1.00  5.76
ATOM    743  HE1 TRP    48      46.199  50.999  62.986  1.00  5.76
ATOM    744  CE2 TRP    48      47.919  51.058  64.245  1.00  5.76
ATOM    745  CZ2 TRP    48      47.988  49.903  65.037  1.00  5.76
ATOM    746  HZ2 TRP    48      47.216  49.151  64.966  1.00  5.76
ATOM    747  CH2 TRP    48      49.061  49.746  65.929  1.00  5.76
ATOM    748  HH2 TRP    48      49.126  48.869  66.559  1.00  5.76
ATOM    749  CZ3 TRP    48      50.057  50.733  66.000  1.00  5.76
ATOM    750  HZ3 TRP    48      50.890  50.609  66.685  1.00  5.76
ATOM    751  CE3 TRP    48      49.973  51.892  65.202  1.00  5.76
ATOM    752  HE3 TRP    48      50.738  52.644  65.290  1.00  5.76
ATOM    753  CD2 TRP    48      48.895  52.099  64.312  1.00  5.76
ATOM    754  C   TRP    48      49.018  57.033  63.017  1.00  5.76
ATOM    755  O   TRP    48      48.742  57.602  64.073  1.00  5.76
ATOM    756  N   GLU    49      49.850  57.640  62.136  1.00  6.08
ATOM    757  H   GLU    49      50.222  57.056  61.397  1.00  6.08
ATOM    758  CA  GLU    49      49.512  59.010  61.684  1.00  6.08
ATOM    759  HA  GLU    49      49.373  59.635  62.520  1.00  6.08
ATOM    760  CB  GLU    49      50.628  59.599  60.750  1.00  6.08
ATOM    761  HB1 GLU    49      50.765  58.924  59.910  1.00  6.08
ATOM    762  HB2 GLU    49      51.538  59.620  61.297  1.00  6.08
ATOM    763  CG  GLU    49      50.557  61.038  60.191  1.00  6.08
ATOM    764  HG1 GLU    49      50.363  61.726  61.002  1.00  6.08
ATOM    765  HG2 GLU    49      49.706  61.097  59.535  1.00  6.08
ATOM    766  CD  GLU    49      51.847  61.497  59.448  1.00  6.08
ATOM    767  OE1 GLU    49      51.837  62.503  58.695  1.00  6.08
ATOM    768  OE2 GLU    49      52.916  60.836  59.523  1.00  6.08
ATOM    769  C   GLU    49      48.265  58.948  60.790  1.00  6.08
ATOM    770  O   GLU    49      48.249  58.261  59.767  1.00  6.08
ATOM    771  N   GLU    50      47.251  59.732  61.130  1.00  5.70
ATOM    772  H   GLU    50      47.285  60.201  62.021  1.00  5.70
ATOM    773  CA  GLU    50      46.290  60.270  60.167  1.00  5.70
ATOM    774  HA  GLU    50      45.773  59.453  59.663  1.00  5.70
ATOM    775  CB  GLU    50      45.251  61.067  60.987  1.00  5.70
ATOM    776  HB1 GLU    50      45.819  61.688  61.660  1.00  5.70
ATOM    777  HB2 GLU    50      44.702  60.356  61.606  1.00  5.70
ATOM    778  CG  GLU    50      44.228  61.982  60.287  1.00  5.70
ATOM    779  HG1 GLU    50      43.486  61.365  59.776  1.00  5.70
ATOM    780  HG2 GLU    50      44.720  62.603  59.538  1.00  5.70
ATOM    781  CD  GLU    50      43.537  62.892  61.327  1.00  5.70
ATOM    782  OE1 GLU    50      43.754  64.131  61.337  1.00  5.70
ATOM    783  OE2 GLU    50      42.825  62.364  62.208  1.00  5.70
ATOM    784  C   GLU    50      47.003  61.109  59.108  1.00  5.70
ATOM    785  O   GLU    50      47.264  62.300  59.268  1.00  5.70
ATOM    786  N   ILE    51      47.435  60.423  58.059  1.00  5.43
ATOM    787  H   ILE    51      47.286  59.423  58.075  1.00  5.43
ATOM    788  CA  ILE    51      48.357  60.962  57.072  1.00  5.43
ATOM    789  HA  ILE    51      49.236  61.306  57.604  1.00  5.43
ATOM    790  CB  ILE    51      48.806  59.799  56.159  1.00  5.43
ATOM    791  HB  ILE    51      48.825  58.889  56.761  1.00  5.43
ATOM    792  CG2 ILE    51      47.851  59.523  54.989  1.00  5.43
ATOM    793 1HG2 ILE    51      48.105  58.581  54.508  1.00  5.43
ATOM    794 2HG2 ILE    51      46.832  59.434  55.368  1.00  5.43
ATOM    795 3HG2 ILE    51      47.886  60.320  54.248  1.00  5.43
ATOM    796  CG1 ILE    51      50.246  60.014  55.676  1.00  5.43
ATOM    797 1HG1 ILE    51      50.391  61.065  55.429  1.00  5.43
ATOM    798 2HG1 ILE    51      50.392  59.426  54.782  1.00  5.43
ATOM    799  CD1 ILE    51      51.322  59.585  56.674  1.00  5.43
ATOM    800  HD1 ILE    51      51.477  58.510  56.616  1.00  5.43
ATOM    801  HD2 ILE    51      52.266  60.081  56.440  1.00  5.43
ATOM    802  HD3 ILE    51      51.009  59.831  57.681  1.00  5.43
ATOM    803  C   ILE    51      47.773  62.187  56.375  1.00  5.43
ATOM    804  O   ILE    51      46.711  62.135  55.756  1.00  5.43
ATOM    805  N   SER    52      48.510  63.298  56.420  1.00  5.95
ATOM    806  H   SER    52      49.288  63.332  57.066  1.00  5.95
ATOM    807  CA  SER    52      48.332  64.379  55.461  1.00  5.95
ATOM    808  HA  SER    52      47.282  64.681  55.436  1.00  5.95
ATOM    809  CB  SER    52      49.143  65.630  55.820  1.00  5.95
ATOM    810  HB1 SER    52      49.295  66.219  54.916  1.00  5.95
ATOM    811  HB2 SER    52      50.112  65.332  56.217  1.00  5.95
ATOM    812  OG  SER    52      48.427  66.400  56.752  1.00  5.95
ATOM    813  HG  SER    52      48.371  65.899  57.574  1.00  5.95
ATOM    814  C   SER    52      48.699  63.881  54.031  1.00  5.95
ATOM    815  O   SER    52      49.793  64.051  53.467  1.00  5.95
ATOM    816  N   VAL    53      47.732  63.215  53.411  1.00  6.49
ATOM    817  H   VAL    53      46.990  62.921  54.038  1.00  6.49
ATOM    818  CA  VAL    53      47.311  63.527  52.038  1.00  6.49
ATOM    819  HA  VAL    53      48.163  63.450  51.367  1.00  6.49
ATOM    820  CB  VAL    53      46.233  62.484  51.640  1.00  6.49
ATOM    821  HB  VAL    53      46.574  61.503  51.963  1.00  6.49
ATOM    822  CG1 VAL    53      44.869  62.704  52.314  1.00  6.49
ATOM    823 1HG1 VAL    53      44.214  61.861  52.109  1.00  6.49
ATOM    824 2HG1 VAL    53      44.981  62.777  53.394  1.00  6.49
ATOM    825 3HG1 VAL    53      44.388  63.606  51.943  1.00  6.49
ATOM    826  CG2 VAL    53      46.008  62.396  50.131  1.00  6.49
ATOM    827 1HG2 VAL    53      45.209  61.692  49.899  1.00  6.49
ATOM    828 2HG2 VAL    53      45.721  63.356  49.702  1.00  6.49
ATOM    829 3HG2 VAL    53      46.904  62.036  49.638  1.00  6.49
ATOM    830  C   VAL    53      46.726  64.944  52.017  1.00  6.49
ATOM    831  O   VAL    53      46.268  65.427  53.058  1.00  6.49
ATOM    832  N   LYS    54      46.678  65.614  50.864  1.00  7.12
ATOM    833  H   LYS    54      47.073  65.117  50.069  1.00  7.12
ATOM    834  CA  LYS    54      45.704  66.673  50.579  1.00  7.12
ATOM    835  HA  LYS    54      44.737  66.238  50.849  1.00  7.12
ATOM    836  CB  LYS    54      45.839  67.939  51.474  1.00  7.12
ATOM    837  HB1 LYS    54      45.891  67.688  52.529  1.00  7.12
ATOM    838  HB2 LYS    54      44.912  68.505  51.363  1.00  7.12
ATOM    839  CG  LYS    54      46.981  68.905  51.143  1.00  7.12
ATOM    840  HG1 LYS    54      46.831  69.821  51.716  1.00  7.12
ATOM    841  HG2 LYS    54      46.955  69.173  50.087  1.00  7.12
ATOM    842  CD  LYS    54      48.354  68.334  51.498  1.00  7.12
ATOM    843  HD1 LYS    54      48.523  67.398  50.966  1.00  7.12
ATOM    844  HD2 LYS    54      48.411  68.158  52.574  1.00  7.12
ATOM    845  CE  LYS    54      49.414  69.336  51.058  1.00  7.12
ATOM    846  HE1 LYS    54      49.206  70.316  51.495  1.00  7.12
ATOM    847  HE2 LYS    54      49.363  69.427  49.967  1.00  7.12
ATOM    848  NZ  LYS    54      50.752  68.864  51.447  1.00  7.12
ATOM    849  HZ1 LYS    54      50.821  67.867  51.249  1.00  7.12
ATOM    850  HZ2 LYS    54      51.434  69.315  50.840  1.00  7.12
ATOM    851  HZ3 LYS    54      50.947  69.033  52.420  1.00  7.12
ATOM    852  C   LYS    54      45.480  67.156  49.145  1.00  7.12
ATOM    853  O   LYS    54      44.405  67.679  48.858  1.00  7.12
ATOM    854  N   GLY    55      46.494  67.112  48.294  1.00  7.59
ATOM    855  H   GLY    55      47.311  66.584  48.546  1.00  7.59
ATOM    856  CA  GLY    55      46.492  67.852  47.027  1.00  7.59
ATOM    857  HA1 GLY    55      45.849  68.728  47.103  1.00  7.59
ATOM    858  HA2 GLY    55      46.071  67.218  46.252  1.00  7.59
ATOM    859  C   GLY    55      47.883  68.347  46.605  1.00  7.59
ATOM    860  O   GLY    55      48.715  68.597  47.483  1.00  7.59
ATOM    861  N   PRO    56      48.139  68.544  45.300  1.00  7.65
ATOM    862  CD  PRO    56      47.111  68.918  44.331  1.00  7.65
ATOM    863  HD1 PRO    56      46.818  69.955  44.497  1.00  7.65
ATOM    864  HD2 PRO    56      46.233  68.275  44.389  1.00  7.65
ATOM    865  CG  PRO    56      47.741  68.782  42.944  1.00  7.65
ATOM    866  HG1 PRO    56      47.431  69.588  42.278  1.00  7.65
ATOM    867  HG2 PRO    56      47.483  67.809  42.523  1.00  7.65
ATOM    868  CB  PRO    56      49.239  68.830  43.232  1.00  7.65
ATOM    869  HB1 PRO    56      49.562  69.866  43.344  1.00  7.65
ATOM    870  HB2 PRO    56      49.811  68.326  42.452  1.00  7.65
ATOM    871  CA  PRO    56      49.339  68.097  44.570  1.00  7.65
ATOM    872  HA  PRO    56      49.204  67.056  44.306  1.00  7.65
ATOM    873  C   PRO    56      50.753  68.288  45.154  1.00  7.65
ATOM    874  O   PRO    56      51.672  67.590  44.737  1.00  7.65
ATOM    875  N   ASN    57      50.975  69.195  46.105  1.00  7.03
ATOM    876  H   ASN    57      50.171  69.635  46.534  1.00  7.03
ATOM    877  CA  ASN    57      52.299  69.466  46.663  1.00  7.03
ATOM    878  HA  ASN    57      53.060  68.997  46.037  1.00  7.03
ATOM    879  CB  ASN    57      52.573  70.980  46.614  1.00  7.03
ATOM    880  HB1 ASN    57      51.819  71.507  47.199  1.00  7.03
ATOM    881  HB2 ASN    57      52.516  71.328  45.584  1.00  7.03
ATOM    882  CG  ASN    57      53.938  71.321  47.191  1.00  7.03
ATOM    883  OD1 ASN    57      54.097  71.511  48.381  1.00  7.03
ATOM    884  ND2 ASN    57      54.971  71.393  46.384  1.00  7.03
ATOM    885 1HD2 ASN    57      54.863  71.291  45.393  1.00  7.03
ATOM    886 2HD2 ASN    57      55.854  71.604  46.817  1.00  7.03
ATOM    887  C   ASN    57      52.463  68.901  48.069  1.00  7.03
ATOM    888  O   ASN    57      51.820  69.353  49.016  1.00  7.03
ATOM    889  N   GLY    58      53.272  67.845  48.188  1.00  6.32
ATOM    890  H   GLY    58      53.817  67.552  47.391  1.00  6.32
ATOM    891  CA  GLY    58      53.065  66.884  49.266  1.00  6.32
ATOM    892  HA1 GLY    58      53.282  67.349  50.228  1.00  6.32
ATOM    893  HA2 GLY    58      53.725  66.028  49.121  1.00  6.32
ATOM    894  C   GLY    58      51.615  66.389  49.252  1.00  6.32
ATOM    895  O   GLY    58      50.978  66.328  50.303  1.00  6.32
ATOM    896  N   GLU    59      51.085  66.133  48.058  1.00  5.47
ATOM    897  H   GLU    59      51.652  66.269  47.238  1.00  5.47
ATOM    898  CA  GLU    59      49.721  65.637  47.805  1.00  5.47
ATOM    899  HA  GLU    59      48.989  66.371  47.949  1.00  5.47
ATOM    900  CB  GLU    59      49.675  65.070  46.355  1.00  5.47
ATOM    901  HB1 GLU    59      50.540  64.411  46.270  1.00  5.47
ATOM    902  HB2 GLU    59      49.895  65.852  45.681  1.00  5.47
ATOM    903  CG  GLU    59      48.470  64.237  45.812  1.00  5.47
ATOM    904  HG1 GLU    59      48.260  63.406  46.480  1.00  5.47
ATOM    905  HG2 GLU    59      48.807  63.782  44.880  1.00  5.47
ATOM    906  CD  GLU    59      47.147  64.963  45.496  1.00  5.47
ATOM    907  OE1 GLU    59      47.115  65.769  44.543  1.00  5.47
ATOM    908  OE2 GLU    59      46.118  64.679  46.150  1.00  5.47
ATOM    909  C   GLU    59      49.342  64.437  48.653  1.00  5.47
ATOM    910  O   GLU    59      48.181  64.217  48.899  1.00  5.47
ATOM    911  N   SER    60      50.338  63.614  49.005  1.00  4.58
ATOM    912  H   SER    60      51.281  63.881  48.760  1.00  4.58
ATOM    913  CA  SER    60      50.155  62.181  49.012  1.00  4.58
ATOM    914  HA  SER    60      49.137  61.858  49.199  1.00  4.58
ATOM    915  CB  SER    60      50.539  61.618  47.634  1.00  4.58
ATOM    916  HB1 SER    60      49.918  62.056  46.861  1.00  4.58
ATOM    917  HB2 SER    60      50.365  60.542  47.606  1.00  4.58
ATOM    918  OG  SER    60      51.901  61.919  47.371  1.00  4.58
ATOM    919  HG  SER    60      52.393  61.337  47.953  1.00  4.58
ATOM    920  C   SER    60      50.976  61.527  50.128  1.00  4.58
ATOM    921  O   SER    60      51.808  60.673  49.834  1.00  4.58
ATOM    922  N   SER    61      50.727  61.912  51.377  1.00  3.79
ATOM    923  H   SER    61      50.104  62.685  51.542  1.00  3.79
ATOM    924  CA  SER    61      50.715  60.869  52.410  1.00  3.79
ATOM    925  HA  SER    61      50.333  61.307  53.348  1.00  3.79
ATOM    926  CB  SER    61      49.765  59.718  51.959  1.00  3.79
ATOM    927  HB1 SER    61      49.452  59.124  52.812  1.00  3.79
ATOM    928  HB2 SER    61      50.311  59.055  51.287  1.00  3.79
ATOM    929  OG  SER    61      48.626  60.153  51.242  1.00  3.79
ATOM    930  HG  SER    61      48.473  59.502  50.524  1.00  3.79
ATOM    931  C   SER    61      52.064  60.183  52.712  1.00  3.79
ATOM    932  O   SER    61      52.154  59.039  53.162  1.00  3.79
ATOM    933  N   VAL    62      53.104  60.894  52.323  1.00  2.73
ATOM    934  H   VAL    62      52.852  61.734  51.839  1.00  2.73
ATOM    935  CA  VAL    62      54.521  60.690  52.541  1.00  2.73
ATOM    936  HA  VAL    62      54.932  60.581  51.549  1.00  2.73
ATOM    937  CB  VAL    62      55.071  62.010  53.105  1.00  2.73
ATOM    938  HB  VAL    62      56.086  61.828  53.446  1.00  2.73
ATOM    939  CG1 VAL    62      55.091  63.076  51.992  1.00  2.73
ATOM    940 1HG1 VAL    62      55.673  62.714  51.144  1.00  2.73
ATOM    941 2HG1 VAL    62      54.083  63.309  51.653  1.00  2.73
ATOM    942 3HG1 VAL    62      55.553  63.993  52.351  1.00  2.73
ATOM    943  CG2 VAL    62      54.235  62.590  54.267  1.00  2.73
ATOM    944 1HG2 VAL    62      54.663  63.529  54.595  1.00  2.73
ATOM    945 2HG2 VAL    62      53.212  62.802  53.958  1.00  2.73
ATOM    946 3HG2 VAL    62      54.209  61.881  55.094  1.00  2.73
ATOM    947  C   VAL    62      54.945  59.474  53.333  1.00  2.73
ATOM    948  O   VAL    62      54.777  59.396  54.547  1.00  2.73
ATOM    949  N   ILE    63      55.526  58.530  52.600  1.00  2.28
ATOM    950  H   ILE    63      55.716  58.761  51.631  1.00  2.28
ATOM    951  CA  ILE    63      56.272  57.400  53.153  1.00  2.28
ATOM    952  HA  ILE    63      55.684  56.875  53.897  1.00  2.28
ATOM    953  CB  ILE    63      56.601  56.410  52.008  1.00  2.28
ATOM    954  HB  ILE    63      55.671  55.883  51.785  1.00  2.28
ATOM    955  CG2 ILE    63      57.012  57.060  50.681  1.00  2.28
ATOM    956 1HG2 ILE    63      57.256  56.295  49.948  1.00  2.28
ATOM    957 2HG2 ILE    63      56.191  57.639  50.260  1.00  2.28
ATOM    958 3HG2 ILE    63      57.866  57.715  50.835  1.00  2.28
ATOM    959  CG1 ILE    63      57.644  55.350  52.397  1.00  2.28
ATOM    960 1HG1 ILE    63      58.581  55.812  52.709  1.00  2.28
ATOM    961 2HG1 ILE    63      57.849  54.718  51.536  1.00  2.28
ATOM    962  CD1 ILE    63      57.091  54.470  53.509  1.00  2.28
ATOM    963  HD1 ILE    63      57.649  53.540  53.557  1.00  2.28
ATOM    964  HD2 ILE    63      57.150  54.999  54.460  1.00  2.28
ATOM    965  HD3 ILE    63      56.057  54.228  53.291  1.00  2.28
ATOM    966  C   ILE    63      57.471  57.987  53.889  1.00  2.28
ATOM    967  O   ILE    63      58.314  58.662  53.282  1.00  2.28
ATOM    968  N   HIS    64      57.518  57.817  55.214  1.00  2.37
ATOM    969  H   HIS    64      56.756  57.354  55.712  1.00  2.37
ATOM    970  CA  HIS    64      58.663  58.344  55.953  1.00  2.37
ATOM    971  HA  HIS    64      58.860  59.351  55.587  1.00  2.37
ATOM    972  CB  HIS    64      58.478  58.480  57.473  1.00  2.37
ATOM    973  HB1 HIS    64      59.392  58.925  57.869  1.00  2.37
ATOM    974  HB2 HIS    64      58.427  57.487  57.879  1.00  2.37
ATOM    975  CG  HIS    64      57.326  59.270  58.057  1.00  2.37
ATOM    976  ND1 HIS    64      57.339  59.809  59.349  1.00  2.37
ATOM    977  CE1 HIS    64      56.069  60.128  59.630  1.00  2.37
ATOM    978  HE1 HIS    64      55.708  60.473  60.588  1.00  2.37
ATOM    979  NE2 HIS    64      55.279  59.881  58.582  1.00  2.37
ATOM    980  HE2 HIS    64      54.255  59.960  58.623  1.00  2.37
ATOM    981  CD2 HIS    64      56.047  59.332  57.585  1.00  2.37
ATOM    982  HD2 HIS    64      55.679  58.892  56.673  1.00  2.37
ATOM    983  C   HIS    64      59.903  57.500  55.677  1.00  2.37
ATOM    984  O   HIS    64      59.906  56.275  55.795  1.00  2.37
ATOM    985  N   ASP    65      61.015  58.153  55.394  1.00  2.52
ATOM    986  H   ASP    65      60.941  59.162  55.291  1.00  2.52
ATOM    987  CA  ASP    65      62.328  57.632  55.720  1.00  2.52
ATOM    988  HA  ASP    65      62.418  56.592  55.435  1.00  2.52
ATOM    989  CB  ASP    65      63.371  58.460  54.947  1.00  2.52
ATOM    990  HB1 ASP    65      62.930  59.401  54.614  1.00  2.52
ATOM    991  HB2 ASP    65      63.668  57.900  54.060  1.00  2.52
ATOM    992  CG  ASP    65      64.608  58.783  55.780  1.00  2.52
ATOM    993  OD1 ASP    65      64.843  59.972  56.098  1.00  2.52
ATOM    994  OD2 ASP    65      65.338  57.835  56.134  1.00  2.52
ATOM    995  C   ASP    65      62.530  57.755  57.231  1.00  2.52
ATOM    996  O   ASP    65      62.537  58.847  57.800  1.00  2.52
ATOM    997  N   ARG    66      62.748  56.618  57.880  1.00  3.02
ATOM    998  H   ARG    66      62.645  55.760  57.365  1.00  3.02
ATOM    999  CA  ARG    66      63.033  56.544  59.311  1.00  3.02
ATOM   1000  HA  ARG    66      62.171  56.935  59.859  1.00  3.02
ATOM   1001  CB  ARG    66      63.186  55.057  59.640  1.00  3.02
ATOM   1002  HB1 ARG    66      63.998  54.622  59.055  1.00  3.02
ATOM   1003  HB2 ARG    66      62.268  54.548  59.341  1.00  3.02
ATOM   1004  CG  ARG    66      63.406  54.796  61.130  1.00  3.02
ATOM   1005  HG1 ARG    66      62.907  53.869  61.361  1.00  3.02
ATOM   1006  HG2 ARG    66      62.936  55.567  61.744  1.00  3.02
ATOM   1007  CD  ARG    66      64.871  54.598  61.505  1.00  3.02
ATOM   1008  HD1 ARG    66      65.464  54.321  60.633  1.00  3.02
ATOM   1009  HD2 ARG    66      64.880  53.765  62.201  1.00  3.02
ATOM   1010  NE  ARG    66      65.448  55.769  62.173  1.00  3.02
ATOM   1011  HE  ARG    66      64.879  56.609  62.194  1.00  3.02
ATOM   1012  CZ  ARG    66      66.625  55.836  62.756  1.00  3.02
ATOM   1013  NH1 ARG    66      67.544  54.934  62.611  1.00  3.02
ATOM   1014 1HH1 ARG    66      67.296  54.046  62.191  1.00  3.02
ATOM   1015 2HH1 ARG    66      68.300  54.972  63.292  1.00  3.02
ATOM   1016  NH2 ARG    66      66.918  56.804  63.563  1.00  3.02
ATOM   1017 1HH2 ARG    66      66.236  57.493  63.804  1.00  3.02
ATOM   1018 2HH2 ARG    66      67.690  56.614  64.204  1.00  3.02
ATOM   1019  C   ARG    66      64.246  57.366  59.759  1.00  3.02
ATOM   1020  O   ARG    66      64.288  57.853  60.887  1.00  3.02
ATOM   1021  N   LYS    67      65.291  57.433  58.931  1.00  3.64
ATOM   1022  H   LYS    67      65.137  57.215  57.947  1.00  3.64
ATOM   1023  CA  LYS    67      66.690  57.570  59.383  1.00  3.64
ATOM   1024  HA  LYS    67      66.735  57.393  60.456  1.00  3.64
ATOM   1025  CB  LYS    67      67.504  56.463  58.678  1.00  3.64
ATOM   1026  HB1 LYS    67      67.680  56.745  57.638  1.00  3.64
ATOM   1027  HB2 LYS    67      66.896  55.559  58.686  1.00  3.64
ATOM   1028  CG  LYS    67      68.847  56.140  59.359  1.00  3.64
ATOM   1029  HG1 LYS    67      68.675  55.994  60.424  1.00  3.64
ATOM   1030  HG2 LYS    67      69.520  56.990  59.245  1.00  3.64
ATOM   1031  CD  LYS    67      69.568  54.892  58.813  1.00  3.64
ATOM   1032  HD1 LYS    67      70.474  54.757  59.407  1.00  3.64
ATOM   1033  HD2 LYS    67      69.880  55.069  57.781  1.00  3.64
ATOM   1034  CE  LYS    67      68.745  53.594  58.909  1.00  3.64
ATOM   1035  HE1 LYS    67      68.029  53.684  59.732  1.00  3.64
ATOM   1036  HE2 LYS    67      69.419  52.766  59.145  1.00  3.64
ATOM   1037  NZ  LYS    67      68.043  53.291  57.640  1.00  3.64
ATOM   1038  HZ1 LYS    67      67.291  52.606  57.733  1.00  3.64
ATOM   1039  HZ2 LYS    67      67.676  54.102  57.175  1.00  3.64
ATOM   1040  HZ3 LYS    67      68.628  52.773  56.980  1.00  3.64
ATOM   1041  C   LYS    67      67.264  58.980  59.188  1.00  3.64
ATOM   1042  O   LYS    67      68.384  59.265  59.601  1.00  3.64
ATOM   1043  N   SER    68      66.485  59.896  58.621  1.00  3.52
ATOM   1044  H   SER    68      65.688  59.572  58.085  1.00  3.52
ATOM   1045  CA  SER    68      66.637  61.345  58.842  1.00  3.52
ATOM   1046  HA  SER    68      67.099  61.496  59.818  1.00  3.52
ATOM   1047  CB  SER    68      67.538  62.016  57.787  1.00  3.52
ATOM   1048  HB1 SER    68      68.094  62.825  58.265  1.00  3.52
ATOM   1049  HB2 SER    68      66.918  62.457  57.008  1.00  3.52
ATOM   1050  OG  SER    68      68.446  61.114  57.173  1.00  3.52
ATOM   1051  HG  SER    68      68.859  60.603  57.890  1.00  3.52
ATOM   1052  C   SER    68      65.283  62.075  58.889  1.00  3.52
ATOM   1053  O   SER    68      65.256  63.301  58.850  1.00  3.52
ATOM   1054  N   GLY    69      64.168  61.339  58.935  1.00  3.28
ATOM   1055  H   GLY    69      64.244  60.334  58.898  1.00  3.28
ATOM   1056  CA  GLY    69      62.826  61.884  59.143  1.00  3.28
ATOM   1057  HA1 GLY    69      62.870  62.655  59.913  1.00  3.28
ATOM   1058  HA2 GLY    69      62.186  61.080  59.507  1.00  3.28
ATOM   1059  C   GLY    69      62.135  62.487  57.919  1.00  3.28
ATOM   1060  O   GLY    69      61.201  63.276  58.055  1.00  3.28
ATOM   1061  N   LYS    70      62.635  62.195  56.717  1.00  2.92
ATOM   1062  H   LYS    70      63.359  61.485  56.672  1.00  2.92
ATOM   1063  CA  LYS    70      62.199  62.850  55.473  1.00  2.92
ATOM   1064  HA  LYS    70      62.050  63.913  55.675  1.00  2.92
ATOM   1065  CB  LYS    70      63.316  62.687  54.416  1.00  2.92
ATOM   1066  HB1 LYS    70      63.013  63.196  53.499  1.00  2.92
ATOM   1067  HB2 LYS    70      63.441  61.629  54.189  1.00  2.92
ATOM   1068  CG  LYS    70      64.663  63.273  54.892  1.00  2.92
ATOM   1069  HG1 LYS    70      64.979  62.783  55.811  1.00  2.92
ATOM   1070  HG2 LYS    70      64.514  64.330  55.117  1.00  2.92
ATOM   1071  CD  LYS    70      65.811  63.162  53.871  1.00  2.92
ATOM   1072  HD1 LYS    70      66.667  63.720  54.253  1.00  2.92
ATOM   1073  HD2 LYS    70      65.492  63.646  52.947  1.00  2.92
ATOM   1074  CE  LYS    70      66.261  61.729  53.536  1.00  2.92
ATOM   1075  HE1 LYS    70      66.998  61.781  52.730  1.00  2.92
ATOM   1076  HE2 LYS    70      65.394  61.178  53.162  1.00  2.92
ATOM   1077  NZ  LYS    70      66.847  61.007  54.694  1.00  2.92
ATOM   1078  HZ1 LYS    70      67.593  61.502  55.171  1.00  2.92
ATOM   1079  HZ2 LYS    70      66.121  60.828  55.393  1.00  2.92
ATOM   1080  HZ3 LYS    70      67.181  60.090  54.435  1.00  2.92
ATOM   1081  C   LYS    70      60.873  62.261  54.983  1.00  2.92
ATOM   1082  O   LYS    70      60.597  61.076  55.152  1.00  2.92
ATOM   1083  N   LYS    71      60.071  63.092  54.319  1.00  2.61
ATOM   1084  H   LYS    71      60.391  64.037  54.175  1.00  2.61
ATOM   1085  CA  LYS    71      58.677  62.791  53.963  1.00  2.61
ATOM   1086  HA  LYS    71      58.400  61.829  54.399  1.00  2.61
ATOM   1087  CB  LYS    71      57.764  63.854  54.646  1.00  2.61
ATOM   1088  HB1 LYS    71      56.765  63.800  54.242  1.00  2.61
ATOM   1089  HB2 LYS    71      58.144  64.836  54.357  1.00  2.61
ATOM   1090  CG  LYS    71      57.676  63.819  56.204  1.00  2.61
ATOM   1091  HG1 LYS    71      57.493  64.840  56.542  1.00  2.61
ATOM   1092  HG2 LYS    71      58.663  63.557  56.586  1.00  2.61
ATOM   1093  CD  LYS    71      56.641  62.903  56.926  1.00  2.61
ATOM   1094  HD1 LYS    71      57.134  62.506  57.816  1.00  2.61
ATOM   1095  HD2 LYS    71      56.392  62.052  56.290  1.00  2.61
ATOM   1096  CE  LYS    71      55.342  63.623  57.396  1.00  2.61
ATOM   1097  HE1 LYS    71      54.690  63.766  56.534  1.00  2.61
ATOM   1098  HE2 LYS    71      55.610  64.616  57.769  1.00  2.61
ATOM   1099  NZ  LYS    71      54.575  62.906  58.464  1.00  2.61
ATOM   1100  HZ1 LYS    71      54.927  63.086  59.396  1.00  2.61
ATOM   1101  HZ2 LYS    71      53.574  63.143  58.498  1.00  2.61
ATOM   1102  HZ3 LYS    71      54.526  61.904  58.329  1.00  2.61
ATOM   1103  C   LYS    71      58.528  62.608  52.452  1.00  2.61
ATOM   1104  O   LYS    71      58.226  63.567  51.748  1.00  2.61
ATOM   1105  N   PHE    72      58.814  61.391  51.969  1.00  2.38
ATOM   1106  H   PHE    72      58.980  60.623  52.606  1.00  2.38
ATOM   1107  CA  PHE    72      58.980  61.116  50.534  1.00  2.38
ATOM   1108  HA  PHE    72      59.412  62.001  50.061  1.00  2.38
ATOM   1109  CB  PHE    72      59.968  59.953  50.352  1.00  2.38
ATOM   1110  HB1 PHE    72      59.885  59.588  49.328  1.00  2.38
ATOM   1111  HB2 PHE    72      59.683  59.133  51.010  1.00  2.38
ATOM   1112  CG  PHE    72      61.433  60.291  50.565  1.00  2.38
ATOM   1113  CD1 PHE    72      62.214  59.570  51.490  1.00  2.38
ATOM   1114  HD1 PHE    72      61.753  58.807  52.102  1.00  2.38
ATOM   1115  CE1 PHE    72      63.599  59.808  51.583  1.00  2.38
ATOM   1116  HE1 PHE    72      64.203  59.219  52.252  1.00  2.38
ATOM   1117  CZ  PHE    72      64.203  60.778  50.763  1.00  2.38
ATOM   1118  HZ  PHE    72      65.271  60.936  50.793  1.00  2.38
ATOM   1119  CE2 PHE    72      63.421  61.514  49.858  1.00  2.38
ATOM   1120  HE2 PHE    72      63.882  62.242  49.206  1.00  2.38
ATOM   1121  CD2 PHE    72      62.043  61.266  49.756  1.00  2.38
ATOM   1122  HD2 PHE    72      61.458  61.808  49.023  1.00  2.38
ATOM   1123  C   PHE    72      57.688  60.825  49.787  1.00  2.38
ATOM   1124  O   PHE    72      56.781  60.185  50.333  1.00  2.38
ATOM   1125  N   SER    73      57.627  61.224  48.509  1.00  2.61
ATOM   1126  H   SER    73      58.406  61.756  48.113  1.00  2.61
ATOM   1127  CA  SER    73      56.662  60.625  47.587  1.00  2.61
ATOM   1128  HA  SER    73      55.690  60.691  48.074  1.00  2.61
ATOM   1129  CB  SER    73      56.517  61.389  46.266  1.00  2.61
ATOM   1130  HB1 SER    73      56.588  62.461  46.458  1.00  2.61
ATOM   1131  HB2 SER    73      55.528  61.186  45.856  1.00  2.61
ATOM   1132  OG  SER    73      57.470  61.010  45.302  1.00  2.61
ATOM   1133  HG  SER    73      58.015  61.825  45.163  1.00  2.61
ATOM   1134  C   SER    73      56.945  59.139  47.395  1.00  2.61
ATOM   1135  O   SER    73      58.016  58.623  47.700  1.00  2.61
ATOM   1136  N   ILE    74      55.944  58.414  46.920  1.00  2.39
ATOM   1137  H   ILE    74      55.080  58.877  46.690  1.00  2.39
ATOM   1138  CA  ILE    74      56.026  56.969  46.739  1.00  2.39
ATOM   1139  HA  ILE    74      56.307  56.519  47.691  1.00  2.39
ATOM   1140  CB  ILE    74      54.630  56.432  46.344  1.00  2.39
ATOM   1141  HB  ILE    74      54.739  55.357  46.194  1.00  2.39
ATOM   1142  CG2 ILE    74      53.672  56.618  47.533  1.00  2.39
ATOM   1143 1HG2 ILE    74      52.679  56.264  47.257  1.00  2.39
ATOM   1144 2HG2 ILE    74      54.043  56.057  48.389  1.00  2.39
ATOM   1145 3HG2 ILE    74      53.591  57.667  47.821  1.00  2.39
ATOM   1146  CG1 ILE    74      53.975  56.998  45.053  1.00  2.39
ATOM   1147 1HG1 ILE    74      53.095  56.388  44.846  1.00  2.39
ATOM   1148 2HG1 ILE    74      54.654  56.860  44.215  1.00  2.39
ATOM   1149  CD1 ILE    74      53.511  58.464  45.023  1.00  2.39
ATOM   1150  HD1 ILE    74      52.938  58.631  44.110  1.00  2.39
ATOM   1151  HD2 ILE    74      52.870  58.689  45.874  1.00  2.39
ATOM   1152  HD3 ILE    74      54.364  59.140  45.006  1.00  2.39
ATOM   1153  C   ILE    74      57.119  56.562  45.736  1.00  2.39
ATOM   1154  O   ILE    74      57.920  55.663  46.012  1.00  2.39
ATOM   1155  N   GLU    75      57.194  57.282  44.615  1.00  2.65
ATOM   1156  H   GLU    75      56.529  58.026  44.477  1.00  2.65
ATOM   1157  CA  GLU    75      58.220  57.092  43.588  1.00  2.65
ATOM   1158  HA  GLU    75      58.268  56.036  43.314  1.00  2.65
ATOM   1159  CB  GLU    75      57.830  57.904  42.341  1.00  2.65
ATOM   1160  HB1 GLU    75      57.812  58.962  42.606  1.00  2.65
ATOM   1161  HB2 GLU    75      56.820  57.626  42.039  1.00  2.65
ATOM   1162  CG  GLU    75      58.773  57.724  41.138  1.00  2.65
ATOM   1163  HG1 GLU    75      59.785  58.015  41.423  1.00  2.65
ATOM   1164  HG2 GLU    75      58.453  58.413  40.353  1.00  2.65
ATOM   1165  CD  GLU    75      58.765  56.296  40.574  1.00  2.65
ATOM   1166  OE1 GLU    75      59.835  55.648  40.592  1.00  2.65
ATOM   1167  OE2 GLU    75      57.691  55.861  40.098  1.00  2.65
ATOM   1168  C   GLU    75      59.617  57.506  44.094  1.00  2.65
ATOM   1169  O   GLU    75      60.589  56.779  43.906  1.00  2.65
ATOM   1170  N   GLU    76      59.727  58.631  44.808  1.00  2.58
ATOM   1171  H   GLU    76      58.906  59.208  44.941  1.00  2.58
ATOM   1172  CA  GLU    76      60.992  59.065  45.418  1.00  2.58
ATOM   1173  HA  GLU    76      61.747  59.223  44.647  1.00  2.58
ATOM   1174  CB  GLU    76      60.784  60.361  46.212  1.00  2.58
ATOM   1175  HB1 GLU    76      61.627  60.508  46.889  1.00  2.58
ATOM   1176  HB2 GLU    76      59.894  60.229  46.827  1.00  2.58
ATOM   1177  CG  GLU    76      60.645  61.640  45.380  1.00  2.58
ATOM   1178  HG1 GLU    76      60.190  61.395  44.417  1.00  2.58
ATOM   1179  HG2 GLU    76      61.634  62.063  45.193  1.00  2.58
ATOM   1180  CD  GLU    76      59.761  62.655  46.119  1.00  2.58
ATOM   1181  OE1 GLU    76      58.884  63.236  45.441  1.00  2.58
ATOM   1182  OE2 GLU    76      59.815  62.717  47.370  1.00  2.58
ATOM   1183  C   GLU    76      61.547  58.051  46.426  1.00  2.58
ATOM   1184  O   GLU    76      62.758  57.854  46.525  1.00  2.58
ATOM   1185  N   ALA    77      60.676  57.420  47.215  1.00  2.11
ATOM   1186  H   ALA    77      59.696  57.678  47.138  1.00  2.11
ATOM   1187  CA  ALA    77      61.060  56.415  48.192  1.00  2.11
ATOM   1188  HA  ALA    77      61.901  56.800  48.772  1.00  2.11
ATOM   1189  CB  ALA    77      59.893  56.166  49.139  1.00  2.11
ATOM   1190  HB1 ALA    77      60.177  55.436  49.896  1.00  2.11
ATOM   1191  HB2 ALA    77      59.636  57.102  49.627  1.00  2.11
ATOM   1192  HB3 ALA    77      59.035  55.797  48.575  1.00  2.11
ATOM   1193  C   ALA    77      61.511  55.107  47.511  1.00  2.11
ATOM   1194  O   ALA    77      62.524  54.507  47.902  1.00  2.11
ATOM   1195  N   LEU    78      60.789  54.681  46.467  1.00  2.37
ATOM   1196  H   LEU    78      59.969  55.204  46.178  1.00  2.37
ATOM   1197  CA  LEU    78      61.224  53.565  45.631  1.00  2.37
ATOM   1198  HA  LEU    78      61.256  52.662  46.242  1.00  2.37
ATOM   1199  CB  LEU    78      60.189  53.361  44.502  1.00  2.37
ATOM   1200  HB1 LEU    78      60.093  54.284  43.931  1.00  2.37
ATOM   1201  HB2 LEU    78      59.220  53.183  44.971  1.00  2.37
ATOM   1202  CG  LEU    78      60.426  52.216  43.492  1.00  2.37
ATOM   1203  HG  LEU    78      59.529  52.157  42.890  1.00  2.37
ATOM   1204  CD1 LEU    78      61.560  52.416  42.484  1.00  2.37
ATOM   1205 1HD1 LEU    78      61.457  51.691  41.678  1.00  2.37
ATOM   1206 2HD1 LEU    78      61.485  53.415  42.051  1.00  2.37
ATOM   1207 3HD1 LEU    78      62.534  52.279  42.946  1.00  2.37
ATOM   1208  CD2 LEU    78      60.599  50.860  44.172  1.00  2.37
ATOM   1209 1HD2 LEU    78      60.620  50.082  43.415  1.00  2.37
ATOM   1210 2HD2 LEU    78      61.541  50.841  44.722  1.00  2.37
ATOM   1211 3HD2 LEU    78      59.777  50.680  44.861  1.00  2.37
ATOM   1212  C   LEU    78      62.632  53.787  45.079  1.00  2.37
ATOM   1213  O   LEU    78      63.497  52.932  45.243  1.00  2.37
ATOM   1214  N   GLN    79      62.885  54.962  44.500  1.00  2.79
ATOM   1215  H   GLN    79      62.114  55.617  44.380  1.00  2.79
ATOM   1216  CA  GLN    79      64.192  55.320  43.944  1.00  2.79
ATOM   1217  HA  GLN    79      64.585  54.439  43.433  1.00  2.79
ATOM   1218  CB  GLN    79      64.034  56.422  42.882  1.00  2.79
ATOM   1219  HB1 GLN    79      65.025  56.714  42.534  1.00  2.79
ATOM   1220  HB2 GLN    79      63.541  57.295  43.314  1.00  2.79
ATOM   1221  CG  GLN    79      63.220  55.898  41.684  1.00  2.79
ATOM   1222  HG1 GLN    79      62.186  55.752  41.995  1.00  2.79
ATOM   1223  HG2 GLN    79      63.615  54.933  41.367  1.00  2.79
ATOM   1224  CD  GLN    79      63.236  56.818  40.468  1.00  2.79
ATOM   1225  OE1 GLN    79      64.226  57.447  40.123  1.00  2.79
ATOM   1226  NE2 GLN    79      62.152  56.898  39.734  1.00  2.79
ATOM   1227 1HE2 GLN    79      61.313  56.378  40.020  1.00  2.79
ATOM   1228 2HE2 GLN    79      62.161  57.519  38.956  1.00  2.79
ATOM   1229  C   GLN    79      65.252  55.672  45.001  1.00  2.79
ATOM   1230  O   GLN    79      66.436  55.727  44.674  1.00  2.79
ATOM   1231  N   SER    80      64.867  55.816  46.276  1.00  2.66
ATOM   1232  H   SER    80      63.877  55.859  46.480  1.00  2.66
ATOM   1233  CA  SER    80      65.828  55.896  47.385  1.00  2.66
ATOM   1234  HA  SER    80      66.784  56.295  47.044  1.00  2.66
ATOM   1235  CB  SER    80      65.274  56.801  48.491  1.00  2.66
ATOM   1236  HB1 SER    80      65.988  56.836  49.316  1.00  2.66
ATOM   1237  HB2 SER    80      64.336  56.388  48.863  1.00  2.66
ATOM   1238  OG  SER    80      65.047  58.119  48.042  1.00  2.66
ATOM   1239  HG  SER    80      64.319  58.102  47.392  1.00  2.66
ATOM   1240  C   SER    80      66.066  54.509  47.995  1.00  2.66
ATOM   1241  O   SER    80      66.796  54.378  48.977  1.00  2.66
ATOM   1242  N   GLY    81      65.392  53.477  47.470  1.00  2.56
ATOM   1243  H   GLY    81      64.779  53.648  46.680  1.00  2.56
ATOM   1244  CA  GLY    81      65.460  52.099  47.954  1.00  2.56
ATOM   1245  HA1 GLY    81      66.502  51.786  48.010  1.00  2.56
ATOM   1246  HA2 GLY    81      64.939  51.458  47.242  1.00  2.56
ATOM   1247  C   GLY    81      64.821  51.887  49.331  1.00  2.56
ATOM   1248  O   GLY    81      64.994  50.851  49.970  1.00  2.56
ATOM   1249  N   ARG    82      64.072  52.898  49.776  1.00  2.16
ATOM   1250  H   ARG    82      63.949  53.655  49.114  1.00  2.16
ATOM   1251  CA  ARG    82      63.216  52.907  50.953  1.00  2.16
ATOM   1252  HA  ARG    82      63.733  52.333  51.723  1.00  2.16
ATOM   1253  CB  ARG    82      63.002  54.363  51.427  1.00  2.16
ATOM   1254  HB1 ARG    82      61.946  54.632  51.376  1.00  2.16
ATOM   1255  HB2 ARG    82      63.532  55.041  50.754  1.00  2.16
ATOM   1256  CG  ARG    82      63.538  54.614  52.849  1.00  2.16
ATOM   1257  HG1 ARG    82      63.894  55.643  52.897  1.00  2.16
ATOM   1258  HG2 ARG    82      64.393  53.968  53.051  1.00  2.16
ATOM   1259  CD  ARG    82      62.487  54.447  53.956  1.00  2.16
ATOM   1260  HD1 ARG    82      61.729  55.221  53.819  1.00  2.16
ATOM   1261  HD2 ARG    82      62.978  54.598  54.918  1.00  2.16
ATOM   1262  NE  ARG    82      61.847  53.125  53.962  1.00  2.16
ATOM   1263  HE  ARG    82      62.360  52.364  53.536  1.00  2.16
ATOM   1264  CZ  ARG    82      60.610  52.847  54.321  1.00  2.16
ATOM   1265  NH1 ARG    82      59.830  53.724  54.857  1.00  2.16
ATOM   1266 1HH1 ARG    82      60.154  54.660  55.073  1.00  2.16
ATOM   1267 2HH1 ARG    82      58.933  53.483  55.224  1.00  2.16
ATOM   1268  NH2 ARG    82      60.094  51.671  54.123  1.00  2.16
ATOM   1269 1HH2 ARG    82      60.558  51.154  53.378  1.00  2.16
ATOM   1270 2HH2 ARG    82      59.100  51.593  54.183  1.00  2.16
ATOM   1271  C   ARG    82      61.905  52.167  50.715  1.00  2.16
ATOM   1272  O   ARG    82      61.301  51.723  51.684  1.00  2.16
ATOM   1273  N   LEU    83      61.477  51.970  49.472  1.00  2.00
ATOM   1274  H   LEU    83      62.046  52.318  48.712  1.00  2.00
ATOM   1275  CA  LEU    83      60.468  50.932  49.171  1.00  2.00
ATOM   1276  HA  LEU    83      60.273  50.297  50.035  1.00  2.00
ATOM   1277  CB  LEU    83      59.159  51.601  48.703  1.00  2.00
ATOM   1278  HB1 LEU    83      58.467  50.822  48.380  1.00  2.00
ATOM   1279  HB2 LEU    83      59.387  52.215  47.829  1.00  2.00
ATOM   1280  CG  LEU    83      58.433  52.476  49.735  1.00  2.00
ATOM   1281  HG  LEU    83      59.087  53.285  50.057  1.00  2.00
ATOM   1282  CD1 LEU    83      57.196  53.080  49.067  1.00  2.00
ATOM   1283 1HD1 LEU    83      56.673  53.735  49.760  1.00  2.00
ATOM   1284 2HD1 LEU    83      57.495  53.663  48.193  1.00  2.00
ATOM   1285 3HD1 LEU    83      56.515  52.289  48.750  1.00  2.00
ATOM   1286  CD2 LEU    83      57.986  51.676  50.955  1.00  2.00
ATOM   1287 1HD2 LEU    83      57.344  52.282  51.589  1.00  2.00
ATOM   1288 2HD2 LEU    83      57.431  50.812  50.614  1.00  2.00
ATOM   1289 3HD2 LEU    83      58.846  51.328  51.518  1.00  2.00
ATOM   1290  C   LEU    83      60.988  50.029  48.042  1.00  2.00
ATOM   1291  O   LEU    83      61.919  50.402  47.332  1.00  2.00
ATOM   1292  N   THR    84      60.329  48.891  47.830  1.00  2.28
ATOM   1293  H   THR    84      59.727  48.570  48.578  1.00  2.28
ATOM   1294  CA  THR    84      60.680  47.916  46.788  1.00  2.28
ATOM   1295  HA  THR    84      61.524  48.314  46.228  1.00  2.28
ATOM   1296  CB  THR    84      61.182  46.628  47.459  1.00  2.28
ATOM   1297  HB  THR    84      61.917  46.920  48.202  1.00  2.28
ATOM   1298  CG2 THR    84      60.105  45.771  48.125  1.00  2.28
ATOM   1299 1HG2 THR    84      60.582  44.988  48.714  1.00  2.28
ATOM   1300 2HG2 THR    84      59.508  46.387  48.795  1.00  2.28
ATOM   1301 3HG2 THR    84      59.457  45.321  47.375  1.00  2.28
ATOM   1302  OG1 THR    84      61.843  45.789  46.548  1.00  2.28
ATOM   1303  HG1 THR    84      62.419  45.240  47.090  1.00  2.28
ATOM   1304  C   THR    84      59.540  47.671  45.797  1.00  2.28
ATOM   1305  O   THR    84      58.394  47.733  46.228  1.00  2.28
ATOM   1306  N   PRO    85      59.777  47.411  44.491  1.00  2.63
ATOM   1307  CD  PRO    85      61.077  47.149  43.879  1.00  2.63
ATOM   1308  HD1 PRO    85      61.391  46.134  44.119  1.00  2.63
ATOM   1309  HD2 PRO    85      61.835  47.862  44.203  1.00  2.63
ATOM   1310  CG  PRO    85      60.883  47.257  42.365  1.00  2.63
ATOM   1311  HG1 PRO    85      61.508  46.541  41.829  1.00  2.63
ATOM   1312  HG2 PRO    85      61.101  48.272  42.034  1.00  2.63
ATOM   1313  CB  PRO    85      59.398  46.962  42.178  1.00  2.63
ATOM   1314  HB1 PRO    85      59.241  45.882  42.159  1.00  2.63
ATOM   1315  HB2 PRO    85      59.007  47.423  41.269  1.00  2.63
ATOM   1316  CA  PRO    85      58.768  47.568  43.433  1.00  2.63
ATOM   1317  HA  PRO    85      58.652  48.639  43.261  1.00  2.63
ATOM   1318  C   PRO    85      57.360  47.006  43.688  1.00  2.63
ATOM   1319  O   PRO    85      56.382  47.717  43.478  1.00  2.63
ATOM   1320  N   ALA    86      57.232  45.776  44.195  1.00  2.69
ATOM   1321  H   ALA    86      58.062  45.231  44.362  1.00  2.69
ATOM   1322  CA  ALA    86      55.928  45.201  44.544  1.00  2.69
ATOM   1323  HA  ALA    86      55.264  45.282  43.680  1.00  2.69
ATOM   1324  CB  ALA    86      56.125  43.713  44.862  1.00  2.69
ATOM   1325  HB1 ALA    86      55.156  43.257  45.075  1.00  2.69
ATOM   1326  HB2 ALA    86      56.567  43.205  44.004  1.00  2.69
ATOM   1327  HB3 ALA    86      56.772  43.591  45.731  1.00  2.69
ATOM   1328  C   ALA    86      55.235  45.926  45.715  1.00  2.69
ATOM   1329  O   ALA    86      54.019  46.120  45.733  1.00  2.69
ATOM   1330  N   HIS    87      56.017  46.344  46.713  1.00  2.20
ATOM   1331  H   HIS    87      57.020  46.284  46.595  1.00  2.20
ATOM   1332  CA  HIS    87      55.516  47.138  47.830  1.00  2.20
ATOM   1333  HA  HIS    87      54.618  46.662  48.224  1.00  2.20
ATOM   1334  CB  HIS    87      56.554  47.161  48.953  1.00  2.20
ATOM   1335  HB1 HIS    87      57.413  47.761  48.654  1.00  2.20
ATOM   1336  HB2 HIS    87      56.896  46.145  49.152  1.00  2.20
ATOM   1337  CG  HIS    87      55.996  47.733  50.223  1.00  2.20
ATOM   1338  ND1 HIS    87      55.701  49.074  50.435  1.00  2.20
ATOM   1339  CE1 HIS    87      55.326  49.161  51.710  1.00  2.20
ATOM   1340  HE1 HIS    87      55.083  50.088  52.186  1.00  2.20
ATOM   1341  NE2 HIS    87      55.362  47.962  52.308  1.00  2.20
ATOM   1342  HE2 HIS    87      55.276  47.789  53.303  1.00  2.20
ATOM   1343  CD2 HIS    87      55.754  47.039  51.369  1.00  2.20
ATOM   1344  HD2 HIS    87      55.939  45.986  51.529  1.00  2.20
ATOM   1345  C   HIS    87      55.105  48.557  47.407  1.00  2.20
ATOM   1346  O   HIS    87      54.078  49.058  47.856  1.00  2.20
ATOM   1347  N   TYR    88      55.858  49.173  46.493  1.00  2.39
ATOM   1348  H   TYR    88      56.687  48.692  46.166  1.00  2.39
ATOM   1349  CA  TYR    88      55.504  50.445  45.875  1.00  2.39
ATOM   1350  HA  TYR    88      55.373  51.187  46.664  1.00  2.39
ATOM   1351  CB  TYR    88      56.645  50.924  44.953  1.00  2.39
ATOM   1352  HB1 TYR    88      56.990  50.074  44.367  1.00  2.39
ATOM   1353  HB2 TYR    88      57.477  51.242  45.581  1.00  2.39
ATOM   1354  CG  TYR    88      56.324  52.058  43.978  1.00  2.39
ATOM   1355  CD1 TYR    88      55.409  53.076  44.312  1.00  2.39
ATOM   1356  HD1 TYR    88      54.907  53.075  45.266  1.00  2.39
ATOM   1357  CE1 TYR    88      55.090  54.075  43.378  1.00  2.39
ATOM   1358  HE1 TYR    88      54.328  54.796  43.589  1.00  2.39
ATOM   1359  CZ  TYR    88      55.782  54.159  42.157  1.00  2.39
ATOM   1360  OH  TYR    88      55.528  55.207  41.330  1.00  2.39
ATOM   1361  HH  TYR    88      56.278  55.359  40.704  1.00  2.39
ATOM   1362  CE2 TYR    88      56.727  53.166  41.828  1.00  2.39
ATOM   1363  HE2 TYR    88      57.255  53.229  40.885  1.00  2.39
ATOM   1364  CD2 TYR    88      56.947  52.089  42.713  1.00  2.39
ATOM   1365  HD2 TYR    88      57.618  51.295  42.423  1.00  2.39
ATOM   1366  C   TYR    88      54.177  50.348  45.126  1.00  2.39
ATOM   1367  O   TYR    88      53.290  51.148  45.399  1.00  2.39
ATOM   1368  N   ASP    89      53.991  49.346  44.263  1.00  2.74
ATOM   1369  H   ASP    89      54.778  48.743  44.040  1.00  2.74
ATOM   1370  CA  ASP    89      52.702  49.057  43.617  1.00  2.74
ATOM   1371  HA  ASP    89      52.443  49.882  42.953  1.00  2.74
ATOM   1372  CB  ASP    89      52.866  47.788  42.751  1.00  2.74
ATOM   1373  HB1 ASP    89      53.646  47.155  43.179  1.00  2.74
ATOM   1374  HB2 ASP    89      53.193  48.079  41.752  1.00  2.74
ATOM   1375  CG  ASP    89      51.587  46.953  42.651  1.00  2.74
ATOM   1376  OD1 ASP    89      50.594  47.415  42.053  1.00  2.74
ATOM   1377  OD2 ASP    89      51.534  45.869  43.267  1.00  2.74
ATOM   1378  C   ASP    89      51.546  48.918  44.629  1.00  2.74
ATOM   1379  O   ASP    89      50.523  49.607  44.519  1.00  2.74
ATOM   1380  N   ARG    90      51.697  48.076  45.660  1.00  2.58
ATOM   1381  H   ARG    90      52.540  47.507  45.712  1.00  2.58
ATOM   1382  CA  ARG    90      50.595  47.879  46.618  1.00  2.58
ATOM   1383  HA  ARG    90      49.693  47.676  46.045  1.00  2.58
ATOM   1384  CB  ARG    90      50.873  46.668  47.525  1.00  2.58
ATOM   1385  HB1 ARG    90      50.113  46.636  48.307  1.00  2.58
ATOM   1386  HB2 ARG    90      51.841  46.809  48.010  1.00  2.58
ATOM   1387  CG  ARG    90      50.877  45.300  46.808  1.00  2.58
ATOM   1388  HG1 ARG    90      51.148  44.553  47.554  1.00  2.58
ATOM   1389  HG2 ARG    90      51.645  45.280  46.037  1.00  2.58
ATOM   1390  CD  ARG    90      49.534  44.868  46.189  1.00  2.58
ATOM   1391  HD1 ARG    90      48.726  45.153  46.864  1.00  2.58
ATOM   1392  HD2 ARG    90      49.540  43.780  46.094  1.00  2.58
ATOM   1393  NE  ARG    90      49.330  45.439  44.844  1.00  2.58
ATOM   1394  HE  ARG    90      50.175  45.587  44.281  1.00  2.58
ATOM   1395  CZ  ARG    90      48.217  45.873  44.288  1.00  2.58
ATOM   1396  NH1 ARG    90      47.049  45.680  44.833  1.00  2.58
ATOM   1397 1HH1 ARG    90      46.995  45.151  45.677  1.00  2.58
ATOM   1398 2HH1 ARG    90      46.257  46.209  44.477  1.00  2.58
ATOM   1399  NH2 ARG    90      48.251  46.556  43.188  1.00  2.58
ATOM   1400 1HH2 ARG    90      49.160  46.780  42.756  1.00  2.58
ATOM   1401 2HH2 ARG    90      47.417  46.937  42.791  1.00  2.58
ATOM   1402  C   ARG    90      50.254  49.139  47.416  1.00  2.58
ATOM   1403  O   ARG    90      49.070  49.418  47.656  1.00  2.58
ATOM   1404  N   TYR    91      51.263  49.929  47.794  1.00  2.43
ATOM   1405  H   TYR    91      52.220  49.656  47.584  1.00  2.43
ATOM   1406  CA  TYR    91      51.000  51.220  48.411  1.00  2.43
ATOM   1407  HA  TYR    91      50.234  51.034  49.165  1.00  2.43
ATOM   1408  CB  TYR    91      52.177  51.827  49.188  1.00  2.43
ATOM   1409  HB1 TYR    91      52.984  52.079  48.498  1.00  2.43
ATOM   1410  HB2 TYR    91      52.550  51.104  49.914  1.00  2.43
ATOM   1411  CG  TYR    91      51.676  53.071  49.911  1.00  2.43
ATOM   1412  CD1 TYR    91      50.802  52.950  51.011  1.00  2.43
ATOM   1413  HD1 TYR    91      50.633  51.983  51.465  1.00  2.43
ATOM   1414  CE1 TYR    91      50.057  54.066  51.441  1.00  2.43
ATOM   1415  HE1 TYR    91      49.343  53.972  52.240  1.00  2.43
ATOM   1416  CZ  TYR    91      50.165  55.307  50.779  1.00  2.43
ATOM   1417  OH  TYR    91      49.390  56.352  51.178  1.00  2.43
ATOM   1418  HH  TYR    91      49.317  57.066  50.510  1.00  2.43
ATOM   1419  CE2 TYR    91      51.116  55.450  49.746  1.00  2.43
ATOM   1420  HE2 TYR    91      51.218  56.406  49.251  1.00  2.43
ATOM   1421  CD2 TYR    91      51.852  54.328  49.307  1.00  2.43
ATOM   1422  HD2 TYR    91      52.483  54.397  48.437  1.00  2.43
ATOM   1423  C   TYR    91      50.366  52.213  47.447  1.00  2.43
ATOM   1424  O   TYR    91      49.430  52.859  47.883  1.00  2.43
ATOM   1425  N   VAL    92      50.748  52.332  46.172  1.00  2.74
ATOM   1426  H   VAL    92      51.518  51.770  45.812  1.00  2.74
ATOM   1427  CA  VAL    92      50.062  53.280  45.278  1.00  2.74
ATOM   1428  HA  VAL    92      50.050  54.229  45.816  1.00  2.74
ATOM   1429  CB  VAL    92      50.825  53.562  43.963  1.00  2.74
ATOM   1430  HB  VAL    92      51.892  53.557  44.192  1.00  2.74
ATOM   1431  CG1 VAL    92      50.583  52.576  42.818  1.00  2.74
ATOM   1432 1HG1 VAL    92      51.222  52.833  41.972  1.00  2.74
ATOM   1433 2HG1 VAL    92      50.844  51.574  43.136  1.00  2.74
ATOM   1434 3HG1 VAL    92      49.542  52.600  42.497  1.00  2.74
ATOM   1435  CG2 VAL    92      50.489  54.964  43.441  1.00  2.74
ATOM   1436 1HG2 VAL    92      51.090  55.186  42.559  1.00  2.74
ATOM   1437 2HG2 VAL    92      49.431  55.024  43.180  1.00  2.74
ATOM   1438 3HG2 VAL    92      50.708  55.709  44.206  1.00  2.74
ATOM   1439  C   VAL    92      48.606  52.900  45.101  1.00  2.74
ATOM   1440  O   VAL    92      47.761  53.768  45.269  1.00  2.74
ATOM   1441  N   ASN    93      48.287  51.604  44.952  1.00  2.99
ATOM   1442  H   ASN    93      49.044  50.931  44.853  1.00  2.99
ATOM   1443  CA  ASN    93      46.902  51.123  45.026  1.00  2.99
ATOM   1444  HA  ASN    93      46.361  51.527  44.168  1.00  2.99
ATOM   1445  CB  ASN    93      46.900  49.582  44.930  1.00  2.99
ATOM   1446  HB1 ASN    93      47.338  49.163  45.833  1.00  2.99
ATOM   1447  HB2 ASN    93      47.525  49.287  44.087  1.00  2.99
ATOM   1448  CG  ASN    93      45.533  48.938  44.736  1.00  2.99
ATOM   1449  OD1 ASN    93      45.425  47.849  44.190  1.00  2.99
ATOM   1450  ND2 ASN    93      44.453  49.541  45.179  1.00  2.99
ATOM   1451 1HD2 ASN    93      44.505  50.450  45.618  1.00  2.99
ATOM   1452 2HD2 ASN    93      43.571  49.092  45.008  1.00  2.99
ATOM   1453  C   ASN    93      46.213  51.659  46.303  1.00  2.99
ATOM   1454  O   ASN    93      45.152  52.287  46.203  1.00  2.99
ATOM   1455  N   LYS    94      46.794  51.468  47.499  1.00  3.02
ATOM   1456  H   LYS    94      47.700  51.011  47.541  1.00  3.02
ATOM   1457  CA  LYS    94      46.175  51.967  48.747  1.00  3.02
ATOM   1458  HA  LYS    94      45.161  51.567  48.796  1.00  3.02
ATOM   1459  CB  LYS    94      46.951  51.450  49.978  1.00  3.02
ATOM   1460  HB1 LYS    94      47.920  51.949  50.039  1.00  3.02
ATOM   1461  HB2 LYS    94      47.140  50.383  49.842  1.00  3.02
ATOM   1462  CG  LYS    94      46.171  51.627  51.303  1.00  3.02
ATOM   1463  HG1 LYS    94      46.079  50.652  51.782  1.00  3.02
ATOM   1464  HG2 LYS    94      45.159  51.977  51.092  1.00  3.02
ATOM   1465  CD  LYS    94      46.833  52.589  52.306  1.00  3.02
ATOM   1466  HD1 LYS    94      47.045  53.539  51.811  1.00  3.02
ATOM   1467  HD2 LYS    94      47.765  52.146  52.661  1.00  3.02
ATOM   1468  CE  LYS    94      45.894  52.846  53.497  1.00  3.02
ATOM   1469  HE1 LYS    94      45.530  51.895  53.894  1.00  3.02
ATOM   1470  HE2 LYS    94      45.024  53.401  53.139  1.00  3.02
ATOM   1471  NZ  LYS    94      46.539  53.600  54.597  1.00  3.02
ATOM   1472  HZ1 LYS    94      47.274  54.233  54.327  1.00  3.02
ATOM   1473  HZ2 LYS    94      45.844  54.134  55.133  1.00  3.02
ATOM   1474  HZ3 LYS    94      46.838  52.982  55.357  1.00  3.02
ATOM   1475  C   LYS    94      46.031  53.492  48.796  1.00  3.02
ATOM   1476  O   LYS    94      45.012  53.973  49.275  1.00  3.02
ATOM   1477  N   ASP    95      46.975  54.257  48.256  1.00  3.15
ATOM   1478  H   ASP    95      47.782  53.810  47.835  1.00  3.15
ATOM   1479  CA  ASP    95      46.904  55.718  48.242  1.00  3.15
ATOM   1480  HA  ASP    95      46.664  56.074  49.241  1.00  3.15
ATOM   1481  CB  ASP    95      48.238  56.348  47.822  1.00  3.15
ATOM   1482  HB1 ASP    95      48.388  56.211  46.749  1.00  3.15
ATOM   1483  HB2 ASP    95      49.043  55.825  48.324  1.00  3.15
ATOM   1484  CG  ASP    95      48.302  57.846  48.172  1.00  3.15
ATOM   1485  OD1 ASP    95      47.953  58.667  47.298  1.00  3.15
ATOM   1486  OD2 ASP    95      48.754  58.164  49.304  1.00  3.15
ATOM   1487  C   ASP    95      45.832  56.158  47.258  1.00  3.15
ATOM   1488  O   ASP    95      45.176  57.152  47.495  1.00  3.15
ATOM   1489  N   MET    96      45.569  55.375  46.210  1.00  3.46
ATOM   1490  H   MET    96      46.172  54.580  46.026  1.00  3.46
ATOM   1491  CA  MET    96      44.492  55.647  45.285  1.00  3.46
ATOM   1492  HA  MET    96      44.439  56.727  45.142  1.00  3.46
ATOM   1493  CB  MET    96      44.772  55.021  43.909  1.00  3.46
ATOM   1494  HB1 MET    96      44.671  53.936  43.956  1.00  3.46
ATOM   1495  HB2 MET    96      45.791  55.271  43.608  1.00  3.46
ATOM   1496  CG  MET    96      43.804  55.596  42.866  1.00  3.46
ATOM   1497  HG1 MET    96      43.787  56.682  42.969  1.00  3.46
ATOM   1498  HG2 MET    96      42.800  55.229  43.075  1.00  3.46
ATOM   1499  SD  MET    96      44.178  55.215  41.136  1.00  3.46
ATOM   1500  CE  MET    96      42.839  56.192  40.399  1.00  3.46
ATOM   1501  HE1 MET    96      42.930  57.235  40.708  1.00  3.46
ATOM   1502  HE2 MET    96      42.891  56.129  39.312  1.00  3.46
ATOM   1503  HE3 MET    96      41.876  55.811  40.741  1.00  3.46
ATOM   1504  C   MET    96      43.149  55.204  45.876  1.00  3.46
ATOM   1505  O   MET    96      42.102  55.624  45.422  1.00  3.46
ATOM   1506  N   SER    97      43.146  54.416  46.954  1.00  3.82
ATOM   1507  H   SER    97      44.032  54.062  47.289  1.00  3.82
ATOM   1508  CA  SER    97      41.965  54.266  47.811  1.00  3.82
ATOM   1509  HA  SER    97      41.060  54.335  47.206  1.00  3.82
ATOM   1510  CB  SER    97      41.968  52.886  48.478  1.00  3.82
ATOM   1511  HB1 SER    97      41.016  52.722  48.986  1.00  3.82
ATOM   1512  HB2 SER    97      42.772  52.830  49.211  1.00  3.82
ATOM   1513  OG  SER    97      42.162  51.886  47.496  1.00  3.82
ATOM   1514  HG  SER    97      42.618  52.315  46.761  1.00  3.82
ATOM   1515  C   SER    97      41.877  55.344  48.893  1.00  3.82
ATOM   1516  O   SER    97      40.807  55.511  49.460  1.00  3.82
ATOM   1517  N   ILE    98      42.945  56.102  49.162  1.00  3.95
ATOM   1518  H   ILE    98      43.814  55.887  48.693  1.00  3.95
ATOM   1519  CA  ILE    98      42.916  57.331  49.962  1.00  3.95
ATOM   1520  HA  ILE    98      42.200  57.185  50.770  1.00  3.95
ATOM   1521  CB  ILE    98      44.299  57.591  50.616  1.00  3.95
ATOM   1522  HB  ILE    98      45.037  56.964  50.128  1.00  3.95
ATOM   1523  CG2 ILE    98      44.804  59.033  50.490  1.00  3.95
ATOM   1524 1HG2 ILE    98      45.774  59.133  50.980  1.00  3.95
ATOM   1525 2HG2 ILE    98      44.943  59.291  49.439  1.00  3.95
ATOM   1526 3HG2 ILE    98      44.099  59.723  50.952  1.00  3.95
ATOM   1527  CG1 ILE    98      44.303  57.209  52.112  1.00  3.95
ATOM   1528 1HG1 ILE    98      43.552  57.799  52.640  1.00  3.95
ATOM   1529 2HG1 ILE    98      45.279  57.447  52.537  1.00  3.95
ATOM   1530  CD1 ILE    98      44.038  55.720  52.365  1.00  3.95
ATOM   1531  HD1 ILE    98      44.137  55.513  53.431  1.00  3.95
ATOM   1532  HD2 ILE    98      43.031  55.449  52.049  1.00  3.95
ATOM   1533  HD3 ILE    98      44.763  55.120  51.814  1.00  3.95
ATOM   1534  C   ILE    98      42.334  58.510  49.146  1.00  3.95
ATOM   1535  O   ILE    98      41.476  59.256  49.621  1.00  3.95
ATOM   1536  N   GLN    99      42.736  58.614  47.883  1.00  4.23
ATOM   1537  H   GLN    99      43.505  58.016  47.601  1.00  4.23
ATOM   1538  CA  GLN    99      42.268  59.576  46.895  1.00  4.23
ATOM   1539  HA  GLN    99      42.227  60.560  47.362  1.00  4.23
ATOM   1540  CB  GLN    99      43.263  59.650  45.725  1.00  4.23
ATOM   1541  HB1 GLN    99      42.848  60.302  44.956  1.00  4.23
ATOM   1542  HB2 GLN    99      43.394  58.660  45.290  1.00  4.23
ATOM   1543  CG  GLN    99      44.629  60.213  46.171  1.00  4.23
ATOM   1544  HG1 GLN    99      45.081  59.567  46.919  1.00  4.23
ATOM   1545  HG2 GLN    99      44.483  61.192  46.628  1.00  4.23
ATOM   1546  CD  GLN    99      45.596  60.376  45.004  1.00  4.23
ATOM   1547  OE1 GLN    99      45.331  61.121  44.071  1.00  4.23
ATOM   1548  NE2 GLN    99      46.755  59.755  45.022  1.00  4.23
ATOM   1549 1HE2 GLN    99      47.065  59.283  45.880  1.00  4.23
ATOM   1550 2HE2 GLN    99      47.380  59.934  44.263  1.00  4.23
ATOM   1551  C   GLN    99      40.848  59.250  46.430  1.00  4.23
ATOM   1552  O   GLN    99      40.000  60.142  46.437  1.00  4.23
ATOM   1553  N   GLU   100      40.523  57.979  46.178  1.00  4.45
ATOM   1554  H   GLU   100      41.256  57.294  46.016  1.00  4.45
ATOM   1555  CA  GLU   100      39.140  57.602  45.877  1.00  4.45
ATOM   1556  HA  GLU   100      38.714  58.419  45.293  1.00  4.45
ATOM   1557  CB  GLU   100      39.026  56.379  44.954  1.00  4.45
ATOM   1558  HB1 GLU   100      37.964  56.171  44.823  1.00  4.45
ATOM   1559  HB2 GLU   100      39.462  55.508  45.445  1.00  4.45
ATOM   1560  CG  GLU   100      39.641  56.544  43.537  1.00  4.45
ATOM   1561  HG1 GLU   100      38.946  56.106  42.816  1.00  4.45
ATOM   1562  HG2 GLU   100      40.547  55.943  43.474  1.00  4.45
ATOM   1563  CD  GLU   100      39.965  57.991  43.107  1.00  4.45
ATOM   1564  OE1 GLU   100      39.012  58.748  42.809  1.00  4.45
ATOM   1565  OE2 GLU   100      41.163  58.348  43.093  1.00  4.45
ATOM   1566  C   GLU   100      38.222  57.568  47.121  1.00  4.45
ATOM   1567  O   GLU   100      37.031  57.865  47.008  1.00  4.45
ATOM   1568  N   LEU   101      38.744  57.372  48.342  1.00  4.32
ATOM   1569  H   LEU   101      39.702  57.060  48.433  1.00  4.32
ATOM   1570  CA  LEU   101      37.984  57.707  49.559  1.00  4.32
ATOM   1571  HA  LEU   101      37.035  57.172  49.516  1.00  4.32
ATOM   1572  CB  LEU   101      38.739  57.231  50.816  1.00  4.32
ATOM   1573  HB1 LEU   101      39.754  57.628  50.797  1.00  4.32
ATOM   1574  HB2 LEU   101      38.806  56.146  50.750  1.00  4.32
ATOM   1575  CG  LEU   101      38.133  57.531  52.202  1.00  4.32
ATOM   1576  HG  LEU   101      38.695  56.928  52.915  1.00  4.32
ATOM   1577  CD1 LEU   101      38.290  58.984  52.661  1.00  4.32
ATOM   1578 1HD1 LEU   101      38.124  59.039  53.736  1.00  4.32
ATOM   1579 2HD1 LEU   101      39.299  59.335  52.447  1.00  4.32
ATOM   1580 3HD1 LEU   101      37.567  59.634  52.175  1.00  4.32
ATOM   1581  CD2 LEU   101      36.669  57.101  52.312  1.00  4.32
ATOM   1582 1HD2 LEU   101      36.313  57.270  53.327  1.00  4.32
ATOM   1583 2HD2 LEU   101      36.050  57.665  51.617  1.00  4.32
ATOM   1584 3HD2 LEU   101      36.587  56.039  52.079  1.00  4.32
ATOM   1585  C   LEU   101      37.650  59.206  49.605  1.00  4.32
ATOM   1586  O   LEU   101      36.499  59.559  49.857  1.00  4.32
ATOM   1587  N   ALA   102      38.606  60.101  49.335  1.00  5.45
ATOM   1588  H   ALA   102      39.555  59.778  49.171  1.00  5.45
ATOM   1589  CA  ALA   102      38.335  61.542  49.278  1.00  5.45
ATOM   1590  HA  ALA   102      37.911  61.842  50.237  1.00  5.45
ATOM   1591  CB  ALA   102      39.659  62.297  49.098  1.00  5.45
ATOM   1592  HB1 ALA   102      39.479  63.371  49.151  1.00  5.45
ATOM   1593  HB2 ALA   102      40.359  62.013  49.884  1.00  5.45
ATOM   1594  HB3 ALA   102      40.100  62.067  48.128  1.00  5.45
ATOM   1595  C   ALA   102      37.298  61.930  48.184  1.00  5.45
ATOM   1596  O   ALA   102      36.450  62.819  48.379  1.00  5.45
ATOM   1597  N   VAL   103      37.320  61.236  47.038  1.00  7.54
ATOM   1598  H   VAL   103      38.077  60.573  46.894  1.00  7.54
ATOM   1599  CA  VAL   103      36.324  61.416  45.975  1.00  7.54
ATOM   1600  HA  VAL   103      36.228  62.487  45.839  1.00  7.54
ATOM   1601  CB  VAL   103      36.762  60.824  44.610  1.00  7.54
ATOM   1602  HB  VAL   103      37.840  60.662  44.636  1.00  7.54
ATOM   1603  CG1 VAL   103      36.077  59.520  44.172  1.00  7.54
ATOM   1604 1HG1 VAL   103      36.508  59.184  43.229  1.00  7.54
ATOM   1605 2HG1 VAL   103      36.242  58.741  44.907  1.00  7.54
ATOM   1606 3HG1 VAL   103      35.006  59.669  44.034  1.00  7.54
ATOM   1607  CG2 VAL   103      36.479  61.840  43.497  1.00  7.54
ATOM   1608 1HG2 VAL   103      36.900  61.474  42.559  1.00  7.54
ATOM   1609 2HG2 VAL   103      35.403  61.971  43.377  1.00  7.54
ATOM   1610 3HG2 VAL   103      36.925  62.800  43.736  1.00  7.54
ATOM   1611  C   VAL   103      34.929  60.925  46.392  1.00  7.54
ATOM   1612  O   VAL   103      33.943  61.514  45.967  1.00  7.54
ATOM   1613  N   LEU   104      34.826  59.921  47.265  1.00 10.31
ATOM   1614  H   LEU   104      35.660  59.398  47.514  1.00 10.31
ATOM   1615  CA  LEU   104      33.536  59.548  47.853  1.00 10.31
ATOM   1616  HA  LEU   104      32.796  59.522  47.052  1.00 10.31
ATOM   1617  CB  LEU   104      33.662  58.124  48.441  1.00 10.31
ATOM   1618  HB1 LEU   104      34.419  58.125  49.225  1.00 10.31
ATOM   1619  HB2 LEU   104      34.043  57.483  47.645  1.00 10.31
ATOM   1620  CG  LEU   104      32.393  57.440  48.999  1.00 10.31
ATOM   1621  HG  LEU   104      32.637  56.381  49.099  1.00 10.31
ATOM   1622  CD1 LEU   104      31.981  57.916  50.396  1.00 10.31
ATOM   1623 1HD1 LEU   104      31.215  57.250  50.793  1.00 10.31
ATOM   1624 2HD1 LEU   104      32.840  57.897  51.065  1.00 10.31
ATOM   1625 3HD1 LEU   104      31.571  58.922  50.361  1.00 10.31
ATOM   1626  CD2 LEU   104      31.185  57.540  48.066  1.00 10.31
ATOM   1627 1HD2 LEU   104      30.365  56.942  48.461  1.00 10.31
ATOM   1628 2HD2 LEU   104      30.858  58.578  47.984  1.00 10.31
ATOM   1629 3HD2 LEU   104      31.454  57.168  47.078  1.00 10.31
ATOM   1630  C   LEU   104      33.040  60.574  48.886  1.00 10.31
ATOM   1631  O   LEU   104      31.879  60.970  48.859  1.00 10.31
ATOM   1632  N   VAL   105      33.914  60.994  49.804  1.00 11.77
ATOM   1633  H   VAL   105      34.852  60.610  49.753  1.00 11.77
ATOM   1634  CA  VAL   105      33.544  61.797  50.985  1.00 11.77
ATOM   1635  HA  VAL   105      32.628  61.385  51.406  1.00 11.77
ATOM   1636  CB  VAL   105      34.648  61.684  52.061  1.00 11.77
ATOM   1637  HB  VAL   105      35.619  61.852  51.593  1.00 11.77
ATOM   1638  CG1 VAL   105      34.508  62.671  53.228  1.00 11.77
ATOM   1639 1HG1 VAL   105      35.270  62.472  53.981  1.00 11.77
ATOM   1640 2HG1 VAL   105      34.641  63.694  52.873  1.00 11.77
ATOM   1641 3HG1 VAL   105      33.520  62.580  53.679  1.00 11.77
ATOM   1642  CG2 VAL   105      34.627  60.275  52.671  1.00 11.77
ATOM   1643 1HG2 VAL   105      35.453  60.161  53.371  1.00 11.77
ATOM   1644 2HG2 VAL   105      33.685  60.107  53.195  1.00 11.77
ATOM   1645 3HG2 VAL   105      34.729  59.526  51.889  1.00 11.77
ATOM   1646  C   VAL   105      33.221  63.255  50.662  1.00 11.77
ATOM   1647  O   VAL   105      32.302  63.819  51.253  1.00 11.77
ATOM   1648  N   SER   106      33.937  63.838  49.700  1.00 10.22
ATOM   1649  H   SER   106      34.705  63.310  49.306  1.00 10.22
ATOM   1650  CA  SER   106      33.743  65.231  49.270  1.00 10.22
ATOM   1651  HA  SER   106      32.757  65.581  49.578  1.00 10.22
ATOM   1652  CB  SER   106      34.806  66.143  49.900  1.00 10.22
ATOM   1653  HB1 SER   106      34.624  67.169  49.579  1.00 10.22
ATOM   1654  HB2 SER   106      35.787  65.839  49.533  1.00 10.22
ATOM   1655  OG  SER   106      34.841  66.133  51.311  1.00 10.22
ATOM   1656  HG  SER   106      35.518  66.775  51.562  1.00 10.22
ATOM   1657  C   SER   106      33.854  65.423  47.758  1.00 10.22
ATOM   1658  O   SER   106      33.720  66.552  47.286  1.00 10.22
ATOM   1659  N   GLY   107      34.190  64.384  46.981  1.00  8.52
ATOM   1660  H   GLY   107      34.264  63.457  47.377  1.00  8.52
ATOM   1661  CA  GLY   107      34.433  64.561  45.542  1.00  8.52
ATOM   1662  HA1 GLY   107      33.605  65.107  45.110  1.00  8.52
ATOM   1663  HA2 GLY   107      34.485  63.605  45.043  1.00  8.52
ATOM   1664  C   GLY   107      35.717  65.321  45.213  1.00  8.52
ATOM   1665  O   GLY   107      35.971  65.668  44.064  1.00  8.52
ATOM   1666  N   GLN   108      36.555  65.554  46.227  1.00  6.78
ATOM   1667  H   GLN   108      36.282  65.192  47.129  1.00  6.78
ATOM   1668  CA  GLN   108      37.872  66.170  46.131  1.00  6.78
ATOM   1669  HA  GLN   108      37.836  67.003  45.428  1.00  6.78
ATOM   1670  CB  GLN   108      38.286  66.701  47.519  1.00  6.78
ATOM   1671  HB1 GLN   108      39.336  66.995  47.480  1.00  6.78
ATOM   1672  HB2 GLN   108      38.188  65.895  48.250  1.00  6.78
ATOM   1673  CG  GLN   108      37.481  67.915  48.003  1.00  6.78
ATOM   1674  HG1 GLN   108      36.414  67.698  47.954  1.00  6.78
ATOM   1675  HG2 GLN   108      37.689  68.768  47.356  1.00  6.78
ATOM   1676  CD  GLN   108      37.846  68.278  49.442  1.00  6.78
ATOM   1677  OE1 GLN   108      37.045  68.181  50.357  1.00  6.78
ATOM   1678  NE2 GLN   108      39.070  68.678  49.711  1.00  6.78
ATOM   1679 1HE2 GLN   108      39.771  68.733  48.996  1.00  6.78
ATOM   1680 2HE2 GLN   108      39.272  68.853  50.679  1.00  6.78
ATOM   1681  C   GLN   108      38.907  65.146  45.608  1.00  6.78
ATOM   1682  O   GLN   108      39.773  64.701  46.354  1.00  6.78
ATOM   1683  N   LYS   109      38.779  64.749  44.331  1.00  5.64
ATOM   1684  H   LYS   109      37.980  65.141  43.839  1.00  5.64
ATOM   1685  CA  LYS   109      39.603  63.766  43.594  1.00  5.64
ATOM   1686  HA  LYS   109      38.973  63.276  42.850  1.00  5.64
ATOM   1687  CB  LYS   109      40.741  64.492  42.826  1.00  5.64
ATOM   1688  HB1 LYS   109      40.299  65.123  42.053  1.00  5.64
ATOM   1689  HB2 LYS   109      41.330  63.731  42.312  1.00  5.64
ATOM   1690  CG  LYS   109      41.681  65.375  43.693  1.00  5.64
ATOM   1691  HG1 LYS   109      41.707  65.022  44.720  1.00  5.64
ATOM   1692  HG2 LYS   109      41.264  66.382  43.723  1.00  5.64
ATOM   1693  CD  LYS   109      43.141  65.467  43.204  1.00  5.64
ATOM   1694  HD1 LYS   109      43.671  66.192  43.825  1.00  5.64
ATOM   1695  HD2 LYS   109      43.143  65.843  42.180  1.00  5.64
ATOM   1696  CE  LYS   109      43.931  64.144  43.239  1.00  5.64
ATOM   1697  HE1 LYS   109      44.920  64.320  42.803  1.00  5.64
ATOM   1698  HE2 LYS   109      43.419  63.402  42.621  1.00  5.64
ATOM   1699  NZ  LYS   109      44.108  63.598  44.605  1.00  5.64
ATOM   1700  HZ1 LYS   109      44.596  62.706  44.542  1.00  5.64
ATOM   1701  HZ2 LYS   109      44.710  64.194  45.186  1.00  5.64
ATOM   1702  HZ3 LYS   109      43.213  63.422  45.049  1.00  5.64
ATOM   1703  C   LYS   109      40.186  62.603  44.461  1.00  5.64
ATOM   1704  O   LYS   109      39.975  62.512  45.670  1.00  5.64
