# Supplementary material for: Selecting Near-Native Protein Structures from Predicted Decoy Sets Using Ordered Graphlet Degree Similarity
Source: Genes (Basel). 2019 Feb 11;10(2):132. doi: 10.3390/genes10020132 (PMC6410076; doi:10.3390/genes10020132)
Supplement: Supplementary file 1 [file genes-10-00132-s001.zip › CodeData/data/CASP11/T0759/model183.pdb]

ATOM      1  N   MET     1      47.372  72.047  48.294  1.00 10.39
ATOM      2  CA  MET     1      47.877  71.699  46.971  1.00 10.39
ATOM      3  HA  MET     1      47.031  71.303  46.409  1.00 10.39
ATOM      4  CB  MET     1      48.350  72.979  46.258  1.00 10.39
ATOM      5  HB1 MET     1      47.540  73.709  46.258  1.00 10.39
ATOM      6  HB2 MET     1      48.584  72.742  45.220  1.00 10.39
ATOM      7  CG  MET     1      49.591  73.606  46.909  1.00 10.39
ATOM      8  HG1 MET     1      50.319  72.827  47.122  1.00 10.39
ATOM      9  HG2 MET     1      49.300  74.052  47.857  1.00 10.39
ATOM     10  SD  MET     1      50.429  74.857  45.902  1.00 10.39
ATOM     11  CE  MET     1      49.213  76.198  45.971  1.00 10.39
ATOM     12  HE1 MET     1      49.600  77.065  45.435  1.00 10.39
ATOM     13  HE2 MET     1      48.280  75.877  45.508  1.00 10.39
ATOM     14  HE3 MET     1      49.029  76.471  47.011  1.00 10.39
ATOM     15  C   MET     1      48.960  70.621  46.946  1.00 10.39
ATOM     16  O   MET     1      49.537  70.253  47.961  1.00 10.39
ATOM     17  N   GLY     2      49.323  70.182  45.739  1.00  8.97
ATOM     18  H   GLY     2      48.807  70.509  44.939  1.00  8.97
ATOM     19  CA  GLY     2      50.376  69.187  45.532  1.00  8.97
ATOM     20  HA1 GLY     2      50.517  69.043  44.462  1.00  8.97
ATOM     21  HA2 GLY     2      50.038  68.249  45.953  1.00  8.97
ATOM     22  C   GLY     2      51.743  69.507  46.141  1.00  8.97
ATOM     23  O   GLY     2      52.465  68.596  46.540  1.00  8.97
ATOM     24  N   HIS     3      52.100  70.792  46.238  1.00  7.39
ATOM     25  H   HIS     3      51.466  71.496  45.904  1.00  7.39
ATOM     26  CA  HIS     3      53.308  71.220  46.950  1.00  7.39
ATOM     27  HA  HIS     3      54.130  70.549  46.689  1.00  7.39
ATOM     28  CB  HIS     3      53.706  72.649  46.535  1.00  7.39
ATOM     29  HB1 HIS     3      53.034  73.372  46.998  1.00  7.39
ATOM     30  HB2 HIS     3      53.614  72.744  45.452  1.00  7.39
ATOM     31  CG  HIS     3      55.133  72.989  46.906  1.00  7.39
ATOM     32  ND1 HIS     3      56.194  73.084  46.003  1.00  7.39
ATOM     33  CE1 HIS     3      57.300  73.228  46.750  1.00  7.39
ATOM     34  HE1 HIS     3      58.306  73.282  46.355  1.00  7.39
ATOM     35  NE2 HIS     3      56.990  73.238  48.057  1.00  7.39
ATOM     36  HE2 HIS     3      57.658  73.189  48.826  1.00  7.39
ATOM     37  CD2 HIS     3      55.625  73.112  48.173  1.00  7.39
ATOM     38  HD2 HIS     3      55.065  73.016  49.093  1.00  7.39
ATOM     39  C   HIS     3      53.145  71.131  48.460  1.00  7.39
ATOM     40  O   HIS     3      54.071  70.679  49.113  1.00  7.39
ATOM     41  N   HIS     4      51.988  71.496  49.019  1.00  6.72
ATOM     42  H   HIS     4      51.219  71.789  48.439  1.00  6.72
ATOM     43  CA  HIS     4      51.729  71.301  50.446  1.00  6.72
ATOM     44  HA  HIS     4      52.475  71.855  51.018  1.00  6.72
ATOM     45  CB  HIS     4      50.338  71.835  50.840  1.00  6.72
ATOM     46  HB1 HIS     4      50.208  71.679  51.912  1.00  6.72
ATOM     47  HB2 HIS     4      49.569  71.248  50.339  1.00  6.72
ATOM     48  CG  HIS     4      50.068  73.297  50.558  1.00  6.72
ATOM     49  ND1 HIS     4      51.012  74.283  50.243  1.00  6.72
ATOM     50  CE1 HIS     4      50.322  75.424  50.103  1.00  6.72
ATOM     51  HE1 HIS     4      50.768  76.379  49.858  1.00  6.72
ATOM     52  NE2 HIS     4      49.010  75.214  50.304  1.00  6.72
ATOM     53  HE2 HIS     4      48.283  75.914  50.260  1.00  6.72
ATOM     54  CD2 HIS     4      48.834  73.878  50.592  1.00  6.72
ATOM     55  HD2 HIS     4      47.904  73.362  50.794  1.00  6.72
ATOM     56  C   HIS     4      51.874  69.849  50.822  1.00  6.72
ATOM     57  O   HIS     4      52.614  69.530  51.741  1.00  6.72
ATOM     58  N   HIS     5      51.268  68.984  50.016  1.00  6.49
ATOM     59  H   HIS     5      50.675  69.361  49.284  1.00  6.49
ATOM     60  CA  HIS     5      51.405  67.545  50.134  1.00  6.49
ATOM     61  HA  HIS     5      51.113  67.329  51.139  1.00  6.49
ATOM     62  CB  HIS     5      50.323  66.906  49.226  1.00  6.49
ATOM     63  HB1 HIS     5      49.582  67.666  48.974  1.00  6.49
ATOM     64  HB2 HIS     5      49.763  66.206  49.833  1.00  6.49
ATOM     65  CG  HIS     5      50.645  66.190  47.942  1.00  6.49
ATOM     66  ND1 HIS     5      49.732  66.062  46.889  1.00  6.49
ATOM     67  CE1 HIS     5      50.162  65.049  46.133  1.00  6.49
ATOM     68  HE1 HIS     5      49.601  64.616  45.319  1.00  6.49
ATOM     69  NE2 HIS     5      51.289  64.542  46.646  1.00  6.49
ATOM     70  HE2 HIS     5      51.568  63.577  46.498  1.00  6.49
ATOM     71  CD2 HIS     5      51.609  65.245  47.786  1.00  6.49
ATOM     72  HD2 HIS     5      52.323  64.958  48.544  1.00  6.49
ATOM     73  C   HIS     5      52.890  67.151  50.106  1.00  6.49
ATOM     74  O   HIS     5      53.458  66.767  51.131  1.00  6.49
ATOM     75  N   HIS     6      53.617  67.400  49.023  1.00  6.08
ATOM     76  H   HIS     6      53.182  67.827  48.213  1.00  6.08
ATOM     77  CA  HIS     6      55.001  66.927  48.945  1.00  6.08
ATOM     78  HA  HIS     6      55.034  65.979  49.479  1.00  6.08
ATOM     79  CB  HIS     6      55.381  66.687  47.485  1.00  6.08
ATOM     80  HB1 HIS     6      55.641  67.635  47.012  1.00  6.08
ATOM     81  HB2 HIS     6      54.508  66.290  46.984  1.00  6.08
ATOM     82  CG  HIS     6      56.539  65.720  47.367  1.00  6.08
ATOM     83  ND1 HIS     6      57.738  65.944  46.680  1.00  6.08
ATOM     84  CE1 HIS     6      58.568  64.968  47.096  1.00  6.08
ATOM     85  HE1 HIS     6      59.615  64.899  46.846  1.00  6.08
ATOM     86  NE2 HIS     6      57.940  64.131  47.932  1.00  6.08
ATOM     87  HE2 HIS     6      58.388  63.464  48.574  1.00  6.08
ATOM     88  CD2 HIS     6      56.660  64.579  48.101  1.00  6.08
ATOM     89  HD2 HIS     6      55.955  64.197  48.820  1.00  6.08
ATOM     90  C   HIS     6      56.098  67.778  49.625  1.00  6.08
ATOM     91  O   HIS     6      57.283  67.645  49.332  1.00  6.08
ATOM     92  N   HIS     7      55.723  68.668  50.534  1.00  5.59
ATOM     93  H   HIS     7      54.729  68.814  50.652  1.00  5.59
ATOM     94  CA  HIS     7      56.660  69.484  51.309  1.00  5.59
ATOM     95  HA  HIS     7      57.680  69.123  51.160  1.00  5.59
ATOM     96  CB  HIS     7      56.587  70.939  50.799  1.00  5.59
ATOM     97  HB1 HIS     7      55.596  71.331  51.029  1.00  5.59
ATOM     98  HB2 HIS     7      56.691  70.911  49.714  1.00  5.59
ATOM     99  CG  HIS     7      57.598  71.943  51.323  1.00  5.59
ATOM    100  ND1 HIS     7      58.558  72.611  50.549  1.00  5.59
ATOM    101  CE1 HIS     7      59.142  73.505  51.360  1.00  5.59
ATOM    102  HE1 HIS     7      59.932  74.180  51.058  1.00  5.59
ATOM    103  NE2 HIS     7      58.590  73.457  52.583  1.00  5.59
ATOM    104  HE2 HIS     7      58.848  74.037  53.368  1.00  5.59
ATOM    105  CD2 HIS     7      57.608  72.489  52.574  1.00  5.59
ATOM    106  HD2 HIS     7      56.945  72.218  53.385  1.00  5.59
ATOM    107  C   HIS     7      56.387  69.396  52.812  1.00  5.59
ATOM    108  O   HIS     7      57.268  69.629  53.648  1.00  5.59
ATOM    109  N   HIS     8      55.162  69.006  53.152  1.00  4.92
ATOM    110  H   HIS     8      54.486  68.834  52.413  1.00  4.92
ATOM    111  CA  HIS     8      54.657  68.836  54.492  1.00  4.92
ATOM    112  HA  HIS     8      55.489  68.899  55.192  1.00  4.92
ATOM    113  CB  HIS     8      53.708  69.990  54.878  1.00  4.92
ATOM    114  HB1 HIS     8      53.182  70.341  53.993  1.00  4.92
ATOM    115  HB2 HIS     8      54.303  70.825  55.246  1.00  4.92
ATOM    116  CG  HIS     8      52.663  69.653  55.915  1.00  4.92
ATOM    117  ND1 HIS     8      52.888  69.262  57.242  1.00  4.92
ATOM    118  CE1 HIS     8      51.683  68.878  57.707  1.00  4.92
ATOM    119  HE1 HIS     8      51.505  68.441  58.680  1.00  4.92
ATOM    120  NE2 HIS     8      50.737  69.051  56.771  1.00  4.92
ATOM    121  HE2 HIS     8      49.762  68.728  56.799  1.00  4.92
ATOM    122  CD2 HIS     8      51.337  69.531  55.636  1.00  4.92
ATOM    123  HD2 HIS     8      50.869  69.668  54.668  1.00  4.92
ATOM    124  C   HIS     8      54.107  67.441  54.664  1.00  4.92
ATOM    125  O   HIS     8      52.946  67.159  54.397  1.00  4.92
ATOM    126  N   SER     9      54.939  66.520  55.130  1.00  4.33
ATOM    127  H   SER     9      55.888  66.756  55.367  1.00  4.33
ATOM    128  CA  SER     9      54.353  65.334  55.711  1.00  4.33
ATOM    129  HA  SER     9      53.671  64.905  55.012  1.00  4.33
ATOM    130  CB  SER     9      55.421  64.277  55.992  1.00  4.33
ATOM    131  HB1 SER     9      55.914  64.020  55.055  1.00  4.33
ATOM    132  HB2 SER     9      54.954  63.380  56.399  1.00  4.33
ATOM    133  OG  SER     9      56.395  64.719  56.907  1.00  4.33
ATOM    134  HG  SER     9      57.223  64.255  56.699  1.00  4.33
ATOM    135  C   SER     9      53.621  65.716  57.002  1.00  4.33
ATOM    136  O   SER     9      54.226  66.276  57.924  1.00  4.33
ATOM    137  N   HIS    10      52.351  65.337  57.126  1.00  3.89
ATOM    138  H   HIS    10      51.839  65.052  56.297  1.00  3.89
ATOM    139  CA  HIS    10      51.638  65.273  58.402  1.00  3.89
ATOM    140  HA  HIS    10      51.938  66.171  58.940  1.00  3.89
ATOM    141  CB  HIS    10      50.112  65.378  58.223  1.00  3.89
ATOM    142  HB1 HIS    10      49.649  64.392  58.259  1.00  3.89
ATOM    143  HB2 HIS    10      49.891  65.794  57.251  1.00  3.89
ATOM    144  CG  HIS    10      49.460  66.291  59.239  1.00  3.89
ATOM    145  ND1 HIS    10      49.984  66.663  60.483  1.00  3.89
ATOM    146  CE1 HIS    10      49.117  67.542  61.003  1.00  3.89
ATOM    147  HE1 HIS    10      49.233  68.009  61.972  1.00  3.89
ATOM    148  NE2 HIS    10      48.107  67.769  60.147  1.00  3.89
ATOM    149  HE2 HIS    10      47.351  68.425  60.276  1.00  3.89
ATOM    150  CD2 HIS    10      48.312  66.996  59.028  1.00  3.89
ATOM    151  HD2 HIS    10      47.721  66.982  58.118  1.00  3.89
ATOM    152  C   HIS    10      52.069  64.121  59.320  1.00  3.89
ATOM    153  O   HIS    10      51.280  63.429  59.953  1.00  3.89
ATOM    154  N   MET    11      53.377  63.919  59.395  1.00  3.15
ATOM    155  H   MET    11      53.946  64.570  58.867  1.00  3.15
ATOM    156  CA  MET    11      54.061  63.108  60.380  1.00  3.15
ATOM    157  HA  MET    11      53.715  62.078  60.278  1.00  3.15
ATOM    158  CB  MET    11      55.560  63.162  60.052  1.00  3.15
ATOM    159  HB1 MET    11      55.949  64.171  60.190  1.00  3.15
ATOM    160  HB2 MET    11      55.699  62.900  59.006  1.00  3.15
ATOM    161  CG  MET    11      56.344  62.175  60.921  1.00  3.15
ATOM    162  HG1 MET    11      57.060  61.646  60.296  1.00  3.15
ATOM    163  HG2 MET    11      55.643  61.454  61.308  1.00  3.15
ATOM    164  SD  MET    11      57.210  62.823  62.351  1.00  3.15
ATOM    165  CE  MET    11      56.225  62.030  63.651  1.00  3.15
ATOM    166  HE1 MET    11      56.012  61.016  63.363  1.00  3.15
ATOM    167  HE2 MET    11      56.768  62.047  64.595  1.00  3.15
ATOM    168  HE3 MET    11      55.270  62.536  63.771  1.00  3.15
ATOM    169  C   MET    11      53.793  63.611  61.790  1.00  3.15
ATOM    170  O   MET    11      54.523  64.435  62.348  1.00  3.15
ATOM    171  N   VAL    12      52.717  63.100  62.352  1.00  2.49
ATOM    172  H   VAL    12      52.108  62.524  61.781  1.00  2.49
ATOM    173  CA  VAL    12      52.250  63.305  63.709  1.00  2.49
ATOM    174  HA  VAL    12      53.097  63.380  64.391  1.00  2.49
ATOM    175  CB  VAL    12      51.352  64.569  63.828  1.00  2.49
ATOM    176  HB  VAL    12      51.101  64.716  64.878  1.00  2.49
ATOM    177  CG1 VAL    12      52.031  65.864  63.384  1.00  2.49
ATOM    178 1HG1 VAL    12      51.387  66.708  63.621  1.00  2.49
ATOM    179 2HG1 VAL    12      52.964  65.964  63.927  1.00  2.49
ATOM    180 3HG1 VAL    12      52.210  65.849  62.310  1.00  2.49
ATOM    181  CG2 VAL    12      50.013  64.503  63.060  1.00  2.49
ATOM    182 1HG2 VAL    12      50.210  64.399  61.997  1.00  2.49
ATOM    183 2HG2 VAL    12      49.411  63.664  63.396  1.00  2.49
ATOM    184 3HG2 VAL    12      49.457  65.424  63.227  1.00  2.49
ATOM    185  C   VAL    12      51.385  62.081  64.082  1.00  2.49
ATOM    186  O   VAL    12      51.054  61.259  63.234  1.00  2.49
ATOM    187  N   VAL    13      50.893  62.088  65.323  1.00  2.29
ATOM    188  H   VAL    13      51.399  62.672  65.969  1.00  2.29
ATOM    189  CA  VAL    13      49.462  61.918  65.659  1.00  2.29
ATOM    190  HA  VAL    13      48.854  62.031  64.761  1.00  2.29
ATOM    191  CB  VAL    13      49.185  60.524  66.243  1.00  2.29
ATOM    192  HB  VAL    13      49.928  60.320  67.009  1.00  2.29
ATOM    193  CG1 VAL    13      47.795  60.332  66.878  1.00  2.29
ATOM    194 1HG1 VAL    13      47.634  59.285  67.129  1.00  2.29
ATOM    195 2HG1 VAL    13      47.733  60.903  67.803  1.00  2.29
ATOM    196 3HG1 VAL    13      47.018  60.650  66.181  1.00  2.29
ATOM    197  CG2 VAL    13      49.311  59.443  65.154  1.00  2.29
ATOM    198 1HG2 VAL    13      49.073  58.475  65.585  1.00  2.29
ATOM    199 2HG2 VAL    13      48.632  59.679  64.334  1.00  2.29
ATOM    200 3HG2 VAL    13      50.335  59.442  64.786  1.00  2.29
ATOM    201  C   VAL    13      49.098  63.062  66.607  1.00  2.29
ATOM    202  O   VAL    13      49.990  63.719  67.153  1.00  2.29
ATOM    203  N   ILE    14      47.830  63.329  66.858  1.00  2.77
ATOM    204  H   ILE    14      47.111  62.777  66.415  1.00  2.77
ATOM    205  CA  ILE    14      47.414  64.218  67.942  1.00  2.77
ATOM    206  HA  ILE    14      48.276  64.523  68.534  1.00  2.77
ATOM    207  CB  ILE    14      46.791  65.529  67.404  1.00  2.77
ATOM    208  HB  ILE    14      47.586  66.051  66.869  1.00  2.77
ATOM    209  CG2 ILE    14      45.640  65.305  66.402  1.00  2.77
ATOM    210 1HG2 ILE    14      45.300  66.255  65.994  1.00  2.77
ATOM    211 2HG2 ILE    14      45.973  64.692  65.565  1.00  2.77
ATOM    212 3HG2 ILE    14      44.800  64.813  66.893  1.00  2.77
ATOM    213  CG1 ILE    14      46.365  66.426  68.591  1.00  2.77
ATOM    214 1HG1 ILE    14      47.186  66.469  69.308  1.00  2.77
ATOM    215 2HG1 ILE    14      45.502  65.984  69.093  1.00  2.77
ATOM    216  CD1 ILE    14      46.023  67.865  68.192  1.00  2.77
ATOM    217  HD1 ILE    14      45.844  68.455  69.091  1.00  2.77
ATOM    218  HD2 ILE    14      46.853  68.308  67.639  1.00  2.77
ATOM    219  HD3 ILE    14      45.123  67.891  67.580  1.00  2.77
ATOM    220  C   ILE    14      46.513  63.425  68.894  1.00  2.77
ATOM    221  O   ILE    14      45.510  62.848  68.483  1.00  2.77
ATOM    222  N   HIS    15      46.931  63.342  70.156  1.00  2.95
ATOM    223  H   HIS    15      47.755  63.869  70.421  1.00  2.95
ATOM    224  CA  HIS    15      46.170  62.685  71.215  1.00  2.95
ATOM    225  HA  HIS    15      45.871  61.693  70.879  1.00  2.95
ATOM    226  CB  HIS    15      47.101  62.504  72.421  1.00  2.95
ATOM    227  HB1 HIS    15      47.361  63.479  72.824  1.00  2.95
ATOM    228  HB2 HIS    15      48.025  62.033  72.083  1.00  2.95
ATOM    229  CG  HIS    15      46.531  61.641  73.514  1.00  2.95
ATOM    230  ND1 HIS    15      47.079  60.438  73.959  1.00  2.95
ATOM    231  CE1 HIS    15      46.232  59.980  74.899  1.00  2.95
ATOM    232  HE1 HIS    15      46.343  59.043  75.427  1.00  2.95
ATOM    233  NE2 HIS    15      45.208  60.832  75.065  1.00  2.95
ATOM    234  HE2 HIS    15      44.373  60.693  75.651  1.00  2.95
ATOM    235  CD2 HIS    15      45.386  61.888  74.207  1.00  2.95
ATOM    236  HD2 HIS    15      44.714  62.725  74.095  1.00  2.95
ATOM    237  C   HIS    15      44.923  63.538  71.518  1.00  2.95
ATOM    238  O   HIS    15      45.094  64.681  71.953  1.00  2.95
ATOM    239  N   PRO    16      43.699  63.055  71.230  1.00  3.71
ATOM    240  CD  PRO    16      43.366  61.671  70.925  1.00  3.71
ATOM    241  HD1 PRO    16      43.693  61.008  71.728  1.00  3.71
ATOM    242  HD2 PRO    16      43.824  61.382  69.979  1.00  3.71
ATOM    243  CG  PRO    16      41.845  61.619  70.790  1.00  3.71
ATOM    244  HG1 PRO    16      41.393  61.424  71.762  1.00  3.71
ATOM    245  HG2 PRO    16      41.532  60.866  70.066  1.00  3.71
ATOM    246  CB  PRO    16      41.495  63.033  70.328  1.00  3.71
ATOM    247  HB1 PRO    16      40.471  63.302  70.592  1.00  3.71
ATOM    248  HB2 PRO    16      41.637  63.104  69.249  1.00  3.71
ATOM    249  CA  PRO    16      42.531  63.916  71.034  1.00  3.71
ATOM    250  HA  PRO    16      42.795  64.745  70.376  1.00  3.71
ATOM    251  C   PRO    16      41.974  64.512  72.327  1.00  3.71
ATOM    252  O   PRO    16      41.540  65.661  72.331  1.00  3.71
ATOM    253  N   ASP    17      42.005  63.748  73.415  1.00  3.76
ATOM    254  H   ASP    17      42.292  62.775  73.313  1.00  3.76
ATOM    255  CA  ASP    17      41.826  64.186  74.796  1.00  3.76
ATOM    256  HA  ASP    17      40.955  64.833  74.830  1.00  3.76
ATOM    257  CB  ASP    17      41.467  62.980  75.707  1.00  3.76
ATOM    258  HB1 ASP    17      40.406  62.770  75.562  1.00  3.76
ATOM    259  HB2 ASP    17      41.586  63.282  76.749  1.00  3.76
ATOM    260  CG  ASP    17      42.222  61.658  75.461  1.00  3.76
ATOM    261  OD1 ASP    17      42.253  61.199  74.295  1.00  3.76
ATOM    262  OD2 ASP    17      42.736  61.062  76.433  1.00  3.76
ATOM    263  C   ASP    17      43.051  64.991  75.258  1.00  3.76
ATOM    264  O   ASP    17      44.009  64.394  75.739  1.00  3.76
ATOM    265  N   PRO    18      43.072  66.320  75.014  1.00  3.68
ATOM    266  CD  PRO    18      41.904  67.199  75.058  1.00  3.68
ATOM    267  HD1 PRO    18      41.602  67.332  76.097  1.00  3.68
ATOM    268  HD2 PRO    18      41.066  66.822  74.477  1.00  3.68
ATOM    269  CG  PRO    18      42.342  68.544  74.479  1.00  3.68
ATOM    270  HG1 PRO    18      41.833  69.378  74.965  1.00  3.68
ATOM    271  HG2 PRO    18      42.159  68.554  73.403  1.00  3.68
ATOM    272  CB  PRO    18      43.842  68.562  74.743  1.00  3.68
ATOM    273  HB1 PRO    18      44.025  68.852  75.780  1.00  3.68
ATOM    274  HB2 PRO    18      44.368  69.224  74.054  1.00  3.68
ATOM    275  CA  PRO    18      44.218  67.095  74.522  1.00  3.68
ATOM    276  HA  PRO    18      44.240  66.934  73.443  1.00  3.68
ATOM    277  C   PRO    18      45.622  66.736  75.026  1.00  3.68
ATOM    278  O   PRO    18      46.229  67.468  75.808  1.00  3.68
ATOM    279  N   GLY    19      46.167  65.620  74.537  1.00  3.51
ATOM    280  H   GLY    19      45.594  65.072  73.907  1.00  3.51
ATOM    281  CA  GLY    19      47.305  64.967  75.182  1.00  3.51
ATOM    282  HA1 GLY    19      47.284  63.901  74.970  1.00  3.51
ATOM    283  HA2 GLY    19      47.208  65.079  76.263  1.00  3.51
ATOM    284  C   GLY    19      48.658  65.529  74.770  1.00  3.51
ATOM    285  O   GLY    19      49.562  65.632  75.599  1.00  3.51
ATOM    286  N   ARG    20      48.799  65.870  73.478  1.00  2.94
ATOM    287  H   ARG    20      47.972  65.759  72.907  1.00  2.94
ATOM    288  CA  ARG    20      50.038  66.288  72.783  1.00  2.94
ATOM    289  HA  ARG    20      50.212  67.348  72.965  1.00  2.94
ATOM    290  CB  ARG    20      51.260  65.439  73.266  1.00  2.94
ATOM    291  HB1 ARG    20      51.708  64.935  72.418  1.00  2.94
ATOM    292  HB2 ARG    20      50.957  64.606  73.899  1.00  2.94
ATOM    293  CG  ARG    20      52.367  66.239  73.968  1.00  2.94
ATOM    294  HG1 ARG    20      52.123  66.340  75.026  1.00  2.94
ATOM    295  HG2 ARG    20      52.421  67.237  73.533  1.00  2.94
ATOM    296  CD  ARG    20      53.756  65.591  73.813  1.00  2.94
ATOM    297  HD1 ARG    20      54.474  66.192  74.373  1.00  2.94
ATOM    298  HD2 ARG    20      54.049  65.641  72.764  1.00  2.94
ATOM    299  NE  ARG    20      53.825  64.198  74.309  1.00  2.94
ATOM    300  HE  ARG    20      53.539  64.047  75.260  1.00  2.94
ATOM    301  CZ  ARG    20      54.294  63.136  73.665  1.00  2.94
ATOM    302  NH1 ARG    20      54.624  63.114  72.408  1.00  2.94
ATOM    303 1HH1 ARG    20      54.366  63.870  71.783  1.00  2.94
ATOM    304 2HH1 ARG    20      54.978  62.228  72.035  1.00  2.94
ATOM    305  NH2 ARG    20      54.457  62.001  74.276  1.00  2.94
ATOM    306 1HH2 ARG    20      54.272  61.890  75.250  1.00  2.94
ATOM    307 2HH2 ARG    20      54.804  61.230  73.695  1.00  2.94
ATOM    308  C   ARG    20      49.963  66.055  71.259  1.00  2.94
ATOM    309  O   ARG    20      49.138  65.267  70.796  1.00  2.94
ATOM    310  N   GLU    21      50.946  66.575  70.512  1.00  2.61
ATOM    311  H   GLU    21      51.576  67.228  70.942  1.00  2.61
ATOM    312  CA  GLU    21      51.471  65.853  69.335  1.00  2.61
ATOM    313  HA  GLU    21      50.636  65.473  68.747  1.00  2.61
ATOM    314  CB  GLU    21      52.323  66.761  68.417  1.00  2.61
ATOM    315  HB1 GLU    21      52.936  66.104  67.796  1.00  2.61
ATOM    316  HB2 GLU    21      52.994  67.366  69.028  1.00  2.61
ATOM    317  CG  GLU    21      51.525  67.665  67.464  1.00  2.61
ATOM    318  HG1 GLU    21      51.067  68.475  68.037  1.00  2.61
ATOM    319  HG2 GLU    21      50.723  67.073  67.015  1.00  2.61
ATOM    320  CD  GLU    21      52.397  68.254  66.329  1.00  2.61
ATOM    321  OE1 GLU    21      51.840  68.661  65.285  1.00  2.61
ATOM    322  OE2 GLU    21      53.641  68.296  66.445  1.00  2.61
ATOM    323  C   GLU    21      52.360  64.660  69.737  1.00  2.61
ATOM    324  O   GLU    21      53.258  64.777  70.580  1.00  2.61
ATOM    325  N   LEU    22      52.170  63.526  69.069  1.00  2.04
ATOM    326  H   LEU    22      51.449  63.539  68.353  1.00  2.04
ATOM    327  CA  LEU    22      52.939  62.285  69.182  1.00  2.04
ATOM    328  HA  LEU    22      53.665  62.361  69.991  1.00  2.04
ATOM    329  CB  LEU    22      51.977  61.111  69.479  1.00  2.04
ATOM    330  HB1 LEU    22      52.575  60.223  69.676  1.00  2.04
ATOM    331  HB2 LEU    22      51.401  60.918  68.574  1.00  2.04
ATOM    332  CG  LEU    22      50.974  61.283  70.638  1.00  2.04
ATOM    333  HG  LEU    22      50.289  62.100  70.409  1.00  2.04
ATOM    334  CD1 LEU    22      50.147  60.009  70.809  1.00  2.04
ATOM    335 1HD1 LEU    22      49.440  60.130  71.632  1.00  2.04
ATOM    336 2HD1 LEU    22      49.581  59.806  69.902  1.00  2.04
ATOM    337 3HD1 LEU    22      50.803  59.168  71.033  1.00  2.04
ATOM    338  CD2 LEU    22      51.660  61.577  71.969  1.00  2.04
ATOM    339 1HD2 LEU    22      50.924  61.586  72.773  1.00  2.04
ATOM    340 2HD2 LEU    22      52.418  60.822  72.179  1.00  2.04
ATOM    341 3HD2 LEU    22      52.115  62.561  71.913  1.00  2.04
ATOM    342  C   LEU    22      53.704  62.010  67.878  1.00  2.04
ATOM    343  O   LEU    22      53.398  62.572  66.828  1.00  2.04
ATOM    344  N   SER    23      54.655  61.082  67.906  1.00  2.07
ATOM    345  H   SER    23      54.963  60.735  68.808  1.00  2.07
ATOM    346  CA  SER    23      54.996  60.297  66.714  1.00  2.07
ATOM    347  HA  SER    23      55.011  60.967  65.857  1.00  2.07
ATOM    348  CB  SER    23      56.406  59.717  66.876  1.00  2.07
ATOM    349  HB1 SER    23      57.121  60.540  66.905  1.00  2.07
ATOM    350  HB2 SER    23      56.627  59.102  66.014  1.00  2.07
ATOM    351  OG  SER    23      56.583  58.922  68.027  1.00  2.07
ATOM    352  HG  SER    23      56.580  59.518  68.813  1.00  2.07
ATOM    353  C   SER    23      53.944  59.215  66.423  1.00  2.07
ATOM    354  O   SER    23      53.251  58.785  67.347  1.00  2.07
ATOM    355  N   PRO    24      53.830  58.699  65.181  1.00  1.79
ATOM    356  CD  PRO    24      54.528  59.056  63.965  1.00  1.79
ATOM    357  HD1 PRO    24      55.570  59.247  64.163  1.00  1.79
ATOM    358  HD2 PRO    24      54.049  59.924  63.507  1.00  1.79
ATOM    359  CG  PRO    24      54.369  57.837  63.056  1.00  1.79
ATOM    360  HG1 PRO    24      55.050  57.045  63.365  1.00  1.79
ATOM    361  HG2 PRO    24      54.500  58.052  62.010  1.00  1.79
ATOM    362  CB  PRO    24      52.936  57.447  63.356  1.00  1.79
ATOM    363  HB1 PRO    24      52.694  56.443  63.021  1.00  1.79
ATOM    364  HB2 PRO    24      52.261  58.175  62.904  1.00  1.79
ATOM    365  CA  PRO    24      52.912  57.611  64.869  1.00  1.79
ATOM    366  HA  PRO    24      51.905  57.901  65.164  1.00  1.79
ATOM    367  C   PRO    24      53.233  56.309  65.619  1.00  1.79
ATOM    368  O   PRO    24      52.350  55.567  66.036  1.00  1.79
ATOM    369  N   GLU    25      54.520  56.073  65.832  1.00  1.82
ATOM    370  H   GLU    25      55.149  56.765  65.471  1.00  1.82
ATOM    371  CA  GLU    25      55.106  55.021  66.656  1.00  1.82
ATOM    372  HA  GLU    25      54.850  54.044  66.277  1.00  1.82
ATOM    373  CB  GLU    25      56.617  55.209  66.441  1.00  1.82
ATOM    374  HB1 GLU    25      56.870  56.263  66.579  1.00  1.82
ATOM    375  HB2 GLU    25      56.836  54.957  65.403  1.00  1.82
ATOM    376  CG  GLU    25      57.548  54.407  67.339  1.00  1.82
ATOM    377  HG1 GLU    25      57.413  54.753  68.365  1.00  1.82
ATOM    378  HG2 GLU    25      58.577  54.622  67.052  1.00  1.82
ATOM    379  CD  GLU    25      57.321  52.903  67.254  1.00  1.82
ATOM    380  OE1 GLU    25      57.153  52.360  66.141  1.00  1.82
ATOM    381  OE2 GLU    25      57.350  52.270  68.327  1.00  1.82
ATOM    382  C   GLU    25      54.700  55.110  68.137  1.00  1.82
ATOM    383  O   GLU    25      54.185  54.151  68.712  1.00  1.82
ATOM    384  N   GLU    26      54.852  56.290  68.752  1.00  2.04
ATOM    385  H   GLU    26      55.291  57.062  68.266  1.00  2.04
ATOM    386  CA  GLU    26      54.319  56.533  70.092  1.00  2.04
ATOM    387  HA  GLU    26      54.800  55.876  70.816  1.00  2.04
ATOM    388  CB  GLU    26      54.512  57.994  70.515  1.00  2.04
ATOM    389  HB1 GLU    26      53.753  58.256  71.255  1.00  2.04
ATOM    390  HB2 GLU    26      54.339  58.628  69.648  1.00  2.04
ATOM    391  CG  GLU    26      55.854  58.359  71.137  1.00  2.04
ATOM    392  HG1 GLU    26      56.673  57.990  70.517  1.00  2.04
ATOM    393  HG2 GLU    26      55.937  57.915  72.132  1.00  2.04
ATOM    394  CD  GLU    26      55.878  59.886  71.212  1.00  2.04
ATOM    395  OE1 GLU    26      55.373  60.453  72.207  1.00  2.04
ATOM    396  OE2 GLU    26      56.291  60.497  70.198  1.00  2.04
ATOM    397  C   GLU    26      52.810  56.297  70.183  1.00  2.04
ATOM    398  O   GLU    26      52.328  55.737  71.163  1.00  2.04
ATOM    399  N   ALA    27      52.056  56.761  69.186  1.00  2.02
ATOM    400  H   ALA    27      52.513  57.238  68.417  1.00  2.02
ATOM    401  CA  ALA    27      50.606  56.684  69.185  1.00  2.02
ATOM    402  HA  ALA    27      50.228  57.091  70.122  1.00  2.02
ATOM    403  CB  ALA    27      50.098  57.533  68.027  1.00  2.02
ATOM    404  HB1 ALA    27      49.009  57.566  68.043  1.00  2.02
ATOM    405  HB2 ALA    27      50.492  58.542  68.128  1.00  2.02
ATOM    406  HB3 ALA    27      50.439  57.123  67.077  1.00  2.02
ATOM    407  C   ALA    27      50.105  55.233  69.077  1.00  2.02
ATOM    408  O   ALA    27      49.118  54.892  69.742  1.00  2.02
ATOM    409  N   HIS    28      50.778  54.353  68.312  1.00  2.35
ATOM    410  H   HIS    28      51.555  54.657  67.731  1.00  2.35
ATOM    411  CA  HIS    28      50.449  52.927  68.429  1.00  2.35
ATOM    412  HA  HIS    28      49.368  52.860  68.417  1.00  2.35
ATOM    413  CB  HIS    28      50.913  52.020  67.283  1.00  2.35
ATOM    414  HB1 HIS    28      50.752  52.532  66.342  1.00  2.35
ATOM    415  HB2 HIS    28      50.284  51.129  67.280  1.00  2.35
ATOM    416  CG  HIS    28      52.341  51.553  67.354  1.00  2.35
ATOM    417  ND1 HIS    28      52.861  50.494  68.103  1.00  2.35
ATOM    418  CE1 HIS    28      54.183  50.491  67.854  1.00  2.35
ATOM    419  HE1 HIS    28      54.892  49.795  68.276  1.00  2.35
ATOM    420  NE2 HIS    28      54.502  51.462  66.986  1.00  2.35
ATOM    421  HE2 HIS    28      55.436  51.649  66.618  1.00  2.35
ATOM    422  CD2 HIS    28      53.347  52.135  66.667  1.00  2.35
ATOM    423  HD2 HIS    28      53.216  52.969  66.005  1.00  2.35
ATOM    424  C   HIS    28      50.838  52.336  69.781  1.00  2.35
ATOM    425  O   HIS    28      50.029  51.656  70.408  1.00  2.35
ATOM    426  N   ARG    29      52.018  52.687  70.301  1.00  2.83
ATOM    427  H   ARG    29      52.653  53.211  69.704  1.00  2.83
ATOM    428  CA  ARG    29      52.508  52.223  71.611  1.00  2.83
ATOM    429  HA  ARG    29      52.475  51.133  71.614  1.00  2.83
ATOM    430  CB  ARG    29      53.977  52.694  71.694  1.00  2.83
ATOM    431  HB1 ARG    29      53.995  53.738  72.010  1.00  2.83
ATOM    432  HB2 ARG    29      54.418  52.637  70.699  1.00  2.83
ATOM    433  CG  ARG    29      54.889  51.866  72.606  1.00  2.83
ATOM    434  HG1 ARG    29      55.031  50.875  72.173  1.00  2.83
ATOM    435  HG2 ARG    29      54.420  51.754  73.583  1.00  2.83
ATOM    436  CD  ARG    29      56.257  52.545  72.807  1.00  2.83
ATOM    437  HD1 ARG    29      56.836  51.935  73.503  1.00  2.83
ATOM    438  HD2 ARG    29      56.083  53.518  73.270  1.00  2.83
ATOM    439  NE  ARG    29      57.040  52.729  71.561  1.00  2.83
ATOM    440  HE  ARG    29      56.680  52.334  70.697  1.00  2.83
ATOM    441  CZ  ARG    29      58.158  53.426  71.435  1.00  2.83
ATOM    442  NH1 ARG    29      58.712  54.049  72.441  1.00  2.83
ATOM    443 1HH1 ARG    29      58.280  53.986  73.341  1.00  2.83
ATOM    444 2HH1 ARG    29      59.525  54.615  72.287  1.00  2.83
ATOM    445  NH2 ARG    29      58.748  53.511  70.284  1.00  2.83
ATOM    446 1HH2 ARG    29      58.312  53.012  69.502  1.00  2.83
ATOM    447 2HH2 ARG    29      59.527  54.117  70.102  1.00  2.83
ATOM    448  C   ARG    29      51.679  52.701  72.821  1.00  2.83
ATOM    449  O   ARG    29      51.852  52.175  73.917  1.00  2.83
ATOM    450  N   ALA    30      50.780  53.668  72.628  1.00  2.98
ATOM    451  H   ALA    30      50.837  54.145  71.739  1.00  2.98
ATOM    452  CA  ALA    30      49.811  54.172  73.608  1.00  2.98
ATOM    453  HA  ALA    30      50.018  53.723  74.580  1.00  2.98
ATOM    454  CB  ALA    30      50.004  55.691  73.732  1.00  2.98
ATOM    455  HB1 ALA    30      49.325  56.088  74.488  1.00  2.98
ATOM    456  HB2 ALA    30      51.032  55.911  74.025  1.00  2.98
ATOM    457  HB3 ALA    30      49.794  56.173  72.776  1.00  2.98
ATOM    458  C   ALA    30      48.349  53.814  73.255  1.00  2.98
ATOM    459  O   ALA    30      47.446  54.096  74.037  1.00  2.98
ATOM    460  N   GLY    31      48.108  53.175  72.103  1.00  3.27
ATOM    461  H   GLY    31      48.891  52.952  71.498  1.00  3.27
ATOM    462  CA  GLY    31      46.807  52.591  71.758  1.00  3.27
ATOM    463  HA1 GLY    31      46.280  52.299  72.667  1.00  3.27
ATOM    464  HA2 GLY    31      46.977  51.697  71.157  1.00  3.27
ATOM    465  C   GLY    31      45.891  53.522  70.956  1.00  3.27
ATOM    466  O   GLY    31      44.796  53.124  70.561  1.00  3.27
ATOM    467  N   LEU    32      46.349  54.748  70.706  1.00  2.93
ATOM    468  H   LEU    32      47.287  54.948  71.020  1.00  2.93
ATOM    469  CA  LEU    32      45.668  55.783  69.941  1.00  2.93
ATOM    470  HA  LEU    32      44.603  55.724  70.167  1.00  2.93
ATOM    471  CB  LEU    32      46.195  57.164  70.398  1.00  2.93
ATOM    472  HB1 LEU    32      46.026  57.883  69.596  1.00  2.93
ATOM    473  HB2 LEU    32      47.276  57.104  70.537  1.00  2.93
ATOM    474  CG  LEU    32      45.565  57.766  71.676  1.00  2.93
ATOM    475  HG  LEU    32      46.099  58.692  71.884  1.00  2.93
ATOM    476  CD1 LEU    32      44.094  58.130  71.469  1.00  2.93
ATOM    477 1HD1 LEU    32      43.738  58.701  72.329  1.00  2.93
ATOM    478 2HD1 LEU    32      43.986  58.739  70.572  1.00  2.93
ATOM    479 3HD1 LEU    32      43.485  57.233  71.371  1.00  2.93
ATOM    480  CD2 LEU    32      45.665  56.878  72.917  1.00  2.93
ATOM    481 1HD2 LEU    32      45.265  57.412  73.778  1.00  2.93
ATOM    482 2HD2 LEU    32      45.095  55.959  72.783  1.00  2.93
ATOM    483 3HD2 LEU    32      46.709  56.636  73.111  1.00  2.93
ATOM    484  C   LEU    32      45.769  55.630  68.414  1.00  2.93
ATOM    485  O   LEU    32      44.991  56.275  67.712  1.00  2.93
ATOM    486  N   ILE    33      46.648  54.764  67.895  1.00  2.94
ATOM    487  H   ILE    33      47.285  54.304  68.534  1.00  2.94
ATOM    488  CA  ILE    33      46.390  54.104  66.596  1.00  2.94
ATOM    489  HA  ILE    33      45.319  54.183  66.410  1.00  2.94
ATOM    490  CB  ILE    33      47.076  54.768  65.377  1.00  2.94
ATOM    491  HB  ILE    33      46.942  54.090  64.531  1.00  2.94
ATOM    492  CG2 ILE    33      46.377  56.085  64.984  1.00  2.94
ATOM    493 1HG2 ILE    33      46.689  56.400  63.989  1.00  2.94
ATOM    494 2HG2 ILE    33      45.296  55.946  64.976  1.00  2.94
ATOM    495 3HG2 ILE    33      46.625  56.864  65.706  1.00  2.94
ATOM    496  CG1 ILE    33      48.588  54.966  65.570  1.00  2.94
ATOM    497 1HG1 ILE    33      49.042  53.992  65.740  1.00  2.94
ATOM    498 2HG1 ILE    33      48.772  55.586  66.444  1.00  2.94
ATOM    499  CD1 ILE    33      49.249  55.622  64.352  1.00  2.94
ATOM    500  HD1 ILE    33      50.330  55.516  64.407  1.00  2.94
ATOM    501  HD2 ILE    33      48.875  55.160  63.441  1.00  2.94
ATOM    502  HD3 ILE    33      49.004  56.680  64.309  1.00  2.94
ATOM    503  C   ILE    33      46.638  52.597  66.680  1.00  2.94
ATOM    504  O   ILE    33      47.435  52.140  67.488  1.00  2.94
ATOM    505  N   ASP    34      45.931  51.809  65.868  1.00  3.27
ATOM    506  H   ASP    34      45.283  52.220  65.219  1.00  3.27
ATOM    507  CA  ASP    34      46.222  50.378  65.728  1.00  3.27
ATOM    508  HA  ASP    34      46.359  49.965  66.729  1.00  3.27
ATOM    509  CB  ASP    34      45.010  49.646  65.100  1.00  3.27
ATOM    510  HB1 ASP    34      44.182  50.345  64.960  1.00  3.27
ATOM    511  HB2 ASP    34      44.667  48.891  65.811  1.00  3.27
ATOM    512  CG  ASP    34      45.302  48.952  63.766  1.00  3.27
ATOM    513  OD1 ASP    34      45.775  47.792  63.780  1.00  3.27
ATOM    514  OD2 ASP    34      45.123  49.594  62.714  1.00  3.27
ATOM    515  C   ASP    34      47.542  50.154  64.975  1.00  3.27
ATOM    516  O   ASP    34      48.017  51.056  64.288  1.00  3.27
ATOM    517  N   TRP    35      48.120  48.954  65.065  1.00  2.99
ATOM    518  H   TRP    35      47.629  48.214  65.545  1.00  2.99
ATOM    519  CA  TRP    35      49.346  48.617  64.342  1.00  2.99
ATOM    520  HA  TRP    35      50.140  49.277  64.695  1.00  2.99
ATOM    521  CB  TRP    35      49.763  47.176  64.657  1.00  2.99
ATOM    522  HB1 TRP    35      48.964  46.499  64.347  1.00  2.99
ATOM    523  HB2 TRP    35      49.886  47.074  65.735  1.00  2.99
ATOM    524  CG  TRP    35      51.041  46.749  63.997  1.00  2.99
ATOM    525  CD1 TRP    35      51.133  46.119  62.803  1.00  2.99
ATOM    526  HD1 TRP    35      50.288  45.834  62.184  1.00  2.99
ATOM    527  NE1 TRP    35      52.461  45.932  62.477  1.00  2.99
ATOM    528  HE1 TRP    35      52.767  45.506  61.617  1.00  2.99
ATOM    529  CE2 TRP    35      53.297  46.447  63.441  1.00  2.99
ATOM    530  CZ2 TRP    35      54.694  46.523  63.546  1.00  2.99
ATOM    531  HZ2 TRP    35      55.314  46.132  62.756  1.00  2.99
ATOM    532  CH2 TRP    35      55.262  47.127  64.681  1.00  2.99
ATOM    533  HH2 TRP    35      56.332  47.218  64.783  1.00  2.99
ATOM    534  CZ3 TRP    35      54.428  47.642  65.687  1.00  2.99
ATOM    535  HZ3 TRP    35      54.870  48.121  66.551  1.00  2.99
ATOM    536  CE3 TRP    35      53.026  47.575  65.561  1.00  2.99
ATOM    537  HE3 TRP    35      52.402  48.009  66.329  1.00  2.99
ATOM    538  CD2 TRP    35      52.420  46.969  64.437  1.00  2.99
ATOM    539  C   TRP    35      49.243  48.832  62.823  1.00  2.99
ATOM    540  O   TRP    35      50.161  49.368  62.209  1.00  2.99
ATOM    541  N   ASN    36      48.125  48.454  62.203  1.00  3.35
ATOM    542  H   ASN    36      47.352  48.116  62.772  1.00  3.35
ATOM    543  CA  ASN    36      47.942  48.523  60.750  1.00  3.35
ATOM    544  HA  ASN    36      48.835  48.124  60.264  1.00  3.35
ATOM    545  CB  ASN    36      46.748  47.642  60.359  1.00  3.35
ATOM    546  HB1 ASN    36      46.628  47.660  59.276  1.00  3.35
ATOM    547  HB2 ASN    36      45.832  48.023  60.809  1.00  3.35
ATOM    548  CG  ASN    36      46.957  46.204  60.788  1.00  3.35
ATOM    549  OD1 ASN    36      47.569  45.410  60.093  1.00  3.35
ATOM    550  ND2 ASN    36      46.495  45.828  61.957  1.00  3.35
ATOM    551 1HD2 ASN    36      46.057  46.516  62.579  1.00  3.35
ATOM    552 2HD2 ASN    36      46.616  44.872  62.222  1.00  3.35
ATOM    553  C   ASN    36      47.781  49.977  60.269  1.00  3.35
ATOM    554  O   ASN    36      48.420  50.407  59.302  1.00  3.35
ATOM    555  N   MET    37      46.976  50.759  60.989  1.00  3.19
ATOM    556  H   MET    37      46.420  50.311  61.719  1.00  3.19
ATOM    557  CA  MET    37      46.825  52.202  60.809  1.00  3.19
ATOM    558  HA  MET    37      46.472  52.392  59.796  1.00  3.19
ATOM    559  CB  MET    37      45.784  52.736  61.809  1.00  3.19
ATOM    560  HB1 MET    37      45.918  53.810  61.938  1.00  3.19
ATOM    561  HB2 MET    37      45.934  52.262  62.780  1.00  3.19
ATOM    562  CG  MET    37      44.351  52.475  61.329  1.00  3.19
ATOM    563  HG1 MET    37      43.669  52.650  62.161  1.00  3.19
ATOM    564  HG2 MET    37      44.262  51.424  61.049  1.00  3.19
ATOM    565  SD  MET    37      43.820  53.499  59.923  1.00  3.19
ATOM    566  CE  MET    37      43.567  55.090  60.757  1.00  3.19
ATOM    567  HE1 MET    37      43.198  55.820  60.037  1.00  3.19
ATOM    568  HE2 MET    37      42.833  54.971  61.555  1.00  3.19
ATOM    569  HE3 MET    37      44.508  55.446  61.177  1.00  3.19
ATOM    570  C   MET    37      48.139  52.962  60.974  1.00  3.19
ATOM    571  O   MET    37      48.442  53.833  60.163  1.00  3.19
ATOM    572  N   PHE    38      48.945  52.611  61.973  1.00  2.34
ATOM    573  H   PHE    38      48.613  51.907  62.629  1.00  2.34
ATOM    574  CA  PHE    38      50.307  53.101  62.160  1.00  2.34
ATOM    575  HA  PHE    38      50.309  54.184  62.249  1.00  2.34
ATOM    576  CB  PHE    38      50.855  52.495  63.457  1.00  2.34
ATOM    577  HB1 PHE    38      50.382  51.533  63.635  1.00  2.34
ATOM    578  HB2 PHE    38      50.567  53.146  64.275  1.00  2.34
ATOM    579  CG  PHE    38      52.348  52.279  63.523  1.00  2.34
ATOM    580  CD1 PHE    38      53.226  53.375  63.499  1.00  2.34
ATOM    581  HD1 PHE    38      52.824  54.367  63.412  1.00  2.34
ATOM    582  CE1 PHE    38      54.609  53.174  63.648  1.00  2.34
ATOM    583  HE1 PHE    38      55.280  54.016  63.685  1.00  2.34
ATOM    584  CZ  PHE    38      55.111  51.874  63.811  1.00  2.34
ATOM    585  HZ  PHE    38      56.166  51.717  63.964  1.00  2.34
ATOM    586  CE2 PHE    38      54.231  50.778  63.832  1.00  2.34
ATOM    587  HE2 PHE    38      54.595  49.781  64.021  1.00  2.34
ATOM    588  CD2 PHE    38      52.855  50.977  63.676  1.00  2.34
ATOM    589  HD2 PHE    38      52.191  50.127  63.719  1.00  2.34
ATOM    590  C   PHE    38      51.206  52.782  60.972  1.00  2.34
ATOM    591  O   PHE    38      51.869  53.684  60.464  1.00  2.34
ATOM    592  N   VAL    39      51.198  51.548  60.475  1.00  2.62
ATOM    593  H   VAL    39      50.667  50.830  60.963  1.00  2.62
ATOM    594  CA  VAL    39      52.042  51.160  59.339  1.00  2.62
ATOM    595  HA  VAL    39      53.071  51.415  59.583  1.00  2.62
ATOM    596  CB  VAL    39      51.977  49.633  59.110  1.00  2.62
ATOM    597  HB  VAL    39      50.929  49.334  59.071  1.00  2.62
ATOM    598  CG1 VAL    39      52.642  49.183  57.800  1.00  2.62
ATOM    599 1HG1 VAL    39      52.640  48.094  57.744  1.00  2.62
ATOM    600 2HG1 VAL    39      52.087  49.563  56.943  1.00  2.62
ATOM    601 3HG1 VAL    39      53.671  49.542  57.763  1.00  2.62
ATOM    602  CG2 VAL    39      52.656  48.843  60.238  1.00  2.62
ATOM    603 1HG2 VAL    39      52.283  47.819  60.235  1.00  2.62
ATOM    604 2HG2 VAL    39      53.735  48.824  60.105  1.00  2.62
ATOM    605 3HG2 VAL    39      52.439  49.283  61.210  1.00  2.62
ATOM    606  C   VAL    39      51.667  51.921  58.064  1.00  2.62
ATOM    607  O   VAL    39      52.569  52.382  57.356  1.00  2.62
ATOM    608  N   LYS    40      50.364  52.121  57.802  1.00  3.25
ATOM    609  H   LYS    40      49.681  51.678  58.415  1.00  3.25
ATOM    610  CA  LYS    40      49.890  52.979  56.701  1.00  3.25
ATOM    611  HA  LYS    40      50.338  52.623  55.771  1.00  3.25
ATOM    612  CB  LYS    40      48.346  52.933  56.555  1.00  3.25
ATOM    613  HB1 LYS    40      47.875  53.270  57.480  1.00  3.25
ATOM    614  HB2 LYS    40      48.067  51.888  56.413  1.00  3.25
ATOM    615  CG  LYS    40      47.772  53.744  55.357  1.00  3.25
ATOM    616  HG1 LYS    40      46.836  53.267  55.062  1.00  3.25
ATOM    617  HG2 LYS    40      48.459  53.649  54.516  1.00  3.25
ATOM    618  CD  LYS    40      47.460  55.248  55.589  1.00  3.25
ATOM    619  HD1 LYS    40      48.347  55.760  55.950  1.00  3.25
ATOM    620  HD2 LYS    40      46.684  55.342  56.349  1.00  3.25
ATOM    621  CE  LYS    40      46.999  55.942  54.287  1.00  3.25
ATOM    622  HE1 LYS    40      45.991  55.603  54.030  1.00  3.25
ATOM    623  HE2 LYS    40      47.661  55.615  53.480  1.00  3.25
ATOM    624  NZ  LYS    40      47.042  57.434  54.371  1.00  3.25
ATOM    625  HZ1 LYS    40      47.029  57.897  53.453  1.00  3.25
ATOM    626  HZ2 LYS    40      46.281  57.813  54.910  1.00  3.25
ATOM    627  HZ3 LYS    40      47.914  57.761  54.765  1.00  3.25
ATOM    628  C   LYS    40      50.335  54.420  56.874  1.00  3.25
ATOM    629  O   LYS    40      50.795  55.037  55.923  1.00  3.25
ATOM    630  N   LEU    41      50.159  54.981  58.065  1.00  2.89
ATOM    631  H   LEU    41      49.720  54.432  58.797  1.00  2.89
ATOM    632  CA  LEU    41      50.508  56.373  58.345  1.00  2.89
ATOM    633  HA  LEU    41      49.951  57.019  57.665  1.00  2.89
ATOM    634  CB  LEU    41      50.087  56.701  59.795  1.00  2.89
ATOM    635  HB1 LEU    41      50.771  56.216  60.493  1.00  2.89
ATOM    636  HB2 LEU    41      49.098  56.272  59.952  1.00  2.89
ATOM    637  CG  LEU    41      49.969  58.196  60.154  1.00  2.89
ATOM    638  HG  LEU    41      49.269  58.655  59.460  1.00  2.89
ATOM    639  CD1 LEU    41      49.389  58.302  61.566  1.00  2.89
ATOM    640 1HD1 LEU    41      49.275  59.353  61.838  1.00  2.89
ATOM    641 2HD1 LEU    41      48.409  57.829  61.605  1.00  2.89
ATOM    642 3HD1 LEU    41      50.052  57.820  62.283  1.00  2.89
ATOM    643  CD2 LEU    41      51.285  58.978  60.139  1.00  2.89
ATOM    644 1HD2 LEU    41      51.172  59.924  60.673  1.00  2.89
ATOM    645 2HD2 LEU    41      52.084  58.403  60.602  1.00  2.89
ATOM    646 3HD2 LEU    41      51.559  59.224  59.117  1.00  2.89
ATOM    647  C   LEU    41      51.977  56.606  58.121  1.00  2.89
ATOM    648  O   LEU    41      52.295  57.560  57.460  1.00  2.89
ATOM    649  N   ARG    42      52.841  55.689  58.549  1.00  2.72
ATOM    650  H   ARG    42      52.431  54.925  59.084  1.00  2.72
ATOM    651  CA  ARG    42      54.286  55.660  58.319  1.00  2.72
ATOM    652  HA  ARG    42      54.734  56.546  58.747  1.00  2.72
ATOM    653  CB  ARG    42      54.777  54.413  59.063  1.00  2.72
ATOM    654  HB1 ARG    42      55.718  54.095  58.627  1.00  2.72
ATOM    655  HB2 ARG    42      54.080  53.597  58.892  1.00  2.72
ATOM    656  CG  ARG    42      54.917  54.582  60.589  1.00  2.72
ATOM    657  HG1 ARG    42      55.120  53.603  61.019  1.00  2.72
ATOM    658  HG2 ARG    42      53.981  54.950  61.007  1.00  2.72
ATOM    659  CD  ARG    42      56.032  55.541  61.002  1.00  2.72
ATOM    660  HD1 ARG    42      56.150  55.499  62.085  1.00  2.72
ATOM    661  HD2 ARG    42      55.724  56.543  60.733  1.00  2.72
ATOM    662  NE  ARG    42      57.304  55.175  60.364  1.00  2.72
ATOM    663  HE  ARG    42      57.733  54.344  60.732  1.00  2.72
ATOM    664  CZ  ARG    42      57.740  55.595  59.190  1.00  2.72
ATOM    665  NH1 ARG    42      57.318  56.689  58.629  1.00  2.72
ATOM    666 1HH1 ARG    42      56.854  57.383  59.223  1.00  2.72
ATOM    667 2HH1 ARG    42      57.434  56.890  57.648  1.00  2.72
ATOM    668  NH2 ARG    42      58.612  54.869  58.554  1.00  2.72
ATOM    669 1HH2 ARG    42      59.104  54.134  59.023  1.00  2.72
ATOM    670 2HH2 ARG    42      58.838  55.084  57.595  1.00  2.72
ATOM    671  C   ARG    42      54.670  55.568  56.847  1.00  2.72
ATOM    672  O   ARG    42      55.519  56.341  56.391  1.00  2.72
ATOM    673  N   SER    43      54.095  54.628  56.094  1.00  3.69
ATOM    674  H   SER    43      53.393  54.017  56.499  1.00  3.69
ATOM    675  CA  SER    43      54.393  54.517  54.664  1.00  3.69
ATOM    676  HA  SER    43      55.463  54.377  54.542  1.00  3.69
ATOM    677  CB  SER    43      53.716  53.295  54.007  1.00  3.69
ATOM    678  HB1 SER    43      54.001  52.403  54.567  1.00  3.69
ATOM    679  HB2 SER    43      54.095  53.189  52.990  1.00  3.69
ATOM    680  OG  SER    43      52.301  53.355  53.954  1.00  3.69
ATOM    681  HG  SER    43      52.005  53.860  53.172  1.00  3.69
ATOM    682  C   SER    43      54.030  55.785  53.939  1.00  3.69
ATOM    683  O   SER    43      54.894  56.365  53.292  1.00  3.69
ATOM    684  N   GLN    44      52.806  56.259  54.171  1.00  4.26
ATOM    685  H   GLN    44      52.157  55.703  54.722  1.00  4.26
ATOM    686  CA  GLN    44      52.357  57.528  53.653  1.00  4.26
ATOM    687  HA  GLN    44      52.560  57.512  52.582  1.00  4.26
ATOM    688  CB  GLN    44      50.853  57.728  53.804  1.00  4.26
ATOM    689  HB1 GLN    44      50.613  58.663  53.308  1.00  4.26
ATOM    690  HB2 GLN    44      50.580  57.809  54.857  1.00  4.26
ATOM    691  CG  GLN    44      50.015  56.630  53.127  1.00  4.26
ATOM    692  HG1 GLN    44      49.063  57.064  52.840  1.00  4.26
ATOM    693  HG2 GLN    44      49.837  55.817  53.823  1.00  4.26
ATOM    694  CD  GLN    44      50.630  56.039  51.869  1.00  4.26
ATOM    695  OE1 GLN    44      51.226  54.966  51.894  1.00  4.26
ATOM    696  NE2 GLN    44      50.512  56.731  50.763  1.00  4.26
ATOM    697 1HE2 GLN    44      50.045  57.649  50.785  1.00  4.26
ATOM    698 2HE2 GLN    44      50.931  56.368  49.930  1.00  4.26
ATOM    699  C   GLN    44      53.216  58.688  54.139  1.00  4.26
ATOM    700  O   GLN    44      53.465  59.595  53.374  1.00  4.26
ATOM    701  N   GLU    45      53.765  58.586  55.339  1.00  4.00
ATOM    702  H   GLU    45      53.440  57.827  55.917  1.00  4.00
ATOM    703  CA  GLU    45      54.619  59.542  56.042  1.00  4.00
ATOM    704  HA  GLU    45      54.263  60.567  55.930  1.00  4.00
ATOM    705  CB  GLU    45      54.631  59.270  57.543  1.00  4.00
ATOM    706  HB1 GLU    45      54.653  58.214  57.684  1.00  4.00
ATOM    707  HB2 GLU    45      53.699  59.657  57.952  1.00  4.00
ATOM    708  CG  GLU    45      55.790  59.807  58.369  1.00  4.00
ATOM    709  HG1 GLU    45      55.821  60.888  58.291  1.00  4.00
ATOM    710  HG2 GLU    45      56.734  59.407  57.997  1.00  4.00
ATOM    711  CD  GLU    45      55.592  59.367  59.803  1.00  4.00
ATOM    712  OE1 GLU    45      56.482  58.649  60.323  1.00  4.00
ATOM    713  OE2 GLU    45      54.567  59.724  60.409  1.00  4.00
ATOM    714  C   GLU    45      55.984  59.623  55.444  1.00  4.00
ATOM    715  O   GLU    45      56.646  60.616  55.710  1.00  4.00
ATOM    716  N   CYS    46      56.351  58.707  54.547  1.00  5.09
ATOM    717  H   CYS    46      55.728  57.947  54.310  1.00  5.09
ATOM    718  CA  CYS    46      57.423  59.077  53.653  1.00  5.09
ATOM    719  HA  CYS    46      58.298  59.157  54.282  1.00  5.09
ATOM    720  CB  CYS    46      57.748  57.943  52.693  1.00  5.09
ATOM    721  HB1 CYS    46      57.708  57.009  53.247  1.00  5.09
ATOM    722  HB2 CYS    46      58.760  58.111  52.344  1.00  5.09
ATOM    723  SG  CYS    46      56.658  57.854  51.253  1.00  5.09
ATOM    724  HG  CYS    46      56.943  59.069  50.764  1.00  5.09
ATOM    725  C   CYS    46      57.292  60.441  52.985  1.00  5.09
ATOM    726  O   CYS    46      58.288  61.148  52.913  1.00  5.09
ATOM    727  N   ASP    47      56.060  60.816  52.613  1.00  7.10
ATOM    728  H   ASP    47      55.326  60.120  52.684  1.00  7.10
ATOM    729  CA  ASP    47      55.599  62.195  52.524  1.00  7.10
ATOM    730  HA  ASP    47      56.148  62.752  53.281  1.00  7.10
ATOM    731  CB  ASP    47      56.031  62.860  51.191  1.00  7.10
ATOM    732  HB1 ASP    47      55.433  63.762  51.053  1.00  7.10
ATOM    733  HB2 ASP    47      55.823  62.177  50.372  1.00  7.10
ATOM    734  CG  ASP    47      57.525  63.249  51.160  1.00  7.10
ATOM    735  OD1 ASP    47      57.935  64.032  52.053  1.00  7.10
ATOM    736  OD2 ASP    47      58.244  62.775  50.244  1.00  7.10
ATOM    737  C   ASP    47      54.123  62.317  52.960  1.00  7.10
ATOM    738  O   ASP    47      53.243  62.349  52.106  1.00  7.10
ATOM    739  N   TRP    48      53.805  62.245  54.284  1.00  8.16
ATOM    740  H   TRP    48      54.553  62.125  54.945  1.00  8.16
ATOM    741  CA  TRP    48      52.391  62.172  54.760  1.00  8.16
ATOM    742  HA  TRP    48      51.965  61.622  53.934  1.00  8.16
ATOM    743  CB  TRP    48      51.894  61.380  55.998  1.00  8.16
ATOM    744  HB1 TRP    48      52.102  61.929  56.917  1.00  8.16
ATOM    745  HB2 TRP    48      52.344  60.425  56.091  1.00  8.16
ATOM    746  CG  TRP    48      50.428  60.990  55.957  1.00  8.16
ATOM    747  CD1 TRP    48      49.730  60.686  54.834  1.00  8.16
ATOM    748  HD1 TRP    48      50.134  60.679  53.834  1.00  8.16
ATOM    749  NE1 TRP    48      48.407  60.470  55.126  1.00  8.16
ATOM    750  HE1 TRP    48      47.724  60.345  54.383  1.00  8.16
ATOM    751  CE2 TRP    48      48.156  60.638  56.469  1.00  8.16
ATOM    752  CZ2 TRP    48      46.990  60.568  57.251  1.00  8.16
ATOM    753  HZ2 TRP    48      46.038  60.358  56.792  1.00  8.16
ATOM    754  CH2 TRP    48      47.074  60.827  58.631  1.00  8.16
ATOM    755  HH2 TRP    48      46.185  60.807  59.246  1.00  8.16
ATOM    756  CZ3 TRP    48      48.317  61.153  59.204  1.00  8.16
ATOM    757  HZ3 TRP    48      48.386  61.381  60.261  1.00  8.16
ATOM    758  CE3 TRP    48      49.477  61.209  58.409  1.00  8.16
ATOM    759  HE3 TRP    48      50.424  61.471  58.864  1.00  8.16
ATOM    760  CD2 TRP    48      49.436  60.960  57.026  1.00  8.16
ATOM    761  C   TRP    48      51.557  63.498  54.669  1.00  8.16
ATOM    762  O   TRP    48      50.622  63.699  55.416  1.00  8.16
ATOM    763  N   GLU    49      51.829  64.416  53.723  1.00  8.35
ATOM    764  H   GLU    49      52.691  64.349  53.203  1.00  8.35
ATOM    765  CA  GLU    49      50.721  64.878  52.941  1.00  8.35
ATOM    766  HA  GLU    49      49.822  64.335  53.194  1.00  8.35
ATOM    767  CB  GLU    49      50.190  66.330  53.188  1.00  8.35
ATOM    768  HB1 GLU    49      49.463  66.504  52.391  1.00  8.35
ATOM    769  HB2 GLU    49      51.006  67.042  53.104  1.00  8.35
ATOM    770  CG  GLU    49      49.499  66.474  54.538  1.00  8.35
ATOM    771  HG1 GLU    49      50.274  66.437  55.298  1.00  8.35
ATOM    772  HG2 GLU    49      48.823  65.632  54.694  1.00  8.35
ATOM    773  CD  GLU    49      48.690  67.766  54.740  1.00  8.35
ATOM    774  OE1 GLU    49      48.327  68.013  55.924  1.00  8.35
ATOM    775  OE2 GLU    49      48.454  68.522  53.771  1.00  8.35
ATOM    776  C   GLU    49      50.931  64.473  51.473  1.00  8.35
ATOM    777  O   GLU    49      52.020  64.521  50.918  1.00  8.35
ATOM    778  N   GLU    50      49.912  63.867  50.856  1.00  7.49
ATOM    779  H   GLU    50      49.012  63.977  51.266  1.00  7.49
ATOM    780  CA  GLU    50      50.090  62.587  50.158  1.00  7.49
ATOM    781  HA  GLU    50      50.544  61.939  50.915  1.00  7.49
ATOM    782  CB  GLU    50      48.734  61.906  49.891  1.00  7.49
ATOM    783  HB1 GLU    50      48.834  61.053  49.225  1.00  7.49
ATOM    784  HB2 GLU    50      48.087  62.620  49.389  1.00  7.49
ATOM    785  CG  GLU    50      47.968  61.398  51.158  1.00  7.49
ATOM    786  HG1 GLU    50      46.901  61.470  50.935  1.00  7.49
ATOM    787  HG2 GLU    50      48.158  62.088  51.983  1.00  7.49
ATOM    788  CD  GLU    50      48.234  59.944  51.642  1.00  7.49
ATOM    789  OE1 GLU    50      49.171  59.271  51.151  1.00  7.49
ATOM    790  OE2 GLU    50      47.525  59.481  52.580  1.00  7.49
ATOM    791  C   GLU    50      51.103  62.372  49.009  1.00  7.49
ATOM    792  O   GLU    50      50.741  62.173  47.865  1.00  7.49
ATOM    793  N   ILE    51      52.364  62.188  49.429  1.00  6.53
ATOM    794  H   ILE    51      52.567  62.508  50.382  1.00  6.53
ATOM    795  CA  ILE    51      53.314  61.273  48.812  1.00  6.53
ATOM    796  HA  ILE    51      54.264  61.473  49.289  1.00  6.53
ATOM    797  CB  ILE    51      52.981  59.789  49.192  1.00  6.53
ATOM    798  HB  ILE    51      52.902  59.763  50.281  1.00  6.53
ATOM    799  CG2 ILE    51      51.638  59.267  48.641  1.00  6.53
ATOM    800 1HG2 ILE    51      51.498  58.217  48.859  1.00  6.53
ATOM    801 2HG2 ILE    51      50.812  59.789  49.114  1.00  6.53
ATOM    802 3HG2 ILE    51      51.572  59.409  47.564  1.00  6.53
ATOM    803  CG1 ILE    51      54.140  58.839  48.822  1.00  6.53
ATOM    804 1HG1 ILE    51      55.057  59.248  49.245  1.00  6.53
ATOM    805 2HG1 ILE    51      54.254  58.797  47.743  1.00  6.53
ATOM    806  CD1 ILE    51      53.990  57.392  49.318  1.00  6.53
ATOM    807  HD1 ILE    51      53.204  56.873  48.772  1.00  6.53
ATOM    808  HD2 ILE    51      54.919  56.851  49.140  1.00  6.53
ATOM    809  HD3 ILE    51      53.767  57.380  50.385  1.00  6.53
ATOM    810  C   ILE    51      53.530  61.572  47.341  1.00  6.53
ATOM    811  O   ILE    51      53.353  60.722  46.471  1.00  6.53
ATOM    812  N   SER    52      53.962  62.805  47.051  1.00  6.91
ATOM    813  H   SER    52      54.104  63.457  47.804  1.00  6.91
ATOM    814  CA  SER    52      54.520  63.073  45.730  1.00  6.91
ATOM    815  HA  SER    52      53.891  62.497  45.049  1.00  6.91
ATOM    816  CB  SER    52      54.370  64.495  45.184  1.00  6.91
ATOM    817  HB1 SER    52      55.270  65.069  45.370  1.00  6.91
ATOM    818  HB2 SER    52      53.515  64.989  45.637  1.00  6.91
ATOM    819  OG  SER    52      54.168  64.458  43.785  1.00  6.91
ATOM    820  HG  SER    52      53.342  63.994  43.615  1.00  6.91
ATOM    821  C   SER    52      55.897  62.477  45.498  1.00  6.91
ATOM    822  O   SER    52      56.854  63.152  45.121  1.00  6.91
ATOM    823  N   VAL    53      55.984  61.162  45.651  1.00  7.14
ATOM    824  H   VAL    53      55.139  60.659  45.902  1.00  7.14
ATOM    825  CA  VAL    53      57.031  60.411  44.990  1.00  7.14
ATOM    826  HA  VAL    53      57.985  60.778  45.363  1.00  7.14
ATOM    827  CB  VAL    53      56.955  58.897  45.302  1.00  7.14
ATOM    828  HB  VAL    53      57.749  58.401  44.743  1.00  7.14
ATOM    829  CG1 VAL    53      57.206  58.619  46.789  1.00  7.14
ATOM    830 1HG1 VAL    53      57.046  57.564  47.011  1.00  7.14
ATOM    831 2HG1 VAL    53      58.230  58.870  47.049  1.00  7.14
ATOM    832 3HG1 VAL    53      56.540  59.216  47.406  1.00  7.14
ATOM    833  CG2 VAL    53      55.629  58.232  44.904  1.00  7.14
ATOM    834 1HG2 VAL    53      55.658  57.171  45.149  1.00  7.14
ATOM    835 2HG2 VAL    53      54.793  58.693  45.427  1.00  7.14
ATOM    836 3HG2 VAL    53      55.462  58.320  43.833  1.00  7.14
ATOM    837  C   VAL    53      56.979  60.648  43.485  1.00  7.14
ATOM    838  O   VAL    53      55.932  60.608  42.843  1.00  7.14
ATOM    839  N   LYS    54      58.151  60.877  42.913  1.00  8.32
ATOM    840  H   LYS    54      58.940  60.998  43.544  1.00  8.32
ATOM    841  CA  LYS    54      58.394  61.092  41.490  1.00  8.32
ATOM    842  HA  LYS    54      57.557  60.713  40.899  1.00  8.32
ATOM    843  CB  LYS    54      58.574  62.601  41.213  1.00  8.32
ATOM    844  HB1 LYS    54      58.829  62.742  40.162  1.00  8.32
ATOM    845  HB2 LYS    54      59.406  62.962  41.817  1.00  8.32
ATOM    846  CG  LYS    54      57.335  63.457  41.541  1.00  8.32
ATOM    847  HG1 LYS    54      56.988  63.222  42.543  1.00  8.32
ATOM    848  HG2 LYS    54      56.530  63.208  40.849  1.00  8.32
ATOM    849  CD  LYS    54      57.637  64.968  41.456  1.00  8.32
ATOM    850  HD1 LYS    54      57.189  65.360  40.541  1.00  8.32
ATOM    851  HD2 LYS    54      58.713  65.140  41.397  1.00  8.32
ATOM    852  CE  LYS    54      57.082  65.751  42.656  1.00  8.32
ATOM    853  HE1 LYS    54      56.015  65.532  42.767  1.00  8.32
ATOM    854  HE2 LYS    54      57.189  66.821  42.458  1.00  8.32
ATOM    855  NZ  LYS    54      57.796  65.405  43.908  1.00  8.32
ATOM    856  HZ1 LYS    54      58.804  65.505  43.835  1.00  8.32
ATOM    857  HZ2 LYS    54      57.502  65.952  44.714  1.00  8.32
ATOM    858  HZ3 LYS    54      57.610  64.445  44.192  1.00  8.32
ATOM    859  C   LYS    54      59.641  60.279  41.165  1.00  8.32
ATOM    860  O   LYS    54      60.750  60.819  41.103  1.00  8.32
ATOM    861  N   GLY    55      59.443  58.955  41.163  1.00  9.15
ATOM    862  H   GLY    55      58.488  58.651  41.254  1.00  9.15
ATOM    863  CA  GLY    55      60.467  57.932  41.402  1.00  9.15
ATOM    864  HA1 GLY    55      60.903  57.603  40.460  1.00  9.15
ATOM    865  HA2 GLY    55      59.996  57.055  41.847  1.00  9.15
ATOM    866  C   GLY    55      61.544  58.412  42.378  1.00  9.15
ATOM    867  O   GLY    55      61.224  58.588  43.553  1.00  9.15
ATOM    868  N   PRO    56      62.756  58.753  41.896  1.00  9.22
ATOM    869  CD  PRO    56      63.119  58.822  40.486  1.00  9.22
ATOM    870  HD1 PRO    56      62.288  59.138  39.855  1.00  9.22
ATOM    871  HD2 PRO    56      63.490  57.849  40.160  1.00  9.22
ATOM    872  CG  PRO    56      64.231  59.859  40.409  1.00  9.22
ATOM    873  HG1 PRO    56      63.802  60.863  40.408  1.00  9.22
ATOM    874  HG2 PRO    56      64.871  59.706  39.540  1.00  9.22
ATOM    875  CB  PRO    56      64.972  59.610  41.716  1.00  9.22
ATOM    876  HB1 PRO    56      65.525  60.492  42.043  1.00  9.22
ATOM    877  HB2 PRO    56      65.660  58.781  41.556  1.00  9.22
ATOM    878  CA  PRO    56      63.886  59.186  42.720  1.00  9.22
ATOM    879  HA  PRO    56      64.301  58.347  43.224  1.00  9.22
ATOM    880  C   PRO    56      63.605  60.310  43.720  1.00  9.22
ATOM    881  O   PRO    56      64.123  60.335  44.835  1.00  9.22
ATOM    882  N   ASN    57      62.733  61.254  43.395  1.00  8.94
ATOM    883  H   ASN    57      62.212  61.182  42.527  1.00  8.94
ATOM    884  CA  ASN    57      62.414  62.299  44.355  1.00  8.94
ATOM    885  HA  ASN    57      63.266  62.504  45.006  1.00  8.94
ATOM    886  CB  ASN    57      62.148  63.583  43.555  1.00  8.94
ATOM    887  HB1 ASN    57      61.449  63.365  42.748  1.00  8.94
ATOM    888  HB2 ASN    57      63.081  63.930  43.112  1.00  8.94
ATOM    889  CG  ASN    57      61.564  64.704  44.387  1.00  8.94
ATOM    890  OD1 ASN    57      60.532  65.261  44.056  1.00  8.94
ATOM    891  ND2 ASN    57      62.185  65.090  45.477  1.00  8.94
ATOM    892 1HD2 ASN    57      63.050  64.669  45.764  1.00  8.94
ATOM    893 2HD2 ASN    57      61.789  65.882  45.958  1.00  8.94
ATOM    894  C   ASN    57      61.245  61.865  45.230  1.00  8.94
ATOM    895  O   ASN    57      60.090  61.980  44.839  1.00  8.94
ATOM    896  N   GLY    58      61.591  61.286  46.375  1.00  7.58
ATOM    897  H   GLY    58      62.574  61.258  46.597  1.00  7.58
ATOM    898  CA  GLY    58      60.733  60.356  47.096  1.00  7.58
ATOM    899  HA1 GLY    58      59.720  60.393  46.703  1.00  7.58
ATOM    900  HA2 GLY    58      60.702  60.638  48.150  1.00  7.58
ATOM    901  C   GLY    58      61.260  58.917  46.995  1.00  7.58
ATOM    902  O   GLY    58      60.757  58.057  47.713  1.00  7.58
ATOM    903  N   GLU    59      62.318  58.659  46.207  1.00  6.13
ATOM    904  H   GLU    59      62.609  59.344  45.527  1.00  6.13
ATOM    905  CA  GLU    59      63.254  57.572  46.502  1.00  6.13
ATOM    906  HA  GLU    59      62.658  56.708  46.747  1.00  6.13
ATOM    907  CB  GLU    59      64.178  57.076  45.388  1.00  6.13
ATOM    908  HB1 GLU    59      63.630  57.062  44.455  1.00  6.13
ATOM    909  HB2 GLU    59      64.328  56.037  45.611  1.00  6.13
ATOM    910  CG  GLU    59      65.629  57.617  45.309  1.00  6.13
ATOM    911  HG1 GLU    59      66.189  57.224  46.160  1.00  6.13
ATOM    912  HG2 GLU    59      65.661  58.694  45.412  1.00  6.13
ATOM    913  CD  GLU    59      66.349  57.196  44.021  1.00  6.13
ATOM    914  OE1 GLU    59      66.143  56.041  43.584  1.00  6.13
ATOM    915  OE2 GLU    59      67.096  58.009  43.448  1.00  6.13
ATOM    916  C   GLU    59      64.069  57.841  47.750  1.00  6.13
ATOM    917  O   GLU    59      64.283  56.954  48.559  1.00  6.13
ATOM    918  N   SER    60      64.398  59.098  47.997  1.00  4.78
ATOM    919  H   SER    60      64.254  59.777  47.265  1.00  4.78
ATOM    920  CA  SER    60      64.622  59.556  49.361  1.00  4.78
ATOM    921  HA  SER    60      65.164  58.798  49.929  1.00  4.78
ATOM    922  CB  SER    60      65.481  60.823  49.324  1.00  4.78
ATOM    923  HB1 SER    60      65.699  61.150  50.342  1.00  4.78
ATOM    924  HB2 SER    60      64.939  61.615  48.806  1.00  4.78
ATOM    925  OG  SER    60      66.696  60.566  48.641  1.00  4.78
ATOM    926  HG  SER    60      66.537  59.884  47.977  1.00  4.78
ATOM    927  C   SER    60      63.294  59.817  50.084  1.00  4.78
ATOM    928  O   SER    60      63.020  60.911  50.580  1.00  4.78
ATOM    929  N   SER    61      62.434  58.801  50.065  1.00  3.41
ATOM    930  H   SER    61      62.766  57.953  49.619  1.00  3.41
ATOM    931  CA  SER    61      61.342  58.653  51.020  1.00  3.41
ATOM    932  HA  SER    61      60.601  59.444  50.886  1.00  3.41
ATOM    933  CB  SER    61      60.711  57.276  50.859  1.00  3.41
ATOM    934  HB1 SER    61      60.401  56.883  51.828  1.00  3.41
ATOM    935  HB2 SER    61      61.458  56.596  50.455  1.00  3.41
ATOM    936  OG  SER    61      59.580  57.351  50.016  1.00  3.41
ATOM    937  HG  SER    61      59.916  57.624  49.136  1.00  3.41
ATOM    938  C   SER    61      61.914  58.702  52.408  1.00  3.41
ATOM    939  O   SER    61      62.951  58.109  52.684  1.00  3.41
ATOM    940  N   VAL    62      61.217  59.391  53.287  1.00  2.64
ATOM    941  H   VAL    62      60.375  59.872  52.989  1.00  2.64
ATOM    942  CA  VAL    62      61.874  59.876  54.481  1.00  2.64
ATOM    943  HA  VAL    62      62.741  59.261  54.727  1.00  2.64
ATOM    944  CB  VAL    62      62.366  61.309  54.186  1.00  2.64
ATOM    945  HB  VAL    62      61.807  61.740  53.354  1.00  2.64
ATOM    946  CG1 VAL    62      62.213  62.251  55.365  1.00  2.64
ATOM    947 1HG1 VAL    62      62.721  63.176  55.128  1.00  2.64
ATOM    948 2HG1 VAL    62      61.163  62.469  55.526  1.00  2.64
ATOM    949 3HG1 VAL    62      62.623  61.770  56.249  1.00  2.64
ATOM    950  CG2 VAL    62      63.852  61.283  53.816  1.00  2.64
ATOM    951 1HG2 VAL    62      64.182  62.275  53.508  1.00  2.64
ATOM    952 2HG2 VAL    62      64.452  60.948  54.663  1.00  2.64
ATOM    953 3HG2 VAL    62      64.015  60.596  52.988  1.00  2.64
ATOM    954  C   VAL    62      60.907  59.778  55.627  1.00  2.64
ATOM    955  O   VAL    62      59.774  60.238  55.590  1.00  2.64
ATOM    956  N   ILE    63      61.365  59.141  56.682  1.00  2.31
ATOM    957  H   ILE    63      62.350  58.887  56.702  1.00  2.31
ATOM    958  CA  ILE    63      60.600  59.003  57.899  1.00  2.31
ATOM    959  HA  ILE    63      59.534  59.012  57.664  1.00  2.31
ATOM    960  CB  ILE    63      60.895  57.622  58.538  1.00  2.31
ATOM    961  HB  ILE    63      60.097  56.966  58.207  1.00  2.31
ATOM    962  CG2 ILE    63      62.203  56.939  58.095  1.00  2.31
ATOM    963 1HG2 ILE    63      62.317  55.975  58.585  1.00  2.31
ATOM    964 2HG2 ILE    63      62.211  56.767  57.017  1.00  2.31
ATOM    965 3HG2 ILE    63      63.051  57.568  58.365  1.00  2.31
ATOM    966  CG1 ILE    63      60.913  57.606  60.066  1.00  2.31
ATOM    967 1HG1 ILE    63      61.722  58.246  60.413  1.00  2.31
ATOM    968 2HG1 ILE    63      61.108  56.589  60.386  1.00  2.31
ATOM    969  CD1 ILE    63      59.651  58.041  60.776  1.00  2.31
ATOM    970  HD1 ILE    63      58.945  57.222  60.839  1.00  2.31
ATOM    971  HD2 ILE    63      59.942  58.317  61.784  1.00  2.31
ATOM    972  HD3 ILE    63      59.188  58.886  60.276  1.00  2.31
ATOM    973  C   ILE    63      60.895  60.240  58.728  1.00  2.31
ATOM    974  O   ILE    63      62.007  60.452  59.217  1.00  2.31
ATOM    975  N   HIS    64      59.893  61.115  58.804  1.00  2.66
ATOM    976  H   HIS    64      59.051  60.939  58.278  1.00  2.66
ATOM    977  CA  HIS    64      60.070  62.391  59.475  1.00  2.66
ATOM    978  HA  HIS    64      61.057  62.727  59.168  1.00  2.66
ATOM    979  CB  HIS    64      59.108  63.477  58.945  1.00  2.66
ATOM    980  HB1 HIS    64      59.385  64.436  59.383  1.00  2.66
ATOM    981  HB2 HIS    64      58.103  63.252  59.267  1.00  2.66
ATOM    982  CG  HIS    64      59.073  63.633  57.429  1.00  2.66
ATOM    983  ND1 HIS    64      59.367  64.780  56.683  1.00  2.66
ATOM    984  CE1 HIS    64      59.105  64.479  55.388  1.00  2.66
ATOM    985  HE1 HIS    64      59.223  65.140  54.537  1.00  2.66
ATOM    986  NE2 HIS    64      58.648  63.226  55.287  1.00  2.66
ATOM    987  HE2 HIS    64      58.443  62.733  54.408  1.00  2.66
ATOM    988  CD2 HIS    64      58.600  62.702  56.559  1.00  2.66
ATOM    989  HD2 HIS    64      58.266  61.716  56.821  1.00  2.66
ATOM    990  C   HIS    64      60.184  62.209  60.985  1.00  2.66
ATOM    991  O   HIS    64      59.744  61.209  61.549  1.00  2.66
ATOM    992  N   ASP    65      60.784  63.170  61.672  1.00  3.02
ATOM    993  H   ASP    65      61.136  63.966  61.157  1.00  3.02
ATOM    994  CA  ASP    65      60.950  63.137  63.134  1.00  3.02
ATOM    995  HA  ASP    65      60.505  62.245  63.567  1.00  3.02
ATOM    996  CB  ASP    65      62.451  63.142  63.477  1.00  3.02
ATOM    997  HB1 ASP    65      62.889  64.063  63.103  1.00  3.02
ATOM    998  HB2 ASP    65      62.923  62.303  62.970  1.00  3.02
ATOM    999  CG  ASP    65      62.740  63.048  64.979  1.00  3.02
ATOM   1000  OD1 ASP    65      63.842  63.421  65.443  1.00  3.02
ATOM   1001  OD2 ASP    65      61.851  62.590  65.728  1.00  3.02
ATOM   1002  C   ASP    65      60.243  64.358  63.707  1.00  3.02
ATOM   1003  O   ASP    65      60.747  65.464  63.478  1.00  3.02
ATOM   1004  N   ARG    66      59.061  64.185  64.345  1.00  3.32
ATOM   1005  H   ARG    66      58.692  63.248  64.405  1.00  3.32
ATOM   1006  CA  ARG    66      58.130  65.309  64.571  1.00  3.32
ATOM   1007  HA  ARG    66      58.009  65.780  63.594  1.00  3.32
ATOM   1008  CB  ARG    66      56.710  65.009  65.090  1.00  3.32
ATOM   1009  HB1 ARG    66      56.748  64.521  66.065  1.00  3.32
ATOM   1010  HB2 ARG    66      56.211  64.360  64.394  1.00  3.32
ATOM   1011  CG  ARG    66      55.799  66.260  65.168  1.00  3.32
ATOM   1012  HG1 ARG    66      56.122  66.907  65.984  1.00  3.32
ATOM   1013  HG2 ARG    66      54.790  65.917  65.402  1.00  3.32
ATOM   1014  CD  ARG    66      55.760  67.080  63.859  1.00  3.32
ATOM   1015  HD1 ARG    66      55.682  66.396  63.017  1.00  3.32
ATOM   1016  HD2 ARG    66      56.688  67.642  63.763  1.00  3.32
ATOM   1017  NE  ARG    66      54.633  68.029  63.824  1.00  3.32
ATOM   1018  HE  ARG    66      54.207  68.254  64.730  1.00  3.32
ATOM   1019  CZ  ARG    66      54.057  68.573  62.764  1.00  3.32
ATOM   1020  NH1 ARG    66      54.472  68.364  61.540  1.00  3.32
ATOM   1021 1HH1 ARG    66      55.146  67.635  61.414  1.00  3.32
ATOM   1022 2HH1 ARG    66      53.972  68.731  60.748  1.00  3.32
ATOM   1023  NH2 ARG    66      53.016  69.333  62.918  1.00  3.32
ATOM   1024 1HH2 ARG    66      52.575  69.299  63.848  1.00  3.32
ATOM   1025 2HH2 ARG    66      52.486  69.656  62.138  1.00  3.32
ATOM   1026  C   ARG    66      58.766  66.377  65.441  1.00  3.32
ATOM   1027  O   ARG    66      58.936  67.508  64.999  1.00  3.32
ATOM   1028  N   LYS    67      59.232  65.951  66.615  1.00  3.93
ATOM   1029  H   LYS    67      59.004  64.991  66.825  1.00  3.93
ATOM   1030  CA  LYS    67      59.984  66.686  67.650  1.00  3.93
ATOM   1031  HA  LYS    67      59.315  67.437  68.076  1.00  3.93
ATOM   1032  CB  LYS    67      60.343  65.690  68.777  1.00  3.93
ATOM   1033  HB1 LYS    67      59.419  65.355  69.250  1.00  3.93
ATOM   1034  HB2 LYS    67      60.934  66.202  69.539  1.00  3.93
ATOM   1035  CG  LYS    67      61.116  64.450  68.281  1.00  3.93
ATOM   1036  HG1 LYS    67      61.999  64.768  67.725  1.00  3.93
ATOM   1037  HG2 LYS    67      60.471  63.873  67.617  1.00  3.93
ATOM   1038  CD  LYS    67      61.546  63.537  69.439  1.00  3.93
ATOM   1039  HD1 LYS    67      60.689  63.379  70.097  1.00  3.93
ATOM   1040  HD2 LYS    67      62.330  64.028  70.019  1.00  3.93
ATOM   1041  CE  LYS    67      62.033  62.157  68.963  1.00  3.93
ATOM   1042  HE1 LYS    67      61.212  61.665  68.432  1.00  3.93
ATOM   1043  HE2 LYS    67      62.273  61.551  69.843  1.00  3.93
ATOM   1044  NZ  LYS    67      63.212  62.234  68.068  1.00  3.93
ATOM   1045  HZ1 LYS    67      62.936  62.620  67.156  1.00  3.93
ATOM   1046  HZ2 LYS    67      63.932  62.828  68.442  1.00  3.93
ATOM   1047  HZ3 LYS    67      63.592  61.316  67.886  1.00  3.93
ATOM   1048  C   LYS    67      61.219  67.489  67.202  1.00  3.93
ATOM   1049  O   LYS    67      61.886  68.099  68.033  1.00  3.93
ATOM   1050  N   SER    68      61.563  67.473  65.917  1.00  3.85
ATOM   1051  H   SER    68      60.975  66.937  65.296  1.00  3.85
ATOM   1052  CA  SER    68      62.620  68.302  65.331  1.00  3.85
ATOM   1053  HA  SER    68      62.599  69.281  65.814  1.00  3.85
ATOM   1054  CB  SER    68      63.968  67.634  65.658  1.00  3.85
ATOM   1055  HB1 SER    68      63.914  66.581  65.383  1.00  3.85
ATOM   1056  HB2 SER    68      64.139  67.686  66.735  1.00  3.85
ATOM   1057  OG  SER    68      65.070  68.232  64.995  1.00  3.85
ATOM   1058  HG  SER    68      64.689  68.821  64.310  1.00  3.85
ATOM   1059  C   SER    68      62.443  68.548  63.817  1.00  3.85
ATOM   1060  O   SER    68      63.362  69.052  63.172  1.00  3.85
ATOM   1061  N   GLY    69      61.316  68.157  63.221  1.00  3.52
ATOM   1062  H   GLY    69      60.557  67.832  63.809  1.00  3.52
ATOM   1063  CA  GLY    69      61.067  68.148  61.772  1.00  3.52
ATOM   1064  HA1 GLY    69      61.001  69.183  61.436  1.00  3.52
ATOM   1065  HA2 GLY    69      60.098  67.679  61.607  1.00  3.52
ATOM   1066  C   GLY    69      62.071  67.433  60.866  1.00  3.52
ATOM   1067  O   GLY    69      62.148  67.759  59.673  1.00  3.52
ATOM   1068  N   LYS    70      62.845  66.474  61.395  1.00  3.38
ATOM   1069  H   LYS    70      62.652  66.169  62.340  1.00  3.38
ATOM   1070  CA  LYS    70      63.948  65.865  60.609  1.00  3.38
ATOM   1071  HA  LYS    70      64.494  66.664  60.103  1.00  3.38
ATOM   1072  CB  LYS    70      64.950  65.084  61.491  1.00  3.38
ATOM   1073  HB1 LYS    70      65.865  64.934  60.915  1.00  3.38
ATOM   1074  HB2 LYS    70      64.544  64.091  61.692  1.00  3.38
ATOM   1075  CG  LYS    70      65.346  65.731  62.821  1.00  3.38
ATOM   1076  HG1 LYS    70      64.459  65.845  63.439  1.00  3.38
ATOM   1077  HG2 LYS    70      65.797  66.707  62.638  1.00  3.38
ATOM   1078  CD  LYS    70      66.343  64.807  63.537  1.00  3.38
ATOM   1079  HD1 LYS    70      67.265  64.736  62.956  1.00  3.38
ATOM   1080  HD2 LYS    70      65.897  63.815  63.586  1.00  3.38
ATOM   1081  CE  LYS    70      66.668  65.217  64.976  1.00  3.38
ATOM   1082  HE1 LYS    70      67.335  64.462  65.400  1.00  3.38
ATOM   1083  HE2 LYS    70      65.736  65.194  65.552  1.00  3.38
ATOM   1084  NZ  LYS    70      67.300  66.558  65.058  1.00  3.38
ATOM   1085  HZ1 LYS    70      67.569  66.764  66.009  1.00  3.38
ATOM   1086  HZ2 LYS    70      68.108  66.629  64.457  1.00  3.38
ATOM   1087  HZ3 LYS    70      66.620  67.268  64.787  1.00  3.38
ATOM   1088  C   LYS    70      63.403  64.919  59.532  1.00  3.38
ATOM   1089  O   LYS    70      62.190  64.729  59.409  1.00  3.38
ATOM   1090  N   LYS    71      64.346  64.326  58.794  1.00  3.00
ATOM   1091  H   LYS    71      65.302  64.473  59.078  1.00  3.00
ATOM   1092  CA  LYS    71      64.182  63.702  57.482  1.00  3.00
ATOM   1093  HA  LYS    71      63.131  63.465  57.356  1.00  3.00
ATOM   1094  CB  LYS    71      64.638  64.740  56.419  1.00  3.00
ATOM   1095  HB1 LYS    71      64.634  64.280  55.430  1.00  3.00
ATOM   1096  HB2 LYS    71      65.675  65.009  56.628  1.00  3.00
ATOM   1097  CG  LYS    71      63.825  66.050  56.349  1.00  3.00
ATOM   1098  HG1 LYS    71      64.365  66.753  55.713  1.00  3.00
ATOM   1099  HG2 LYS    71      63.745  66.498  57.338  1.00  3.00
ATOM   1100  CD  LYS    71      62.429  65.842  55.753  1.00  3.00
ATOM   1101  HD1 LYS    71      61.926  65.035  56.282  1.00  3.00
ATOM   1102  HD2 LYS    71      62.539  65.552  54.707  1.00  3.00
ATOM   1103  CE  LYS    71      61.573  67.112  55.816  1.00  3.00
ATOM   1104  HE1 LYS    71      60.843  67.070  55.000  1.00  3.00
ATOM   1105  HE2 LYS    71      62.208  67.988  55.658  1.00  3.00
ATOM   1106  NZ  LYS    71      60.843  67.215  57.102  1.00  3.00
ATOM   1107  HZ1 LYS    71      60.264  68.043  57.115  1.00  3.00
ATOM   1108  HZ2 LYS    71      60.236  66.401  57.196  1.00  3.00
ATOM   1109  HZ3 LYS    71      61.474  67.232  57.901  1.00  3.00
ATOM   1110  C   LYS    71      64.997  62.401  57.378  1.00  3.00
ATOM   1111  O   LYS    71      65.966  62.343  56.628  1.00  3.00
ATOM   1112  N   PHE    72      64.708  61.422  58.236  1.00  2.67
ATOM   1113  H   PHE    72      63.850  61.449  58.771  1.00  2.67
ATOM   1114  CA  PHE    72      65.573  60.248  58.405  1.00  2.67
ATOM   1115  HA  PHE    72      66.620  60.559  58.418  1.00  2.67
ATOM   1116  CB  PHE    72      65.230  59.574  59.745  1.00  2.67
ATOM   1117  HB1 PHE    72      65.782  58.644  59.802  1.00  2.67
ATOM   1118  HB2 PHE    72      64.177  59.302  59.738  1.00  2.67
ATOM   1119  CG  PHE    72      65.553  60.298  61.037  1.00  2.67
ATOM   1120  CD1 PHE    72      64.646  60.231  62.111  1.00  2.67
ATOM   1121  HD1 PHE    72      63.678  59.774  61.970  1.00  2.67
ATOM   1122  CE1 PHE    72      65.020  60.702  63.382  1.00  2.67
ATOM   1123  HE1 PHE    72      64.337  60.610  64.214  1.00  2.67
ATOM   1124  CZ  PHE    72      66.299  61.241  63.585  1.00  2.67
ATOM   1125  HZ  PHE    72      66.593  61.569  64.571  1.00  2.67
ATOM   1126  CE2 PHE    72      67.194  61.339  62.508  1.00  2.67
ATOM   1127  HE2 PHE    72      68.192  61.724  62.655  1.00  2.67
ATOM   1128  CD2 PHE    72      66.823  60.869  61.237  1.00  2.67
ATOM   1129  HD2 PHE    72      67.544  60.892  60.432  1.00  2.67
ATOM   1130  C   PHE    72      65.427  59.191  57.311  1.00  2.67
ATOM   1131  O   PHE    72      64.351  59.025  56.728  1.00  2.67
ATOM   1132  N   SER    73      66.473  58.377  57.155  1.00  2.66
ATOM   1133  H   SER    73      67.356  58.620  57.607  1.00  2.66
ATOM   1134  CA  SER    73      66.335  57.005  56.664  1.00  2.66
ATOM   1135  HA  SER    73      65.762  57.025  55.737  1.00  2.66
ATOM   1136  CB  SER    73      67.712  56.401  56.361  1.00  2.66
ATOM   1137  HB1 SER    73      68.260  57.055  55.680  1.00  2.66
ATOM   1138  HB2 SER    73      67.584  55.429  55.883  1.00  2.66
ATOM   1139  OG  SER    73      68.451  56.230  57.551  1.00  2.66
ATOM   1140  HG  SER    73      68.836  57.118  57.757  1.00  2.66
ATOM   1141  C   SER    73      65.596  56.115  57.672  1.00  2.66
ATOM   1142  O   SER    73      65.467  56.382  58.869  1.00  2.66
ATOM   1143  N   ILE    74      65.126  54.994  57.161  1.00  2.27
ATOM   1144  H   ILE    74      65.210  54.878  56.163  1.00  2.27
ATOM   1145  CA  ILE    74      64.557  53.877  57.908  1.00  2.27
ATOM   1146  HA  ILE    74      63.604  54.195  58.319  1.00  2.27
ATOM   1147  CB  ILE    74      64.311  52.805  56.803  1.00  2.27
ATOM   1148  HB  ILE    74      63.655  53.288  56.075  1.00  2.27
ATOM   1149  CG2 ILE    74      65.572  52.370  56.016  1.00  2.27
ATOM   1150 1HG2 ILE    74      65.274  51.760  55.162  1.00  2.27
ATOM   1151 2HG2 ILE    74      66.129  53.220  55.621  1.00  2.27
ATOM   1152 3HG2 ILE    74      66.234  51.768  56.638  1.00  2.27
ATOM   1153  CG1 ILE    74      63.580  51.522  57.205  1.00  2.27
ATOM   1154 1HG1 ILE    74      64.275  50.805  57.641  1.00  2.27
ATOM   1155 2HG1 ILE    74      63.174  51.091  56.291  1.00  2.27
ATOM   1156  CD1 ILE    74      62.424  51.732  58.167  1.00  2.27
ATOM   1157  HD1 ILE    74      61.652  50.996  57.963  1.00  2.27
ATOM   1158  HD2 ILE    74      62.793  51.591  59.169  1.00  2.27
ATOM   1159  HD3 ILE    74      61.997  52.727  58.068  1.00  2.27
ATOM   1160  C   ILE    74      65.420  53.396  59.095  1.00  2.27
ATOM   1161  O   ILE    74      64.917  53.286  60.221  1.00  2.27
ATOM   1162  N   GLU    75      66.718  53.164  58.880  1.00  2.60
ATOM   1163  H   GLU    75      67.096  53.308  57.953  1.00  2.60
ATOM   1164  CA  GLU    75      67.649  52.737  59.934  1.00  2.60
ATOM   1165  HA  GLU    75      67.286  51.841  60.434  1.00  2.60
ATOM   1166  CB  GLU    75      69.041  52.449  59.336  1.00  2.60
ATOM   1167  HB1 GLU    75      69.746  52.325  60.159  1.00  2.60
ATOM   1168  HB2 GLU    75      69.362  53.307  58.743  1.00  2.60
ATOM   1169  CG  GLU    75      69.113  51.189  58.468  1.00  2.60
ATOM   1170  HG1 GLU    75      68.434  51.294  57.618  1.00  2.60
ATOM   1171  HG2 GLU    75      68.786  50.336  59.064  1.00  2.60
ATOM   1172  CD  GLU    75      70.550  50.955  57.974  1.00  2.60
ATOM   1173  OE1 GLU    75      71.315  50.299  58.715  1.00  2.60
ATOM   1174  OE2 GLU    75      70.864  51.439  56.863  1.00  2.60
ATOM   1175  C   GLU    75      67.829  53.808  61.018  1.00  2.60
ATOM   1176  O   GLU    75      67.713  53.509  62.209  1.00  2.60
ATOM   1177  N   GLU    76      68.063  55.064  60.622  1.00  2.64
ATOM   1178  H   GLU    76      68.171  55.254  59.630  1.00  2.64
ATOM   1179  CA  GLU    76      68.198  56.184  61.556  1.00  2.64
ATOM   1180  HA  GLU    76      69.077  56.046  62.181  1.00  2.64
ATOM   1181  CB  GLU    76      68.359  57.501  60.794  1.00  2.64
ATOM   1182  HB1 GLU    76      68.100  58.327  61.458  1.00  2.64
ATOM   1183  HB2 GLU    76      67.648  57.499  59.971  1.00  2.64
ATOM   1184  CG  GLU    76      69.752  57.790  60.246  1.00  2.64
ATOM   1185  HG1 GLU    76      70.135  56.914  59.718  1.00  2.64
ATOM   1186  HG2 GLU    76      70.430  58.034  61.067  1.00  2.64
ATOM   1187  CD  GLU    76      69.603  58.966  59.282  1.00  2.64
ATOM   1188  OE1 GLU    76      69.170  58.682  58.141  1.00  2.64
ATOM   1189  OE2 GLU    76      69.770  60.128  59.712  1.00  2.64
ATOM   1190  C   GLU    76      66.960  56.366  62.442  1.00  2.64
ATOM   1191  O   GLU    76      67.049  56.684  63.631  1.00  2.64
ATOM   1192  N   ALA    77      65.776  56.202  61.862  1.00  2.24
ATOM   1193  H   ALA    77      65.746  56.015  60.864  1.00  2.24
ATOM   1194  CA  ALA    77      64.527  56.352  62.584  1.00  2.24
ATOM   1195  HA  ALA    77      64.535  57.302  63.113  1.00  2.24
ATOM   1196  CB  ALA    77      63.430  56.419  61.551  1.00  2.24
ATOM   1197  HB1 ALA    77      62.494  56.604  62.072  1.00  2.24
ATOM   1198  HB2 ALA    77      63.645  57.241  60.868  1.00  2.24
ATOM   1199  HB3 ALA    77      63.388  55.491  60.982  1.00  2.24
ATOM   1200  C   ALA    77      64.303  55.215  63.610  1.00  2.24
ATOM   1201  O   ALA    77      63.863  55.438  64.756  1.00  2.24
ATOM   1202  N   LEU    78      64.662  53.985  63.218  1.00  2.35
ATOM   1203  H   LEU    78      65.047  53.839  62.286  1.00  2.35
ATOM   1204  CA  LEU    78      64.691  52.887  64.176  1.00  2.35
ATOM   1205  HA  LEU    78      63.692  52.778  64.594  1.00  2.35
ATOM   1206  CB  LEU    78      65.057  51.584  63.433  1.00  2.35
ATOM   1207  HB1 LEU    78      66.057  51.678  63.008  1.00  2.35
ATOM   1208  HB2 LEU    78      64.369  51.492  62.598  1.00  2.35
ATOM   1209  CG  LEU    78      64.984  50.252  64.210  1.00  2.35
ATOM   1210  HG  LEU    78      65.052  49.451  63.473  1.00  2.35
ATOM   1211  CD1 LEU    78      66.138  50.040  65.194  1.00  2.35
ATOM   1212 1HD1 LEU    78      66.132  49.008  65.538  1.00  2.35
ATOM   1213 2HD1 LEU    78      67.088  50.236  64.694  1.00  2.35
ATOM   1214 3HD1 LEU    78      66.040  50.693  66.059  1.00  2.35
ATOM   1215  CD2 LEU    78      63.663  50.066  64.963  1.00  2.35
ATOM   1216 1HD2 LEU    78      63.660  49.089  65.442  1.00  2.35
ATOM   1217 2HD2 LEU    78      63.555  50.827  65.736  1.00  2.35
ATOM   1218 3HD2 LEU    78      62.827  50.129  64.269  1.00  2.35
ATOM   1219  C   LEU    78      65.611  53.203  65.350  1.00  2.35
ATOM   1220  O   LEU    78      65.146  53.179  66.488  1.00  2.35
ATOM   1221  N   GLN    79      66.860  53.602  65.091  1.00  2.86
ATOM   1222  H   GLN    79      67.188  53.616  64.126  1.00  2.86
ATOM   1223  CA  GLN    79      67.796  53.963  66.163  1.00  2.86
ATOM   1224  HA  GLN    79      67.649  53.219  66.948  1.00  2.86
ATOM   1225  CB  GLN    79      69.259  53.773  65.718  1.00  2.86
ATOM   1226  HB1 GLN    79      69.355  52.757  65.331  1.00  2.86
ATOM   1227  HB2 GLN    79      69.914  53.845  66.587  1.00  2.86
ATOM   1228  CG  GLN    79      69.763  54.731  64.635  1.00  2.86
ATOM   1229  HG1 GLN    79      68.977  54.873  63.907  1.00  2.86
ATOM   1230  HG2 GLN    79      70.609  54.268  64.126  1.00  2.86
ATOM   1231  CD  GLN    79      70.233  56.080  65.169  1.00  2.86
ATOM   1232  OE1 GLN    79      71.286  56.208  65.764  1.00  2.86
ATOM   1233  NE2 GLN    79      69.499  57.147  64.960  1.00  2.86
ATOM   1234 1HE2 GLN    79      68.612  57.073  64.473  1.00  2.86
ATOM   1235 2HE2 GLN    79      69.883  58.006  65.301  1.00  2.86
ATOM   1236  C   GLN    79      67.517  55.300  66.870  1.00  2.86
ATOM   1237  O   GLN    79      68.210  55.617  67.832  1.00  2.86
ATOM   1238  N   SER    80      66.469  56.042  66.482  1.00  2.73
ATOM   1239  H   SER    80      65.964  55.784  65.646  1.00  2.73
ATOM   1240  CA  SER    80      66.005  57.206  67.265  1.00  2.73
ATOM   1241  HA  SER    80      66.706  57.408  68.074  1.00  2.73
ATOM   1242  CB  SER    80      65.967  58.460  66.399  1.00  2.73
ATOM   1243  HB1 SER    80      66.981  58.713  66.083  1.00  2.73
ATOM   1244  HB2 SER    80      65.558  59.292  66.974  1.00  2.73
ATOM   1245  OG  SER    80      65.172  58.235  65.262  1.00  2.73
ATOM   1246  HG  SER    80      65.736  57.764  64.625  1.00  2.73
ATOM   1247  C   SER    80      64.667  56.924  67.945  1.00  2.73
ATOM   1248  O   SER    80      64.084  57.804  68.583  1.00  2.73
ATOM   1249  N   GLY    81      64.177  55.684  67.812  1.00  2.49
ATOM   1250  H   GLY    81      64.704  55.013  67.263  1.00  2.49
ATOM   1251  CA  GLY    81      62.963  55.202  68.457  1.00  2.49
ATOM   1252  HA1 GLY    81      62.994  55.449  69.518  1.00  2.49
ATOM   1253  HA2 GLY    81      62.918  54.118  68.349  1.00  2.49
ATOM   1254  C   GLY    81      61.682  55.787  67.865  1.00  2.49
ATOM   1255  O   GLY    81      60.601  55.679  68.447  1.00  2.49
ATOM   1256  N   ARG    82      61.827  56.406  66.692  1.00  2.04
ATOM   1257  H   ARG    82      62.768  56.407  66.311  1.00  2.04
ATOM   1258  CA  ARG    82      60.755  56.808  65.799  1.00  2.04
ATOM   1259  HA  ARG    82      59.941  57.213  66.400  1.00  2.04
ATOM   1260  CB  ARG    82      61.316  57.855  64.815  1.00  2.04
ATOM   1261  HB1 ARG    82      60.774  57.808  63.872  1.00  2.04
ATOM   1262  HB2 ARG    82      62.357  57.624  64.585  1.00  2.04
ATOM   1263  CG  ARG    82      61.245  59.288  65.359  1.00  2.04
ATOM   1264  HG1 ARG    82      61.818  59.941  64.700  1.00  2.04
ATOM   1265  HG2 ARG    82      61.700  59.321  66.349  1.00  2.04
ATOM   1266  CD  ARG    82      59.804  59.812  65.442  1.00  2.04
ATOM   1267  HD1 ARG    82      59.834  60.806  65.892  1.00  2.04
ATOM   1268  HD2 ARG    82      59.207  59.176  66.097  1.00  2.04
ATOM   1269  NE  ARG    82      59.182  59.924  64.109  1.00  2.04
ATOM   1270  HE  ARG    82      59.543  60.632  63.484  1.00  2.04
ATOM   1271  CZ  ARG    82      58.224  59.203  63.564  1.00  2.04
ATOM   1272  NH1 ARG    82      57.737  58.116  64.066  1.00  2.04
ATOM   1273 1HH1 ARG    82      58.289  57.623  64.752  1.00  2.04
ATOM   1274 2HH1 ARG    82      57.166  57.567  63.460  1.00  2.04
ATOM   1275  NH2 ARG    82      57.750  59.594  62.436  1.00  2.04
ATOM   1276 1HH2 ARG    82      58.230  60.338  61.938  1.00  2.04
ATOM   1277 2HH2 ARG    82      57.064  59.077  61.885  1.00  2.04
ATOM   1278  C   ARG    82      60.170  55.641  65.035  1.00  2.04
ATOM   1279  O   ARG    82      59.073  55.808  64.515  1.00  2.04
ATOM   1280  N   LEU    83      60.834  54.487  64.974  1.00  2.02
ATOM   1281  H   LEU    83      61.733  54.420  65.432  1.00  2.02
ATOM   1282  CA  LEU    83      60.162  53.248  64.531  1.00  2.02
ATOM   1283  HA  LEU    83      59.109  53.425  64.305  1.00  2.02
ATOM   1284  CB  LEU    83      60.872  52.689  63.288  1.00  2.02
ATOM   1285  HB1 LEU    83      60.273  51.874  62.878  1.00  2.02
ATOM   1286  HB2 LEU    83      61.827  52.267  63.597  1.00  2.02
ATOM   1287  CG  LEU    83      61.145  53.709  62.188  1.00  2.02
ATOM   1288  HG  LEU    83      61.820  54.477  62.548  1.00  2.02
ATOM   1289  CD1 LEU    83      61.797  52.994  61.025  1.00  2.02
ATOM   1290 1HD1 LEU    83      62.078  53.713  60.258  1.00  2.02
ATOM   1291 2HD1 LEU    83      62.705  52.506  61.371  1.00  2.02
ATOM   1292 3HD1 LEU    83      61.111  52.254  60.615  1.00  2.02
ATOM   1293  CD2 LEU    83      59.870  54.348  61.674  1.00  2.02
ATOM   1294 1HD2 LEU    83      60.029  54.680  60.658  1.00  2.02
ATOM   1295 2HD2 LEU    83      59.050  53.642  61.740  1.00  2.02
ATOM   1296 3HD2 LEU    83      59.637  55.226  62.266  1.00  2.02
ATOM   1297  C   LEU    83      60.223  52.175  65.635  1.00  2.02
ATOM   1298  O   LEU    83      60.886  52.355  66.657  1.00  2.02
ATOM   1299  N   THR    84      59.626  51.017  65.356  1.00  2.31
ATOM   1300  H   THR    84      59.006  50.979  64.563  1.00  2.31
ATOM   1301  CA  THR    84      59.827  49.753  66.072  1.00  2.31
ATOM   1302  HA  THR    84      60.570  49.912  66.851  1.00  2.31
ATOM   1303  CB  THR    84      58.534  49.218  66.719  1.00  2.31
ATOM   1304  HB  THR    84      58.499  48.136  66.582  1.00  2.31
ATOM   1305  CG2 THR    84      58.520  49.444  68.227  1.00  2.31
ATOM   1306 1HG2 THR    84      57.498  49.385  68.601  1.00  2.31
ATOM   1307 2HG2 THR    84      59.124  48.682  68.716  1.00  2.31
ATOM   1308 3HG2 THR    84      58.937  50.421  68.465  1.00  2.31
ATOM   1309  OG1 THR    84      57.365  49.722  66.113  1.00  2.31
ATOM   1310  HG1 THR    84      57.332  50.697  66.249  1.00  2.31
ATOM   1311  C   THR    84      60.348  48.677  65.125  1.00  2.31
ATOM   1312  O   THR    84      60.058  48.771  63.942  1.00  2.31
ATOM   1313  N   PRO    85      61.095  47.649  65.573  1.00  2.58
ATOM   1314  CD  PRO    85      61.500  47.409  66.952  1.00  2.58
ATOM   1315  HD1 PRO    85      60.669  46.964  67.501  1.00  2.58
ATOM   1316  HD2 PRO    85      61.832  48.323  67.444  1.00  2.58
ATOM   1317  CG  PRO    85      62.663  46.419  66.882  1.00  2.58
ATOM   1318  HG1 PRO    85      62.681  45.754  67.747  1.00  2.58
ATOM   1319  HG2 PRO    85      63.604  46.965  66.801  1.00  2.58
ATOM   1320  CB  PRO    85      62.402  45.656  65.585  1.00  2.58
ATOM   1321  HB1 PRO    85      61.687  44.853  65.778  1.00  2.58
ATOM   1322  HB2 PRO    85      63.322  45.251  65.163  1.00  2.58
ATOM   1323  CA  PRO    85      61.780  46.716  64.670  1.00  2.58
ATOM   1324  HA  PRO    85      62.593  47.260  64.187  1.00  2.58
ATOM   1325  C   PRO    85      60.931  46.067  63.564  1.00  2.58
ATOM   1326  O   PRO    85      61.350  46.046  62.409  1.00  2.58
ATOM   1327  N   ALA    86      59.723  45.590  63.878  1.00  2.69
ATOM   1328  H   ALA    86      59.419  45.612  64.837  1.00  2.69
ATOM   1329  CA  ALA    86      58.822  45.029  62.868  1.00  2.69
ATOM   1330  HA  ALA    86      59.373  44.298  62.271  1.00  2.69
ATOM   1331  CB  ALA    86      57.687  44.292  63.590  1.00  2.69
ATOM   1332  HB1 ALA    86      57.005  43.863  62.854  1.00  2.69
ATOM   1333  HB2 ALA    86      58.096  43.486  64.199  1.00  2.69
ATOM   1334  HB3 ALA    86      57.132  44.977  64.230  1.00  2.69
ATOM   1335  C   ALA    86      58.285  46.091  61.887  1.00  2.69
ATOM   1336  O   ALA    86      58.155  45.843  60.684  1.00  2.69
ATOM   1337  N   HIS    87      58.008  47.307  62.374  1.00  2.18
ATOM   1338  H   HIS    87      58.203  47.521  63.341  1.00  2.18
ATOM   1339  CA  HIS    87      57.622  48.390  61.475  1.00  2.18
ATOM   1340  HA  HIS    87      56.801  48.044  60.841  1.00  2.18
ATOM   1341  CB  HIS    87      57.127  49.620  62.231  1.00  2.18
ATOM   1342  HB1 HIS    87      57.904  50.010  62.888  1.00  2.18
ATOM   1343  HB2 HIS    87      56.272  49.325  62.828  1.00  2.18
ATOM   1344  CG  HIS    87      56.716  50.675  61.237  1.00  2.18
ATOM   1345  ND1 HIS    87      55.602  50.570  60.412  1.00  2.18
ATOM   1346  CE1 HIS    87      55.807  51.393  59.384  1.00  2.18
ATOM   1347  HE1 HIS    87      55.134  51.490  58.541  1.00  2.18
ATOM   1348  NE2 HIS    87      56.992  52.011  59.514  1.00  2.18
ATOM   1349  HE2 HIS    87      57.436  52.530  58.773  1.00  2.18
ATOM   1350  CD2 HIS    87      57.582  51.568  60.676  1.00  2.18
ATOM   1351  HD2 HIS    87      58.617  51.668  60.960  1.00  2.18
ATOM   1352  C   HIS    87      58.768  48.783  60.534  1.00  2.18
ATOM   1353  O   HIS    87      58.560  48.990  59.346  1.00  2.18
ATOM   1354  N   TYR    88      59.977  48.900  61.077  1.00  2.20
ATOM   1355  H   TYR    88      60.047  48.730  62.075  1.00  2.20
ATOM   1356  CA  TYR    88      61.219  49.142  60.359  1.00  2.20
ATOM   1357  HA  TYR    88      61.156  50.117  59.888  1.00  2.20
ATOM   1358  CB  TYR    88      62.389  49.155  61.370  1.00  2.20
ATOM   1359  HB1 TYR    88      62.189  48.436  62.160  1.00  2.20
ATOM   1360  HB2 TYR    88      62.426  50.135  61.843  1.00  2.20
ATOM   1361  CG  TYR    88      63.759  48.820  60.795  1.00  2.20
ATOM   1362  CD1 TYR    88      64.599  49.838  60.310  1.00  2.20
ATOM   1363  HD1 TYR    88      64.313  50.870  60.400  1.00  2.20
ATOM   1364  CE1 TYR    88      65.802  49.515  59.662  1.00  2.20
ATOM   1365  HE1 TYR    88      66.420  50.277  59.220  1.00  2.20
ATOM   1366  CZ  TYR    88      66.199  48.173  59.531  1.00  2.20
ATOM   1367  OH  TYR    88      67.354  47.892  58.879  1.00  2.20
ATOM   1368  HH  TYR    88      67.554  46.958  58.851  1.00  2.20
ATOM   1369  CE2 TYR    88      65.386  47.146  60.060  1.00  2.20
ATOM   1370  HE2 TYR    88      65.678  46.113  59.949  1.00  2.20
ATOM   1371  CD2 TYR    88      64.171  47.475  60.695  1.00  2.20
ATOM   1372  HD2 TYR    88      63.534  46.688  61.072  1.00  2.20
ATOM   1373  C   TYR    88      61.444  48.117  59.250  1.00  2.20
ATOM   1374  O   TYR    88      61.743  48.513  58.130  1.00  2.20
ATOM   1375  N   ASP    89      61.235  46.823  59.507  1.00  2.59
ATOM   1376  H   ASP    89      61.041  46.528  60.459  1.00  2.59
ATOM   1377  CA  ASP    89      61.213  45.820  58.439  1.00  2.59
ATOM   1378  HA  ASP    89      62.188  45.786  57.953  1.00  2.59
ATOM   1379  CB  ASP    89      60.928  44.418  59.025  1.00  2.59
ATOM   1380  HB1 ASP    89      60.321  44.517  59.925  1.00  2.59
ATOM   1381  HB2 ASP    89      61.872  43.955  59.315  1.00  2.59
ATOM   1382  CG  ASP    89      60.184  43.501  58.039  1.00  2.59
ATOM   1383  OD1 ASP    89      60.763  43.092  57.012  1.00  2.59
ATOM   1384  OD2 ASP    89      58.968  43.271  58.224  1.00  2.59
ATOM   1385  C   ASP    89      60.175  46.190  57.371  1.00  2.59
ATOM   1386  O   ASP    89      60.523  46.390  56.204  1.00  2.59
ATOM   1387  N   ARG    90      58.892  46.308  57.739  1.00  2.58
ATOM   1388  H   ARG    90      58.627  46.089  58.700  1.00  2.58
ATOM   1389  CA  ARG    90      57.866  46.435  56.692  1.00  2.58
ATOM   1390  HA  ARG    90      58.016  45.592  56.018  1.00  2.58
ATOM   1391  CB  ARG    90      56.459  46.324  57.307  1.00  2.58
ATOM   1392  HB1 ARG    90      56.063  47.328  57.472  1.00  2.58
ATOM   1393  HB2 ARG    90      56.506  45.828  58.279  1.00  2.58
ATOM   1394  CG  ARG    90      55.495  45.536  56.398  1.00  2.58
ATOM   1395  HG1 ARG    90      55.727  45.732  55.350  1.00  2.58
ATOM   1396  HG2 ARG    90      54.485  45.903  56.584  1.00  2.58
ATOM   1397  CD  ARG    90      55.482  44.015  56.657  1.00  2.58
ATOM   1398  HD1 ARG    90      54.764  43.546  55.982  1.00  2.58
ATOM   1399  HD2 ARG    90      55.126  43.847  57.675  1.00  2.58
ATOM   1400  NE  ARG    90      56.800  43.363  56.520  1.00  2.58
ATOM   1401  HE  ARG    90      57.410  43.356  57.344  1.00  2.58
ATOM   1402  CZ  ARG    90      57.354  42.785  55.472  1.00  2.58
ATOM   1403  NH1 ARG    90      56.814  42.763  54.285  1.00  2.58
ATOM   1404 1HH1 ARG    90      55.927  43.197  54.140  1.00  2.58
ATOM   1405 2HH1 ARG    90      57.391  42.439  53.521  1.00  2.58
ATOM   1406  NH2 ARG    90      58.518  42.240  55.593  1.00  2.58
ATOM   1407 1HH2 ARG    90      59.035  42.403  56.467  1.00  2.58
ATOM   1408 2HH2 ARG    90      59.056  42.017  54.769  1.00  2.58
ATOM   1409  C   ARG    90      58.042  47.680  55.807  1.00  2.58
ATOM   1410  O   ARG    90      57.874  47.649  54.579  1.00  2.58
ATOM   1411  N   TYR    91      58.468  48.767  56.438  1.00  2.33
ATOM   1412  H   TYR    91      58.605  48.693  57.443  1.00  2.33
ATOM   1413  CA  TYR    91      58.828  50.009  55.783  1.00  2.33
ATOM   1414  HA  TYR    91      58.076  50.195  55.016  1.00  2.33
ATOM   1415  CB  TYR    91      58.700  51.160  56.787  1.00  2.33
ATOM   1416  HB1 TYR    91      59.387  50.988  57.615  1.00  2.33
ATOM   1417  HB2 TYR    91      57.687  51.120  57.182  1.00  2.33
ATOM   1418  CG  TYR    91      58.936  52.556  56.234  1.00  2.33
ATOM   1419  CD1 TYR    91      57.869  53.425  55.919  1.00  2.33
ATOM   1420  HD1 TYR    91      56.846  53.102  56.054  1.00  2.33
ATOM   1421  CE1 TYR    91      58.147  54.699  55.369  1.00  2.33
ATOM   1422  HE1 TYR    91      57.356  55.365  55.063  1.00  2.33
ATOM   1423  CZ  TYR    91      59.481  55.102  55.146  1.00  2.33
ATOM   1424  OH  TYR    91      59.760  56.286  54.551  1.00  2.33
ATOM   1425  HH  TYR    91      60.697  56.325  54.311  1.00  2.33
ATOM   1426  CE2 TYR    91      60.534  54.265  55.542  1.00  2.33
ATOM   1427  HE2 TYR    91      61.559  54.559  55.363  1.00  2.33
ATOM   1428  CD2 TYR    91      60.255  52.983  56.025  1.00  2.33
ATOM   1429  HD2 TYR    91      61.067  52.284  56.123  1.00  2.33
ATOM   1430  C   TYR    91      60.161  49.954  55.032  1.00  2.33
ATOM   1431  O   TYR    91      60.258  50.738  54.111  1.00  2.33
ATOM   1432  N   VAL    92      61.129  49.056  55.279  1.00  2.62
ATOM   1433  H   VAL    92      61.059  48.449  56.094  1.00  2.62
ATOM   1434  CA  VAL    92      62.266  48.862  54.341  1.00  2.62
ATOM   1435  HA  VAL    92      62.489  49.826  53.913  1.00  2.62
ATOM   1436  CB  VAL    92      63.582  48.436  55.039  1.00  2.62
ATOM   1437  HB  VAL    92      63.676  48.999  55.964  1.00  2.62
ATOM   1438  CG1 VAL    92      63.690  46.957  55.411  1.00  2.62
ATOM   1439 1HG1 VAL    92      64.650  46.772  55.893  1.00  2.62
ATOM   1440 2HG1 VAL    92      62.915  46.705  56.121  1.00  2.62
ATOM   1441 3HG1 VAL    92      63.611  46.325  54.527  1.00  2.62
ATOM   1442  CG2 VAL    92      64.799  48.782  54.171  1.00  2.62
ATOM   1443 1HG2 VAL    92      65.717  48.613  54.734  1.00  2.62
ATOM   1444 2HG2 VAL    92      64.817  48.167  53.271  1.00  2.62
ATOM   1445 3HG2 VAL    92      64.763  49.830  53.875  1.00  2.62
ATOM   1446  C   VAL    92      61.923  47.954  53.162  1.00  2.62
ATOM   1447  O   VAL    92      62.487  48.101  52.085  1.00  2.62
ATOM   1448  N   ASN    93      60.925  47.078  53.308  1.00  2.93
ATOM   1449  H   ASN    93      60.500  46.996  54.224  1.00  2.93
ATOM   1450  CA  ASN    93      60.360  46.358  52.160  1.00  2.93
ATOM   1451  HA  ASN    93      61.167  45.867  51.612  1.00  2.93
ATOM   1452  CB  ASN    93      59.338  45.291  52.617  1.00  2.93
ATOM   1453  HB1 ASN    93      58.843  44.906  51.726  1.00  2.93
ATOM   1454  HB2 ASN    93      58.576  45.752  53.236  1.00  2.93
ATOM   1455  CG  ASN    93      59.879  44.085  53.376  1.00  2.93
ATOM   1456  OD1 ASN    93      59.521  42.954  53.076  1.00  2.93
ATOM   1457  ND2 ASN    93      60.628  44.268  54.437  1.00  2.93
ATOM   1458 1HD2 ASN    93      60.812  45.196  54.795  1.00  2.93
ATOM   1459 2HD2 ASN    93      60.835  43.498  55.073  1.00  2.93
ATOM   1460  C   ASN    93      59.709  47.378  51.203  1.00  2.93
ATOM   1461  O   ASN    93      60.038  47.420  50.017  1.00  2.93
ATOM   1462  N   LYS    94      58.852  48.276  51.722  1.00  3.08
ATOM   1463  H   LYS    94      58.602  48.188  52.701  1.00  3.08
ATOM   1464  CA  LYS    94      58.336  49.422  50.936  1.00  3.08
ATOM   1465  HA  LYS    94      57.889  49.030  50.021  1.00  3.08
ATOM   1466  CB  LYS    94      57.209  50.103  51.743  1.00  3.08
ATOM   1467  HB1 LYS    94      57.545  50.284  52.765  1.00  3.08
ATOM   1468  HB2 LYS    94      56.374  49.402  51.797  1.00  3.08
ATOM   1469  CG  LYS    94      56.683  51.422  51.135  1.00  3.08
ATOM   1470  HG1 LYS    94      55.609  51.494  51.311  1.00  3.08
ATOM   1471  HG2 LYS    94      56.843  51.417  50.056  1.00  3.08
ATOM   1472  CD  LYS    94      57.358  52.643  51.779  1.00  3.08
ATOM   1473  HD1 LYS    94      58.366  52.365  52.077  1.00  3.08
ATOM   1474  HD2 LYS    94      56.814  52.919  52.683  1.00  3.08
ATOM   1475  CE  LYS    94      57.441  53.844  50.827  1.00  3.08
ATOM   1476  HE1 LYS    94      56.436  54.154  50.528  1.00  3.08
ATOM   1477  HE2 LYS    94      57.988  53.528  49.933  1.00  3.08
ATOM   1478  NZ  LYS    94      58.165  54.966  51.469  1.00  3.08
ATOM   1479  HZ1 LYS    94      59.074  54.616  51.794  1.00  3.08
ATOM   1480  HZ2 LYS    94      58.333  55.737  50.825  1.00  3.08
ATOM   1481  HZ3 LYS    94      57.664  55.326  52.266  1.00  3.08
ATOM   1482  C   LYS    94      59.439  50.392  50.466  1.00  3.08
ATOM   1483  O   LYS    94      59.388  50.874  49.329  1.00  3.08
ATOM   1484  N   ASP    95      60.479  50.606  51.268  1.00  3.19
ATOM   1485  H   ASP    95      60.409  50.316  52.236  1.00  3.19
ATOM   1486  CA  ASP    95      61.684  51.353  50.888  1.00  3.19
ATOM   1487  HA  ASP    95      61.343  52.119  50.215  1.00  3.19
ATOM   1488  CB  ASP    95      62.335  52.136  52.053  1.00  3.19
ATOM   1489  HB1 ASP    95      63.339  52.438  51.755  1.00  3.19
ATOM   1490  HB2 ASP    95      62.447  51.509  52.923  1.00  3.19
ATOM   1491  CG  ASP    95      61.598  53.421  52.458  1.00  3.19
ATOM   1492  OD1 ASP    95      60.408  53.608  52.113  1.00  3.19
ATOM   1493  OD2 ASP    95      62.223  54.268  53.129  1.00  3.19
ATOM   1494  C   ASP    95      62.676  50.560  50.003  1.00  3.19
ATOM   1495  O   ASP    95      63.801  51.000  49.778  1.00  3.19
ATOM   1496  N   MET    96      62.221  49.442  49.425  1.00  3.24
ATOM   1497  H   MET    96      61.403  49.002  49.820  1.00  3.24
ATOM   1498  CA  MET    96      62.826  48.812  48.249  1.00  3.24
ATOM   1499  HA  MET    96      63.744  49.352  48.014  1.00  3.24
ATOM   1500  CB  MET    96      63.209  47.365  48.610  1.00  3.24
ATOM   1501  HB1 MET    96      62.301  46.774  48.734  1.00  3.24
ATOM   1502  HB2 MET    96      63.726  47.376  49.569  1.00  3.24
ATOM   1503  CG  MET    96      64.119  46.649  47.597  1.00  3.24
ATOM   1504  HG1 MET    96      63.529  46.404  46.715  1.00  3.24
ATOM   1505  HG2 MET    96      64.430  45.704  48.042  1.00  3.24
ATOM   1506  SD  MET    96      65.615  47.522  47.037  1.00  3.24
ATOM   1507  CE  MET    96      66.372  47.981  48.623  1.00  3.24
ATOM   1508  HE1 MET    96      67.321  48.484  48.440  1.00  3.24
ATOM   1509  HE2 MET    96      65.716  48.661  49.168  1.00  3.24
ATOM   1510  HE3 MET    96      66.546  47.088  49.222  1.00  3.24
ATOM   1511  C   MET    96      61.938  48.939  46.988  1.00  3.24
ATOM   1512  O   MET    96      62.217  48.365  45.937  1.00  3.24
ATOM   1513  N   SER    97      60.875  49.742  47.071  1.00  3.84
ATOM   1514  H   SER    97      60.730  50.187  47.966  1.00  3.84
ATOM   1515  CA  SER    97      59.939  50.077  45.986  1.00  3.84
ATOM   1516  HA  SER    97      60.359  49.721  45.046  1.00  3.84
ATOM   1517  CB  SER    97      58.617  49.328  46.191  1.00  3.84
ATOM   1518  HB1 SER    97      58.829  48.270  46.350  1.00  3.84
ATOM   1519  HB2 SER    97      58.009  49.427  45.291  1.00  3.84
ATOM   1520  OG  SER    97      57.885  49.832  47.296  1.00  3.84
ATOM   1521  HG  SER    97      58.504  50.145  47.977  1.00  3.84
ATOM   1522  C   SER    97      59.671  51.565  45.789  1.00  3.84
ATOM   1523  O   SER    97      59.184  51.963  44.736  1.00  3.84
ATOM   1524  N   ILE    98      60.101  52.393  46.740  1.00  4.12
ATOM   1525  H   ILE    98      60.362  51.964  47.614  1.00  4.12
ATOM   1526  CA  ILE    98      60.911  53.579  46.401  1.00  4.12
ATOM   1527  HA  ILE    98      60.648  53.924  45.398  1.00  4.12
ATOM   1528  CB  ILE    98      60.553  54.705  47.378  1.00  4.12
ATOM   1529  HB  ILE    98      61.114  55.581  47.102  1.00  4.12
ATOM   1530  CG2 ILE    98      59.065  55.078  47.232  1.00  4.12
ATOM   1531 1HG2 ILE    98      58.856  55.982  47.802  1.00  4.12
ATOM   1532 2HG2 ILE    98      58.840  55.274  46.183  1.00  4.12
ATOM   1533 3HG2 ILE    98      58.426  54.270  47.587  1.00  4.12
ATOM   1534  CG1 ILE    98      60.837  54.357  48.843  1.00  4.12
ATOM   1535 1HG1 ILE    98      60.348  53.423  49.096  1.00  4.12
ATOM   1536 2HG1 ILE    98      60.367  55.094  49.470  1.00  4.12
ATOM   1537  CD1 ILE    98      62.334  54.315  49.177  1.00  4.12
ATOM   1538  HD1 ILE    98      62.748  53.331  48.983  1.00  4.12
ATOM   1539  HD2 ILE    98      62.864  55.033  48.565  1.00  4.12
ATOM   1540  HD3 ILE    98      62.495  54.560  50.224  1.00  4.12
ATOM   1541  C   ILE    98      62.386  53.104  46.333  1.00  4.12
ATOM   1542  O   ILE    98      62.687  52.001  46.793  1.00  4.12
ATOM   1543  N   GLN    99      63.276  53.835  45.659  1.00  4.08
ATOM   1544  H   GLN    99      62.895  54.629  45.153  1.00  4.08
ATOM   1545  CA  GLN    99      64.609  53.400  45.160  1.00  4.08
ATOM   1546  HA  GLN    99      65.068  54.249  44.669  1.00  4.08
ATOM   1547  CB  GLN    99      65.581  52.949  46.282  1.00  4.08
ATOM   1548  HB1 GLN    99      66.408  52.405  45.822  1.00  4.08
ATOM   1549  HB2 GLN    99      65.090  52.234  46.939  1.00  4.08
ATOM   1550  CG  GLN    99      66.183  54.068  47.151  1.00  4.08
ATOM   1551  HG1 GLN    99      66.213  53.718  48.184  1.00  4.08
ATOM   1552  HG2 GLN    99      65.552  54.952  47.127  1.00  4.08
ATOM   1553  CD  GLN    99      67.614  54.436  46.746  1.00  4.08
ATOM   1554  OE1 GLN    99      68.575  54.228  47.469  1.00  4.08
ATOM   1555  NE2 GLN    99      67.841  54.974  45.569  1.00  4.08
ATOM   1556 1HE2 GLN    99      67.090  55.197  44.917  1.00  4.08
ATOM   1557 2HE2 GLN    99      68.784  55.265  45.395  1.00  4.08
ATOM   1558  C   GLN    99      64.524  52.316  44.070  1.00  4.08
ATOM   1559  O   GLN    99      65.258  52.394  43.087  1.00  4.08
ATOM   1560  N   GLU   100      63.570  51.387  44.178  1.00  4.56
ATOM   1561  H   GLU   100      63.114  51.339  45.083  1.00  4.56
ATOM   1562  CA  GLU   100      62.925  50.675  43.065  1.00  4.56
ATOM   1563  HA  GLU   100      61.988  50.299  43.474  1.00  4.56
ATOM   1564  CB  GLU   100      62.474  51.632  41.929  1.00  4.56
ATOM   1565  HB1 GLU   100      62.011  51.036  41.142  1.00  4.56
ATOM   1566  HB2 GLU   100      63.338  52.123  41.501  1.00  4.56
ATOM   1567  CG  GLU   100      61.455  52.712  42.357  1.00  4.56
ATOM   1568  HG1 GLU   100      61.213  52.575  43.409  1.00  4.56
ATOM   1569  HG2 GLU   100      60.535  52.579  41.784  1.00  4.56
ATOM   1570  CD  GLU   100      61.979  54.142  42.152  1.00  4.56
ATOM   1571  OE1 GLU   100      62.413  54.770  43.143  1.00  4.56
ATOM   1572  OE2 GLU   100      62.125  54.601  40.997  1.00  4.56
ATOM   1573  C   GLU   100      63.631  49.399  42.608  1.00  4.56
ATOM   1574  O   GLU   100      64.044  49.282  41.455  1.00  4.56
ATOM   1575  N   LEU   101      63.713  48.443  43.545  1.00  3.96
ATOM   1576  H   LEU   101      63.312  48.659  44.452  1.00  3.96
ATOM   1577  CA  LEU   101      64.170  47.059  43.393  1.00  3.96
ATOM   1578  HA  LEU   101      64.603  46.782  44.353  1.00  3.96
ATOM   1579  CB  LEU   101      62.952  46.138  43.163  1.00  3.96
ATOM   1580  HB1 LEU   101      62.512  46.383  42.195  1.00  3.96
ATOM   1581  HB2 LEU   101      62.211  46.362  43.931  1.00  3.96
ATOM   1582  CG  LEU   101      63.241  44.620  43.202  1.00  3.96
ATOM   1583  HG  LEU   101      63.891  44.346  42.373  1.00  3.96
ATOM   1584  CD1 LEU   101      63.896  44.152  44.506  1.00  3.96
ATOM   1585 1HD1 LEU   101      63.993  43.066  44.502  1.00  3.96
ATOM   1586 2HD1 LEU   101      64.895  44.579  44.593  1.00  3.96
ATOM   1587 3HD1 LEU   101      63.291  44.457  45.358  1.00  3.96
ATOM   1588  CD2 LEU   101      61.926  43.853  43.047  1.00  3.96
ATOM   1589 1HD2 LEU   101      62.124  42.781  43.022  1.00  3.96
ATOM   1590 2HD2 LEU   101      61.258  44.080  43.880  1.00  3.96
ATOM   1591 3HD2 LEU   101      61.449  44.140  42.110  1.00  3.96
ATOM   1592  C   LEU   101      65.284  46.926  42.368  1.00  3.96
ATOM   1593  O   LEU   101      65.091  46.366  41.289  1.00  3.96
ATOM   1594  N   ALA   102      66.434  47.496  42.739  1.00  4.42
ATOM   1595  H   ALA   102      66.453  47.961  43.633  1.00  4.42
ATOM   1596  CA  ALA   102      67.665  47.445  41.974  1.00  4.42
ATOM   1597  HA  ALA   102      67.593  48.196  41.192  1.00  4.42
ATOM   1598  CB  ALA   102      68.840  47.814  42.888  1.00  4.42
ATOM   1599  HB1 ALA   102      69.771  47.746  42.325  1.00  4.42
ATOM   1600  HB2 ALA   102      68.721  48.835  43.253  1.00  4.42
ATOM   1601  HB3 ALA   102      68.888  47.126  43.733  1.00  4.42
ATOM   1602  C   ALA   102      67.828  46.073  41.329  1.00  4.42
ATOM   1603  O   ALA   102      67.984  45.066  42.028  1.00  4.42
ATOM   1604  N   VAL   103      67.785  46.040  39.995  1.00  5.38
ATOM   1605  H   VAL   103      67.679  46.918  39.498  1.00  5.38
ATOM   1606  CA  VAL   103      68.217  44.874  39.232  1.00  5.38
ATOM   1607  HA  VAL   103      67.746  43.985  39.654  1.00  5.38
ATOM   1608  CB  VAL   103      67.839  44.944  37.733  1.00  5.38
ATOM   1609  HB  VAL   103      68.480  44.250  37.189  1.00  5.38
ATOM   1610  CG1 VAL   103      66.394  44.471  37.546  1.00  5.38
ATOM   1611 1HG1 VAL   103      66.124  44.505  36.490  1.00  5.38
ATOM   1612 2HG1 VAL   103      66.291  43.445  37.899  1.00  5.38
ATOM   1613 3HG1 VAL   103      65.715  45.111  38.112  1.00  5.38
ATOM   1614  CG2 VAL   103      67.969  46.329  37.083  1.00  5.38
ATOM   1615 1HG2 VAL   103      67.224  47.014  37.489  1.00  5.38
ATOM   1616 2HG2 VAL   103      68.962  46.740  37.254  1.00  5.38
ATOM   1617 3HG2 VAL   103      67.811  46.244  36.007  1.00  5.38
ATOM   1618  C   VAL   103      69.711  44.760  39.472  1.00  5.38
ATOM   1619  O   VAL   103      70.503  45.339  38.738  1.00  5.38
ATOM   1620  N   LEU   104      70.085  44.121  40.589  1.00  6.80
ATOM   1621  H   LEU   104      69.316  43.852  41.195  1.00  6.80
ATOM   1622  CA  LEU   104      71.393  44.252  41.243  1.00  6.80
ATOM   1623  HA  LEU   104      71.454  45.267  41.639  1.00  6.80
ATOM   1624  CB  LEU   104      71.458  43.266  42.423  1.00  6.80
ATOM   1625  HB1 LEU   104      71.347  42.252  42.035  1.00  6.80
ATOM   1626  HB2 LEU   104      70.614  43.464  43.087  1.00  6.80
ATOM   1627  CG  LEU   104      72.757  43.332  43.251  1.00  6.80
ATOM   1628  HG  LEU   104      73.608  43.091  42.614  1.00  6.80
ATOM   1629  CD1 LEU   104      72.982  44.708  43.882  1.00  6.80
ATOM   1630 1HD1 LEU   104      73.858  44.676  44.530  1.00  6.80
ATOM   1631 2HD1 LEU   104      73.166  45.450  43.106  1.00  6.80
ATOM   1632 3HD1 LEU   104      72.111  45.000  44.469  1.00  6.80
ATOM   1633  CD2 LEU   104      72.697  42.294  44.373  1.00  6.80
ATOM   1634 1HD2 LEU   104      73.629  42.306  44.937  1.00  6.80
ATOM   1635 2HD2 LEU   104      71.868  42.517  45.045  1.00  6.80
ATOM   1636 3HD2 LEU   104      72.559  41.300  43.949  1.00  6.80
ATOM   1637  C   LEU   104      72.567  44.082  40.269  1.00  6.80
ATOM   1638  O   LEU   104      73.566  44.788  40.365  1.00  6.80
ATOM   1639  N   VAL   105      72.358  43.242  39.255  1.00  7.98
ATOM   1640  H   VAL   105      71.484  42.742  39.275  1.00  7.98
ATOM   1641  CA  VAL   105      73.175  43.076  38.049  1.00  7.98
ATOM   1642  HA  VAL   105      74.135  42.674  38.372  1.00  7.98
ATOM   1643  CB  VAL   105      72.544  42.027  37.107  1.00  7.98
ATOM   1644  HB  VAL   105      73.175  41.926  36.224  1.00  7.98
ATOM   1645  CG1 VAL   105      72.479  40.644  37.769  1.00  7.98
ATOM   1646 1HG1 VAL   105      72.117  39.912  37.047  1.00  7.98
ATOM   1647 2HG1 VAL   105      73.477  40.346  38.092  1.00  7.98
ATOM   1648 3HG1 VAL   105      71.809  40.654  38.629  1.00  7.98
ATOM   1649  CG2 VAL   105      71.134  42.420  36.639  1.00  7.98
ATOM   1650 1HG2 VAL   105      70.776  41.689  35.914  1.00  7.98
ATOM   1651 2HG2 VAL   105      70.441  42.452  37.478  1.00  7.98
ATOM   1652 3HG2 VAL   105      71.158  43.396  36.154  1.00  7.98
ATOM   1653  C   VAL   105      73.534  44.327  37.234  1.00  7.98
ATOM   1654  O   VAL   105      74.342  44.257  36.311  1.00  7.98
ATOM   1655  N   SER   106      72.943  45.476  37.529  1.00  7.18
ATOM   1656  H   SER   106      72.182  45.434  38.195  1.00  7.18
ATOM   1657  CA  SER   106      73.228  46.773  36.909  1.00  7.18
ATOM   1658  HA  SER   106      74.264  46.779  36.568  1.00  7.18
ATOM   1659  CB  SER   106      72.326  46.962  35.685  1.00  7.18
ATOM   1660  HB1 SER   106      72.503  47.941  35.240  1.00  7.18
ATOM   1661  HB2 SER   106      71.279  46.889  35.982  1.00  7.18
ATOM   1662  OG  SER   106      72.624  45.965  34.725  1.00  7.18
ATOM   1663  HG  SER   106      73.288  45.364  35.101  1.00  7.18
ATOM   1664  C   SER   106      73.103  47.935  37.895  1.00  7.18
ATOM   1665  O   SER   106      73.184  49.092  37.480  1.00  7.18
ATOM   1666  N   GLY   107      72.893  47.635  39.185  1.00  6.52
ATOM   1667  H   GLY   107      72.924  46.652  39.427  1.00  6.52
ATOM   1668  CA  GLY   107      72.694  48.564  40.308  1.00  6.52
ATOM   1669  HA1 GLY   107      73.574  49.204  40.379  1.00  6.52
ATOM   1670  HA2 GLY   107      72.627  47.986  41.229  1.00  6.52
ATOM   1671  C   GLY   107      71.468  49.482  40.241  1.00  6.52
ATOM   1672  O   GLY   107      70.933  49.879  41.271  1.00  6.52
ATOM   1673  N   GLN   108      71.019  49.825  39.039  1.00  5.92
ATOM   1674  H   GLN   108      71.537  49.476  38.246  1.00  5.92
ATOM   1675  CA  GLN   108      69.894  50.707  38.765  1.00  5.92
ATOM   1676  HA  GLN   108      70.002  51.619  39.353  1.00  5.92
ATOM   1677  CB  GLN   108      69.911  51.056  37.273  1.00  5.92
ATOM   1678  HB1 GLN   108      69.005  51.603  37.006  1.00  5.92
ATOM   1679  HB2 GLN   108      69.921  50.125  36.701  1.00  5.92
ATOM   1680  CG  GLN   108      71.127  51.914  36.892  1.00  5.92
ATOM   1681  HG1 GLN   108      71.983  51.689  37.528  1.00  5.92
ATOM   1682  HG2 GLN   108      70.883  52.969  37.018  1.00  5.92
ATOM   1683  CD  GLN   108      71.524  51.657  35.450  1.00  5.92
ATOM   1684  OE1 GLN   108      71.020  52.266  34.526  1.00  5.92
ATOM   1685  NE2 GLN   108      72.428  50.734  35.207  1.00  5.92
ATOM   1686 1HE2 GLN   108      72.850  50.213  35.969  1.00  5.92
ATOM   1687 2HE2 GLN   108      72.673  50.594  34.244  1.00  5.92
ATOM   1688  C   GLN   108      68.556  50.055  39.120  1.00  5.92
ATOM   1689  O   GLN   108      68.386  48.836  39.050  1.00  5.92
ATOM   1690  N   LYS   109      67.581  50.914  39.408  1.00  5.72
ATOM   1691  H   LYS   109      67.833  51.887  39.469  1.00  5.72
ATOM   1692  CA  LYS   109      66.155  50.591  39.451  1.00  5.72
ATOM   1693  HA  LYS   109      65.988  49.928  40.298  1.00  5.72
ATOM   1694  CB  LYS   109      65.354  51.885  39.684  1.00  5.72
ATOM   1695  HB1 LYS   109      65.582  52.222  40.689  1.00  5.72
ATOM   1696  HB2 LYS   109      64.294  51.640  39.623  1.00  5.72
ATOM   1697  CG  LYS   109      65.635  53.051  38.717  1.00  5.72
ATOM   1698  HG1 LYS   109      65.319  52.752  37.717  1.00  5.72
ATOM   1699  HG2 LYS   109      66.703  53.265  38.682  1.00  5.72
ATOM   1700  CD  LYS   109      64.899  54.354  39.082  1.00  5.72
ATOM   1701  HD1 LYS   109      63.837  54.153  39.223  1.00  5.72
ATOM   1702  HD2 LYS   109      64.985  55.018  38.221  1.00  5.72
ATOM   1703  CE  LYS   109      65.478  55.112  40.293  1.00  5.72
ATOM   1704  HE1 LYS   109      65.297  56.180  40.144  1.00  5.72
ATOM   1705  HE2 LYS   109      66.560  54.965  40.335  1.00  5.72
ATOM   1706  NZ  LYS   109      64.868  54.734  41.586  1.00  5.72
ATOM   1707  HZ1 LYS   109      63.856  54.894  41.597  1.00  5.72
ATOM   1708  HZ2 LYS   109      65.032  53.767  41.846  1.00  5.72
ATOM   1709  HZ3 LYS   109      65.262  55.288  42.349  1.00  5.72
ATOM   1710  C   LYS   109      65.666  49.824  38.211  1.00  5.72
ATOM   1711  O   LYS   109      66.402  49.513  37.275  1.00  5.72
