# Supplementary material for: Selecting Near-Native Protein Structures from Predicted Decoy Sets Using Ordered Graphlet Degree Similarity
Source: Genes (Basel). 2019 Feb 11;10(2):132. doi: 10.3390/genes10020132 (PMC6410076; doi:10.3390/genes10020132)
Supplement: Supplementary file 1 [file genes-10-00132-s001.zip › CodeData/data/CASP11/T0759/model185.pdb]

ATOM      1  N   MET     1      40.625  49.471  67.128  1.00  9.83
ATOM      2  CA  MET     1      41.584  49.128  68.178  1.00  9.83
ATOM      3  HA  MET     1      41.062  48.519  68.915  1.00  9.83
ATOM      4  CB  MET     1      42.696  48.267  67.561  1.00  9.83
ATOM      5  HB1 MET     1      43.163  48.806  66.737  1.00  9.83
ATOM      6  HB2 MET     1      42.241  47.360  67.163  1.00  9.83
ATOM      7  CG  MET     1      43.785  47.866  68.568  1.00  9.83
ATOM      8  HG1 MET     1      43.310  47.637  69.522  1.00  9.83
ATOM      9  HG2 MET     1      44.430  48.731  68.722  1.00  9.83
ATOM     10  SD  MET     1      44.830  46.441  68.120  1.00  9.83
ATOM     11  CE  MET     1      45.032  46.666  66.330  1.00  9.83
ATOM     12  HE1 MET     1      44.102  46.405  65.828  1.00  9.83
ATOM     13  HE2 MET     1      45.280  47.704  66.107  1.00  9.83
ATOM     14  HE3 MET     1      45.824  46.014  65.966  1.00  9.83
ATOM     15  C   MET     1      42.131  50.357  68.940  1.00  9.83
ATOM     16  O   MET     1      42.208  50.346  70.166  1.00  9.83
ATOM     17  N   GLY     2      42.412  51.427  68.208  1.00  8.16
ATOM     18  H   GLY     2      42.399  51.275  67.208  1.00  8.16
ATOM     19  CA  GLY     2      42.185  52.820  68.620  1.00  8.16
ATOM     20  HA1 GLY     2      43.123  53.389  68.566  1.00  8.16
ATOM     21  HA2 GLY     2      41.766  52.870  69.638  1.00  8.16
ATOM     22  C   GLY     2      41.156  53.401  67.624  1.00  8.16
ATOM     23  O   GLY     2      40.044  53.719  67.989  1.00  8.16
ATOM     24  N   HIS     3      41.484  53.291  66.320  1.00  6.71
ATOM     25  H   HIS     3      42.461  53.204  66.157  1.00  6.71
ATOM     26  CA  HIS     3      40.649  52.625  65.289  1.00  6.71
ATOM     27  HA  HIS     3      39.749  52.247  65.785  1.00  6.71
ATOM     28  CB  HIS     3      40.153  53.614  64.188  1.00  6.71
ATOM     29  HB1 HIS     3      39.640  53.023  63.427  1.00  6.71
ATOM     30  HB2 HIS     3      41.005  54.099  63.721  1.00  6.71
ATOM     31  CG  HIS     3      39.219  54.645  64.733  1.00  6.71
ATOM     32  ND1 HIS     3      37.815  54.545  64.733  1.00  6.71
ATOM     33  CE1 HIS     3      37.383  55.627  65.393  1.00  6.71
ATOM     34  HE1 HIS     3      36.341  55.831  65.596  1.00  6.71
ATOM     35  NE2 HIS     3      38.413  56.396  65.785  1.00  6.71
ATOM     36  HE2 HIS     3      38.345  57.229  66.351  1.00  6.71
ATOM     37  CD2 HIS     3      39.579  55.791  65.368  1.00  6.71
ATOM     38  HD2 HIS     3      40.593  56.116  65.566  1.00  6.71
ATOM     39  C   HIS     3      41.409  51.399  64.776  1.00  6.71
ATOM     40  O   HIS     3      42.461  51.092  65.327  1.00  6.71
ATOM     41  N   HIS     4      40.922  50.666  63.776  1.00  6.52
ATOM     42  H   HIS     4      40.070  50.967  63.316  1.00  6.52
ATOM     43  CA  HIS     4      41.268  49.240  63.549  1.00  6.52
ATOM     44  HA  HIS     4      40.825  48.680  64.375  1.00  6.52
ATOM     45  CB  HIS     4      40.588  48.769  62.257  1.00  6.52
ATOM     46  HB1 HIS     4      40.725  47.691  62.160  1.00  6.52
ATOM     47  HB2 HIS     4      41.071  49.249  61.404  1.00  6.52
ATOM     48  CG  HIS     4      39.118  49.088  62.234  1.00  6.52
ATOM     49  ND1 HIS     4      38.566  50.283  61.764  1.00  6.52
ATOM     50  CE1 HIS     4      37.257  50.220  62.042  1.00  6.52
ATOM     51  HE1 HIS     4      36.546  51.004  61.814  1.00  6.52
ATOM     52  NE2 HIS     4      36.965  49.063  62.663  1.00  6.52
ATOM     53  HE2 HIS     4      36.051  48.797  63.001  1.00  6.52
ATOM     54  CD2 HIS     4      38.130  48.340  62.801  1.00  6.52
ATOM     55  HD2 HIS     4      38.258  47.393  63.306  1.00  6.52
ATOM     56  C   HIS     4      42.748  48.850  63.553  1.00  6.52
ATOM     57  O   HIS     4      43.094  47.767  64.016  1.00  6.52
ATOM     58  N   HIS     5      43.617  49.753  63.097  1.00  6.07
ATOM     59  H   HIS     5      43.235  50.574  62.659  1.00  6.07
ATOM     60  CA  HIS     5      45.069  49.704  63.320  1.00  6.07
ATOM     61  HA  HIS     5      45.285  49.041  64.160  1.00  6.07
ATOM     62  CB  HIS     5      45.751  49.137  62.064  1.00  6.07
ATOM     63  HB1 HIS     5      46.827  49.120  62.221  1.00  6.07
ATOM     64  HB2 HIS     5      45.546  49.793  61.218  1.00  6.07
ATOM     65  CG  HIS     5      45.310  47.738  61.715  1.00  6.07
ATOM     66  ND1 HIS     5      44.269  47.410  60.842  1.00  6.07
ATOM     67  CE1 HIS     5      44.168  46.074  60.877  1.00  6.07
ATOM     68  HE1 HIS     5      43.432  45.500  60.328  1.00  6.07
ATOM     69  NE2 HIS     5      45.086  45.554  61.710  1.00  6.07
ATOM     70  HE2 HIS     5      45.159  44.577  61.953  1.00  6.07
ATOM     71  CD2 HIS     5      45.818  46.590  62.247  1.00  6.07
ATOM     72  HD2 HIS     5      46.607  46.532  62.984  1.00  6.07
ATOM     73  C   HIS     5      45.656  51.076  63.698  1.00  6.07
ATOM     74  O   HIS     5      46.864  51.236  63.846  1.00  6.07
ATOM     75  N   HIS     6      44.784  52.072  63.865  1.00  5.45
ATOM     76  H   HIS     6      43.819  51.786  63.937  1.00  5.45
ATOM     77  CA  HIS     6      45.062  53.443  64.274  1.00  5.45
ATOM     78  HA  HIS     6      45.931  53.789  63.711  1.00  5.45
ATOM     79  CB  HIS     6      43.889  54.339  63.848  1.00  5.45
ATOM     80  HB1 HIS     6      43.018  54.019  64.396  1.00  5.45
ATOM     81  HB2 HIS     6      43.695  54.180  62.786  1.00  5.45
ATOM     82  CG  HIS     6      44.051  55.822  64.072  1.00  5.45
ATOM     83  ND1 HIS     6      43.276  56.579  64.952  1.00  5.45
ATOM     84  CE1 HIS     6      43.699  57.847  64.814  1.00  5.45
ATOM     85  HE1 HIS     6      43.314  58.692  65.368  1.00  5.45
ATOM     86  NE2 HIS     6      44.663  57.930  63.886  1.00  5.45
ATOM     87  HE2 HIS     6      45.120  58.808  63.609  1.00  5.45
ATOM     88  CD2 HIS     6      44.890  56.658  63.394  1.00  5.45
ATOM     89  HD2 HIS     6      45.573  56.372  62.606  1.00  5.45
ATOM     90  C   HIS     6      45.440  53.546  65.756  1.00  5.45
ATOM     91  O   HIS     6      44.700  54.059  66.592  1.00  5.45
ATOM     92  N   HIS     7      46.612  52.988  66.050  1.00  5.69
ATOM     93  H   HIS     7      47.058  52.444  65.318  1.00  5.69
ATOM     94  CA  HIS     7      47.389  53.241  67.257  1.00  5.69
ATOM     95  HA  HIS     7      47.343  54.311  67.466  1.00  5.69
ATOM     96  CB  HIS     7      46.782  52.496  68.468  1.00  5.69
ATOM     97  HB1 HIS     7      45.726  52.745  68.561  1.00  5.69
ATOM     98  HB2 HIS     7      47.277  52.870  69.365  1.00  5.69
ATOM     99  CG  HIS     7      46.910  50.989  68.463  1.00  5.69
ATOM    100  ND1 HIS     7      46.865  50.163  67.338  1.00  5.69
ATOM    101  CE1 HIS     7      47.163  48.933  67.775  1.00  5.69
ATOM    102  HE1 HIS     7      47.260  48.065  67.138  1.00  5.69
ATOM    103  NE2 HIS     7      47.332  48.931  69.106  1.00  5.69
ATOM    104  HE2 HIS     7      47.531  48.115  69.666  1.00  5.69
ATOM    105  CD2 HIS     7      47.183  50.222  69.559  1.00  5.69
ATOM    106  HD2 HIS     7      47.295  50.578  70.574  1.00  5.69
ATOM    107  C   HIS     7      48.867  52.906  67.069  1.00  5.69
ATOM    108  O   HIS     7      49.728  53.688  67.458  1.00  5.69
ATOM    109  N   HIS     8      49.131  51.771  66.431  1.00  5.50
ATOM    110  H   HIS     8      48.343  51.148  66.277  1.00  5.50
ATOM    111  CA  HIS     8      50.414  51.307  65.929  1.00  5.50
ATOM    112  HA  HIS     8      50.916  52.112  65.401  1.00  5.50
ATOM    113  CB  HIS     8      51.301  50.852  67.099  1.00  5.50
ATOM    114  HB1 HIS     8      50.821  50.024  67.623  1.00  5.50
ATOM    115  HB2 HIS     8      51.430  51.675  67.802  1.00  5.50
ATOM    116  CG  HIS     8      52.661  50.420  66.629  1.00  5.50
ATOM    117  ND1 HIS     8      53.181  49.127  66.713  1.00  5.50
ATOM    118  CE1 HIS     8      54.351  49.166  66.061  1.00  5.50
ATOM    119  HE1 HIS     8      54.996  48.312  65.912  1.00  5.50
ATOM    120  NE2 HIS     8      54.584  50.401  65.584  1.00  5.50
ATOM    121  HE2 HIS     8      55.363  50.669  64.997  1.00  5.50
ATOM    122  CD2 HIS     8      53.531  51.209  65.937  1.00  5.50
ATOM    123  HD2 HIS     8      53.380  52.248  65.675  1.00  5.50
ATOM    124  C   HIS     8      50.148  50.137  64.998  1.00  5.50
ATOM    125  O   HIS     8      49.365  49.240  65.343  1.00  5.50
ATOM    126  N   SER     9      50.830  50.078  63.858  1.00  4.70
ATOM    127  H   SER     9      51.429  50.850  63.602  1.00  4.70
ATOM    128  CA  SER     9      50.979  48.795  63.175  1.00  4.70
ATOM    129  HA  SER     9      51.100  48.095  64.003  1.00  4.70
ATOM    130  CB  SER     9      49.678  48.292  62.516  1.00  4.70
ATOM    131  HB1 SER     9      49.859  47.762  61.588  1.00  4.70
ATOM    132  HB2 SER     9      49.024  49.132  62.332  1.00  4.70
ATOM    133  OG  SER     9      48.984  47.445  63.413  1.00  4.70
ATOM    134  HG  SER     9      48.940  47.959  64.245  1.00  4.70
ATOM    135  C   SER     9      52.326  48.535  62.532  1.00  4.70
ATOM    136  O   SER     9      53.345  48.931  63.093  1.00  4.70
ATOM    137  N   HIS    10      52.330  47.677  61.522  1.00  4.06
ATOM    138  H   HIS    10      51.440  47.510  61.074  1.00  4.06
ATOM    139  CA  HIS    10      53.373  46.730  61.148  1.00  4.06
ATOM    140  HA  HIS    10      53.669  46.196  62.049  1.00  4.06
ATOM    141  CB  HIS    10      52.742  45.689  60.193  1.00  4.06
ATOM    142  HB1 HIS    10      53.330  44.771  60.215  1.00  4.06
ATOM    143  HB2 HIS    10      52.787  46.099  59.190  1.00  4.06
ATOM    144  CG  HIS    10      51.287  45.376  60.449  1.00  4.06
ATOM    145  ND1 HIS    10      50.246  45.856  59.657  1.00  4.06
ATOM    146  CE1 HIS    10      49.110  45.549  60.293  1.00  4.06
ATOM    147  HE1 HIS    10      48.123  45.837  59.951  1.00  4.06
ATOM    148  NE2 HIS    10      49.386  44.915  61.446  1.00  4.06
ATOM    149  HE2 HIS    10      48.706  44.700  62.158  1.00  4.06
ATOM    150  CD2 HIS    10      50.756  44.797  61.565  1.00  4.06
ATOM    151  HD2 HIS    10      51.307  44.408  62.408  1.00  4.06
ATOM    152  C   HIS    10      54.661  47.327  60.576  1.00  4.06
ATOM    153  O   HIS    10      55.091  47.022  59.465  1.00  4.06
ATOM    154  N   MET    11      55.279  48.189  61.382  1.00  3.29
ATOM    155  H   MET    11      54.787  48.420  62.234  1.00  3.29
ATOM    156  CA  MET    11      56.622  48.725  61.166  1.00  3.29
ATOM    157  HA  MET    11      56.555  49.402  60.301  1.00  3.29
ATOM    158  CB  MET    11      57.080  49.491  62.403  1.00  3.29
ATOM    159  HB1 MET    11      58.143  49.706  62.318  1.00  3.29
ATOM    160  HB2 MET    11      56.927  48.910  63.312  1.00  3.29
ATOM    161  CG  MET    11      56.383  50.850  62.589  1.00  3.29
ATOM    162  HG1 MET    11      55.328  50.652  62.786  1.00  3.29
ATOM    163  HG2 MET    11      56.466  51.399  61.648  1.00  3.29
ATOM    164  SD  MET    11      57.110  51.825  63.923  1.00  3.29
ATOM    165  CE  MET    11      56.043  53.286  63.795  1.00  3.29
ATOM    166  HE1 MET    11      56.312  54.004  64.569  1.00  3.29
ATOM    167  HE2 MET    11      56.163  53.754  62.817  1.00  3.29
ATOM    168  HE3 MET    11      54.998  53.000  63.922  1.00  3.29
ATOM    169  C   MET    11      57.605  47.579  60.877  1.00  3.29
ATOM    170  O   MET    11      57.400  46.413  61.185  1.00  3.29
ATOM    171  N   VAL    12      58.705  47.998  60.271  1.00  2.36
ATOM    172  H   VAL    12      58.852  48.982  60.215  1.00  2.36
ATOM    173  CA  VAL    12      59.278  47.337  59.093  1.00  2.36
ATOM    174  HA  VAL    12      58.462  47.259  58.364  1.00  2.36
ATOM    175  CB  VAL    12      60.267  48.310  58.457  1.00  2.36
ATOM    176  HB  VAL    12      60.412  47.883  57.465  1.00  2.36
ATOM    177  CG1 VAL    12      59.606  49.695  58.329  1.00  2.36
ATOM    178 1HG1 VAL    12      60.229  50.393  57.780  1.00  2.36
ATOM    179 2HG1 VAL    12      58.643  49.622  57.824  1.00  2.36
ATOM    180 3HG1 VAL    12      59.361  50.165  59.270  1.00  2.36
ATOM    181  CG2 VAL    12      61.576  48.344  59.248  1.00  2.36
ATOM    182 1HG2 VAL    12      62.238  49.104  58.840  1.00  2.36
ATOM    183 2HG2 VAL    12      61.376  48.510  60.300  1.00  2.36
ATOM    184 3HG2 VAL    12      62.077  47.381  59.200  1.00  2.36
ATOM    185  C   VAL    12      59.769  45.931  59.296  1.00  2.36
ATOM    186  O   VAL    12      60.193  45.552  60.399  1.00  2.36
ATOM    187  N   VAL    13      59.611  45.161  58.230  1.00  2.30
ATOM    188  H   VAL    13      59.390  45.611  57.361  1.00  2.30
ATOM    189  CA  VAL    13      59.694  43.707  58.235  1.00  2.30
ATOM    190  HA  VAL    13      58.888  43.323  58.860  1.00  2.30
ATOM    191  CB  VAL    13      59.566  43.135  56.809  1.00  2.30
ATOM    192  HB  VAL    13      60.500  43.293  56.273  1.00  2.30
ATOM    193  CG1 VAL    13      59.265  41.627  56.812  1.00  2.30
ATOM    194 1HG1 VAL    13      59.144  41.272  55.789  1.00  2.30
ATOM    195 2HG1 VAL    13      60.091  41.065  57.242  1.00  2.30
ATOM    196 3HG1 VAL    13      58.350  41.427  57.369  1.00  2.30
ATOM    197  CG2 VAL    13      58.440  43.808  56.013  1.00  2.30
ATOM    198 1HG2 VAL    13      58.288  43.276  55.078  1.00  2.30
ATOM    199 2HG2 VAL    13      57.510  43.796  56.583  1.00  2.30
ATOM    200 3HG2 VAL    13      58.707  44.835  55.766  1.00  2.30
ATOM    201  C   VAL    13      61.026  43.308  58.862  1.00  2.30
ATOM    202  O   VAL    13      61.989  44.058  58.858  1.00  2.30
ATOM    203  N   ILE    14      61.112  42.094  59.381  1.00  2.59
ATOM    204  H   ILE    14      60.322  41.471  59.348  1.00  2.59
ATOM    205  CA  ILE    14      62.386  41.559  59.828  1.00  2.59
ATOM    206  HA  ILE    14      63.182  42.292  59.733  1.00  2.59
ATOM    207  CB  ILE    14      62.300  41.154  61.322  1.00  2.59
ATOM    208  HB  ILE    14      61.451  40.480  61.443  1.00  2.59
ATOM    209  CG2 ILE    14      63.569  40.415  61.785  1.00  2.59
ATOM    210 1HG2 ILE    14      63.445  40.044  62.801  1.00  2.59
ATOM    211 2HG2 ILE    14      63.781  39.552  61.156  1.00  2.59
ATOM    212 3HG2 ILE    14      64.423  41.090  61.767  1.00  2.59
ATOM    213  CG1 ILE    14      62.060  42.411  62.196  1.00  2.59
ATOM    214 1HG1 ILE    14      61.172  42.936  61.843  1.00  2.59
ATOM    215 2HG1 ILE    14      62.909  43.088  62.094  1.00  2.59
ATOM    216  CD1 ILE    14      61.844  42.119  63.686  1.00  2.59
ATOM    217  HD1 ILE    14      61.552  43.040  64.192  1.00  2.59
ATOM    218  HD2 ILE    14      61.051  41.381  63.809  1.00  2.59
ATOM    219  HD3 ILE    14      62.763  41.753  64.144  1.00  2.59
ATOM    220  C   ILE    14      62.712  40.378  58.924  1.00  2.59
ATOM    221  O   ILE    14      61.879  39.497  58.724  1.00  2.59
ATOM    222  N   HIS    15      63.917  40.356  58.357  1.00  2.77
ATOM    223  H   HIS    15      64.565  41.098  58.603  1.00  2.77
ATOM    224  CA  HIS    15      64.403  39.228  57.563  1.00  2.77
ATOM    225  HA  HIS    15      63.633  38.955  56.843  1.00  2.77
ATOM    226  CB  HIS    15      65.647  39.681  56.778  1.00  2.77
ATOM    227  HB1 HIS    15      66.470  39.845  57.473  1.00  2.77
ATOM    228  HB2 HIS    15      65.430  40.643  56.319  1.00  2.77
ATOM    229  CG  HIS    15      66.132  38.778  55.666  1.00  2.77
ATOM    230  ND1 HIS    15      66.942  39.217  54.616  1.00  2.77
ATOM    231  CE1 HIS    15      67.254  38.121  53.903  1.00  2.77
ATOM    232  HE1 HIS    15      67.890  38.114  53.027  1.00  2.77
ATOM    233  NE2 HIS    15      66.700  37.029  54.454  1.00  2.77
ATOM    234  HE2 HIS    15      66.867  36.075  54.154  1.00  2.77
ATOM    235  CD2 HIS    15      65.986  37.420  55.563  1.00  2.77
ATOM    236  HD2 HIS    15      65.489  36.760  56.254  1.00  2.77
ATOM    237  C   HIS    15      64.695  38.049  58.515  1.00  2.77
ATOM    238  O   HIS    15      65.633  38.155  59.315  1.00  2.77
ATOM    239  N   PRO    16      63.928  36.938  58.458  1.00  3.54
ATOM    240  CD  PRO    16      62.878  36.659  57.478  1.00  3.54
ATOM    241  HD1 PRO    16      63.256  36.707  56.457  1.00  3.54
ATOM    242  HD2 PRO    16      62.056  37.362  57.600  1.00  3.54
ATOM    243  CG  PRO    16      62.368  35.252  57.782  1.00  3.54
ATOM    244  HG1 PRO    16      62.972  34.513  57.253  1.00  3.54
ATOM    245  HG2 PRO    16      61.312  35.141  57.531  1.00  3.54
ATOM    246  CB  PRO    16      62.611  35.147  59.283  1.00  3.54
ATOM    247  HB1 PRO    16      62.612  34.112  59.627  1.00  3.54
ATOM    248  HB2 PRO    16      61.843  35.711  59.815  1.00  3.54
ATOM    249  CA  PRO    16      63.965  35.853  59.448  1.00  3.54
ATOM    250  HA  PRO    16      64.025  36.277  60.451  1.00  3.54
ATOM    251  C   PRO    16      65.167  34.905  59.276  1.00  3.54
ATOM    252  O   PRO    16      65.052  33.704  59.499  1.00  3.54
ATOM    253  N   ASP    17      66.311  35.447  58.867  1.00  3.75
ATOM    254  H   ASP    17      66.332  36.451  58.778  1.00  3.75
ATOM    255  CA  ASP    17      67.603  34.758  58.848  1.00  3.75
ATOM    256  HA  ASP    17      67.577  33.916  59.544  1.00  3.75
ATOM    257  CB  ASP    17      67.853  34.157  57.452  1.00  3.75
ATOM    258  HB1 ASP    17      67.397  34.787  56.686  1.00  3.75
ATOM    259  HB2 ASP    17      67.348  33.191  57.398  1.00  3.75
ATOM    260  CG  ASP    17      69.335  33.959  57.141  1.00  3.75
ATOM    261  OD1 ASP    17      69.985  33.189  57.875  1.00  3.75
ATOM    262  OD2 ASP    17      69.793  34.596  56.164  1.00  3.75
ATOM    263  C   ASP    17      68.682  35.715  59.406  1.00  3.75
ATOM    264  O   ASP    17      69.144  35.477  60.521  1.00  3.75
ATOM    265  N   PRO    18      68.970  36.894  58.813  1.00  3.57
ATOM    266  CD  PRO    18      68.579  37.368  57.501  1.00  3.57
ATOM    267  HD1 PRO    18      67.643  37.906  57.602  1.00  3.57
ATOM    268  HD2 PRO    18      68.489  36.579  56.764  1.00  3.57
ATOM    269  CG  PRO    18      69.682  38.324  57.069  1.00  3.57
ATOM    270  HG1 PRO    18      69.326  39.055  56.343  1.00  3.57
ATOM    271  HG2 PRO    18      70.522  37.754  56.668  1.00  3.57
ATOM    272  CB  PRO    18      70.077  38.974  58.389  1.00  3.57
ATOM    273  HB1 PRO    18      69.410  39.807  58.586  1.00  3.57
ATOM    274  HB2 PRO    18      71.115  39.309  58.379  1.00  3.57
ATOM    275  CA  PRO    18      69.846  37.885  59.439  1.00  3.57
ATOM    276  HA  PRO    18      70.798  37.396  59.652  1.00  3.57
ATOM    277  C   PRO    18      69.335  38.507  60.749  1.00  3.57
ATOM    278  O   PRO    18      70.067  39.282  61.362  1.00  3.57
ATOM    279  N   GLY    19      68.065  38.298  61.126  1.00  3.30
ATOM    280  H   GLY    19      67.498  37.679  60.564  1.00  3.30
ATOM    281  CA  GLY    19      67.447  38.894  62.324  1.00  3.30
ATOM    282  HA1 GLY    19      68.068  38.664  63.191  1.00  3.30
ATOM    283  HA2 GLY    19      66.466  38.442  62.472  1.00  3.30
ATOM    284  C   GLY    19      67.259  40.409  62.269  1.00  3.30
ATOM    285  O   GLY    19      66.764  41.001  63.223  1.00  3.30
ATOM    286  N   ARG    20      67.659  41.039  61.159  1.00  2.97
ATOM    287  H   ARG    20      68.067  40.452  60.451  1.00  2.97
ATOM    288  CA  ARG    20      67.640  42.486  60.939  1.00  2.97
ATOM    289  HA  ARG    20      67.948  42.960  61.873  1.00  2.97
ATOM    290  CB  ARG    20      68.678  42.843  59.858  1.00  2.97
ATOM    291  HB1 ARG    20      69.625  42.365  60.119  1.00  2.97
ATOM    292  HB2 ARG    20      68.837  43.923  59.874  1.00  2.97
ATOM    293  CG  ARG    20      68.286  42.437  58.425  1.00  2.97
ATOM    294  HG1 ARG    20      67.488  43.093  58.087  1.00  2.97
ATOM    295  HG2 ARG    20      67.914  41.415  58.403  1.00  2.97
ATOM    296  CD  ARG    20      69.489  42.566  57.480  1.00  2.97
ATOM    297  HD1 ARG    20      70.153  41.714  57.623  1.00  2.97
ATOM    298  HD2 ARG    20      70.051  43.463  57.753  1.00  2.97
ATOM    299  NE  ARG    20      69.106  42.667  56.057  1.00  2.97
ATOM    300  HE  ARG    20      69.278  41.877  55.457  1.00  2.97
ATOM    301  CZ  ARG    20      68.778  43.806  55.477  1.00  2.97
ATOM    302  NH1 ARG    20      68.384  44.845  56.152  1.00  2.97
ATOM    303 1HH1 ARG    20      68.091  44.776  57.114  1.00  2.97
ATOM    304 2HH1 ARG    20      68.190  45.690  55.611  1.00  2.97
ATOM    305  NH2 ARG    20      68.847  43.994  54.193  1.00  2.97
ATOM    306 1HH2 ARG    20      69.108  43.275  53.549  1.00  2.97
ATOM    307 2HH2 ARG    20      68.578  44.930  53.865  1.00  2.97
ATOM    308  C   ARG    20      66.252  42.990  60.603  1.00  2.97
ATOM    309  O   ARG    20      65.568  42.419  59.754  1.00  2.97
ATOM    310  N   GLU    21      65.899  44.120  61.198  1.00  2.71
ATOM    311  H   GLU    21      66.514  44.507  61.892  1.00  2.71
ATOM    312  CA  GLU    21      64.914  45.002  60.590  1.00  2.71
ATOM    313  HA  GLU    21      63.974  44.454  60.508  1.00  2.71
ATOM    314  CB  GLU    21      64.656  46.203  61.503  1.00  2.71
ATOM    315  HB1 GLU    21      64.532  45.842  62.526  1.00  2.71
ATOM    316  HB2 GLU    21      63.714  46.671  61.211  1.00  2.71
ATOM    317  CG  GLU    21      65.783  47.239  61.473  1.00  2.71
ATOM    318  HG1 GLU    21      66.716  46.812  61.101  1.00  2.71
ATOM    319  HG2 GLU    21      65.971  47.571  62.497  1.00  2.71
ATOM    320  CD  GLU    21      65.359  48.443  60.638  1.00  2.71
ATOM    321  OE1 GLU    21      64.852  49.381  61.291  1.00  2.71
ATOM    322  OE2 GLU    21      65.547  48.456  59.398  1.00  2.71
ATOM    323  C   GLU    21      65.360  45.380  59.161  1.00  2.71
ATOM    324  O   GLU    21      66.548  45.443  58.809  1.00  2.71
ATOM    325  N   LEU    22      64.372  45.634  58.324  1.00  2.31
ATOM    326  H   LEU    22      63.426  45.364  58.597  1.00  2.31
ATOM    327  CA  LEU    22      64.477  46.369  57.089  1.00  2.31
ATOM    328  HA  LEU    22      65.193  47.162  57.230  1.00  2.31
ATOM    329  CB  LEU    22      64.919  45.502  55.878  1.00  2.31
ATOM    330  HB1 LEU    22      65.874  45.902  55.549  1.00  2.31
ATOM    331  HB2 LEU    22      64.215  45.684  55.067  1.00  2.31
ATOM    332  CG  LEU    22      65.074  43.971  55.967  1.00  2.31
ATOM    333  HG  LEU    22      65.903  43.727  56.625  1.00  2.31
ATOM    334  CD1 LEU    22      63.836  43.220  56.448  1.00  2.31
ATOM    335 1HD1 LEU    22      63.824  42.200  56.076  1.00  2.31
ATOM    336 2HD1 LEU    22      63.855  43.184  57.533  1.00  2.31
ATOM    337 3HD1 LEU    22      62.935  43.736  56.120  1.00  2.31
ATOM    338  CD2 LEU    22      65.404  43.436  54.571  1.00  2.31
ATOM    339 1HD2 LEU    22      65.726  42.397  54.631  1.00  2.31
ATOM    340 2HD2 LEU    22      64.526  43.500  53.934  1.00  2.31
ATOM    341 3HD2 LEU    22      66.193  44.027  54.113  1.00  2.31
ATOM    342  C   LEU    22      63.122  46.993  56.762  1.00  2.31
ATOM    343  O   LEU    22      62.081  46.345  56.890  1.00  2.31
ATOM    344  N   SER    23      63.171  48.235  56.296  1.00  2.04
ATOM    345  H   SER    23      64.080  48.621  56.097  1.00  2.04
ATOM    346  CA  SER    23      62.061  49.005  55.731  1.00  2.04
ATOM    347  HA  SER    23      61.443  49.402  56.513  1.00  2.04
ATOM    348  CB  SER    23      62.644  50.261  55.062  1.00  2.04
ATOM    349  HB1 SER    23      62.808  51.027  55.823  1.00  2.04
ATOM    350  HB2 SER    23      61.966  50.647  54.302  1.00  2.04
ATOM    351  OG  SER    23      63.890  49.951  54.471  1.00  2.04
ATOM    352  HG  SER    23      63.929  50.312  53.549  1.00  2.04
ATOM    353  C   SER    23      61.227  48.216  54.725  1.00  2.04
ATOM    354  O   SER    23      61.743  47.264  54.129  1.00  2.04
ATOM    355  N   PRO    24      59.962  48.589  54.450  1.00  1.75
ATOM    356  CD  PRO    24      59.273  49.831  54.790  1.00  1.75
ATOM    357  HD1 PRO    24      59.851  50.713  54.518  1.00  1.75
ATOM    358  HD2 PRO    24      59.051  49.855  55.847  1.00  1.75
ATOM    359  CG  PRO    24      57.950  49.816  54.020  1.00  1.75
ATOM    360  HG1 PRO    24      58.075  50.312  53.056  1.00  1.75
ATOM    361  HG2 PRO    24      57.147  50.285  54.589  1.00  1.75
ATOM    362  CB  PRO    24      57.698  48.323  53.805  1.00  1.75
ATOM    363  HB1 PRO    24      57.052  48.130  52.953  1.00  1.75
ATOM    364  HB2 PRO    24      57.247  47.907  54.708  1.00  1.75
ATOM    365  CA  PRO    24      59.106  47.742  53.634  1.00  1.75
ATOM    366  HA  PRO    24      59.114  46.721  54.019  1.00  1.75
ATOM    367  C   PRO    24      59.605  47.707  52.178  1.00  1.75
ATOM    368  O   PRO    24      59.583  46.655  51.534  1.00  1.75
ATOM    369  N   GLU    25      60.171  48.820  51.687  1.00  1.86
ATOM    370  H   GLU    25      60.163  49.663  52.237  1.00  1.86
ATOM    371  CA  GLU    25      60.894  48.792  50.413  1.00  1.86
ATOM    372  HA  GLU    25      60.233  48.333  49.679  1.00  1.86
ATOM    373  CB  GLU    25      61.247  50.179  49.856  1.00  1.86
ATOM    374  HB1 GLU    25      60.317  50.710  49.660  1.00  1.86
ATOM    375  HB2 GLU    25      61.740  50.050  48.891  1.00  1.86
ATOM    376  CG  GLU    25      62.100  51.108  50.718  1.00  1.86
ATOM    377  HG1 GLU    25      61.554  51.336  51.636  1.00  1.86
ATOM    378  HG2 GLU    25      62.210  52.009  50.126  1.00  1.86
ATOM    379  CD  GLU    25      63.518  50.655  51.061  1.00  1.86
ATOM    380  OE1 GLU    25      64.160  49.969  50.241  1.00  1.86
ATOM    381  OE2 GLU    25      63.978  51.002  52.172  1.00  1.86
ATOM    382  C   GLU    25      62.116  47.881  50.402  1.00  1.86
ATOM    383  O   GLU    25      62.415  47.292  49.368  1.00  1.86
ATOM    384  N   GLU    26      62.824  47.721  51.516  1.00  2.04
ATOM    385  H   GLU    26      62.504  48.120  52.385  1.00  2.04
ATOM    386  CA  GLU    26      64.091  46.999  51.518  1.00  2.04
ATOM    387  HA  GLU    26      64.597  47.169  50.568  1.00  2.04
ATOM    388  CB  GLU    26      64.996  47.553  52.620  1.00  2.04
ATOM    389  HB1 GLU    26      64.617  47.245  53.591  1.00  2.04
ATOM    390  HB2 GLU    26      64.978  48.638  52.571  1.00  2.04
ATOM    391  CG  GLU    26      66.456  47.129  52.455  1.00  2.04
ATOM    392  HG1 GLU    26      66.882  47.627  51.582  1.00  2.04
ATOM    393  HG2 GLU    26      66.502  46.051  52.289  1.00  2.04
ATOM    394  CD  GLU    26      67.276  47.472  53.700  1.00  2.04
ATOM    395  OE1 GLU    26      68.051  46.591  54.131  1.00  2.04
ATOM    396  OE2 GLU    26      67.084  48.544  54.322  1.00  2.04
ATOM    397  C   GLU    26      63.828  45.483  51.648  1.00  2.04
ATOM    398  O   GLU    26      64.531  44.655  51.071  1.00  2.04
ATOM    399  N   ALA    27      62.730  45.127  52.317  1.00  1.95
ATOM    400  H   ALA    27      62.226  45.867  52.799  1.00  1.95
ATOM    401  CA  ALA    27      62.120  43.806  52.320  1.00  1.95
ATOM    402  HA  ALA    27      62.858  43.064  52.623  1.00  1.95
ATOM    403  CB  ALA    27      61.011  43.864  53.379  1.00  1.95
ATOM    404  HB1 ALA    27      60.525  42.897  53.479  1.00  1.95
ATOM    405  HB2 ALA    27      61.439  44.151  54.339  1.00  1.95
ATOM    406  HB3 ALA    27      60.261  44.604  53.097  1.00  1.95
ATOM    407  C   ALA    27      61.572  43.370  50.947  1.00  1.95
ATOM    408  O   ALA    27      61.702  42.195  50.571  1.00  1.95
ATOM    409  N   HIS    28      60.993  44.306  50.179  1.00  2.12
ATOM    410  H   HIS    28      60.842  45.237  50.551  1.00  2.12
ATOM    411  CA  HIS    28      60.635  44.026  48.784  1.00  2.12
ATOM    412  HA  HIS    28      60.077  43.092  48.749  1.00  2.12
ATOM    413  CB  HIS    28      59.754  45.137  48.199  1.00  2.12
ATOM    414  HB1 HIS    28      60.279  46.091  48.247  1.00  2.12
ATOM    415  HB2 HIS    28      58.855  45.216  48.801  1.00  2.12
ATOM    416  CG  HIS    28      59.359  44.869  46.763  1.00  2.12
ATOM    417  ND1 HIS    28      59.588  45.716  45.673  1.00  2.12
ATOM    418  CE1 HIS    28      59.216  45.025  44.585  1.00  2.12
ATOM    419  HE1 HIS    28      59.303  45.388  43.570  1.00  2.12
ATOM    420  NE2 HIS    28      58.758  43.811  44.930  1.00  2.12
ATOM    421  HE2 HIS    28      58.476  43.082  44.291  1.00  2.12
ATOM    422  CD2 HIS    28      58.836  43.698  46.297  1.00  2.12
ATOM    423  HD2 HIS    28      58.602  42.829  46.891  1.00  2.12
ATOM    424  C   HIS    28      61.867  43.830  47.901  1.00  2.12
ATOM    425  O   HIS    28      61.928  42.849  47.166  1.00  2.12
ATOM    426  N   ARG    29      62.883  44.697  47.989  1.00  2.53
ATOM    427  H   ARG    29      62.784  45.492  48.615  1.00  2.53
ATOM    428  CA  ARG    29      64.109  44.551  47.184  1.00  2.53
ATOM    429  HA  ARG    29      63.819  44.396  46.145  1.00  2.53
ATOM    430  CB  ARG    29      65.000  45.807  47.280  1.00  2.53
ATOM    431  HB1 ARG    29      66.038  45.498  47.148  1.00  2.53
ATOM    432  HB2 ARG    29      64.928  46.256  48.272  1.00  2.53
ATOM    433  CG  ARG    29      64.712  46.843  46.180  1.00  2.53
ATOM    434  HG1 ARG    29      64.322  46.338  45.295  1.00  2.53
ATOM    435  HG2 ARG    29      65.656  47.305  45.891  1.00  2.53
ATOM    436  CD  ARG    29      63.733  47.951  46.590  1.00  2.53
ATOM    437  HD1 ARG    29      62.845  47.498  47.029  1.00  2.53
ATOM    438  HD2 ARG    29      63.407  48.481  45.694  1.00  2.53
ATOM    439  NE  ARG    29      64.347  48.915  47.529  1.00  2.53
ATOM    440  HE  ARG    29      64.079  48.852  48.512  1.00  2.53
ATOM    441  CZ  ARG    29      65.182  49.893  47.234  1.00  2.53
ATOM    442  NH1 ARG    29      65.596  50.116  46.019  1.00  2.53
ATOM    443 1HH1 ARG    29      65.293  49.487  45.304  1.00  2.53
ATOM    444 2HH1 ARG    29      66.321  50.791  45.880  1.00  2.53
ATOM    445  NH2 ARG    29      65.627  50.687  48.150  1.00  2.53
ATOM    446 1HH2 ARG    29      65.221  50.555  49.083  1.00  2.53
ATOM    447 2HH2 ARG    29      65.972  51.603  47.952  1.00  2.53
ATOM    448  C   ARG    29      64.939  43.310  47.517  1.00  2.53
ATOM    449  O   ARG    29      65.620  42.806  46.629  1.00  2.53
ATOM    450  N   ALA    30      64.880  42.805  48.745  1.00  2.62
ATOM    451  H   ALA    30      64.425  43.350  49.467  1.00  2.62
ATOM    452  CA  ALA    30      65.470  41.517  49.111  1.00  2.62
ATOM    453  HA  ALA    30      66.328  41.322  48.466  1.00  2.62
ATOM    454  CB  ALA    30      65.988  41.638  50.550  1.00  2.62
ATOM    455  HB1 ALA    30      66.419  40.690  50.872  1.00  2.62
ATOM    456  HB2 ALA    30      66.753  42.414  50.600  1.00  2.62
ATOM    457  HB3 ALA    30      65.171  41.910  51.217  1.00  2.62
ATOM    458  C   ALA    30      64.510  40.320  48.935  1.00  2.62
ATOM    459  O   ALA    30      64.909  39.185  49.188  1.00  2.62
ATOM    460  N   GLY    31      63.267  40.539  48.491  1.00  2.73
ATOM    461  H   GLY    31      62.959  41.487  48.316  1.00  2.73
ATOM    462  CA  GLY    31      62.403  39.456  48.015  1.00  2.73
ATOM    463  HA1 GLY    31      62.993  38.750  47.430  1.00  2.73
ATOM    464  HA2 GLY    31      61.640  39.887  47.366  1.00  2.73
ATOM    465  C   GLY    31      61.685  38.679  49.117  1.00  2.73
ATOM    466  O   GLY    31      61.148  37.606  48.848  1.00  2.73
ATOM    467  N   LEU    32      61.660  39.220  50.342  1.00  2.40
ATOM    468  H   LEU    32      62.092  40.128  50.458  1.00  2.40
ATOM    469  CA  LEU    32      60.960  38.633  51.485  1.00  2.40
ATOM    470  HA  LEU    32      60.546  37.688  51.131  1.00  2.40
ATOM    471  CB  LEU    32      61.931  38.202  52.612  1.00  2.40
ATOM    472  HB1 LEU    32      62.675  37.541  52.166  1.00  2.40
ATOM    473  HB2 LEU    32      61.355  37.583  53.302  1.00  2.40
ATOM    474  CG  LEU    32      62.685  39.233  53.474  1.00  2.40
ATOM    475  HG  LEU    32      63.206  38.673  54.252  1.00  2.40
ATOM    476  CD1 LEU    32      63.747  40.011  52.703  1.00  2.40
ATOM    477 1HD1 LEU    32      63.281  40.663  51.970  1.00  2.40
ATOM    478 2HD1 LEU    32      64.337  40.614  53.393  1.00  2.40
ATOM    479 3HD1 LEU    32      64.411  39.314  52.190  1.00  2.40
ATOM    480  CD2 LEU    32      61.769  40.228  54.178  1.00  2.40
ATOM    481 1HD2 LEU    32      62.345  40.854  54.858  1.00  2.40
ATOM    482 2HD2 LEU    32      61.283  40.857  53.438  1.00  2.40
ATOM    483 3HD2 LEU    32      61.010  39.691  54.748  1.00  2.40
ATOM    484  C   LEU    32      59.691  39.384  51.921  1.00  2.40
ATOM    485  O   LEU    32      59.054  38.971  52.890  1.00  2.40
ATOM    486  N   ILE    33      59.273  40.400  51.152  1.00  2.37
ATOM    487  H   ILE    33      59.924  40.747  50.456  1.00  2.37
ATOM    488  CA  ILE    33      57.838  40.611  50.843  1.00  2.37
ATOM    489  HA  ILE    33      57.308  39.695  51.102  1.00  2.37
ATOM    490  CB  ILE    33      57.188  41.745  51.665  1.00  2.37
ATOM    491  HB  ILE    33      56.158  41.843  51.318  1.00  2.37
ATOM    492  CG2 ILE    33      57.119  41.373  53.156  1.00  2.37
ATOM    493 1HG2 ILE    33      56.492  42.079  53.700  1.00  2.37
ATOM    494 2HG2 ILE    33      56.688  40.378  53.269  1.00  2.37
ATOM    495 3HG2 ILE    33      58.121  41.370  53.584  1.00  2.37
ATOM    496  CG1 ILE    33      57.881  43.100  51.439  1.00  2.37
ATOM    497 1HG1 ILE    33      57.838  43.341  50.378  1.00  2.37
ATOM    498 2HG1 ILE    33      58.926  43.030  51.727  1.00  2.37
ATOM    499  CD1 ILE    33      57.227  44.238  52.229  1.00  2.37
ATOM    500  HD1 ILE    33      57.545  45.195  51.826  1.00  2.37
ATOM    501  HD2 ILE    33      56.144  44.152  52.162  1.00  2.37
ATOM    502  HD3 ILE    33      57.521  44.196  53.272  1.00  2.37
ATOM    503  C   ILE    33      57.633  40.793  49.337  1.00  2.37
ATOM    504  O   ILE    33      58.545  41.239  48.645  1.00  2.37
ATOM    505  N   ASP    34      56.458  40.429  48.811  1.00  2.61
ATOM    506  H   ASP    34      55.727  40.093  49.417  1.00  2.61
ATOM    507  CA  ASP    34      56.110  40.728  47.416  1.00  2.61
ATOM    508  HA  ASP    34      56.994  40.528  46.809  1.00  2.61
ATOM    509  CB  ASP    34      55.002  39.789  46.897  1.00  2.61
ATOM    510  HB1 ASP    34      54.913  38.913  47.543  1.00  2.61
ATOM    511  HB2 ASP    34      55.294  39.437  45.906  1.00  2.61
ATOM    512  CG  ASP    34      53.650  40.485  46.782  1.00  2.61
ATOM    513  OD1 ASP    34      53.239  40.835  45.650  1.00  2.61
ATOM    514  OD2 ASP    34      53.046  40.775  47.831  1.00  2.61
ATOM    515  C   ASP    34      55.773  42.218  47.232  1.00  2.61
ATOM    516  O   ASP    34      55.599  42.960  48.201  1.00  2.61
ATOM    517  N   TRP    35      55.642  42.658  45.978  1.00  2.55
ATOM    518  H   TRP    35      55.641  41.989  45.224  1.00  2.55
ATOM    519  CA  TRP    35      55.346  44.059  45.675  1.00  2.55
ATOM    520  HA  TRP    35      56.115  44.667  46.146  1.00  2.55
ATOM    521  CB  TRP    35      55.416  44.299  44.158  1.00  2.55
ATOM    522  HB1 TRP    35      56.230  43.717  43.727  1.00  2.55
ATOM    523  HB2 TRP    35      55.658  45.351  44.003  1.00  2.55
ATOM    524  CG  TRP    35      54.155  44.012  43.397  1.00  2.55
ATOM    525  CD1 TRP    35      53.743  42.798  42.967  1.00  2.55
ATOM    526  HD1 TRP    35      54.279  41.867  43.115  1.00  2.55
ATOM    527  NE1 TRP    35      52.515  42.920  42.346  1.00  2.55
ATOM    528  HE1 TRP    35      52.018  42.135  41.948  1.00  2.55
ATOM    529  CE2 TRP    35      52.049  44.216  42.383  1.00  2.55
ATOM    530  CZ2 TRP    35      50.868  44.823  41.929  1.00  2.55
ATOM    531  HZ2 TRP    35      50.118  44.239  41.415  1.00  2.55
ATOM    532  CH2 TRP    35      50.678  46.197  42.152  1.00  2.55
ATOM    533  HH2 TRP    35      49.774  46.682  41.809  1.00  2.55
ATOM    534  CZ3 TRP    35      51.662  46.938  42.832  1.00  2.55
ATOM    535  HZ3 TRP    35      51.507  47.991  43.019  1.00  2.55
ATOM    536  CE3 TRP    35      52.843  46.315  43.285  1.00  2.55
ATOM    537  HE3 TRP    35      53.582  46.888  43.829  1.00  2.55
ATOM    538  CD2 TRP    35      53.075  44.941  43.058  1.00  2.55
ATOM    539  C   TRP    35      53.989  44.539  46.216  1.00  2.55
ATOM    540  O   TRP    35      53.865  45.694  46.629  1.00  2.55
ATOM    541  N   ASN    36      52.966  43.675  46.229  1.00  2.80
ATOM    542  H   ASN    36      53.122  42.718  45.918  1.00  2.80
ATOM    543  CA  ASN    36      51.624  44.091  46.624  1.00  2.80
ATOM    544  HA  ASN    36      51.496  45.117  46.273  1.00  2.80
ATOM    545  CB  ASN    36      50.547  43.261  45.893  1.00  2.80
ATOM    546  HB1 ASN    36      50.917  42.966  44.911  1.00  2.80
ATOM    547  HB2 ASN    36      49.684  43.905  45.728  1.00  2.80
ATOM    548  CG  ASN    36      50.043  42.036  46.632  1.00  2.80
ATOM    549  OD1 ASN    36      49.141  42.109  47.456  1.00  2.80
ATOM    550  ND2 ASN    36      50.554  40.873  46.336  1.00  2.80
ATOM    551 1HD2 ASN    36      51.460  40.866  45.858  1.00  2.80
ATOM    552 2HD2 ASN    36      50.358  40.110  46.950  1.00  2.80
ATOM    553  C   ASN    36      51.484  44.164  48.155  1.00  2.80
ATOM    554  O   ASN    36      50.902  45.122  48.674  1.00  2.80
ATOM    555  N   MET    37      52.089  43.219  48.886  1.00  2.46
ATOM    556  H   MET    37      52.534  42.433  48.408  1.00  2.46
ATOM    557  CA  MET    37      52.193  43.289  50.344  1.00  2.46
ATOM    558  HA  MET    37      51.202  43.499  50.739  1.00  2.46
ATOM    559  CB  MET    37      52.641  41.945  50.934  1.00  2.46
ATOM    560  HB1 MET    37      52.787  42.067  52.009  1.00  2.46
ATOM    561  HB2 MET    37      53.593  41.652  50.490  1.00  2.46
ATOM    562  CG  MET    37      51.613  40.821  50.717  1.00  2.46
ATOM    563  HG1 MET    37      51.995  39.925  51.209  1.00  2.46
ATOM    564  HG2 MET    37      51.545  40.601  49.654  1.00  2.46
ATOM    565  SD  MET    37      49.918  41.117  51.311  1.00  2.46
ATOM    566  CE  MET    37      49.241  39.459  51.032  1.00  2.46
ATOM    567  HE1 MET    37      48.199  39.427  51.350  1.00  2.46
ATOM    568  HE2 MET    37      49.309  39.206  49.973  1.00  2.46
ATOM    569  HE3 MET    37      49.812  38.730  51.610  1.00  2.46
ATOM    570  C   MET    37      53.081  44.447  50.828  1.00  2.46
ATOM    571  O   MET    37      52.733  45.115  51.797  1.00  2.46
ATOM    572  N   PHE    38      54.164  44.760  50.117  1.00  1.99
ATOM    573  H   PHE    38      54.436  44.136  49.361  1.00  1.99
ATOM    574  CA  PHE    38      54.969  45.974  50.310  1.00  1.99
ATOM    575  HA  PHE    38      55.402  45.993  51.307  1.00  1.99
ATOM    576  CB  PHE    38      56.093  45.898  49.257  1.00  1.99
ATOM    577  HB1 PHE    38      55.667  45.497  48.344  1.00  1.99
ATOM    578  HB2 PHE    38      56.821  45.169  49.594  1.00  1.99
ATOM    579  CG  PHE    38      56.829  47.163  48.852  1.00  1.99
ATOM    580  CD1 PHE    38      57.181  48.139  49.796  1.00  1.99
ATOM    581  HD1 PHE    38      56.903  48.012  50.827  1.00  1.99
ATOM    582  CE1 PHE    38      57.895  49.279  49.399  1.00  1.99
ATOM    583  HE1 PHE    38      58.160  50.020  50.136  1.00  1.99
ATOM    584  CZ  PHE    38      58.289  49.440  48.060  1.00  1.99
ATOM    585  HZ  PHE    38      58.851  50.312  47.761  1.00  1.99
ATOM    586  CE2 PHE    38      57.941  48.468  47.111  1.00  1.99
ATOM    587  HE2 PHE    38      58.242  48.572  46.080  1.00  1.99
ATOM    588  CD2 PHE    38      57.208  47.339  47.507  1.00  1.99
ATOM    589  HD2 PHE    38      56.962  46.589  46.772  1.00  1.99
ATOM    590  C   PHE    38      54.180  47.276  50.151  1.00  1.99
ATOM    591  O   PHE    38      54.259  48.161  51.013  1.00  1.99
ATOM    592  N   VAL    39      53.407  47.398  49.070  1.00  2.23
ATOM    593  H   VAL    39      53.470  46.696  48.337  1.00  2.23
ATOM    594  CA  VAL    39      52.566  48.577  48.855  1.00  2.23
ATOM    595  HA  VAL    39      53.195  49.460  48.865  1.00  2.23
ATOM    596  CB  VAL    39      51.880  48.540  47.472  1.00  2.23
ATOM    597  HB  VAL    39      51.428  47.559  47.325  1.00  2.23
ATOM    598  CG1 VAL    39      50.784  49.605  47.313  1.00  2.23
ATOM    599 1HG1 VAL    39      50.412  49.597  46.289  1.00  2.23
ATOM    600 2HG1 VAL    39      49.948  49.398  47.979  1.00  2.23
ATOM    601 3HG1 VAL    39      51.191  50.593  47.538  1.00  2.23
ATOM    602  CG2 VAL    39      52.891  48.796  46.346  1.00  2.23
ATOM    603 1HG2 VAL    39      52.440  48.551  45.387  1.00  2.23
ATOM    604 2HG2 VAL    39      53.192  49.843  46.339  1.00  2.23
ATOM    605 3HG2 VAL    39      53.782  48.185  46.481  1.00  2.23
ATOM    606  C   VAL    39      51.559  48.747  49.978  1.00  2.23
ATOM    607  O   VAL    39      51.491  49.831  50.566  1.00  2.23
ATOM    608  N   LYS    40      50.847  47.663  50.319  1.00  2.56
ATOM    609  H   LYS    40      50.997  46.813  49.782  1.00  2.56
ATOM    610  CA  LYS    40      49.870  47.634  51.418  1.00  2.56
ATOM    611  HA  LYS    40      49.065  48.337  51.199  1.00  2.56
ATOM    612  CB  LYS    40      49.289  46.220  51.555  1.00  2.56
ATOM    613  HB1 LYS    40      48.776  46.130  52.515  1.00  2.56
ATOM    614  HB2 LYS    40      50.109  45.501  51.547  1.00  2.56
ATOM    615  CG  LYS    40      48.286  45.880  50.446  1.00  2.56
ATOM    616  HG1 LYS    40      48.656  46.227  49.480  1.00  2.56
ATOM    617  HG2 LYS    40      47.338  46.377  50.655  1.00  2.56
ATOM    618  CD  LYS    40      48.083  44.363  50.386  1.00  2.56
ATOM    619  HD1 LYS    40      47.781  43.990  51.366  1.00  2.56
ATOM    620  HD2 LYS    40      49.027  43.893  50.106  1.00  2.56
ATOM    621  CE  LYS    40      47.019  44.006  49.351  1.00  2.56
ATOM    622  HE1 LYS    40      47.243  44.538  48.421  1.00  2.56
ATOM    623  HE2 LYS    40      46.045  44.344  49.718  1.00  2.56
ATOM    624  NZ  LYS    40      47.015  42.547  49.103  1.00  2.56
ATOM    625  HZ1 LYS    40      47.878  42.298  48.617  1.00  2.56
ATOM    626  HZ2 LYS    40      47.002  42.034  49.971  1.00  2.56
ATOM    627  HZ3 LYS    40      46.248  42.274  48.506  1.00  2.56
ATOM    628  C   LYS    40      50.474  48.060  52.739  1.00  2.56
ATOM    629  O   LYS    40      49.876  48.898  53.401  1.00  2.56
ATOM    630  N   LEU    41      51.637  47.533  53.110  1.00  2.19
ATOM    631  H   LEU    41      52.058  46.817  52.529  1.00  2.19
ATOM    632  CA  LEU    41      52.307  47.892  54.353  1.00  2.19
ATOM    633  HA  LEU    41      51.584  47.837  55.168  1.00  2.19
ATOM    634  CB  LEU    41      53.445  46.891  54.624  1.00  2.19
ATOM    635  HB1 LEU    41      54.071  47.270  55.435  1.00  2.19
ATOM    636  HB2 LEU    41      54.067  46.820  53.730  1.00  2.19
ATOM    637  CG  LEU    41      52.938  45.489  55.013  1.00  2.19
ATOM    638  HG  LEU    41      52.146  45.175  54.334  1.00  2.19
ATOM    639  CD1 LEU    41      54.075  44.471  54.929  1.00  2.19
ATOM    640 1HD1 LEU    41      53.707  43.480  55.192  1.00  2.19
ATOM    641 2HD1 LEU    41      54.461  44.439  53.911  1.00  2.19
ATOM    642 3HD1 LEU    41      54.878  44.747  55.613  1.00  2.19
ATOM    643  CD2 LEU    41      52.393  45.445  56.438  1.00  2.19
ATOM    644 1HD2 LEU    41      52.040  44.440  56.669  1.00  2.19
ATOM    645 2HD2 LEU    41      53.195  45.712  57.122  1.00  2.19
ATOM    646 3HD2 LEU    41      51.564  46.140  56.562  1.00  2.19
ATOM    647  C   LEU    41      52.828  49.316  54.344  1.00  2.19
ATOM    648  O   LEU    41      52.848  49.877  55.421  1.00  2.19
ATOM    649  N   ARG    42      53.191  49.942  53.213  1.00  2.20
ATOM    650  H   ARG    42      53.220  49.420  52.340  1.00  2.20
ATOM    651  CA  ARG    42      53.526  51.380  53.252  1.00  2.20
ATOM    652  HA  ARG    42      54.093  51.539  54.173  1.00  2.20
ATOM    653  CB  ARG    42      54.432  51.768  52.087  1.00  2.20
ATOM    654  HB1 ARG    42      53.834  52.036  51.215  1.00  2.20
ATOM    655  HB2 ARG    42      55.042  50.897  51.840  1.00  2.20
ATOM    656  CG  ARG    42      55.403  52.902  52.462  1.00  2.20
ATOM    657  HG1 ARG    42      56.362  52.656  52.009  1.00  2.20
ATOM    658  HG2 ARG    42      55.588  52.921  53.532  1.00  2.20
ATOM    659  CD  ARG    42      55.030  54.300  51.951  1.00  2.20
ATOM    660  HD1 ARG    42      54.749  54.230  50.898  1.00  2.20
ATOM    661  HD2 ARG    42      55.926  54.906  52.007  1.00  2.20
ATOM    662  NE  ARG    42      53.987  55.042  52.678  1.00  2.20
ATOM    663  HE  ARG    42      53.335  55.541  52.092  1.00  2.20
ATOM    664  CZ  ARG    42      54.051  55.537  53.905  1.00  2.20
ATOM    665  NH1 ARG    42      54.652  54.999  54.919  1.00  2.20
ATOM    666 1HH1 ARG    42      55.120  54.090  54.894  1.00  2.20
ATOM    667 2HH1 ARG    42      54.502  55.385  55.828  1.00  2.20
ATOM    668  NH2 ARG    42      53.557  56.715  54.144  1.00  2.20
ATOM    669 1HH2 ARG    42      52.983  57.209  53.478  1.00  2.20
ATOM    670 2HH2 ARG    42      53.724  57.189  55.023  1.00  2.20
ATOM    671  C   ARG    42      52.286  52.275  53.382  1.00  2.20
ATOM    672  O   ARG    42      52.247  53.170  54.231  1.00  2.20
ATOM    673  N   SER    43      51.223  52.023  52.615  1.00  2.76
ATOM    674  H   SER    43      51.252  51.252  51.954  1.00  2.76
ATOM    675  CA  SER    43      49.975  52.781  52.796  1.00  2.76
ATOM    676  HA  SER    43      50.197  53.833  52.639  1.00  2.76
ATOM    677  CB  SER    43      48.903  52.407  51.761  1.00  2.76
ATOM    678  HB1 SER    43      49.134  52.924  50.829  1.00  2.76
ATOM    679  HB2 SER    43      47.928  52.756  52.107  1.00  2.76
ATOM    680  OG  SER    43      48.838  51.021  51.480  1.00  2.76
ATOM    681  HG  SER    43      48.765  50.518  52.299  1.00  2.76
ATOM    682  C   SER    43      49.432  52.689  54.217  1.00  2.76
ATOM    683  O   SER    43      49.324  53.700  54.931  1.00  2.76
ATOM    684  N   GLN    44      49.235  51.444  54.654  1.00  3.03
ATOM    685  H   GLN    44      49.489  50.647  54.083  1.00  3.03
ATOM    686  CA  GLN    44      48.796  51.174  56.000  1.00  3.03
ATOM    687  HA  GLN    44      47.920  51.813  56.116  1.00  3.03
ATOM    688  CB  GLN    44      48.325  49.726  56.221  1.00  3.03
ATOM    689  HB1 GLN    44      49.109  49.147  56.706  1.00  3.03
ATOM    690  HB2 GLN    44      48.069  49.254  55.272  1.00  3.03
ATOM    691  CG  GLN    44      47.048  49.794  57.082  1.00  3.03
ATOM    692  HG1 GLN    44      46.228  50.141  56.452  1.00  3.03
ATOM    693  HG2 GLN    44      47.182  50.537  57.867  1.00  3.03
ATOM    694  CD  GLN    44      46.616  48.503  57.765  1.00  3.03
ATOM    695  OE1 GLN    44      47.258  47.466  57.734  1.00  3.03
ATOM    696  NE2 GLN    44      45.509  48.571  58.472  1.00  3.03
ATOM    697 1HE2 GLN    44      45.003  49.435  58.535  1.00  3.03
ATOM    698 2HE2 GLN    44      45.247  47.788  59.059  1.00  3.03
ATOM    699  C   GLN    44      49.796  51.687  57.025  1.00  3.03
ATOM    700  O   GLN    44      49.344  52.136  58.054  1.00  3.03
ATOM    701  N   GLU    45      51.097  51.789  56.727  1.00  2.90
ATOM    702  H   GLU    45      51.452  51.368  55.883  1.00  2.90
ATOM    703  CA  GLU    45      52.080  52.392  57.634  1.00  2.90
ATOM    704  HA  GLU    45      52.029  51.894  58.577  1.00  2.90
ATOM    705  CB  GLU    45      53.514  52.234  57.095  1.00  2.90
ATOM    706  HB1 GLU    45      53.536  52.513  56.055  1.00  2.90
ATOM    707  HB2 GLU    45      53.783  51.186  57.157  1.00  2.90
ATOM    708  CG  GLU    45      54.652  53.005  57.762  1.00  2.90
ATOM    709  HG1 GLU    45      54.693  52.784  58.828  1.00  2.90
ATOM    710  HG2 GLU    45      54.500  54.080  57.634  1.00  2.90
ATOM    711  CD  GLU    45      55.953  52.575  57.071  1.00  2.90
ATOM    712  OE1 GLU    45      56.216  53.110  55.967  1.00  2.90
ATOM    713  OE2 GLU    45      56.661  51.713  57.633  1.00  2.90
ATOM    714  C   GLU    45      51.727  53.831  57.925  1.00  2.90
ATOM    715  O   GLU    45      51.592  54.208  59.095  1.00  2.90
ATOM    716  N   CYS    46      51.462  54.609  56.868  1.00  3.37
ATOM    717  H   CYS    46      51.442  54.210  55.936  1.00  3.37
ATOM    718  CA  CYS    46      51.012  55.971  57.114  1.00  3.37
ATOM    719  HA  CYS    46      51.810  56.465  57.661  1.00  3.37
ATOM    720  CB  CYS    46      50.741  56.729  55.831  1.00  3.37
ATOM    721  HB1 CYS    46      49.705  56.592  55.515  1.00  3.37
ATOM    722  HB2 CYS    46      51.393  56.404  55.034  1.00  3.37
ATOM    723  SG  CYS    46      51.034  58.454  56.288  1.00  3.37
ATOM    724  HG  CYS    46      52.318  58.352  56.667  1.00  3.37
ATOM    725  C   CYS    46      49.746  56.045  57.967  1.00  3.37
ATOM    726  O   CYS    46      49.619  56.929  58.827  1.00  3.37
ATOM    727  N   ASP    47      48.851  55.079  57.723  1.00  4.55
ATOM    728  H   ASP    47      49.071  54.377  57.025  1.00  4.55
ATOM    729  CA  ASP    47      47.569  54.970  58.417  1.00  4.55
ATOM    730  HA  ASP    47      47.170  55.982  58.510  1.00  4.55
ATOM    731  CB  ASP    47      46.566  54.188  57.538  1.00  4.55
ATOM    732  HB1 ASP    47      45.583  54.236  58.009  1.00  4.55
ATOM    733  HB2 ASP    47      46.861  53.140  57.518  1.00  4.55
ATOM    734  CG  ASP    47      46.421  54.704  56.088  1.00  4.55
ATOM    735  OD1 ASP    47      46.442  55.936  55.860  1.00  4.55
ATOM    736  OD2 ASP    47      46.300  53.868  55.165  1.00  4.55
ATOM    737  C   ASP    47      47.632  54.408  59.858  1.00  4.55
ATOM    738  O   ASP    47      46.649  54.497  60.601  1.00  4.55
ATOM    739  N   TRP    48      48.780  53.868  60.280  1.00  5.29
ATOM    740  H   TRP    48      49.509  53.734  59.585  1.00  5.29
ATOM    741  CA  TRP    48      48.962  53.203  61.575  1.00  5.29
ATOM    742  HA  TRP    48      48.155  53.548  62.220  1.00  5.29
ATOM    743  CB  TRP    48      48.764  51.682  61.497  1.00  5.29
ATOM    744  HB1 TRP    48      47.714  51.527  61.250  1.00  5.29
ATOM    745  HB2 TRP    48      48.900  51.303  62.503  1.00  5.29
ATOM    746  CG  TRP    48      49.562  50.784  60.593  1.00  5.29
ATOM    747  CD1 TRP    48      49.000  49.786  59.873  1.00  5.29
ATOM    748  HD1 TRP    48      47.941  49.576  59.859  1.00  5.29
ATOM    749  NE1 TRP    48      49.968  49.057  59.218  1.00  5.29
ATOM    750  HE1 TRP    48      49.774  48.215  58.683  1.00  5.29
ATOM    751  CE2 TRP    48      51.217  49.595  59.427  1.00  5.29
ATOM    752  CZ2 TRP    48      52.487  49.268  58.927  1.00  5.29
ATOM    753  HZ2 TRP    48      52.604  48.497  58.182  1.00  5.29
ATOM    754  CH2 TRP    48      53.607  49.957  59.423  1.00  5.29
ATOM    755  HH2 TRP    48      54.591  49.740  59.027  1.00  5.29
ATOM    756  CZ3 TRP    48      53.448  50.928  60.427  1.00  5.29
ATOM    757  HZ3 TRP    48      54.311  51.457  60.801  1.00  5.29
ATOM    758  CE3 TRP    48      52.167  51.264  60.902  1.00  5.29
ATOM    759  HE3 TRP    48      52.076  52.046  61.633  1.00  5.29
ATOM    760  CD2 TRP    48      51.007  50.637  60.390  1.00  5.29
ATOM    761  C   TRP    48      50.200  53.666  62.334  1.00  5.29
ATOM    762  O   TRP    48      50.608  53.064  63.328  1.00  5.29
ATOM    763  N   GLU    49      50.732  54.811  61.923  1.00  5.43
ATOM    764  H   GLU    49      50.561  55.091  60.965  1.00  5.43
ATOM    765  CA  GLU    49      51.307  55.788  62.845  1.00  5.43
ATOM    766  HA  GLU    49      51.011  55.513  63.858  1.00  5.43
ATOM    767  CB  GLU    49      52.842  55.670  62.782  1.00  5.43
ATOM    768  HB1 GLU    49      53.184  56.143  61.870  1.00  5.43
ATOM    769  HB2 GLU    49      53.114  54.615  62.713  1.00  5.43
ATOM    770  CG  GLU    49      53.580  56.243  64.005  1.00  5.43
ATOM    771  HG1 GLU    49      53.433  55.560  64.845  1.00  5.43
ATOM    772  HG2 GLU    49      53.169  57.210  64.291  1.00  5.43
ATOM    773  CD  GLU    49      55.079  56.428  63.753  1.00  5.43
ATOM    774  OE1 GLU    49      55.868  56.538  64.721  1.00  5.43
ATOM    775  OE2 GLU    49      55.530  56.491  62.585  1.00  5.43
ATOM    776  C   GLU    49      50.727  57.206  62.625  1.00  5.43
ATOM    777  O   GLU    49      51.312  58.193  63.051  1.00  5.43
ATOM    778  N   GLU    50      49.569  57.280  61.954  1.00  4.85
ATOM    779  H   GLU    50      49.181  56.405  61.644  1.00  4.85
ATOM    780  CA  GLU    50      48.858  58.487  61.495  1.00  4.85
ATOM    781  HA  GLU    50      48.435  58.222  60.527  1.00  4.85
ATOM    782  CB  GLU    50      47.658  58.837  62.376  1.00  4.85
ATOM    783  HB1 GLU    50      47.996  59.304  63.303  1.00  4.85
ATOM    784  HB2 GLU    50      47.139  57.919  62.633  1.00  4.85
ATOM    785  CG  GLU    50      46.696  59.760  61.597  1.00  4.85
ATOM    786  HG1 GLU    50      45.824  59.175  61.296  1.00  4.85
ATOM    787  HG2 GLU    50      47.158  60.123  60.675  1.00  4.85
ATOM    788  CD  GLU    50      46.242  60.956  62.434  1.00  4.85
ATOM    789  OE1 GLU    50      46.585  62.108  62.057  1.00  4.85
ATOM    790  OE2 GLU    50      45.518  60.671  63.419  1.00  4.85
ATOM    791  C   GLU    50      49.722  59.706  61.225  1.00  4.85
ATOM    792  O   GLU    50      49.729  60.676  61.987  1.00  4.85
ATOM    793  N   ILE    51      50.512  59.631  60.151  1.00  4.89
ATOM    794  H   ILE    51      50.446  58.803  59.569  1.00  4.89
ATOM    795  CA  ILE    51      51.744  60.439  60.149  1.00  4.89
ATOM    796  HA  ILE    51      51.928  60.598  61.213  1.00  4.89
ATOM    797  CB  ILE    51      53.014  59.657  59.716  1.00  4.89
ATOM    798  HB  ILE    51      53.244  59.886  58.679  1.00  4.89
ATOM    799  CG2 ILE    51      54.161  60.105  60.653  1.00  4.89
ATOM    800 1HG2 ILE    51      55.089  59.621  60.377  1.00  4.89
ATOM    801 2HG2 ILE    51      54.291  61.187  60.613  1.00  4.89
ATOM    802 3HG2 ILE    51      53.930  59.815  61.681  1.00  4.89
ATOM    803  CG1 ILE    51      52.861  58.127  59.823  1.00  4.89
ATOM    804 1HG1 ILE    51      52.045  57.825  59.180  1.00  4.89
ATOM    805 2HG1 ILE    51      52.580  57.895  60.841  1.00  4.89
ATOM    806  CD1 ILE    51      54.077  57.263  59.453  1.00  4.89
ATOM    807  HD1 ILE    51      54.884  57.411  60.167  1.00  4.89
ATOM    808  HD2 ILE    51      53.788  56.212  59.477  1.00  4.89
ATOM    809  HD3 ILE    51      54.428  57.501  58.455  1.00  4.89
ATOM    810  C   ILE    51      51.630  61.879  59.660  1.00  4.89
ATOM    811  O   ILE    51      52.424  62.339  58.843  1.00  4.89
ATOM    812  N   SER    52      50.642  62.586  60.189  1.00  5.57
ATOM    813  H   SER    52      50.053  62.089  60.855  1.00  5.57
ATOM    814  CA  SER    52      50.307  63.991  59.983  1.00  5.57
ATOM    815  HA  SER    52      49.948  64.080  58.958  1.00  5.57
ATOM    816  CB  SER    52      49.111  64.343  60.896  1.00  5.57
ATOM    817  HB1 SER    52      48.975  65.424  60.923  1.00  5.57
ATOM    818  HB2 SER    52      49.296  63.985  61.911  1.00  5.57
ATOM    819  OG  SER    52      47.921  63.771  60.387  1.00  5.57
ATOM    820  HG  SER    52      47.487  63.211  61.079  1.00  5.57
ATOM    821  C   SER    52      51.449  65.001  60.114  1.00  5.57
ATOM    822  O   SER    52      51.453  65.813  61.044  1.00  5.57
ATOM    823  N   VAL    53      52.368  65.067  59.137  1.00  6.41
ATOM    824  H   VAL    53      52.388  64.353  58.413  1.00  6.41
ATOM    825  CA  VAL    53      53.135  66.296  58.925  1.00  6.41
ATOM    826  HA  VAL    53      53.258  66.774  59.896  1.00  6.41
ATOM    827  CB  VAL    53      54.587  66.114  58.439  1.00  6.41
ATOM    828  HB  VAL    53      54.636  65.635  57.468  1.00  6.41
ATOM    829  CG1 VAL    53      55.330  67.460  58.359  1.00  6.41
ATOM    830 1HG1 VAL    53      56.378  67.288  58.118  1.00  6.41
ATOM    831 2HG1 VAL    53      54.912  68.081  57.569  1.00  6.41
ATOM    832 3HG1 VAL    53      55.264  67.989  59.309  1.00  6.41
ATOM    833  CG2 VAL    53      55.346  65.263  59.468  1.00  6.41
ATOM    834 1HG2 VAL    53      56.388  65.161  59.167  1.00  6.41
ATOM    835 2HG2 VAL    53      55.304  65.732  60.451  1.00  6.41
ATOM    836 3HG2 VAL    53      54.894  64.274  59.534  1.00  6.41
ATOM    837  C   VAL    53      52.277  67.279  58.137  1.00  6.41
ATOM    838  O   VAL    53      52.522  67.559  56.967  1.00  6.41
ATOM    839  N   LYS    54      51.214  67.761  58.795  1.00  7.08
ATOM    840  H   LYS    54      51.042  67.425  59.735  1.00  7.08
ATOM    841  CA  LYS    54      50.321  68.789  58.276  1.00  7.08
ATOM    842  HA  LYS    54      50.289  68.726  57.172  1.00  7.08
ATOM    843  CB  LYS    54      48.851  68.597  58.723  1.00  7.08
ATOM    844  HB1 LYS    54      48.768  68.709  59.801  1.00  7.08
ATOM    845  HB2 LYS    54      48.561  67.582  58.460  1.00  7.08
ATOM    846  CG  LYS    54      47.909  69.597  58.007  1.00  7.08
ATOM    847  HG1 LYS    54      48.289  69.770  57.000  1.00  7.08
ATOM    848  HG2 LYS    54      47.944  70.549  58.535  1.00  7.08
ATOM    849  CD  LYS    54      46.446  69.141  57.884  1.00  7.08
ATOM    850  HD1 LYS    54      45.988  69.037  58.867  1.00  7.08
ATOM    851  HD2 LYS    54      46.414  68.175  57.382  1.00  7.08
ATOM    852  CE  LYS    54      45.638  70.162  57.048  1.00  7.08
ATOM    853  HE1 LYS    54      46.291  70.544  56.255  1.00  7.08
ATOM    854  HE2 LYS    54      45.353  70.999  57.690  1.00  7.08
ATOM    855  NZ  LYS    54      44.444  69.550  56.417  1.00  7.08
ATOM    856  HZ1 LYS    54      43.849  69.101  57.105  1.00  7.08
ATOM    857  HZ2 LYS    54      43.920  70.214  55.857  1.00  7.08
ATOM    858  HZ3 LYS    54      44.739  68.862  55.722  1.00  7.08
ATOM    859  C   LYS    54      50.865  70.210  58.483  1.00  7.08
ATOM    860  O   LYS    54      50.515  70.904  59.414  1.00  7.08
ATOM    861  N   GLY    55      51.714  70.616  57.538  1.00  6.97
ATOM    862  H   GLY    55      51.977  69.939  56.826  1.00  6.97
ATOM    863  CA  GLY    55      51.887  72.024  57.219  1.00  6.97
ATOM    864  HA1 GLY    55      52.174  72.574  58.116  1.00  6.97
ATOM    865  HA2 GLY    55      50.933  72.428  56.876  1.00  6.97
ATOM    866  C   GLY    55      52.922  72.299  56.125  1.00  6.97
ATOM    867  O   GLY    55      52.549  72.599  54.991  1.00  6.97
ATOM    868  N   PRO    56      54.226  72.211  56.431  1.00  6.86
ATOM    869  CD  PRO    56      54.783  71.741  57.693  1.00  6.86
ATOM    870  HD1 PRO    56      54.485  70.712  57.902  1.00  6.86
ATOM    871  HD2 PRO    56      54.467  72.400  58.503  1.00  6.86
ATOM    872  CG  PRO    56      56.299  71.827  57.531  1.00  6.86
ATOM    873  HG1 PRO    56      56.675  70.907  57.079  1.00  6.86
ATOM    874  HG2 PRO    56      56.797  72.024  58.481  1.00  6.86
ATOM    875  CB  PRO    56      56.458  72.989  56.552  1.00  6.86
ATOM    876  HB1 PRO    56      57.420  72.955  56.039  1.00  6.86
ATOM    877  HB2 PRO    56      56.358  73.932  57.091  1.00  6.86
ATOM    878  CA  PRO    56      55.265  72.817  55.601  1.00  6.86
ATOM    879  HA  PRO    56      54.937  73.800  55.261  1.00  6.86
ATOM    880  C   PRO    56      55.674  72.008  54.354  1.00  6.86
ATOM    881  O   PRO    56      56.525  72.455  53.589  1.00  6.86
ATOM    882  N   ASN    57      55.088  70.837  54.116  1.00  6.27
ATOM    883  H   ASN    57      54.405  70.505  54.786  1.00  6.27
ATOM    884  CA  ASN    57      55.161  70.098  52.846  1.00  6.27
ATOM    885  HA  ASN    57      55.557  70.735  52.052  1.00  6.27
ATOM    886  CB  ASN    57      56.064  68.847  53.011  1.00  6.27
ATOM    887  HB1 ASN    57      55.793  68.125  52.245  1.00  6.27
ATOM    888  HB2 ASN    57      55.888  68.385  53.981  1.00  6.27
ATOM    889  CG  ASN    57      57.567  69.015  52.818  1.00  6.27
ATOM    890  OD1 ASN    57      58.266  68.049  52.537  1.00  6.27
ATOM    891  ND2 ASN    57      58.132  70.187  52.945  1.00  6.27
ATOM    892 1HD2 ASN    57      57.572  71.004  53.155  1.00  6.27
ATOM    893 2HD2 ASN    57      59.123  70.236  52.801  1.00  6.27
ATOM    894  C   ASN    57      53.707  69.740  52.432  1.00  6.27
ATOM    895  O   ASN    57      53.407  68.618  52.023  1.00  6.27
ATOM    896  N   GLY    58      52.791  70.683  52.679  1.00  5.54
ATOM    897  H   GLY    58      53.101  71.573  53.045  1.00  5.54
ATOM    898  CA  GLY    58      51.387  70.376  52.931  1.00  5.54
ATOM    899  HA1 GLY    58      50.975  69.837  52.079  1.00  5.54
ATOM    900  HA2 GLY    58      50.828  71.299  53.063  1.00  5.54
ATOM    901  C   GLY    58      51.200  69.525  54.175  1.00  5.54
ATOM    902  O   GLY    58      52.147  69.333  54.932  1.00  5.54
ATOM    903  N   GLU    59      50.005  68.995  54.365  1.00  5.01
ATOM    904  H   GLU    59      49.198  69.350  53.873  1.00  5.01
ATOM    905  CA  GLU    59      49.867  67.610  54.805  1.00  5.01
ATOM    906  HA  GLU    59      50.358  67.438  55.775  1.00  5.01
ATOM    907  CB  GLU    59      48.399  67.188  54.995  1.00  5.01
ATOM    908  HB1 GLU    59      48.011  67.720  55.855  1.00  5.01
ATOM    909  HB2 GLU    59      48.374  66.131  55.255  1.00  5.01
ATOM    910  CG  GLU    59      47.482  67.422  53.788  1.00  5.01
ATOM    911  HG1 GLU    59      46.951  66.497  53.560  1.00  5.01
ATOM    912  HG2 GLU    59      48.054  67.708  52.903  1.00  5.01
ATOM    913  CD  GLU    59      46.460  68.530  54.078  1.00  5.01
ATOM    914  OE1 GLU    59      45.257  68.216  54.220  1.00  5.01
ATOM    915  OE2 GLU    59      46.897  69.685  54.260  1.00  5.01
ATOM    916  C   GLU    59      50.609  66.626  53.892  1.00  5.01
ATOM    917  O   GLU    59      50.059  65.963  53.034  1.00  5.01
ATOM    918  N   SER    60      51.909  66.523  54.182  1.00  4.46
ATOM    919  H   SER    60      52.307  67.122  54.899  1.00  4.46
ATOM    920  CA  SER    60      52.596  65.281  53.937  1.00  4.46
ATOM    921  HA  SER    60      52.233  64.799  53.031  1.00  4.46
ATOM    922  CB  SER    60      54.094  65.531  53.773  1.00  4.46
ATOM    923  HB1 SER    60      54.635  64.593  53.911  1.00  4.46
ATOM    924  HB2 SER    60      54.444  66.245  54.521  1.00  4.46
ATOM    925  OG  SER    60      54.370  66.016  52.473  1.00  4.46
ATOM    926  HG  SER    60      53.846  66.829  52.337  1.00  4.46
ATOM    927  C   SER    60      52.373  64.345  55.114  1.00  4.46
ATOM    928  O   SER    60      52.985  64.443  56.178  1.00  4.46
ATOM    929  N   SER    61      51.494  63.397  54.894  1.00  3.87
ATOM    930  H   SER    61      50.913  63.431  54.066  1.00  3.87
ATOM    931  CA  SER    61      51.486  62.160  55.642  1.00  3.87
ATOM    932  HA  SER    61      51.431  62.395  56.700  1.00  3.87
ATOM    933  CB  SER    61      50.214  61.357  55.294  1.00  3.87
ATOM    934  HB1 SER    61      49.692  61.095  56.215  1.00  3.87
ATOM    935  HB2 SER    61      50.494  60.446  54.776  1.00  3.87
ATOM    936  OG  SER    61      49.320  62.036  54.431  1.00  3.87
ATOM    937  HG  SER    61      49.470  61.635  53.543  1.00  3.87
ATOM    938  C   SER    61      52.761  61.387  55.338  1.00  3.87
ATOM    939  O   SER    61      52.998  60.887  54.236  1.00  3.87
ATOM    940  N   VAL    62      53.635  61.429  56.325  1.00  2.74
ATOM    941  H   VAL    62      53.332  61.901  57.174  1.00  2.74
ATOM    942  CA  VAL    62      54.993  60.922  56.287  1.00  2.74
ATOM    943  HA  VAL    62      55.511  61.465  55.504  1.00  2.74
ATOM    944  CB  VAL    62      55.618  61.259  57.649  1.00  2.74
ATOM    945  HB  VAL    62      54.828  61.353  58.382  1.00  2.74
ATOM    946  CG1 VAL    62      56.561  60.197  58.188  1.00  2.74
ATOM    947 1HG1 VAL    62      56.836  60.448  59.199  1.00  2.74
ATOM    948 2HG1 VAL    62      56.073  59.226  58.232  1.00  2.74
ATOM    949 3HG1 VAL    62      57.426  60.155  57.547  1.00  2.74
ATOM    950  CG2 VAL    62      56.289  62.630  57.595  1.00  2.74
ATOM    951 1HG2 VAL    62      56.621  62.915  58.589  1.00  2.74
ATOM    952 2HG2 VAL    62      57.142  62.622  56.930  1.00  2.74
ATOM    953 3HG2 VAL    62      55.574  63.371  57.237  1.00  2.74
ATOM    954  C   VAL    62      54.994  59.424  55.927  1.00  2.74
ATOM    955  O   VAL    62      54.119  58.639  56.300  1.00  2.74
ATOM    956  N   ILE    63      56.035  58.982  55.235  1.00  2.31
ATOM    957  H   ILE    63      56.691  59.686  54.910  1.00  2.31
ATOM    958  CA  ILE    63      56.574  57.631  55.365  1.00  2.31
ATOM    959  HA  ILE    63      55.806  56.972  55.748  1.00  2.31
ATOM    960  CB  ILE    63      57.122  57.052  54.021  1.00  2.31
ATOM    961  HB  ILE    63      56.321  56.509  53.546  1.00  2.31
ATOM    962  CG2 ILE    63      57.491  58.136  52.996  1.00  2.31
ATOM    963 1HG2 ILE    63      57.871  57.672  52.090  1.00  2.31
ATOM    964 2HG2 ILE    63      56.605  58.710  52.721  1.00  2.31
ATOM    965 3HG2 ILE    63      58.230  58.809  53.422  1.00  2.31
ATOM    966  CG1 ILE    63      58.258  56.020  54.276  1.00  2.31
ATOM    967 1HG1 ILE    63      57.931  55.338  55.062  1.00  2.31
ATOM    968 2HG1 ILE    63      59.155  56.540  54.614  1.00  2.31
ATOM    969  CD1 ILE    63      58.688  55.125  53.123  1.00  2.31
ATOM    970  HD1 ILE    63      57.859  54.505  52.800  1.00  2.31
ATOM    971  HD2 ILE    63      59.066  55.726  52.303  1.00  2.31
ATOM    972  HD3 ILE    63      59.485  54.469  53.472  1.00  2.31
ATOM    973  C   ILE    63      57.680  57.652  56.407  1.00  2.31
ATOM    974  O   ILE    63      58.600  58.460  56.347  1.00  2.31
ATOM    975  N   HIS    64      57.640  56.704  57.327  1.00  2.49
ATOM    976  H   HIS    64      56.972  55.955  57.229  1.00  2.49
ATOM    977  CA  HIS    64      58.645  56.568  58.368  1.00  2.49
ATOM    978  HA  HIS    64      59.142  57.520  58.520  1.00  2.49
ATOM    979  CB  HIS    64      57.890  56.207  59.666  1.00  2.49
ATOM    980  HB1 HIS    64      56.901  55.817  59.417  1.00  2.49
ATOM    981  HB2 HIS    64      57.720  57.118  60.236  1.00  2.49
ATOM    982  CG  HIS    64      58.522  55.175  60.565  1.00  2.49
ATOM    983  ND1 HIS    64      59.173  55.424  61.778  1.00  2.49
ATOM    984  CE1 HIS    64      59.341  54.223  62.350  1.00  2.49
ATOM    985  HE1 HIS    64      59.750  54.062  63.339  1.00  2.49
ATOM    986  NE2 HIS    64      58.884  53.252  61.544  1.00  2.49
ATOM    987  HE2 HIS    64      58.810  52.276  61.790  1.00  2.49
ATOM    988  CD2 HIS    64      58.365  53.830  60.412  1.00  2.49
ATOM    989  HD2 HIS    64      57.835  53.336  59.600  1.00  2.49
ATOM    990  C   HIS    64      59.725  55.536  57.994  1.00  2.49
ATOM    991  O   HIS    64      59.498  54.612  57.222  1.00  2.49
ATOM    992  N   ASP    65      60.923  55.706  58.543  1.00  2.68
ATOM    993  H   ASP    65      61.041  56.536  59.113  1.00  2.68
ATOM    994  CA  ASP    65      62.148  55.015  58.127  1.00  2.68
ATOM    995  HA  ASP    65      62.209  55.006  57.039  1.00  2.68
ATOM    996  CB  ASP    65      63.316  55.830  58.708  1.00  2.68
ATOM    997  HB1 ASP    65      63.347  55.667  59.787  1.00  2.68
ATOM    998  HB2 ASP    65      63.138  56.894  58.577  1.00  2.68
ATOM    999  CG  ASP    65      64.674  55.466  58.104  1.00  2.68
ATOM   1000  OD1 ASP    65      64.855  55.515  56.869  1.00  2.68
ATOM   1001  OD2 ASP    65      65.564  55.161  58.916  1.00  2.68
ATOM   1002  C   ASP    65      62.317  53.572  58.661  1.00  2.68
ATOM   1003  O   ASP    65      63.141  52.809  58.161  1.00  2.68
ATOM   1004  N   ARG    66      61.628  53.253  59.767  1.00  3.18
ATOM   1005  H   ARG    66      60.819  53.844  59.929  1.00  3.18
ATOM   1006  CA  ARG    66      62.124  52.524  60.965  1.00  3.18
ATOM   1007  HA  ARG    66      61.584  52.978  61.791  1.00  3.18
ATOM   1008  CB  ARG    66      61.759  51.046  60.999  1.00  3.18
ATOM   1009  HB1 ARG    66      62.619  50.455  60.694  1.00  3.18
ATOM   1010  HB2 ARG    66      60.988  50.898  60.264  1.00  3.18
ATOM   1011  CG  ARG    66      61.225  50.515  62.354  1.00  3.18
ATOM   1012  HG1 ARG    66      61.085  49.438  62.276  1.00  3.18
ATOM   1013  HG2 ARG    66      60.239  50.948  62.523  1.00  3.18
ATOM   1014  CD  ARG    66      62.068  50.789  63.611  1.00  3.18
ATOM   1015  HD1 ARG    66      61.607  50.273  64.456  1.00  3.18
ATOM   1016  HD2 ARG    66      62.047  51.860  63.815  1.00  3.18
ATOM   1017  NE  ARG    66      63.460  50.331  63.470  1.00  3.18
ATOM   1018  HE  ARG    66      63.690  49.741  62.668  1.00  3.18
ATOM   1019  CZ  ARG    66      64.525  50.819  64.076  1.00  3.18
ATOM   1020  NH1 ARG    66      64.481  51.695  65.032  1.00  3.18
ATOM   1021 1HH1 ARG    66      63.598  52.076  65.304  1.00  3.18
ATOM   1022 2HH1 ARG    66      65.343  52.096  65.353  1.00  3.18
ATOM   1023  NH2 ARG    66      65.696  50.446  63.683  1.00  3.18
ATOM   1024 1HH2 ARG    66      65.686  49.876  62.837  1.00  3.18
ATOM   1025 2HH2 ARG    66      66.487  51.032  63.890  1.00  3.18
ATOM   1026  C   ARG    66      63.588  52.720  61.352  1.00  3.18
ATOM   1027  O   ARG    66      63.742  53.215  62.468  1.00  3.18
ATOM   1028  N   LYS    67      64.610  52.377  60.544  1.00  3.74
ATOM   1029  H   LYS    67      64.358  52.076  59.609  1.00  3.74
ATOM   1030  CA  LYS    67      66.034  52.249  60.981  1.00  3.74
ATOM   1031  HA  LYS    67      66.194  51.296  61.461  1.00  3.74
ATOM   1032  CB  LYS    67      67.080  52.352  59.844  1.00  3.74
ATOM   1033  HB1 LYS    67      68.066  52.365  60.313  1.00  3.74
ATOM   1034  HB2 LYS    67      66.988  53.297  59.319  1.00  3.74
ATOM   1035  CG  LYS    67      67.131  51.251  58.799  1.00  3.74
ATOM   1036  HG1 LYS    67      67.276  50.293  59.295  1.00  3.74
ATOM   1037  HG2 LYS    67      67.998  51.441  58.163  1.00  3.74
ATOM   1038  CD  LYS    67      65.877  51.238  57.925  1.00  3.74
ATOM   1039  HD1 LYS    67      65.616  52.260  57.644  1.00  3.74
ATOM   1040  HD2 LYS    67      65.043  50.798  58.471  1.00  3.74
ATOM   1041  CE  LYS    67      66.103  50.439  56.654  1.00  3.74
ATOM   1042  HE1 LYS    67      66.803  50.966  56.005  1.00  3.74
ATOM   1043  HE2 LYS    67      65.150  50.381  56.137  1.00  3.74
ATOM   1044  NZ  LYS    67      66.614  49.086  56.931  1.00  3.74
ATOM   1045  HZ1 LYS    67      66.059  48.637  57.665  1.00  3.74
ATOM   1046  HZ2 LYS    67      66.637  48.559  56.053  1.00  3.74
ATOM   1047  HZ3 LYS    67      67.556  49.133  57.275  1.00  3.74
ATOM   1048  C   LYS    67      66.414  53.349  61.968  1.00  3.74
ATOM   1049  O   LYS    67      66.842  53.085  63.094  1.00  3.74
ATOM   1050  N   SER    68      66.152  54.569  61.511  1.00  3.71
ATOM   1051  H   SER    68      65.856  54.610  60.538  1.00  3.71
ATOM   1052  CA  SER    68      66.453  55.842  62.130  1.00  3.71
ATOM   1053  HA  SER    68      67.131  55.662  62.965  1.00  3.71
ATOM   1054  CB  SER    68      67.195  56.724  61.113  1.00  3.71
ATOM   1055  HB1 SER    68      66.505  57.043  60.332  1.00  3.71
ATOM   1056  HB2 SER    68      68.005  56.155  60.654  1.00  3.71
ATOM   1057  OG  SER    68      67.739  57.867  61.742  1.00  3.71
ATOM   1058  HG  SER    68      67.097  58.174  62.402  1.00  3.71
ATOM   1059  C   SER    68      65.241  56.596  62.690  1.00  3.71
ATOM   1060  O   SER    68      65.388  57.728  63.145  1.00  3.71
ATOM   1061  N   GLY    69      64.042  56.017  62.617  1.00  3.49
ATOM   1062  H   GLY    69      64.028  55.049  62.323  1.00  3.49
ATOM   1063  CA  GLY    69      62.769  56.610  63.053  1.00  3.49
ATOM   1064  HA1 GLY    69      62.836  56.820  64.120  1.00  3.49
ATOM   1065  HA2 GLY    69      61.977  55.878  62.898  1.00  3.49
ATOM   1066  C   GLY    69      62.339  57.905  62.356  1.00  3.49
ATOM   1067  O   GLY    69      61.304  58.474  62.702  1.00  3.49
ATOM   1068  N   LYS    70      63.115  58.377  61.375  1.00  3.13
ATOM   1069  H   LYS    70      63.968  57.872  61.191  1.00  3.13
ATOM   1070  CA  LYS    70      62.861  59.593  60.602  1.00  3.13
ATOM   1071  HA  LYS    70      62.858  60.434  61.297  1.00  3.13
ATOM   1072  CB  LYS    70      64.035  59.775  59.614  1.00  3.13
ATOM   1073  HB1 LYS    70      64.107  58.892  58.979  1.00  3.13
ATOM   1074  HB2 LYS    70      64.962  59.850  60.188  1.00  3.13
ATOM   1075  CG  LYS    70      63.928  61.011  58.705  1.00  3.13
ATOM   1076  HG1 LYS    70      63.853  61.912  59.317  1.00  3.13
ATOM   1077  HG2 LYS    70      63.034  60.924  58.087  1.00  3.13
ATOM   1078  CD  LYS    70      65.139  61.125  57.771  1.00  3.13
ATOM   1079  HD1 LYS    70      65.268  60.178  57.247  1.00  3.13
ATOM   1080  HD2 LYS    70      66.041  61.335  58.348  1.00  3.13
ATOM   1081  CE  LYS    70      64.891  62.245  56.755  1.00  3.13
ATOM   1082  HE1 LYS    70      65.009  63.221  57.234  1.00  3.13
ATOM   1083  HE2 LYS    70      63.857  62.180  56.402  1.00  3.13
ATOM   1084  NZ  LYS    70      65.771  62.148  55.570  1.00  3.13
ATOM   1085  HZ1 LYS    70      65.453  62.841  54.877  1.00  3.13
ATOM   1086  HZ2 LYS    70      66.745  62.299  55.765  1.00  3.13
ATOM   1087  HZ3 LYS    70      65.625  61.280  55.075  1.00  3.13
ATOM   1088  C   LYS    70      61.506  59.554  59.904  1.00  3.13
ATOM   1089  O   LYS    70      61.023  58.502  59.494  1.00  3.13
ATOM   1090  N   LYS    71      60.929  60.742  59.747  1.00  2.77
ATOM   1091  H   LYS    71      61.451  61.544  60.068  1.00  2.77
ATOM   1092  CA  LYS    71      59.561  61.001  59.302  1.00  2.77
ATOM   1093  HA  LYS    71      59.057  60.058  59.092  1.00  2.77
ATOM   1094  CB  LYS    71      58.852  61.740  60.469  1.00  2.77
ATOM   1095  HB1 LYS    71      57.833  61.994  60.194  1.00  2.77
ATOM   1096  HB2 LYS    71      59.358  62.693  60.635  1.00  2.77
ATOM   1097  CG  LYS    71      58.820  61.002  61.826  1.00  2.77
ATOM   1098  HG1 LYS    71      58.197  61.585  62.506  1.00  2.77
ATOM   1099  HG2 LYS    71      59.828  60.987  62.242  1.00  2.77
ATOM   1100  CD  LYS    71      58.288  59.560  61.789  1.00  2.77
ATOM   1101  HD1 LYS    71      58.965  58.938  61.204  1.00  2.77
ATOM   1102  HD2 LYS    71      57.298  59.541  61.335  1.00  2.77
ATOM   1103  CE  LYS    71      58.197  58.998  63.214  1.00  2.77
ATOM   1104  HE1 LYS    71      57.429  59.552  63.763  1.00  2.77
ATOM   1105  HE2 LYS    71      59.157  59.145  63.717  1.00  2.77
ATOM   1106  NZ  LYS    71      57.859  57.558  63.211  1.00  2.77
ATOM   1107  HZ1 LYS    71      57.466  57.230  64.098  1.00  2.77
ATOM   1108  HZ2 LYS    71      57.051  57.342  62.623  1.00  2.77
ATOM   1109  HZ3 LYS    71      58.605  56.953  62.889  1.00  2.77
ATOM   1110  C   LYS    71      59.636  61.825  58.010  1.00  2.77
ATOM   1111  O   LYS    71      59.739  63.044  58.052  1.00  2.77
ATOM   1112  N   PHE    72      59.713  61.135  56.871  1.00  2.46
ATOM   1113  H   PHE    72      59.576  60.131  56.912  1.00  2.46
ATOM   1114  CA  PHE    72      59.930  61.695  55.532  1.00  2.46
ATOM   1115  HA  PHE    72      60.582  62.569  55.598  1.00  2.46
ATOM   1116  CB  PHE    72      60.583  60.647  54.622  1.00  2.46
ATOM   1117  HB1 PHE    72      60.715  61.093  53.637  1.00  2.46
ATOM   1118  HB2 PHE    72      59.877  59.829  54.500  1.00  2.46
ATOM   1119  CG  PHE    72      61.898  60.023  55.015  1.00  2.46
ATOM   1120  CD1 PHE    72      61.912  58.897  55.851  1.00  2.46
ATOM   1121  HD1 PHE    72      61.005  58.545  56.315  1.00  2.46
ATOM   1122  CE1 PHE    72      63.089  58.157  56.002  1.00  2.46
ATOM   1123  HE1 PHE    72      63.064  57.233  56.541  1.00  2.46
ATOM   1124  CZ  PHE    72      64.269  58.538  55.353  1.00  2.46
ATOM   1125  HZ  PHE    72      65.159  57.929  55.448  1.00  2.46
ATOM   1126  CE2 PHE    72      64.257  59.671  54.531  1.00  2.46
ATOM   1127  HE2 PHE    72      65.140  59.946  53.987  1.00  2.46
ATOM   1128  CD2 PHE    72      63.078  60.411  54.358  1.00  2.46
ATOM   1129  HD2 PHE    72      63.068  61.238  53.667  1.00  2.46
ATOM   1130  C   PHE    72      58.655  62.081  54.793  1.00  2.46
ATOM   1131  O   PHE    72      57.699  61.324  54.834  1.00  2.46
ATOM   1132  N   SER    73      58.652  63.149  53.995  1.00  2.68
ATOM   1133  H   SER    73      59.467  63.743  53.941  1.00  2.68
ATOM   1134  CA  SER    73      57.674  63.250  52.901  1.00  2.68
ATOM   1135  HA  SER    73      56.674  63.132  53.321  1.00  2.68
ATOM   1136  CB  SER    73      57.737  64.644  52.264  1.00  2.68
ATOM   1137  HB1 SER    73      57.612  65.398  53.043  1.00  2.68
ATOM   1138  HB2 SER    73      56.926  64.758  51.543  1.00  2.68
ATOM   1139  OG  SER    73      58.974  64.841  51.614  1.00  2.68
ATOM   1140  HG  SER    73      59.119  65.797  51.547  1.00  2.68
ATOM   1141  C   SER    73      57.870  62.154  51.854  1.00  2.68
ATOM   1142  O   SER    73      58.934  61.538  51.781  1.00  2.68
ATOM   1143  N   ILE    74      56.860  61.917  51.016  1.00  2.46
ATOM   1144  H   ILE    74      56.001  62.432  51.131  1.00  2.46
ATOM   1145  CA  ILE    74      56.947  60.949  49.914  1.00  2.46
ATOM   1146  HA  ILE    74      57.013  59.947  50.336  1.00  2.46
ATOM   1147  CB  ILE    74      55.666  61.041  49.037  1.00  2.46
ATOM   1148  HB  ILE    74      55.727  60.255  48.282  1.00  2.46
ATOM   1149  CG2 ILE    74      54.451  60.751  49.925  1.00  2.46
ATOM   1150 1HG2 ILE    74      53.585  60.545  49.298  1.00  2.46
ATOM   1151 2HG2 ILE    74      54.657  59.877  50.543  1.00  2.46
ATOM   1152 3HG2 ILE    74      54.218  61.602  50.568  1.00  2.46
ATOM   1153  CG1 ILE    74      55.460  62.398  48.308  1.00  2.46
ATOM   1154 1HG1 ILE    74      56.286  62.576  47.627  1.00  2.46
ATOM   1155 2HG1 ILE    74      55.430  63.209  49.037  1.00  2.46
ATOM   1156  CD1 ILE    74      54.211  62.489  47.430  1.00  2.46
ATOM   1157  HD1 ILE    74      54.197  63.456  46.928  1.00  2.46
ATOM   1158  HD2 ILE    74      54.249  61.706  46.674  1.00  2.46
ATOM   1159  HD3 ILE    74      53.305  62.398  48.029  1.00  2.46
ATOM   1160  C   ILE    74      58.197  61.170  49.050  1.00  2.46
ATOM   1161  O   ILE    74      58.910  60.222  48.731  1.00  2.46
ATOM   1162  N   GLU    75      58.488  62.423  48.714  1.00  2.79
ATOM   1163  H   GLU    75      57.881  63.163  49.025  1.00  2.79
ATOM   1164  CA  GLU    75      59.581  62.779  47.822  1.00  2.79
ATOM   1165  HA  GLU    75      59.555  62.165  46.920  1.00  2.79
ATOM   1166  CB  GLU    75      59.436  64.268  47.459  1.00  2.79
ATOM   1167  HB1 GLU    75      59.665  64.878  48.334  1.00  2.79
ATOM   1168  HB2 GLU    75      58.398  64.471  47.185  1.00  2.79
ATOM   1169  CG  GLU    75      60.345  64.699  46.301  1.00  2.79
ATOM   1170  HG1 GLU    75      61.387  64.477  46.541  1.00  2.79
ATOM   1171  HG2 GLU    75      60.254  65.780  46.169  1.00  2.79
ATOM   1172  CD  GLU    75      59.914  63.989  45.017  1.00  2.79
ATOM   1173  OE1 GLU    75      60.641  63.081  44.568  1.00  2.79
ATOM   1174  OE2 GLU    75      58.788  64.286  44.565  1.00  2.79
ATOM   1175  C   GLU    75      60.933  62.557  48.503  1.00  2.79
ATOM   1176  O   GLU    75      61.891  62.077  47.904  1.00  2.79
ATOM   1177  N   GLU    76      61.012  62.868  49.797  1.00  2.74
ATOM   1178  H   GLU    76      60.191  63.212  50.276  1.00  2.74
ATOM   1179  CA  GLU    76      62.256  62.736  50.540  1.00  2.74
ATOM   1180  HA  GLU    76      63.046  63.113  49.891  1.00  2.74
ATOM   1181  CB  GLU    76      62.206  63.644  51.786  1.00  2.74
ATOM   1182  HB1 GLU    76      61.826  63.095  52.648  1.00  2.74
ATOM   1183  HB2 GLU    76      61.506  64.452  51.582  1.00  2.74
ATOM   1184  CG  GLU    76      63.539  64.338  52.110  1.00  2.74
ATOM   1185  HG1 GLU    76      63.320  65.355  52.442  1.00  2.74
ATOM   1186  HG2 GLU    76      64.158  64.422  51.213  1.00  2.74
ATOM   1187  CD  GLU    76      64.309  63.627  53.217  1.00  2.74
ATOM   1188  OE1 GLU    76      64.129  63.970  54.406  1.00  2.74
ATOM   1189  OE2 GLU    76      65.072  62.679  52.935  1.00  2.74
ATOM   1190  C   GLU    76      62.603  61.269  50.830  1.00  2.74
ATOM   1191  O   GLU    76      63.775  60.886  50.845  1.00  2.74
ATOM   1192  N   ALA    77      61.579  60.422  50.965  1.00  2.20
ATOM   1193  H   ALA    77      60.641  60.811  50.941  1.00  2.20
ATOM   1194  CA  ALA    77      61.729  58.976  51.011  1.00  2.20
ATOM   1195  HA  ALA    77      62.524  58.748  51.723  1.00  2.20
ATOM   1196  CB  ALA    77      60.445  58.373  51.545  1.00  2.20
ATOM   1197  HB1 ALA    77      60.568  57.297  51.638  1.00  2.20
ATOM   1198  HB2 ALA    77      60.254  58.780  52.532  1.00  2.20
ATOM   1199  HB3 ALA    77      59.617  58.612  50.876  1.00  2.20
ATOM   1200  C   ALA    77      62.155  58.378  49.656  1.00  2.20
ATOM   1201  O   ALA    77      63.057  57.535  49.608  1.00  2.20
ATOM   1202  N   LEU    78      61.573  58.830  48.540  1.00  2.46
ATOM   1203  H   LEU    78      60.843  59.535  48.605  1.00  2.46
ATOM   1204  CA  LEU    78      62.033  58.410  47.214  1.00  2.46
ATOM   1205  HA  LEU    78      61.926  57.329  47.149  1.00  2.46
ATOM   1206  CB  LEU    78      61.136  59.071  46.146  1.00  2.46
ATOM   1207  HB1 LEU    78      61.210  60.156  46.238  1.00  2.46
ATOM   1208  HB2 LEU    78      60.099  58.793  46.332  1.00  2.46
ATOM   1209  CG  LEU    78      61.502  58.689  44.701  1.00  2.46
ATOM   1210  HG  LEU    78      62.538  58.959  44.497  1.00  2.46
ATOM   1211  CD1 LEU    78      61.323  57.187  44.461  1.00  2.46
ATOM   1212 1HD1 LEU    78      61.541  56.975  43.418  1.00  2.46
ATOM   1213 2HD1 LEU    78      62.020  56.621  45.076  1.00  2.46
ATOM   1214 3HD1 LEU    78      60.296  56.901  44.689  1.00  2.46
ATOM   1215  CD2 LEU    78      60.611  59.417  43.698  1.00  2.46
ATOM   1216 1HD2 LEU    78      60.691  60.496  43.852  1.00  2.46
ATOM   1217 2HD2 LEU    78      60.927  59.196  42.679  1.00  2.46
ATOM   1218 3HD2 LEU    78      59.570  59.127  43.824  1.00  2.46
ATOM   1219  C   LEU    78      63.521  58.720  47.004  1.00  2.46
ATOM   1220  O   LEU    78      64.297  57.811  46.706  1.00  2.46
ATOM   1221  N   GLN    79      63.906  59.968  47.268  1.00  2.96
ATOM   1222  H   GLN    79      63.180  60.652  47.470  1.00  2.96
ATOM   1223  CA  GLN    79      65.287  60.439  47.292  1.00  2.96
ATOM   1224  HA  GLN    79      65.686  60.388  46.279  1.00  2.96
ATOM   1225  CB  GLN    79      65.243  61.920  47.721  1.00  2.96
ATOM   1226  HB1 GLN    79      64.715  62.008  48.669  1.00  2.96
ATOM   1227  HB2 GLN    79      64.643  62.450  46.979  1.00  2.96
ATOM   1228  CG  GLN    79      66.587  62.664  47.823  1.00  2.96
ATOM   1229  HG1 GLN    79      66.381  63.733  47.789  1.00  2.96
ATOM   1230  HG2 GLN    79      67.202  62.412  46.958  1.00  2.96
ATOM   1231  CD  GLN    79      67.385  62.402  49.101  1.00  2.96
ATOM   1232  OE1 GLN    79      68.581  62.176  49.071  1.00  2.96
ATOM   1233  NE2 GLN    79      66.792  62.459  50.276  1.00  2.96
ATOM   1234 1HE2 GLN    79      65.810  62.645  50.385  1.00  2.96
ATOM   1235 2HE2 GLN    79      67.360  62.204  51.068  1.00  2.96
ATOM   1236  C   GLN    79      66.189  59.572  48.179  1.00  2.96
ATOM   1237  O   GLN    79      67.268  59.185  47.739  1.00  2.96
ATOM   1238  N   SER    80      65.741  59.186  49.381  1.00  2.75
ATOM   1239  H   SER    80      64.849  59.536  49.709  1.00  2.75
ATOM   1240  CA  SER    80      66.594  58.412  50.303  1.00  2.75
ATOM   1241  HA  SER    80      67.633  58.715  50.163  1.00  2.75
ATOM   1242  CB  SER    80      66.214  58.714  51.750  1.00  2.75
ATOM   1243  HB1 SER    80      66.782  58.064  52.417  1.00  2.75
ATOM   1244  HB2 SER    80      65.148  58.536  51.901  1.00  2.75
ATOM   1245  OG  SER    80      66.535  60.057  52.059  1.00  2.75
ATOM   1246  HG  SER    80      65.811  60.624  51.744  1.00  2.75
ATOM   1247  C   SER    80      66.528  56.905  50.035  1.00  2.75
ATOM   1248  O   SER    80      67.036  56.100  50.818  1.00  2.75
ATOM   1249  N   GLY    81      65.849  56.500  48.956  1.00  2.66
ATOM   1250  H   GLY    81      65.439  57.204  48.351  1.00  2.66
ATOM   1251  CA  GLY    81      65.667  55.102  48.588  1.00  2.66
ATOM   1252  HA1 GLY    81      66.645  54.629  48.498  1.00  2.66
ATOM   1253  HA2 GLY    81      65.168  55.066  47.620  1.00  2.66
ATOM   1254  C   GLY    81      64.824  54.289  49.587  1.00  2.66
ATOM   1255  O   GLY    81      64.801  53.063  49.514  1.00  2.66
ATOM   1256  N   ARG    82      64.111  54.976  50.486  1.00  2.16
ATOM   1257  H   ARG    82      64.207  55.984  50.415  1.00  2.16
ATOM   1258  CA  ARG    82      63.003  54.502  51.328  1.00  2.16
ATOM   1259  HA  ARG    82      63.237  53.515  51.719  1.00  2.16
ATOM   1260  CB  ARG    82      62.786  55.505  52.486  1.00  2.16
ATOM   1261  HB1 ARG    82      61.751  55.457  52.826  1.00  2.16
ATOM   1262  HB2 ARG    82      62.945  56.517  52.117  1.00  2.16
ATOM   1263  CG  ARG    82      63.651  55.318  53.734  1.00  2.16
ATOM   1264  HG1 ARG    82      63.380  56.105  54.428  1.00  2.16
ATOM   1265  HG2 ARG    82      64.706  55.439  53.482  1.00  2.16
ATOM   1266  CD  ARG    82      63.398  53.980  54.442  1.00  2.16
ATOM   1267  HD1 ARG    82      62.384  53.635  54.230  1.00  2.16
ATOM   1268  HD2 ARG    82      63.479  54.110  55.519  1.00  2.16
ATOM   1269  NE  ARG    82      64.368  52.973  54.012  1.00  2.16
ATOM   1270  HE  ARG    82      64.082  52.327  53.281  1.00  2.16
ATOM   1271  CZ  ARG    82      65.632  52.889  54.356  1.00  2.16
ATOM   1272  NH1 ARG    82      66.179  53.648  55.270  1.00  2.16
ATOM   1273 1HH1 ARG    82      65.601  54.336  55.773  1.00  2.16
ATOM   1274 2HH1 ARG    82      67.163  53.659  55.415  1.00  2.16
ATOM   1275  NH2 ARG    82      66.361  52.000  53.749  1.00  2.16
ATOM   1276 1HH2 ARG    82      65.903  51.426  53.043  1.00  2.16
ATOM   1277 2HH2 ARG    82      67.327  51.857  53.960  1.00  2.16
ATOM   1278  C   ARG    82      61.663  54.373  50.596  1.00  2.16
ATOM   1279  O   ARG    82      60.710  53.853  51.171  1.00  2.16
ATOM   1280  N   LEU    83      61.576  54.768  49.329  1.00  1.96
ATOM   1281  H   LEU    83      62.395  55.197  48.924  1.00  1.96
ATOM   1282  CA  LEU    83      60.528  54.251  48.420  1.00  1.96
ATOM   1283  HA  LEU    83      59.987  53.430  48.890  1.00  1.96
ATOM   1284  CB  LEU    83      59.534  55.388  48.059  1.00  1.96
ATOM   1285  HB1 LEU    83      58.780  55.015  47.364  1.00  1.96
ATOM   1286  HB2 LEU    83      60.092  56.164  47.537  1.00  1.96
ATOM   1287  CG  LEU    83      58.777  56.050  49.213  1.00  1.96
ATOM   1288  HG  LEU    83      59.487  56.430  49.936  1.00  1.96
ATOM   1289  CD1 LEU    83      57.930  57.203  48.680  1.00  1.96
ATOM   1290 1HD1 LEU    83      57.510  57.770  49.509  1.00  1.96
ATOM   1291 2HD1 LEU    83      58.562  57.865  48.093  1.00  1.96
ATOM   1292 3HD1 LEU    83      57.122  56.830  48.055  1.00  1.96
ATOM   1293  CD2 LEU    83      57.795  55.113  49.899  1.00  1.96
ATOM   1294 1HD2 LEU    83      57.322  55.671  50.701  1.00  1.96
ATOM   1295 2HD2 LEU    83      57.019  54.801  49.203  1.00  1.96
ATOM   1296 3HD2 LEU    83      58.315  54.251  50.314  1.00  1.96
ATOM   1297  C   LEU    83      61.182  53.702  47.133  1.00  1.96
ATOM   1298  O   LEU    83      62.399  53.551  47.036  1.00  1.96
ATOM   1299  N   THR    84      60.358  53.443  46.118  1.00  2.26
ATOM   1300  H   THR    84      59.378  53.644  46.252  1.00  2.26
ATOM   1301  CA  THR    84      60.765  53.320  44.713  1.00  2.26
ATOM   1302  HA  THR    84      61.781  53.698  44.601  1.00  2.26
ATOM   1303  CB  THR    84      60.728  51.861  44.210  1.00  2.26
ATOM   1304  HB  THR    84      61.256  51.816  43.258  1.00  2.26
ATOM   1305  CG2 THR    84      61.377  50.848  45.154  1.00  2.26
ATOM   1306 1HG2 THR    84      61.404  49.865  44.682  1.00  2.26
ATOM   1307 2HG2 THR    84      62.398  51.160  45.376  1.00  2.26
ATOM   1308 3HG2 THR    84      60.819  50.778  46.088  1.00  2.26
ATOM   1309  OG1 THR    84      59.403  51.433  43.988  1.00  2.26
ATOM   1310  HG1 THR    84      59.371  50.490  44.175  1.00  2.26
ATOM   1311  C   THR    84      59.830  54.180  43.863  1.00  2.26
ATOM   1312  O   THR    84      58.755  54.490  44.362  1.00  2.26
ATOM   1313  N   PRO    85      60.156  54.594  42.624  1.00  2.68
ATOM   1314  CD  PRO    85      61.413  54.361  41.929  1.00  2.68
ATOM   1315  HD1 PRO    85      61.394  53.372  41.469  1.00  2.68
ATOM   1316  HD2 PRO    85      62.269  54.452  42.599  1.00  2.68
ATOM   1317  CG  PRO    85      61.494  55.433  40.841  1.00  2.68
ATOM   1318  HG1 PRO    85      62.016  55.070  39.955  1.00  2.68
ATOM   1319  HG2 PRO    85      61.991  56.321  41.233  1.00  2.68
ATOM   1320  CB  PRO    85      60.031  55.758  40.542  1.00  2.68
ATOM   1321  HB1 PRO    85      59.659  55.057  39.793  1.00  2.68
ATOM   1322  HB2 PRO    85      59.913  56.783  40.187  1.00  2.68
ATOM   1323  CA  PRO    85      59.316  55.542  41.881  1.00  2.68
ATOM   1324  HA  PRO    85      59.300  56.490  42.422  1.00  2.68
ATOM   1325  C   PRO    85      57.858  55.098  41.653  1.00  2.68
ATOM   1326  O   PRO    85      56.931  55.868  41.882  1.00  2.68
ATOM   1327  N   ALA    86      57.626  53.838  41.272  1.00  2.66
ATOM   1328  H   ALA    86      58.407  53.230  41.093  1.00  2.66
ATOM   1329  CA  ALA    86      56.267  53.318  41.087  1.00  2.66
ATOM   1330  HA  ALA    86      55.727  53.993  40.423  1.00  2.66
ATOM   1331  CB  ALA    86      56.370  51.943  40.413  1.00  2.66
ATOM   1332  HB1 ALA    86      55.371  51.539  40.258  1.00  2.66
ATOM   1333  HB2 ALA    86      56.865  52.042  39.447  1.00  2.66
ATOM   1334  HB3 ALA    86      56.934  51.255  41.044  1.00  2.66
ATOM   1335  C   ALA    86      55.474  53.230  42.412  1.00  2.66
ATOM   1336  O   ALA    86      54.269  53.481  42.492  1.00  2.66
ATOM   1337  N   HIS    87      56.174  52.854  43.482  1.00  2.10
ATOM   1338  H   HIS    87      57.165  52.693  43.371  1.00  2.10
ATOM   1339  CA  HIS    87      55.607  52.731  44.823  1.00  2.10
ATOM   1340  HA  HIS    87      54.691  52.140  44.784  1.00  2.10
ATOM   1341  CB  HIS    87      56.627  51.976  45.678  1.00  2.10
ATOM   1342  HB1 HIS    87      57.583  52.494  45.636  1.00  2.10
ATOM   1343  HB2 HIS    87      56.762  50.974  45.270  1.00  2.10
ATOM   1344  CG  HIS    87      56.237  51.844  47.117  1.00  2.10
ATOM   1345  ND1 HIS    87      55.187  51.075  47.609  1.00  2.10
ATOM   1346  CE1 HIS    87      55.272  51.162  48.940  1.00  2.10
ATOM   1347  HE1 HIS    87      54.647  50.614  49.628  1.00  2.10
ATOM   1348  NE2 HIS    87      56.291  51.959  49.299  1.00  2.10
ATOM   1349  HE2 HIS    87      56.608  52.104  50.243  1.00  2.10
ATOM   1350  CD2 HIS    87      56.922  52.386  48.160  1.00  2.10
ATOM   1351  HD2 HIS    87      57.815  52.982  48.096  1.00  2.10
ATOM   1352  C   HIS    87      55.234  54.089  45.453  1.00  2.10
ATOM   1353  O   HIS    87      54.211  54.214  46.124  1.00  2.10
ATOM   1354  N   TYR    88      56.051  55.106  45.167  1.00  2.23
ATOM   1355  H   TYR    88      56.888  54.875  44.642  1.00  2.23
ATOM   1356  CA  TYR    88      55.815  56.530  45.378  1.00  2.23
ATOM   1357  HA  TYR    88      55.623  56.707  46.435  1.00  2.23
ATOM   1358  CB  TYR    88      57.084  57.313  44.975  1.00  2.23
ATOM   1359  HB1 TYR    88      57.532  56.827  44.113  1.00  2.23
ATOM   1360  HB2 TYR    88      57.815  57.217  45.777  1.00  2.23
ATOM   1361  CG  TYR    88      56.950  58.786  44.607  1.00  2.23
ATOM   1362  CD1 TYR    88      56.587  59.137  43.290  1.00  2.23
ATOM   1363  HD1 TYR    88      56.327  58.371  42.574  1.00  2.23
ATOM   1364  CE1 TYR    88      56.614  60.480  42.875  1.00  2.23
ATOM   1365  HE1 TYR    88      56.353  60.749  41.864  1.00  2.23
ATOM   1366  CZ  TYR    88      57.057  61.487  43.756  1.00  2.23
ATOM   1367  OH  TYR    88      57.168  62.762  43.298  1.00  2.23
ATOM   1368  HH  TYR    88      57.780  63.333  43.833  1.00  2.23
ATOM   1369  CE2 TYR    88      57.399  61.145  45.082  1.00  2.23
ATOM   1370  HE2 TYR    88      57.729  61.931  45.743  1.00  2.23
ATOM   1371  CD2 TYR    88      57.337  59.800  45.509  1.00  2.23
ATOM   1372  HD2 TYR    88      57.639  59.546  46.512  1.00  2.23
ATOM   1373  C   TYR    88      54.564  56.987  44.632  1.00  2.23
ATOM   1374  O   TYR    88      53.692  57.563  45.273  1.00  2.23
ATOM   1375  N   ASP    89      54.428  56.676  43.335  1.00  2.61
ATOM   1376  H   ASP    89      55.196  56.233  42.840  1.00  2.61
ATOM   1377  CA  ASP    89      53.263  57.118  42.559  1.00  2.61
ATOM   1378  HA  ASP    89      53.192  58.195  42.698  1.00  2.61
ATOM   1379  CB  ASP    89      53.479  56.917  41.032  1.00  2.61
ATOM   1380  HB1 ASP    89      54.545  56.991  40.812  1.00  2.61
ATOM   1381  HB2 ASP    89      53.006  57.765  40.534  1.00  2.61
ATOM   1382  CG  ASP    89      52.908  55.649  40.364  1.00  2.61
ATOM   1383  OD1 ASP    89      53.657  54.899  39.695  1.00  2.61
ATOM   1384  OD2 ASP    89      51.680  55.427  40.405  1.00  2.61
ATOM   1385  C   ASP    89      51.952  56.521  43.099  1.00  2.61
ATOM   1386  O   ASP    89      50.962  57.234  43.301  1.00  2.61
ATOM   1387  N   ARG    90      51.968  55.234  43.479  1.00  2.38
ATOM   1388  H   ARG    90      52.796  54.680  43.281  1.00  2.38
ATOM   1389  CA  ARG    90      50.756  54.597  44.024  1.00  2.38
ATOM   1390  HA  ARG    90      49.916  54.956  43.423  1.00  2.38
ATOM   1391  CB  ARG    90      50.796  53.063  43.878  1.00  2.38
ATOM   1392  HB1 ARG    90      49.887  52.627  44.296  1.00  2.38
ATOM   1393  HB2 ARG    90      51.674  52.648  44.376  1.00  2.38
ATOM   1394  CG  ARG    90      50.850  52.794  42.372  1.00  2.38
ATOM   1395  HG1 ARG    90      51.806  53.177  42.027  1.00  2.38
ATOM   1396  HG2 ARG    90      50.057  53.381  41.908  1.00  2.38
ATOM   1397  CD  ARG    90      50.716  51.354  41.845  1.00  2.38
ATOM   1398  HD1 ARG    90      49.662  51.073  41.817  1.00  2.38
ATOM   1399  HD2 ARG    90      51.232  50.688  42.538  1.00  2.38
ATOM   1400  NE  ARG    90      51.331  51.207  40.496  1.00  2.38
ATOM   1401  HE  ARG    90      51.969  50.439  40.389  1.00  2.38
ATOM   1402  CZ  ARG    90      51.553  52.224  39.673  1.00  2.38
ATOM   1403  NH1 ARG    90      50.665  53.146  39.438  1.00  2.38
ATOM   1404 1HH1 ARG    90      49.765  53.060  39.861  1.00  2.38
ATOM   1405 2HH1 ARG    90      51.047  54.099  39.408  1.00  2.38
ATOM   1406  NH2 ARG    90      52.734  52.398  39.168  1.00  2.38
ATOM   1407 1HH2 ARG    90      53.485  51.837  39.497  1.00  2.38
ATOM   1408 2HH2 ARG    90      52.975  53.375  38.961  1.00  2.38
ATOM   1409  C   ARG    90      50.407  55.069  45.425  1.00  2.38
ATOM   1410  O   ARG    90      49.231  55.290  45.734  1.00  2.38
ATOM   1411  N   TYR    91      51.426  55.298  46.248  1.00  2.15
ATOM   1412  H   TYR    91      52.369  55.098  45.930  1.00  2.15
ATOM   1413  CA  TYR    91      51.245  55.886  47.562  1.00  2.15
ATOM   1414  HA  TYR    91      50.503  55.293  48.097  1.00  2.15
ATOM   1415  CB  TYR    91      52.559  55.791  48.345  1.00  2.15
ATOM   1416  HB1 TYR    91      53.353  56.300  47.797  1.00  2.15
ATOM   1417  HB2 TYR    91      52.840  54.744  48.467  1.00  2.15
ATOM   1418  CG  TYR    91      52.389  56.428  49.699  1.00  2.15
ATOM   1419  CD1 TYR    91      51.712  55.729  50.718  1.00  2.15
ATOM   1420  HD1 TYR    91      51.437  54.692  50.576  1.00  2.15
ATOM   1421  CE1 TYR    91      51.343  56.410  51.892  1.00  2.15
ATOM   1422  HE1 TYR    91      50.819  55.913  52.694  1.00  2.15
ATOM   1423  CZ  TYR    91      51.605  57.788  52.006  1.00  2.15
ATOM   1424  OH  TYR    91      51.285  58.436  53.140  1.00  2.15
ATOM   1425  HH  TYR    91      51.087  59.379  52.966  1.00  2.15
ATOM   1426  CE2 TYR    91      52.273  58.482  50.990  1.00  2.15
ATOM   1427  HE2 TYR    91      52.422  59.545  51.111  1.00  2.15
ATOM   1428  CD2 TYR    91      52.696  57.794  49.841  1.00  2.15
ATOM   1429  HD2 TYR    91      53.171  58.330  49.029  1.00  2.15
ATOM   1430  C   TYR    91      50.712  57.313  47.513  1.00  2.15
ATOM   1431  O   TYR    91      49.872  57.623  48.344  1.00  2.15
ATOM   1432  N   VAL    92      51.135  58.172  46.580  1.00  2.44
ATOM   1433  H   VAL    92      51.878  57.892  45.943  1.00  2.44
ATOM   1434  CA  VAL    92      50.575  59.527  46.472  1.00  2.44
ATOM   1435  HA  VAL    92      50.444  59.896  47.489  1.00  2.44
ATOM   1436  CB  VAL    92      51.523  60.532  45.795  1.00  2.44
ATOM   1437  HB  VAL    92      52.494  60.416  46.272  1.00  2.44
ATOM   1438  CG1 VAL    92      51.712  60.313  44.299  1.00  2.44
ATOM   1439 1HG1 VAL    92      52.433  61.031  43.906  1.00  2.44
ATOM   1440 2HG1 VAL    92      52.109  59.318  44.141  1.00  2.44
ATOM   1441 3HG1 VAL    92      50.770  60.419  43.762  1.00  2.44
ATOM   1442  CG2 VAL    92      51.061  61.978  46.021  1.00  2.44
ATOM   1443 1HG2 VAL    92      51.805  62.667  45.620  1.00  2.44
ATOM   1444 2HG2 VAL    92      50.114  62.160  45.514  1.00  2.44
ATOM   1445 3HG2 VAL    92      50.938  62.170  47.087  1.00  2.44
ATOM   1446  C   VAL    92      49.180  59.514  45.855  1.00  2.44
ATOM   1447  O   VAL    92      48.352  60.310  46.273  1.00  2.44
ATOM   1448  N   ASN    93      48.828  58.569  44.972  1.00  2.72
ATOM   1449  H   ASN    93      49.536  57.959  44.568  1.00  2.72
ATOM   1450  CA  ASN    93      47.419  58.431  44.576  1.00  2.72
ATOM   1451  HA  ASN    93      47.084  59.409  44.221  1.00  2.72
ATOM   1452  CB  ASN    93      47.280  57.433  43.407  1.00  2.72
ATOM   1453  HB1 ASN    93      47.363  56.414  43.782  1.00  2.72
ATOM   1454  HB2 ASN    93      48.096  57.601  42.703  1.00  2.72
ATOM   1455  CG  ASN    93      45.977  57.559  42.614  1.00  2.72
ATOM   1456  OD1 ASN    93      45.902  57.199  41.456  1.00  2.72
ATOM   1457  ND2 ASN    93      44.895  58.054  43.175  1.00  2.72
ATOM   1458 1HD2 ASN    93      44.894  58.369  44.135  1.00  2.72
ATOM   1459 2HD2 ASN    93      44.082  58.115  42.588  1.00  2.72
ATOM   1460  C   ASN    93      46.526  58.050  45.779  1.00  2.72
ATOM   1461  O   ASN    93      45.457  58.647  45.967  1.00  2.72
ATOM   1462  N   LYS    94      46.972  57.114  46.631  1.00  2.74
ATOM   1463  H   LYS    94      47.840  56.633  46.407  1.00  2.74
ATOM   1464  CA  LYS    94      46.309  56.831  47.918  1.00  2.74
ATOM   1465  HA  LYS    94      45.279  56.524  47.726  1.00  2.74
ATOM   1466  CB  LYS    94      47.042  55.663  48.631  1.00  2.74
ATOM   1467  HB1 LYS    94      48.116  55.830  48.585  1.00  2.74
ATOM   1468  HB2 LYS    94      46.848  54.762  48.047  1.00  2.74
ATOM   1469  CG  LYS    94      46.677  55.345  50.108  1.00  2.74
ATOM   1470  HG1 LYS    94      47.050  54.343  50.323  1.00  2.74
ATOM   1471  HG2 LYS    94      45.592  55.324  50.215  1.00  2.74
ATOM   1472  CD  LYS    94      47.277  56.299  51.167  1.00  2.74
ATOM   1473  HD1 LYS    94      46.755  57.247  51.125  1.00  2.74
ATOM   1474  HD2 LYS    94      48.332  56.479  50.947  1.00  2.74
ATOM   1475  CE  LYS    94      47.151  55.815  52.618  1.00  2.74
ATOM   1476  HE1 LYS    94      47.888  55.035  52.819  1.00  2.74
ATOM   1477  HE2 LYS    94      46.161  55.381  52.790  1.00  2.74
ATOM   1478  NZ  LYS    94      47.347  56.941  53.562  1.00  2.74
ATOM   1479  HZ1 LYS    94      48.156  57.525  53.336  1.00  2.74
ATOM   1480  HZ2 LYS    94      46.564  57.572  53.539  1.00  2.74
ATOM   1481  HZ3 LYS    94      47.354  56.598  54.528  1.00  2.74
ATOM   1482  C   LYS    94      46.252  58.052  48.814  1.00  2.74
ATOM   1483  O   LYS    94      45.196  58.278  49.378  1.00  2.74
ATOM   1484  N   ASP    95      47.330  58.813  48.987  1.00  2.81
ATOM   1485  H   ASP    95      48.207  58.501  48.578  1.00  2.81
ATOM   1486  CA  ASP    95      47.377  59.927  49.938  1.00  2.81
ATOM   1487  HA  ASP    95      46.891  59.591  50.840  1.00  2.81
ATOM   1488  CB  ASP    95      48.817  60.326  50.288  1.00  2.81
ATOM   1489  HB1 ASP    95      48.949  61.397  50.121  1.00  2.81
ATOM   1490  HB2 ASP    95      49.526  59.808  49.644  1.00  2.81
ATOM   1491  CG  ASP    95      49.154  60.013  51.747  1.00  2.81
ATOM   1492  OD1 ASP    95      48.600  59.042  52.316  1.00  2.81
ATOM   1493  OD2 ASP    95      50.034  60.708  52.300  1.00  2.81
ATOM   1494  C   ASP    95      46.551  61.122  49.483  1.00  2.81
ATOM   1495  O   ASP    95      45.938  61.782  50.306  1.00  2.81
ATOM   1496  N   MET    96      46.402  61.337  48.180  1.00  3.18
ATOM   1497  H   MET    96      46.974  60.803  47.530  1.00  3.18
ATOM   1498  CA  MET    96      45.381  62.219  47.631  1.00  3.18
ATOM   1499  HA  MET    96      45.442  63.185  48.130  1.00  3.18
ATOM   1500  CB  MET    96      45.623  62.445  46.132  1.00  3.18
ATOM   1501  HB1 MET    96      44.753  62.953  45.715  1.00  3.18
ATOM   1502  HB2 MET    96      45.738  61.484  45.627  1.00  3.18
ATOM   1503  CG  MET    96      46.862  63.312  45.872  1.00  3.18
ATOM   1504  HG1 MET    96      47.729  62.831  46.325  1.00  3.18
ATOM   1505  HG2 MET    96      46.725  64.277  46.361  1.00  3.18
ATOM   1506  SD  MET    96      47.236  63.598  44.117  1.00  3.18
ATOM   1507  CE  MET    96      45.814  64.610  43.621  1.00  3.18
ATOM   1508  HE1 MET    96      45.944  64.931  42.587  1.00  3.18
ATOM   1509  HE2 MET    96      44.896  64.028  43.699  1.00  3.18
ATOM   1510  HE3 MET    96      45.745  65.487  44.264  1.00  3.18
ATOM   1511  C   MET    96      43.974  61.674  47.843  1.00  3.18
ATOM   1512  O   MET    96      43.079  62.468  48.062  1.00  3.18
ATOM   1513  N   SER    97      43.749  60.355  47.854  1.00  3.53
ATOM   1514  H   SER    97      44.507  59.721  47.641  1.00  3.53
ATOM   1515  CA  SER    97      42.453  59.806  48.289  1.00  3.53
ATOM   1516  HA  SER    97      41.677  60.409  47.815  1.00  3.53
ATOM   1517  CB  SER    97      42.234  58.379  47.773  1.00  3.53
ATOM   1518  HB1 SER    97      42.599  58.308  46.746  1.00  3.53
ATOM   1519  HB2 SER    97      41.163  58.174  47.767  1.00  3.53
ATOM   1520  OG  SER    97      42.862  57.392  48.564  1.00  3.53
ATOM   1521  HG  SER    97      43.718  57.739  48.881  1.00  3.53
ATOM   1522  C   SER    97      42.192  59.897  49.800  1.00  3.53
ATOM   1523  O   SER    97      41.028  60.016  50.160  1.00  3.53
ATOM   1524  N   ILE    98      43.203  59.916  50.690  1.00  3.67
ATOM   1525  H   ILE    98      44.146  59.738  50.367  1.00  3.67
ATOM   1526  CA  ILE    98      42.976  60.214  52.115  1.00  3.67
ATOM   1527  HA  ILE    98      41.989  59.810  52.340  1.00  3.67
ATOM   1528  CB  ILE    98      43.869  59.519  53.160  1.00  3.67
ATOM   1529  HB  ILE    98      43.460  59.810  54.130  1.00  3.67
ATOM   1530  CG2 ILE    98      43.707  57.993  53.059  1.00  3.67
ATOM   1531 1HG2 ILE    98      44.243  57.501  53.872  1.00  3.67
ATOM   1532 2HG2 ILE    98      42.652  57.726  53.144  1.00  3.67
ATOM   1533 3HG2 ILE    98      44.086  57.633  52.102  1.00  3.67
ATOM   1534  CG1 ILE    98      45.350  59.928  53.154  1.00  3.67
ATOM   1535 1HG1 ILE    98      45.463  60.939  52.764  1.00  3.67
ATOM   1536 2HG1 ILE    98      45.891  59.236  52.521  1.00  3.67
ATOM   1537  CD1 ILE    98      45.977  59.892  54.553  1.00  3.67
ATOM   1538  HD1 ILE    98      47.040  60.123  54.482  1.00  3.67
ATOM   1539  HD2 ILE    98      45.498  60.636  55.191  1.00  3.67
ATOM   1540  HD3 ILE    98      45.855  58.906  55.003  1.00  3.67
ATOM   1541  C   ILE    98      42.804  61.722  52.371  1.00  3.67
ATOM   1542  O   ILE    98      41.980  62.110  53.194  1.00  3.67
ATOM   1543  N   GLN    99      43.465  62.576  51.585  1.00  3.90
ATOM   1544  H   GLN    99      44.197  62.208  50.988  1.00  3.90
ATOM   1545  CA  GLN    99      43.201  64.011  51.517  1.00  3.90
ATOM   1546  HA  GLN    99      43.270  64.425  52.523  1.00  3.90
ATOM   1547  CB  GLN    99      44.211  64.741  50.624  1.00  3.90
ATOM   1548  HB1 GLN    99      43.798  65.728  50.413  1.00  3.90
ATOM   1549  HB2 GLN    99      44.306  64.212  49.679  1.00  3.90
ATOM   1550  CG  GLN    99      45.601  64.966  51.238  1.00  3.90
ATOM   1551  HG1 GLN    99      46.079  64.015  51.463  1.00  3.90
ATOM   1552  HG2 GLN    99      45.485  65.512  52.172  1.00  3.90
ATOM   1553  CD  GLN    99      46.505  65.777  50.308  1.00  3.90
ATOM   1554  OE1 GLN    99      46.098  66.254  49.254  1.00  3.90
ATOM   1555  NE2 GLN    99      47.749  66.020  50.645  1.00  3.90
ATOM   1556 1HE2 GLN    99      48.142  65.673  51.510  1.00  3.90
ATOM   1557 2HE2 GLN    99      48.304  66.541  49.992  1.00  3.90
ATOM   1558  C   GLN    99      41.794  64.336  51.000  1.00  3.90
ATOM   1559  O   GLN    99      41.180  65.278  51.491  1.00  3.90
ATOM   1560  N   GLU   100      41.277  63.568  50.041  1.00  4.33
ATOM   1561  H   GLU   100      41.907  62.929  49.565  1.00  4.33
ATOM   1562  CA  GLU   100      39.949  63.766  49.463  1.00  4.33
ATOM   1563  HA  GLU   100      39.735  64.831  49.519  1.00  4.33
ATOM   1564  CB  GLU   100      39.904  63.395  47.970  1.00  4.33
ATOM   1565  HB1 GLU   100      38.921  62.978  47.746  1.00  4.33
ATOM   1566  HB2 GLU   100      40.628  62.614  47.753  1.00  4.33
ATOM   1567  CG  GLU   100      40.110  64.598  47.021  1.00  4.33
ATOM   1568  HG1 GLU   100      39.205  65.208  47.053  1.00  4.33
ATOM   1569  HG2 GLU   100      40.196  64.215  46.002  1.00  4.33
ATOM   1570  CD  GLU   100      41.315  65.511  47.331  1.00  4.33
ATOM   1571  OE1 GLU   100      42.328  65.495  46.590  1.00  4.33
ATOM   1572  OE2 GLU   100      41.240  66.316  48.293  1.00  4.33
ATOM   1573  C   GLU   100      38.839  63.110  50.309  1.00  4.33
ATOM   1574  O   GLU   100      37.717  63.611  50.382  1.00  4.33
ATOM   1575  N   LEU   101      39.155  62.075  51.085  1.00  4.34
ATOM   1576  H   LEU   101      40.037  61.600  50.924  1.00  4.34
ATOM   1577  CA  LEU   101      38.314  61.617  52.186  1.00  4.34
ATOM   1578  HA  LEU   101      37.311  61.443  51.794  1.00  4.34
ATOM   1579  CB  LEU   101      38.877  60.289  52.721  1.00  4.34
ATOM   1580  HB1 LEU   101      39.886  60.467  53.089  1.00  4.34
ATOM   1581  HB2 LEU   101      38.942  59.583  51.892  1.00  4.34
ATOM   1582  CG  LEU   101      38.061  59.636  53.854  1.00  4.34
ATOM   1583  HG  LEU   101      37.996  60.318  54.702  1.00  4.34
ATOM   1584  CD1 LEU   101      36.647  59.241  53.419  1.00  4.34
ATOM   1585 1HD1 LEU   101      36.142  58.726  54.236  1.00  4.34
ATOM   1586 2HD1 LEU   101      36.072  60.133  53.174  1.00  4.34
ATOM   1587 3HD1 LEU   101      36.691  58.586  52.549  1.00  4.34
ATOM   1588  CD2 LEU   101      38.795  58.369  54.306  1.00  4.34
ATOM   1589 1HD2 LEU   101      38.242  57.890  55.114  1.00  4.34
ATOM   1590 2HD2 LEU   101      38.892  57.672  53.473  1.00  4.34
ATOM   1591 3HD2 LEU   101      39.788  58.630  54.673  1.00  4.34
ATOM   1592  C   LEU   101      38.206  62.684  53.285  1.00  4.34
ATOM   1593  O   LEU   101      37.104  62.962  53.751  1.00  4.34
ATOM   1594  N   ALA   102      39.318  63.322  53.665  1.00  5.13
ATOM   1595  H   ALA   102      40.207  63.009  53.291  1.00  5.13
ATOM   1596  CA  ALA   102      39.327  64.474  54.566  1.00  5.13
ATOM   1597  HA  ALA   102      38.851  64.182  55.500  1.00  5.13
ATOM   1598  CB  ALA   102      40.776  64.851  54.897  1.00  5.13
ATOM   1599  HB1 ALA   102      40.783  65.672  55.614  1.00  5.13
ATOM   1600  HB2 ALA   102      41.292  63.993  55.330  1.00  5.13
ATOM   1601  HB3 ALA   102      41.302  65.168  54.000  1.00  5.13
ATOM   1602  C   ALA   102      38.526  65.662  54.001  1.00  5.13
ATOM   1603  O   ALA   102      37.799  66.315  54.758  1.00  5.13
ATOM   1604  N   VAL   103      38.579  65.913  52.682  1.00  7.30
ATOM   1605  H   VAL   103      39.261  65.417  52.117  1.00  7.30
ATOM   1606  CA  VAL   103      37.789  66.988  52.077  1.00  7.30
ATOM   1607  HA  VAL   103      37.908  67.841  52.751  1.00  7.30
ATOM   1608  CB  VAL   103      38.288  67.495  50.698  1.00  7.30
ATOM   1609  HB  VAL   103      39.373  67.398  50.665  1.00  7.30
ATOM   1610  CG1 VAL   103      37.700  66.825  49.446  1.00  7.30
ATOM   1611 1HG1 VAL   103      38.207  67.213  48.561  1.00  7.30
ATOM   1612 2HG1 VAL   103      37.851  65.761  49.478  1.00  7.30
ATOM   1613 3HG1 VAL   103      36.630  67.020  49.369  1.00  7.30
ATOM   1614  CG2 VAL   103      37.928  68.975  50.519  1.00  7.30
ATOM   1615 1HG2 VAL   103      38.426  69.374  49.637  1.00  7.30
ATOM   1616 2HG2 VAL   103      36.852  69.102  50.401  1.00  7.30
ATOM   1617 3HG2 VAL   103      38.231  69.558  51.381  1.00  7.30
ATOM   1618  C   VAL   103      36.300  66.653  52.071  1.00  7.30
ATOM   1619  O   VAL   103      35.478  67.568  52.210  1.00  7.30
ATOM   1620  N   LEU   104      35.923  65.380  52.020  1.00 10.08
ATOM   1621  H   LEU   104      36.628  64.679  51.820  1.00 10.08
ATOM   1622  CA  LEU   104      34.537  64.974  52.232  1.00 10.08
ATOM   1623  HA  LEU   104      33.911  65.637  51.633  1.00 10.08
ATOM   1624  CB  LEU   104      34.343  63.534  51.706  1.00 10.08
ATOM   1625  HB1 LEU   104      34.939  62.847  52.305  1.00 10.08
ATOM   1626  HB2 LEU   104      34.755  63.506  50.696  1.00 10.08
ATOM   1627  CG  LEU   104      32.901  62.977  51.612  1.00 10.08
ATOM   1628  HG  LEU   104      32.949  62.106  50.958  1.00 10.08
ATOM   1629  CD1 LEU   104      32.332  62.487  52.945  1.00 10.08
ATOM   1630 1HD1 LEU   104      31.391  61.967  52.769  1.00 10.08
ATOM   1631 2HD1 LEU   104      33.033  61.794  53.408  1.00 10.08
ATOM   1632 3HD1 LEU   104      32.144  63.320  53.619  1.00 10.08
ATOM   1633  CD2 LEU   104      31.907  63.958  50.986  1.00 10.08
ATOM   1634 1HD2 LEU   104      30.953  63.459  50.817  1.00 10.08
ATOM   1635 2HD2 LEU   104      31.747  64.808  51.650  1.00 10.08
ATOM   1636 3HD2 LEU   104      32.295  64.311  50.032  1.00 10.08
ATOM   1637  C   LEU   104      34.080  65.148  53.695  1.00 10.08
ATOM   1638  O   LEU   104      33.019  65.719  53.938  1.00 10.08
ATOM   1639  N   VAL   105      34.858  64.675  54.678  1.00 11.53
ATOM   1640  H   VAL   105      35.711  64.193  54.414  1.00 11.53
ATOM   1641  CA  VAL   105      34.390  64.583  56.081  1.00 11.53
ATOM   1642  HA  VAL   105      33.305  64.477  56.049  1.00 11.53
ATOM   1643  CB  VAL   105      34.903  63.325  56.814  1.00 11.53
ATOM   1644  HB  VAL   105      34.387  63.265  57.773  1.00 11.53
ATOM   1645  CG1 VAL   105      34.556  62.042  56.049  1.00 11.53
ATOM   1646 1HG1 VAL   105      34.832  61.173  56.646  1.00 11.53
ATOM   1647 2HG1 VAL   105      33.483  62.009  55.861  1.00 11.53
ATOM   1648 3HG1 VAL   105      35.088  62.000  55.100  1.00 11.53
ATOM   1649  CG2 VAL   105      36.406  63.351  57.108  1.00 11.53
ATOM   1650 1HG2 VAL   105      36.693  62.436  57.626  1.00 11.53
ATOM   1651 2HG2 VAL   105      36.962  63.423  56.181  1.00 11.53
ATOM   1652 3HG2 VAL   105      36.652  64.200  57.745  1.00 11.53
ATOM   1653  C   VAL   105      34.627  65.822  56.945  1.00 11.53
ATOM   1654  O   VAL   105      34.115  65.915  58.061  1.00 11.53
ATOM   1655  N   SER   106      35.423  66.775  56.469  1.00  9.90
ATOM   1656  H   SER   106      35.925  66.568  55.616  1.00  9.90
ATOM   1657  CA  SER   106      35.669  68.058  57.142  1.00  9.90
ATOM   1658  HA  SER   106      34.759  68.388  57.644  1.00  9.90
ATOM   1659  CB  SER   106      36.772  67.887  58.195  1.00  9.90
ATOM   1660  HB1 SER   106      37.068  68.860  58.588  1.00  9.90
ATOM   1661  HB2 SER   106      37.639  67.418  57.729  1.00  9.90
ATOM   1662  OG  SER   106      36.336  67.086  59.273  1.00  9.90
ATOM   1663  HG  SER   106      35.524  66.627  58.989  1.00  9.90
ATOM   1664  C   SER   106      36.075  69.179  56.189  1.00  9.90
ATOM   1665  O   SER   106      36.247  70.306  56.643  1.00  9.90
ATOM   1666  N   GLY   107      36.265  68.910  54.893  1.00  8.01
ATOM   1667  H   GLY   107      36.146  67.965  54.562  1.00  8.01
ATOM   1668  CA  GLY   107      36.554  69.947  53.897  1.00  8.01
ATOM   1669  HA1 GLY   107      35.751  70.668  53.922  1.00  8.01
ATOM   1670  HA2 GLY   107      36.550  69.525  52.902  1.00  8.01
ATOM   1671  C   GLY   107      37.853  70.716  54.076  1.00  8.01
ATOM   1672  O   GLY   107      38.115  71.665  53.341  1.00  8.01
ATOM   1673  N   GLN   108      38.690  70.292  55.018  1.00  6.35
ATOM   1674  H   GLN   108      38.398  69.485  55.545  1.00  6.35
ATOM   1675  CA  GLN   108      39.949  70.922  55.397  1.00  6.35
ATOM   1676  HA  GLN   108      39.775  71.998  55.449  1.00  6.35
ATOM   1677  CB  GLN   108      40.344  70.450  56.814  1.00  6.35
ATOM   1678  HB1 GLN   108      39.578  70.774  57.520  1.00  6.35
ATOM   1679  HB2 GLN   108      41.272  70.951  57.095  1.00  6.35
ATOM   1680  CG  GLN   108      40.529  68.928  56.963  1.00  6.35
ATOM   1681  HG1 GLN   108      41.087  68.536  56.115  1.00  6.35
ATOM   1682  HG2 GLN   108      39.557  68.437  56.981  1.00  6.35
ATOM   1683  CD  GLN   108      41.319  68.575  58.218  1.00  6.35
ATOM   1684  OE1 GLN   108      42.537  68.692  58.250  1.00  6.35
ATOM   1685  NE2 GLN   108      40.691  68.146  59.291  1.00  6.35
ATOM   1686 1HE2 GLN   108      39.694  68.022  59.309  1.00  6.35
ATOM   1687 2HE2 GLN   108      41.270  67.903  60.077  1.00  6.35
ATOM   1688  C   GLN   108      41.083  70.719  54.355  1.00  6.35
ATOM   1689  O   GLN   108      42.237  70.462  54.716  1.00  6.35
ATOM   1690  N   LYS   109      40.717  70.718  53.063  1.00  5.38
ATOM   1691  H   LYS   109      39.812  71.146  52.898  1.00  5.38
ATOM   1692  CA  LYS   109      41.084  69.674  52.086  1.00  5.38
ATOM   1693  HA  LYS   109      40.313  69.618  51.328  1.00  5.38
ATOM   1694  CB  LYS   109      42.394  70.017  51.357  1.00  5.38
ATOM   1695  HB1 LYS   109      43.242  69.868  52.030  1.00  5.38
ATOM   1696  HB2 LYS   109      42.375  71.063  51.045  1.00  5.38
ATOM   1697  CG  LYS   109      42.554  69.130  50.104  1.00  5.38
ATOM   1698  HG1 LYS   109      41.746  69.364  49.408  1.00  5.38
ATOM   1699  HG2 LYS   109      42.472  68.080  50.386  1.00  5.38
ATOM   1700  CD  LYS   109      43.901  69.339  49.391  1.00  5.38
ATOM   1701  HD1 LYS   109      44.706  68.947  50.016  1.00  5.38
ATOM   1702  HD2 LYS   109      44.065  70.408  49.251  1.00  5.38
ATOM   1703  CE  LYS   109      43.934  68.661  48.011  1.00  5.38
ATOM   1704  HE1 LYS   109      44.890  68.881  47.528  1.00  5.38
ATOM   1705  HE2 LYS   109      43.133  69.079  47.396  1.00  5.38
ATOM   1706  NZ  LYS   109      43.758  67.195  48.098  1.00  5.38
ATOM   1707  HZ1 LYS   109      43.594  66.743  47.198  1.00  5.38
ATOM   1708  HZ2 LYS   109      44.523  66.727  48.573  1.00  5.38
ATOM   1709  HZ3 LYS   109      42.866  66.954  48.538  1.00  5.38
ATOM   1710  C   LYS   109      41.190  68.278  52.730  1.00  5.38
ATOM   1711  O   LYS   109      40.991  68.058  53.925  1.00  5.38
