# Supplementary material for: Selecting Near-Native Protein Structures from Predicted Decoy Sets Using Ordered Graphlet Degree Similarity
Source: Genes (Basel). 2019 Feb 11;10(2):132. doi: 10.3390/genes10020132 (PMC6410076; doi:10.3390/genes10020132)
Supplement: Supplementary file 1 [file genes-10-00132-s001.zip › CodeData/data/CASP11/T0759/model187.pdb]

ATOM      1  N   MET     1      46.860  45.079  70.573  1.00  9.04
ATOM      2  CA  MET     1      48.025  45.860  70.982  1.00  9.04
ATOM      3  HA  MET     1      48.282  45.543  71.991  1.00  9.04
ATOM      4  CB  MET     1      49.196  45.484  70.048  1.00  9.04
ATOM      5  HB1 MET     1      48.985  45.832  69.036  1.00  9.04
ATOM      6  HB2 MET     1      49.259  44.396  70.018  1.00  9.04
ATOM      7  CG  MET     1      50.562  46.032  70.494  1.00  9.04
ATOM      8  HG1 MET     1      50.653  45.916  71.574  1.00  9.04
ATOM      9  HG2 MET     1      50.591  47.098  70.265  1.00  9.04
ATOM     10  SD  MET     1      52.024  45.269  69.728  1.00  9.04
ATOM     11  CE  MET     1      51.992  43.628  70.497  1.00  9.04
ATOM     12  HE1 MET     1      52.868  43.063  70.179  1.00  9.04
ATOM     13  HE2 MET     1      52.001  43.730  71.582  1.00  9.04
ATOM     14  HE3 MET     1      51.094  43.091  70.191  1.00  9.04
ATOM     15  C   MET     1      47.764  47.382  71.028  1.00  9.04
ATOM     16  O   MET     1      46.832  47.919  70.429  1.00  9.04
ATOM     17  N   GLY     2      48.641  48.071  71.761  1.00  7.34
ATOM     18  H   GLY     2      49.349  47.551  72.254  1.00  7.34
ATOM     19  CA  GLY     2      48.840  49.516  71.737  1.00  7.34
ATOM     20  HA1 GLY     2      48.038  50.018  72.277  1.00  7.34
ATOM     21  HA2 GLY     2      48.836  49.866  70.703  1.00  7.34
ATOM     22  C   GLY     2      50.183  49.862  72.383  1.00  7.34
ATOM     23  O   GLY     2      50.655  49.138  73.264  1.00  7.34
ATOM     24  N   HIS     3      50.825  50.941  71.933  1.00  6.09
ATOM     25  H   HIS     3      50.391  51.480  71.184  1.00  6.09
ATOM     26  CA  HIS     3      52.135  51.397  72.407  1.00  6.09
ATOM     27  HA  HIS     3      52.136  51.315  73.494  1.00  6.09
ATOM     28  CB  HIS     3      53.254  50.472  71.874  1.00  6.09
ATOM     29  HB1 HIS     3      53.723  50.913  70.995  1.00  6.09
ATOM     30  HB2 HIS     3      52.831  49.514  71.569  1.00  6.09
ATOM     31  CG  HIS     3      54.326  50.191  72.902  1.00  6.09
ATOM     32  ND1 HIS     3      55.125  51.149  73.530  1.00  6.09
ATOM     33  CE1 HIS     3      55.931  50.477  74.362  1.00  6.09
ATOM     34  HE1 HIS     3      56.677  50.940  74.996  1.00  6.09
ATOM     35  NE2 HIS     3      55.669  49.160  74.305  1.00  6.09
ATOM     36  HE2 HIS     3      56.131  48.450  74.857  1.00  6.09
ATOM     37  CD2 HIS     3      54.655  48.961  73.393  1.00  6.09
ATOM     38  HD2 HIS     3      54.185  48.026  73.118  1.00  6.09
ATOM     39  C   HIS     3      52.393  52.880  72.087  1.00  6.09
ATOM     40  O   HIS     3      51.495  53.616  71.675  1.00  6.09
ATOM     41  N   HIS     4      53.626  53.354  72.282  1.00  5.84
ATOM     42  H   HIS     4      54.325  52.722  72.658  1.00  5.84
ATOM     43  CA  HIS     4      54.068  54.612  71.673  1.00  5.84
ATOM     44  HA  HIS     4      53.364  55.377  72.000  1.00  5.84
ATOM     45  CB  HIS     4      55.456  55.037  72.197  1.00  5.84
ATOM     46  HB1 HIS     4      55.462  54.963  73.284  1.00  5.84
ATOM     47  HB2 HIS     4      55.604  56.088  71.944  1.00  5.84
ATOM     48  CG  HIS     4      56.646  54.277  71.665  1.00  5.84
ATOM     49  ND1 HIS     4      57.939  54.790  71.534  1.00  5.84
ATOM     50  CE1 HIS     4      58.676  53.799  71.008  1.00  5.84
ATOM     51  HE1 HIS     4      59.728  53.876  70.767  1.00  5.84
ATOM     52  NE2 HIS     4      57.921  52.705  70.815  1.00  5.84
ATOM     53  HE2 HIS     4      58.203  51.823  70.403  1.00  5.84
ATOM     54  CD2 HIS     4      56.644  52.990  71.223  1.00  5.84
ATOM     55  HD2 HIS     4      55.797  52.322  71.169  1.00  5.84
ATOM     56  C   HIS     4      53.982  54.590  70.151  1.00  5.84
ATOM     57  O   HIS     4      53.977  53.532  69.525  1.00  5.84
ATOM     58  N   HIS     5      53.889  55.786  69.566  1.00  5.13
ATOM     59  H   HIS     5      54.052  56.605  70.132  1.00  5.13
ATOM     60  CA  HIS     5      53.625  56.014  68.144  1.00  5.13
ATOM     61  HA  HIS     5      53.213  57.019  68.048  1.00  5.13
ATOM     62  CB  HIS     5      54.954  56.027  67.372  1.00  5.13
ATOM     63  HB1 HIS     5      54.754  56.215  66.317  1.00  5.13
ATOM     64  HB2 HIS     5      55.426  55.051  67.464  1.00  5.13
ATOM     65  CG  HIS     5      55.931  57.078  67.863  1.00  5.13
ATOM     66  ND1 HIS     5      55.675  58.066  68.826  1.00  5.13
ATOM     67  CE1 HIS     5      56.825  58.735  68.987  1.00  5.13
ATOM     68  HE1 HIS     5      56.967  59.557  69.677  1.00  5.13
ATOM     69  NE2 HIS     5      57.775  58.235  68.180  1.00  5.13
ATOM     70  HE2 HIS     5      58.733  58.550  68.141  1.00  5.13
ATOM     71  CD2 HIS     5      57.230  57.191  67.464  1.00  5.13
ATOM     72  HD2 HIS     5      57.729  56.564  66.740  1.00  5.13
ATOM     73  C   HIS     5      52.521  55.087  67.596  1.00  5.13
ATOM     74  O   HIS     5      52.708  54.446  66.573  1.00  5.13
ATOM     75  N   HIS     6      51.401  55.000  68.336  1.00  4.60
ATOM     76  H   HIS     6      51.405  55.544  69.183  1.00  4.60
ATOM     77  CA  HIS     6      50.234  54.100  68.195  1.00  4.60
ATOM     78  HA  HIS     6      49.496  54.409  68.937  1.00  4.60
ATOM     79  CB  HIS     6      49.553  54.260  66.843  1.00  4.60
ATOM     80  HB1 HIS     6      50.245  53.939  66.065  1.00  4.60
ATOM     81  HB2 HIS     6      49.331  55.313  66.704  1.00  4.60
ATOM     82  CG  HIS     6      48.284  53.466  66.672  1.00  4.60
ATOM     83  ND1 HIS     6      47.221  53.432  67.575  1.00  4.60
ATOM     84  CE1 HIS     6      46.283  52.659  67.006  1.00  4.60
ATOM     85  HE1 HIS     6      45.325  52.436  67.456  1.00  4.60
ATOM     86  NE2 HIS     6      46.697  52.222  65.802  1.00  4.60
ATOM     87  HE2 HIS     6      46.167  51.652  65.158  1.00  4.60
ATOM     88  CD2 HIS     6      47.960  52.716  65.579  1.00  4.60
ATOM     89  HD2 HIS     6      48.565  52.575  64.694  1.00  4.60
ATOM     90  C   HIS     6      50.499  52.635  68.536  1.00  4.60
ATOM     91  O   HIS     6      50.010  52.123  69.538  1.00  4.60
ATOM     92  N   HIS     7      51.355  51.990  67.764  1.00  4.66
ATOM     93  H   HIS     7      51.633  52.460  66.907  1.00  4.66
ATOM     94  CA  HIS     7      52.199  50.882  68.197  1.00  4.66
ATOM     95  HA  HIS     7      52.675  51.179  69.127  1.00  4.66
ATOM     96  CB  HIS     7      51.474  49.549  68.480  1.00  4.66
ATOM     97  HB1 HIS     7      51.216  49.543  69.537  1.00  4.66
ATOM     98  HB2 HIS     7      52.162  48.717  68.326  1.00  4.66
ATOM     99  CG  HIS     7      50.203  49.267  67.732  1.00  4.66
ATOM    100  ND1 HIS     7      49.141  48.540  68.252  1.00  4.66
ATOM    101  CE1 HIS     7      48.202  48.518  67.298  1.00  4.66
ATOM    102  HE1 HIS     7      47.246  48.019  67.398  1.00  4.66
ATOM    103  NE2 HIS     7      48.626  49.187  66.211  1.00  4.66
ATOM    104  HE2 HIS     7      48.122  49.286  65.343  1.00  4.66
ATOM    105  CD2 HIS     7      49.891  49.662  66.470  1.00  4.66
ATOM    106  HD2 HIS     7      50.538  50.220  65.814  1.00  4.66
ATOM    107  C   HIS     7      53.318  50.797  67.170  1.00  4.66
ATOM    108  O   HIS     7      53.429  49.866  66.376  1.00  4.66
ATOM    109  N   HIS     8      54.131  51.851  67.236  1.00  4.14
ATOM    110  H   HIS     8      53.858  52.565  67.903  1.00  4.14
ATOM    111  CA  HIS     8      55.451  52.026  66.654  1.00  4.14
ATOM    112  HA  HIS     8      55.564  53.087  66.446  1.00  4.14
ATOM    113  CB  HIS     8      56.515  51.656  67.715  1.00  4.14
ATOM    114  HB1 HIS     8      56.501  52.451  68.459  1.00  4.14
ATOM    115  HB2 HIS     8      57.503  51.672  67.255  1.00  4.14
ATOM    116  CG  HIS     8      56.344  50.337  68.457  1.00  4.14
ATOM    117  ND1 HIS     8      56.569  50.169  69.824  1.00  4.14
ATOM    118  CE1 HIS     8      56.250  48.902  70.117  1.00  4.14
ATOM    119  HE1 HIS     8      56.298  48.473  71.109  1.00  4.14
ATOM    120  NE2 HIS     8      55.852  48.255  69.011  1.00  4.14
ATOM    121  HE2 HIS     8      55.526  47.300  68.964  1.00  4.14
ATOM    122  CD2 HIS     8      55.921  49.137  67.957  1.00  4.14
ATOM    123  HD2 HIS     8      55.643  48.933  66.933  1.00  4.14
ATOM    124  C   HIS     8      55.683  51.336  65.316  1.00  4.14
ATOM    125  O   HIS     8      56.459  50.385  65.228  1.00  4.14
ATOM    126  N   SER     9      55.064  51.876  64.267  1.00  3.63
ATOM    127  H   SER     9      54.381  52.604  64.433  1.00  3.63
ATOM    128  CA  SER     9      55.384  51.582  62.869  1.00  3.63
ATOM    129  HA  SER     9      54.837  50.680  62.595  1.00  3.63
ATOM    130  CB  SER     9      54.889  52.689  61.927  1.00  3.63
ATOM    131  HB1 SER     9      53.819  52.602  61.789  1.00  3.63
ATOM    132  HB2 SER     9      55.345  52.567  60.943  1.00  3.63
ATOM    133  OG  SER     9      55.216  53.965  62.444  1.00  3.63
ATOM    134  HG  SER     9      56.179  54.008  62.479  1.00  3.63
ATOM    135  C   SER     9      56.829  51.324  62.603  1.00  3.63
ATOM    136  O   SER     9      57.543  52.297  62.432  1.00  3.63
ATOM    137  N   HIS    10      57.210  50.048  62.527  1.00  3.49
ATOM    138  H   HIS    10      56.545  49.368  62.863  1.00  3.49
ATOM    139  CA  HIS    10      58.401  49.530  61.867  1.00  3.49
ATOM    140  HA  HIS    10      59.289  49.883  62.390  1.00  3.49
ATOM    141  CB  HIS    10      58.370  47.993  61.950  1.00  3.49
ATOM    142  HB1 HIS    10      57.416  47.634  61.559  1.00  3.49
ATOM    143  HB2 HIS    10      58.433  47.697  62.998  1.00  3.49
ATOM    144  CG  HIS    10      59.473  47.301  61.190  1.00  3.49
ATOM    145  ND1 HIS    10      60.701  46.908  61.721  1.00  3.49
ATOM    146  CE1 HIS    10      61.371  46.332  60.713  1.00  3.49
ATOM    147  HE1 HIS    10      62.372  45.933  60.795  1.00  3.49
ATOM    148  NE2 HIS    10      60.647  46.372  59.583  1.00  3.49
ATOM    149  HE2 HIS    10      60.977  46.138  58.656  1.00  3.49
ATOM    150  CD2 HIS    10      59.444  46.969  59.867  1.00  3.49
ATOM    151  HD2 HIS    10      58.645  47.184  59.171  1.00  3.49
ATOM    152  C   HIS    10      58.448  50.028  60.430  1.00  3.49
ATOM    153  O   HIS    10      57.801  49.475  59.548  1.00  3.49
ATOM    154  N   MET    11      59.207  51.094  60.220  1.00  2.67
ATOM    155  H   MET    11      59.567  51.564  61.038  1.00  2.67
ATOM    156  CA  MET    11      59.315  51.813  58.954  1.00  2.67
ATOM    157  HA  MET    11      58.555  51.421  58.287  1.00  2.67
ATOM    158  CB  MET    11      59.017  53.320  59.154  1.00  2.67
ATOM    159  HB1 MET    11      57.948  53.457  58.987  1.00  2.67
ATOM    160  HB2 MET    11      59.512  53.886  58.367  1.00  2.67
ATOM    161  CG  MET    11      59.339  54.003  60.503  1.00  2.67
ATOM    162  HG1 MET    11      58.430  53.970  61.095  1.00  2.67
ATOM    163  HG2 MET    11      59.508  55.061  60.305  1.00  2.67
ATOM    164  SD  MET    11      60.716  53.411  61.551  1.00  2.67
ATOM    165  CE  MET    11      60.307  54.281  63.087  1.00  2.67
ATOM    166  HE1 MET    11      59.327  53.956  63.439  1.00  2.67
ATOM    167  HE2 MET    11      61.054  54.051  63.846  1.00  2.67
ATOM    168  HE3 MET    11      60.287  55.356  62.908  1.00  2.67
ATOM    169  C   MET    11      60.637  51.561  58.219  1.00  2.67
ATOM    170  O   MET    11      61.016  52.297  57.310  1.00  2.67
ATOM    171  N   VAL    12      61.365  50.517  58.619  1.00  2.25
ATOM    172  H   VAL    12      60.938  49.883  59.279  1.00  2.25
ATOM    173  CA  VAL    12      62.620  50.098  57.991  1.00  2.25
ATOM    174  HA  VAL    12      62.941  50.852  57.273  1.00  2.25
ATOM    175  CB  VAL    12      63.763  49.916  59.011  1.00  2.25
ATOM    176  HB  VAL    12      64.660  49.619  58.477  1.00  2.25
ATOM    177  CG1 VAL    12      64.118  51.221  59.700  1.00  2.25
ATOM    178 1HG1 VAL    12      65.017  51.074  60.298  1.00  2.25
ATOM    179 2HG1 VAL    12      64.315  51.969  58.932  1.00  2.25
ATOM    180 3HG1 VAL    12      63.294  51.532  60.341  1.00  2.25
ATOM    181  CG2 VAL    12      63.490  48.856  60.083  1.00  2.25
ATOM    182 1HG2 VAL    12      64.335  48.792  60.767  1.00  2.25
ATOM    183 2HG2 VAL    12      62.593  49.107  60.651  1.00  2.25
ATOM    184 3HG2 VAL    12      63.361  47.885  59.611  1.00  2.25
ATOM    185  C   VAL    12      62.453  48.775  57.206  1.00  2.25
ATOM    186  O   VAL    12      61.477  48.047  57.368  1.00  2.25
ATOM    187  N   VAL    13      63.503  48.367  56.492  1.00  2.18
ATOM    188  H   VAL    13      64.209  49.071  56.283  1.00  2.18
ATOM    189  CA  VAL    13      64.023  46.997  56.641  1.00  2.18
ATOM    190  HA  VAL    13      63.460  46.533  57.450  1.00  2.18
ATOM    191  CB  VAL    13      63.829  46.050  55.429  1.00  2.18
ATOM    192  HB  VAL    13      63.623  45.061  55.840  1.00  2.18
ATOM    193  CG1 VAL    13      62.623  46.428  54.573  1.00  2.18
ATOM    194 1HG1 VAL    13      62.477  45.670  53.807  1.00  2.18
ATOM    195 2HG1 VAL    13      61.725  46.483  55.189  1.00  2.18
ATOM    196 3HG1 VAL    13      62.800  47.393  54.099  1.00  2.18
ATOM    197  CG2 VAL    13      65.061  45.883  54.530  1.00  2.18
ATOM    198 1HG2 VAL    13      64.819  45.238  53.688  1.00  2.18
ATOM    199 2HG2 VAL    13      65.392  46.855  54.179  1.00  2.18
ATOM    200 3HG2 VAL    13      65.878  45.391  55.054  1.00  2.18
ATOM    201  C   VAL    13      65.463  47.039  57.125  1.00  2.18
ATOM    202  O   VAL    13      66.102  48.088  57.071  1.00  2.18
ATOM    203  N   ILE    14      65.989  45.902  57.574  1.00  2.56
ATOM    204  H   ILE    14      65.444  45.051  57.573  1.00  2.56
ATOM    205  CA  ILE    14      67.406  45.784  57.882  1.00  2.56
ATOM    206  HA  ILE    14      67.915  46.673  57.513  1.00  2.56
ATOM    207  CB  ILE    14      67.629  45.803  59.415  1.00  2.56
ATOM    208  HB  ILE    14      67.078  46.675  59.774  1.00  2.56
ATOM    209  CG2 ILE    14      67.022  44.607  60.167  1.00  2.56
ATOM    210 1HG2 ILE    14      67.128  44.754  61.242  1.00  2.56
ATOM    211 2HG2 ILE    14      65.962  44.511  59.932  1.00  2.56
ATOM    212 3HG2 ILE    14      67.523  43.679  59.893  1.00  2.56
ATOM    213  CG1 ILE    14      69.094  46.076  59.831  1.00  2.56
ATOM    214 1HG1 ILE    14      69.112  46.214  60.913  1.00  2.56
ATOM    215 2HG1 ILE    14      69.410  47.020  59.384  1.00  2.56
ATOM    216  CD1 ILE    14      70.142  45.012  59.481  1.00  2.56
ATOM    217  HD1 ILE    14      71.081  45.263  59.975  1.00  2.56
ATOM    218  HD2 ILE    14      69.822  44.028  59.821  1.00  2.56
ATOM    219  HD3 ILE    14      70.321  44.994  58.409  1.00  2.56
ATOM    220  C   ILE    14      68.007  44.620  57.111  1.00  2.56
ATOM    221  O   ILE    14      67.697  43.460  57.371  1.00  2.56
ATOM    222  N   HIS    15      68.795  44.956  56.086  1.00  2.61
ATOM    223  H   HIS    15      69.038  45.932  55.948  1.00  2.61
ATOM    224  CA  HIS    15      69.421  43.964  55.224  1.00  2.61
ATOM    225  HA  HIS    15      68.683  43.186  55.060  1.00  2.61
ATOM    226  CB  HIS    15      69.710  44.543  53.836  1.00  2.61
ATOM    227  HB1 HIS    15      70.539  45.248  53.886  1.00  2.61
ATOM    228  HB2 HIS    15      68.824  45.068  53.483  1.00  2.61
ATOM    229  CG  HIS    15      70.023  43.431  52.870  1.00  2.61
ATOM    230  ND1 HIS    15      69.423  42.172  52.897  1.00  2.61
ATOM    231  CE1 HIS    15      70.170  41.396  52.098  1.00  2.61
ATOM    232  HE1 HIS    15      70.082  40.319  52.019  1.00  2.61
ATOM    233  NE2 HIS    15      71.148  42.115  51.531  1.00  2.61
ATOM    234  HE2 HIS    15      72.013  41.687  51.178  1.00  2.61
ATOM    235  CD2 HIS    15      71.057  43.407  51.986  1.00  2.61
ATOM    236  HD2 HIS    15      71.764  44.193  51.789  1.00  2.61
ATOM    237  C   HIS    15      70.657  43.361  55.896  1.00  2.61
ATOM    238  O   HIS    15      71.596  44.120  56.182  1.00  2.61
ATOM    239  N   PRO    16      70.639  42.054  56.235  1.00  3.38
ATOM    240  CD  PRO    16      69.600  41.060  55.965  1.00  3.38
ATOM    241  HD1 PRO    16      69.747  40.648  54.967  1.00  3.38
ATOM    242  HD2 PRO    16      68.592  41.458  56.065  1.00  3.38
ATOM    243  CG  PRO    16      69.790  39.952  56.994  1.00  3.38
ATOM    244  HG1 PRO    16      69.447  38.987  56.620  1.00  3.38
ATOM    245  HG2 PRO    16      69.275  40.218  57.919  1.00  3.38
ATOM    246  CB  PRO    16      71.295  39.975  57.219  1.00  3.38
ATOM    247  HB1 PRO    16      71.783  39.410  56.422  1.00  3.38
ATOM    248  HB2 PRO    16      71.566  39.569  58.194  1.00  3.38
ATOM    249  CA  PRO    16      71.635  41.466  57.111  1.00  3.38
ATOM    250  HA  PRO    16      71.520  41.919  58.096  1.00  3.38
ATOM    251  C   PRO    16      73.088  41.661  56.670  1.00  3.38
ATOM    252  O   PRO    16      73.907  42.088  57.481  1.00  3.38
ATOM    253  N   ASP    17      73.416  41.368  55.409  1.00  3.42
ATOM    254  H   ASP    17      72.709  40.989  54.781  1.00  3.42
ATOM    255  CA  ASP    17      74.799  41.376  54.916  1.00  3.42
ATOM    256  HA  ASP    17      75.367  40.771  55.624  1.00  3.42
ATOM    257  CB  ASP    17      74.951  40.647  53.562  1.00  3.42
ATOM    258  HB1 ASP    17      75.157  39.596  53.773  1.00  3.42
ATOM    259  HB2 ASP    17      75.821  41.041  53.034  1.00  3.42
ATOM    260  CG  ASP    17      73.726  40.695  52.646  1.00  3.42
ATOM    261  OD1 ASP    17      73.785  41.357  51.585  1.00  3.42
ATOM    262  OD2 ASP    17      72.711  40.064  53.020  1.00  3.42
ATOM    263  C   ASP    17      75.523  42.739  54.949  1.00  3.42
ATOM    264  O   ASP    17      76.660  42.779  55.423  1.00  3.42
ATOM    265  N   PRO    18      74.920  43.875  54.543  1.00  3.43
ATOM    266  CD  PRO    18      73.759  43.996  53.676  1.00  3.43
ATOM    267  HD1 PRO    18      72.888  43.485  54.079  1.00  3.43
ATOM    268  HD2 PRO    18      74.008  43.594  52.694  1.00  3.43
ATOM    269  CG  PRO    18      73.490  45.497  53.551  1.00  3.43
ATOM    270  HG1 PRO    18      72.847  45.828  54.368  1.00  3.43
ATOM    271  HG2 PRO    18      73.057  45.763  52.588  1.00  3.43
ATOM    272  CB  PRO    18      74.882  46.096  53.714  1.00  3.43
ATOM    273  HB1 PRO    18      74.843  47.143  54.013  1.00  3.43
ATOM    274  HB2 PRO    18      75.438  45.987  52.782  1.00  3.43
ATOM    275  CA  PRO    18      75.500  45.196  54.786  1.00  3.43
ATOM    276  HA  PRO    18      76.581  45.165  54.648  1.00  3.43
ATOM    277  C   PRO    18      75.216  45.750  56.194  1.00  3.43
ATOM    278  O   PRO    18      75.723  46.823  56.535  1.00  3.43
ATOM    279  N   GLY    19      74.361  45.095  56.992  1.00  3.25
ATOM    280  H   GLY    19      73.980  44.209  56.676  1.00  3.25
ATOM    281  CA  GLY    19      73.927  45.588  58.305  1.00  3.25
ATOM    282  HA1 GLY    19      74.787  45.633  58.972  1.00  3.25
ATOM    283  HA2 GLY    19      73.205  44.881  58.713  1.00  3.25
ATOM    284  C   GLY    19      73.271  46.966  58.257  1.00  3.25
ATOM    285  O   GLY    19      73.403  47.763  59.195  1.00  3.25
ATOM    286  N   ARG    20      72.600  47.279  57.141  1.00  2.63
ATOM    287  H   ARG    20      72.466  46.533  56.467  1.00  2.63
ATOM    288  CA  ARG    20      72.038  48.603  56.852  1.00  2.63
ATOM    289  HA  ARG    20      72.354  49.279  57.630  1.00  2.63
ATOM    290  CB  ARG    20      72.522  49.142  55.492  1.00  2.63
ATOM    291  HB1 ARG    20      71.856  49.937  55.152  1.00  2.63
ATOM    292  HB2 ARG    20      72.462  48.337  54.758  1.00  2.63
ATOM    293  CG  ARG    20      73.959  49.694  55.517  1.00  2.63
ATOM    294  HG1 ARG    20      74.372  49.575  54.514  1.00  2.63
ATOM    295  HG2 ARG    20      74.572  49.087  56.179  1.00  2.63
ATOM    296  CD  ARG    20      74.101  51.190  55.882  1.00  2.63
ATOM    297  HD1 ARG    20      73.646  51.772  55.077  1.00  2.63
ATOM    298  HD2 ARG    20      75.164  51.439  55.900  1.00  2.63
ATOM    299  NE  ARG    20      73.482  51.614  57.162  1.00  2.63
ATOM    300  HE  ARG    20      72.799  52.353  57.103  1.00  2.63
ATOM    301  CZ  ARG    20      73.742  51.174  58.381  1.00  2.63
ATOM    302  NH1 ARG    20      74.609  50.233  58.606  1.00  2.63
ATOM    303 1HH1 ARG    20      75.055  49.808  57.814  1.00  2.63
ATOM    304 2HH1 ARG    20      74.524  49.655  59.429  1.00  2.63
ATOM    305  NH2 ARG    20      73.090  51.631  59.408  1.00  2.63
ATOM    306 1HH2 ARG    20      72.442  52.416  59.306  1.00  2.63
ATOM    307 2HH2 ARG    20      73.313  51.287  60.322  1.00  2.63
ATOM    308  C   ARG    20      70.524  48.576  56.910  1.00  2.63
ATOM    309  O   ARG    20      69.853  47.736  56.317  1.00  2.63
ATOM    310  N   GLU    21      70.021  49.579  57.614  1.00  2.30
ATOM    311  H   GLU    21      70.682  50.165  58.086  1.00  2.30
ATOM    312  CA  GLU    21      68.708  50.153  57.388  1.00  2.30
ATOM    313  HA  GLU    21      67.952  49.423  57.668  1.00  2.30
ATOM    314  CB  GLU    21      68.576  51.386  58.314  1.00  2.30
ATOM    315  HB1 GLU    21      68.783  51.067  59.337  1.00  2.30
ATOM    316  HB2 GLU    21      67.549  51.754  58.282  1.00  2.30
ATOM    317  CG  GLU    21      69.535  52.541  57.942  1.00  2.30
ATOM    318  HG1 GLU    21      69.046  53.187  57.211  1.00  2.30
ATOM    319  HG2 GLU    21      70.437  52.135  57.477  1.00  2.30
ATOM    320  CD  GLU    21      69.997  53.393  59.122  1.00  2.30
ATOM    321  OE1 GLU    21      69.161  53.890  59.913  1.00  2.30
ATOM    322  OE2 GLU    21      71.222  53.634  59.237  1.00  2.30
ATOM    323  C   GLU    21      68.537  50.532  55.907  1.00  2.30
ATOM    324  O   GLU    21      69.379  51.206  55.314  1.00  2.30
ATOM    325  N   LEU    22      67.410  50.132  55.344  1.00  2.02
ATOM    326  H   LEU    22      66.802  49.528  55.889  1.00  2.02
ATOM    327  CA  LEU    22      66.833  50.661  54.115  1.00  2.02
ATOM    328  HA  LEU    22      67.399  51.521  53.757  1.00  2.02
ATOM    329  CB  LEU    22      66.788  49.567  53.025  1.00  2.02
ATOM    330  HB1 LEU    22      66.086  49.890  52.263  1.00  2.02
ATOM    331  HB2 LEU    22      66.365  48.664  53.457  1.00  2.02
ATOM    332  CG  LEU    22      68.087  49.193  52.283  1.00  2.02
ATOM    333  HG  LEU    22      67.794  48.604  51.413  1.00  2.02
ATOM    334  CD1 LEU    22      68.856  50.414  51.776  1.00  2.02
ATOM    335 1HD1 LEU    22      69.688  50.088  51.151  1.00  2.02
ATOM    336 2HD1 LEU    22      68.195  51.048  51.186  1.00  2.02
ATOM    337 3HD1 LEU    22      69.251  50.986  52.615  1.00  2.02
ATOM    338  CD2 LEU    22      69.038  48.327  53.106  1.00  2.02
ATOM    339 1HD2 LEU    22      69.826  47.935  52.465  1.00  2.02
ATOM    340 2HD2 LEU    22      69.491  48.915  53.900  1.00  2.02
ATOM    341 3HD2 LEU    22      68.491  47.498  53.551  1.00  2.02
ATOM    342  C   LEU    22      65.418  51.145  54.468  1.00  2.02
ATOM    343  O   LEU    22      64.884  50.758  55.511  1.00  2.02
ATOM    344  N   SER    23      64.762  51.937  53.618  1.00  1.95
ATOM    345  H   SER    23      65.226  52.318  52.796  1.00  1.95
ATOM    346  CA  SER    23      63.294  51.953  53.649  1.00  1.95
ATOM    347  HA  SER    23      62.976  52.052  54.688  1.00  1.95
ATOM    348  CB  SER    23      62.672  53.129  52.880  1.00  1.95
ATOM    349  HB1 SER    23      61.627  53.233  53.170  1.00  1.95
ATOM    350  HB2 SER    23      62.709  52.918  51.811  1.00  1.95
ATOM    351  OG  SER    23      63.338  54.347  53.127  1.00  1.95
ATOM    352  HG  SER    23      64.151  54.274  52.585  1.00  1.95
ATOM    353  C   SER    23      62.727  50.656  53.063  1.00  1.95
ATOM    354  O   SER    23      63.388  50.022  52.237  1.00  1.95
ATOM    355  N   PRO    24      61.477  50.290  53.385  1.00  1.85
ATOM    356  CD  PRO    24      60.730  50.754  54.540  1.00  1.85
ATOM    357  HD1 PRO    24      60.340  51.755  54.361  1.00  1.85
ATOM    358  HD2 PRO    24      61.354  50.741  55.431  1.00  1.85
ATOM    359  CG  PRO    24      59.583  49.768  54.708  1.00  1.85
ATOM    360  HG1 PRO    24      58.717  50.257  55.136  1.00  1.85
ATOM    361  HG2 PRO    24      59.900  48.934  55.333  1.00  1.85
ATOM    362  CB  PRO    24      59.330  49.279  53.284  1.00  1.85
ATOM    363  HB1 PRO    24      58.729  50.007  52.744  1.00  1.85
ATOM    364  HB2 PRO    24      58.852  48.299  53.273  1.00  1.85
ATOM    365  CA  PRO    24      60.740  49.234  52.699  1.00  1.85
ATOM    366  HA  PRO    24      61.181  48.279  52.978  1.00  1.85
ATOM    367  C   PRO    24      60.752  49.307  51.172  1.00  1.85
ATOM    368  O   PRO    24      60.933  48.304  50.492  1.00  1.85
ATOM    369  N   GLU    25      60.606  50.511  50.636  1.00  2.03
ATOM    370  H   GLU    25      60.458  51.273  51.272  1.00  2.03
ATOM    371  CA  GLU    25      60.685  50.826  49.211  1.00  2.03
ATOM    372  HA  GLU    25      59.902  50.313  48.662  1.00  2.03
ATOM    373  CB  GLU    25      60.459  52.349  49.159  1.00  2.03
ATOM    374  HB1 GLU    25      61.121  52.829  49.883  1.00  2.03
ATOM    375  HB2 GLU    25      59.437  52.559  49.475  1.00  2.03
ATOM    376  CG  GLU    25      60.722  53.014  47.811  1.00  2.03
ATOM    377  HG1 GLU    25      61.752  52.825  47.506  1.00  2.03
ATOM    378  HG2 GLU    25      60.613  54.092  47.927  1.00  2.03
ATOM    379  CD  GLU    25      59.761  52.546  46.728  1.00  2.03
ATOM    380  OE1 GLU    25      58.573  52.326  47.011  1.00  2.03
ATOM    381  OE2 GLU    25      60.173  52.508  45.550  1.00  2.03
ATOM    382  C   GLU    25      62.040  50.448  48.614  1.00  2.03
ATOM    383  O   GLU    25      62.108  49.733  47.617  1.00  2.03
ATOM    384  N   GLU    26      63.137  50.892  49.236  1.00  2.14
ATOM    385  H   GLU    26      63.048  51.470  50.056  1.00  2.14
ATOM    386  CA  GLU    26      64.465  50.522  48.766  1.00  2.14
ATOM    387  HA  GLU    26      64.540  50.781  47.710  1.00  2.14
ATOM    388  CB  GLU    26      65.593  51.250  49.505  1.00  2.14
ATOM    389  HB1 GLU    26      66.539  50.806  49.191  1.00  2.14
ATOM    390  HB2 GLU    26      65.491  51.094  50.576  1.00  2.14
ATOM    391  CG  GLU    26      65.670  52.746  49.199  1.00  2.14
ATOM    392  HG1 GLU    26      65.324  52.942  48.181  1.00  2.14
ATOM    393  HG2 GLU    26      66.716  53.056  49.257  1.00  2.14
ATOM    394  CD  GLU    26      64.873  53.555  50.218  1.00  2.14
ATOM    395  OE1 GLU    26      63.862  54.185  49.842  1.00  2.14
ATOM    396  OE2 GLU    26      65.297  53.621  51.396  1.00  2.14
ATOM    397  C   GLU    26      64.717  49.020  48.849  1.00  2.14
ATOM    398  O   GLU    26      65.332  48.458  47.947  1.00  2.14
ATOM    399  N   ALA    27      64.227  48.359  49.897  1.00  1.95
ATOM    400  H   ALA    27      63.745  48.883  50.622  1.00  1.95
ATOM    401  CA  ALA    27      64.356  46.916  50.043  1.00  1.95
ATOM    402  HA  ALA    27      65.407  46.650  49.952  1.00  1.95
ATOM    403  CB  ALA    27      63.871  46.567  51.442  1.00  1.95
ATOM    404  HB1 ALA    27      63.992  45.499  51.612  1.00  1.95
ATOM    405  HB2 ALA    27      64.453  47.134  52.165  1.00  1.95
ATOM    406  HB3 ALA    27      62.819  46.830  51.551  1.00  1.95
ATOM    407  C   ALA    27      63.587  46.127  48.970  1.00  1.95
ATOM    408  O   ALA    27      64.065  45.082  48.520  1.00  1.95
ATOM    409  N   HIS    28      62.430  46.622  48.515  1.00  2.07
ATOM    410  H   HIS    28      62.033  47.447  48.958  1.00  2.07
ATOM    411  CA  HIS    28      61.763  46.044  47.343  1.00  2.07
ATOM    412  HA  HIS    28      61.700  44.962  47.477  1.00  2.07
ATOM    413  CB  HIS    28      60.314  46.577  47.188  1.00  2.07
ATOM    414  HB1 HIS    28      60.029  47.117  48.091  1.00  2.07
ATOM    415  HB2 HIS    28      59.653  45.712  47.118  1.00  2.07
ATOM    416  CG  HIS    28      60.012  47.459  45.983  1.00  2.07
ATOM    417  ND1 HIS    28      60.013  47.058  44.643  1.00  2.07
ATOM    418  CE1 HIS    28      59.668  48.136  43.923  1.00  2.07
ATOM    419  HE1 HIS    28      59.580  48.149  42.846  1.00  2.07
ATOM    420  NE2 HIS    28      59.429  49.180  44.730  1.00  2.07
ATOM    421  HE2 HIS    28      59.115  50.108  44.447  1.00  2.07
ATOM    422  CD2 HIS    28      59.644  48.772  46.023  1.00  2.07
ATOM    423  HD2 HIS    28      59.509  49.366  46.909  1.00  2.07
ATOM    424  C   HIS    28      62.587  46.267  46.075  1.00  2.07
ATOM    425  O   HIS    28      62.824  45.319  45.334  1.00  2.07
ATOM    426  N   ARG    29      63.110  47.485  45.860  1.00  2.55
ATOM    427  H   ARG    29      62.860  48.229  46.505  1.00  2.55
ATOM    428  CA  ARG    29      63.922  47.792  44.667  1.00  2.55
ATOM    429  HA  ARG    29      63.332  47.586  43.772  1.00  2.55
ATOM    430  CB  ARG    29      64.368  49.261  44.665  1.00  2.55
ATOM    431  HB1 ARG    29      65.090  49.402  43.858  1.00  2.55
ATOM    432  HB2 ARG    29      64.879  49.470  45.605  1.00  2.55
ATOM    433  CG  ARG    29      63.249  50.283  44.463  1.00  2.55
ATOM    434  HG1 ARG    29      62.469  50.140  45.207  1.00  2.55
ATOM    435  HG2 ARG    29      62.812  50.166  43.470  1.00  2.55
ATOM    436  CD  ARG    29      63.860  51.681  44.608  1.00  2.55
ATOM    437  HD1 ARG    29      64.510  51.881  43.754  1.00  2.55
ATOM    438  HD2 ARG    29      64.452  51.717  45.524  1.00  2.55
ATOM    439  NE  ARG    29      62.810  52.697  44.687  1.00  2.55
ATOM    440  HE  ARG    29      61.848  52.363  44.677  1.00  2.55
ATOM    441  CZ  ARG    29      62.922  53.943  45.090  1.00  2.55
ATOM    442  NH1 ARG    29      64.041  54.535  45.399  1.00  2.55
ATOM    443 1HH1 ARG    29      64.904  54.034  45.324  1.00  2.55
ATOM    444 2HH1 ARG    29      63.989  55.453  45.812  1.00  2.55
ATOM    445  NH2 ARG    29      61.844  54.636  45.224  1.00  2.55
ATOM    446 1HH2 ARG    29      60.966  54.121  45.176  1.00  2.55
ATOM    447 2HH2 ARG    29      61.887  55.457  45.807  1.00  2.55
ATOM    448  C   ARG    29      65.191  46.952  44.542  1.00  2.55
ATOM    449  O   ARG    29      65.632  46.677  43.431  1.00  2.55
ATOM    450  N   ALA    30      65.800  46.597  45.671  1.00  2.81
ATOM    451  H   ALA    30      65.423  46.968  46.534  1.00  2.81
ATOM    452  CA  ALA    30      66.980  45.743  45.743  1.00  2.81
ATOM    453  HA  ALA    30      67.527  45.818  44.802  1.00  2.81
ATOM    454  CB  ALA    30      67.893  46.287  46.849  1.00  2.81
ATOM    455  HB1 ALA    30      68.743  45.618  46.991  1.00  2.81
ATOM    456  HB2 ALA    30      68.261  47.273  46.563  1.00  2.81
ATOM    457  HB3 ALA    30      67.339  46.386  47.780  1.00  2.81
ATOM    458  C   ALA    30      66.624  44.248  45.900  1.00  2.81
ATOM    459  O   ALA    30      67.519  43.409  45.930  1.00  2.81
ATOM    460  N   GLY    31      65.333  43.895  45.969  1.00  2.92
ATOM    461  H   GLY    31      64.622  44.617  45.932  1.00  2.92
ATOM    462  CA  GLY    31      64.852  42.508  45.927  1.00  2.92
ATOM    463  HA1 GLY    31      65.394  41.958  45.158  1.00  2.92
ATOM    464  HA2 GLY    31      63.793  42.519  45.669  1.00  2.92
ATOM    465  C   GLY    31      64.997  41.750  47.252  1.00  2.92
ATOM    466  O   GLY    31      64.774  40.544  47.328  1.00  2.92
ATOM    467  N   LEU    32      65.360  42.501  48.285  1.00  2.62
ATOM    468  H   LEU    32      65.417  43.487  48.076  1.00  2.62
ATOM    469  CA  LEU    32      65.537  42.143  49.682  1.00  2.62
ATOM    470  HA  LEU    32      66.124  41.224  49.731  1.00  2.62
ATOM    471  CB  LEU    32      66.316  43.272  50.398  1.00  2.62
ATOM    472  HB1 LEU    32      66.755  42.866  51.311  1.00  2.62
ATOM    473  HB2 LEU    32      65.603  44.040  50.692  1.00  2.62
ATOM    474  CG  LEU    32      67.418  43.967  49.574  1.00  2.62
ATOM    475  HG  LEU    32      66.964  44.411  48.694  1.00  2.62
ATOM    476  CD1 LEU    32      68.036  45.114  50.373  1.00  2.62
ATOM    477 1HD1 LEU    32      68.789  45.620  49.770  1.00  2.62
ATOM    478 2HD1 LEU    32      67.270  45.829  50.660  1.00  2.62
ATOM    479 3HD1 LEU    32      68.501  44.714  51.263  1.00  2.62
ATOM    480  CD2 LEU    32      68.518  43.011  49.121  1.00  2.62
ATOM    481 1HD2 LEU    32      69.287  43.559  48.578  1.00  2.62
ATOM    482 2HD2 LEU    32      68.955  42.516  49.982  1.00  2.62
ATOM    483 3HD2 LEU    32      68.104  42.258  48.451  1.00  2.62
ATOM    484  C   LEU    32      64.218  41.903  50.414  1.00  2.62
ATOM    485  O   LEU    32      64.196  41.195  51.421  1.00  2.62
ATOM    486  N   ILE    33      63.125  42.480  49.903  1.00  2.28
ATOM    487  H   ILE    33      63.235  43.065  49.083  1.00  2.28
ATOM    488  CA  ILE    33      61.766  42.035  50.243  1.00  2.28
ATOM    489  HA  ILE    33      61.843  41.040  50.682  1.00  2.28
ATOM    490  CB  ILE    33      61.073  42.932  51.292  1.00  2.28
ATOM    491  HB  ILE    33      60.086  42.504  51.467  1.00  2.28
ATOM    492  CG2 ILE    33      61.828  42.891  52.634  1.00  2.28
ATOM    493 1HG2 ILE    33      61.233  43.353  53.419  1.00  2.28
ATOM    494 2HG2 ILE    33      62.019  41.854  52.912  1.00  2.28
ATOM    495 3HG2 ILE    33      62.782  43.409  52.545  1.00  2.28
ATOM    496  CG1 ILE    33      60.858  44.375  50.800  1.00  2.28
ATOM    497 1HG1 ILE    33      60.341  44.355  49.842  1.00  2.28
ATOM    498 2HG1 ILE    33      61.821  44.855  50.654  1.00  2.28
ATOM    499  CD1 ILE    33      60.019  45.211  51.769  1.00  2.28
ATOM    500  HD1 ILE    33      59.755  46.157  51.301  1.00  2.28
ATOM    501  HD2 ILE    33      59.110  44.667  52.026  1.00  2.28
ATOM    502  HD3 ILE    33      60.578  45.424  52.676  1.00  2.28
ATOM    503  C   ILE    33      60.908  41.872  48.985  1.00  2.28
ATOM    504  O   ILE    33      61.079  42.583  47.996  1.00  2.28
ATOM    505  N   ASP    34      59.977  40.923  49.044  1.00  2.48
ATOM    506  H   ASP    34      59.904  40.389  49.895  1.00  2.48
ATOM    507  CA  ASP    34      58.950  40.690  48.023  1.00  2.48
ATOM    508  HA  ASP    34      59.448  40.477  47.076  1.00  2.48
ATOM    509  CB  ASP    34      58.174  39.418  48.449  1.00  2.48
ATOM    510  HB1 ASP    34      58.230  39.314  49.535  1.00  2.48
ATOM    511  HB2 ASP    34      58.677  38.549  48.023  1.00  2.48
ATOM    512  CG  ASP    34      56.693  39.369  48.061  1.00  2.48
ATOM    513  OD1 ASP    34      55.864  39.212  48.988  1.00  2.48
ATOM    514  OD2 ASP    34      56.366  39.561  46.871  1.00  2.48
ATOM    515  C   ASP    34      58.073  41.923  47.785  1.00  2.48
ATOM    516  O   ASP    34      57.915  42.742  48.683  1.00  2.48
ATOM    517  N   TRP    35      57.480  42.063  46.597  1.00  2.32
ATOM    518  H   TRP    35      57.481  41.267  45.973  1.00  2.32
ATOM    519  CA  TRP    35      56.605  43.193  46.292  1.00  2.32
ATOM    520  HA  TRP    35      57.149  44.098  46.566  1.00  2.32
ATOM    521  CB  TRP    35      56.311  43.272  44.794  1.00  2.32
ATOM    522  HB1 TRP    35      55.477  42.616  44.538  1.00  2.32
ATOM    523  HB2 TRP    35      57.188  42.941  44.235  1.00  2.32
ATOM    524  CG  TRP    35      56.006  44.673  44.382  1.00  2.32
ATOM    525  CD1 TRP    35      56.950  45.613  44.163  1.00  2.32
ATOM    526  HD1 TRP    35      58.020  45.436  44.227  1.00  2.32
ATOM    527  NE1 TRP    35      56.348  46.829  43.929  1.00  2.32
ATOM    528  HE1 TRP    35      56.874  47.683  43.835  1.00  2.32
ATOM    529  CE2 TRP    35      54.974  46.727  43.956  1.00  2.32
ATOM    530  CZ2 TRP    35      53.945  47.658  43.766  1.00  2.32
ATOM    531  HZ2 TRP    35      54.194  48.672  43.517  1.00  2.32
ATOM    532  CH2 TRP    35      52.607  47.250  43.907  1.00  2.32
ATOM    533  HH2 TRP    35      51.802  47.962  43.771  1.00  2.32
ATOM    534  CZ3 TRP    35      52.320  45.911  44.230  1.00  2.32
ATOM    535  HZ3 TRP    35      51.293  45.593  44.344  1.00  2.32
ATOM    536  CE3 TRP    35      53.364  44.978  44.403  1.00  2.32
ATOM    537  HE3 TRP    35      53.133  43.954  44.657  1.00  2.32
ATOM    538  CD2 TRP    35      54.718  45.357  44.264  1.00  2.32
ATOM    539  C   TRP    35      55.310  43.192  47.117  1.00  2.32
ATOM    540  O   TRP    35      54.872  44.240  47.600  1.00  2.32
ATOM    541  N   ASN    36      54.736  42.004  47.341  1.00  2.48
ATOM    542  H   ASN    36      55.199  41.171  46.980  1.00  2.48
ATOM    543  CA  ASN    36      53.597  41.817  48.240  1.00  2.48
ATOM    544  HA  ASN    36      52.806  42.500  47.947  1.00  2.48
ATOM    545  CB  ASN    36      53.028  40.398  48.044  1.00  2.48
ATOM    546  HB1 ASN    36      53.791  39.727  47.654  1.00  2.48
ATOM    547  HB2 ASN    36      52.227  40.434  47.308  1.00  2.48
ATOM    548  CG  ASN    36      52.474  39.801  49.322  1.00  2.48
ATOM    549  OD1 ASN    36      51.367  40.080  49.749  1.00  2.48
ATOM    550  ND2 ASN    36      53.257  38.999  49.998  1.00  2.48
ATOM    551 1HD2 ASN    36      54.214  38.854  49.658  1.00  2.48
ATOM    552 2HD2 ASN    36      52.889  38.569  50.821  1.00  2.48
ATOM    553  C   ASN    36      53.964  42.150  49.703  1.00  2.48
ATOM    554  O   ASN    36      53.269  42.915  50.377  1.00  2.48
ATOM    555  N   MET    37      55.090  41.623  50.187  1.00  2.37
ATOM    556  H   MET    37      55.552  40.913  49.621  1.00  2.37
ATOM    557  CA  MET    37      55.617  41.902  51.521  1.00  2.37
ATOM    558  HA  MET    37      54.890  41.561  52.257  1.00  2.37
ATOM    559  CB  MET    37      56.919  41.107  51.709  1.00  2.37
ATOM    560  HB1 MET    37      57.628  41.386  50.930  1.00  2.37
ATOM    561  HB2 MET    37      56.702  40.043  51.608  1.00  2.37
ATOM    562  CG  MET    37      57.582  41.346  53.070  1.00  2.37
ATOM    563  HG1 MET    37      56.886  41.063  53.860  1.00  2.37
ATOM    564  HG2 MET    37      57.818  42.405  53.175  1.00  2.37
ATOM    565  SD  MET    37      59.118  40.412  53.283  1.00  2.37
ATOM    566  CE  MET    37      59.644  41.017  54.907  1.00  2.37
ATOM    567  HE1 MET    37      60.591  40.547  55.176  1.00  2.37
ATOM    568  HE2 MET    37      59.777  42.098  54.872  1.00  2.37
ATOM    569  HE3 MET    37      58.891  40.766  55.654  1.00  2.37
ATOM    570  C   MET    37      55.848  43.400  51.751  1.00  2.37
ATOM    571  O   MET    37      55.458  43.932  52.787  1.00  2.37
ATOM    572  N   PHE    38      56.435  44.085  50.776  1.00  1.85
ATOM    573  H   PHE    38      56.775  43.561  49.973  1.00  1.85
ATOM    574  CA  PHE    38      56.624  45.520  50.728  1.00  1.85
ATOM    575  HA  PHE    38      57.231  45.834  51.575  1.00  1.85
ATOM    576  CB  PHE    38      57.371  45.853  49.429  1.00  1.85
ATOM    577  HB1 PHE    38      56.914  45.306  48.608  1.00  1.85
ATOM    578  HB2 PHE    38      58.400  45.515  49.499  1.00  1.85
ATOM    579  CG  PHE    38      57.361  47.319  49.080  1.00  1.85
ATOM    580  CD1 PHE    38      57.701  48.276  50.051  1.00  1.85
ATOM    581  HD1 PHE    38      58.025  47.963  51.030  1.00  1.85
ATOM    582  CE1 PHE    38      57.589  49.641  49.758  1.00  1.85
ATOM    583  HE1 PHE    38      57.844  50.375  50.501  1.00  1.85
ATOM    584  CZ  PHE    38      57.158  50.048  48.491  1.00  1.85
ATOM    585  HZ  PHE    38      57.049  51.097  48.274  1.00  1.85
ATOM    586  CE2 PHE    38      56.884  49.093  47.501  1.00  1.85
ATOM    587  HE2 PHE    38      56.617  49.405  46.506  1.00  1.85
ATOM    588  CD2 PHE    38      56.960  47.726  47.797  1.00  1.85
ATOM    589  HD2 PHE    38      56.708  46.996  47.042  1.00  1.85
ATOM    590  C   PHE    38      55.296  46.283  50.822  1.00  1.85
ATOM    591  O   PHE    38      55.149  47.123  51.716  1.00  1.85
ATOM    592  N   VAL    39      54.297  45.972  49.982  1.00  2.11
ATOM    593  H   VAL    39      54.464  45.312  49.223  1.00  2.11
ATOM    594  CA  VAL    39      53.017  46.699  50.049  1.00  2.11
ATOM    595  HA  VAL    39      53.280  47.753  50.017  1.00  2.11
ATOM    596  CB  VAL    39      52.102  46.473  48.824  1.00  2.11
ATOM    597  HB  VAL    39      52.659  46.765  47.933  1.00  2.11
ATOM    598  CG1 VAL    39      51.667  45.024  48.648  1.00  2.11
ATOM    599 1HG1 VAL    39      51.048  44.920  47.758  1.00  2.11
ATOM    600 2HG1 VAL    39      52.558  44.434  48.506  1.00  2.11
ATOM    601 3HG1 VAL    39      51.120  44.662  49.519  1.00  2.11
ATOM    602  CG2 VAL    39      50.812  47.308  48.863  1.00  2.11
ATOM    603 1HG2 VAL    39      50.293  47.212  47.910  1.00  2.11
ATOM    604 2HG2 VAL    39      50.152  46.971  49.663  1.00  2.11
ATOM    605 3HG2 VAL    39      51.052  48.358  49.008  1.00  2.11
ATOM    606  C   VAL    39      52.282  46.507  51.380  1.00  2.11
ATOM    607  O   VAL    39      51.681  47.448  51.919  1.00  2.11
ATOM    608  N   LYS    40      52.395  45.309  51.965  1.00  2.44
ATOM    609  H   LYS    40      52.856  44.574  51.429  1.00  2.44
ATOM    610  CA  LYS    40      51.883  44.977  53.301  1.00  2.44
ATOM    611  HA  LYS    40      50.832  45.267  53.336  1.00  2.44
ATOM    612  CB  LYS    40      51.984  43.451  53.473  1.00  2.44
ATOM    613  HB1 LYS    40      53.032  43.156  53.533  1.00  2.44
ATOM    614  HB2 LYS    40      51.572  42.980  52.577  1.00  2.44
ATOM    615  CG  LYS    40      51.201  42.897  54.678  1.00  2.44
ATOM    616  HG1 LYS    40      50.503  42.148  54.300  1.00  2.44
ATOM    617  HG2 LYS    40      50.602  43.682  55.141  1.00  2.44
ATOM    618  CD  LYS    40      52.085  42.210  55.733  1.00  2.44
ATOM    619  HD1 LYS    40      52.731  41.487  55.231  1.00  2.44
ATOM    620  HD2 LYS    40      51.436  41.647  56.406  1.00  2.44
ATOM    621  CE  LYS    40      52.960  43.152  56.574  1.00  2.44
ATOM    622  HE1 LYS    40      53.653  43.693  55.923  1.00  2.44
ATOM    623  HE2 LYS    40      53.557  42.539  57.254  1.00  2.44
ATOM    624  NZ  LYS    40      52.143  44.104  57.365  1.00  2.44
ATOM    625  HZ1 LYS    40      52.662  44.492  58.154  1.00  2.44
ATOM    626  HZ2 LYS    40      51.820  44.888  56.801  1.00  2.44
ATOM    627  HZ3 LYS    40      51.344  43.651  57.787  1.00  2.44
ATOM    628  C   LYS    40      52.594  45.727  54.431  1.00  2.44
ATOM    629  O   LYS    40      51.924  46.126  55.391  1.00  2.44
ATOM    630  N   LEU    41      53.916  45.909  54.344  1.00  2.12
ATOM    631  H   LEU    41      54.405  45.496  53.553  1.00  2.12
ATOM    632  CA  LEU    41      54.663  46.797  55.242  1.00  2.12
ATOM    633  HA  LEU    41      54.497  46.500  56.276  1.00  2.12
ATOM    634  CB  LEU    41      56.185  46.791  54.960  1.00  2.12
ATOM    635  HB1 LEU    41      56.616  47.651  55.477  1.00  2.12
ATOM    636  HB2 LEU    41      56.354  46.950  53.897  1.00  2.12
ATOM    637  CG  LEU    41      56.992  45.556  55.399  1.00  2.12
ATOM    638  HG  LEU    41      56.649  44.679  54.858  1.00  2.12
ATOM    639  CD1 LEU    41      58.474  45.781  55.081  1.00  2.12
ATOM    640 1HD1 LEU    41      59.039  44.875  55.296  1.00  2.12
ATOM    641 2HD1 LEU    41      58.588  46.026  54.027  1.00  2.12
ATOM    642 3HD1 LEU    41      58.871  46.601  55.683  1.00  2.12
ATOM    643  CD2 LEU    41      56.866  45.277  56.896  1.00  2.12
ATOM    644 1HD2 LEU    41      57.565  44.492  57.186  1.00  2.12
ATOM    645 2HD2 LEU    41      57.097  46.184  57.458  1.00  2.12
ATOM    646 3HD2 LEU    41      55.855  44.954  57.134  1.00  2.12
ATOM    647  C   LEU    41      54.133  48.214  55.114  1.00  2.12
ATOM    648  O   LEU    41      53.600  48.683  56.097  1.00  2.12
ATOM    649  N   ARG    42      54.136  48.839  53.929  1.00  2.07
ATOM    650  H   ARG    42      54.554  48.355  53.142  1.00  2.07
ATOM    651  CA  ARG    42      53.761  50.258  53.802  1.00  2.07
ATOM    652  HA  ARG    42      54.381  50.804  54.516  1.00  2.07
ATOM    653  CB  ARG    42      54.080  50.785  52.399  1.00  2.07
ATOM    654  HB1 ARG    42      53.644  51.773  52.284  1.00  2.07
ATOM    655  HB2 ARG    42      53.607  50.123  51.677  1.00  2.07
ATOM    656  CG  ARG    42      55.584  50.890  52.066  1.00  2.07
ATOM    657  HG1 ARG    42      55.673  51.346  51.081  1.00  2.07
ATOM    658  HG2 ARG    42      55.991  49.880  52.007  1.00  2.07
ATOM    659  CD  ARG    42      56.434  51.693  53.071  1.00  2.07
ATOM    660  HD1 ARG    42      56.991  50.983  53.676  1.00  2.07
ATOM    661  HD2 ARG    42      55.778  52.251  53.738  1.00  2.07
ATOM    662  NE  ARG    42      57.396  52.630  52.448  1.00  2.07
ATOM    663  HE  ARG    42      57.375  52.732  51.448  1.00  2.07
ATOM    664  CZ  ARG    42      58.141  53.498  53.123  1.00  2.07
ATOM    665  NH1 ARG    42      58.253  53.519  54.418  1.00  2.07
ATOM    666 1HH1 ARG    42      57.809  52.803  55.012  1.00  2.07
ATOM    667 2HH1 ARG    42      58.681  54.299  54.898  1.00  2.07
ATOM    668  NH2 ARG    42      58.833  54.417  52.518  1.00  2.07
ATOM    669 1HH2 ARG    42      58.772  54.516  51.509  1.00  2.07
ATOM    670 2HH2 ARG    42      59.373  55.048  53.083  1.00  2.07
ATOM    671  C   ARG    42      52.341  50.584  54.290  1.00  2.07
ATOM    672  O   ARG    42      52.118  51.527  55.068  1.00  2.07
ATOM    673  N   SER    43      51.406  49.708  53.919  1.00  2.61
ATOM    674  H   SER    43      51.674  48.990  53.256  1.00  2.61
ATOM    675  CA  SER    43      50.062  49.657  54.509  1.00  2.61
ATOM    676  HA  SER    43      49.499  50.526  54.193  1.00  2.61
ATOM    677  CB  SER    43      49.342  48.401  54.002  1.00  2.61
ATOM    678  HB1 SER    43      48.360  48.336  54.467  1.00  2.61
ATOM    679  HB2 SER    43      49.910  47.510  54.275  1.00  2.61
ATOM    680  OG  SER    43      49.190  48.447  52.595  1.00  2.61
ATOM    681  HG  SER    43      49.986  48.055  52.190  1.00  2.61
ATOM    682  C   SER    43      50.100  49.642  56.030  1.00  2.61
ATOM    683  O   SER    43      49.493  50.526  56.632  1.00  2.61
ATOM    684  N   GLN    44      50.839  48.707  56.634  1.00  2.67
ATOM    685  H   GLN    44      51.406  48.071  56.088  1.00  2.67
ATOM    686  CA  GLN    44      50.992  48.691  58.084  1.00  2.67
ATOM    687  HA  GLN    44      49.992  48.726  58.502  1.00  2.67
ATOM    688  CB  GLN    44      51.618  47.363  58.549  1.00  2.67
ATOM    689  HB1 GLN    44      52.639  47.278  58.176  1.00  2.67
ATOM    690  HB2 GLN    44      51.017  46.550  58.140  1.00  2.67
ATOM    691  CG  GLN    44      51.619  47.248  60.084  1.00  2.67
ATOM    692  HG1 GLN    44      50.624  47.498  60.454  1.00  2.67
ATOM    693  HG2 GLN    44      52.330  47.964  60.495  1.00  2.67
ATOM    694  CD  GLN    44      51.996  45.880  60.638  1.00  2.67
ATOM    695  OE1 GLN    44      52.346  44.943  59.922  1.00  2.67
ATOM    696  NE2 GLN    44      51.935  45.716  61.942  1.00  2.67
ATOM    697 1HE2 GLN    44      51.593  46.467  62.531  1.00  2.67
ATOM    698 2HE2 GLN    44      52.199  44.834  62.338  1.00  2.67
ATOM    699  C   GLN    44      51.720  49.915  58.653  1.00  2.67
ATOM    700  O   GLN    44      51.480  50.265  59.788  1.00  2.67
ATOM    701  N   GLU    45      52.567  50.634  57.928  1.00  2.67
ATOM    702  H   GLU    45      52.817  50.316  57.000  1.00  2.67
ATOM    703  CA  GLU    45      53.227  51.816  58.481  1.00  2.67
ATOM    704  HA  GLU    45      53.623  51.568  59.466  1.00  2.67
ATOM    705  CB  GLU    45      54.410  52.228  57.605  1.00  2.67
ATOM    706  HB1 GLU    45      54.755  53.224  57.886  1.00  2.67
ATOM    707  HB2 GLU    45      54.110  52.245  56.558  1.00  2.67
ATOM    708  CG  GLU    45      55.551  51.224  57.821  1.00  2.67
ATOM    709  HG1 GLU    45      55.157  50.216  57.967  1.00  2.67
ATOM    710  HG2 GLU    45      56.097  51.500  58.726  1.00  2.67
ATOM    711  CD  GLU    45      56.482  51.209  56.619  1.00  2.67
ATOM    712  OE1 GLU    45      57.278  52.166  56.471  1.00  2.67
ATOM    713  OE2 GLU    45      56.378  50.281  55.788  1.00  2.67
ATOM    714  C   GLU    45      52.203  52.922  58.712  1.00  2.67
ATOM    715  O   GLU    45      52.088  53.431  59.838  1.00  2.67
ATOM    716  N   CYS    46      51.346  53.118  57.703  1.00  3.20
ATOM    717  H   CYS    46      51.477  52.603  56.840  1.00  3.20
ATOM    718  CA  CYS    46      50.127  53.911  57.867  1.00  3.20
ATOM    719  HA  CYS    46      50.315  54.702  58.595  1.00  3.20
ATOM    720  CB  CYS    46      49.794  54.556  56.512  1.00  3.20
ATOM    721  HB1 CYS    46      49.322  53.822  55.858  1.00  3.20
ATOM    722  HB2 CYS    46      50.706  54.896  56.037  1.00  3.20
ATOM    723  SG  CYS    46      48.687  55.983  56.750  1.00  3.20
ATOM    724  HG  CYS    46      47.687  55.242  57.258  1.00  3.20
ATOM    725  C   CYS    46      48.912  53.085  58.379  1.00  3.20
ATOM    726  O   CYS    46      47.775  53.323  57.963  1.00  3.20
ATOM    727  N   ASP    47      49.115  52.078  59.233  1.00  3.77
ATOM    728  H   ASP    47      50.067  51.779  59.398  1.00  3.77
ATOM    729  CA  ASP    47      48.067  51.659  60.187  1.00  3.77
ATOM    730  HA  ASP    47      47.494  52.563  60.399  1.00  3.77
ATOM    731  CB  ASP    47      47.034  50.680  59.576  1.00  3.77
ATOM    732  HB1 ASP    47      46.553  51.178  58.733  1.00  3.77
ATOM    733  HB2 ASP    47      46.248  50.513  60.313  1.00  3.77
ATOM    734  CG  ASP    47      47.546  49.320  59.109  1.00  3.77
ATOM    735  OD1 ASP    47      48.111  48.562  59.930  1.00  3.77
ATOM    736  OD2 ASP    47      47.306  48.992  57.917  1.00  3.77
ATOM    737  C   ASP    47      48.560  51.245  61.605  1.00  3.77
ATOM    738  O   ASP    47      47.745  50.929  62.481  1.00  3.77
ATOM    739  N   TRP    48      49.869  51.320  61.860  1.00  4.65
ATOM    740  H   TRP    48      50.465  51.540  61.076  1.00  4.65
ATOM    741  CA  TRP    48      50.571  51.022  63.107  1.00  4.65
ATOM    742  HA  TRP    48      49.813  50.890  63.870  1.00  4.65
ATOM    743  CB  TRP    48      51.358  49.693  63.079  1.00  4.65
ATOM    744  HB1 TRP    48      52.160  49.766  63.815  1.00  4.65
ATOM    745  HB2 TRP    48      51.840  49.572  62.116  1.00  4.65
ATOM    746  CG  TRP    48      50.582  48.446  63.408  1.00  4.65
ATOM    747  CD1 TRP    48      49.397  48.092  62.877  1.00  4.65
ATOM    748  HD1 TRP    48      48.868  48.678  62.130  1.00  4.65
ATOM    749  NE1 TRP    48      48.950  46.918  63.439  1.00  4.65
ATOM    750  HE1 TRP    48      48.065  46.506  63.181  1.00  4.65
ATOM    751  CE2 TRP    48      49.822  46.444  64.387  1.00  4.65
ATOM    752  CZ2 TRP    48      49.803  45.322  65.224  1.00  4.65
ATOM    753  HZ2 TRP    48      48.962  44.647  65.223  1.00  4.65
ATOM    754  CH2 TRP    48      50.880  45.099  66.096  1.00  4.65
ATOM    755  HH2 TRP    48      50.881  44.264  66.780  1.00  4.65
ATOM    756  CZ3 TRP    48      51.968  45.988  66.101  1.00  4.65
ATOM    757  HZ3 TRP    48      52.794  45.843  66.778  1.00  4.65
ATOM    758  CE3 TRP    48      51.979  47.112  65.250  1.00  4.65
ATOM    759  HE3 TRP    48      52.800  47.809  65.266  1.00  4.65
ATOM    760  CD2 TRP    48      50.900  47.388  64.383  1.00  4.65
ATOM    761  C   TRP    48      51.475  52.190  63.640  1.00  4.65
ATOM    762  O   TRP    48      51.780  52.155  64.823  1.00  4.65
ATOM    763  N   GLU    49      51.825  53.276  62.908  1.00  5.01
ATOM    764  H   GLU    49      51.767  53.221  61.897  1.00  5.01
ATOM    765  CA  GLU    49      51.379  54.599  63.488  1.00  5.01
ATOM    766  HA  GLU    49      51.530  54.583  64.567  1.00  5.01
ATOM    767  CB  GLU    49      52.138  55.805  62.922  1.00  5.01
ATOM    768  HB1 GLU    49      51.657  56.168  62.013  1.00  5.01
ATOM    769  HB2 GLU    49      53.155  55.522  62.682  1.00  5.01
ATOM    770  CG  GLU    49      52.188  56.940  63.968  1.00  5.01
ATOM    771  HG1 GLU    49      52.919  56.681  64.736  1.00  5.01
ATOM    772  HG2 GLU    49      51.216  57.036  64.458  1.00  5.01
ATOM    773  CD  GLU    49      52.560  58.328  63.396  1.00  5.01
ATOM    774  OE1 GLU    49      53.712  58.549  62.956  1.00  5.01
ATOM    775  OE2 GLU    49      51.714  59.242  63.425  1.00  5.01
ATOM    776  C   GLU    49      49.872  54.716  63.216  1.00  5.01
ATOM    777  O   GLU    49      49.367  54.179  62.230  1.00  5.01
ATOM    778  N   GLU    50      49.147  55.428  64.069  1.00  4.52
ATOM    779  H   GLU    50      49.620  55.950  64.787  1.00  4.52
ATOM    780  CA  GLU    50      47.735  55.720  63.847  1.00  4.52
ATOM    781  HA  GLU    50      47.151  54.800  63.859  1.00  4.52
ATOM    782  CB  GLU    50      47.227  56.662  64.956  1.00  4.52
ATOM    783  HB1 GLU    50      47.834  57.568  64.945  1.00  4.52
ATOM    784  HB2 GLU    50      47.355  56.188  65.928  1.00  4.52
ATOM    785  CG  GLU    50      45.740  57.039  64.810  1.00  4.52
ATOM    786  HG1 GLU    50      45.133  56.184  65.119  1.00  4.52
ATOM    787  HG2 GLU    50      45.513  57.238  63.765  1.00  4.52
ATOM    788  CD  GLU    50      45.368  58.293  65.620  1.00  4.52
ATOM    789  OE1 GLU    50      46.032  59.335  65.409  1.00  4.52
ATOM    790  OE2 GLU    50      44.386  58.224  66.393  1.00  4.52
ATOM    791  C   GLU    50      47.620  56.384  62.470  1.00  4.52
ATOM    792  O   GLU    50      48.169  57.470  62.253  1.00  4.52
ATOM    793  N   ILE    51      46.898  55.749  61.538  1.00  4.67
ATOM    794  H   ILE    51      46.543  54.827  61.722  1.00  4.67
ATOM    795  CA  ILE    51      46.337  56.528  60.447  1.00  4.67
ATOM    796  HA  ILE    51      47.147  57.118  60.014  1.00  4.67
ATOM    797  CB  ILE    51      45.736  55.738  59.256  1.00  4.67
ATOM    798  HB  ILE    51      46.572  55.284  58.736  1.00  4.67
ATOM    799  CG2 ILE    51      44.769  54.610  59.666  1.00  4.67
ATOM    800 1HG2 ILE    51      44.429  54.073  58.786  1.00  4.67
ATOM    801 2HG2 ILE    51      45.273  53.903  60.322  1.00  4.67
ATOM    802 3HG2 ILE    51      43.896  55.016  60.176  1.00  4.67
ATOM    803  CG1 ILE    51      45.095  56.776  58.290  1.00  4.67
ATOM    804 1HG1 ILE    51      45.773  57.626  58.199  1.00  4.67
ATOM    805 2HG1 ILE    51      44.164  57.128  58.729  1.00  4.67
ATOM    806  CD1 ILE    51      44.750  56.337  56.872  1.00  4.67
ATOM    807  HD1 ILE    51      44.397  57.198  56.305  1.00  4.67
ATOM    808  HD2 ILE    51      45.633  55.941  56.373  1.00  4.67
ATOM    809  HD3 ILE    51      43.948  55.603  56.907  1.00  4.67
ATOM    810  C   ILE    51      45.330  57.512  61.045  1.00  4.67
ATOM    811  O   ILE    51      44.144  57.241  61.233  1.00  4.67
ATOM    812  N   SER    52      45.848  58.696  61.296  1.00  5.86
ATOM    813  H   SER    52      46.857  58.764  61.280  1.00  5.86
ATOM    814  CA  SER    52      45.071  59.910  61.301  1.00  5.86
ATOM    815  HA  SER    52      44.012  59.660  61.222  1.00  5.86
ATOM    816  CB  SER    52      45.227  60.595  62.665  1.00  5.86
ATOM    817  HB1 SER    52      46.274  60.631  62.958  1.00  5.86
ATOM    818  HB2 SER    52      44.704  59.985  63.400  1.00  5.86
ATOM    819  OG  SER    52      44.681  61.897  62.705  1.00  5.86
ATOM    820  HG  SER    52      44.696  62.156  63.636  1.00  5.86
ATOM    821  C   SER    52      45.404  60.711  60.052  1.00  5.86
ATOM    822  O   SER    52      46.242  60.323  59.234  1.00  5.86
ATOM    823  N   VAL    53      44.585  61.724  59.830  1.00  6.56
ATOM    824  H   VAL    53      44.046  62.032  60.625  1.00  6.56
ATOM    825  CA  VAL    53      44.104  62.190  58.535  1.00  6.56
ATOM    826  HA  VAL    53      44.914  62.291  57.818  1.00  6.56
ATOM    827  CB  VAL    53      43.042  61.225  57.933  1.00  6.56
ATOM    828  HB  VAL    53      42.220  61.120  58.642  1.00  6.56
ATOM    829  CG1 VAL    53      42.483  61.751  56.611  1.00  6.56
ATOM    830 1HG1 VAL    53      41.714  61.071  56.249  1.00  6.56
ATOM    831 2HG1 VAL    53      41.998  62.713  56.746  1.00  6.56
ATOM    832 3HG1 VAL    53      43.269  61.832  55.862  1.00  6.56
ATOM    833  CG2 VAL    53      43.599  59.833  57.631  1.00  6.56
ATOM    834 1HG2 VAL    53      42.875  59.236  57.081  1.00  6.56
ATOM    835 2HG2 VAL    53      44.523  59.901  57.059  1.00  6.56
ATOM    836 3HG2 VAL    53      43.785  59.314  58.565  1.00  6.56
ATOM    837  C   VAL    53      43.424  63.518  58.801  1.00  6.56
ATOM    838  O   VAL    53      42.410  63.608  59.495  1.00  6.56
ATOM    839  N   LYS    54      44.021  64.546  58.227  1.00  7.21
ATOM    840  H   LYS    54      44.937  64.330  57.848  1.00  7.21
ATOM    841  CA  LYS    54      43.460  65.842  57.875  1.00  7.21
ATOM    842  HA  LYS    54      43.770  66.572  58.554  1.00  7.21
ATOM    843  CB  LYS    54      44.059  66.149  56.470  1.00  7.21
ATOM    844  HB1 LYS    54      45.109  66.031  56.564  1.00  7.21
ATOM    845  HB2 LYS    54      43.857  67.184  56.200  1.00  7.21
ATOM    846  CG  LYS    54      43.651  65.223  55.296  1.00  7.21
ATOM    847  HG1 LYS    54      42.653  65.484  54.940  1.00  7.21
ATOM    848  HG2 LYS    54      43.627  64.191  55.638  1.00  7.21
ATOM    849  CD  LYS    54      44.654  65.280  54.125  1.00  7.21
ATOM    850  HD1 LYS    54      44.428  64.479  53.420  1.00  7.21
ATOM    851  HD2 LYS    54      45.662  65.119  54.513  1.00  7.21
ATOM    852  CE  LYS    54      44.566  66.624  53.393  1.00  7.21
ATOM    853  HE1 LYS    54      44.264  67.370  54.127  1.00  7.21
ATOM    854  HE2 LYS    54      43.783  66.565  52.633  1.00  7.21
ATOM    855  NZ  LYS    54      45.857  67.052  52.803  1.00  7.21
ATOM    856  HZ1 LYS    54      46.578  67.058  53.525  1.00  7.21
ATOM    857  HZ2 LYS    54      46.156  66.468  52.036  1.00  7.21
ATOM    858  HZ3 LYS    54      45.801  68.027  52.515  1.00  7.21
ATOM    859  C   LYS    54      41.907  65.956  57.643  1.00  7.21
ATOM    860  O   LYS    54      41.263  65.055  57.186  1.00  7.21
ATOM    861  N   GLY    55      41.449  67.232  57.574  1.00  7.36
ATOM    862  H   GLY    55      41.981  67.910  58.159  1.00  7.36
ATOM    863  CA  GLY    55      40.728  67.760  56.387  1.00  7.36
ATOM    864  HA1 GLY    55      39.759  68.171  56.697  1.00  7.36
ATOM    865  HA2 GLY    55      40.598  66.981  55.621  1.00  7.36
ATOM    866  C   GLY    55      41.612  68.904  55.842  1.00  7.36
ATOM    867  O   GLY    55      42.160  69.672  56.598  1.00  7.36
ATOM    868  N   PRO    56      41.784  68.978  54.513  1.00  6.98
ATOM    869  CD  PRO    56      40.611  69.191  53.682  1.00  6.98
ATOM    870  HD1 PRO    56      39.693  69.181  54.263  1.00  6.98
ATOM    871  HD2 PRO    56      40.567  68.430  52.908  1.00  6.98
ATOM    872  CG  PRO    56      40.803  70.579  53.046  1.00  6.98
ATOM    873  HG1 PRO    56      40.092  71.293  53.456  1.00  6.98
ATOM    874  HG2 PRO    56      40.691  70.503  51.966  1.00  6.98
ATOM    875  CB  PRO    56      42.240  70.999  53.404  1.00  6.98
ATOM    876  HB1 PRO    56      42.231  71.682  54.255  1.00  6.98
ATOM    877  HB2 PRO    56      42.748  71.451  52.550  1.00  6.98
ATOM    878  CA  PRO    56      42.866  69.670  53.800  1.00  6.98
ATOM    879  HA  PRO    56      42.968  69.114  52.865  1.00  6.98
ATOM    880  C   PRO    56      44.324  69.779  54.278  1.00  6.98
ATOM    881  O   PRO    56      45.187  69.718  53.404  1.00  6.98
ATOM    882  N   ASN    57      44.656  69.807  55.563  1.00  6.74
ATOM    883  H   ASN    57      43.912  69.856  56.253  1.00  6.74
ATOM    884  CA  ASN    57      46.038  69.818  56.048  1.00  6.74
ATOM    885  HA  ASN    57      46.675  70.312  55.312  1.00  6.74
ATOM    886  CB  ASN    57      46.055  70.710  57.302  1.00  6.74
ATOM    887  HB1 ASN    57      45.272  70.399  57.988  1.00  6.74
ATOM    888  HB2 ASN    57      45.828  71.734  57.009  1.00  6.74
ATOM    889  CG  ASN    57      47.394  70.730  58.009  1.00  6.74
ATOM    890  OD1 ASN    57      48.397  71.137  57.455  1.00  6.74
ATOM    891  ND2 ASN    57      47.443  70.264  59.231  1.00  6.74
ATOM    892 1HD2 ASN    57      46.608  69.827  59.635  1.00  6.74
ATOM    893 2HD2 ASN    57      48.332  70.249  59.693  1.00  6.74
ATOM    894  C   ASN    57      46.606  68.397  56.179  1.00  6.74
ATOM    895  O   ASN    57      46.994  67.802  55.169  1.00  6.74
ATOM    896  N   GLY    58      46.617  67.810  57.375  1.00  5.68
ATOM    897  H   GLY    58      46.220  68.307  58.174  1.00  5.68
ATOM    898  CA  GLY    58      47.360  66.572  57.613  1.00  5.68
ATOM    899  HA1 GLY    58      48.390  66.734  57.292  1.00  5.68
ATOM    900  HA2 GLY    58      46.984  65.728  57.047  1.00  5.68
ATOM    901  C   GLY    58      47.407  66.199  59.080  1.00  5.68
ATOM    902  O   GLY    58      48.491  65.983  59.610  1.00  5.68
ATOM    903  N   GLU    59      46.236  66.206  59.727  1.00  4.63
ATOM    904  H   GLU    59      45.439  66.550  59.218  1.00  4.63
ATOM    905  CA  GLU    59      46.072  66.133  61.178  1.00  4.63
ATOM    906  HA  GLU    59      46.605  66.979  61.604  1.00  4.63
ATOM    907  CB  GLU    59      44.596  66.253  61.591  1.00  4.63
ATOM    908  HB1 GLU    59      44.485  65.855  62.597  1.00  4.63
ATOM    909  HB2 GLU    59      43.973  65.656  60.928  1.00  4.63
ATOM    910  CG  GLU    59      44.091  67.717  61.613  1.00  4.63
ATOM    911  HG1 GLU    59      44.712  68.291  62.301  1.00  4.63
ATOM    912  HG2 GLU    59      43.084  67.726  62.027  1.00  4.63
ATOM    913  CD  GLU    59      44.082  68.402  60.241  1.00  4.63
ATOM    914  OE1 GLU    59      45.176  68.759  59.739  1.00  4.63
ATOM    915  OE2 GLU    59      43.007  68.489  59.607  1.00  4.63
ATOM    916  C   GLU    59      46.816  64.911  61.805  1.00  4.63
ATOM    917  O   GLU    59      47.452  65.031  62.840  1.00  4.63
ATOM    918  N   SER    60      46.855  63.812  61.053  1.00  3.77
ATOM    919  H   SER    60      46.163  63.782  60.314  1.00  3.77
ATOM    920  CA  SER    60      48.078  63.076  60.677  1.00  3.77
ATOM    921  HA  SER    60      48.924  63.751  60.781  1.00  3.77
ATOM    922  CB  SER    60      48.281  61.886  61.638  1.00  3.77
ATOM    923  HB1 SER    60      47.630  61.072  61.350  1.00  3.77
ATOM    924  HB2 SER    60      48.032  62.200  62.649  1.00  3.77
ATOM    925  OG  SER    60      49.613  61.403  61.653  1.00  3.77
ATOM    926  HG  SER    60      49.630  60.661  62.282  1.00  3.77
ATOM    927  C   SER    60      47.890  62.718  59.205  1.00  3.77
ATOM    928  O   SER    60      46.972  63.215  58.556  1.00  3.77
ATOM    929  N   SER    61      48.772  61.850  58.719  1.00  3.33
ATOM    930  H   SER    61      49.464  61.520  59.376  1.00  3.33
ATOM    931  CA  SER    61      48.762  61.160  57.425  1.00  3.33
ATOM    932  HA  SER    61      48.200  60.233  57.550  1.00  3.33
ATOM    933  CB  SER    61      48.116  61.938  56.269  1.00  3.33
ATOM    934  HB1 SER    61      48.657  62.867  56.099  1.00  3.33
ATOM    935  HB2 SER    61      47.076  62.158  56.491  1.00  3.33
ATOM    936  OG  SER    61      48.128  61.156  55.095  1.00  3.33
ATOM    937  HG  SER    61      47.443  60.482  55.156  1.00  3.33
ATOM    938  C   SER    61      50.202  60.811  57.115  1.00  3.33
ATOM    939  O   SER    61      51.050  61.704  57.067  1.00  3.33
ATOM    940  N   VAL    62      50.524  59.517  57.077  1.00  2.47
ATOM    941  H   VAL    62      49.805  58.806  57.090  1.00  2.47
ATOM    942  CA  VAL    62      51.912  59.119  57.305  1.00  2.47
ATOM    943  HA  VAL    62      52.564  59.917  56.960  1.00  2.47
ATOM    944  CB  VAL    62      52.191  58.886  58.819  1.00  2.47
ATOM    945  HB  VAL    62      52.085  57.833  59.075  1.00  2.47
ATOM    946  CG1 VAL    62      53.631  59.301  59.115  1.00  2.47
ATOM    947 1HG1 VAL    62      53.837  59.170  60.176  1.00  2.47
ATOM    948 2HG1 VAL    62      54.323  58.680  58.546  1.00  2.47
ATOM    949 3HG1 VAL    62      53.760  60.344  58.855  1.00  2.47
ATOM    950  CG2 VAL    62      51.292  59.646  59.797  1.00  2.47
ATOM    951 1HG2 VAL    62      51.616  59.449  60.817  1.00  2.47
ATOM    952 2HG2 VAL    62      51.319  60.712  59.591  1.00  2.47
ATOM    953 3HG2 VAL    62      50.268  59.280  59.718  1.00  2.47
ATOM    954  C   VAL    62      52.338  57.845  56.576  1.00  2.47
ATOM    955  O   VAL    62      51.839  56.774  56.881  1.00  2.47
ATOM    956  N   ILE    63      53.383  57.931  55.749  1.00  2.13
ATOM    957  H   ILE    63      53.643  58.841  55.404  1.00  2.13
ATOM    958  CA  ILE    63      54.319  56.834  55.499  1.00  2.13
ATOM    959  HA  ILE    63      54.178  56.118  56.313  1.00  2.13
ATOM    960  CB  ILE    63      54.096  56.003  54.206  1.00  2.13
ATOM    961  HB  ILE    63      54.229  56.637  53.342  1.00  2.13
ATOM    962  CG2 ILE    63      55.152  54.894  54.063  1.00  2.13
ATOM    963 1HG2 ILE    63      54.995  54.345  53.138  1.00  2.13
ATOM    964 2HG2 ILE    63      56.148  55.333  54.020  1.00  2.13
ATOM    965 3HG2 ILE    63      55.096  54.210  54.912  1.00  2.13
ATOM    966  CG1 ILE    63      52.688  55.372  54.184  1.00  2.13
ATOM    967 1HG1 ILE    63      51.944  56.152  54.322  1.00  2.13
ATOM    968 2HG1 ILE    63      52.604  54.673  55.017  1.00  2.13
ATOM    969  CD1 ILE    63      52.331  54.635  52.893  1.00  2.13
ATOM    970  HD1 ILE    63      52.642  55.206  52.019  1.00  2.13
ATOM    971  HD2 ILE    63      52.808  53.661  52.881  1.00  2.13
ATOM    972  HD3 ILE    63      51.254  54.496  52.857  1.00  2.13
ATOM    973  C   ILE    63      55.740  57.322  55.625  1.00  2.13
ATOM    974  O   ILE    63      56.194  58.159  54.854  1.00  2.13
ATOM    975  N   HIS    64      56.428  56.827  56.646  1.00  2.03
ATOM    976  H   HIS    64      55.983  56.149  57.255  1.00  2.03
ATOM    977  CA  HIS    64      57.664  57.425  57.119  1.00  2.03
ATOM    978  HA  HIS    64      57.470  58.489  57.251  1.00  2.03
ATOM    979  CB  HIS    64      58.031  56.857  58.494  1.00  2.03
ATOM    980  HB1 HIS    64      58.835  57.452  58.929  1.00  2.03
ATOM    981  HB2 HIS    64      58.399  55.846  58.349  1.00  2.03
ATOM    982  CG  HIS    64      56.869  56.799  59.459  1.00  2.03
ATOM    983  ND1 HIS    64      55.859  55.841  59.401  1.00  2.03
ATOM    984  CE1 HIS    64      54.992  56.154  60.373  1.00  2.03
ATOM    985  HE1 HIS    64      54.085  55.600  60.583  1.00  2.03
ATOM    986  NE2 HIS    64      55.412  57.240  61.045  1.00  2.03
ATOM    987  HE2 HIS    64      54.900  57.669  61.823  1.00  2.03
ATOM    988  CD2 HIS    64      56.592  57.674  60.470  1.00  2.03
ATOM    989  HD2 HIS    64      57.178  58.536  60.754  1.00  2.03
ATOM    990  C   HIS    64      58.824  57.285  56.115  1.00  2.03
ATOM    991  O   HIS    64      59.109  56.217  55.552  1.00  2.03
ATOM    992  N   ASP    65      59.559  58.382  55.960  1.00  2.16
ATOM    993  H   ASP    65      59.220  59.235  56.392  1.00  2.16
ATOM    994  CA  ASP    65      60.976  58.347  55.652  1.00  2.16
ATOM    995  HA  ASP    65      61.146  57.743  54.760  1.00  2.16
ATOM    996  CB  ASP    65      61.501  59.765  55.397  1.00  2.16
ATOM    997  HB1 ASP    65      61.273  60.399  56.255  1.00  2.16
ATOM    998  HB2 ASP    65      61.011  60.180  54.514  1.00  2.16
ATOM    999  CG  ASP    65      63.014  59.727  55.183  1.00  2.16
ATOM   1000  OD1 ASP    65      63.774  59.762  56.178  1.00  2.16
ATOM   1001  OD2 ASP    65      63.421  59.559  54.016  1.00  2.16
ATOM   1002  C   ASP    65      61.735  57.756  56.830  1.00  2.16
ATOM   1003  O   ASP    65      61.678  58.284  57.950  1.00  2.16
ATOM   1004  N   ARG    66      62.538  56.731  56.535  1.00  2.27
ATOM   1005  H   ARG    66      62.503  56.338  55.602  1.00  2.27
ATOM   1006  CA  ARG    66      63.447  56.136  57.506  1.00  2.27
ATOM   1007  HA  ARG    66      63.275  56.684  58.428  1.00  2.27
ATOM   1008  CB  ARG    66      63.113  54.664  57.795  1.00  2.27
ATOM   1009  HB1 ARG    66      63.930  53.988  57.546  1.00  2.27
ATOM   1010  HB2 ARG    66      62.263  54.375  57.180  1.00  2.27
ATOM   1011  CG  ARG    66      62.732  54.490  59.270  1.00  2.27
ATOM   1012  HG1 ARG    66      62.488  53.446  59.439  1.00  2.27
ATOM   1013  HG2 ARG    66      61.816  55.063  59.413  1.00  2.27
ATOM   1014  CD  ARG    66      63.740  54.977  60.339  1.00  2.27
ATOM   1015  HD1 ARG    66      63.154  55.293  61.205  1.00  2.27
ATOM   1016  HD2 ARG    66      64.282  55.859  60.000  1.00  2.27
ATOM   1017  NE  ARG    66      64.698  53.959  60.819  1.00  2.27
ATOM   1018  HE  ARG    66      64.360  53.353  61.548  1.00  2.27
ATOM   1019  CZ  ARG    66      65.981  53.869  60.516  1.00  2.27
ATOM   1020  NH1 ARG    66      66.815  53.210  61.260  1.00  2.27
ATOM   1021 1HH1 ARG    66      66.521  52.760  62.106  1.00  2.27
ATOM   1022 2HH1 ARG    66      67.800  53.277  61.002  1.00  2.27
ATOM   1023  NH2 ARG    66      66.526  54.458  59.505  1.00  2.27
ATOM   1024 1HH2 ARG    66      65.964  54.778  58.726  1.00  2.27
ATOM   1025 2HH2 ARG    66      67.531  54.351  59.394  1.00  2.27
ATOM   1026  C   ARG    66      64.918  56.416  57.205  1.00  2.27
ATOM   1027  O   ARG    66      65.740  55.509  57.147  1.00  2.27
ATOM   1028  N   LYS    67      65.298  57.692  57.247  1.00  2.76
ATOM   1029  H   LYS    67      64.590  58.397  57.043  1.00  2.76
ATOM   1030  CA  LYS    67      66.517  58.096  57.977  1.00  2.76
ATOM   1031  HA  LYS    67      66.699  57.343  58.739  1.00  2.76
ATOM   1032  CB  LYS    67      67.734  58.127  57.024  1.00  2.76
ATOM   1033  HB1 LYS    67      67.625  58.974  56.345  1.00  2.76
ATOM   1034  HB2 LYS    67      67.742  57.219  56.419  1.00  2.76
ATOM   1035  CG  LYS    67      69.099  58.236  57.738  1.00  2.76
ATOM   1036  HG1 LYS    67      69.113  59.132  58.358  1.00  2.76
ATOM   1037  HG2 LYS    67      69.874  58.355  56.979  1.00  2.76
ATOM   1038  CD  LYS    67      69.451  57.007  58.596  1.00  2.76
ATOM   1039  HD1 LYS    67      69.654  56.160  57.938  1.00  2.76
ATOM   1040  HD2 LYS    67      68.617  56.749  59.246  1.00  2.76
ATOM   1041  CE  LYS    67      70.667  57.284  59.488  1.00  2.76
ATOM   1042  HE1 LYS    67      70.429  58.139  60.130  1.00  2.76
ATOM   1043  HE2 LYS    67      71.521  57.560  58.862  1.00  2.76
ATOM   1044  NZ  LYS    67      70.998  56.101  60.321  1.00  2.76
ATOM   1045  HZ1 LYS    67      70.172  55.731  60.781  1.00  2.76
ATOM   1046  HZ2 LYS    67      71.291  55.309  59.741  1.00  2.76
ATOM   1047  HZ3 LYS    67      71.723  56.289  60.996  1.00  2.76
ATOM   1048  C   LYS    67      66.358  59.397  58.762  1.00  2.76
ATOM   1049  O   LYS    67      67.016  59.545  59.786  1.00  2.76
ATOM   1050  N   SER    68      65.415  60.256  58.377  1.00  2.83
ATOM   1051  H   SER    68      64.930  60.097  57.494  1.00  2.83
ATOM   1052  CA  SER    68      65.019  61.420  59.173  1.00  2.83
ATOM   1053  HA  SER    68      65.842  61.705  59.830  1.00  2.83
ATOM   1054  CB  SER    68      64.753  62.602  58.236  1.00  2.83
ATOM   1055  HB1 SER    68      63.848  62.416  57.656  1.00  2.83
ATOM   1056  HB2 SER    68      65.591  62.721  57.548  1.00  2.83
ATOM   1057  OG  SER    68      64.609  63.790  58.986  1.00  2.83
ATOM   1058  HG  SER    68      64.136  63.581  59.808  1.00  2.83
ATOM   1059  C   SER    68      63.792  61.177  60.062  1.00  2.83
ATOM   1060  O   SER    68      63.436  62.059  60.840  1.00  2.83
ATOM   1061  N   GLY    69      63.124  60.020  59.962  1.00  2.70
ATOM   1062  H   GLY    69      63.361  59.368  59.229  1.00  2.70
ATOM   1063  CA  GLY    69      61.966  59.711  60.810  1.00  2.70
ATOM   1064  HA1 GLY    69      62.194  59.963  61.847  1.00  2.70
ATOM   1065  HA2 GLY    69      61.768  58.641  60.751  1.00  2.70
ATOM   1066  C   GLY    69      60.688  60.440  60.410  1.00  2.70
ATOM   1067  O   GLY    69      59.804  60.654  61.237  1.00  2.70
ATOM   1068  N   LYS    70      60.613  60.897  59.160  1.00  2.59
ATOM   1069  H   LYS    70      61.290  60.526  58.506  1.00  2.59
ATOM   1070  CA  LYS    70      59.801  62.066  58.777  1.00  2.59
ATOM   1071  HA  LYS    70      59.532  62.600  59.691  1.00  2.59
ATOM   1072  CB  LYS    70      60.719  63.024  57.981  1.00  2.59
ATOM   1073  HB1 LYS    70      61.563  62.463  57.575  1.00  2.59
ATOM   1074  HB2 LYS    70      61.154  63.713  58.707  1.00  2.59
ATOM   1075  CG  LYS    70      60.132  63.873  56.842  1.00  2.59
ATOM   1076  HG1 LYS    70      60.778  64.743  56.716  1.00  2.59
ATOM   1077  HG2 LYS    70      59.135  64.228  57.101  1.00  2.59
ATOM   1078  CD  LYS    70      60.117  63.101  55.514  1.00  2.59
ATOM   1079  HD1 LYS    70      59.318  62.362  55.522  1.00  2.59
ATOM   1080  HD2 LYS    70      61.073  62.594  55.389  1.00  2.59
ATOM   1081  CE  LYS    70      59.926  64.028  54.318  1.00  2.59
ATOM   1082  HE1 LYS    70      60.740  64.757  54.297  1.00  2.59
ATOM   1083  HE2 LYS    70      58.978  64.566  54.422  1.00  2.59
ATOM   1084  NZ  LYS    70      59.913  63.249  53.062  1.00  2.59
ATOM   1085  HZ1 LYS    70      59.905  63.864  52.245  1.00  2.59
ATOM   1086  HZ2 LYS    70      60.653  62.574  52.980  1.00  2.59
ATOM   1087  HZ3 LYS    70      58.994  62.819  52.923  1.00  2.59
ATOM   1088  C   LYS    70      58.491  61.624  58.135  1.00  2.59
ATOM   1089  O   LYS    70      58.468  60.785  57.239  1.00  2.59
ATOM   1090  N   LYS    71      57.388  62.184  58.634  1.00  2.25
ATOM   1091  H   LYS    71      57.517  62.865  59.364  1.00  2.25
ATOM   1092  CA  LYS    71      56.031  62.011  58.089  1.00  2.25
ATOM   1093  HA  LYS    71      55.777  60.951  58.098  1.00  2.25
ATOM   1094  CB  LYS    71      55.028  62.814  58.948  1.00  2.25
ATOM   1095  HB1 LYS    71      54.012  62.565  58.636  1.00  2.25
ATOM   1096  HB2 LYS    71      55.172  63.879  58.752  1.00  2.25
ATOM   1097  CG  LYS    71      55.173  62.586  60.467  1.00  2.25
ATOM   1098  HG1 LYS    71      56.117  63.024  60.796  1.00  2.25
ATOM   1099  HG2 LYS    71      55.204  61.517  60.682  1.00  2.25
ATOM   1100  CD  LYS    71      54.046  63.255  61.274  1.00  2.25
ATOM   1101  HD1 LYS    71      53.744  64.179  60.776  1.00  2.25
ATOM   1102  HD2 LYS    71      54.419  63.520  62.265  1.00  2.25
ATOM   1103  CE  LYS    71      52.824  62.342  61.424  1.00  2.25
ATOM   1104  HE1 LYS    71      52.618  61.876  60.461  1.00  2.25
ATOM   1105  HE2 LYS    71      51.952  62.944  61.697  1.00  2.25
ATOM   1106  NZ  LYS    71      53.043  61.306  62.461  1.00  2.25
ATOM   1107  HZ1 LYS    71      52.244  60.667  62.560  1.00  2.25
ATOM   1108  HZ2 LYS    71      53.813  60.674  62.265  1.00  2.25
ATOM   1109  HZ3 LYS    71      53.153  61.692  63.383  1.00  2.25
ATOM   1110  C   LYS    71      55.992  62.501  56.631  1.00  2.25
ATOM   1111  O   LYS    71      56.864  63.259  56.207  1.00  2.25
ATOM   1112  N   PHE    72      54.963  62.108  55.889  1.00  2.25
ATOM   1113  H   PHE    72      54.206  61.618  56.332  1.00  2.25
ATOM   1114  CA  PHE    72      54.888  62.294  54.437  1.00  2.25
ATOM   1115  HA  PHE    72      55.757  62.860  54.095  1.00  2.25
ATOM   1116  CB  PHE    72      54.949  60.927  53.747  1.00  2.25
ATOM   1117  HB1 PHE    72      55.732  60.356  54.227  1.00  2.25
ATOM   1118  HB2 PHE    72      55.303  61.106  52.731  1.00  2.25
ATOM   1119  CG  PHE    72      53.670  60.087  53.633  1.00  2.25
ATOM   1120  CD1 PHE    72      52.462  60.385  54.304  1.00  2.25
ATOM   1121  HD1 PHE    72      52.389  61.197  55.007  1.00  2.25
ATOM   1122  CE1 PHE    72      51.297  59.642  54.047  1.00  2.25
ATOM   1123  HE1 PHE    72      50.366  59.902  54.523  1.00  2.25
ATOM   1124  CZ  PHE    72      51.334  58.545  53.183  1.00  2.25
ATOM   1125  HZ  PHE    72      50.460  57.926  53.058  1.00  2.25
ATOM   1126  CE2 PHE    72      52.511  58.255  52.492  1.00  2.25
ATOM   1127  HE2 PHE    72      52.536  57.435  51.792  1.00  2.25
ATOM   1128  CD2 PHE    72      53.669  59.008  52.736  1.00  2.25
ATOM   1129  HD2 PHE    72      54.577  58.734  52.243  1.00  2.25
ATOM   1130  C   PHE    72      53.636  63.107  53.985  1.00  2.25
ATOM   1131  O   PHE    72      52.885  63.631  54.804  1.00  2.25
ATOM   1132  N   SER    73      53.338  63.064  52.688  1.00  2.47
ATOM   1133  H   SER    73      54.086  62.756  52.083  1.00  2.47
ATOM   1134  CA  SER    73      52.027  62.656  52.159  1.00  2.47
ATOM   1135  HA  SER    73      51.411  62.261  52.965  1.00  2.47
ATOM   1136  CB  SER    73      51.250  63.836  51.564  1.00  2.47
ATOM   1137  HB1 SER    73      51.330  64.701  52.224  1.00  2.47
ATOM   1138  HB2 SER    73      50.198  63.553  51.497  1.00  2.47
ATOM   1139  OG  SER    73      51.690  64.178  50.267  1.00  2.47
ATOM   1140  HG  SER    73      50.881  64.446  49.765  1.00  2.47
ATOM   1141  C   SER    73      52.247  61.537  51.135  1.00  2.47
ATOM   1142  O   SER    73      53.405  61.255  50.832  1.00  2.47
ATOM   1143  N   ILE    74      51.223  60.873  50.588  1.00  2.31
ATOM   1144  H   ILE    74      50.277  61.187  50.755  1.00  2.31
ATOM   1145  CA  ILE    74      51.460  59.792  49.605  1.00  2.31
ATOM   1146  HA  ILE    74      52.064  59.019  50.071  1.00  2.31
ATOM   1147  CB  ILE    74      50.127  59.166  49.070  1.00  2.31
ATOM   1148  HB  ILE    74      49.925  59.616  48.097  1.00  2.31
ATOM   1149  CG2 ILE    74      50.345  57.670  48.791  1.00  2.31
ATOM   1150 1HG2 ILE    74      49.460  57.249  48.314  1.00  2.31
ATOM   1151 2HG2 ILE    74      51.185  57.548  48.114  1.00  2.31
ATOM   1152 3HG2 ILE    74      50.561  57.138  49.717  1.00  2.31
ATOM   1153  CG1 ILE    74      48.787  59.358  49.830  1.00  2.31
ATOM   1154 1HG1 ILE    74      48.006  58.852  49.262  1.00  2.31
ATOM   1155 2HG1 ILE    74      48.517  60.409  49.840  1.00  2.31
ATOM   1156  CD1 ILE    74      48.696  58.863  51.268  1.00  2.31
ATOM   1157  HD1 ILE    74      47.651  58.841  51.577  1.00  2.31
ATOM   1158  HD2 ILE    74      49.107  57.860  51.341  1.00  2.31
ATOM   1159  HD3 ILE    74      49.230  59.548  51.923  1.00  2.31
ATOM   1160  C   ILE    74      52.241  60.341  48.396  1.00  2.31
ATOM   1161  O   ILE    74      53.219  59.762  47.907  1.00  2.31
ATOM   1162  N   GLU    75      51.785  61.511  47.953  1.00  2.83
ATOM   1163  H   GLU    75      50.953  61.859  48.429  1.00  2.83
ATOM   1164  CA  GLU    75      52.364  62.340  46.900  1.00  2.83
ATOM   1165  HA  GLU    75      52.424  61.751  45.985  1.00  2.83
ATOM   1166  CB  GLU    75      51.500  63.594  46.621  1.00  2.83
ATOM   1167  HB1 GLU    75      51.731  63.925  45.607  1.00  2.83
ATOM   1168  HB2 GLU    75      51.804  64.400  47.290  1.00  2.83
ATOM   1169  CG  GLU    75      49.969  63.448  46.731  1.00  2.83
ATOM   1170  HG1 GLU    75      49.656  62.518  46.249  1.00  2.83
ATOM   1171  HG2 GLU    75      49.503  64.274  46.190  1.00  2.83
ATOM   1172  CD  GLU    75      49.503  63.492  48.196  1.00  2.83
ATOM   1173  OE1 GLU    75      49.290  62.404  48.767  1.00  2.83
ATOM   1174  OE2 GLU    75      49.490  64.583  48.805  1.00  2.83
ATOM   1175  C   GLU    75      53.788  62.790  47.250  1.00  2.83
ATOM   1176  O   GLU    75      54.675  62.725  46.399  1.00  2.83
ATOM   1177  N   GLU    76      54.028  63.214  48.495  1.00  2.48
ATOM   1178  H   GLU    76      53.258  63.276  49.154  1.00  2.48
ATOM   1179  CA  GLU    76      55.358  63.633  48.937  1.00  2.48
ATOM   1180  HA  GLU    76      55.743  64.355  48.215  1.00  2.48
ATOM   1181  CB  GLU    76      55.292  64.327  50.300  1.00  2.48
ATOM   1182  HB1 GLU    76      55.063  63.579  51.045  1.00  2.48
ATOM   1183  HB2 GLU    76      54.488  65.064  50.278  1.00  2.48
ATOM   1184  CG  GLU    76      56.584  65.045  50.722  1.00  2.48
ATOM   1185  HG1 GLU    76      56.338  65.730  51.537  1.00  2.48
ATOM   1186  HG2 GLU    76      56.948  65.646  49.885  1.00  2.48
ATOM   1187  CD  GLU    76      57.691  64.102  51.219  1.00  2.48
ATOM   1188  OE1 GLU    76      57.432  63.198  52.049  1.00  2.48
ATOM   1189  OE2 GLU    76      58.877  64.304  50.856  1.00  2.48
ATOM   1190  C   GLU    76      56.347  62.464  48.981  1.00  2.48
ATOM   1191  O   GLU    76      57.514  62.625  48.643  1.00  2.48
ATOM   1192  N   ALA    77      55.906  61.265  49.355  1.00  2.22
ATOM   1193  H   ALA    77      54.939  61.174  49.652  1.00  2.22
ATOM   1194  CA  ALA    77      56.751  60.092  49.344  1.00  2.22
ATOM   1195  HA  ALA    77      57.711  60.387  49.771  1.00  2.22
ATOM   1196  CB  ALA    77      56.187  59.029  50.263  1.00  2.22
ATOM   1197  HB1 ALA    77      55.152  58.807  49.995  1.00  2.22
ATOM   1198  HB2 ALA    77      56.800  58.132  50.219  1.00  2.22
ATOM   1199  HB3 ALA    77      56.254  59.419  51.276  1.00  2.22
ATOM   1200  C   ALA    77      57.056  59.633  47.916  1.00  2.22
ATOM   1201  O   ALA    77      58.199  59.285  47.617  1.00  2.22
ATOM   1202  N   LEU    78      56.093  59.719  46.996  1.00  2.40
ATOM   1203  H   LEU    78      55.165  60.014  47.282  1.00  2.40
ATOM   1204  CA  LEU    78      56.370  59.522  45.575  1.00  2.40
ATOM   1205  HA  LEU    78      56.762  58.513  45.450  1.00  2.40
ATOM   1206  CB  LEU    78      55.038  59.636  44.807  1.00  2.40
ATOM   1207  HB1 LEU    78      54.630  60.633  44.958  1.00  2.40
ATOM   1208  HB2 LEU    78      54.329  58.923  45.230  1.00  2.40
ATOM   1209  CG  LEU    78      55.142  59.387  43.293  1.00  2.40
ATOM   1210  HG  LEU    78      55.860  60.081  42.857  1.00  2.40
ATOM   1211  CD1 LEU    78      55.582  57.956  42.981  1.00  2.40
ATOM   1212 1HD1 LEU    78      56.595  57.789  43.345  1.00  2.40
ATOM   1213 2HD1 LEU    78      54.899  57.244  43.443  1.00  2.40
ATOM   1214 3HD1 LEU    78      55.585  57.808  41.902  1.00  2.40
ATOM   1215  CD2 LEU    78      53.783  59.625  42.629  1.00  2.40
ATOM   1216 1HD2 LEU    78      53.040  58.933  43.024  1.00  2.40
ATOM   1217 2HD2 LEU    78      53.453  60.647  42.819  1.00  2.40
ATOM   1218 3HD2 LEU    78      53.864  59.486  41.551  1.00  2.40
ATOM   1219  C   LEU    78      57.458  60.487  45.070  1.00  2.40
ATOM   1220  O   LEU    78      58.489  60.039  44.565  1.00  2.40
ATOM   1221  N   GLN    79      57.279  61.787  45.311  1.00  2.68
ATOM   1222  H   GLN    79      56.414  62.074  45.764  1.00  2.68
ATOM   1223  CA  GLN    79      58.262  62.830  45.010  1.00  2.68
ATOM   1224  HA  GLN    79      58.384  62.900  43.929  1.00  2.68
ATOM   1225  CB  GLN    79      57.698  64.165  45.532  1.00  2.68
ATOM   1226  HB1 GLN    79      57.501  64.053  46.596  1.00  2.68
ATOM   1227  HB2 GLN    79      56.737  64.359  45.051  1.00  2.68
ATOM   1228  CG  GLN    79      58.596  65.401  45.333  1.00  2.68
ATOM   1229  HG1 GLN    79      58.258  65.955  44.458  1.00  2.68
ATOM   1230  HG2 GLN    79      59.633  65.116  45.166  1.00  2.68
ATOM   1231  CD  GLN    79      58.549  66.311  46.556  1.00  2.68
ATOM   1232  OE1 GLN    79      57.804  67.274  46.622  1.00  2.68
ATOM   1233  NE2 GLN    79      59.311  66.022  47.589  1.00  2.68
ATOM   1234 1HE2 GLN    79      59.869  65.178  47.620  1.00  2.68
ATOM   1235 2HE2 GLN    79      59.182  66.589  48.407  1.00  2.68
ATOM   1236  C   GLN    79      59.643  62.536  45.611  1.00  2.68
ATOM   1237  O   GLN    79      60.657  62.774  44.958  1.00  2.68
ATOM   1238  N   SER    80      59.697  61.978  46.823  1.00  2.54
ATOM   1239  H   SER    80      58.836  61.854  47.343  1.00  2.54
ATOM   1240  CA  SER    80      60.964  61.798  47.541  1.00  2.54
ATOM   1241  HA  SER    80      61.709  62.478  47.125  1.00  2.54
ATOM   1242  CB  SER    80      60.784  62.201  49.008  1.00  2.54
ATOM   1243  HB1 SER    80      61.674  61.929  49.576  1.00  2.54
ATOM   1244  HB2 SER    80      59.914  61.696  49.431  1.00  2.54
ATOM   1245  OG  SER    80      60.618  63.611  49.067  1.00  2.54
ATOM   1246  HG  SER    80      59.881  63.835  49.691  1.00  2.54
ATOM   1247  C   SER    80      61.513  60.393  47.315  1.00  2.54
ATOM   1248  O   SER    80      62.430  59.959  48.014  1.00  2.54
ATOM   1249  N   GLY    81      60.938  59.661  46.346  1.00  2.61
ATOM   1250  H   GLY    81      60.169  60.070  45.827  1.00  2.61
ATOM   1251  CA  GLY    81      61.350  58.315  45.980  1.00  2.61
ATOM   1252  HA1 GLY    81      62.345  58.352  45.535  1.00  2.61
ATOM   1253  HA2 GLY    81      60.647  57.927  45.243  1.00  2.61
ATOM   1254  C   GLY    81      61.377  57.354  47.170  1.00  2.61
ATOM   1255  O   GLY    81      62.219  56.460  47.232  1.00  2.61
ATOM   1256  N   ARG    82      60.436  57.566  48.090  1.00  2.41
ATOM   1257  H   ARG    82      59.849  58.376  47.900  1.00  2.41
ATOM   1258  CA  ARG    82      60.058  56.749  49.241  1.00  2.41
ATOM   1259  HA  ARG    82      60.845  56.016  49.427  1.00  2.41
ATOM   1260  CB  ARG    82      59.850  57.652  50.473  1.00  2.41
ATOM   1261  HB1 ARG    82      59.510  57.034  51.306  1.00  2.41
ATOM   1262  HB2 ARG    82      59.073  58.385  50.262  1.00  2.41
ATOM   1263  CG  ARG    82      61.102  58.403  50.932  1.00  2.41
ATOM   1264  HG1 ARG    82      60.933  58.765  51.947  1.00  2.41
ATOM   1265  HG2 ARG    82      61.286  59.259  50.285  1.00  2.41
ATOM   1266  CD  ARG    82      62.315  57.477  50.901  1.00  2.41
ATOM   1267  HD1 ARG    82      62.715  57.440  49.884  1.00  2.41
ATOM   1268  HD2 ARG    82      62.012  56.470  51.199  1.00  2.41
ATOM   1269  NE  ARG    82      63.349  57.914  51.828  1.00  2.41
ATOM   1270  HE  ARG    82      63.168  58.696  52.453  1.00  2.41
ATOM   1271  CZ  ARG    82      64.473  57.279  52.034  1.00  2.41
ATOM   1272  NH1 ARG    82      64.885  56.321  51.264  1.00  2.41
ATOM   1273 1HH1 ARG    82      64.250  55.938  50.562  1.00  2.41
ATOM   1274 2HH1 ARG    82      65.611  55.682  51.546  1.00  2.41
ATOM   1275  NH2 ARG    82      65.188  57.618  53.058  1.00  2.41
ATOM   1276 1HH2 ARG    82      64.823  58.397  53.613  1.00  2.41
ATOM   1277 2HH2 ARG    82      66.079  57.198  53.226  1.00  2.41
ATOM   1278  C   ARG    82      58.804  55.911  49.006  1.00  2.41
ATOM   1279  O   ARG    82      58.527  55.016  49.807  1.00  2.41
ATOM   1280  N   LEU    83      58.102  56.155  47.895  1.00  2.40
ATOM   1281  H   LEU    83      58.398  56.937  47.327  1.00  2.40
ATOM   1282  CA  LEU    83      57.259  55.140  47.234  1.00  2.40
ATOM   1283  HA  LEU    83      57.327  54.191  47.765  1.00  2.40
ATOM   1284  CB  LEU    83      55.778  55.580  47.209  1.00  2.40
ATOM   1285  HB1 LEU    83      55.176  54.787  46.768  1.00  2.40
ATOM   1286  HB2 LEU    83      55.702  56.449  46.552  1.00  2.40
ATOM   1287  CG  LEU    83      55.157  55.964  48.560  1.00  2.40
ATOM   1288  HG  LEU    83      55.715  56.804  48.945  1.00  2.40
ATOM   1289  CD1 LEU    83      53.716  56.414  48.330  1.00  2.40
ATOM   1290 1HD1 LEU    83      53.274  56.732  49.274  1.00  2.40
ATOM   1291 2HD1 LEU    83      53.713  57.261  47.646  1.00  2.40
ATOM   1292 3HD1 LEU    83      53.120  55.602  47.913  1.00  2.40
ATOM   1293  CD2 LEU    83      55.133  54.880  49.639  1.00  2.40
ATOM   1294 1HD2 LEU    83      54.349  54.163  49.421  1.00  2.40
ATOM   1295 2HD2 LEU    83      56.093  54.374  49.702  1.00  2.40
ATOM   1296 3HD2 LEU    83      54.914  55.344  50.602  1.00  2.40
ATOM   1297  C   LEU    83      57.767  54.929  45.789  1.00  2.40
ATOM   1298  O   LEU    83      58.722  55.585  45.361  1.00  2.40
ATOM   1299  N   THR    84      57.092  54.070  45.020  1.00  2.46
ATOM   1300  H   THR    84      56.431  53.452  45.465  1.00  2.46
ATOM   1301  CA  THR    84      57.216  53.959  43.556  1.00  2.46
ATOM   1302  HA  THR    84      57.701  54.869  43.208  1.00  2.46
ATOM   1303  CB  THR    84      58.068  52.765  43.090  1.00  2.46
ATOM   1304  HB  THR    84      57.591  52.312  42.219  1.00  2.46
ATOM   1305  CG2 THR    84      59.462  53.205  42.644  1.00  2.46
ATOM   1306 1HG2 THR    84      60.087  52.329  42.473  1.00  2.46
ATOM   1307 2HG2 THR    84      59.391  53.773  41.718  1.00  2.46
ATOM   1308 3HG2 THR    84      59.917  53.836  43.403  1.00  2.46
ATOM   1309  OG1 THR    84      58.185  51.755  44.058  1.00  2.46
ATOM   1310  HG1 THR    84      58.781  52.107  44.766  1.00  2.46
ATOM   1311  C   THR    84      55.855  53.882  42.862  1.00  2.46
ATOM   1312  O   THR    84      54.926  53.377  43.473  1.00  2.46
ATOM   1313  N   PRO    85      55.691  54.346  41.605  1.00  2.87
ATOM   1314  CD  PRO    85      56.737  54.874  40.736  1.00  2.87
ATOM   1315  HD1 PRO    85      57.349  54.051  40.366  1.00  2.87
ATOM   1316  HD2 PRO    85      57.361  55.606  41.252  1.00  2.87
ATOM   1317  CG  PRO    85      56.025  55.549  39.563  1.00  2.87
ATOM   1318  HG1 PRO    85      56.583  55.434  38.633  1.00  2.87
ATOM   1319  HG2 PRO    85      55.871  56.606  39.786  1.00  2.87
ATOM   1320  CB  PRO    85      54.676  54.837  39.506  1.00  2.87
ATOM   1321  HB1 PRO    85      54.783  53.902  38.954  1.00  2.87
ATOM   1322  HB2 PRO    85      53.907  55.464  39.052  1.00  2.87
ATOM   1323  CA  PRO    85      54.378  54.555  40.980  1.00  2.87
ATOM   1324  HA  PRO    85      53.960  55.466  41.410  1.00  2.87
ATOM   1325  C   PRO    85      53.315  53.452  41.149  1.00  2.87
ATOM   1326  O   PRO    85      52.198  53.750  41.565  1.00  2.87
ATOM   1327  N   ALA    86      53.655  52.184  40.895  1.00  2.77
ATOM   1328  H   ALA    86      54.580  51.990  40.551  1.00  2.77
ATOM   1329  CA  ALA    86      52.751  51.050  41.111  1.00  2.77
ATOM   1330  HA  ALA    86      51.833  51.217  40.543  1.00  2.77
ATOM   1331  CB  ALA    86      53.440  49.791  40.566  1.00  2.77
ATOM   1332  HB1 ALA    86      52.777  48.932  40.688  1.00  2.77
ATOM   1333  HB2 ALA    86      53.660  49.914  39.505  1.00  2.77
ATOM   1334  HB3 ALA    86      54.366  49.598  41.110  1.00  2.77
ATOM   1335  C   ALA    86      52.342  50.858  42.583  1.00  2.77
ATOM   1336  O   ALA    86      51.200  50.535  42.918  1.00  2.77
ATOM   1337  N   HIS    87      53.296  51.087  43.482  1.00  2.29
ATOM   1338  H   HIS    87      54.170  51.482  43.168  1.00  2.29
ATOM   1339  CA  HIS    87      53.085  50.984  44.916  1.00  2.29
ATOM   1340  HA  HIS    87      52.509  50.080  45.126  1.00  2.29
ATOM   1341  CB  HIS    87      54.422  50.838  45.642  1.00  2.29
ATOM   1342  HB1 HIS    87      55.079  51.675  45.414  1.00  2.29
ATOM   1343  HB2 HIS    87      54.899  49.916  45.320  1.00  2.29
ATOM   1344  CG  HIS    87      54.188  50.781  47.121  1.00  2.29
ATOM   1345  ND1 HIS    87      53.484  49.776  47.779  1.00  2.29
ATOM   1346  CE1 HIS    87      53.225  50.266  48.996  1.00  2.29
ATOM   1347  HE1 HIS    87      52.639  49.753  49.742  1.00  2.29
ATOM   1348  NE2 HIS    87      53.725  51.505  49.132  1.00  2.29
ATOM   1349  HE2 HIS    87      53.558  52.123  49.910  1.00  2.29
ATOM   1350  CD2 HIS    87      54.347  51.842  47.957  1.00  2.29
ATOM   1351  HD2 HIS    87      54.776  52.794  47.689  1.00  2.29
ATOM   1352  C   HIS    87      52.252  52.152  45.470  1.00  2.29
ATOM   1353  O   HIS    87      51.467  51.981  46.394  1.00  2.29
ATOM   1354  N   TYR    88      52.381  53.331  44.868  1.00  2.59
ATOM   1355  H   TYR    88      53.070  53.380  44.128  1.00  2.59
ATOM   1356  CA  TYR    88      51.574  54.519  45.119  1.00  2.59
ATOM   1357  HA  TYR    88      51.546  54.713  46.191  1.00  2.59
ATOM   1358  CB  TYR    88      52.244  55.723  44.427  1.00  2.59
ATOM   1359  HB1 TYR    88      52.542  55.433  43.422  1.00  2.59
ATOM   1360  HB2 TYR    88      53.160  55.962  44.968  1.00  2.59
ATOM   1361  CG  TYR    88      51.404  56.986  44.302  1.00  2.59
ATOM   1362  CD1 TYR    88      51.502  58.007  45.266  1.00  2.59
ATOM   1363  HD1 TYR    88      52.162  57.892  46.112  1.00  2.59
ATOM   1364  CE1 TYR    88      50.747  59.188  45.128  1.00  2.59
ATOM   1365  HE1 TYR    88      50.819  59.965  45.870  1.00  2.59
ATOM   1366  CZ  TYR    88      49.888  59.355  44.022  1.00  2.59
ATOM   1367  OH  TYR    88      49.172  60.504  43.888  1.00  2.59
ATOM   1368  HH  TYR    88      49.312  61.084  44.639  1.00  2.59
ATOM   1369  CE2 TYR    88      49.793  58.337  43.050  1.00  2.59
ATOM   1370  HE2 TYR    88      49.128  58.472  42.208  1.00  2.59
ATOM   1371  CD2 TYR    88      50.553  57.158  43.190  1.00  2.59
ATOM   1372  HD2 TYR    88      50.476  56.380  42.442  1.00  2.59
ATOM   1373  C   TYR    88      50.128  54.334  44.662  1.00  2.59
ATOM   1374  O   TYR    88      49.230  54.653  45.432  1.00  2.59
ATOM   1375  N   ASP    89      49.892  53.754  43.476  1.00  3.07
ATOM   1376  H   ASP    89      50.673  53.553  42.861  1.00  3.07
ATOM   1377  CA  ASP    89      48.554  53.289  43.086  1.00  3.07
ATOM   1378  HA  ASP    89      47.883  54.142  43.000  1.00  3.07
ATOM   1379  CB  ASP    89      48.585  52.581  41.711  1.00  3.07
ATOM   1380  HB1 ASP    89      49.557  52.108  41.570  1.00  3.07
ATOM   1381  HB2 ASP    89      48.468  53.328  40.925  1.00  3.07
ATOM   1382  CG  ASP    89      47.494  51.500  41.569  1.00  3.07
ATOM   1383  OD1 ASP    89      46.312  51.821  41.327  1.00  3.07
ATOM   1384  OD2 ASP    89      47.801  50.303  41.787  1.00  3.07
ATOM   1385  C   ASP    89      47.979  52.354  44.154  1.00  3.07
ATOM   1386  O   ASP    89      46.908  52.609  44.712  1.00  3.07
ATOM   1387  N   ARG    90      48.684  51.261  44.455  1.00  2.96
ATOM   1388  H   ARG    90      49.527  51.065  43.917  1.00  2.96
ATOM   1389  CA  ARG    90      48.077  50.200  45.261  1.00  2.96
ATOM   1390  HA  ARG    90      47.087  50.048  44.838  1.00  2.96
ATOM   1391  CB  ARG    90      48.908  48.919  45.076  1.00  2.96
ATOM   1392  HB1 ARG    90      49.785  48.953  45.725  1.00  2.96
ATOM   1393  HB2 ARG    90      49.270  48.894  44.046  1.00  2.96
ATOM   1394  CG  ARG    90      48.150  47.601  45.303  1.00  2.96
ATOM   1395  HG1 ARG    90      48.074  47.428  46.377  1.00  2.96
ATOM   1396  HG2 ARG    90      48.754  46.795  44.884  1.00  2.96
ATOM   1397  CD  ARG    90      46.730  47.505  44.709  1.00  2.96
ATOM   1398  HD1 ARG    90      46.054  48.020  45.396  1.00  2.96
ATOM   1399  HD2 ARG    90      46.444  46.451  44.682  1.00  2.96
ATOM   1400  NE  ARG    90      46.566  48.099  43.360  1.00  2.96
ATOM   1401  HE  ARG    90      47.349  48.601  42.938  1.00  2.96
ATOM   1402  CZ  ARG    90      45.407  48.332  42.769  1.00  2.96
ATOM   1403  NH1 ARG    90      44.289  47.829  43.208  1.00  2.96
ATOM   1404 1HH1 ARG    90      44.312  47.223  44.001  1.00  2.96
ATOM   1405 2HH1 ARG    90      43.438  48.322  42.963  1.00  2.96
ATOM   1406  NH2 ARG    90      45.333  49.128  41.751  1.00  2.96
ATOM   1407 1HH2 ARG    90      46.157  49.707  41.536  1.00  2.96
ATOM   1408 2HH2 ARG    90      44.455  49.420  41.377  1.00  2.96
ATOM   1409  C   ARG    90      47.819  50.628  46.706  1.00  2.96
ATOM   1410  O   ARG    90      46.801  50.252  47.305  1.00  2.96
ATOM   1411  N   TYR    91      48.681  51.515  47.202  1.00  2.73
ATOM   1412  H   TYR    91      49.505  51.741  46.654  1.00  2.73
ATOM   1413  CA  TYR    91      48.445  52.271  48.415  1.00  2.73
ATOM   1414  HA  TYR    91      48.205  51.543  49.192  1.00  2.73
ATOM   1415  CB  TYR    91      49.712  52.999  48.882  1.00  2.73
ATOM   1416  HB1 TYR    91      49.951  53.815  48.198  1.00  2.73
ATOM   1417  HB2 TYR    91      50.549  52.300  48.905  1.00  2.73
ATOM   1418  CG  TYR    91      49.473  53.529  50.278  1.00  2.73
ATOM   1419  CD1 TYR    91      49.588  52.659  51.381  1.00  2.73
ATOM   1420  HD1 TYR    91      50.029  51.679  51.258  1.00  2.73
ATOM   1421  CE1 TYR    91      49.038  53.039  52.621  1.00  2.73
ATOM   1422  HE1 TYR    91      49.074  52.389  53.473  1.00  2.73
ATOM   1423  CZ  TYR    91      48.357  54.265  52.747  1.00  2.73
ATOM   1424  OH  TYR    91      47.669  54.530  53.881  1.00  2.73
ATOM   1425  HH  TYR    91      47.017  55.253  53.734  1.00  2.73
ATOM   1426  CE2 TYR    91      48.319  55.160  51.664  1.00  2.73
ATOM   1427  HE2 TYR    91      47.783  56.090  51.765  1.00  2.73
ATOM   1428  CD2 TYR    91      48.882  54.796  50.432  1.00  2.73
ATOM   1429  HD2 TYR    91      48.745  55.443  49.577  1.00  2.73
ATOM   1430  C   TYR    91      47.251  53.205  48.323  1.00  2.73
ATOM   1431  O   TYR    91      46.469  53.103  49.241  1.00  2.73
ATOM   1432  N   VAL    92      47.008  54.029  47.292  1.00  3.57
ATOM   1433  H   VAL    92      47.662  54.100  46.517  1.00  3.57
ATOM   1434  CA  VAL    92      45.753  54.818  47.270  1.00  3.57
ATOM   1435  HA  VAL    92      45.709  55.331  48.231  1.00  3.57
ATOM   1436  CB  VAL    92      45.671  55.948  46.224  1.00  3.57
ATOM   1437  HB  VAL    92      44.688  56.411  46.322  1.00  3.57
ATOM   1438  CG1 VAL    92      46.712  57.028  46.533  1.00  3.57
ATOM   1439 1HG1 VAL    92      46.591  57.866  45.847  1.00  3.57
ATOM   1440 2HG1 VAL    92      46.577  57.391  47.553  1.00  3.57
ATOM   1441 3HG1 VAL    92      47.719  56.628  46.424  1.00  3.57
ATOM   1442  CG2 VAL    92      45.824  55.511  44.768  1.00  3.57
ATOM   1443 1HG2 VAL    92      45.631  56.358  44.110  1.00  3.57
ATOM   1444 2HG2 VAL    92      46.840  55.169  44.598  1.00  3.57
ATOM   1445 3HG2 VAL    92      45.117  54.717  44.531  1.00  3.57
ATOM   1446  C   VAL    92      44.514  53.941  47.266  1.00  3.57
ATOM   1447  O   VAL    92      43.613  54.208  48.050  1.00  3.57
ATOM   1448  N   ASN    93      44.513  52.815  46.541  1.00  3.90
ATOM   1449  H   ASN    93      45.330  52.618  45.978  1.00  3.90
ATOM   1450  CA  ASN    93      43.415  51.843  46.641  1.00  3.90
ATOM   1451  HA  ASN    93      42.494  52.321  46.299  1.00  3.90
ATOM   1452  CB  ASN    93      43.704  50.620  45.741  1.00  3.90
ATOM   1453  HB1 ASN    93      42.959  49.857  45.966  1.00  3.90
ATOM   1454  HB2 ASN    93      44.679  50.212  45.987  1.00  3.90
ATOM   1455  CG  ASN    93      43.660  50.858  44.232  1.00  3.90
ATOM   1456  OD1 ASN    93      42.885  50.239  43.520  1.00  3.90
ATOM   1457  ND2 ASN    93      44.556  51.639  43.680  1.00  3.90
ATOM   1458 1HD2 ASN    93      45.277  52.090  44.227  1.00  3.90
ATOM   1459 2HD2 ASN    93      44.653  51.694  42.669  1.00  3.90
ATOM   1460  C   ASN    93      43.187  51.448  48.133  1.00  3.90
ATOM   1461  O   ASN    93      42.097  51.658  48.680  1.00  3.90
ATOM   1462  N   LYS    94      44.229  50.978  48.846  1.00  3.76
ATOM   1463  H   LYS    94      45.129  50.882  48.386  1.00  3.76
ATOM   1464  CA  LYS    94      44.123  50.666  50.296  1.00  3.76
ATOM   1465  HA  LYS    94      43.357  49.899  50.423  1.00  3.76
ATOM   1466  CB  LYS    94      45.474  50.101  50.798  1.00  3.76
ATOM   1467  HB1 LYS    94      46.256  50.853  50.683  1.00  3.76
ATOM   1468  HB2 LYS    94      45.739  49.261  50.153  1.00  3.76
ATOM   1469  CG  LYS    94      45.470  49.587  52.259  1.00  3.76
ATOM   1470  HG1 LYS    94      46.031  48.651  52.279  1.00  3.76
ATOM   1471  HG2 LYS    94      44.448  49.355  52.560  1.00  3.76
ATOM   1472  CD  LYS    94      46.114  50.529  53.302  1.00  3.76
ATOM   1473  HD1 LYS    94      45.597  51.489  53.309  1.00  3.76
ATOM   1474  HD2 LYS    94      47.158  50.694  53.031  1.00  3.76
ATOM   1475  CE  LYS    94      46.033  49.878  54.699  1.00  3.76
ATOM   1476  HE1 LYS    94      46.337  48.833  54.614  1.00  3.76
ATOM   1477  HE2 LYS    94      44.989  49.890  55.027  1.00  3.76
ATOM   1478  NZ  LYS    94      46.879  50.532  55.734  1.00  3.76
ATOM   1479  HZ1 LYS    94      46.848  50.007  56.618  1.00  3.76
ATOM   1480  HZ2 LYS    94      47.864  50.562  55.517  1.00  3.76
ATOM   1481  HZ3 LYS    94      46.591  51.477  55.952  1.00  3.76
ATOM   1482  C   LYS    94      43.690  51.845  51.186  1.00  3.76
ATOM   1483  O   LYS    94      42.942  51.692  52.161  1.00  3.76
ATOM   1484  N   ASP    95      44.173  53.031  50.851  1.00  4.31
ATOM   1485  H   ASP    95      44.794  53.088  50.051  1.00  4.31
ATOM   1486  CA  ASP    95      43.934  54.247  51.603  1.00  4.31
ATOM   1487  HA  ASP    95      44.178  54.061  52.649  1.00  4.31
ATOM   1488  CB  ASP    95      44.809  55.404  51.116  1.00  4.31
ATOM   1489  HB1 ASP    95      44.369  55.856  50.225  1.00  4.31
ATOM   1490  HB2 ASP    95      45.791  55.024  50.848  1.00  4.31
ATOM   1491  CG  ASP    95      44.978  56.450  52.220  1.00  4.31
ATOM   1492  OD1 ASP    95      45.706  56.159  53.197  1.00  4.31
ATOM   1493  OD2 ASP    95      44.420  57.555  52.075  1.00  4.31
ATOM   1494  C   ASP    95      42.452  54.577  51.510  1.00  4.31
ATOM   1495  O   ASP    95      41.859  54.932  52.516  1.00  4.31
ATOM   1496  N   MET    96      41.801  54.279  50.374  1.00  4.04
ATOM   1497  H   MET    96      42.345  53.960  49.576  1.00  4.04
ATOM   1498  CA  MET    96      40.356  54.448  50.203  1.00  4.04
ATOM   1499  HA  MET    96      40.100  55.437  50.581  1.00  4.04
ATOM   1500  CB  MET    96      40.007  54.398  48.706  1.00  4.04
ATOM   1501  HB1 MET    96      38.925  54.363  48.591  1.00  4.04
ATOM   1502  HB2 MET    96      40.421  53.496  48.260  1.00  4.04
ATOM   1503  CG  MET    96      40.533  55.627  47.951  1.00  4.04
ATOM   1504  HG1 MET    96      41.577  55.788  48.224  1.00  4.04
ATOM   1505  HG2 MET    96      39.973  56.505  48.273  1.00  4.04
ATOM   1506  SD  MET    96      40.461  55.517  46.138  1.00  4.04
ATOM   1507  CE  MET    96      38.677  55.363  45.857  1.00  4.04
ATOM   1508  HE1 MET    96      38.485  55.328  44.785  1.00  4.04
ATOM   1509  HE2 MET    96      38.311  54.443  46.312  1.00  4.04
ATOM   1510  HE3 MET    96      38.163  56.221  46.289  1.00  4.04
ATOM   1511  C   MET    96      39.505  53.457  51.011  1.00  4.04
ATOM   1512  O   MET    96      38.277  53.519  51.012  1.00  4.04
ATOM   1513  N   SER    97      40.178  52.566  51.729  1.00  4.68
ATOM   1514  H   SER    97      41.188  52.627  51.686  1.00  4.68
ATOM   1515  CA  SER    97      39.653  51.572  52.654  1.00  4.68
ATOM   1516  HA  SER    97      38.566  51.645  52.681  1.00  4.68
ATOM   1517  CB  SER    97      40.033  50.158  52.186  1.00  4.68
ATOM   1518  HB1 SER    97      39.460  49.426  52.757  1.00  4.68
ATOM   1519  HB2 SER    97      41.092  49.984  52.377  1.00  4.68
ATOM   1520  OG  SER    97      39.785  49.969  50.803  1.00  4.68
ATOM   1521  HG  SER    97      40.260  50.653  50.317  1.00  4.68
ATOM   1522  C   SER    97      40.165  51.795  54.080  1.00  4.68
ATOM   1523  O   SER    97      39.809  50.994  54.945  1.00  4.68
ATOM   1524  N   ILE    98      40.940  52.864  54.350  1.00  5.39
ATOM   1525  H   ILE    98      41.230  53.459  53.582  1.00  5.39
ATOM   1526  CA  ILE    98      41.201  53.315  55.746  1.00  5.39
ATOM   1527  HA  ILE    98      40.465  52.811  56.372  1.00  5.39
ATOM   1528  CB  ILE    98      42.568  52.822  56.264  1.00  5.39
ATOM   1529  HB  ILE    98      42.733  53.282  57.239  1.00  5.39
ATOM   1530  CG2 ILE    98      42.534  51.292  56.480  1.00  5.39
ATOM   1531 1HG2 ILE    98      43.384  50.965  57.076  1.00  5.39
ATOM   1532 2HG2 ILE    98      41.630  51.019  57.024  1.00  5.39
ATOM   1533 3HG2 ILE    98      42.534  50.774  55.521  1.00  5.39
ATOM   1534  CG1 ILE    98      43.721  53.226  55.327  1.00  5.39
ATOM   1535 1HG1 ILE    98      43.614  54.267  55.022  1.00  5.39
ATOM   1536 2HG1 ILE    98      43.687  52.607  54.433  1.00  5.39
ATOM   1537  CD1 ILE    98      45.087  53.045  55.987  1.00  5.39
ATOM   1538  HD1 ILE    98      45.258  53.791  56.750  1.00  5.39
ATOM   1539  HD2 ILE    98      45.128  52.088  56.489  1.00  5.39
ATOM   1540  HD3 ILE    98      45.871  53.125  55.237  1.00  5.39
ATOM   1541  C   ILE    98      40.957  54.789  56.121  1.00  5.39
ATOM   1542  O   ILE    98      40.606  55.045  57.270  1.00  5.39
ATOM   1543  N   GLN    99      41.008  55.735  55.185  1.00  5.91
ATOM   1544  H   GLN    99      41.392  55.475  54.281  1.00  5.91
ATOM   1545  CA  GLN    99      40.051  56.848  55.133  1.00  5.91
ATOM   1546  HA  GLN    99      39.534  56.927  56.091  1.00  5.91
ATOM   1547  CB  GLN    99      40.721  58.212  54.879  1.00  5.91
ATOM   1548  HB1 GLN    99      41.006  58.620  55.848  1.00  5.91
ATOM   1549  HB2 GLN    99      39.972  58.882  54.453  1.00  5.91
ATOM   1550  CG  GLN    99      41.974  58.216  53.985  1.00  5.91
ATOM   1551  HG1 GLN    99      41.745  57.760  53.024  1.00  5.91
ATOM   1552  HG2 GLN    99      42.754  57.620  54.460  1.00  5.91
ATOM   1553  CD  GLN    99      42.524  59.627  53.754  1.00  5.91
ATOM   1554  OE1 GLN    99      41.804  60.618  53.723  1.00  5.91
ATOM   1555  NE2 GLN    99      43.812  59.791  53.552  1.00  5.91
ATOM   1556 1HE2 GLN    99      44.323  58.944  53.276  1.00  5.91
ATOM   1557 2HE2 GLN    99      44.133  60.692  53.272  1.00  5.91
ATOM   1558  C   GLN    99      39.021  56.444  54.080  1.00  5.91
ATOM   1559  O   GLN    99      39.336  56.245  52.911  1.00  5.91
ATOM   1560  N   GLU   100      37.806  56.199  54.559  1.00  5.12
ATOM   1561  H   GLU   100      37.678  56.408  55.546  1.00  5.12
ATOM   1562  CA  GLU   100      36.665  55.618  53.850  1.00  5.12
ATOM   1563  HA  GLU   100      37.005  54.649  53.478  1.00  5.12
ATOM   1564  CB  GLU   100      35.478  55.308  54.807  1.00  5.12
ATOM   1565  HB1 GLU   100      35.181  54.276  54.620  1.00  5.12
ATOM   1566  HB2 GLU   100      34.617  55.921  54.543  1.00  5.12
ATOM   1567  CG  GLU   100      35.718  55.455  56.327  1.00  5.12
ATOM   1568  HG1 GLU   100      36.611  54.898  56.616  1.00  5.12
ATOM   1569  HG2 GLU   100      34.868  55.019  56.857  1.00  5.12
ATOM   1570  CD  GLU   100      35.846  56.932  56.720  1.00  5.12
ATOM   1571  OE1 GLU   100      34.832  57.653  56.609  1.00  5.12
ATOM   1572  OE2 GLU   100      36.984  57.438  56.855  1.00  5.12
ATOM   1573  C   GLU   100      36.266  56.439  52.621  1.00  5.12
ATOM   1574  O   GLU   100      35.476  57.385  52.696  1.00  5.12
ATOM   1575  N   LEU   101      36.939  56.114  51.518  1.00  5.74
ATOM   1576  H   LEU   101      37.482  55.260  51.597  1.00  5.74
ATOM   1577  CA  LEU   101      37.431  57.012  50.476  1.00  5.74
ATOM   1578  HA  LEU   101      38.283  56.498  50.039  1.00  5.74
ATOM   1579  CB  LEU   101      36.393  57.108  49.340  1.00  5.74
ATOM   1580  HB1 LEU   101      36.853  57.718  48.567  1.00  5.74
ATOM   1581  HB2 LEU   101      35.502  57.613  49.717  1.00  5.74
ATOM   1582  CG  LEU   101      35.963  55.808  48.620  1.00  5.74
ATOM   1583  HG  LEU   101      36.852  55.283  48.277  1.00  5.74
ATOM   1584  CD1 LEU   101      35.100  54.842  49.434  1.00  5.74
ATOM   1585 1HD1 LEU   101      34.654  54.089  48.784  1.00  5.74
ATOM   1586 2HD1 LEU   101      35.714  54.315  50.163  1.00  5.74
ATOM   1587 3HD1 LEU   101      34.311  55.389  49.950  1.00  5.74
ATOM   1588  CD2 LEU   101      35.144  56.201  47.386  1.00  5.74
ATOM   1589 1HD2 LEU   101      34.901  55.313  46.802  1.00  5.74
ATOM   1590 2HD2 LEU   101      34.219  56.689  47.696  1.00  5.74
ATOM   1591 3HD2 LEU   101      35.713  56.883  46.754  1.00  5.74
ATOM   1592  C   LEU   101      38.038  58.331  51.030  1.00  5.74
ATOM   1593  O   LEU   101      37.834  58.745  52.179  1.00  5.74
ATOM   1594  N   ALA   102      38.808  59.019  50.188  1.00  6.30
ATOM   1595  H   ALA   102      38.919  58.671  49.250  1.00  6.30
ATOM   1596  CA  ALA   102      39.517  60.251  50.528  1.00  6.30
ATOM   1597  HA  ALA   102      39.206  60.619  51.505  1.00  6.30
ATOM   1598  CB  ALA   102      41.012  59.919  50.600  1.00  6.30
ATOM   1599  HB1 ALA   102      41.570  60.788  50.950  1.00  6.30
ATOM   1600  HB2 ALA   102      41.170  59.095  51.293  1.00  6.30
ATOM   1601  HB3 ALA   102      41.385  59.626  49.618  1.00  6.30
ATOM   1602  C   ALA   102      39.268  61.328  49.483  1.00  6.30
ATOM   1603  O   ALA   102      39.387  61.061  48.290  1.00  6.30
ATOM   1604  N   VAL   103      38.951  62.549  49.916  1.00  7.14
ATOM   1605  H   VAL   103      38.917  62.706  50.912  1.00  7.14
ATOM   1606  CA  VAL   103      38.990  63.730  49.048  1.00  7.14
ATOM   1607  HA  VAL   103      38.729  63.441  48.042  1.00  7.14
ATOM   1608  CB  VAL   103      37.942  64.776  49.487  1.00  7.14
ATOM   1609  HB  VAL   103      36.978  64.267  49.537  1.00  7.14
ATOM   1610  CG1 VAL   103      38.202  65.401  50.865  1.00  7.14
ATOM   1611 1HG1 VAL   103      37.338  65.996  51.162  1.00  7.14
ATOM   1612 2HG1 VAL   103      38.369  64.627  51.612  1.00  7.14
ATOM   1613 3HG1 VAL   103      39.076  66.053  50.829  1.00  7.14
ATOM   1614  CG2 VAL   103      37.808  65.896  48.449  1.00  7.14
ATOM   1615 1HG2 VAL   103      37.004  66.571  48.744  1.00  7.14
ATOM   1616 2HG2 VAL   103      38.734  66.466  48.373  1.00  7.14
ATOM   1617 3HG2 VAL   103      37.558  65.476  47.474  1.00  7.14
ATOM   1618  C   VAL   103      40.411  64.298  49.042  1.00  7.14
ATOM   1619  O   VAL   103      41.031  64.441  50.099  1.00  7.14
ATOM   1620  N   LEU   104      40.942  64.573  47.851  1.00  9.58
ATOM   1621  H   LEU   104      40.373  64.464  47.026  1.00  9.58
ATOM   1622  CA  LEU   104      42.360  64.878  47.687  1.00  9.58
ATOM   1623  HA  LEU   104      42.709  65.405  48.576  1.00  9.58
ATOM   1624  CB  LEU   104      43.127  63.535  47.580  1.00  9.58
ATOM   1625  HB1 LEU   104      42.775  62.988  46.705  1.00  9.58
ATOM   1626  HB2 LEU   104      42.885  62.925  48.453  1.00  9.58
ATOM   1627  CG  LEU   104      44.660  63.664  47.504  1.00  9.58
ATOM   1628  HG  LEU   104      44.933  64.310  46.670  1.00  9.58
ATOM   1629  CD1 LEU   104      45.238  64.247  48.794  1.00  9.58
ATOM   1630 1HD1 LEU   104      46.330  64.235  48.744  1.00  9.58
ATOM   1631 2HD1 LEU   104      44.914  65.279  48.919  1.00  9.58
ATOM   1632 3HD1 LEU   104      44.920  63.645  49.646  1.00  9.58
ATOM   1633  CD2 LEU   104      45.282  62.288  47.263  1.00  9.58
ATOM   1634 1HD2 LEU   104      46.367  62.385  47.202  1.00  9.58
ATOM   1635 2HD2 LEU   104      45.037  61.616  48.087  1.00  9.58
ATOM   1636 3HD2 LEU   104      44.916  61.863  46.329  1.00  9.58
ATOM   1637  C   LEU   104      42.616  65.809  46.505  1.00  9.58
ATOM   1638  O   LEU   104      42.801  67.006  46.701  1.00  9.58
ATOM   1639  N   VAL   105      42.548  65.266  45.290  1.00 10.97
ATOM   1640  H   VAL   105      42.398  64.272  45.230  1.00 10.97
ATOM   1641  CA  VAL   105      42.588  66.053  44.051  1.00 10.97
ATOM   1642  HA  VAL   105      42.322  67.085  44.287  1.00 10.97
ATOM   1643  CB  VAL   105      43.989  66.094  43.402  1.00 10.97
ATOM   1644  HB  VAL   105      43.898  66.601  42.440  1.00 10.97
ATOM   1645  CG1 VAL   105      44.969  66.910  44.250  1.00 10.97
ATOM   1646 1HG1 VAL   105      45.908  67.036  43.712  1.00 10.97
ATOM   1647 2HG1 VAL   105      44.549  67.894  44.456  1.00 10.97
ATOM   1648 3HG1 VAL   105      45.167  66.406  45.196  1.00 10.97
ATOM   1649  CG2 VAL   105      44.611  64.712  43.149  1.00 10.97
ATOM   1650 1HG2 VAL   105      45.603  64.837  42.713  1.00 10.97
ATOM   1651 2HG2 VAL   105      44.711  64.158  44.082  1.00 10.97
ATOM   1652 3HG2 VAL   105      44.010  64.143  42.443  1.00 10.97
ATOM   1653  C   VAL   105      41.540  65.594  43.047  1.00 10.97
ATOM   1654  O   VAL   105      40.777  66.391  42.517  1.00 10.97
ATOM   1655  N   SER   106      41.392  64.281  42.931  1.00 10.18
ATOM   1656  H   SER   106      42.099  63.687  43.339  1.00 10.18
ATOM   1657  CA  SER   106      40.144  63.623  42.578  1.00 10.18
ATOM   1658  HA  SER   106      39.313  64.329  42.615  1.00 10.18
ATOM   1659  CB  SER   106      40.234  63.045  41.163  1.00 10.18
ATOM   1660  HB1 SER   106      41.009  62.278  41.124  1.00 10.18
ATOM   1661  HB2 SER   106      40.487  63.846  40.467  1.00 10.18
ATOM   1662  OG  SER   106      38.989  62.489  40.799  1.00 10.18
ATOM   1663  HG  SER   106      39.040  62.183  39.888  1.00 10.18
ATOM   1664  C   SER   106      39.975  62.554  43.624  1.00 10.18
ATOM   1665  O   SER   106      40.853  61.718  43.831  1.00 10.18
ATOM   1666  N   GLY   107      38.934  62.736  44.412  1.00  9.16
ATOM   1667  H   GLY   107      38.255  63.443  44.159  1.00  9.16
ATOM   1668  CA  GLY   107      38.778  62.131  45.716  1.00  9.16
ATOM   1669  HA1 GLY   107      39.505  62.557  46.400  1.00  9.16
ATOM   1670  HA2 GLY   107      38.939  61.054  45.648  1.00  9.16
ATOM   1671  C   GLY   107      37.353  62.412  46.167  1.00  9.16
ATOM   1672  O   GLY   107      36.805  63.476  45.880  1.00  9.16
ATOM   1673  N   GLN   108      36.786  61.482  46.918  1.00  7.42
ATOM   1674  H   GLN   108      37.345  60.672  47.156  1.00  7.42
ATOM   1675  CA  GLN   108      35.642  61.747  47.769  1.00  7.42
ATOM   1676  HA  GLN   108      35.626  62.818  47.974  1.00  7.42
ATOM   1677  CB  GLN   108      34.314  61.346  47.095  1.00  7.42
ATOM   1678  HB1 GLN   108      33.693  60.792  47.802  1.00  7.42
ATOM   1679  HB2 GLN   108      34.513  60.688  46.247  1.00  7.42
ATOM   1680  CG  GLN   108      33.513  62.568  46.609  1.00  7.42
ATOM   1681  HG1 GLN   108      32.666  62.204  46.026  1.00  7.42
ATOM   1682  HG2 GLN   108      34.130  63.178  45.950  1.00  7.42
ATOM   1683  CD  GLN   108      32.975  63.447  47.743  1.00  7.42
ATOM   1684  OE1 GLN   108      33.493  63.494  48.851  1.00  7.42
ATOM   1685  NE2 GLN   108      31.889  64.160  47.533  1.00  7.42
ATOM   1686 1HE2 GLN   108      31.421  64.150  46.645  1.00  7.42
ATOM   1687 2HE2 GLN   108      31.556  64.693  48.319  1.00  7.42
ATOM   1688  C   GLN   108      35.841  61.064  49.095  1.00  7.42
ATOM   1689  O   GLN   108      36.339  59.953  49.104  1.00  7.42
ATOM   1690  N   LYS   109      35.538  61.714  50.217  1.00  6.82
ATOM   1691  H   LYS   109      35.017  62.584  50.162  1.00  6.82
ATOM   1692  CA  LYS   109      35.939  61.162  51.514  1.00  6.82
ATOM   1693  HA  LYS   109      36.900  60.691  51.367  1.00  6.82
ATOM   1694  CB  LYS   109      36.134  62.285  52.556  1.00  6.82
ATOM   1695  HB1 LYS   109      35.183  62.560  53.015  1.00  6.82
ATOM   1696  HB2 LYS   109      36.496  63.168  52.029  1.00  6.82
ATOM   1697  CG  LYS   109      37.190  61.947  53.635  1.00  6.82
ATOM   1698  HG1 LYS   109      37.855  62.807  53.725  1.00  6.82
ATOM   1699  HG2 LYS   109      37.809  61.110  53.316  1.00  6.82
ATOM   1700  CD  LYS   109      36.642  61.658  55.041  1.00  6.82
ATOM   1701  HD1 LYS   109      36.121  62.548  55.396  1.00  6.82
ATOM   1702  HD2 LYS   109      37.481  61.477  55.717  1.00  6.82
ATOM   1703  CE  LYS   109      35.672  60.475  55.131  1.00  6.82
ATOM   1704  HE1 LYS   109      34.833  60.638  54.452  1.00  6.82
ATOM   1705  HE2 LYS   109      35.259  60.442  56.144  1.00  6.82
ATOM   1706  NZ  LYS   109      36.307  59.166  54.861  1.00  6.82
ATOM   1707  HZ1 LYS   109      36.972  58.904  55.590  1.00  6.82
ATOM   1708  HZ2 LYS   109      35.593  58.453  55.017  1.00  6.82
ATOM   1709  HZ3 LYS   109      36.701  59.041  53.933  1.00  6.82
ATOM   1710  C   LYS   109      34.962  60.063  51.948  1.00  6.82
ATOM   1711  O   LYS   109      33.981  59.697  51.300  1.00  6.82
