# Supplementary material for: Selecting Near-Native Protein Structures from Predicted Decoy Sets Using Ordered Graphlet Degree Similarity
Source: Genes (Basel). 2019 Feb 11;10(2):132. doi: 10.3390/genes10020132 (PMC6410076; doi:10.3390/genes10020132)
Supplement: Supplementary file 1 [file genes-10-00132-s001.zip › CodeData/data/CASP11/T0759/model189.pdb]

ATOM      1  N   MET     1      40.164  56.577  66.428  1.00  8.77
ATOM      2  CA  MET     1      40.322  55.512  67.414  1.00  8.77
ATOM      3  HA  MET     1      39.884  55.852  68.352  1.00  8.77
ATOM      4  CB  MET     1      39.572  54.255  66.946  1.00  8.77
ATOM      5  HB1 MET     1      39.755  53.446  67.654  1.00  8.77
ATOM      6  HB2 MET     1      39.954  53.951  65.972  1.00  8.77
ATOM      7  CG  MET     1      38.058  54.479  66.858  1.00  8.77
ATOM      8  HG1 MET     1      37.849  55.266  66.133  1.00  8.77
ATOM      9  HG2 MET     1      37.704  54.817  67.833  1.00  8.77
ATOM     10  SD  MET     1      37.110  53.002  66.401  1.00  8.77
ATOM     11  CE  MET     1      37.535  52.870  64.643  1.00  8.77
ATOM     12  HE1 MET     1      38.606  52.710  64.531  1.00  8.77
ATOM     13  HE2 MET     1      36.999  52.028  64.205  1.00  8.77
ATOM     14  HE3 MET     1      37.246  53.787  64.129  1.00  8.77
ATOM     15  C   MET     1      41.791  55.181  67.667  1.00  8.77
ATOM     16  O   MET     1      42.632  55.334  66.786  1.00  8.77
ATOM     17  N   GLY     2      42.116  54.633  68.843  1.00  7.16
ATOM     18  H   GLY     2      41.397  54.521  69.540  1.00  7.16
ATOM     19  CA  GLY     2      43.474  54.142  69.140  1.00  7.16
ATOM     20  HA1 GLY     2      43.458  53.595  70.082  1.00  7.16
ATOM     21  HA2 GLY     2      44.151  54.992  69.242  1.00  7.16
ATOM     22  C   GLY     2      44.036  53.208  68.060  1.00  7.16
ATOM     23  O   GLY     2      45.199  53.320  67.680  1.00  7.16
ATOM     24  N   HIS     3      43.170  52.364  67.493  1.00  5.52
ATOM     25  H   HIS     3      42.265  52.274  67.931  1.00  5.52
ATOM     26  CA  HIS     3      43.482  51.397  66.437  1.00  5.52
ATOM     27  HA  HIS     3      44.501  51.037  66.586  1.00  5.52
ATOM     28  CB  HIS     3      42.541  50.192  66.594  1.00  5.52
ATOM     29  HB1 HIS     3      42.743  49.475  65.797  1.00  5.52
ATOM     30  HB2 HIS     3      41.506  50.523  66.493  1.00  5.52
ATOM     31  CG  HIS     3      42.698  49.488  67.920  1.00  5.52
ATOM     32  ND1 HIS     3      42.253  49.973  69.153  1.00  5.52
ATOM     33  CE1 HIS     3      42.614  49.055  70.061  1.00  5.52
ATOM     34  HE1 HIS     3      42.411  49.128  71.123  1.00  5.52
ATOM     35  NE2 HIS     3      43.260  48.035  69.469  1.00  5.52
ATOM     36  HE2 HIS     3      43.631  47.221  69.941  1.00  5.52
ATOM     37  CD2 HIS     3      43.326  48.293  68.117  1.00  5.52
ATOM     38  HD2 HIS     3      43.783  47.677  67.355  1.00  5.52
ATOM     39  C   HIS     3      43.425  51.946  65.000  1.00  5.52
ATOM     40  O   HIS     3      43.862  51.263  64.080  1.00  5.52
ATOM     41  N   HIS     4      42.932  53.172  64.796  1.00  5.28
ATOM     42  H   HIS     4      42.652  53.703  65.611  1.00  5.28
ATOM     43  CA  HIS     4      42.894  53.880  63.503  1.00  5.28
ATOM     44  HA  HIS     4      42.906  53.165  62.678  1.00  5.28
ATOM     45  CB  HIS     4      41.583  54.686  63.441  1.00  5.28
ATOM     46  HB1 HIS     4      41.565  55.405  64.260  1.00  5.28
ATOM     47  HB2 HIS     4      40.751  53.998  63.591  1.00  5.28
ATOM     48  CG  HIS     4      41.325  55.454  62.163  1.00  5.28
ATOM     49  ND1 HIS     4      42.211  56.328  61.524  1.00  5.28
ATOM     50  CE1 HIS     4      41.527  56.873  60.508  1.00  5.28
ATOM     51  HE1 HIS     4      41.925  57.617  59.830  1.00  5.28
ATOM     52  NE2 HIS     4      40.274  56.389  60.472  1.00  5.28
ATOM     53  HE2 HIS     4      39.549  56.681  59.831  1.00  5.28
ATOM     54  CD2 HIS     4      40.127  55.498  61.512  1.00  5.28
ATOM     55  HD2 HIS     4      39.229  54.969  61.798  1.00  5.28
ATOM     56  C   HIS     4      44.103  54.796  63.330  1.00  5.28
ATOM     57  O   HIS     4      44.827  54.725  62.331  1.00  5.28
ATOM     58  N   HIS     5      44.395  55.540  64.398  1.00  5.13
ATOM     59  H   HIS     5      43.696  55.605  65.132  1.00  5.13
ATOM     60  CA  HIS     5      45.721  56.067  64.693  1.00  5.13
ATOM     61  HA  HIS     5      45.940  56.851  63.967  1.00  5.13
ATOM     62  CB  HIS     5      45.657  56.698  66.093  1.00  5.13
ATOM     63  HB1 HIS     5      46.651  56.937  66.445  1.00  5.13
ATOM     64  HB2 HIS     5      45.218  55.997  66.803  1.00  5.13
ATOM     65  CG  HIS     5      44.864  57.982  66.079  1.00  5.13
ATOM     66  ND1 HIS     5      45.080  59.034  65.190  1.00  5.13
ATOM     67  CE1 HIS     5      44.145  59.953  65.472  1.00  5.13
ATOM     68  HE1 HIS     5      44.039  60.895  64.949  1.00  5.13
ATOM     69  NE2 HIS     5      43.363  59.533  66.481  1.00  5.13
ATOM     70  HE2 HIS     5      42.564  60.030  66.852  1.00  5.13
ATOM     71  CD2 HIS     5      43.803  58.290  66.878  1.00  5.13
ATOM     72  HD2 HIS     5      43.377  57.660  67.645  1.00  5.13
ATOM     73  C   HIS     5      46.787  54.985  64.496  1.00  5.13
ATOM     74  O   HIS     5      47.760  55.187  63.767  1.00  5.13
ATOM     75  N   HIS     6      46.467  53.811  65.052  1.00  4.76
ATOM     76  H   HIS     6      45.617  53.816  65.598  1.00  4.76
ATOM     77  CA  HIS     6      47.306  52.626  65.238  1.00  4.76
ATOM     78  HA  HIS     6      46.684  51.875  65.720  1.00  4.76
ATOM     79  CB  HIS     6      47.740  52.041  63.877  1.00  4.76
ATOM     80  HB1 HIS     6      48.630  52.562  63.522  1.00  4.76
ATOM     81  HB2 HIS     6      46.943  52.196  63.149  1.00  4.76
ATOM     82  CG  HIS     6      48.018  50.559  63.937  1.00  4.76
ATOM     83  ND1 HIS     6      49.276  49.961  63.925  1.00  4.76
ATOM     84  CE1 HIS     6      49.074  48.659  64.154  1.00  4.76
ATOM     85  HE1 HIS     6      49.865  47.933  64.278  1.00  4.76
ATOM     86  NE2 HIS     6      47.759  48.398  64.239  1.00  4.76
ATOM     87  HE2 HIS     6      47.362  47.495  64.451  1.00  4.76
ATOM     88  CD2 HIS     6      47.074  49.586  64.103  1.00  4.76
ATOM     89  HD2 HIS     6      46.005  49.742  64.174  1.00  4.76
ATOM     90  C   HIS     6      48.443  52.886  66.240  1.00  4.76
ATOM     91  O   HIS     6      49.516  52.305  66.167  1.00  4.76
ATOM     92  N   HIS     7      48.156  53.799  67.175  1.00  4.54
ATOM     93  H   HIS     7      47.181  54.034  67.277  1.00  4.54
ATOM     94  CA  HIS     7      49.125  54.700  67.805  1.00  4.54
ATOM     95  HA  HIS     7      48.548  55.377  68.434  1.00  4.54
ATOM     96  CB  HIS     7      50.026  53.924  68.783  1.00  4.54
ATOM     97  HB1 HIS     7      50.857  53.468  68.242  1.00  4.54
ATOM     98  HB2 HIS     7      49.447  53.126  69.249  1.00  4.54
ATOM     99  CG  HIS     7      50.548  54.798  69.890  1.00  4.54
ATOM    100  ND1 HIS     7      49.771  55.650  70.681  1.00  4.54
ATOM    101  CE1 HIS     7      50.650  56.363  71.403  1.00  4.54
ATOM    102  HE1 HIS     7      50.388  57.191  72.047  1.00  4.54
ATOM    103  NE2 HIS     7      51.909  55.986  71.133  1.00  4.54
ATOM    104  HE2 HIS     7      52.731  56.559  71.369  1.00  4.54
ATOM    105  CD2 HIS     7      51.863  54.984  70.188  1.00  4.54
ATOM    106  HD2 HIS     7      52.694  54.526  69.673  1.00  4.54
ATOM    107  C   HIS     7      49.843  55.596  66.786  1.00  4.54
ATOM    108  O   HIS     7      50.923  55.278  66.300  1.00  4.54
ATOM    109  N   HIS     8      49.151  56.668  66.357  1.00  3.89
ATOM    110  H   HIS     8      48.333  56.954  66.864  1.00  3.89
ATOM    111  CA  HIS     8      49.550  57.474  65.200  1.00  3.89
ATOM    112  HA  HIS     8      49.670  56.791  64.360  1.00  3.89
ATOM    113  CB  HIS     8      48.530  58.553  64.826  1.00  3.89
ATOM    114  HB1 HIS     8      48.434  59.273  65.639  1.00  3.89
ATOM    115  HB2 HIS     8      47.568  58.093  64.655  1.00  3.89
ATOM    116  CG  HIS     8      48.907  59.285  63.559  1.00  3.89
ATOM    117  ND1 HIS     8      49.326  60.612  63.488  1.00  3.89
ATOM    118  CE1 HIS     8      49.778  60.789  62.242  1.00  3.89
ATOM    119  HE1 HIS     8      50.219  61.707  61.880  1.00  3.89
ATOM    120  NE2 HIS     8      49.655  59.661  61.526  1.00  3.89
ATOM    121  HE2 HIS     8      49.979  59.551  60.568  1.00  3.89
ATOM    122  CD2 HIS     8      49.112  58.693  62.343  1.00  3.89
ATOM    123  HD2 HIS     8      48.981  57.645  62.114  1.00  3.89
ATOM    124  C   HIS     8      50.942  58.117  65.406  1.00  3.89
ATOM    125  O   HIS     8      51.338  58.461  66.512  1.00  3.89
ATOM    126  N   SER     9      51.648  58.268  64.302  1.00  3.31
ATOM    127  H   SER     9      51.169  58.244  63.417  1.00  3.31
ATOM    128  CA  SER     9      53.075  58.045  64.188  1.00  3.31
ATOM    129  HA  SER     9      53.392  57.211  64.755  1.00  3.31
ATOM    130  CB  SER     9      53.360  57.804  62.698  1.00  3.31
ATOM    131  HB1 SER     9      52.909  56.853  62.421  1.00  3.31
ATOM    132  HB2 SER     9      54.431  57.742  62.541  1.00  3.31
ATOM    133  OG  SER     9      52.813  58.858  61.910  1.00  3.31
ATOM    134  HG  SER     9      53.137  58.699  60.978  1.00  3.31
ATOM    135  C   SER     9      54.048  59.258  64.575  1.00  3.31
ATOM    136  O   SER     9      55.175  58.935  64.845  1.00  3.31
ATOM    137  N   HIS    10      53.840  60.629  64.584  1.00  3.50
ATOM    138  H   HIS    10      54.659  61.019  65.055  1.00  3.50
ATOM    139  CA  HIS    10      52.855  61.706  64.157  1.00  3.50
ATOM    140  HA  HIS    10      52.071  61.123  63.650  1.00  3.50
ATOM    141  CB  HIS    10      52.135  62.339  65.352  1.00  3.50
ATOM    142  HB1 HIS    10      51.299  61.692  65.614  1.00  3.50
ATOM    143  HB2 HIS    10      51.710  63.303  65.103  1.00  3.50
ATOM    144  CG  HIS    10      52.974  62.444  66.601  1.00  3.50
ATOM    145  ND1 HIS    10      53.785  63.514  66.979  1.00  3.50
ATOM    146  CE1 HIS    10      54.457  63.065  68.062  1.00  3.50
ATOM    147  HE1 HIS    10      55.220  63.620  68.587  1.00  3.50
ATOM    148  NE2 HIS    10      54.086  61.810  68.373  1.00  3.50
ATOM    149  HE2 HIS    10      54.485  61.186  69.089  1.00  3.50
ATOM    150  CD2 HIS    10      53.146  61.408  67.469  1.00  3.50
ATOM    151  HD2 HIS    10      52.698  60.420  67.404  1.00  3.50
ATOM    152  C   HIS    10      53.389  62.593  63.047  1.00  3.50
ATOM    153  O   HIS    10      53.350  63.828  63.107  1.00  3.50
ATOM    154  N   MET    11      53.923  61.920  62.033  1.00  2.63
ATOM    155  H   MET    11      53.707  60.928  62.045  1.00  2.63
ATOM    156  CA  MET    11      55.139  62.271  61.318  1.00  2.63
ATOM    157  HA  MET    11      55.903  62.305  62.092  1.00  2.63
ATOM    158  CB  MET    11      55.488  61.082  60.421  1.00  2.63
ATOM    159  HB1 MET    11      54.824  61.086  59.560  1.00  2.63
ATOM    160  HB2 MET    11      55.330  60.163  60.986  1.00  2.63
ATOM    161  CG  MET    11      56.932  61.090  59.947  1.00  2.63
ATOM    162  HG1 MET    11      56.982  61.827  59.152  1.00  2.63
ATOM    163  HG2 MET    11      57.161  60.119  59.509  1.00  2.63
ATOM    164  SD  MET    11      58.196  61.455  61.206  1.00  2.63
ATOM    165  CE  MET    11      57.862  60.143  62.405  1.00  2.63
ATOM    166  HE1 MET    11      57.892  59.178  61.907  1.00  2.63
ATOM    167  HE2 MET    11      58.626  60.172  63.178  1.00  2.63
ATOM    168  HE3 MET    11      56.881  60.276  62.860  1.00  2.63
ATOM    169  C   MET    11      55.163  63.618  60.607  1.00  2.63
ATOM    170  O   MET    11      54.562  63.806  59.538  1.00  2.63
ATOM    171  N   VAL    12      55.918  64.480  61.298  1.00  2.40
ATOM    172  H   VAL    12      56.465  64.040  62.026  1.00  2.40
ATOM    173  CA  VAL    12      56.050  65.940  61.352  1.00  2.40
ATOM    174  HA  VAL    12      55.749  66.382  60.405  1.00  2.40
ATOM    175  CB  VAL    12      55.163  66.481  62.500  1.00  2.40
ATOM    176  HB  VAL    12      54.177  66.073  62.318  1.00  2.40
ATOM    177  CG1 VAL    12      55.627  66.025  63.899  1.00  2.40
ATOM    178 1HG1 VAL    12      54.973  66.437  64.662  1.00  2.40
ATOM    179 2HG1 VAL    12      55.604  64.939  63.964  1.00  2.40
ATOM    180 3HG1 VAL    12      56.638  66.366  64.113  1.00  2.40
ATOM    181  CG2 VAL    12      54.981  67.998  62.564  1.00  2.40
ATOM    182 1HG2 VAL    12      54.084  68.237  63.133  1.00  2.40
ATOM    183 2HG2 VAL    12      55.814  68.458  63.074  1.00  2.40
ATOM    184 3HG2 VAL    12      54.881  68.420  61.567  1.00  2.40
ATOM    185  C   VAL    12      57.536  66.244  61.645  1.00  2.40
ATOM    186  O   VAL    12      58.261  65.365  62.112  1.00  2.40
ATOM    187  N   VAL    13      57.949  67.509  61.564  1.00  2.24
ATOM    188  H   VAL    13      57.343  68.156  61.067  1.00  2.24
ATOM    189  CA  VAL    13      58.778  68.111  62.622  1.00  2.24
ATOM    190  HA  VAL    13      58.759  67.431  63.476  1.00  2.24
ATOM    191  CB  VAL    13      60.278  68.306  62.287  1.00  2.24
ATOM    192  HB  VAL    13      60.815  68.325  63.236  1.00  2.24
ATOM    193  CG1 VAL    13      60.872  67.160  61.456  1.00  2.24
ATOM    194 1HG1 VAL    13      61.943  67.316  61.327  1.00  2.24
ATOM    195 2HG1 VAL    13      60.718  66.210  61.970  1.00  2.24
ATOM    196 3HG1 VAL    13      60.396  67.126  60.478  1.00  2.24
ATOM    197  CG2 VAL    13      60.570  69.641  61.597  1.00  2.24
ATOM    198 1HG2 VAL    13      61.629  69.705  61.353  1.00  2.24
ATOM    199 2HG2 VAL    13      59.960  69.724  60.701  1.00  2.24
ATOM    200 3HG2 VAL    13      60.352  70.477  62.262  1.00  2.24
ATOM    201  C   VAL    13      58.138  69.411  63.071  1.00  2.24
ATOM    202  O   VAL    13      57.545  70.132  62.269  1.00  2.24
ATOM    203  N   ILE    14      58.240  69.696  64.362  1.00  2.59
ATOM    204  H   ILE    14      58.789  69.080  64.941  1.00  2.59
ATOM    205  CA  ILE    14      58.005  71.034  64.892  1.00  2.59
ATOM    206  HA  ILE    14      57.374  71.612  64.215  1.00  2.59
ATOM    207  CB  ILE    14      57.357  70.982  66.299  1.00  2.59
ATOM    208  HB  ILE    14      58.105  70.616  67.004  1.00  2.59
ATOM    209  CG2 ILE    14      56.956  72.401  66.749  1.00  2.59
ATOM    210 1HG2 ILE    14      56.442  72.355  67.710  1.00  2.59
ATOM    211 2HG2 ILE    14      57.838  73.028  66.874  1.00  2.59
ATOM    212 3HG2 ILE    14      56.294  72.864  66.016  1.00  2.59
ATOM    213  CG1 ILE    14      56.151  70.020  66.413  1.00  2.59
ATOM    214 1HG1 ILE    14      55.779  70.044  67.438  1.00  2.59
ATOM    215 2HG1 ILE    14      56.488  69.001  66.221  1.00  2.59
ATOM    216  CD1 ILE    14      54.984  70.326  65.471  1.00  2.59
ATOM    217  HD1 ILE    14      54.221  69.555  65.576  1.00  2.59
ATOM    218  HD2 ILE    14      54.542  71.292  65.716  1.00  2.59
ATOM    219  HD3 ILE    14      55.334  70.340  64.440  1.00  2.59
ATOM    220  C   ILE    14      59.378  71.676  64.997  1.00  2.59
ATOM    221  O   ILE    14      60.321  71.026  65.446  1.00  2.59
ATOM    222  N   HIS    15      59.467  72.948  64.640  1.00  2.64
ATOM    223  H   HIS    15      58.650  73.422  64.288  1.00  2.64
ATOM    224  CA  HIS    15      60.643  73.771  64.888  1.00  2.64
ATOM    225  HA  HIS    15      61.399  73.192  65.418  1.00  2.64
ATOM    226  CB  HIS    15      61.241  74.172  63.532  1.00  2.64
ATOM    227  HB1 HIS    15      60.573  74.871  63.026  1.00  2.64
ATOM    228  HB2 HIS    15      61.342  73.283  62.909  1.00  2.64
ATOM    229  CG  HIS    15      62.604  74.787  63.664  1.00  2.64
ATOM    230  ND1 HIS    15      63.668  74.229  64.374  1.00  2.64
ATOM    231  CE1 HIS    15      64.588  75.204  64.460  1.00  2.64
ATOM    232  HE1 HIS    15      65.489  75.153  65.057  1.00  2.64
ATOM    233  NE2 HIS    15      64.177  76.302  63.806  1.00  2.64
ATOM    234  HE2 HIS    15      64.547  77.242  63.980  1.00  2.64
ATOM    235  CD2 HIS    15      62.936  76.047  63.279  1.00  2.64
ATOM    236  HD2 HIS    15      62.284  76.759  62.797  1.00  2.64
ATOM    237  C   HIS    15      60.180  74.951  65.760  1.00  2.64
ATOM    238  O   HIS    15      59.168  75.575  65.417  1.00  2.64
ATOM    239  N   PRO    16      60.778  75.152  66.953  1.00  3.34
ATOM    240  CD  PRO    16      62.009  74.545  67.439  1.00  3.34
ATOM    241  HD1 PRO    16      62.826  74.687  66.735  1.00  3.34
ATOM    242  HD2 PRO    16      61.847  73.482  67.624  1.00  3.34
ATOM    243  CG  PRO    16      62.343  75.250  68.752  1.00  3.34
ATOM    244  HG1 PRO    16      62.953  76.132  68.549  1.00  3.34
ATOM    245  HG2 PRO    16      62.853  74.585  69.448  1.00  3.34
ATOM    246  CB  PRO    16      60.972  75.678  69.272  1.00  3.34
ATOM    247  HB1 PRO    16      61.042  76.543  69.932  1.00  3.34
ATOM    248  HB2 PRO    16      60.508  74.841  69.795  1.00  3.34
ATOM    249  CA  PRO    16      60.178  75.981  67.998  1.00  3.34
ATOM    250  HA  PRO    16      59.137  75.694  68.146  1.00  3.34
ATOM    251  C   PRO    16      60.209  77.469  67.646  1.00  3.34
ATOM    252  O   PRO    16      59.246  78.190  67.905  1.00  3.34
ATOM    253  N   ASP    17      61.287  77.915  67.009  1.00  3.33
ATOM    254  H   ASP    17      62.062  77.277  66.863  1.00  3.33
ATOM    255  CA  ASP    17      61.320  79.137  66.216  1.00  3.33
ATOM    256  HA  ASP    17      60.655  79.870  66.663  1.00  3.33
ATOM    257  CB  ASP    17      62.755  79.719  66.291  1.00  3.33
ATOM    258  HB1 ASP    17      62.976  79.958  67.329  1.00  3.33
ATOM    259  HB2 ASP    17      62.769  80.657  65.741  1.00  3.33
ATOM    260  CG  ASP    17      63.806  78.764  65.746  1.00  3.33
ATOM    261  OD1 ASP    17      64.141  77.789  66.463  1.00  3.33
ATOM    262  OD2 ASP    17      64.276  78.983  64.605  1.00  3.33
ATOM    263  C   ASP    17      60.876  78.882  64.776  1.00  3.33
ATOM    264  O   ASP    17      60.722  77.736  64.326  1.00  3.33
ATOM    265  N   PRO    18      60.561  79.931  64.018  1.00  3.31
ATOM    266  CD  PRO    18      61.591  80.331  63.053  1.00  3.31
ATOM    267  HD1 PRO    18      62.345  79.547  62.975  1.00  3.31
ATOM    268  HD2 PRO    18      62.058  81.262  63.370  1.00  3.31
ATOM    269  CG  PRO    18      60.905  80.505  61.696  1.00  3.31
ATOM    270  HG1 PRO    18      61.500  80.074  60.892  1.00  3.31
ATOM    271  HG2 PRO    18      60.737  81.567  61.509  1.00  3.31
ATOM    272  CB  PRO    18      59.572  79.787  61.861  1.00  3.31
ATOM    273  HB1 PRO    18      59.694  78.712  61.718  1.00  3.31
ATOM    274  HB2 PRO    18      58.805  80.198  61.205  1.00  3.31
ATOM    275  CA  PRO    18      59.268  80.079  63.334  1.00  3.31
ATOM    276  HA  PRO    18      59.029  81.141  63.392  1.00  3.31
ATOM    277  C   PRO    18      58.001  79.349  63.822  1.00  3.31
ATOM    278  O   PRO    18      56.915  79.797  63.411  1.00  3.31
ATOM    279  N   GLY    19      58.026  78.307  64.652  1.00  3.08
ATOM    280  H   GLY    19      58.921  77.893  64.892  1.00  3.08
ATOM    281  CA  GLY    19      56.823  77.671  65.199  1.00  3.08
ATOM    282  HA1 GLY    19      56.219  78.427  65.701  1.00  3.08
ATOM    283  HA2 GLY    19      57.114  76.922  65.934  1.00  3.08
ATOM    284  C   GLY    19      55.953  76.990  64.134  1.00  3.08
ATOM    285  O   GLY    19      54.733  76.898  64.278  1.00  3.08
ATOM    286  N   ARG    20      56.578  76.537  63.040  1.00  2.60
ATOM    287  H   ARG    20      57.588  76.584  63.062  1.00  2.60
ATOM    288  CA  ARG    20      55.934  76.090  61.796  1.00  2.60
ATOM    289  HA  ARG    20      54.864  76.290  61.855  1.00  2.60
ATOM    290  CB  ARG    20      56.519  76.925  60.626  1.00  2.60
ATOM    291  HB1 ARG    20      57.608  76.878  60.668  1.00  2.60
ATOM    292  HB2 ARG    20      56.247  77.964  60.824  1.00  2.60
ATOM    293  CG  ARG    20      56.068  76.608  59.177  1.00  2.60
ATOM    294  HG1 ARG    20      56.195  77.519  58.591  1.00  2.60
ATOM    295  HG2 ARG    20      55.010  76.342  59.164  1.00  2.60
ATOM    296  CD  ARG    20      56.896  75.498  58.501  1.00  2.60
ATOM    297  HD1 ARG    20      56.572  74.547  58.901  1.00  2.60
ATOM    298  HD2 ARG    20      57.940  75.623  58.794  1.00  2.60
ATOM    299  NE  ARG    20      56.845  75.496  57.012  1.00  2.60
ATOM    300  HE  ARG    20      57.214  76.309  56.552  1.00  2.60
ATOM    301  CZ  ARG    20      56.602  74.456  56.216  1.00  2.60
ATOM    302  NH1 ARG    20      56.981  74.426  54.973  1.00  2.60
ATOM    303 1HH1 ARG    20      57.479  75.177  54.540  1.00  2.60
ATOM    304 2HH1 ARG    20      56.856  73.530  54.489  1.00  2.60
ATOM    305  NH2 ARG    20      56.023  73.357  56.573  1.00  2.60
ATOM    306 1HH2 ARG    20      55.652  73.236  57.510  1.00  2.60
ATOM    307 2HH2 ARG    20      55.999  72.585  55.899  1.00  2.60
ATOM    308  C   ARG    20      56.127  74.589  61.639  1.00  2.60
ATOM    309  O   ARG    20      57.237  74.136  61.387  1.00  2.60
ATOM    310  N   GLU    21      55.039  73.826  61.758  1.00  2.35
ATOM    311  H   GLU    21      54.177  74.264  62.036  1.00  2.35
ATOM    312  CA  GLU    21      55.020  72.405  61.388  1.00  2.35
ATOM    313  HA  GLU    21      55.637  71.828  62.077  1.00  2.35
ATOM    314  CB  GLU    21      53.591  71.839  61.373  1.00  2.35
ATOM    315  HB1 GLU    21      53.640  70.834  60.949  1.00  2.35
ATOM    316  HB2 GLU    21      52.982  72.448  60.702  1.00  2.35
ATOM    317  CG  GLU    21      52.857  71.726  62.704  1.00  2.35
ATOM    318  HG1 GLU    21      52.645  72.722  63.099  1.00  2.35
ATOM    319  HG2 GLU    21      53.482  71.186  63.411  1.00  2.35
ATOM    320  CD  GLU    21      51.556  70.955  62.461  1.00  2.35
ATOM    321  OE1 GLU    21      51.412  69.827  62.982  1.00  2.35
ATOM    322  OE2 GLU    21      50.708  71.458  61.689  1.00  2.35
ATOM    323  C   GLU    21      55.521  72.198  59.961  1.00  2.35
ATOM    324  O   GLU    21      54.999  72.820  59.035  1.00  2.35
ATOM    325  N   LEU    22      56.433  71.258  59.757  1.00  2.08
ATOM    326  H   LEU    22      56.833  70.793  60.569  1.00  2.08
ATOM    327  CA  LEU    22      56.766  70.709  58.446  1.00  2.08
ATOM    328  HA  LEU    22      56.131  71.134  57.673  1.00  2.08
ATOM    329  CB  LEU    22      58.248  70.964  58.093  1.00  2.08
ATOM    330  HB1 LEU    22      58.330  70.781  57.029  1.00  2.08
ATOM    331  HB2 LEU    22      58.874  70.226  58.595  1.00  2.08
ATOM    332  CG  LEU    22      58.813  72.364  58.371  1.00  2.08
ATOM    333  HG  LEU    22      58.008  73.083  58.359  1.00  2.08
ATOM    334  CD1 LEU    22      59.533  72.453  59.716  1.00  2.08
ATOM    335 1HD1 LEU    22      59.816  73.486  59.913  1.00  2.08
ATOM    336 2HD1 LEU    22      58.875  72.130  60.522  1.00  2.08
ATOM    337 3HD1 LEU    22      60.428  71.833  59.709  1.00  2.08
ATOM    338  CD2 LEU    22      59.814  72.761  57.286  1.00  2.08
ATOM    339 1HD2 LEU    22      60.239  73.739  57.514  1.00  2.08
ATOM    340 2HD2 LEU    22      60.618  72.029  57.231  1.00  2.08
ATOM    341 3HD2 LEU    22      59.315  72.810  56.319  1.00  2.08
ATOM    342  C   LEU    22      56.498  69.211  58.449  1.00  2.08
ATOM    343  O   LEU    22      56.212  68.635  59.495  1.00  2.08
ATOM    344  N   SER    23      56.658  68.554  57.310  1.00  2.12
ATOM    345  H   SER    23      56.756  69.079  56.445  1.00  2.12
ATOM    346  CA  SER    23      56.937  67.121  57.285  1.00  2.12
ATOM    347  HA  SER    23      56.558  66.690  58.209  1.00  2.12
ATOM    348  CB  SER    23      56.130  66.448  56.193  1.00  2.12
ATOM    349  HB1 SER    23      55.070  66.634  56.379  1.00  2.12
ATOM    350  HB2 SER    23      56.304  65.376  56.264  1.00  2.12
ATOM    351  OG  SER    23      56.445  66.889  54.889  1.00  2.12
ATOM    352  HG  SER    23      56.276  67.868  54.847  1.00  2.12
ATOM    353  C   SER    23      58.434  66.802  57.273  1.00  2.12
ATOM    354  O   SER    23      59.225  67.706  57.012  1.00  2.12
ATOM    355  N   PRO    24      58.863  65.566  57.610  1.00  1.89
ATOM    356  CD  PRO    24      58.075  64.426  58.052  1.00  1.89
ATOM    357  HD1 PRO    24      57.703  63.879  57.185  1.00  1.89
ATOM    358  HD2 PRO    24      57.249  64.719  58.699  1.00  1.89
ATOM    359  CG  PRO    24      59.052  63.545  58.828  1.00  1.89
ATOM    360  HG1 PRO    24      58.841  62.490  58.697  1.00  1.89
ATOM    361  HG2 PRO    24      59.063  63.842  59.877  1.00  1.89
ATOM    362  CB  PRO    24      60.400  63.826  58.209  1.00  1.89
ATOM    363  HB1 PRO    24      60.513  63.184  57.339  1.00  1.89
ATOM    364  HB2 PRO    24      61.213  63.675  58.921  1.00  1.89
ATOM    365  CA  PRO    24      60.282  65.280  57.785  1.00  1.89
ATOM    366  HA  PRO    24      60.650  65.899  58.602  1.00  1.89
ATOM    367  C   PRO    24      61.160  65.565  56.563  1.00  1.89
ATOM    368  O   PRO    24      62.260  66.094  56.716  1.00  1.89
ATOM    369  N   GLU    25      60.664  65.264  55.359  1.00  2.04
ATOM    370  H   GLU    25      59.779  64.792  55.295  1.00  2.04
ATOM    371  CA  GLU    25      61.353  65.611  54.110  1.00  2.04
ATOM    372  HA  GLU    25      62.361  65.198  54.113  1.00  2.04
ATOM    373  CB  GLU    25      60.569  65.030  52.921  1.00  2.04
ATOM    374  HB1 GLU    25      59.551  65.424  52.950  1.00  2.04
ATOM    375  HB2 GLU    25      60.507  63.949  53.035  1.00  2.04
ATOM    376  CG  GLU    25      61.168  65.355  51.545  1.00  2.04
ATOM    377  HG1 GLU    25      61.227  66.436  51.404  1.00  2.04
ATOM    378  HG2 GLU    25      60.486  64.975  50.781  1.00  2.04
ATOM    379  CD  GLU    25      62.542  64.711  51.337  1.00  2.04
ATOM    380  OE1 GLU    25      63.567  65.420  51.375  1.00  2.04
ATOM    381  OE2 GLU    25      62.561  63.488  51.062  1.00  2.04
ATOM    382  C   GLU    25      61.504  67.124  53.938  1.00  2.04
ATOM    383  O   GLU    25      62.586  67.622  53.639  1.00  2.04
ATOM    384  N   GLU    26      60.438  67.889  54.187  1.00  2.24
ATOM    385  H   GLU    26      59.569  67.456  54.460  1.00  2.24
ATOM    386  CA  GLU    26      60.523  69.346  54.152  1.00  2.24
ATOM    387  HA  GLU    26      60.808  69.670  53.151  1.00  2.24
ATOM    388  CB  GLU    26      59.182  69.991  54.522  1.00  2.24
ATOM    389  HB1 GLU    26      59.363  71.039  54.764  1.00  2.24
ATOM    390  HB2 GLU    26      58.826  69.498  55.418  1.00  2.24
ATOM    391  CG  GLU    26      58.045  69.962  53.505  1.00  2.24
ATOM    392  HG1 GLU    26      57.923  68.947  53.119  1.00  2.24
ATOM    393  HG2 GLU    26      58.269  70.636  52.675  1.00  2.24
ATOM    394  CD  GLU    26      56.775  70.403  54.246  1.00  2.24
ATOM    395  OE1 GLU    26      56.066  69.486  54.729  1.00  2.24
ATOM    396  OE2 GLU    26      56.604  71.626  54.502  1.00  2.24
ATOM    397  C   GLU    26      61.567  69.905  55.138  1.00  2.24
ATOM    398  O   GLU    26      62.277  70.864  54.830  1.00  2.24
ATOM    399  N   ALA    27      61.646  69.324  56.336  1.00  2.16
ATOM    400  H   ALA    27      61.030  68.539  56.520  1.00  2.16
ATOM    401  CA  ALA    27      62.592  69.720  57.372  1.00  2.16
ATOM    402  HA  ALA    27      62.519  70.796  57.527  1.00  2.16
ATOM    403  CB  ALA    27      62.191  69.015  58.663  1.00  2.16
ATOM    404  HB1 ALA    27      62.838  69.352  59.473  1.00  2.16
ATOM    405  HB2 ALA    27      61.154  69.252  58.887  1.00  2.16
ATOM    406  HB3 ALA    27      62.288  67.936  58.554  1.00  2.16
ATOM    407  C   ALA    27      64.049  69.408  56.988  1.00  2.16
ATOM    408  O   ALA    27      64.955  70.197  57.287  1.00  2.16
ATOM    409  N   HIS    28      64.287  68.284  56.302  1.00  2.37
ATOM    410  H   HIS    28      63.530  67.625  56.136  1.00  2.37
ATOM    411  CA  HIS    28      65.600  68.007  55.717  1.00  2.37
ATOM    412  HA  HIS    28      66.373  68.082  56.478  1.00  2.37
ATOM    413  CB  HIS    28      65.656  66.590  55.126  1.00  2.37
ATOM    414  HB1 HIS    28      64.699  66.341  54.665  1.00  2.37
ATOM    415  HB2 HIS    28      65.841  65.888  55.934  1.00  2.37
ATOM    416  CG  HIS    28      66.742  66.437  54.085  1.00  2.37
ATOM    417  ND1 HIS    28      68.111  66.598  54.306  1.00  2.37
ATOM    418  CE1 HIS    28      68.687  66.586  53.097  1.00  2.37
ATOM    419  HE1 HIS    28      69.749  66.699  52.924  1.00  2.37
ATOM    420  NE2 HIS    28      67.763  66.405  52.138  1.00  2.37
ATOM    421  HE2 HIS    28      67.940  66.345  51.147  1.00  2.37
ATOM    422  CD2 HIS    28      66.530  66.320  52.742  1.00  2.37
ATOM    423  HD2 HIS    28      65.566  66.243  52.254  1.00  2.37
ATOM    424  C   HIS    28      65.951  69.042  54.654  1.00  2.37
ATOM    425  O   HIS    28      67.011  69.661  54.709  1.00  2.37
ATOM    426  N   ARG    29      65.040  69.308  53.713  1.00  2.97
ATOM    427  H   ARG    29      64.182  68.756  53.709  1.00  2.97
ATOM    428  CA  ARG    29      65.290  70.274  52.641  1.00  2.97
ATOM    429  HA  ARG    29      66.198  69.950  52.133  1.00  2.97
ATOM    430  CB  ARG    29      64.114  70.239  51.646  1.00  2.97
ATOM    431  HB1 ARG    29      63.181  70.378  52.194  1.00  2.97
ATOM    432  HB2 ARG    29      64.080  69.252  51.179  1.00  2.97
ATOM    433  CG  ARG    29      64.184  71.314  50.547  1.00  2.97
ATOM    434  HG1 ARG    29      64.066  72.295  51.007  1.00  2.97
ATOM    435  HG2 ARG    29      63.344  71.169  49.866  1.00  2.97
ATOM    436  CD  ARG    29      65.490  71.285  49.735  1.00  2.97
ATOM    437  HD1 ARG    29      65.499  70.377  49.128  1.00  2.97
ATOM    438  HD2 ARG    29      66.356  71.240  50.393  1.00  2.97
ATOM    439  NE  ARG    29      65.605  72.465  48.855  1.00  2.97
ATOM    440  HE  ARG    29      65.188  72.365  47.947  1.00  2.97
ATOM    441  CZ  ARG    29      66.210  73.616  49.114  1.00  2.97
ATOM    442  NH1 ARG    29      66.765  73.910  50.256  1.00  2.97
ATOM    443 1HH1 ARG    29      66.694  73.259  51.040  1.00  2.97
ATOM    444 2HH1 ARG    29      67.232  74.782  50.407  1.00  2.97
ATOM    445  NH2 ARG    29      66.270  74.531  48.190  1.00  2.97
ATOM    446 1HH2 ARG    29      65.863  74.368  47.288  1.00  2.97
ATOM    447 2HH2 ARG    29      66.719  75.406  48.388  1.00  2.97
ATOM    448  C   ARG    29      65.576  71.684  53.164  1.00  2.97
ATOM    449  O   ARG    29      66.366  72.408  52.554  1.00  2.97
ATOM    450  N   ALA    30      64.924  72.089  54.249  1.00  2.97
ATOM    451  H   ALA    30      64.210  71.471  54.620  1.00  2.97
ATOM    452  CA  ALA    30      65.159  73.357  54.932  1.00  2.97
ATOM    453  HA  ALA    30      65.258  74.150  54.190  1.00  2.97
ATOM    454  CB  ALA    30      63.925  73.653  55.794  1.00  2.97
ATOM    455  HB1 ALA    30      64.051  74.610  56.303  1.00  2.97
ATOM    456  HB2 ALA    30      63.033  73.696  55.167  1.00  2.97
ATOM    457  HB3 ALA    30      63.795  72.868  56.541  1.00  2.97
ATOM    458  C   ALA    30      66.438  73.381  55.792  1.00  2.97
ATOM    459  O   ALA    30      66.917  74.468  56.099  1.00  2.97
ATOM    460  N   GLY    31      66.991  72.227  56.182  1.00  3.19
ATOM    461  H   GLY    31      66.594  71.348  55.868  1.00  3.19
ATOM    462  CA  GLY    31      68.199  72.145  57.014  1.00  3.19
ATOM    463  HA1 GLY    31      68.872  72.969  56.779  1.00  3.19
ATOM    464  HA2 GLY    31      68.706  71.207  56.788  1.00  3.19
ATOM    465  C   GLY    31      67.917  72.167  58.519  1.00  3.19
ATOM    466  O   GLY    31      68.818  72.356  59.332  1.00  3.19
ATOM    467  N   LEU    32      66.646  71.977  58.867  1.00  2.85
ATOM    468  H   LEU    32      66.005  71.765  58.113  1.00  2.85
ATOM    469  CA  LEU    32      66.118  71.843  60.220  1.00  2.85
ATOM    470  HA  LEU    32      66.684  72.487  60.894  1.00  2.85
ATOM    471  CB  LEU    32      64.645  72.294  60.217  1.00  2.85
ATOM    472  HB1 LEU    32      64.262  72.226  61.237  1.00  2.85
ATOM    473  HB2 LEU    32      64.073  71.599  59.600  1.00  2.85
ATOM    474  CG  LEU    32      64.400  73.723  59.693  1.00  2.85
ATOM    475  HG  LEU    32      64.757  73.805  58.668  1.00  2.85
ATOM    476  CD1 LEU    32      62.897  74.003  59.680  1.00  2.85
ATOM    477 1HD1 LEU    32      62.714  75.007  59.299  1.00  2.85
ATOM    478 2HD1 LEU    32      62.399  73.282  59.034  1.00  2.85
ATOM    479 3HD1 LEU    32      62.499  73.926  60.692  1.00  2.85
ATOM    480  CD2 LEU    32      65.099  74.787  60.538  1.00  2.85
ATOM    481 1HD2 LEU    32      64.809  75.783  60.208  1.00  2.85
ATOM    482 2HD2 LEU    32      64.831  74.662  61.586  1.00  2.85
ATOM    483 3HD2 LEU    32      66.180  74.691  60.434  1.00  2.85
ATOM    484  C   LEU    32      66.230  70.419  60.769  1.00  2.85
ATOM    485  O   LEU    32      66.139  70.208  61.976  1.00  2.85
ATOM    486  N   ILE    33      66.475  69.440  59.894  1.00  2.81
ATOM    487  H   ILE    33      66.505  69.662  58.907  1.00  2.81
ATOM    488  CA  ILE    33      66.961  68.119  60.319  1.00  2.81
ATOM    489  HA  ILE    33      67.440  68.239  61.290  1.00  2.81
ATOM    490  CB  ILE    33      65.767  67.157  60.518  1.00  2.81
ATOM    491  HB  ILE    33      65.045  67.675  61.153  1.00  2.81
ATOM    492  CG2 ILE    33      65.072  66.851  59.192  1.00  2.81
ATOM    493 1HG2 ILE    33      64.227  66.177  59.318  1.00  2.81
ATOM    494 2HG2 ILE    33      64.692  67.782  58.805  1.00  2.81
ATOM    495 3HG2 ILE    33      65.781  66.433  58.479  1.00  2.81
ATOM    496  CG1 ILE    33      66.162  65.867  61.255  1.00  2.81
ATOM    497 1HG1 ILE    33      66.747  66.129  62.138  1.00  2.81
ATOM    498 2HG1 ILE    33      66.770  65.245  60.600  1.00  2.81
ATOM    499  CD1 ILE    33      64.933  65.071  61.715  1.00  2.81
ATOM    500  HD1 ILE    33      64.236  65.725  62.240  1.00  2.81
ATOM    501  HD2 ILE    33      64.434  64.612  60.863  1.00  2.81
ATOM    502  HD3 ILE    33      65.237  64.281  62.393  1.00  2.81
ATOM    503  C   ILE    33      68.049  67.624  59.354  1.00  2.81
ATOM    504  O   ILE    33      68.024  67.924  58.166  1.00  2.81
ATOM    505  N   ASP    34      69.042  66.904  59.874  1.00  3.21
ATOM    506  H   ASP    34      69.028  66.714  60.861  1.00  3.21
ATOM    507  CA  ASP    34      70.080  66.241  59.068  1.00  3.21
ATOM    508  HA  ASP    34      70.527  66.981  58.403  1.00  3.21
ATOM    509  CB  ASP    34      71.189  65.736  60.028  1.00  3.21
ATOM    510  HB1 ASP    34      70.798  65.711  61.048  1.00  3.21
ATOM    511  HB2 ASP    34      72.004  66.461  60.023  1.00  3.21
ATOM    512  CG  ASP    34      71.764  64.346  59.718  1.00  3.21
ATOM    513  OD1 ASP    34      71.570  63.442  60.562  1.00  3.21
ATOM    514  OD2 ASP    34      72.335  64.150  58.624  1.00  3.21
ATOM    515  C   ASP    34      69.494  65.146  58.173  1.00  3.21
ATOM    516  O   ASP    34      68.470  64.571  58.526  1.00  3.21
ATOM    517  N   TRP    35      70.135  64.813  57.047  1.00  2.99
ATOM    518  H   TRP    35      71.043  65.214  56.867  1.00  2.99
ATOM    519  CA  TRP    35      69.639  63.749  56.172  1.00  2.99
ATOM    520  HA  TRP    35      68.616  64.022  55.910  1.00  2.99
ATOM    521  CB  TRP    35      70.422  63.664  54.858  1.00  2.99
ATOM    522  HB1 TRP    35      71.406  63.233  55.049  1.00  2.99
ATOM    523  HB2 TRP    35      70.564  64.671  54.465  1.00  2.99
ATOM    524  CG  TRP    35      69.710  62.853  53.813  1.00  2.99
ATOM    525  CD1 TRP    35      68.515  63.180  53.273  1.00  2.99
ATOM    526  HD1 TRP    35      67.950  64.064  53.527  1.00  2.99
ATOM    527  NE1 TRP    35      68.096  62.197  52.405  1.00  2.99
ATOM    528  HE1 TRP    35      67.195  62.221  51.944  1.00  2.99
ATOM    529  CE2 TRP    35      68.988  61.151  52.370  1.00  2.99
ATOM    530  CZ2 TRP    35      68.985  59.922  51.695  1.00  2.99
ATOM    531  HZ2 TRP    35      68.162  59.661  51.049  1.00  2.99
ATOM    532  CH2 TRP    35      70.061  59.040  51.879  1.00  2.99
ATOM    533  HH2 TRP    35      70.071  58.087  51.369  1.00  2.99
ATOM    534  CZ3 TRP    35      71.120  59.396  52.736  1.00  2.99
ATOM    535  HZ3 TRP    35      71.944  58.711  52.880  1.00  2.99
ATOM    536  CE3 TRP    35      71.108  60.631  53.416  1.00  2.99
ATOM    537  HE3 TRP    35      71.914  60.889  54.086  1.00  2.99
ATOM    538  CD2 TRP    35      70.042  61.543  53.252  1.00  2.99
ATOM    539  C   TRP    35      69.551  62.381  56.859  1.00  2.99
ATOM    540  O   TRP    35      68.545  61.689  56.712  1.00  2.99
ATOM    541  N   ASN    36      70.547  62.000  57.667  1.00  3.37
ATOM    542  H   ASN    36      71.308  62.656  57.837  1.00  3.37
ATOM    543  CA  ASN    36      70.500  60.763  58.456  1.00  3.37
ATOM    544  HA  ASN    36      70.292  59.930  57.784  1.00  3.37
ATOM    545  CB  ASN    36      71.892  60.525  59.087  1.00  3.37
ATOM    546  HB1 ASN    36      72.474  61.447  59.078  1.00  3.37
ATOM    547  HB2 ASN    36      72.435  59.798  58.485  1.00  3.37
ATOM    548  CG  ASN    36      71.844  60.010  60.517  1.00  3.37
ATOM    549  OD1 ASN    36      71.579  58.852  60.786  1.00  3.37
ATOM    550  ND2 ASN    36      72.067  60.875  61.477  1.00  3.37
ATOM    551 1HD2 ASN    36      72.091  61.869  61.229  1.00  3.37
ATOM    552 2HD2 ASN    36      71.987  60.556  62.419  1.00  3.37
ATOM    553  C   ASN    36      69.352  60.776  59.480  1.00  3.37
ATOM    554  O   ASN    36      68.579  59.818  59.560  1.00  3.37
ATOM    555  N   MET    37      69.200  61.863  60.237  1.00  3.16
ATOM    556  H   MET    37      69.921  62.583  60.196  1.00  3.16
ATOM    557  CA  MET    37      68.158  61.950  61.258  1.00  3.16
ATOM    558  HA  MET    37      68.196  61.013  61.813  1.00  3.16
ATOM    559  CB  MET    37      68.495  63.073  62.250  1.00  3.16
ATOM    560  HB1 MET    37      68.332  64.040  61.778  1.00  3.16
ATOM    561  HB2 MET    37      69.549  63.004  62.523  1.00  3.16
ATOM    562  CG  MET    37      67.667  62.972  63.539  1.00  3.16
ATOM    563  HG1 MET    37      66.614  63.025  63.282  1.00  3.16
ATOM    564  HG2 MET    37      67.898  63.835  64.164  1.00  3.16
ATOM    565  SD  MET    37      67.928  61.468  64.527  1.00  3.16
ATOM    566  CE  MET    37      66.206  60.927  64.726  1.00  3.16
ATOM    567  HE1 MET    37      66.175  60.003  65.303  1.00  3.16
ATOM    568  HE2 MET    37      65.640  61.699  65.248  1.00  3.16
ATOM    569  HE3 MET    37      65.759  60.753  63.747  1.00  3.16
ATOM    570  C   MET    37      66.740  62.036  60.667  1.00  3.16
ATOM    571  O   MET    37      65.810  61.483  61.246  1.00  3.16
ATOM    572  N   PHE    38      66.568  62.613  59.479  1.00  2.30
ATOM    573  H   PHE    38      67.358  63.121  59.084  1.00  2.30
ATOM    574  CA  PHE    38      65.365  62.509  58.655  1.00  2.30
ATOM    575  HA  PHE    38      64.507  62.854  59.230  1.00  2.30
ATOM    576  CB  PHE    38      65.526  63.421  57.431  1.00  2.30
ATOM    577  HB1 PHE    38      66.543  63.319  57.054  1.00  2.30
ATOM    578  HB2 PHE    38      65.403  64.446  57.758  1.00  2.30
ATOM    579  CG  PHE    38      64.579  63.186  56.270  1.00  2.30
ATOM    580  CD1 PHE    38      63.235  62.827  56.483  1.00  2.30
ATOM    581  HD1 PHE    38      62.858  62.721  57.485  1.00  2.30
ATOM    582  CE1 PHE    38      62.392  62.565  55.391  1.00  2.30
ATOM    583  HE1 PHE    38      61.375  62.244  55.540  1.00  2.30
ATOM    584  CZ  PHE    38      62.879  62.718  54.086  1.00  2.30
ATOM    585  HZ  PHE    38      62.243  62.486  53.246  1.00  2.30
ATOM    586  CE2 PHE    38      64.206  63.118  53.864  1.00  2.30
ATOM    587  HE2 PHE    38      64.573  63.239  52.853  1.00  2.30
ATOM    588  CD2 PHE    38      65.061  63.324  54.956  1.00  2.30
ATOM    589  HD2 PHE    38      66.091  63.594  54.783  1.00  2.30
ATOM    590  C   PHE    38      65.077  61.062  58.236  1.00  2.30
ATOM    591  O   PHE    38      63.960  60.566  58.413  1.00  2.30
ATOM    592  N   VAL    39      66.087  60.345  57.745  1.00  2.48
ATOM    593  H   VAL    39      66.978  60.813  57.584  1.00  2.48
ATOM    594  CA  VAL    39      65.941  58.945  57.339  1.00  2.48
ATOM    595  HA  VAL    39      65.171  58.901  56.606  1.00  2.48
ATOM    596  CB  VAL    39      67.242  58.441  56.674  1.00  2.48
ATOM    597  HB  VAL    39      68.100  58.776  57.253  1.00  2.48
ATOM    598  CG1 VAL    39      67.329  56.910  56.559  1.00  2.48
ATOM    599 1HG1 VAL    39      68.236  56.643  56.016  1.00  2.48
ATOM    600 2HG1 VAL    39      67.389  56.459  57.549  1.00  2.48
ATOM    601 3HG1 VAL    39      66.463  56.526  56.022  1.00  2.48
ATOM    602  CG2 VAL    39      67.364  59.000  55.250  1.00  2.48
ATOM    603 1HG2 VAL    39      68.349  58.772  54.843  1.00  2.48
ATOM    604 2HG2 VAL    39      66.606  58.572  54.600  1.00  2.48
ATOM    605 3HG2 VAL    39      67.243  60.084  55.252  1.00  2.48
ATOM    606  C   VAL    39      65.489  58.044  58.474  1.00  2.48
ATOM    607  O   VAL    39      64.562  57.232  58.279  1.00  2.48
ATOM    608  N   LYS    40      66.088  58.229  59.663  1.00  3.06
ATOM    609  H   LYS    40      66.854  58.900  59.734  1.00  3.06
ATOM    610  CA  LYS    40      65.582  57.568  60.858  1.00  3.06
ATOM    611  HA  LYS    40      65.508  56.516  60.580  1.00  3.06
ATOM    612  CB  LYS    40      66.509  57.615  62.093  1.00  3.06
ATOM    613  HB1 LYS    40      66.221  58.443  62.744  1.00  3.06
ATOM    614  HB2 LYS    40      67.546  57.755  61.783  1.00  3.06
ATOM    615  CG  LYS    40      66.385  56.260  62.840  1.00  3.06
ATOM    616  HG1 LYS    40      66.908  55.500  62.260  1.00  3.06
ATOM    617  HG2 LYS    40      65.340  55.969  62.880  1.00  3.06
ATOM    618  CD  LYS    40      66.934  56.241  64.276  1.00  3.06
ATOM    619  HD1 LYS    40      66.451  57.017  64.870  1.00  3.06
ATOM    620  HD2 LYS    40      67.997  56.482  64.229  1.00  3.06
ATOM    621  CE  LYS    40      66.784  54.872  64.985  1.00  3.06
ATOM    622  HE1 LYS    40      67.422  54.904  65.871  1.00  3.06
ATOM    623  HE2 LYS    40      67.175  54.085  64.335  1.00  3.06
ATOM    624  NZ  LYS    40      65.397  54.530  65.426  1.00  3.06
ATOM    625  HZ1 LYS    40      64.784  54.171  64.696  1.00  3.06
ATOM    626  HZ2 LYS    40      65.380  53.778  66.104  1.00  3.06
ATOM    627  HZ3 LYS    40      64.907  55.317  65.838  1.00  3.06
ATOM    628  C   LYS    40      64.169  58.019  61.126  1.00  3.06
ATOM    629  O   LYS    40      63.362  57.126  61.030  1.00  3.06
ATOM    630  N   LEU    41      63.814  59.301  61.265  1.00  2.76
ATOM    631  H   LEU    41      64.537  60.014  61.241  1.00  2.76
ATOM    632  CA  LEU    41      62.422  59.720  61.518  1.00  2.76
ATOM    633  HA  LEU    41      62.145  59.447  62.524  1.00  2.76
ATOM    634  CB  LEU    41      62.270  61.257  61.441  1.00  2.76
ATOM    635  HB1 LEU    41      61.207  61.467  61.307  1.00  2.76
ATOM    636  HB2 LEU    41      62.771  61.634  60.550  1.00  2.76
ATOM    637  CG  LEU    41      62.723  62.106  62.649  1.00  2.76
ATOM    638  HG  LEU    41      63.795  62.274  62.595  1.00  2.76
ATOM    639  CD1 LEU    41      61.998  63.452  62.597  1.00  2.76
ATOM    640 1HD1 LEU    41      62.359  64.099  63.396  1.00  2.76
ATOM    641 2HD1 LEU    41      62.185  63.940  61.642  1.00  2.76
ATOM    642 3HD1 LEU    41      60.921  63.314  62.715  1.00  2.76
ATOM    643  CD2 LEU    41      62.410  61.479  64.009  1.00  2.76
ATOM    644 1HD2 LEU    41      63.015  60.585  64.162  1.00  2.76
ATOM    645 2HD2 LEU    41      62.641  62.192  64.801  1.00  2.76
ATOM    646 3HD2 LEU    41      61.349  61.229  64.056  1.00  2.76
ATOM    647  C   LEU    41      61.379  59.126  60.570  1.00  2.76
ATOM    648  O   LEU    41      60.284  58.837  61.011  1.00  2.76
ATOM    649  N   ARG    42      61.690  58.915  59.289  1.00  2.64
ATOM    650  H   ARG    42      62.582  59.278  58.961  1.00  2.64
ATOM    651  CA  ARG    42      60.706  58.395  58.334  1.00  2.64
ATOM    652  HA  ARG    42      59.718  58.713  58.684  1.00  2.64
ATOM    653  CB  ARG    42      60.921  59.075  56.985  1.00  2.64
ATOM    654  HB1 ARG    42      61.862  58.712  56.607  1.00  2.64
ATOM    655  HB2 ARG    42      60.998  60.152  57.150  1.00  2.64
ATOM    656  CG  ARG    42      59.811  58.835  55.950  1.00  2.64
ATOM    657  HG1 ARG    42      59.728  59.718  55.314  1.00  2.64
ATOM    658  HG2 ARG    42      58.858  58.687  56.459  1.00  2.64
ATOM    659  CD  ARG    42      60.137  57.633  55.057  1.00  2.64
ATOM    660  HD1 ARG    42      60.428  56.776  55.663  1.00  2.64
ATOM    661  HD2 ARG    42      60.989  57.892  54.425  1.00  2.64
ATOM    662  NE  ARG    42      59.012  57.257  54.195  1.00  2.64
ATOM    663  HE  ARG    42      59.016  57.632  53.261  1.00  2.64
ATOM    664  CZ  ARG    42      58.080  56.364  54.465  1.00  2.64
ATOM    665  NH1 ARG    42      57.817  55.932  55.665  1.00  2.64
ATOM    666 1HH1 ARG    42      58.376  56.237  56.451  1.00  2.64
ATOM    667 2HH1 ARG    42      57.099  55.245  55.819  1.00  2.64
ATOM    668  NH2 ARG    42      57.347  55.897  53.500  1.00  2.64
ATOM    669 1HH2 ARG    42      57.535  56.140  52.547  1.00  2.64
ATOM    670 2HH2 ARG    42      56.673  55.181  53.713  1.00  2.64
ATOM    671  C   ARG    42      60.640  56.876  58.272  1.00  2.64
ATOM    672  O   ARG    42      59.560  56.352  58.024  1.00  2.64
ATOM    673  N   SER    43      61.716  56.135  58.573  1.00  3.52
ATOM    674  H   SER    43      62.588  56.615  58.785  1.00  3.52
ATOM    675  CA  SER    43      61.538  54.722  59.013  1.00  3.52
ATOM    676  HA  SER    43      60.934  54.185  58.282  1.00  3.52
ATOM    677  CB  SER    43      62.894  54.021  59.112  1.00  3.52
ATOM    678  HB1 SER    43      62.763  53.052  59.592  1.00  3.52
ATOM    679  HB2 SER    43      63.584  54.618  59.711  1.00  3.52
ATOM    680  OG  SER    43      63.420  53.820  57.815  1.00  3.52
ATOM    681  HG  SER    43      63.940  54.600  57.585  1.00  3.52
ATOM    682  C   SER    43      60.810  54.626  60.360  1.00  3.52
ATOM    683  O   SER    43      60.039  53.715  60.688  1.00  3.52
ATOM    684  N   GLN    44      61.021  55.650  61.141  1.00  4.12
ATOM    685  H   GLN    44      61.711  56.337  60.870  1.00  4.12
ATOM    686  CA  GLN    44      60.351  55.927  62.361  1.00  4.12
ATOM    687  HA  GLN    44      60.225  55.060  62.817  1.00  4.12
ATOM    688  CB  GLN    44      61.312  56.698  63.306  1.00  4.12
ATOM    689  HB1 GLN    44      60.769  56.859  64.201  1.00  4.12
ATOM    690  HB2 GLN    44      61.537  57.631  62.839  1.00  4.12
ATOM    691  CG  GLN    44      62.562  55.987  63.756  1.00  4.12
ATOM    692  HG1 GLN    44      63.197  55.683  62.938  1.00  4.12
ATOM    693  HG2 GLN    44      62.275  55.080  64.248  1.00  4.12
ATOM    694  CD  GLN    44      63.344  56.840  64.751  1.00  4.12
ATOM    695  OE1 GLN    44      64.044  57.778  64.394  1.00  4.12
ATOM    696  NE2 GLN    44      63.310  56.533  66.027  1.00  4.12
ATOM    697 1HE2 GLN    44      62.580  55.865  66.297  1.00  4.12
ATOM    698 2HE2 GLN    44      63.594  57.257  66.660  1.00  4.12
ATOM    699  C   GLN    44      58.985  56.566  62.127  1.00  4.12
ATOM    700  O   GLN    44      58.235  56.818  63.073  1.00  4.12
ATOM    701  N   GLU    45      58.489  56.645  60.893  1.00  4.42
ATOM    702  H   GLU    45      59.071  56.478  60.093  1.00  4.42
ATOM    703  CA  GLU    45      57.037  56.639  60.689  1.00  4.42
ATOM    704  HA  GLU    45      56.595  57.527  61.147  1.00  4.42
ATOM    705  CB  GLU    45      56.738  56.610  59.192  1.00  4.42
ATOM    706  HB1 GLU    45      57.086  55.661  58.780  1.00  4.42
ATOM    707  HB2 GLU    45      57.288  57.404  58.689  1.00  4.42
ATOM    708  CG  GLU    45      55.251  56.743  58.805  1.00  4.42
ATOM    709  HG1 GLU    45      54.621  56.099  59.413  1.00  4.42
ATOM    710  HG2 GLU    45      55.147  56.392  57.778  1.00  4.42
ATOM    711  CD  GLU    45      54.773  58.199  58.887  1.00  4.42
ATOM    712  OE1 GLU    45      55.362  59.023  58.158  1.00  4.42
ATOM    713  OE2 GLU    45      53.813  58.506  59.622  1.00  4.42
ATOM    714  C   GLU    45      56.374  55.409  61.340  1.00  4.42
ATOM    715  O   GLU    45      55.206  55.405  61.699  1.00  4.42
ATOM    716  N   CYS    46      57.181  54.363  61.509  1.00  5.49
ATOM    717  H   CYS    46      58.124  54.414  61.152  1.00  5.49
ATOM    718  CA  CYS    46      56.838  53.198  62.280  1.00  5.49
ATOM    719  HA  CYS    46      56.042  53.455  62.983  1.00  5.49
ATOM    720  CB  CYS    46      56.285  52.114  61.336  1.00  5.49
ATOM    721  HB1 CYS    46      55.339  52.475  60.931  1.00  5.49
ATOM    722  HB2 CYS    46      56.075  51.215  61.912  1.00  5.49
ATOM    723  SG  CYS    46      57.413  51.733  59.958  1.00  5.49
ATOM    724  HG  CYS    46      56.509  51.046  59.243  1.00  5.49
ATOM    725  C   CYS    46      58.029  52.774  63.166  1.00  5.49
ATOM    726  O   CYS    46      58.492  51.632  63.069  1.00  5.49
ATOM    727  N   ASP    47      58.561  53.733  63.924  1.00  7.28
ATOM    728  H   ASP    47      58.110  54.631  63.846  1.00  7.28
ATOM    729  CA  ASP    47      59.529  53.598  65.061  1.00  7.28
ATOM    730  HA  ASP    47      59.049  53.023  65.860  1.00  7.28
ATOM    731  CB  ASP    47      60.799  52.840  64.546  1.00  7.28
ATOM    732  HB1 ASP    47      61.153  53.276  63.625  1.00  7.28
ATOM    733  HB2 ASP    47      60.469  51.845  64.263  1.00  7.28
ATOM    734  CG  ASP    47      61.995  52.623  65.473  1.00  7.28
ATOM    735  OD1 ASP    47      61.830  51.893  66.473  1.00  7.28
ATOM    736  OD2 ASP    47      63.127  53.067  65.105  1.00  7.28
ATOM    737  C   ASP    47      59.866  54.980  65.789  1.00  7.28
ATOM    738  O   ASP    47      60.929  55.107  66.369  1.00  7.28
ATOM    739  N   TRP    48      59.019  56.026  65.708  1.00  8.74
ATOM    740  H   TRP    48      58.103  55.850  65.317  1.00  8.74
ATOM    741  CA  TRP    48      59.230  57.376  66.292  1.00  8.74
ATOM    742  HA  TRP    48      60.202  57.423  66.779  1.00  8.74
ATOM    743  CB  TRP    48      59.111  58.596  65.342  1.00  8.74
ATOM    744  HB1 TRP    48      58.088  58.666  64.965  1.00  8.74
ATOM    745  HB2 TRP    48      59.715  58.531  64.457  1.00  8.74
ATOM    746  CG  TRP    48      59.501  59.906  65.954  1.00  8.74
ATOM    747  CD1 TRP    48      60.669  60.164  66.584  1.00  8.74
ATOM    748  HD1 TRP    48      61.454  59.439  66.737  1.00  8.74
ATOM    749  NE1 TRP    48      60.707  61.484  66.983  1.00  8.74
ATOM    750  HE1 TRP    48      61.470  61.889  67.504  1.00  8.74
ATOM    751  CE2 TRP    48      59.551  62.151  66.635  1.00  8.74
ATOM    752  CZ2 TRP    48      59.116  63.473  66.816  1.00  8.74
ATOM    753  HZ2 TRP    48      59.748  64.192  67.312  1.00  8.74
ATOM    754  CH2 TRP    48      57.837  63.839  66.361  1.00  8.74
ATOM    755  HH2 TRP    48      57.476  64.846  66.509  1.00  8.74
ATOM    756  CZ3 TRP    48      57.016  62.881  65.740  1.00  8.74
ATOM    757  HZ3 TRP    48      56.020  63.150  65.421  1.00  8.74
ATOM    758  CE3 TRP    48      57.465  61.560  65.561  1.00  8.74
ATOM    759  HE3 TRP    48      56.826  60.823  65.110  1.00  8.74
ATOM    760  CD2 TRP    48      58.747  61.161  65.994  1.00  8.74
ATOM    761  C   TRP    48      58.179  57.561  67.379  1.00  8.74
ATOM    762  O   TRP    48      58.529  57.476  68.555  1.00  8.74
ATOM    763  N   GLU    49      56.901  57.659  66.991  1.00  8.85
ATOM    764  H   GLU    49      56.687  57.840  66.020  1.00  8.85
ATOM    765  CA  GLU    49      55.880  56.951  67.736  1.00  8.85
ATOM    766  HA  GLU    49      56.138  57.070  68.792  1.00  8.85
ATOM    767  CB  GLU    49      54.485  57.589  67.604  1.00  8.85
ATOM    768  HB1 GLU    49      53.953  57.080  66.811  1.00  8.85
ATOM    769  HB2 GLU    49      54.578  58.635  67.339  1.00  8.85
ATOM    770  CG  GLU    49      53.670  57.463  68.902  1.00  8.85
ATOM    771  HG1 GLU    49      53.788  56.439  69.245  1.00  8.85
ATOM    772  HG2 GLU    49      52.615  57.613  68.666  1.00  8.85
ATOM    773  CD  GLU    49      54.047  58.410  70.060  1.00  8.85
ATOM    774  OE1 GLU    49      54.580  59.514  69.803  1.00  8.85
ATOM    775  OE2 GLU    49      53.785  58.019  71.228  1.00  8.85
ATOM    776  C   GLU    49      55.959  55.437  67.452  1.00  8.85
ATOM    777  O   GLU    49      56.476  55.012  66.416  1.00  8.85
ATOM    778  N   GLU    50      55.595  54.627  68.456  1.00  7.48
ATOM    779  H   GLU    50      55.138  55.038  69.255  1.00  7.48
ATOM    780  CA  GLU    50      56.079  53.249  68.581  1.00  7.48
ATOM    781  HA  GLU    50      57.151  53.314  68.770  1.00  7.48
ATOM    782  CB  GLU    50      55.427  52.536  69.793  1.00  7.48
ATOM    783  HB1 GLU    50      54.403  52.252  69.551  1.00  7.48
ATOM    784  HB2 GLU    50      55.375  53.267  70.602  1.00  7.48
ATOM    785  CG  GLU    50      56.203  51.313  70.352  1.00  7.48
ATOM    786  HG1 GLU    50      56.003  51.265  71.424  1.00  7.48
ATOM    787  HG2 GLU    50      57.273  51.500  70.243  1.00  7.48
ATOM    788  CD  GLU    50      55.853  49.927  69.763  1.00  7.48
ATOM    789  OE1 GLU    50      56.763  49.176  69.352  1.00  7.48
ATOM    790  OE2 GLU    50      54.674  49.511  69.750  1.00  7.48
ATOM    791  C   GLU    50      55.890  52.401  67.315  1.00  7.48
ATOM    792  O   GLU    50      54.908  52.508  66.579  1.00  7.48
ATOM    793  N   ILE    51      56.825  51.476  67.109  1.00  6.13
ATOM    794  H   ILE    51      57.564  51.393  67.791  1.00  6.13
ATOM    795  CA  ILE    51      56.793  50.462  66.057  1.00  6.13
ATOM    796  HA  ILE    51      56.520  50.975  65.134  1.00  6.13
ATOM    797  CB  ILE    51      58.240  49.901  65.866  1.00  6.13
ATOM    798  HB  ILE    51      58.846  50.792  65.696  1.00  6.13
ATOM    799  CG2 ILE    51      58.867  49.260  67.116  1.00  6.13
ATOM    800 1HG2 ILE    51      58.850  49.955  67.955  1.00  6.13
ATOM    801 2HG2 ILE    51      58.324  48.360  67.399  1.00  6.13
ATOM    802 3HG2 ILE    51      59.911  49.014  66.921  1.00  6.13
ATOM    803  CG1 ILE    51      58.465  49.043  64.593  1.00  6.13
ATOM    804 1HG1 ILE    51      59.366  49.420  64.109  1.00  6.13
ATOM    805 2HG1 ILE    51      57.645  49.219  63.902  1.00  6.13
ATOM    806  CD1 ILE    51      58.679  47.526  64.727  1.00  6.13
ATOM    807  HD1 ILE    51      59.599  47.319  65.273  1.00  6.13
ATOM    808  HD2 ILE    51      57.848  47.045  65.237  1.00  6.13
ATOM    809  HD3 ILE    51      58.767  47.087  63.733  1.00  6.13
ATOM    810  C   ILE    51      55.698  49.388  66.295  1.00  6.13
ATOM    811  O   ILE    51      55.891  48.189  66.123  1.00  6.13
ATOM    812  N   SER    52      54.504  49.797  66.724  1.00  6.51
ATOM    813  H   SER    52      54.399  50.801  66.838  1.00  6.51
ATOM    814  CA  SER    52      53.306  48.989  67.008  1.00  6.51
ATOM    815  HA  SER    52      53.525  48.237  67.748  1.00  6.51
ATOM    816  CB  SER    52      52.234  49.914  67.619  1.00  6.51
ATOM    817  HB1 SER    52      51.236  49.629  67.281  1.00  6.51
ATOM    818  HB2 SER    52      52.405  50.950  67.319  1.00  6.51
ATOM    819  OG  SER    52      52.259  49.810  69.028  1.00  6.51
ATOM    820  HG  SER    52      53.207  49.824  69.319  1.00  6.51
ATOM    821  C   SER    52      52.683  48.258  65.809  1.00  6.51
ATOM    822  O   SER    52      51.687  47.544  65.946  1.00  6.51
ATOM    823  N   VAL    53      53.316  48.363  64.645  1.00  6.83
ATOM    824  H   VAL    53      54.159  48.914  64.637  1.00  6.83
ATOM    825  CA  VAL    53      53.071  47.530  63.474  1.00  6.83
ATOM    826  HA  VAL    53      52.039  47.702  63.170  1.00  6.83
ATOM    827  CB  VAL    53      53.931  47.993  62.276  1.00  6.83
ATOM    828  HB  VAL    53      53.467  48.902  61.896  1.00  6.83
ATOM    829  CG1 VAL    53      55.383  48.353  62.612  1.00  6.83
ATOM    830 1HG1 VAL    53      55.920  48.610  61.701  1.00  6.83
ATOM    831 2HG1 VAL    53      55.405  49.220  63.268  1.00  6.83
ATOM    832 3HG1 VAL    53      55.877  47.510  63.097  1.00  6.83
ATOM    833  CG2 VAL    53      53.950  46.975  61.135  1.00  6.83
ATOM    834 1HG2 VAL    53      54.294  47.472  60.231  1.00  6.83
ATOM    835 2HG2 VAL    53      54.621  46.144  61.359  1.00  6.83
ATOM    836 3HG2 VAL    53      52.948  46.591  60.969  1.00  6.83
ATOM    837  C   VAL    53      53.203  46.045  63.775  1.00  6.83
ATOM    838  O   VAL    53      54.299  45.493  63.865  1.00  6.83
ATOM    839  N   LYS    54      52.044  45.417  63.965  1.00  8.15
ATOM    840  H   LYS    54      51.222  46.001  64.017  1.00  8.15
ATOM    841  CA  LYS    54      51.918  44.020  64.377  1.00  8.15
ATOM    842  HA  LYS    54      52.778  43.472  63.986  1.00  8.15
ATOM    843  CB  LYS    54      51.986  43.939  65.940  1.00  8.15
ATOM    844  HB1 LYS    54      51.642  42.946  66.226  1.00  8.15
ATOM    845  HB2 LYS    54      51.273  44.644  66.372  1.00  8.15
ATOM    846  CG  LYS    54      53.364  44.089  66.657  1.00  8.15
ATOM    847  HG1 LYS    54      54.153  43.712  66.005  1.00  8.15
ATOM    848  HG2 LYS    54      53.334  43.433  67.529  1.00  8.15
ATOM    849  CD  LYS    54      53.753  45.493  67.179  1.00  8.15
ATOM    850  HD1 LYS    54      52.887  45.931  67.676  1.00  8.15
ATOM    851  HD2 LYS    54      54.027  46.103  66.326  1.00  8.15
ATOM    852  CE  LYS    54      54.948  45.515  68.161  1.00  8.15
ATOM    853  HE1 LYS    54      55.795  45.025  67.674  1.00  8.15
ATOM    854  HE2 LYS    54      54.683  44.939  69.050  1.00  8.15
ATOM    855  NZ  LYS    54      55.357  46.900  68.554  1.00  8.15
ATOM    856  HZ1 LYS    54      56.186  46.961  69.133  1.00  8.15
ATOM    857  HZ2 LYS    54      55.583  47.461  67.733  1.00  8.15
ATOM    858  HZ3 LYS    54      54.650  47.433  69.058  1.00  8.15
ATOM    859  C   LYS    54      50.695  43.289  63.785  1.00  8.15
ATOM    860  O   LYS    54      50.116  42.406  64.407  1.00  8.15
ATOM    861  N   GLY    55      50.274  43.689  62.590  1.00  8.87
ATOM    862  H   GLY    55      50.805  44.411  62.130  1.00  8.87
ATOM    863  CA  GLY    55      49.231  43.035  61.788  1.00  8.87
ATOM    864  HA1 GLY    55      48.346  42.846  62.395  1.00  8.87
ATOM    865  HA2 GLY    55      49.628  42.084  61.430  1.00  8.87
ATOM    866  C   GLY    55      48.847  43.904  60.593  1.00  8.87
ATOM    867  O   GLY    55      49.115  45.104  60.648  1.00  8.87
ATOM    868  N   PRO    56      48.216  43.354  59.538  1.00  8.64
ATOM    869  CD  PRO    56      47.764  41.970  59.461  1.00  8.64
ATOM    870  HD1 PRO    56      46.905  41.831  60.118  1.00  8.64
ATOM    871  HD2 PRO    56      48.561  41.274  59.725  1.00  8.64
ATOM    872  CG  PRO    56      47.348  41.736  58.008  1.00  8.64
ATOM    873  HG1 PRO    56      46.488  41.070  57.935  1.00  8.64
ATOM    874  HG2 PRO    56      48.194  41.334  57.448  1.00  8.64
ATOM    875  CB  PRO    56      47.023  43.140  57.501  1.00  8.64
ATOM    876  HB1 PRO    56      46.016  43.419  57.815  1.00  8.64
ATOM    877  HB2 PRO    56      47.126  43.211  56.417  1.00  8.64
ATOM    878  CA  PRO    56      48.066  43.993  58.227  1.00  8.64
ATOM    879  HA  PRO    56      48.996  43.863  57.683  1.00  8.64
ATOM    880  C   PRO    56      47.697  45.470  58.207  1.00  8.64
ATOM    881  O   PRO    56      48.291  46.239  57.467  1.00  8.64
ATOM    882  N   ASN    57      46.778  45.907  59.062  1.00  7.96
ATOM    883  H   ASN    57      46.312  45.228  59.652  1.00  7.96
ATOM    884  CA  ASN    57      46.370  47.311  59.170  1.00  7.96
ATOM    885  HA  ASN    57      45.982  47.632  58.202  1.00  7.96
ATOM    886  CB  ASN    57      45.242  47.381  60.219  1.00  7.96
ATOM    887  HB1 ASN    57      44.780  48.368  60.193  1.00  7.96
ATOM    888  HB2 ASN    57      45.663  47.238  61.215  1.00  7.96
ATOM    889  CG  ASN    57      44.183  46.313  60.014  1.00  7.96
ATOM    890  OD1 ASN    57      44.325  45.179  60.440  1.00  7.96
ATOM    891  ND2 ASN    57      43.126  46.620  59.308  1.00  7.96
ATOM    892 1HD2 ASN    57      43.012  47.543  58.932  1.00  7.96
ATOM    893 2HD2 ASN    57      42.462  45.881  59.159  1.00  7.96
ATOM    894  C   ASN    57      47.489  48.283  59.549  1.00  7.96
ATOM    895  O   ASN    57      47.431  49.458  59.198  1.00  7.96
ATOM    896  N   GLY    58      48.499  47.772  60.248  1.00  6.63
ATOM    897  H   GLY    58      48.448  46.791  60.490  1.00  6.63
ATOM    898  CA  GLY    58      49.741  48.462  60.555  1.00  6.63
ATOM    899  HA1 GLY    58      49.998  48.273  61.595  1.00  6.63
ATOM    900  HA2 GLY    58      49.611  49.539  60.435  1.00  6.63
ATOM    901  C   GLY    58      50.924  48.037  59.706  1.00  6.63
ATOM    902  O   GLY    58      51.926  48.740  59.656  1.00  6.63
ATOM    903  N   GLU    59      50.832  46.898  59.030  1.00  5.05
ATOM    904  H   GLU    59      49.992  46.342  59.124  1.00  5.05
ATOM    905  CA  GLU    59      51.898  46.414  58.152  1.00  5.05
ATOM    906  HA  GLU    59      52.867  46.679  58.569  1.00  5.05
ATOM    907  CB  GLU    59      51.843  44.895  58.062  1.00  5.05
ATOM    908  HB1 GLU    59      52.541  44.549  57.305  1.00  5.05
ATOM    909  HB2 GLU    59      50.847  44.606  57.757  1.00  5.05
ATOM    910  CG  GLU    59      52.201  44.283  59.428  1.00  5.05
ATOM    911  HG1 GLU    59      51.601  44.727  60.222  1.00  5.05
ATOM    912  HG2 GLU    59      53.246  44.516  59.644  1.00  5.05
ATOM    913  CD  GLU    59      52.003  42.774  59.476  1.00  5.05
ATOM    914  OE1 GLU    59      52.766  42.103  60.204  1.00  5.05
ATOM    915  OE2 GLU    59      51.175  42.224  58.713  1.00  5.05
ATOM    916  C   GLU    59      51.841  47.091  56.784  1.00  5.05
ATOM    917  O   GLU    59      52.866  47.391  56.192  1.00  5.05
ATOM    918  N   SER    60      50.655  47.536  56.387  1.00  4.12
ATOM    919  H   SER    60      49.853  47.192  56.904  1.00  4.12
ATOM    920  CA  SER    60      50.462  48.783  55.659  1.00  4.12
ATOM    921  HA  SER    60      51.188  48.836  54.849  1.00  4.12
ATOM    922  CB  SER    60      49.063  48.810  55.034  1.00  4.12
ATOM    923  HB1 SER    60      48.921  49.750  54.499  1.00  4.12
ATOM    924  HB2 SER    60      48.307  48.727  55.817  1.00  4.12
ATOM    925  OG  SER    60      48.931  47.736  54.123  1.00  4.12
ATOM    926  HG  SER    60      49.102  46.919  54.605  1.00  4.12
ATOM    927  C   SER    60      50.719  50.004  56.543  1.00  4.12
ATOM    928  O   SER    60      49.817  50.820  56.754  1.00  4.12
ATOM    929  N   SER    61      51.939  50.139  57.079  1.00  2.91
ATOM    930  H   SER    61      52.656  49.464  56.822  1.00  2.91
ATOM    931  CA  SER    61      52.342  51.455  57.590  1.00  2.91
ATOM    932  HA  SER    61      51.551  51.859  58.221  1.00  2.91
ATOM    933  CB  SER    61      53.647  51.461  58.402  1.00  2.91
ATOM    934  HB1 SER    61      53.892  52.495  58.647  1.00  2.91
ATOM    935  HB2 SER    61      54.457  51.096  57.784  1.00  2.91
ATOM    936  OG  SER    61      53.590  50.755  59.622  1.00  2.91
ATOM    937  HG  SER    61      52.987  49.985  59.530  1.00  2.91
ATOM    938  C   SER    61      52.578  52.382  56.419  1.00  2.91
ATOM    939  O   SER    61      52.960  51.970  55.326  1.00  2.91
ATOM    940  N   VAL    62      52.362  53.664  56.670  1.00  2.30
ATOM    941  H   VAL    62      52.141  53.946  57.614  1.00  2.30
ATOM    942  CA  VAL    62      52.054  54.600  55.601  1.00  2.30
ATOM    943  HA  VAL    62      52.603  54.315  54.703  1.00  2.30
ATOM    944  CB  VAL    62      50.545  54.568  55.256  1.00  2.30
ATOM    945  HB  VAL    62      50.271  55.523  54.812  1.00  2.30
ATOM    946  CG1 VAL    62      50.221  53.474  54.228  1.00  2.30
ATOM    947 1HG1 VAL    62      49.190  53.574  53.887  1.00  2.30
ATOM    948 2HG1 VAL    62      50.881  53.555  53.366  1.00  2.30
ATOM    949 3HG1 VAL    62      50.356  52.487  54.667  1.00  2.30
ATOM    950  CG2 VAL    62      49.626  54.330  56.467  1.00  2.30
ATOM    951 1HG2 VAL    62      49.779  55.118  57.201  1.00  2.30
ATOM    952 2HG2 VAL    62      48.589  54.311  56.141  1.00  2.30
ATOM    953 3HG2 VAL    62      49.829  53.366  56.931  1.00  2.30
ATOM    954  C   VAL    62      52.513  55.987  55.998  1.00  2.30
ATOM    955  O   VAL    62      51.972  56.578  56.928  1.00  2.30
ATOM    956  N   ILE    63      53.544  56.457  55.299  1.00  2.00
ATOM    957  H   ILE    63      53.757  55.940  54.461  1.00  2.00
ATOM    958  CA  ILE    63      54.108  57.801  55.397  1.00  2.00
ATOM    959  HA  ILE    63      54.694  57.841  56.300  1.00  2.00
ATOM    960  CB  ILE    63      55.089  58.125  54.249  1.00  2.00
ATOM    961  HB  ILE    63      56.034  57.743  54.593  1.00  2.00
ATOM    962  CG2 ILE    63      54.744  57.400  52.938  1.00  2.00
ATOM    963 1HG2 ILE    63      55.500  57.607  52.186  1.00  2.00
ATOM    964 2HG2 ILE    63      54.706  56.321  53.064  1.00  2.00
ATOM    965 3HG2 ILE    63      53.767  57.733  52.595  1.00  2.00
ATOM    966  CG1 ILE    63      55.363  59.618  53.932  1.00  2.00
ATOM    967 1HG1 ILE    63      54.433  60.136  53.696  1.00  2.00
ATOM    968 2HG1 ILE    63      55.995  59.672  53.046  1.00  2.00
ATOM    969  CD1 ILE    63      56.113  60.377  55.033  1.00  2.00
ATOM    970  HD1 ILE    63      57.051  59.872  55.257  1.00  2.00
ATOM    971  HD2 ILE    63      56.332  61.388  54.688  1.00  2.00
ATOM    972  HD3 ILE    63      55.519  60.442  55.940  1.00  2.00
ATOM    973  C   ILE    63      53.020  58.855  55.526  1.00  2.00
ATOM    974  O   ILE    63      52.120  58.929  54.680  1.00  2.00
ATOM    975  N   HIS    64      53.104  59.681  56.569  1.00  2.40
ATOM    976  H   HIS    64      53.875  59.623  57.235  1.00  2.40
ATOM    977  CA  HIS    64      52.033  60.580  56.852  1.00  2.40
ATOM    978  HA  HIS    64      51.106  60.242  56.384  1.00  2.40
ATOM    979  CB  HIS    64      51.818  60.579  58.364  1.00  2.40
ATOM    980  HB1 HIS    64      52.695  60.990  58.862  1.00  2.40
ATOM    981  HB2 HIS    64      51.684  59.549  58.695  1.00  2.40
ATOM    982  CG  HIS    64      50.606  61.341  58.792  1.00  2.40
ATOM    983  ND1 HIS    64      49.290  60.898  58.655  1.00  2.40
ATOM    984  CE1 HIS    64      48.532  61.858  59.201  1.00  2.40
ATOM    985  HE1 HIS    64      47.451  61.824  59.255  1.00  2.40
ATOM    986  NE2 HIS    64      49.300  62.859  59.670  1.00  2.40
ATOM    987  HE2 HIS    64      48.958  63.705  60.102  1.00  2.40
ATOM    988  CD2 HIS    64      50.617  62.541  59.426  1.00  2.40
ATOM    989  HD2 HIS    64      51.506  63.111  59.672  1.00  2.40
ATOM    990  C   HIS    64      52.408  61.958  56.294  1.00  2.40
ATOM    991  O   HIS    64      53.537  62.448  56.404  1.00  2.40
ATOM    992  N   ASP    65      51.455  62.600  55.645  1.00  2.60
ATOM    993  H   ASP    65      50.589  62.100  55.463  1.00  2.60
ATOM    994  CA  ASP    65      51.409  64.041  55.530  1.00  2.60
ATOM    995  HA  ASP    65      52.404  64.455  55.421  1.00  2.60
ATOM    996  CB  ASP    65      50.534  64.443  54.336  1.00  2.60
ATOM    997  HB1 ASP    65      49.483  64.238  54.536  1.00  2.60
ATOM    998  HB2 ASP    65      50.813  63.847  53.473  1.00  2.60
ATOM    999  CG  ASP    65      50.711  65.919  54.014  1.00  2.60
ATOM   1000  OD1 ASP    65      50.554  66.753  54.935  1.00  2.60
ATOM   1001  OD2 ASP    65      51.032  66.217  52.845  1.00  2.60
ATOM   1002  C   ASP    65      50.805  64.615  56.807  1.00  2.60
ATOM   1003  O   ASP    65      49.593  64.492  57.020  1.00  2.60
ATOM   1004  N   ARG    66      51.639  65.257  57.640  1.00  2.99
ATOM   1005  H   ARG    66      52.630  65.238  57.439  1.00  2.99
ATOM   1006  CA  ARG    66      51.154  65.996  58.806  1.00  2.99
ATOM   1007  HA  ARG    66      50.592  65.299  59.423  1.00  2.99
ATOM   1008  CB  ARG    66      52.304  66.558  59.672  1.00  2.99
ATOM   1009  HB1 ARG    66      52.993  67.109  59.029  1.00  2.99
ATOM   1010  HB2 ARG    66      52.852  65.729  60.119  1.00  2.99
ATOM   1011  CG  ARG    66      51.837  67.516  60.798  1.00  2.99
ATOM   1012  HG1 ARG    66      51.304  68.356  60.355  1.00  2.99
ATOM   1013  HG2 ARG    66      52.707  67.953  61.269  1.00  2.99
ATOM   1014  CD  ARG    66      50.941  66.905  61.893  1.00  2.99
ATOM   1015  HD1 ARG    66      50.222  66.225  61.438  1.00  2.99
ATOM   1016  HD2 ARG    66      50.358  67.709  62.346  1.00  2.99
ATOM   1017  NE  ARG    66      51.703  66.192  62.941  1.00  2.99
ATOM   1018  HE  ARG    66      52.114  65.300  62.691  1.00  2.99
ATOM   1019  CZ  ARG    66      51.923  66.560  64.195  1.00  2.99
ATOM   1020  NH1 ARG    66      51.603  67.724  64.679  1.00  2.99
ATOM   1021 1HH1 ARG    66      51.342  68.465  64.013  1.00  2.99
ATOM   1022 2HH1 ARG    66      51.851  67.978  65.611  1.00  2.99
ATOM   1023  NH2 ARG    66      52.509  65.729  64.997  1.00  2.99
ATOM   1024 1HH2 ARG    66      52.860  64.855  64.616  1.00  2.99
ATOM   1025 2HH2 ARG    66      52.655  65.909  65.972  1.00  2.99
ATOM   1026  C   ARG    66      50.158  67.084  58.443  1.00  2.99
ATOM   1027  O   ARG    66      49.095  67.150  59.059  1.00  2.99
ATOM   1028  N   LYS    67      50.499  67.962  57.497  1.00  3.48
ATOM   1029  H   LYS    67      51.258  67.723  56.869  1.00  3.48
ATOM   1030  CA  LYS    67      49.752  69.212  57.290  1.00  3.48
ATOM   1031  HA  LYS    67      49.589  69.620  58.284  1.00  3.48
ATOM   1032  CB  LYS    67      50.596  70.214  56.486  1.00  3.48
ATOM   1033  HB1 LYS    67      50.588  69.929  55.432  1.00  3.48
ATOM   1034  HB2 LYS    67      51.629  70.161  56.834  1.00  3.48
ATOM   1035  CG  LYS    67      50.135  71.680  56.620  1.00  3.48
ATOM   1036  HG1 LYS    67      49.151  71.803  56.167  1.00  3.48
ATOM   1037  HG2 LYS    67      50.834  72.289  56.045  1.00  3.48
ATOM   1038  CD  LYS    67      50.116  72.221  58.067  1.00  3.48
ATOM   1039  HD1 LYS    67      50.401  73.274  58.042  1.00  3.48
ATOM   1040  HD2 LYS    67      50.860  71.688  58.664  1.00  3.48
ATOM   1041  CE  LYS    67      48.728  72.113  58.722  1.00  3.48
ATOM   1042  HE1 LYS    67      48.351  71.095  58.598  1.00  3.48
ATOM   1043  HE2 LYS    67      48.041  72.785  58.200  1.00  3.48
ATOM   1044  NZ  LYS    67      48.772  72.443  60.168  1.00  3.48
ATOM   1045  HZ1 LYS    67      47.869  72.349  60.610  1.00  3.48
ATOM   1046  HZ2 LYS    67      49.419  71.818  60.664  1.00  3.48
ATOM   1047  HZ3 LYS    67      49.149  73.363  60.328  1.00  3.48
ATOM   1048  C   LYS    67      48.357  68.992  56.707  1.00  3.48
ATOM   1049  O   LYS    67      47.439  69.761  56.987  1.00  3.48
ATOM   1050  N   SER    68      48.202  67.912  55.953  1.00  3.20
ATOM   1051  H   SER    68      49.059  67.420  55.699  1.00  3.20
ATOM   1052  CA  SER    68      46.954  67.474  55.341  1.00  3.20
ATOM   1053  HA  SER    68      46.236  68.295  55.366  1.00  3.20
ATOM   1054  CB  SER    68      47.270  67.157  53.873  1.00  3.20
ATOM   1055  HB1 SER    68      47.815  66.214  53.808  1.00  3.20
ATOM   1056  HB2 SER    68      47.914  67.944  53.478  1.00  3.20
ATOM   1057  OG  SER    68      46.104  67.101  53.066  1.00  3.20
ATOM   1058  HG  SER    68      46.369  67.444  52.201  1.00  3.20
ATOM   1059  C   SER    68      46.313  66.274  56.052  1.00  3.20
ATOM   1060  O   SER    68      45.151  65.958  55.798  1.00  3.20
ATOM   1061  N   GLY    69      47.037  65.601  56.949  1.00  2.98
ATOM   1062  H   GLY    69      47.997  65.883  57.114  1.00  2.98
ATOM   1063  CA  GLY    69      46.575  64.403  57.645  1.00  2.98
ATOM   1064  HA1 GLY    69      45.669  64.637  58.206  1.00  2.98
ATOM   1065  HA2 GLY    69      47.344  64.094  58.346  1.00  2.98
ATOM   1066  C   GLY    69      46.274  63.245  56.703  1.00  2.98
ATOM   1067  O   GLY    69      45.181  62.681  56.751  1.00  2.98
ATOM   1068  N   LYS    70      47.211  62.920  55.805  1.00  2.87
ATOM   1069  H   LYS    70      48.119  63.369  55.877  1.00  2.87
ATOM   1070  CA  LYS    70      46.971  61.925  54.738  1.00  2.87
ATOM   1071  HA  LYS    70      45.985  61.479  54.861  1.00  2.87
ATOM   1072  CB  LYS    70      47.031  62.574  53.343  1.00  2.87
ATOM   1073  HB1 LYS    70      46.891  61.795  52.590  1.00  2.87
ATOM   1074  HB2 LYS    70      48.025  62.995  53.198  1.00  2.87
ATOM   1075  CG  LYS    70      46.005  63.686  53.087  1.00  2.87
ATOM   1076  HG1 LYS    70      46.152  64.056  52.072  1.00  2.87
ATOM   1077  HG2 LYS    70      46.207  64.499  53.779  1.00  2.87
ATOM   1078  CD  LYS    70      44.545  63.236  53.248  1.00  2.87
ATOM   1079  HD1 LYS    70      44.349  62.983  54.289  1.00  2.87
ATOM   1080  HD2 LYS    70      44.379  62.344  52.642  1.00  2.87
ATOM   1081  CE  LYS    70      43.546  64.315  52.808  1.00  2.87
ATOM   1082  HE1 LYS    70      42.538  63.916  52.949  1.00  2.87
ATOM   1083  HE2 LYS    70      43.688  64.511  51.741  1.00  2.87
ATOM   1084  NZ  LYS    70      43.699  65.571  53.581  1.00  2.87
ATOM   1085  HZ1 LYS    70      42.929  66.207  53.450  1.00  2.87
ATOM   1086  HZ2 LYS    70      43.810  65.389  54.578  1.00  2.87
ATOM   1087  HZ3 LYS    70      44.561  66.056  53.339  1.00  2.87
ATOM   1088  C   LYS    70      47.979  60.796  54.832  1.00  2.87
ATOM   1089  O   LYS    70      49.180  61.028  54.754  1.00  2.87
ATOM   1090  N   LYS    71      47.496  59.573  55.013  1.00  2.50
ATOM   1091  H   LYS    71      46.498  59.458  55.036  1.00  2.50
ATOM   1092  CA  LYS    71      48.323  58.367  54.981  1.00  2.50
ATOM   1093  HA  LYS    71      49.296  58.578  55.433  1.00  2.50
ATOM   1094  CB  LYS    71      47.620  57.267  55.812  1.00  2.50
ATOM   1095  HB1 LYS    71      48.014  56.307  55.496  1.00  2.50
ATOM   1096  HB2 LYS    71      46.550  57.266  55.593  1.00  2.50
ATOM   1097  CG  LYS    71      47.836  57.415  57.342  1.00  2.50
ATOM   1098  HG1 LYS    71      47.491  58.399  57.660  1.00  2.50
ATOM   1099  HG2 LYS    71      48.908  57.356  57.540  1.00  2.50
ATOM   1100  CD  LYS    71      47.110  56.339  58.191  1.00  2.50
ATOM   1101  HD1 LYS    71      47.305  55.357  57.762  1.00  2.50
ATOM   1102  HD2 LYS    71      46.035  56.523  58.150  1.00  2.50
ATOM   1103  CE  LYS    71      47.581  56.342  59.664  1.00  2.50
ATOM   1104  HE1 LYS    71      47.339  57.311  60.110  1.00  2.50
ATOM   1105  HE2 LYS    71      48.672  56.243  59.666  1.00  2.50
ATOM   1106  NZ  LYS    71      46.987  55.239  60.484  1.00  2.50
ATOM   1107  HZ1 LYS    71      47.404  55.193  61.412  1.00  2.50
ATOM   1108  HZ2 LYS    71      45.987  55.354  60.651  1.00  2.50
ATOM   1109  HZ3 LYS    71      47.125  54.337  60.048  1.00  2.50
ATOM   1110  C   LYS    71      48.570  57.952  53.536  1.00  2.50
ATOM   1111  O   LYS    71      47.616  57.833  52.773  1.00  2.50
ATOM   1112  N   PHE    72      49.828  57.680  53.210  1.00  2.20
ATOM   1113  H   PHE    72      50.560  57.872  53.884  1.00  2.20
ATOM   1114  CA  PHE    72      50.273  57.288  51.879  1.00  2.20
ATOM   1115  HA  PHE    72      49.413  57.052  51.249  1.00  2.20
ATOM   1116  CB  PHE    72      51.024  58.468  51.246  1.00  2.20
ATOM   1117  HB1 PHE    72      51.461  58.132  50.306  1.00  2.20
ATOM   1118  HB2 PHE    72      51.845  58.755  51.902  1.00  2.20
ATOM   1119  CG  PHE    72      50.188  59.696  50.940  1.00  2.20
ATOM   1120  CD1 PHE    72      50.402  60.906  51.627  1.00  2.20
ATOM   1121  HD1 PHE    72      51.108  60.946  52.444  1.00  2.20
ATOM   1122  CE1 PHE    72      49.722  62.071  51.226  1.00  2.20
ATOM   1123  HE1 PHE    72      49.920  63.010  51.716  1.00  2.20
ATOM   1124  CZ  PHE    72      48.811  62.028  50.157  1.00  2.20
ATOM   1125  HZ  PHE    72      48.310  62.928  49.829  1.00  2.20
ATOM   1126  CE2 PHE    72      48.571  60.814  49.495  1.00  2.20
ATOM   1127  HE2 PHE    72      47.895  60.778  48.650  1.00  2.20
ATOM   1128  CD2 PHE    72      49.252  59.651  49.894  1.00  2.20
ATOM   1129  HD2 PHE    72      49.086  58.725  49.365  1.00  2.20
ATOM   1130  C   PHE    72      51.172  56.057  51.933  1.00  2.20
ATOM   1131  O   PHE    72      52.002  55.900  52.826  1.00  2.20
ATOM   1132  N   SER    73      51.047  55.197  50.938  1.00  2.29
ATOM   1133  H   SER    73      50.351  55.357  50.221  1.00  2.29
ATOM   1134  CA  SER    73      52.117  54.286  50.557  1.00  2.29
ATOM   1135  HA  SER    73      52.439  53.726  51.435  1.00  2.29
ATOM   1136  CB  SER    73      51.544  53.277  49.556  1.00  2.29
ATOM   1137  HB1 SER    73      50.999  52.515  50.114  1.00  2.29
ATOM   1138  HB2 SER    73      52.343  52.786  49.003  1.00  2.29
ATOM   1139  OG  SER    73      50.631  53.906  48.678  1.00  2.29
ATOM   1140  HG  SER    73      51.118  54.019  47.815  1.00  2.29
ATOM   1141  C   SER    73      53.331  55.057  50.029  1.00  2.29
ATOM   1142  O   SER    73      53.305  56.265  49.773  1.00  2.29
ATOM   1143  N   ILE    74      54.448  54.348  49.978  1.00  2.08
ATOM   1144  H   ILE    74      54.378  53.353  50.150  1.00  2.08
ATOM   1145  CA  ILE    74      55.778  54.872  49.687  1.00  2.08
ATOM   1146  HA  ILE    74      56.025  55.602  50.456  1.00  2.08
ATOM   1147  CB  ILE    74      56.726  53.647  49.833  1.00  2.08
ATOM   1148  HB  ILE    74      56.651  53.342  50.879  1.00  2.08
ATOM   1149  CG2 ILE    74      56.356  52.398  49.005  1.00  2.08
ATOM   1150 1HG2 ILE    74      57.000  51.562  49.284  1.00  2.08
ATOM   1151 2HG2 ILE    74      55.334  52.071  49.197  1.00  2.08
ATOM   1152 3HG2 ILE    74      56.463  52.591  47.937  1.00  2.08
ATOM   1153  CG1 ILE    74      58.207  53.919  49.571  1.00  2.08
ATOM   1154 1HG1 ILE    74      58.390  53.990  48.502  1.00  2.08
ATOM   1155 2HG1 ILE    74      58.777  53.076  49.959  1.00  2.08
ATOM   1156  CD1 ILE    74      58.716  55.177  50.252  1.00  2.08
ATOM   1157  HD1 ILE    74      58.439  56.049  49.668  1.00  2.08
ATOM   1158  HD2 ILE    74      58.301  55.260  51.246  1.00  2.08
ATOM   1159  HD3 ILE    74      59.791  55.111  50.337  1.00  2.08
ATOM   1160  C   ILE    74      55.869  55.607  48.338  1.00  2.08
ATOM   1161  O   ILE    74      56.423  56.711  48.250  1.00  2.08
ATOM   1162  N   GLU    75      55.296  55.017  47.300  1.00  2.37
ATOM   1163  H   GLU    75      54.828  54.122  47.456  1.00  2.37
ATOM   1164  CA  GLU    75      55.232  55.585  45.958  1.00  2.37
ATOM   1165  HA  GLU    75      56.227  55.974  45.744  1.00  2.37
ATOM   1166  CB  GLU    75      54.994  54.492  44.894  1.00  2.37
ATOM   1167  HB1 GLU    75      55.734  53.705  45.048  1.00  2.37
ATOM   1168  HB2 GLU    75      55.191  54.922  43.911  1.00  2.37
ATOM   1169  CG  GLU    75      53.607  53.837  44.853  1.00  2.37
ATOM   1170  HG1 GLU    75      53.656  52.938  44.236  1.00  2.37
ATOM   1171  HG2 GLU    75      52.912  54.531  44.375  1.00  2.37
ATOM   1172  CD  GLU    75      53.104  53.481  46.251  1.00  2.37
ATOM   1173  OE1 GLU    75      53.799  52.732  46.976  1.00  2.37
ATOM   1174  OE2 GLU    75      52.106  54.104  46.665  1.00  2.37
ATOM   1175  C   GLU    75      54.323  56.810  45.826  1.00  2.37
ATOM   1176  O   GLU    75      54.776  57.812  45.276  1.00  2.37
ATOM   1177  N   GLU    76      53.107  56.816  46.377  1.00  2.36
ATOM   1178  H   GLU    76      52.704  55.946  46.724  1.00  2.36
ATOM   1179  CA  GLU    76      52.274  58.025  46.328  1.00  2.36
ATOM   1180  HA  GLU    76      52.283  58.369  45.295  1.00  2.36
ATOM   1181  CB  GLU    76      50.817  57.704  46.699  1.00  2.36
ATOM   1182  HB1 GLU    76      50.806  57.297  47.712  1.00  2.36
ATOM   1183  HB2 GLU    76      50.442  56.931  46.025  1.00  2.36
ATOM   1184  CG  GLU    76      49.851  58.906  46.658  1.00  2.36
ATOM   1185  HG1 GLU    76      50.222  59.685  47.325  1.00  2.36
ATOM   1186  HG2 GLU    76      48.898  58.560  47.066  1.00  2.36
ATOM   1187  CD  GLU    76      49.581  59.526  45.274  1.00  2.36
ATOM   1188  OE1 GLU    76      48.456  60.045  45.093  1.00  2.36
ATOM   1189  OE2 GLU    76      50.478  59.500  44.398  1.00  2.36
ATOM   1190  C   GLU    76      52.853  59.176  47.163  1.00  2.36
ATOM   1191  O   GLU    76      52.777  60.339  46.765  1.00  2.36
ATOM   1192  N   ALA    77      53.522  58.882  48.284  1.00  1.96
ATOM   1193  H   ALA    77      53.532  57.920  48.605  1.00  1.96
ATOM   1194  CA  ALA    77      54.305  59.888  48.997  1.00  1.96
ATOM   1195  HA  ALA    77      53.631  60.690  49.297  1.00  1.96
ATOM   1196  CB  ALA    77      54.881  59.276  50.260  1.00  1.96
ATOM   1197  HB1 ALA    77      55.427  58.365  50.019  1.00  1.96
ATOM   1198  HB2 ALA    77      55.545  59.986  50.748  1.00  1.96
ATOM   1199  HB3 ALA    77      54.047  59.053  50.918  1.00  1.96
ATOM   1200  C   ALA    77      55.394  60.526  48.112  1.00  1.96
ATOM   1201  O   ALA    77      55.481  61.761  48.003  1.00  1.96
ATOM   1202  N   LEU    78      56.200  59.676  47.460  1.00  2.15
ATOM   1203  H   LEU    78      56.036  58.678  47.545  1.00  2.15
ATOM   1204  CA  LEU    78      57.197  60.146  46.496  1.00  2.15
ATOM   1205  HA  LEU    78      57.941  60.732  47.029  1.00  2.15
ATOM   1206  CB  LEU    78      57.905  58.931  45.849  1.00  2.15
ATOM   1207  HB1 LEU    78      57.157  58.178  45.623  1.00  2.15
ATOM   1208  HB2 LEU    78      58.586  58.499  46.581  1.00  2.15
ATOM   1209  CG  LEU    78      58.676  59.215  44.541  1.00  2.15
ATOM   1210  HG  LEU    78      58.033  59.741  43.837  1.00  2.15
ATOM   1211  CD1 LEU    78      59.934  60.050  44.777  1.00  2.15
ATOM   1212 1HD1 LEU    78      60.454  60.206  43.834  1.00  2.15
ATOM   1213 2HD1 LEU    78      59.649  61.022  45.181  1.00  2.15
ATOM   1214 3HD1 LEU    78      60.588  59.550  45.490  1.00  2.15
ATOM   1215  CD2 LEU    78      59.089  57.909  43.862  1.00  2.15
ATOM   1216 1HD2 LEU    78      59.528  58.123  42.888  1.00  2.15
ATOM   1217 2HD2 LEU    78      59.815  57.382  44.474  1.00  2.15
ATOM   1218 3HD2 LEU    78      58.215  57.273  43.714  1.00  2.15
ATOM   1219  C   LEU    78      56.567  61.084  45.459  1.00  2.15
ATOM   1220  O   LEU    78      57.077  62.187  45.276  1.00  2.15
ATOM   1221  N   GLN    79      55.446  60.703  44.833  1.00  2.50
ATOM   1222  H   GLN    79      55.055  59.784  45.031  1.00  2.50
ATOM   1223  CA  GLN    79      54.774  61.559  43.843  1.00  2.50
ATOM   1224  HA  GLN    79      55.480  61.789  43.044  1.00  2.50
ATOM   1225  CB  GLN    79      53.550  60.860  43.226  1.00  2.50
ATOM   1226  HB1 GLN    79      53.083  61.565  42.536  1.00  2.50
ATOM   1227  HB2 GLN    79      52.827  60.635  44.011  1.00  2.50
ATOM   1228  CG  GLN    79      53.854  59.575  42.446  1.00  2.50
ATOM   1229  HG1 GLN    79      53.961  58.745  43.138  1.00  2.50
ATOM   1230  HG2 GLN    79      54.787  59.698  41.897  1.00  2.50
ATOM   1231  CD  GLN    79      52.751  59.230  41.449  1.00  2.50
ATOM   1232  OE1 GLN    79      53.003  59.035  40.270  1.00  2.50
ATOM   1233  NE2 GLN    79      51.498  59.156  41.841  1.00  2.50
ATOM   1234 1HE2 GLN    79      51.219  59.338  42.816  1.00  2.50
ATOM   1235 2HE2 GLN    79      50.809  58.923  41.159  1.00  2.50
ATOM   1236  C   GLN    79      54.287  62.894  44.409  1.00  2.50
ATOM   1237  O   GLN    79      54.368  63.919  43.733  1.00  2.50
ATOM   1238  N   SER    80      53.818  62.891  45.659  1.00  2.42
ATOM   1239  H   SER    80      53.759  62.004  46.147  1.00  2.42
ATOM   1240  CA  SER    80      53.354  64.096  46.352  1.00  2.42
ATOM   1241  HA  SER    80      52.920  64.760  45.604  1.00  2.42
ATOM   1242  CB  SER    80      52.215  63.753  47.328  1.00  2.42
ATOM   1243  HB1 SER    80      51.317  63.540  46.746  1.00  2.42
ATOM   1244  HB2 SER    80      52.008  64.616  47.962  1.00  2.42
ATOM   1245  OG  SER    80      52.483  62.626  48.138  1.00  2.42
ATOM   1246  HG  SER    80      52.451  61.823  47.580  1.00  2.42
ATOM   1247  C   SER    80      54.503  64.894  46.973  1.00  2.42
ATOM   1248  O   SER    80      54.273  65.863  47.695  1.00  2.42
ATOM   1249  N   GLY    81      55.756  64.513  46.675  1.00  2.25
ATOM   1250  H   GLY    81      55.884  63.684  46.105  1.00  2.25
ATOM   1251  CA  GLY    81      56.958  65.249  47.070  1.00  2.25
ATOM   1252  HA1 GLY    81      56.889  66.278  46.715  1.00  2.25
ATOM   1253  HA2 GLY    81      57.826  64.775  46.612  1.00  2.25
ATOM   1254  C   GLY    81      57.168  65.279  48.576  1.00  2.25
ATOM   1255  O   GLY    81      57.873  66.129  49.113  1.00  2.25
ATOM   1256  N   ARG    82      56.547  64.314  49.249  1.00  1.87
ATOM   1257  H   ARG    82      55.975  63.680  48.700  1.00  1.87
ATOM   1258  CA  ARG    82      56.683  64.054  50.679  1.00  1.87
ATOM   1259  HA  ARG    82      56.726  64.992  51.235  1.00  1.87
ATOM   1260  CB  ARG    82      55.457  63.231  51.077  1.00  1.87
ATOM   1261  HB1 ARG    82      55.549  62.998  52.135  1.00  1.87
ATOM   1262  HB2 ARG    82      55.458  62.282  50.546  1.00  1.87
ATOM   1263  CG  ARG    82      54.152  63.983  50.741  1.00  1.87
ATOM   1264  HG1 ARG    82      53.908  63.818  49.700  1.00  1.87
ATOM   1265  HG2 ARG    82      54.310  65.056  50.844  1.00  1.87
ATOM   1266  CD  ARG    82      52.969  63.560  51.622  1.00  1.87
ATOM   1267  HD1 ARG    82      52.689  62.538  51.363  1.00  1.87
ATOM   1268  HD2 ARG    82      52.120  64.216  51.414  1.00  1.87
ATOM   1269  NE  ARG    82      53.341  63.634  53.048  1.00  1.87
ATOM   1270  HE  ARG    82      53.412  62.763  53.548  1.00  1.87
ATOM   1271  CZ  ARG    82      53.993  64.666  53.544  1.00  1.87
ATOM   1272  NH1 ARG    82      53.751  65.898  53.210  1.00  1.87
ATOM   1273 1HH1 ARG    82      52.852  66.096  52.749  1.00  1.87
ATOM   1274 2HH1 ARG    82      54.298  66.656  53.581  1.00  1.87
ATOM   1275  NH2 ARG    82      54.939  64.444  54.394  1.00  1.87
ATOM   1276 1HH2 ARG    82      55.100  63.520  54.761  1.00  1.87
ATOM   1277 2HH2 ARG    82      55.602  65.194  54.537  1.00  1.87
ATOM   1278  C   ARG    82      57.938  63.255  51.008  1.00  1.87
ATOM   1279  O   ARG    82      58.210  62.978  52.176  1.00  1.87
ATOM   1280  N   LEU    83      58.611  62.766  49.965  1.00  1.85
ATOM   1281  H   LEU    83      58.279  62.983  49.036  1.00  1.85
ATOM   1282  CA  LEU    83      59.698  61.821  50.081  1.00  1.85
ATOM   1283  HA  LEU    83      60.317  62.133  50.924  1.00  1.85
ATOM   1284  CB  LEU    83      59.088  60.429  50.353  1.00  1.85
ATOM   1285  HB1 LEU    83      59.018  59.893  49.405  1.00  1.85
ATOM   1286  HB2 LEU    83      58.069  60.526  50.727  1.00  1.85
ATOM   1287  CG  LEU    83      59.862  59.593  51.381  1.00  1.85
ATOM   1288  HG  LEU    83      59.584  59.903  52.388  1.00  1.85
ATOM   1289  CD1 LEU    83      59.464  58.135  51.185  1.00  1.85
ATOM   1290 1HD1 LEU    83      60.077  57.476  51.799  1.00  1.85
ATOM   1291 2HD1 LEU    83      58.402  58.010  51.395  1.00  1.85
ATOM   1292 3HD1 LEU    83      59.647  57.873  50.145  1.00  1.85
ATOM   1293  CD2 LEU    83      61.374  59.659  51.259  1.00  1.85
ATOM   1294 1HD2 LEU    83      61.821  58.929  51.928  1.00  1.85
ATOM   1295 2HD2 LEU    83      61.679  59.465  50.233  1.00  1.85
ATOM   1296 3HD2 LEU    83      61.739  60.638  51.566  1.00  1.85
ATOM   1297  C   LEU    83      60.574  61.782  48.813  1.00  1.85
ATOM   1298  O   LEU    83      60.062  61.574  47.716  1.00  1.85
ATOM   1299  N   THR    84      61.888  61.939  48.952  1.00  2.10
ATOM   1300  H   THR    84      62.236  62.198  49.875  1.00  2.10
ATOM   1301  CA  THR    84      62.832  62.048  47.833  1.00  2.10
ATOM   1302  HA  THR    84      62.283  62.497  47.009  1.00  2.10
ATOM   1303  CB  THR    84      64.005  62.993  48.160  1.00  2.10
ATOM   1304  HB  THR    84      64.795  62.826  47.428  1.00  2.10
ATOM   1305  CG2 THR    84      63.596  64.459  48.045  1.00  2.10
ATOM   1306 1HG2 THR    84      63.419  64.709  47.000  1.00  2.10
ATOM   1307 2HG2 THR    84      62.684  64.643  48.610  1.00  2.10
ATOM   1308 3HG2 THR    84      64.391  65.094  48.439  1.00  2.10
ATOM   1309  OG1 THR    84      64.560  62.766  49.431  1.00  2.10
ATOM   1310  HG1 THR    84      63.950  63.171  50.091  1.00  2.10
ATOM   1311  C   THR    84      63.405  60.719  47.343  1.00  2.10
ATOM   1312  O   THR    84      63.633  59.845  48.162  1.00  2.10
ATOM   1313  N   PRO    85      63.705  60.536  46.037  1.00  2.32
ATOM   1314  CD  PRO    85      63.589  61.545  44.988  1.00  2.32
ATOM   1315  HD1 PRO    85      64.369  62.296  45.117  1.00  2.32
ATOM   1316  HD2 PRO    85      62.606  62.018  44.993  1.00  2.32
ATOM   1317  CG  PRO    85      63.788  60.817  43.658  1.00  2.32
ATOM   1318  HG1 PRO    85      64.330  61.433  42.938  1.00  2.32
ATOM   1319  HG2 PRO    85      62.819  60.523  43.253  1.00  2.32
ATOM   1320  CB  PRO    85      64.580  59.570  44.042  1.00  2.32
ATOM   1321  HB1 PRO    85      65.641  59.816  44.108  1.00  2.32
ATOM   1322  HB2 PRO    85      64.416  58.755  43.336  1.00  2.32
ATOM   1323  CA  PRO    85      64.026  59.235  45.428  1.00  2.32
ATOM   1324  HA  PRO    85      63.080  58.714  45.280  1.00  2.32
ATOM   1325  C   PRO    85      64.957  58.269  46.190  1.00  2.32
ATOM   1326  O   PRO    85      64.646  57.083  46.306  1.00  2.32
ATOM   1327  N   ALA    86      66.069  58.751  46.755  1.00  2.49
ATOM   1328  H   ALA    86      66.280  59.731  46.667  1.00  2.49
ATOM   1329  CA  ALA    86      66.948  57.908  47.569  1.00  2.49
ATOM   1330  HA  ALA    86      67.213  57.015  46.998  1.00  2.49
ATOM   1331  CB  ALA    86      68.231  58.698  47.863  1.00  2.49
ATOM   1332  HB1 ALA    86      68.913  58.076  48.446  1.00  2.49
ATOM   1333  HB2 ALA    86      68.720  58.973  46.928  1.00  2.49
ATOM   1334  HB3 ALA    86      68.000  59.600  48.431  1.00  2.49
ATOM   1335  C   ALA    86      66.281  57.432  48.867  1.00  2.49
ATOM   1336  O   ALA    86      66.403  56.274  49.276  1.00  2.49
ATOM   1337  N   HIS    87      65.540  58.330  49.518  1.00  2.14
ATOM   1338  H   HIS    87      65.365  59.234  49.093  1.00  2.14
ATOM   1339  CA  HIS    87      64.831  58.006  50.745  1.00  2.14
ATOM   1340  HA  HIS    87      65.475  57.330  51.309  1.00  2.14
ATOM   1341  CB  HIS    87      64.713  59.265  51.578  1.00  2.14
ATOM   1342  HB1 HIS    87      64.043  59.974  51.093  1.00  2.14
ATOM   1343  HB2 HIS    87      65.692  59.739  51.645  1.00  2.14
ATOM   1344  CG  HIS    87      64.256  59.008  52.978  1.00  2.14
ATOM   1345  ND1 HIS    87      63.893  60.026  53.822  1.00  2.14
ATOM   1346  CE1 HIS    87      63.569  59.474  54.978  1.00  2.14
ATOM   1347  HE1 HIS    87      63.335  60.051  55.864  1.00  2.14
ATOM   1348  NE2 HIS    87      63.712  58.138  54.914  1.00  2.14
ATOM   1349  HE2 HIS    87      63.661  57.518  55.708  1.00  2.14
ATOM   1350  CD2 HIS    87      64.181  57.826  53.663  1.00  2.14
ATOM   1351  HD2 HIS    87      64.457  56.846  53.302  1.00  2.14
ATOM   1352  C   HIS    87      63.526  57.212  50.524  1.00  2.14
ATOM   1353  O   HIS    87      63.095  56.425  51.373  1.00  2.14
ATOM   1354  N   TYR    88      62.953  57.316  49.331  1.00  2.08
ATOM   1355  H   TYR    88      63.324  58.028  48.709  1.00  2.08
ATOM   1356  CA  TYR    88      61.928  56.437  48.805  1.00  2.08
ATOM   1357  HA  TYR    88      61.111  56.407  49.512  1.00  2.08
ATOM   1358  CB  TYR    88      61.397  57.020  47.482  1.00  2.08
ATOM   1359  HB1 TYR    88      62.212  57.507  46.956  1.00  2.08
ATOM   1360  HB2 TYR    88      60.667  57.796  47.713  1.00  2.08
ATOM   1361  CG  TYR    88      60.777  56.005  46.542  1.00  2.08
ATOM   1362  CD1 TYR    88      61.568  55.391  45.549  1.00  2.08
ATOM   1363  HD1 TYR    88      62.615  55.649  45.453  1.00  2.08
ATOM   1364  CE1 TYR    88      61.011  54.410  44.707  1.00  2.08
ATOM   1365  HE1 TYR    88      61.616  53.916  43.962  1.00  2.08
ATOM   1366  CZ  TYR    88      59.661  54.033  44.864  1.00  2.08
ATOM   1367  OH  TYR    88      59.116  53.075  44.071  1.00  2.08
ATOM   1368  HH  TYR    88      58.205  52.906  44.311  1.00  2.08
ATOM   1369  CE2 TYR    88      58.870  54.653  45.852  1.00  2.08
ATOM   1370  HE2 TYR    88      57.847  54.348  45.986  1.00  2.08
ATOM   1371  CD2 TYR    88      59.424  55.650  46.675  1.00  2.08
ATOM   1372  HD2 TYR    88      58.810  56.131  47.421  1.00  2.08
ATOM   1373  C   TYR    88      62.453  55.019  48.644  1.00  2.08
ATOM   1374  O   TYR    88      61.824  54.125  49.200  1.00  2.08
ATOM   1375  N   ASP    89      63.617  54.804  48.011  1.00  2.38
ATOM   1376  H   ASP    89      64.096  55.566  47.540  1.00  2.38
ATOM   1377  CA  ASP    89      64.219  53.464  48.015  1.00  2.38
ATOM   1378  HA  ASP    89      63.538  52.771  47.517  1.00  2.38
ATOM   1379  CB  ASP    89      65.560  53.403  47.270  1.00  2.38
ATOM   1380  HB1 ASP    89      66.245  54.151  47.671  1.00  2.38
ATOM   1381  HB2 ASP    89      65.397  53.615  46.212  1.00  2.38
ATOM   1382  CG  ASP    89      66.172  52.002  47.446  1.00  2.38
ATOM   1383  OD1 ASP    89      65.970  51.166  46.543  1.00  2.38
ATOM   1384  OD2 ASP    89      66.758  51.741  48.527  1.00  2.38
ATOM   1385  C   ASP    89      64.418  52.952  49.444  1.00  2.38
ATOM   1386  O   ASP    89      63.902  51.879  49.783  1.00  2.38
ATOM   1387  N   ARG    90      65.135  53.694  50.313  1.00  2.41
ATOM   1388  H   ARG    90      65.624  54.518  49.967  1.00  2.41
ATOM   1389  CA  ARG    90      65.476  53.071  51.602  1.00  2.41
ATOM   1390  HA  ARG    90      65.898  52.107  51.315  1.00  2.41
ATOM   1391  CB  ARG    90      66.551  53.831  52.402  1.00  2.41
ATOM   1392  HB1 ARG    90      66.152  54.801  52.702  1.00  2.41
ATOM   1393  HB2 ARG    90      67.414  54.006  51.756  1.00  2.41
ATOM   1394  CG  ARG    90      67.023  53.067  53.668  1.00  2.41
ATOM   1395  HG1 ARG    90      66.176  52.927  54.339  1.00  2.41
ATOM   1396  HG2 ARG    90      67.752  53.686  54.194  1.00  2.41
ATOM   1397  CD  ARG    90      67.675  51.696  53.374  1.00  2.41
ATOM   1398  HD1 ARG    90      68.651  51.872  52.918  1.00  2.41
ATOM   1399  HD2 ARG    90      67.084  51.152  52.637  1.00  2.41
ATOM   1400  NE  ARG    90      67.839  50.824  54.569  1.00  2.41
ATOM   1401  HE  ARG    90      68.758  50.785  54.973  1.00  2.41
ATOM   1402  CZ  ARG    90      66.976  49.889  54.951  1.00  2.41
ATOM   1403  NH1 ARG    90      65.746  49.890  54.552  1.00  2.41
ATOM   1404 1HH1 ARG    90      65.387  50.644  53.975  1.00  2.41
ATOM   1405 2HH1 ARG    90      65.170  49.065  54.670  1.00  2.41
ATOM   1406  NH2 ARG    90      67.289  48.899  55.744  1.00  2.41
ATOM   1407 1HH2 ARG    90      68.232  48.769  56.063  1.00  2.41
ATOM   1408 2HH2 ARG    90      66.606  48.175  55.894  1.00  2.41
ATOM   1409  C   ARG    90      64.230  52.739  52.433  1.00  2.41
ATOM   1410  O   ARG    90      64.196  51.678  53.083  1.00  2.41
ATOM   1411  N   TYR    91      63.201  53.601  52.392  1.00  2.24
ATOM   1412  H   TYR    91      63.248  54.434  51.811  1.00  2.24
ATOM   1413  CA  TYR    91      61.939  53.202  52.991  1.00  2.24
ATOM   1414  HA  TYR    91      62.202  52.813  53.977  1.00  2.24
ATOM   1415  CB  TYR    91      60.950  54.321  53.300  1.00  2.24
ATOM   1416  HB1 TYR    91      60.622  54.789  52.375  1.00  2.24
ATOM   1417  HB2 TYR    91      61.441  55.078  53.911  1.00  2.24
ATOM   1418  CG  TYR    91      59.754  53.747  54.059  1.00  2.24
ATOM   1419  CD1 TYR    91      59.797  53.556  55.458  1.00  2.24
ATOM   1420  HD1 TYR    91      60.665  53.876  56.011  1.00  2.24
ATOM   1421  CE1 TYR    91      58.734  52.900  56.123  1.00  2.24
ATOM   1422  HE1 TYR    91      58.768  52.722  57.187  1.00  2.24
ATOM   1423  CZ  TYR    91      57.629  52.411  55.387  1.00  2.24
ATOM   1424  OH  TYR    91      56.649  51.697  56.002  1.00  2.24
ATOM   1425  HH  TYR    91      56.166  51.132  55.354  1.00  2.24
ATOM   1426  CE2 TYR    91      57.574  52.641  53.999  1.00  2.24
ATOM   1427  HE2 TYR    91      56.724  52.287  53.434  1.00  2.24
ATOM   1428  CD2 TYR    91      58.647  53.260  53.338  1.00  2.24
ATOM   1429  HD2 TYR    91      58.641  53.307  52.262  1.00  2.24
ATOM   1430  C   TYR    91      61.276  52.015  52.287  1.00  2.24
ATOM   1431  O   TYR    91      60.827  51.182  53.045  1.00  2.24
ATOM   1432  N   VAL    92      61.264  51.807  50.964  1.00  2.24
ATOM   1433  H   VAL    92      61.707  52.482  50.342  1.00  2.24
ATOM   1434  CA  VAL    92      60.779  50.522  50.392  1.00  2.24
ATOM   1435  HA  VAL    92      59.718  50.409  50.609  1.00  2.24
ATOM   1436  CB  VAL    92      60.974  50.444  48.853  1.00  2.24
ATOM   1437  HB  VAL    92      62.014  50.647  48.607  1.00  2.24
ATOM   1438  CG1 VAL    92      60.617  49.065  48.277  1.00  2.24
ATOM   1439 1HG1 VAL    92      60.682  49.089  47.189  1.00  2.24
ATOM   1440 2HG1 VAL    92      61.328  48.315  48.625  1.00  2.24
ATOM   1441 3HG1 VAL    92      59.607  48.779  48.575  1.00  2.24
ATOM   1442  CG2 VAL    92      60.100  51.434  48.081  1.00  2.24
ATOM   1443 1HG2 VAL    92      60.312  51.363  47.014  1.00  2.24
ATOM   1444 2HG2 VAL    92      59.047  51.221  48.254  1.00  2.24
ATOM   1445 3HG2 VAL    92      60.324  52.448  48.386  1.00  2.24
ATOM   1446  C   VAL    92      61.508  49.327  51.006  1.00  2.24
ATOM   1447  O   VAL    92      60.894  48.336  51.386  1.00  2.24
ATOM   1448  N   ASN    93      62.820  49.439  51.197  1.00  2.56
ATOM   1449  H   ASN    93      63.284  50.255  50.802  1.00  2.56
ATOM   1450  CA  ASN    93      63.634  48.386  51.811  1.00  2.56
ATOM   1451  HA  ASN    93      63.281  47.418  51.444  1.00  2.56
ATOM   1452  CB  ASN    93      65.071  48.594  51.291  1.00  2.56
ATOM   1453  HB1 ASN    93      65.754  47.922  51.808  1.00  2.56
ATOM   1454  HB2 ASN    93      65.391  49.622  51.452  1.00  2.56
ATOM   1455  CG  ASN    93      65.148  48.257  49.808  1.00  2.56
ATOM   1456  OD1 ASN    93      64.922  47.121  49.429  1.00  2.56
ATOM   1457  ND2 ASN    93      65.456  49.188  48.938  1.00  2.56
ATOM   1458 1HD2 ASN    93      65.744  50.137  49.166  1.00  2.56
ATOM   1459 2HD2 ASN    93      65.492  48.947  47.960  1.00  2.56
ATOM   1460  C   ASN    93      63.519  48.321  53.362  1.00  2.56
ATOM   1461  O   ASN    93      64.268  47.587  54.013  1.00  2.56
ATOM   1462  N   LYS    94      62.648  49.118  54.013  1.00  2.90
ATOM   1463  H   LYS    94      62.201  49.840  53.457  1.00  2.90
ATOM   1464  CA  LYS    94      61.994  48.755  55.308  1.00  2.90
ATOM   1465  HA  LYS    94      62.530  47.912  55.748  1.00  2.90
ATOM   1466  CB  LYS    94      62.025  49.927  56.333  1.00  2.90
ATOM   1467  HB1 LYS    94      61.563  50.809  55.885  1.00  2.90
ATOM   1468  HB2 LYS    94      63.065  50.159  56.568  1.00  2.90
ATOM   1469  CG  LYS    94      61.270  49.579  57.648  1.00  2.90
ATOM   1470  HG1 LYS    94      61.643  48.620  58.013  1.00  2.90
ATOM   1471  HG2 LYS    94      60.211  49.464  57.415  1.00  2.90
ATOM   1472  CD  LYS    94      61.338  50.589  58.809  1.00  2.90
ATOM   1473  HD1 LYS    94      60.952  51.552  58.469  1.00  2.90
ATOM   1474  HD2 LYS    94      62.373  50.701  59.133  1.00  2.90
ATOM   1475  CE  LYS    94      60.467  50.061  59.973  1.00  2.90
ATOM   1476  HE1 LYS    94      60.849  49.084  60.283  1.00  2.90
ATOM   1477  HE2 LYS    94      59.453  49.900  59.592  1.00  2.90
ATOM   1478  NZ  LYS    94      60.407  50.970  61.153  1.00  2.90
ATOM   1479  HZ1 LYS    94      59.734  50.645  61.847  1.00  2.90
ATOM   1480  HZ2 LYS    94      61.293  51.065  61.621  1.00  2.90
ATOM   1481  HZ3 LYS    94      60.062  51.897  60.908  1.00  2.90
ATOM   1482  C   LYS    94      60.537  48.245  55.143  1.00  2.90
ATOM   1483  O   LYS    94      60.059  47.412  55.920  1.00  2.90
ATOM   1484  N   ASP    95      59.836  48.756  54.142  1.00  2.79
ATOM   1485  H   ASP    95      60.278  49.443  53.547  1.00  2.79
ATOM   1486  CA  ASP    95      58.429  48.512  53.884  1.00  2.79
ATOM   1487  HA  ASP    95      57.886  48.751  54.794  1.00  2.79
ATOM   1488  CB  ASP    95      57.935  49.424  52.749  1.00  2.79
ATOM   1489  HB1 ASP    95      58.080  48.933  51.785  1.00  2.79
ATOM   1490  HB2 ASP    95      58.520  50.339  52.739  1.00  2.79
ATOM   1491  CG  ASP    95      56.475  49.847  52.904  1.00  2.79
ATOM   1492  OD1 ASP    95      55.892  50.255  51.877  1.00  2.79
ATOM   1493  OD2 ASP    95      55.997  49.931  54.061  1.00  2.79
ATOM   1494  C   ASP    95      58.185  47.049  53.546  1.00  2.79
ATOM   1495  O   ASP    95      57.316  46.427  54.132  1.00  2.79
ATOM   1496  N   MET    96      59.047  46.447  52.721  1.00  2.77
ATOM   1497  H   MET    96      59.737  47.032  52.256  1.00  2.77
ATOM   1498  CA  MET    96      59.088  45.001  52.499  1.00  2.77
ATOM   1499  HA  MET    96      58.141  44.700  52.048  1.00  2.77
ATOM   1500  CB  MET    96      60.211  44.638  51.522  1.00  2.77
ATOM   1501  HB1 MET    96      60.299  43.551  51.474  1.00  2.77
ATOM   1502  HB2 MET    96      61.158  45.052  51.870  1.00  2.77
ATOM   1503  CG  MET    96      59.904  45.158  50.115  1.00  2.77
ATOM   1504  HG1 MET    96      59.858  46.247  50.133  1.00  2.77
ATOM   1505  HG2 MET    96      58.930  44.776  49.807  1.00  2.77
ATOM   1506  SD  MET    96      61.130  44.652  48.886  1.00  2.77
ATOM   1507  CE  MET    96      60.379  45.359  47.398  1.00  2.77
ATOM   1508  HE1 MET    96      60.274  46.437  47.515  1.00  2.77
ATOM   1509  HE2 MET    96      61.017  45.151  46.540  1.00  2.77
ATOM   1510  HE3 MET    96      59.396  44.916  47.236  1.00  2.77
ATOM   1511  C   MET    96      59.212  44.201  53.805  1.00  2.77
ATOM   1512  O   MET    96      58.610  43.147  53.940  1.00  2.77
ATOM   1513  N   SER    97      59.929  44.710  54.806  1.00  3.62
ATOM   1514  H   SER    97      60.306  45.640  54.702  1.00  3.62
ATOM   1515  CA  SER    97      60.047  44.084  56.127  1.00  3.62
ATOM   1516  HA  SER    97      60.086  43.004  55.975  1.00  3.62
ATOM   1517  CB  SER    97      61.361  44.484  56.812  1.00  3.62
ATOM   1518  HB1 SER    97      61.466  43.920  57.740  1.00  3.62
ATOM   1519  HB2 SER    97      61.344  45.546  57.054  1.00  3.62
ATOM   1520  OG  SER    97      62.473  44.209  55.978  1.00  3.62
ATOM   1521  HG  SER    97      62.385  43.319  55.622  1.00  3.62
ATOM   1522  C   SER    97      58.889  44.312  57.082  1.00  3.62
ATOM   1523  O   SER    97      58.832  43.585  58.074  1.00  3.62
ATOM   1524  N   ILE    98      57.955  45.229  56.798  1.00  3.92
ATOM   1525  H   ILE    98      58.065  45.824  55.984  1.00  3.92
ATOM   1526  CA  ILE    98      56.642  45.189  57.493  1.00  3.92
ATOM   1527  HA  ILE    98      56.763  44.603  58.404  1.00  3.92
ATOM   1528  CB  ILE    98      56.192  46.567  57.988  1.00  3.92
ATOM   1529  HB  ILE    98      55.205  46.437  58.431  1.00  3.92
ATOM   1530  CG2 ILE    98      57.156  47.050  59.090  1.00  3.92
ATOM   1531 1HG2 ILE    98      56.764  47.947  59.565  1.00  3.92
ATOM   1532 2HG2 ILE    98      57.260  46.279  59.854  1.00  3.92
ATOM   1533 3HG2 ILE    98      58.136  47.263  58.661  1.00  3.92
ATOM   1534  CG1 ILE    98      56.087  47.590  56.852  1.00  3.92
ATOM   1535 1HG1 ILE    98      55.488  47.182  56.042  1.00  3.92
ATOM   1536 2HG1 ILE    98      57.082  47.817  56.478  1.00  3.92
ATOM   1537  CD1 ILE    98      55.430  48.882  57.314  1.00  3.92
ATOM   1538  HD1 ILE    98      54.535  48.659  57.895  1.00  3.92
ATOM   1539  HD2 ILE    98      56.125  49.465  57.917  1.00  3.92
ATOM   1540  HD3 ILE    98      55.140  49.461  56.440  1.00  3.92
ATOM   1541  C   ILE    98      55.549  44.418  56.735  1.00  3.92
ATOM   1542  O   ILE    98      54.851  43.608  57.347  1.00  3.92
ATOM   1543  N   GLN    99      55.460  44.576  55.414  1.00  3.55
ATOM   1544  H   GLN    99      56.077  45.259  54.988  1.00  3.55
ATOM   1545  CA  GLN    99      54.551  43.863  54.517  1.00  3.55
ATOM   1546  HA  GLN    99      53.527  44.024  54.855  1.00  3.55
ATOM   1547  CB  GLN    99      54.690  44.429  53.090  1.00  3.55
ATOM   1548  HB1 GLN    99      54.117  43.809  52.399  1.00  3.55
ATOM   1549  HB2 GLN    99      55.738  44.380  52.789  1.00  3.55
ATOM   1550  CG  GLN    99      54.218  45.890  52.956  1.00  3.55
ATOM   1551  HG1 GLN    99      54.532  46.263  51.981  1.00  3.55
ATOM   1552  HG2 GLN    99      54.698  46.513  53.709  1.00  3.55
ATOM   1553  CD  GLN    99      52.707  46.084  53.059  1.00  3.55
ATOM   1554  OE1 GLN    99      51.920  45.154  53.158  1.00  3.55
ATOM   1555  NE2 GLN    99      52.244  47.312  53.016  1.00  3.55
ATOM   1556 1HE2 GLN    99      52.892  48.087  53.040  1.00  3.55
ATOM   1557 2HE2 GLN    99      51.249  47.429  53.076  1.00  3.55
ATOM   1558  C   GLN    99      54.812  42.365  54.582  1.00  3.55
ATOM   1559  O   GLN    99      54.072  41.649  55.254  1.00  3.55
ATOM   1560  N   GLU   100      55.915  41.897  53.995  1.00  4.14
ATOM   1561  H   GLU   100      56.531  42.550  53.525  1.00  4.14
ATOM   1562  CA  GLU   100      56.493  40.589  54.286  1.00  4.14
ATOM   1563  HA  GLU   100      56.640  40.538  55.362  1.00  4.14
ATOM   1564  CB  GLU   100      55.553  39.439  53.881  1.00  4.14
ATOM   1565  HB1 GLU   100      54.685  39.403  54.536  1.00  4.14
ATOM   1566  HB2 GLU   100      56.120  38.549  54.086  1.00  4.14
ATOM   1567  CG  GLU   100      55.078  39.316  52.428  1.00  4.14
ATOM   1568  HG1 GLU   100      55.859  39.640  51.740  1.00  4.14
ATOM   1569  HG2 GLU   100      54.195  39.941  52.273  1.00  4.14
ATOM   1570  CD  GLU   100      54.768  37.836  52.171  1.00  4.14
ATOM   1571  OE1 GLU   100      55.745  37.053  52.104  1.00  4.14
ATOM   1572  OE2 GLU   100      53.583  37.437  52.189  1.00  4.14
ATOM   1573  C   GLU   100      57.868  40.325  53.632  1.00  4.14
ATOM   1574  O   GLU   100      58.120  40.659  52.478  1.00  4.14
ATOM   1575  N   LEU   101      58.742  39.641  54.380  1.00  3.39
ATOM   1576  H   LEU   101      58.467  39.422  55.323  1.00  3.39
ATOM   1577  CA  LEU   101      60.128  39.307  54.018  1.00  3.39
ATOM   1578  HA  LEU   101      60.636  40.229  53.732  1.00  3.39
ATOM   1579  CB  LEU   101      60.768  38.755  55.313  1.00  3.39
ATOM   1580  HB1 LEU   101      60.207  37.868  55.610  1.00  3.39
ATOM   1581  HB2 LEU   101      60.641  39.502  56.098  1.00  3.39
ATOM   1582  CG  LEU   101      62.258  38.366  55.269  1.00  3.39
ATOM   1583  HG  LEU   101      62.406  37.546  54.567  1.00  3.39
ATOM   1584  CD1 LEU   101      63.169  39.533  54.886  1.00  3.39
ATOM   1585 1HD1 LEU   101      64.208  39.203  54.907  1.00  3.39
ATOM   1586 2HD1 LEU   101      62.938  39.853  53.870  1.00  3.39
ATOM   1587 3HD1 LEU   101      63.032  40.366  55.574  1.00  3.39
ATOM   1588  CD2 LEU   101      62.687  37.870  56.651  1.00  3.39
ATOM   1589 1HD2 LEU   101      63.722  37.533  56.611  1.00  3.39
ATOM   1590 2HD2 LEU   101      62.592  38.671  57.384  1.00  3.39
ATOM   1591 3HD2 LEU   101      62.059  37.030  56.950  1.00  3.39
ATOM   1592  C   LEU   101      60.301  38.323  52.835  1.00  3.39
ATOM   1593  O   LEU   101      61.414  38.215  52.333  1.00  3.39
ATOM   1594  N   ALA   102      59.245  37.607  52.416  1.00  3.62
ATOM   1595  H   ALA   102      58.348  37.829  52.815  1.00  3.62
ATOM   1596  CA  ALA   102      59.215  36.656  51.289  1.00  3.62
ATOM   1597  HA  ALA   102      58.493  35.880  51.544  1.00  3.62
ATOM   1598  CB  ALA   102      58.648  37.397  50.069  1.00  3.62
ATOM   1599  HB1 ALA   102      58.526  36.698  49.241  1.00  3.62
ATOM   1600  HB2 ALA   102      57.676  37.828  50.313  1.00  3.62
ATOM   1601  HB3 ALA   102      59.331  38.193  49.769  1.00  3.62
ATOM   1602  C   ALA   102      60.552  35.930  50.993  1.00  3.62
ATOM   1603  O   ALA   102      61.140  36.101  49.924  1.00  3.62
ATOM   1604  N   VAL   103      61.074  35.164  51.970  1.00  4.75
ATOM   1605  H   VAL   103      60.520  35.055  52.810  1.00  4.75
ATOM   1606  CA  VAL   103      62.494  34.717  51.973  1.00  4.75
ATOM   1607  HA  VAL   103      63.075  35.639  51.921  1.00  4.75
ATOM   1608  CB  VAL   103      62.864  34.015  53.302  1.00  4.75
ATOM   1609  HB  VAL   103      62.082  34.228  54.033  1.00  4.75
ATOM   1610  CG1 VAL   103      63.025  32.489  53.228  1.00  4.75
ATOM   1611 1HG1 VAL   103      63.112  32.080  54.234  1.00  4.75
ATOM   1612 2HG1 VAL   103      62.169  32.036  52.736  1.00  4.75
ATOM   1613 3HG1 VAL   103      63.922  32.231  52.664  1.00  4.75
ATOM   1614  CG2 VAL   103      64.169  34.591  53.863  1.00  4.75
ATOM   1615 1HG2 VAL   103      64.404  34.120  54.817  1.00  4.75
ATOM   1616 2HG2 VAL   103      64.985  34.413  53.160  1.00  4.75
ATOM   1617 3HG2 VAL   103      64.062  35.665  54.019  1.00  4.75
ATOM   1618  C   VAL   103      62.935  33.917  50.739  1.00  4.75
ATOM   1619  O   VAL   103      64.113  33.897  50.383  1.00  4.75
ATOM   1620  N   LEU   104      61.968  33.287  50.078  1.00  6.21
ATOM   1621  H   LEU   104      61.041  33.339  50.477  1.00  6.21
ATOM   1622  CA  LEU   104      62.011  32.815  48.703  1.00  6.21
ATOM   1623  HA  LEU   104      62.543  33.553  48.103  1.00  6.21
ATOM   1624  CB  LEU   104      62.745  31.450  48.676  1.00  6.21
ATOM   1625  HB1 LEU   104      62.035  30.666  48.937  1.00  6.21
ATOM   1626  HB2 LEU   104      63.518  31.442  49.448  1.00  6.21
ATOM   1627  CG  LEU   104      63.432  31.097  47.344  1.00  6.21
ATOM   1628  HG  LEU   104      62.721  31.183  46.525  1.00  6.21
ATOM   1629  CD1 LEU   104      64.629  32.002  47.047  1.00  6.21
ATOM   1630 1HD1 LEU   104      65.126  31.678  46.133  1.00  6.21
ATOM   1631 2HD1 LEU   104      64.303  33.032  46.917  1.00  6.21
ATOM   1632 3HD1 LEU   104      65.336  31.964  47.877  1.00  6.21
ATOM   1633  CD2 LEU   104      63.926  29.652  47.387  1.00  6.21
ATOM   1634 1HD2 LEU   104      64.391  29.390  46.437  1.00  6.21
ATOM   1635 2HD2 LEU   104      64.658  29.533  48.188  1.00  6.21
ATOM   1636 3HD2 LEU   104      63.088  28.978  47.565  1.00  6.21
ATOM   1637  C   LEU   104      60.547  32.737  48.217  1.00  6.21
ATOM   1638  O   LEU   104      59.630  33.221  48.880  1.00  6.21
ATOM   1639  N   VAL   105      60.290  32.026  47.118  1.00  7.44
ATOM   1640  H   VAL   105      61.073  31.690  46.581  1.00  7.44
ATOM   1641  CA  VAL   105      58.937  31.572  46.728  1.00  7.44
ATOM   1642  HA  VAL   105      58.335  32.467  46.561  1.00  7.44
ATOM   1643  CB  VAL   105      59.030  30.813  45.387  1.00  7.44
ATOM   1644  HB  VAL   105      59.657  31.410  44.723  1.00  7.44
ATOM   1645  CG1 VAL   105      59.701  29.439  45.531  1.00  7.44
ATOM   1646 1HG1 VAL   105      59.840  28.998  44.544  1.00  7.44
ATOM   1647 2HG1 VAL   105      60.676  29.538  46.005  1.00  7.44
ATOM   1648 3HG1 VAL   105      59.075  28.772  46.125  1.00  7.44
ATOM   1649  CG2 VAL   105      57.684  30.649  44.674  1.00  7.44
ATOM   1650 1HG2 VAL   105      57.843  30.240  43.676  1.00  7.44
ATOM   1651 2HG2 VAL   105      57.033  29.974  45.230  1.00  7.44
ATOM   1652 3HG2 VAL   105      57.196  31.619  44.584  1.00  7.44
ATOM   1653  C   VAL   105      58.193  30.760  47.815  1.00  7.44
ATOM   1654  O   VAL   105      56.994  30.526  47.713  1.00  7.44
ATOM   1655  N   SER   106      58.889  30.369  48.884  1.00  6.88
ATOM   1656  H   SER   106      59.862  30.631  48.910  1.00  6.88
ATOM   1657  CA  SER   106      58.303  30.083  50.192  1.00  6.88
ATOM   1658  HA  SER   106      57.329  30.570  50.257  1.00  6.88
ATOM   1659  CB  SER   106      58.099  28.580  50.375  1.00  6.88
ATOM   1660  HB1 SER   106      59.066  28.075  50.385  1.00  6.88
ATOM   1661  HB2 SER   106      57.502  28.199  49.545  1.00  6.88
ATOM   1662  OG  SER   106      57.415  28.337  51.590  1.00  6.88
ATOM   1663  HG  SER   106      57.154  27.411  51.610  1.00  6.88
ATOM   1664  C   SER   106      59.205  30.673  51.276  1.00  6.88
ATOM   1665  O   SER   106      60.388  30.916  51.046  1.00  6.88
ATOM   1666  N   GLY   107      58.622  30.966  52.436  1.00  6.12
ATOM   1667  H   GLY   107      57.713  30.560  52.603  1.00  6.12
ATOM   1668  CA  GLY   107      59.111  32.018  53.335  1.00  6.12
ATOM   1669  HA1 GLY   107      60.093  32.363  53.021  1.00  6.12
ATOM   1670  HA2 GLY   107      59.191  31.613  54.344  1.00  6.12
ATOM   1671  C   GLY   107      58.194  33.227  53.378  1.00  6.12
ATOM   1672  O   GLY   107      58.684  34.329  53.638  1.00  6.12
ATOM   1673  N   GLN   108      56.895  33.024  53.099  1.00  5.61
ATOM   1674  H   GLN   108      56.578  32.103  52.858  1.00  5.61
ATOM   1675  CA  GLN   108      55.889  34.067  53.257  1.00  5.61
ATOM   1676  HA  GLN   108      56.163  34.843  52.550  1.00  5.61
ATOM   1677  CB  GLN   108      54.459  33.610  52.933  1.00  5.61
ATOM   1678  HB1 GLN   108      53.775  34.176  53.568  1.00  5.61
ATOM   1679  HB2 GLN   108      54.327  32.551  53.157  1.00  5.61
ATOM   1680  CG  GLN   108      54.087  33.901  51.469  1.00  5.61
ATOM   1681  HG1 GLN   108      54.447  33.095  50.830  1.00  5.61
ATOM   1682  HG2 GLN   108      54.548  34.832  51.138  1.00  5.61
ATOM   1683  CD  GLN   108      52.581  34.055  51.307  1.00  5.61
ATOM   1684  OE1 GLN   108      51.867  33.112  51.001  1.00  5.61
ATOM   1685  NE2 GLN   108      52.034  35.231  51.534  1.00  5.61
ATOM   1686 1HE2 GLN   108      52.624  36.045  51.776  1.00  5.61
ATOM   1687 2HE2 GLN   108      51.048  35.311  51.386  1.00  5.61
ATOM   1688  C   GLN   108      55.983  34.686  54.656  1.00  5.61
ATOM   1689  O   GLN   108      55.945  33.978  55.667  1.00  5.61
ATOM   1690  N   LYS   109      56.188  36.004  54.699  1.00  5.31
ATOM   1691  H   LYS   109      56.124  36.483  53.797  1.00  5.31
ATOM   1692  CA  LYS   109      56.641  36.765  55.871  1.00  5.31
ATOM   1693  HA  LYS   109      57.202  37.629  55.532  1.00  5.31
ATOM   1694  CB  LYS   109      55.404  37.239  56.672  1.00  5.31
ATOM   1695  HB1 LYS   109      55.007  36.390  57.231  1.00  5.31
ATOM   1696  HB2 LYS   109      54.629  37.563  55.976  1.00  5.31
ATOM   1697  CG  LYS   109      55.699  38.399  57.645  1.00  5.31
ATOM   1698  HG1 LYS   109      55.999  39.284  57.086  1.00  5.31
ATOM   1699  HG2 LYS   109      56.526  38.111  58.293  1.00  5.31
ATOM   1700  CD  LYS   109      54.502  38.749  58.549  1.00  5.31
ATOM   1701  HD1 LYS   109      54.851  39.382  59.368  1.00  5.31
ATOM   1702  HD2 LYS   109      54.134  37.825  58.998  1.00  5.31
ATOM   1703  CE  LYS   109      53.321  39.445  57.851  1.00  5.31
ATOM   1704  HE1 LYS   109      52.419  39.219  58.426  1.00  5.31
ATOM   1705  HE2 LYS   109      53.186  39.050  56.840  1.00  5.31
ATOM   1706  NZ  LYS   109      53.464  40.918  57.822  1.00  5.31
ATOM   1707  HZ1 LYS   109      54.076  41.270  57.089  1.00  5.31
ATOM   1708  HZ2 LYS   109      52.556  41.365  57.689  1.00  5.31
ATOM   1709  HZ3 LYS   109      53.728  41.289  58.734  1.00  5.31
ATOM   1710  C   LYS   109      57.632  35.981  56.741  1.00  5.31
ATOM   1711  O   LYS   109      58.007  34.837  56.484  1.00  5.31
