# Supplementary material for: Selecting Near-Native Protein Structures from Predicted Decoy Sets Using Ordered Graphlet Degree Similarity
Source: Genes (Basel). 2019 Feb 11;10(2):132. doi: 10.3390/genes10020132 (PMC6410076; doi:10.3390/genes10020132)
Supplement: Supplementary file 1 [file genes-10-00132-s001.zip › CodeData/data/CASP11/T0759/model19.pdb]

ATOM      1  N   MET     1      58.832  44.241  72.126  1.00  8.44
ATOM      2  CA  MET     1      59.380  45.586  72.333  1.00  8.44
ATOM      3  HA  MET     1      60.221  45.497  73.015  1.00  8.44
ATOM      4  CB  MET     1      59.891  46.126  70.990  1.00  8.44
ATOM      5  HB1 MET     1      59.054  46.461  70.385  1.00  8.44
ATOM      6  HB2 MET     1      60.390  45.321  70.450  1.00  8.44
ATOM      7  CG  MET     1      60.884  47.290  71.105  1.00  8.44
ATOM      8  HG1 MET     1      61.701  46.978  71.753  1.00  8.44
ATOM      9  HG2 MET     1      60.393  48.143  71.566  1.00  8.44
ATOM     10  SD  MET     1      61.595  47.820  69.520  1.00  8.44
ATOM     11  CE  MET     1      60.181  48.673  68.765  1.00  8.44
ATOM     12  HE1 MET     1      59.828  49.462  69.427  1.00  8.44
ATOM     13  HE2 MET     1      60.489  49.116  67.821  1.00  8.44
ATOM     14  HE3 MET     1      59.372  47.971  68.578  1.00  8.44
ATOM     15  C   MET     1      58.389  46.555  73.001  1.00  8.44
ATOM     16  O   MET     1      58.735  47.678  73.355  1.00  8.44
ATOM     17  N   GLY     2      57.144  46.120  73.130  1.00  7.10
ATOM     18  H   GLY     2      56.965  45.173  72.837  1.00  7.10
ATOM     19  CA  GLY     2      55.989  46.959  73.395  1.00  7.10
ATOM     20  HA1 GLY     2      56.144  47.968  73.022  1.00  7.10
ATOM     21  HA2 GLY     2      55.790  47.037  74.453  1.00  7.10
ATOM     22  C   GLY     2      54.766  46.347  72.699  1.00  7.10
ATOM     23  O   GLY     2      54.765  45.172  72.292  1.00  7.10
ATOM     24  N   HIS     3      53.785  47.186  72.406  1.00  5.92
ATOM     25  H   HIS     3      53.804  48.074  72.850  1.00  5.92
ATOM     26  CA  HIS     3      53.063  47.158  71.138  1.00  5.92
ATOM     27  HA  HIS     3      52.707  46.151  70.938  1.00  5.92
ATOM     28  CB  HIS     3      51.807  48.048  71.303  1.00  5.92
ATOM     29  HB1 HIS     3      51.139  47.510  71.975  1.00  5.92
ATOM     30  HB2 HIS     3      51.284  48.036  70.353  1.00  5.92
ATOM     31  CG  HIS     3      51.976  49.453  71.835  1.00  5.92
ATOM     32  ND1 HIS     3      52.887  49.865  72.823  1.00  5.92
ATOM     33  CE1 HIS     3      52.659  51.172  73.012  1.00  5.92
ATOM     34  HE1 HIS     3      53.254  51.810  73.656  1.00  5.92
ATOM     35  NE2 HIS     3      51.642  51.588  72.243  1.00  5.92
ATOM     36  HE2 HIS     3      51.379  52.559  72.126  1.00  5.92
ATOM     37  CD2 HIS     3      51.188  50.515  71.511  1.00  5.92
ATOM     38  HD2 HIS     3      50.386  50.519  70.803  1.00  5.92
ATOM     39  C   HIS     3      54.051  47.460  69.993  1.00  5.92
ATOM     40  O   HIS     3      54.113  48.542  69.441  1.00  5.92
ATOM     41  N   HIS     4      54.928  46.488  69.743  1.00  5.65
ATOM     42  H   HIS     4      54.792  45.634  70.275  1.00  5.65
ATOM     43  CA  HIS     4      56.202  46.584  69.002  1.00  5.65
ATOM     44  HA  HIS     4      56.815  47.370  69.443  1.00  5.65
ATOM     45  CB  HIS     4      56.920  45.237  69.189  1.00  5.65
ATOM     46  HB1 HIS     4      57.162  45.118  70.241  1.00  5.65
ATOM     47  HB2 HIS     4      57.844  45.213  68.612  1.00  5.65
ATOM     48  CG  HIS     4      56.086  44.035  68.791  1.00  5.65
ATOM     49  ND1 HIS     4      55.668  43.736  67.498  1.00  5.65
ATOM     50  CE1 HIS     4      54.848  42.683  67.606  1.00  5.65
ATOM     51  HE1 HIS     4      54.328  42.224  66.773  1.00  5.65
ATOM     52  NE2 HIS     4      54.743  42.300  68.890  1.00  5.65
ATOM     53  HE2 HIS     4      54.165  41.548  69.230  1.00  5.65
ATOM     54  CD2 HIS     4      55.513  43.146  69.654  1.00  5.65
ATOM     55  HD2 HIS     4      55.627  43.149  70.734  1.00  5.65
ATOM     56  C   HIS     4      56.114  46.896  67.516  1.00  5.65
ATOM     57  O   HIS     4      57.121  47.255  66.906  1.00  5.65
ATOM     58  N   HIS     5      54.919  46.781  66.953  1.00  5.54
ATOM     59  H   HIS     5      54.184  46.324  67.472  1.00  5.54
ATOM     60  CA  HIS     5      54.611  47.257  65.618  1.00  5.54
ATOM     61  HA  HIS     5      55.524  47.637  65.156  1.00  5.54
ATOM     62  CB  HIS     5      54.138  46.078  64.756  1.00  5.54
ATOM     63  HB1 HIS     5      54.767  45.207  64.943  1.00  5.54
ATOM     64  HB2 HIS     5      54.262  46.357  63.710  1.00  5.54
ATOM     65  CG  HIS     5      52.699  45.711  64.982  1.00  5.54
ATOM     66  ND1 HIS     5      52.160  45.101  66.122  1.00  5.54
ATOM     67  CE1 HIS     5      50.829  45.127  65.933  1.00  5.54
ATOM     68  HE1 HIS     5      50.101  44.810  66.662  1.00  5.54
ATOM     69  NE2 HIS     5      50.525  45.699  64.756  1.00  5.54
ATOM     70  HE2 HIS     5      49.597  46.023  64.451  1.00  5.54
ATOM     71  CD2 HIS     5      51.691  46.078  64.147  1.00  5.54
ATOM     72  HD2 HIS     5      51.779  46.650  63.232  1.00  5.54
ATOM     73  C   HIS     5      53.646  48.457  65.626  1.00  5.54
ATOM     74  O   HIS     5      53.353  49.033  64.583  1.00  5.54
ATOM     75  N   HIS     6      53.186  48.866  66.820  1.00  4.85
ATOM     76  H   HIS     6      53.528  48.388  67.640  1.00  4.85
ATOM     77  CA  HIS     6      52.373  50.064  67.037  1.00  4.85
ATOM     78  HA  HIS     6      51.811  50.305  66.132  1.00  4.85
ATOM     79  CB  HIS     6      51.358  49.880  68.173  1.00  4.85
ATOM     80  HB1 HIS     6      50.852  50.830  68.338  1.00  4.85
ATOM     81  HB2 HIS     6      51.912  49.696  69.089  1.00  4.85
ATOM     82  CG  HIS     6      50.268  48.857  68.035  1.00  4.85
ATOM     83  ND1 HIS     6      49.232  48.700  68.959  1.00  4.85
ATOM     84  CE1 HIS     6      48.339  47.894  68.369  1.00  4.85
ATOM     85  HE1 HIS     6      47.358  47.669  68.765  1.00  4.85
ATOM     86  NE2 HIS     6      48.776  47.514  67.162  1.00  4.85
ATOM     87  HE2 HIS     6      48.155  47.158  66.426  1.00  4.85
ATOM     88  CD2 HIS     6      49.999  48.100  66.937  1.00  4.85
ATOM     89  HD2 HIS     6      50.552  48.098  66.004  1.00  4.85
ATOM     90  C   HIS     6      53.160  51.308  67.417  1.00  4.85
ATOM     91  O   HIS     6      52.695  52.422  67.150  1.00  4.85
ATOM     92  N   HIS     7      54.293  51.157  68.103  1.00  4.16
ATOM     93  H   HIS     7      54.582  50.210  68.303  1.00  4.16
ATOM     94  CA  HIS     7      54.984  52.217  68.845  1.00  4.16
ATOM     95  HA  HIS     7      54.618  53.169  68.459  1.00  4.16
ATOM     96  CB  HIS     7      54.635  52.164  70.347  1.00  4.16
ATOM     97  HB1 HIS     7      55.551  52.121  70.938  1.00  4.16
ATOM     98  HB2 HIS     7      54.075  51.254  70.555  1.00  4.16
ATOM     99  CG  HIS     7      53.822  53.353  70.816  1.00  4.16
ATOM    100  ND1 HIS     7      54.089  54.161  71.926  1.00  4.16
ATOM    101  CE1 HIS     7      53.139  55.110  71.932  1.00  4.16
ATOM    102  HE1 HIS     7      53.096  55.940  72.629  1.00  4.16
ATOM    103  NE2 HIS     7      52.269  54.919  70.927  1.00  4.16
ATOM    104  HE2 HIS     7      51.511  55.561  70.676  1.00  4.16
ATOM    105  CD2 HIS     7      52.684  53.813  70.216  1.00  4.16
ATOM    106  HD2 HIS     7      52.233  53.401  69.336  1.00  4.16
ATOM    107  C   HIS     7      56.483  52.309  68.563  1.00  4.16
ATOM    108  O   HIS     7      57.166  53.136  69.177  1.00  4.16
ATOM    109  N   HIS     8      56.959  51.581  67.552  1.00  3.64
ATOM    110  CA  HIS     8      57.923  52.169  66.634  1.00  3.64
ATOM    111  CB  HIS     8      59.368  51.771  66.962  1.00  3.64
ATOM    112  CG  HIS     8      60.414  52.785  66.553  1.00  3.64
ATOM    113  ND1 HIS     8      60.184  54.119  66.205  1.00  3.64
ATOM    114  CE1 HIS     8      61.384  54.634  65.924  1.00  3.64
ATOM    115  NE2 HIS     8      62.347  53.703  66.080  1.00  3.64
ATOM    116  CD2 HIS     8      61.756  52.523  66.476  1.00  3.64
ATOM    117  C   HIS     8      57.567  52.047  65.164  1.00  3.64
ATOM    118  O   HIS     8      56.927  51.090  64.710  1.00  3.64
ATOM    119  N   SER     9      57.987  53.067  64.426  1.00  2.96
ATOM    120  H   SER     9      58.607  53.729  64.885  1.00  2.96
ATOM    121  CA  SER     9      57.911  53.086  62.982  1.00  2.96
ATOM    122  HA  SER     9      57.197  52.337  62.662  1.00  2.96
ATOM    123  CB  SER     9      57.513  54.458  62.438  1.00  2.96
ATOM    124  HB1 SER     9      58.234  55.200  62.784  1.00  2.96
ATOM    125  HB2 SER     9      56.525  54.724  62.800  1.00  2.96
ATOM    126  OG  SER     9      57.497  54.435  61.016  1.00  2.96
ATOM    127  HG  SER     9      57.624  55.340  60.686  1.00  2.96
ATOM    128  C   SER     9      59.286  52.743  62.441  1.00  2.96
ATOM    129  O   SER     9      60.301  53.350  62.791  1.00  2.96
ATOM    130  N   HIS    10      59.338  51.774  61.542  1.00  3.32
ATOM    131  H   HIS    10      58.477  51.370  61.189  1.00  3.32
ATOM    132  CA  HIS    10      60.587  51.148  61.145  1.00  3.32
ATOM    133  HA  HIS    10      61.306  51.253  61.960  1.00  3.32
ATOM    134  CB  HIS    10      60.332  49.637  60.995  1.00  3.32
ATOM    135  HB1 HIS    10      61.237  49.155  60.623  1.00  3.32
ATOM    136  HB2 HIS    10      59.529  49.474  60.279  1.00  3.32
ATOM    137  CG  HIS    10      59.938  48.987  62.310  1.00  3.32
ATOM    138  ND1 HIS    10      60.808  48.310  63.168  1.00  3.32
ATOM    139  CE1 HIS    10      60.098  48.041  64.279  1.00  3.32
ATOM    140  HE1 HIS    10      60.501  47.561  65.162  1.00  3.32
ATOM    141  NE2 HIS    10      58.838  48.490  64.161  1.00  3.32
ATOM    142  HE2 HIS    10      58.139  48.489  64.902  1.00  3.32
ATOM    143  CD2 HIS    10      58.717  49.080  62.921  1.00  3.32
ATOM    144  HD2 HIS    10      57.852  49.607  62.543  1.00  3.32
ATOM    145  C   HIS    10      61.197  51.887  59.942  1.00  3.32
ATOM    146  O   HIS    10      61.371  51.349  58.853  1.00  3.32
ATOM    147  N   MET    11      61.448  53.182  60.159  1.00  2.50
ATOM    148  H   MET    11      61.270  53.471  61.118  1.00  2.50
ATOM    149  CA  MET    11      61.389  54.267  59.167  1.00  2.50
ATOM    150  HA  MET    11      60.452  54.113  58.628  1.00  2.50
ATOM    151  CB  MET    11      61.207  55.583  59.925  1.00  2.50
ATOM    152  HB1 MET    11      60.377  55.471  60.623  1.00  2.50
ATOM    153  HB2 MET    11      60.922  56.325  59.191  1.00  2.50
ATOM    154  CG  MET    11      62.462  56.039  60.687  1.00  2.50
ATOM    155  HG1 MET    11      63.244  56.248  59.959  1.00  2.50
ATOM    156  HG2 MET    11      62.797  55.220  61.323  1.00  2.50
ATOM    157  SD  MET    11      62.284  57.507  61.741  1.00  2.50
ATOM    158  CE  MET    11      61.157  56.841  63.001  1.00  2.50
ATOM    159  HE1 MET    11      61.004  57.579  63.787  1.00  2.50
ATOM    160  HE2 MET    11      60.194  56.602  62.550  1.00  2.50
ATOM    161  HE3 MET    11      61.579  55.934  63.435  1.00  2.50
ATOM    162  C   MET    11      62.443  54.353  58.059  1.00  2.50
ATOM    163  O   MET    11      62.577  55.413  57.428  1.00  2.50
ATOM    164  N   VAL    12      63.186  53.248  57.880  1.00  1.99
ATOM    165  H   VAL    12      62.781  52.401  58.272  1.00  1.99
ATOM    166  CA  VAL    12      64.573  53.111  57.389  1.00  1.99
ATOM    167  HA  VAL    12      64.811  53.970  56.764  1.00  1.99
ATOM    168  CB  VAL    12      65.571  53.080  58.572  1.00  1.99
ATOM    169  HB  VAL    12      66.581  53.140  58.165  1.00  1.99
ATOM    170  CG1 VAL    12      65.388  54.265  59.526  1.00  1.99
ATOM    171 1HG1 VAL    12      66.242  54.326  60.200  1.00  1.99
ATOM    172 2HG1 VAL    12      65.290  55.188  58.960  1.00  1.99
ATOM    173 3HG1 VAL    12      64.493  54.121  60.130  1.00  1.99
ATOM    174  CG2 VAL    12      65.481  51.811  59.437  1.00  1.99
ATOM    175 1HG2 VAL    12      65.725  50.928  58.850  1.00  1.99
ATOM    176 2HG2 VAL    12      66.190  51.874  60.262  1.00  1.99
ATOM    177 3HG2 VAL    12      64.474  51.700  59.840  1.00  1.99
ATOM    178  C   VAL    12      64.759  51.837  56.540  1.00  1.99
ATOM    179  O   VAL    12      63.940  50.931  56.601  1.00  1.99
ATOM    180  N   VAL    13      65.905  51.678  55.868  1.00  2.00
ATOM    181  H   VAL    13      66.481  52.509  55.740  1.00  2.00
ATOM    182  CA  VAL    13      66.661  50.404  55.966  1.00  2.00
ATOM    183  HA  VAL    13      66.240  49.841  56.800  1.00  2.00
ATOM    184  CB  VAL    13      66.589  49.450  54.747  1.00  2.00
ATOM    185  HB  VAL    13      66.733  48.440  55.131  1.00  2.00
ATOM    186  CG1 VAL    13      65.233  49.470  54.040  1.00  2.00
ATOM    187 1HG1 VAL    13      65.226  48.724  53.247  1.00  2.00
ATOM    188 2HG1 VAL    13      64.445  49.224  54.753  1.00  2.00
ATOM    189 3HG1 VAL    13      65.040  50.454  53.616  1.00  2.00
ATOM    190  CG2 VAL    13      67.686  49.668  53.702  1.00  2.00
ATOM    191 1HG2 VAL    13      67.549  48.975  52.874  1.00  2.00
ATOM    192 2HG2 VAL    13      67.645  50.691  53.355  1.00  2.00
ATOM    193 3HG2 VAL    13      68.670  49.469  54.115  1.00  2.00
ATOM    194  C   VAL    13      68.101  50.738  56.355  1.00  2.00
ATOM    195  O   VAL    13      68.537  51.873  56.185  1.00  2.00
ATOM    196  N   ILE    14      68.873  49.755  56.808  1.00  2.29
ATOM    197  H   ILE    14      68.492  48.825  56.902  1.00  2.29
ATOM    198  CA  ILE    14      70.331  49.862  56.749  1.00  2.29
ATOM    199  HA  ILE    14      70.623  50.879  56.492  1.00  2.29
ATOM    200  CB  ILE    14      70.975  49.549  58.120  1.00  2.29
ATOM    201  HB  ILE    14      70.446  50.144  58.868  1.00  2.29
ATOM    202  CG2 ILE    14      70.847  48.066  58.523  1.00  2.29
ATOM    203 1HG2 ILE    14      71.122  47.939  59.569  1.00  2.29
ATOM    204 2HG2 ILE    14      69.820  47.724  58.397  1.00  2.29
ATOM    205 3HG2 ILE    14      71.503  47.448  57.907  1.00  2.29
ATOM    206  CG1 ILE    14      72.449  50.014  58.123  1.00  2.29
ATOM    207 1HG1 ILE    14      72.488  51.058  57.809  1.00  2.29
ATOM    208 2HG1 ILE    14      73.027  49.425  57.409  1.00  2.29
ATOM    209  CD1 ILE    14      73.128  49.919  59.495  1.00  2.29
ATOM    210  HD1 ILE    14      74.124  50.359  59.435  1.00  2.29
ATOM    211  HD2 ILE    14      72.545  50.463  60.239  1.00  2.29
ATOM    212  HD3 ILE    14      73.231  48.877  59.799  1.00  2.29
ATOM    213  C   ILE    14      70.834  48.948  55.628  1.00  2.29
ATOM    214  O   ILE    14      70.351  47.829  55.458  1.00  2.29
ATOM    215  N   HIS    15      71.769  49.451  54.832  1.00  2.31
ATOM    216  H   HIS    15      72.162  50.359  55.066  1.00  2.31
ATOM    217  CA  HIS    15      72.365  48.749  53.702  1.00  2.31
ATOM    218  HA  HIS    15      71.675  47.990  53.335  1.00  2.31
ATOM    219  CB  HIS    15      72.557  49.791  52.585  1.00  2.31
ATOM    220  HB1 HIS    15      73.233  50.565  52.944  1.00  2.31
ATOM    221  HB2 HIS    15      71.585  50.242  52.410  1.00  2.31
ATOM    222  CG  HIS    15      73.051  49.333  51.236  1.00  2.31
ATOM    223  ND1 HIS    15      73.199  50.156  50.104  1.00  2.31
ATOM    224  CE1 HIS    15      73.812  49.384  49.183  1.00  2.31
ATOM    225  HE1 HIS    15      74.138  49.717  48.205  1.00  2.31
ATOM    226  NE2 HIS    15      74.047  48.159  49.674  1.00  2.31
ATOM    227  HE2 HIS    15      74.701  47.458  49.293  1.00  2.31
ATOM    228  CD2 HIS    15      73.543  48.100  50.944  1.00  2.31
ATOM    229  HD2 HIS    15      73.643  47.254  51.607  1.00  2.31
ATOM    230  C   HIS    15      73.652  48.092  54.211  1.00  2.31
ATOM    231  O   HIS    15      74.594  48.820  54.529  1.00  2.31
ATOM    232  N   PRO    16      73.668  46.755  54.399  1.00  2.79
ATOM    233  CD  PRO    16      72.697  45.781  53.919  1.00  2.79
ATOM    234  HD1 PRO    16      72.455  45.932  52.867  1.00  2.79
ATOM    235  HD2 PRO    16      71.793  45.835  54.526  1.00  2.79
ATOM    236  CG  PRO    16      73.358  44.419  54.104  1.00  2.79
ATOM    237  HG1 PRO    16      74.000  44.204  53.249  1.00  2.79
ATOM    238  HG2 PRO    16      72.622  43.626  54.240  1.00  2.79
ATOM    239  CB  PRO    16      74.213  44.625  55.353  1.00  2.79
ATOM    240  HB1 PRO    16      75.070  43.951  55.367  1.00  2.79
ATOM    241  HB2 PRO    16      73.597  44.470  56.240  1.00  2.79
ATOM    242  CA  PRO    16      74.631  46.098  55.280  1.00  2.79
ATOM    243  HA  PRO    16      74.551  46.530  56.278  1.00  2.79
ATOM    244  C   PRO    16      76.086  46.275  54.828  1.00  2.79
ATOM    245  O   PRO    16      76.958  46.508  55.658  1.00  2.79
ATOM    246  N   ASP    17      76.337  46.202  53.523  1.00  2.85
ATOM    247  H   ASP    17      75.576  45.950  52.896  1.00  2.85
ATOM    248  CA  ASP    17      77.654  46.324  52.904  1.00  2.85
ATOM    249  HA  ASP    17      78.314  45.648  53.451  1.00  2.85
ATOM    250  CB  ASP    17      77.624  45.785  51.446  1.00  2.85
ATOM    251  HB1 ASP    17      77.805  44.710  51.492  1.00  2.85
ATOM    252  HB2 ASP    17      78.457  46.220  50.891  1.00  2.85
ATOM    253  CG  ASP    17      76.315  45.983  50.653  1.00  2.85
ATOM    254  OD1 ASP    17      75.258  45.505  51.125  1.00  2.85
ATOM    255  OD2 ASP    17      76.343  46.633  49.583  1.00  2.85
ATOM    256  C   ASP    17      78.334  47.707  53.048  1.00  2.85
ATOM    257  O   ASP    17      79.484  47.744  53.488  1.00  2.85
ATOM    258  N   PRO    18      77.688  48.849  52.738  1.00  2.92
ATOM    259  CD  PRO    18      76.538  48.950  51.865  1.00  2.92
ATOM    260  HD1 PRO    18      75.679  48.433  52.280  1.00  2.92
ATOM    261  HD2 PRO    18      76.803  48.553  50.890  1.00  2.92
ATOM    262  CG  PRO    18      76.259  50.434  51.701  1.00  2.92
ATOM    263  HG1 PRO    18      75.648  50.772  52.537  1.00  2.92
ATOM    264  HG2 PRO    18      75.794  50.662  50.744  1.00  2.92
ATOM    265  CB  PRO    18      77.667  51.013  51.784  1.00  2.92
ATOM    266  HB1 PRO    18      77.672  52.083  51.993  1.00  2.92
ATOM    267  HB2 PRO    18      78.201  50.813  50.854  1.00  2.92
ATOM    268  CA  PRO    18      78.274  50.179  52.913  1.00  2.92
ATOM    269  HA  PRO    18      79.355  50.131  52.773  1.00  2.92
ATOM    270  C   PRO    18      78.016  50.838  54.279  1.00  2.92
ATOM    271  O   PRO    18      78.439  51.978  54.471  1.00  2.92
ATOM    272  N   GLY    19      77.268  50.213  55.194  1.00  2.70
ATOM    273  H   GLY    19      76.902  49.296  54.960  1.00  2.70
ATOM    274  CA  GLY    19      76.956  50.742  56.535  1.00  2.70
ATOM    275  HA1 GLY    19      77.877  51.100  56.995  1.00  2.70
ATOM    276  HA2 GLY    19      76.567  49.927  57.144  1.00  2.70
ATOM    277  C   GLY    19      75.928  51.889  56.584  1.00  2.70
ATOM    278  O   GLY    19      75.301  52.111  57.619  1.00  2.70
ATOM    279  N   ARG    20      75.735  52.616  55.473  1.00  2.43
ATOM    280  H   ARG    20      76.373  52.426  54.711  1.00  2.43
ATOM    281  CA  ARG    20      74.757  53.706  55.337  1.00  2.43
ATOM    282  HA  ARG    20      74.989  54.438  56.113  1.00  2.43
ATOM    283  CB  ARG    20      74.877  54.411  53.962  1.00  2.43
ATOM    284  HB1 ARG    20      75.843  54.915  53.910  1.00  2.43
ATOM    285  HB2 ARG    20      74.104  55.179  53.911  1.00  2.43
ATOM    286  CG  ARG    20      74.743  53.486  52.736  1.00  2.43
ATOM    287  HG1 ARG    20      73.992  52.732  52.945  1.00  2.43
ATOM    288  HG2 ARG    20      75.694  52.984  52.590  1.00  2.43
ATOM    289  CD  ARG    20      74.375  54.221  51.430  1.00  2.43
ATOM    290  HD1 ARG    20      75.262  54.730  51.048  1.00  2.43
ATOM    291  HD2 ARG    20      73.620  54.972  51.668  1.00  2.43
ATOM    292  NE  ARG    20      73.825  53.313  50.390  1.00  2.43
ATOM    293  HE  ARG    20      73.964  52.317  50.514  1.00  2.43
ATOM    294  CZ  ARG    20      72.963  53.654  49.439  1.00  2.43
ATOM    295  NH1 ARG    20      72.695  54.889  49.133  1.00  2.43
ATOM    296 1HH1 ARG    20      73.244  55.642  49.492  1.00  2.43
ATOM    297 2HH1 ARG    20      71.927  55.042  48.465  1.00  2.43
ATOM    298  NH2 ARG    20      72.298  52.757  48.777  1.00  2.43
ATOM    299 1HH2 ARG    20      72.406  51.777  49.014  1.00  2.43
ATOM    300 2HH2 ARG    20      71.562  53.079  48.150  1.00  2.43
ATOM    301  C   ARG    20      73.326  53.259  55.613  1.00  2.43
ATOM    302  O   ARG    20      72.903  52.164  55.253  1.00  2.43
ATOM    303  N   GLU    21      72.538  54.193  56.122  1.00  2.34
ATOM    304  H   GLU    21      72.971  55.028  56.507  1.00  2.34
ATOM    305  CA  GLU    21      71.125  54.021  56.418  1.00  2.34
ATOM    306  HA  GLU    21      70.868  52.996  56.159  1.00  2.34
ATOM    307  CB  GLU    21      70.904  54.080  57.936  1.00  2.34
ATOM    308  HB1 GLU    21      71.743  53.602  58.445  1.00  2.34
ATOM    309  HB2 GLU    21      70.019  53.481  58.158  1.00  2.34
ATOM    310  CG  GLU    21      70.668  55.455  58.548  1.00  2.34
ATOM    311  HG1 GLU    21      70.494  55.326  59.618  1.00  2.34
ATOM    312  HG2 GLU    21      69.745  55.819  58.107  1.00  2.34
ATOM    313  CD  GLU    21      71.741  56.535  58.352  1.00  2.34
ATOM    314  OE1 GLU    21      72.831  56.324  57.780  1.00  2.34
ATOM    315  OE2 GLU    21      71.431  57.694  58.723  1.00  2.34
ATOM    316  C   GLU    21      70.271  54.913  55.512  1.00  2.34
ATOM    317  O   GLU    21      70.400  56.137  55.457  1.00  2.34
ATOM    318  N   LEU    22      69.482  54.219  54.700  1.00  1.94
ATOM    319  H   LEU    22      69.339  53.248  54.955  1.00  1.94
ATOM    320  CA  LEU    22      68.707  54.665  53.552  1.00  1.94
ATOM    321  HA  LEU    22      69.116  55.582  53.124  1.00  1.94
ATOM    322  CB  LEU    22      68.683  53.529  52.511  1.00  1.94
ATOM    323  HB1 LEU    22      67.938  53.765  51.754  1.00  1.94
ATOM    324  HB2 LEU    22      68.325  52.645  53.028  1.00  1.94
ATOM    325  CG  LEU    22      69.986  53.162  51.775  1.00  1.94
ATOM    326  HG  LEU    22      70.247  53.952  51.074  1.00  1.94
ATOM    327  CD1 LEU    22      71.188  52.952  52.679  1.00  1.94
ATOM    328 1HD1 LEU    22      71.994  52.526  52.097  1.00  1.94
ATOM    329 2HD1 LEU    22      71.519  53.905  53.089  1.00  1.94
ATOM    330 3HD1 LEU    22      70.934  52.259  53.481  1.00  1.94
ATOM    331  CD2 LEU    22      69.757  51.852  51.013  1.00  1.94
ATOM    332 1HD2 LEU    22      68.977  51.991  50.271  1.00  1.94
ATOM    333 2HD2 LEU    22      70.662  51.542  50.496  1.00  1.94
ATOM    334 3HD2 LEU    22      69.460  51.059  51.699  1.00  1.94
ATOM    335  C   LEU    22      67.270  54.898  54.038  1.00  1.94
ATOM    336  O   LEU    22      66.856  54.390  55.084  1.00  1.94
ATOM    337  N   SER    23      66.460  55.571  53.231  1.00  1.71
ATOM    338  H   SER    23      66.841  55.978  52.395  1.00  1.71
ATOM    339  CA  SER    23      65.006  55.435  53.343  1.00  1.71
ATOM    340  HA  SER    23      64.750  55.322  54.397  1.00  1.71
ATOM    341  CB  SER    23      64.337  56.736  52.881  1.00  1.71
ATOM    342  HB1 SER    23      63.291  56.538  52.648  1.00  1.71
ATOM    343  HB2 SER    23      64.835  57.120  51.989  1.00  1.71
ATOM    344  OG  SER    23      64.400  57.686  53.939  1.00  1.71
ATOM    345  HG  SER    23      64.634  58.581  53.620  1.00  1.71
ATOM    346  C   SER    23      64.500  54.193  52.599  1.00  1.71
ATOM    347  O   SER    23      65.143  53.780  51.635  1.00  1.71
ATOM    348  N   PRO    24      63.347  53.612  52.980  1.00  1.53
ATOM    349  CD  PRO    24      62.580  53.927  54.175  1.00  1.53
ATOM    350  HD1 PRO    24      62.044  54.851  53.997  1.00  1.53
ATOM    351  HD2 PRO    24      63.211  54.022  55.056  1.00  1.53
ATOM    352  CG  PRO    24      61.594  52.776  54.368  1.00  1.53
ATOM    353  HG1 PRO    24      60.669  53.107  54.838  1.00  1.53
ATOM    354  HG2 PRO    24      62.063  51.992  54.963  1.00  1.53
ATOM    355  CB  PRO    24      61.372  52.277  52.943  1.00  1.53
ATOM    356  HB1 PRO    24      60.630  52.909  52.452  1.00  1.53
ATOM    357  HB2 PRO    24      61.057  51.233  52.921  1.00  1.53
ATOM    358  CA  PRO    24      62.750  52.466  52.297  1.00  1.53
ATOM    359  HA  PRO    24      63.355  51.588  52.526  1.00  1.53
ATOM    360  C   PRO    24      62.651  52.578  50.770  1.00  1.53
ATOM    361  O   PRO    24      62.909  51.618  50.047  1.00  1.53
ATOM    362  N   GLU    25      62.305  53.765  50.282  1.00  1.55
ATOM    363  H   GLU    25      62.095  54.486  50.949  1.00  1.55
ATOM    364  CA  GLU    25      62.297  54.139  48.863  1.00  1.55
ATOM    365  HA  GLU    25      61.628  53.507  48.291  1.00  1.55
ATOM    366  CB  GLU    25      61.768  55.590  48.838  1.00  1.55
ATOM    367  HB1 GLU    25      62.277  56.137  49.636  1.00  1.55
ATOM    368  HB2 GLU    25      60.708  55.585  49.094  1.00  1.55
ATOM    369  CG  GLU    25      61.993  56.414  47.565  1.00  1.55
ATOM    370  HG1 GLU    25      63.030  56.287  47.273  1.00  1.55
ATOM    371  HG2 GLU    25      61.856  57.465  47.824  1.00  1.55
ATOM    372  CD  GLU    25      61.074  56.101  46.379  1.00  1.55
ATOM    373  OE1 GLU    25      59.968  55.572  46.615  1.00  1.55
ATOM    374  OE2 GLU    25      61.451  56.468  45.241  1.00  1.55
ATOM    375  C   GLU    25      63.673  53.998  48.211  1.00  1.55
ATOM    376  O   GLU    25      63.818  53.354  47.179  1.00  1.55
ATOM    377  N   GLU    26      64.705  54.544  48.849  1.00  1.77
ATOM    378  H   GLU    26      64.536  54.959  49.749  1.00  1.77
ATOM    379  CA  GLU    26      66.086  54.414  48.395  1.00  1.77
ATOM    380  HA  GLU    26      66.150  54.760  47.363  1.00  1.77
ATOM    381  CB  GLU    26      66.960  55.346  49.259  1.00  1.77
ATOM    382  HB1 GLU    26      66.662  55.245  50.300  1.00  1.77
ATOM    383  HB2 GLU    26      66.756  56.381  48.983  1.00  1.77
ATOM    384  CG  GLU    26      68.473  55.100  49.216  1.00  1.77
ATOM    385  HG1 GLU    26      68.653  54.079  49.536  1.00  1.77
ATOM    386  HG2 GLU    26      68.943  55.764  49.945  1.00  1.77
ATOM    387  CD  GLU    26      69.151  55.301  47.861  1.00  1.77
ATOM    388  OE1 GLU    26      68.540  55.970  46.989  1.00  1.77
ATOM    389  OE2 GLU    26      70.308  54.808  47.761  1.00  1.77
ATOM    390  C   GLU    26      66.570  52.954  48.384  1.00  1.77
ATOM    391  O   GLU    26      67.259  52.544  47.455  1.00  1.77
ATOM    392  N   ALA    27      66.180  52.143  49.367  1.00  1.66
ATOM    393  H   ALA    27      65.606  52.529  50.109  1.00  1.66
ATOM    394  CA  ALA    27      66.517  50.722  49.396  1.00  1.66
ATOM    395  HA  ALA    27      67.595  50.606  49.284  1.00  1.66
ATOM    396  CB  ALA    27      66.106  50.198  50.764  1.00  1.66
ATOM    397  HB1 ALA    27      66.469  49.177  50.885  1.00  1.66
ATOM    398  HB2 ALA    27      66.530  50.844  51.525  1.00  1.66
ATOM    399  HB3 ALA    27      65.021  50.219  50.866  1.00  1.66
ATOM    400  C   ALA    27      65.855  49.911  48.264  1.00  1.66
ATOM    401  O   ALA    27      66.511  49.078  47.619  1.00  1.66
ATOM    402  N   HIS    28      64.578  50.190  47.977  1.00  1.82
ATOM    403  H   HIS    28      64.071  50.868  48.538  1.00  1.82
ATOM    404  CA  HIS    28      63.928  49.603  46.808  1.00  1.82
ATOM    405  HA  HIS    28      64.020  48.525  46.869  1.00  1.82
ATOM    406  CB  HIS    28      62.436  49.945  46.758  1.00  1.82
ATOM    407  HB1 HIS    28      62.296  51.011  46.939  1.00  1.82
ATOM    408  HB2 HIS    28      61.934  49.378  47.536  1.00  1.82
ATOM    409  CG  HIS    28      61.824  49.596  45.422  1.00  1.82
ATOM    410  ND1 HIS    28      61.419  50.521  44.458  1.00  1.82
ATOM    411  CE1 HIS    28      61.220  49.820  43.336  1.00  1.82
ATOM    412  HE1 HIS    28      60.947  50.258  42.384  1.00  1.82
ATOM    413  NE2 HIS    28      61.480  48.519  43.541  1.00  1.82
ATOM    414  HE2 HIS    28      61.522  47.818  42.819  1.00  1.82
ATOM    415  CD2 HIS    28      61.860  48.357  44.853  1.00  1.82
ATOM    416  HD2 HIS    28      62.264  47.466  45.314  1.00  1.82
ATOM    417  C   HIS    28      64.606  49.991  45.498  1.00  1.82
ATOM    418  O   HIS    28      64.937  49.115  44.700  1.00  1.82
ATOM    419  N   ARG    29      64.916  51.278  45.309  1.00  2.26
ATOM    420  H   ARG    29      64.610  51.960  46.001  1.00  2.26
ATOM    421  CA  ARG    29      65.668  51.730  44.130  1.00  2.26
ATOM    422  HA  ARG    29      65.130  51.421  43.233  1.00  2.26
ATOM    423  CB  ARG    29      65.793  53.262  44.129  1.00  2.26
ATOM    424  HB1 ARG    29      66.445  53.557  43.306  1.00  2.26
ATOM    425  HB2 ARG    29      66.262  53.569  45.065  1.00  2.26
ATOM    426  CG  ARG    29      64.445  53.987  43.955  1.00  2.26
ATOM    427  HG1 ARG    29      63.779  53.747  44.779  1.00  2.26
ATOM    428  HG2 ARG    29      63.968  53.638  43.039  1.00  2.26
ATOM    429  CD  ARG    29      64.596  55.514  43.870  1.00  2.26
ATOM    430  HD1 ARG    29      63.598  55.956  43.908  1.00  2.26
ATOM    431  HD2 ARG    29      65.034  55.762  42.902  1.00  2.26
ATOM    432  NE  ARG    29      65.466  56.068  44.931  1.00  2.26
ATOM    433  HE  ARG    29      66.363  55.624  45.052  1.00  2.26
ATOM    434  CZ  ARG    29      65.246  57.129  45.685  1.00  2.26
ATOM    435  NH1 ARG    29      64.127  57.810  45.658  1.00  2.26
ATOM    436 1HH1 ARG    29      63.321  57.384  45.196  1.00  2.26
ATOM    437 2HH1 ARG    29      63.950  58.603  46.262  1.00  2.26
ATOM    438  NH2 ARG    29      66.195  57.506  46.499  1.00  2.26
ATOM    439 1HH2 ARG    29      67.080  56.980  46.545  1.00  2.26
ATOM    440 2HH2 ARG    29      66.064  58.311  47.074  1.00  2.26
ATOM    441  C   ARG    29      67.057  51.098  44.021  1.00  2.26
ATOM    442  O   ARG    29      67.555  50.969  42.905  1.00  2.26
ATOM    443  N   ALA    30      67.674  50.693  45.138  1.00  2.36
ATOM    444  H   ALA    30      67.261  50.909  46.035  1.00  2.36
ATOM    445  CA  ALA    30      68.991  50.055  45.088  1.00  2.36
ATOM    446  HA  ALA    30      69.553  50.419  44.227  1.00  2.36
ATOM    447  CB  ALA    30      69.750  50.450  46.362  1.00  2.36
ATOM    448  HB1 ALA    30      70.749  50.012  46.345  1.00  2.36
ATOM    449  HB2 ALA    30      69.838  51.537  46.417  1.00  2.36
ATOM    450  HB3 ALA    30      69.216  50.088  47.241  1.00  2.36
ATOM    451  C   ALA    30      68.884  48.525  44.960  1.00  2.36
ATOM    452  O   ALA    30      69.899  47.844  44.841  1.00  2.36
ATOM    453  N   GLY    31      67.667  47.972  45.007  1.00  2.42
ATOM    454  H   GLY    31      66.861  48.580  45.102  1.00  2.42
ATOM    455  CA  GLY    31      67.428  46.533  44.929  1.00  2.42
ATOM    456  HA1 GLY    31      68.054  46.102  44.148  1.00  2.42
ATOM    457  HA2 GLY    31      66.382  46.371  44.667  1.00  2.42
ATOM    458  C   GLY    31      67.703  45.778  46.230  1.00  2.42
ATOM    459  O   GLY    31      67.672  44.550  46.258  1.00  2.42
ATOM    460  N   LEU    32      67.967  46.521  47.304  1.00  2.21
ATOM    461  H   LEU    32      67.898  47.524  47.185  1.00  2.21
ATOM    462  CA  LEU    32      68.181  46.017  48.651  1.00  2.21
ATOM    463  HA  LEU    32      68.735  45.079  48.590  1.00  2.21
ATOM    464  CB  LEU    32      69.011  47.055  49.444  1.00  2.21
ATOM    465  HB1 LEU    32      68.675  47.064  50.481  1.00  2.21
ATOM    466  HB2 LEU    32      68.816  48.052  49.047  1.00  2.21
ATOM    467  CG  LEU    32      70.534  46.821  49.460  1.00  2.21
ATOM    468  HG  LEU    32      70.982  47.703  49.914  1.00  2.21
ATOM    469  CD1 LEU    32      70.903  45.614  50.327  1.00  2.21
ATOM    470 1HD1 LEU    32      71.990  45.524  50.383  1.00  2.21
ATOM    471 2HD1 LEU    32      70.504  45.748  51.332  1.00  2.21
ATOM    472 3HD1 LEU    32      70.499  44.697  49.901  1.00  2.21
ATOM    473  CD2 LEU    32      71.149  46.639  48.072  1.00  2.21
ATOM    474 1HD2 LEU    32      72.232  46.555  48.157  1.00  2.21
ATOM    475 2HD2 LEU    32      70.770  45.735  47.595  1.00  2.21
ATOM    476 3HD2 LEU    32      70.908  47.497  47.446  1.00  2.21
ATOM    477  C   LEU    32      66.887  45.688  49.389  1.00  2.21
ATOM    478  O   LEU    32      66.948  44.910  50.338  1.00  2.21
ATOM    479  N   ILE    33      65.732  46.205  48.944  1.00  2.14
ATOM    480  H   ILE    33      65.750  46.853  48.164  1.00  2.14
ATOM    481  CA  ILE    33      64.465  45.485  49.229  1.00  2.14
ATOM    482  HA  ILE    33      64.712  44.444  49.440  1.00  2.14
ATOM    483  CB  ILE    33      63.700  46.026  50.463  1.00  2.14
ATOM    484  HB  ILE    33      62.708  45.572  50.456  1.00  2.14
ATOM    485  CG2 ILE    33      64.372  45.573  51.772  1.00  2.14
ATOM    486 1HG2 ILE    33      63.702  45.719  52.617  1.00  2.14
ATOM    487 2HG2 ILE    33      64.618  44.512  51.715  1.00  2.14
ATOM    488 3HG2 ILE    33      65.288  46.140  51.938  1.00  2.14
ATOM    489  CG1 ILE    33      63.516  47.555  50.427  1.00  2.14
ATOM    490 1HG1 ILE    33      63.023  47.828  49.494  1.00  2.14
ATOM    491 2HG1 ILE    33      64.494  48.024  50.437  1.00  2.14
ATOM    492  CD1 ILE    33      62.699  48.109  51.603  1.00  2.14
ATOM    493  HD1 ILE    33      62.579  49.185  51.484  1.00  2.14
ATOM    494  HD2 ILE    33      61.721  47.630  51.633  1.00  2.14
ATOM    495  HD3 ILE    33      63.205  47.930  52.548  1.00  2.14
ATOM    496  C   ILE    33      63.563  45.425  47.997  1.00  2.14
ATOM    497  O   ILE    33      63.628  46.280  47.119  1.00  2.14
ATOM    498  N   ASP    34      62.714  44.402  47.921  1.00  2.38
ATOM    499  H   ASP    34      62.690  43.721  48.665  1.00  2.38
ATOM    500  CA  ASP    34      61.730  44.274  46.846  1.00  2.38
ATOM    501  HA  ASP    34      62.254  44.416  45.900  1.00  2.38
ATOM    502  CB  ASP    34      61.159  42.830  46.837  1.00  2.38
ATOM    503  HB1 ASP    34      61.647  42.230  47.609  1.00  2.38
ATOM    504  HB2 ASP    34      61.415  42.375  45.879  1.00  2.38
ATOM    505  CG  ASP    34      59.639  42.725  47.025  1.00  2.38
ATOM    506  OD1 ASP    34      59.178  42.576  48.177  1.00  2.38
ATOM    507  OD2 ASP    34      58.900  42.872  46.029  1.00  2.38
ATOM    508  C   ASP    34      60.640  45.360  46.922  1.00  2.38
ATOM    509  O   ASP    34      60.383  45.949  47.976  1.00  2.38
ATOM    510  N   TRP    35      59.962  45.602  45.798  1.00  2.32
ATOM    511  H   TRP    35      60.095  44.966  45.022  1.00  2.32
ATOM    512  CA  TRP    35      58.885  46.589  45.682  1.00  2.32
ATOM    513  HA  TRP    35      59.307  47.558  45.917  1.00  2.32
ATOM    514  CB  TRP    35      58.411  46.658  44.224  1.00  2.32
ATOM    515  HB1 TRP    35      59.175  47.168  43.641  1.00  2.32
ATOM    516  HB2 TRP    35      57.513  47.277  44.174  1.00  2.32
ATOM    517  CG  TRP    35      58.143  45.346  43.552  1.00  2.32
ATOM    518  CD1 TRP    35      56.932  44.764  43.406  1.00  2.32
ATOM    519  HD1 TRP    35      56.002  45.182  43.763  1.00  2.32
ATOM    520  NE1 TRP    35      57.075  43.558  42.748  1.00  2.32
ATOM    521  HE1 TRP    35      56.306  42.942  42.534  1.00  2.32
ATOM    522  CE2 TRP    35      58.393  43.297  42.441  1.00  2.32
ATOM    523  CZ2 TRP    35      59.035  42.229  41.795  1.00  2.32
ATOM    524  HZ2 TRP    35      58.465  41.385  41.437  1.00  2.32
ATOM    525  CH2 TRP    35      60.432  42.269  41.638  1.00  2.32
ATOM    526  HH2 TRP    35      60.946  41.452  41.151  1.00  2.32
ATOM    527  CZ3 TRP    35      61.164  43.369  42.122  1.00  2.32
ATOM    528  HZ3 TRP    35      62.239  43.388  42.006  1.00  2.32
ATOM    529  CE3 TRP    35      60.508  44.438  42.764  1.00  2.32
ATOM    530  HE3 TRP    35      61.085  45.274  43.129  1.00  2.32
ATOM    531  CD2 TRP    35      59.105  44.430  42.939  1.00  2.32
ATOM    532  C   TRP    35      57.692  46.321  46.626  1.00  2.32
ATOM    533  O   TRP    35      57.068  47.230  47.178  1.00  2.32
ATOM    534  N   ASN    36      57.368  45.058  46.869  1.00  2.55
ATOM    535  H   ASN    36      57.926  44.322  46.431  1.00  2.55
ATOM    536  CA  ASN    36      56.268  44.666  47.740  1.00  2.55
ATOM    537  HA  ASN    36      55.418  45.322  47.541  1.00  2.55
ATOM    538  CB  ASN    36      55.892  43.232  47.320  1.00  2.55
ATOM    539  HB1 ASN    36      56.593  42.517  47.752  1.00  2.55
ATOM    540  HB2 ASN    36      55.990  43.153  46.236  1.00  2.55
ATOM    541  CG  ASN    36      54.479  42.826  47.677  1.00  2.55
ATOM    542  OD1 ASN    36      53.921  43.210  48.688  1.00  2.55
ATOM    543  ND2 ASN    36      53.866  41.985  46.882  1.00  2.55
ATOM    544 1HD2 ASN    36      54.349  41.625  46.075  1.00  2.55
ATOM    545 2HD2 ASN    36      52.931  41.698  47.114  1.00  2.55
ATOM    546  C   ASN    36      56.630  44.816  49.235  1.00  2.55
ATOM    547  O   ASN    36      55.809  45.252  50.052  1.00  2.55
ATOM    548  N   MET    37      57.860  44.479  49.626  1.00  2.35
ATOM    549  H   MET    37      58.469  44.025  48.940  1.00  2.35
ATOM    550  CA  MET    37      58.417  44.752  50.952  1.00  2.35
ATOM    551  HA  MET    37      57.795  44.292  51.718  1.00  2.35
ATOM    552  CB  MET    37      59.848  44.194  51.068  1.00  2.35
ATOM    553  HB1 MET    37      60.359  44.721  51.874  1.00  2.35
ATOM    554  HB2 MET    37      60.397  44.383  50.145  1.00  2.35
ATOM    555  CG  MET    37      59.894  42.698  51.387  1.00  2.35
ATOM    556  HG1 MET    37      59.388  42.153  50.592  1.00  2.35
ATOM    557  HG2 MET    37      59.360  42.513  52.318  1.00  2.35
ATOM    558  SD  MET    37      61.575  42.031  51.543  1.00  2.35
ATOM    559  CE  MET    37      62.127  42.785  53.097  1.00  2.35
ATOM    560  HE1 MET    37      63.147  42.463  53.311  1.00  2.35
ATOM    561  HE2 MET    37      62.114  43.871  53.015  1.00  2.35
ATOM    562  HE3 MET    37      61.475  42.470  53.912  1.00  2.35
ATOM    563  C   MET    37      58.469  46.254  51.253  1.00  2.35
ATOM    564  O   MET    37      57.990  46.672  52.310  1.00  2.35
ATOM    565  N   PHE    38      59.004  47.083  50.346  1.00  1.91
ATOM    566  H   PHE    38      59.440  46.716  49.501  1.00  1.91
ATOM    567  CA  PHE    38      59.069  48.515  50.640  1.00  1.91
ATOM    568  HA  PHE    38      59.422  48.577  51.671  1.00  1.91
ATOM    569  CB  PHE    38      60.130  49.300  49.850  1.00  1.91
ATOM    570  HB1 PHE    38      60.890  48.606  49.498  1.00  1.91
ATOM    571  HB2 PHE    38      60.609  49.989  50.545  1.00  1.91
ATOM    572  CG  PHE    38      59.652  50.111  48.670  1.00  1.91
ATOM    573  CD1 PHE    38      59.913  51.482  48.546  1.00  1.91
ATOM    574  HD1 PHE    38      60.413  52.000  49.344  1.00  1.91
ATOM    575  CE1 PHE    38      59.579  52.152  47.352  1.00  1.91
ATOM    576  HE1 PHE    38      59.821  53.192  47.211  1.00  1.91
ATOM    577  CZ  PHE    38      58.923  51.472  46.316  1.00  1.91
ATOM    578  HZ  PHE    38      58.686  51.987  45.397  1.00  1.91
ATOM    579  CE2 PHE    38      58.644  50.105  46.451  1.00  1.91
ATOM    580  HE2 PHE    38      58.187  49.566  45.636  1.00  1.91
ATOM    581  CD2 PHE    38      59.044  49.437  47.618  1.00  1.91
ATOM    582  HD2 PHE    38      58.948  48.382  47.732  1.00  1.91
ATOM    583  C   PHE    38      57.697  49.201  50.668  1.00  1.91
ATOM    584  O   PHE    38      57.477  50.083  51.505  1.00  1.91
ATOM    585  N   VAL    39      56.740  48.739  49.846  1.00  2.05
ATOM    586  H   VAL    39      57.004  48.062  49.136  1.00  2.05
ATOM    587  CA  VAL    39      55.313  49.117  49.952  1.00  2.05
ATOM    588  HA  VAL    39      55.189  50.183  49.804  1.00  2.05
ATOM    589  CB  VAL    39      54.521  48.413  48.827  1.00  2.05
ATOM    590  HB  VAL    39      54.868  47.383  48.753  1.00  2.05
ATOM    591  CG1 VAL    39      53.002  48.358  49.040  1.00  2.05
ATOM    592 1HG1 VAL    39      52.515  47.975  48.143  1.00  2.05
ATOM    593 2HG1 VAL    39      52.764  47.681  49.861  1.00  2.05
ATOM    594 3HG1 VAL    39      52.616  49.344  49.277  1.00  2.05
ATOM    595  CG2 VAL    39      54.773  49.104  47.479  1.00  2.05
ATOM    596 1HG2 VAL    39      54.494  48.433  46.667  1.00  2.05
ATOM    597 2HG2 VAL    39      54.206  50.018  47.392  1.00  2.05
ATOM    598 3HG2 VAL    39      55.826  49.361  47.367  1.00  2.05
ATOM    599  C   VAL    39      54.721  48.803  51.325  1.00  2.05
ATOM    600  O   VAL    39      54.092  49.688  51.916  1.00  2.05
ATOM    601  N   LYS    40      54.945  47.584  51.847  1.00  2.34
ATOM    602  H   LYS    40      55.458  46.904  51.295  1.00  2.34
ATOM    603  CA  LYS    40      54.480  47.218  53.199  1.00  2.34
ATOM    604  HA  LYS    40      53.401  47.372  53.261  1.00  2.34
ATOM    605  CB  LYS    40      54.799  45.754  53.540  1.00  2.34
ATOM    606  HB1 LYS    40      54.643  45.606  54.611  1.00  2.34
ATOM    607  HB2 LYS    40      55.852  45.564  53.328  1.00  2.34
ATOM    608  CG  LYS    40      53.933  44.732  52.804  1.00  2.34
ATOM    609  HG1 LYS    40      54.037  44.877  51.732  1.00  2.34
ATOM    610  HG2 LYS    40      52.884  44.883  53.061  1.00  2.34
ATOM    611  CD  LYS    40      54.356  43.307  53.212  1.00  2.34
ATOM    612  HD1 LYS    40      53.760  42.999  54.073  1.00  2.34
ATOM    613  HD2 LYS    40      55.407  43.283  53.506  1.00  2.34
ATOM    614  CE  LYS    40      54.145  42.314  52.068  1.00  2.34
ATOM    615  HE1 LYS    40      53.131  42.449  51.678  1.00  2.34
ATOM    616  HE2 LYS    40      54.230  41.292  52.449  1.00  2.34
ATOM    617  NZ  LYS    40      55.134  42.543  50.990  1.00  2.34
ATOM    618  HZ1 LYS    40      54.797  42.134  50.125  1.00  2.34
ATOM    619  HZ2 LYS    40      55.197  43.540  50.780  1.00  2.34
ATOM    620  HZ3 LYS    40      56.053  42.186  51.208  1.00  2.34
ATOM    621  C   LYS    40      55.092  48.078  54.298  1.00  2.34
ATOM    622  O   LYS    40      54.389  48.465  55.229  1.00  2.34
ATOM    623  N   LEU    41      56.395  48.342  54.216  1.00  2.08
ATOM    624  H   LEU    41      56.929  47.930  53.460  1.00  2.08
ATOM    625  CA  LEU    41      57.085  49.128  55.237  1.00  2.08
ATOM    626  HA  LEU    41      56.877  48.669  56.205  1.00  2.08
ATOM    627  CB  LEU    41      58.594  49.050  54.955  1.00  2.08
ATOM    628  HB1 LEU    41      58.820  49.585  54.031  1.00  2.08
ATOM    629  HB2 LEU    41      58.852  48.000  54.805  1.00  2.08
ATOM    630  CG  LEU    41      59.488  49.600  56.078  1.00  2.08
ATOM    631  HG  LEU    41      59.379  50.683  56.140  1.00  2.08
ATOM    632  CD1 LEU    41      59.167  48.973  57.433  1.00  2.08
ATOM    633 1HD1 LEU    41      59.962  49.230  58.129  1.00  2.08
ATOM    634 2HD1 LEU    41      58.237  49.384  57.831  1.00  2.08
ATOM    635 3HD1 LEU    41      59.100  47.888  57.358  1.00  2.08
ATOM    636  CD2 LEU    41      60.938  49.255  55.739  1.00  2.08
ATOM    637 1HD2 LEU    41      61.595  49.700  56.490  1.00  2.08
ATOM    638 2HD2 LEU    41      61.082  48.174  55.741  1.00  2.08
ATOM    639 3HD2 LEU    41      61.205  49.658  54.765  1.00  2.08
ATOM    640  C   LEU    41      56.534  50.554  55.283  1.00  2.08
ATOM    641  O   LEU    41      55.989  50.975  56.299  1.00  2.08
ATOM    642  N   ARG    42      56.487  51.208  54.117  1.00  1.80
ATOM    643  H   ARG    42      56.908  50.753  53.311  1.00  1.80
ATOM    644  CA  ARG    42      55.809  52.498  53.918  1.00  1.80
ATOM    645  HA  ARG    42      56.368  53.263  54.460  1.00  1.80
ATOM    646  CB  ARG    42      55.839  52.807  52.402  1.00  1.80
ATOM    647  HB1 ARG    42      55.689  51.881  51.849  1.00  1.80
ATOM    648  HB2 ARG    42      56.837  53.176  52.162  1.00  1.80
ATOM    649  CG  ARG    42      54.801  53.819  51.878  1.00  1.80
ATOM    650  HG1 ARG    42      55.221  54.364  51.035  1.00  1.80
ATOM    651  HG2 ARG    42      54.585  54.538  52.655  1.00  1.80
ATOM    652  CD  ARG    42      53.462  53.203  51.447  1.00  1.80
ATOM    653  HD1 ARG    42      52.667  53.919  51.654  1.00  1.80
ATOM    654  HD2 ARG    42      53.262  52.301  52.017  1.00  1.80
ATOM    655  NE  ARG    42      53.446  52.854  50.023  1.00  1.80
ATOM    656  HE  ARG    42      54.233  53.138  49.448  1.00  1.80
ATOM    657  CZ  ARG    42      52.510  52.167  49.408  1.00  1.80
ATOM    658  NH1 ARG    42      51.419  51.769  50.004  1.00  1.80
ATOM    659 1HH1 ARG    42      51.259  52.056  50.953  1.00  1.80
ATOM    660 2HH1 ARG    42      50.713  51.245  49.524  1.00  1.80
ATOM    661  NH2 ARG    42      52.722  51.841  48.168  1.00  1.80
ATOM    662 1HH2 ARG    42      53.641  52.077  47.802  1.00  1.80
ATOM    663 2HH2 ARG    42      52.090  51.260  47.658  1.00  1.80
ATOM    664  C   ARG    42      54.385  52.544  54.469  1.00  1.80
ATOM    665  O   ARG    42      53.990  53.562  55.034  1.00  1.80
ATOM    666  N   SER    43      53.579  51.498  54.275  1.00  2.17
ATOM    667  H   SER    43      53.910  50.678  53.781  1.00  2.17
ATOM    668  CA  SER    43      52.201  51.538  54.767  1.00  2.17
ATOM    669  HA  SER    43      51.782  52.507  54.530  1.00  2.17
ATOM    670  CB  SER    43      51.302  50.482  54.119  1.00  2.17
ATOM    671  HB1 SER    43      51.204  50.702  53.056  1.00  2.17
ATOM    672  HB2 SER    43      50.310  50.531  54.572  1.00  2.17
ATOM    673  OG  SER    43      51.816  49.173  54.263  1.00  2.17
ATOM    674  HG  SER    43      52.083  49.028  55.181  1.00  2.17
ATOM    675  C   SER    43      52.154  51.369  56.276  1.00  2.17
ATOM    676  O   SER    43      51.313  51.981  56.909  1.00  2.17
ATOM    677  N   GLN    44      53.070  50.609  56.883  1.00  2.60
ATOM    678  H   GLN    44      53.797  50.155  56.343  1.00  2.60
ATOM    679  CA  GLN    44      53.247  50.706  58.327  1.00  2.60
ATOM    680  HA  GLN    44      52.297  50.463  58.808  1.00  2.60
ATOM    681  CB  GLN    44      54.292  49.683  58.834  1.00  2.60
ATOM    682  HB1 GLN    44      55.157  49.661  58.177  1.00  2.60
ATOM    683  HB2 GLN    44      53.830  48.698  58.783  1.00  2.60
ATOM    684  CG  GLN    44      54.797  49.902  60.280  1.00  2.60
ATOM    685  HG1 GLN    44      55.169  48.949  60.655  1.00  2.60
ATOM    686  HG2 GLN    44      53.969  50.201  60.925  1.00  2.60
ATOM    687  CD  GLN    44      55.948  50.910  60.388  1.00  2.60
ATOM    688  OE1 GLN    44      57.096  50.594  60.121  1.00  2.60
ATOM    689  NE2 GLN    44      55.703  52.133  60.801  1.00  2.60
ATOM    690 1HE2 GLN    44      54.744  52.428  60.968  1.00  2.60
ATOM    691 2HE2 GLN    44      56.458  52.812  60.769  1.00  2.60
ATOM    692  C   GLN    44      53.584  52.128  58.759  1.00  2.60
ATOM    693  O   GLN    44      53.138  52.529  59.827  1.00  2.60
ATOM    694  N   GLU    45      54.351  52.891  57.977  1.00  2.41
ATOM    695  H   GLU    45      54.769  52.501  57.142  1.00  2.41
ATOM    696  CA  GLU    45      54.655  54.270  58.361  1.00  2.41
ATOM    697  HA  GLU    45      54.988  54.289  59.399  1.00  2.41
ATOM    698  CB  GLU    45      55.802  54.852  57.515  1.00  2.41
ATOM    699  HB1 GLU    45      56.074  55.800  57.972  1.00  2.41
ATOM    700  HB2 GLU    45      55.428  55.048  56.517  1.00  2.41
ATOM    701  CG  GLU    45      57.087  54.018  57.383  1.00  2.41
ATOM    702  HG1 GLU    45      56.856  53.078  56.905  1.00  2.41
ATOM    703  HG2 GLU    45      57.494  53.810  58.374  1.00  2.41
ATOM    704  CD  GLU    45      58.136  54.750  56.535  1.00  2.41
ATOM    705  OE1 GLU    45      58.670  55.774  57.011  1.00  2.41
ATOM    706  OE2 GLU    45      58.398  54.390  55.357  1.00  2.41
ATOM    707  C   GLU    45      53.418  55.173  58.283  1.00  2.41
ATOM    708  O   GLU    45      53.163  55.964  59.180  1.00  2.41
ATOM    709  N   CYS    46      52.586  55.035  57.252  1.00  2.39
ATOM    710  H   CYS    46      52.819  54.329  56.564  1.00  2.39
ATOM    711  CA  CYS    46      51.443  55.927  57.001  1.00  2.39
ATOM    712  HA  CYS    46      51.713  56.955  57.244  1.00  2.39
ATOM    713  CB  CYS    46      51.129  55.824  55.504  1.00  2.39
ATOM    714  HB1 CYS    46      52.071  55.784  54.969  1.00  2.39
ATOM    715  HB2 CYS    46      50.551  56.707  55.248  1.00  2.39
ATOM    716  SG  CYS    46      50.154  54.413  54.914  1.00  2.39
ATOM    717  HG  CYS    46      49.191  54.481  55.846  1.00  2.39
ATOM    718  C   CYS    46      50.128  55.588  57.716  1.00  2.39
ATOM    719  O   CYS    46      49.245  56.424  57.874  1.00  2.39
ATOM    720  N   ASP    47      49.975  54.327  58.068  1.00  3.08
ATOM    721  H   ASP    47      50.752  53.702  57.882  1.00  3.08
ATOM    722  CA  ASP    47      48.773  53.676  58.574  1.00  3.08
ATOM    723  HA  ASP    47      48.056  54.424  58.912  1.00  3.08
ATOM    724  CB  ASP    47      48.125  52.873  57.436  1.00  3.08
ATOM    725  HB1 ASP    47      48.896  52.352  56.874  1.00  3.08
ATOM    726  HB2 ASP    47      47.666  53.580  56.751  1.00  3.08
ATOM    727  CG  ASP    47      47.074  51.834  57.840  1.00  3.08
ATOM    728  OD1 ASP    47      46.002  52.179  58.394  1.00  3.08
ATOM    729  OD2 ASP    47      47.203  50.679  57.373  1.00  3.08
ATOM    730  C   ASP    47      49.165  52.848  59.808  1.00  3.08
ATOM    731  O   ASP    47      48.789  51.702  60.039  1.00  3.08
ATOM    732  N   TRP    48      50.070  53.458  60.555  1.00  4.86
ATOM    733  H   TRP    48      50.328  54.394  60.285  1.00  4.86
ATOM    734  CA  TRP    48      50.630  52.962  61.781  1.00  4.86
ATOM    735  HA  TRP    48      51.013  51.954  61.623  1.00  4.86
ATOM    736  CB  TRP    48      51.785  53.927  62.107  1.00  4.86
ATOM    737  HB1 TRP    48      51.336  54.800  62.558  1.00  4.86
ATOM    738  HB2 TRP    48      52.233  54.293  61.186  1.00  4.86
ATOM    739  CG  TRP    48      52.925  53.550  63.000  1.00  4.86
ATOM    740  CD1 TRP    48      53.242  52.339  63.518  1.00  4.86
ATOM    741  HD1 TRP    48      52.726  51.409  63.326  1.00  4.86
ATOM    742  NE1 TRP    48      54.296  52.491  64.401  1.00  4.86
ATOM    743  HE1 TRP    48      54.733  51.722  64.899  1.00  4.86
ATOM    744  CE2 TRP    48      54.628  53.820  64.574  1.00  4.86
ATOM    745  CZ2 TRP    48      55.472  54.508  65.460  1.00  4.86
ATOM    746  HZ2 TRP    48      55.956  53.982  66.268  1.00  4.86
ATOM    747  CH2 TRP    48      55.668  55.888  65.296  1.00  4.86
ATOM    748  HH2 TRP    48      56.308  56.427  65.980  1.00  4.86
ATOM    749  CZ3 TRP    48      55.021  56.565  64.247  1.00  4.86
ATOM    750  HZ3 TRP    48      55.144  57.632  64.141  1.00  4.86
ATOM    751  CE3 TRP    48      54.141  55.873  63.390  1.00  4.86
ATOM    752  HE3 TRP    48      53.583  56.405  62.638  1.00  4.86
ATOM    753  CD2 TRP    48      53.891  54.490  63.561  1.00  4.86
ATOM    754  C   TRP    48      49.559  52.982  62.865  1.00  4.86
ATOM    755  O   TRP    48      48.775  53.927  62.963  1.00  4.86
ATOM    756  N   GLU    49      49.514  51.933  63.679  1.00  5.85
ATOM    757  H   GLU    49      50.126  51.155  63.498  1.00  5.85
ATOM    758  CA  GLU    49      48.472  51.797  64.703  1.00  5.85
ATOM    759  HA  GLU    49      47.522  52.055  64.231  1.00  5.85
ATOM    760  CB  GLU    49      48.362  50.326  65.127  1.00  5.85
ATOM    761  HB1 GLU    49      47.802  50.247  66.060  1.00  5.85
ATOM    762  HB2 GLU    49      49.368  49.944  65.278  1.00  5.85
ATOM    763  CG  GLU    49      47.646  49.485  64.047  1.00  5.85
ATOM    764  HG1 GLU    49      48.145  49.638  63.088  1.00  5.85
ATOM    765  HG2 GLU    49      46.617  49.838  63.950  1.00  5.85
ATOM    766  CD  GLU    49      47.641  47.983  64.370  1.00  5.85
ATOM    767  OE1 GLU    49      46.838  47.537  65.221  1.00  5.85
ATOM    768  OE2 GLU    49      48.498  47.247  63.834  1.00  5.85
ATOM    769  C   GLU    49      48.571  52.785  65.881  1.00  5.85
ATOM    770  O   GLU    49      47.622  52.941  66.651  1.00  5.85
ATOM    771  N   GLU    50      49.672  53.527  65.970  1.00  6.33
ATOM    772  H   GLU    50      50.423  53.360  65.312  1.00  6.33
ATOM    773  CA  GLU    50      49.751  54.816  66.648  1.00  6.33
ATOM    774  HA  GLU    50      48.816  55.353  66.489  1.00  6.33
ATOM    775  CB  GLU    50      49.969  54.598  68.157  1.00  6.33
ATOM    776  HB1 GLU    50      50.991  54.872  68.406  1.00  6.33
ATOM    777  HB2 GLU    50      49.843  53.541  68.400  1.00  6.33
ATOM    778  CG  GLU    50      49.005  55.397  69.040  1.00  6.33
ATOM    779  HG1 GLU    50      48.897  54.871  69.992  1.00  6.33
ATOM    780  HG2 GLU    50      48.016  55.452  68.580  1.00  6.33
ATOM    781  CD  GLU    50      49.552  56.797  69.313  1.00  6.33
ATOM    782  OE1 GLU    50      50.171  56.968  70.392  1.00  6.33
ATOM    783  OE2 GLU    50      49.429  57.674  68.424  1.00  6.33
ATOM    784  C   GLU    50      50.879  55.618  66.016  1.00  6.33
ATOM    785  O   GLU    50      51.740  55.058  65.356  1.00  6.33
ATOM    786  N   ILE    51      50.856  56.935  66.177  1.00  6.83
ATOM    787  H   ILE    51      50.146  57.317  66.798  1.00  6.83
ATOM    788  CA  ILE    51      51.822  57.847  65.542  1.00  6.83
ATOM    789  HA  ILE    51      52.587  57.263  65.036  1.00  6.83
ATOM    790  CB  ILE    51      51.194  58.856  64.581  1.00  6.83
ATOM    791  HB  ILE    51      50.956  59.774  65.117  1.00  6.83
ATOM    792  CG2 ILE    51      52.378  59.217  63.661  1.00  6.83
ATOM    793 1HG2 ILE    51      52.197  60.168  63.172  1.00  6.83
ATOM    794 2HG2 ILE    51      53.301  59.350  64.220  1.00  6.83
ATOM    795 3HG2 ILE    51      52.554  58.411  62.956  1.00  6.83
ATOM    796  CG1 ILE    51      49.825  58.424  64.008  1.00  6.83
ATOM    797 1HG1 ILE    51      49.526  59.126  63.257  1.00  6.83
ATOM    798 2HG1 ILE    51      49.081  58.513  64.802  1.00  6.83
ATOM    799  CD1 ILE    51      49.703  57.020  63.428  1.00  6.83
ATOM    800  HD1 ILE    51      49.082  57.030  62.544  1.00  6.83
ATOM    801  HD2 ILE    51      50.692  56.655  63.191  1.00  6.83
ATOM    802  HD3 ILE    51      49.219  56.357  64.141  1.00  6.83
ATOM    803  C   ILE    51      52.482  58.676  66.622  1.00  6.83
ATOM    804  O   ILE    51      53.698  58.884  66.676  1.00  6.83
ATOM    805  N   SER    52      51.629  59.143  67.521  1.00  7.56
ATOM    806  H   SER    52      50.645  58.933  67.376  1.00  7.56
ATOM    807  CA  SER    52      52.036  59.404  68.897  1.00  7.56
ATOM    808  HA  SER    52      51.122  59.575  69.467  1.00  7.56
ATOM    809  CB  SER    52      52.759  58.191  69.510  1.00  7.56
ATOM    810  HB1 SER    52      53.839  58.276  69.392  1.00  7.56
ATOM    811  HB2 SER    52      52.431  57.273  69.020  1.00  7.56
ATOM    812  OG  SER    52      52.412  58.111  70.875  1.00  7.56
ATOM    813  HG  SER    52      51.495  57.731  70.848  1.00  7.56
ATOM    814  C   SER    52      52.882  60.675  68.988  1.00  7.56
ATOM    815  O   SER    52      53.811  60.772  69.791  1.00  7.56
ATOM    816  N   VAL    53      52.698  61.607  68.038  1.00  8.01
ATOM    817  H   VAL    53      51.955  61.431  67.370  1.00  8.01
ATOM    818  CA  VAL    53      53.830  62.430  67.595  1.00  8.01
ATOM    819  HA  VAL    53      54.632  61.715  67.401  1.00  8.01
ATOM    820  CB  VAL    53      53.597  63.121  66.241  1.00  8.01
ATOM    821  HB  VAL    53      52.661  63.664  66.280  1.00  8.01
ATOM    822  CG1 VAL    53      54.725  64.078  65.832  1.00  8.01
ATOM    823 1HG1 VAL    53      54.535  64.473  64.834  1.00  8.01
ATOM    824 2HG1 VAL    53      54.784  64.913  66.528  1.00  8.01
ATOM    825 3HG1 VAL    53      55.682  63.553  65.832  1.00  8.01
ATOM    826  CG2 VAL    53      53.530  62.072  65.131  1.00  8.01
ATOM    827 1HG2 VAL    53      53.279  62.538  64.178  1.00  8.01
ATOM    828 2HG2 VAL    53      54.477  61.539  65.044  1.00  8.01
ATOM    829 3HG2 VAL    53      52.750  61.352  65.367  1.00  8.01
ATOM    830  C   VAL    53      54.430  63.351  68.653  1.00  8.01
ATOM    831  O   VAL    53      55.651  63.493  68.686  1.00  8.01
ATOM    832  N   LYS    54      53.619  63.886  69.565  1.00  8.70
ATOM    833  H   LYS    54      52.643  63.595  69.523  1.00  8.70
ATOM    834  CA  LYS    54      53.981  64.820  70.643  1.00  8.70
ATOM    835  HA  LYS    54      53.076  65.415  70.774  1.00  8.70
ATOM    836  CB  LYS    54      54.124  64.143  72.031  1.00  8.70
ATOM    837  HB1 LYS    54      53.119  63.868  72.355  1.00  8.70
ATOM    838  HB2 LYS    54      54.481  64.881  72.752  1.00  8.70
ATOM    839  CG  LYS    54      54.979  62.872  72.180  1.00  8.70
ATOM    840  HG1 LYS    54      54.506  62.099  71.595  1.00  8.70
ATOM    841  HG2 LYS    54      54.917  62.544  73.218  1.00  8.70
ATOM    842  CD  LYS    54      56.467  62.984  71.810  1.00  8.70
ATOM    843  HD1 LYS    54      57.010  63.396  72.662  1.00  8.70
ATOM    844  HD2 LYS    54      56.612  63.656  70.972  1.00  8.70
ATOM    845  CE  LYS    54      57.064  61.621  71.431  1.00  8.70
ATOM    846  HE1 LYS    54      56.849  60.902  72.226  1.00  8.70
ATOM    847  HE2 LYS    54      58.148  61.736  71.352  1.00  8.70
ATOM    848  NZ  LYS    54      56.519  61.141  70.137  1.00  8.70
ATOM    849  HZ1 LYS    54      56.992  60.313  69.802  1.00  8.70
ATOM    850  HZ2 LYS    54      55.526  60.915  70.235  1.00  8.70
ATOM    851  HZ3 LYS    54      56.557  61.884  69.441  1.00  8.70
ATOM    852  C   LYS    54      55.021  65.914  70.359  1.00  8.70
ATOM    853  O   LYS    54      56.047  66.032  71.021  1.00  8.70
ATOM    854  N   GLY    55      54.666  66.793  69.430  1.00  8.00
ATOM    855  H   GLY    55      53.812  66.606  68.931  1.00  8.00
ATOM    856  CA  GLY    55      55.213  68.149  69.351  1.00  8.00
ATOM    857  HA1 GLY    55      56.228  68.124  68.958  1.00  8.00
ATOM    858  HA2 GLY    55      55.251  68.588  70.348  1.00  8.00
ATOM    859  C   GLY    55      54.290  69.002  68.490  1.00  8.00
ATOM    860  O   GLY    55      53.193  69.318  68.950  1.00  8.00
ATOM    861  N   PRO    56      54.578  69.169  67.188  1.00  6.75
ATOM    862  CD  PRO    56      55.889  69.068  66.552  1.00  6.75
ATOM    863  HD1 PRO    56      56.422  68.171  66.867  1.00  6.75
ATOM    864  HD2 PRO    56      56.475  69.956  66.793  1.00  6.75
ATOM    865  CG  PRO    56      55.643  69.003  65.042  1.00  6.75
ATOM    866  HG1 PRO    56      55.726  67.969  64.706  1.00  6.75
ATOM    867  HG2 PRO    56      56.347  69.631  64.495  1.00  6.75
ATOM    868  CB  PRO    56      54.203  69.491  64.866  1.00  6.75
ATOM    869  HB1 PRO    56      53.720  69.040  63.998  1.00  6.75
ATOM    870  HB2 PRO    56      54.203  70.578  64.773  1.00  6.75
ATOM    871  CA  PRO    56      53.523  69.101  66.183  1.00  6.75
ATOM    872  HA  PRO    56      52.730  69.817  66.407  1.00  6.75
ATOM    873  C   PRO    56      52.960  67.692  66.222  1.00  6.75
ATOM    874  O   PRO    56      53.431  66.821  65.497  1.00  6.75
ATOM    875  N   ASN    57      52.032  67.438  67.155  1.00  6.05
ATOM    876  H   ASN    57      51.775  68.203  67.770  1.00  6.05
ATOM    877  CA  ASN    57      51.348  66.160  67.325  1.00  6.05
ATOM    878  HA  ASN    57      52.110  65.388  67.406  1.00  6.05
ATOM    879  CB  ASN    57      50.541  66.137  68.632  1.00  6.05
ATOM    880  HB1 ASN    57      49.656  66.769  68.551  1.00  6.05
ATOM    881  HB2 ASN    57      51.152  66.502  69.456  1.00  6.05
ATOM    882  CG  ASN    57      50.122  64.711  68.952  1.00  6.05
ATOM    883  OD1 ASN    57      50.812  64.010  69.671  1.00  6.05
ATOM    884  ND2 ASN    57      49.057  64.216  68.376  1.00  6.05
ATOM    885 1HD2 ASN    57      48.560  64.769  67.690  1.00  6.05
ATOM    886 2HD2 ASN    57      48.817  63.260  68.572  1.00  6.05
ATOM    887  C   ASN    57      50.505  65.848  66.084  1.00  6.05
ATOM    888  O   ASN    57      49.283  65.997  66.082  1.00  6.05
ATOM    889  N   GLY    58      51.199  65.429  65.029  1.00  4.91
ATOM    890  H   GLY    58      52.204  65.518  65.094  1.00  4.91
ATOM    891  CA  GLY    58      50.702  64.548  64.004  1.00  4.91
ATOM    892  HA1 GLY    58      51.526  64.112  63.440  1.00  4.91
ATOM    893  HA2 GLY    58      50.052  65.097  63.322  1.00  4.91
ATOM    894  C   GLY    58      49.912  63.414  64.657  1.00  4.91
ATOM    895  O   GLY    58      50.483  62.436  65.122  1.00  4.91
ATOM    896  N   GLU    59      48.607  63.615  64.796  1.00  4.65
ATOM    897  H   GLU    59      48.227  64.528  64.587  1.00  4.65
ATOM    898  CA  GLU    59      47.685  62.512  65.036  1.00  4.65
ATOM    899  HA  GLU    59      48.050  61.889  65.854  1.00  4.65
ATOM    900  CB  GLU    59      46.294  63.070  65.411  1.00  4.65
ATOM    901  HB1 GLU    59      46.432  63.739  66.262  1.00  4.65
ATOM    902  HB2 GLU    59      45.664  62.248  65.755  1.00  4.65
ATOM    903  CG  GLU    59      45.542  63.855  64.305  1.00  4.65
ATOM    904  HG1 GLU    59      46.257  64.433  63.714  1.00  4.65
ATOM    905  HG2 GLU    59      44.894  64.580  64.801  1.00  4.65
ATOM    906  CD  GLU    59      44.659  62.984  63.385  1.00  4.65
ATOM    907  OE1 GLU    59      43.663  62.416  63.895  1.00  4.65
ATOM    908  OE2 GLU    59      44.917  62.913  62.159  1.00  4.65
ATOM    909  C   GLU    59      47.557  61.625  63.804  1.00  4.65
ATOM    910  O   GLU    59      47.313  60.426  63.893  1.00  4.65
ATOM    911  N   SER    60      47.753  62.253  62.649  1.00  3.94
ATOM    912  H   SER    60      47.824  63.256  62.657  1.00  3.94
ATOM    913  CA  SER    60      48.075  61.591  61.413  1.00  3.94
ATOM    914  HA  SER    60      47.315  60.829  61.239  1.00  3.94
ATOM    915  CB  SER    60      48.016  62.586  60.251  1.00  3.94
ATOM    916  HB1 SER    60      47.837  62.042  59.322  1.00  3.94
ATOM    917  HB2 SER    60      48.974  63.100  60.169  1.00  3.94
ATOM    918  OG  SER    60      46.994  63.559  60.449  1.00  3.94
ATOM    919  HG  SER    60      46.249  63.194  60.985  1.00  3.94
ATOM    920  C   SER    60      49.415  60.917  61.556  1.00  3.94
ATOM    921  O   SER    60      50.290  61.350  62.316  1.00  3.94
ATOM    922  N   SER    61      49.561  59.840  60.808  1.00  2.87
ATOM    923  H   SER    61      48.797  59.521  60.230  1.00  2.87
ATOM    924  CA  SER    61      50.856  59.231  60.647  1.00  2.87
ATOM    925  HA  SER    61      51.450  59.357  61.516  1.00  2.87
ATOM    926  CB  SER    61      50.716  57.743  60.312  1.00  2.87
ATOM    927  HB1 SER    61      50.802  57.608  59.238  1.00  2.87
ATOM    928  HB2 SER    61      49.759  57.342  60.627  1.00  2.87
ATOM    929  OG  SER    61      51.758  57.053  60.951  1.00  2.87
ATOM    930  HG  SER    61      52.296  56.574  60.273  1.00  2.87
ATOM    931  C   SER    61      51.560  59.875  59.489  1.00  2.87
ATOM    932  O   SER    61      51.079  60.776  58.799  1.00  2.87
ATOM    933  N   VAL    62      52.770  59.400  59.315  1.00  2.46
ATOM    934  H   VAL    62      53.050  58.595  59.867  1.00  2.46
ATOM    935  CA  VAL    62      53.789  60.035  58.538  1.00  2.46
ATOM    936  HA  VAL    62      53.326  60.570  57.713  1.00  2.46
ATOM    937  CB  VAL    62      54.566  61.004  59.485  1.00  2.46
ATOM    938  HB  VAL    62      55.234  61.603  58.876  1.00  2.46
ATOM    939  CG1 VAL    62      53.656  61.986  60.248  1.00  2.46
ATOM    940 1HG1 VAL    62      54.253  62.656  60.855  1.00  2.46
ATOM    941 2HG1 VAL    62      53.045  62.549  59.543  1.00  2.46
ATOM    942 3HG1 VAL    62      53.004  61.459  60.945  1.00  2.46
ATOM    943  CG2 VAL    62      55.399  60.344  60.596  1.00  2.46
ATOM    944 1HG2 VAL    62      55.853  61.093  61.241  1.00  2.46
ATOM    945 2HG2 VAL    62      54.783  59.672  61.196  1.00  2.46
ATOM    946 3HG2 VAL    62      56.212  59.777  60.149  1.00  2.46
ATOM    947  C   VAL    62      54.650  58.846  58.055  1.00  2.46
ATOM    948  O   VAL    62      55.071  58.016  58.856  1.00  2.46
ATOM    949  N   ILE    63      54.978  58.762  56.766  1.00  2.13
ATOM    950  H   ILE    63      54.506  59.382  56.136  1.00  2.13
ATOM    951  CA  ILE    63      56.354  58.419  56.399  1.00  2.13
ATOM    952  HA  ILE    63      56.509  57.369  56.629  1.00  2.13
ATOM    953  CB  ILE    63      56.679  58.639  54.895  1.00  2.13
ATOM    954  HB  ILE    63      55.834  59.092  54.400  1.00  2.13
ATOM    955  CG2 ILE    63      57.921  59.496  54.590  1.00  2.13
ATOM    956 1HG2 ILE    63      57.983  59.650  53.520  1.00  2.13
ATOM    957 2HG2 ILE    63      57.857  60.471  55.066  1.00  2.13
ATOM    958 3HG2 ILE    63      58.826  58.997  54.931  1.00  2.13
ATOM    959  CG1 ILE    63      56.938  57.308  54.195  1.00  2.13
ATOM    960 1HG1 ILE    63      57.698  56.772  54.749  1.00  2.13
ATOM    961 2HG1 ILE    63      57.300  57.490  53.184  1.00  2.13
ATOM    962  CD1 ILE    63      55.702  56.440  54.083  1.00  2.13
ATOM    963  HD1 ILE    63      56.032  55.413  53.959  1.00  2.13
ATOM    964  HD2 ILE    63      55.073  56.514  54.966  1.00  2.13
ATOM    965  HD3 ILE    63      55.142  56.766  53.213  1.00  2.13
ATOM    966  C   ILE    63      57.322  59.174  57.304  1.00  2.13
ATOM    967  O   ILE    63      57.041  60.342  57.618  1.00  2.13
ATOM    968  N   HIS    64      58.497  58.605  57.598  1.00  2.43
ATOM    969  H   HIS    64      58.678  57.614  57.415  1.00  2.43
ATOM    970  CA  HIS    64      59.561  59.484  58.042  1.00  2.43
ATOM    971  HA  HIS    64      59.207  60.507  58.119  1.00  2.43
ATOM    972  CB  HIS    64      60.093  59.144  59.440  1.00  2.43
ATOM    973  HB1 HIS    64      60.676  59.998  59.786  1.00  2.43
ATOM    974  HB2 HIS    64      60.794  58.329  59.361  1.00  2.43
ATOM    975  CG  HIS    64      59.064  58.821  60.502  1.00  2.43
ATOM    976  ND1 HIS    64      58.301  57.650  60.597  1.00  2.43
ATOM    977  CE1 HIS    64      57.550  57.787  61.701  1.00  2.43
ATOM    978  HE1 HIS    64      56.812  57.070  62.035  1.00  2.43
ATOM    979  NE2 HIS    64      57.839  58.941  62.324  1.00  2.43
ATOM    980  HE2 HIS    64      57.421  59.248  63.190  1.00  2.43
ATOM    981  CD2 HIS    64      58.780  59.614  61.575  1.00  2.43
ATOM    982  HD2 HIS    64      59.229  60.575  61.785  1.00  2.43
ATOM    983  C   HIS    64      60.670  59.500  57.008  1.00  2.43
ATOM    984  O   HIS    64      61.134  58.436  56.595  1.00  2.43
ATOM    985  N   ASP    65      61.145  60.675  56.572  1.00  2.62
ATOM    986  H   ASP    65      60.777  61.538  56.964  1.00  2.62
ATOM    987  CA  ASP    65      62.481  60.647  55.972  1.00  2.62
ATOM    988  HA  ASP    65      62.509  59.833  55.251  1.00  2.62
ATOM    989  CB  ASP    65      62.937  61.870  55.172  1.00  2.62
ATOM    990  HB1 ASP    65      62.922  62.748  55.810  1.00  2.62
ATOM    991  HB2 ASP    65      62.283  62.028  54.313  1.00  2.62
ATOM    992  CG  ASP    65      64.383  61.609  54.705  1.00  2.62
ATOM    993  OD1 ASP    65      64.605  60.580  54.011  1.00  2.62
ATOM    994  OD2 ASP    65      65.279  62.331  55.209  1.00  2.62
ATOM    995  C   ASP    65      63.500  60.315  57.049  1.00  2.62
ATOM    996  O   ASP    65      63.636  61.075  58.014  1.00  2.62
ATOM    997  N   ARG    66      64.216  59.203  56.835  1.00  2.80
ATOM    998  H   ARG    66      63.984  58.655  56.014  1.00  2.80
ATOM    999  CA  ARG    66      65.294  58.715  57.683  1.00  2.80
ATOM   1000  HA  ARG    66      64.856  58.430  58.641  1.00  2.80
ATOM   1001  CB  ARG    66      65.918  57.460  57.032  1.00  2.80
ATOM   1002  HB1 ARG    66      66.022  57.632  55.961  1.00  2.80
ATOM   1003  HB2 ARG    66      65.231  56.623  57.162  1.00  2.80
ATOM   1004  CG  ARG    66      67.316  57.061  57.541  1.00  2.80
ATOM   1005  HG1 ARG    66      68.038  57.767  57.128  1.00  2.80
ATOM   1006  HG2 ARG    66      67.564  56.082  57.129  1.00  2.80
ATOM   1007  CD  ARG    66      67.477  57.006  59.071  1.00  2.80
ATOM   1008  HD1 ARG    66      67.551  55.960  59.367  1.00  2.80
ATOM   1009  HD2 ARG    66      66.601  57.425  59.565  1.00  2.80
ATOM   1010  NE  ARG    66      68.708  57.694  59.508  1.00  2.80
ATOM   1011  HE  ARG    66      69.541  57.560  58.943  1.00  2.80
ATOM   1012  CZ  ARG    66      68.930  58.344  60.628  1.00  2.80
ATOM   1013  NH1 ARG    66      67.972  58.706  61.428  1.00  2.80
ATOM   1014 1HH1 ARG    66      67.039  58.724  61.042  1.00  2.80
ATOM   1015 2HH1 ARG    66      68.177  59.235  62.250  1.00  2.80
ATOM   1016  NH2 ARG    66      70.154  58.643  60.942  1.00  2.80
ATOM   1017 1HH2 ARG    66      70.876  58.358  60.274  1.00  2.80
ATOM   1018 2HH2 ARG    66      70.380  59.141  61.777  1.00  2.80
ATOM   1019  C   ARG    66      66.334  59.795  57.982  1.00  2.80
ATOM   1020  O   ARG    66      66.654  60.021  59.150  1.00  2.80
ATOM   1021  N   LYS    67      66.904  60.418  56.946  1.00  3.10
ATOM   1022  H   LYS    67      66.477  60.311  56.031  1.00  3.10
ATOM   1023  CA  LYS    67      68.109  61.260  57.076  1.00  3.10
ATOM   1024  HA  LYS    67      68.798  60.750  57.743  1.00  3.10
ATOM   1025  CB  LYS    67      68.778  61.457  55.700  1.00  3.10
ATOM   1026  HB1 LYS    67      69.382  62.366  55.717  1.00  3.10
ATOM   1027  HB2 LYS    67      68.007  61.599  54.940  1.00  3.10
ATOM   1028  CG  LYS    67      69.692  60.287  55.285  1.00  3.10
ATOM   1029  HG1 LYS    67      70.011  60.452  54.256  1.00  3.10
ATOM   1030  HG2 LYS    67      69.128  59.353  55.324  1.00  3.10
ATOM   1031  CD  LYS    67      70.942  60.171  56.176  1.00  3.10
ATOM   1032  HD1 LYS    67      70.639  59.929  57.194  1.00  3.10
ATOM   1033  HD2 LYS    67      71.472  61.124  56.185  1.00  3.10
ATOM   1034  CE  LYS    67      71.887  59.070  55.688  1.00  3.10
ATOM   1035  HE1 LYS    67      72.337  59.360  54.735  1.00  3.10
ATOM   1036  HE2 LYS    67      71.300  58.161  55.527  1.00  3.10
ATOM   1037  NZ  LYS    67      72.928  58.785  56.702  1.00  3.10
ATOM   1038  HZ1 LYS    67      72.470  58.555  57.589  1.00  3.10
ATOM   1039  HZ2 LYS    67      73.394  57.898  56.530  1.00  3.10
ATOM   1040  HZ3 LYS    67      73.584  59.534  56.842  1.00  3.10
ATOM   1041  C   LYS    67      67.880  62.600  57.773  1.00  3.10
ATOM   1042  O   LYS    67      68.820  63.170  58.318  1.00  3.10
ATOM   1043  N   SER    68      66.627  63.037  57.823  1.00  3.51
ATOM   1044  H   SER    68      65.962  62.546  57.232  1.00  3.51
ATOM   1045  CA  SER    68      66.186  64.285  58.460  1.00  3.51
ATOM   1046  HA  SER    68      67.039  64.911  58.724  1.00  3.51
ATOM   1047  CB  SER    68      65.292  65.032  57.446  1.00  3.51
ATOM   1048  HB1 SER    68      65.258  66.088  57.718  1.00  3.51
ATOM   1049  HB2 SER    68      64.278  64.636  57.511  1.00  3.51
ATOM   1050  OG  SER    68      65.708  64.908  56.090  1.00  3.51
ATOM   1051  HG  SER    68      65.583  63.985  55.776  1.00  3.51
ATOM   1052  C   SER    68      65.328  64.040  59.717  1.00  3.51
ATOM   1053  O   SER    68      64.923  64.986  60.386  1.00  3.51
ATOM   1054  N   GLY    69      64.987  62.774  59.985  1.00  3.43
ATOM   1055  H   GLY    69      65.376  62.066  59.378  1.00  3.43
ATOM   1056  CA  GLY    69      63.897  62.303  60.850  1.00  3.43
ATOM   1057  HA1 GLY    69      64.165  62.508  61.886  1.00  3.43
ATOM   1058  HA2 GLY    69      63.810  61.223  60.732  1.00  3.43
ATOM   1059  C   GLY    69      62.510  62.901  60.605  1.00  3.43
ATOM   1060  O   GLY    69      61.685  62.886  61.521  1.00  3.43
ATOM   1061  N   LYS    70      62.237  63.491  59.432  1.00  3.21
ATOM   1062  H   LYS    70      62.873  63.358  58.661  1.00  3.21
ATOM   1063  CA  LYS    70      61.083  64.416  59.326  1.00  3.21
ATOM   1064  HA  LYS    70      60.979  64.903  60.297  1.00  3.21
ATOM   1065  CB  LYS    70      61.323  65.553  58.304  1.00  3.21
ATOM   1066  HB1 LYS    70      62.313  65.970  58.496  1.00  3.21
ATOM   1067  HB2 LYS    70      60.596  66.341  58.508  1.00  3.21
ATOM   1068  CG  LYS    70      61.208  65.201  56.806  1.00  3.21
ATOM   1069  HG1 LYS    70      60.181  64.928  56.562  1.00  3.21
ATOM   1070  HG2 LYS    70      61.857  64.359  56.602  1.00  3.21
ATOM   1071  CD  LYS    70      61.636  66.389  55.925  1.00  3.21
ATOM   1072  HD1 LYS    70      62.636  66.692  56.240  1.00  3.21
ATOM   1073  HD2 LYS    70      60.963  67.232  56.095  1.00  3.21
ATOM   1074  CE  LYS    70      61.715  66.086  54.417  1.00  3.21
ATOM   1075  HE1 LYS    70      62.145  65.092  54.267  1.00  3.21
ATOM   1076  HE2 LYS    70      62.407  66.807  53.976  1.00  3.21
ATOM   1077  NZ  LYS    70      60.414  66.206  53.710  1.00  3.21
ATOM   1078  HZ1 LYS    70      59.764  65.436  53.869  1.00  3.21
ATOM   1079  HZ2 LYS    70      59.831  66.989  54.002  1.00  3.21
ATOM   1080  HZ3 LYS    70      60.495  66.238  52.696  1.00  3.21
ATOM   1081  C   LYS    70      59.792  63.650  59.066  1.00  3.21
ATOM   1082  O   LYS    70      59.716  62.827  58.150  1.00  3.21
ATOM   1083  N   LYS    71      58.765  63.998  59.847  1.00  2.98
ATOM   1084  H   LYS    71      58.978  64.625  60.603  1.00  2.98
ATOM   1085  CA  LYS    71      57.348  63.809  59.513  1.00  2.98
ATOM   1086  HA  LYS    71      57.136  62.737  59.457  1.00  2.98
ATOM   1087  CB  LYS    71      56.477  64.503  60.606  1.00  2.98
ATOM   1088  HB1 LYS    71      57.048  65.321  61.050  1.00  2.98
ATOM   1089  HB2 LYS    71      56.329  63.771  61.402  1.00  2.98
ATOM   1090  CG  LYS    71      55.079  65.083  60.220  1.00  2.98
ATOM   1091  HG1 LYS    71      54.487  65.108  61.136  1.00  2.98
ATOM   1092  HG2 LYS    71      54.564  64.405  59.548  1.00  2.98
ATOM   1093  CD  LYS    71      55.031  66.514  59.627  1.00  2.98
ATOM   1094  HD1 LYS    71      56.046  66.916  59.599  1.00  2.98
ATOM   1095  HD2 LYS    71      54.466  67.148  60.312  1.00  2.98
ATOM   1096  CE  LYS    71      54.427  66.682  58.210  1.00  2.98
ATOM   1097  HE1 LYS    71      55.085  66.181  57.496  1.00  2.98
ATOM   1098  HE2 LYS    71      54.454  67.746  57.960  1.00  2.98
ATOM   1099  NZ  LYS    71      53.032  66.175  58.048  1.00  2.98
ATOM   1100  HZ1 LYS    71      52.381  66.586  58.699  1.00  2.98
ATOM   1101  HZ2 LYS    71      52.685  66.323  57.100  1.00  2.98
ATOM   1102  HZ3 LYS    71      53.002  65.158  58.135  1.00  2.98
ATOM   1103  C   LYS    71      57.065  64.442  58.179  1.00  2.98
ATOM   1104  O   LYS    71      57.608  65.477  57.805  1.00  2.98
ATOM   1105  N   PHE    72      56.065  63.857  57.564  1.00  2.43
ATOM   1106  H   PHE    72      55.648  63.054  58.010  1.00  2.43
ATOM   1107  CA  PHE    72      55.724  64.076  56.190  1.00  2.43
ATOM   1108  HA  PHE    72      56.053  65.068  55.883  1.00  2.43
ATOM   1109  CB  PHE    72      56.572  63.035  55.455  1.00  2.43
ATOM   1110  HB1 PHE    72      57.266  62.512  56.117  1.00  2.43
ATOM   1111  HB2 PHE    72      57.200  63.536  54.731  1.00  2.43
ATOM   1112  CG  PHE    72      55.727  62.021  54.785  1.00  2.43
ATOM   1113  CD1 PHE    72      54.778  61.319  55.510  1.00  2.43
ATOM   1114  HD1 PHE    72      54.768  61.433  56.578  1.00  2.43
ATOM   1115  CE1 PHE    72      53.795  60.590  54.845  1.00  2.43
ATOM   1116  HE1 PHE    72      53.023  60.126  55.426  1.00  2.43
ATOM   1117  CZ  PHE    72      53.858  60.454  53.454  1.00  2.43
ATOM   1118  HZ  PHE    72      53.128  59.900  52.905  1.00  2.43
ATOM   1119  CE2 PHE    72      54.804  61.168  52.732  1.00  2.43
ATOM   1120  HE2 PHE    72      54.721  61.197  51.662  1.00  2.43
ATOM   1121  CD2 PHE    72      55.708  61.989  53.410  1.00  2.43
ATOM   1122  HD2 PHE    72      56.379  62.650  52.905  1.00  2.43
ATOM   1123  C   PHE    72      54.188  63.997  56.038  1.00  2.43
ATOM   1124  O   PHE    72      53.468  63.721  57.004  1.00  2.43
ATOM   1125  N   SER    73      53.715  64.203  54.823  1.00  2.39
ATOM   1126  H   SER    73      54.383  64.422  54.099  1.00  2.39
ATOM   1127  CA  SER    73      52.404  63.838  54.295  1.00  2.39
ATOM   1128  HA  SER    73      51.921  63.081  54.912  1.00  2.39
ATOM   1129  CB  SER    73      51.544  65.105  54.227  1.00  2.39
ATOM   1130  HB1 SER    73      50.541  64.839  53.889  1.00  2.39
ATOM   1131  HB2 SER    73      51.996  65.766  53.492  1.00  2.39
ATOM   1132  OG  SER    73      51.465  65.830  55.454  1.00  2.39
ATOM   1133  HG  SER    73      50.872  66.558  55.224  1.00  2.39
ATOM   1134  C   SER    73      52.655  63.299  52.883  1.00  2.39
ATOM   1135  O   SER    73      53.636  63.722  52.265  1.00  2.39
ATOM   1136  N   ILE    74      51.859  62.330  52.409  1.00  2.00
ATOM   1137  H   ILE    74      51.101  62.027  53.004  1.00  2.00
ATOM   1138  CA  ILE    74      51.951  61.678  51.080  1.00  2.00
ATOM   1139  HA  ILE    74      52.417  60.699  51.143  1.00  2.00
ATOM   1140  CB  ILE    74      50.464  61.484  50.587  1.00  2.00
ATOM   1141  HB  ILE    74      50.079  60.621  51.091  1.00  2.00
ATOM   1142  CG2 ILE    74      49.429  62.584  50.924  1.00  2.00
ATOM   1143 1HG2 ILE    74      49.582  63.474  50.317  1.00  2.00
ATOM   1144 2HG2 ILE    74      48.422  62.220  50.720  1.00  2.00
ATOM   1145 3HG2 ILE    74      49.451  62.864  51.977  1.00  2.00
ATOM   1146  CG1 ILE    74      50.263  61.199  49.088  1.00  2.00
ATOM   1147 1HG1 ILE    74      50.544  62.059  48.483  1.00  2.00
ATOM   1148 2HG1 ILE    74      49.204  61.022  48.901  1.00  2.00
ATOM   1149  CD1 ILE    74      51.023  59.979  48.600  1.00  2.00
ATOM   1150  HD1 ILE    74      50.721  59.814  47.573  1.00  2.00
ATOM   1151  HD2 ILE    74      52.099  60.118  48.669  1.00  2.00
ATOM   1152  HD3 ILE    74      50.747  59.104  49.162  1.00  2.00
ATOM   1153  C   ILE    74      52.701  62.486  50.010  1.00  2.00
ATOM   1154  O   ILE    74      53.710  62.062  49.420  1.00  2.00
ATOM   1155  N   GLU    75      52.156  63.673  49.780  1.00  2.38
ATOM   1156  H   GLU    75      51.425  63.994  50.416  1.00  2.38
ATOM   1157  CA  GLU    75      52.529  64.589  48.740  1.00  2.38
ATOM   1158  HA  GLU    75      52.670  64.019  47.825  1.00  2.38
ATOM   1159  CB  GLU    75      51.385  65.599  48.500  1.00  2.38
ATOM   1160  HB1 GLU    75      50.434  65.064  48.512  1.00  2.38
ATOM   1161  HB2 GLU    75      51.507  65.988  47.488  1.00  2.38
ATOM   1162  CG  GLU    75      51.283  66.820  49.440  1.00  2.38
ATOM   1163  HG1 GLU    75      50.396  67.389  49.154  1.00  2.38
ATOM   1164  HG2 GLU    75      52.145  67.466  49.252  1.00  2.38
ATOM   1165  CD  GLU    75      51.203  66.514  50.948  1.00  2.38
ATOM   1166  OE1 GLU    75      50.730  65.419  51.328  1.00  2.38
ATOM   1167  OE2 GLU    75      51.659  67.370  51.736  1.00  2.38
ATOM   1168  C   GLU    75      53.861  65.281  49.017  1.00  2.38
ATOM   1169  O   GLU    75      54.640  65.514  48.093  1.00  2.38
ATOM   1170  N   GLU    76      54.168  65.531  50.291  1.00  2.40
ATOM   1171  H   GLU    76      53.511  65.246  51.012  1.00  2.40
ATOM   1172  CA  GLU    76      55.474  66.002  50.715  1.00  2.40
ATOM   1173  HA  GLU    76      55.743  66.776  49.995  1.00  2.40
ATOM   1174  CB  GLU    76      55.448  66.743  52.067  1.00  2.40
ATOM   1175  HB1 GLU    76      54.436  67.114  52.236  1.00  2.40
ATOM   1176  HB2 GLU    76      56.090  67.621  51.988  1.00  2.40
ATOM   1177  CG  GLU    76      55.881  65.954  53.303  1.00  2.40
ATOM   1178  HG1 GLU    76      55.581  64.920  53.189  1.00  2.40
ATOM   1179  HG2 GLU    76      55.362  66.369  54.171  1.00  2.40
ATOM   1180  CD  GLU    76      57.385  65.984  53.566  1.00  2.40
ATOM   1181  OE1 GLU    76      58.098  65.062  53.111  1.00  2.40
ATOM   1182  OE2 GLU    76      57.869  66.883  54.286  1.00  2.40
ATOM   1183  C   GLU    76      56.568  64.941  50.558  1.00  2.40
ATOM   1184  O   GLU    76      57.671  65.312  50.154  1.00  2.40
ATOM   1185  N   ALA    77      56.301  63.635  50.764  1.00  2.07
ATOM   1186  H   ALA    77      55.377  63.357  51.081  1.00  2.07
ATOM   1187  CA  ALA    77      57.377  62.656  50.494  1.00  2.07
ATOM   1188  HA  ALA    77      58.297  63.039  50.940  1.00  2.07
ATOM   1189  CB  ALA    77      57.251  61.193  50.917  1.00  2.07
ATOM   1190  HB1 ALA    77      58.075  60.642  50.476  1.00  2.07
ATOM   1191  HB2 ALA    77      57.395  61.054  51.976  1.00  2.07
ATOM   1192  HB3 ALA    77      56.337  60.759  50.530  1.00  2.07
ATOM   1193  C   ALA    77      57.604  62.542  49.002  1.00  2.07
ATOM   1194  O   ALA    77      58.762  62.397  48.587  1.00  2.07
ATOM   1195  N   LEU    78      56.526  62.539  48.202  1.00  2.11
ATOM   1196  H   LEU    78      55.587  62.631  48.581  1.00  2.11
ATOM   1197  CA  LEU    78      56.756  62.495  46.767  1.00  2.11
ATOM   1198  HA  LEU    78      57.356  61.607  46.562  1.00  2.11
ATOM   1199  CB  LEU    78      55.449  62.373  45.966  1.00  2.11
ATOM   1200  HB1 LEU    78      54.812  63.232  46.185  1.00  2.11
ATOM   1201  HB2 LEU    78      54.949  61.465  46.292  1.00  2.11
ATOM   1202  CG  LEU    78      55.679  62.282  44.439  1.00  2.11
ATOM   1203  HG  LEU    78      56.267  63.137  44.107  1.00  2.11
ATOM   1204  CD1 LEU    78      56.414  60.996  44.055  1.00  2.11
ATOM   1205 1HD1 LEU    78      56.486  60.935  42.972  1.00  2.11
ATOM   1206 2HD1 LEU    78      57.429  61.019  44.451  1.00  2.11
ATOM   1207 3HD1 LEU    78      55.886  60.125  44.443  1.00  2.11
ATOM   1208  CD2 LEU    78      54.368  62.305  43.651  1.00  2.11
ATOM   1209 1HD2 LEU    78      54.584  62.381  42.585  1.00  2.11
ATOM   1210 2HD2 LEU    78      53.803  61.394  43.831  1.00  2.11
ATOM   1211 3HD2 LEU    78      53.773  63.169  43.947  1.00  2.11
ATOM   1212  C   LEU    78      57.597  63.700  46.322  1.00  2.11
ATOM   1213  O   LEU    78      58.617  63.521  45.662  1.00  2.11
ATOM   1214  N   GLN    79      57.242  64.909  46.766  1.00  2.52
ATOM   1215  H   GLN    79      56.383  65.001  47.302  1.00  2.52
ATOM   1216  CA  GLN    79      57.996  66.131  46.474  1.00  2.52
ATOM   1217  HA  GLN    79      58.132  66.173  45.393  1.00  2.52
ATOM   1218  CB  GLN    79      57.122  67.340  46.871  1.00  2.52
ATOM   1219  HB1 GLN    79      56.967  67.339  47.951  1.00  2.52
ATOM   1220  HB2 GLN    79      56.151  67.221  46.386  1.00  2.52
ATOM   1221  CG  GLN    79      57.704  68.699  46.443  1.00  2.52
ATOM   1222  HG1 GLN    79      58.155  68.596  45.455  1.00  2.52
ATOM   1223  HG2 GLN    79      58.483  68.991  47.147  1.00  2.52
ATOM   1224  CD  GLN    79      56.668  69.824  46.366  1.00  2.52
ATOM   1225  OE1 GLN    79      56.628  70.596  45.424  1.00  2.52
ATOM   1226  NE2 GLN    79      55.792  69.986  47.334  1.00  2.52
ATOM   1227 1HE2 GLN    79      55.743  69.344  48.102  1.00  2.52
ATOM   1228 2HE2 GLN    79      55.133  70.731  47.200  1.00  2.52
ATOM   1229  C   GLN    79      59.415  66.181  47.081  1.00  2.52
ATOM   1230  O   GLN    79      60.242  66.972  46.632  1.00  2.52
ATOM   1231  N   SER    80      59.733  65.311  48.046  1.00  2.50
ATOM   1232  H   SER    80      59.000  64.721  48.414  1.00  2.50
ATOM   1233  CA  SER    80      61.079  65.202  48.637  1.00  2.50
ATOM   1234  HA  SER    80      61.647  66.115  48.456  1.00  2.50
ATOM   1235  CB  SER    80      60.985  64.979  50.155  1.00  2.50
ATOM   1236  HB1 SER    80      61.993  64.963  50.573  1.00  2.50
ATOM   1237  HB2 SER    80      60.515  64.014  50.350  1.00  2.50
ATOM   1238  OG  SER    80      60.239  65.990  50.811  1.00  2.50
ATOM   1239  HG  SER    80      59.295  65.852  50.579  1.00  2.50
ATOM   1240  C   SER    80      61.861  64.031  48.028  1.00  2.50
ATOM   1241  O   SER    80      62.975  63.745  48.464  1.00  2.50
ATOM   1242  N   GLY    81      61.257  63.286  47.089  1.00  2.34
ATOM   1243  H   GLY    81      60.330  63.555  46.776  1.00  2.34
ATOM   1244  CA  GLY    81      61.829  62.073  46.503  1.00  2.34
ATOM   1245  HA1 GLY    81      62.789  62.315  46.047  1.00  2.34
ATOM   1246  HA2 GLY    81      61.157  61.717  45.721  1.00  2.34
ATOM   1247  C   GLY    81      62.050  60.916  47.498  1.00  2.34
ATOM   1248  O   GLY    81      62.861  60.009  47.276  1.00  2.34
ATOM   1249  N   ARG    82      61.320  60.978  48.618  1.00  1.98
ATOM   1250  H   ARG    82      60.699  61.779  48.662  1.00  1.98
ATOM   1251  CA  ARG    82      61.189  59.995  49.703  1.00  1.98
ATOM   1252  HA  ARG    82      62.102  59.399  49.735  1.00  1.98
ATOM   1253  CB  ARG    82      61.052  60.782  51.029  1.00  1.98
ATOM   1254  HB1 ARG    82      60.295  61.555  50.901  1.00  1.98
ATOM   1255  HB2 ARG    82      61.997  61.292  51.224  1.00  1.98
ATOM   1256  CG  ARG    82      60.668  59.979  52.288  1.00  1.98
ATOM   1257  HG1 ARG    82      59.681  59.549  52.144  1.00  1.98
ATOM   1258  HG2 ARG    82      60.610  60.663  53.136  1.00  1.98
ATOM   1259  CD  ARG    82      61.662  58.862  52.621  1.00  1.98
ATOM   1260  HD1 ARG    82      62.622  59.326  52.851  1.00  1.98
ATOM   1261  HD2 ARG    82      61.805  58.215  51.758  1.00  1.98
ATOM   1262  NE  ARG    82      61.237  58.048  53.776  1.00  1.98
ATOM   1263  HE  ARG    82      61.632  58.274  54.681  1.00  1.98
ATOM   1264  CZ  ARG    82      60.439  56.996  53.818  1.00  1.98
ATOM   1265  NH1 ARG    82      59.756  56.559  52.798  1.00  1.98
ATOM   1266 1HH1 ARG    82      59.782  57.050  51.912  1.00  1.98
ATOM   1267 2HH1 ARG    82      59.109  55.814  52.996  1.00  1.98
ATOM   1268  NH2 ARG    82      60.343  56.347  54.932  1.00  1.98
ATOM   1269 1HH2 ARG    82      60.751  56.724  55.788  1.00  1.98
ATOM   1270 2HH2 ARG    82      59.628  55.629  55.102  1.00  1.98
ATOM   1271  C   ARG    82      60.035  59.003  49.469  1.00  1.98
ATOM   1272  O   ARG    82      59.937  58.000  50.183  1.00  1.98
ATOM   1273  N   LEU    83      59.204  59.245  48.449  1.00  1.71
ATOM   1274  H   LEU    83      59.340  60.100  47.926  1.00  1.71
ATOM   1275  CA  LEU    83      58.405  58.181  47.799  1.00  1.71
ATOM   1276  HA  LEU    83      58.815  57.200  48.033  1.00  1.71
ATOM   1277  CB  LEU    83      56.930  58.264  48.281  1.00  1.71
ATOM   1278  HB1 LEU    83      56.326  57.589  47.674  1.00  1.71
ATOM   1279  HB2 LEU    83      56.576  59.277  48.080  1.00  1.71
ATOM   1280  CG  LEU    83      56.631  57.930  49.755  1.00  1.71
ATOM   1281  HG  LEU    83      57.224  58.563  50.407  1.00  1.71
ATOM   1282  CD1 LEU    83      55.146  58.166  50.039  1.00  1.71
ATOM   1283 1HD1 LEU    83      54.946  58.029  51.102  1.00  1.71
ATOM   1284 2HD1 LEU    83      54.865  59.186  49.775  1.00  1.71
ATOM   1285 3HD1 LEU    83      54.527  57.476  49.463  1.00  1.71
ATOM   1286  CD2 LEU    83      56.928  56.480  50.114  1.00  1.71
ATOM   1287 1HD2 LEU    83      56.780  56.328  51.181  1.00  1.71
ATOM   1288 2HD2 LEU    83      56.245  55.838  49.566  1.00  1.71
ATOM   1289 3HD2 LEU    83      57.957  56.233  49.860  1.00  1.71
ATOM   1290  C   LEU    83      58.439  58.357  46.266  1.00  1.71
ATOM   1291  O   LEU    83      58.930  59.367  45.765  1.00  1.71
ATOM   1292  N   THR    84      57.845  57.405  45.540  1.00  2.04
ATOM   1293  H   THR    84      57.561  56.576  46.034  1.00  2.04
ATOM   1294  CA  THR    84      57.791  57.325  44.067  1.00  2.04
ATOM   1295  HA  THR    84      58.273  58.211  43.658  1.00  2.04
ATOM   1296  CB  THR    84      58.598  56.090  43.607  1.00  2.04
ATOM   1297  HB  THR    84      58.800  55.452  44.465  1.00  2.04
ATOM   1298  CG2 THR    84      57.969  55.183  42.544  1.00  2.04
ATOM   1299 1HG2 THR    84      58.668  54.377  42.318  1.00  2.04
ATOM   1300 2HG2 THR    84      57.049  54.742  42.923  1.00  2.04
ATOM   1301 3HG2 THR    84      57.777  55.737  41.629  1.00  2.04
ATOM   1302  OG1 THR    84      59.821  56.536  43.082  1.00  2.04
ATOM   1303  HG1 THR    84      60.455  56.551  43.835  1.00  2.04
ATOM   1304  C   THR    84      56.346  57.294  43.561  1.00  2.04
ATOM   1305  O   THR    84      55.527  56.710  44.248  1.00  2.04
ATOM   1306  N   PRO    85      55.963  57.858  42.396  1.00  2.31
ATOM   1307  CD  PRO    85      56.838  58.499  41.420  1.00  2.31
ATOM   1308  HD1 PRO    85      57.394  57.743  40.867  1.00  2.31
ATOM   1309  HD2 PRO    85      57.535  59.193  41.891  1.00  2.31
ATOM   1310  CG  PRO    85      55.918  59.253  40.457  1.00  2.31
ATOM   1311  HG1 PRO    85      56.310  59.247  39.439  1.00  2.31
ATOM   1312  HG2 PRO    85      55.780  60.277  40.804  1.00  2.31
ATOM   1313  CB  PRO    85      54.593  58.499  40.558  1.00  2.31
ATOM   1314  HB1 PRO    85      54.625  57.622  39.908  1.00  2.31
ATOM   1315  HB2 PRO    85      53.746  59.136  40.299  1.00  2.31
ATOM   1316  CA  PRO    85      54.551  58.073  42.027  1.00  2.31
ATOM   1317  HA  PRO    85      54.195  58.927  42.604  1.00  2.31
ATOM   1318  C   PRO    85      53.551  56.919  42.265  1.00  2.31
ATOM   1319  O   PRO    85      52.529  57.123  42.917  1.00  2.31
ATOM   1320  N   ALA    86      53.846  55.689  41.832  1.00  2.43
ATOM   1321  H   ALA    86      54.693  55.546  41.308  1.00  2.43
ATOM   1322  CA  ALA    86      52.968  54.537  42.105  1.00  2.43
ATOM   1323  HA  ALA    86      51.979  54.767  41.725  1.00  2.43
ATOM   1324  CB  ALA    86      53.520  53.338  41.323  1.00  2.43
ATOM   1325  HB1 ALA    86      52.883  52.469  41.487  1.00  2.43
ATOM   1326  HB2 ALA    86      53.538  53.568  40.258  1.00  2.43
ATOM   1327  HB3 ALA    86      54.531  53.101  41.659  1.00  2.43
ATOM   1328  C   ALA    86      52.845  54.202  43.615  1.00  2.43
ATOM   1329  O   ALA    86      51.823  53.766  44.159  1.00  2.43
ATOM   1330  N   HIS    87      53.961  54.394  44.311  1.00  1.93
ATOM   1331  H   HIS    87      54.718  54.875  43.843  1.00  1.93
ATOM   1332  CA  HIS    87      54.126  54.126  45.730  1.00  1.93
ATOM   1333  HA  HIS    87      53.654  53.174  45.961  1.00  1.93
ATOM   1334  CB  HIS    87      55.639  53.989  45.957  1.00  1.93
ATOM   1335  HB1 HIS    87      56.130  54.927  45.722  1.00  1.93
ATOM   1336  HB2 HIS    87      56.028  53.237  45.268  1.00  1.93
ATOM   1337  CG  HIS    87      56.089  53.597  47.327  1.00  1.93
ATOM   1338  ND1 HIS    87      55.636  52.502  48.067  1.00  1.93
ATOM   1339  CE1 HIS    87      56.514  52.393  49.082  1.00  1.93
ATOM   1340  HE1 HIS    87      56.541  51.598  49.807  1.00  1.93
ATOM   1341  NE2 HIS    87      57.425  53.369  49.045  1.00  1.93
ATOM   1342  HE2 HIS    87      58.261  53.401  49.611  1.00  1.93
ATOM   1343  CD2 HIS    87      57.200  54.114  47.919  1.00  1.93
ATOM   1344  HD2 HIS    87      57.853  54.872  47.505  1.00  1.93
ATOM   1345  C   HIS    87      53.462  55.198  46.619  1.00  1.93
ATOM   1346  O   HIS    87      52.987  54.879  47.705  1.00  1.93
ATOM   1347  N   TYR    88      53.362  56.423  46.101  1.00  1.83
ATOM   1348  H   TYR    88      53.861  56.553  45.228  1.00  1.83
ATOM   1349  CA  TYR    88      52.561  57.570  46.522  1.00  1.83
ATOM   1350  HA  TYR    88      52.731  57.755  47.582  1.00  1.83
ATOM   1351  CB  TYR    88      53.073  58.809  45.733  1.00  1.83
ATOM   1352  HB1 TYR    88      53.489  58.474  44.787  1.00  1.83
ATOM   1353  HB2 TYR    88      53.922  59.209  46.287  1.00  1.83
ATOM   1354  CG  TYR    88      52.136  59.967  45.385  1.00  1.83
ATOM   1355  CD1 TYR    88      52.242  61.198  46.066  1.00  1.83
ATOM   1356  HD1 TYR    88      52.905  61.294  46.911  1.00  1.83
ATOM   1357  CE1 TYR    88      51.469  62.307  45.676  1.00  1.83
ATOM   1358  HE1 TYR    88      51.539  63.246  46.200  1.00  1.83
ATOM   1359  CZ  TYR    88      50.586  62.207  44.587  1.00  1.83
ATOM   1360  OH  TYR    88      49.860  63.293  44.214  1.00  1.83
ATOM   1361  HH  TYR    88      49.300  63.110  43.461  1.00  1.83
ATOM   1362  CE2 TYR    88      50.480  60.987  43.888  1.00  1.83
ATOM   1363  HE2 TYR    88      49.815  60.902  43.042  1.00  1.83
ATOM   1364  CD2 TYR    88      51.256  59.879  44.286  1.00  1.83
ATOM   1365  HD2 TYR    88      51.181  58.960  43.727  1.00  1.83
ATOM   1366  C   TYR    88      51.069  57.285  46.352  1.00  1.83
ATOM   1367  O   TYR    88      50.332  57.407  47.324  1.00  1.83
ATOM   1368  N   ASP    89      50.593  56.793  45.204  1.00  2.21
ATOM   1369  H   ASP    89      51.190  56.709  44.386  1.00  2.21
ATOM   1370  CA  ASP    89      49.160  56.462  45.113  1.00  2.21
ATOM   1371  HA  ASP    89      48.615  57.350  45.438  1.00  2.21
ATOM   1372  CB  ASP    89      48.706  56.227  43.655  1.00  2.21
ATOM   1373  HB1 ASP    89      49.100  57.035  43.034  1.00  2.21
ATOM   1374  HB2 ASP    89      47.618  56.309  43.632  1.00  2.21
ATOM   1375  CG  ASP    89      49.079  54.880  43.029  1.00  2.21
ATOM   1376  OD1 ASP    89      49.714  54.847  41.957  1.00  2.21
ATOM   1377  OD2 ASP    89      48.729  53.818  43.582  1.00  2.21
ATOM   1378  C   ASP    89      48.744  55.344  46.090  1.00  2.21
ATOM   1379  O   ASP    89      47.761  55.488  46.834  1.00  2.21
ATOM   1380  N   ARG    90      49.546  54.272  46.212  1.00  2.31
ATOM   1381  H   ARG    90      50.257  54.121  45.500  1.00  2.31
ATOM   1382  CA  ARG    90      49.187  53.218  47.178  1.00  2.31
ATOM   1383  HA  ARG    90      48.108  53.073  47.091  1.00  2.31
ATOM   1384  CB  ARG    90      49.831  51.881  46.780  1.00  2.31
ATOM   1385  HB1 ARG    90      50.012  51.285  47.672  1.00  2.31
ATOM   1386  HB2 ARG    90      50.781  52.074  46.280  1.00  2.31
ATOM   1387  CG  ARG    90      48.896  51.065  45.861  1.00  2.31
ATOM   1388  HG1 ARG    90      48.107  51.697  45.448  1.00  2.31
ATOM   1389  HG2 ARG    90      48.412  50.295  46.463  1.00  2.31
ATOM   1390  CD  ARG    90      49.620  50.393  44.689  1.00  2.31
ATOM   1391  HD1 ARG    90      48.970  49.605  44.304  1.00  2.31
ATOM   1392  HD2 ARG    90      50.553  49.947  45.034  1.00  2.31
ATOM   1393  NE  ARG    90      49.879  51.371  43.620  1.00  2.31
ATOM   1394  HE  ARG    90      49.660  52.350  43.828  1.00  2.31
ATOM   1395  CZ  ARG    90      50.061  51.155  42.334  1.00  2.31
ATOM   1396  NH1 ARG    90      50.192  49.950  41.860  1.00  2.31
ATOM   1397 1HH1 ARG    90      50.115  49.185  42.498  1.00  2.31
ATOM   1398 2HH1 ARG    90      50.296  49.817  40.875  1.00  2.31
ATOM   1399  NH2 ARG    90      50.108  52.142  41.492  1.00  2.31
ATOM   1400 1HH2 ARG    90      49.880  53.089  41.841  1.00  2.31
ATOM   1401 2HH2 ARG    90      50.127  52.011  40.505  1.00  2.31
ATOM   1402  C   ARG    90      49.331  53.652  48.649  1.00  2.31
ATOM   1403  O   ARG    90      48.539  53.239  49.507  1.00  2.31
ATOM   1404  N   TYR    91      50.300  54.527  48.937  1.00  1.98
ATOM   1405  H   TYR    91      50.923  54.827  48.197  1.00  1.98
ATOM   1406  CA  TYR    91      50.348  55.234  50.213  1.00  1.98
ATOM   1407  HA  TYR    91      50.472  54.515  51.023  1.00  1.98
ATOM   1408  CB  TYR    91      51.538  56.224  50.257  1.00  1.98
ATOM   1409  HB1 TYR    91      51.522  56.848  49.371  1.00  1.98
ATOM   1410  HB2 TYR    91      52.470  55.663  50.226  1.00  1.98
ATOM   1411  CG  TYR    91      51.547  57.148  51.466  1.00  1.98
ATOM   1412  CD1 TYR    91      50.580  58.160  51.598  1.00  1.98
ATOM   1413  HD1 TYR    91      49.859  58.358  50.829  1.00  1.98
ATOM   1414  CE1 TYR    91      50.444  58.878  52.786  1.00  1.98
ATOM   1415  HE1 TYR    91      49.664  59.614  52.889  1.00  1.98
ATOM   1416  CZ  TYR    91      51.273  58.606  53.868  1.00  1.98
ATOM   1417  OH  TYR    91      50.987  59.157  55.072  1.00  1.98
ATOM   1418  HH  TYR    91      50.074  59.538  55.091  1.00  1.98
ATOM   1419  CE2 TYR    91      52.373  57.740  53.683  1.00  1.98
ATOM   1420  HE2 TYR    91      53.058  57.594  54.504  1.00  1.98
ATOM   1421  CD2 TYR    91      52.482  56.982  52.499  1.00  1.98
ATOM   1422  HD2 TYR    91      53.244  56.232  52.411  1.00  1.98
ATOM   1423  C   TYR    91      49.055  55.969  50.459  1.00  1.98
ATOM   1424  O   TYR    91      48.570  55.797  51.552  1.00  1.98
ATOM   1425  N   VAL    92      48.486  56.753  49.532  1.00  2.15
ATOM   1426  H   VAL    92      48.927  56.856  48.621  1.00  2.15
ATOM   1427  CA  VAL    92      47.315  57.581  49.881  1.00  2.15
ATOM   1428  HA  VAL    92      47.538  58.042  50.842  1.00  2.15
ATOM   1429  CB  VAL    92      47.066  58.741  48.891  1.00  2.15
ATOM   1430  HB  VAL    92      48.038  59.113  48.571  1.00  2.15
ATOM   1431  CG1 VAL    92      46.268  58.406  47.627  1.00  2.15
ATOM   1432 1HG1 VAL    92      46.164  59.298  47.009  1.00  2.15
ATOM   1433 2HG1 VAL    92      46.798  57.666  47.040  1.00  2.15
ATOM   1434 3HG1 VAL    92      45.275  58.035  47.878  1.00  2.15
ATOM   1435  CG2 VAL    92      46.352  59.893  49.608  1.00  2.15
ATOM   1436 1HG2 VAL    92      46.254  60.743  48.934  1.00  2.15
ATOM   1437 2HG2 VAL    92      45.361  59.577  49.938  1.00  2.15
ATOM   1438 3HG2 VAL    92      46.932  60.209  50.476  1.00  2.15
ATOM   1439  C   VAL    92      46.086  56.710  50.120  1.00  2.15
ATOM   1440  O   VAL    92      45.334  56.922  51.074  1.00  2.15
ATOM   1441  N   ASN    93      45.980  55.633  49.335  1.00  2.70
ATOM   1442  H   ASN    93      46.650  55.531  48.576  1.00  2.70
ATOM   1443  CA  ASN    93      45.016  54.559  49.561  1.00  2.70
ATOM   1444  HA  ASN    93      44.018  55.001  49.568  1.00  2.70
ATOM   1445  CB  ASN    93      45.123  53.612  48.349  1.00  2.70
ATOM   1446  HB1 ASN    93      46.160  53.299  48.237  1.00  2.70
ATOM   1447  HB2 ASN    93      44.832  54.146  47.445  1.00  2.70
ATOM   1448  CG  ASN    93      44.285  52.352  48.453  1.00  2.70
ATOM   1449  OD1 ASN    93      44.808  51.253  48.503  1.00  2.70
ATOM   1450  ND2 ASN    93      42.975  52.455  48.492  1.00  2.70
ATOM   1451 1HD2 ASN    93      42.527  53.353  48.515  1.00  2.70
ATOM   1452 2HD2 ASN    93      42.472  51.607  48.677  1.00  2.70
ATOM   1453  C   ASN    93      45.157  53.832  50.918  1.00  2.70
ATOM   1454  O   ASN    93      44.161  53.264  51.372  1.00  2.70
ATOM   1455  N   LYS    94      46.311  53.915  51.613  1.00  2.62
ATOM   1456  H   LYS    94      47.117  54.341  51.174  1.00  2.62
ATOM   1457  CA  LYS    94      46.363  53.639  53.072  1.00  2.62
ATOM   1458  HA  LYS    94      45.367  53.290  53.316  1.00  2.62
ATOM   1459  CB  LYS    94      47.296  52.463  53.423  1.00  2.62
ATOM   1460  HB1 LYS    94      47.839  52.698  54.339  1.00  2.62
ATOM   1461  HB2 LYS    94      48.034  52.328  52.630  1.00  2.62
ATOM   1462  CG  LYS    94      46.540  51.132  53.652  1.00  2.62
ATOM   1463  HG1 LYS    94      47.277  50.380  53.936  1.00  2.62
ATOM   1464  HG2 LYS    94      46.067  50.814  52.722  1.00  2.62
ATOM   1465  CD  LYS    94      45.469  51.224  54.761  1.00  2.62
ATOM   1466  HD1 LYS    94      44.554  51.662  54.362  1.00  2.62
ATOM   1467  HD2 LYS    94      45.854  51.891  55.528  1.00  2.62
ATOM   1468  CE  LYS    94      45.119  49.870  55.398  1.00  2.62
ATOM   1469  HE1 LYS    94      46.026  49.257  55.395  1.00  2.62
ATOM   1470  HE2 LYS    94      44.353  49.372  54.799  1.00  2.62
ATOM   1471  NZ  LYS    94      44.686  50.027  56.813  1.00  2.62
ATOM   1472  HZ1 LYS    94      44.463  49.151  57.252  1.00  2.62
ATOM   1473  HZ2 LYS    94      45.492  50.398  57.337  1.00  2.62
ATOM   1474  HZ3 LYS    94      43.952  50.713  56.953  1.00  2.62
ATOM   1475  C   LYS    94      46.416  54.829  54.049  1.00  2.62
ATOM   1476  O   LYS    94      46.046  54.649  55.200  1.00  2.62
ATOM   1477  N   ASP    95      46.699  56.047  53.612  1.00  2.46
ATOM   1478  H   ASP    95      47.009  56.134  52.655  1.00  2.46
ATOM   1479  CA  ASP    95      46.641  57.268  54.412  1.00  2.46
ATOM   1480  HA  ASP    95      47.235  57.136  55.319  1.00  2.46
ATOM   1481  CB  ASP    95      47.199  58.452  53.635  1.00  2.46
ATOM   1482  HB1 ASP    95      46.531  58.703  52.810  1.00  2.46
ATOM   1483  HB2 ASP    95      48.140  58.132  53.211  1.00  2.46
ATOM   1484  CG  ASP    95      47.386  59.689  54.527  1.00  2.46
ATOM   1485  OD1 ASP    95      48.541  59.988  54.911  1.00  2.46
ATOM   1486  OD2 ASP    95      46.369  60.367  54.773  1.00  2.46
ATOM   1487  C   ASP    95      45.211  57.562  54.814  1.00  2.46
ATOM   1488  O   ASP    95      44.968  57.884  55.967  1.00  2.46
ATOM   1489  N   MET    96      44.256  57.314  53.905  1.00  2.77
ATOM   1490  H   MET    96      44.548  57.084  52.960  1.00  2.77
ATOM   1491  CA  MET    96      42.827  57.283  54.232  1.00  2.77
ATOM   1492  HA  MET    96      42.466  58.299  54.374  1.00  2.77
ATOM   1493  CB  MET    96      42.037  56.665  53.072  1.00  2.77
ATOM   1494  HB1 MET    96      41.014  56.487  53.408  1.00  2.77
ATOM   1495  HB2 MET    96      42.481  55.708  52.794  1.00  2.77
ATOM   1496  CG  MET    96      41.993  57.582  51.846  1.00  2.77
ATOM   1497  HG1 MET    96      43.012  57.834  51.555  1.00  2.77
ATOM   1498  HG2 MET    96      41.485  58.509  52.117  1.00  2.77
ATOM   1499  SD  MET    96      41.164  56.861  50.402  1.00  2.77
ATOM   1500  CE  MET    96      39.458  56.766  51.008  1.00  2.77
ATOM   1501  HE1 MET    96      38.808  56.425  50.203  1.00  2.77
ATOM   1502  HE2 MET    96      39.394  56.063  51.838  1.00  2.77
ATOM   1503  HE3 MET    96      39.132  57.751  51.343  1.00  2.77
ATOM   1504  C   MET    96      42.535  56.513  55.518  1.00  2.77
ATOM   1505  O   MET    96      41.734  56.959  56.311  1.00  2.77
ATOM   1506  N   SER    97      43.211  55.400  55.794  1.00  3.36
ATOM   1507  H   SER    97      43.987  55.133  55.202  1.00  3.36
ATOM   1508  CA  SER    97      42.995  54.668  57.041  1.00  3.36
ATOM   1509  HA  SER    97      41.925  54.492  57.159  1.00  3.36
ATOM   1510  CB  SER    97      43.669  53.312  56.888  1.00  3.36
ATOM   1511  HB1 SER    97      44.741  53.467  56.799  1.00  3.36
ATOM   1512  HB2 SER    97      43.306  52.851  55.970  1.00  3.36
ATOM   1513  OG  SER    97      43.422  52.423  57.953  1.00  3.36
ATOM   1514  HG  SER    97      44.273  52.407  58.459  1.00  3.36
ATOM   1515  C   SER    97      43.472  55.418  58.297  1.00  3.36
ATOM   1516  O   SER    97      42.804  55.296  59.326  1.00  3.36
ATOM   1517  N   ILE    98      44.537  56.242  58.231  1.00  3.42
ATOM   1518  H   ILE    98      45.005  56.387  57.344  1.00  3.42
ATOM   1519  CA  ILE    98      44.888  57.110  59.369  1.00  3.42
ATOM   1520  HA  ILE    98      44.599  56.535  60.244  1.00  3.42
ATOM   1521  CB  ILE    98      46.398  57.372  59.559  1.00  3.42
ATOM   1522  HB  ILE    98      46.928  56.431  59.401  1.00  3.42
ATOM   1523  CG2 ILE    98      46.977  58.419  58.592  1.00  3.42
ATOM   1524 1HG2 ILE    98      48.045  58.534  58.764  1.00  3.42
ATOM   1525 2HG2 ILE    98      46.856  58.081  57.566  1.00  3.42
ATOM   1526 3HG2 ILE    98      46.496  59.388  58.715  1.00  3.42
ATOM   1527  CG1 ILE    98      46.694  57.841  61.003  1.00  3.42
ATOM   1528 1HG1 ILE    98      46.195  58.790  61.199  1.00  3.42
ATOM   1529 2HG1 ILE    98      47.758  58.021  61.081  1.00  3.42
ATOM   1530  CD1 ILE    98      46.326  56.854  62.119  1.00  3.42
ATOM   1531  HD1 ILE    98      46.718  57.223  63.067  1.00  3.42
ATOM   1532  HD2 ILE    98      45.246  56.762  62.221  1.00  3.42
ATOM   1533  HD3 ILE    98      46.762  55.876  61.912  1.00  3.42
ATOM   1534  C   ILE    98      44.045  58.395  59.472  1.00  3.42
ATOM   1535  O   ILE    98      43.627  58.762  60.577  1.00  3.42
ATOM   1536  N   GLN    99      43.762  59.090  58.364  1.00  3.39
ATOM   1537  H   GLN    99      44.154  58.775  57.480  1.00  3.39
ATOM   1538  CA  GLN    99      42.989  60.335  58.408  1.00  3.39
ATOM   1539  HA  GLN    99      43.396  60.914  59.238  1.00  3.39
ATOM   1540  CB  GLN    99      43.209  61.233  57.178  1.00  3.39
ATOM   1541  HB1 GLN    99      44.274  61.463  57.112  1.00  3.39
ATOM   1542  HB2 GLN    99      42.682  62.172  57.352  1.00  3.39
ATOM   1543  CG  GLN    99      42.756  60.668  55.832  1.00  3.39
ATOM   1544  HG1 GLN    99      41.701  60.398  55.868  1.00  3.39
ATOM   1545  HG2 GLN    99      43.344  59.784  55.614  1.00  3.39
ATOM   1546  CD  GLN    99      42.960  61.684  54.714  1.00  3.39
ATOM   1547  OE1 GLN    99      42.091  62.484  54.402  1.00  3.39
ATOM   1548  NE2 GLN    99      44.105  61.700  54.073  1.00  3.39
ATOM   1549 1HE2 GLN    99      44.889  61.114  54.392  1.00  3.39
ATOM   1550 2HE2 GLN    99      44.248  62.430  53.408  1.00  3.39
ATOM   1551  C   GLN    99      41.522  60.113  58.761  1.00  3.39
ATOM   1552  O   GLN    99      41.038  60.766  59.680  1.00  3.39
ATOM   1553  N   GLU   100      40.881  59.123  58.144  1.00  3.64
ATOM   1554  H   GLU   100      41.359  58.667  57.373  1.00  3.64
ATOM   1555  CA  GLU   100      39.681  58.418  58.589  1.00  3.64
ATOM   1556  HA  GLU   100      39.925  57.874  59.501  1.00  3.64
ATOM   1557  CB  GLU   100      38.497  59.368  58.898  1.00  3.64
ATOM   1558  HB1 GLU   100      38.712  59.890  59.821  1.00  3.64
ATOM   1559  HB2 GLU   100      37.629  58.736  59.091  1.00  3.64
ATOM   1560  CG  GLU   100      38.100  60.444  57.866  1.00  3.64
ATOM   1561  HG1 GLU   100      38.033  60.004  56.872  1.00  3.64
ATOM   1562  HG2 GLU   100      38.862  61.226  57.839  1.00  3.64
ATOM   1563  CD  GLU   100      36.732  61.047  58.228  1.00  3.64
ATOM   1564  OE1 GLU   100      36.653  62.180  58.754  1.00  3.64
ATOM   1565  OE2 GLU   100      35.725  60.324  58.054  1.00  3.64
ATOM   1566  C   GLU   100      39.207  57.403  57.531  1.00  3.64
ATOM   1567  O   GLU   100      39.054  57.739  56.356  1.00  3.64
ATOM   1568  N   LEU   101      38.870  56.184  57.982  1.00  3.20
ATOM   1569  H   LEU   101      39.094  55.975  58.940  1.00  3.20
ATOM   1570  CA  LEU   101      38.201  55.123  57.204  1.00  3.20
ATOM   1571  HA  LEU   101      38.941  54.695  56.526  1.00  3.20
ATOM   1572  CB  LEU   101      37.772  54.043  58.223  1.00  3.20
ATOM   1573  HB1 LEU   101      37.086  54.493  58.941  1.00  3.20
ATOM   1574  HB2 LEU   101      38.668  53.761  58.779  1.00  3.20
ATOM   1575  CG  LEU   101      37.146  52.724  57.726  1.00  3.20
ATOM   1576  HG  LEU   101      37.241  52.016  58.550  1.00  3.20
ATOM   1577  CD1 LEU   101      35.648  52.809  57.424  1.00  3.20
ATOM   1578 1HD1 LEU   101      35.256  51.808  57.247  1.00  3.20
ATOM   1579 2HD1 LEU   101      35.123  53.245  58.273  1.00  3.20
ATOM   1580 3HD1 LEU   101      35.456  53.410  56.538  1.00  3.20
ATOM   1581  CD2 LEU   101      37.892  52.114  56.540  1.00  3.20
ATOM   1582 1HD2 LEU   101      37.492  51.123  56.332  1.00  3.20
ATOM   1583 2HD2 LEU   101      37.767  52.734  55.653  1.00  3.20
ATOM   1584 3HD2 LEU   101      38.951  52.030  56.779  1.00  3.20
ATOM   1585  C   LEU   101      37.047  55.640  56.322  1.00  3.20
ATOM   1586  O   LEU   101      36.768  55.054  55.279  1.00  3.20
ATOM   1587  N   ALA   102      36.447  56.751  56.753  1.00  4.23
ATOM   1588  H   ALA   102      36.789  57.084  57.636  1.00  4.23
ATOM   1589  CA  ALA   102      35.702  57.750  56.002  1.00  4.23
ATOM   1590  HA  ALA   102      36.063  58.724  56.323  1.00  4.23
ATOM   1591  CB  ALA   102      35.914  57.707  54.477  1.00  4.23
ATOM   1592  HB1 ALA   102      35.443  58.578  54.023  1.00  4.23
ATOM   1593  HB2 ALA   102      36.983  57.728  54.256  1.00  4.23
ATOM   1594  HB3 ALA   102      35.471  56.807  54.050  1.00  4.23
ATOM   1595  C   ALA   102      34.237  57.630  56.412  1.00  4.23
ATOM   1596  O   ALA   102      33.518  56.757  55.922  1.00  4.23
ATOM   1597  N   VAL   103      33.777  58.486  57.329  1.00  5.17
ATOM   1598  H   VAL   103      34.424  59.190  57.691  1.00  5.17
ATOM   1599  CA  VAL   103      32.407  58.458  57.868  1.00  5.17
ATOM   1600  HA  VAL   103      32.173  57.410  58.053  1.00  5.17
ATOM   1601  CB  VAL   103      32.278  59.163  59.233  1.00  5.17
ATOM   1602  HB  VAL   103      31.257  59.013  59.586  1.00  5.17
ATOM   1603  CG1 VAL   103      33.200  58.531  60.280  1.00  5.17
ATOM   1604 1HG1 VAL   103      33.007  57.461  60.347  1.00  5.17
ATOM   1605 2HG1 VAL   103      34.244  58.690  60.007  1.00  5.17
ATOM   1606 3HG1 VAL   103      33.010  58.984  61.253  1.00  5.17
ATOM   1607  CG2 VAL   103      32.538  60.668  59.187  1.00  5.17
ATOM   1608 1HG2 VAL   103      32.199  61.094  60.129  1.00  5.17
ATOM   1609 2HG2 VAL   103      33.597  60.868  59.050  1.00  5.17
ATOM   1610 3HG2 VAL   103      31.994  61.132  58.369  1.00  5.17
ATOM   1611  C   VAL   103      31.337  58.924  56.865  1.00  5.17
ATOM   1612  O   VAL   103      30.349  59.552  57.229  1.00  5.17
ATOM   1613  N   LEU   104      31.531  58.626  55.580  1.00  6.98
ATOM   1614  H   LEU   104      32.330  58.032  55.386  1.00  6.98
ATOM   1615  CA  LEU   104      30.569  58.809  54.496  1.00  6.98
ATOM   1616  HA  LEU   104      31.104  58.642  53.561  1.00  6.98
ATOM   1617  CB  LEU   104      29.472  57.724  54.593  1.00  6.98
ATOM   1618  HB1 LEU   104      28.851  57.786  53.698  1.00  6.98
ATOM   1619  HB2 LEU   104      28.835  57.955  55.449  1.00  6.98
ATOM   1620  CG  LEU   104      29.973  56.274  54.745  1.00  6.98
ATOM   1621  HG  LEU   104      30.517  56.169  55.684  1.00  6.98
ATOM   1622  CD1 LEU   104      28.776  55.324  54.790  1.00  6.98
ATOM   1623 1HD1 LEU   104      29.123  54.304  54.957  1.00  6.98
ATOM   1624 2HD1 LEU   104      28.116  55.607  55.610  1.00  6.98
ATOM   1625 3HD1 LEU   104      28.224  55.370  53.852  1.00  6.98
ATOM   1626  CD2 LEU   104      30.888  55.843  53.595  1.00  6.98
ATOM   1627 1HD2 LEU   104      31.148  54.791  53.711  1.00  6.98
ATOM   1628 2HD2 LEU   104      30.386  55.989  52.640  1.00  6.98
ATOM   1629 3HD2 LEU   104      31.813  56.418  53.619  1.00  6.98
ATOM   1630  C   LEU   104      30.006  60.238  54.395  1.00  6.98
ATOM   1631  O   LEU   104      28.811  60.443  54.212  1.00  6.98
ATOM   1632  N   VAL   105      30.886  61.236  54.534  1.00  8.03
ATOM   1633  H   VAL   105      31.848  60.972  54.689  1.00  8.03
ATOM   1634  CA  VAL   105      30.555  62.679  54.506  1.00  8.03
ATOM   1635  HA  VAL   105      31.511  63.196  54.573  1.00  8.03
ATOM   1636  CB  VAL   105      29.931  63.130  53.150  1.00  8.03
ATOM   1637  HB  VAL   105      28.860  62.926  53.155  1.00  8.03
ATOM   1638  CG1 VAL   105      30.147  64.629  52.875  1.00  8.03
ATOM   1639 1HG1 VAL   105      29.742  64.891  51.898  1.00  8.03
ATOM   1640 2HG1 VAL   105      29.623  65.238  53.608  1.00  8.03
ATOM   1641 3HG1 VAL   105      31.209  64.872  52.898  1.00  8.03
ATOM   1642  CG2 VAL   105      30.555  62.417  51.933  1.00  8.03
ATOM   1643 1HG2 VAL   105      30.151  62.831  51.008  1.00  8.03
ATOM   1644 2HG2 VAL   105      31.638  62.538  51.941  1.00  8.03
ATOM   1645 3HG2 VAL   105      30.305  61.358  51.944  1.00  8.03
ATOM   1646  C   VAL   105      29.767  63.148  55.739  1.00  8.03
ATOM   1647  O   VAL   105      29.399  64.313  55.831  1.00  8.03
ATOM   1648  N   SER   106      29.665  62.317  56.785  1.00  6.70
ATOM   1649  H   SER   106      29.903  61.338  56.664  1.00  6.70
ATOM   1650  CA  SER   106      29.354  62.787  58.146  1.00  6.70
ATOM   1651  HA  SER   106      28.444  63.383  58.065  1.00  6.70
ATOM   1652  CB  SER   106      29.019  61.620  59.084  1.00  6.70
ATOM   1653  HB1 SER   106      29.919  61.067  59.336  1.00  6.70
ATOM   1654  HB2 SER   106      28.316  60.946  58.592  1.00  6.70
ATOM   1655  OG  SER   106      28.426  62.110  60.270  1.00  6.70
ATOM   1656  HG  SER   106      28.952  62.868  60.569  1.00  6.70
ATOM   1657  C   SER   106      30.413  63.723  58.744  1.00  6.70
ATOM   1658  O   SER   106      30.264  64.140  59.887  1.00  6.70
ATOM   1659  N   GLY   107      31.474  64.052  57.997  1.00  5.54
ATOM   1660  H   GLY   107      31.479  63.701  57.055  1.00  5.54
ATOM   1661  CA  GLY   107      32.480  65.063  58.328  1.00  5.54
ATOM   1662  HA1 GLY   107      31.987  66.031  58.422  1.00  5.54
ATOM   1663  HA2 GLY   107      33.198  65.122  57.510  1.00  5.54
ATOM   1664  C   GLY   107      33.273  64.812  59.618  1.00  5.54
ATOM   1665  O   GLY   107      33.835  65.760  60.167  1.00  5.54
ATOM   1666  N   GLN   108      33.244  63.587  60.158  1.00  4.96
ATOM   1667  H   GLN   108      32.797  62.859  59.624  1.00  4.96
ATOM   1668  CA  GLN   108      33.500  63.319  61.578  1.00  4.96
ATOM   1669  HA  GLN   108      34.224  64.056  61.925  1.00  4.96
ATOM   1670  CB  GLN   108      32.206  63.522  62.413  1.00  4.96
ATOM   1671  HB1 GLN   108      32.366  63.159  63.428  1.00  4.96
ATOM   1672  HB2 GLN   108      31.411  62.916  61.977  1.00  4.96
ATOM   1673  CG  GLN   108      31.704  64.972  62.570  1.00  4.96
ATOM   1674  HG1 GLN   108      30.724  64.941  63.044  1.00  4.96
ATOM   1675  HG2 GLN   108      31.576  65.447  61.601  1.00  4.96
ATOM   1676  CD  GLN   108      32.611  65.838  63.438  1.00  4.96
ATOM   1677  OE1 GLN   108      32.488  65.903  64.648  1.00  4.96
ATOM   1678  NE2 GLN   108      33.552  66.551  62.863  1.00  4.96
ATOM   1679 1HE2 GLN   108      33.715  66.458  61.862  1.00  4.96
ATOM   1680 2HE2 GLN   108      34.125  67.111  63.464  1.00  4.96
ATOM   1681  C   GLN   108      34.179  61.967  61.902  1.00  4.96
ATOM   1682  O   GLN   108      33.786  61.282  62.846  1.00  4.96
ATOM   1683  N   LYS   109      35.220  61.575  61.156  1.00  5.46
ATOM   1684  H   LYS   109      35.456  62.119  60.322  1.00  5.46
ATOM   1685  CA  LYS   109      36.204  60.531  61.516  1.00  5.46
ATOM   1686  HA  LYS   109      36.481  60.016  60.601  1.00  5.46
ATOM   1687  CB  LYS   109      37.461  61.250  62.073  1.00  5.46
ATOM   1688  HB1 LYS   109      37.165  61.903  62.895  1.00  5.46
ATOM   1689  HB2 LYS   109      37.843  61.887  61.272  1.00  5.46
ATOM   1690  CG  LYS   109      38.613  60.345  62.574  1.00  5.46
ATOM   1691  HG1 LYS   109      38.716  59.491  61.907  1.00  5.46
ATOM   1692  HG2 LYS   109      38.368  59.958  63.564  1.00  5.46
ATOM   1693  CD  LYS   109      39.961  61.093  62.641  1.00  5.46
ATOM   1694  HD1 LYS   109      39.994  61.727  63.529  1.00  5.46
ATOM   1695  HD2 LYS   109      40.044  61.739  61.766  1.00  5.46
ATOM   1696  CE  LYS   109      41.152  60.114  62.648  1.00  5.46
ATOM   1697  HE1 LYS   109      40.914  59.290  61.969  1.00  5.46
ATOM   1698  HE2 LYS   109      41.293  59.705  63.652  1.00  5.46
ATOM   1699  NZ  LYS   109      42.403  60.747  62.160  1.00  5.46
ATOM   1700  HZ1 LYS   109      43.114  60.053  61.945  1.00  5.46
ATOM   1701  HZ2 LYS   109      42.221  61.228  61.287  1.00  5.46
ATOM   1702  HZ3 LYS   109      42.814  61.414  62.821  1.00  5.46
ATOM   1703  C   LYS   109      35.712  59.424  62.461  1.00  5.46
ATOM   1704  O   LYS   109      34.560  59.407  62.895  1.00  5.46
