# Supplementary material for: Selecting Near-Native Protein Structures from Predicted Decoy Sets Using Ordered Graphlet Degree Similarity
Source: Genes (Basel). 2019 Feb 11;10(2):132. doi: 10.3390/genes10020132 (PMC6410076; doi:10.3390/genes10020132)
Supplement: Supplementary file 1 [file genes-10-00132-s001.zip › CodeData/data/CASP11/T0759/model191.pdb]

ATOM      1  N   MET     1      43.795  68.365  48.163  1.00 10.70
ATOM      2  CA  MET     1      43.920  67.473  47.003  1.00 10.70
ATOM      3  HA  MET     1      44.433  66.570  47.325  1.00 10.70
ATOM      4  CB  MET     1      42.536  67.025  46.507  1.00 10.70
ATOM      5  HB1 MET     1      42.668  66.407  45.619  1.00 10.70
ATOM      6  HB2 MET     1      41.929  67.891  46.242  1.00 10.70
ATOM      7  CG  MET     1      41.816  66.190  47.575  1.00 10.70
ATOM      8  HG1 MET     1      41.439  66.865  48.344  1.00 10.70
ATOM      9  HG2 MET     1      42.537  65.521  48.048  1.00 10.70
ATOM     10  SD  MET     1      40.439  65.175  46.968  1.00 10.70
ATOM     11  CE  MET     1      41.371  63.868  46.116  1.00 10.70
ATOM     12  HE1 MET     1      40.688  63.083  45.793  1.00 10.70
ATOM     13  HE2 MET     1      41.878  64.276  45.243  1.00 10.70
ATOM     14  HE3 MET     1      42.114  63.438  46.790  1.00 10.70
ATOM     15  C   MET     1      44.803  68.069  45.892  1.00 10.70
ATOM     16  O   MET     1      44.631  67.814  44.700  1.00 10.70
ATOM     17  N   GLY     2      45.794  68.847  46.322  1.00  8.92
ATOM     18  H   GLY     2      45.800  69.001  47.319  1.00  8.92
ATOM     19  CA  GLY     2      47.052  69.079  45.607  1.00  8.92
ATOM     20  HA1 GLY     2      47.118  70.126  45.316  1.00  8.92
ATOM     21  HA2 GLY     2      47.095  68.460  44.710  1.00  8.92
ATOM     22  C   GLY     2      48.234  68.727  46.483  1.00  8.92
ATOM     23  O   GLY     2      48.008  68.111  47.511  1.00  8.92
ATOM     24  N   HIS     3      49.468  69.093  46.121  1.00  7.62
ATOM     25  H   HIS     3      49.580  69.553  45.227  1.00  7.62
ATOM     26  CA  HIS     3      50.719  68.805  46.865  1.00  7.62
ATOM     27  HA  HIS     3      50.776  67.736  47.046  1.00  7.62
ATOM     28  CB  HIS     3      51.920  69.146  45.971  1.00  7.62
ATOM     29  HB1 HIS     3      52.848  68.923  46.499  1.00  7.62
ATOM     30  HB2 HIS     3      51.908  70.208  45.720  1.00  7.62
ATOM     31  CG  HIS     3      51.859  68.325  44.709  1.00  7.62
ATOM     32  ND1 HIS     3      51.250  68.730  43.519  1.00  7.62
ATOM     33  CE1 HIS     3      51.137  67.626  42.768  1.00  7.62
ATOM     34  HE1 HIS     3      50.666  67.593  41.796  1.00  7.62
ATOM     35  NE2 HIS     3      51.628  66.560  43.424  1.00  7.62
ATOM     36  HE2 HIS     3      51.553  65.600  43.123  1.00  7.62
ATOM     37  CD2 HIS     3      52.086  66.982  44.650  1.00  7.62
ATOM     38  HD2 HIS     3      52.438  66.358  45.465  1.00  7.62
ATOM     39  C   HIS     3      50.775  69.441  48.267  1.00  7.62
ATOM     40  O   HIS     3      51.496  70.395  48.533  1.00  7.62
ATOM     41  N   HIS     4      49.927  68.882  49.127  1.00  7.57
ATOM     42  H   HIS     4      49.349  68.163  48.714  1.00  7.57
ATOM     43  CA  HIS     4      49.573  69.250  50.493  1.00  7.57
ATOM     44  HA  HIS     4      50.474  69.353  51.101  1.00  7.57
ATOM     45  CB  HIS     4      48.819  70.593  50.484  1.00  7.57
ATOM     46  HB1 HIS     4      47.953  70.519  49.825  1.00  7.57
ATOM     47  HB2 HIS     4      49.477  71.365  50.085  1.00  7.57
ATOM     48  CG  HIS     4      48.348  71.041  51.847  1.00  7.57
ATOM     49  ND1 HIS     4      49.035  71.916  52.689  1.00  7.57
ATOM     50  CE1 HIS     4      48.297  72.013  53.803  1.00  7.57
ATOM     51  HE1 HIS     4      48.571  72.606  54.665  1.00  7.57
ATOM     52  NE2 HIS     4      47.185  71.265  53.698  1.00  7.57
ATOM     53  HE2 HIS     4      46.486  71.150  54.417  1.00  7.57
ATOM     54  CD2 HIS     4      47.196  70.648  52.466  1.00  7.57
ATOM     55  HD2 HIS     4      46.463  69.958  52.070  1.00  7.57
ATOM     56  C   HIS     4      48.692  68.163  51.127  1.00  7.57
ATOM     57  O   HIS     4      48.940  67.736  52.239  1.00  7.57
ATOM     58  N   HIS     5      47.712  67.656  50.376  1.00  6.84
ATOM     59  H   HIS     5      47.558  68.103  49.482  1.00  6.84
ATOM     60  CA  HIS     5      47.186  66.291  50.482  1.00  6.84
ATOM     61  HA  HIS     5      47.066  65.983  51.523  1.00  6.84
ATOM     62  CB  HIS     5      45.825  66.283  49.781  1.00  6.84
ATOM     63  HB1 HIS     5      45.952  66.760  48.813  1.00  6.84
ATOM     64  HB2 HIS     5      45.131  66.893  50.361  1.00  6.84
ATOM     65  CG  HIS     5      45.185  64.941  49.542  1.00  6.84
ATOM     66  ND1 HIS     5      44.075  64.446  50.224  1.00  6.84
ATOM     67  CE1 HIS     5      43.704  63.338  49.562  1.00  6.84
ATOM     68  HE1 HIS     5      42.853  62.726  49.822  1.00  6.84
ATOM     69  NE2 HIS     5      44.498  63.136  48.498  1.00  6.84
ATOM     70  HE2 HIS     5      44.347  62.458  47.741  1.00  6.84
ATOM     71  CD2 HIS     5      45.437  64.133  48.474  1.00  6.84
ATOM     72  HD2 HIS     5      46.171  64.283  47.703  1.00  6.84
ATOM     73  C   HIS     5      48.188  65.345  49.828  1.00  6.84
ATOM     74  O   HIS     5      48.928  64.727  50.548  1.00  6.84
ATOM     75  N   HIS     6      48.436  65.405  48.516  1.00  6.08
ATOM     76  H   HIS     6      47.823  65.986  47.952  1.00  6.08
ATOM     77  CA  HIS     6      49.549  64.751  47.796  1.00  6.08
ATOM     78  HA  HIS     6      49.445  63.673  47.880  1.00  6.08
ATOM     79  CB  HIS     6      49.477  65.134  46.294  1.00  6.08
ATOM     80  HB1 HIS     6      50.248  64.584  45.754  1.00  6.08
ATOM     81  HB2 HIS     6      49.700  66.189  46.181  1.00  6.08
ATOM     82  CG  HIS     6      48.187  64.896  45.559  1.00  6.08
ATOM     83  ND1 HIS     6      46.991  65.590  45.748  1.00  6.08
ATOM     84  CE1 HIS     6      46.083  64.955  44.986  1.00  6.08
ATOM     85  HE1 HIS     6      45.021  65.165  44.986  1.00  6.08
ATOM     86  NE2 HIS     6      46.656  63.941  44.317  1.00  6.08
ATOM     87  HE2 HIS     6      46.139  63.129  43.956  1.00  6.08
ATOM     88  CD2 HIS     6      47.994  63.928  44.625  1.00  6.08
ATOM     89  HD2 HIS     6      48.718  63.183  44.335  1.00  6.08
ATOM     90  C   HIS     6      50.987  65.092  48.263  1.00  6.08
ATOM     91  O   HIS     6      51.962  64.772  47.575  1.00  6.08
ATOM     92  N   HIS     7      51.135  65.800  49.383  1.00  6.25
ATOM     93  H   HIS     7      50.292  65.965  49.916  1.00  6.25
ATOM     94  CA  HIS     7      52.413  65.970  50.082  1.00  6.25
ATOM     95  HA  HIS     7      53.037  65.116  49.833  1.00  6.25
ATOM     96  CB  HIS     7      53.120  67.226  49.527  1.00  6.25
ATOM     97  HB1 HIS     7      52.799  68.094  50.105  1.00  6.25
ATOM     98  HB2 HIS     7      52.802  67.377  48.496  1.00  6.25
ATOM     99  CG  HIS     7      54.626  67.172  49.491  1.00  6.25
ATOM    100  ND1 HIS     7      55.453  68.295  49.585  1.00  6.25
ATOM    101  CE1 HIS     7      56.704  67.850  49.435  1.00  6.25
ATOM    102  HE1 HIS     7      57.580  68.483  49.468  1.00  6.25
ATOM    103  NE2 HIS     7      56.710  66.524  49.220  1.00  6.25
ATOM    104  HE2 HIS     7      57.530  65.963  49.064  1.00  6.25
ATOM    105  CD2 HIS     7      55.407  66.078  49.241  1.00  6.25
ATOM    106  HD2 HIS     7      55.064  65.063  49.081  1.00  6.25
ATOM    107  C   HIS     7      52.302  65.971  51.620  1.00  6.25
ATOM    108  O   HIS     7      53.312  66.173  52.297  1.00  6.25
ATOM    109  N   HIS     8      51.124  65.677  52.190  1.00  5.56
ATOM    110  H   HIS     8      50.298  65.537  51.622  1.00  5.56
ATOM    111  CA  HIS     8      50.969  65.291  53.580  1.00  5.56
ATOM    112  HA  HIS     8      51.954  64.990  53.924  1.00  5.56
ATOM    113  CB  HIS     8      50.595  66.453  54.521  1.00  5.56
ATOM    114  HB1 HIS     8      49.566  66.741  54.326  1.00  5.56
ATOM    115  HB2 HIS     8      51.248  67.298  54.305  1.00  5.56
ATOM    116  CG  HIS     8      50.733  66.056  55.968  1.00  5.56
ATOM    117  ND1 HIS     8      51.904  65.602  56.571  1.00  5.56
ATOM    118  CE1 HIS     8      51.565  65.196  57.802  1.00  5.56
ATOM    119  HE1 HIS     8      52.260  64.781  58.521  1.00  5.56
ATOM    120  NE2 HIS     8      50.246  65.358  57.999  1.00  5.56
ATOM    121  HE2 HIS     8      49.751  65.118  58.843  1.00  5.56
ATOM    122  CD2 HIS     8      49.699  65.888  56.847  1.00  5.56
ATOM    123  HD2 HIS     8      48.654  66.076  56.648  1.00  5.56
ATOM    124  C   HIS     8      50.082  64.088  53.884  1.00  5.56
ATOM    125  O   HIS     8      48.977  63.959  53.391  1.00  5.56
ATOM    126  N   SER     9      50.607  63.190  54.745  1.00  4.58
ATOM    127  H   SER     9      51.469  63.452  55.193  1.00  4.58
ATOM    128  CA  SER     9      50.379  61.765  54.501  1.00  4.58
ATOM    129  HA  SER     9      49.959  61.683  53.548  1.00  4.58
ATOM    130  CB  SER     9      51.740  61.059  54.450  1.00  4.58
ATOM    131  HB1 SER     9      52.397  61.558  53.748  1.00  4.58
ATOM    132  HB2 SER     9      51.583  60.036  54.117  1.00  4.58
ATOM    133  OG  SER     9      52.346  61.057  55.723  1.00  4.58
ATOM    134  HG  SER     9      52.987  60.300  55.648  1.00  4.58
ATOM    135  C   SER     9      49.466  61.047  55.419  1.00  4.58
ATOM    136  O   SER     9      48.848  60.095  54.978  1.00  4.58
ATOM    137  N   HIS    10      49.413  61.533  56.662  1.00  4.17
ATOM    138  H   HIS    10      49.969  62.355  56.812  1.00  4.17
ATOM    139  CA  HIS    10      48.876  60.871  57.850  1.00  4.17
ATOM    140  HA  HIS    10      48.659  61.672  58.553  1.00  4.17
ATOM    141  CB  HIS    10      47.526  60.167  57.565  1.00  4.17
ATOM    142  HB1 HIS    10      47.730  59.208  57.086  1.00  4.17
ATOM    143  HB2 HIS    10      46.957  60.777  56.863  1.00  4.17
ATOM    144  CG  HIS    10      46.602  59.898  58.739  1.00  4.17
ATOM    145  ND1 HIS    10      45.379  59.228  58.633  1.00  4.17
ATOM    146  CE1 HIS    10      44.876  59.154  59.870  1.00  4.17
ATOM    147  HE1 HIS    10      43.940  58.676  60.120  1.00  4.17
ATOM    148  NE2 HIS    10      45.708  59.737  60.746  1.00  4.17
ATOM    149  HE2 HIS    10      45.579  59.756  61.744  1.00  4.17
ATOM    150  CD2 HIS    10      46.791  60.228  60.052  1.00  4.17
ATOM    151  HD2 HIS    10      47.662  60.709  60.468  1.00  4.17
ATOM    152  C   HIS    10      49.882  59.961  58.574  1.00  4.17
ATOM    153  O   HIS    10      49.512  59.285  59.533  1.00  4.17
ATOM    154  N   MET    11      51.175  60.006  58.227  1.00  3.28
ATOM    155  H   MET    11      51.441  60.508  57.387  1.00  3.28
ATOM    156  CA  MET    11      52.249  59.620  59.157  1.00  3.28
ATOM    157  HA  MET    11      52.198  58.546  59.339  1.00  3.28
ATOM    158  CB  MET    11      53.635  59.952  58.576  1.00  3.28
ATOM    159  HB1 MET    11      53.586  60.926  58.088  1.00  3.28
ATOM    160  HB2 MET    11      53.888  59.210  57.831  1.00  3.28
ATOM    161  CG  MET    11      54.776  60.025  59.608  1.00  3.28
ATOM    162  HG1 MET    11      54.508  60.750  60.359  1.00  3.28
ATOM    163  HG2 MET    11      55.662  60.422  59.130  1.00  3.28
ATOM    164  SD  MET    11      55.279  58.551  60.511  1.00  3.28
ATOM    165  CE  MET    11      55.413  57.343  59.164  1.00  3.28
ATOM    166  HE1 MET    11      55.932  57.787  58.316  1.00  3.28
ATOM    167  HE2 MET    11      55.972  56.472  59.502  1.00  3.28
ATOM    168  HE3 MET    11      54.421  57.036  58.835  1.00  3.28
ATOM    169  C   MET    11      52.061  60.376  60.458  1.00  3.28
ATOM    170  O   MET    11      52.147  61.606  60.499  1.00  3.28
ATOM    171  N   VAL    12      51.815  59.581  61.488  1.00  2.56
ATOM    172  H   VAL    12      51.523  58.645  61.236  1.00  2.56
ATOM    173  CA  VAL    12      51.704  59.878  62.912  1.00  2.56
ATOM    174  HA  VAL    12      52.705  59.836  63.333  1.00  2.56
ATOM    175  CB  VAL    12      51.108  61.278  63.231  1.00  2.56
ATOM    176  HB  VAL    12      51.747  62.038  62.792  1.00  2.56
ATOM    177  CG1 VAL    12      49.681  61.481  62.702  1.00  2.56
ATOM    178 1HG1 VAL    12      49.344  62.491  62.939  1.00  2.56
ATOM    179 2HG1 VAL    12      49.665  61.353  61.621  1.00  2.56
ATOM    180 3HG1 VAL    12      49.000  60.762  63.155  1.00  2.56
ATOM    181  CG2 VAL    12      51.107  61.611  64.722  1.00  2.56
ATOM    182 1HG2 VAL    12      50.958  62.680  64.836  1.00  2.56
ATOM    183 2HG2 VAL    12      50.293  61.113  65.241  1.00  2.56
ATOM    184 3HG2 VAL    12      52.063  61.336  65.166  1.00  2.56
ATOM    185  C   VAL    12      50.852  58.782  63.552  1.00  2.56
ATOM    186  O   VAL    12      50.049  58.141  62.876  1.00  2.56
ATOM    187  N   VAL    13      50.955  58.631  64.870  1.00  2.40
ATOM    188  H   VAL    13      51.734  59.088  65.336  1.00  2.40
ATOM    189  CA  VAL    13      49.860  58.167  65.720  1.00  2.40
ATOM    190  HA  VAL    13      48.914  58.323  65.202  1.00  2.40
ATOM    191  CB  VAL    13      49.977  56.672  66.063  1.00  2.40
ATOM    192  HB  VAL    13      50.926  56.525  66.568  1.00  2.40
ATOM    193  CG1 VAL    13      48.839  56.200  66.985  1.00  2.40
ATOM    194 1HG1 VAL    13      48.908  55.126  67.143  1.00  2.40
ATOM    195 2HG1 VAL    13      48.916  56.676  67.963  1.00  2.40
ATOM    196 3HG1 VAL    13      47.871  56.431  66.541  1.00  2.40
ATOM    197  CG2 VAL    13      49.947  55.776  64.825  1.00  2.40
ATOM    198 1HG2 VAL    13      50.051  54.740  65.132  1.00  2.40
ATOM    199 2HG2 VAL    13      49.010  55.912  64.285  1.00  2.40
ATOM    200 3HG2 VAL    13      50.777  56.025  64.169  1.00  2.40
ATOM    201  C   VAL    13      49.852  58.964  67.010  1.00  2.40
ATOM    202  O   VAL    13      50.874  59.075  67.681  1.00  2.40
ATOM    203  N   ILE    14      48.696  59.504  67.386  1.00  2.90
ATOM    204  H   ILE    14      47.870  59.368  66.828  1.00  2.90
ATOM    205  CA  ILE    14      48.558  60.144  68.686  1.00  2.90
ATOM    206  HA  ILE    14      49.520  60.591  68.924  1.00  2.90
ATOM    207  CB  ILE    14      47.565  61.327  68.631  1.00  2.90
ATOM    208  HB  ILE    14      47.903  61.982  67.825  1.00  2.90
ATOM    209  CG2 ILE    14      46.119  60.909  68.306  1.00  2.90
ATOM    210 1HG2 ILE    14      45.523  61.788  68.065  1.00  2.90
ATOM    211 2HG2 ILE    14      46.099  60.241  67.446  1.00  2.90
ATOM    212 3HG2 ILE    14      45.671  60.398  69.159  1.00  2.90
ATOM    213  CG1 ILE    14      47.650  62.137  69.945  1.00  2.90
ATOM    214 1HG1 ILE    14      48.699  62.344  70.160  1.00  2.90
ATOM    215 2HG1 ILE    14      47.243  61.549  70.768  1.00  2.90
ATOM    216  CD1 ILE    14      46.918  63.483  69.895  1.00  2.90
ATOM    217  HD1 ILE    14      47.103  64.026  70.822  1.00  2.90
ATOM    218  HD2 ILE    14      47.285  64.075  69.056  1.00  2.90
ATOM    219  HD3 ILE    14      45.844  63.328  69.791  1.00  2.90
ATOM    220  C   ILE    14      48.248  59.132  69.791  1.00  2.90
ATOM    221  O   ILE    14      47.270  58.393  69.710  1.00  2.90
ATOM    222  N   HIS    15      49.061  59.111  70.849  1.00  3.06
ATOM    223  H   HIS    15      49.884  59.709  70.831  1.00  3.06
ATOM    224  CA  HIS    15      48.730  58.405  72.094  1.00  3.06
ATOM    225  HA  HIS    15      48.403  57.399  71.837  1.00  3.06
ATOM    226  CB  HIS    15      50.008  58.262  72.938  1.00  3.06
ATOM    227  HB1 HIS    15      50.312  59.239  73.302  1.00  3.06
ATOM    228  HB2 HIS    15      50.806  57.906  72.285  1.00  3.06
ATOM    229  CG  HIS    15      49.953  57.305  74.110  1.00  3.06
ATOM    230  ND1 HIS    15      51.084  56.722  74.684  1.00  3.06
ATOM    231  CE1 HIS    15      50.650  56.013  75.737  1.00  3.06
ATOM    232  HE1 HIS    15      51.291  55.471  76.419  1.00  3.06
ATOM    233  NE2 HIS    15      49.316  56.107  75.848  1.00  3.06
ATOM    234  HE2 HIS    15      48.768  55.761  76.629  1.00  3.06
ATOM    235  CD2 HIS    15      48.858  56.921  74.835  1.00  3.06
ATOM    236  HD2 HIS    15      47.838  57.240  74.706  1.00  3.06
ATOM    237  C   HIS    15      47.596  59.146  72.827  1.00  3.06
ATOM    238  O   HIS    15      47.823  60.274  73.265  1.00  3.06
ATOM    239  N   PRO    16      46.376  58.584  72.953  1.00  3.85
ATOM    240  CD  PRO    16      45.992  57.239  72.529  1.00  3.85
ATOM    241  HD1 PRO    16      46.617  56.475  72.991  1.00  3.85
ATOM    242  HD2 PRO    16      46.052  57.160  71.444  1.00  3.85
ATOM    243  CG  PRO    16      44.537  57.056  72.957  1.00  3.85
ATOM    244  HG1 PRO    16      44.494  56.682  73.981  1.00  3.85
ATOM    245  HG2 PRO    16      43.996  56.396  72.278  1.00  3.85
ATOM    246  CB  PRO    16      44.009  58.486  72.903  1.00  3.85
ATOM    247  HB1 PRO    16      43.090  58.606  73.476  1.00  3.85
ATOM    248  HB2 PRO    16      43.833  58.767  71.863  1.00  3.85
ATOM    249  CA  PRO    16      45.192  59.298  73.453  1.00  3.85
ATOM    250  HA  PRO    16      45.162  60.300  73.025  1.00  3.85
ATOM    251  C   PRO    16      45.159  59.453  74.989  1.00  3.85
ATOM    252  O   PRO    16      44.096  59.384  75.596  1.00  3.85
ATOM    253  N   ASP    17      46.324  59.619  75.615  1.00  3.95
ATOM    254  H   ASP    17      47.139  59.763  75.037  1.00  3.95
ATOM    255  CA  ASP    17      46.497  59.746  77.067  1.00  3.95
ATOM    256  HA  ASP    17      45.605  60.211  77.490  1.00  3.95
ATOM    257  CB  ASP    17      46.549  58.324  77.662  1.00  3.95
ATOM    258  HB1 ASP    17      47.113  57.672  76.996  1.00  3.95
ATOM    259  HB2 ASP    17      45.533  57.929  77.688  1.00  3.95
ATOM    260  CG  ASP    17      47.134  58.222  79.066  1.00  3.95
ATOM    261  OD1 ASP    17      46.923  59.156  79.867  1.00  3.95
ATOM    262  OD2 ASP    17      47.840  57.212  79.285  1.00  3.95
ATOM    263  C   ASP    17      47.642  60.750  77.368  1.00  3.95
ATOM    264  O   ASP    17      47.341  61.950  77.433  1.00  3.95
ATOM    265  N   PRO    18      48.954  60.415  77.326  1.00  3.94
ATOM    266  CD  PRO    18      49.600  59.130  77.548  1.00  3.94
ATOM    267  HD1 PRO    18      49.136  58.347  76.966  1.00  3.94
ATOM    268  HD2 PRO    18      49.564  58.895  78.611  1.00  3.94
ATOM    269  CG  PRO    18      51.065  59.280  77.148  1.00  3.94
ATOM    270  HG1 PRO    18      51.188  59.064  76.088  1.00  3.94
ATOM    271  HG2 PRO    18      51.715  58.643  77.749  1.00  3.94
ATOM    272  CB  PRO    18      51.320  60.759  77.405  1.00  3.94
ATOM    273  HB1 PRO    18      52.159  61.140  76.821  1.00  3.94
ATOM    274  HB2 PRO    18      51.498  60.915  78.470  1.00  3.94
ATOM    275  CA  PRO    18      49.981  61.399  77.014  1.00  3.94
ATOM    276  HA  PRO    18      49.835  62.289  77.626  1.00  3.94
ATOM    277  C   PRO    18      49.878  61.793  75.549  1.00  3.94
ATOM    278  O   PRO    18      50.604  61.241  74.734  1.00  3.94
ATOM    279  N   GLY    19      48.972  62.736  75.244  1.00  3.77
ATOM    280  H   GLY    19      48.319  62.939  75.997  1.00  3.77
ATOM    281  CA  GLY    19      48.709  63.381  73.945  1.00  3.77
ATOM    282  HA1 GLY    19      48.104  64.272  74.111  1.00  3.77
ATOM    283  HA2 GLY    19      48.127  62.705  73.321  1.00  3.77
ATOM    284  C   GLY    19      49.958  63.794  73.176  1.00  3.77
ATOM    285  O   GLY    19      50.438  64.916  73.336  1.00  3.77
ATOM    286  N   ARG    20      50.536  62.871  72.415  1.00  3.27
ATOM    287  H   ARG    20      50.116  61.948  72.453  1.00  3.27
ATOM    288  CA  ARG    20      51.884  62.938  71.857  1.00  3.27
ATOM    289  HA  ARG    20      52.125  63.973  71.616  1.00  3.27
ATOM    290  CB  ARG    20      52.942  62.341  72.808  1.00  3.27
ATOM    291  HB1 ARG    20      53.894  62.286  72.277  1.00  3.27
ATOM    292  HB2 ARG    20      52.657  61.317  73.058  1.00  3.27
ATOM    293  CG  ARG    20      53.179  63.117  74.112  1.00  3.27
ATOM    294  HG1 ARG    20      53.927  62.581  74.698  1.00  3.27
ATOM    295  HG2 ARG    20      52.261  63.144  74.693  1.00  3.27
ATOM    296  CD  ARG    20      53.669  64.554  73.883  1.00  3.27
ATOM    297  HD1 ARG    20      52.948  65.105  73.277  1.00  3.27
ATOM    298  HD2 ARG    20      54.610  64.519  73.331  1.00  3.27
ATOM    299  NE  ARG    20      53.877  65.260  75.161  1.00  3.27
ATOM    300  HE  ARG    20      54.831  65.364  75.462  1.00  3.27
ATOM    301  CZ  ARG    20      52.938  65.749  75.955  1.00  3.27
ATOM    302  NH1 ARG    20      51.670  65.708  75.663  1.00  3.27
ATOM    303 1HH1 ARG    20      51.377  65.334  74.761  1.00  3.27
ATOM    304 2HH1 ARG    20      50.971  66.084  76.271  1.00  3.27
ATOM    305  NH2 ARG    20      53.265  66.312  77.084  1.00  3.27
ATOM    306 1HH2 ARG    20      54.228  66.395  77.354  1.00  3.27
ATOM    307 2HH2 ARG    20      52.539  66.639  77.694  1.00  3.27
ATOM    308  C   ARG    20      51.893  62.152  70.566  1.00  3.27
ATOM    309  O   ARG    20      51.250  61.111  70.453  1.00  3.27
ATOM    310  N   GLU    21      52.637  62.675  69.609  1.00  2.89
ATOM    311  H   GLU    21      53.158  63.511  69.807  1.00  2.89
ATOM    312  CA  GLU    21      52.610  62.234  68.227  1.00  2.89
ATOM    313  HA  GLU    21      51.709  61.652  68.024  1.00  2.89
ATOM    314  CB  GLU    21      52.583  63.480  67.322  1.00  2.89
ATOM    315  HB1 GLU    21      52.787  63.178  66.297  1.00  2.89
ATOM    316  HB2 GLU    21      53.379  64.163  67.624  1.00  2.89
ATOM    317  CG  GLU    21      51.241  64.227  67.359  1.00  2.89
ATOM    318  HG1 GLU    21      51.086  64.656  68.352  1.00  2.89
ATOM    319  HG2 GLU    21      50.429  63.524  67.161  1.00  2.89
ATOM    320  CD  GLU    21      51.253  65.333  66.300  1.00  2.89
ATOM    321  OE1 GLU    21      51.894  66.381  66.529  1.00  2.89
ATOM    322  OE2 GLU    21      50.772  65.102  65.169  1.00  2.89
ATOM    323  C   GLU    21      53.827  61.352  67.898  1.00  2.89
ATOM    324  O   GLU    21      54.912  61.838  67.576  1.00  2.89
ATOM    325  N   LEU    22      53.637  60.039  68.022  1.00  2.34
ATOM    326  H   LEU    22      52.700  59.728  68.265  1.00  2.34
ATOM    327  CA  LEU    22      54.590  58.988  67.661  1.00  2.34
ATOM    328  HA  LEU    22      55.592  59.262  67.995  1.00  2.34
ATOM    329  CB  LEU    22      54.155  57.677  68.358  1.00  2.34
ATOM    330  HB1 LEU    22      54.729  56.857  67.927  1.00  2.34
ATOM    331  HB2 LEU    22      53.107  57.489  68.120  1.00  2.34
ATOM    332  CG  LEU    22      54.348  57.593  69.887  1.00  2.34
ATOM    333  HG  LEU    22      55.407  57.706  70.119  1.00  2.34
ATOM    334  CD1 LEU    22      53.555  58.614  70.709  1.00  2.34
ATOM    335 1HD1 LEU    22      53.617  58.377  71.771  1.00  2.34
ATOM    336 2HD1 LEU    22      53.973  59.609  70.565  1.00  2.34
ATOM    337 3HD1 LEU    22      52.510  58.608  70.400  1.00  2.34
ATOM    338  CD2 LEU    22      53.895  56.206  70.344  1.00  2.34
ATOM    339 1HD2 LEU    22      54.019  56.106  71.422  1.00  2.34
ATOM    340 2HD2 LEU    22      52.844  56.071  70.093  1.00  2.34
ATOM    341 3HD2 LEU    22      54.489  55.437  69.851  1.00  2.34
ATOM    342  C   LEU    22      54.637  58.768  66.136  1.00  2.34
ATOM    343  O   LEU    22      53.791  59.289  65.407  1.00  2.34
ATOM    344  N   SER    23      55.558  57.934  65.636  1.00  2.12
ATOM    345  H   SER    23      56.278  57.569  66.248  1.00  2.12
ATOM    346  CA  SER    23      55.364  57.274  64.330  1.00  2.12
ATOM    347  HA  SER    23      54.886  57.998  63.671  1.00  2.12
ATOM    348  CB  SER    23      56.694  56.930  63.652  1.00  2.12
ATOM    349  HB1 SER    23      57.335  57.812  63.633  1.00  2.12
ATOM    350  HB2 SER    23      56.512  56.614  62.626  1.00  2.12
ATOM    351  OG  SER    23      57.337  55.888  64.342  1.00  2.12
ATOM    352  HG  SER    23      57.703  56.312  65.155  1.00  2.12
ATOM    353  C   SER    23      54.442  56.045  64.411  1.00  2.12
ATOM    354  O   SER    23      54.255  55.498  65.501  1.00  2.12
ATOM    355  N   PRO    24      53.871  55.570  63.285  1.00  1.93
ATOM    356  CD  PRO    24      53.729  56.268  62.025  1.00  1.93
ATOM    357  HD1 PRO    24      54.646  56.132  61.457  1.00  1.93
ATOM    358  HD2 PRO    24      53.500  57.322  62.179  1.00  1.93
ATOM    359  CG  PRO    24      52.576  55.600  61.281  1.00  1.93
ATOM    360  HG1 PRO    24      52.684  55.688  60.199  1.00  1.93
ATOM    361  HG2 PRO    24      51.625  56.022  61.611  1.00  1.93
ATOM    362  CB  PRO    24      52.698  54.159  61.754  1.00  1.93
ATOM    363  HB1 PRO    24      53.477  53.657  61.181  1.00  1.93
ATOM    364  HB2 PRO    24      51.747  53.631  61.671  1.00  1.93
ATOM    365  CA  PRO    24      53.130  54.323  63.215  1.00  1.93
ATOM    366  HA  PRO    24      52.228  54.449  63.809  1.00  1.93
ATOM    367  C   PRO    24      53.838  53.086  63.767  1.00  1.93
ATOM    368  O   PRO    24      53.218  52.292  64.476  1.00  1.93
ATOM    369  N   GLU    25      55.131  52.927  63.482  1.00  1.99
ATOM    370  H   GLU    25      55.603  53.627  62.930  1.00  1.99
ATOM    371  CA  GLU    25      55.892  51.776  63.973  1.00  1.99
ATOM    372  HA  GLU    25      55.312  50.871  63.802  1.00  1.99
ATOM    373  CB  GLU    25      57.217  51.714  63.197  1.00  1.99
ATOM    374  HB1 GLU    25      57.867  52.527  63.518  1.00  1.99
ATOM    375  HB2 GLU    25      57.004  51.880  62.140  1.00  1.99
ATOM    376  CG  GLU    25      57.895  50.340  63.324  1.00  1.99
ATOM    377  HG1 GLU    25      58.023  49.916  62.333  1.00  1.99
ATOM    378  HG2 GLU    25      57.233  49.653  63.845  1.00  1.99
ATOM    379  CD  GLU    25      59.250  50.306  64.022  1.00  1.99
ATOM    380  OE1 GLU    25      59.803  51.349  64.423  1.00  1.99
ATOM    381  OE2 GLU    25      59.733  49.170  64.223  1.00  1.99
ATOM    382  C   GLU    25      56.152  51.870  65.481  1.00  1.99
ATOM    383  O   GLU    25      56.064  50.879  66.208  1.00  1.99
ATOM    384  N   GLU    26      56.400  53.079  65.982  1.00  2.12
ATOM    385  H   GLU    26      56.466  53.869  65.350  1.00  2.12
ATOM    386  CA  GLU    26      56.558  53.306  67.410  1.00  2.12
ATOM    387  HA  GLU    26      57.268  52.578  67.800  1.00  2.12
ATOM    388  CB  GLU    26      57.146  54.706  67.638  1.00  2.12
ATOM    389  HB1 GLU    26      57.073  54.974  68.693  1.00  2.12
ATOM    390  HB2 GLU    26      56.556  55.418  67.061  1.00  2.12
ATOM    391  CG  GLU    26      58.633  54.735  67.221  1.00  2.12
ATOM    392  HG1 GLU    26      58.789  54.050  66.387  1.00  2.12
ATOM    393  HG2 GLU    26      59.236  54.368  68.056  1.00  2.12
ATOM    394  CD  GLU    26      59.150  56.102  66.762  1.00  2.12
ATOM    395  OE1 GLU    26      60.378  56.241  66.567  1.00  2.12
ATOM    396  OE2 GLU    26      58.334  56.992  66.432  1.00  2.12
ATOM    397  C   GLU    26      55.260  53.092  68.198  1.00  2.12
ATOM    398  O   GLU    26      55.307  52.561  69.305  1.00  2.12
ATOM    399  N   ALA    27      54.108  53.427  67.617  1.00  1.92
ATOM    400  H   ALA    27      54.148  53.910  66.726  1.00  1.92
ATOM    401  CA  ALA    27      52.794  53.169  68.194  1.00  1.92
ATOM    402  HA  ALA    27      52.812  53.471  69.242  1.00  1.92
ATOM    403  CB  ALA    27      51.788  54.049  67.469  1.00  1.92
ATOM    404  HB1 ALA    27      50.790  53.877  67.871  1.00  1.92
ATOM    405  HB2 ALA    27      52.072  55.087  67.633  1.00  1.92
ATOM    406  HB3 ALA    27      51.799  53.826  66.402  1.00  1.92
ATOM    407  C   ALA    27      52.391  51.683  68.166  1.00  1.92
ATOM    408  O   ALA    27      51.742  51.195  69.098  1.00  1.92
ATOM    409  N   HIS    28      52.805  50.932  67.140  1.00  2.07
ATOM    410  H   HIS    28      53.288  51.378  66.366  1.00  2.07
ATOM    411  CA  HIS    28      52.681  49.466  67.177  1.00  2.07
ATOM    412  HA  HIS    28      51.657  49.207  67.429  1.00  2.07
ATOM    413  CB  HIS    28      52.985  48.842  65.803  1.00  2.07
ATOM    414  HB1 HIS    28      53.319  49.622  65.119  1.00  2.07
ATOM    415  HB2 HIS    28      52.056  48.433  65.403  1.00  2.07
ATOM    416  CG  HIS    28      54.021  47.738  65.802  1.00  2.07
ATOM    417  ND1 HIS    28      53.840  46.426  66.242  1.00  2.07
ATOM    418  CE1 HIS    28      55.030  45.822  66.112  1.00  2.07
ATOM    419  HE1 HIS    28      55.221  44.789  66.373  1.00  2.07
ATOM    420  NE2 HIS    28      55.929  46.668  65.580  1.00  2.07
ATOM    421  HE2 HIS    28      56.880  46.448  65.312  1.00  2.07
ATOM    422  CD2 HIS    28      55.315  47.882  65.406  1.00  2.07
ATOM    423  HD2 HIS    28      55.760  48.789  65.041  1.00  2.07
ATOM    424  C   HIS    28      53.536  48.858  68.293  1.00  2.07
ATOM    425  O   HIS    28      53.047  48.072  69.096  1.00  2.07
ATOM    426  N   ARG    29      54.791  49.303  68.425  1.00  2.59
ATOM    427  H   ARG    29      55.133  49.946  67.716  1.00  2.59
ATOM    428  CA  ARG    29      55.722  48.843  69.468  1.00  2.59
ATOM    429  HA  ARG    29      55.734  47.751  69.461  1.00  2.59
ATOM    430  CB  ARG    29      57.124  49.355  69.073  1.00  2.59
ATOM    431  HB1 ARG    29      57.068  50.428  68.887  1.00  2.59
ATOM    432  HB2 ARG    29      57.405  48.868  68.137  1.00  2.59
ATOM    433  CG  ARG    29      58.231  49.107  70.114  1.00  2.59
ATOM    434  HG1 ARG    29      58.130  48.095  70.508  1.00  2.59
ATOM    435  HG2 ARG    29      58.107  49.810  70.939  1.00  2.59
ATOM    436  CD  ARG    29      59.651  49.251  69.540  1.00  2.59
ATOM    437  HD1 ARG    29      59.822  48.411  68.867  1.00  2.59
ATOM    438  HD2 ARG    29      60.365  49.166  70.361  1.00  2.59
ATOM    439  NE  ARG    29      59.874  50.539  68.841  1.00  2.59
ATOM    440  HE  ARG    29      59.664  51.375  69.358  1.00  2.59
ATOM    441  CZ  ARG    29      60.231  50.700  67.573  1.00  2.59
ATOM    442  NH1 ARG    29      60.524  49.698  66.803  1.00  2.59
ATOM    443 1HH1 ARG    29      60.463  48.765  67.142  1.00  2.59
ATOM    444 2HH1 ARG    29      60.510  49.849  65.787  1.00  2.59
ATOM    445  NH2 ARG    29      60.285  51.877  67.028  1.00  2.59
ATOM    446 1HH2 ARG    29      60.080  52.723  67.517  1.00  2.59
ATOM    447 2HH2 ARG    29      60.386  51.897  66.004  1.00  2.59
ATOM    448  C   ARG    29      55.327  49.230  70.898  1.00  2.59
ATOM    449  O   ARG    29      55.737  48.550  71.834  1.00  2.59
ATOM    450  N   ALA    30      54.538  50.287  71.081  1.00  2.73
ATOM    451  H   ALA    30      54.385  50.895  70.287  1.00  2.73
ATOM    452  CA  ALA    30      53.909  50.638  72.357  1.00  2.73
ATOM    453  HA  ALA    30      54.553  50.320  73.179  1.00  2.73
ATOM    454  CB  ALA    30      53.786  52.166  72.404  1.00  2.73
ATOM    455  HB1 ALA    30      53.331  52.472  73.348  1.00  2.73
ATOM    456  HB2 ALA    30      54.774  52.621  72.322  1.00  2.73
ATOM    457  HB3 ALA    30      53.165  52.513  71.578  1.00  2.73
ATOM    458  C   ALA    30      52.538  49.964  72.576  1.00  2.73
ATOM    459  O   ALA    30      51.988  50.050  73.672  1.00  2.73
ATOM    460  N   GLY    31      51.978  49.302  71.557  1.00  2.76
ATOM    461  H   GLY    31      52.479  49.243  70.678  1.00  2.76
ATOM    462  CA  GLY    31      50.737  48.521  71.669  1.00  2.76
ATOM    463  HA1 GLY    31      50.687  48.048  72.651  1.00  2.76
ATOM    464  HA2 GLY    31      50.749  47.740  70.908  1.00  2.76
ATOM    465  C   GLY    31      49.466  49.349  71.470  1.00  2.76
ATOM    466  O   GLY    31      48.354  48.889  71.720  1.00  2.76
ATOM    467  N   LEU    32      49.661  50.590  71.035  1.00  2.49
ATOM    468  H   LEU    32      50.619  50.822  70.808  1.00  2.49
ATOM    469  CA  LEU    32      48.668  51.603  70.719  1.00  2.49
ATOM    470  HA  LEU    32      47.864  51.558  71.455  1.00  2.49
ATOM    471  CB  LEU    32      49.350  52.982  70.783  1.00  2.49
ATOM    472  HB1 LEU    32      48.598  53.754  70.611  1.00  2.49
ATOM    473  HB2 LEU    32      50.069  53.040  69.967  1.00  2.49
ATOM    474  CG  LEU    32      50.089  53.292  72.096  1.00  2.49
ATOM    475  HG  LEU    32      50.797  52.499  72.328  1.00  2.49
ATOM    476  CD1 LEU    32      50.891  54.578  71.912  1.00  2.49
ATOM    477 1HD1 LEU    32      51.439  54.799  72.827  1.00  2.49
ATOM    478 2HD1 LEU    32      51.607  54.440  71.105  1.00  2.49
ATOM    479 3HD1 LEU    32      50.229  55.410  71.678  1.00  2.49
ATOM    480  CD2 LEU    32      49.126  53.452  73.271  1.00  2.49
ATOM    481 1HD2 LEU    32      49.691  53.709  74.166  1.00  2.49
ATOM    482 2HD2 LEU    32      48.405  54.240  73.064  1.00  2.49
ATOM    483 3HD2 LEU    32      48.604  52.512  73.453  1.00  2.49
ATOM    484  C   LEU    32      48.046  51.444  69.334  1.00  2.49
ATOM    485  O   LEU    32      46.940  51.945  69.133  1.00  2.49
ATOM    486  N   ILE    33      48.718  50.751  68.403  1.00  2.42
ATOM    487  H   ILE    33      49.633  50.386  68.636  1.00  2.42
ATOM    488  CA  ILE    33      48.014  50.176  67.237  1.00  2.42
ATOM    489  HA  ILE    33      46.954  50.139  67.489  1.00  2.42
ATOM    490  CB  ILE    33      48.119  51.034  65.957  1.00  2.42
ATOM    491  HB  ILE    33      47.658  50.454  65.156  1.00  2.42
ATOM    492  CG2 ILE    33      47.291  52.326  66.096  1.00  2.42
ATOM    493 1HG2 ILE    33      47.179  52.819  65.132  1.00  2.42
ATOM    494 2HG2 ILE    33      46.296  52.088  66.475  1.00  2.42
ATOM    495 3HG2 ILE    33      47.775  53.007  66.797  1.00  2.42
ATOM    496  CG1 ILE    33      49.570  51.337  65.536  1.00  2.42
ATOM    497 1HG1 ILE    33      50.134  50.406  65.510  1.00  2.42
ATOM    498 2HG1 ILE    33      50.038  52.002  66.261  1.00  2.42
ATOM    499  CD1 ILE    33      49.632  51.980  64.144  1.00  2.42
ATOM    500  HD1 ILE    33      50.666  52.031  63.805  1.00  2.42
ATOM    501  HD2 ILE    33      49.045  51.387  63.448  1.00  2.42
ATOM    502  HD3 ILE    33      49.216  52.983  64.162  1.00  2.42
ATOM    503  C   ILE    33      48.398  48.717  66.989  1.00  2.42
ATOM    504  O   ILE    33      49.522  48.310  67.260  1.00  2.42
ATOM    505  N   ASP    34      47.447  47.924  66.492  1.00  2.72
ATOM    506  H   ASP    34      46.536  48.309  66.310  1.00  2.72
ATOM    507  CA  ASP    34      47.697  46.544  66.056  1.00  2.72
ATOM    508  HA  ASP    34      48.199  46.027  66.876  1.00  2.72
ATOM    509  CB  ASP    34      46.343  45.819  65.823  1.00  2.72
ATOM    510  HB1 ASP    34      45.523  46.532  65.933  1.00  2.72
ATOM    511  HB2 ASP    34      46.217  45.077  66.613  1.00  2.72
ATOM    512  CG  ASP    34      46.184  45.114  64.467  1.00  2.72
ATOM    513  OD1 ASP    34      45.508  45.689  63.588  1.00  2.72
ATOM    514  OD2 ASP    34      46.783  44.032  64.271  1.00  2.72
ATOM    515  C   ASP    34      48.657  46.482  64.864  1.00  2.72
ATOM    516  O   ASP    34      48.809  47.462  64.140  1.00  2.72
ATOM    517  N   TRP    35      49.297  45.332  64.644  1.00  2.67
ATOM    518  H   TRP    35      49.015  44.522  65.178  1.00  2.67
ATOM    519  CA  TRP    35      50.207  45.135  63.517  1.00  2.67
ATOM    520  HA  TRP    35      51.029  45.847  63.601  1.00  2.67
ATOM    521  CB  TRP    35      50.788  43.718  63.566  1.00  2.67
ATOM    522  HB1 TRP    35      49.969  42.997  63.589  1.00  2.67
ATOM    523  HB2 TRP    35      51.357  43.604  64.490  1.00  2.67
ATOM    524  CG  TRP    35      51.684  43.385  62.411  1.00  2.67
ATOM    525  CD1 TRP    35      51.293  42.815  61.248  1.00  2.67
ATOM    526  HD1 TRP    35      50.276  42.517  61.022  1.00  2.67
ATOM    527  NE1 TRP    35      52.375  42.692  60.400  1.00  2.67
ATOM    528  HE1 TRP    35      52.312  42.306  59.468  1.00  2.67
ATOM    529  CE2 TRP    35      53.527  43.169  60.985  1.00  2.67
ATOM    530  CZ2 TRP    35      54.858  43.244  60.553  1.00  2.67
ATOM    531  HZ2 TRP    35      55.130  42.865  59.580  1.00  2.67
ATOM    532  CH2 TRP    35      55.823  43.804  61.409  1.00  2.67
ATOM    533  HH2 TRP    35      56.858  43.857  61.107  1.00  2.67
ATOM    534  CZ3 TRP    35      55.439  44.316  62.661  1.00  2.67
ATOM    535  HZ3 TRP    35      56.180  44.769  63.306  1.00  2.67
ATOM    536  CE3 TRP    35      54.097  44.238  63.081  1.00  2.67
ATOM    537  HE3 TRP    35      53.805  44.627  64.045  1.00  2.67
ATOM    538  CD2 TRP    35      53.112  43.644  62.264  1.00  2.67
ATOM    539  C   TRP    35      49.532  45.373  62.161  1.00  2.67
ATOM    540  O   TRP    35      50.107  46.035  61.291  1.00  2.67
ATOM    541  N   ASN    36      48.315  44.856  61.969  1.00  3.01
ATOM    542  H   ASN    36      47.842  44.409  62.755  1.00  3.01
ATOM    543  CA  ASN    36      47.583  45.012  60.718  1.00  3.01
ATOM    544  HA  ASN    36      48.229  44.699  59.906  1.00  3.01
ATOM    545  CB  ASN    36      46.387  44.056  60.708  1.00  3.01
ATOM    546  HB1 ASN    36      45.738  44.256  61.559  1.00  3.01
ATOM    547  HB2 ASN    36      46.734  43.027  60.785  1.00  3.01
ATOM    548  CG  ASN    36      45.605  44.206  59.421  1.00  3.01
ATOM    549  OD1 ASN    36      46.096  43.971  58.330  1.00  3.01
ATOM    550  ND2 ASN    36      44.376  44.652  59.505  1.00  3.01
ATOM    551 1HD2 ASN    36      43.987  44.859  60.410  1.00  3.01
ATOM    552 2HD2 ASN    36      43.865  44.717  58.647  1.00  3.01
ATOM    553  C   ASN    36      47.170  46.476  60.476  1.00  3.01
ATOM    554  O   ASN    36      47.378  47.029  59.391  1.00  3.01
ATOM    555  N   MET    37      46.650  47.142  61.508  1.00  2.76
ATOM    556  H   MET    37      46.416  46.609  62.348  1.00  2.76
ATOM    557  CA  MET    37      46.361  48.574  61.497  1.00  2.76
ATOM    558  HA  MET    37      45.610  48.751  60.731  1.00  2.76
ATOM    559  CB  MET    37      45.756  48.983  62.850  1.00  2.76
ATOM    560  HB1 MET    37      46.453  48.734  63.651  1.00  2.76
ATOM    561  HB2 MET    37      44.839  48.415  63.012  1.00  2.76
ATOM    562  CG  MET    37      45.426  50.479  62.936  1.00  2.76
ATOM    563  HG1 MET    37      46.358  51.045  62.906  1.00  2.76
ATOM    564  HG2 MET    37      44.961  50.668  63.904  1.00  2.76
ATOM    565  SD  MET    37      44.323  51.118  61.638  1.00  2.76
ATOM    566  CE  MET    37      44.293  52.865  62.120  1.00  2.76
ATOM    567  HE1 MET    37      43.862  52.962  63.117  1.00  2.76
ATOM    568  HE2 MET    37      45.309  53.262  62.127  1.00  2.76
ATOM    569  HE3 MET    37      43.688  53.429  61.410  1.00  2.76
ATOM    570  C   MET    37      47.595  49.414  61.141  1.00  2.76
ATOM    571  O   MET    37      47.530  50.299  60.288  1.00  2.76
ATOM    572  N   PHE    38      48.747  49.097  61.727  1.00  2.10
ATOM    573  H   PHE    38      48.721  48.380  62.452  1.00  2.10
ATOM    574  CA  PHE    38      50.040  49.713  61.441  1.00  2.10
ATOM    575  HA  PHE    38      49.956  50.788  61.585  1.00  2.10
ATOM    576  CB  PHE    38      51.063  49.165  62.461  1.00  2.10
ATOM    577  HB1 PHE    38      50.954  48.083  62.502  1.00  2.10
ATOM    578  HB2 PHE    38      50.807  49.534  63.451  1.00  2.10
ATOM    579  CG  PHE    38      52.532  49.456  62.214  1.00  2.10
ATOM    580  CD1 PHE    38      52.947  50.627  61.553  1.00  2.10
ATOM    581  HD1 PHE    38      52.230  51.388  61.296  1.00  2.10
ATOM    582  CE1 PHE    38      54.288  50.784  61.171  1.00  2.10
ATOM    583  HE1 PHE    38      54.598  51.663  60.628  1.00  2.10
ATOM    584  CZ  PHE    38      55.227  49.792  61.487  1.00  2.10
ATOM    585  HZ  PHE    38      56.241  49.882  61.132  1.00  2.10
ATOM    586  CE2 PHE    38      54.847  48.682  62.260  1.00  2.10
ATOM    587  HE2 PHE    38      55.575  47.926  62.526  1.00  2.10
ATOM    588  CD2 PHE    38      53.495  48.505  62.602  1.00  2.10
ATOM    589  HD2 PHE    38      53.193  47.608  63.128  1.00  2.10
ATOM    590  C   PHE    38      50.475  49.504  59.978  1.00  2.10
ATOM    591  O   PHE    38      50.855  50.476  59.316  1.00  2.10
ATOM    592  N   VAL    39      50.382  48.299  59.395  1.00  2.37
ATOM    593  H   VAL    39      50.068  47.496  59.941  1.00  2.37
ATOM    594  CA  VAL    39      50.683  48.152  57.952  1.00  2.37
ATOM    595  HA  VAL    39      51.654  48.599  57.767  1.00  2.37
ATOM    596  CB  VAL    39      50.777  46.706  57.381  1.00  2.37
ATOM    597  HB  VAL    39      50.927  46.804  56.304  1.00  2.37
ATOM    598  CG1 VAL    39      51.949  45.863  57.883  1.00  2.37
ATOM    599 1HG1 VAL    39      51.886  45.739  58.965  1.00  2.37
ATOM    600 2HG1 VAL    39      51.926  44.874  57.425  1.00  2.37
ATOM    601 3HG1 VAL    39      52.889  46.333  57.599  1.00  2.37
ATOM    602  CG2 VAL    39      49.530  45.857  57.565  1.00  2.37
ATOM    603 1HG2 VAL    39      49.638  44.895  57.064  1.00  2.37
ATOM    604 2HG2 VAL    39      49.409  45.683  58.626  1.00  2.37
ATOM    605 3HG2 VAL    39      48.645  46.347  57.164  1.00  2.37
ATOM    606  C   VAL    39      49.729  48.940  57.056  1.00  2.37
ATOM    607  O   VAL    39      50.160  49.543  56.057  1.00  2.37
ATOM    608  N   LYS    40      48.441  48.983  57.413  1.00  2.82
ATOM    609  H   LYS    40      48.130  48.437  58.217  1.00  2.82
ATOM    610  CA  LYS    40      47.463  49.752  56.657  1.00  2.82
ATOM    611  HA  LYS    40      47.676  49.559  55.605  1.00  2.82
ATOM    612  CB  LYS    40      46.010  49.266  56.878  1.00  2.82
ATOM    613  HB1 LYS    40      46.014  48.228  57.217  1.00  2.82
ATOM    614  HB2 LYS    40      45.551  49.252  55.890  1.00  2.82
ATOM    615  CG  LYS    40      45.107  50.096  57.825  1.00  2.82
ATOM    616  HG1 LYS    40      45.450  51.122  57.928  1.00  2.82
ATOM    617  HG2 LYS    40      45.154  49.652  58.817  1.00  2.82
ATOM    618  CD  LYS    40      43.631  50.165  57.389  1.00  2.82
ATOM    619  HD1 LYS    40      43.092  50.772  58.119  1.00  2.82
ATOM    620  HD2 LYS    40      43.213  49.157  57.437  1.00  2.82
ATOM    621  CE  LYS    40      43.365  50.730  55.975  1.00  2.82
ATOM    622  HE1 LYS    40      42.282  50.805  55.838  1.00  2.82
ATOM    623  HE2 LYS    40      43.733  50.011  55.239  1.00  2.82
ATOM    624  NZ  LYS    40      43.990  52.057  55.724  1.00  2.82
ATOM    625  HZ1 LYS    40      43.762  52.401  54.786  1.00  2.82
ATOM    626  HZ2 LYS    40      43.659  52.758  56.371  1.00  2.82
ATOM    627  HZ3 LYS    40      45.005  52.012  55.780  1.00  2.82
ATOM    628  C   LYS    40      47.627  51.249  56.815  1.00  2.82
ATOM    629  O   LYS    40      47.086  51.926  55.963  1.00  2.82
ATOM    630  N   LEU    41      48.328  51.751  57.829  1.00  2.55
ATOM    631  H   LEU    41      48.585  51.115  58.574  1.00  2.55
ATOM    632  CA  LEU    41      48.590  53.175  58.033  1.00  2.55
ATOM    633  HA  LEU    41      47.842  53.757  57.496  1.00  2.55
ATOM    634  CB  LEU    41      48.445  53.467  59.539  1.00  2.55
ATOM    635  HB1 LEU    41      49.217  52.914  60.077  1.00  2.55
ATOM    636  HB2 LEU    41      47.475  53.089  59.867  1.00  2.55
ATOM    637  CG  LEU    41      48.540  54.953  59.945  1.00  2.55
ATOM    638  HG  LEU    41      49.538  55.331  59.724  1.00  2.55
ATOM    639  CD1 LEU    41      47.500  55.827  59.238  1.00  2.55
ATOM    640 1HD1 LEU    41      47.546  56.842  59.636  1.00  2.55
ATOM    641 2HD1 LEU    41      47.722  55.893  58.173  1.00  2.55
ATOM    642 3HD1 LEU    41      46.497  55.432  59.386  1.00  2.55
ATOM    643  CD2 LEU    41      48.317  55.047  61.455  1.00  2.55
ATOM    644 1HD2 LEU    41      48.423  56.088  61.767  1.00  2.55
ATOM    645 2HD2 LEU    41      47.321  54.695  61.720  1.00  2.55
ATOM    646 3HD2 LEU    41      49.066  54.455  61.980  1.00  2.55
ATOM    647  C   LEU    41      49.961  53.585  57.496  1.00  2.55
ATOM    648  O   LEU    41      50.128  54.749  57.181  1.00  2.55
ATOM    649  N   ARG    42      50.910  52.661  57.278  1.00  2.50
ATOM    650  H   ARG    42      50.788  51.740  57.686  1.00  2.50
ATOM    651  CA  ARG    42      52.046  52.955  56.382  1.00  2.50
ATOM    652  HA  ARG    42      52.375  53.969  56.602  1.00  2.50
ATOM    653  CB  ARG    42      53.252  52.020  56.597  1.00  2.50
ATOM    654  HB1 ARG    42      53.728  51.827  55.634  1.00  2.50
ATOM    655  HB2 ARG    42      52.921  51.069  57.011  1.00  2.50
ATOM    656  CG  ARG    42      54.291  52.687  57.517  1.00  2.50
ATOM    657  HG1 ARG    42      53.845  52.829  58.502  1.00  2.50
ATOM    658  HG2 ARG    42      54.550  53.671  57.120  1.00  2.50
ATOM    659  CD  ARG    42      55.585  51.875  57.675  1.00  2.50
ATOM    660  HD1 ARG    42      55.334  50.894  58.063  1.00  2.50
ATOM    661  HD2 ARG    42      56.207  52.372  58.423  1.00  2.50
ATOM    662  NE  ARG    42      56.362  51.766  56.419  1.00  2.50
ATOM    663  HE  ARG    42      56.428  52.601  55.860  1.00  2.50
ATOM    664  CZ  ARG    42      57.149  50.763  56.061  1.00  2.50
ATOM    665  NH1 ARG    42      57.146  49.606  56.656  1.00  2.50
ATOM    666 1HH1 ARG    42      56.450  49.423  57.370  1.00  2.50
ATOM    667 2HH1 ARG    42      57.580  48.799  56.234  1.00  2.50
ATOM    668  NH2 ARG    42      57.972  50.890  55.066  1.00  2.50
ATOM    669 1HH2 ARG    42      57.949  51.714  54.488  1.00  2.50
ATOM    670 2HH2 ARG    42      58.642  50.163  54.885  1.00  2.50
ATOM    671  C   ARG    42      51.646  53.015  54.900  1.00  2.50
ATOM    672  O   ARG    42      51.853  54.015  54.207  1.00  2.50
ATOM    673  N   SER    43      51.002  51.946  54.428  1.00  3.22
ATOM    674  H   SER    43      50.851  51.169  55.053  1.00  3.22
ATOM    675  CA  SER    43      50.480  51.884  53.052  1.00  3.22
ATOM    676  HA  SER    43      51.308  51.967  52.349  1.00  3.22
ATOM    677  CB  SER    43      49.769  50.543  52.807  1.00  3.22
ATOM    678  HB1 SER    43      49.578  50.437  51.738  1.00  3.22
ATOM    679  HB2 SER    43      48.810  50.534  53.329  1.00  3.22
ATOM    680  OG  SER    43      50.535  49.432  53.263  1.00  3.22
ATOM    681  HG  SER    43      50.448  49.388  54.231  1.00  3.22
ATOM    682  C   SER    43      49.520  53.050  52.781  1.00  3.22
ATOM    683  O   SER    43      49.787  53.878  51.906  1.00  3.22
ATOM    684  N   GLN    44      48.488  53.169  53.631  1.00  3.74
ATOM    685  H   GLN    44      48.349  52.505  54.377  1.00  3.74
ATOM    686  CA  GLN    44      47.590  54.305  53.544  1.00  3.74
ATOM    687  HA  GLN    44      47.190  54.327  52.528  1.00  3.74
ATOM    688  CB  GLN    44      46.410  54.221  54.514  1.00  3.74
ATOM    689  HB1 GLN    44      46.770  54.392  55.529  1.00  3.74
ATOM    690  HB2 GLN    44      45.995  53.224  54.418  1.00  3.74
ATOM    691  CG  GLN    44      45.247  55.180  54.245  1.00  3.74
ATOM    692  HG1 GLN    44      45.602  56.167  53.968  1.00  3.74
ATOM    693  HG2 GLN    44      44.651  55.282  55.151  1.00  3.74
ATOM    694  CD  GLN    44      44.358  54.610  53.159  1.00  3.74
ATOM    695  OE1 GLN    44      43.681  53.607  53.387  1.00  3.74
ATOM    696  NE2 GLN    44      44.390  55.153  51.967  1.00  3.74
ATOM    697 1HE2 GLN    44      44.927  56.005  51.780  1.00  3.74
ATOM    698 2HE2 GLN    44      43.802  54.783  51.246  1.00  3.74
ATOM    699  C   GLN    44      48.314  55.618  53.750  1.00  3.74
ATOM    700  O   GLN    44      47.852  56.543  53.129  1.00  3.74
ATOM    701  N   GLU    45      49.418  55.760  54.502  1.00  3.63
ATOM    702  H   GLU    45      49.833  55.010  55.031  1.00  3.63
ATOM    703  CA  GLU    45      50.062  57.078  54.496  1.00  3.63
ATOM    704  HA  GLU    45      49.270  57.787  54.726  1.00  3.63
ATOM    705  CB  GLU    45      51.144  57.353  55.575  1.00  3.63
ATOM    706  HB1 GLU    45      50.761  57.072  56.553  1.00  3.63
ATOM    707  HB2 GLU    45      51.240  58.434  55.623  1.00  3.63
ATOM    708  CG  GLU    45      52.553  56.747  55.384  1.00  3.63
ATOM    709  HG1 GLU    45      52.685  56.407  54.365  1.00  3.63
ATOM    710  HG2 GLU    45      52.628  55.878  56.029  1.00  3.63
ATOM    711  CD  GLU    45      53.742  57.672  55.693  1.00  3.63
ATOM    712  OE1 GLU    45      54.767  57.155  56.195  1.00  3.63
ATOM    713  OE2 GLU    45      53.674  58.889  55.412  1.00  3.63
ATOM    714  C   GLU    45      50.537  57.466  53.098  1.00  3.63
ATOM    715  O   GLU    45      50.232  58.553  52.608  1.00  3.63
ATOM    716  N   CYS    46      51.147  56.508  52.397  1.00  4.45
ATOM    717  H   CYS    46      51.210  55.585  52.799  1.00  4.45
ATOM    718  CA  CYS    46      51.603  56.723  51.020  1.00  4.45
ATOM    719  HA  CYS    46      52.134  57.674  50.985  1.00  4.45
ATOM    720  CB  CYS    46      52.582  55.590  50.695  1.00  4.45
ATOM    721  HB1 CYS    46      53.004  55.755  49.706  1.00  4.45
ATOM    722  HB2 CYS    46      52.041  54.644  50.706  1.00  4.45
ATOM    723  SG  CYS    46      53.925  55.535  51.930  1.00  4.45
ATOM    724  HG  CYS    46      53.152  55.354  53.010  1.00  4.45
ATOM    725  C   CYS    46      50.454  56.831  49.987  1.00  4.45
ATOM    726  O   CYS    46      50.696  57.153  48.813  1.00  4.45
ATOM    727  N   ASP    47      49.224  56.595  50.461  1.00  5.67
ATOM    728  H   ASP    47      49.153  56.368  51.441  1.00  5.67
ATOM    729  CA  ASP    47      47.961  56.829  49.753  1.00  5.67
ATOM    730  HA  ASP    47      48.182  57.334  48.811  1.00  5.67
ATOM    731  CB  ASP    47      47.296  55.461  49.426  1.00  5.67
ATOM    732  HB1 ASP    47      46.492  55.629  48.708  1.00  5.67
ATOM    733  HB2 ASP    47      46.841  55.078  50.341  1.00  5.67
ATOM    734  CG  ASP    47      48.198  54.350  48.870  1.00  5.67
ATOM    735  OD1 ASP    47      48.784  54.486  47.773  1.00  5.67
ATOM    736  OD2 ASP    47      48.347  53.292  49.533  1.00  5.67
ATOM    737  C   ASP    47      46.950  57.716  50.530  1.00  5.67
ATOM    738  O   ASP    47      45.739  57.469  50.484  1.00  5.67
ATOM    739  N   TRP    48      47.421  58.715  51.285  1.00  6.47
ATOM    740  H   TRP    48      48.434  58.759  51.357  1.00  6.47
ATOM    741  CA  TRP    48      46.620  59.745  51.986  1.00  6.47
ATOM    742  HA  TRP    48      45.649  59.872  51.490  1.00  6.47
ATOM    743  CB  TRP    48      46.372  59.429  53.476  1.00  6.47
ATOM    744  HB1 TRP    48      46.467  60.377  54.014  1.00  6.47
ATOM    745  HB2 TRP    48      47.186  58.798  53.818  1.00  6.47
ATOM    746  CG  TRP    48      45.100  58.818  54.006  1.00  6.47
ATOM    747  CD1 TRP    48      44.949  58.569  55.321  1.00  6.47
ATOM    748  HD1 TRP    48      45.698  58.777  56.067  1.00  6.47
ATOM    749  NE1 TRP    48      43.705  58.049  55.591  1.00  6.47
ATOM    750  HE1 TRP    48      43.378  57.868  56.529  1.00  6.47
ATOM    751  CE2 TRP    48      42.979  57.894  54.432  1.00  6.47
ATOM    752  CZ2 TRP    48      41.693  57.378  54.201  1.00  6.47
ATOM    753  HZ2 TRP    48      41.088  57.012  55.015  1.00  6.47
ATOM    754  CH2 TRP    48      41.195  57.359  52.888  1.00  6.47
ATOM    755  HH2 TRP    48      40.210  56.969  52.674  1.00  6.47
ATOM    756  CZ3 TRP    48      41.983  57.869  51.838  1.00  6.47
ATOM    757  HZ3 TRP    48      41.605  57.862  50.825  1.00  6.47
ATOM    758  CE3 TRP    48      43.268  58.390  52.092  1.00  6.47
ATOM    759  HE3 TRP    48      43.853  58.777  51.264  1.00  6.47
ATOM    760  CD2 TRP    48      43.822  58.403  53.394  1.00  6.47
ATOM    761  C   TRP    48      47.384  61.063  51.833  1.00  6.47
ATOM    762  O   TRP    48      46.795  62.081  51.441  1.00  6.47
ATOM    763  N   GLU    49      48.716  61.009  51.925  1.00  6.90
ATOM    764  H   GLU    49      49.089  60.172  52.344  1.00  6.90
ATOM    765  CA  GLU    49      49.572  61.688  50.916  1.00  6.90
ATOM    766  HA  GLU    49      49.161  62.643  50.742  1.00  6.90
ATOM    767  CB  GLU    49      51.086  61.770  51.261  1.00  6.90
ATOM    768  HB1 GLU    49      51.525  60.781  51.427  1.00  6.90
ATOM    769  HB2 GLU    49      51.263  62.370  52.138  1.00  6.90
ATOM    770  CG  GLU    49      51.910  62.523  50.204  1.00  6.90
ATOM    771  HG1 GLU    49      51.667  63.556  50.389  1.00  6.90
ATOM    772  HG2 GLU    49      51.543  62.284  49.213  1.00  6.90
ATOM    773  CD  GLU    49      53.465  62.389  50.235  1.00  6.90
ATOM    774  OE1 GLU    49      54.103  62.748  49.213  1.00  6.90
ATOM    775  OE2 GLU    49      54.061  61.934  51.241  1.00  6.90
ATOM    776  C   GLU    49      49.419  60.827  49.702  1.00  6.90
ATOM    777  O   GLU    49      49.904  59.701  49.691  1.00  6.90
ATOM    778  N   GLU    50      48.769  61.320  48.660  1.00  6.63
ATOM    779  H   GLU    50      48.244  62.176  48.753  1.00  6.63
ATOM    780  CA  GLU    50      48.933  60.725  47.339  1.00  6.63
ATOM    781  HA  GLU    50      48.717  59.658  47.430  1.00  6.63
ATOM    782  CB  GLU    50      47.898  61.303  46.367  1.00  6.63
ATOM    783  HB1 GLU    50      48.273  61.175  45.351  1.00  6.63
ATOM    784  HB2 GLU    50      47.782  62.358  46.598  1.00  6.63
ATOM    785  CG  GLU    50      46.522  60.631  46.461  1.00  6.63
ATOM    786  HG1 GLU    50      46.166  60.685  47.492  1.00  6.63
ATOM    787  HG2 GLU    50      46.616  59.577  46.193  1.00  6.63
ATOM    788  CD  GLU    50      45.505  61.307  45.525  1.00  6.63
ATOM    789  OE1 GLU    50      44.507  61.861  46.041  1.00  6.63
ATOM    790  OE2 GLU    50      45.744  61.331  44.293  1.00  6.63
ATOM    791  C   GLU    50      50.380  60.834  46.856  1.00  6.63
ATOM    792  O   GLU    50      50.758  61.825  46.228  1.00  6.63
ATOM    793  N   ILE    51      51.208  59.863  47.280  1.00  6.47
ATOM    794  H   ILE    51      50.804  59.126  47.855  1.00  6.47
ATOM    795  CA  ILE    51      52.630  60.139  47.491  1.00  6.47
ATOM    796  HA  ILE    51      52.659  60.950  48.199  1.00  6.47
ATOM    797  CB  ILE    51      53.282  58.938  48.185  1.00  6.47
ATOM    798  HB  ILE    51      52.605  58.674  48.993  1.00  6.47
ATOM    799  CG2 ILE    51      53.418  57.710  47.266  1.00  6.47
ATOM    800 1HG2 ILE    51      53.623  56.822  47.855  1.00  6.47
ATOM    801 2HG2 ILE    51      52.477  57.539  46.742  1.00  6.47
ATOM    802 3HG2 ILE    51      54.210  57.857  46.536  1.00  6.47
ATOM    803  CG1 ILE    51      54.613  59.327  48.861  1.00  6.47
ATOM    804 1HG1 ILE    51      54.713  60.402  48.933  1.00  6.47
ATOM    805 2HG1 ILE    51      55.448  58.994  48.252  1.00  6.47
ATOM    806  CD1 ILE    51      54.686  58.759  50.286  1.00  6.47
ATOM    807  HD1 ILE    51      55.653  58.958  50.736  1.00  6.47
ATOM    808  HD2 ILE    51      53.915  59.217  50.906  1.00  6.47
ATOM    809  HD3 ILE    51      54.531  57.686  50.265  1.00  6.47
ATOM    810  C   ILE    51      53.351  60.624  46.252  1.00  6.47
ATOM    811  O   ILE    51      53.319  60.031  45.171  1.00  6.47
ATOM    812  N   SER    52      54.096  61.704  46.441  1.00  7.19
ATOM    813  H   SER    52      54.056  62.144  47.361  1.00  7.19
ATOM    814  CA  SER    52      55.062  62.214  45.479  1.00  7.19
ATOM    815  HA  SER    52      54.605  62.203  44.493  1.00  7.19
ATOM    816  CB  SER    52      55.374  63.666  45.853  1.00  7.19
ATOM    817  HB1 SER    52      56.141  64.064  45.189  1.00  7.19
ATOM    818  HB2 SER    52      55.726  63.725  46.885  1.00  7.19
ATOM    819  OG  SER    52      54.191  64.430  45.697  1.00  7.19
ATOM    820  HG  SER    52      53.596  64.247  46.449  1.00  7.19
ATOM    821  C   SER    52      56.308  61.319  45.424  1.00  7.19
ATOM    822  O   SER    52      57.435  61.808  45.446  1.00  7.19
ATOM    823  N   VAL    53      56.102  60.010  45.252  1.00  7.74
ATOM    824  H   VAL    53      55.133  59.710  45.240  1.00  7.74
ATOM    825  CA  VAL    53      57.035  59.165  44.503  1.00  7.74
ATOM    826  HA  VAL    53      57.979  59.124  45.051  1.00  7.74
ATOM    827  CB  VAL    53      56.517  57.715  44.356  1.00  7.74
ATOM    828  HB  VAL    53      56.397  57.300  45.355  1.00  7.74
ATOM    829  CG1 VAL    53      55.180  57.553  43.627  1.00  7.74
ATOM    830 1HG1 VAL    53      54.906  56.502  43.623  1.00  7.74
ATOM    831 2HG1 VAL    53      54.393  58.098  44.134  1.00  7.74
ATOM    832 3HG1 VAL    53      55.247  57.893  42.596  1.00  7.74
ATOM    833  CG2 VAL    53      57.532  56.855  43.608  1.00  7.74
ATOM    834 1HG2 VAL    53      57.258  55.803  43.699  1.00  7.74
ATOM    835 2HG2 VAL    53      57.573  57.127  42.555  1.00  7.74
ATOM    836 3HG2 VAL    53      58.512  56.995  44.053  1.00  7.74
ATOM    837  C   VAL    53      57.261  59.816  43.157  1.00  7.74
ATOM    838  O   VAL    53      56.332  60.184  42.434  1.00  7.74
ATOM    839  N   LYS    54      58.524  60.093  42.900  1.00  8.51
ATOM    840  H   LYS    54      59.193  59.731  43.572  1.00  8.51
ATOM    841  CA  LYS    54      59.014  61.000  41.873  1.00  8.51
ATOM    842  HA  LYS    54      58.194  61.170  41.181  1.00  8.51
ATOM    843  CB  LYS    54      59.365  62.382  42.493  1.00  8.51
ATOM    844  HB1 LYS    54      60.415  62.594  42.284  1.00  8.51
ATOM    845  HB2 LYS    54      59.266  62.328  43.578  1.00  8.51
ATOM    846  CG  LYS    54      58.516  63.547  41.957  1.00  8.51
ATOM    847  HG1 LYS    54      58.649  63.639  40.878  1.00  8.51
ATOM    848  HG2 LYS    54      58.896  64.461  42.414  1.00  8.51
ATOM    849  CD  LYS    54      57.013  63.448  42.291  1.00  8.51
ATOM    850  HD1 LYS    54      56.655  64.429  42.609  1.00  8.51
ATOM    851  HD2 LYS    54      56.890  62.766  43.128  1.00  8.51
ATOM    852  CE  LYS    54      56.155  62.979  41.104  1.00  8.51
ATOM    853  HE1 LYS    54      56.731  62.264  40.512  1.00  8.51
ATOM    854  HE2 LYS    54      55.941  63.841  40.465  1.00  8.51
ATOM    855  NZ  LYS    54      54.903  62.329  41.560  1.00  8.51
ATOM    856  HZ1 LYS    54      54.300  62.085  40.787  1.00  8.51
ATOM    857  HZ2 LYS    54      55.137  61.455  42.037  1.00  8.51
ATOM    858  HZ3 LYS    54      54.397  62.904  42.217  1.00  8.51
ATOM    859  C   LYS    54      60.093  60.521  40.959  1.00  8.51
ATOM    860  O   LYS    54      60.104  60.882  39.791  1.00  8.51
ATOM    861  N   GLY    55      60.954  59.657  41.482  1.00  8.74
ATOM    862  H   GLY    55      60.824  59.419  42.456  1.00  8.74
ATOM    863  CA  GLY    55      62.040  59.080  40.745  1.00  8.74
ATOM    864  HA1 GLY    55      62.087  59.516  39.750  1.00  8.74
ATOM    865  HA2 GLY    55      61.823  58.038  40.588  1.00  8.74
ATOM    866  C   GLY    55      63.392  59.242  41.373  1.00  8.74
ATOM    867  O   GLY    55      63.523  60.105  42.247  1.00  8.74
ATOM    868  N   PRO    56      64.394  58.456  40.952  1.00  8.62
ATOM    869  CD  PRO    56      64.633  58.103  39.559  1.00  8.62
ATOM    870  HD1 PRO    56      64.712  59.012  38.962  1.00  8.62
ATOM    871  HD2 PRO    56      63.825  57.474  39.184  1.00  8.62
ATOM    872  CG  PRO    56      65.958  57.335  39.537  1.00  8.62
ATOM    873  HG1 PRO    56      66.671  57.797  38.858  1.00  8.62
ATOM    874  HG2 PRO    56      65.783  56.305  39.235  1.00  8.62
ATOM    875  CB  PRO    56      66.476  57.376  40.978  1.00  8.62
ATOM    876  HB1 PRO    56      67.135  58.236  41.113  1.00  8.62
ATOM    877  HB2 PRO    56      66.988  56.454  41.251  1.00  8.62
ATOM    878  CA  PRO    56      65.198  57.559  41.785  1.00  8.62
ATOM    879  HA  PRO    56      64.720  56.574  41.810  1.00  8.62
ATOM    880  C   PRO    56      65.446  57.989  43.233  1.00  8.62
ATOM    881  O   PRO    56      65.267  57.193  44.152  1.00  8.62
ATOM    882  N   ASN    57      65.764  59.258  43.468  1.00  8.02
ATOM    883  H   ASN    57      65.859  59.865  42.667  1.00  8.02
ATOM    884  CA  ASN    57      65.840  59.876  44.786  1.00  8.02
ATOM    885  HA  ASN    57      66.584  59.326  45.365  1.00  8.02
ATOM    886  CB  ASN    57      66.348  61.320  44.606  1.00  8.02
ATOM    887  HB1 ASN    57      66.393  61.809  45.579  1.00  8.02
ATOM    888  HB2 ASN    57      65.650  61.876  43.980  1.00  8.02
ATOM    889  CG  ASN    57      67.718  61.375  43.962  1.00  8.02
ATOM    890  OD1 ASN    57      67.858  61.407  42.754  1.00  8.02
ATOM    891  ND2 ASN    57      68.775  61.351  44.739  1.00  8.02
ATOM    892 1HD2 ASN    57      68.680  61.300  45.739  1.00  8.02
ATOM    893 2HD2 ASN    57      69.661  61.360  44.269  1.00  8.02
ATOM    894  C   ASN    57      64.578  59.884  45.645  1.00  8.02
ATOM    895  O   ASN    57      64.650  59.822  46.868  1.00  8.02
ATOM    896  N   GLY    58      63.440  59.949  44.988  1.00  7.31
ATOM    897  H   GLY    58      63.514  60.081  43.987  1.00  7.31
ATOM    898  CA  GLY    58      62.147  59.542  45.487  1.00  7.31
ATOM    899  HA1 GLY    58      61.470  60.395  45.536  1.00  7.31
ATOM    900  HA2 GLY    58      62.234  59.080  46.470  1.00  7.31
ATOM    901  C   GLY    58      61.612  58.513  44.508  1.00  7.31
ATOM    902  O   GLY    58      60.492  58.700  44.116  1.00  7.31
ATOM    903  N   GLU    59      62.320  57.512  43.972  1.00  6.30
ATOM    904  H   GLU    59      63.285  57.334  44.247  1.00  6.30
ATOM    905  CA  GLU    59      61.559  56.454  43.266  1.00  6.30
ATOM    906  HA  GLU    59      60.692  56.896  42.767  1.00  6.30
ATOM    907  CB  GLU    59      62.286  55.674  42.171  1.00  6.30
ATOM    908  HB1 GLU    59      62.747  56.375  41.497  1.00  6.30
ATOM    909  HB2 GLU    59      61.531  55.172  41.572  1.00  6.30
ATOM    910  CG  GLU    59      63.288  54.570  42.535  1.00  6.30
ATOM    911  HG1 GLU    59      62.804  53.835  43.182  1.00  6.30
ATOM    912  HG2 GLU    59      64.149  54.986  43.061  1.00  6.30
ATOM    913  CD  GLU    59      63.745  53.871  41.232  1.00  6.30
ATOM    914  OE1 GLU    59      63.508  52.656  41.081  1.00  6.30
ATOM    915  OE2 GLU    59      64.195  54.554  40.290  1.00  6.30
ATOM    916  C   GLU    59      60.918  55.460  44.240  1.00  6.30
ATOM    917  O   GLU    59      59.895  54.871  43.894  1.00  6.30
ATOM    918  N   SER    60      61.480  55.393  45.437  1.00  5.19
ATOM    919  H   SER    60      62.348  55.865  45.565  1.00  5.19
ATOM    920  CA  SER    60      60.652  55.178  46.592  1.00  5.19
ATOM    921  HA  SER    60      60.057  54.279  46.426  1.00  5.19
ATOM    922  CB  SER    60      61.486  54.871  47.866  1.00  5.19
ATOM    923  HB1 SER    60      62.056  55.762  48.124  1.00  5.19
ATOM    924  HB2 SER    60      62.182  54.075  47.607  1.00  5.19
ATOM    925  OG  SER    60      60.678  54.461  48.954  1.00  5.19
ATOM    926  HG  SER    60      60.050  53.769  48.644  1.00  5.19
ATOM    927  C   SER    60      59.645  56.320  46.816  1.00  5.19
ATOM    928  O   SER    60      59.718  57.423  46.275  1.00  5.19
ATOM    929  N   SER    61      58.650  56.040  47.629  1.00  3.74
ATOM    930  H   SER    61      58.553  55.098  47.999  1.00  3.74
ATOM    931  CA  SER    61      57.706  57.050  48.050  1.00  3.74
ATOM    932  HA  SER    61      57.455  57.714  47.227  1.00  3.74
ATOM    933  CB  SER    61      56.451  56.264  48.450  1.00  3.74
ATOM    934  HB1 SER    61      56.186  55.560  47.660  1.00  3.74
ATOM    935  HB2 SER    61      55.626  56.940  48.585  1.00  3.74
ATOM    936  OG  SER    61      56.659  55.565  49.662  1.00  3.74
ATOM    937  HG  SER    61      55.816  55.180  49.948  1.00  3.74
ATOM    938  C   SER    61      58.145  57.904  49.228  1.00  3.74
ATOM    939  O   SER    61      57.758  59.072  49.354  1.00  3.74
ATOM    940  N   VAL    62      59.000  57.288  50.039  1.00  2.70
ATOM    941  H   VAL    62      59.173  56.319  49.802  1.00  2.70
ATOM    942  CA  VAL    62      59.635  57.758  51.258  1.00  2.70
ATOM    943  HA  VAL    62      60.218  56.880  51.520  1.00  2.70
ATOM    944  CB  VAL    62      60.762  58.780  50.976  1.00  2.70
ATOM    945  HB  VAL    62      61.114  59.158  51.927  1.00  2.70
ATOM    946  CG1 VAL    62      61.939  58.110  50.242  1.00  2.70
ATOM    947 1HG1 VAL    62      62.797  58.784  50.227  1.00  2.70
ATOM    948 2HG1 VAL    62      62.232  57.194  50.741  1.00  2.70
ATOM    949 3HG1 VAL    62      61.662  57.861  49.217  1.00  2.70
ATOM    950  CG2 VAL    62      60.422  59.974  50.082  1.00  2.70
ATOM    951 1HG2 VAL    62      61.253  60.677  50.063  1.00  2.70
ATOM    952 2HG2 VAL    62      60.231  59.656  49.057  1.00  2.70
ATOM    953 3HG2 VAL    62      59.534  60.450  50.475  1.00  2.70
ATOM    954  C   VAL    62      58.726  57.911  52.473  1.00  2.70
ATOM    955  O   VAL    62      57.986  58.885  52.633  1.00  2.70
ATOM    956  N   ILE    63      58.826  56.864  53.305  1.00  2.28
ATOM    957  H   ILE    63      59.582  56.227  53.088  1.00  2.28
ATOM    958  CA  ILE    63      58.206  56.680  54.619  1.00  2.28
ATOM    959  HA  ILE    63      57.127  56.809  54.500  1.00  2.28
ATOM    960  CB  ILE    63      58.459  55.274  55.179  1.00  2.28
ATOM    961  HB  ILE    63      59.519  55.163  55.418  1.00  2.28
ATOM    962  CG2 ILE    63      57.649  55.086  56.472  1.00  2.28
ATOM    963 1HG2 ILE    63      57.868  54.124  56.927  1.00  2.28
ATOM    964 2HG2 ILE    63      57.908  55.857  57.200  1.00  2.28
ATOM    965 3HG2 ILE    63      56.580  55.167  56.263  1.00  2.28
ATOM    966  CG1 ILE    63      58.030  54.208  54.144  1.00  2.28
ATOM    967 1HG1 ILE    63      57.351  54.634  53.402  1.00  2.28
ATOM    968 2HG1 ILE    63      57.481  53.417  54.637  1.00  2.28
ATOM    969  CD1 ILE    63      59.237  53.589  53.434  1.00  2.28
ATOM    970  HD1 ILE    63      58.898  52.835  52.728  1.00  2.28
ATOM    971  HD2 ILE    63      59.799  54.349  52.892  1.00  2.28
ATOM    972  HD3 ILE    63      59.882  53.123  54.177  1.00  2.28
ATOM    973  C   ILE    63      58.713  57.780  55.523  1.00  2.28
ATOM    974  O   ILE    63      59.918  57.972  55.691  1.00  2.28
ATOM    975  N   HIS    64      57.779  58.564  56.033  1.00  2.42
ATOM    976  H   HIS    64      56.802  58.325  55.891  1.00  2.42
ATOM    977  CA  HIS    64      58.118  59.726  56.832  1.00  2.42
ATOM    978  HA  HIS    64      58.930  60.249  56.338  1.00  2.42
ATOM    979  CB  HIS    64      56.896  60.653  56.866  1.00  2.42
ATOM    980  HB1 HIS    64      57.051  61.409  57.635  1.00  2.42
ATOM    981  HB2 HIS    64      56.038  60.045  57.140  1.00  2.42
ATOM    982  CG  HIS    64      56.498  61.378  55.596  1.00  2.42
ATOM    983  ND1 HIS    64      56.377  62.767  55.491  1.00  2.42
ATOM    984  CE1 HIS    64      55.637  62.996  54.393  1.00  2.42
ATOM    985  HE1 HIS    64      55.306  63.974  54.063  1.00  2.42
ATOM    986  NE2 HIS    64      55.329  61.841  53.784  1.00  2.42
ATOM    987  HE2 HIS    64      54.697  61.752  52.979  1.00  2.42
ATOM    988  CD2 HIS    64      55.870  60.811  54.523  1.00  2.42
ATOM    989  HD2 HIS    64      55.681  59.755  54.375  1.00  2.42
ATOM    990  C   HIS    64      58.585  59.316  58.250  1.00  2.42
ATOM    991  O   HIS    64      58.277  58.229  58.738  1.00  2.42
ATOM    992  N   ASP    65      59.283  60.210  58.964  1.00  2.61
ATOM    993  H   ASP    65      59.652  61.013  58.464  1.00  2.61
ATOM    994  CA  ASP    65      59.626  59.989  60.388  1.00  2.61
ATOM    995  HA  ASP    65      59.670  58.914  60.570  1.00  2.61
ATOM    996  CB  ASP    65      61.016  60.543  60.728  1.00  2.61
ATOM    997  HB1 ASP    65      61.005  61.628  60.606  1.00  2.61
ATOM    998  HB2 ASP    65      61.744  60.136  60.030  1.00  2.61
ATOM    999  CG  ASP    65      61.426  60.186  62.169  1.00  2.61
ATOM   1000  OD1 ASP    65      61.581  61.128  62.977  1.00  2.61
ATOM   1001  OD2 ASP    65      61.602  58.993  62.501  1.00  2.61
ATOM   1002  C   ASP    65      58.591  60.551  61.397  1.00  2.61
ATOM   1003  O   ASP    65      58.555  60.145  62.556  1.00  2.61
ATOM   1004  N   ARG    66      57.785  61.526  60.957  1.00  3.04
ATOM   1005  H   ARG    66      57.785  61.611  59.950  1.00  3.04
ATOM   1006  CA  ARG    66      57.155  62.647  61.700  1.00  3.04
ATOM   1007  HA  ARG    66      57.033  63.391  60.917  1.00  3.04
ATOM   1008  CB  ARG    66      55.740  62.367  62.236  1.00  3.04
ATOM   1009  HB1 ARG    66      55.679  62.652  63.288  1.00  3.04
ATOM   1010  HB2 ARG    66      55.531  61.298  62.190  1.00  3.04
ATOM   1011  CG  ARG    66      54.654  63.151  61.465  1.00  3.04
ATOM   1012  HG1 ARG    66      53.700  62.910  61.923  1.00  3.04
ATOM   1013  HG2 ARG    66      54.638  62.796  60.436  1.00  3.04
ATOM   1014  CD  ARG    66      54.767  64.685  61.369  1.00  3.04
ATOM   1015  HD1 ARG    66      53.975  65.041  60.706  1.00  3.04
ATOM   1016  HD2 ARG    66      55.711  64.965  60.904  1.00  3.04
ATOM   1017  NE  ARG    66      54.650  65.383  62.661  1.00  3.04
ATOM   1018  HE  ARG    66      55.483  65.824  63.014  1.00  3.04
ATOM   1019  CZ  ARG    66      53.537  65.598  63.345  1.00  3.04
ATOM   1020  NH1 ARG    66      52.402  65.052  63.030  1.00  3.04
ATOM   1021 1HH1 ARG    66      52.337  64.363  62.312  1.00  3.04
ATOM   1022 2HH1 ARG    66      51.639  65.172  63.709  1.00  3.04
ATOM   1023  NH2 ARG    66      53.564  66.366  64.389  1.00  3.04
ATOM   1024 1HH2 ARG    66      54.400  66.783  64.737  1.00  3.04
ATOM   1025 2HH2 ARG    66      52.727  66.443  64.985  1.00  3.04
ATOM   1026  C   ARG    66      57.977  63.415  62.727  1.00  3.04
ATOM   1027  O   ARG    66      58.090  64.622  62.551  1.00  3.04
ATOM   1028  N   LYS    67      58.564  62.799  63.754  1.00  3.63
ATOM   1029  H   LYS    67      58.488  61.786  63.776  1.00  3.63
ATOM   1030  CA  LYS    67      59.231  63.510  64.871  1.00  3.63
ATOM   1031  HA  LYS    67      58.508  64.175  65.349  1.00  3.63
ATOM   1032  CB  LYS    67      59.740  62.514  65.928  1.00  3.63
ATOM   1033  HB1 LYS    67      60.138  63.079  66.773  1.00  3.63
ATOM   1034  HB2 LYS    67      60.581  61.969  65.501  1.00  3.63
ATOM   1035  CG  LYS    67      58.679  61.528  66.469  1.00  3.63
ATOM   1036  HG1 LYS    67      57.816  61.460  65.806  1.00  3.63
ATOM   1037  HG2 LYS    67      58.326  61.885  67.437  1.00  3.63
ATOM   1038  CD  LYS    67      59.280  60.125  66.634  1.00  3.63
ATOM   1039  HD1 LYS    67      58.561  59.480  67.141  1.00  3.63
ATOM   1040  HD2 LYS    67      60.176  60.194  67.252  1.00  3.63
ATOM   1041  CE  LYS    67      59.610  59.537  65.254  1.00  3.63
ATOM   1042  HE1 LYS    67      59.805  60.345  64.546  1.00  3.63
ATOM   1043  HE2 LYS    67      58.746  58.975  64.885  1.00  3.63
ATOM   1044  NZ  LYS    67      60.795  58.663  65.280  1.00  3.63
ATOM   1045  HZ1 LYS    67      61.089  58.480  64.321  1.00  3.63
ATOM   1046  HZ2 LYS    67      61.560  59.092  65.770  1.00  3.63
ATOM   1047  HZ3 LYS    67      60.558  57.778  65.740  1.00  3.63
ATOM   1048  C   LYS    67      60.385  64.388  64.394  1.00  3.63
ATOM   1049  O   LYS    67      60.455  65.567  64.713  1.00  3.63
ATOM   1050  N   SER    68      61.264  63.819  63.572  1.00  3.73
ATOM   1051  H   SER    68      61.189  62.813  63.428  1.00  3.73
ATOM   1052  CA  SER    68      62.347  64.518  62.875  1.00  3.73
ATOM   1053  HA  SER    68      62.582  65.425  63.432  1.00  3.73
ATOM   1054  CB  SER    68      63.594  63.617  62.872  1.00  3.73
ATOM   1055  HB1 SER    68      63.540  62.923  62.032  1.00  3.73
ATOM   1056  HB2 SER    68      63.623  63.035  63.795  1.00  3.73
ATOM   1057  OG  SER    68      64.786  64.386  62.793  1.00  3.73
ATOM   1058  HG  SER    68      64.974  64.709  63.687  1.00  3.73
ATOM   1059  C   SER    68      61.957  64.941  61.450  1.00  3.73
ATOM   1060  O   SER    68      62.819  65.374  60.687  1.00  3.73
ATOM   1061  N   GLY    69      60.684  64.782  61.065  1.00  3.42
ATOM   1062  H   GLY    69      60.013  64.550  61.787  1.00  3.42
ATOM   1063  CA  GLY    69      60.118  65.180  59.770  1.00  3.42
ATOM   1064  HA1 GLY    69      60.012  66.266  59.760  1.00  3.42
ATOM   1065  HA2 GLY    69      59.119  64.752  59.687  1.00  3.42
ATOM   1066  C   GLY    69      60.889  64.783  58.511  1.00  3.42
ATOM   1067  O   GLY    69      60.850  65.519  57.532  1.00  3.42
ATOM   1068  N   LYS    70      61.644  63.678  58.527  1.00  3.05
ATOM   1069  H   LYS    70      61.622  63.087  59.342  1.00  3.05
ATOM   1070  CA  LYS    70      62.368  63.207  57.337  1.00  3.05
ATOM   1071  HA  LYS    70      62.718  64.078  56.782  1.00  3.05
ATOM   1072  CB  LYS    70      63.574  62.331  57.741  1.00  3.05
ATOM   1073  HB1 LYS    70      63.446  61.327  57.333  1.00  3.05
ATOM   1074  HB2 LYS    70      63.622  62.216  58.824  1.00  3.05
ATOM   1075  CG  LYS    70      64.902  62.899  57.205  1.00  3.05
ATOM   1076  HG1 LYS    70      64.806  63.067  56.131  1.00  3.05
ATOM   1077  HG2 LYS    70      65.695  62.166  57.353  1.00  3.05
ATOM   1078  CD  LYS    70      65.320  64.214  57.880  1.00  3.05
ATOM   1079  HD1 LYS    70      64.493  64.924  57.833  1.00  3.05
ATOM   1080  HD2 LYS    70      66.167  64.639  57.340  1.00  3.05
ATOM   1081  CE  LYS    70      65.728  63.972  59.338  1.00  3.05
ATOM   1082  HE1 LYS    70      66.778  63.664  59.368  1.00  3.05
ATOM   1083  HE2 LYS    70      65.129  63.153  59.745  1.00  3.05
ATOM   1084  NZ  LYS    70      65.506  65.179  60.160  1.00  3.05
ATOM   1085  HZ1 LYS    70      64.517  65.428  60.135  1.00  3.05
ATOM   1086  HZ2 LYS    70      65.690  64.986  61.142  1.00  3.05
ATOM   1087  HZ3 LYS    70      66.057  65.962  59.848  1.00  3.05
ATOM   1088  C   LYS    70      61.460  62.442  56.385  1.00  3.05
ATOM   1089  O   LYS    70      60.431  61.924  56.810  1.00  3.05
ATOM   1090  N   LYS    71      61.950  62.276  55.155  1.00  2.71
ATOM   1091  H   LYS    71      62.843  62.698  54.960  1.00  2.71
ATOM   1092  CA  LYS    71      61.449  61.350  54.138  1.00  2.71
ATOM   1093  HA  LYS    71      60.605  60.799  54.558  1.00  2.71
ATOM   1094  CB  LYS    71      60.940  62.139  52.910  1.00  2.71
ATOM   1095  HB1 LYS    71      61.360  61.702  52.009  1.00  2.71
ATOM   1096  HB2 LYS    71      61.280  63.175  52.955  1.00  2.71
ATOM   1097  CG  LYS    71      59.398  62.114  52.821  1.00  2.71
ATOM   1098  HG1 LYS    71      58.978  62.556  53.727  1.00  2.71
ATOM   1099  HG2 LYS    71      59.082  61.078  52.774  1.00  2.71
ATOM   1100  CD  LYS    71      58.844  62.869  51.595  1.00  2.71
ATOM   1101  HD1 LYS    71      59.382  62.581  50.694  1.00  2.71
ATOM   1102  HD2 LYS    71      59.032  63.932  51.749  1.00  2.71
ATOM   1103  CE  LYS    71      57.329  62.686  51.366  1.00  2.71
ATOM   1104  HE1 LYS    71      57.018  63.311  50.525  1.00  2.71
ATOM   1105  HE2 LYS    71      56.810  63.066  52.247  1.00  2.71
ATOM   1106  NZ  LYS    71      56.882  61.287  51.107  1.00  2.71
ATOM   1107  HZ1 LYS    71      57.129  60.656  51.863  1.00  2.71
ATOM   1108  HZ2 LYS    71      55.861  61.280  51.025  1.00  2.71
ATOM   1109  HZ3 LYS    71      57.255  60.886  50.254  1.00  2.71
ATOM   1110  C   LYS    71      62.536  60.325  53.862  1.00  2.71
ATOM   1111  O   LYS    71      63.607  60.694  53.391  1.00  2.71
ATOM   1112  N   PHE    72      62.264  59.073  54.226  1.00  2.46
ATOM   1113  H   PHE    72      61.352  58.857  54.612  1.00  2.46
ATOM   1114  CA  PHE    72      63.238  57.987  54.268  1.00  2.46
ATOM   1115  HA  PHE    72      64.235  58.366  54.034  1.00  2.46
ATOM   1116  CB  PHE    72      63.258  57.362  55.679  1.00  2.46
ATOM   1117  HB1 PHE    72      63.909  56.488  55.634  1.00  2.46
ATOM   1118  HB2 PHE    72      62.258  56.985  55.893  1.00  2.46
ATOM   1119  CG  PHE    72      63.734  58.164  56.877  1.00  2.46
ATOM   1120  CD1 PHE    72      64.895  58.952  56.803  1.00  2.46
ATOM   1121  HD1 PHE    72      65.372  59.126  55.851  1.00  2.46
ATOM   1122  CE1 PHE    72      65.489  59.458  57.973  1.00  2.46
ATOM   1123  HE1 PHE    72      66.432  59.982  57.897  1.00  2.46
ATOM   1124  CZ  PHE    72      64.897  59.220  59.225  1.00  2.46
ATOM   1125  HZ  PHE    72      65.368  59.581  60.127  1.00  2.46
ATOM   1126  CE2 PHE    72      63.707  58.478  59.300  1.00  2.46
ATOM   1127  HE2 PHE    72      63.255  58.278  60.260  1.00  2.46
ATOM   1128  CD2 PHE    72      63.127  57.952  58.131  1.00  2.46
ATOM   1129  HD2 PHE    72      62.236  57.344  58.200  1.00  2.46
ATOM   1130  C   PHE    72      62.913  56.844  53.319  1.00  2.46
ATOM   1131  O   PHE    72      61.770  56.392  53.217  1.00  2.46
ATOM   1132  N   SER    73      63.967  56.328  52.703  1.00  2.64
ATOM   1133  H   SER    73      64.864  56.785  52.866  1.00  2.64
ATOM   1134  CA  SER    73      63.985  55.059  51.975  1.00  2.64
ATOM   1135  HA  SER    73      63.351  55.143  51.093  1.00  2.64
ATOM   1136  CB  SER    73      65.427  54.756  51.526  1.00  2.64
ATOM   1137  HB1 SER    73      65.395  54.122  50.640  1.00  2.64
ATOM   1138  HB2 SER    73      65.942  54.204  52.311  1.00  2.64
ATOM   1139  OG  SER    73      66.178  55.929  51.239  1.00  2.64
ATOM   1140  HG  SER    73      66.367  56.429  52.067  1.00  2.64
ATOM   1141  C   SER    73      63.466  53.924  52.858  1.00  2.64
ATOM   1142  O   SER    73      63.578  53.982  54.079  1.00  2.64
ATOM   1143  N   ILE    74      62.943  52.849  52.276  1.00  2.41
ATOM   1144  H   ILE    74      62.895  52.807  51.268  1.00  2.41
ATOM   1145  CA  ILE    74      62.437  51.710  53.051  1.00  2.41
ATOM   1146  HA  ILE    74      61.684  52.084  53.738  1.00  2.41
ATOM   1147  CB  ILE    74      61.794  50.648  52.111  1.00  2.41
ATOM   1148  HB  ILE    74      62.570  49.948  51.796  1.00  2.41
ATOM   1149  CG2 ILE    74      60.736  49.870  52.913  1.00  2.41
ATOM   1150 1HG2 ILE    74      60.422  48.982  52.361  1.00  2.41
ATOM   1151 2HG2 ILE    74      61.155  49.537  53.855  1.00  2.41
ATOM   1152 3HG2 ILE    74      59.886  50.516  53.110  1.00  2.41
ATOM   1153  CG1 ILE    74      61.160  51.235  50.821  1.00  2.41
ATOM   1154 1HG1 ILE    74      61.927  51.754  50.245  1.00  2.41
ATOM   1155 2HG1 ILE    74      60.383  51.954  51.080  1.00  2.41
ATOM   1156  CD1 ILE    74      60.572  50.187  49.872  1.00  2.41
ATOM   1157  HD1 ILE    74      60.274  50.672  48.943  1.00  2.41
ATOM   1158  HD2 ILE    74      61.328  49.434  49.648  1.00  2.41
ATOM   1159  HD3 ILE    74      59.698  49.713  50.313  1.00  2.41
ATOM   1160  C   ILE    74      63.557  51.084  53.904  1.00  2.41
ATOM   1161  O   ILE    74      63.394  50.843  55.102  1.00  2.41
ATOM   1162  N   GLU    75      64.729  50.896  53.300  1.00  2.71
ATOM   1163  H   GLU    75      64.779  51.044  52.288  1.00  2.71
ATOM   1164  CA  GLU    75      65.925  50.354  53.942  1.00  2.71
ATOM   1165  HA  GLU    75      65.695  49.399  54.417  1.00  2.71
ATOM   1166  CB  GLU    75      67.051  50.139  52.906  1.00  2.71
ATOM   1167  HB1 GLU    75      67.955  49.863  53.450  1.00  2.71
ATOM   1168  HB2 GLU    75      67.260  51.081  52.397  1.00  2.71
ATOM   1169  CG  GLU    75      66.810  49.041  51.859  1.00  2.71
ATOM   1170  HG1 GLU    75      66.650  48.097  52.386  1.00  2.71
ATOM   1171  HG2 GLU    75      67.716  48.937  51.258  1.00  2.71
ATOM   1172  CD  GLU    75      65.627  49.319  50.922  1.00  2.71
ATOM   1173  OE1 GLU    75      65.320  50.509  50.682  1.00  2.71
ATOM   1174  OE2 GLU    75      64.957  48.340  50.541  1.00  2.71
ATOM   1175  C   GLU    75      66.472  51.293  55.015  1.00  2.71
ATOM   1176  O   GLU    75      66.895  50.859  56.085  1.00  2.71
ATOM   1177  N   GLU    76      66.484  52.589  54.718  1.00  2.65
ATOM   1178  H   GLU    76      66.109  52.866  53.823  1.00  2.65
ATOM   1179  CA  GLU    76      66.950  53.646  55.615  1.00  2.65
ATOM   1180  HA  GLU    76      67.981  53.460  55.916  1.00  2.65
ATOM   1181  CB  GLU    76      66.891  54.949  54.820  1.00  2.65
ATOM   1182  HB1 GLU    76      65.863  55.084  54.492  1.00  2.65
ATOM   1183  HB2 GLU    76      67.525  54.838  53.938  1.00  2.65
ATOM   1184  CG  GLU    76      67.323  56.214  55.568  1.00  2.65
ATOM   1185  HG1 GLU    76      68.372  56.113  55.854  1.00  2.65
ATOM   1186  HG2 GLU    76      66.723  56.324  56.473  1.00  2.65
ATOM   1187  CD  GLU    76      67.132  57.460  54.688  1.00  2.65
ATOM   1188  OE1 GLU    76      66.506  57.322  53.603  1.00  2.65
ATOM   1189  OE2 GLU    76      67.590  58.542  55.117  1.00  2.65
ATOM   1190  C   GLU    76      66.088  53.731  56.874  1.00  2.65
ATOM   1191  O   GLU    76      66.608  53.791  57.982  1.00  2.65
ATOM   1192  N   ALA    77      64.769  53.666  56.718  1.00  2.18
ATOM   1193  H   ALA    77      64.411  53.646  55.766  1.00  2.18
ATOM   1194  CA  ALA    77      63.804  53.633  57.799  1.00  2.18
ATOM   1195  HA  ALA    77      63.993  54.488  58.450  1.00  2.18
ATOM   1196  CB  ALA    77      62.418  53.807  57.172  1.00  2.18
ATOM   1197  HB1 ALA    77      61.669  53.877  57.955  1.00  2.18
ATOM   1198  HB2 ALA    77      62.386  54.727  56.589  1.00  2.18
ATOM   1199  HB3 ALA    77      62.199  52.971  56.508  1.00  2.18
ATOM   1200  C   ALA    77      63.946  52.353  58.656  1.00  2.18
ATOM   1201  O   ALA    77      63.899  52.408  59.896  1.00  2.18
ATOM   1202  N   LEU    78      64.176  51.195  58.020  1.00  2.42
ATOM   1203  H   LEU    78      64.198  51.173  57.005  1.00  2.42
ATOM   1204  CA  LEU    78      64.462  49.979  58.784  1.00  2.42
ATOM   1205  HA  LEU    78      63.626  49.805  59.462  1.00  2.42
ATOM   1206  CB  LEU    78      64.580  48.767  57.839  1.00  2.42
ATOM   1207  HB1 LEU    78      65.386  48.951  57.129  1.00  2.42
ATOM   1208  HB2 LEU    78      63.656  48.662  57.273  1.00  2.42
ATOM   1209  CG  LEU    78      64.868  47.441  58.574  1.00  2.42
ATOM   1210  HG  LEU    78      65.788  47.534  59.150  1.00  2.42
ATOM   1211  CD1 LEU    78      63.735  47.022  59.516  1.00  2.42
ATOM   1212 1HD1 LEU    78      63.962  46.046  59.940  1.00  2.42
ATOM   1213 2HD1 LEU    78      63.663  47.732  60.339  1.00  2.42
ATOM   1214 3HD1 LEU    78      62.790  46.978  58.977  1.00  2.42
ATOM   1215  CD2 LEU    78      65.068  46.323  57.558  1.00  2.42
ATOM   1216 1HD2 LEU    78      65.341  45.398  58.067  1.00  2.42
ATOM   1217 2HD2 LEU    78      64.159  46.157  56.984  1.00  2.42
ATOM   1218 3HD2 LEU    78      65.874  46.584  56.871  1.00  2.42
ATOM   1219  C   LEU    78      65.710  50.156  59.654  1.00  2.42
ATOM   1220  O   LEU    78      65.644  49.942  60.858  1.00  2.42
ATOM   1221  N   GLN    79      66.807  50.642  59.075  1.00  2.87
ATOM   1222  H   GLN    79      66.784  50.837  58.079  1.00  2.87
ATOM   1223  CA  GLN    79      68.049  50.922  59.801  1.00  2.87
ATOM   1224  HA  GLN    79      68.339  50.027  60.355  1.00  2.87
ATOM   1225  CB  GLN    79      69.154  51.241  58.783  1.00  2.87
ATOM   1226  HB1 GLN    79      70.040  51.604  59.305  1.00  2.87
ATOM   1227  HB2 GLN    79      68.804  52.030  58.116  1.00  2.87
ATOM   1228  CG  GLN    79      69.549  49.999  57.967  1.00  2.87
ATOM   1229  HG1 GLN    79      68.661  49.467  57.627  1.00  2.87
ATOM   1230  HG2 GLN    79      70.129  49.323  58.595  1.00  2.87
ATOM   1231  CD  GLN    79      70.368  50.373  56.741  1.00  2.87
ATOM   1232  OE1 GLN    79      71.575  50.217  56.691  1.00  2.87
ATOM   1233  NE2 GLN    79      69.734  50.876  55.706  1.00  2.87
ATOM   1234 1HE2 GLN    79      68.728  50.985  55.753  1.00  2.87
ATOM   1235 2HE2 GLN    79      70.284  51.087  54.895  1.00  2.87
ATOM   1236  C   GLN    79      67.927  52.047  60.842  1.00  2.87
ATOM   1237  O   GLN    79      68.766  52.124  61.739  1.00  2.87
ATOM   1238  N   SER    80      66.897  52.900  60.754  1.00  2.73
ATOM   1239  H   SER    80      66.303  52.861  59.934  1.00  2.73
ATOM   1240  CA  SER    80      66.675  53.964  61.736  1.00  2.73
ATOM   1241  HA  SER    80      67.627  54.283  62.160  1.00  2.73
ATOM   1242  CB  SER    80      66.011  55.157  61.025  1.00  2.73
ATOM   1243  HB1 SER    80      65.011  54.873  60.694  1.00  2.73
ATOM   1244  HB2 SER    80      66.601  55.421  60.145  1.00  2.73
ATOM   1245  OG  SER    80      65.924  56.298  61.867  1.00  2.73
ATOM   1246  HG  SER    80      66.828  56.568  62.059  1.00  2.73
ATOM   1247  C   SER    80      65.778  53.465  62.868  1.00  2.73
ATOM   1248  O   SER    80      65.622  54.159  63.874  1.00  2.73
ATOM   1249  N   GLY    81      65.171  52.277  62.715  1.00  2.60
ATOM   1250  H   GLY    81      65.370  51.717  61.893  1.00  2.60
ATOM   1251  CA  GLY    81      64.205  51.755  63.680  1.00  2.60
ATOM   1252  HA1 GLY    81      64.623  51.792  64.687  1.00  2.60
ATOM   1253  HA2 GLY    81      63.977  50.719  63.429  1.00  2.60
ATOM   1254  C   GLY    81      62.899  52.555  63.656  1.00  2.60
ATOM   1255  O   GLY    81      62.349  52.946  64.691  1.00  2.60
ATOM   1256  N   ARG    82      62.505  52.869  62.421  1.00  2.18
ATOM   1257  H   ARG    82      63.157  52.609  61.685  1.00  2.18
ATOM   1258  CA  ARG    82      61.261  53.502  61.977  1.00  2.18
ATOM   1259  HA  ARG    82      60.662  53.719  62.861  1.00  2.18
ATOM   1260  CB  ARG    82      61.613  54.783  61.197  1.00  2.18
ATOM   1261  HB1 ARG    82      61.605  54.570  60.129  1.00  2.18
ATOM   1262  HB2 ARG    82      62.636  55.077  61.427  1.00  2.18
ATOM   1263  CG  ARG    82      60.698  55.988  61.460  1.00  2.18
ATOM   1264  HG1 ARG    82      59.767  55.839  60.912  1.00  2.18
ATOM   1265  HG2 ARG    82      61.178  56.870  61.038  1.00  2.18
ATOM   1266  CD  ARG    82      60.331  56.268  62.933  1.00  2.18
ATOM   1267  HD1 ARG    82      59.511  55.593  63.176  1.00  2.18
ATOM   1268  HD2 ARG    82      59.935  57.280  63.018  1.00  2.18
ATOM   1269  NE  ARG    82      61.393  56.026  63.944  1.00  2.18
ATOM   1270  HE  ARG    82      61.076  55.557  64.790  1.00  2.18
ATOM   1271  CZ  ARG    82      62.699  56.213  63.903  1.00  2.18
ATOM   1272  NH1 ARG    82      63.296  57.003  63.064  1.00  2.18
ATOM   1273 1HH1 ARG    82      62.709  57.667  62.561  1.00  2.18
ATOM   1274 2HH1 ARG    82      64.278  56.878  62.849  1.00  2.18
ATOM   1275  NH2 ARG    82      63.434  55.556  64.736  1.00  2.18
ATOM   1276 1HH2 ARG    82      62.992  54.785  65.221  1.00  2.18
ATOM   1277 2HH2 ARG    82      64.423  55.449  64.549  1.00  2.18
ATOM   1278  C   ARG    82      60.407  52.546  61.147  1.00  2.18
ATOM   1279  O   ARG    82      59.232  52.826  60.903  1.00  2.18
ATOM   1280  N   LEU    83      60.986  51.398  60.769  1.00  2.02
ATOM   1281  H   LEU    83      61.956  51.261  61.017  1.00  2.02
ATOM   1282  CA  LEU    83      60.205  50.189  60.455  1.00  2.02
ATOM   1283  HA  LEU    83      59.161  50.351  60.703  1.00  2.02
ATOM   1284  CB  LEU    83      60.300  49.825  58.956  1.00  2.02
ATOM   1285  HB1 LEU    83      59.378  49.312  58.680  1.00  2.02
ATOM   1286  HB2 LEU    83      61.109  49.100  58.840  1.00  2.02
ATOM   1287  CG  LEU    83      60.586  50.924  57.928  1.00  2.02
ATOM   1288  HG  LEU    83      61.534  51.389  58.161  1.00  2.02
ATOM   1289  CD1 LEU    83      60.730  50.230  56.577  1.00  2.02
ATOM   1290 1HD1 LEU    83      60.841  50.972  55.788  1.00  2.02
ATOM   1291 2HD1 LEU    83      61.636  49.628  56.592  1.00  2.02
ATOM   1292 3HD1 LEU    83      59.883  49.583  56.379  1.00  2.02
ATOM   1293  CD2 LEU    83      59.529  52.019  57.840  1.00  2.02
ATOM   1294 1HD2 LEU    83      59.500  52.448  56.840  1.00  2.02
ATOM   1295 2HD2 LEU    83      58.559  51.626  58.130  1.00  2.02
ATOM   1296 3HD2 LEU    83      59.772  52.826  58.523  1.00  2.02
ATOM   1297  C   LEU    83      60.763  48.981  61.226  1.00  2.02
ATOM   1298  O   LEU    83      61.896  49.029  61.704  1.00  2.02
ATOM   1299  N   THR    84      60.035  47.860  61.186  1.00  2.31
ATOM   1300  H   THR    84      59.111  47.894  60.790  1.00  2.31
ATOM   1301  CA  THR    84      60.491  46.544  61.670  1.00  2.31
ATOM   1302  HA  THR    84      61.530  46.657  61.976  1.00  2.31
ATOM   1303  CB  THR    84      59.697  46.066  62.913  1.00  2.31
ATOM   1304  HB  THR    84      59.263  45.087  62.706  1.00  2.31
ATOM   1305  CG2 THR    84      60.584  45.951  64.154  1.00  2.31
ATOM   1306 1HG2 THR    84      59.975  45.658  65.010  1.00  2.31
ATOM   1307 2HG2 THR    84      61.353  45.198  64.005  1.00  2.31
ATOM   1308 3HG2 THR    84      61.061  46.909  64.364  1.00  2.31
ATOM   1309  OG1 THR    84      58.654  46.933  63.300  1.00  2.31
ATOM   1310  HG1 THR    84      59.084  47.751  63.654  1.00  2.31
ATOM   1311  C   THR    84      60.475  45.483  60.568  1.00  2.31
ATOM   1312  O   THR    84      59.635  45.613  59.688  1.00  2.31
ATOM   1313  N   PRO    85      61.360  44.457  60.563  1.00  2.64
ATOM   1314  CD  PRO    85      62.300  44.115  61.624  1.00  2.64
ATOM   1315  HD1 PRO    85      61.757  43.635  62.438  1.00  2.64
ATOM   1316  HD2 PRO    85      62.840  44.990  61.990  1.00  2.64
ATOM   1317  CG  PRO    85      63.292  43.116  61.024  1.00  2.64
ATOM   1318  HG1 PRO    85      63.628  42.388  61.763  1.00  2.64
ATOM   1319  HG2 PRO    85      64.143  43.652  60.602  1.00  2.64
ATOM   1320  CB  PRO    85      62.498  42.455  59.901  1.00  2.64
ATOM   1321  HB1 PRO    85      61.868  41.666  60.314  1.00  2.64
ATOM   1322  HB2 PRO    85      63.150  42.059  59.121  1.00  2.64
ATOM   1323  CA  PRO    85      61.645  43.617  59.387  1.00  2.64
ATOM   1324  HA  PRO    85      62.269  44.206  58.714  1.00  2.64
ATOM   1325  C   PRO    85      60.427  43.155  58.574  1.00  2.64
ATOM   1326  O   PRO    85      60.256  43.632  57.462  1.00  2.64
ATOM   1327  N   ALA    86      59.487  42.389  59.138  1.00  2.68
ATOM   1328  H   ALA    86      59.666  41.955  60.028  1.00  2.68
ATOM   1329  CA  ALA    86      58.294  41.982  58.385  1.00  2.68
ATOM   1330  HA  ALA    86      58.637  41.413  57.515  1.00  2.68
ATOM   1331  CB  ALA    86      57.469  41.029  59.258  1.00  2.68
ATOM   1332  HB1 ALA    86      57.165  41.523  60.180  1.00  2.68
ATOM   1333  HB2 ALA    86      56.582  40.707  58.710  1.00  2.68
ATOM   1334  HB3 ALA    86      58.065  40.148  59.500  1.00  2.68
ATOM   1335  C   ALA    86      57.439  43.145  57.815  1.00  2.68
ATOM   1336  O   ALA    86      56.734  43.018  56.809  1.00  2.68
ATOM   1337  N   HIS    87      57.508  44.312  58.458  1.00  2.24
ATOM   1338  H   HIS    87      58.199  44.392  59.193  1.00  2.24
ATOM   1339  CA  HIS    87      56.861  45.545  58.019  1.00  2.24
ATOM   1340  HA  HIS    87      55.851  45.308  57.683  1.00  2.24
ATOM   1341  CB  HIS    87      56.783  46.527  59.190  1.00  2.24
ATOM   1342  HB1 HIS    87      57.598  47.251  59.146  1.00  2.24
ATOM   1343  HB2 HIS    87      56.867  46.001  60.140  1.00  2.24
ATOM   1344  CG  HIS    87      55.483  47.252  59.180  1.00  2.24
ATOM   1345  ND1 HIS    87      55.198  48.422  58.471  1.00  2.24
ATOM   1346  CE1 HIS    87      53.945  48.739  58.826  1.00  2.24
ATOM   1347  HE1 HIS    87      53.435  49.646  58.542  1.00  2.24
ATOM   1348  NE2 HIS    87      53.446  47.829  59.673  1.00  2.24
ATOM   1349  HE2 HIS    87      52.575  47.908  60.186  1.00  2.24
ATOM   1350  CD2 HIS    87      54.395  46.869  59.896  1.00  2.24
ATOM   1351  HD2 HIS    87      54.329  46.027  60.577  1.00  2.24
ATOM   1352  C   HIS    87      57.602  46.223  56.853  1.00  2.24
ATOM   1353  O   HIS    87      56.981  46.816  55.964  1.00  2.24
ATOM   1354  N   TYR    88      58.934  46.149  56.873  1.00  2.40
ATOM   1355  H   TYR    88      59.349  45.612  57.628  1.00  2.40
ATOM   1356  CA  TYR    88      59.807  46.474  55.755  1.00  2.40
ATOM   1357  HA  TYR    88      59.621  47.500  55.446  1.00  2.40
ATOM   1358  CB  TYR    88      61.294  46.385  56.162  1.00  2.40
ATOM   1359  HB1 TYR    88      61.471  45.533  56.806  1.00  2.40
ATOM   1360  HB2 TYR    88      61.542  47.265  56.755  1.00  2.40
ATOM   1361  CG  TYR    88      62.260  46.276  54.998  1.00  2.40
ATOM   1362  CD1 TYR    88      62.567  45.015  54.446  1.00  2.40
ATOM   1363  HD1 TYR    88      62.155  44.106  54.868  1.00  2.40
ATOM   1364  CE1 TYR    88      63.386  44.922  53.305  1.00  2.40
ATOM   1365  HE1 TYR    88      63.592  43.958  52.863  1.00  2.40
ATOM   1366  CZ  TYR    88      63.902  46.089  52.708  1.00  2.40
ATOM   1367  OH  TYR    88      64.654  46.000  51.581  1.00  2.40
ATOM   1368  HH  TYR    88      64.801  46.881  51.158  1.00  2.40
ATOM   1369  CE2 TYR    88      63.630  47.345  53.292  1.00  2.40
ATOM   1370  HE2 TYR    88      64.036  48.230  52.840  1.00  2.40
ATOM   1371  CD2 TYR    88      62.833  47.435  54.446  1.00  2.40
ATOM   1372  HD2 TYR    88      62.657  48.396  54.896  1.00  2.40
ATOM   1373  C   TYR    88      59.456  45.602  54.554  1.00  2.40
ATOM   1374  O   TYR    88      59.085  46.169  53.537  1.00  2.40
ATOM   1375  N   ASP    89      59.422  44.275  54.696  1.00  2.78
ATOM   1376  H   ASP    89      59.787  43.870  55.557  1.00  2.78
ATOM   1377  CA  ASP    89      59.078  43.354  53.603  1.00  2.78
ATOM   1378  HA  ASP    89      59.830  43.438  52.819  1.00  2.78
ATOM   1379  CB  ASP    89      59.108  41.905  54.109  1.00  2.78
ATOM   1380  HB1 ASP    89      58.826  41.240  53.290  1.00  2.78
ATOM   1381  HB2 ASP    89      58.371  41.786  54.905  1.00  2.78
ATOM   1382  CG  ASP    89      60.485  41.488  54.618  1.00  2.78
ATOM   1383  OD1 ASP    89      61.452  41.605  53.837  1.00  2.78
ATOM   1384  OD2 ASP    89      60.546  41.074  55.798  1.00  2.78
ATOM   1385  C   ASP    89      57.697  43.641  52.993  1.00  2.78
ATOM   1386  O   ASP    89      57.542  43.789  51.774  1.00  2.78
ATOM   1387  N   ARG    90      56.670  43.801  53.844  1.00  2.67
ATOM   1388  H   ARG    90      56.835  43.611  54.831  1.00  2.67
ATOM   1389  CA  ARG    90      55.321  44.154  53.371  1.00  2.67
ATOM   1390  HA  ARG    90      55.013  43.380  52.667  1.00  2.67
ATOM   1391  CB  ARG    90      54.368  44.140  54.586  1.00  2.67
ATOM   1392  HB1 ARG    90      54.469  45.073  55.144  1.00  2.67
ATOM   1393  HB2 ARG    90      54.686  43.336  55.251  1.00  2.67
ATOM   1394  CG  ARG    90      52.882  43.865  54.296  1.00  2.67
ATOM   1395  HG1 ARG    90      52.393  43.726  55.261  1.00  2.67
ATOM   1396  HG2 ARG    90      52.786  42.923  53.753  1.00  2.67
ATOM   1397  CD  ARG    90      52.125  44.979  53.560  1.00  2.67
ATOM   1398  HD1 ARG    90      52.633  45.933  53.717  1.00  2.67
ATOM   1399  HD2 ARG    90      51.126  45.049  53.995  1.00  2.67
ATOM   1400  NE  ARG    90      51.986  44.704  52.117  1.00  2.67
ATOM   1401  HE  ARG    90      52.531  43.944  51.734  1.00  2.67
ATOM   1402  CZ  ARG    90      51.258  45.390  51.255  1.00  2.67
ATOM   1403  NH1 ARG    90      50.560  46.442  51.591  1.00  2.67
ATOM   1404 1HH1 ARG    90      50.608  46.794  52.531  1.00  2.67
ATOM   1405 2HH1 ARG    90      50.020  46.919  50.898  1.00  2.67
ATOM   1406  NH2 ARG    90      51.228  45.049  50.000  1.00  2.67
ATOM   1407 1HH2 ARG    90      51.812  44.279  49.670  1.00  2.67
ATOM   1408 2HH2 ARG    90      50.694  45.562  49.330  1.00  2.67
ATOM   1409  C   ARG    90      55.304  45.477  52.606  1.00  2.67
ATOM   1410  O   ARG    90      54.674  45.591  51.545  1.00  2.67
ATOM   1411  N   TYR    91      55.996  46.489  53.132  1.00  2.41
ATOM   1412  H   TYR    91      56.545  46.340  53.974  1.00  2.41
ATOM   1413  CA  TYR    91      56.047  47.772  52.448  1.00  2.41
ATOM   1414  HA  TYR    91      55.025  48.006  52.146  1.00  2.41
ATOM   1415  CB  TYR    91      56.473  48.900  53.365  1.00  2.41
ATOM   1416  HB1 TYR    91      57.540  48.800  53.566  1.00  2.41
ATOM   1417  HB2 TYR    91      55.915  48.824  54.298  1.00  2.41
ATOM   1418  CG  TYR    91      56.162  50.235  52.712  1.00  2.41
ATOM   1419  CD1 TYR    91      54.868  50.787  52.803  1.00  2.41
ATOM   1420  HD1 TYR    91      54.127  50.336  53.445  1.00  2.41
ATOM   1421  CE1 TYR    91      54.512  51.876  51.980  1.00  2.41
ATOM   1422  HE1 TYR    91      53.515  52.288  51.990  1.00  2.41
ATOM   1423  CZ  TYR    91      55.442  52.395  51.057  1.00  2.41
ATOM   1424  OH  TYR    91      55.027  53.252  50.091  1.00  2.41
ATOM   1425  HH  TYR    91      55.650  53.228  49.323  1.00  2.41
ATOM   1426  CE2 TYR    91      56.766  51.918  51.061  1.00  2.41
ATOM   1427  HE2 TYR    91      57.495  52.354  50.396  1.00  2.41
ATOM   1428  CD2 TYR    91      57.124  50.834  51.878  1.00  2.41
ATOM   1429  HD2 TYR    91      58.110  50.408  51.780  1.00  2.41
ATOM   1430  C   TYR    91      56.855  47.735  51.152  1.00  2.41
ATOM   1431  O   TYR    91      56.378  48.336  50.211  1.00  2.41
ATOM   1432  N   VAL    92      57.969  47.016  51.015  1.00  2.75
ATOM   1433  H   VAL    92      58.348  46.514  51.816  1.00  2.75
ATOM   1434  CA  VAL    92      58.662  46.900  49.723  1.00  2.75
ATOM   1435  HA  VAL    92      58.713  47.905  49.305  1.00  2.75
ATOM   1436  CB  VAL    92      60.134  46.446  49.856  1.00  2.75
ATOM   1437  HB  VAL    92      60.606  47.098  50.592  1.00  2.75
ATOM   1438  CG1 VAL    92      60.305  45.010  50.345  1.00  2.75
ATOM   1439 1HG1 VAL    92      61.365  44.785  50.467  1.00  2.75
ATOM   1440 2HG1 VAL    92      59.828  44.915  51.313  1.00  2.75
ATOM   1441 3HG1 VAL    92      59.864  44.301  49.646  1.00  2.75
ATOM   1442  CG2 VAL    92      60.913  46.609  48.544  1.00  2.75
ATOM   1443 1HG2 VAL    92      61.973  46.428  48.728  1.00  2.75
ATOM   1444 2HG2 VAL    92      60.557  45.907  47.791  1.00  2.75
ATOM   1445 3HG2 VAL    92      60.801  47.623  48.163  1.00  2.75
ATOM   1446  C   VAL    92      57.864  46.092  48.708  1.00  2.75
ATOM   1447  O   VAL    92      57.881  46.436  47.537  1.00  2.75
ATOM   1448  N   ASN    93      57.029  45.135  49.121  1.00  3.16
ATOM   1449  H   ASN    93      57.092  44.804  50.082  1.00  3.16
ATOM   1450  CA  ASN    93      55.994  44.586  48.233  1.00  3.16
ATOM   1451  HA  ASN    93      56.477  44.231  47.320  1.00  3.16
ATOM   1452  CB  ASN    93      55.378  43.373  48.959  1.00  3.16
ATOM   1453  HB1 ASN    93      55.230  43.611  50.011  1.00  3.16
ATOM   1454  HB2 ASN    93      56.075  42.537  48.911  1.00  3.16
ATOM   1455  CG  ASN    93      54.038  42.933  48.402  1.00  3.16
ATOM   1456  OD1 ASN    93      53.007  43.114  49.039  1.00  3.16
ATOM   1457  ND2 ASN    93      54.005  42.387  47.209  1.00  3.16
ATOM   1458 1HD2 ASN    93      54.844  42.304  46.659  1.00  3.16
ATOM   1459 2HD2 ASN    93      53.108  42.158  46.819  1.00  3.16
ATOM   1460  C   ASN    93      54.943  45.635  47.788  1.00  3.16
ATOM   1461  O   ASN    93      54.509  45.606  46.637  1.00  3.16
ATOM   1462  N   LYS    94      54.539  46.591  48.644  1.00  3.18
ATOM   1463  H   LYS    94      54.945  46.615  49.572  1.00  3.18
ATOM   1464  CA  LYS    94      53.613  47.672  48.222  1.00  3.18
ATOM   1465  HA  LYS    94      52.827  47.222  47.613  1.00  3.18
ATOM   1466  CB  LYS    94      52.965  48.341  49.456  1.00  3.18
ATOM   1467  HB1 LYS    94      53.701  48.936  49.999  1.00  3.18
ATOM   1468  HB2 LYS    94      52.629  47.554  50.127  1.00  3.18
ATOM   1469  CG  LYS    94      51.743  49.218  49.091  1.00  3.18
ATOM   1470  HG1 LYS    94      50.977  49.069  49.854  1.00  3.18
ATOM   1471  HG2 LYS    94      51.324  48.868  48.146  1.00  3.18
ATOM   1472  CD  LYS    94      52.009  50.736  48.999  1.00  3.18
ATOM   1473  HD1 LYS    94      52.946  50.929  48.474  1.00  3.18
ATOM   1474  HD2 LYS    94      52.086  51.143  50.009  1.00  3.18
ATOM   1475  CE  LYS    94      50.861  51.419  48.234  1.00  3.18
ATOM   1476  HE1 LYS    94      49.904  50.994  48.551  1.00  3.18
ATOM   1477  HE2 LYS    94      50.980  51.205  47.169  1.00  3.18
ATOM   1478  NZ  LYS    94      50.803  52.885  48.442  1.00  3.18
ATOM   1479  HZ1 LYS    94      50.151  53.326  47.781  1.00  3.18
ATOM   1480  HZ2 LYS    94      50.295  53.123  49.297  1.00  3.18
ATOM   1481  HZ3 LYS    94      51.690  53.359  48.391  1.00  3.18
ATOM   1482  C   LYS    94      54.258  48.760  47.351  1.00  3.18
ATOM   1483  O   LYS    94      53.647  49.177  46.377  1.00  3.18
ATOM   1484  N   ASP    95      55.469  49.217  47.662  1.00  3.25
ATOM   1485  H   ASP    95      55.894  48.865  48.514  1.00  3.25
ATOM   1486  CA  ASP    95      56.221  50.225  46.900  1.00  3.25
ATOM   1487  HA  ASP    95      55.554  51.066  46.704  1.00  3.25
ATOM   1488  CB  ASP    95      57.459  50.741  47.692  1.00  3.25
ATOM   1489  HB1 ASP    95      58.373  50.389  47.211  1.00  3.25
ATOM   1490  HB2 ASP    95      57.448  50.312  48.694  1.00  3.25
ATOM   1491  CG  ASP    95      57.536  52.277  47.844  1.00  3.25
ATOM   1492  OD1 ASP    95      58.648  52.838  48.023  1.00  3.25
ATOM   1493  OD2 ASP    95      56.455  52.897  47.943  1.00  3.25
ATOM   1494  C   ASP    95      56.648  49.685  45.535  1.00  3.25
ATOM   1495  O   ASP    95      56.453  50.349  44.519  1.00  3.25
ATOM   1496  N   MET    96      57.098  48.427  45.491  1.00  3.58
ATOM   1497  H   MET    96      57.318  47.951  46.358  1.00  3.58
ATOM   1498  CA  MET    96      57.240  47.655  44.259  1.00  3.58
ATOM   1499  HA  MET    96      57.865  48.236  43.579  1.00  3.58
ATOM   1500  CB  MET    96      57.950  46.317  44.529  1.00  3.58
ATOM   1501  HB1 MET    96      57.271  45.654  45.068  1.00  3.58
ATOM   1502  HB2 MET    96      58.829  46.498  45.148  1.00  3.58
ATOM   1503  CG  MET    96      58.424  45.606  43.255  1.00  3.58
ATOM   1504  HG1 MET    96      57.583  45.460  42.578  1.00  3.58
ATOM   1505  HG2 MET    96      58.793  44.619  43.534  1.00  3.58
ATOM   1506  SD  MET    96      59.753  46.470  42.373  1.00  3.58
ATOM   1507  CE  MET    96      59.964  45.346  40.966  1.00  3.58
ATOM   1508  HE1 MET    96      60.768  45.706  40.326  1.00  3.58
ATOM   1509  HE2 MET    96      60.201  44.343  41.318  1.00  3.58
ATOM   1510  HE3 MET    96      59.043  45.307  40.388  1.00  3.58
ATOM   1511  C   MET    96      55.902  47.433  43.568  1.00  3.58
ATOM   1512  O   MET    96      55.894  47.328  42.361  1.00  3.58
ATOM   1513  N   SER    97      54.747  47.447  44.234  1.00  4.22
ATOM   1514  H   SER    97      54.742  47.524  45.239  1.00  4.22
ATOM   1515  CA  SER    97      53.479  47.524  43.494  1.00  4.22
ATOM   1516  HA  SER    97      53.536  46.823  42.658  1.00  4.22
ATOM   1517  CB  SER    97      52.303  47.069  44.360  1.00  4.22
ATOM   1518  HB1 SER    97      52.102  47.802  45.138  1.00  4.22
ATOM   1519  HB2 SER    97      52.540  46.111  44.825  1.00  4.22
ATOM   1520  OG  SER    97      51.142  46.921  43.565  1.00  4.22
ATOM   1521  HG  SER    97      51.252  47.452  42.761  1.00  4.22
ATOM   1522  C   SER    97      53.176  48.898  42.908  1.00  4.22
ATOM   1523  O   SER    97      52.462  48.941  41.914  1.00  4.22
ATOM   1524  N   ILE    98      53.675  50.009  43.465  1.00  4.37
ATOM   1525  H   ILE    98      54.251  49.925  44.294  1.00  4.37
ATOM   1526  CA  ILE    98      53.524  51.328  42.826  1.00  4.37
ATOM   1527  HA  ILE    98      52.489  51.431  42.495  1.00  4.37
ATOM   1528  CB  ILE    98      53.841  52.513  43.776  1.00  4.37
ATOM   1529  HB  ILE    98      54.911  52.521  43.987  1.00  4.37
ATOM   1530  CG2 ILE    98      53.478  53.828  43.055  1.00  4.37
ATOM   1531 1HG2 ILE    98      53.670  54.677  43.705  1.00  4.37
ATOM   1532 2HG2 ILE    98      54.084  53.956  42.158  1.00  4.37
ATOM   1533 3HG2 ILE    98      52.423  53.830  42.780  1.00  4.37
ATOM   1534  CG1 ILE    98      53.098  52.430  45.129  1.00  4.37
ATOM   1535 1HG1 ILE    98      53.335  51.483  45.599  1.00  4.37
ATOM   1536 2HG1 ILE    98      52.020  52.468  44.966  1.00  4.37
ATOM   1537  CD1 ILE    98      53.504  53.528  46.123  1.00  4.37
ATOM   1538  HD1 ILE    98      54.588  53.647  46.126  1.00  4.37
ATOM   1539  HD2 ILE    98      53.035  54.476  45.861  1.00  4.37
ATOM   1540  HD3 ILE    98      53.188  53.248  47.126  1.00  4.37
ATOM   1541  C   ILE    98      54.411  51.404  41.577  1.00  4.37
ATOM   1542  O   ILE    98      53.914  51.612  40.467  1.00  4.37
ATOM   1543  N   GLN    99      55.721  51.195  41.748  1.00  4.51
ATOM   1544  H   GLN    99      56.061  50.969  42.679  1.00  4.51
ATOM   1545  CA  GLN    99      56.689  51.321  40.656  1.00  4.51
ATOM   1546  HA  GLN    99      56.470  52.244  40.117  1.00  4.51
ATOM   1547  CB  GLN    99      58.132  51.398  41.179  1.00  4.51
ATOM   1548  HB1 GLN    99      58.825  51.157  40.370  1.00  4.51
ATOM   1549  HB2 GLN    99      58.270  50.656  41.966  1.00  4.51
ATOM   1550  CG  GLN    99      58.501  52.789  41.720  1.00  4.51
ATOM   1551  HG1 GLN    99      59.469  52.711  42.215  1.00  4.51
ATOM   1552  HG2 GLN    99      57.774  53.091  42.474  1.00  4.51
ATOM   1553  CD  GLN    99      58.613  53.900  40.666  1.00  4.51
ATOM   1554  OE1 GLN    99      58.419  53.741  39.468  1.00  4.51
ATOM   1555  NE2 GLN    99      58.950  55.096  41.087  1.00  4.51
ATOM   1556 1HE2 GLN    99      59.154  55.210  42.078  1.00  4.51
ATOM   1557 2HE2 GLN    99      59.046  55.812  40.397  1.00  4.51
ATOM   1558  C   GLN    99      56.561  50.202  39.612  1.00  4.51
ATOM   1559  O   GLN    99      56.704  50.465  38.414  1.00  4.51
ATOM   1560  N   GLU   100      56.239  48.973  40.022  1.00  4.61
ATOM   1561  H   GLU   100      56.176  48.755  41.010  1.00  4.61
ATOM   1562  CA  GLU   100      55.962  47.889  39.085  1.00  4.61
ATOM   1563  HA  GLU   100      56.668  48.027  38.271  1.00  4.61
ATOM   1564  CB  GLU   100      56.251  46.473  39.615  1.00  4.61
ATOM   1565  HB1 GLU   100      55.411  46.121  40.214  1.00  4.61
ATOM   1566  HB2 GLU   100      57.154  46.506  40.223  1.00  4.61
ATOM   1567  CG  GLU   100      56.485  45.498  38.448  1.00  4.61
ATOM   1568  HG1 GLU   100      57.241  45.922  37.784  1.00  4.61
ATOM   1569  HG2 GLU   100      55.562  45.383  37.878  1.00  4.61
ATOM   1570  CD  GLU   100      56.964  44.121  38.915  1.00  4.61
ATOM   1571  OE1 GLU   100      58.137  43.790  38.622  1.00  4.61
ATOM   1572  OE2 GLU   100      56.158  43.409  39.553  1.00  4.61
ATOM   1573  C   GLU   100      54.565  47.987  38.450  1.00  4.61
ATOM   1574  O   GLU   100      54.450  47.739  37.253  1.00  4.61
ATOM   1575  N   LEU   101      53.511  48.463  39.135  1.00  4.45
ATOM   1576  H   LEU   101      53.577  48.677  40.122  1.00  4.45
ATOM   1577  CA  LEU   101      52.275  48.779  38.402  1.00  4.45
ATOM   1578  HA  LEU   101      51.976  47.872  37.874  1.00  4.45
ATOM   1579  CB  LEU   101      51.103  49.153  39.328  1.00  4.45
ATOM   1580  HB1 LEU   101      51.353  50.046  39.902  1.00  4.45
ATOM   1581  HB2 LEU   101      50.976  48.318  40.016  1.00  4.45
ATOM   1582  CG  LEU   101      49.758  49.372  38.596  1.00  4.45
ATOM   1583  HG  LEU   101      49.720  48.749  37.702  1.00  4.45
ATOM   1584  CD1 LEU   101      48.598  48.960  39.506  1.00  4.45
ATOM   1585 1HD1 LEU   101      47.649  49.127  38.998  1.00  4.45
ATOM   1586 2HD1 LEU   101      48.681  47.900  39.745  1.00  4.45
ATOM   1587 3HD1 LEU   101      48.625  49.538  40.431  1.00  4.45
ATOM   1588  CD2 LEU   101      49.515  50.835  38.203  1.00  4.45
ATOM   1589 1HD2 LEU   101      48.547  50.925  37.713  1.00  4.45
ATOM   1590 2HD2 LEU   101      49.531  51.470  39.088  1.00  4.45
ATOM   1591 3HD2 LEU   101      50.275  51.176  37.505  1.00  4.45
ATOM   1592  C   LEU   101      52.533  49.833  37.323  1.00  4.45
ATOM   1593  O   LEU   101      52.061  49.690  36.197  1.00  4.45
ATOM   1594  N   ALA   102      53.328  50.857  37.627  1.00  5.77
ATOM   1595  H   ALA   102      53.672  50.942  38.580  1.00  5.77
ATOM   1596  CA  ALA   102      53.679  51.888  36.662  1.00  5.77
ATOM   1597  HA  ALA   102      52.755  52.303  36.261  1.00  5.77
ATOM   1598  CB  ALA   102      54.378  53.015  37.425  1.00  5.77
ATOM   1599  HB1 ALA   102      54.396  53.901  36.799  1.00  5.77
ATOM   1600  HB2 ALA   102      53.818  53.263  38.328  1.00  5.77
ATOM   1601  HB3 ALA   102      55.394  52.725  37.698  1.00  5.77
ATOM   1602  C   ALA   102      54.511  51.360  35.469  1.00  5.77
ATOM   1603  O   ALA   102      54.256  51.763  34.328  1.00  5.77
ATOM   1604  N   VAL   103      55.476  50.444  35.678  1.00  7.66
ATOM   1605  H   VAL   103      55.685  50.160  36.631  1.00  7.66
ATOM   1606  CA  VAL   103      56.165  49.785  34.545  1.00  7.66
ATOM   1607  HA  VAL   103      56.495  50.581  33.885  1.00  7.66
ATOM   1608  CB  VAL   103      57.431  48.978  34.933  1.00  7.66
ATOM   1609  HB  VAL   103      57.957  49.527  35.714  1.00  7.66
ATOM   1610  CG1 VAL   103      57.222  47.539  35.408  1.00  7.66
ATOM   1611 1HG1 VAL   103      58.165  47.117  35.759  1.00  7.66
ATOM   1612 2HG1 VAL   103      56.529  47.524  36.228  1.00  7.66
ATOM   1613 3HG1 VAL   103      56.828  46.908  34.610  1.00  7.66
ATOM   1614  CG2 VAL   103      58.376  48.827  33.733  1.00  7.66
ATOM   1615 1HG2 VAL   103      59.287  48.311  34.037  1.00  7.66
ATOM   1616 2HG2 VAL   103      57.900  48.245  32.942  1.00  7.66
ATOM   1617 3HG2 VAL   103      58.645  49.797  33.339  1.00  7.66
ATOM   1618  C   VAL   103      55.217  48.913  33.716  1.00  7.66
ATOM   1619  O   VAL   103      55.337  48.849  32.497  1.00  7.66
ATOM   1620  N   LEU   104      54.238  48.276  34.348  1.00 10.49
ATOM   1621  H   LEU   104      54.200  48.308  35.363  1.00 10.49
ATOM   1622  CA  LEU   104      53.279  47.428  33.654  1.00 10.49
ATOM   1623  HA  LEU   104      53.816  46.792  32.949  1.00 10.49
ATOM   1624  CB  LEU   104      52.571  46.531  34.687  1.00 10.49
ATOM   1625  HB1 LEU   104      51.700  46.066  34.221  1.00 10.49
ATOM   1626  HB2 LEU   104      52.209  47.157  35.502  1.00 10.49
ATOM   1627  CG  LEU   104      53.470  45.417  35.262  1.00 10.49
ATOM   1628  HG  LEU   104      54.447  45.820  35.523  1.00 10.49
ATOM   1629  CD1 LEU   104      52.835  44.828  36.521  1.00 10.49
ATOM   1630 1HD1 LEU   104      53.470  44.033  36.916  1.00 10.49
ATOM   1631 2HD1 LEU   104      52.751  45.599  37.286  1.00 10.49
ATOM   1632 3HD1 LEU   104      51.848  44.427  36.295  1.00 10.49
ATOM   1633  CD2 LEU   104      53.672  44.279  34.258  1.00 10.49
ATOM   1634 1HD2 LEU   104      54.305  43.512  34.704  1.00 10.49
ATOM   1635 2HD2 LEU   104      52.712  43.839  33.989  1.00 10.49
ATOM   1636 3HD2 LEU   104      54.165  44.651  33.362  1.00 10.49
ATOM   1637  C   LEU   104      52.263  48.216  32.821  1.00 10.49
ATOM   1638  O   LEU   104      51.827  47.709  31.792  1.00 10.49
ATOM   1639  N   VAL   105      51.909  49.446  33.219  1.00 12.10
ATOM   1640  H   VAL   105      52.217  49.755  34.135  1.00 12.10
ATOM   1641  CA  VAL   105      50.928  50.257  32.467  1.00 12.10
ATOM   1642  HA  VAL   105      50.346  49.577  31.842  1.00 12.10
ATOM   1643  CB  VAL   105      49.887  50.947  33.371  1.00 12.10
ATOM   1644  HB  VAL   105      49.145  51.419  32.726  1.00 12.10
ATOM   1645  CG1 VAL   105      49.136  49.929  34.243  1.00 12.10
ATOM   1646 1HG1 VAL   105      48.326  50.428  34.773  1.00 12.10
ATOM   1647 2HG1 VAL   105      48.715  49.148  33.611  1.00 12.10
ATOM   1648 3HG1 VAL   105      49.808  49.475  34.970  1.00 12.10
ATOM   1649  CG2 VAL   105      50.475  52.038  34.269  1.00 12.10
ATOM   1650 1HG2 VAL   105      49.696  52.458  34.904  1.00 12.10
ATOM   1651 2HG2 VAL   105      51.258  51.622  34.890  1.00 12.10
ATOM   1652 3HG2 VAL   105      50.891  52.838  33.659  1.00 12.10
ATOM   1653  C   VAL   105      51.531  51.253  31.472  1.00 12.10
ATOM   1654  O   VAL   105      50.883  51.577  30.478  1.00 12.10
ATOM   1655  N   SER   106      52.774  51.691  31.699  1.00 10.68
ATOM   1656  H   SER   106      53.201  51.436  32.582  1.00 10.68
ATOM   1657  CA  SER   106      53.444  52.715  30.874  1.00 10.68
ATOM   1658  HA  SER   106      52.972  52.767  29.892  1.00 10.68
ATOM   1659  CB  SER   106      53.319  54.091  31.550  1.00 10.68
ATOM   1660  HB1 SER   106      53.740  54.856  30.896  1.00 10.68
ATOM   1661  HB2 SER   106      53.889  54.076  32.479  1.00 10.68
ATOM   1662  OG  SER   106      51.981  54.432  31.849  1.00 10.68
ATOM   1663  HG  SER   106      51.977  55.246  32.360  1.00 10.68
ATOM   1664  C   SER   106      54.937  52.443  30.657  1.00 10.68
ATOM   1665  O   SER   106      55.638  53.289  30.110  1.00 10.68
ATOM   1666  N   GLY   107      55.469  51.314  31.135  1.00  9.04
ATOM   1667  H   GLY   107      54.856  50.619  31.545  1.00  9.04
ATOM   1668  CA  GLY   107      56.891  50.966  31.032  1.00  9.04
ATOM   1669  HA1 GLY   107      57.172  51.023  29.980  1.00  9.04
ATOM   1670  HA2 GLY   107      57.057  49.940  31.346  1.00  9.04
ATOM   1671  C   GLY   107      57.861  51.862  31.799  1.00  9.04
ATOM   1672  O   GLY   107      59.074  51.705  31.674  1.00  9.04
ATOM   1673  N   GLN   108      57.363  52.776  32.632  1.00  7.11
ATOM   1674  H   GLN   108      56.357  52.854  32.678  1.00  7.11
ATOM   1675  CA  GLN   108      58.160  53.769  33.351  1.00  7.11
ATOM   1676  HA  GLN   108      58.902  54.151  32.647  1.00  7.11
ATOM   1677  CB  GLN   108      57.264  54.966  33.725  1.00  7.11
ATOM   1678  HB1 GLN   108      56.807  55.366  32.819  1.00  7.11
ATOM   1679  HB2 GLN   108      57.901  55.752  34.134  1.00  7.11
ATOM   1680  CG  GLN   108      56.150  54.622  34.729  1.00  7.11
ATOM   1681  HG1 GLN   108      56.322  53.639  35.167  1.00  7.11
ATOM   1682  HG2 GLN   108      55.191  54.594  34.215  1.00  7.11
ATOM   1683  CD  GLN   108      56.070  55.634  35.866  1.00  7.11
ATOM   1684  OE1 GLN   108      55.189  56.473  35.930  1.00  7.11
ATOM   1685  NE2 GLN   108      56.974  55.579  36.817  1.00  7.11
ATOM   1686 1HE2 GLN   108      57.717  54.888  36.782  1.00  7.11
ATOM   1687 2HE2 GLN   108      56.868  56.210  37.587  1.00  7.11
ATOM   1688  C   GLN   108      58.972  53.219  34.550  1.00  7.11
ATOM   1689  O   GLN   108      58.987  53.815  35.625  1.00  7.11
ATOM   1690  N   LYS   109      59.600  52.046  34.388  1.00  5.82
ATOM   1691  H   LYS   109      59.586  51.684  33.437  1.00  5.82
ATOM   1692  CA  LYS   109      60.323  51.245  35.398  1.00  5.82
ATOM   1693  HA  LYS   109      60.157  50.193  35.178  1.00  5.82
ATOM   1694  CB  LYS   109      61.844  51.491  35.277  1.00  5.82
ATOM   1695  HB1 LYS   109      62.179  51.183  34.285  1.00  5.82
ATOM   1696  HB2 LYS   109      62.352  50.848  35.997  1.00  5.82
ATOM   1697  CG  LYS   109      62.275  52.958  35.503  1.00  5.82
ATOM   1698  HG1 LYS   109      61.595  53.456  36.194  1.00  5.82
ATOM   1699  HG2 LYS   109      62.202  53.480  34.548  1.00  5.82
ATOM   1700  CD  LYS   109      63.714  53.099  36.040  1.00  5.82
ATOM   1701  HD1 LYS   109      64.193  53.916  35.498  1.00  5.82
ATOM   1702  HD2 LYS   109      64.293  52.195  35.842  1.00  5.82
ATOM   1703  CE  LYS   109      63.767  53.452  37.535  1.00  5.82
ATOM   1704  HE1 LYS   109      63.211  54.378  37.708  1.00  5.82
ATOM   1705  HE2 LYS   109      64.802  53.655  37.830  1.00  5.82
ATOM   1706  NZ  LYS   109      63.221  52.399  38.425  1.00  5.82
ATOM   1707  HZ1 LYS   109      63.754  51.546  38.407  1.00  5.82
ATOM   1708  HZ2 LYS   109      63.299  52.719  39.398  1.00  5.82
ATOM   1709  HZ3 LYS   109      62.235  52.209  38.260  1.00  5.82
ATOM   1710  C   LYS   109      59.814  51.435  36.856  1.00  5.82
ATOM   1711  O   LYS   109      58.886  52.190  37.145  1.00  5.82
