# Supplementary material for: Selecting Near-Native Protein Structures from Predicted Decoy Sets Using Ordered Graphlet Degree Similarity
Source: Genes (Basel). 2019 Feb 11;10(2):132. doi: 10.3390/genes10020132 (PMC6410076; doi:10.3390/genes10020132)
Supplement: Supplementary file 1 [file genes-10-00132-s001.zip › CodeData/data/CASP11/T0759/model193.pdb]

ATOM      1  N   MET     1      50.435  75.420  60.805  1.00 10.92
ATOM      2  CA  MET     1      49.168  74.780  61.132  1.00 10.92
ATOM      3  HA  MET     1      49.366  73.941  61.796  1.00 10.92
ATOM      4  CB  MET     1      48.277  75.780  61.888  1.00 10.92
ATOM      5  HB1 MET     1      48.159  76.685  61.289  1.00 10.92
ATOM      6  HB2 MET     1      48.767  76.050  62.824  1.00 10.92
ATOM      7  CG  MET     1      46.885  75.215  62.201  1.00 10.92
ATOM      8  HG1 MET     1      46.350  75.065  61.263  1.00 10.92
ATOM      9  HG2 MET     1      46.335  75.958  62.780  1.00 10.92
ATOM     10  SD  MET     1      46.882  73.653  63.124  1.00 10.92
ATOM     11  CE  MET     1      45.126  73.222  63.017  1.00 10.92
ATOM     12  HE1 MET     1      44.947  72.290  63.555  1.00 10.92
ATOM     13  HE2 MET     1      44.525  74.015  63.461  1.00 10.92
ATOM     14  HE3 MET     1      44.845  73.089  61.971  1.00 10.92
ATOM     15  C   MET     1      48.484  74.273  59.866  1.00 10.92
ATOM     16  O   MET     1      48.233  75.028  58.926  1.00 10.92
ATOM     17  N   GLY     2      48.221  72.966  59.803  1.00  9.50
ATOM     18  H   GLY     2      48.385  72.389  60.622  1.00  9.50
ATOM     19  CA  GLY     2      47.797  72.287  58.579  1.00  9.50
ATOM     20  HA1 GLY     2      46.956  72.826  58.143  1.00  9.50
ATOM     21  HA2 GLY     2      47.461  71.279  58.818  1.00  9.50
ATOM     22  C   GLY     2      48.913  72.195  57.520  1.00  9.50
ATOM     23  O   GLY     2      49.296  71.109  57.106  1.00  9.50
ATOM     24  N   HIS     3      49.561  73.310  57.177  1.00  7.86
ATOM     25  H   HIS     3      49.211  74.194  57.534  1.00  7.86
ATOM     26  CA  HIS     3      50.903  73.273  56.589  1.00  7.86
ATOM     27  HA  HIS     3      50.877  72.645  55.696  1.00  7.86
ATOM     28  CB  HIS     3      51.321  74.693  56.172  1.00  7.86
ATOM     29  HB1 HIS     3      51.253  75.349  57.042  1.00  7.86
ATOM     30  HB2 HIS     3      50.625  75.061  55.419  1.00  7.86
ATOM     31  CG  HIS     3      52.722  74.804  55.614  1.00  7.86
ATOM     32  ND1 HIS     3      53.623  75.822  55.930  1.00  7.86
ATOM     33  CE1 HIS     3      54.773  75.497  55.322  1.00  7.86
ATOM     34  HE1 HIS     3      55.692  76.062  55.407  1.00  7.86
ATOM     35  NE2 HIS     3      54.637  74.349  54.640  1.00  7.86
ATOM     36  HE2 HIS     3      55.404  73.833  54.209  1.00  7.86
ATOM     37  CD2 HIS     3      53.345  73.902  54.799  1.00  7.86
ATOM     38  HD2 HIS     3      52.933  72.972  54.429  1.00  7.86
ATOM     39  C   HIS     3      51.931  72.636  57.526  1.00  7.86
ATOM     40  O   HIS     3      52.821  71.948  57.062  1.00  7.86
ATOM     41  N   HIS     4      51.741  72.750  58.838  1.00  7.50
ATOM     42  H   HIS     4      51.049  73.410  59.156  1.00  7.50
ATOM     43  CA  HIS     4      52.404  71.926  59.854  1.00  7.50
ATOM     44  HA  HIS     4      53.487  72.035  59.783  1.00  7.50
ATOM     45  CB  HIS     4      51.930  72.490  61.200  1.00  7.50
ATOM     46  HB1 HIS     4      50.843  72.479  61.206  1.00  7.50
ATOM     47  HB2 HIS     4      52.264  73.525  61.271  1.00  7.50
ATOM     48  CG  HIS     4      52.369  71.792  62.453  1.00  7.50
ATOM     49  ND1 HIS     4      53.320  72.282  63.350  1.00  7.50
ATOM     50  CE1 HIS     4      53.259  71.470  64.418  1.00  7.50
ATOM     51  HE1 HIS     4      53.893  71.550  65.292  1.00  7.50
ATOM     52  NE2 HIS     4      52.318  70.530  64.240  1.00  7.50
ATOM     53  HE2 HIS     4      52.101  69.761  64.886  1.00  7.50
ATOM     54  CD2 HIS     4      51.743  70.716  63.007  1.00  7.50
ATOM     55  HD2 HIS     4      50.924  70.147  62.587  1.00  7.50
ATOM     56  C   HIS     4      52.079  70.447  59.719  1.00  7.50
ATOM     57  O   HIS     4      52.986  69.643  59.753  1.00  7.50
ATOM     58  N   HIS     5      50.827  70.065  59.482  1.00  7.26
ATOM     59  H   HIS     5      50.080  70.738  59.493  1.00  7.26
ATOM     60  CA  HIS     5      50.487  68.661  59.245  1.00  7.26
ATOM     61  HA  HIS     5      50.790  68.055  60.101  1.00  7.26
ATOM     62  CB  HIS     5      48.978  68.510  59.009  1.00  7.26
ATOM     63  HB1 HIS     5      48.790  67.447  58.876  1.00  7.26
ATOM     64  HB2 HIS     5      48.689  68.982  58.075  1.00  7.26
ATOM     65  CG  HIS     5      48.047  68.993  60.088  1.00  7.26
ATOM     66  ND1 HIS     5      48.319  69.897  61.122  1.00  7.26
ATOM     67  CE1 HIS     5      47.305  69.742  61.996  1.00  7.26
ATOM     68  HE1 HIS     5      47.271  70.192  62.979  1.00  7.26
ATOM     69  NE2 HIS     5      46.404  68.859  61.529  1.00  7.26
ATOM     70  HE2 HIS     5      45.720  68.336  62.093  1.00  7.26
ATOM     71  CD2 HIS     5      46.836  68.418  60.306  1.00  7.26
ATOM     72  HD2 HIS     5      46.429  67.587  59.744  1.00  7.26
ATOM     73  C   HIS     5      51.174  68.088  57.997  1.00  7.26
ATOM     74  O   HIS     5      51.486  66.903  57.959  1.00  7.26
ATOM     75  N   HIS     6      51.367  68.907  56.952  1.00  6.49
ATOM     76  H   HIS     6      50.991  69.846  57.003  1.00  6.49
ATOM     77  CA  HIS     6      52.029  68.443  55.728  1.00  6.49
ATOM     78  HA  HIS     6      51.766  67.399  55.565  1.00  6.49
ATOM     79  CB  HIS     6      51.632  69.291  54.495  1.00  6.49
ATOM     80  HB1 HIS     6      52.102  70.273  54.566  1.00  6.49
ATOM     81  HB2 HIS     6      50.557  69.454  54.461  1.00  6.49
ATOM     82  CG  HIS     6      52.084  68.620  53.211  1.00  6.49
ATOM     83  ND1 HIS     6      53.105  69.086  52.373  1.00  6.49
ATOM     84  CE1 HIS     6      53.511  68.015  51.670  1.00  6.49
ATOM     85  HE1 HIS     6      54.388  67.993  51.038  1.00  6.49
ATOM     86  NE2 HIS     6      52.761  66.942  51.960  1.00  6.49
ATOM     87  HE2 HIS     6      53.007  65.967  51.769  1.00  6.49
ATOM     88  CD2 HIS     6      51.855  67.306  52.916  1.00  6.49
ATOM     89  HD2 HIS     6      51.276  66.602  53.489  1.00  6.49
ATOM     90  C   HIS     6      53.551  68.444  55.782  1.00  6.49
ATOM     91  O   HIS     6      54.209  67.597  55.193  1.00  6.49
ATOM     92  N   HIS     7      54.123  69.431  56.450  1.00  5.86
ATOM     93  H   HIS     7      53.515  70.106  56.898  1.00  5.86
ATOM     94  CA  HIS     7      55.530  69.783  56.307  1.00  5.86
ATOM     95  HA  HIS     7      55.986  69.090  55.598  1.00  5.86
ATOM     96  CB  HIS     7      55.627  71.200  55.708  1.00  5.86
ATOM     97  HB1 HIS     7      55.523  71.936  56.505  1.00  5.86
ATOM     98  HB2 HIS     7      54.788  71.337  55.024  1.00  5.86
ATOM     99  CG  HIS     7      56.874  71.523  54.910  1.00  5.86
ATOM    100  ND1 HIS     7      57.016  72.636  54.069  1.00  5.86
ATOM    101  CE1 HIS     7      58.241  72.542  53.535  1.00  5.86
ATOM    102  HE1 HIS     7      58.663  73.256  52.839  1.00  5.86
ATOM    103  NE2 HIS     7      58.870  71.444  53.986  1.00  5.86
ATOM    104  HE2 HIS     7      59.802  71.149  53.742  1.00  5.86
ATOM    105  CD2 HIS     7      58.022  70.787  54.845  1.00  5.86
ATOM    106  HD2 HIS     7      58.220  69.865  55.372  1.00  5.86
ATOM    107  C   HIS     7      56.304  69.614  57.621  1.00  5.86
ATOM    108  O   HIS     7      57.495  69.912  57.715  1.00  5.86
ATOM    109  N   HIS     8      55.617  69.072  58.617  1.00  5.09
ATOM    110  H   HIS     8      54.625  68.913  58.481  1.00  5.09
ATOM    111  CA  HIS     8      56.128  68.658  59.902  1.00  5.09
ATOM    112  HA  HIS     8      57.189  68.436  59.791  1.00  5.09
ATOM    113  CB  HIS     8      56.069  69.786  60.944  1.00  5.09
ATOM    114  HB1 HIS     8      55.102  70.283  60.907  1.00  5.09
ATOM    115  HB2 HIS     8      56.834  70.526  60.712  1.00  5.09
ATOM    116  CG  HIS     8      56.287  69.277  62.346  1.00  5.09
ATOM    117  ND1 HIS     8      57.410  68.578  62.802  1.00  5.09
ATOM    118  CE1 HIS     8      57.011  67.958  63.928  1.00  5.09
ATOM    119  HE1 HIS     8      57.613  67.257  64.485  1.00  5.09
ATOM    120  NE2 HIS     8      55.731  68.254  64.207  1.00  5.09
ATOM    121  HE2 HIS     8      55.121  67.776  64.882  1.00  5.09
ATOM    122  CD2 HIS     8      55.265  69.080  63.220  1.00  5.09
ATOM    123  HD2 HIS     8      54.232  69.324  63.028  1.00  5.09
ATOM    124  C   HIS     8      55.489  67.362  60.367  1.00  5.09
ATOM    125  O   HIS     8      54.480  67.288  61.055  1.00  5.09
ATOM    126  N   SER     9      56.175  66.318  59.953  1.00  4.22
ATOM    127  H   SER     9      56.929  66.455  59.312  1.00  4.22
ATOM    128  CA  SER     9      55.940  64.996  60.420  1.00  4.22
ATOM    129  HA  SER     9      54.889  64.746  60.226  1.00  4.22
ATOM    130  CB  SER     9      56.790  64.028  59.570  1.00  4.22
ATOM    131  HB1 SER     9      56.610  62.996  59.858  1.00  4.22
ATOM    132  HB2 SER     9      57.847  64.239  59.729  1.00  4.22
ATOM    133  OG  SER     9      56.521  64.191  58.192  1.00  4.22
ATOM    134  HG  SER     9      56.958  63.503  57.680  1.00  4.22
ATOM    135  C   SER     9      56.326  64.797  61.887  1.00  4.22
ATOM    136  O   SER     9      57.508  64.751  62.201  1.00  4.22
ATOM    137  N   HIS    10      55.372  64.527  62.786  1.00  3.92
ATOM    138  H   HIS    10      54.408  64.691  62.525  1.00  3.92
ATOM    139  CA  HIS    10      55.635  63.865  64.074  1.00  3.92
ATOM    140  HA  HIS    10      56.502  64.377  64.491  1.00  3.92
ATOM    141  CB  HIS    10      54.519  64.059  65.111  1.00  3.92
ATOM    142  HB1 HIS    10      53.802  63.239  65.102  1.00  3.92
ATOM    143  HB2 HIS    10      53.973  64.952  64.865  1.00  3.92
ATOM    144  CG  HIS    10      55.040  64.254  66.514  1.00  3.92
ATOM    145  ND1 HIS    10      56.246  63.761  67.029  1.00  3.92
ATOM    146  CE1 HIS    10      56.365  64.296  68.253  1.00  3.92
ATOM    147  HE1 HIS    10      57.207  64.137  68.914  1.00  3.92
ATOM    148  NE2 HIS    10      55.315  65.088  68.526  1.00  3.92
ATOM    149  HE2 HIS    10      55.203  65.659  69.347  1.00  3.92
ATOM    150  CD2 HIS    10      54.472  65.076  67.441  1.00  3.92
ATOM    151  HD2 HIS    10      53.579  65.673  67.289  1.00  3.92
ATOM    152  C   HIS    10      56.030  62.417  63.929  1.00  3.92
ATOM    153  O   HIS    10      55.157  61.564  63.940  1.00  3.92
ATOM    154  N   MET    11      57.324  62.188  63.683  1.00  3.07
ATOM    155  H   MET    11      57.904  63.022  63.682  1.00  3.07
ATOM    156  CA  MET    11      57.876  61.043  62.943  1.00  3.07
ATOM    157  HA  MET    11      57.060  60.619  62.372  1.00  3.07
ATOM    158  CB  MET    11      58.900  61.576  61.927  1.00  3.07
ATOM    159  HB1 MET    11      58.473  62.418  61.385  1.00  3.07
ATOM    160  HB2 MET    11      59.072  60.780  61.204  1.00  3.07
ATOM    161  CG  MET    11      60.269  61.995  62.503  1.00  3.07
ATOM    162  HG1 MET    11      60.930  62.245  61.677  1.00  3.07
ATOM    163  HG2 MET    11      60.713  61.133  62.990  1.00  3.07
ATOM    164  SD  MET    11      60.308  63.377  63.677  1.00  3.07
ATOM    165  CE  MET    11      60.580  64.750  62.525  1.00  3.07
ATOM    166  HE1 MET    11      61.614  64.744  62.187  1.00  3.07
ATOM    167  HE2 MET    11      59.922  64.650  61.661  1.00  3.07
ATOM    168  HE3 MET    11      60.367  65.694  63.027  1.00  3.07
ATOM    169  C   MET    11      58.469  59.909  63.776  1.00  3.07
ATOM    170  O   MET    11      59.301  59.138  63.264  1.00  3.07
ATOM    171  N   VAL    12      58.039  59.919  65.045  1.00  2.44
ATOM    172  H   VAL    12      57.253  60.540  65.204  1.00  2.44
ATOM    173  CA  VAL    12      58.589  59.323  66.271  1.00  2.44
ATOM    174  HA  VAL    12      59.532  58.829  66.040  1.00  2.44
ATOM    175  CB  VAL    12      58.849  60.473  67.291  1.00  2.44
ATOM    176  HB  VAL    12      59.213  61.327  66.720  1.00  2.44
ATOM    177  CG1 VAL    12      57.591  60.948  68.030  1.00  2.44
ATOM    178 1HG1 VAL    12      57.818  61.867  68.568  1.00  2.44
ATOM    179 2HG1 VAL    12      56.790  61.151  67.318  1.00  2.44
ATOM    180 3HG1 VAL    12      57.246  60.207  68.750  1.00  2.44
ATOM    181  CG2 VAL    12      59.912  60.183  68.364  1.00  2.44
ATOM    182 1HG2 VAL    12      60.154  61.110  68.888  1.00  2.44
ATOM    183 2HG2 VAL    12      59.556  59.462  69.095  1.00  2.44
ATOM    184 3HG2 VAL    12      60.817  59.803  67.898  1.00  2.44
ATOM    185  C   VAL    12      57.616  58.300  66.858  1.00  2.44
ATOM    186  O   VAL    12      56.497  58.142  66.372  1.00  2.44
ATOM    187  N   VAL    13      58.028  57.678  67.962  1.00  2.35
ATOM    188  H   VAL    13      59.020  57.746  68.172  1.00  2.35
ATOM    189  CA  VAL    13      57.174  57.153  69.037  1.00  2.35
ATOM    190  HA  VAL    13      56.222  57.682  69.036  1.00  2.35
ATOM    191  CB  VAL    13      56.902  55.643  68.831  1.00  2.35
ATOM    192  HB  VAL    13      57.851  55.109  68.861  1.00  2.35
ATOM    193  CG1 VAL    13      56.004  55.087  69.940  1.00  2.35
ATOM    194 1HG1 VAL    13      55.795  54.035  69.759  1.00  2.35
ATOM    195 2HG1 VAL    13      56.507  55.155  70.903  1.00  2.35
ATOM    196 3HG1 VAL    13      55.065  55.639  69.982  1.00  2.35
ATOM    197  CG2 VAL    13      56.225  55.315  67.492  1.00  2.35
ATOM    198 1HG2 VAL    13      56.038  54.248  67.417  1.00  2.35
ATOM    199 2HG2 VAL    13      55.285  55.861  67.401  1.00  2.35
ATOM    200 3HG2 VAL    13      56.883  55.594  66.673  1.00  2.35
ATOM    201  C   VAL    13      57.873  57.372  70.375  1.00  2.35
ATOM    202  O   VAL    13      58.996  56.913  70.559  1.00  2.35
ATOM    203  N   ILE    14      57.241  58.070  71.317  1.00  2.82
ATOM    204  H   ILE    14      56.305  58.397  71.146  1.00  2.82
ATOM    205  CA  ILE    14      57.735  58.089  72.699  1.00  2.82
ATOM    206  HA  ILE    14      58.818  58.224  72.664  1.00  2.82
ATOM    207  CB  ILE    14      57.155  59.284  73.496  1.00  2.82
ATOM    208  HB  ILE    14      57.358  60.184  72.913  1.00  2.82
ATOM    209  CG2 ILE    14      55.631  59.195  73.705  1.00  2.82
ATOM    210 1HG2 ILE    14      55.248  60.144  74.080  1.00  2.82
ATOM    211 2HG2 ILE    14      55.128  58.974  72.765  1.00  2.82
ATOM    212 3HG2 ILE    14      55.392  58.410  74.424  1.00  2.82
ATOM    213  CG1 ILE    14      57.902  59.427  74.843  1.00  2.82
ATOM    214 1HG1 ILE    14      58.976  59.436  74.649  1.00  2.82
ATOM    215 2HG1 ILE    14      57.682  58.571  75.482  1.00  2.82
ATOM    216  CD1 ILE    14      57.560  60.705  75.618  1.00  2.82
ATOM    217  HD1 ILE    14      58.204  60.776  76.495  1.00  2.82
ATOM    218  HD2 ILE    14      57.724  61.579  74.986  1.00  2.82
ATOM    219  HD3 ILE    14      56.522  60.683  75.950  1.00  2.82
ATOM    220  C   ILE    14      57.445  56.747  73.365  1.00  2.82
ATOM    221  O   ILE    14      56.343  56.214  73.266  1.00  2.82
ATOM    222  N   HIS    15      58.427  56.220  74.082  1.00  2.86
ATOM    223  H   HIS    15      59.320  56.701  74.098  1.00  2.86
ATOM    224  CA  HIS    15      58.280  55.043  74.929  1.00  2.86
ATOM    225  HA  HIS    15      57.467  54.423  74.563  1.00  2.86
ATOM    226  CB  HIS    15      59.587  54.246  74.758  1.00  2.86
ATOM    227  HB1 HIS    15      60.406  54.792  75.220  1.00  2.86
ATOM    228  HB2 HIS    15      59.811  54.187  73.692  1.00  2.86
ATOM    229  CG  HIS    15      59.587  52.828  75.262  1.00  2.86
ATOM    230  ND1 HIS    15      60.618  51.907  75.053  1.00  2.86
ATOM    231  CE1 HIS    15      60.284  50.821  75.772  1.00  2.86
ATOM    232  HE1 HIS    15      60.905  49.942  75.887  1.00  2.86
ATOM    233  NE2 HIS    15      59.114  51.014  76.400  1.00  2.86
ATOM    234  HE2 HIS    15      58.755  50.472  77.193  1.00  2.86
ATOM    235  CD2 HIS    15      58.649  52.258  76.062  1.00  2.86
ATOM    236  HD2 HIS    15      57.761  52.717  76.463  1.00  2.86
ATOM    237  C   HIS    15      57.967  55.545  76.346  1.00  2.86
ATOM    238  O   HIS    15      58.855  56.147  76.966  1.00  2.86
ATOM    239  N   PRO    16      56.699  55.437  76.808  1.00  3.52
ATOM    240  CD  PRO    16      55.610  54.664  76.223  1.00  3.52
ATOM    241  HD1 PRO    16      55.928  53.664  75.933  1.00  3.52
ATOM    242  HD2 PRO    16      55.206  55.197  75.361  1.00  3.52
ATOM    243  CG  PRO    16      54.540  54.562  77.307  1.00  3.52
ATOM    244  HG1 PRO    16      54.764  53.719  77.964  1.00  3.52
ATOM    245  HG2 PRO    16      53.542  54.461  76.882  1.00  3.52
ATOM    246  CB  PRO    16      54.703  55.870  78.076  1.00  3.52
ATOM    247  HB1 PRO    16      54.372  55.772  79.111  1.00  3.52
ATOM    248  HB2 PRO    16      54.140  56.657  77.573  1.00  3.52
ATOM    249  CA  PRO    16      56.202  56.176  77.973  1.00  3.52
ATOM    250  HA  PRO    16      56.328  57.245  77.800  1.00  3.52
ATOM    251  C   PRO    16      56.968  55.826  79.251  1.00  3.52
ATOM    252  O   PRO    16      57.236  56.706  80.063  1.00  3.52
ATOM    253  N   ASP    17      57.364  54.564  79.395  1.00  3.32
ATOM    254  H   ASP    17      57.050  53.874  78.716  1.00  3.32
ATOM    255  CA  ASP    17      58.079  54.034  80.547  1.00  3.32
ATOM    256  HA  ASP    17      57.584  54.453  81.425  1.00  3.32
ATOM    257  CB  ASP    17      57.881  52.500  80.675  1.00  3.32
ATOM    258  HB1 ASP    17      56.959  52.336  81.236  1.00  3.32
ATOM    259  HB2 ASP    17      58.692  52.088  81.278  1.00  3.32
ATOM    260  CG  ASP    17      57.754  51.704  79.364  1.00  3.32
ATOM    261  OD1 ASP    17      58.559  50.771  79.147  1.00  3.32
ATOM    262  OD2 ASP    17      56.857  52.036  78.555  1.00  3.32
ATOM    263  C   ASP    17      59.546  54.499  80.702  1.00  3.32
ATOM    264  O   ASP    17      59.876  55.037  81.761  1.00  3.32
ATOM    265  N   PRO    18      60.447  54.377  79.706  1.00  3.22
ATOM    266  CD  PRO    18      60.336  53.563  78.512  1.00  3.22
ATOM    267  HD1 PRO    18      59.481  53.857  77.913  1.00  3.22
ATOM    268  HD2 PRO    18      60.263  52.516  78.798  1.00  3.22
ATOM    269  CG  PRO    18      61.641  53.766  77.742  1.00  3.22
ATOM    270  HG1 PRO    18      61.566  54.645  77.103  1.00  3.22
ATOM    271  HG2 PRO    18      61.921  52.884  77.170  1.00  3.22
ATOM    272  CB  PRO    18      62.642  54.040  78.854  1.00  3.22
ATOM    273  HB1 PRO    18      63.528  54.559  78.487  1.00  3.22
ATOM    274  HB2 PRO    18      62.920  53.100  79.334  1.00  3.22
ATOM    275  CA  PRO    18      61.812  54.885  79.822  1.00  3.22
ATOM    276  HA  PRO    18      62.182  54.716  80.835  1.00  3.22
ATOM    277  C   PRO    18      61.964  56.380  79.517  1.00  3.22
ATOM    278  O   PRO    18      63.054  56.914  79.736  1.00  3.22
ATOM    279  N   GLY    19      60.955  57.075  78.981  1.00  3.23
ATOM    280  H   GLY    19      60.068  56.604  78.824  1.00  3.23
ATOM    281  CA  GLY    19      61.088  58.485  78.583  1.00  3.23
ATOM    282  HA1 GLY    19      61.343  59.089  79.455  1.00  3.23
ATOM    283  HA2 GLY    19      60.129  58.827  78.194  1.00  3.23
ATOM    284  C   GLY    19      62.146  58.702  77.503  1.00  3.23
ATOM    285  O   GLY    19      63.068  59.497  77.687  1.00  3.23
ATOM    286  N   ARG    20      62.058  57.946  76.401  1.00  2.81
ATOM    287  H   ARG    20      61.248  57.341  76.317  1.00  2.81
ATOM    288  CA  ARG    20      62.982  58.007  75.253  1.00  2.81
ATOM    289  HA  ARG    20      63.527  58.951  75.302  1.00  2.81
ATOM    290  CB  ARG    20      63.975  56.822  75.305  1.00  2.81
ATOM    291  HB1 ARG    20      63.999  56.341  74.325  1.00  2.81
ATOM    292  HB2 ARG    20      63.617  56.062  76.004  1.00  2.81
ATOM    293  CG  ARG    20      65.424  57.226  75.656  1.00  2.81
ATOM    294  HG1 ARG    20      65.541  58.310  75.646  1.00  2.81
ATOM    295  HG2 ARG    20      66.074  56.828  74.876  1.00  2.81
ATOM    296  CD  ARG    20      65.931  56.674  76.998  1.00  2.81
ATOM    297  HD1 ARG    20      67.016  56.783  77.036  1.00  2.81
ATOM    298  HD2 ARG    20      65.712  55.605  77.045  1.00  2.81
ATOM    299  NE  ARG    20      65.323  57.345  78.162  1.00  2.81
ATOM    300  HE  ARG    20      64.453  56.962  78.519  1.00  2.81
ATOM    301  CZ  ARG    20      65.756  58.396  78.834  1.00  2.81
ATOM    302  NH1 ARG    20      66.836  59.049  78.505  1.00  2.81
ATOM    303 1HH1 ARG    20      67.341  58.758  77.692  1.00  2.81
ATOM    304 2HH1 ARG    20      67.121  59.847  79.038  1.00  2.81
ATOM    305  NH2 ARG    20      65.104  58.802  79.882  1.00  2.81
ATOM    306 1HH2 ARG    20      64.241  58.309  80.103  1.00  2.81
ATOM    307 2HH2 ARG    20      65.330  59.657  80.346  1.00  2.81
ATOM    308  C   ARG    20      62.210  58.054  73.934  1.00  2.81
ATOM    309  O   ARG    20      61.051  57.651  73.858  1.00  2.81
ATOM    310  N   GLU    21      62.882  58.553  72.901  1.00  2.56
ATOM    311  H   GLU    21      63.830  58.857  73.046  1.00  2.56
ATOM    312  CA  GLU    21      62.287  58.848  71.600  1.00  2.56
ATOM    313  HA  GLU    21      61.199  58.770  71.654  1.00  2.56
ATOM    314  CB  GLU    21      62.628  60.276  71.169  1.00  2.56
ATOM    315  HB1 GLU    21      62.287  60.403  70.141  1.00  2.56
ATOM    316  HB2 GLU    21      63.710  60.415  71.186  1.00  2.56
ATOM    317  CG  GLU    21      61.970  61.357  72.029  1.00  2.56
ATOM    318  HG1 GLU    21      62.399  61.349  73.034  1.00  2.56
ATOM    319  HG2 GLU    21      60.896  61.166  72.101  1.00  2.56
ATOM    320  CD  GLU    21      62.220  62.699  71.345  1.00  2.56
ATOM    321  OE1 GLU    21      63.273  63.322  71.578  1.00  2.56
ATOM    322  OE2 GLU    21      61.468  63.050  70.413  1.00  2.56
ATOM    323  C   GLU    21      62.777  57.872  70.521  1.00  2.56
ATOM    324  O   GLU    21      63.912  57.928  70.029  1.00  2.56
ATOM    325  N   LEU    22      61.889  56.959  70.151  1.00  2.09
ATOM    326  H   LEU    22      60.950  57.014  70.536  1.00  2.09
ATOM    327  CA  LEU    22      62.105  55.930  69.150  1.00  2.09
ATOM    328  HA  LEU    22      63.162  55.683  69.127  1.00  2.09
ATOM    329  CB  LEU    22      61.332  54.654  69.547  1.00  2.09
ATOM    330  HB1 LEU    22      61.500  53.898  68.784  1.00  2.09
ATOM    331  HB2 LEU    22      60.265  54.876  69.552  1.00  2.09
ATOM    332  CG  LEU    22      61.714  54.047  70.913  1.00  2.09
ATOM    333  HG  LEU    22      61.445  54.746  71.706  1.00  2.09
ATOM    334  CD1 LEU    22      60.939  52.750  71.138  1.00  2.09
ATOM    335 1HD1 LEU    22      61.116  52.385  72.152  1.00  2.09
ATOM    336 2HD1 LEU    22      59.874  52.935  71.017  1.00  2.09
ATOM    337 3HD1 LEU    22      61.266  51.993  70.427  1.00  2.09
ATOM    338  CD2 LEU    22      63.206  53.720  71.032  1.00  2.09
ATOM    339 1HD2 LEU    22      63.398  53.210  71.977  1.00  2.09
ATOM    340 2HD2 LEU    22      63.515  53.072  70.210  1.00  2.09
ATOM    341 3HD2 LEU    22      63.792  54.636  71.010  1.00  2.09
ATOM    342  C   LEU    22      61.713  56.396  67.746  1.00  2.09
ATOM    343  O   LEU    22      60.921  57.318  67.578  1.00  2.09
ATOM    344  N   SER    23      62.218  55.725  66.720  1.00  2.10
ATOM    345  H   SER    23      62.922  55.027  66.916  1.00  2.10
ATOM    346  CA  SER    23      61.577  55.735  65.398  1.00  2.10
ATOM    347  HA  SER    23      61.122  56.711  65.245  1.00  2.10
ATOM    348  CB  SER    23      62.589  55.546  64.264  1.00  2.10
ATOM    349  HB1 SER    23      62.082  55.715  63.315  1.00  2.10
ATOM    350  HB2 SER    23      62.966  54.525  64.270  1.00  2.10
ATOM    351  OG  SER    23      63.675  56.447  64.379  1.00  2.10
ATOM    352  HG  SER    23      64.344  55.974  64.929  1.00  2.10
ATOM    353  C   SER    23      60.499  54.658  65.323  1.00  2.10
ATOM    354  O   SER    23      60.688  53.609  65.931  1.00  2.10
ATOM    355  N   PRO    24      59.400  54.843  64.572  1.00  1.78
ATOM    356  CD  PRO    24      58.996  56.095  63.955  1.00  1.78
ATOM    357  HD1 PRO    24      59.627  56.287  63.092  1.00  1.78
ATOM    358  HD2 PRO    24      59.062  56.920  64.662  1.00  1.78
ATOM    359  CG  PRO    24      57.543  55.920  63.516  1.00  1.78
ATOM    360  HG1 PRO    24      57.337  56.441  62.580  1.00  1.78
ATOM    361  HG2 PRO    24      56.878  56.276  64.304  1.00  1.78
ATOM    362  CB  PRO    24      57.404  54.408  63.372  1.00  1.78
ATOM    363  HB1 PRO    24      57.771  54.115  62.390  1.00  1.78
ATOM    364  HB2 PRO    24      56.371  54.090  63.517  1.00  1.78
ATOM    365  CA  PRO    24      58.325  53.860  64.467  1.00  1.78
ATOM    366  HA  PRO    24      57.772  53.890  65.406  1.00  1.78
ATOM    367  C   PRO    24      58.737  52.389  64.250  1.00  1.78
ATOM    368  O   PRO    24      58.225  51.498  64.929  1.00  1.78
ATOM    369  N   GLU    25      59.711  52.139  63.372  1.00  1.85
ATOM    370  H   GLU    25      60.056  52.910  62.830  1.00  1.85
ATOM    371  CA  GLU    25      60.347  50.821  63.152  1.00  1.85
ATOM    372  HA  GLU    25      59.607  50.086  62.831  1.00  1.85
ATOM    373  CB  GLU    25      61.391  51.023  62.031  1.00  1.85
ATOM    374  HB1 GLU    25      61.992  51.895  62.301  1.00  1.85
ATOM    375  HB2 GLU    25      60.877  51.282  61.107  1.00  1.85
ATOM    376  CG  GLU    25      62.390  49.881  61.758  1.00  1.85
ATOM    377  HG1 GLU    25      62.861  49.560  62.688  1.00  1.85
ATOM    378  HG2 GLU    25      63.187  50.298  61.141  1.00  1.85
ATOM    379  CD  GLU    25      61.832  48.665  61.010  1.00  1.85
ATOM    380  OE1 GLU    25      62.500  47.606  61.036  1.00  1.85
ATOM    381  OE2 GLU    25      60.837  48.778  60.266  1.00  1.85
ATOM    382  C   GLU    25      61.054  50.258  64.396  1.00  1.85
ATOM    383  O   GLU    25      60.984  49.064  64.688  1.00  1.85
ATOM    384  N   GLU    26      61.735  51.125  65.147  1.00  2.06
ATOM    385  H   GLU    26      61.671  52.105  64.916  1.00  2.06
ATOM    386  CA  GLU    26      62.399  50.760  66.395  1.00  2.06
ATOM    387  HA  GLU    26      63.049  49.900  66.228  1.00  2.06
ATOM    388  CB  GLU    26      63.236  51.919  66.968  1.00  2.06
ATOM    389  HB1 GLU    26      63.723  51.556  67.875  1.00  2.06
ATOM    390  HB2 GLU    26      62.541  52.693  67.275  1.00  2.06
ATOM    391  CG  GLU    26      64.311  52.590  66.094  1.00  2.06
ATOM    392  HG1 GLU    26      63.913  52.760  65.093  1.00  2.06
ATOM    393  HG2 GLU    26      65.177  51.930  66.013  1.00  2.06
ATOM    394  CD  GLU    26      64.729  53.939  66.718  1.00  2.06
ATOM    395  OE1 GLU    26      65.082  54.912  66.006  1.00  2.06
ATOM    396  OE2 GLU    26      64.559  54.124  67.942  1.00  2.06
ATOM    397  C   GLU    26      61.366  50.387  67.473  1.00  2.06
ATOM    398  O   GLU    26      61.558  49.419  68.202  1.00  2.06
ATOM    399  N   ALA    27      60.255  51.125  67.567  1.00  1.92
ATOM    400  H   ALA    27      60.166  51.925  66.952  1.00  1.92
ATOM    401  CA  ALA    27      59.172  50.844  68.514  1.00  1.92
ATOM    402  HA  ALA    27      59.594  50.767  69.516  1.00  1.92
ATOM    403  CB  ALA    27      58.200  52.027  68.489  1.00  1.92
ATOM    404  HB1 ALA    27      57.438  51.885  69.250  1.00  1.92
ATOM    405  HB2 ALA    27      58.742  52.948  68.699  1.00  1.92
ATOM    406  HB3 ALA    27      57.722  52.107  67.512  1.00  1.92
ATOM    407  C   ALA    27      58.458  49.499  68.230  1.00  1.92
ATOM    408  O   ALA    27      58.171  48.690  69.136  1.00  1.92
ATOM    409  N   HIS    28      58.242  49.229  66.939  1.00  2.16
ATOM    410  H   HIS    28      58.474  49.935  66.244  1.00  2.16
ATOM    411  CA  HIS    28      57.784  47.920  66.485  1.00  2.16
ATOM    412  HA  HIS    28      56.844  47.693  66.973  1.00  2.16
ATOM    413  CB  HIS    28      57.552  47.957  64.969  1.00  2.16
ATOM    414  HB1 HIS    28      58.430  48.373  64.474  1.00  2.16
ATOM    415  HB2 HIS    28      56.713  48.615  64.772  1.00  2.16
ATOM    416  CG  HIS    28      57.259  46.611  64.355  1.00  2.16
ATOM    417  ND1 HIS    28      57.894  46.082  63.228  1.00  2.16
ATOM    418  CE1 HIS    28      57.408  44.844  63.079  1.00  2.16
ATOM    419  HE1 HIS    28      57.727  44.151  62.309  1.00  2.16
ATOM    420  NE2 HIS    28      56.505  44.578  64.037  1.00  2.16
ATOM    421  HE2 HIS    28      56.047  43.693  64.184  1.00  2.16
ATOM    422  CD2 HIS    28      56.395  45.682  64.850  1.00  2.16
ATOM    423  HD2 HIS    28      55.801  45.783  65.750  1.00  2.16
ATOM    424  C   HIS    28      58.737  46.788  66.864  1.00  2.16
ATOM    425  O   HIS    28      58.312  45.809  67.474  1.00  2.16
ATOM    426  N   ARG    29      60.041  46.946  66.604  1.00  2.63
ATOM    427  H   ARG    29      60.331  47.773  66.087  1.00  2.63
ATOM    428  CA  ARG    29      61.061  45.980  67.048  1.00  2.63
ATOM    429  HA  ARG    29      60.832  45.011  66.605  1.00  2.63
ATOM    430  CB  ARG    29      62.445  46.465  66.565  1.00  2.63
ATOM    431  HB1 ARG    29      62.755  47.301  67.194  1.00  2.63
ATOM    432  HB2 ARG    29      62.370  46.844  65.547  1.00  2.63
ATOM    433  CG  ARG    29      63.550  45.392  66.621  1.00  2.63
ATOM    434  HG1 ARG    29      63.429  44.782  67.516  1.00  2.63
ATOM    435  HG2 ARG    29      64.517  45.890  66.706  1.00  2.63
ATOM    436  CD  ARG    29      63.582  44.469  65.391  1.00  2.63
ATOM    437  HD1 ARG    29      62.566  44.183  65.117  1.00  2.63
ATOM    438  HD2 ARG    29      64.120  43.559  65.663  1.00  2.63
ATOM    439  NE  ARG    29      64.293  45.105  64.261  1.00  2.63
ATOM    440  HE  ARG    29      65.291  45.180  64.335  1.00  2.63
ATOM    441  CZ  ARG    29      63.759  45.735  63.228  1.00  2.63
ATOM    442  NH1 ARG    29      62.484  45.745  62.984  1.00  2.63
ATOM    443 1HH1 ARG    29      61.823  45.254  63.549  1.00  2.63
ATOM    444 2HH1 ARG    29      62.171  46.351  62.223  1.00  2.63
ATOM    445  NH2 ARG    29      64.510  46.410  62.410  1.00  2.63
ATOM    446 1HH2 ARG    29      65.502  46.475  62.508  1.00  2.63
ATOM    447 2HH2 ARG    29      64.017  46.957  61.698  1.00  2.63
ATOM    448  C   ARG    29      61.068  45.775  68.569  1.00  2.63
ATOM    449  O   ARG    29      61.372  44.669  69.009  1.00  2.63
ATOM    450  N   ALA    30      60.746  46.806  69.361  1.00  2.73
ATOM    451  H   ALA    30      60.581  47.715  68.947  1.00  2.73
ATOM    452  CA  ALA    30      60.763  46.680  70.821  1.00  2.73
ATOM    453  HA  ALA    30      61.576  46.023  71.134  1.00  2.73
ATOM    454  CB  ALA    30      60.998  48.079  71.412  1.00  2.73
ATOM    455  HB1 ALA    30      61.029  48.017  72.501  1.00  2.73
ATOM    456  HB2 ALA    30      61.946  48.480  71.051  1.00  2.73
ATOM    457  HB3 ALA    30      60.190  48.752  71.120  1.00  2.73
ATOM    458  C   ALA    30      59.446  46.082  71.342  1.00  2.73
ATOM    459  O   ALA    30      59.330  45.783  72.528  1.00  2.73
ATOM    460  N   GLY    31      58.444  45.936  70.467  1.00  2.93
ATOM    461  H   GLY    31      58.587  46.203  69.501  1.00  2.93
ATOM    462  CA  GLY    31      57.130  45.429  70.839  1.00  2.93
ATOM    463  HA1 GLY    31      57.244  44.580  71.513  1.00  2.93
ATOM    464  HA2 GLY    31      56.617  45.091  69.939  1.00  2.93
ATOM    465  C   GLY    31      56.239  46.462  71.526  1.00  2.93
ATOM    466  O   GLY    31      55.143  46.135  71.975  1.00  2.93
ATOM    467  N   LEU    32      56.704  47.712  71.574  1.00  2.62
ATOM    468  H   LEU    32      57.597  47.888  71.131  1.00  2.62
ATOM    469  CA  LEU    32      55.910  48.860  71.990  1.00  2.62
ATOM    470  HA  LEU    32      55.451  48.640  72.955  1.00  2.62
ATOM    471  CB  LEU    32      56.868  50.063  72.134  1.00  2.62
ATOM    472  HB1 LEU    32      57.382  50.205  71.184  1.00  2.62
ATOM    473  HB2 LEU    32      57.623  49.823  72.885  1.00  2.62
ATOM    474  CG  LEU    32      56.199  51.398  72.515  1.00  2.62
ATOM    475  HG  LEU    32      55.414  51.641  71.801  1.00  2.62
ATOM    476  CD1 LEU    32      55.594  51.356  73.917  1.00  2.62
ATOM    477 1HD1 LEU    32      55.170  52.328  74.162  1.00  2.62
ATOM    478 2HD1 LEU    32      54.793  50.618  73.952  1.00  2.62
ATOM    479 3HD1 LEU    32      56.357  51.094  74.651  1.00  2.62
ATOM    480  CD2 LEU    32      57.223  52.527  72.454  1.00  2.62
ATOM    481 1HD2 LEU    32      56.742  53.466  72.722  1.00  2.62
ATOM    482 2HD2 LEU    32      58.046  52.311  73.130  1.00  2.62
ATOM    483 3HD2 LEU    32      57.606  52.616  71.441  1.00  2.62
ATOM    484  C   LEU    32      54.795  49.170  70.999  1.00  2.62
ATOM    485  O   LEU    32      53.737  49.649  71.407  1.00  2.62
ATOM    486  N   ILE    33      55.031  48.912  69.708  1.00  2.61
ATOM    487  H   ILE    33      55.913  48.493  69.442  1.00  2.61
ATOM    488  CA  ILE    33      53.990  49.140  68.691  1.00  2.61
ATOM    489  HA  ILE    33      53.042  49.382  69.170  1.00  2.61
ATOM    490  CB  ILE    33      54.394  50.343  67.808  1.00  2.61
ATOM    491  HB  ILE    33      55.375  50.127  67.379  1.00  2.61
ATOM    492  CG2 ILE    33      53.419  50.559  66.646  1.00  2.61
ATOM    493 1HG2 ILE    33      53.478  49.715  65.965  1.00  2.61
ATOM    494 2HG2 ILE    33      52.402  50.654  67.020  1.00  2.61
ATOM    495 3HG2 ILE    33      53.689  51.458  66.092  1.00  2.61
ATOM    496  CG1 ILE    33      54.516  51.664  68.603  1.00  2.61
ATOM    497 1HG1 ILE    33      54.947  52.411  67.941  1.00  2.61
ATOM    498 2HG1 ILE    33      55.215  51.525  69.424  1.00  2.61
ATOM    499  CD1 ILE    33      53.215  52.246  69.180  1.00  2.61
ATOM    500  HD1 ILE    33      53.452  53.117  69.790  1.00  2.61
ATOM    501  HD2 ILE    33      52.547  52.559  68.377  1.00  2.61
ATOM    502  HD3 ILE    33      52.709  51.513  69.807  1.00  2.61
ATOM    503  C   ILE    33      53.764  47.846  67.904  1.00  2.61
ATOM    504  O   ILE    33      54.719  47.159  67.555  1.00  2.61
ATOM    505  N   ASP    34      52.507  47.481  67.631  1.00  2.98
ATOM    506  H   ASP    34      51.741  48.055  67.942  1.00  2.98
ATOM    507  CA  ASP    34      52.217  46.298  66.809  1.00  2.98
ATOM    508  HA  ASP    34      52.834  45.488  67.203  1.00  2.98
ATOM    509  CB  ASP    34      50.752  45.836  66.975  1.00  2.98
ATOM    510  HB1 ASP    34      50.275  46.386  67.789  1.00  2.98
ATOM    511  HB2 ASP    34      50.761  44.783  67.264  1.00  2.98
ATOM    512  CG  ASP    34      49.905  45.971  65.708  1.00  2.98
ATOM    513  OD1 ASP    34      49.900  45.043  64.865  1.00  2.98
ATOM    514  OD2 ASP    34      49.295  47.039  65.516  1.00  2.98
ATOM    515  C   ASP    34      52.646  46.486  65.344  1.00  2.98
ATOM    516  O   ASP    34      52.810  47.608  64.872  1.00  2.98
ATOM    517  N   TRP    35      52.791  45.393  64.595  1.00  2.75
ATOM    518  H   TRP    35      52.526  44.504  64.992  1.00  2.75
ATOM    519  CA  TRP    35      53.174  45.444  63.182  1.00  2.75
ATOM    520  HA  TRP    35      54.175  45.869  63.105  1.00  2.75
ATOM    521  CB  TRP    35      53.198  43.998  62.651  1.00  2.75
ATOM    522  HB1 TRP    35      52.195  43.577  62.743  1.00  2.75
ATOM    523  HB2 TRP    35      53.848  43.410  63.299  1.00  2.75
ATOM    524  CG  TRP    35      53.653  43.786  61.234  1.00  2.75
ATOM    525  CD1 TRP    35      53.007  44.206  60.121  1.00  2.75
ATOM    526  HD1 TRP    35      52.076  44.756  60.116  1.00  2.75
ATOM    527  NE1 TRP    35      53.702  43.817  58.995  1.00  2.75
ATOM    528  HE1 TRP    35      53.409  44.026  58.051  1.00  2.75
ATOM    529  CE2 TRP    35      54.823  43.090  59.322  1.00  2.75
ATOM    530  CZ2 TRP    35      55.819  42.478  58.550  1.00  2.75
ATOM    531  HZ2 TRP    35      55.786  42.542  57.474  1.00  2.75
ATOM    532  CH2 TRP    35      56.846  41.768  59.194  1.00  2.75
ATOM    533  HH2 TRP    35      57.616  41.278  58.610  1.00  2.75
ATOM    534  CZ3 TRP    35      56.861  41.684  60.598  1.00  2.75
ATOM    535  HZ3 TRP    35      57.641  41.120  61.090  1.00  2.75
ATOM    536  CE3 TRP    35      55.859  42.313  61.363  1.00  2.75
ATOM    537  HE3 TRP    35      55.872  42.216  62.436  1.00  2.75
ATOM    538  CD2 TRP    35      54.817  43.042  60.748  1.00  2.75
ATOM    539  C   TRP    35      52.244  46.319  62.325  1.00  2.75
ATOM    540  O   TRP    35      52.719  47.122  61.512  1.00  2.75
ATOM    541  N   ASN    36      50.924  46.170  62.476  1.00  3.08
ATOM    542  H   ASN    36      50.589  45.586  63.243  1.00  3.08
ATOM    543  CA  ASN    36      49.957  46.867  61.629  1.00  3.08
ATOM    544  HA  ASN    36      50.396  46.914  60.633  1.00  3.08
ATOM    545  CB  ASN    36      48.666  46.039  61.472  1.00  3.08
ATOM    546  HB1 ASN    36      48.889  44.975  61.556  1.00  3.08
ATOM    547  HB2 ASN    36      48.273  46.210  60.470  1.00  3.08
ATOM    548  CG  ASN    36      47.549  46.389  62.436  1.00  3.08
ATOM    549  OD1 ASN    36      46.699  47.215  62.141  1.00  3.08
ATOM    550  ND2 ASN    36      47.518  45.802  63.600  1.00  3.08
ATOM    551 1HD2 ASN    36      48.350  45.323  63.955  1.00  3.08
ATOM    552 2HD2 ASN    36      46.808  46.065  64.256  1.00  3.08
ATOM    553  C   ASN    36      49.754  48.336  62.057  1.00  3.08
ATOM    554  O   ASN    36      49.529  49.214  61.213  1.00  3.08
ATOM    555  N   MET    37      49.861  48.649  63.349  1.00  2.93
ATOM    556  H   MET    37      49.911  47.901  64.045  1.00  2.93
ATOM    557  CA  MET    37      49.932  50.028  63.826  1.00  2.93
ATOM    558  HA  MET    37      49.090  50.576  63.415  1.00  2.93
ATOM    559  CB  MET    37      49.820  50.082  65.357  1.00  2.93
ATOM    560  HB1 MET    37      50.718  49.658  65.807  1.00  2.93
ATOM    561  HB2 MET    37      48.963  49.493  65.678  1.00  2.93
ATOM    562  CG  MET    37      49.604  51.518  65.848  1.00  2.93
ATOM    563  HG1 MET    37      50.410  52.149  65.472  1.00  2.93
ATOM    564  HG2 MET    37      49.660  51.530  66.937  1.00  2.93
ATOM    565  SD  MET    37      48.012  52.236  65.340  1.00  2.93
ATOM    566  CE  MET    37      46.916  51.468  66.564  1.00  2.93
ATOM    567  HE1 MET    37      45.898  51.828  66.419  1.00  2.93
ATOM    568  HE2 MET    37      46.935  50.384  66.459  1.00  2.93
ATOM    569  HE3 MET    37      47.247  51.737  67.568  1.00  2.93
ATOM    570  C   MET    37      51.188  50.734  63.321  1.00  2.93
ATOM    571  O   MET    37      51.071  51.808  62.741  1.00  2.93
ATOM    572  N   PHE    38      52.367  50.116  63.420  1.00  2.19
ATOM    573  H   PHE    38      52.422  49.214  63.892  1.00  2.19
ATOM    574  CA  PHE    38      53.586  50.675  62.843  1.00  2.19
ATOM    575  HA  PHE    38      53.768  51.644  63.306  1.00  2.19
ATOM    576  CB  PHE    38      54.801  49.788  63.137  1.00  2.19
ATOM    577  HB1 PHE    38      54.506  48.743  63.025  1.00  2.19
ATOM    578  HB2 PHE    38      55.087  49.948  64.175  1.00  2.19
ATOM    579  CG  PHE    38      56.015  50.041  62.250  1.00  2.19
ATOM    580  CD1 PHE    38      56.434  51.349  61.929  1.00  2.19
ATOM    581  HD1 PHE    38      55.903  52.196  62.335  1.00  2.19
ATOM    582  CE1 PHE    38      57.511  51.561  61.049  1.00  2.19
ATOM    583  HE1 PHE    38      57.821  52.564  60.800  1.00  2.19
ATOM    584  CZ  PHE    38      58.198  50.459  60.515  1.00  2.19
ATOM    585  HZ  PHE    38      59.051  50.598  59.866  1.00  2.19
ATOM    586  CE2 PHE    38      57.805  49.157  60.855  1.00  2.19
ATOM    587  HE2 PHE    38      58.362  48.309  60.477  1.00  2.19
ATOM    588  CD2 PHE    38      56.711  48.948  61.708  1.00  2.19
ATOM    589  HD2 PHE    38      56.417  47.939  61.959  1.00  2.19
ATOM    590  C   PHE    38      53.427  50.930  61.342  1.00  2.19
ATOM    591  O   PHE    38      53.708  52.035  60.879  1.00  2.19
ATOM    592  N   VAL    39      52.918  49.971  60.561  1.00  2.45
ATOM    593  H   VAL    39      52.736  49.054  60.961  1.00  2.45
ATOM    594  CA  VAL    39      52.809  50.198  59.110  1.00  2.45
ATOM    595  HA  VAL    39      53.796  50.528  58.813  1.00  2.45
ATOM    596  CB  VAL    39      52.562  48.888  58.326  1.00  2.45
ATOM    597  HB  VAL    39      53.019  48.069  58.882  1.00  2.45
ATOM    598  CG1 VAL    39      51.087  48.539  58.103  1.00  2.45
ATOM    599 1HG1 VAL    39      51.007  47.549  57.655  1.00  2.45
ATOM    600 2HG1 VAL    39      50.564  48.527  59.054  1.00  2.45
ATOM    601 3HG1 VAL    39      50.611  49.263  57.441  1.00  2.45
ATOM    602  CG2 VAL    39      53.258  48.932  56.958  1.00  2.45
ATOM    603 1HG2 VAL    39      53.102  47.987  56.438  1.00  2.45
ATOM    604 2HG2 VAL    39      52.854  49.745  56.353  1.00  2.45
ATOM    605 3HG2 VAL    39      54.328  49.079  57.091  1.00  2.45
ATOM    606  C   VAL    39      51.816  51.318  58.729  1.00  2.45
ATOM    607  O   VAL    39      52.050  52.081  57.775  1.00  2.45
ATOM    608  N   LYS    40      50.744  51.485  59.521  1.00  2.98
ATOM    609  H   LYS    40      50.593  50.830  60.281  1.00  2.98
ATOM    610  CA  LYS    40      49.882  52.673  59.415  1.00  2.98
ATOM    611  HA  LYS    40      49.535  52.756  58.383  1.00  2.98
ATOM    612  CB  LYS    40      48.637  52.532  60.310  1.00  2.98
ATOM    613  HB1 LYS    40      48.165  53.507  60.409  1.00  2.98
ATOM    614  HB2 LYS    40      48.929  52.195  61.304  1.00  2.98
ATOM    615  CG  LYS    40      47.599  51.574  59.700  1.00  2.98
ATOM    616  HG1 LYS    40      47.996  50.560  59.680  1.00  2.98
ATOM    617  HG2 LYS    40      47.411  51.874  58.668  1.00  2.98
ATOM    618  CD  LYS    40      46.251  51.589  60.443  1.00  2.98
ATOM    619  HD1 LYS    40      45.578  50.880  59.959  1.00  2.98
ATOM    620  HD2 LYS    40      45.813  52.583  60.335  1.00  2.98
ATOM    621  CE  LYS    40      46.334  51.264  61.942  1.00  2.98
ATOM    622  HE1 LYS    40      45.331  51.338  62.371  1.00  2.98
ATOM    623  HE2 LYS    40      46.960  52.018  62.431  1.00  2.98
ATOM    624  NZ  LYS    40      46.885  49.912  62.187  1.00  2.98
ATOM    625  HZ1 LYS    40      46.977  49.715  63.175  1.00  2.98
ATOM    626  HZ2 LYS    40      46.303  49.166  61.809  1.00  2.98
ATOM    627  HZ3 LYS    40      47.800  49.809  61.755  1.00  2.98
ATOM    628  C   LYS    40      50.633  53.967  59.689  1.00  2.98
ATOM    629  O   LYS    40      50.633  54.834  58.818  1.00  2.98
ATOM    630  N   LEU    41      51.356  54.038  60.801  1.00  2.79
ATOM    631  H   LEU    41      51.339  53.242  61.428  1.00  2.79
ATOM    632  CA  LEU    41      52.102  55.218  61.238  1.00  2.79
ATOM    633  HA  LEU    41      51.442  56.085  61.176  1.00  2.79
ATOM    634  CB  LEU    41      52.496  55.027  62.717  1.00  2.79
ATOM    635  HB1 LEU    41      53.401  55.603  62.915  1.00  2.79
ATOM    636  HB2 LEU    41      52.723  53.979  62.912  1.00  2.79
ATOM    637  CG  LEU    41      51.412  55.531  63.691  1.00  2.79
ATOM    638  HG  LEU    41      51.317  56.604  63.559  1.00  2.79
ATOM    639  CD1 LEU    41      50.014  54.940  63.508  1.00  2.79
ATOM    640 1HD1 LEU    41      49.338  55.371  64.246  1.00  2.79
ATOM    641 2HD1 LEU    41      49.625  55.188  62.522  1.00  2.79
ATOM    642 3HD1 LEU    41      50.039  53.864  63.637  1.00  2.79
ATOM    643  CD2 LEU    41      51.833  55.245  65.134  1.00  2.79
ATOM    644 1HD2 LEU    41      51.110  55.686  65.821  1.00  2.79
ATOM    645 2HD2 LEU    41      51.886  54.170  65.302  1.00  2.79
ATOM    646 3HD2 LEU    41      52.811  55.684  65.327  1.00  2.79
ATOM    647  C   LEU    41      53.287  55.548  60.362  1.00  2.79
ATOM    648  O   LEU    41      53.712  56.680  60.438  1.00  2.79
ATOM    649  N   ARG    42      53.761  54.639  59.501  1.00  2.62
ATOM    650  H   ARG    42      53.439  53.685  59.625  1.00  2.62
ATOM    651  CA  ARG    42      54.798  54.925  58.503  1.00  2.62
ATOM    652  HA  ARG    42      55.364  55.769  58.876  1.00  2.62
ATOM    653  CB  ARG    42      55.768  53.756  58.439  1.00  2.62
ATOM    654  HB1 ARG    42      55.982  53.425  59.456  1.00  2.62
ATOM    655  HB2 ARG    42      56.677  54.150  58.025  1.00  2.62
ATOM    656  CG  ARG    42      55.351  52.553  57.585  1.00  2.62
ATOM    657  HG1 ARG    42      55.264  52.852  56.543  1.00  2.62
ATOM    658  HG2 ARG    42      54.390  52.219  57.920  1.00  2.62
ATOM    659  CD  ARG    42      56.362  51.403  57.698  1.00  2.62
ATOM    660  HD1 ARG    42      56.152  50.657  56.930  1.00  2.62
ATOM    661  HD2 ARG    42      56.251  50.932  58.676  1.00  2.62
ATOM    662  NE  ARG    42      57.725  51.937  57.563  1.00  2.62
ATOM    663  HE  ARG    42      58.082  52.393  58.388  1.00  2.62
ATOM    664  CZ  ARG    42      58.173  52.433  56.434  1.00  2.62
ATOM    665  NH1 ARG    42      58.091  51.794  55.317  1.00  2.62
ATOM    666 1HH1 ARG    42      57.664  50.877  55.276  1.00  2.62
ATOM    667 2HH1 ARG    42      58.487  52.182  54.484  1.00  2.62
ATOM    668  NH2 ARG    42      58.703  53.609  56.359  1.00  2.62
ATOM    669 1HH2 ARG    42      58.574  54.304  57.107  1.00  2.62
ATOM    670 2HH2 ARG    42      58.962  53.990  55.473  1.00  2.62
ATOM    671  C   ARG    42      54.221  55.385  57.171  1.00  2.62
ATOM    672  O   ARG    42      54.704  56.354  56.590  1.00  2.62
ATOM    673  N   SER    43      53.105  54.779  56.754  1.00  3.54
ATOM    674  H   SER    43      52.732  54.001  57.285  1.00  3.54
ATOM    675  CA  SER    43      52.356  55.321  55.614  1.00  3.54
ATOM    676  HA  SER    43      53.034  55.342  54.758  1.00  3.54
ATOM    677  CB  SER    43      51.190  54.389  55.231  1.00  3.54
ATOM    678  HB1 SER    43      51.572  53.370  55.150  1.00  3.54
ATOM    679  HB2 SER    43      50.825  54.682  54.247  1.00  3.54
ATOM    680  OG  SER    43      50.090  54.395  56.122  1.00  3.54
ATOM    681  HG  SER    43      50.389  54.320  57.042  1.00  3.54
ATOM    682  C   SER    43      51.929  56.766  55.850  1.00  3.54
ATOM    683  O   SER    43      52.304  57.647  55.089  1.00  3.54
ATOM    684  N   GLN    44      51.272  57.016  56.977  1.00  4.21
ATOM    685  H   GLN    44      51.029  56.235  57.572  1.00  4.21
ATOM    686  CA  GLN    44      51.025  58.337  57.518  1.00  4.21
ATOM    687  HA  GLN    44      50.438  58.918  56.818  1.00  4.21
ATOM    688  CB  GLN    44      50.274  58.210  58.862  1.00  4.21
ATOM    689  HB1 GLN    44      50.196  59.197  59.321  1.00  4.21
ATOM    690  HB2 GLN    44      50.868  57.585  59.530  1.00  4.21
ATOM    691  CG  GLN    44      48.853  57.618  58.779  1.00  4.21
ATOM    692  HG1 GLN    44      48.850  56.758  58.111  1.00  4.21
ATOM    693  HG2 GLN    44      48.181  58.370  58.367  1.00  4.21
ATOM    694  CD  GLN    44      48.328  57.161  60.143  1.00  4.21
ATOM    695  OE1 GLN    44      48.199  55.980  60.418  1.00  4.21
ATOM    696  NE2 GLN    44      48.004  58.057  61.053  1.00  4.21
ATOM    697 1HE2 GLN    44      48.099  59.042  60.871  1.00  4.21
ATOM    698 2HE2 GLN    44      47.673  57.720  61.936  1.00  4.21
ATOM    699  C   GLN    44      52.313  59.097  57.778  1.00  4.21
ATOM    700  O   GLN    44      52.270  60.290  57.570  1.00  4.21
ATOM    701  N   GLU    45      53.442  58.469  58.157  1.00  3.90
ATOM    702  H   GLU    45      53.409  57.496  58.404  1.00  3.90
ATOM    703  CA  GLU    45      54.711  59.186  58.333  1.00  3.90
ATOM    704  HA  GLU    45      54.397  59.956  58.993  1.00  3.90
ATOM    705  CB  GLU    45      55.913  58.442  58.992  1.00  3.90
ATOM    706  HB1 GLU    45      55.581  57.674  59.660  1.00  3.90
ATOM    707  HB2 GLU    45      56.405  59.161  59.642  1.00  3.90
ATOM    708  CG  GLU    45      57.049  57.907  58.097  1.00  3.90
ATOM    709  HG1 GLU    45      57.825  58.674  58.046  1.00  3.90
ATOM    710  HG2 GLU    45      56.692  57.748  57.082  1.00  3.90
ATOM    711  CD  GLU    45      57.711  56.601  58.578  1.00  3.90
ATOM    712  OE1 GLU    45      57.765  56.273  59.784  1.00  3.90
ATOM    713  OE2 GLU    45      58.245  55.862  57.725  1.00  3.90
ATOM    714  C   GLU    45      55.211  59.923  57.128  1.00  3.90
ATOM    715  O   GLU    45      55.998  60.862  57.294  1.00  3.90
ATOM    716  N   CYS    46      54.711  59.518  55.963  1.00  5.12
ATOM    717  H   CYS    46      54.075  58.733  55.918  1.00  5.12
ATOM    718  CA  CYS    46      54.940  60.337  54.792  1.00  5.12
ATOM    719  HA  CYS    46      55.991  60.244  54.544  1.00  5.12
ATOM    720  CB  CYS    46      54.174  59.610  53.698  1.00  5.12
ATOM    721  HB1 CYS    46      54.183  58.539  53.894  1.00  5.12
ATOM    722  HB2 CYS    46      54.768  59.720  52.810  1.00  5.12
ATOM    723  SG  CYS    46      52.446  60.179  53.519  1.00  5.12
ATOM    724  HG  CYS    46      52.665  61.506  53.484  1.00  5.12
ATOM    725  C   CYS    46      54.645  61.819  54.928  1.00  5.12
ATOM    726  O   CYS    46      55.390  62.613  54.375  1.00  5.12
ATOM    727  N   ASP    47      53.634  62.149  55.727  1.00  7.36
ATOM    728  H   ASP    47      53.060  61.392  56.076  1.00  7.36
ATOM    729  CA  ASP    47      53.557  63.378  56.492  1.00  7.36
ATOM    730  HA  ASP    47      54.572  63.760  56.593  1.00  7.36
ATOM    731  CB  ASP    47      52.763  64.493  55.786  1.00  7.36
ATOM    732  HB1 ASP    47      53.292  65.427  55.949  1.00  7.36
ATOM    733  HB2 ASP    47      51.789  64.622  56.251  1.00  7.36
ATOM    734  CG  ASP    47      52.554  64.288  54.281  1.00  7.36
ATOM    735  OD1 ASP    47      51.405  63.946  53.920  1.00  7.36
ATOM    736  OD2 ASP    47      53.484  64.487  53.469  1.00  7.36
ATOM    737  C   ASP    47      53.078  63.019  57.893  1.00  7.36
ATOM    738  O   ASP    47      51.884  63.009  58.157  1.00  7.36
ATOM    739  N   TRP    48      53.965  62.530  58.767  1.00  8.69
ATOM    740  H   TRP    48      54.931  62.442  58.484  1.00  8.69
ATOM    741  CA  TRP    48      53.545  62.174  60.127  1.00  8.69
ATOM    742  HA  TRP    48      52.674  61.516  60.041  1.00  8.69
ATOM    743  CB  TRP    48      54.605  61.393  60.915  1.00  8.69
ATOM    744  HB1 TRP    48      55.128  62.094  61.549  1.00  8.69
ATOM    745  HB2 TRP    48      55.415  61.098  60.259  1.00  8.69
ATOM    746  CG  TRP    48      54.135  60.215  61.756  1.00  8.69
ATOM    747  CD1 TRP    48      54.932  59.177  62.130  1.00  8.69
ATOM    748  HD1 TRP    48      55.934  58.995  61.785  1.00  8.69
ATOM    749  NE1 TRP    48      54.371  58.507  63.203  1.00  8.69
ATOM    750  HE1 TRP    48      54.873  57.836  63.764  1.00  8.69
ATOM    751  CE2 TRP    48      53.146  59.031  63.535  1.00  8.69
ATOM    752  CZ2 TRP    48      52.258  58.762  64.587  1.00  8.69
ATOM    753  HZ2 TRP    48      52.537  58.060  65.359  1.00  8.69
ATOM    754  CH2 TRP    48      51.014  59.408  64.612  1.00  8.69
ATOM    755  HH2 TRP    48      50.312  59.220  65.413  1.00  8.69
ATOM    756  CZ3 TRP    48      50.682  60.293  63.575  1.00  8.69
ATOM    757  HZ3 TRP    48      49.716  60.783  63.580  1.00  8.69
ATOM    758  CE3 TRP    48      51.608  60.590  62.554  1.00  8.69
ATOM    759  HE3 TRP    48      51.315  61.291  61.787  1.00  8.69
ATOM    760  CD2 TRP    48      52.897  60.017  62.530  1.00  8.69
ATOM    761  C   TRP    48      53.014  63.432  60.879  1.00  8.69
ATOM    762  O   TRP    48      52.754  64.475  60.289  1.00  8.69
ATOM    763  N   GLU    49      52.851  63.397  62.189  1.00  9.72
ATOM    764  H   GLU    49      53.122  62.549  62.666  1.00  9.72
ATOM    765  CA  GLU    49      51.797  64.250  62.762  1.00  9.72
ATOM    766  HA  GLU    49      51.673  63.806  63.749  1.00  9.72
ATOM    767  CB  GLU    49      52.138  65.742  63.026  1.00  9.72
ATOM    768  HB1 GLU    49      51.794  66.364  62.202  1.00  9.72
ATOM    769  HB2 GLU    49      53.209  65.876  63.090  1.00  9.72
ATOM    770  CG  GLU    49      51.476  66.229  64.346  1.00  9.72
ATOM    771  HG1 GLU    49      51.387  65.391  65.039  1.00  9.72
ATOM    772  HG2 GLU    49      50.459  66.555  64.114  1.00  9.72
ATOM    773  CD  GLU    49      52.226  67.334  65.122  1.00  9.72
ATOM    774  OE1 GLU    49      51.564  68.286  65.592  1.00  9.72
ATOM    775  OE2 GLU    49      53.454  67.212  65.347  1.00  9.72
ATOM    776  C   GLU    49      50.423  63.992  62.122  1.00  9.72
ATOM    777  O   GLU    49      49.667  63.199  62.682  1.00  9.72
ATOM    778  N   GLU    50      50.100  64.556  60.954  1.00  9.32
ATOM    779  H   GLU    50      50.806  65.087  60.450  1.00  9.32
ATOM    780  CA  GLU    50      48.746  64.424  60.412  1.00  9.32
ATOM    781  HA  GLU    50      48.449  63.398  60.630  1.00  9.32
ATOM    782  CB  GLU    50      47.783  65.289  61.262  1.00  9.32
ATOM    783  HB1 GLU    50      47.953  66.331  61.031  1.00  9.32
ATOM    784  HB2 GLU    50      48.035  65.167  62.315  1.00  9.32
ATOM    785  CG  GLU    50      46.294  64.919  61.123  1.00  9.32
ATOM    786  HG1 GLU    50      46.210  63.835  61.007  1.00  9.32
ATOM    787  HG2 GLU    50      45.881  65.376  60.223  1.00  9.32
ATOM    788  CD  GLU    50      45.467  65.357  62.344  1.00  9.32
ATOM    789  OE1 GLU    50      45.157  66.571  62.454  1.00  9.32
ATOM    790  OE2 GLU    50      45.101  64.468  63.147  1.00  9.32
ATOM    791  C   GLU    50      48.539  64.503  58.897  1.00  9.32
ATOM    792  O   GLU    50      47.684  65.227  58.395  1.00  9.32
ATOM    793  N   ILE    51      49.313  63.674  58.209  1.00  8.48
ATOM    794  H   ILE    51      50.132  63.333  58.704  1.00  8.48
ATOM    795  CA  ILE    51      49.197  63.169  56.837  1.00  8.48
ATOM    796  HA  ILE    51      50.209  63.186  56.441  1.00  8.48
ATOM    797  CB  ILE    51      48.823  61.665  56.844  1.00  8.48
ATOM    798  HB  ILE    51      49.440  61.195  57.613  1.00  8.48
ATOM    799  CG2 ILE    51      47.366  61.366  57.255  1.00  8.48
ATOM    800 1HG2 ILE    51      47.247  60.313  57.496  1.00  8.48
ATOM    801 2HG2 ILE    51      47.109  61.957  58.134  1.00  8.48
ATOM    802 3HG2 ILE    51      46.677  61.622  56.451  1.00  8.48
ATOM    803  CG1 ILE    51      49.272  61.023  55.506  1.00  8.48
ATOM    804 1HG1 ILE    51      50.334  60.790  55.591  1.00  8.48
ATOM    805 2HG1 ILE    51      49.196  61.753  54.705  1.00  8.48
ATOM    806  CD1 ILE    51      48.528  59.753  55.064  1.00  8.48
ATOM    807  HD1 ILE    51      47.501  60.000  54.795  1.00  8.48
ATOM    808  HD2 ILE    51      49.027  59.334  54.192  1.00  8.48
ATOM    809  HD3 ILE    51      48.518  59.013  55.861  1.00  8.48
ATOM    810  C   ILE    51      48.389  64.022  55.881  1.00  8.48
ATOM    811  O   ILE    51      47.169  63.900  55.718  1.00  8.48
ATOM    812  N   SER    52      49.138  64.864  55.185  1.00  9.06
ATOM    813  H   SER    52      50.145  64.759  55.232  1.00  9.06
ATOM    814  CA  SER    52      48.577  65.897  54.350  1.00  9.06
ATOM    815  HA  SER    52      47.501  65.844  54.511  1.00  9.06
ATOM    816  CB  SER    52      48.877  67.287  54.885  1.00  9.06
ATOM    817  HB1 SER    52      49.922  67.463  54.744  1.00  9.06
ATOM    818  HB2 SER    52      48.648  67.332  55.951  1.00  9.06
ATOM    819  OG  SER    52      48.128  68.269  54.198  1.00  9.06
ATOM    820  HG  SER    52      48.002  67.933  53.294  1.00  9.06
ATOM    821  C   SER    52      48.641  65.703  52.846  1.00  9.06
ATOM    822  O   SER    52      48.108  66.537  52.107  1.00  9.06
ATOM    823  N   VAL    53      49.141  64.540  52.425  1.00  8.81
ATOM    824  H   VAL    53      49.769  64.060  53.073  1.00  8.81
ATOM    825  CA  VAL    53      48.737  63.794  51.226  1.00  8.81
ATOM    826  HA  VAL    53      49.488  63.030  51.118  1.00  8.81
ATOM    827  CB  VAL    53      47.393  63.034  51.427  1.00  8.81
ATOM    828  HB  VAL    53      47.151  62.506  50.507  1.00  8.81
ATOM    829  CG1 VAL    53      47.498  61.948  52.499  1.00  8.81
ATOM    830 1HG1 VAL    53      46.614  61.312  52.462  1.00  8.81
ATOM    831 2HG1 VAL    53      48.384  61.339  52.326  1.00  8.81
ATOM    832 3HG1 VAL    53      47.548  62.416  53.479  1.00  8.81
ATOM    833  CG2 VAL    53      46.184  63.913  51.769  1.00  8.81
ATOM    834 1HG2 VAL    53      45.274  63.315  51.745  1.00  8.81
ATOM    835 2HG2 VAL    53      46.284  64.343  52.766  1.00  8.81
ATOM    836 3HG2 VAL    53      46.089  64.718  51.040  1.00  8.81
ATOM    837  C   VAL    53      48.693  64.618  49.917  1.00  8.81
ATOM    838  O   VAL    53      47.970  64.289  48.972  1.00  8.81
ATOM    839  N   LYS    54      49.464  65.704  49.825  1.00  9.81
ATOM    840  H   LYS    54      50.053  65.886  50.628  1.00  9.81
ATOM    841  CA  LYS    54      49.523  66.632  48.684  1.00  9.81
ATOM    842  HA  LYS    54      48.508  66.843  48.344  1.00  9.81
ATOM    843  CB  LYS    54      50.176  67.947  49.174  1.00  9.81
ATOM    844  HB1 LYS    54      51.195  67.746  49.501  1.00  9.81
ATOM    845  HB2 LYS    54      49.634  68.263  50.066  1.00  9.81
ATOM    846  CG  LYS    54      50.171  69.155  48.207  1.00  9.81
ATOM    847  HG1 LYS    54      50.527  70.026  48.756  1.00  9.81
ATOM    848  HG2 LYS    54      49.142  69.358  47.915  1.00  9.81
ATOM    849  CD  LYS    54      51.005  69.051  46.915  1.00  9.81
ATOM    850  HD1 LYS    54      50.917  69.983  46.358  1.00  9.81
ATOM    851  HD2 LYS    54      50.587  68.264  46.290  1.00  9.81
ATOM    852  CE  LYS    54      52.509  68.784  47.162  1.00  9.81
ATOM    853  HE1 LYS    54      52.614  68.304  48.139  1.00  9.81
ATOM    854  HE2 LYS    54      53.047  69.734  47.197  1.00  9.81
ATOM    855  NZ  LYS    54      53.076  67.877  46.133  1.00  9.81
ATOM    856  HZ1 LYS    54      52.517  67.023  46.099  1.00  9.81
ATOM    857  HZ2 LYS    54      53.059  68.247  45.195  1.00  9.81
ATOM    858  HZ3 LYS    54      54.015  67.559  46.362  1.00  9.81
ATOM    859  C   LYS    54      50.287  65.962  47.577  1.00  9.81
ATOM    860  O   LYS    54      51.509  66.067  47.489  1.00  9.81
ATOM    861  N   GLY    55      49.564  65.228  46.760  1.00  9.85
ATOM    862  H   GLY    55      48.598  65.083  46.994  1.00  9.85
ATOM    863  CA  GLY    55      50.186  64.352  45.786  1.00  9.85
ATOM    864  HA1 GLY    55      49.425  63.745  45.313  1.00  9.85
ATOM    865  HA2 GLY    55      50.849  63.666  46.285  1.00  9.85
ATOM    866  C   GLY    55      51.014  65.032  44.712  1.00  9.85
ATOM    867  O   GLY    55      51.213  66.266  44.696  1.00  9.85
ATOM    868  N   PRO    56      51.517  64.217  43.788  1.00  9.44
ATOM    869  CD  PRO    56      50.727  64.052  42.577  1.00  9.44
ATOM    870  HD1 PRO    56      49.708  64.417  42.697  1.00  9.44
ATOM    871  HD2 PRO    56      50.700  62.999  42.316  1.00  9.44
ATOM    872  CG  PRO    56      51.464  64.862  41.523  1.00  9.44
ATOM    873  HG1 PRO    56      51.181  65.918  41.595  1.00  9.44
ATOM    874  HG2 PRO    56      51.257  64.497  40.515  1.00  9.44
ATOM    875  CB  PRO    56      52.933  64.694  41.923  1.00  9.44
ATOM    876  HB1 PRO    56      53.436  65.646  41.837  1.00  9.44
ATOM    877  HB2 PRO    56      53.418  64.001  41.255  1.00  9.44
ATOM    878  CA  PRO    56      52.900  64.145  43.356  1.00  9.44
ATOM    879  HA  PRO    56      53.175  63.097  43.281  1.00  9.44
ATOM    880  C   PRO    56      53.981  64.761  44.236  1.00  9.44
ATOM    881  O   PRO    56      54.086  65.989  44.349  1.00  9.44
ATOM    882  N   ASN    57      54.813  63.890  44.791  1.00  9.15
ATOM    883  H   ASN    57      54.615  62.926  44.583  1.00  9.15
ATOM    884  CA  ASN    57      55.860  64.224  45.727  1.00  9.15
ATOM    885  HA  ASN    57      56.234  63.293  46.159  1.00  9.15
ATOM    886  CB  ASN    57      57.066  64.848  44.988  1.00  9.15
ATOM    887  HB1 ASN    57      56.753  65.765  44.490  1.00  9.15
ATOM    888  HB2 ASN    57      57.419  64.153  44.227  1.00  9.15
ATOM    889  CG  ASN    57      58.232  65.159  45.914  1.00  9.15
ATOM    890  OD1 ASN    57      59.256  64.519  45.908  1.00  9.15
ATOM    891  ND2 ASN    57      58.110  66.182  46.731  1.00  9.15
ATOM    892 1HD2 ASN    57      57.245  66.702  46.772  1.00  9.15
ATOM    893 2HD2 ASN    57      58.889  66.373  47.333  1.00  9.15
ATOM    894  C   ASN    57      55.337  65.071  46.902  1.00  9.15
ATOM    895  O   ASN    57      55.287  66.306  46.877  1.00  9.15
ATOM    896  N   GLY    58      54.871  64.353  47.915  1.00  7.86
ATOM    897  H   GLY    58      55.154  63.381  47.980  1.00  7.86
ATOM    898  CA  GLY    58      54.179  64.915  49.060  1.00  7.86
ATOM    899  HA1 GLY    58      54.022  65.985  48.930  1.00  7.86
ATOM    900  HA2 GLY    58      54.788  64.777  49.950  1.00  7.86
ATOM    901  C   GLY    58      52.815  64.290  49.326  1.00  7.86
ATOM    902  O   GLY    58      52.234  64.604  50.353  1.00  7.86
ATOM    903  N   GLU    59      52.288  63.384  48.471  1.00  6.25
ATOM    904  H   GLU    59      52.720  63.244  47.574  1.00  6.25
ATOM    905  CA  GLU    59      51.353  62.372  49.006  1.00  6.25
ATOM    906  HA  GLU    59      50.796  62.921  49.740  1.00  6.25
ATOM    907  CB  GLU    59      50.223  61.890  48.073  1.00  6.25
ATOM    908  HB1 GLU    59      50.602  61.377  47.197  1.00  6.25
ATOM    909  HB2 GLU    59      49.766  62.789  47.704  1.00  6.25
ATOM    910  CG  GLU    59      49.029  61.143  48.730  1.00  6.25
ATOM    911  HG1 GLU    59      48.118  61.558  48.296  1.00  6.25
ATOM    912  HG2 GLU    59      49.018  61.404  49.784  1.00  6.25
ATOM    913  CD  GLU    59      48.969  59.632  48.573  1.00  6.25
ATOM    914  OE1 GLU    59      49.066  59.136  47.425  1.00  6.25
ATOM    915  OE2 GLU    59      48.847  58.941  49.618  1.00  6.25
ATOM    916  C   GLU    59      52.056  61.344  49.911  1.00  6.25
ATOM    917  O   GLU    59      51.455  60.626  50.705  1.00  6.25
ATOM    918  N   SER    60      53.370  61.305  49.740  1.00  5.02
ATOM    919  H   SER    60      53.706  61.881  48.990  1.00  5.02
ATOM    920  CA  SER    60      54.425  60.782  50.567  1.00  5.02
ATOM    921  HA  SER    60      54.046  60.875  51.567  1.00  5.02
ATOM    922  CB  SER    60      54.971  59.357  50.264  1.00  5.02
ATOM    923  HB1 SER    60      54.854  59.094  49.223  1.00  5.02
ATOM    924  HB2 SER    60      54.403  58.629  50.846  1.00  5.02
ATOM    925  OG  SER    60      56.348  59.172  50.512  1.00  5.02
ATOM    926  HG  SER    60      56.694  58.683  49.714  1.00  5.02
ATOM    927  C   SER    60      55.471  61.842  50.390  1.00  5.02
ATOM    928  O   SER    60      56.017  62.003  49.294  1.00  5.02
ATOM    929  N   SER    61      55.616  62.676  51.411  1.00  3.18
ATOM    930  H   SER    61      55.041  62.628  52.246  1.00  3.18
ATOM    931  CA  SER    61      56.782  63.514  51.425  1.00  3.18
ATOM    932  HA  SER    61      56.828  64.038  50.471  1.00  3.18
ATOM    933  CB  SER    61      56.749  64.619  52.485  1.00  3.18
ATOM    934  HB1 SER    61      57.621  65.258  52.347  1.00  3.18
ATOM    935  HB2 SER    61      56.787  64.225  53.496  1.00  3.18
ATOM    936  OG  SER    61      55.590  65.401  52.288  1.00  3.18
ATOM    937  HG  SER    61      54.857  65.025  52.850  1.00  3.18
ATOM    938  C   SER    61      58.028  62.673  51.489  1.00  3.18
ATOM    939  O   SER    61      58.951  62.920  50.715  1.00  3.18
ATOM    940  N   VAL    62      58.042  61.728  52.446  1.00  2.58
ATOM    941  H   VAL    62      57.226  61.675  53.043  1.00  2.58
ATOM    942  CA  VAL    62      59.270  61.184  53.012  1.00  2.58
ATOM    943  HA  VAL    62      59.775  60.597  52.244  1.00  2.58
ATOM    944  CB  VAL    62      60.128  62.428  53.398  1.00  2.58
ATOM    945  HB  VAL    62      59.607  63.353  53.157  1.00  2.58
ATOM    946  CG1 VAL    62      60.428  62.673  54.871  1.00  2.58
ATOM    947 1HG1 VAL    62      60.936  63.628  54.984  1.00  2.58
ATOM    948 2HG1 VAL    62      59.495  62.747  55.431  1.00  2.58
ATOM    949 3HG1 VAL    62      61.027  61.875  55.281  1.00  2.58
ATOM    950  CG2 VAL    62      61.368  62.455  52.518  1.00  2.58
ATOM    951 1HG2 VAL    62      61.795  63.447  52.556  1.00  2.58
ATOM    952 2HG2 VAL    62      62.049  61.690  52.828  1.00  2.58
ATOM    953 3HG2 VAL    62      61.119  62.253  51.478  1.00  2.58
ATOM    954  C   VAL    62      59.008  60.281  54.225  1.00  2.58
ATOM    955  O   VAL    62      58.184  60.595  55.073  1.00  2.58
ATOM    956  N   ILE    63      59.782  59.210  54.381  1.00  2.25
ATOM    957  H   ILE    63      60.450  59.014  53.641  1.00  2.25
ATOM    958  CA  ILE    63      60.011  58.548  55.671  1.00  2.25
ATOM    959  HA  ILE    63      59.068  58.380  56.189  1.00  2.25
ATOM    960  CB  ILE    63      60.766  57.207  55.468  1.00  2.25
ATOM    961  HB  ILE    63      61.654  57.393  54.862  1.00  2.25
ATOM    962  CG2 ILE    63      61.273  56.646  56.815  1.00  2.25
ATOM    963 1HG2 ILE    63      61.583  55.611  56.707  1.00  2.25
ATOM    964 2HG2 ILE    63      62.138  57.217  57.152  1.00  2.25
ATOM    965 3HG2 ILE    63      60.498  56.708  57.572  1.00  2.25
ATOM    966  CG1 ILE    63      59.939  56.134  54.740  1.00  2.25
ATOM    967 1HG1 ILE    63      58.916  56.148  55.112  1.00  2.25
ATOM    968 2HG1 ILE    63      60.373  55.159  54.943  1.00  2.25
ATOM    969  CD1 ILE    63      59.944  56.279  53.220  1.00  2.25
ATOM    970  HD1 ILE    63      59.487  55.390  52.792  1.00  2.25
ATOM    971  HD2 ILE    63      59.380  57.152  52.902  1.00  2.25
ATOM    972  HD3 ILE    63      60.968  56.367  52.863  1.00  2.25
ATOM    973  C   ILE    63      60.929  59.430  56.494  1.00  2.25
ATOM    974  O   ILE    63      61.985  59.780  55.974  1.00  2.25
ATOM    975  N   HIS    64      60.666  59.721  57.775  1.00  2.60
ATOM    976  H   HIS    64      59.816  59.412  58.225  1.00  2.60
ATOM    977  CA  HIS    64      61.504  60.733  58.412  1.00  2.60
ATOM    978  HA  HIS    64      62.287  61.093  57.743  1.00  2.60
ATOM    979  CB  HIS    64      60.623  61.959  58.692  1.00  2.60
ATOM    980  HB1 HIS    64      60.147  61.866  59.655  1.00  2.60
ATOM    981  HB2 HIS    64      59.822  62.002  57.951  1.00  2.60
ATOM    982  CG  HIS    64      61.334  63.282  58.617  1.00  2.60
ATOM    983  ND1 HIS    64      61.126  64.241  57.627  1.00  2.60
ATOM    984  CE1 HIS    64      61.881  65.292  57.957  1.00  2.60
ATOM    985  HE1 HIS    64      61.936  66.213  57.392  1.00  2.60
ATOM    986  NE2 HIS    64      62.566  65.027  59.079  1.00  2.60
ATOM    987  HE2 HIS    64      63.268  65.648  59.473  1.00  2.60
ATOM    988  CD2 HIS    64      62.246  63.758  59.511  1.00  2.60
ATOM    989  HD2 HIS    64      62.614  63.242  60.387  1.00  2.60
ATOM    990  C   HIS    64      62.217  60.092  59.592  1.00  2.60
ATOM    991  O   HIS    64      61.586  59.743  60.591  1.00  2.60
ATOM    992  N   ASP    65      63.523  59.844  59.454  1.00  2.97
ATOM    993  H   ASP    65      63.990  60.166  58.608  1.00  2.97
ATOM    994  CA  ASP    65      64.366  59.479  60.589  1.00  2.97
ATOM    995  HA  ASP    65      64.063  58.523  61.007  1.00  2.97
ATOM    996  CB  ASP    65      65.845  59.369  60.159  1.00  2.97
ATOM    997  HB1 ASP    65      66.019  60.015  59.299  1.00  2.97
ATOM    998  HB2 ASP    65      66.041  58.342  59.853  1.00  2.97
ATOM    999  CG  ASP    65      66.833  59.762  61.275  1.00  2.97
ATOM   1000  OD1 ASP    65      66.674  59.261  62.403  1.00  2.97
ATOM   1001  OD2 ASP    65      67.726  60.608  61.020  1.00  2.97
ATOM   1002  C   ASP    65      64.208  60.551  61.667  1.00  2.97
ATOM   1003  O   ASP    65      64.550  61.713  61.435  1.00  2.97
ATOM   1004  N   ARG    66      63.703  60.172  62.843  1.00  3.16
ATOM   1005  H   ARG    66      63.426  59.210  62.983  1.00  3.16
ATOM   1006  CA  ARG    66      63.562  61.130  63.930  1.00  3.16
ATOM   1007  HA  ARG    66      63.061  62.015  63.536  1.00  3.16
ATOM   1008  CB  ARG    66      62.690  60.544  65.056  1.00  3.16
ATOM   1009  HB1 ARG    66      63.176  59.676  65.506  1.00  3.16
ATOM   1010  HB2 ARG    66      61.742  60.206  64.636  1.00  3.16
ATOM   1011  CG  ARG    66      62.392  61.608  66.129  1.00  3.16
ATOM   1012  HG1 ARG    66      61.371  61.489  66.468  1.00  3.16
ATOM   1013  HG2 ARG    66      62.456  62.605  65.693  1.00  3.16
ATOM   1014  CD  ARG    66      63.324  61.509  67.345  1.00  3.16
ATOM   1015  HD1 ARG    66      64.364  61.459  67.026  1.00  3.16
ATOM   1016  HD2 ARG    66      63.101  60.588  67.887  1.00  3.16
ATOM   1017  NE  ARG    66      63.154  62.654  68.249  1.00  3.16
ATOM   1018  HE  ARG    66      62.531  62.554  69.055  1.00  3.16
ATOM   1019  CZ  ARG    66      63.698  63.849  68.161  1.00  3.16
ATOM   1020  NH1 ARG    66      64.392  64.261  67.137  1.00  3.16
ATOM   1021 1HH1 ARG    66      64.510  63.660  66.332  1.00  3.16
ATOM   1022 2HH1 ARG    66      64.802  65.172  67.148  1.00  3.16
ATOM   1023  NH2 ARG    66      63.551  64.676  69.146  1.00  3.16
ATOM   1024 1HH2 ARG    66      63.126  64.295  70.006  1.00  3.16
ATOM   1025 2HH2 ARG    66      63.929  65.595  69.154  1.00  3.16
ATOM   1026  C   ARG    66      64.910  61.604  64.482  1.00  3.16
ATOM   1027  O   ARG    66      65.033  62.767  64.864  1.00  3.16
ATOM   1028  N   LYS    67      65.903  60.723  64.574  1.00  3.72
ATOM   1029  H   LYS    67      65.812  59.854  64.050  1.00  3.72
ATOM   1030  CA  LYS    67      67.128  60.915  65.363  1.00  3.72
ATOM   1031  HA  LYS    67      66.848  61.353  66.322  1.00  3.72
ATOM   1032  CB  LYS    67      67.780  59.553  65.660  1.00  3.72
ATOM   1033  HB1 LYS    67      68.795  59.716  66.025  1.00  3.72
ATOM   1034  HB2 LYS    67      67.836  58.957  64.748  1.00  3.72
ATOM   1035  CG  LYS    67      66.995  58.794  66.745  1.00  3.72
ATOM   1036  HG1 LYS    67      65.963  58.653  66.420  1.00  3.72
ATOM   1037  HG2 LYS    67      66.998  59.387  67.660  1.00  3.72
ATOM   1038  CD  LYS    67      67.627  57.425  67.032  1.00  3.72
ATOM   1039  HD1 LYS    67      68.702  57.548  67.165  1.00  3.72
ATOM   1040  HD2 LYS    67      67.467  56.770  66.172  1.00  3.72
ATOM   1041  CE  LYS    67      67.066  56.754  68.295  1.00  3.72
ATOM   1042  HE1 LYS    67      67.303  57.360  69.173  1.00  3.72
ATOM   1043  HE2 LYS    67      67.566  55.788  68.400  1.00  3.72
ATOM   1044  NZ  LYS    67      65.608  56.526  68.207  1.00  3.72
ATOM   1045  HZ1 LYS    67      65.343  55.626  68.611  1.00  3.72
ATOM   1046  HZ2 LYS    67      65.039  57.252  68.634  1.00  3.72
ATOM   1047  HZ3 LYS    67      65.339  56.342  67.242  1.00  3.72
ATOM   1048  C   LYS    67      68.145  61.910  64.807  1.00  3.72
ATOM   1049  O   LYS    67      68.931  62.449  65.574  1.00  3.72
ATOM   1050  N   SER    68      68.066  62.239  63.521  1.00  4.03
ATOM   1051  H   SER    68      67.497  61.648  62.920  1.00  4.03
ATOM   1052  CA  SER    68      68.692  63.452  62.958  1.00  4.03
ATOM   1053  HA  SER    68      68.835  64.166  63.770  1.00  4.03
ATOM   1054  CB  SER    68      70.086  63.140  62.406  1.00  4.03
ATOM   1055  HB1 SER    68      70.729  62.830  63.232  1.00  4.03
ATOM   1056  HB2 SER    68      70.519  64.029  61.945  1.00  4.03
ATOM   1057  OG  SER    68      70.014  62.093  61.466  1.00  4.03
ATOM   1058  HG  SER    68      69.209  61.576  61.672  1.00  4.03
ATOM   1059  C   SER    68      67.767  64.161  61.959  1.00  4.03
ATOM   1060  O   SER    68      68.224  64.838  61.040  1.00  4.03
ATOM   1061  N   GLY    69      66.453  63.999  62.159  1.00  3.69
ATOM   1062  H   GLY    69      66.180  63.414  62.935  1.00  3.69
ATOM   1063  CA  GLY    69      65.369  64.700  61.465  1.00  3.69
ATOM   1064  HA1 GLY    69      65.352  65.735  61.807  1.00  3.69
ATOM   1065  HA2 GLY    69      64.421  64.240  61.741  1.00  3.69
ATOM   1066  C   GLY    69      65.464  64.715  59.953  1.00  3.69
ATOM   1067  O   GLY    69      65.275  65.754  59.319  1.00  3.69
ATOM   1068  N   LYS    70      65.742  63.554  59.373  1.00  3.42
ATOM   1069  H   LYS    70      65.764  62.738  59.977  1.00  3.42
ATOM   1070  CA  LYS    70      66.213  63.424  57.998  1.00  3.42
ATOM   1071  HA  LYS    70      66.424  64.415  57.589  1.00  3.42
ATOM   1072  CB  LYS    70      67.536  62.657  58.092  1.00  3.42
ATOM   1073  HB1 LYS    70      67.330  61.648  58.443  1.00  3.42
ATOM   1074  HB2 LYS    70      68.156  63.161  58.837  1.00  3.42
ATOM   1075  CG  LYS    70      68.336  62.575  56.790  1.00  3.42
ATOM   1076  HG1 LYS    70      68.293  63.541  56.285  1.00  3.42
ATOM   1077  HG2 LYS    70      67.896  61.820  56.137  1.00  3.42
ATOM   1078  CD  LYS    70      69.816  62.240  57.058  1.00  3.42
ATOM   1079  HD1 LYS    70      70.259  63.016  57.686  1.00  3.42
ATOM   1080  HD2 LYS    70      70.330  62.271  56.095  1.00  3.42
ATOM   1081  CE  LYS    70      70.080  60.858  57.676  1.00  3.42
ATOM   1082  HE1 LYS    70      71.141  60.631  57.541  1.00  3.42
ATOM   1083  HE2 LYS    70      69.508  60.121  57.114  1.00  3.42
ATOM   1084  NZ  LYS    70      69.754  60.762  59.123  1.00  3.42
ATOM   1085  HZ1 LYS    70      70.052  59.889  59.535  1.00  3.42
ATOM   1086  HZ2 LYS    70      70.189  61.501  59.674  1.00  3.42
ATOM   1087  HZ3 LYS    70      68.761  60.851  59.339  1.00  3.42
ATOM   1088  C   LYS    70      65.157  62.737  57.151  1.00  3.42
ATOM   1089  O   LYS    70      64.839  61.562  57.349  1.00  3.42
ATOM   1090  N   LYS    71      64.649  63.515  56.194  1.00  2.98
ATOM   1091  H   LYS    71      64.879  64.492  56.257  1.00  2.98
ATOM   1092  CA  LYS    71      63.933  63.075  54.994  1.00  2.98
ATOM   1093  HA  LYS    71      62.928  62.793  55.281  1.00  2.98
ATOM   1094  CB  LYS    71      63.917  64.284  54.003  1.00  2.98
ATOM   1095  HB1 LYS    71      64.533  65.098  54.392  1.00  2.98
ATOM   1096  HB2 LYS    71      62.902  64.682  53.997  1.00  2.98
ATOM   1097  CG  LYS    71      64.359  64.048  52.528  1.00  2.98
ATOM   1098  HG1 LYS    71      63.801  64.741  51.897  1.00  2.98
ATOM   1099  HG2 LYS    71      64.073  63.049  52.205  1.00  2.98
ATOM   1100  CD  LYS    71      65.859  64.280  52.229  1.00  2.98
ATOM   1101  HD1 LYS    71      66.471  64.072  53.107  1.00  2.98
ATOM   1102  HD2 LYS    71      65.993  65.337  51.992  1.00  2.98
ATOM   1103  CE  LYS    71      66.363  63.442  51.035  1.00  2.98
ATOM   1104  HE1 LYS    71      67.276  63.896  50.641  1.00  2.98
ATOM   1105  HE2 LYS    71      65.609  63.470  50.242  1.00  2.98
ATOM   1106  NZ  LYS    71      66.647  62.035  51.415  1.00  2.98
ATOM   1107  HZ1 LYS    71      67.631  61.772  51.361  1.00  2.98
ATOM   1108  HZ2 LYS    71      66.349  61.828  52.362  1.00  2.98
ATOM   1109  HZ3 LYS    71      66.242  61.345  50.780  1.00  2.98
ATOM   1110  C   LYS    71      64.643  61.861  54.401  1.00  2.98
ATOM   1111  O   LYS    71      65.838  61.913  54.119  1.00  2.98
ATOM   1112  N   PHE    72      63.893  60.832  54.067  1.00  2.56
ATOM   1113  H   PHE    72      62.958  60.772  54.457  1.00  2.56
ATOM   1114  CA  PHE    72      64.321  59.713  53.256  1.00  2.56
ATOM   1115  HA  PHE    72      65.207  59.982  52.684  1.00  2.56
ATOM   1116  CB  PHE    72      64.675  58.534  54.171  1.00  2.56
ATOM   1117  HB1 PHE    72      64.801  57.659  53.540  1.00  2.56
ATOM   1118  HB2 PHE    72      63.822  58.336  54.820  1.00  2.56
ATOM   1119  CG  PHE    72      65.932  58.601  55.015  1.00  2.56
ATOM   1120  CD1 PHE    72      67.165  58.977  54.448  1.00  2.56
ATOM   1121  HD1 PHE    72      67.214  59.349  53.436  1.00  2.56
ATOM   1122  CE1 PHE    72      68.358  58.794  55.165  1.00  2.56
ATOM   1123  HE1 PHE    72      69.303  59.030  54.697  1.00  2.56
ATOM   1124  CZ  PHE    72      68.322  58.235  56.453  1.00  2.56
ATOM   1125  HZ  PHE    72      69.241  58.012  56.975  1.00  2.56
ATOM   1126  CE2 PHE    72      67.091  57.911  57.043  1.00  2.56
ATOM   1127  HE2 PHE    72      67.069  57.439  58.015  1.00  2.56
ATOM   1128  CD2 PHE    72      65.898  58.089  56.325  1.00  2.56
ATOM   1129  HD2 PHE    72      64.962  57.770  56.757  1.00  2.56
ATOM   1130  C   PHE    72      63.271  59.228  52.263  1.00  2.56
ATOM   1131  O   PHE    72      62.094  59.083  52.575  1.00  2.56
ATOM   1132  N   SER    73      63.756  58.865  51.084  1.00  2.54
ATOM   1133  H   SER    73      64.725  59.082  50.880  1.00  2.54
ATOM   1134  CA  SER    73      63.107  57.913  50.190  1.00  2.54
ATOM   1135  HA  SER    73      62.104  58.269  49.952  1.00  2.54
ATOM   1136  CB  SER    73      63.918  57.782  48.889  1.00  2.54
ATOM   1137  HB1 SER    73      63.283  57.351  48.114  1.00  2.54
ATOM   1138  HB2 SER    73      64.762  57.111  49.057  1.00  2.54
ATOM   1139  OG  SER    73      64.429  59.022  48.442  1.00  2.54
ATOM   1140  HG  SER    73      65.175  59.267  49.033  1.00  2.54
ATOM   1141  C   SER    73      63.021  56.528  50.831  1.00  2.54
ATOM   1142  O   SER    73      63.820  56.189  51.701  1.00  2.54
ATOM   1143  N   ILE    74      62.098  55.696  50.352  1.00  2.21
ATOM   1144  H   ILE    74      61.442  56.045  49.667  1.00  2.21
ATOM   1145  CA  ILE    74      61.895  54.329  50.852  1.00  2.21
ATOM   1146  HA  ILE    74      61.507  54.391  51.867  1.00  2.21
ATOM   1147  CB  ILE    74      60.829  53.602  49.975  1.00  2.21
ATOM   1148  HB  ILE    74      60.497  52.743  50.561  1.00  2.21
ATOM   1149  CG2 ILE    74      59.592  54.479  49.733  1.00  2.21
ATOM   1150 1HG2 ILE    74      59.799  55.316  49.067  1.00  2.21
ATOM   1151 2HG2 ILE    74      58.803  53.878  49.279  1.00  2.21
ATOM   1152 3HG2 ILE    74      59.243  54.883  50.674  1.00  2.21
ATOM   1153  CG1 ILE    74      61.272  53.030  48.600  1.00  2.21
ATOM   1154 1HG1 ILE    74      60.439  52.470  48.188  1.00  2.21
ATOM   1155 2HG1 ILE    74      62.062  52.296  48.745  1.00  2.21
ATOM   1156  CD1 ILE    74      61.707  54.030  47.514  1.00  2.21
ATOM   1157  HD1 ILE    74      62.045  53.476  46.638  1.00  2.21
ATOM   1158  HD2 ILE    74      60.867  54.655  47.211  1.00  2.21
ATOM   1159  HD3 ILE    74      62.522  54.662  47.860  1.00  2.21
ATOM   1160  C   ILE    74      63.179  53.480  50.921  1.00  2.21
ATOM   1161  O   ILE    74      63.421  52.790  51.915  1.00  2.21
ATOM   1162  N   GLU    75      63.993  53.566  49.866  1.00  2.55
ATOM   1163  H   GLU    75      63.678  54.126  49.092  1.00  2.55
ATOM   1164  CA  GLU    75      65.263  52.863  49.685  1.00  2.55
ATOM   1165  HA  GLU    75      65.151  51.786  49.826  1.00  2.55
ATOM   1166  CB  GLU    75      65.797  53.163  48.268  1.00  2.55
ATOM   1167  HB1 GLU    75      66.883  53.065  48.251  1.00  2.55
ATOM   1168  HB2 GLU    75      65.573  54.202  48.016  1.00  2.55
ATOM   1169  CG  GLU    75      65.214  52.261  47.178  1.00  2.55
ATOM   1170  HG1 GLU    75      65.530  52.649  46.207  1.00  2.55
ATOM   1171  HG2 GLU    75      64.125  52.320  47.224  1.00  2.55
ATOM   1172  CD  GLU    75      65.659  50.796  47.296  1.00  2.55
ATOM   1173  OE1 GLU    75      64.950  49.957  46.703  1.00  2.55
ATOM   1174  OE2 GLU    75      66.656  50.520  48.002  1.00  2.55
ATOM   1175  C   GLU    75      66.317  53.356  50.677  1.00  2.55
ATOM   1176  O   GLU    75      66.925  52.565  51.391  1.00  2.55
ATOM   1177  N   GLU    76      66.509  54.681  50.751  1.00  2.52
ATOM   1178  H   GLU    76      65.992  55.273  50.126  1.00  2.52
ATOM   1179  CA  GLU    76      67.436  55.303  51.701  1.00  2.52
ATOM   1180  HA  GLU    76      68.459  54.992  51.479  1.00  2.52
ATOM   1181  CB  GLU    76      67.343  56.850  51.659  1.00  2.52
ATOM   1182  HB1 GLU    76      67.979  57.233  52.458  1.00  2.52
ATOM   1183  HB2 GLU    76      66.319  57.134  51.896  1.00  2.52
ATOM   1184  CG  GLU    76      67.737  57.608  50.383  1.00  2.52
ATOM   1185  HG1 GLU    76      67.164  57.212  49.541  1.00  2.52
ATOM   1186  HG2 GLU    76      68.799  57.454  50.184  1.00  2.52
ATOM   1187  CD  GLU    76      67.437  59.117  50.546  1.00  2.52
ATOM   1188  OE1 GLU    76      66.311  59.558  50.212  1.00  2.52
ATOM   1189  OE2 GLU    76      68.256  59.895  51.082  1.00  2.52
ATOM   1190  C   GLU    76      67.120  54.899  53.145  1.00  2.52
ATOM   1191  O   GLU    76      68.006  54.653  53.964  1.00  2.52
ATOM   1192  N   ALA    77      65.827  54.860  53.464  1.00  2.13
ATOM   1193  H   ALA    77      65.148  55.087  52.746  1.00  2.13
ATOM   1194  CA  ALA    77      65.340  54.510  54.780  1.00  2.13
ATOM   1195  HA  ALA    77      65.873  55.113  55.514  1.00  2.13
ATOM   1196  CB  ALA    77      63.874  54.921  54.837  1.00  2.13
ATOM   1197  HB1 ALA    77      63.510  54.787  55.851  1.00  2.13
ATOM   1198  HB2 ALA    77      63.772  55.973  54.591  1.00  2.13
ATOM   1199  HB3 ALA    77      63.301  54.348  54.111  1.00  2.13
ATOM   1200  C   ALA    77      65.639  53.025  55.094  1.00  2.13
ATOM   1201  O   ALA    77      66.236  52.742  56.135  1.00  2.13
ATOM   1202  N   LEU    78      65.350  52.083  54.181  1.00  2.26
ATOM   1203  H   LEU    78      64.906  52.349  53.307  1.00  2.26
ATOM   1204  CA  LEU    78      65.783  50.682  54.349  1.00  2.26
ATOM   1205  HA  LEU    78      65.314  50.260  55.235  1.00  2.26
ATOM   1206  CB  LEU    78      65.350  49.846  53.121  1.00  2.26
ATOM   1207  HB1 LEU    78      65.735  50.302  52.208  1.00  2.26
ATOM   1208  HB2 LEU    78      64.265  49.882  53.057  1.00  2.26
ATOM   1209  CG  LEU    78      65.794  48.362  53.172  1.00  2.26
ATOM   1210  HG  LEU    78      65.869  48.038  54.211  1.00  2.26
ATOM   1211  CD1 LEU    78      64.776  47.456  52.480  1.00  2.26
ATOM   1212 1HD1 LEU    78      65.120  46.423  52.498  1.00  2.26
ATOM   1213 2HD1 LEU    78      63.828  47.514  53.008  1.00  2.26
ATOM   1214 3HD1 LEU    78      64.637  47.771  51.444  1.00  2.26
ATOM   1215  CD2 LEU    78      67.131  48.112  52.465  1.00  2.26
ATOM   1216 1HD2 LEU    78      67.368  47.049  52.482  1.00  2.26
ATOM   1217 2HD2 LEU    78      67.075  48.446  51.427  1.00  2.26
ATOM   1218 3HD2 LEU    78      67.939  48.637  52.966  1.00  2.26
ATOM   1219  C   LEU    78      67.281  50.551  54.613  1.00  2.26
ATOM   1220  O   LEU    78      67.701  49.866  55.542  1.00  2.26
ATOM   1221  N   GLN    79      68.071  51.264  53.822  1.00  2.66
ATOM   1222  H   GLN    79      67.634  51.801  53.077  1.00  2.66
ATOM   1223  CA  GLN    79      69.529  51.235  53.880  1.00  2.66
ATOM   1224  HA  GLN    79      69.852  50.197  53.968  1.00  2.66
ATOM   1225  CB  GLN    79      70.061  51.789  52.546  1.00  2.66
ATOM   1226  HB1 GLN    79      71.149  51.858  52.596  1.00  2.66
ATOM   1227  HB2 GLN    79      69.662  52.793  52.393  1.00  2.66
ATOM   1228  CG  GLN    79      69.678  50.894  51.347  1.00  2.66
ATOM   1229  HG1 GLN    79      68.615  50.664  51.363  1.00  2.66
ATOM   1230  HG2 GLN    79      70.220  49.950  51.410  1.00  2.66
ATOM   1231  CD  GLN    79      70.003  51.552  50.011  1.00  2.66
ATOM   1232  OE1 GLN    79      71.054  52.146  49.828  1.00  2.66
ATOM   1233  NE2 GLN    79      69.155  51.472  49.009  1.00  2.66
ATOM   1234 1HE2 GLN    79      68.260  50.978  49.045  1.00  2.66
ATOM   1235 2HE2 GLN    79      69.423  51.927  48.162  1.00  2.66
ATOM   1236  C   GLN    79      70.120  51.976  55.092  1.00  2.66
ATOM   1237  O   GLN    79      71.310  51.840  55.370  1.00  2.66
ATOM   1238  N   SER    80      69.289  52.694  55.855  1.00  2.58
ATOM   1239  H   SER    80      68.336  52.813  55.537  1.00  2.58
ATOM   1240  CA  SER    80      69.643  53.279  57.160  1.00  2.58
ATOM   1241  HA  SER    80      70.710  53.143  57.335  1.00  2.58
ATOM   1242  CB  SER    80      69.380  54.784  57.163  1.00  2.58
ATOM   1243  HB1 SER    80      70.106  55.272  56.512  1.00  2.58
ATOM   1244  HB2 SER    80      69.496  55.178  58.173  1.00  2.58
ATOM   1245  OG  SER    80      68.084  55.065  56.688  1.00  2.58
ATOM   1246  HG  SER    80      68.094  54.950  55.718  1.00  2.58
ATOM   1247  C   SER    80      68.937  52.560  58.311  1.00  2.58
ATOM   1248  O   SER    80      69.015  52.987  59.464  1.00  2.58
ATOM   1249  N   GLY    81      68.244  51.454  58.019  1.00  2.40
ATOM   1250  H   GLY    81      68.185  51.156  57.050  1.00  2.40
ATOM   1251  CA  GLY    81      67.572  50.625  59.012  1.00  2.40
ATOM   1252  HA1 GLY    81      68.271  50.384  59.813  1.00  2.40
ATOM   1253  HA2 GLY    81      67.260  49.697  58.533  1.00  2.40
ATOM   1254  C   GLY    81      66.334  51.269  59.641  1.00  2.40
ATOM   1255  O   GLY    81      65.844  50.797  60.663  1.00  2.40
ATOM   1256  N   ARG    82      65.835  52.348  59.029  1.00  1.98
ATOM   1257  H   ARG    82      66.310  52.633  58.176  1.00  1.98
ATOM   1258  CA  ARG    82      64.663  53.128  59.445  1.00  1.98
ATOM   1259  HA  ARG    82      64.650  53.142  60.536  1.00  1.98
ATOM   1260  CB  ARG    82      64.873  54.569  58.926  1.00  1.98
ATOM   1261  HB1 ARG    82      65.054  54.527  57.852  1.00  1.98
ATOM   1262  HB2 ARG    82      65.779  54.967  59.387  1.00  1.98
ATOM   1263  CG  ARG    82      63.736  55.576  59.159  1.00  1.98
ATOM   1264  HG1 ARG    82      62.875  55.261  58.578  1.00  1.98
ATOM   1265  HG2 ARG    82      64.056  56.547  58.779  1.00  1.98
ATOM   1266  CD  ARG    82      63.314  55.741  60.625  1.00  1.98
ATOM   1267  HD1 ARG    82      64.163  56.122  61.196  1.00  1.98
ATOM   1268  HD2 ARG    82      63.039  54.772  61.043  1.00  1.98
ATOM   1269  NE  ARG    82      62.175  56.672  60.754  1.00  1.98
ATOM   1270  HE  ARG    82      62.368  57.641  60.953  1.00  1.98
ATOM   1271  CZ  ARG    82      60.895  56.400  60.577  1.00  1.98
ATOM   1272  NH1 ARG    82      60.434  55.257  60.162  1.00  1.98
ATOM   1273 1HH1 ARG    82      61.059  54.496  59.917  1.00  1.98
ATOM   1274 2HH1 ARG    82      59.446  55.259  59.909  1.00  1.98
ATOM   1275  NH2 ARG    82      60.012  57.319  60.822  1.00  1.98
ATOM   1276 1HH2 ARG    82      60.280  58.230  61.172  1.00  1.98
ATOM   1277 2HH2 ARG    82      59.023  57.106  60.668  1.00  1.98
ATOM   1278  C   ARG    82      63.324  52.498  59.018  1.00  1.98
ATOM   1279  O   ARG    82      62.255  52.945  59.452  1.00  1.98
ATOM   1280  N   LEU    83      63.393  51.450  58.191  1.00  1.88
ATOM   1281  H   LEU    83      64.317  51.180  57.885  1.00  1.88
ATOM   1282  CA  LEU    83      62.373  50.411  58.082  1.00  1.88
ATOM   1283  HA  LEU    83      61.999  50.305  59.086  1.00  1.88
ATOM   1284  CB  LEU    83      61.140  50.817  57.254  1.00  1.88
ATOM   1285  HB1 LEU    83      60.629  51.621  57.781  1.00  1.88
ATOM   1286  HB2 LEU    83      60.445  49.976  57.254  1.00  1.88
ATOM   1287  CG  LEU    83      61.354  51.235  55.797  1.00  1.88
ATOM   1288  HG  LEU    83      60.418  51.136  55.267  1.00  1.88
ATOM   1289  CD1 LEU    83      61.811  52.676  55.689  1.00  1.88
ATOM   1290 1HD1 LEU    83      61.263  53.309  56.382  1.00  1.88
ATOM   1291 2HD1 LEU    83      62.865  52.716  55.945  1.00  1.88
ATOM   1292 3HD1 LEU    83      61.661  53.016  54.666  1.00  1.88
ATOM   1293  CD2 LEU    83      62.350  50.400  55.035  1.00  1.88
ATOM   1294 1HD2 LEU    83      62.405  50.766  54.011  1.00  1.88
ATOM   1295 2HD2 LEU    83      63.325  50.517  55.484  1.00  1.88
ATOM   1296 3HD2 LEU    83      62.058  49.351  55.070  1.00  1.88
ATOM   1297  C   LEU    83      62.935  49.022  57.690  1.00  1.88
ATOM   1298  O   LEU    83      64.074  48.903  57.245  1.00  1.88
ATOM   1299  N   THR    84      62.107  47.986  57.839  1.00  2.20
ATOM   1300  H   THR    84      61.294  48.165  58.425  1.00  2.20
ATOM   1301  CA  THR    84      62.366  46.576  57.486  1.00  2.20
ATOM   1302  HA  THR    84      63.434  46.384  57.584  1.00  2.20
ATOM   1303  CB  THR    84      61.608  45.702  58.519  1.00  2.20
ATOM   1304  HB  THR    84      60.739  46.256  58.874  1.00  2.20
ATOM   1305  CG2 THR    84      61.113  44.308  58.113  1.00  2.20
ATOM   1306 1HG2 THR    84      60.597  43.866  58.966  1.00  2.20
ATOM   1307 2HG2 THR    84      60.396  44.384  57.298  1.00  2.20
ATOM   1308 3HG2 THR    84      61.942  43.660  57.841  1.00  2.20
ATOM   1309  OG1 THR    84      62.468  45.481  59.602  1.00  2.20
ATOM   1310  HG1 THR    84      62.468  46.326  60.111  1.00  2.20
ATOM   1311  C   THR    84      61.916  46.180  56.074  1.00  2.20
ATOM   1312  O   THR    84      60.927  46.729  55.614  1.00  2.20
ATOM   1313  N   PRO    85      62.524  45.185  55.392  1.00  2.48
ATOM   1314  CD  PRO    85      63.791  44.561  55.758  1.00  2.48
ATOM   1315  HD1 PRO    85      63.680  43.972  56.666  1.00  2.48
ATOM   1316  HD2 PRO    85      64.567  45.314  55.900  1.00  2.48
ATOM   1317  CG  PRO    85      64.170  43.641  54.595  1.00  2.48
ATOM   1318  HG1 PRO    85      64.644  42.723  54.945  1.00  2.48
ATOM   1319  HG2 PRO    85      64.832  44.174  53.910  1.00  2.48
ATOM   1320  CB  PRO    85      62.837  43.359  53.901  1.00  2.48
ATOM   1321  HB1 PRO    85      62.309  42.562  54.426  1.00  2.48
ATOM   1322  HB2 PRO    85      62.975  43.105  52.849  1.00  2.48
ATOM   1323  CA  PRO    85      62.103  44.689  54.071  1.00  2.48
ATOM   1324  HA  PRO    85      62.525  45.378  53.337  1.00  2.48
ATOM   1325  C   PRO    85      60.594  44.596  53.752  1.00  2.48
ATOM   1326  O   PRO    85      60.143  45.252  52.816  1.00  2.48
ATOM   1327  N   ALA    86      59.776  43.856  54.508  1.00  2.55
ATOM   1328  H   ALA    86      60.157  43.320  55.270  1.00  2.55
ATOM   1329  CA  ALA    86      58.325  43.807  54.252  1.00  2.55
ATOM   1330  HA  ALA    86      58.153  43.463  53.229  1.00  2.55
ATOM   1331  CB  ALA    86      57.709  42.793  55.222  1.00  2.55
ATOM   1332  HB1 ALA    86      56.641  42.704  55.019  1.00  2.55
ATOM   1333  HB2 ALA    86      58.174  41.816  55.083  1.00  2.55
ATOM   1334  HB3 ALA    86      57.854  43.122  56.252  1.00  2.55
ATOM   1335  C   ALA    86      57.640  45.191  54.390  1.00  2.55
ATOM   1336  O   ALA    86      56.704  45.548  53.667  1.00  2.55
ATOM   1337  N   HIS    87      58.115  46.016  55.322  1.00  2.13
ATOM   1338  H   HIS    87      58.874  45.702  55.913  1.00  2.13
ATOM   1339  CA  HIS    87      57.589  47.357  55.547  1.00  2.13
ATOM   1340  HA  HIS    87      56.501  47.304  55.509  1.00  2.13
ATOM   1341  CB  HIS    87      57.988  47.835  56.948  1.00  2.13
ATOM   1342  HB1 HIS    87      57.589  48.833  57.117  1.00  2.13
ATOM   1343  HB2 HIS    87      59.074  47.892  57.024  1.00  2.13
ATOM   1344  CG  HIS    87      57.480  46.923  58.028  1.00  2.13
ATOM   1345  ND1 HIS    87      58.068  45.711  58.380  1.00  2.13
ATOM   1346  CE1 HIS    87      57.344  45.243  59.404  1.00  2.13
ATOM   1347  HE1 HIS    87      57.555  44.322  59.930  1.00  2.13
ATOM   1348  NE2 HIS    87      56.320  46.070  59.674  1.00  2.13
ATOM   1349  HE2 HIS    87      55.652  45.936  60.419  1.00  2.13
ATOM   1350  CD2 HIS    87      56.383  47.136  58.809  1.00  2.13
ATOM   1351  HD2 HIS    87      55.738  48.000  58.799  1.00  2.13
ATOM   1352  C   HIS    87      58.022  48.386  54.485  1.00  2.13
ATOM   1353  O   HIS    87      57.300  49.355  54.227  1.00  2.13
ATOM   1354  N   TYR    88      59.179  48.168  53.865  1.00  2.13
ATOM   1355  H   TYR    88      59.730  47.397  54.232  1.00  2.13
ATOM   1356  CA  TYR    88      59.723  48.820  52.677  1.00  2.13
ATOM   1357  HA  TYR    88      59.735  49.900  52.820  1.00  2.13
ATOM   1358  CB  TYR    88      61.172  48.344  52.441  1.00  2.13
ATOM   1359  HB1 TYR    88      61.321  47.374  52.903  1.00  2.13
ATOM   1360  HB2 TYR    88      61.837  49.009  52.961  1.00  2.13
ATOM   1361  CG  TYR    88      61.704  48.266  51.021  1.00  2.13
ATOM   1362  CD1 TYR    88      62.288  49.398  50.417  1.00  2.13
ATOM   1363  HD1 TYR    88      62.280  50.350  50.928  1.00  2.13
ATOM   1364  CE1 TYR    88      62.935  49.274  49.170  1.00  2.13
ATOM   1365  HE1 TYR    88      63.400  50.130  48.709  1.00  2.13
ATOM   1366  CZ  TYR    88      63.004  48.018  48.525  1.00  2.13
ATOM   1367  OH  TYR    88      63.671  47.850  47.353  1.00  2.13
ATOM   1368  HH  TYR    88      64.182  48.653  47.077  1.00  2.13
ATOM   1369  CE2 TYR    88      62.385  46.900  49.116  1.00  2.13
ATOM   1370  HE2 TYR    88      62.439  45.948  48.611  1.00  2.13
ATOM   1371  CD2 TYR    88      61.742  47.023  50.360  1.00  2.13
ATOM   1372  HD2 TYR    88      61.305  46.150  50.819  1.00  2.13
ATOM   1373  C   TYR    88      58.869  48.524  51.459  1.00  2.13
ATOM   1374  O   TYR    88      58.455  49.457  50.785  1.00  2.13
ATOM   1375  N   ASP    89      58.537  47.255  51.228  1.00  2.51
ATOM   1376  H   ASP    89      58.965  46.526  51.792  1.00  2.51
ATOM   1377  CA  ASP    89      57.648  46.852  50.137  1.00  2.51
ATOM   1378  HA  ASP    89      58.055  47.253  49.210  1.00  2.51
ATOM   1379  CB  ASP    89      57.681  45.310  50.000  1.00  2.51
ATOM   1380  HB1 ASP    89      58.299  44.878  50.790  1.00  2.51
ATOM   1381  HB2 ASP    89      58.167  45.064  49.054  1.00  2.51
ATOM   1382  CG  ASP    89      56.314  44.627  50.031  1.00  2.51
ATOM   1383  OD1 ASP    89      55.504  44.834  49.102  1.00  2.51
ATOM   1384  OD2 ASP    89      56.002  43.938  51.024  1.00  2.51
ATOM   1385  C   ASP    89      56.237  47.459  50.303  1.00  2.51
ATOM   1386  O   ASP    89      55.695  48.074  49.374  1.00  2.51
ATOM   1387  N   ARG    90      55.656  47.419  51.514  1.00  2.49
ATOM   1388  H   ARG    90      56.080  46.840  52.239  1.00  2.49
ATOM   1389  CA  ARG    90      54.336  48.048  51.717  1.00  2.49
ATOM   1390  HA  ARG    90      53.705  47.717  50.898  1.00  2.49
ATOM   1391  CB  ARG    90      53.719  47.590  53.053  1.00  2.49
ATOM   1392  HB1 ARG    90      54.120  48.217  53.851  1.00  2.49
ATOM   1393  HB2 ARG    90      54.018  46.563  53.272  1.00  2.49
ATOM   1394  CG  ARG    90      52.177  47.672  53.077  1.00  2.49
ATOM   1395  HG1 ARG    90      51.843  48.565  52.546  1.00  2.49
ATOM   1396  HG2 ARG    90      51.869  47.783  54.117  1.00  2.49
ATOM   1397  CD  ARG    90      51.437  46.438  52.517  1.00  2.49
ATOM   1398  HD1 ARG    90      50.365  46.599  52.646  1.00  2.49
ATOM   1399  HD2 ARG    90      51.705  45.562  53.110  1.00  2.49
ATOM   1400  NE  ARG    90      51.698  46.186  51.085  1.00  2.49
ATOM   1401  HE  ARG    90      51.168  46.710  50.401  1.00  2.49
ATOM   1402  CZ  ARG    90      52.654  45.423  50.582  1.00  2.49
ATOM   1403  NH1 ARG    90      53.425  44.682  51.317  1.00  2.49
ATOM   1404 1HH1 ARG    90      53.371  44.697  52.309  1.00  2.49
ATOM   1405 2HH1 ARG    90      54.279  44.287  50.899  1.00  2.49
ATOM   1406  NH2 ARG    90      52.876  45.453  49.308  1.00  2.49
ATOM   1407 1HH2 ARG    90      52.299  46.008  48.693  1.00  2.49
ATOM   1408 2HH2 ARG    90      53.772  45.064  48.986  1.00  2.49
ATOM   1409  C   ARG    90      54.347  49.577  51.588  1.00  2.49
ATOM   1410  O   ARG    90      53.413  50.168  51.029  1.00  2.49
ATOM   1411  N   TYR    91      55.408  50.229  52.069  1.00  2.22
ATOM   1412  H   TYR    91      56.149  49.715  52.531  1.00  2.22
ATOM   1413  CA  TYR    91      55.552  51.657  51.819  1.00  2.22
ATOM   1414  HA  TYR    91      54.606  52.121  52.101  1.00  2.22
ATOM   1415  CB  TYR    91      56.601  52.297  52.711  1.00  2.22
ATOM   1416  HB1 TYR    91      57.592  51.926  52.444  1.00  2.22
ATOM   1417  HB2 TYR    91      56.330  51.949  53.701  1.00  2.22
ATOM   1418  CG  TYR    91      56.610  53.822  52.756  1.00  2.22
ATOM   1419  CD1 TYR    91      56.414  54.501  53.977  1.00  2.22
ATOM   1420  HD1 TYR    91      56.229  53.956  54.886  1.00  2.22
ATOM   1421  CE1 TYR    91      56.457  55.907  54.020  1.00  2.22
ATOM   1422  HE1 TYR    91      56.356  56.452  54.944  1.00  2.22
ATOM   1423  CZ  TYR    91      56.643  56.653  52.844  1.00  2.22
ATOM   1424  OH  TYR    91      56.691  58.002  52.913  1.00  2.22
ATOM   1425  HH  TYR    91      56.738  58.424  52.036  1.00  2.22
ATOM   1426  CE2 TYR    91      56.837  55.983  51.625  1.00  2.22
ATOM   1427  HE2 TYR    91      57.018  56.551  50.727  1.00  2.22
ATOM   1428  CD2 TYR    91      56.836  54.578  51.591  1.00  2.22
ATOM   1429  HD2 TYR    91      57.026  54.093  50.650  1.00  2.22
ATOM   1430  C   TYR    91      55.740  51.950  50.342  1.00  2.22
ATOM   1431  O   TYR    91      55.045  52.832  49.899  1.00  2.22
ATOM   1432  N   VAL    92      56.559  51.263  49.543  1.00  2.45
ATOM   1433  H   VAL    92      57.116  50.496  49.917  1.00  2.45
ATOM   1434  CA  VAL    92      56.691  51.609  48.115  1.00  2.45
ATOM   1435  HA  VAL    92      56.811  52.689  48.074  1.00  2.45
ATOM   1436  CB  VAL    92      57.961  51.016  47.477  1.00  2.45
ATOM   1437  HB  VAL    92      58.760  51.095  48.212  1.00  2.45
ATOM   1438  CG1 VAL    92      57.847  49.543  47.091  1.00  2.45
ATOM   1439 1HG1 VAL    92      58.814  49.181  46.739  1.00  2.45
ATOM   1440 2HG1 VAL    92      57.564  48.961  47.961  1.00  2.45
ATOM   1441 3HG1 VAL    92      57.109  49.402  46.301  1.00  2.45
ATOM   1442  CG2 VAL    92      58.382  51.822  46.240  1.00  2.45
ATOM   1443 1HG2 VAL    92      59.344  51.456  45.880  1.00  2.45
ATOM   1444 2HG2 VAL    92      57.645  51.715  45.444  1.00  2.45
ATOM   1445 3HG2 VAL    92      58.485  52.878  46.495  1.00  2.45
ATOM   1446  C   VAL    92      55.429  51.298  47.305  1.00  2.45
ATOM   1447  O   VAL    92      55.159  51.943  46.299  1.00  2.45
ATOM   1448  N   ASN    93      54.572  50.405  47.796  1.00  2.96
ATOM   1449  H   ASN    93      54.893  49.803  48.549  1.00  2.96
ATOM   1450  CA  ASN    93      53.197  50.259  47.311  1.00  2.96
ATOM   1451  HA  ASN    93      53.215  50.158  46.224  1.00  2.96
ATOM   1452  CB  ASN    93      52.711  48.931  47.924  1.00  2.96
ATOM   1453  HB1 ASN    93      52.813  48.983  49.001  1.00  2.96
ATOM   1454  HB2 ASN    93      53.377  48.139  47.577  1.00  2.96
ATOM   1455  CG  ASN    93      51.296  48.456  47.663  1.00  2.96
ATOM   1456  OD1 ASN    93      50.934  47.407  48.173  1.00  2.96
ATOM   1457  ND2 ASN    93      50.457  49.166  46.941  1.00  2.96
ATOM   1458 1HD2 ASN    93      50.713  50.081  46.585  1.00  2.96
ATOM   1459 2HD2 ASN    93      49.541  48.781  46.799  1.00  2.96
ATOM   1460  C   ASN    93      52.300  51.472  47.649  1.00  2.96
ATOM   1461  O   ASN    93      51.482  51.840  46.803  1.00  2.96
ATOM   1462  N   LYS    94      52.446  52.114  48.821  1.00  3.10
ATOM   1463  H   LYS    94      53.126  51.749  49.478  1.00  3.10
ATOM   1464  CA  LYS    94      51.851  53.453  49.080  1.00  3.10
ATOM   1465  HA  LYS    94      50.792  53.423  48.820  1.00  3.10
ATOM   1466  CB  LYS    94      51.964  53.764  50.604  1.00  3.10
ATOM   1467  HB1 LYS    94      52.966  53.492  50.921  1.00  3.10
ATOM   1468  HB2 LYS    94      51.298  53.076  51.127  1.00  3.10
ATOM   1469  CG  LYS    94      51.733  55.182  51.192  1.00  3.10
ATOM   1470  HG1 LYS    94      52.351  55.907  50.672  1.00  3.10
ATOM   1471  HG2 LYS    94      52.118  55.146  52.212  1.00  3.10
ATOM   1472  CD  LYS    94      50.275  55.682  51.291  1.00  3.10
ATOM   1473  HD1 LYS    94      49.666  54.848  51.642  1.00  3.10
ATOM   1474  HD2 LYS    94      49.892  55.963  50.308  1.00  3.10
ATOM   1475  CE  LYS    94      50.090  56.838  52.311  1.00  3.10
ATOM   1476  HE1 LYS    94      50.753  56.672  53.165  1.00  3.10
ATOM   1477  HE2 LYS    94      49.062  56.791  52.679  1.00  3.10
ATOM   1478  NZ  LYS    94      50.307  58.209  51.772  1.00  3.10
ATOM   1479  HZ1 LYS    94      50.163  58.935  52.459  1.00  3.10
ATOM   1480  HZ2 LYS    94      51.234  58.368  51.405  1.00  3.10
ATOM   1481  HZ3 LYS    94      49.679  58.409  50.985  1.00  3.10
ATOM   1482  C   LYS    94      52.473  54.508  48.156  1.00  3.10
ATOM   1483  O   LYS    94      51.786  55.095  47.327  1.00  3.10
ATOM   1484  N   ASP    95      53.780  54.720  48.262  1.00  3.05
ATOM   1485  H   ASP    95      54.269  54.138  48.933  1.00  3.05
ATOM   1486  CA  ASP    95      54.585  55.717  47.561  1.00  3.05
ATOM   1487  HA  ASP    95      54.326  56.698  47.944  1.00  3.05
ATOM   1488  CB  ASP    95      56.064  55.493  47.872  1.00  3.05
ATOM   1489  HB1 ASP    95      56.446  54.662  47.279  1.00  3.05
ATOM   1490  HB2 ASP    95      56.173  55.243  48.924  1.00  3.05
ATOM   1491  CG  ASP    95      56.868  56.755  47.580  1.00  3.05
ATOM   1492  OD1 ASP    95      57.452  56.845  46.477  1.00  3.05
ATOM   1493  OD2 ASP    95      56.903  57.608  48.496  1.00  3.05
ATOM   1494  C   ASP    95      54.402  55.692  46.039  1.00  3.05
ATOM   1495  O   ASP    95      54.459  56.737  45.417  1.00  3.05
ATOM   1496  N   MET    96      54.127  54.557  45.400  1.00  3.43
ATOM   1497  H   MET    96      54.215  53.669  45.882  1.00  3.43
ATOM   1498  CA  MET    96      53.816  54.569  43.971  1.00  3.43
ATOM   1499  HA  MET    96      54.632  55.081  43.460  1.00  3.43
ATOM   1500  CB  MET    96      53.765  53.128  43.441  1.00  3.43
ATOM   1501  HB1 MET    96      52.947  52.593  43.926  1.00  3.43
ATOM   1502  HB2 MET    96      54.701  52.625  43.688  1.00  3.43
ATOM   1503  CG  MET    96      53.572  53.068  41.920  1.00  3.43
ATOM   1504  HG1 MET    96      52.623  53.538  41.670  1.00  3.43
ATOM   1505  HG2 MET    96      53.512  52.019  41.627  1.00  3.43
ATOM   1506  SD  MET    96      54.865  53.864  40.926  1.00  3.43
ATOM   1507  CE  MET    96      54.143  53.628  39.281  1.00  3.43
ATOM   1508  HE1 MET    96      54.796  54.068  38.527  1.00  3.43
ATOM   1509  HE2 MET    96      54.029  52.562  39.078  1.00  3.43
ATOM   1510  HE3 MET    96      53.165  54.109  39.238  1.00  3.43
ATOM   1511  C   MET    96      52.531  55.346  43.645  1.00  3.43
ATOM   1512  O   MET    96      52.511  56.132  42.702  1.00  3.43
ATOM   1513  N   SER    97      51.505  55.203  44.487  1.00  4.33
ATOM   1514  H   SER    97      51.654  54.604  45.285  1.00  4.33
ATOM   1515  CA  SER    97      50.334  56.088  44.566  1.00  4.33
ATOM   1516  HA  SER    97      49.812  56.002  43.613  1.00  4.33
ATOM   1517  CB  SER    97      49.319  55.681  45.650  1.00  4.33
ATOM   1518  HB1 SER    97      48.348  56.107  45.394  1.00  4.33
ATOM   1519  HB2 SER    97      49.611  56.088  46.615  1.00  4.33
ATOM   1520  OG  SER    97      49.199  54.272  45.760  1.00  4.33
ATOM   1521  HG  SER    97      49.941  53.963  46.292  1.00  4.33
ATOM   1522  C   SER    97      50.721  57.548  44.705  1.00  4.33
ATOM   1523  O   SER    97      50.251  58.389  43.940  1.00  4.33
ATOM   1524  N   ILE    98      51.672  57.816  45.600  1.00  4.49
ATOM   1525  H   ILE    98      52.012  57.058  46.172  1.00  4.49
ATOM   1526  CA  ILE    98      52.072  59.200  45.919  1.00  4.49
ATOM   1527  HA  ILE    98      51.169  59.745  46.182  1.00  4.49
ATOM   1528  CB  ILE    98      53.085  59.189  47.063  1.00  4.49
ATOM   1529  HB  ILE    98      53.781  58.379  46.942  1.00  4.49
ATOM   1530  CG2 ILE    98      53.960  60.478  47.049  1.00  4.49
ATOM   1531 1HG2 ILE    98      54.694  60.473  47.832  1.00  4.49
ATOM   1532 2HG2 ILE    98      54.613  60.520  46.181  1.00  4.49
ATOM   1533 3HG2 ILE    98      53.333  61.365  47.069  1.00  4.49
ATOM   1534  CG1 ILE    98      52.245  58.925  48.311  1.00  4.49
ATOM   1535 1HG1 ILE    98      51.448  59.638  48.326  1.00  4.49
ATOM   1536 2HG1 ILE    98      52.842  59.035  49.185  1.00  4.49
ATOM   1537  CD1 ILE    98      51.600  57.606  48.608  1.00  4.49
ATOM   1538  HD1 ILE    98      51.066  57.698  49.531  1.00  4.49
ATOM   1539  HD2 ILE    98      50.879  57.310  47.859  1.00  4.49
ATOM   1540  HD3 ILE    98      52.397  56.905  48.765  1.00  4.49
ATOM   1541  C   ILE    98      52.682  59.943  44.742  1.00  4.49
ATOM   1542  O   ILE    98      52.379  61.087  44.417  1.00  4.49
ATOM   1543  N   GLN    99      53.689  59.265  44.228  1.00  4.18
ATOM   1544  H   GLN    99      53.846  58.346  44.634  1.00  4.18
ATOM   1545  CA  GLN    99      54.588  59.608  43.157  1.00  4.18
ATOM   1546  HA  GLN    99      54.955  60.627  43.267  1.00  4.18
ATOM   1547  CB  GLN    99      55.709  58.576  43.353  1.00  4.18
ATOM   1548  HB1 GLN    99      55.295  57.605  43.073  1.00  4.18
ATOM   1549  HB2 GLN    99      55.955  58.534  44.417  1.00  4.18
ATOM   1550  CG  GLN    99      57.050  58.741  42.649  1.00  4.18
ATOM   1551  HG1 GLN    99      57.681  59.434  43.206  1.00  4.18
ATOM   1552  HG2 GLN    99      56.906  59.121  41.638  1.00  4.18
ATOM   1553  CD  GLN    99      57.710  57.367  42.584  1.00  4.18
ATOM   1554  OE1 GLN    99      57.855  56.812  41.502  1.00  4.18
ATOM   1555  NE2 GLN    99      58.012  56.713  43.687  1.00  4.18
ATOM   1556 1HE2 GLN    99      57.780  57.058  44.627  1.00  4.18
ATOM   1557 2HE2 GLN    99      58.399  55.796  43.590  1.00  4.18
ATOM   1558  C   GLN    99      53.866  59.444  41.814  1.00  4.18
ATOM   1559  O   GLN    99      54.488  59.569  40.767  1.00  4.18
ATOM   1560  N   GLU   100      52.590  59.067  41.893  1.00  4.50
ATOM   1561  H   GLU   100      52.269  58.846  42.824  1.00  4.50
ATOM   1562  CA  GLU   100      51.541  58.951  40.903  1.00  4.50
ATOM   1563  HA  GLU   100      50.596  59.134  41.416  1.00  4.50
ATOM   1564  CB  GLU   100      51.630  59.949  39.749  1.00  4.50
ATOM   1565  HB1 GLU   100      50.829  59.719  39.043  1.00  4.50
ATOM   1566  HB2 GLU   100      52.570  59.827  39.221  1.00  4.50
ATOM   1567  CG  GLU   100      51.466  61.398  40.199  1.00  4.50
ATOM   1568  HG1 GLU   100      52.211  61.645  40.958  1.00  4.50
ATOM   1569  HG2 GLU   100      50.470  61.531  40.626  1.00  4.50
ATOM   1570  CD  GLU   100      51.642  62.291  38.979  1.00  4.50
ATOM   1571  OE1 GLU   100      50.714  62.327  38.144  1.00  4.50
ATOM   1572  OE2 GLU   100      52.751  62.843  38.810  1.00  4.50
ATOM   1573  C   GLU   100      51.502  57.538  40.335  1.00  4.50
ATOM   1574  O   GLU   100      52.502  56.994  39.851  1.00  4.50
ATOM   1575  N   LEU   101      50.312  56.949  40.375  1.00  3.47
ATOM   1576  H   LEU   101      49.546  57.458  40.790  1.00  3.47
ATOM   1577  CA  LEU   101      50.036  55.611  39.880  1.00  3.47
ATOM   1578  HA  LEU   101      50.849  54.963  40.207  1.00  3.47
ATOM   1579  CB  LEU   101      48.721  55.126  40.547  1.00  3.47
ATOM   1580  HB1 LEU   101      47.867  55.487  39.972  1.00  3.47
ATOM   1581  HB2 LEU   101      48.632  55.591  41.530  1.00  3.47
ATOM   1582  CG  LEU   101      48.556  53.608  40.765  1.00  3.47
ATOM   1583  HG  LEU   101      47.522  53.432  41.061  1.00  3.47
ATOM   1584  CD1 LEU   101      48.832  52.764  39.521  1.00  3.47
ATOM   1585 1HD1 LEU   101      48.214  53.120  38.696  1.00  3.47
ATOM   1586 2HD1 LEU   101      49.880  52.827  39.229  1.00  3.47
ATOM   1587 3HD1 LEU   101      48.581  51.723  39.721  1.00  3.47
ATOM   1588  CD2 LEU   101      49.448  53.099  41.898  1.00  3.47
ATOM   1589 1HD2 LEU   101      49.252  52.042  42.073  1.00  3.47
ATOM   1590 2HD2 LEU   101      50.494  53.235  41.643  1.00  3.47
ATOM   1591 3HD2 LEU   101      49.227  53.646  42.816  1.00  3.47
ATOM   1592  C   LEU   101      50.002  55.596  38.338  1.00  3.47
ATOM   1593  O   LEU   101      48.929  55.589  37.737  1.00  3.47
ATOM   1594  N   ALA   102      51.192  55.642  37.721  1.00  3.67
ATOM   1595  H   ALA   102      51.988  55.796  38.324  1.00  3.67
ATOM   1596  CA  ALA   102      51.458  55.550  36.279  1.00  3.67
ATOM   1597  HA  ALA   102      51.415  56.554  35.858  1.00  3.67
ATOM   1598  CB  ALA   102      52.872  54.982  36.094  1.00  3.67
ATOM   1599  HB1 ALA   102      53.103  54.927  35.030  1.00  3.67
ATOM   1600  HB2 ALA   102      53.600  55.631  36.581  1.00  3.67
ATOM   1601  HB3 ALA   102      52.931  53.980  36.521  1.00  3.67
ATOM   1602  C   ALA   102      50.414  54.689  35.577  1.00  3.67
ATOM   1603  O   ALA   102      50.304  53.490  35.845  1.00  3.67
ATOM   1604  N   VAL   103      49.609  55.331  34.734  1.00  4.95
ATOM   1605  H   VAL   103      49.839  56.288  34.494  1.00  4.95
ATOM   1606  CA  VAL   103      48.438  54.726  34.110  1.00  4.95
ATOM   1607  HA  VAL   103      47.819  54.280  34.889  1.00  4.95
ATOM   1608  CB  VAL   103      47.600  55.791  33.370  1.00  4.95
ATOM   1609  HB  VAL   103      48.225  56.308  32.641  1.00  4.95
ATOM   1610  CG1 VAL   103      46.404  55.175  32.636  1.00  4.95
ATOM   1611 1HG1 VAL   103      45.790  55.962  32.198  1.00  4.95
ATOM   1612 2HG1 VAL   103      46.758  54.542  31.826  1.00  4.95
ATOM   1613 3HG1 VAL   103      45.797  54.588  33.325  1.00  4.95
ATOM   1614  CG2 VAL   103      47.050  56.830  34.357  1.00  4.95
ATOM   1615 1HG2 VAL   103      46.447  57.567  33.826  1.00  4.95
ATOM   1616 2HG2 VAL   103      46.438  56.342  35.117  1.00  4.95
ATOM   1617 3HG2 VAL   103      47.869  57.353  34.851  1.00  4.95
ATOM   1618  C   VAL   103      48.926  53.627  33.183  1.00  4.95
ATOM   1619  O   VAL   103      49.373  53.917  32.079  1.00  4.95
ATOM   1620  N   LEU   104      48.861  52.374  33.636  1.00  6.39
ATOM   1621  H   LEU   104      48.619  52.284  34.614  1.00  6.39
ATOM   1622  CA  LEU   104      49.362  51.151  32.991  1.00  6.39
ATOM   1623  HA  LEU   104      50.428  51.314  32.826  1.00  6.39
ATOM   1624  CB  LEU   104      49.258  49.976  33.995  1.00  6.39
ATOM   1625  HB1 LEU   104      49.952  50.178  34.812  1.00  6.39
ATOM   1626  HB2 LEU   104      49.641  49.084  33.498  1.00  6.39
ATOM   1627  CG  LEU   104      47.896  49.599  34.625  1.00  6.39
ATOM   1628  HG  LEU   104      48.028  48.617  35.079  1.00  6.39
ATOM   1629  CD1 LEU   104      47.439  50.540  35.746  1.00  6.39
ATOM   1630 1HD1 LEU   104      46.626  50.068  36.298  1.00  6.39
ATOM   1631 2HD1 LEU   104      48.263  50.725  36.436  1.00  6.39
ATOM   1632 3HD1 LEU   104      47.075  51.484  35.346  1.00  6.39
ATOM   1633  CD2 LEU   104      46.753  49.488  33.620  1.00  6.39
ATOM   1634 1HD2 LEU   104      45.867  49.092  34.116  1.00  6.39
ATOM   1635 2HD2 LEU   104      46.518  50.467  33.204  1.00  6.39
ATOM   1636 3HD2 LEU   104      47.037  48.805  32.819  1.00  6.39
ATOM   1637  C   LEU   104      48.810  50.818  31.581  1.00  6.39
ATOM   1638  O   LEU   104      48.969  49.703  31.090  1.00  6.39
ATOM   1639  N   VAL   105      48.199  51.800  30.918  1.00  7.33
ATOM   1640  H   VAL   105      48.134  52.682  31.401  1.00  7.33
ATOM   1641  CA  VAL   105      47.788  51.793  29.512  1.00  7.33
ATOM   1642  HA  VAL   105      48.255  50.931  29.036  1.00  7.33
ATOM   1643  CB  VAL   105      46.260  51.602  29.361  1.00  7.33
ATOM   1644  HB  VAL   105      46.003  51.644  28.303  1.00  7.33
ATOM   1645  CG1 VAL   105      45.810  50.226  29.862  1.00  7.33
ATOM   1646 1HG1 VAL   105      44.753  50.081  29.638  1.00  7.33
ATOM   1647 2HG1 VAL   105      46.384  49.447  29.360  1.00  7.33
ATOM   1648 3HG1 VAL   105      45.960  50.140  30.936  1.00  7.33
ATOM   1649  CG2 VAL   105      45.446  52.677  30.092  1.00  7.33
ATOM   1650 1HG2 VAL   105      44.387  52.542  29.869  1.00  7.33
ATOM   1651 2HG2 VAL   105      45.591  52.597  31.169  1.00  7.33
ATOM   1652 3HG2 VAL   105      45.746  53.666  29.747  1.00  7.33
ATOM   1653  C   VAL   105      48.283  52.997  28.694  1.00  7.33
ATOM   1654  O   VAL   105      47.824  53.233  27.583  1.00  7.33
ATOM   1655  N   SER   106      49.234  53.757  29.232  1.00  6.70
ATOM   1656  H   SER   106      49.541  53.511  30.164  1.00  6.70
ATOM   1657  CA  SER   106      49.963  54.830  28.538  1.00  6.70
ATOM   1658  HA  SER   106      50.108  54.568  27.488  1.00  6.70
ATOM   1659  CB  SER   106      49.142  56.125  28.623  1.00  6.70
ATOM   1660  HB1 SER   106      49.015  56.407  29.669  1.00  6.70
ATOM   1661  HB2 SER   106      48.155  55.947  28.192  1.00  6.70
ATOM   1662  OG  SER   106      49.750  57.192  27.923  1.00  6.70
ATOM   1663  HG  SER   106      50.656  57.333  28.269  1.00  6.70
ATOM   1664  C   SER   106      51.331  55.040  29.186  1.00  6.70
ATOM   1665  O   SER   106      52.347  55.148  28.505  1.00  6.70
ATOM   1666  N   GLY   107      51.338  55.051  30.520  1.00  5.95
ATOM   1667  H   GLY   107      50.451  54.932  30.996  1.00  5.95
ATOM   1668  CA  GLY   107      52.471  55.313  31.384  1.00  5.95
ATOM   1669  HA1 GLY   107      53.389  55.349  30.796  1.00  5.95
ATOM   1670  HA2 GLY   107      52.561  54.515  32.121  1.00  5.95
ATOM   1671  C   GLY   107      52.273  56.634  32.121  1.00  5.95
ATOM   1672  O   GLY   107      51.264  56.830  32.800  1.00  5.95
ATOM   1673  N   GLN   108      53.238  57.539  31.950  1.00  5.45
ATOM   1674  H   GLN   108      53.960  57.309  31.286  1.00  5.45
ATOM   1675  CA  GLN   108      53.363  58.816  32.661  1.00  5.45
ATOM   1676  HA  GLN   108      54.354  59.209  32.434  1.00  5.45
ATOM   1677  CB  GLN   108      52.348  59.856  32.121  1.00  5.45
ATOM   1678  HB1 GLN   108      52.552  60.817  32.595  1.00  5.45
ATOM   1679  HB2 GLN   108      51.335  59.566  32.406  1.00  5.45
ATOM   1680  CG  GLN   108      52.409  60.108  30.607  1.00  5.45
ATOM   1681  HG1 GLN   108      53.429  59.984  30.246  1.00  5.45
ATOM   1682  HG2 GLN   108      52.112  61.140  30.417  1.00  5.45
ATOM   1683  CD  GLN   108      51.473  59.200  29.824  1.00  5.45
ATOM   1684  OE1 GLN   108      51.861  58.181  29.279  1.00  5.45
ATOM   1685  NE2 GLN   108      50.204  59.530  29.723  1.00  5.45
ATOM   1686 1HE2 GLN   108      49.853  60.362  30.161  1.00  5.45
ATOM   1687 2HE2 GLN   108      49.628  58.929  29.149  1.00  5.45
ATOM   1688  C   GLN   108      53.312  58.702  34.194  1.00  5.45
ATOM   1689  O   GLN   108      53.271  57.620  34.766  1.00  5.45
ATOM   1690  N   LYS   109      53.361  59.866  34.828  1.00  5.14
ATOM   1691  H   LYS   109      53.426  60.684  34.233  1.00  5.14
ATOM   1692  CA  LYS   109      53.108  60.218  36.226  1.00  5.14
ATOM   1693  HA  LYS   109      52.300  59.631  36.662  1.00  5.14
ATOM   1694  CB  LYS   109      54.409  60.076  37.049  1.00  5.14
ATOM   1695  HB1 LYS   109      54.307  60.654  37.969  1.00  5.14
ATOM   1696  HB2 LYS   109      55.243  60.500  36.487  1.00  5.14
ATOM   1697  CG  LYS   109      54.733  58.621  37.432  1.00  5.14
ATOM   1698  HG1 LYS   109      54.835  58.012  36.540  1.00  5.14
ATOM   1699  HG2 LYS   109      53.910  58.233  38.027  1.00  5.14
ATOM   1700  CD  LYS   109      56.055  58.492  38.200  1.00  5.14
ATOM   1701  HD1 LYS   109      56.146  59.292  38.935  1.00  5.14
ATOM   1702  HD2 LYS   109      56.878  58.606  37.494  1.00  5.14
ATOM   1703  CE  LYS   109      56.185  57.130  38.898  1.00  5.14
ATOM   1704  HE1 LYS   109      57.205  57.039  39.284  1.00  5.14
ATOM   1705  HE2 LYS   109      56.020  56.327  38.175  1.00  5.14
ATOM   1706  NZ  LYS   109      55.242  57.007  40.034  1.00  5.14
ATOM   1707  HZ1 LYS   109      55.484  56.246  40.656  1.00  5.14
ATOM   1708  HZ2 LYS   109      55.234  57.876  40.556  1.00  5.14
ATOM   1709  HZ3 LYS   109      54.273  56.904  39.737  1.00  5.14
ATOM   1710  C   LYS   109      52.676  61.714  36.192  1.00  5.14
ATOM   1711  O   LYS   109      52.570  62.442  35.205  1.00  5.14
