# Supplementary material for: Selecting Near-Native Protein Structures from Predicted Decoy Sets Using Ordered Graphlet Degree Similarity
Source: Genes (Basel). 2019 Feb 11;10(2):132. doi: 10.3390/genes10020132 (PMC6410076; doi:10.3390/genes10020132)
Supplement: Supplementary file 1 [file genes-10-00132-s001.zip › CodeData/data/CASP11/T0759/model195.pdb]

ATOM      1  N   MET     1      40.259  55.857  41.233  1.00 10.31
ATOM      2  CA  MET     1      40.830  54.602  41.738  1.00 10.31
ATOM      3  HA  MET     1      41.044  54.774  42.791  1.00 10.31
ATOM      4  CB  MET     1      39.782  53.473  41.686  1.00 10.31
ATOM      5  HB1 MET     1      38.837  53.846  42.081  1.00 10.31
ATOM      6  HB2 MET     1      40.122  52.689  42.364  1.00 10.31
ATOM      7  CG  MET     1      39.520  52.804  40.324  1.00 10.31
ATOM      8  HG1 MET     1      38.933  51.909  40.527  1.00 10.31
ATOM      9  HG2 MET     1      40.463  52.468  39.892  1.00 10.31
ATOM     10  SD  MET     1      38.597  53.747  39.073  1.00 10.31
ATOM     11  CE  MET     1      39.958  54.470  38.117  1.00 10.31
ATOM     12  HE1 MET     1      39.552  55.010  37.262  1.00 10.31
ATOM     13  HE2 MET     1      40.522  55.164  38.736  1.00 10.31
ATOM     14  HE3 MET     1      40.621  53.680  37.764  1.00 10.31
ATOM     15  C   MET     1      42.171  54.202  41.096  1.00 10.31
ATOM     16  O   MET     1      42.632  53.062  41.194  1.00 10.31
ATOM     17  N   GLY     2      42.770  55.171  40.413  1.00  8.70
ATOM     18  H   GLY     2      42.271  56.049  40.410  1.00  8.70
ATOM     19  CA  GLY     2      44.079  55.147  39.761  1.00  8.70
ATOM     20  HA1 GLY     2      43.990  54.774  38.742  1.00  8.70
ATOM     21  HA2 GLY     2      44.767  54.516  40.325  1.00  8.70
ATOM     22  C   GLY     2      44.625  56.573  39.740  1.00  8.70
ATOM     23  O   GLY     2      44.923  57.091  38.669  1.00  8.70
ATOM     24  N   HIS     3      44.538  57.257  40.892  1.00  7.76
ATOM     25  H   HIS     3      44.392  56.725  41.743  1.00  7.76
ATOM     26  CA  HIS     3      44.216  58.689  40.938  1.00  7.76
ATOM     27  HA  HIS     3      43.315  58.830  40.336  1.00  7.76
ATOM     28  CB  HIS     3      43.871  59.141  42.372  1.00  7.76
ATOM     29  HB1 HIS     3      44.407  60.053  42.629  1.00  7.76
ATOM     30  HB2 HIS     3      44.174  58.383  43.090  1.00  7.76
ATOM     31  CG  HIS     3      42.399  59.420  42.533  1.00  7.76
ATOM     32  ND1 HIS     3      41.767  60.638  42.261  1.00  7.76
ATOM     33  CE1 HIS     3      40.455  60.407  42.414  1.00  7.76
ATOM     34  HE1 HIS     3      39.680  61.145  42.252  1.00  7.76
ATOM     35  NE2 HIS     3      40.235  59.128  42.767  1.00  7.76
ATOM     36  HE2 HIS     3      39.335  58.687  42.888  1.00  7.76
ATOM     37  CD2 HIS     3      41.452  58.494  42.849  1.00  7.76
ATOM     38  HD2 HIS     3      41.633  57.452  43.073  1.00  7.76
ATOM     39  C   HIS     3      45.229  59.614  40.277  1.00  7.76
ATOM     40  O   HIS     3      44.928  60.245  39.270  1.00  7.76
ATOM     41  N   HIS     4      46.411  59.718  40.881  1.00  7.67
ATOM     42  H   HIS     4      46.540  59.177  41.723  1.00  7.67
ATOM     43  CA  HIS     4      47.445  60.685  40.493  1.00  7.67
ATOM     44  HA  HIS     4      47.360  60.882  39.421  1.00  7.67
ATOM     45  CB  HIS     4      47.179  62.020  41.218  1.00  7.67
ATOM     46  HB1 HIS     4      48.071  62.643  41.161  1.00  7.67
ATOM     47  HB2 HIS     4      46.953  61.813  42.261  1.00  7.67
ATOM     48  CG  HIS     4      46.051  62.845  40.650  1.00  7.67
ATOM     49  ND1 HIS     4      46.178  63.751  39.596  1.00  7.67
ATOM     50  CE1 HIS     4      44.951  64.243  39.383  1.00  7.67
ATOM     51  HE1 HIS     4      44.705  64.956  38.606  1.00  7.67
ATOM     52  NE2 HIS     4      44.073  63.717  40.254  1.00  7.67
ATOM     53  HE2 HIS     4      43.080  63.890  40.266  1.00  7.67
ATOM     54  CD2 HIS     4      44.751  62.839  41.069  1.00  7.67
ATOM     55  HD2 HIS     4      44.334  62.232  41.858  1.00  7.67
ATOM     56  C   HIS     4      48.871  60.130  40.700  1.00  7.67
ATOM     57  O   HIS     4      49.852  60.863  40.600  1.00  7.67
ATOM     58  N   HIS     5      48.990  58.818  40.946  1.00  6.57
ATOM     59  H   HIS     5      48.128  58.299  41.021  1.00  6.57
ATOM     60  CA  HIS     5      50.191  58.013  40.673  1.00  6.57
ATOM     61  HA  HIS     5      50.604  58.317  39.710  1.00  6.57
ATOM     62  CB  HIS     5      51.296  58.272  41.720  1.00  6.57
ATOM     63  HB1 HIS     5      50.836  58.370  42.692  1.00  6.57
ATOM     64  HB2 HIS     5      51.778  59.222  41.489  1.00  6.57
ATOM     65  CG  HIS     5      52.365  57.218  41.842  1.00  6.57
ATOM     66  ND1 HIS     5      52.975  56.517  40.802  1.00  6.57
ATOM     67  CE1 HIS     5      53.801  55.634  41.389  1.00  6.57
ATOM     68  HE1 HIS     5      54.417  54.921  40.856  1.00  6.57
ATOM     69  NE2 HIS     5      53.753  55.763  42.726  1.00  6.57
ATOM     70  HE2 HIS     5      54.279  55.220  43.411  1.00  6.57
ATOM     71  CD2 HIS     5      52.861  56.764  43.026  1.00  6.57
ATOM     72  HD2 HIS     5      52.604  57.115  44.012  1.00  6.57
ATOM     73  C   HIS     5      49.803  56.539  40.489  1.00  6.57
ATOM     74  O   HIS     5      49.551  56.109  39.365  1.00  6.57
ATOM     75  N   HIS     6      49.563  55.842  41.597  1.00  6.03
ATOM     76  H   HIS     6      49.870  56.268  42.461  1.00  6.03
ATOM     77  CA  HIS     6      48.363  55.024  41.749  1.00  6.03
ATOM     78  HA  HIS     6      47.645  55.304  40.977  1.00  6.03
ATOM     79  CB  HIS     6      48.596  53.524  41.607  1.00  6.03
ATOM     80  HB1 HIS     6      49.133  53.179  42.473  1.00  6.03
ATOM     81  HB2 HIS     6      49.186  53.328  40.710  1.00  6.03
ATOM     82  CG  HIS     6      47.303  52.752  41.520  1.00  6.03
ATOM     83  ND1 HIS     6      46.831  52.080  40.385  1.00  6.03
ATOM     84  CE1 HIS     6      45.585  51.691  40.684  1.00  6.03
ATOM     85  HE1 HIS     6      44.911  51.206  39.992  1.00  6.03
ATOM     86  NE2 HIS     6      45.257  52.072  41.929  1.00  6.03
ATOM     87  HE2 HIS     6      44.314  52.083  42.301  1.00  6.03
ATOM     88  CD2 HIS     6      46.334  52.724  42.478  1.00  6.03
ATOM     89  HD2 HIS     6      46.378  53.213  43.444  1.00  6.03
ATOM     90  C   HIS     6      47.789  55.469  43.086  1.00  6.03
ATOM     91  O   HIS     6      48.280  55.085  44.152  1.00  6.03
ATOM     92  N   HIS     7      46.951  56.500  42.988  1.00  6.69
ATOM     93  CA  HIS     7      46.816  57.489  44.043  1.00  6.69
ATOM     94  CB  HIS     7      45.997  56.976  45.228  1.00  6.69
ATOM     95  CG  HIS     7      44.747  56.195  44.886  1.00  6.69
ATOM     96  ND1 HIS     7      44.714  54.874  44.448  1.00  6.69
ATOM     97  CE1 HIS     7      43.423  54.559  44.307  1.00  6.69
ATOM     98  NE2 HIS     7      42.650  55.618  44.612  1.00  6.69
ATOM     99  CD2 HIS     7      43.468  56.663  44.982  1.00  6.69
ATOM    100  C   HIS     7      48.091  58.298  44.290  1.00  6.69
ATOM    101  O   HIS     7      49.192  57.750  44.322  1.00  6.69
ATOM    102  N   HIS     8      48.015  59.634  44.318  1.00  6.12
ATOM    103  H   HIS     8      47.122  60.106  44.340  1.00  6.12
ATOM    104  CA  HIS     8      49.267  60.383  44.474  1.00  6.12
ATOM    105  HA  HIS     8      49.998  59.963  43.789  1.00  6.12
ATOM    106  CB  HIS     8      49.199  61.880  44.119  1.00  6.12
ATOM    107  HB1 HIS     8      48.970  61.982  43.070  1.00  6.12
ATOM    108  HB2 HIS     8      50.207  62.283  44.227  1.00  6.12
ATOM    109  CG  HIS     8      48.289  62.781  44.928  1.00  6.12
ATOM    110  ND1 HIS     8      47.054  63.275  44.510  1.00  6.12
ATOM    111  CE1 HIS     8      46.652  64.129  45.462  1.00  6.12
ATOM    112  HE1 HIS     8      45.722  64.682  45.436  1.00  6.12
ATOM    113  NE2 HIS     8      47.564  64.200  46.446  1.00  6.12
ATOM    114  HE2 HIS     8      47.502  64.774  47.276  1.00  6.12
ATOM    115  CD2 HIS     8      48.610  63.373  46.116  1.00  6.12
ATOM    116  HD2 HIS     8      49.514  63.206  46.687  1.00  6.12
ATOM    117  C   HIS     8      49.797  60.243  45.874  1.00  6.12
ATOM    118  O   HIS     8      49.136  60.598  46.844  1.00  6.12
ATOM    119  N   SER     9      51.019  59.756  45.962  1.00  5.07
ATOM    120  H   SER     9      51.479  59.408  45.138  1.00  5.07
ATOM    121  CA  SER     9      51.610  59.549  47.260  1.00  5.07
ATOM    122  HA  SER     9      50.904  59.003  47.834  1.00  5.07
ATOM    123  CB  SER     9      52.897  58.767  47.077  1.00  5.07
ATOM    124  HB1 SER     9      53.636  59.393  46.585  1.00  5.07
ATOM    125  HB2 SER     9      52.701  57.909  46.438  1.00  5.07
ATOM    126  OG  SER     9      53.372  58.336  48.327  1.00  5.07
ATOM    127  HG  SER     9      52.823  57.582  48.602  1.00  5.07
ATOM    128  C   SER     9      51.819  60.837  48.016  1.00  5.07
ATOM    129  O   SER     9      52.418  61.797  47.517  1.00  5.07
ATOM    130  N   HIS    10      51.311  60.841  49.243  1.00  4.31
ATOM    131  H   HIS    10      50.841  60.008  49.566  1.00  4.31
ATOM    132  CA  HIS    10      51.482  61.985  50.158  1.00  4.31
ATOM    133  HA  HIS    10      51.448  62.915  49.588  1.00  4.31
ATOM    134  CB  HIS    10      50.335  62.032  51.183  1.00  4.31
ATOM    135  HB1 HIS    10      50.427  62.937  51.782  1.00  4.31
ATOM    136  HB2 HIS    10      50.411  61.170  51.848  1.00  4.31
ATOM    137  CG  HIS    10      48.972  62.006  50.539  1.00  4.31
ATOM    138  ND1 HIS    10      48.205  63.106  50.133  1.00  4.31
ATOM    139  CE1 HIS    10      47.130  62.585  49.516  1.00  4.31
ATOM    140  HE1 HIS    10      46.342  63.164  49.057  1.00  4.31
ATOM    141  NE2 HIS    10      47.187  61.244  49.510  1.00  4.31
ATOM    142  HE2 HIS    10      46.554  60.625  49.014  1.00  4.31
ATOM    143  CD2 HIS    10      48.344  60.865  50.149  1.00  4.31
ATOM    144  HD2 HIS    10      48.739  59.864  50.254  1.00  4.31
ATOM    145  C   HIS    10      52.874  61.858  50.794  1.00  4.31
ATOM    146  O   HIS    10      53.008  61.553  51.975  1.00  4.31
ATOM    147  N   MET    11      53.907  61.945  49.945  1.00  3.62
ATOM    148  H   MET    11      53.660  62.170  48.986  1.00  3.62
ATOM    149  CA  MET    11      55.210  61.292  50.143  1.00  3.62
ATOM    150  HA  MET    11      55.035  60.223  50.219  1.00  3.62
ATOM    151  CB  MET    11      56.115  61.503  48.910  1.00  3.62
ATOM    152  HB1 MET    11      57.118  61.174  49.167  1.00  3.62
ATOM    153  HB2 MET    11      56.160  62.561  48.650  1.00  3.62
ATOM    154  CG  MET    11      55.724  60.685  47.682  1.00  3.62
ATOM    155  HG1 MET    11      54.823  61.111  47.246  1.00  3.62
ATOM    156  HG2 MET    11      55.520  59.665  48.006  1.00  3.62
ATOM    157  SD  MET    11      57.015  60.601  46.404  1.00  3.62
ATOM    158  CE  MET    11      56.185  59.492  45.232  1.00  3.62
ATOM    159  HE1 MET    11      55.292  59.977  44.837  1.00  3.62
ATOM    160  HE2 MET    11      56.860  59.255  44.410  1.00  3.62
ATOM    161  HE3 MET    11      55.894  58.569  45.735  1.00  3.62
ATOM    162  C   MET    11      56.042  61.677  51.381  1.00  3.62
ATOM    163  O   MET    11      57.087  61.074  51.650  1.00  3.62
ATOM    164  N   VAL    12      55.707  62.782  52.032  1.00  2.64
ATOM    165  H   VAL    12      54.773  63.153  51.905  1.00  2.64
ATOM    166  CA  VAL    12      56.722  63.688  52.570  1.00  2.64
ATOM    167  HA  VAL    12      57.428  63.130  53.186  1.00  2.64
ATOM    168  CB  VAL    12      57.471  64.339  51.385  1.00  2.64
ATOM    169  HB  VAL    12      57.898  63.535  50.786  1.00  2.64
ATOM    170  CG1 VAL    12      56.582  65.163  50.441  1.00  2.64
ATOM    171 1HG1 VAL    12      57.169  65.501  49.586  1.00  2.64
ATOM    172 2HG1 VAL    12      55.751  64.560  50.075  1.00  2.64
ATOM    173 3HG1 VAL    12      56.183  66.037  50.957  1.00  2.64
ATOM    174  CG2 VAL    12      58.640  65.211  51.819  1.00  2.64
ATOM    175 1HG2 VAL    12      59.163  65.523  50.919  1.00  2.64
ATOM    176 2HG2 VAL    12      58.299  66.098  52.352  1.00  2.64
ATOM    177 3HG2 VAL    12      59.325  64.637  52.439  1.00  2.64
ATOM    178  C   VAL    12      56.049  64.746  53.425  1.00  2.64
ATOM    179  O   VAL    12      54.914  65.141  53.164  1.00  2.64
ATOM    180  N   VAL    13      56.777  65.250  54.410  1.00  2.46
ATOM    181  H   VAL    13      57.725  64.911  54.556  1.00  2.46
ATOM    182  CA  VAL    13      56.309  66.349  55.240  1.00  2.46
ATOM    183  HA  VAL    13      55.374  66.757  54.854  1.00  2.46
ATOM    184  CB  VAL    13      56.061  65.880  56.689  1.00  2.46
ATOM    185  HB  VAL    13      57.007  65.560  57.119  1.00  2.46
ATOM    186  CG1 VAL    13      55.481  67.010  57.552  1.00  2.46
ATOM    187 1HG1 VAL    13      55.261  66.640  58.554  1.00  2.46
ATOM    188 2HG1 VAL    13      56.202  67.822  57.643  1.00  2.46
ATOM    189 3HG1 VAL    13      54.563  67.394  57.107  1.00  2.46
ATOM    190  CG2 VAL    13      55.096  64.685  56.759  1.00  2.46
ATOM    191 1HG2 VAL    13      54.916  64.418  57.801  1.00  2.46
ATOM    192 2HG2 VAL    13      54.150  64.943  56.283  1.00  2.46
ATOM    193 3HG2 VAL    13      55.527  63.822  56.251  1.00  2.46
ATOM    194  C   VAL    13      57.372  67.417  55.169  1.00  2.46
ATOM    195  O   VAL    13      58.500  67.211  55.610  1.00  2.46
ATOM    196  N   ILE    14      57.026  68.534  54.538  1.00  2.86
ATOM    197  H   ILE    14      56.092  68.624  54.169  1.00  2.86
ATOM    198  CA  ILE    14      57.850  69.731  54.609  1.00  2.86
ATOM    199  HA  ILE    14      58.849  69.453  54.294  1.00  2.86
ATOM    200  CB  ILE    14      57.314  70.786  53.613  1.00  2.86
ATOM    201  HB  ILE    14      57.288  70.306  52.632  1.00  2.86
ATOM    202  CG2 ILE    14      55.880  71.249  53.939  1.00  2.86
ATOM    203 1HG2 ILE    14      55.483  71.840  53.115  1.00  2.86
ATOM    204 2HG2 ILE    14      55.218  70.396  54.083  1.00  2.86
ATOM    205 3HG2 ILE    14      55.872  71.857  54.845  1.00  2.86
ATOM    206  CG1 ILE    14      58.283  71.981  53.510  1.00  2.86
ATOM    207 1HG1 ILE    14      59.294  71.596  53.381  1.00  2.86
ATOM    208 2HG1 ILE    14      58.252  72.561  54.431  1.00  2.86
ATOM    209  CD1 ILE    14      57.981  72.916  52.332  1.00  2.86
ATOM    210  HD1 ILE    14      58.755  73.680  52.268  1.00  2.86
ATOM    211  HD2 ILE    14      57.971  72.348  51.401  1.00  2.86
ATOM    212  HD3 ILE    14      57.021  73.409  52.471  1.00  2.86
ATOM    213  C   ILE    14      57.897  70.224  56.058  1.00  2.86
ATOM    214  O   ILE    14      56.871  70.278  56.737  1.00  2.86
ATOM    215  N   HIS    15      59.068  70.613  56.551  1.00  3.13
ATOM    216  H   HIS    15      59.889  70.496  55.964  1.00  3.13
ATOM    217  CA  HIS    15      59.146  71.491  57.714  1.00  3.13
ATOM    218  HA  HIS    15      58.403  71.191  58.446  1.00  3.13
ATOM    219  CB  HIS    15      60.531  71.401  58.377  1.00  3.13
ATOM    220  HB1 HIS    15      60.612  72.229  59.078  1.00  3.13
ATOM    221  HB2 HIS    15      61.308  71.513  57.621  1.00  3.13
ATOM    222  CG  HIS    15      60.802  70.155  59.183  1.00  3.13
ATOM    223  ND1 HIS    15      61.977  69.927  59.913  1.00  3.13
ATOM    224  CE1 HIS    15      61.771  68.772  60.571  1.00  3.13
ATOM    225  HE1 HIS    15      62.480  68.306  61.244  1.00  3.13
ATOM    226  NE2 HIS    15      60.564  68.265  60.277  1.00  3.13
ATOM    227  HE2 HIS    15      60.183  67.404  60.649  1.00  3.13
ATOM    228  CD2 HIS    15      59.938  69.117  59.396  1.00  3.13
ATOM    229  HD2 HIS    15      58.946  69.001  58.978  1.00  3.13
ATOM    230  C   HIS    15      58.850  72.916  57.252  1.00  3.13
ATOM    231  O   HIS    15      59.681  73.459  56.516  1.00  3.13
ATOM    232  N   PRO    16      57.724  73.544  57.649  1.00  4.06
ATOM    233  CD  PRO    16      56.600  73.020  58.418  1.00  4.06
ATOM    234  HD1 PRO    16      56.909  72.333  59.200  1.00  4.06
ATOM    235  HD2 PRO    16      55.898  72.530  57.743  1.00  4.06
ATOM    236  CG  PRO    16      55.932  74.234  59.063  1.00  4.06
ATOM    237  HG1 PRO    16      56.406  74.442  60.025  1.00  4.06
ATOM    238  HG2 PRO    16      54.859  74.086  59.190  1.00  4.06
ATOM    239  CB  PRO    16      56.240  75.366  58.087  1.00  4.06
ATOM    240  HB1 PRO    16      56.251  76.338  58.584  1.00  4.06
ATOM    241  HB2 PRO    16      55.506  75.359  57.281  1.00  4.06
ATOM    242  CA  PRO    16      57.614  74.987  57.527  1.00  4.06
ATOM    243  HA  PRO    16      57.669  75.280  56.478  1.00  4.06
ATOM    244  C   PRO    16      58.772  75.628  58.298  1.00  4.06
ATOM    245  O   PRO    16      59.151  75.150  59.365  1.00  4.06
ATOM    246  N   ASP    17      59.354  76.642  57.669  1.00  4.28
ATOM    247  H   ASP    17      58.875  76.987  56.855  1.00  4.28
ATOM    248  CA  ASP    17      60.545  77.411  58.037  1.00  4.28
ATOM    249  HA  ASP    17      60.412  78.355  57.505  1.00  4.28
ATOM    250  CB  ASP    17      60.596  77.863  59.515  1.00  4.28
ATOM    251  HB1 ASP    17      61.528  78.410  59.667  1.00  4.28
ATOM    252  HB2 ASP    17      60.610  77.009  60.187  1.00  4.28
ATOM    253  CG  ASP    17      59.438  78.791  59.924  1.00  4.28
ATOM    254  OD1 ASP    17      58.777  79.359  59.022  1.00  4.28
ATOM    255  OD2 ASP    17      59.238  78.938  61.149  1.00  4.28
ATOM    256  C   ASP    17      61.871  76.895  57.437  1.00  4.28
ATOM    257  O   ASP    17      62.412  77.582  56.569  1.00  4.28
ATOM    258  N   PRO    18      62.403  75.694  57.750  1.00  4.05
ATOM    259  CD  PRO    18      62.074  74.841  58.875  1.00  4.05
ATOM    260  HD1 PRO    18      61.232  74.215  58.599  1.00  4.05
ATOM    261  HD2 PRO    18      61.858  75.405  59.778  1.00  4.05
ATOM    262  CG  PRO    18      63.302  73.968  59.102  1.00  4.05
ATOM    263  HG1 PRO    18      63.040  73.020  59.571  1.00  4.05
ATOM    264  HG2 PRO    18      64.030  74.512  59.705  1.00  4.05
ATOM    265  CB  PRO    18      63.838  73.782  57.688  1.00  4.05
ATOM    266  HB1 PRO    18      63.299  72.963  57.210  1.00  4.05
ATOM    267  HB2 PRO    18      64.911  73.587  57.686  1.00  4.05
ATOM    268  CA  PRO    18      63.510  75.106  56.988  1.00  4.05
ATOM    269  HA  PRO    18      64.367  75.776  57.063  1.00  4.05
ATOM    270  C   PRO    18      63.222  74.855  55.499  1.00  4.05
ATOM    271  O   PRO    18      64.161  74.642  54.736  1.00  4.05
ATOM    272  N   GLY    19      61.949  74.754  55.098  1.00  3.69
ATOM    273  H   GLY    19      61.227  74.847  55.803  1.00  3.69
ATOM    274  CA  GLY    19      61.495  74.452  53.729  1.00  3.69
ATOM    275  HA1 GLY    19      61.941  75.177  53.048  1.00  3.69
ATOM    276  HA2 GLY    19      60.413  74.571  53.694  1.00  3.69
ATOM    277  C   GLY    19      61.831  73.045  53.205  1.00  3.69
ATOM    278  O   GLY    19      61.412  72.669  52.113  1.00  3.69
ATOM    279  N   ARG    20      62.584  72.261  53.982  1.00  3.23
ATOM    280  H   ARG    20      62.921  72.695  54.825  1.00  3.23
ATOM    281  CA  ARG    20      63.029  70.897  53.674  1.00  3.23
ATOM    282  HA  ARG    20      63.556  70.889  52.718  1.00  3.23
ATOM    283  CB  ARG    20      63.956  70.395  54.798  1.00  3.23
ATOM    284  HB1 ARG    20      64.262  69.373  54.563  1.00  3.23
ATOM    285  HB2 ARG    20      63.364  70.367  55.712  1.00  3.23
ATOM    286  CG  ARG    20      65.221  71.218  55.079  1.00  3.23
ATOM    287  HG1 ARG    20      64.955  72.249  55.303  1.00  3.23
ATOM    288  HG2 ARG    20      65.857  71.209  54.193  1.00  3.23
ATOM    289  CD  ARG    20      66.004  70.642  56.273  1.00  3.23
ATOM    290  HD1 ARG    20      66.901  71.249  56.408  1.00  3.23
ATOM    291  HD2 ARG    20      66.310  69.621  56.032  1.00  3.23
ATOM    292  NE  ARG    20      65.206  70.631  57.523  1.00  3.23
ATOM    293  HE  ARG    20      64.206  70.571  57.415  1.00  3.23
ATOM    294  CZ  ARG    20      65.650  70.626  58.767  1.00  3.23
ATOM    295  NH1 ARG    20      66.921  70.603  59.055  1.00  3.23
ATOM    296 1HH1 ARG    20      67.590  70.606  58.306  1.00  3.23
ATOM    297 2HH1 ARG    20      67.222  70.553  60.009  1.00  3.23
ATOM    298  NH2 ARG    20      64.820  70.640  59.769  1.00  3.23
ATOM    299 1HH2 ARG    20      63.819  70.523  59.619  1.00  3.23
ATOM    300 2HH2 ARG    20      65.155  70.697  60.712  1.00  3.23
ATOM    301  C   ARG    20      61.872  69.911  53.603  1.00  3.23
ATOM    302  O   ARG    20      61.106  69.830  54.558  1.00  3.23
ATOM    303  N   GLU    21      61.869  69.050  52.592  1.00  2.83
ATOM    304  H   GLU    21      62.506  69.209  51.829  1.00  2.83
ATOM    305  CA  GLU    21      61.301  67.702  52.712  1.00  2.83
ATOM    306  HA  GLU    21      60.227  67.756  52.895  1.00  2.83
ATOM    307  CB  GLU    21      61.587  66.931  51.413  1.00  2.83
ATOM    308  HB1 GLU    21      61.276  65.899  51.568  1.00  2.83
ATOM    309  HB2 GLU    21      62.663  66.918  51.230  1.00  2.83
ATOM    310  CG  GLU    21      60.894  67.500  50.165  1.00  2.83
ATOM    311  HG1 GLU    21      61.389  68.429  49.873  1.00  2.83
ATOM    312  HG2 GLU    21      59.856  67.735  50.413  1.00  2.83
ATOM    313  CD  GLU    21      60.916  66.512  48.985  1.00  2.83
ATOM    314  OE1 GLU    21      61.590  65.461  49.054  1.00  2.83
ATOM    315  OE2 GLU    21      60.189  66.738  47.994  1.00  2.83
ATOM    316  C   GLU    21      61.988  66.936  53.850  1.00  2.83
ATOM    317  O   GLU    21      63.217  66.873  53.914  1.00  2.83
ATOM    318  N   LEU    22      61.203  66.285  54.704  1.00  2.36
ATOM    319  H   LEU    22      60.203  66.462  54.701  1.00  2.36
ATOM    320  CA  LEU    22      61.657  65.177  55.535  1.00  2.36
ATOM    321  HA  LEU    22      62.637  64.836  55.194  1.00  2.36
ATOM    322  CB  LEU    22      61.779  65.590  57.014  1.00  2.36
ATOM    323  HB1 LEU    22      61.880  64.677  57.593  1.00  2.36
ATOM    324  HB2 LEU    22      60.858  66.075  57.340  1.00  2.36
ATOM    325  CG  LEU    22      62.999  66.475  57.342  1.00  2.36
ATOM    326  HG  LEU    22      63.849  66.193  56.720  1.00  2.36
ATOM    327  CD1 LEU    22      62.705  67.957  57.145  1.00  2.36
ATOM    328 1HD1 LEU    22      62.604  68.166  56.087  1.00  2.36
ATOM    329 2HD1 LEU    22      61.765  68.211  57.623  1.00  2.36
ATOM    330 3HD1 LEU    22      63.512  68.557  57.548  1.00  2.36
ATOM    331  CD2 LEU    22      63.408  66.283  58.805  1.00  2.36
ATOM    332 1HD2 LEU    22      64.173  67.005  59.086  1.00  2.36
ATOM    333 2HD2 LEU    22      62.538  66.382  59.453  1.00  2.36
ATOM    334 3HD2 LEU    22      63.825  65.284  58.922  1.00  2.36
ATOM    335  C   LEU    22      60.691  64.002  55.365  1.00  2.36
ATOM    336  O   LEU    22      59.537  64.150  54.939  1.00  2.36
ATOM    337  N   SER    23      61.154  62.809  55.722  1.00  2.08
ATOM    338  H   SER    23      62.105  62.753  56.094  1.00  2.08
ATOM    339  CA  SER    23      60.274  61.649  55.825  1.00  2.08
ATOM    340  HA  SER    23      59.819  61.489  54.850  1.00  2.08
ATOM    341  CB  SER    23      61.064  60.410  56.224  1.00  2.08
ATOM    342  HB1 SER    23      60.388  59.560  56.293  1.00  2.08
ATOM    343  HB2 SER    23      61.500  60.558  57.209  1.00  2.08
ATOM    344  OG  SER    23      62.074  60.142  55.267  1.00  2.08
ATOM    345  HG  SER    23      62.932  60.287  55.738  1.00  2.08
ATOM    346  C   SER    23      59.177  61.851  56.871  1.00  2.08
ATOM    347  O   SER    23      59.418  62.551  57.851  1.00  2.08
ATOM    348  N   PRO    24      58.018  61.180  56.748  1.00  1.88
ATOM    349  CD  PRO    24      57.522  60.471  55.576  1.00  1.88
ATOM    350  HD1 PRO    24      57.969  59.479  55.539  1.00  1.88
ATOM    351  HD2 PRO    24      57.720  61.019  54.654  1.00  1.88
ATOM    352  CG  PRO    24      56.013  60.344  55.781  1.00  1.88
ATOM    353  HG1 PRO    24      55.610  59.450  55.302  1.00  1.88
ATOM    354  HG2 PRO    24      55.516  61.238  55.401  1.00  1.88
ATOM    355  CB  PRO    24      55.884  60.289  57.303  1.00  1.88
ATOM    356  HB1 PRO    24      56.061  59.266  57.639  1.00  1.88
ATOM    357  HB2 PRO    24      54.904  60.635  57.635  1.00  1.88
ATOM    358  CA  PRO    24      57.006  61.214  57.792  1.00  1.88
ATOM    359  HA  PRO    24      56.614  62.231  57.838  1.00  1.88
ATOM    360  C   PRO    24      57.490  60.842  59.196  1.00  1.88
ATOM    361  O   PRO    24      57.111  61.503  60.165  1.00  1.88
ATOM    362  N   GLU    25      58.354  59.825  59.314  1.00  1.96
ATOM    363  H   GLU    25      58.640  59.312  58.499  1.00  1.96
ATOM    364  CA  GLU    25      58.931  59.466  60.613  1.00  1.96
ATOM    365  HA  GLU    25      58.129  59.371  61.340  1.00  1.96
ATOM    366  CB  GLU    25      59.680  58.133  60.525  1.00  1.96
ATOM    367  HB1 GLU    25      60.553  58.224  59.878  1.00  1.96
ATOM    368  HB2 GLU    25      59.016  57.397  60.071  1.00  1.96
ATOM    369  CG  GLU    25      60.068  57.629  61.925  1.00  1.96
ATOM    370  HG1 GLU    25      60.281  56.572  61.857  1.00  1.96
ATOM    371  HG2 GLU    25      59.223  57.746  62.604  1.00  1.96
ATOM    372  CD  GLU    25      61.289  58.306  62.532  1.00  1.96
ATOM    373  OE1 GLU    25      62.070  58.924  61.777  1.00  1.96
ATOM    374  OE2 GLU    25      61.479  58.163  63.764  1.00  1.96
ATOM    375  C   GLU    25      59.807  60.586  61.161  1.00  1.96
ATOM    376  O   GLU    25      59.667  60.967  62.316  1.00  1.96
ATOM    377  N   GLU    26      60.662  61.157  60.319  1.00  2.12
ATOM    378  H   GLU    26      60.724  60.797  59.385  1.00  2.12
ATOM    379  CA  GLU    26      61.613  62.184  60.718  1.00  2.12
ATOM    380  HA  GLU    26      62.204  61.817  61.559  1.00  2.12
ATOM    381  CB  GLU    26      62.542  62.475  59.524  1.00  2.12
ATOM    382  HB1 GLU    26      63.187  63.313  59.784  1.00  2.12
ATOM    383  HB2 GLU    26      61.899  62.780  58.702  1.00  2.12
ATOM    384  CG  GLU    26      63.441  61.313  59.037  1.00  2.12
ATOM    385  HG1 GLU    26      62.901  60.371  59.146  1.00  2.12
ATOM    386  HG2 GLU    26      64.329  61.264  59.671  1.00  2.12
ATOM    387  CD  GLU    26      63.856  61.461  57.553  1.00  2.12
ATOM    388  OE1 GLU    26      64.143  60.429  56.891  1.00  2.12
ATOM    389  OE2 GLU    26      63.746  62.572  56.996  1.00  2.12
ATOM    390  C   GLU    26      60.901  63.477  61.155  1.00  2.12
ATOM    391  O   GLU    26      61.342  64.175  62.072  1.00  2.12
ATOM    392  N   ALA    27      59.760  63.776  60.525  1.00  2.02
ATOM    393  H   ALA    27      59.475  63.167  59.765  1.00  2.02
ATOM    394  CA  ALA    27      58.852  64.842  60.912  1.00  2.02
ATOM    395  HA  ALA    27      59.431  65.757  61.023  1.00  2.02
ATOM    396  CB  ALA    27      57.838  65.056  59.788  1.00  2.02
ATOM    397  HB1 ALA    27      57.188  65.896  60.037  1.00  2.02
ATOM    398  HB2 ALA    27      58.373  65.279  58.865  1.00  2.02
ATOM    399  HB3 ALA    27      57.231  64.162  59.644  1.00  2.02
ATOM    400  C   ALA    27      58.183  64.572  62.262  1.00  2.02
ATOM    401  O   ALA    27      58.132  65.491  63.081  1.00  2.02
ATOM    402  N   HIS    28      57.727  63.342  62.530  1.00  2.24
ATOM    403  H   HIS    28      57.761  62.631  61.806  1.00  2.24
ATOM    404  CA  HIS    28      57.226  62.964  63.863  1.00  2.24
ATOM    405  HA  HIS    28      56.420  63.636  64.141  1.00  2.24
ATOM    406  CB  HIS    28      56.637  61.542  63.800  1.00  2.24
ATOM    407  HB1 HIS    28      56.977  61.038  62.895  1.00  2.24
ATOM    408  HB2 HIS    28      55.556  61.639  63.732  1.00  2.24
ATOM    409  CG  HIS    28      56.941  60.630  64.963  1.00  2.24
ATOM    410  ND1 HIS    28      56.059  60.320  66.002  1.00  2.24
ATOM    411  CE1 HIS    28      56.699  59.426  66.766  1.00  2.24
ATOM    412  HE1 HIS    28      56.286  58.988  67.664  1.00  2.24
ATOM    413  NE2 HIS    28      57.912  59.149  66.257  1.00  2.24
ATOM    414  HE2 HIS    28      58.590  58.517  66.650  1.00  2.24
ATOM    415  CD2 HIS    28      58.080  59.892  65.112  1.00  2.24
ATOM    416  HD2 HIS    28      58.940  59.890  64.453  1.00  2.24
ATOM    417  C   HIS    28      58.284  63.133  64.963  1.00  2.24
ATOM    418  O   HIS    28      58.028  63.715  66.013  1.00  2.24
ATOM    419  N   ARG    29      59.519  62.720  64.677  1.00  2.63
ATOM    420  H   ARG    29      59.637  62.252  63.779  1.00  2.63
ATOM    421  CA  ARG    29      60.683  62.777  65.570  1.00  2.63
ATOM    422  HA  ARG    29      60.387  62.402  66.552  1.00  2.63
ATOM    423  CB  ARG    29      61.722  61.810  64.949  1.00  2.63
ATOM    424  HB1 ARG    29      62.039  62.197  63.979  1.00  2.63
ATOM    425  HB2 ARG    29      61.220  60.857  64.771  1.00  2.63
ATOM    426  CG  ARG    29      62.973  61.519  65.795  1.00  2.63
ATOM    427  HG1 ARG    29      62.667  61.394  66.835  1.00  2.63
ATOM    428  HG2 ARG    29      63.659  62.365  65.739  1.00  2.63
ATOM    429  CD  ARG    29      63.695  60.227  65.355  1.00  2.63
ATOM    430  HD1 ARG    29      62.991  59.397  65.443  1.00  2.63
ATOM    431  HD2 ARG    29      64.517  60.038  66.049  1.00  2.63
ATOM    432  NE  ARG    29      64.242  60.280  63.980  1.00  2.63
ATOM    433  HE  ARG    29      64.422  61.189  63.600  1.00  2.63
ATOM    434  CZ  ARG    29      64.453  59.239  63.178  1.00  2.63
ATOM    435  NH1 ARG    29      64.186  58.016  63.518  1.00  2.63
ATOM    436 1HH1 ARG    29      63.269  57.993  63.971  1.00  2.63
ATOM    437 2HH1 ARG    29      64.249  57.353  62.762  1.00  2.63
ATOM    438  NH2 ARG    29      64.873  59.399  61.956  1.00  2.63
ATOM    439 1HH2 ARG    29      64.870  60.317  61.566  1.00  2.63
ATOM    440 2HH2 ARG    29      64.604  58.633  61.345  1.00  2.63
ATOM    441  C   ARG    29      61.225  64.194  65.793  1.00  2.63
ATOM    442  O   ARG    29      61.875  64.435  66.804  1.00  2.63
ATOM    443  N   ALA    30      60.925  65.131  64.893  1.00  2.78
ATOM    444  H   ALA    30      60.517  64.821  64.022  1.00  2.78
ATOM    445  CA  ALA    30      61.100  66.570  65.103  1.00  2.78
ATOM    446  HA  ALA    30      61.919  66.733  65.805  1.00  2.78
ATOM    447  CB  ALA    30      61.490  67.189  63.755  1.00  2.78
ATOM    448  HB1 ALA    30      61.680  68.255  63.884  1.00  2.78
ATOM    449  HB2 ALA    30      62.391  66.707  63.375  1.00  2.78
ATOM    450  HB3 ALA    30      60.677  67.052  63.041  1.00  2.78
ATOM    451  C   ALA    30      59.857  67.270  65.690  1.00  2.78
ATOM    452  O   ALA    30      59.934  68.457  65.998  1.00  2.78
ATOM    453  N   GLY    31      58.728  66.567  65.833  1.00  2.90
ATOM    454  H   GLY    31      58.715  65.594  65.550  1.00  2.90
ATOM    455  CA  GLY    31      57.512  67.094  66.451  1.00  2.90
ATOM    456  HA1 GLY    31      57.780  67.681  67.329  1.00  2.90
ATOM    457  HA2 GLY    31      56.910  66.246  66.781  1.00  2.90
ATOM    458  C   GLY    31      56.622  67.960  65.561  1.00  2.90
ATOM    459  O   GLY    31      55.770  68.684  66.072  1.00  2.90
ATOM    460  N   LEU    32      56.816  67.896  64.241  1.00  2.57
ATOM    461  H   LEU    32      57.506  67.232  63.905  1.00  2.57
ATOM    462  CA  LEU    32      56.062  68.680  63.253  1.00  2.57
ATOM    463  HA  LEU    32      55.579  69.512  63.768  1.00  2.57
ATOM    464  CB  LEU    32      57.047  69.283  62.227  1.00  2.57
ATOM    465  HB1 LEU    32      56.535  69.389  61.270  1.00  2.57
ATOM    466  HB2 LEU    32      57.892  68.609  62.080  1.00  2.57
ATOM    467  CG  LEU    32      57.553  70.683  62.641  1.00  2.57
ATOM    468  HG  LEU    32      56.699  71.359  62.691  1.00  2.57
ATOM    469  CD1 LEU    32      58.285  70.723  63.983  1.00  2.57
ATOM    470 1HD1 LEU    32      58.698  71.717  64.154  1.00  2.57
ATOM    471 2HD1 LEU    32      57.593  70.509  64.795  1.00  2.57
ATOM    472 3HD1 LEU    32      59.092  69.990  63.992  1.00  2.57
ATOM    473  CD2 LEU    32      58.526  71.226  61.598  1.00  2.57
ATOM    474 1HD2 LEU    32      58.741  72.276  61.806  1.00  2.57
ATOM    475 2HD2 LEU    32      59.453  70.656  61.628  1.00  2.57
ATOM    476 3HD2 LEU    32      58.075  71.149  60.615  1.00  2.57
ATOM    477  C   LEU    32      54.897  67.906  62.623  1.00  2.57
ATOM    478  O   LEU    32      54.128  68.452  61.832  1.00  2.57
ATOM    479  N   ILE    33      54.731  66.657  63.045  1.00  2.61
ATOM    480  H   ILE    33      55.421  66.294  63.688  1.00  2.61
ATOM    481  CA  ILE    33      53.497  65.883  62.970  1.00  2.61
ATOM    482  HA  ILE    33      52.668  66.587  62.998  1.00  2.61
ATOM    483  CB  ILE    33      53.457  65.121  61.623  1.00  2.61
ATOM    484  HB  ILE    33      53.727  65.830  60.837  1.00  2.61
ATOM    485  CG2 ILE    33      54.494  63.998  61.560  1.00  2.61
ATOM    486 1HG2 ILE    33      54.433  63.466  60.610  1.00  2.61
ATOM    487 2HG2 ILE    33      55.485  64.433  61.647  1.00  2.61
ATOM    488 3HG2 ILE    33      54.340  63.304  62.381  1.00  2.61
ATOM    489  CG1 ILE    33      52.063  64.587  61.255  1.00  2.61
ATOM    490 1HG1 ILE    33      51.714  63.909  62.031  1.00  2.61
ATOM    491 2HG1 ILE    33      52.138  64.028  60.321  1.00  2.61
ATOM    492  CD1 ILE    33      51.050  65.723  61.040  1.00  2.61
ATOM    493  HD1 ILE    33      50.178  65.345  60.511  1.00  2.61
ATOM    494  HD2 ILE    33      50.732  66.134  61.999  1.00  2.61
ATOM    495  HD3 ILE    33      51.495  66.514  60.435  1.00  2.61
ATOM    496  C   ILE    33      53.422  65.029  64.239  1.00  2.61
ATOM    497  O   ILE    33      54.461  64.667  64.785  1.00  2.61
ATOM    498  N   ASP    34      52.228  64.766  64.769  1.00  2.90
ATOM    499  H   ASP    34      51.388  65.069  64.304  1.00  2.90
ATOM    500  CA  ASP    34      52.096  63.886  65.939  1.00  2.90
ATOM    501  HA  ASP    34      52.911  64.118  66.627  1.00  2.90
ATOM    502  CB  ASP    34      50.788  64.194  66.694  1.00  2.90
ATOM    503  HB1 ASP    34      50.416  65.185  66.423  1.00  2.90
ATOM    504  HB2 ASP    34      51.014  64.216  67.762  1.00  2.90
ATOM    505  CG  ASP    34      49.701  63.151  66.455  1.00  2.90
ATOM    506  OD1 ASP    34      49.033  63.214  65.403  1.00  2.90
ATOM    507  OD2 ASP    34      49.592  62.231  67.295  1.00  2.90
ATOM    508  C   ASP    34      52.259  62.406  65.546  1.00  2.90
ATOM    509  O   ASP    34      52.292  62.069  64.366  1.00  2.90
ATOM    510  N   TRP    35      52.318  61.509  66.529  1.00  2.85
ATOM    511  H   TRP    35      52.153  61.834  67.471  1.00  2.85
ATOM    512  CA  TRP    35      52.416  60.062  66.315  1.00  2.85
ATOM    513  HA  TRP    35      53.333  59.852  65.764  1.00  2.85
ATOM    514  CB  TRP    35      52.520  59.427  67.714  1.00  2.85
ATOM    515  HB1 TRP    35      51.592  59.630  68.252  1.00  2.85
ATOM    516  HB2 TRP    35      53.314  59.949  68.250  1.00  2.85
ATOM    517  CG  TRP    35      52.802  57.956  67.844  1.00  2.85
ATOM    518  CD1 TRP    35      52.102  56.946  67.274  1.00  2.85
ATOM    519  HD1 TRP    35      51.256  57.072  66.609  1.00  2.85
ATOM    520  NE1 TRP    35      52.594  55.732  67.707  1.00  2.85
ATOM    521  HE1 TRP    35      52.181  54.846  67.454  1.00  2.85
ATOM    522  CE2 TRP    35      53.613  55.897  68.617  1.00  2.85
ATOM    523  CZ2 TRP    35      54.357  54.990  69.382  1.00  2.85
ATOM    524  HZ2 TRP    35      54.138  53.937  69.330  1.00  2.85
ATOM    525  CH2 TRP    35      55.350  55.475  70.249  1.00  2.85
ATOM    526  HH2 TRP    35      55.925  54.788  70.855  1.00  2.85
ATOM    527  CZ3 TRP    35      55.570  56.861  70.349  1.00  2.85
ATOM    528  HZ3 TRP    35      56.316  57.236  71.037  1.00  2.85
ATOM    529  CE3 TRP    35      54.797  57.765  69.591  1.00  2.85
ATOM    530  HE3 TRP    35      54.949  58.829  69.707  1.00  2.85
ATOM    531  CD2 TRP    35      53.795  57.308  68.704  1.00  2.85
ATOM    532  C   TRP    35      51.236  59.475  65.516  1.00  2.85
ATOM    533  O   TRP    35      51.438  58.660  64.609  1.00  2.85
ATOM    534  N   ASN    36      50.002  59.880  65.831  1.00  3.19
ATOM    535  H   ASN    36      49.896  60.625  66.522  1.00  3.19
ATOM    536  CA  ASN    36      48.794  59.423  65.150  1.00  3.19
ATOM    537  HA  ASN    36      48.770  58.338  65.155  1.00  3.19
ATOM    538  CB  ASN    36      47.565  59.899  65.933  1.00  3.19
ATOM    539  HB1 ASN    36      47.582  60.984  66.036  1.00  3.19
ATOM    540  HB2 ASN    36      47.569  59.461  66.930  1.00  3.19
ATOM    541  CG  ASN    36      46.296  59.476  65.221  1.00  3.19
ATOM    542  OD1 ASN    36      45.900  58.323  65.234  1.00  3.19
ATOM    543  ND2 ASN    36      45.646  60.384  64.532  1.00  3.19
ATOM    544 1HD2 ASN    36      45.976  61.334  64.510  1.00  3.19
ATOM    545 2HD2 ASN    36      44.832  60.068  64.039  1.00  3.19
ATOM    546  C   ASN    36      48.746  59.909  63.692  1.00  3.19
ATOM    547  O   ASN    36      48.543  59.124  62.760  1.00  3.19
ATOM    548  N   MET    37      48.952  61.206  63.470  1.00  2.80
ATOM    549  H   MET    37      49.081  61.843  64.260  1.00  2.80
ATOM    550  CA  MET    37      48.932  61.752  62.118  1.00  2.80
ATOM    551  HA  MET    37      48.036  61.371  61.629  1.00  2.80
ATOM    552  CB  MET    37      48.808  63.277  62.138  1.00  2.80
ATOM    553  HB1 MET    37      48.919  63.640  61.118  1.00  2.80
ATOM    554  HB2 MET    37      49.593  63.701  62.763  1.00  2.80
ATOM    555  CG  MET    37      47.445  63.753  62.659  1.00  2.80
ATOM    556  HG1 MET    37      47.459  64.843  62.686  1.00  2.80
ATOM    557  HG2 MET    37      47.309  63.401  63.680  1.00  2.80
ATOM    558  SD  MET    37      46.005  63.226  61.683  1.00  2.80
ATOM    559  CE  MET    37      44.699  64.054  62.629  1.00  2.80
ATOM    560  HE1 MET    37      43.732  63.854  62.168  1.00  2.80
ATOM    561  HE2 MET    37      44.695  63.683  63.654  1.00  2.80
ATOM    562  HE3 MET    37      44.880  65.129  62.637  1.00  2.80
ATOM    563  C   MET    37      50.098  61.246  61.263  1.00  2.80
ATOM    564  O   MET    37      49.931  61.026  60.067  1.00  2.80
ATOM    565  N   PHE    38      51.241  60.927  61.864  1.00  2.18
ATOM    566  H   PHE    38      51.356  61.191  62.841  1.00  2.18
ATOM    567  CA  PHE    38      52.339  60.198  61.234  1.00  2.18
ATOM    568  HA  PHE    38      52.642  60.719  60.326  1.00  2.18
ATOM    569  CB  PHE    38      53.515  60.212  62.219  1.00  2.18
ATOM    570  HB1 PHE    38      53.118  60.037  63.216  1.00  2.18
ATOM    571  HB2 PHE    38      53.945  61.207  62.209  1.00  2.18
ATOM    572  CG  PHE    38      54.637  59.216  62.025  1.00  2.18
ATOM    573  CD1 PHE    38      55.145  58.919  60.749  1.00  2.18
ATOM    574  HD1 PHE    38      54.747  59.417  59.878  1.00  2.18
ATOM    575  CE1 PHE    38      56.162  57.961  60.609  1.00  2.18
ATOM    576  HE1 PHE    38      56.535  57.710  59.628  1.00  2.18
ATOM    577  CZ  PHE    38      56.716  57.350  61.748  1.00  2.18
ATOM    578  HZ  PHE    38      57.483  56.597  61.639  1.00  2.18
ATOM    579  CE2 PHE    38      56.262  57.703  63.028  1.00  2.18
ATOM    580  HE2 PHE    38      56.704  57.263  63.910  1.00  2.18
ATOM    581  CD2 PHE    38      55.197  58.604  63.160  1.00  2.18
ATOM    582  HD2 PHE    38      54.825  58.850  64.144  1.00  2.18
ATOM    583  C   PHE    38      51.968  58.755  60.851  1.00  2.18
ATOM    584  O   PHE    38      52.298  58.333  59.738  1.00  2.18
ATOM    585  N   VAL    39      51.284  57.966  61.699  1.00  2.38
ATOM    586  H   VAL    39      51.068  58.302  62.637  1.00  2.38
ATOM    587  CA  VAL    39      50.839  56.618  61.275  1.00  2.38
ATOM    588  HA  VAL    39      51.692  56.108  60.839  1.00  2.38
ATOM    589  CB  VAL    39      50.302  55.660  62.375  1.00  2.38
ATOM    590  HB  VAL    39      49.940  54.762  61.871  1.00  2.38
ATOM    591  CG1 VAL    39      51.364  55.184  63.362  1.00  2.38
ATOM    592 1HG1 VAL    39      52.071  54.550  62.834  1.00  2.38
ATOM    593 2HG1 VAL    39      51.857  56.042  63.819  1.00  2.38
ATOM    594 3HG1 VAL    39      50.909  54.579  64.145  1.00  2.38
ATOM    595  CG2 VAL    39      49.136  56.189  63.200  1.00  2.38
ATOM    596 1HG2 VAL    39      48.755  55.410  63.860  1.00  2.38
ATOM    597 2HG2 VAL    39      49.501  57.008  63.806  1.00  2.38
ATOM    598 3HG2 VAL    39      48.318  56.525  62.567  1.00  2.38
ATOM    599  C   VAL    39      49.794  56.651  60.162  1.00  2.38
ATOM    600  O   VAL    39      49.875  55.823  59.237  1.00  2.38
ATOM    601  N   LYS    40      48.850  57.610  60.185  1.00  2.78
ATOM    602  H   LYS    40      48.798  58.256  60.971  1.00  2.78
ATOM    603  CA  LYS    40      47.944  57.742  59.044  1.00  2.78
ATOM    604  HA  LYS    40      47.627  56.725  58.813  1.00  2.78
ATOM    605  CB  LYS    40      46.632  58.515  59.284  1.00  2.78
ATOM    606  HB1 LYS    40      46.870  59.530  59.611  1.00  2.78
ATOM    607  HB2 LYS    40      46.075  58.025  60.084  1.00  2.78
ATOM    608  CG  LYS    40      45.726  58.598  58.015  1.00  2.78
ATOM    609  HG1 LYS    40      46.230  59.249  57.298  1.00  2.78
ATOM    610  HG2 LYS    40      44.803  59.108  58.295  1.00  2.78
ATOM    611  CD  LYS    40      45.341  57.279  57.280  1.00  2.78
ATOM    612  HD1 LYS    40      44.593  56.742  57.864  1.00  2.78
ATOM    613  HD2 LYS    40      46.209  56.635  57.180  1.00  2.78
ATOM    614  CE  LYS    40      44.790  57.567  55.862  1.00  2.78
ATOM    615  HE1 LYS    40      45.330  58.431  55.466  1.00  2.78
ATOM    616  HE2 LYS    40      43.744  57.877  55.940  1.00  2.78
ATOM    617  NZ  LYS    40      44.921  56.437  54.884  1.00  2.78
ATOM    618  HZ1 LYS    40      45.862  56.075  54.774  1.00  2.78
ATOM    619  HZ2 LYS    40      44.328  55.648  55.083  1.00  2.78
ATOM    620  HZ3 LYS    40      44.702  56.741  53.934  1.00  2.78
ATOM    621  C   LYS    40      48.689  58.206  57.803  1.00  2.78
ATOM    622  O   LYS    40      48.414  57.627  56.774  1.00  2.78
ATOM    623  N   LEU    41      49.651  59.124  57.840  1.00  2.47
ATOM    624  H   LEU    41      49.811  59.650  58.695  1.00  2.47
ATOM    625  CA  LEU    41      50.405  59.473  56.629  1.00  2.47
ATOM    626  HA  LEU    41      49.695  59.688  55.833  1.00  2.47
ATOM    627  CB  LEU    41      51.275  60.732  56.871  1.00  2.47
ATOM    628  HB1 LEU    41      52.232  60.596  56.364  1.00  2.47
ATOM    629  HB2 LEU    41      51.505  60.826  57.933  1.00  2.47
ATOM    630  CG  LEU    41      50.713  62.075  56.356  1.00  2.47
ATOM    631  HG  LEU    41      51.477  62.832  56.534  1.00  2.47
ATOM    632  CD1 LEU    41      50.404  62.072  54.857  1.00  2.47
ATOM    633 1HD1 LEU    41      50.241  63.096  54.521  1.00  2.47
ATOM    634 2HD1 LEU    41      51.252  61.664  54.306  1.00  2.47
ATOM    635 3HD1 LEU    41      49.512  61.488  54.634  1.00  2.47
ATOM    636  CD2 LEU    41      49.447  62.519  57.083  1.00  2.47
ATOM    637 1HD2 LEU    41      49.117  63.480  56.686  1.00  2.47
ATOM    638 2HD2 LEU    41      48.654  61.784  56.951  1.00  2.47
ATOM    639 3HD2 LEU    41      49.656  62.643  58.144  1.00  2.47
ATOM    640  C   LEU    41      51.285  58.343  56.112  1.00  2.47
ATOM    641  O   LEU    41      51.441  58.260  54.915  1.00  2.47
ATOM    642  N   ARG    42      51.821  57.448  56.945  1.00  2.45
ATOM    643  H   ARG    42      51.756  57.639  57.941  1.00  2.45
ATOM    644  CA  ARG    42      52.470  56.206  56.476  1.00  2.45
ATOM    645  HA  ARG    42      53.256  56.462  55.765  1.00  2.45
ATOM    646  CB  ARG    42      53.075  55.502  57.706  1.00  2.45
ATOM    647  HB1 ARG    42      52.443  55.701  58.572  1.00  2.45
ATOM    648  HB2 ARG    42      54.026  55.993  57.895  1.00  2.45
ATOM    649  CG  ARG    42      53.269  53.965  57.666  1.00  2.45
ATOM    650  HG1 ARG    42      52.291  53.488  57.647  1.00  2.45
ATOM    651  HG2 ARG    42      53.735  53.650  58.597  1.00  2.45
ATOM    652  CD  ARG    42      54.104  53.394  56.517  1.00  2.45
ATOM    653  HD1 ARG    42      53.442  53.223  55.666  1.00  2.45
ATOM    654  HD2 ARG    42      54.485  52.417  56.816  1.00  2.45
ATOM    655  NE  ARG    42      55.228  54.283  56.157  1.00  2.45
ATOM    656  HE  ARG    42      55.916  54.477  56.861  1.00  2.45
ATOM    657  CZ  ARG    42      55.378  54.880  54.991  1.00  2.45
ATOM    658  NH1 ARG    42      54.678  54.557  53.950  1.00  2.45
ATOM    659 1HH1 ARG    42      53.993  53.816  53.967  1.00  2.45
ATOM    660 2HH1 ARG    42      54.904  54.986  53.052  1.00  2.45
ATOM    661  NH2 ARG    42      56.233  55.847  54.852  1.00  2.45
ATOM    662 1HH2 ARG    42      56.757  56.212  55.621  1.00  2.45
ATOM    663 2HH2 ARG    42      56.198  56.358  53.962  1.00  2.45
ATOM    664  C   ARG    42      51.508  55.303  55.720  1.00  2.45
ATOM    665  O   ARG    42      51.764  54.925  54.577  1.00  2.45
ATOM    666  N   SER    43      50.384  54.992  56.359  1.00  3.26
ATOM    667  H   SER    43      50.249  55.349  57.296  1.00  3.26
ATOM    668  CA  SER    43      49.368  54.133  55.745  1.00  3.26
ATOM    669  HA  SER    43      49.820  53.176  55.501  1.00  3.26
ATOM    670  CB  SER    43      48.210  53.910  56.720  1.00  3.26
ATOM    671  HB1 SER    43      47.538  53.155  56.310  1.00  3.26
ATOM    672  HB2 SER    43      47.659  54.841  56.854  1.00  3.26
ATOM    673  OG  SER    43      48.694  53.476  57.981  1.00  3.26
ATOM    674  HG  SER    43      49.145  54.208  58.430  1.00  3.26
ATOM    675  C   SER    43      48.873  54.734  54.421  1.00  3.26
ATOM    676  O   SER    43      48.922  54.088  53.387  1.00  3.26
ATOM    677  N   GLN    44      48.553  56.027  54.440  1.00  3.58
ATOM    678  H   GLN    44      48.629  56.495  55.335  1.00  3.58
ATOM    679  CA  GLN    44      48.184  56.869  53.310  1.00  3.58
ATOM    680  HA  GLN    44      47.338  56.418  52.819  1.00  3.58
ATOM    681  CB  GLN    44      47.760  58.272  53.794  1.00  3.58
ATOM    682  HB1 GLN    44      48.666  58.823  54.049  1.00  3.58
ATOM    683  HB2 GLN    44      47.170  58.188  54.699  1.00  3.58
ATOM    684  CG  GLN    44      46.957  59.124  52.787  1.00  3.58
ATOM    685  HG1 GLN    44      47.281  58.944  51.770  1.00  3.58
ATOM    686  HG2 GLN    44      47.149  60.175  53.004  1.00  3.58
ATOM    687  CD  GLN    44      45.449  58.918  52.844  1.00  3.58
ATOM    688  OE1 GLN    44      44.732  59.626  53.529  1.00  3.58
ATOM    689  NE2 GLN    44      44.882  57.905  52.233  1.00  3.58
ATOM    690 1HE2 GLN    44      45.434  57.229  51.677  1.00  3.58
ATOM    691 2HE2 GLN    44      43.898  57.962  52.057  1.00  3.58
ATOM    692  C   GLN    44      49.284  57.035  52.253  1.00  3.58
ATOM    693  O   GLN    44      48.984  57.387  51.133  1.00  3.58
ATOM    694  N   GLU    45      50.546  56.806  52.575  1.00  3.58
ATOM    695  H   GLU    45      50.773  56.587  53.533  1.00  3.58
ATOM    696  CA  GLU    45      51.672  56.874  51.639  1.00  3.58
ATOM    697  HA  GLU    45      51.417  57.505  50.789  1.00  3.58
ATOM    698  CB  GLU    45      52.888  57.500  52.377  1.00  3.58
ATOM    699  HB1 GLU    45      53.149  56.867  53.225  1.00  3.58
ATOM    700  HB2 GLU    45      52.555  58.458  52.771  1.00  3.58
ATOM    701  CG  GLU    45      54.170  57.821  51.581  1.00  3.58
ATOM    702  HG1 GLU    45      54.289  58.902  51.591  1.00  3.58
ATOM    703  HG2 GLU    45      54.057  57.514  50.549  1.00  3.58
ATOM    704  CD  GLU    45      55.449  57.192  52.157  1.00  3.58
ATOM    705  OE1 GLU    45      55.715  55.985  51.941  1.00  3.58
ATOM    706  OE2 GLU    45      56.192  57.830  52.948  1.00  3.58
ATOM    707  C   GLU    45      52.012  55.475  51.105  1.00  3.58
ATOM    708  O   GLU    45      52.943  55.298  50.319  1.00  3.58
ATOM    709  N   CYS    46      51.250  54.468  51.538  1.00  4.14
ATOM    710  H   CYS    46      50.572  54.653  52.264  1.00  4.14
ATOM    711  CA  CYS    46      51.185  53.152  50.915  1.00  4.14
ATOM    712  HA  CYS    46      51.753  53.162  49.983  1.00  4.14
ATOM    713  CB  CYS    46      51.850  52.138  51.862  1.00  4.14
ATOM    714  HB1 CYS    46      51.646  51.121  51.522  1.00  4.14
ATOM    715  HB2 CYS    46      51.446  52.250  52.870  1.00  4.14
ATOM    716  SG  CYS    46      53.641  52.432  51.843  1.00  4.14
ATOM    717  HG  CYS    46      53.550  53.611  51.196  1.00  4.14
ATOM    718  C   CYS    46      49.762  52.727  50.490  1.00  4.14
ATOM    719  O   CYS    46      49.533  51.553  50.206  1.00  4.14
ATOM    720  N   ASP    47      48.832  53.685  50.415  1.00  5.21
ATOM    721  H   ASP    47      49.098  54.606  50.711  1.00  5.21
ATOM    722  CA  ASP    47      47.479  53.522  49.868  1.00  5.21
ATOM    723  HA  ASP    47      47.482  52.612  49.265  1.00  5.21
ATOM    724  CB  ASP    47      46.451  53.283  51.021  1.00  5.21
ATOM    725  HB1 ASP    47      46.852  52.522  51.693  1.00  5.21
ATOM    726  HB2 ASP    47      45.549  52.863  50.573  1.00  5.21
ATOM    727  CG  ASP    47      46.010  54.504  51.864  1.00  5.21
ATOM    728  OD1 ASP    47      45.836  55.593  51.284  1.00  5.21
ATOM    729  OD2 ASP    47      45.775  54.414  53.105  1.00  5.21
ATOM    730  C   ASP    47      47.079  54.636  48.892  1.00  5.21
ATOM    731  O   ASP    47      46.259  54.416  48.007  1.00  5.21
ATOM    732  N   TRP    48      47.738  55.789  49.022  1.00  5.98
ATOM    733  H   TRP    48      48.261  55.927  49.872  1.00  5.98
ATOM    734  CA  TRP    48      47.979  56.794  48.002  1.00  5.98
ATOM    735  HA  TRP    48      47.496  56.456  47.089  1.00  5.98
ATOM    736  CB  TRP    48      47.344  58.133  48.399  1.00  5.98
ATOM    737  HB1 TRP    48      47.853  58.911  47.852  1.00  5.98
ATOM    738  HB2 TRP    48      47.493  58.303  49.457  1.00  5.98
ATOM    739  CG  TRP    48      45.876  58.283  48.125  1.00  5.98
ATOM    740  CD1 TRP    48      44.927  57.396  48.498  1.00  5.98
ATOM    741  HD1 TRP    48      45.120  56.478  49.042  1.00  5.98
ATOM    742  NE1 TRP    48      43.712  57.748  47.950  1.00  5.98
ATOM    743  HE1 TRP    48      42.942  57.096  47.885  1.00  5.98
ATOM    744  CE2 TRP    48      43.809  58.901  47.208  1.00  5.98
ATOM    745  CZ2 TRP    48      42.886  59.592  46.413  1.00  5.98
ATOM    746  HZ2 TRP    48      41.878  59.220  46.305  1.00  5.98
ATOM    747  CH2 TRP    48      43.307  60.729  45.710  1.00  5.98
ATOM    748  HH2 TRP    48      42.616  61.255  45.066  1.00  5.98
ATOM    749  CZ3 TRP    48      44.640  61.158  45.817  1.00  5.98
ATOM    750  HZ3 TRP    48      44.955  62.021  45.253  1.00  5.98
ATOM    751  CE3 TRP    48      45.567  60.451  46.610  1.00  5.98
ATOM    752  HE3 TRP    48      46.598  60.777  46.649  1.00  5.98
ATOM    753  CD2 TRP    48      45.179  59.289  47.318  1.00  5.98
ATOM    754  C   TRP    48      49.486  56.782  47.759  1.00  5.98
ATOM    755  O   TRP    48      50.287  57.156  48.628  1.00  5.98
ATOM    756  N   GLU    49      49.789  56.222  46.580  1.00  6.00
ATOM    757  H   GLU    49      48.984  56.019  45.992  1.00  6.00
ATOM    758  CA  GLU    49      50.953  55.436  46.154  1.00  6.00
ATOM    759  HA  GLU    49      51.429  55.914  45.306  1.00  6.00
ATOM    760  CB  GLU    49      51.967  55.214  47.299  1.00  6.00
ATOM    761  HB1 GLU    49      51.443  54.750  48.135  1.00  6.00
ATOM    762  HB2 GLU    49      52.347  56.163  47.648  1.00  6.00
ATOM    763  CG  GLU    49      53.181  54.326  46.990  1.00  6.00
ATOM    764  HG1 GLU    49      52.842  53.333  46.714  1.00  6.00
ATOM    765  HG2 GLU    49      53.762  54.215  47.908  1.00  6.00
ATOM    766  CD  GLU    49      54.122  54.869  45.912  1.00  6.00
ATOM    767  OE1 GLU    49      54.187  56.096  45.683  1.00  6.00
ATOM    768  OE2 GLU    49      54.947  54.079  45.407  1.00  6.00
ATOM    769  C   GLU    49      50.440  54.059  45.752  1.00  6.00
ATOM    770  O   GLU    49      49.658  53.470  46.499  1.00  6.00
ATOM    771  N   GLU    50      50.925  53.500  44.638  1.00  5.67
ATOM    772  H   GLU    50      51.561  54.007  44.046  1.00  5.67
ATOM    773  CA  GLU    50      50.603  52.112  44.308  1.00  5.67
ATOM    774  HA  GLU    50      49.520  52.013  44.222  1.00  5.67
ATOM    775  CB  GLU    50      51.285  51.658  42.982  1.00  5.67
ATOM    776  HB1 GLU    50      52.348  51.483  43.144  1.00  5.67
ATOM    777  HB2 GLU    50      51.224  52.472  42.259  1.00  5.67
ATOM    778  CG  GLU    50      50.643  50.402  42.333  1.00  5.67
ATOM    779  HG1 GLU    50      50.311  50.679  41.331  1.00  5.67
ATOM    780  HG2 GLU    50      49.743  50.138  42.893  1.00  5.67
ATOM    781  CD  GLU    50      51.549  49.153  42.209  1.00  5.67
ATOM    782  OE1 GLU    50      52.597  49.157  41.518  1.00  5.67
ATOM    783  OE2 GLU    50      51.215  48.083  42.767  1.00  5.67
ATOM    784  C   GLU    50      51.093  51.208  45.433  1.00  5.67
ATOM    785  O   GLU    50      52.300  51.091  45.667  1.00  5.67
ATOM    786  N   ILE    51      50.155  50.547  46.103  1.00  5.41
ATOM    787  H   ILE    51      49.199  50.839  45.965  1.00  5.41
ATOM    788  CA  ILE    51      50.405  49.443  47.025  1.00  5.41
ATOM    789  HA  ILE    51      51.184  49.769  47.715  1.00  5.41
ATOM    790  CB  ILE    51      49.120  49.201  47.867  1.00  5.41
ATOM    791  HB  ILE    51      48.810  50.197  48.186  1.00  5.41
ATOM    792  CG2 ILE    51      47.891  48.644  47.116  1.00  5.41
ATOM    793 1HG2 ILE    51      47.008  48.752  47.745  1.00  5.41
ATOM    794 2HG2 ILE    51      47.728  49.211  46.200  1.00  5.41
ATOM    795 3HG2 ILE    51      48.017  47.594  46.861  1.00  5.41
ATOM    796  CG1 ILE    51      49.379  48.443  49.186  1.00  5.41
ATOM    797 1HG1 ILE    51      48.495  48.573  49.803  1.00  5.41
ATOM    798 2HG1 ILE    51      50.197  48.934  49.712  1.00  5.41
ATOM    799  CD1 ILE    51      49.678  46.941  49.107  1.00  5.41
ATOM    800  HD1 ILE    51      49.817  46.551  50.115  1.00  5.41
ATOM    801  HD2 ILE    51      48.850  46.409  48.642  1.00  5.41
ATOM    802  HD3 ILE    51      50.589  46.764  48.541  1.00  5.41
ATOM    803  C   ILE    51      50.945  48.239  46.250  1.00  5.41
ATOM    804  O   ILE    51      50.285  47.233  46.007  1.00  5.41
ATOM    805  N   SER    52      52.194  48.389  45.835  1.00  5.58
ATOM    806  H   SER    52      52.575  49.320  45.977  1.00  5.58
ATOM    807  CA  SER    52      53.059  47.405  45.208  1.00  5.58
ATOM    808  HA  SER    52      52.545  46.947  44.370  1.00  5.58
ATOM    809  CB  SER    52      54.319  48.153  44.735  1.00  5.58
ATOM    810  HB1 SER    52      54.638  48.844  45.517  1.00  5.58
ATOM    811  HB2 SER    52      54.079  48.737  43.846  1.00  5.58
ATOM    812  OG  SER    52      55.404  47.287  44.457  1.00  5.58
ATOM    813  HG  SER    52      55.554  46.776  45.273  1.00  5.58
ATOM    814  C   SER    52      53.378  46.289  46.236  1.00  5.58
ATOM    815  O   SER    52      54.500  46.106  46.717  1.00  5.58
ATOM    816  N   VAL    53      52.361  45.500  46.551  1.00  6.20
ATOM    817  H   VAL    53      51.443  45.775  46.215  1.00  6.20
ATOM    818  CA  VAL    53      52.540  44.102  46.921  1.00  6.20
ATOM    819  HA  VAL    53      53.288  44.030  47.715  1.00  6.20
ATOM    820  CB  VAL    53      51.214  43.509  47.481  1.00  6.20
ATOM    821  HB  VAL    53      51.076  43.927  48.479  1.00  6.20
ATOM    822  CG1 VAL    53      49.937  43.817  46.678  1.00  6.20
ATOM    823 1HG1 VAL    53      49.086  43.314  47.137  1.00  6.20
ATOM    824 2HG1 VAL    53      49.736  44.884  46.686  1.00  6.20
ATOM    825 3HG1 VAL    53      50.040  43.475  45.649  1.00  6.20
ATOM    826  CG2 VAL    53      51.267  41.987  47.622  1.00  6.20
ATOM    827 1HG2 VAL    53      51.216  41.495  46.651  1.00  6.20
ATOM    828 2HG2 VAL    53      52.189  41.692  48.113  1.00  6.20
ATOM    829 3HG2 VAL    53      50.440  41.639  48.240  1.00  6.20
ATOM    830  C   VAL    53      53.039  43.316  45.717  1.00  6.20
ATOM    831  O   VAL    53      52.413  43.313  44.655  1.00  6.20
ATOM    832  N   LYS    54      54.220  42.717  45.864  1.00  6.70
ATOM    833  H   LYS    54      54.668  42.798  46.777  1.00  6.70
ATOM    834  CA  LYS    54      55.049  42.214  44.763  1.00  6.70
ATOM    835  HA  LYS    54      54.401  42.135  43.892  1.00  6.70
ATOM    836  CB  LYS    54      56.139  43.259  44.413  1.00  6.70
ATOM    837  HB1 LYS    54      57.109  42.766  44.336  1.00  6.70
ATOM    838  HB2 LYS    54      56.225  43.976  45.233  1.00  6.70
ATOM    839  CG  LYS    54      55.900  44.048  43.098  1.00  6.70
ATOM    840  HG1 LYS    54      56.078  43.380  42.254  1.00  6.70
ATOM    841  HG2 LYS    54      56.650  44.838  43.054  1.00  6.70
ATOM    842  CD  LYS    54      54.503  44.687  42.916  1.00  6.70
ATOM    843  HD1 LYS    54      54.170  45.065  43.878  1.00  6.70
ATOM    844  HD2 LYS    54      53.802  43.922  42.580  1.00  6.70
ATOM    845  CE  LYS    54      54.490  45.855  41.910  1.00  6.70
ATOM    846  HE1 LYS    54      54.821  45.486  40.937  1.00  6.70
ATOM    847  HE2 LYS    54      55.212  46.602  42.247  1.00  6.70
ATOM    848  NZ  LYS    54      53.151  46.496  41.784  1.00  6.70
ATOM    849  HZ1 LYS    54      53.160  47.388  41.277  1.00  6.70
ATOM    850  HZ2 LYS    54      52.443  45.900  41.389  1.00  6.70
ATOM    851  HZ3 LYS    54      52.761  46.832  42.663  1.00  6.70
ATOM    852  C   LYS    54      55.507  40.762  44.928  1.00  6.70
ATOM    853  O   LYS    54      56.427  40.324  44.241  1.00  6.70
ATOM    854  N   GLY    55      54.804  39.998  45.771  1.00  6.88
ATOM    855  H   GLY    55      54.044  40.418  46.289  1.00  6.88
ATOM    856  CA  GLY    55      55.052  38.580  46.022  1.00  6.88
ATOM    857  HA1 GLY    55      55.139  38.059  45.069  1.00  6.88
ATOM    858  HA2 GLY    55      54.203  38.152  46.548  1.00  6.88
ATOM    859  C   GLY    55      56.319  38.316  46.822  1.00  6.88
ATOM    860  O   GLY    55      57.129  39.219  46.928  1.00  6.88
ATOM    861  N   PRO    56      56.533  37.120  47.396  1.00  6.85
ATOM    862  CD  PRO    56      55.884  35.881  46.993  1.00  6.85
ATOM    863  HD1 PRO    56      56.203  35.617  45.984  1.00  6.85
ATOM    864  HD2 PRO    56      54.797  35.970  47.032  1.00  6.85
ATOM    865  CG  PRO    56      56.356  34.808  47.980  1.00  6.85
ATOM    866  HG1 PRO    56      56.575  33.866  47.476  1.00  6.85
ATOM    867  HG2 PRO    56      55.592  34.660  48.746  1.00  6.85
ATOM    868  CB  PRO    56      57.609  35.411  48.617  1.00  6.85
ATOM    869  HB1 PRO    56      58.474  35.248  47.972  1.00  6.85
ATOM    870  HB2 PRO    56      57.787  35.014  49.617  1.00  6.85
ATOM    871  CA  PRO    56      57.255  36.899  48.655  1.00  6.85
ATOM    872  HA  PRO    56      56.530  37.010  49.458  1.00  6.85
ATOM    873  C   PRO    56      58.453  37.786  49.033  1.00  6.85
ATOM    874  O   PRO    56      58.538  38.210  50.178  1.00  6.85
ATOM    875  N   ASN    57      59.363  38.103  48.108  1.00  6.28
ATOM    876  H   ASN    57      59.235  37.754  47.171  1.00  6.28
ATOM    877  CA  ASN    57      60.507  38.985  48.373  1.00  6.28
ATOM    878  HA  ASN    57      60.847  38.800  49.394  1.00  6.28
ATOM    879  CB  ASN    57      61.647  38.600  47.422  1.00  6.28
ATOM    880  HB1 ASN    57      62.466  39.312  47.527  1.00  6.28
ATOM    881  HB2 ASN    57      61.303  38.626  46.388  1.00  6.28
ATOM    882  CG  ASN    57      62.165  37.217  47.740  1.00  6.28
ATOM    883  OD1 ASN    57      61.718  36.226  47.195  1.00  6.28
ATOM    884  ND2 ASN    57      63.088  37.106  48.666  1.00  6.28
ATOM    885 1HD2 ASN    57      63.423  37.921  49.150  1.00  6.28
ATOM    886 2HD2 ASN    57      63.404  36.174  48.867  1.00  6.28
ATOM    887  C   ASN    57      60.244  40.490  48.313  1.00  6.28
ATOM    888  O   ASN    57      61.076  41.274  48.759  1.00  6.28
ATOM    889  N   GLY    58      59.081  40.863  47.806  1.00  5.50
ATOM    890  H   GLY    58      58.513  40.136  47.391  1.00  5.50
ATOM    891  CA  GLY    58      58.413  42.136  48.007  1.00  5.50
ATOM    892  HA1 GLY    58      58.418  42.705  47.078  1.00  5.50
ATOM    893  HA2 GLY    58      58.927  42.711  48.778  1.00  5.50
ATOM    894  C   GLY    58      56.968  41.944  48.453  1.00  5.50
ATOM    895  O   GLY    58      56.136  42.757  48.070  1.00  5.50
ATOM    896  N   GLU    59      56.620  40.855  49.164  1.00  4.89
ATOM    897  H   GLU    59      57.331  40.190  49.432  1.00  4.89
ATOM    898  CA  GLU    59      55.208  40.594  49.515  1.00  4.89
ATOM    899  HA  GLU    59      54.634  40.548  48.592  1.00  4.89
ATOM    900  CB  GLU    59      54.991  39.297  50.325  1.00  4.89
ATOM    901  HB1 GLU    59      54.645  39.544  51.329  1.00  4.89
ATOM    902  HB2 GLU    59      55.939  38.783  50.455  1.00  4.89
ATOM    903  CG  GLU    59      53.965  38.320  49.722  1.00  4.89
ATOM    904  HG1 GLU    59      53.724  37.567  50.474  1.00  4.89
ATOM    905  HG2 GLU    59      54.437  37.791  48.897  1.00  4.89
ATOM    906  CD  GLU    59      52.680  38.988  49.218  1.00  4.89
ATOM    907  OE1 GLU    59      51.817  39.336  50.054  1.00  4.89
ATOM    908  OE2 GLU    59      52.588  39.145  47.977  1.00  4.89
ATOM    909  C   GLU    59      54.660  41.752  50.332  1.00  4.89
ATOM    910  O   GLU    59      53.613  42.325  50.021  1.00  4.89
ATOM    911  N   SER    60      55.465  42.212  51.280  1.00  4.50
ATOM    912  H   SER    60      56.310  41.709  51.478  1.00  4.50
ATOM    913  CA  SER    60      55.394  43.567  51.739  1.00  4.50
ATOM    914  HA  SER    60      54.349  43.830  51.921  1.00  4.50
ATOM    915  CB  SER    60      56.178  43.804  53.009  1.00  4.50
ATOM    916  HB1 SER    60      56.236  44.869  53.265  1.00  4.50
ATOM    917  HB2 SER    60      57.199  43.417  52.936  1.00  4.50
ATOM    918  OG  SER    60      55.500  43.158  54.087  1.00  4.50
ATOM    919  HG  SER    60      54.595  43.485  54.078  1.00  4.50
ATOM    920  C   SER    60      55.834  44.584  50.605  1.00  4.50
ATOM    921  O   SER    60      57.003  44.826  50.437  1.00  4.50
ATOM    922  N   SER    61      54.851  45.156  49.892  1.00  4.14
ATOM    923  H   SER    61      53.975  44.624  49.854  1.00  4.14
ATOM    924  CA  SER    61      54.648  46.611  49.821  1.00  4.14
ATOM    925  HA  SER    61      54.863  46.966  48.828  1.00  4.14
ATOM    926  CB  SER    61      53.186  46.891  50.169  1.00  4.14
ATOM    927  HB1 SER    61      53.009  46.704  51.228  1.00  4.14
ATOM    928  HB2 SER    61      52.557  46.205  49.611  1.00  4.14
ATOM    929  OG  SER    61      52.790  48.219  49.852  1.00  4.14
ATOM    930  HG  SER    61      51.953  48.381  50.314  1.00  4.14
ATOM    931  C   SER    61      55.514  47.472  50.772  1.00  4.14
ATOM    932  O   SER    61      55.883  47.107  51.883  1.00  4.14
ATOM    933  N   VAL    62      55.838  48.662  50.286  1.00  3.25
ATOM    934  H   VAL    62      55.332  48.993  49.477  1.00  3.25
ATOM    935  CA  VAL    62      57.176  49.218  50.513  1.00  3.25
ATOM    936  HA  VAL    62      57.641  48.687  51.347  1.00  3.25
ATOM    937  CB  VAL    62      58.083  48.977  49.296  1.00  3.25
ATOM    938  HB  VAL    62      58.912  49.680  49.341  1.00  3.25
ATOM    939  CG1 VAL    62      58.687  47.568  49.292  1.00  3.25
ATOM    940 1HG1 VAL    62      59.407  47.465  48.482  1.00  3.25
ATOM    941 2HG1 VAL    62      59.191  47.378  50.239  1.00  3.25
ATOM    942 3HG1 VAL    62      57.902  46.824  49.162  1.00  3.25
ATOM    943  CG2 VAL    62      57.356  49.149  47.940  1.00  3.25
ATOM    944 1HG2 VAL    62      58.075  49.108  47.125  1.00  3.25
ATOM    945 2HG2 VAL    62      56.641  48.337  47.791  1.00  3.25
ATOM    946 3HG2 VAL    62      56.823  50.095  47.927  1.00  3.25
ATOM    947  C   VAL    62      57.144  50.676  50.896  1.00  3.25
ATOM    948  O   VAL    62      56.901  51.574  50.074  1.00  3.25
ATOM    949  N   ILE    63      57.466  50.861  52.168  1.00  2.75
ATOM    950  H   ILE    63      57.748  50.027  52.658  1.00  2.75
ATOM    951  CA  ILE    63      57.703  52.143  52.812  1.00  2.75
ATOM    952  HA  ILE    63      56.780  52.724  52.813  1.00  2.75
ATOM    953  CB  ILE    63      58.109  51.856  54.273  1.00  2.75
ATOM    954  HB  ILE    63      58.877  51.079  54.290  1.00  2.75
ATOM    955  CG2 ILE    63      58.696  53.105  54.940  1.00  2.75
ATOM    956 1HG2 ILE    63      58.939  52.898  55.979  1.00  2.75
ATOM    957 2HG2 ILE    63      59.634  53.366  54.451  1.00  2.75
ATOM    958 3HG2 ILE    63      58.004  53.935  54.872  1.00  2.75
ATOM    959  CG1 ILE    63      56.836  51.307  54.976  1.00  2.75
ATOM    960 1HG1 ILE    63      56.561  50.363  54.503  1.00  2.75
ATOM    961 2HG1 ILE    63      56.018  52.005  54.804  1.00  2.75
ATOM    962  CD1 ILE    63      56.973  51.055  56.463  1.00  2.75
ATOM    963  HD1 ILE    63      57.163  51.985  56.982  1.00  2.75
ATOM    964  HD2 ILE    63      56.038  50.653  56.846  1.00  2.75
ATOM    965  HD3 ILE    63      57.779  50.349  56.656  1.00  2.75
ATOM    966  C   ILE    63      58.741  52.859  51.976  1.00  2.75
ATOM    967  O   ILE    63      59.866  52.381  51.817  1.00  2.75
ATOM    968  N   HIS    64      58.355  53.979  51.363  1.00  3.02
ATOM    969  H   HIS    64      57.399  54.300  51.456  1.00  3.02
ATOM    970  CA  HIS    64      59.321  54.825  50.665  1.00  3.02
ATOM    971  HA  HIS    64      59.724  54.291  49.804  1.00  3.02
ATOM    972  CB  HIS    64      58.641  56.121  50.187  1.00  3.02
ATOM    973  HB1 HIS    64      59.407  56.880  50.027  1.00  3.02
ATOM    974  HB2 HIS    64      57.990  56.506  50.967  1.00  3.02
ATOM    975  CG  HIS    64      57.887  56.029  48.889  1.00  3.02
ATOM    976  ND1 HIS    64      58.482  55.798  47.646  1.00  3.02
ATOM    977  CE1 HIS    64      57.529  56.033  46.729  1.00  3.02
ATOM    978  HE1 HIS    64      57.661  55.949  45.659  1.00  3.02
ATOM    979  NE2 HIS    64      56.376  56.350  47.334  1.00  3.02
ATOM    980  HE2 HIS    64      55.495  56.545  46.841  1.00  3.02
ATOM    981  CD2 HIS    64      56.575  56.343  48.693  1.00  3.02
ATOM    982  HD2 HIS    64      55.848  56.611  49.448  1.00  3.02
ATOM    983  C   HIS    64      60.489  55.197  51.587  1.00  3.02
ATOM    984  O   HIS    64      60.336  55.260  52.806  1.00  3.02
ATOM    985  N   ASP    65      61.585  55.653  50.992  1.00  3.12
ATOM    986  H   ASP    65      61.789  55.355  50.048  1.00  3.12
ATOM    987  CA  ASP    65      62.394  56.717  51.570  1.00  3.12
ATOM    988  HA  ASP    65      61.864  57.093  52.435  1.00  3.12
ATOM    989  CB  ASP    65      63.742  56.209  52.069  1.00  3.12
ATOM    990  HB1 ASP    65      64.383  55.937  51.229  1.00  3.12
ATOM    991  HB2 ASP    65      63.559  55.328  52.673  1.00  3.12
ATOM    992  CG  ASP    65      64.416  57.272  52.937  1.00  3.12
ATOM    993  OD1 ASP    65      63.712  58.184  53.440  1.00  3.12
ATOM    994  OD2 ASP    65      65.647  57.215  53.121  1.00  3.12
ATOM    995  C   ASP    65      62.505  57.858  50.592  1.00  3.12
ATOM    996  O   ASP    65      63.243  57.741  49.612  1.00  3.12
ATOM    997  N   ARG    66      61.719  58.918  50.858  1.00  3.72
ATOM    998  H   ARG    66      61.176  58.872  51.708  1.00  3.72
ATOM    999  CA  ARG    66      61.527  60.083  49.986  1.00  3.72
ATOM   1000  HA  ARG    66      60.912  59.767  49.142  1.00  3.72
ATOM   1001  CB  ARG    66      60.803  61.222  50.728  1.00  3.72
ATOM   1002  HB1 ARG    66      61.328  61.442  51.659  1.00  3.72
ATOM   1003  HB2 ARG    66      59.790  60.902  50.976  1.00  3.72
ATOM   1004  CG  ARG    66      60.729  62.518  49.903  1.00  3.72
ATOM   1005  HG1 ARG    66      61.738  62.894  49.730  1.00  3.72
ATOM   1006  HG2 ARG    66      60.200  63.272  50.482  1.00  3.72
ATOM   1007  CD  ARG    66      60.022  62.336  48.552  1.00  3.72
ATOM   1008  HD1 ARG    66      58.988  62.056  48.731  1.00  3.72
ATOM   1009  HD2 ARG    66      60.517  61.550  47.982  1.00  3.72
ATOM   1010  NE  ARG    66      60.067  63.576  47.773  1.00  3.72
ATOM   1011  HE  ARG    66      60.504  64.386  48.226  1.00  3.72
ATOM   1012  CZ  ARG    66      59.770  63.752  46.507  1.00  3.72
ATOM   1013  NH1 ARG    66      59.306  62.796  45.748  1.00  3.72
ATOM   1014 1HH1 ARG    66      59.102  61.908  46.172  1.00  3.72
ATOM   1015 2HH1 ARG    66      59.130  62.959  44.779  1.00  3.72
ATOM   1016  NH2 ARG    66      59.945  64.927  45.986  1.00  3.72
ATOM   1017 1HH2 ARG    66      60.178  65.686  46.646  1.00  3.72
ATOM   1018 2HH2 ARG    66      59.733  65.146  45.039  1.00  3.72
ATOM   1019  C   ARG    66      62.863  60.522  49.389  1.00  3.72
ATOM   1020  O   ARG    66      63.000  60.549  48.168  1.00  3.72
ATOM   1021  N   LYS    67      63.862  60.782  50.244  1.00  4.20
ATOM   1022  H   LYS    67      63.681  60.627  51.225  1.00  4.20
ATOM   1023  CA  LYS    67      65.082  61.505  49.850  1.00  4.20
ATOM   1024  HA  LYS    67      64.723  62.362  49.274  1.00  4.20
ATOM   1025  CB  LYS    67      65.805  62.138  51.067  1.00  4.20
ATOM   1026  HB1 LYS    67      65.074  62.427  51.823  1.00  4.20
ATOM   1027  HB2 LYS    67      66.255  63.066  50.708  1.00  4.20
ATOM   1028  CG  LYS    67      66.947  61.341  51.728  1.00  4.20
ATOM   1029  HG1 LYS    67      67.534  62.025  52.343  1.00  4.20
ATOM   1030  HG2 LYS    67      67.618  60.962  50.958  1.00  4.20
ATOM   1031  CD  LYS    67      66.503  60.169  52.607  1.00  4.20
ATOM   1032  HD1 LYS    67      67.357  59.501  52.738  1.00  4.20
ATOM   1033  HD2 LYS    67      65.717  59.617  52.094  1.00  4.20
ATOM   1034  CE  LYS    67      66.021  60.622  53.993  1.00  4.20
ATOM   1035  HE1 LYS    67      65.132  61.247  53.879  1.00  4.20
ATOM   1036  HE2 LYS    67      66.796  61.224  54.474  1.00  4.20
ATOM   1037  NZ  LYS    67      65.698  59.454  54.842  1.00  4.20
ATOM   1038  HZ1 LYS    67      65.219  59.730  55.704  1.00  4.20
ATOM   1039  HZ2 LYS    67      65.068  58.840  54.320  1.00  4.20
ATOM   1040  HZ3 LYS    67      66.505  58.885  55.043  1.00  4.20
ATOM   1041  C   LYS    67      66.040  60.839  48.852  1.00  4.20
ATOM   1042  O   LYS    67      66.962  61.486  48.378  1.00  4.20
ATOM   1043  N   SER    68      65.815  59.576  48.513  1.00  4.29
ATOM   1044  H   SER    68      65.045  59.116  48.977  1.00  4.29
ATOM   1045  CA  SER    68      66.539  58.830  47.465  1.00  4.29
ATOM   1046  HA  SER    68      66.985  59.522  46.750  1.00  4.29
ATOM   1047  CB  SER    68      67.652  58.027  48.156  1.00  4.29
ATOM   1048  HB1 SER    68      67.204  57.369  48.903  1.00  4.29
ATOM   1049  HB2 SER    68      68.333  58.714  48.661  1.00  4.29
ATOM   1050  OG  SER    68      68.380  57.244  47.238  1.00  4.29
ATOM   1051  HG  SER    68      67.749  56.889  46.588  1.00  4.29
ATOM   1052  C   SER    68      65.572  57.898  46.704  1.00  4.29
ATOM   1053  O   SER    68      66.000  56.967  46.023  1.00  4.29
ATOM   1054  N   GLY    69      64.261  58.094  46.884  1.00  4.06
ATOM   1055  H   GLY    69      63.977  58.895  47.433  1.00  4.06
ATOM   1056  CA  GLY    69      63.183  57.217  46.431  1.00  4.06
ATOM   1057  HA1 GLY    69      63.158  57.248  45.341  1.00  4.06
ATOM   1058  HA2 GLY    69      62.243  57.633  46.792  1.00  4.06
ATOM   1059  C   GLY    69      63.199  55.733  46.838  1.00  4.06
ATOM   1060  O   GLY    69      62.539  54.935  46.171  1.00  4.06
ATOM   1061  N   LYS    70      63.955  55.299  47.860  1.00  3.70
ATOM   1062  H   LYS    70      64.398  55.983  48.461  1.00  3.70
ATOM   1063  CA  LYS    70      64.277  53.849  47.992  1.00  3.70
ATOM   1064  HA  LYS    70      64.417  53.473  46.978  1.00  3.70
ATOM   1065  CB  LYS    70      65.608  53.646  48.761  1.00  3.70
ATOM   1066  HB1 LYS    70      65.433  53.588  49.838  1.00  3.70
ATOM   1067  HB2 LYS    70      66.231  54.526  48.591  1.00  3.70
ATOM   1068  CG  LYS    70      66.429  52.422  48.279  1.00  3.70
ATOM   1069  HG1 LYS    70      67.438  52.782  48.073  1.00  3.70
ATOM   1070  HG2 LYS    70      66.036  52.061  47.328  1.00  3.70
ATOM   1071  CD  LYS    70      66.584  51.217  49.232  1.00  3.70
ATOM   1072  HD1 LYS    70      66.980  51.557  50.189  1.00  3.70
ATOM   1073  HD2 LYS    70      67.318  50.544  48.787  1.00  3.70
ATOM   1074  CE  LYS    70      65.279  50.443  49.456  1.00  3.70
ATOM   1075  HE1 LYS    70      64.708  50.455  48.526  1.00  3.70
ATOM   1076  HE2 LYS    70      64.689  50.967  50.215  1.00  3.70
ATOM   1077  NZ  LYS    70      65.480  49.019  49.852  1.00  3.70
ATOM   1078  HZ1 LYS    70      64.596  48.543  50.032  1.00  3.70
ATOM   1079  HZ2 LYS    70      65.968  48.474  49.164  1.00  3.70
ATOM   1080  HZ3 LYS    70      65.970  48.884  50.742  1.00  3.70
ATOM   1081  C   LYS    70      63.137  53.057  48.635  1.00  3.70
ATOM   1082  O   LYS    70      62.837  53.229  49.809  1.00  3.70
ATOM   1083  N   LYS    71      62.515  52.149  47.879  1.00  3.36
ATOM   1084  H   LYS    71      62.747  52.127  46.898  1.00  3.36
ATOM   1085  CA  LYS    71      61.498  51.204  48.376  1.00  3.36
ATOM   1086  HA  LYS    71      60.755  51.775  48.933  1.00  3.36
ATOM   1087  CB  LYS    71      60.808  50.533  47.175  1.00  3.36
ATOM   1088  HB1 LYS    71      60.237  49.681  47.535  1.00  3.36
ATOM   1089  HB2 LYS    71      61.565  50.141  46.493  1.00  3.36
ATOM   1090  CG  LYS    71      59.858  51.466  46.394  1.00  3.36
ATOM   1091  HG1 LYS    71      59.300  50.851  45.687  1.00  3.36
ATOM   1092  HG2 LYS    71      60.444  52.184  45.818  1.00  3.36
ATOM   1093  CD  LYS    71      58.871  52.240  47.289  1.00  3.36
ATOM   1094  HD1 LYS    71      59.340  53.165  47.626  1.00  3.36
ATOM   1095  HD2 LYS    71      58.635  51.641  48.164  1.00  3.36
ATOM   1096  CE  LYS    71      57.564  52.562  46.560  1.00  3.36
ATOM   1097  HE1 LYS    71      57.169  51.646  46.115  1.00  3.36
ATOM   1098  HE2 LYS    71      57.761  53.267  45.747  1.00  3.36
ATOM   1099  NZ  LYS    71      56.547  53.131  47.475  1.00  3.36
ATOM   1100  HZ1 LYS    71      55.697  53.279  46.928  1.00  3.36
ATOM   1101  HZ2 LYS    71      56.364  52.526  48.272  1.00  3.36
ATOM   1102  HZ3 LYS    71      56.828  54.049  47.801  1.00  3.36
ATOM   1103  C   LYS    71      62.050  50.203  49.389  1.00  3.36
ATOM   1104  O   LYS    71      62.683  49.221  49.011  1.00  3.36
ATOM   1105  N   PHE    72      61.874  50.500  50.673  1.00  2.98
ATOM   1106  H   PHE    72      61.375  51.348  50.924  1.00  2.98
ATOM   1107  CA  PHE    72      62.234  49.618  51.774  1.00  2.98
ATOM   1108  HA  PHE    72      63.117  49.050  51.513  1.00  2.98
ATOM   1109  CB  PHE    72      62.529  50.482  53.021  1.00  2.98
ATOM   1110  HB1 PHE    72      62.630  49.815  53.870  1.00  2.98
ATOM   1111  HB2 PHE    72      61.660  51.110  53.219  1.00  2.98
ATOM   1112  CG  PHE    72      63.782  51.342  53.050  1.00  2.98
ATOM   1113  CD1 PHE    72      65.026  50.780  52.726  1.00  2.98
ATOM   1114  HD1 PHE    72      65.066  49.760  52.404  1.00  2.98
ATOM   1115  CE1 PHE    72      66.217  51.510  52.874  1.00  2.98
ATOM   1116  HE1 PHE    72      67.168  51.050  52.640  1.00  2.98
ATOM   1117  CZ  PHE    72      66.167  52.819  53.375  1.00  2.98
ATOM   1118  HZ  PHE    72      67.076  53.388  53.515  1.00  2.98
ATOM   1119  CE2 PHE    72      64.933  53.377  53.743  1.00  2.98
ATOM   1120  HE2 PHE    72      64.910  54.364  54.180  1.00  2.98
ATOM   1121  CD2 PHE    72      63.740  52.648  53.571  1.00  2.98
ATOM   1122  HD2 PHE    72      62.795  53.078  53.869  1.00  2.98
ATOM   1123  C   PHE    72      61.109  48.650  52.138  1.00  2.98
ATOM   1124  O   PHE    72      59.931  49.029  52.165  1.00  2.98
ATOM   1125  N   SER    73      61.519  47.445  52.539  1.00  3.19
ATOM   1126  H   SER    73      62.499  47.203  52.395  1.00  3.19
ATOM   1127  CA  SER    73      60.737  46.615  53.464  1.00  3.19
ATOM   1128  HA  SER    73      59.775  46.396  52.996  1.00  3.19
ATOM   1129  CB  SER    73      61.449  45.282  53.702  1.00  3.19
ATOM   1130  HB1 SER    73      62.319  45.448  54.333  1.00  3.19
ATOM   1131  HB2 SER    73      61.774  44.861  52.750  1.00  3.19
ATOM   1132  OG  SER    73      60.552  44.382  54.318  1.00  3.19
ATOM   1133  HG  SER    73      61.028  43.928  55.065  1.00  3.19
ATOM   1134  C   SER    73      60.473  47.349  54.780  1.00  3.19
ATOM   1135  O   SER    73      61.085  48.366  55.103  1.00  3.19
ATOM   1136  N   ILE    74      59.547  46.835  55.571  1.00  2.70
ATOM   1137  H   ILE    74      59.112  45.972  55.270  1.00  2.70
ATOM   1138  CA  ILE    74      59.249  47.360  56.902  1.00  2.70
ATOM   1139  HA  ILE    74      59.018  48.420  56.801  1.00  2.70
ATOM   1140  CB  ILE    74      57.982  46.631  57.401  1.00  2.70
ATOM   1141  HB  ILE    74      57.235  46.759  56.614  1.00  2.70
ATOM   1142  CG2 ILE    74      58.155  45.107  57.568  1.00  2.70
ATOM   1143 1HG2 ILE    74      57.194  44.657  57.810  1.00  2.70
ATOM   1144 2HG2 ILE    74      58.506  44.647  56.643  1.00  2.70
ATOM   1145 3HG2 ILE    74      58.853  44.870  58.368  1.00  2.70
ATOM   1146  CG1 ILE    74      57.425  47.278  58.683  1.00  2.70
ATOM   1147 1HG1 ILE    74      58.072  48.090  59.012  1.00  2.70
ATOM   1148 2HG1 ILE    74      57.369  46.541  59.481  1.00  2.70
ATOM   1149  CD1 ILE    74      56.035  47.864  58.462  1.00  2.70
ATOM   1150  HD1 ILE    74      56.096  48.645  57.711  1.00  2.70
ATOM   1151  HD2 ILE    74      55.344  47.094  58.121  1.00  2.70
ATOM   1152  HD3 ILE    74      55.675  48.288  59.395  1.00  2.70
ATOM   1153  C   ILE    74      60.457  47.237  57.846  1.00  2.70
ATOM   1154  O   ILE    74      60.787  48.202  58.546  1.00  2.70
ATOM   1155  N   GLU    75      61.164  46.102  57.841  1.00  3.02
ATOM   1156  H   GLU    75      60.911  45.336  57.217  1.00  3.02
ATOM   1157  CA  GLU    75      62.327  45.924  58.711  1.00  3.02
ATOM   1158  HA  GLU    75      62.093  46.426  59.649  1.00  3.02
ATOM   1159  CB  GLU    75      62.557  44.448  59.103  1.00  3.02
ATOM   1160  HB1 GLU    75      61.590  43.972  59.271  1.00  3.02
ATOM   1161  HB2 GLU    75      63.084  44.437  60.059  1.00  3.02
ATOM   1162  CG  GLU    75      63.363  43.577  58.133  1.00  3.02
ATOM   1163  HG1 GLU    75      63.309  42.537  58.462  1.00  3.02
ATOM   1164  HG2 GLU    75      64.410  43.886  58.176  1.00  3.02
ATOM   1165  CD  GLU    75      62.846  43.691  56.702  1.00  3.02
ATOM   1166  OE1 GLU    75      63.654  44.069  55.833  1.00  3.02
ATOM   1167  OE2 GLU    75      61.621  43.549  56.488  1.00  3.02
ATOM   1168  C   GLU    75      63.583  46.643  58.188  1.00  3.02
ATOM   1169  O   GLU    75      64.352  47.173  58.989  1.00  3.02
ATOM   1170  N   GLU    76      63.777  46.765  56.871  1.00  2.94
ATOM   1171  H   GLU    76      63.292  46.120  56.251  1.00  2.94
ATOM   1172  CA  GLU    76      64.733  47.705  56.274  1.00  2.94
ATOM   1173  HA  GLU    76      65.753  47.428  56.542  1.00  2.94
ATOM   1174  CB  GLU    76      64.613  47.737  54.737  1.00  2.94
ATOM   1175  HB1 GLU    76      65.043  48.686  54.421  1.00  2.94
ATOM   1176  HB2 GLU    76      63.561  47.753  54.461  1.00  2.94
ATOM   1177  CG  GLU    76      65.317  46.668  53.899  1.00  2.94
ATOM   1178  HG1 GLU    76      64.766  45.729  53.956  1.00  2.94
ATOM   1179  HG2 GLU    76      66.328  46.515  54.285  1.00  2.94
ATOM   1180  CD  GLU    76      65.381  47.168  52.444  1.00  2.94
ATOM   1181  OE1 GLU    76      64.356  47.127  51.726  1.00  2.94
ATOM   1182  OE2 GLU    76      66.395  47.793  52.049  1.00  2.94
ATOM   1183  C   GLU    76      64.502  49.158  56.729  1.00  2.94
ATOM   1184  O   GLU    76      65.441  49.868  57.093  1.00  2.94
ATOM   1185  N   ALA    77      63.253  49.629  56.680  1.00  2.21
ATOM   1186  H   ALA    77      62.519  49.031  56.310  1.00  2.21
ATOM   1187  CA  ALA    77      62.896  50.992  57.047  1.00  2.21
ATOM   1188  HA  ALA    77      63.507  51.688  56.476  1.00  2.21
ATOM   1189  CB  ALA    77      61.429  51.237  56.669  1.00  2.21
ATOM   1190  HB1 ALA    77      61.136  52.241  56.974  1.00  2.21
ATOM   1191  HB2 ALA    77      61.303  51.143  55.592  1.00  2.21
ATOM   1192  HB3 ALA    77      60.786  50.509  57.164  1.00  2.21
ATOM   1193  C   ALA    77      63.132  51.260  58.542  1.00  2.21
ATOM   1194  O   ALA    77      63.626  52.318  58.933  1.00  2.21
ATOM   1195  N   LEU    78      62.827  50.276  59.391  1.00  2.39
ATOM   1196  H   LEU    78      62.361  49.449  59.031  1.00  2.39
ATOM   1197  CA  LEU    78      63.205  50.327  60.798  1.00  2.39
ATOM   1198  HA  LEU    78      62.761  51.222  61.233  1.00  2.39
ATOM   1199  CB  LEU    78      62.601  49.085  61.483  1.00  2.39
ATOM   1200  HB1 LEU    78      62.998  48.192  61.002  1.00  2.39
ATOM   1201  HB2 LEU    78      61.522  49.098  61.325  1.00  2.39
ATOM   1202  CG  LEU    78      62.873  48.977  62.992  1.00  2.39
ATOM   1203  HG  LEU    78      63.946  48.919  63.170  1.00  2.39
ATOM   1204  CD1 LEU    78      62.299  50.169  63.754  1.00  2.39
ATOM   1205 1HD1 LEU    78      62.440  50.013  64.820  1.00  2.39
ATOM   1206 2HD1 LEU    78      62.823  51.083  63.471  1.00  2.39
ATOM   1207 3HD1 LEU    78      61.239  50.268  63.525  1.00  2.39
ATOM   1208  CD2 LEU    78      62.219  47.712  63.553  1.00  2.39
ATOM   1209 1HD2 LEU    78      62.474  47.597  64.605  1.00  2.39
ATOM   1210 2HD2 LEU    78      61.135  47.765  63.446  1.00  2.39
ATOM   1211 3HD2 LEU    78      62.586  46.838  63.013  1.00  2.39
ATOM   1212  C   LEU    78      64.728  50.440  60.991  1.00  2.39
ATOM   1213  O   LEU    78      65.183  51.338  61.693  1.00  2.39
ATOM   1214  N   GLN    79      65.521  49.587  60.336  1.00  3.03
ATOM   1215  H   GLN    79      65.094  48.879  59.746  1.00  3.03
ATOM   1216  CA  GLN    79      66.986  49.599  60.462  1.00  3.03
ATOM   1217  HA  GLN    79      67.257  49.458  61.509  1.00  3.03
ATOM   1218  CB  GLN    79      67.580  48.445  59.635  1.00  3.03
ATOM   1219  HB1 GLN    79      68.656  48.595  59.532  1.00  3.03
ATOM   1220  HB2 GLN    79      67.144  48.465  58.635  1.00  3.03
ATOM   1221  CG  GLN    79      67.361  47.061  60.258  1.00  3.03
ATOM   1222  HG1 GLN    79      66.330  46.952  60.590  1.00  3.03
ATOM   1223  HG2 GLN    79      68.010  46.949  61.128  1.00  3.03
ATOM   1224  CD  GLN    79      67.679  45.961  59.252  1.00  3.03
ATOM   1225  OE1 GLN    79      68.773  45.426  59.202  1.00  3.03
ATOM   1226  NE2 GLN    79      66.736  45.592  58.415  1.00  3.03
ATOM   1227 1HE2 GLN    79      65.827  46.035  58.459  1.00  3.03
ATOM   1228 2HE2 GLN    79      66.948  44.857  57.763  1.00  3.03
ATOM   1229  C   GLN    79      67.641  50.911  60.005  1.00  3.03
ATOM   1230  O   GLN    79      68.559  51.408  60.651  1.00  3.03
ATOM   1231  N   SER    80      67.157  51.468  58.896  1.00  2.79
ATOM   1232  H   SER    80      66.416  50.974  58.410  1.00  2.79
ATOM   1233  CA  SER    80      67.565  52.768  58.348  1.00  2.79
ATOM   1234  HA  SER    80      68.649  52.851  58.409  1.00  2.79
ATOM   1235  CB  SER    80      67.158  52.850  56.873  1.00  2.79
ATOM   1236  HB1 SER    80      67.697  52.092  56.303  1.00  2.79
ATOM   1237  HB2 SER    80      67.418  53.833  56.477  1.00  2.79
ATOM   1238  OG  SER    80      65.769  52.639  56.729  1.00  2.79
ATOM   1239  HG  SER    80      65.614  51.679  56.694  1.00  2.79
ATOM   1240  C   SER    80      66.974  53.966  59.106  1.00  2.79
ATOM   1241  O   SER    80      67.310  55.114  58.807  1.00  2.79
ATOM   1242  N   GLY    81      66.093  53.727  60.086  1.00  2.61
ATOM   1243  H   GLY    81      65.824  52.772  60.287  1.00  2.61
ATOM   1244  CA  GLY    81      65.574  54.779  60.956  1.00  2.61
ATOM   1245  HA1 GLY    81      66.400  55.403  61.299  1.00  2.61
ATOM   1246  HA2 GLY    81      65.116  54.304  61.824  1.00  2.61
ATOM   1247  C   GLY    81      64.520  55.688  60.314  1.00  2.61
ATOM   1248  O   GLY    81      64.202  56.756  60.844  1.00  2.61
ATOM   1249  N   ARG    82      63.972  55.230  59.184  1.00  2.19
ATOM   1250  H   ARG    82      64.323  54.325  58.878  1.00  2.19
ATOM   1251  CA  ARG    82      62.818  55.755  58.440  1.00  2.19
ATOM   1252  HA  ARG    82      62.874  56.844  58.447  1.00  2.19
ATOM   1253  CB  ARG    82      62.942  55.219  56.991  1.00  2.19
ATOM   1254  HB1 ARG    82      62.334  54.322  56.867  1.00  2.19
ATOM   1255  HB2 ARG    82      63.977  54.916  56.815  1.00  2.19
ATOM   1256  CG  ARG    82      62.613  56.228  55.884  1.00  2.19
ATOM   1257  HG1 ARG    82      63.010  55.829  54.952  1.00  2.19
ATOM   1258  HG2 ARG    82      63.136  57.163  56.097  1.00  2.19
ATOM   1259  CD  ARG    82      61.124  56.514  55.663  1.00  2.19
ATOM   1260  HD1 ARG    82      60.688  56.873  56.590  1.00  2.19
ATOM   1261  HD2 ARG    82      60.618  55.600  55.348  1.00  2.19
ATOM   1262  NE  ARG    82      60.961  57.587  54.675  1.00  2.19
ATOM   1263  HE  ARG    82      61.770  58.200  54.572  1.00  2.19
ATOM   1264  CZ  ARG    82      59.863  57.975  54.056  1.00  2.19
ATOM   1265  NH1 ARG    82      58.785  57.256  53.971  1.00  2.19
ATOM   1266 1HH1 ARG    82      58.957  56.261  54.017  1.00  2.19
ATOM   1267 2HH1 ARG    82      57.970  57.598  53.454  1.00  2.19
ATOM   1268  NH2 ARG    82      59.864  59.145  53.491  1.00  2.19
ATOM   1269 1HH2 ARG    82      60.653  59.745  53.708  1.00  2.19
ATOM   1270 2HH2 ARG    82      59.035  59.487  53.022  1.00  2.19
ATOM   1271  C   ARG    82      61.465  55.367  59.058  1.00  2.19
ATOM   1272  O   ARG    82      60.396  55.648  58.515  1.00  2.19
ATOM   1273  N   LEU    83      61.514  54.666  60.182  1.00  2.00
ATOM   1274  H   LEU    83      62.428  54.526  60.590  1.00  2.00
ATOM   1275  CA  LEU    83      60.384  54.128  60.922  1.00  2.00
ATOM   1276  HA  LEU    83      59.528  54.791  60.821  1.00  2.00
ATOM   1277  CB  LEU    83      60.071  52.725  60.356  1.00  2.00
ATOM   1278  HB1 LEU    83      60.479  51.968  61.027  1.00  2.00
ATOM   1279  HB2 LEU    83      60.570  52.594  59.394  1.00  2.00
ATOM   1280  CG  LEU    83      58.576  52.453  60.143  1.00  2.00
ATOM   1281  HG  LEU    83      58.052  52.533  61.095  1.00  2.00
ATOM   1282  CD1 LEU    83      57.964  53.419  59.121  1.00  2.00
ATOM   1283 1HD1 LEU    83      57.929  54.428  59.524  1.00  2.00
ATOM   1284 2HD1 LEU    83      58.561  53.420  58.211  1.00  2.00
ATOM   1285 3HD1 LEU    83      56.944  53.107  58.903  1.00  2.00
ATOM   1286  CD2 LEU    83      58.423  51.034  59.599  1.00  2.00
ATOM   1287 1HD2 LEU    83      57.367  50.791  59.492  1.00  2.00
ATOM   1288 2HD2 LEU    83      58.916  50.950  58.632  1.00  2.00
ATOM   1289 3HD2 LEU    83      58.893  50.325  60.275  1.00  2.00
ATOM   1290  C   LEU    83      60.778  54.066  62.407  1.00  2.00
ATOM   1291  O   LEU    83      61.941  54.277  62.759  1.00  2.00
ATOM   1292  N   THR    84      59.827  53.743  63.278  1.00  2.23
ATOM   1293  H   THR    84      58.903  53.538  62.932  1.00  2.23
ATOM   1294  CA  THR    84      60.113  53.439  64.693  1.00  2.23
ATOM   1295  HA  THR    84      61.187  53.501  64.861  1.00  2.23
ATOM   1296  CB  THR    84      59.450  54.414  65.684  1.00  2.23
ATOM   1297  HB  THR    84      60.027  54.390  66.609  1.00  2.23
ATOM   1298  CG2 THR    84      59.406  55.862  65.207  1.00  2.23
ATOM   1299 1HG2 THR    84      59.058  56.508  66.010  1.00  2.23
ATOM   1300 2HG2 THR    84      60.412  56.173  64.926  1.00  2.23
ATOM   1301 3HG2 THR    84      58.746  55.964  64.346  1.00  2.23
ATOM   1302  OG1 THR    84      58.125  54.051  66.007  1.00  2.23
ATOM   1303  HG1 THR    84      57.704  54.853  66.333  1.00  2.23
ATOM   1304  C   THR    84      59.682  52.016  65.011  1.00  2.23
ATOM   1305  O   THR    84      58.908  51.481  64.234  1.00  2.23
ATOM   1306  N   PRO    85      60.111  51.349  66.096  1.00  2.55
ATOM   1307  CD  PRO    85      61.142  51.765  67.032  1.00  2.55
ATOM   1308  HD1 PRO    85      60.712  52.440  67.772  1.00  2.55
ATOM   1309  HD2 PRO    85      61.980  52.242  66.522  1.00  2.55
ATOM   1310  CG  PRO    85      61.611  50.479  67.713  1.00  2.55
ATOM   1311  HG1 PRO    85      61.927  50.662  68.741  1.00  2.55
ATOM   1312  HG2 PRO    85      62.427  50.036  67.142  1.00  2.55
ATOM   1313  CB  PRO    85      60.387  49.564  67.651  1.00  2.55
ATOM   1314  HB1 PRO    85      59.766  49.750  68.529  1.00  2.55
ATOM   1315  HB2 PRO    85      60.676  48.513  67.616  1.00  2.55
ATOM   1316  CA  PRO    85      59.646  49.985  66.374  1.00  2.55
ATOM   1317  HA  PRO    85      59.956  49.334  65.555  1.00  2.55
ATOM   1318  C   PRO    85      58.122  49.842  66.566  1.00  2.55
ATOM   1319  O   PRO    85      57.500  48.904  66.064  1.00  2.55
ATOM   1320  N   ALA    86      57.498  50.801  67.257  1.00  2.62
ATOM   1321  H   ALA    86      58.043  51.553  67.648  1.00  2.62
ATOM   1322  CA  ALA    86      56.046  50.830  67.426  1.00  2.62
ATOM   1323  HA  ALA    86      55.704  49.836  67.728  1.00  2.62
ATOM   1324  CB  ALA    86      55.710  51.813  68.548  1.00  2.62
ATOM   1325  HB1 ALA    86      54.635  51.788  68.729  1.00  2.62
ATOM   1326  HB2 ALA    86      56.224  51.523  69.465  1.00  2.62
ATOM   1327  HB3 ALA    86      56.011  52.822  68.265  1.00  2.62
ATOM   1328  C   ALA    86      55.307  51.187  66.124  1.00  2.62
ATOM   1329  O   ALA    86      54.212  50.696  65.846  1.00  2.62
ATOM   1330  N   HIS    87      55.906  52.056  65.309  1.00  2.26
ATOM   1331  H   HIS    87      56.807  52.434  65.574  1.00  2.26
ATOM   1332  CA  HIS    87      55.324  52.487  64.042  1.00  2.26
ATOM   1333  HA  HIS    87      54.264  52.694  64.193  1.00  2.26
ATOM   1334  CB  HIS    87      56.014  53.779  63.625  1.00  2.26
ATOM   1335  HB1 HIS    87      57.057  53.579  63.389  1.00  2.26
ATOM   1336  HB2 HIS    87      55.972  54.495  64.447  1.00  2.26
ATOM   1337  CG  HIS    87      55.362  54.403  62.438  1.00  2.26
ATOM   1338  ND1 HIS    87      55.732  54.179  61.123  1.00  2.26
ATOM   1339  CE1 HIS    87      55.013  55.040  60.403  1.00  2.26
ATOM   1340  HE1 HIS    87      55.190  55.214  59.357  1.00  2.26
ATOM   1341  NE2 HIS    87      54.188  55.757  61.180  1.00  2.26
ATOM   1342  HE2 HIS    87      53.698  56.598  60.895  1.00  2.26
ATOM   1343  CD2 HIS    87      54.416  55.378  62.480  1.00  2.26
ATOM   1344  HD2 HIS    87      54.025  55.846  63.373  1.00  2.26
ATOM   1345  C   HIS    87      55.410  51.405  62.948  1.00  2.26
ATOM   1346  O   HIS    87      54.469  51.215  62.183  1.00  2.26
ATOM   1347  N   TYR    88      56.500  50.640  62.962  1.00  2.35
ATOM   1348  H   TYR    88      57.242  50.942  63.585  1.00  2.35
ATOM   1349  CA  TYR    88      56.720  49.346  62.326  1.00  2.35
ATOM   1350  HA  TYR    88      56.699  49.463  61.244  1.00  2.35
ATOM   1351  CB  TYR    88      58.121  48.832  62.746  1.00  2.35
ATOM   1352  HB1 TYR    88      58.248  48.989  63.807  1.00  2.35
ATOM   1353  HB2 TYR    88      58.881  49.449  62.273  1.00  2.35
ATOM   1354  CG  TYR    88      58.445  47.368  62.489  1.00  2.35
ATOM   1355  CD1 TYR    88      59.226  47.011  61.376  1.00  2.35
ATOM   1356  HD1 TYR    88      59.580  47.774  60.702  1.00  2.35
ATOM   1357  CE1 TYR    88      59.522  45.659  61.126  1.00  2.35
ATOM   1358  HE1 TYR    88      60.088  45.372  60.259  1.00  2.35
ATOM   1359  CZ  TYR    88      59.049  44.655  61.991  1.00  2.35
ATOM   1360  OH  TYR    88      59.320  43.354  61.718  1.00  2.35
ATOM   1361  HH  TYR    88      58.882  42.766  62.335  1.00  2.35
ATOM   1362  CE2 TYR    88      58.310  45.010  63.140  1.00  2.35
ATOM   1363  HE2 TYR    88      57.964  44.249  63.823  1.00  2.35
ATOM   1364  CD2 TYR    88      58.031  46.367  63.396  1.00  2.35
ATOM   1365  HD2 TYR    88      57.494  46.637  64.295  1.00  2.35
ATOM   1366  C   TYR    88      55.629  48.354  62.701  1.00  2.35
ATOM   1367  O   TYR    88      54.939  47.877  61.806  1.00  2.35
ATOM   1368  N   ASP    89      55.405  48.088  63.992  1.00  2.69
ATOM   1369  H   ASP    89      56.013  48.484  64.702  1.00  2.69
ATOM   1370  CA  ASP    89      54.332  47.179  64.415  1.00  2.69
ATOM   1371  HA  ASP    89      54.535  46.180  64.034  1.00  2.69
ATOM   1372  CB  ASP    89      54.337  47.092  65.954  1.00  2.69
ATOM   1373  HB1 ASP    89      54.730  48.021  66.372  1.00  2.69
ATOM   1374  HB2 ASP    89      55.000  46.284  66.265  1.00  2.69
ATOM   1375  CG  ASP    89      52.941  46.866  66.533  1.00  2.69
ATOM   1376  OD1 ASP    89      52.368  47.826  67.089  1.00  2.69
ATOM   1377  OD2 ASP    89      52.342  45.791  66.324  1.00  2.69
ATOM   1378  C   ASP    89      52.965  47.613  63.854  1.00  2.69
ATOM   1379  O   ASP    89      52.263  46.826  63.199  1.00  2.69
ATOM   1380  N   ARG    90      52.598  48.887  64.048  1.00  2.58
ATOM   1381  H   ARG    90      53.200  49.487  64.609  1.00  2.58
ATOM   1382  CA  ARG    90      51.310  49.381  63.560  1.00  2.58
ATOM   1383  HA  ARG    90      50.563  48.690  63.945  1.00  2.58
ATOM   1384  CB  ARG    90      51.004  50.784  64.120  1.00  2.58
ATOM   1385  HB1 ARG    90      51.017  51.502  63.298  1.00  2.58
ATOM   1386  HB2 ARG    90      51.773  51.093  64.830  1.00  2.58
ATOM   1387  CG  ARG    90      49.629  50.850  64.816  1.00  2.58
ATOM   1388  HG1 ARG    90      48.900  50.271  64.249  1.00  2.58
ATOM   1389  HG2 ARG    90      49.303  51.891  64.794  1.00  2.58
ATOM   1390  CD  ARG    90      49.612  50.408  66.296  1.00  2.58
ATOM   1391  HD1 ARG    90      48.622  50.604  66.711  1.00  2.58
ATOM   1392  HD2 ARG    90      50.322  51.028  66.847  1.00  2.58
ATOM   1393  NE  ARG    90      49.969  48.994  66.522  1.00  2.58
ATOM   1394  HE  ARG    90      50.950  48.794  66.751  1.00  2.58
ATOM   1395  CZ  ARG    90      49.216  47.912  66.506  1.00  2.58
ATOM   1396  NH1 ARG    90      47.935  47.939  66.266  1.00  2.58
ATOM   1397 1HH1 ARG    90      47.480  48.826  66.192  1.00  2.58
ATOM   1398 2HH1 ARG    90      47.443  47.062  66.264  1.00  2.58
ATOM   1399  NH2 ARG    90      49.742  46.749  66.704  1.00  2.58
ATOM   1400 1HH2 ARG    90      50.763  46.688  66.837  1.00  2.58
ATOM   1401 2HH2 ARG    90      49.239  45.899  66.509  1.00  2.58
ATOM   1402  C   ARG    90      51.166  49.279  62.042  1.00  2.58
ATOM   1403  O   ARG    90      50.075  48.932  61.570  1.00  2.58
ATOM   1404  N   TYR    91      52.242  49.509  61.279  1.00  2.60
ATOM   1405  H   TYR    91      53.115  49.811  61.703  1.00  2.60
ATOM   1406  CA  TYR    91      52.173  49.337  59.834  1.00  2.60
ATOM   1407  HA  TYR    91      51.181  49.701  59.569  1.00  2.60
ATOM   1408  CB  TYR    91      53.106  50.242  59.019  1.00  2.60
ATOM   1409  HB1 TYR    91      54.123  49.860  59.042  1.00  2.60
ATOM   1410  HB2 TYR    91      53.103  51.245  59.448  1.00  2.60
ATOM   1411  CG  TYR    91      52.579  50.310  57.593  1.00  2.60
ATOM   1412  CD1 TYR    91      51.348  50.956  57.344  1.00  2.60
ATOM   1413  HD1 TYR    91      50.858  51.527  58.122  1.00  2.60
ATOM   1414  CE1 TYR    91      50.684  50.759  56.119  1.00  2.60
ATOM   1415  HE1 TYR    91      49.697  51.153  55.945  1.00  2.60
ATOM   1416  CZ  TYR    91      51.249  49.938  55.127  1.00  2.60
ATOM   1417  OH  TYR    91      50.527  49.654  54.016  1.00  2.60
ATOM   1418  HH  TYR    91      50.813  48.786  53.658  1.00  2.60
ATOM   1419  CE2 TYR    91      52.506  49.343  55.350  1.00  2.60
ATOM   1420  HE2 TYR    91      52.925  48.690  54.597  1.00  2.60
ATOM   1421  CD2 TYR    91      53.169  49.531  56.578  1.00  2.60
ATOM   1422  HD2 TYR    91      54.092  49.000  56.758  1.00  2.60
ATOM   1423  C   TYR    91      52.131  47.874  59.387  1.00  2.60
ATOM   1424  O   TYR    91      51.297  47.598  58.534  1.00  2.60
ATOM   1425  N   VAL    92      52.830  46.904  60.000  1.00  2.87
ATOM   1426  H   VAL    92      53.513  47.139  60.718  1.00  2.87
ATOM   1427  CA  VAL    92      52.584  45.485  59.654  1.00  2.87
ATOM   1428  HA  VAL    92      52.706  45.416  58.572  1.00  2.87
ATOM   1429  CB  VAL    92      53.573  44.452  60.231  1.00  2.87
ATOM   1430  HB  VAL    92      53.262  43.469  59.877  1.00  2.87
ATOM   1431  CG1 VAL    92      54.981  44.699  59.697  1.00  2.87
ATOM   1432 1HG1 VAL    92      55.642  43.885  59.992  1.00  2.87
ATOM   1433 2HG1 VAL    92      54.960  44.757  58.609  1.00  2.87
ATOM   1434 3HG1 VAL    92      55.368  45.631  60.106  1.00  2.87
ATOM   1435  CG2 VAL    92      53.658  44.389  61.755  1.00  2.87
ATOM   1436 1HG2 VAL    92      54.353  43.602  62.050  1.00  2.87
ATOM   1437 2HG2 VAL    92      54.030  45.337  62.128  1.00  2.87
ATOM   1438 3HG2 VAL    92      52.685  44.169  62.190  1.00  2.87
ATOM   1439  C   VAL    92      51.140  45.073  59.905  1.00  2.87
ATOM   1440  O   VAL    92      50.491  44.517  59.018  1.00  2.87
ATOM   1441  N   ASN    93      50.587  45.475  61.057  1.00  3.06
ATOM   1442  H   ASN    93      51.175  45.986  61.708  1.00  3.06
ATOM   1443  CA  ASN    93      49.165  45.284  61.353  1.00  3.06
ATOM   1444  HA  ASN    93      48.955  44.217  61.433  1.00  3.06
ATOM   1445  CB  ASN    93      48.826  45.972  62.698  1.00  3.06
ATOM   1446  HB1 ASN    93      47.746  46.109  62.743  1.00  3.06
ATOM   1447  HB2 ASN    93      49.283  46.955  62.733  1.00  3.06
ATOM   1448  CG  ASN    93      49.219  45.245  63.978  1.00  3.06
ATOM   1449  OD1 ASN    93      48.371  45.014  64.827  1.00  3.06
ATOM   1450  ND2 ASN    93      50.478  44.984  64.229  1.00  3.06
ATOM   1451 1HD2 ASN    93      51.206  45.424  63.681  1.00  3.06
ATOM   1452 2HD2 ASN    93      50.762  44.689  65.156  1.00  3.06
ATOM   1453  C   ASN    93      48.275  45.839  60.226  1.00  3.06
ATOM   1454  O   ASN    93      47.294  45.188  59.851  1.00  3.06
ATOM   1455  N   LYS    94      48.570  47.031  59.679  1.00  3.32
ATOM   1456  H   LYS    94      49.421  47.511  59.960  1.00  3.32
ATOM   1457  CA  LYS    94      47.785  47.562  58.546  1.00  3.32
ATOM   1458  HA  LYS    94      46.734  47.371  58.734  1.00  3.32
ATOM   1459  CB  LYS    94      47.978  49.080  58.397  1.00  3.32
ATOM   1460  HB1 LYS    94      47.541  49.390  57.445  1.00  3.32
ATOM   1461  HB2 LYS    94      49.044  49.311  58.358  1.00  3.32
ATOM   1462  CG  LYS    94      47.312  49.913  59.512  1.00  3.32
ATOM   1463  HG1 LYS    94      47.390  50.962  59.223  1.00  3.32
ATOM   1464  HG2 LYS    94      47.863  49.791  60.444  1.00  3.32
ATOM   1465  CD  LYS    94      45.824  49.582  59.746  1.00  3.32
ATOM   1466  HD1 LYS    94      45.377  49.256  58.803  1.00  3.32
ATOM   1467  HD2 LYS    94      45.310  50.492  60.063  1.00  3.32
ATOM   1468  CE  LYS    94      45.641  48.514  60.841  1.00  3.32
ATOM   1469  HE1 LYS    94      45.768  49.002  61.812  1.00  3.32
ATOM   1470  HE2 LYS    94      46.433  47.765  60.749  1.00  3.32
ATOM   1471  NZ  LYS    94      44.320  47.838  60.766  1.00  3.32
ATOM   1472  HZ1 LYS    94      44.107  47.366  61.636  1.00  3.32
ATOM   1473  HZ2 LYS    94      43.579  48.491  60.547  1.00  3.32
ATOM   1474  HZ3 LYS    94      44.337  47.101  60.059  1.00  3.32
ATOM   1475  C   LYS    94      48.003  46.834  57.218  1.00  3.32
ATOM   1476  O   LYS    94      47.018  46.658  56.513  1.00  3.32
ATOM   1477  N   ASP    95      49.202  46.355  56.909  1.00  3.32
ATOM   1478  H   ASP    95      49.985  46.570  57.518  1.00  3.32
ATOM   1479  CA  ASP    95      49.498  45.727  55.614  1.00  3.32
ATOM   1480  HA  ASP    95      49.107  46.362  54.823  1.00  3.32
ATOM   1481  CB  ASP    95      51.028  45.666  55.424  1.00  3.32
ATOM   1482  HB1 ASP    95      51.398  44.685  55.729  1.00  3.32
ATOM   1483  HB2 ASP    95      51.503  46.402  56.074  1.00  3.32
ATOM   1484  CG  ASP    95      51.479  45.984  53.990  1.00  3.32
ATOM   1485  OD1 ASP    95      52.233  45.155  53.437  1.00  3.32
ATOM   1486  OD2 ASP    95      51.168  47.108  53.511  1.00  3.32
ATOM   1487  C   ASP    95      48.827  44.352  55.541  1.00  3.32
ATOM   1488  O   ASP    95      48.045  44.077  54.632  1.00  3.32
ATOM   1489  N   MET    96      48.939  43.584  56.631  1.00  3.34
ATOM   1490  H   MET    96      49.575  43.889  57.360  1.00  3.34
ATOM   1491  CA  MET    96      48.131  42.388  56.868  1.00  3.34
ATOM   1492  HA  MET    96      48.322  41.672  56.067  1.00  3.34
ATOM   1493  CB  MET    96      48.512  41.734  58.202  1.00  3.34
ATOM   1494  HB1 MET    96      47.812  40.921  58.402  1.00  3.34
ATOM   1495  HB2 MET    96      48.429  42.466  59.005  1.00  3.34
ATOM   1496  CG  MET    96      49.925  41.144  58.181  1.00  3.34
ATOM   1497  HG1 MET    96      50.654  41.946  58.056  1.00  3.34
ATOM   1498  HG2 MET    96      50.004  40.481  57.318  1.00  3.34
ATOM   1499  SD  MET    96      50.344  40.187  59.666  1.00  3.34
ATOM   1500  CE  MET    96      50.556  41.521  60.874  1.00  3.34
ATOM   1501  HE1 MET    96      50.892  41.100  61.822  1.00  3.34
ATOM   1502  HE2 MET    96      51.300  42.226  60.508  1.00  3.34
ATOM   1503  HE3 MET    96      49.608  42.035  61.025  1.00  3.34
ATOM   1504  C   MET    96      46.627  42.681  56.849  1.00  3.34
ATOM   1505  O   MET    96      45.855  41.867  56.357  1.00  3.34
ATOM   1506  N   SER    97      46.176  43.838  57.354  1.00  3.55
ATOM   1507  H   SER    97      46.846  44.491  57.734  1.00  3.55
ATOM   1508  CA  SER    97      44.756  44.217  57.240  1.00  3.55
ATOM   1509  HA  SER    97      44.139  43.384  57.581  1.00  3.55
ATOM   1510  CB  SER    97      44.403  45.452  58.080  1.00  3.55
ATOM   1511  HB1 SER    97      43.328  45.628  57.998  1.00  3.55
ATOM   1512  HB2 SER    97      44.907  46.324  57.668  1.00  3.55
ATOM   1513  OG  SER    97      44.723  45.345  59.456  1.00  3.55
ATOM   1514  HG  SER    97      45.652  45.029  59.520  1.00  3.55
ATOM   1515  C   SER    97      44.306  44.572  55.829  1.00  3.55
ATOM   1516  O   SER    97      43.105  44.533  55.598  1.00  3.55
ATOM   1517  N   ILE    98      45.191  44.945  54.896  1.00  3.75
ATOM   1518  H   ILE    98      46.175  45.018  55.133  1.00  3.75
ATOM   1519  CA  ILE    98      44.777  45.266  53.520  1.00  3.75
ATOM   1520  HA  ILE    98      43.708  45.476  53.543  1.00  3.75
ATOM   1521  CB  ILE    98      45.386  46.557  52.943  1.00  3.75
ATOM   1522  HB  ILE    98      45.022  46.661  51.919  1.00  3.75
ATOM   1523  CG2 ILE    98      44.846  47.758  53.746  1.00  3.75
ATOM   1524 1HG2 ILE    98      45.115  48.690  53.251  1.00  3.75
ATOM   1525 2HG2 ILE    98      43.759  47.708  53.808  1.00  3.75
ATOM   1526 3HG2 ILE    98      45.267  47.753  54.752  1.00  3.75
ATOM   1527  CG1 ILE    98      46.921  46.533  52.895  1.00  3.75
ATOM   1528 1HG1 ILE    98      47.249  45.691  52.286  1.00  3.75
ATOM   1529 2HG1 ILE    98      47.284  46.400  53.905  1.00  3.75
ATOM   1530  CD1 ILE    98      47.546  47.812  52.334  1.00  3.75
ATOM   1531  HD1 ILE    98      48.609  47.647  52.157  1.00  3.75
ATOM   1532  HD2 ILE    98      47.053  48.077  51.399  1.00  3.75
ATOM   1533  HD3 ILE    98      47.441  48.631  53.045  1.00  3.75
ATOM   1534  C   ILE    98      44.861  44.040  52.603  1.00  3.75
ATOM   1535  O   ILE    98      43.910  43.769  51.866  1.00  3.75
ATOM   1536  N   GLN    99      45.904  43.222  52.764  1.00  4.39
ATOM   1537  H   GLN    99      46.643  43.515  53.399  1.00  4.39
ATOM   1538  CA  GLN    99      46.012  41.872  52.206  1.00  4.39
ATOM   1539  HA  GLN    99      46.043  41.926  51.118  1.00  4.39
ATOM   1540  CB  GLN    99      47.309  41.206  52.717  1.00  4.39
ATOM   1541  HB1 GLN    99      47.289  40.148  52.451  1.00  4.39
ATOM   1542  HB2 GLN    99      47.318  41.270  53.806  1.00  4.39
ATOM   1543  CG  GLN    99      48.620  41.803  52.170  1.00  4.39
ATOM   1544  HG1 GLN    99      48.595  42.890  52.233  1.00  4.39
ATOM   1545  HG2 GLN    99      48.734  41.526  51.122  1.00  4.39
ATOM   1546  CD  GLN    99      49.836  41.320  52.967  1.00  4.39
ATOM   1547  OE1 GLN    99      49.923  41.485  54.175  1.00  4.39
ATOM   1548  NE2 GLN    99      50.812  40.675  52.372  1.00  4.39
ATOM   1549 1HE2 GLN    99      50.846  40.452  51.374  1.00  4.39
ATOM   1550 2HE2 GLN    99      51.620  40.495  52.931  1.00  4.39
ATOM   1551  C   GLN    99      44.811  41.011  52.599  1.00  4.39
ATOM   1552  O   GLN    99      44.124  40.477  51.730  1.00  4.39
ATOM   1553  N   GLU   100      44.511  40.935  53.899  1.00  4.96
ATOM   1554  H   GLU   100      45.125  41.394  54.566  1.00  4.96
ATOM   1555  CA  GLU   100      43.500  40.026  54.442  1.00  4.96
ATOM   1556  HA  GLU   100      43.232  39.390  53.608  1.00  4.96
ATOM   1557  CB  GLU   100      44.120  39.090  55.498  1.00  4.96
ATOM   1558  HB1 GLU   100      44.410  39.680  56.367  1.00  4.96
ATOM   1559  HB2 GLU   100      45.033  38.673  55.069  1.00  4.96
ATOM   1560  CG  GLU   100      43.267  37.904  55.994  1.00  4.96
ATOM   1561  HG1 GLU   100      42.609  38.278  56.782  1.00  4.96
ATOM   1562  HG2 GLU   100      43.934  37.175  56.459  1.00  4.96
ATOM   1563  CD  GLU   100      42.406  37.189  54.935  1.00  4.96
ATOM   1564  OE1 GLU   100      42.717  37.200  53.717  1.00  4.96
ATOM   1565  OE2 GLU   100      41.312  36.710  55.301  1.00  4.96
ATOM   1566  C   GLU   100      42.158  40.696  54.788  1.00  4.96
ATOM   1567  O   GLU   100      41.203  40.017  55.156  1.00  4.96
ATOM   1568  N   LEU   101      41.998  41.990  54.488  1.00  4.81
ATOM   1569  H   LEU   101      42.821  42.547  54.309  1.00  4.81
ATOM   1570  CA  LEU   101      40.733  42.460  53.917  1.00  4.81
ATOM   1571  HA  LEU   101      39.914  42.126  54.556  1.00  4.81
ATOM   1572  CB  LEU   101      40.701  44.002  53.862  1.00  4.81
ATOM   1573  HB1 LEU   101      41.623  44.357  53.400  1.00  4.81
ATOM   1574  HB2 LEU   101      40.676  44.366  54.889  1.00  4.81
ATOM   1575  CG  LEU   101      39.520  44.636  53.101  1.00  4.81
ATOM   1576  HG  LEU   101      39.593  44.397  52.041  1.00  4.81
ATOM   1577  CD1 LEU   101      38.162  44.160  53.619  1.00  4.81
ATOM   1578 1HD1 LEU   101      37.365  44.704  53.113  1.00  4.81
ATOM   1579 2HD1 LEU   101      38.035  43.097  53.414  1.00  4.81
ATOM   1580 3HD1 LEU   101      38.094  44.331  54.693  1.00  4.81
ATOM   1581  CD2 LEU   101      39.595  46.158  53.257  1.00  4.81
ATOM   1582 1HD2 LEU   101      38.803  46.625  52.673  1.00  4.81
ATOM   1583 2HD2 LEU   101      39.484  46.433  54.305  1.00  4.81
ATOM   1584 3HD2 LEU   101      40.557  46.515  52.888  1.00  4.81
ATOM   1585  C   LEU   101      40.538  41.802  52.545  1.00  4.81
ATOM   1586  O   LEU   101      39.767  40.847  52.430  1.00  4.81
ATOM   1587  N   ALA   102      41.293  42.280  51.553  1.00  4.92
ATOM   1588  H   ALA   102      41.960  43.008  51.789  1.00  4.92
ATOM   1589  CA  ALA   102      41.341  41.837  50.167  1.00  4.92
ATOM   1590  HA  ALA   102      41.925  40.920  50.122  1.00  4.92
ATOM   1591  CB  ALA   102      39.941  41.592  49.570  1.00  4.92
ATOM   1592  HB1 ALA   102      40.025  41.425  48.496  1.00  4.92
ATOM   1593  HB2 ALA   102      39.483  40.707  50.005  1.00  4.92
ATOM   1594  HB3 ALA   102      39.304  42.461  49.746  1.00  4.92
ATOM   1595  C   ALA   102      42.053  42.882  49.319  1.00  4.92
ATOM   1596  O   ALA   102      41.867  44.089  49.483  1.00  4.92
ATOM   1597  N   VAL   103      42.793  42.406  48.325  1.00  6.39
ATOM   1598  H   VAL   103      42.984  41.406  48.305  1.00  6.39
ATOM   1599  CA  VAL   103      43.377  43.246  47.296  1.00  6.39
ATOM   1600  HA  VAL   103      43.943  44.020  47.817  1.00  6.39
ATOM   1601  CB  VAL   103      44.411  42.483  46.441  1.00  6.39
ATOM   1602  HB  VAL   103      43.943  41.606  45.994  1.00  6.39
ATOM   1603  CG1 VAL   103      44.999  43.355  45.322  1.00  6.39
ATOM   1604 1HG1 VAL   103      45.758  42.791  44.777  1.00  6.39
ATOM   1605 2HG1 VAL   103      44.227  43.635  44.615  1.00  6.39
ATOM   1606 3HG1 VAL   103      45.461  44.250  45.741  1.00  6.39
ATOM   1607  CG2 VAL   103      45.605  42.048  47.306  1.00  6.39
ATOM   1608 1HG2 VAL   103      46.306  41.462  46.712  1.00  6.39
ATOM   1609 2HG2 VAL   103      46.126  42.919  47.706  1.00  6.39
ATOM   1610 3HG2 VAL   103      45.280  41.437  48.146  1.00  6.39
ATOM   1611  C   VAL   103      42.305  43.966  46.508  1.00  6.39
ATOM   1612  O   VAL   103      41.646  43.359  45.679  1.00  6.39
ATOM   1613  N   LEU   104      42.148  45.275  46.709  1.00  8.46
ATOM   1614  H   LEU   104      42.623  45.698  47.494  1.00  8.46
ATOM   1615  CA  LEU   104      41.128  46.064  46.005  1.00  8.46
ATOM   1616  HA  LEU   104      40.159  45.646  46.278  1.00  8.46
ATOM   1617  CB  LEU   104      41.179  47.537  46.472  1.00  8.46
ATOM   1618  HB1 LEU   104      40.919  48.181  45.630  1.00  8.46
ATOM   1619  HB2 LEU   104      42.202  47.795  46.752  1.00  8.46
ATOM   1620  CG  LEU   104      40.233  47.910  47.632  1.00  8.46
ATOM   1621  HG  LEU   104      40.439  48.948  47.892  1.00  8.46
ATOM   1622  CD1 LEU   104      38.760  47.831  47.220  1.00  8.46
ATOM   1623 1HD1 LEU   104      38.136  48.198  48.034  1.00  8.46
ATOM   1624 2HD1 LEU   104      38.591  48.456  46.342  1.00  8.46
ATOM   1625 3HD1 LEU   104      38.472  46.805  46.993  1.00  8.46
ATOM   1626  CD2 LEU   104      40.452  47.070  48.891  1.00  8.46
ATOM   1627 1HD2 LEU   104      39.845  47.466  49.706  1.00  8.46
ATOM   1628 2HD2 LEU   104      40.164  46.034  48.715  1.00  8.46
ATOM   1629 3HD2 LEU   104      41.500  47.107  49.191  1.00  8.46
ATOM   1630  C   LEU   104      41.177  45.958  44.469  1.00  8.46
ATOM   1631  O   LEU   104      40.185  46.252  43.811  1.00  8.46
ATOM   1632  N   VAL   105      42.295  45.490  43.903  1.00  9.54
ATOM   1633  H   VAL   105      43.062  45.277  44.519  1.00  9.54
ATOM   1634  CA  VAL   105      42.529  45.382  42.456  1.00  9.54
ATOM   1635  HA  VAL   105      41.672  45.817  41.940  1.00  9.54
ATOM   1636  CB  VAL   105      43.754  46.225  42.033  1.00  9.54
ATOM   1637  HB  VAL   105      43.880  46.140  40.953  1.00  9.54
ATOM   1638  CG1 VAL   105      43.544  47.711  42.346  1.00  9.54
ATOM   1639 1HG1 VAL   105      44.374  48.291  41.940  1.00  9.54
ATOM   1640 2HG1 VAL   105      42.619  48.060  41.885  1.00  9.54
ATOM   1641 3HG1 VAL   105      43.495  47.880  43.422  1.00  9.54
ATOM   1642  CG2 VAL   105      45.058  45.765  42.702  1.00  9.54
ATOM   1643 1HG2 VAL   105      45.892  46.342  42.301  1.00  9.54
ATOM   1644 2HG2 VAL   105      45.018  45.924  43.779  1.00  9.54
ATOM   1645 3HG2 VAL   105      45.241  44.712  42.490  1.00  9.54
ATOM   1646  C   VAL   105      42.634  43.957  41.901  1.00  9.54
ATOM   1647  O   VAL   105      42.902  43.756  40.718  1.00  9.54
ATOM   1648  N   SER   106      42.450  42.932  42.734  1.00  8.52
ATOM   1649  H   SER   106      42.247  43.149  43.702  1.00  8.52
ATOM   1650  CA  SER   106      42.615  41.519  42.325  1.00  8.52
ATOM   1651  HA  SER   106      42.276  41.406  41.294  1.00  8.52
ATOM   1652  CB  SER   106      44.102  41.126  42.389  1.00  8.52
ATOM   1653  HB1 SER   106      44.238  40.160  41.900  1.00  8.52
ATOM   1654  HB2 SER   106      44.410  41.036  43.432  1.00  8.52
ATOM   1655  OG  SER   106      44.934  42.080  41.758  1.00  8.52
ATOM   1656  HG  SER   106      44.404  42.554  41.095  1.00  8.52
ATOM   1657  C   SER   106      41.799  40.527  43.164  1.00  8.52
ATOM   1658  O   SER   106      41.921  39.317  42.992  1.00  8.52
ATOM   1659  N   GLY   107      41.042  41.048  44.128  1.00  7.31
ATOM   1660  H   GLY   107      41.008  42.058  44.155  1.00  7.31
ATOM   1661  CA  GLY   107      40.409  40.429  45.295  1.00  7.31
ATOM   1662  HA1 GLY   107      39.521  39.898  44.953  1.00  7.31
ATOM   1663  HA2 GLY   107      40.077  41.225  45.963  1.00  7.31
ATOM   1664  C   GLY   107      41.218  39.444  46.141  1.00  7.31
ATOM   1665  O   GLY   107      40.684  38.925  47.116  1.00  7.31
ATOM   1666  N   GLN   108      42.477  39.174  45.787  1.00  6.44
ATOM   1667  H   GLN   108      42.822  39.593  44.943  1.00  6.44
ATOM   1668  CA  GLN   108      43.328  38.197  46.460  1.00  6.44
ATOM   1669  HA  GLN   108      42.879  37.211  46.337  1.00  6.44
ATOM   1670  CB  GLN   108      44.738  38.185  45.842  1.00  6.44
ATOM   1671  HB1 GLN   108      45.341  37.449  46.376  1.00  6.44
ATOM   1672  HB2 GLN   108      45.205  39.162  45.976  1.00  6.44
ATOM   1673  CG  GLN   108      44.759  37.829  44.349  1.00  6.44
ATOM   1674  HG1 GLN   108      45.791  37.685  44.030  1.00  6.44
ATOM   1675  HG2 GLN   108      44.348  38.654  43.773  1.00  6.44
ATOM   1676  CD  GLN   108      43.977  36.557  44.051  1.00  6.44
ATOM   1677  OE1 GLN   108      44.307  35.479  44.505  1.00  6.44
ATOM   1678  NE2 GLN   108      42.880  36.634  43.333  1.00  6.44
ATOM   1679 1HE2 GLN   108      42.514  37.532  43.036  1.00  6.44
ATOM   1680 2HE2 GLN   108      42.397  35.770  43.170  1.00  6.44
ATOM   1681  C   GLN   108      43.418  38.470  47.958  1.00  6.44
ATOM   1682  O   GLN   108      43.642  39.612  48.347  1.00  6.44
ATOM   1683  N   LYS   109      43.226  37.449  48.793  1.00  5.84
ATOM   1684  H   LYS   109      43.109  36.513  48.430  1.00  5.84
ATOM   1685  CA  LYS   109      43.155  37.632  50.244  1.00  5.84
ATOM   1686  HA  LYS   109      43.846  38.428  50.523  1.00  5.84
ATOM   1687  CB  LYS   109      41.742  38.086  50.647  1.00  5.84
ATOM   1688  HB1 LYS   109      41.420  38.875  49.971  1.00  5.84
ATOM   1689  HB2 LYS   109      41.815  38.523  51.638  1.00  5.84
ATOM   1690  CG  LYS   109      40.668  36.983  50.618  1.00  5.84
ATOM   1691  HG1 LYS   109      40.978  36.127  51.220  1.00  5.84
ATOM   1692  HG2 LYS   109      40.556  36.649  49.586  1.00  5.84
ATOM   1693  CD  LYS   109      39.300  37.476  51.121  1.00  5.84
ATOM   1694  HD1 LYS   109      38.530  36.870  50.642  1.00  5.84
ATOM   1695  HD2 LYS   109      39.139  38.511  50.818  1.00  5.84
ATOM   1696  CE  LYS   109      39.113  37.339  52.640  1.00  5.84
ATOM   1697  HE1 LYS   109      39.252  36.290  52.916  1.00  5.84
ATOM   1698  HE2 LYS   109      38.093  37.632  52.900  1.00  5.84
ATOM   1699  NZ  LYS   109      40.068  38.156  53.412  1.00  5.84
ATOM   1700  HZ1 LYS   109      41.028  37.862  53.226  1.00  5.84
ATOM   1701  HZ2 LYS   109      39.985  39.159  53.263  1.00  5.84
ATOM   1702  HZ3 LYS   109      40.031  37.955  54.411  1.00  5.84
ATOM   1703  C   LYS   109      43.612  36.397  51.035  1.00  5.84
ATOM   1704  O   LYS   109      43.999  35.357  50.502  1.00  5.84
