# Supplementary material for: Selecting Near-Native Protein Structures from Predicted Decoy Sets Using Ordered Graphlet Degree Similarity
Source: Genes (Basel). 2019 Feb 11;10(2):132. doi: 10.3390/genes10020132 (PMC6410076; doi:10.3390/genes10020132)
Supplement: Supplementary file 1 [file genes-10-00132-s001.zip › CodeData/data/CASP11/T0759/model197.pdb]

ATOM      1  N   MET     1      53.788  56.633  78.117  1.00 10.09
ATOM      2  CA  MET     1      54.648  55.827  77.249  1.00 10.09
ATOM      3  HA  MET     1      54.800  56.376  76.320  1.00 10.09
ATOM      4  CB  MET     1      56.031  55.649  77.898  1.00 10.09
ATOM      5  HB1 MET     1      56.672  55.081  77.222  1.00 10.09
ATOM      6  HB2 MET     1      55.932  55.095  78.833  1.00 10.09
ATOM      7  CG  MET     1      56.700  57.001  78.175  1.00 10.09
ATOM      8  HG1 MET     1      56.154  57.503  78.974  1.00 10.09
ATOM      9  HG2 MET     1      56.629  57.616  77.278  1.00 10.09
ATOM     10  SD  MET     1      58.446  56.892  78.653  1.00 10.09
ATOM     11  CE  MET     1      58.757  58.636  79.035  1.00 10.09
ATOM     12  HE1 MET     1      59.795  58.760  79.345  1.00 10.09
ATOM     13  HE2 MET     1      58.566  59.246  78.151  1.00 10.09
ATOM     14  HE3 MET     1      58.102  58.954  79.846  1.00 10.09
ATOM     15  C   MET     1      54.022  54.481  76.858  1.00 10.09
ATOM     16  O   MET     1      52.982  54.067  77.374  1.00 10.09
ATOM     17  N   GLY     2      54.617  53.827  75.858  1.00  8.51
ATOM     18  H   GLY     2      55.476  54.205  75.482  1.00  8.51
ATOM     19  CA  GLY     2      53.882  52.896  74.999  1.00  8.51
ATOM     20  HA1 GLY     2      53.347  52.158  75.597  1.00  8.51
ATOM     21  HA2 GLY     2      54.565  52.381  74.322  1.00  8.51
ATOM     22  C   GLY     2      52.896  53.701  74.173  1.00  8.51
ATOM     23  O   GLY     2      53.279  54.211  73.139  1.00  8.51
ATOM     24  N   HIS     3      51.699  53.998  74.690  1.00  7.24
ATOM     25  H   HIS     3      51.491  53.670  75.625  1.00  7.24
ATOM     26  CA  HIS     3      50.730  54.866  74.000  1.00  7.24
ATOM     27  HA  HIS     3      50.454  54.372  73.090  1.00  7.24
ATOM     28  CB  HIS     3      49.435  54.978  74.814  1.00  7.24
ATOM     29  HB1 HIS     3      48.836  55.791  74.401  1.00  7.24
ATOM     30  HB2 HIS     3      49.672  55.227  75.849  1.00  7.24
ATOM     31  CG  HIS     3      48.574  53.732  74.782  1.00  7.24
ATOM     32  ND1 HIS     3      47.372  53.584  75.475  1.00  7.24
ATOM     33  CE1 HIS     3      46.902  52.370  75.158  1.00  7.24
ATOM     34  HE1 HIS     3      45.982  51.950  75.543  1.00  7.24
ATOM     35  NE2 HIS     3      47.732  51.758  74.296  1.00  7.24
ATOM     36  HE2 HIS     3      47.610  50.833  73.907  1.00  7.24
ATOM     37  CD2 HIS     3      48.790  52.599  74.046  1.00  7.24
ATOM     38  HD2 HIS     3      49.622  52.401  73.380  1.00  7.24
ATOM     39  C   HIS     3      51.279  56.244  73.594  1.00  7.24
ATOM     40  O   HIS     3      50.963  56.741  72.515  1.00  7.24
ATOM     41  N   HIS     4      52.188  56.825  74.385  1.00  7.19
ATOM     42  H   HIS     4      52.413  56.379  75.261  1.00  7.19
ATOM     43  CA  HIS     4      52.885  58.073  74.024  1.00  7.19
ATOM     44  HA  HIS     4      52.205  58.661  73.406  1.00  7.19
ATOM     45  CB  HIS     4      53.165  58.912  75.280  1.00  7.19
ATOM     46  HB1 HIS     4      53.800  59.760  75.024  1.00  7.19
ATOM     47  HB2 HIS     4      53.695  58.318  76.019  1.00  7.19
ATOM     48  CG  HIS     4      51.905  59.475  75.877  1.00  7.19
ATOM     49  ND1 HIS     4      51.174  60.535  75.334  1.00  7.19
ATOM     50  CE1 HIS     4      50.111  60.688  76.139  1.00  7.19
ATOM     51  HE1 HIS     4      49.337  61.431  75.998  1.00  7.19
ATOM     52  NE2 HIS     4      50.143  59.791  77.140  1.00  7.19
ATOM     53  HE2 HIS     4      49.454  59.707  77.875  1.00  7.19
ATOM     54  CD2 HIS     4      51.271  59.016  76.993  1.00  7.19
ATOM     55  HD2 HIS     4      51.596  58.193  77.619  1.00  7.19
ATOM     56  C   HIS     4      54.136  57.937  73.145  1.00  7.19
ATOM     57  O   HIS     4      54.840  58.913  72.898  1.00  7.19
ATOM     58  N   HIS     5      54.351  56.731  72.643  1.00  6.48
ATOM     59  H   HIS     5      53.785  55.971  72.996  1.00  6.48
ATOM     60  CA  HIS     5      55.169  56.390  71.484  1.00  6.48
ATOM     61  HA  HIS     5      55.469  57.292  70.948  1.00  6.48
ATOM     62  CB  HIS     5      56.414  55.633  71.967  1.00  6.48
ATOM     63  HB1 HIS     5      57.032  55.379  71.105  1.00  6.48
ATOM     64  HB2 HIS     5      56.109  54.704  72.451  1.00  6.48
ATOM     65  CG  HIS     5      57.251  56.436  72.927  1.00  6.48
ATOM     66  ND1 HIS     5      57.340  56.247  74.315  1.00  6.48
ATOM     67  CE1 HIS     5      58.177  57.202  74.748  1.00  6.48
ATOM     68  HE1 HIS     5      58.477  57.331  75.779  1.00  6.48
ATOM     69  NE2 HIS     5      58.598  57.969  73.727  1.00  6.48
ATOM     70  HE2 HIS     5      59.243  58.741  73.791  1.00  6.48
ATOM     71  CD2 HIS     5      58.018  57.502  72.572  1.00  6.48
ATOM     72  HD2 HIS     5      58.132  57.888  71.566  1.00  6.48
ATOM     73  C   HIS     5      54.318  55.543  70.521  1.00  6.48
ATOM     74  O   HIS     5      54.871  54.906  69.642  1.00  6.48
ATOM     75  N   HIS     6      52.981  55.522  70.667  1.00  5.71
ATOM     76  H   HIS     6      52.602  56.035  71.445  1.00  5.71
ATOM     77  CA  HIS     6      52.044  54.719  69.863  1.00  5.71
ATOM     78  HA  HIS     6      52.603  54.030  69.253  1.00  5.71
ATOM     79  CB  HIS     6      51.089  53.852  70.718  1.00  5.71
ATOM     80  HB1 HIS     6      50.404  54.551  71.179  1.00  5.71
ATOM     81  HB2 HIS     6      51.670  53.324  71.470  1.00  5.71
ATOM     82  CG  HIS     6      50.182  52.817  70.058  1.00  5.71
ATOM     83  ND1 HIS     6      49.270  51.985  70.734  1.00  5.71
ATOM     84  CE1 HIS     6      48.718  51.194  69.798  1.00  5.71
ATOM     85  HE1 HIS     6      48.021  50.394  70.002  1.00  5.71
ATOM     86  NE2 HIS     6      49.173  51.518  68.579  1.00  5.71
ATOM     87  HE2 HIS     6      48.990  51.020  67.714  1.00  5.71
ATOM     88  CD2 HIS     6      50.074  52.542  68.728  1.00  5.71
ATOM     89  HD2 HIS     6      50.654  52.994  67.944  1.00  5.71
ATOM     90  C   HIS     6      51.175  55.604  68.979  1.00  5.71
ATOM     91  O   HIS     6      50.911  55.281  67.824  1.00  5.71
ATOM     92  N   HIS     7      50.716  56.730  69.525  1.00  5.85
ATOM     93  H   HIS     7      50.899  56.877  70.512  1.00  5.85
ATOM     94  CA  HIS     7      49.743  57.616  68.880  1.00  5.85
ATOM     95  HA  HIS     7      49.411  57.180  67.938  1.00  5.85
ATOM     96  CB  HIS     7      48.511  57.793  69.790  1.00  5.85
ATOM     97  HB1 HIS     7      47.729  58.307  69.232  1.00  5.85
ATOM     98  HB2 HIS     7      48.789  58.429  70.631  1.00  5.85
ATOM     99  CG  HIS     7      47.927  56.514  70.345  1.00  5.85
ATOM    100  ND1 HIS     7      47.414  56.364  71.642  1.00  5.85
ATOM    101  CE1 HIS     7      47.183  55.054  71.797  1.00  5.85
ATOM    102  HE1 HIS     7      46.853  54.595  72.721  1.00  5.85
ATOM    103  NE2 HIS     7      47.503  54.385  70.678  1.00  5.85
ATOM    104  HE2 HIS     7      47.649  53.381  70.617  1.00  5.85
ATOM    105  CD2 HIS     7      47.951  55.292  69.749  1.00  5.85
ATOM    106  HD2 HIS     7      48.372  55.075  68.777  1.00  5.85
ATOM    107  C   HIS     7      50.355  58.987  68.513  1.00  5.85
ATOM    108  O   HIS     7      49.636  59.865  68.034  1.00  5.85
ATOM    109  N   HIS     8      51.656  59.160  68.713  1.00  5.15
ATOM    110  H   HIS     8      52.196  58.415  69.134  1.00  5.15
ATOM    111  CA  HIS     8      52.470  60.242  68.122  1.00  5.15
ATOM    112  HA  HIS     8      52.170  60.368  67.083  1.00  5.15
ATOM    113  CB  HIS     8      52.249  61.554  68.897  1.00  5.15
ATOM    114  HB1 HIS     8      51.216  61.859  68.762  1.00  5.15
ATOM    115  HB2 HIS     8      52.858  62.327  68.440  1.00  5.15
ATOM    116  CG  HIS     8      52.552  61.502  70.370  1.00  5.15
ATOM    117  ND1 HIS     8      53.766  61.894  70.975  1.00  5.15
ATOM    118  CE1 HIS     8      53.589  61.688  72.288  1.00  5.15
ATOM    119  HE1 HIS     8      54.348  61.851  73.040  1.00  5.15
ATOM    120  NE2 HIS     8      52.353  61.228  72.543  1.00  5.15
ATOM    121  HE2 HIS     8      51.984  60.986  73.461  1.00  5.15
ATOM    122  CD2 HIS     8      51.695  61.101  71.344  1.00  5.15
ATOM    123  HD2 HIS     8      50.693  60.737  71.183  1.00  5.15
ATOM    124  C   HIS     8      53.988  59.876  68.128  1.00  5.15
ATOM    125  O   HIS     8      54.355  58.980  68.820  1.00  5.15
ATOM    126  N   SER     9      54.798  60.569  67.277  1.00  4.30
ATOM    127  H   SER     9      54.389  61.371  66.831  1.00  4.30
ATOM    128  CA  SER     9      55.634  59.813  66.297  1.00  4.30
ATOM    129  HA  SER     9      55.486  58.771  66.534  1.00  4.30
ATOM    130  CB  SER     9      55.160  60.109  64.855  1.00  4.30
ATOM    131  HB1 SER     9      54.901  59.178  64.362  1.00  4.30
ATOM    132  HB2 SER     9      55.978  60.550  64.292  1.00  4.30
ATOM    133  OG  SER     9      54.059  61.007  64.810  1.00  4.30
ATOM    134  HG  SER     9      53.240  60.452  64.739  1.00  4.30
ATOM    135  C   SER     9      57.205  59.970  66.286  1.00  4.30
ATOM    136  O   SER     9      57.805  58.911  66.207  1.00  4.30
ATOM    137  N   HIS    10      58.040  61.061  66.253  1.00  4.06
ATOM    138  H   HIS    10      58.989  60.707  66.215  1.00  4.06
ATOM    139  CA  HIS    10      58.013  62.560  66.253  1.00  4.06
ATOM    140  HA  HIS    10      56.990  62.837  66.515  1.00  4.06
ATOM    141  CB  HIS    10      58.861  63.119  67.404  1.00  4.06
ATOM    142  HB1 HIS    10      58.777  64.204  67.434  1.00  4.06
ATOM    143  HB2 HIS    10      59.905  62.857  67.257  1.00  4.06
ATOM    144  CG  HIS    10      58.356  62.540  68.707  1.00  4.06
ATOM    145  ND1 HIS    10      58.994  61.532  69.427  1.00  4.06
ATOM    146  CE1 HIS    10      58.074  61.037  70.272  1.00  4.06
ATOM    147  HE1 HIS    10      58.232  60.182  70.916  1.00  4.06
ATOM    148  NE2 HIS    10      56.912  61.699  70.148  1.00  4.06
ATOM    149  HE2 HIS    10      56.033  61.435  70.589  1.00  4.06
ATOM    150  CD2 HIS    10      57.071  62.648  69.163  1.00  4.06
ATOM    151  HD2 HIS    10      56.288  63.247  68.727  1.00  4.06
ATOM    152  C   HIS    10      58.224  63.137  64.862  1.00  4.06
ATOM    153  O   HIS    10      59.333  63.402  64.442  1.00  4.06
ATOM    154  N   MET    11      57.079  63.255  64.181  1.00  3.09
ATOM    155  H   MET    11      56.244  62.930  64.641  1.00  3.09
ATOM    156  CA  MET    11      56.868  63.655  62.791  1.00  3.09
ATOM    157  HA  MET    11      57.480  62.995  62.181  1.00  3.09
ATOM    158  CB  MET    11      55.388  63.362  62.442  1.00  3.09
ATOM    159  HB1 MET    11      54.751  64.169  62.808  1.00  3.09
ATOM    160  HB2 MET    11      55.102  62.461  62.979  1.00  3.09
ATOM    161  CG  MET    11      55.077  63.070  60.976  1.00  3.09
ATOM    162  HG1 MET    11      54.074  62.658  60.945  1.00  3.09
ATOM    163  HG2 MET    11      55.735  62.291  60.607  1.00  3.09
ATOM    164  SD  MET    11      55.094  64.445  59.801  1.00  3.09
ATOM    165  CE  MET    11      56.785  64.317  59.190  1.00  3.09
ATOM    166  HE1 MET    11      56.920  64.973  58.334  1.00  3.09
ATOM    167  HE2 MET    11      57.484  64.582  59.975  1.00  3.09
ATOM    168  HE3 MET    11      56.979  63.289  58.902  1.00  3.09
ATOM    169  C   MET    11      57.296  65.090  62.450  1.00  3.09
ATOM    170  O   MET    11      56.486  65.948  62.108  1.00  3.09
ATOM    171  N   VAL    12      58.580  65.382  62.627  1.00  2.41
ATOM    172  H   VAL    12      59.184  64.638  62.968  1.00  2.41
ATOM    173  CA  VAL    12      59.157  66.725  62.562  1.00  2.41
ATOM    174  HA  VAL    12      58.697  67.292  61.754  1.00  2.41
ATOM    175  CB  VAL    12      58.941  67.487  63.911  1.00  2.41
ATOM    176  HB  VAL    12      59.474  68.436  63.850  1.00  2.41
ATOM    177  CG1 VAL    12      57.497  67.866  64.228  1.00  2.41
ATOM    178 1HG1 VAL    12      57.081  68.399  63.384  1.00  2.41
ATOM    179 2HG1 VAL    12      56.895  66.985  64.446  1.00  2.41
ATOM    180 3HG1 VAL    12      57.469  68.533  65.091  1.00  2.41
ATOM    181  CG2 VAL    12      59.475  66.751  65.152  1.00  2.41
ATOM    182 1HG2 VAL    12      59.415  67.405  66.022  1.00  2.41
ATOM    183 2HG2 VAL    12      58.882  65.858  65.342  1.00  2.41
ATOM    184 3HG2 VAL    12      60.515  66.460  65.012  1.00  2.41
ATOM    185  C   VAL    12      60.673  66.689  62.358  1.00  2.41
ATOM    186  O   VAL    12      61.332  65.691  62.615  1.00  2.41
ATOM    187  N   VAL    13      61.232  67.864  62.067  1.00  2.30
ATOM    188  H   VAL    13      60.605  68.547  61.649  1.00  2.30
ATOM    189  CA  VAL    13      62.358  68.469  62.806  1.00  2.30
ATOM    190  HA  VAL    13      62.511  67.942  63.749  1.00  2.30
ATOM    191  CB  VAL    13      63.663  68.401  61.977  1.00  2.30
ATOM    192  HB  VAL    13      63.449  68.801  60.990  1.00  2.30
ATOM    193  CG1 VAL    13      64.848  69.190  62.556  1.00  2.30
ATOM    194 1HG1 VAL    13      64.668  70.260  62.475  1.00  2.30
ATOM    195 2HG1 VAL    13      65.020  68.917  63.598  1.00  2.30
ATOM    196 3HG1 VAL    13      65.755  68.984  61.986  1.00  2.30
ATOM    197  CG2 VAL    13      64.149  66.957  61.827  1.00  2.30
ATOM    198 1HG2 VAL    13      65.086  66.951  61.276  1.00  2.30
ATOM    199 2HG2 VAL    13      64.294  66.506  62.809  1.00  2.30
ATOM    200 3HG2 VAL    13      63.420  66.375  61.265  1.00  2.30
ATOM    201  C   VAL    13      61.956  69.913  63.115  1.00  2.30
ATOM    202  O   VAL    13      61.073  70.456  62.450  1.00  2.30
ATOM    203  N   ILE    14      62.589  70.574  64.079  1.00  2.79
ATOM    204  H   ILE    14      63.319  70.110  64.600  1.00  2.79
ATOM    205  CA  ILE    14      62.533  72.037  64.180  1.00  2.79
ATOM    206  HA  ILE    14      61.873  72.429  63.406  1.00  2.79
ATOM    207  CB  ILE    14      61.933  72.495  65.531  1.00  2.79
ATOM    208  HB  ILE    14      60.930  72.067  65.590  1.00  2.79
ATOM    209  CG2 ILE    14      62.717  71.991  66.761  1.00  2.79
ATOM    210 1HG2 ILE    14      62.159  72.205  67.672  1.00  2.79
ATOM    211 2HG2 ILE    14      62.855  70.912  66.704  1.00  2.79
ATOM    212 3HG2 ILE    14      63.692  72.476  66.816  1.00  2.79
ATOM    213  CG1 ILE    14      61.781  74.033  65.544  1.00  2.79
ATOM    214 1HG1 ILE    14      61.276  74.340  64.630  1.00  2.79
ATOM    215 2HG1 ILE    14      62.766  74.504  65.562  1.00  2.79
ATOM    216  CD1 ILE    14      60.960  74.568  66.723  1.00  2.79
ATOM    217  HD1 ILE    14      61.480  74.393  67.664  1.00  2.79
ATOM    218  HD2 ILE    14      60.817  75.642  66.606  1.00  2.79
ATOM    219  HD3 ILE    14      59.984  74.083  66.747  1.00  2.79
ATOM    220  C   ILE    14      63.921  72.594  63.889  1.00  2.79
ATOM    221  O   ILE    14      64.897  72.141  64.485  1.00  2.79
ATOM    222  N   HIS    15      64.027  73.528  62.939  1.00  2.98
ATOM    223  H   HIS    15      63.187  73.867  62.481  1.00  2.98
ATOM    224  CA  HIS    15      65.290  74.232  62.721  1.00  2.98
ATOM    225  HA  HIS    15      66.095  73.513  62.856  1.00  2.98
ATOM    226  CB  HIS    15      65.435  74.726  61.274  1.00  2.98
ATOM    227  HB1 HIS    15      64.700  75.500  61.067  1.00  2.98
ATOM    228  HB2 HIS    15      65.259  73.892  60.597  1.00  2.98
ATOM    229  CG  HIS    15      66.832  75.249  61.029  1.00  2.98
ATOM    230  ND1 HIS    15      67.955  74.819  61.731  1.00  2.98
ATOM    231  CE1 HIS    15      68.944  75.659  61.403  1.00  2.98
ATOM    232  HE1 HIS    15      69.908  75.702  61.895  1.00  2.98
ATOM    233  NE2 HIS    15      68.516  76.558  60.507  1.00  2.98
ATOM    234  HE2 HIS    15      68.967  77.474  60.407  1.00  2.98
ATOM    235  CD2 HIS    15      67.197  76.285  60.221  1.00  2.98
ATOM    236  HD2 HIS    15      66.556  76.869  59.586  1.00  2.98
ATOM    237  C   HIS    15      65.434  75.344  63.761  1.00  2.98
ATOM    238  O   HIS    15      64.573  76.235  63.767  1.00  2.98
ATOM    239  N   PRO    16      66.412  75.261  64.694  1.00  3.61
ATOM    240  CD  PRO    16      67.456  74.244  64.831  1.00  3.61
ATOM    241  HD1 PRO    16      68.296  74.496  64.186  1.00  3.61
ATOM    242  HD2 PRO    16      67.104  73.239  64.614  1.00  3.61
ATOM    243  CG  PRO    16      67.927  74.308  66.280  1.00  3.61
ATOM    244  HG1 PRO    16      68.964  73.988  66.384  1.00  3.61
ATOM    245  HG2 PRO    16      67.267  73.707  66.909  1.00  3.61
ATOM    246  CB  PRO    16      67.751  75.785  66.608  1.00  3.61
ATOM    247  HB1 PRO    16      68.599  76.346  66.210  1.00  3.61
ATOM    248  HB2 PRO    16      67.647  75.954  67.679  1.00  3.61
ATOM    249  CA  PRO    16      66.467  76.141  65.850  1.00  3.61
ATOM    250  HA  PRO    16      65.616  75.904  66.489  1.00  3.61
ATOM    251  C   PRO    16      66.406  77.635  65.524  1.00  3.61
ATOM    252  O   PRO    16      65.607  78.344  66.132  1.00  3.61
ATOM    253  N   ASP    17      67.212  78.118  64.574  1.00  3.73
ATOM    254  H   ASP    17      67.888  77.511  64.118  1.00  3.73
ATOM    255  CA  ASP    17      67.304  79.555  64.295  1.00  3.73
ATOM    256  HA  ASP    17      67.368  80.032  65.274  1.00  3.73
ATOM    257  CB  ASP    17      68.615  79.964  63.596  1.00  3.73
ATOM    258  HB1 ASP    17      69.380  80.085  64.366  1.00  3.73
ATOM    259  HB2 ASP    17      68.486  80.939  63.121  1.00  3.73
ATOM    260  CG  ASP    17      69.136  78.957  62.581  1.00  3.73
ATOM    261  OD1 ASP    17      68.979  79.186  61.359  1.00  3.73
ATOM    262  OD2 ASP    17      69.681  77.932  63.044  1.00  3.73
ATOM    263  C   ASP    17      66.063  80.221  63.669  1.00  3.73
ATOM    264  O   ASP    17      65.697  81.297  64.143  1.00  3.73
ATOM    265  N   PRO    18      65.343  79.637  62.691  1.00  3.69
ATOM    266  CD  PRO    18      65.741  78.571  61.791  1.00  3.69
ATOM    267  HD1 PRO    18      66.049  77.676  62.325  1.00  3.69
ATOM    268  HD2 PRO    18      66.552  78.927  61.158  1.00  3.69
ATOM    269  CG  PRO    18      64.512  78.293  60.920  1.00  3.69
ATOM    270  HG1 PRO    18      63.845  77.595  61.426  1.00  3.69
ATOM    271  HG2 PRO    18      64.768  77.933  59.926  1.00  3.69
ATOM    272  CB  PRO    18      63.854  79.662  60.845  1.00  3.69
ATOM    273  HB1 PRO    18      62.807  79.604  60.552  1.00  3.69
ATOM    274  HB2 PRO    18      64.408  80.299  60.154  1.00  3.69
ATOM    275  CA  PRO    18      64.047  80.163  62.274  1.00  3.69
ATOM    276  HA  PRO    18      64.070  81.253  62.264  1.00  3.69
ATOM    277  C   PRO    18      62.887  79.726  63.184  1.00  3.69
ATOM    278  O   PRO    18      61.751  80.127  62.928  1.00  3.69
ATOM    279  N   GLY    19      63.130  78.866  64.186  1.00  3.45
ATOM    280  H   GLY    19      64.086  78.569  64.346  1.00  3.45
ATOM    281  CA  GLY    19      62.094  78.287  65.052  1.00  3.45
ATOM    282  HA1 GLY    19      61.644  79.080  65.650  1.00  3.45
ATOM    283  HA2 GLY    19      62.567  77.570  65.722  1.00  3.45
ATOM    284  C   GLY    19      60.983  77.567  64.294  1.00  3.45
ATOM    285  O   GLY    19      59.831  77.552  64.725  1.00  3.45
ATOM    286  N   ARG    20      61.318  77.003  63.130  1.00  3.00
ATOM    287  H   ARG    20      62.303  76.983  62.905  1.00  3.00
ATOM    288  CA  ARG    20      60.346  76.559  62.130  1.00  3.00
ATOM    289  HA  ARG    20      59.354  76.909  62.423  1.00  3.00
ATOM    290  CB  ARG    20      60.711  77.164  60.772  1.00  3.00
ATOM    291  HB1 ARG    20      61.570  76.634  60.355  1.00  3.00
ATOM    292  HB2 ARG    20      60.975  78.214  60.895  1.00  3.00
ATOM    293  CG  ARG    20      59.514  77.080  59.821  1.00  3.00
ATOM    294  HG1 ARG    20      58.864  77.935  60.012  1.00  3.00
ATOM    295  HG2 ARG    20      58.941  76.172  59.999  1.00  3.00
ATOM    296  CD  ARG    20      59.965  77.081  58.361  1.00  3.00
ATOM    297  HD1 ARG    20      60.415  76.116  58.118  1.00  3.00
ATOM    298  HD2 ARG    20      60.720  77.858  58.224  1.00  3.00
ATOM    299  NE  ARG    20      58.828  77.365  57.474  1.00  3.00
ATOM    300  HE  ARG    20      58.782  78.297  57.105  1.00  3.00
ATOM    301  CZ  ARG    20      57.816  76.572  57.171  1.00  3.00
ATOM    302  NH1 ARG    20      57.736  75.322  57.539  1.00  3.00
ATOM    303 1HH1 ARG    20      58.432  74.898  58.151  1.00  3.00
ATOM    304 2HH1 ARG    20      56.959  74.750  57.284  1.00  3.00
ATOM    305  NH2 ARG    20      56.838  77.074  56.468  1.00  3.00
ATOM    306 1HH2 ARG    20      56.848  78.039  56.186  1.00  3.00
ATOM    307 2HH2 ARG    20      56.066  76.488  56.216  1.00  3.00
ATOM    308  C   ARG    20      60.334  75.048  62.058  1.00  3.00
ATOM    309  O   ARG    20      61.370  74.420  61.844  1.00  3.00
ATOM    310  N   GLU    21      59.140  74.485  62.154  1.00  2.63
ATOM    311  H   GLU    21      58.357  75.050  62.441  1.00  2.63
ATOM    312  CA  GLU    21      58.903  73.084  61.843  1.00  2.63
ATOM    313  HA  GLU    21      59.629  72.495  62.407  1.00  2.63
ATOM    314  CB  GLU    21      57.510  72.672  62.331  1.00  2.63
ATOM    315  HB1 GLU    21      57.356  71.617  62.103  1.00  2.63
ATOM    316  HB2 GLU    21      56.749  73.260  61.815  1.00  2.63
ATOM    317  CG  GLU    21      57.390  72.883  63.851  1.00  2.63
ATOM    318  HG1 GLU    21      57.459  73.948  64.086  1.00  2.63
ATOM    319  HG2 GLU    21      58.216  72.370  64.351  1.00  2.63
ATOM    320  CD  GLU    21      56.063  72.342  64.364  1.00  2.63
ATOM    321  OE1 GLU    21      55.030  73.030  64.234  1.00  2.63
ATOM    322  OE2 GLU    21      56.016  71.168  64.800  1.00  2.63
ATOM    323  C   GLU    21      59.125  72.787  60.352  1.00  2.63
ATOM    324  O   GLU    21      58.761  73.567  59.465  1.00  2.63
ATOM    325  N   LEU    22      59.724  71.627  60.109  1.00  2.19
ATOM    326  H   LEU    22      59.984  71.072  60.922  1.00  2.19
ATOM    327  CA  LEU    22      60.075  71.014  58.831  1.00  2.19
ATOM    328  HA  LEU    22      59.554  71.507  58.010  1.00  2.19
ATOM    329  CB  LEU    22      61.602  71.103  58.627  1.00  2.19
ATOM    330  HB1 LEU    22      61.860  70.593  57.700  1.00  2.19
ATOM    331  HB2 LEU    22      62.083  70.559  59.442  1.00  2.19
ATOM    332  CG  LEU    22      62.192  72.526  58.583  1.00  2.19
ATOM    333  HG  LEU    22      61.964  73.047  59.511  1.00  2.19
ATOM    334  CD1 LEU    22      63.713  72.440  58.450  1.00  2.19
ATOM    335 1HD1 LEU    22      64.143  73.441  58.438  1.00  2.19
ATOM    336 2HD1 LEU    22      64.125  71.897  59.301  1.00  2.19
ATOM    337 3HD1 LEU    22      63.987  71.924  57.529  1.00  2.19
ATOM    338  CD2 LEU    22      61.664  73.355  57.411  1.00  2.19
ATOM    339 1HD2 LEU    22      62.132  74.339  57.412  1.00  2.19
ATOM    340 2HD2 LEU    22      61.888  72.854  56.469  1.00  2.19
ATOM    341 3HD2 LEU    22      60.587  73.477  57.503  1.00  2.19
ATOM    342  C   LEU    22      59.625  69.546  58.898  1.00  2.19
ATOM    343  O   LEU    22      59.453  69.004  59.993  1.00  2.19
ATOM    344  N   SER    23      59.467  68.867  57.762  1.00  2.05
ATOM    345  H   SER    23      59.620  69.326  56.876  1.00  2.05
ATOM    346  CA  SER    23      59.463  67.398  57.763  1.00  2.05
ATOM    347  HA  SER    23      58.962  67.061  58.670  1.00  2.05
ATOM    348  CB  SER    23      58.631  66.835  56.594  1.00  2.05
ATOM    349  HB1 SER    23      57.583  66.852  56.895  1.00  2.05
ATOM    350  HB2 SER    23      58.900  65.797  56.409  1.00  2.05
ATOM    351  OG  SER    23      58.734  67.593  55.402  1.00  2.05
ATOM    352  HG  SER    23      59.191  67.047  54.699  1.00  2.05
ATOM    353  C   SER    23      60.889  66.842  57.790  1.00  2.05
ATOM    354  O   SER    23      61.819  67.558  57.407  1.00  2.05
ATOM    355  N   PRO    24      61.097  65.590  58.239  1.00  1.82
ATOM    356  CD  PRO    24      60.127  64.705  58.864  1.00  1.82
ATOM    357  HD1 PRO    24      59.517  64.222  58.099  1.00  1.82
ATOM    358  HD2 PRO    24      59.502  65.238  59.578  1.00  1.82
ATOM    359  CG  PRO    24      60.944  63.657  59.610  1.00  1.82
ATOM    360  HG1 PRO    24      60.446  62.695  59.610  1.00  1.82
ATOM    361  HG2 PRO    24      61.135  63.995  60.628  1.00  1.82
ATOM    362  CB  PRO    24      62.251  63.585  58.838  1.00  1.82
ATOM    363  HB1 PRO    24      62.135  62.897  58.000  1.00  1.82
ATOM    364  HB2 PRO    24      63.081  63.277  59.475  1.00  1.82
ATOM    365  CA  PRO    24      62.430  65.010  58.323  1.00  1.82
ATOM    366  HA  PRO    24      63.000  65.576  59.059  1.00  1.82
ATOM    367  C   PRO    24      63.210  65.010  57.010  1.00  1.82
ATOM    368  O   PRO    24      64.408  65.285  57.030  1.00  1.82
ATOM    369  N   GLU    25      62.572  64.743  55.862  1.00  1.96
ATOM    370  H   GLU    25      61.572  64.556  55.850  1.00  1.96
ATOM    371  CA  GLU    25      63.287  64.808  54.581  1.00  1.96
ATOM    372  HA  GLU    25      64.232  64.285  54.731  1.00  1.96
ATOM    373  CB  GLU    25      62.594  64.059  53.436  1.00  1.96
ATOM    374  HB1 GLU    25      62.147  63.136  53.806  1.00  1.96
ATOM    375  HB2 GLU    25      63.351  63.787  52.699  1.00  1.96
ATOM    376  CG  GLU    25      61.538  64.897  52.724  1.00  1.96
ATOM    377  HG1 GLU    25      61.146  64.310  51.901  1.00  1.96
ATOM    378  HG2 GLU    25      62.002  65.773  52.267  1.00  1.96
ATOM    379  CD  GLU    25      60.426  65.330  53.683  1.00  1.96
ATOM    380  OE1 GLU    25      60.089  64.590  54.635  1.00  1.96
ATOM    381  OE2 GLU    25      59.894  66.438  53.485  1.00  1.96
ATOM    382  C   GLU    25      63.676  66.234  54.167  1.00  1.96
ATOM    383  O   GLU    25      64.644  66.447  53.435  1.00  1.96
ATOM    384  N   GLU    26      62.923  67.220  54.645  1.00  2.15
ATOM    385  H   GLU    26      62.165  66.976  55.269  1.00  2.15
ATOM    386  CA  GLU    26      63.150  68.632  54.387  1.00  2.15
ATOM    387  HA  GLU    26      63.394  68.756  53.336  1.00  2.15
ATOM    388  CB  GLU    26      61.832  69.368  54.663  1.00  2.15
ATOM    389  HB1 GLU    26      61.698  69.525  55.731  1.00  2.15
ATOM    390  HB2 GLU    26      61.024  68.717  54.330  1.00  2.15
ATOM    391  CG  GLU    26      61.672  70.703  53.932  1.00  2.15
ATOM    392  HG1 GLU    26      62.253  70.702  53.010  1.00  2.15
ATOM    393  HG2 GLU    26      62.045  71.512  54.561  1.00  2.15
ATOM    394  CD  GLU    26      60.186  70.894  53.615  1.00  2.15
ATOM    395  OE1 GLU    26      59.723  70.446  52.539  1.00  2.15
ATOM    396  OE2 GLU    26      59.434  71.343  54.504  1.00  2.15
ATOM    397  C   GLU    26      64.328  69.149  55.227  1.00  2.15
ATOM    398  O   GLU    26      65.186  69.865  54.716  1.00  2.15
ATOM    399  N   ALA    27      64.435  68.694  56.481  1.00  1.99
ATOM    400  H   ALA    27      63.679  68.125  56.849  1.00  1.99
ATOM    401  CA  ALA    27      65.602  68.928  57.328  1.00  1.99
ATOM    402  HA  ALA    27      65.828  69.996  57.310  1.00  1.99
ATOM    403  CB  ALA    27      65.231  68.549  58.758  1.00  1.99
ATOM    404  HB1 ALA    27      66.078  68.732  59.420  1.00  1.99
ATOM    405  HB2 ALA    27      64.393  69.167  59.072  1.00  1.99
ATOM    406  HB3 ALA    27      64.950  67.496  58.807  1.00  1.99
ATOM    407  C   ALA    27      66.878  68.198  56.861  1.00  1.99
ATOM    408  O   ALA    27      67.976  68.754  56.949  1.00  1.99
ATOM    409  N   HIS    28      66.750  66.992  56.299  1.00  2.17
ATOM    410  H   HIS    28      65.848  66.522  56.336  1.00  2.17
ATOM    411  CA  HIS    28      67.863  66.356  55.584  1.00  2.17
ATOM    412  HA  HIS    28      68.725  66.247  56.243  1.00  2.17
ATOM    413  CB  HIS    28      67.445  64.953  55.106  1.00  2.17
ATOM    414  HB1 HIS    28      66.462  64.996  54.643  1.00  2.17
ATOM    415  HB2 HIS    28      67.381  64.303  55.971  1.00  2.17
ATOM    416  CG  HIS    28      68.411  64.349  54.113  1.00  2.17
ATOM    417  ND1 HIS    28      69.629  63.758  54.438  1.00  2.17
ATOM    418  CE1 HIS    28      70.274  63.578  53.280  1.00  2.17
ATOM    419  HE1 HIS    28      71.281  63.194  53.197  1.00  2.17
ATOM    420  NE2 HIS    28      69.512  63.976  52.248  1.00  2.17
ATOM    421  HE2 HIS    28      69.826  64.027  51.289  1.00  2.17
ATOM    422  CD2 HIS    28      68.326  64.463  52.754  1.00  2.17
ATOM    423  HD2 HIS    28      67.530  64.951  52.207  1.00  2.17
ATOM    424  C   HIS    28      68.315  67.193  54.392  1.00  2.17
ATOM    425  O   HIS    28      69.498  67.487  54.268  1.00  2.17
ATOM    426  N   ARG    29      67.397  67.627  53.515  1.00  2.67
ATOM    427  H   ARG    29      66.426  67.358  53.649  1.00  2.67
ATOM    428  CA  ARG    29      67.800  68.335  52.286  1.00  2.67
ATOM    429  HA  ARG    29      68.707  67.843  51.927  1.00  2.67
ATOM    430  CB  ARG    29      66.748  68.139  51.173  1.00  2.67
ATOM    431  HB1 ARG    29      66.419  67.098  51.199  1.00  2.67
ATOM    432  HB2 ARG    29      67.238  68.298  50.212  1.00  2.67
ATOM    433  CG  ARG    29      65.515  69.055  51.225  1.00  2.67
ATOM    434  HG1 ARG    29      65.806  70.054  50.897  1.00  2.67
ATOM    435  HG2 ARG    29      65.156  69.119  52.246  1.00  2.67
ATOM    436  CD  ARG    29      64.388  68.515  50.320  1.00  2.67
ATOM    437  HD1 ARG    29      63.963  67.621  50.781  1.00  2.67
ATOM    438  HD2 ARG    29      64.821  68.220  49.362  1.00  2.67
ATOM    439  NE  ARG    29      63.341  69.528  50.058  1.00  2.67
ATOM    440  HE  ARG    29      63.628  70.332  49.528  1.00  2.67
ATOM    441  CZ  ARG    29      62.100  69.561  50.525  1.00  2.67
ATOM    442  NH1 ARG    29      61.555  68.616  51.236  1.00  2.67
ATOM    443 1HH1 ARG    29      61.968  67.705  51.318  1.00  2.67
ATOM    444 2HH1 ARG    29      60.645  68.785  51.653  1.00  2.67
ATOM    445  NH2 ARG    29      61.354  70.607  50.321  1.00  2.67
ATOM    446 1HH2 ARG    29      61.639  71.366  49.736  1.00  2.67
ATOM    447 2HH2 ARG    29      60.505  70.654  50.895  1.00  2.67
ATOM    448  C   ARG    29      68.248  69.787  52.492  1.00  2.67
ATOM    449  O   ARG    29      68.912  70.334  51.618  1.00  2.67
ATOM    450  N   ALA    30      67.933  70.379  53.645  1.00  2.82
ATOM    451  H   ALA    30      67.247  69.925  54.235  1.00  2.82
ATOM    452  CA  ALA    30      68.555  71.606  54.142  1.00  2.82
ATOM    453  HA  ALA    30      68.753  72.271  53.299  1.00  2.82
ATOM    454  CB  ALA    30      67.544  72.293  55.063  1.00  2.82
ATOM    455  HB1 ALA    30      67.970  73.221  55.447  1.00  2.82
ATOM    456  HB2 ALA    30      66.631  72.522  54.513  1.00  2.82
ATOM    457  HB3 ALA    30      67.302  71.633  55.896  1.00  2.82
ATOM    458  C   ALA    30      69.906  71.375  54.856  1.00  2.82
ATOM    459  O   ALA    30      70.683  72.319  54.970  1.00  2.82
ATOM    460  N   GLY    31      70.209  70.157  55.327  1.00  3.05
ATOM    461  H   GLY    31      69.575  69.385  55.170  1.00  3.05
ATOM    462  CA  GLY    31      71.507  69.848  55.947  1.00  3.05
ATOM    463  HA1 GLY    31      72.295  70.443  55.484  1.00  3.05
ATOM    464  HA2 GLY    31      71.726  68.794  55.775  1.00  3.05
ATOM    465  C   GLY    31      71.541  70.088  57.455  1.00  3.05
ATOM    466  O   GLY    31      72.560  70.462  58.029  1.00  3.05
ATOM    467  N   LEU    32      70.379  69.889  58.063  1.00  2.73
ATOM    468  H   LEU    32      69.630  69.568  57.460  1.00  2.73
ATOM    469  CA  LEU    32      69.994  70.205  59.431  1.00  2.73
ATOM    470  HA  LEU    32      70.818  70.715  59.934  1.00  2.73
ATOM    471  CB  LEU    32      68.770  71.133  59.385  1.00  2.73
ATOM    472  HB1 LEU    32      68.539  71.448  60.404  1.00  2.73
ATOM    473  HB2 LEU    32      67.921  70.561  59.012  1.00  2.73
ATOM    474  CG  LEU    32      68.941  72.382  58.499  1.00  2.73
ATOM    475  HG  LEU    32      69.180  72.094  57.478  1.00  2.73
ATOM    476  CD1 LEU    32      67.605  73.117  58.464  1.00  2.73
ATOM    477 1HD1 LEU    32      67.709  74.056  57.921  1.00  2.73
ATOM    478 2HD1 LEU    32      66.852  72.498  57.981  1.00  2.73
ATOM    479 3HD1 LEU    32      67.290  73.314  59.480  1.00  2.73
ATOM    480  CD2 LEU    32      70.039  73.307  59.015  1.00  2.73
ATOM    481 1HD2 LEU    32      70.037  74.239  58.450  1.00  2.73
ATOM    482 2HD2 LEU    32      69.880  73.520  60.070  1.00  2.73
ATOM    483 3HD2 LEU    32      71.013  72.833  58.888  1.00  2.73
ATOM    484  C   LEU    32      69.682  68.932  60.223  1.00  2.73
ATOM    485  O   LEU    32      69.718  68.951  61.451  1.00  2.73
ATOM    486  N   ILE    33      69.474  67.811  59.522  1.00  2.56
ATOM    487  H   ILE    33      69.422  67.887  58.514  1.00  2.56
ATOM    488  CA  ILE    33      69.894  66.500  60.045  1.00  2.56
ATOM    489  HA  ILE    33      70.578  66.668  60.877  1.00  2.56
ATOM    490  CB  ILE    33      68.715  65.658  60.588  1.00  2.56
ATOM    491  HB  ILE    33      69.111  64.668  60.820  1.00  2.56
ATOM    492  CG2 ILE    33      68.190  66.247  61.912  1.00  2.56
ATOM    493 1HG2 ILE    33      67.512  65.548  62.400  1.00  2.56
ATOM    494 2HG2 ILE    33      69.024  66.439  62.588  1.00  2.56
ATOM    495 3HG2 ILE    33      67.670  67.186  61.725  1.00  2.56
ATOM    496  CG1 ILE    33      67.582  65.479  59.556  1.00  2.56
ATOM    497 1HG1 ILE    33      68.004  65.074  58.637  1.00  2.56
ATOM    498 2HG1 ILE    33      67.132  66.444  59.329  1.00  2.56
ATOM    499  CD1 ILE    33      66.484  64.526  60.043  1.00  2.56
ATOM    500  HD1 ILE    33      65.792  64.313  59.229  1.00  2.56
ATOM    501  HD2 ILE    33      66.939  63.603  60.396  1.00  2.56
ATOM    502  HD3 ILE    33      65.924  64.961  60.865  1.00  2.56
ATOM    503  C   ILE    33      70.705  65.751  58.989  1.00  2.56
ATOM    504  O   ILE    33      70.546  65.999  57.795  1.00  2.56
ATOM    505  N   ASP    34      71.597  64.858  59.426  1.00  2.94
ATOM    506  H   ASP    34      71.682  64.676  60.412  1.00  2.94
ATOM    507  CA  ASP    34      72.326  63.988  58.502  1.00  2.94
ATOM    508  HA  ASP    34      72.670  64.614  57.676  1.00  2.94
ATOM    509  CB  ASP    34      73.583  63.389  59.167  1.00  2.94
ATOM    510  HB1 ASP    34      73.891  64.004  60.014  1.00  2.94
ATOM    511  HB2 ASP    34      74.393  63.418  58.436  1.00  2.94
ATOM    512  CG  ASP    34      73.406  61.936  59.621  1.00  2.94
ATOM    513  OD1 ASP    34      73.901  61.017  58.925  1.00  2.94
ATOM    514  OD2 ASP    34      72.740  61.705  60.650  1.00  2.94
ATOM    515  C   ASP    34      71.419  62.910  57.900  1.00  2.94
ATOM    516  O   ASP    34      70.354  62.591  58.430  1.00  2.94
ATOM    517  N   TRP    35      71.901  62.303  56.819  1.00  2.74
ATOM    518  H   TRP    35      72.801  62.598  56.479  1.00  2.74
ATOM    519  CA  TRP    35      71.240  61.200  56.131  1.00  2.74
ATOM    520  HA  TRP    35      70.338  61.570  55.647  1.00  2.74
ATOM    521  CB  TRP    35      72.217  60.692  55.061  1.00  2.74
ATOM    522  HB1 TRP    35      73.189  60.528  55.532  1.00  2.74
ATOM    523  HB2 TRP    35      72.349  61.472  54.312  1.00  2.74
ATOM    524  CG  TRP    35      71.835  59.429  54.357  1.00  2.74
ATOM    525  CD1 TRP    35      72.524  58.267  54.418  1.00  2.74
ATOM    526  HD1 TRP    35      73.431  58.119  54.992  1.00  2.74
ATOM    527  NE1 TRP    35      71.902  57.315  53.636  1.00  2.74
ATOM    528  HE1 TRP    35      72.249  56.374  53.527  1.00  2.74
ATOM    529  CE2 TRP    35      70.763  57.816  53.043  1.00  2.74
ATOM    530  CZ2 TRP    35      69.804  57.254  52.189  1.00  2.74
ATOM    531  HZ2 TRP    35      69.884  56.224  51.880  1.00  2.74
ATOM    532  CH2 TRP    35      68.734  58.048  51.750  1.00  2.74
ATOM    533  HH2 TRP    35      67.984  57.630  51.098  1.00  2.74
ATOM    534  CZ3 TRP    35      68.637  59.386  52.166  1.00  2.74
ATOM    535  HZ3 TRP    35      67.816  59.993  51.824  1.00  2.74
ATOM    536  CE3 TRP    35      69.600  59.942  53.030  1.00  2.74
ATOM    537  HE3 TRP    35      69.506  60.965  53.360  1.00  2.74
ATOM    538  CD2 TRP    35      70.690  59.172  53.489  1.00  2.74
ATOM    539  C   TRP    35      70.806  60.064  57.066  1.00  2.74
ATOM    540  O   TRP    35      69.645  59.656  57.035  1.00  2.74
ATOM    541  N   ASN    36      71.704  59.554  57.918  1.00  3.07
ATOM    542  H   ASN    36      72.599  60.027  58.030  1.00  3.07
ATOM    543  CA  ASN    36      71.391  58.395  58.753  1.00  3.07
ATOM    544  HA  ASN    36      70.905  57.664  58.103  1.00  3.07
ATOM    545  CB  ASN    36      72.673  57.726  59.301  1.00  3.07
ATOM    546  HB1 ASN    36      73.511  57.926  58.632  1.00  3.07
ATOM    547  HB2 ASN    36      72.511  56.649  59.305  1.00  3.07
ATOM    548  CG  ASN    36      73.053  58.111  60.723  1.00  3.07
ATOM    549  OD1 ASN    36      72.575  57.547  61.701  1.00  3.07
ATOM    550  ND2 ASN    36      73.932  59.061  60.891  1.00  3.07
ATOM    551 1HD2 ASN    36      74.113  59.684  60.097  1.00  3.07
ATOM    552 2HD2 ASN    36      74.063  59.447  61.804  1.00  3.07
ATOM    553  C   ASN    36      70.362  58.734  59.844  1.00  3.07
ATOM    554  O   ASN    36      69.440  57.947  60.074  1.00  3.07
ATOM    555  N   MET    37      70.484  59.896  60.496  1.00  2.84
ATOM    556  H   MET    37      71.281  60.505  60.302  1.00  2.84
ATOM    557  CA  MET    37      69.496  60.346  61.474  1.00  2.84
ATOM    558  HA  MET    37      69.344  59.546  62.196  1.00  2.84
ATOM    559  CB  MET    37      69.989  61.587  62.233  1.00  2.84
ATOM    560  HB1 MET    37      69.146  62.055  62.742  1.00  2.84
ATOM    561  HB2 MET    37      70.384  62.317  61.525  1.00  2.84
ATOM    562  CG  MET    37      71.059  61.242  63.281  1.00  2.84
ATOM    563  HG1 MET    37      71.407  62.174  63.728  1.00  2.84
ATOM    564  HG2 MET    37      71.910  60.790  62.771  1.00  2.84
ATOM    565  SD  MET    37      70.556  60.115  64.623  1.00  2.84
ATOM    566  CE  MET    37      69.210  61.067  65.382  1.00  2.84
ATOM    567  HE1 MET    37      68.871  60.563  66.288  1.00  2.84
ATOM    568  HE2 MET    37      69.564  62.066  65.640  1.00  2.84
ATOM    569  HE3 MET    37      68.373  61.147  64.688  1.00  2.84
ATOM    570  C   MET    37      68.119  60.617  60.856  1.00  2.84
ATOM    571  O   MET    37      67.110  60.280  61.476  1.00  2.84
ATOM    572  N   PHE    38      68.060  61.143  59.633  1.00  2.20
ATOM    573  H   PHE    38      68.925  61.455  59.195  1.00  2.20
ATOM    574  CA  PHE    38      66.821  61.253  58.861  1.00  2.20
ATOM    575  HA  PHE    38      66.092  61.835  59.420  1.00  2.20
ATOM    576  CB  PHE    38      67.134  61.993  57.546  1.00  2.20
ATOM    577  HB1 PHE    38      68.128  61.705  57.210  1.00  2.20
ATOM    578  HB2 PHE    38      67.179  63.056  57.763  1.00  2.20
ATOM    579  CG  PHE    38      66.176  61.774  56.384  1.00  2.20
ATOM    580  CD1 PHE    38      64.784  61.854  56.568  1.00  2.20
ATOM    581  HD1 PHE    38      64.385  62.084  57.543  1.00  2.20
ATOM    582  CE1 PHE    38      63.910  61.601  55.497  1.00  2.20
ATOM    583  HE1 PHE    38      62.843  61.642  55.654  1.00  2.20
ATOM    584  CZ  PHE    38      64.427  61.305  54.224  1.00  2.20
ATOM    585  HZ  PHE    38      63.756  61.112  53.401  1.00  2.20
ATOM    586  CE2 PHE    38      65.816  61.254  54.026  1.00  2.20
ATOM    587  HE2 PHE    38      66.219  61.029  53.052  1.00  2.20
ATOM    588  CD2 PHE    38      66.688  61.477  55.107  1.00  2.20
ATOM    589  HD2 PHE    38      67.758  61.419  54.958  1.00  2.20
ATOM    590  C   PHE    38      66.163  59.896  58.589  1.00  2.20
ATOM    591  O   PHE    38      64.976  59.708  58.857  1.00  2.20
ATOM    592  N   VAL    39      66.938  58.935  58.092  1.00  2.41
ATOM    593  H   VAL    39      67.893  59.186  57.842  1.00  2.41
ATOM    594  CA  VAL    39      66.444  57.599  57.733  1.00  2.41
ATOM    595  HA  VAL    39      65.614  57.717  57.037  1.00  2.41
ATOM    596  CB  VAL    39      67.573  56.828  57.008  1.00  2.41
ATOM    597  HB  VAL    39      68.471  56.878  57.625  1.00  2.41
ATOM    598  CG1 VAL    39      67.252  55.346  56.772  1.00  2.41
ATOM    599 1HG1 VAL    39      68.051  54.885  56.191  1.00  2.41
ATOM    600 2HG1 VAL    39      67.172  54.818  57.722  1.00  2.41
ATOM    601 3HG1 VAL    39      66.316  55.255  56.221  1.00  2.41
ATOM    602  CG2 VAL    39      67.900  57.435  55.634  1.00  2.41
ATOM    603 1HG2 VAL    39      68.885  57.099  55.312  1.00  2.41
ATOM    604 2HG2 VAL    39      67.168  57.131  54.891  1.00  2.41
ATOM    605 3HG2 VAL    39      67.904  58.523  55.671  1.00  2.41
ATOM    606  C   VAL    39      65.918  56.815  58.939  1.00  2.41
ATOM    607  O   VAL    39      64.868  56.154  58.857  1.00  2.41
ATOM    608  N   LYS    40      66.627  56.942  60.068  1.00  2.85
ATOM    609  H   LYS    40      67.490  57.477  60.005  1.00  2.85
ATOM    610  CA  LYS    40      66.234  56.450  61.393  1.00  2.85
ATOM    611  HA  LYS    40      66.022  55.382  61.326  1.00  2.85
ATOM    612  CB  LYS    40      67.397  56.655  62.378  1.00  2.85
ATOM    613  HB1 LYS    40      67.013  56.726  63.396  1.00  2.85
ATOM    614  HB2 LYS    40      67.907  57.590  62.146  1.00  2.85
ATOM    615  CG  LYS    40      68.374  55.464  62.310  1.00  2.85
ATOM    616  HG1 LYS    40      68.378  55.052  61.300  1.00  2.85
ATOM    617  HG2 LYS    40      68.010  54.687  62.983  1.00  2.85
ATOM    618  CD  LYS    40      69.827  55.800  62.667  1.00  2.85
ATOM    619  HD1 LYS    40      70.267  56.326  61.822  1.00  2.85
ATOM    620  HD2 LYS    40      70.377  54.866  62.795  1.00  2.85
ATOM    621  CE  LYS    40      69.981  56.664  63.923  1.00  2.85
ATOM    622  HE1 LYS    40      69.584  56.125  64.787  1.00  2.85
ATOM    623  HE2 LYS    40      69.394  57.577  63.788  1.00  2.85
ATOM    624  NZ  LYS    40      71.402  57.030  64.134  1.00  2.85
ATOM    625  HZ1 LYS    40      71.493  57.758  64.829  1.00  2.85
ATOM    626  HZ2 LYS    40      71.956  56.227  64.389  1.00  2.85
ATOM    627  HZ3 LYS    40      71.797  57.390  63.263  1.00  2.85
ATOM    628  C   LYS    40      64.953  57.089  61.874  1.00  2.85
ATOM    629  O   LYS    40      64.044  56.335  62.166  1.00  2.85
ATOM    630  N   LEU    41      64.820  58.417  61.856  1.00  2.57
ATOM    631  H   LEU    41      65.611  58.986  61.575  1.00  2.57
ATOM    632  CA  LEU    41      63.569  59.092  62.225  1.00  2.57
ATOM    633  HA  LEU    41      63.342  58.844  63.264  1.00  2.57
ATOM    634  CB  LEU    41      63.772  60.621  62.108  1.00  2.57
ATOM    635  HB1 LEU    41      63.865  60.884  61.053  1.00  2.57
ATOM    636  HB2 LEU    41      64.723  60.874  62.577  1.00  2.57
ATOM    637  CG  LEU    41      62.706  61.547  62.737  1.00  2.57
ATOM    638  HG  LEU    41      63.007  62.569  62.506  1.00  2.57
ATOM    639  CD1 LEU    41      61.295  61.358  62.190  1.00  2.57
ATOM    640 1HD1 LEU    41      60.690  62.235  62.425  1.00  2.57
ATOM    641 2HD1 LEU    41      61.318  61.230  61.111  1.00  2.57
ATOM    642 3HD1 LEU    41      60.814  60.492  62.643  1.00  2.57
ATOM    643  CD2 LEU    41      62.660  61.413  64.259  1.00  2.57
ATOM    644 1HD2 LEU    41      61.951  62.139  64.659  1.00  2.57
ATOM    645 2HD2 LEU    41      62.333  60.414  64.548  1.00  2.57
ATOM    646 3HD2 LEU    41      63.643  61.617  64.680  1.00  2.57
ATOM    647  C   LEU    41      62.412  58.593  61.379  1.00  2.57
ATOM    648  O   LEU    41      61.450  58.139  61.955  1.00  2.57
ATOM    649  N   ARG    42      62.525  58.594  60.047  1.00  2.48
ATOM    650  H   ARG    42      63.391  58.952  59.650  1.00  2.48
ATOM    651  CA  ARG    42      61.424  58.207  59.155  1.00  2.48
ATOM    652  HA  ARG    42      60.558  58.795  59.448  1.00  2.48
ATOM    653  CB  ARG    42      61.771  58.608  57.712  1.00  2.48
ATOM    654  HB1 ARG    42      62.091  57.705  57.206  1.00  2.48
ATOM    655  HB2 ARG    42      62.612  59.302  57.711  1.00  2.48
ATOM    656  CG  ARG    42      60.637  59.270  56.896  1.00  2.48
ATOM    657  HG1 ARG    42      59.820  58.561  56.797  1.00  2.48
ATOM    658  HG2 ARG    42      61.027  59.478  55.901  1.00  2.48
ATOM    659  CD  ARG    42      60.099  60.591  57.479  1.00  2.48
ATOM    660  HD1 ARG    42      60.903  61.072  58.035  1.00  2.48
ATOM    661  HD2 ARG    42      59.312  60.360  58.194  1.00  2.48
ATOM    662  NE  ARG    42      59.610  61.533  56.437  1.00  2.48
ATOM    663  HE  ARG    42      60.262  61.856  55.745  1.00  2.48
ATOM    664  CZ  ARG    42      58.388  62.035  56.298  1.00  2.48
ATOM    665  NH1 ARG    42      57.369  61.755  57.031  1.00  2.48
ATOM    666 1HH1 ARG    42      57.470  61.148  57.848  1.00  2.48
ATOM    667 2HH1 ARG    42      56.478  62.209  56.912  1.00  2.48
ATOM    668  NH2 ARG    42      58.119  62.894  55.376  1.00  2.48
ATOM    669 1HH2 ARG    42      58.880  63.314  54.830  1.00  2.48
ATOM    670 2HH2 ARG    42      57.190  63.244  55.307  1.00  2.48
ATOM    671  C   ARG    42      60.995  56.752  59.323  1.00  2.48
ATOM    672  O   ARG    42      59.807  56.499  59.398  1.00  2.48
ATOM    673  N   SER    43      61.918  55.800  59.486  1.00  3.18
ATOM    674  H   SER    43      62.892  56.069  59.443  1.00  3.18
ATOM    675  CA  SER    43      61.553  54.405  59.845  1.00  3.18
ATOM    676  HA  SER    43      60.863  54.000  59.103  1.00  3.18
ATOM    677  CB  SER    43      62.817  53.538  59.865  1.00  3.18
ATOM    678  HB1 SER    43      62.534  52.514  60.107  1.00  3.18
ATOM    679  HB2 SER    43      63.500  53.898  60.636  1.00  3.18
ATOM    680  OG  SER    43      63.481  53.565  58.612  1.00  3.18
ATOM    681  HG  SER    43      64.037  54.359  58.585  1.00  3.18
ATOM    682  C   SER    43      60.861  54.319  61.222  1.00  3.18
ATOM    683  O   SER    43      59.747  53.823  61.412  1.00  3.18
ATOM    684  N   GLN    44      61.498  54.932  62.208  1.00  3.65
ATOM    685  H   GLN    44      62.371  55.408  62.003  1.00  3.65
ATOM    686  CA  GLN    44      60.928  55.181  63.522  1.00  3.65
ATOM    687  HA  GLN    44      60.517  54.257  63.903  1.00  3.65
ATOM    688  CB  GLN    44      62.032  55.657  64.484  1.00  3.65
ATOM    689  HB1 GLN    44      61.589  55.867  65.456  1.00  3.65
ATOM    690  HB2 GLN    44      62.448  56.594  64.113  1.00  3.65
ATOM    691  CG  GLN    44      63.159  54.634  64.699  1.00  3.65
ATOM    692  HG1 GLN    44      63.546  54.284  63.743  1.00  3.65
ATOM    693  HG2 GLN    44      62.763  53.777  65.244  1.00  3.65
ATOM    694  CD  GLN    44      64.313  55.238  65.490  1.00  3.65
ATOM    695  OE1 GLN    44      65.434  55.380  65.019  1.00  3.65
ATOM    696  NE2 GLN    44      64.098  55.630  66.727  1.00  3.65
ATOM    697 1HE2 GLN    44      63.167  55.581  67.111  1.00  3.65
ATOM    698 2HE2 GLN    44      64.871  56.051  67.204  1.00  3.65
ATOM    699  C   GLN    44      59.776  56.189  63.507  1.00  3.65
ATOM    700  O   GLN    44      59.309  56.590  64.559  1.00  3.65
ATOM    701  N   GLU    45      59.293  56.599  62.342  1.00  3.60
ATOM    702  H   GLU    45      59.773  56.355  61.491  1.00  3.60
ATOM    703  CA  GLU    45      58.107  57.421  62.222  1.00  3.60
ATOM    704  HA  GLU    45      57.977  57.967  63.159  1.00  3.60
ATOM    705  CB  GLU    45      58.228  58.467  61.125  1.00  3.60
ATOM    706  HB1 GLU    45      57.829  58.065  60.193  1.00  3.60
ATOM    707  HB2 GLU    45      59.271  58.713  60.990  1.00  3.60
ATOM    708  CG  GLU    45      57.539  59.781  61.491  1.00  3.60
ATOM    709  HG1 GLU    45      58.011  60.217  62.375  1.00  3.60
ATOM    710  HG2 GLU    45      56.483  59.606  61.705  1.00  3.60
ATOM    711  CD  GLU    45      57.679  60.709  60.294  1.00  3.60
ATOM    712  OE1 GLU    45      57.106  60.353  59.246  1.00  3.60
ATOM    713  OE2 GLU    45      58.361  61.757  60.361  1.00  3.60
ATOM    714  C   GLU    45      56.878  56.535  62.085  1.00  3.60
ATOM    715  O   GLU    45      55.810  56.896  62.582  1.00  3.60
ATOM    716  N   CYS    46      57.073  55.311  61.575  1.00  4.75
ATOM    717  H   CYS    46      57.965  55.068  61.172  1.00  4.75
ATOM    718  CA  CYS    46      56.129  54.247  61.835  1.00  4.75
ATOM    719  HA  CYS    46      55.190  54.717  62.051  1.00  4.75
ATOM    720  CB  CYS    46      55.955  53.331  60.619  1.00  4.75
ATOM    721  HB1 CYS    46      55.552  53.924  59.803  1.00  4.75
ATOM    722  HB2 CYS    46      55.236  52.567  60.905  1.00  4.75
ATOM    723  SG  CYS    46      57.447  52.462  60.054  1.00  4.75
ATOM    724  HG  CYS    46      57.788  51.933  61.247  1.00  4.75
ATOM    725  C   CYS    46      56.395  53.415  63.095  1.00  4.75
ATOM    726  O   CYS    46      55.466  52.724  63.537  1.00  4.75
ATOM    727  N   ASP    47      57.602  53.519  63.684  1.00  6.22
ATOM    728  H   ASP    47      58.330  53.987  63.165  1.00  6.22
ATOM    729  CA  ASP    47      57.941  52.739  64.893  1.00  6.22
ATOM    730  HA  ASP    47      57.108  52.063  65.092  1.00  6.22
ATOM    731  CB  ASP    47      59.168  51.810  64.642  1.00  6.22
ATOM    732  HB1 ASP    47      59.332  51.234  65.553  1.00  6.22
ATOM    733  HB2 ASP    47      60.062  52.408  64.508  1.00  6.22
ATOM    734  CG  ASP    47      59.119  50.769  63.508  1.00  6.22
ATOM    735  OD1 ASP    47      59.968  49.839  63.534  1.00  6.22
ATOM    736  OD2 ASP    47      58.289  50.838  62.572  1.00  6.22
ATOM    737  C   ASP    47      58.117  53.502  66.221  1.00  6.22
ATOM    738  O   ASP    47      58.563  52.918  67.211  1.00  6.22
ATOM    739  N   TRP    48      57.795  54.792  66.277  1.00  7.46
ATOM    740  H   TRP    48      57.576  55.260  65.413  1.00  7.46
ATOM    741  CA  TRP    48      57.858  55.614  67.496  1.00  7.46
ATOM    742  HA  TRP    48      57.707  54.927  68.327  1.00  7.46
ATOM    743  CB  TRP    48      59.258  56.237  67.683  1.00  7.46
ATOM    744  HB1 TRP    48      59.249  57.260  67.319  1.00  7.46
ATOM    745  HB2 TRP    48      59.958  55.680  67.064  1.00  7.46
ATOM    746  CG  TRP    48      59.809  56.207  69.078  1.00  7.46
ATOM    747  CD1 TRP    48      59.825  55.117  69.878  1.00  7.46
ATOM    748  HD1 TRP    48      59.411  54.148  69.604  1.00  7.46
ATOM    749  NE1 TRP    48      60.421  55.430  71.084  1.00  7.46
ATOM    750  HE1 TRP    48      60.478  54.777  71.851  1.00  7.46
ATOM    751  CE2 TRP    48      60.858  56.737  71.108  1.00  7.46
ATOM    752  CZ2 TRP    48      61.523  57.505  72.076  1.00  7.46
ATOM    753  HZ2 TRP    48      61.805  57.061  73.016  1.00  7.46
ATOM    754  CH2 TRP    48      61.806  58.854  71.802  1.00  7.46
ATOM    755  HH2 TRP    48      62.316  59.465  72.534  1.00  7.46
ATOM    756  CZ3 TRP    48      61.417  59.413  70.573  1.00  7.46
ATOM    757  HZ3 TRP    48      61.605  60.457  70.364  1.00  7.46
ATOM    758  CE3 TRP    48      60.759  58.628  69.605  1.00  7.46
ATOM    759  HE3 TRP    48      60.450  59.076  68.671  1.00  7.46
ATOM    760  CD2 TRP    48      60.459  57.268  69.842  1.00  7.46
ATOM    761  C   TRP    48      56.685  56.584  67.662  1.00  7.46
ATOM    762  O   TRP    48      56.544  57.197  68.715  1.00  7.46
ATOM    763  N   GLU    49      55.786  56.618  66.667  1.00  8.05
ATOM    764  H   GLU    49      56.140  56.291  65.785  1.00  8.05
ATOM    765  CA  GLU    49      54.325  56.417  66.822  1.00  8.05
ATOM    766  HA  GLU    49      54.023  56.491  67.865  1.00  8.05
ATOM    767  CB  GLU    49      53.502  57.336  65.878  1.00  8.05
ATOM    768  HB1 GLU    49      53.876  57.279  64.846  1.00  8.05
ATOM    769  HB2 GLU    49      53.624  58.319  66.199  1.00  8.05
ATOM    770  CG  GLU    49      51.957  57.282  65.783  1.00  8.05
ATOM    771  HG1 GLU    49      51.581  57.379  66.789  1.00  8.05
ATOM    772  HG2 GLU    49      51.649  56.310  65.399  1.00  8.05
ATOM    773  CD  GLU    49      51.329  58.430  64.945  1.00  8.05
ATOM    774  OE1 GLU    49      51.939  59.518  64.776  1.00  8.05
ATOM    775  OE2 GLU    49      50.207  58.278  64.410  1.00  8.05
ATOM    776  C   GLU    49      54.192  54.980  66.312  1.00  8.05
ATOM    777  O   GLU    49      54.571  54.740  65.173  1.00  8.05
ATOM    778  N   GLU    50      53.735  54.040  67.129  1.00  7.14
ATOM    779  H   GLU    50      53.771  54.268  68.114  1.00  7.14
ATOM    780  CA  GLU    50      53.489  52.653  66.758  1.00  7.14
ATOM    781  HA  GLU    50      54.385  52.305  66.240  1.00  7.14
ATOM    782  CB  GLU    50      53.338  51.706  67.975  1.00  7.14
ATOM    783  HB1 GLU    50      53.065  50.712  67.615  1.00  7.14
ATOM    784  HB2 GLU    50      52.538  52.053  68.610  1.00  7.14
ATOM    785  CG  GLU    50      54.601  51.549  68.835  1.00  7.14
ATOM    786  HG1 GLU    50      55.020  52.525  69.061  1.00  7.14
ATOM    787  HG2 GLU    50      55.348  50.997  68.259  1.00  7.14
ATOM    788  CD  GLU    50      54.293  50.817  70.155  1.00  7.14
ATOM    789  OE1 GLU    50      53.646  51.432  71.036  1.00  7.14
ATOM    790  OE2 GLU    50      54.674  49.628  70.258  1.00  7.14
ATOM    791  C   GLU    50      52.363  52.493  65.706  1.00  7.14
ATOM    792  O   GLU    50      51.302  51.908  65.955  1.00  7.14
ATOM    793  N   ILE    51      52.551  53.127  64.540  1.00  6.48
ATOM    794  H   ILE    51      53.499  53.457  64.348  1.00  6.48
ATOM    795  CA  ILE    51      51.465  53.826  63.833  1.00  6.48
ATOM    796  HA  ILE    51      50.868  54.313  64.606  1.00  6.48
ATOM    797  CB  ILE    51      51.999  54.968  62.934  1.00  6.48
ATOM    798  HB  ILE    51      52.664  55.578  63.542  1.00  6.48
ATOM    799  CG2 ILE    51      52.791  54.502  61.718  1.00  6.48
ATOM    800 1HG2 ILE    51      53.408  55.317  61.347  1.00  6.48
ATOM    801 2HG2 ILE    51      53.383  53.627  61.975  1.00  6.48
ATOM    802 3HG2 ILE    51      52.116  54.258  60.929  1.00  6.48
ATOM    803  CG1 ILE    51      50.847  55.856  62.431  1.00  6.48
ATOM    804 1HG1 ILE    51      50.202  56.111  63.268  1.00  6.48
ATOM    805 2HG1 ILE    51      50.237  55.310  61.712  1.00  6.48
ATOM    806  CD1 ILE    51      51.357  57.142  61.767  1.00  6.48
ATOM    807  HD1 ILE    51      52.018  57.682  62.443  1.00  6.48
ATOM    808  HD2 ILE    51      51.914  56.919  60.860  1.00  6.48
ATOM    809  HD3 ILE    51      50.506  57.763  61.514  1.00  6.48
ATOM    810  C   ILE    51      50.560  52.852  63.108  1.00  6.48
ATOM    811  O   ILE    51      50.661  52.563  61.916  1.00  6.48
ATOM    812  N   SER    52      49.584  52.399  63.872  1.00  7.10
ATOM    813  H   SER    52      49.673  52.614  64.857  1.00  7.10
ATOM    814  CA  SER    52      48.431  51.632  63.443  1.00  7.10
ATOM    815  HA  SER    52      48.758  50.850  62.755  1.00  7.10
ATOM    816  CB  SER    52      47.806  50.979  64.684  1.00  7.10
ATOM    817  HB1 SER    52      47.018  50.288  64.380  1.00  7.10
ATOM    818  HB2 SER    52      47.369  51.753  65.318  1.00  7.10
ATOM    819  OG  SER    52      48.780  50.275  65.441  1.00  7.10
ATOM    820  HG  SER    52      49.627  50.751  65.400  1.00  7.10
ATOM    821  C   SER    52      47.421  52.509  62.717  1.00  7.10
ATOM    822  O   SER    52      46.225  52.499  63.018  1.00  7.10
ATOM    823  N   VAL    53      47.912  53.293  61.752  1.00  7.55
ATOM    824  H   VAL    53      48.903  53.186  61.565  1.00  7.55
ATOM    825  CA  VAL    53      47.067  53.646  60.619  1.00  7.55
ATOM    826  HA  VAL    53      46.250  54.217  61.060  1.00  7.55
ATOM    827  CB  VAL    53      47.720  54.635  59.658  1.00  7.55
ATOM    828  HB  VAL    53      48.179  55.420  60.259  1.00  7.55
ATOM    829  CG1 VAL    53      48.829  53.981  58.878  1.00  7.55
ATOM    830 1HG1 VAL    53      48.438  53.303  58.128  1.00  7.55
ATOM    831 2HG1 VAL    53      49.416  54.746  58.398  1.00  7.55
ATOM    832 3HG1 VAL    53      49.452  53.420  59.564  1.00  7.55
ATOM    833  CG2 VAL    53      46.713  55.335  58.739  1.00  7.55
ATOM    834 1HG2 VAL    53      47.241  56.006  58.062  1.00  7.55
ATOM    835 2HG2 VAL    53      46.153  54.612  58.154  1.00  7.55
ATOM    836 3HG2 VAL    53      46.018  55.921  59.341  1.00  7.55
ATOM    837  C   VAL    53      46.480  52.371  60.092  1.00  7.55
ATOM    838  O   VAL    53      47.235  51.465  59.734  1.00  7.55
ATOM    839  N   LYS    54      45.139  52.326  60.198  1.00  8.38
ATOM    840  H   LYS    54      44.701  53.097  60.678  1.00  8.38
ATOM    841  CA  LYS    54      44.264  51.240  59.783  1.00  8.38
ATOM    842  HA  LYS    54      44.906  50.649  59.135  1.00  8.38
ATOM    843  CB  LYS    54      43.877  50.288  60.933  1.00  8.38
ATOM    844  HB1 LYS    54      43.240  50.817  61.643  1.00  8.38
ATOM    845  HB2 LYS    54      44.792  50.000  61.455  1.00  8.38
ATOM    846  CG  LYS    54      43.158  48.993  60.476  1.00  8.38
ATOM    847  HG1 LYS    54      42.118  49.227  60.251  1.00  8.38
ATOM    848  HG2 LYS    54      43.154  48.290  61.310  1.00  8.38
ATOM    849  CD  LYS    54      43.776  48.296  59.245  1.00  8.38
ATOM    850  HD1 LYS    54      44.790  47.971  59.487  1.00  8.38
ATOM    851  HD2 LYS    54      43.813  48.995  58.411  1.00  8.38
ATOM    852  CE  LYS    54      42.945  47.095  58.782  1.00  8.38
ATOM    853  HE1 LYS    54      41.897  47.403  58.714  1.00  8.38
ATOM    854  HE2 LYS    54      43.026  46.301  59.530  1.00  8.38
ATOM    855  NZ  LYS    54      43.411  46.603  57.461  1.00  8.38
ATOM    856  HZ1 LYS    54      42.874  45.816  57.129  1.00  8.38
ATOM    857  HZ2 LYS    54      43.424  47.333  56.759  1.00  8.38
ATOM    858  HZ3 LYS    54      44.371  46.247  57.526  1.00  8.38
ATOM    859  C   LYS    54      43.134  51.669  58.858  1.00  8.38
ATOM    860  O   LYS    54      41.947  51.485  59.103  1.00  8.38
ATOM    861  N   GLY    55      43.577  52.227  57.745  1.00  8.62
ATOM    862  H   GLY    55      44.581  52.335  57.694  1.00  8.62
ATOM    863  CA  GLY    55      42.827  52.359  56.511  1.00  8.62
ATOM    864  HA1 GLY    55      43.142  53.288  56.036  1.00  8.62
ATOM    865  HA2 GLY    55      41.762  52.439  56.732  1.00  8.62
ATOM    866  C   GLY    55      43.032  51.198  55.531  1.00  8.62
ATOM    867  O   GLY    55      43.446  50.125  55.965  1.00  8.62
ATOM    868  N   PRO    56      42.741  51.417  54.226  1.00  8.64
ATOM    869  CD  PRO    56      42.129  52.645  53.723  1.00  8.64
ATOM    870  HD1 PRO    56      42.900  53.406  53.588  1.00  8.64
ATOM    871  HD2 PRO    56      41.350  53.016  54.391  1.00  8.64
ATOM    872  CG  PRO    56      41.513  52.295  52.370  1.00  8.64
ATOM    873  HG1 PRO    56      41.468  53.161  51.708  1.00  8.64
ATOM    874  HG2 PRO    56      40.521  51.865  52.515  1.00  8.64
ATOM    875  CB  PRO    56      42.469  51.229  51.851  1.00  8.64
ATOM    876  HB1 PRO    56      43.342  51.734  51.435  1.00  8.64
ATOM    877  HB2 PRO    56      41.997  50.594  51.100  1.00  8.64
ATOM    878  CA  PRO    56      42.822  50.442  53.127  1.00  8.64
ATOM    879  HA  PRO    56      42.008  49.734  53.291  1.00  8.64
ATOM    880  C   PRO    56      44.094  49.581  53.024  1.00  8.64
ATOM    881  O   PRO    56      44.335  48.688  53.830  1.00  8.64
ATOM    882  N   ASN    57      44.982  49.898  52.084  1.00  8.03
ATOM    883  H   ASN    57      44.697  50.466  51.298  1.00  8.03
ATOM    884  CA  ASN    57      46.420  49.740  52.308  1.00  8.03
ATOM    885  HA  ASN    57      46.619  48.730  52.672  1.00  8.03
ATOM    886  CB  ASN    57      47.165  49.931  50.972  1.00  8.03
ATOM    887  HB1 ASN    57      48.229  49.756  51.132  1.00  8.03
ATOM    888  HB2 ASN    57      47.048  50.959  50.630  1.00  8.03
ATOM    889  CG  ASN    57      46.663  49.009  49.872  1.00  8.03
ATOM    890  OD1 ASN    57      45.608  49.223  49.300  1.00  8.03
ATOM    891  ND2 ASN    57      47.384  47.964  49.538  1.00  8.03
ATOM    892 1HD2 ASN    57      48.255  47.772  50.001  1.00  8.03
ATOM    893 2HD2 ASN    57      47.021  47.396  48.793  1.00  8.03
ATOM    894  C   ASN    57      46.916  50.705  53.375  1.00  8.03
ATOM    895  O   ASN    57      48.051  50.595  53.786  1.00  8.03
ATOM    896  N   GLY    58      46.067  51.604  53.874  1.00  7.30
ATOM    897  H   GLY    58      45.156  51.667  53.456  1.00  7.30
ATOM    898  CA  GLY    58      46.327  52.399  55.061  1.00  7.30
ATOM    899  HA1 GLY    58      45.562  53.168  55.154  1.00  7.30
ATOM    900  HA2 GLY    58      47.289  52.901  54.935  1.00  7.30
ATOM    901  C   GLY    58      46.397  51.637  56.368  1.00  7.30
ATOM    902  O   GLY    58      46.334  52.325  57.358  1.00  7.30
ATOM    903  N   GLU    59      46.432  50.303  56.402  1.00  6.08
ATOM    904  H   GLU    59      46.254  49.826  55.534  1.00  6.08
ATOM    905  CA  GLU    59      47.037  49.472  57.470  1.00  6.08
ATOM    906  HA  GLU    59      46.603  49.653  58.446  1.00  6.08
ATOM    907  CB  GLU    59      46.752  48.007  57.053  1.00  6.08
ATOM    908  HB1 GLU    59      47.075  47.872  56.018  1.00  6.08
ATOM    909  HB2 GLU    59      45.674  47.875  57.063  1.00  6.08
ATOM    910  CG  GLU    59      47.403  46.881  57.886  1.00  6.08
ATOM    911  HG1 GLU    59      47.103  46.999  58.929  1.00  6.08
ATOM    912  HG2 GLU    59      48.489  46.961  57.824  1.00  6.08
ATOM    913  CD  GLU    59      46.967  45.488  57.388  1.00  6.08
ATOM    914  OE1 GLU    59      47.832  44.640  57.046  1.00  6.08
ATOM    915  OE2 GLU    59      45.729  45.274  57.341  1.00  6.08
ATOM    916  C   GLU    59      48.558  49.637  57.555  1.00  6.08
ATOM    917  O   GLU    59      49.162  49.597  58.621  1.00  6.08
ATOM    918  N   SER    60      49.161  49.829  56.387  1.00  4.75
ATOM    919  H   SER    60      48.614  49.806  55.540  1.00  4.75
ATOM    920  CA  SER    60      50.499  50.320  56.224  1.00  4.75
ATOM    921  HA  SER    60      51.182  49.694  56.793  1.00  4.75
ATOM    922  CB  SER    60      50.946  50.283  54.760  1.00  4.75
ATOM    923  HB1 SER    60      51.982  50.604  54.687  1.00  4.75
ATOM    924  HB2 SER    60      50.359  50.983  54.170  1.00  4.75
ATOM    925  OG  SER    60      50.801  48.985  54.234  1.00  4.75
ATOM    926  HG  SER    60      51.699  48.669  54.082  1.00  4.75
ATOM    927  C   SER    60      50.602  51.749  56.737  1.00  4.75
ATOM    928  O   SER    60      50.407  52.730  56.002  1.00  4.75
ATOM    929  N   SER    61      50.885  51.892  58.032  1.00  3.39
ATOM    930  H   SER    61      50.727  51.049  58.578  1.00  3.39
ATOM    931  CA  SER    61      51.945  52.813  58.507  1.00  3.39
ATOM    932  HA  SER    61      51.476  53.391  59.276  1.00  3.39
ATOM    933  CB  SER    61      53.026  51.976  59.171  1.00  3.39
ATOM    934  HB1 SER    61      53.736  52.662  59.603  1.00  3.39
ATOM    935  HB2 SER    61      53.524  51.348  58.434  1.00  3.39
ATOM    936  OG  SER    61      52.448  51.172  60.185  1.00  3.39
ATOM    937  HG  SER    61      51.845  51.694  60.737  1.00  3.39
ATOM    938  C   SER    61      52.549  53.796  57.506  1.00  3.39
ATOM    939  O   SER    61      53.606  53.611  56.902  1.00  3.39
ATOM    940  N   VAL    62      51.829  54.904  57.440  1.00  2.65
ATOM    941  H   VAL    62      50.986  54.895  57.978  1.00  2.65
ATOM    942  CA  VAL    62      52.131  56.174  56.785  1.00  2.65
ATOM    943  HA  VAL    62      52.304  55.956  55.732  1.00  2.65
ATOM    944  CB  VAL    62      50.924  57.109  56.889  1.00  2.65
ATOM    945  HB  VAL    62      51.186  58.083  56.484  1.00  2.65
ATOM    946  CG1 VAL    62      49.759  56.576  56.038  1.00  2.65
ATOM    947 1HG1 VAL    62      48.942  57.295  56.027  1.00  2.65
ATOM    948 2HG1 VAL    62      50.100  56.417  55.018  1.00  2.65
ATOM    949 3HG1 VAL    62      49.397  55.622  56.415  1.00  2.65
ATOM    950  CG2 VAL    62      50.489  57.321  58.348  1.00  2.65
ATOM    951 1HG2 VAL    62      50.762  56.484  58.983  1.00  2.65
ATOM    952 2HG2 VAL    62      51.004  58.202  58.730  1.00  2.65
ATOM    953 3HG2 VAL    62      49.416  57.437  58.422  1.00  2.65
ATOM    954  C   VAL    62      53.390  56.866  57.291  1.00  2.65
ATOM    955  O   VAL    62      53.847  56.682  58.420  1.00  2.65
ATOM    956  N   ILE    63      53.843  57.756  56.421  1.00  2.42
ATOM    957  H   ILE    63      53.387  57.779  55.515  1.00  2.42
ATOM    958  CA  ILE    63      54.757  58.845  56.690  1.00  2.42
ATOM    959  HA  ILE    63      55.124  58.750  57.717  1.00  2.42
ATOM    960  CB  ILE    63      55.987  58.821  55.755  1.00  2.42
ATOM    961  HB  ILE    63      56.323  59.847  55.626  1.00  2.42
ATOM    962  CG2 ILE    63      57.134  58.046  56.427  1.00  2.42
ATOM    963 1HG2 ILE    63      56.770  57.088  56.801  1.00  2.42
ATOM    964 2HG2 ILE    63      57.947  57.873  55.725  1.00  2.42
ATOM    965 3HG2 ILE    63      57.495  58.607  57.290  1.00  2.42
ATOM    966  CG1 ILE    63      55.701  58.280  54.339  1.00  2.42
ATOM    967 1HG1 ILE    63      56.461  58.667  53.664  1.00  2.42
ATOM    968 2HG1 ILE    63      54.744  58.676  54.002  1.00  2.42
ATOM    969  CD1 ILE    63      55.692  56.750  54.201  1.00  2.42
ATOM    970  HD1 ILE    63      54.945  56.473  53.469  1.00  2.42
ATOM    971  HD2 ILE    63      56.677  56.404  53.885  1.00  2.42
ATOM    972  HD3 ILE    63      55.431  56.249  55.131  1.00  2.42
ATOM    973  C   ILE    63      53.942  60.119  56.634  1.00  2.42
ATOM    974  O   ILE    63      53.251  60.411  55.645  1.00  2.42
ATOM    975  N   HIS    64      53.956  60.804  57.774  1.00  2.61
ATOM    976  CA  HIS    64      53.393  62.110  57.994  1.00  2.61
ATOM    977  CB  HIS    64      51.896  61.994  58.254  1.00  2.61
ATOM    978  CG  HIS    64      51.376  62.723  59.461  1.00  2.61
ATOM    979  ND1 HIS    64      50.421  63.726  59.409  1.00  2.61
ATOM    980  CE1 HIS    64      50.133  64.028  60.681  1.00  2.61
ATOM    981  NE2 HIS    64      50.829  63.233  61.516  1.00  2.61
ATOM    982  CD2 HIS    64      51.599  62.374  60.762  1.00  2.61
ATOM    983  C   HIS    64      53.863  63.158  56.966  1.00  2.61
ATOM    984  O   HIS    64      54.941  63.063  56.353  1.00  2.61
ATOM    985  N   ASP    65      53.104  64.229  56.803  1.00  2.80
ATOM    986  H   ASP    65      52.208  64.201  57.273  1.00  2.80
ATOM    987  CA  ASP    65      53.662  65.551  56.535  1.00  2.80
ATOM    988  HA  ASP    65      54.742  65.513  56.382  1.00  2.80
ATOM    989  CB  ASP    65      52.966  66.232  55.348  1.00  2.80
ATOM    990  HB1 ASP    65      51.928  66.463  55.597  1.00  2.80
ATOM    991  HB2 ASP    65      52.908  65.586  54.488  1.00  2.80
ATOM    992  CG  ASP    65      53.717  67.522  55.031  1.00  2.80
ATOM    993  OD1 ASP    65      54.908  67.437  54.657  1.00  2.80
ATOM    994  OD2 ASP    65      53.134  68.599  55.276  1.00  2.80
ATOM    995  C   ASP    65      53.325  66.409  57.738  1.00  2.80
ATOM    996  O   ASP    65      52.151  66.482  58.104  1.00  2.80
ATOM    997  N   ARG    66      54.300  67.109  58.310  1.00  3.15
ATOM    998  H   ARG    66      55.254  66.944  58.029  1.00  3.15
ATOM    999  CA  ARG    66      54.007  67.985  59.438  1.00  3.15
ATOM   1000  HA  ARG    66      53.431  67.418  60.172  1.00  3.15
ATOM   1001  CB  ARG    66      55.324  68.457  60.084  1.00  3.15
ATOM   1002  HB1 ARG    66      55.752  69.272  59.499  1.00  3.15
ATOM   1003  HB2 ARG    66      56.046  67.638  60.068  1.00  3.15
ATOM   1004  CG  ARG    66      55.182  68.912  61.545  1.00  3.15
ATOM   1005  HG1 ARG    66      56.073  69.488  61.796  1.00  3.15
ATOM   1006  HG2 ARG    66      55.142  68.027  62.176  1.00  3.15
ATOM   1007  CD  ARG    66      53.949  69.749  61.884  1.00  3.15
ATOM   1008  HD1 ARG    66      53.064  69.129  61.746  1.00  3.15
ATOM   1009  HD2 ARG    66      53.906  70.621  61.232  1.00  3.15
ATOM   1010  NE  ARG    66      53.984  70.196  63.275  1.00  3.15
ATOM   1011  HE  ARG    66      54.895  70.299  63.723  1.00  3.15
ATOM   1012  CZ  ARG    66      52.982  70.606  64.018  1.00  3.15
ATOM   1013  NH1 ARG    66      51.749  70.598  63.601  1.00  3.15
ATOM   1014 1HH1 ARG    66      51.571  70.297  62.661  1.00  3.15
ATOM   1015 2HH1 ARG    66      51.016  70.881  64.214  1.00  3.15
ATOM   1016  NH2 ARG    66      53.224  71.040  65.211  1.00  3.15
ATOM   1017 1HH2 ARG    66      54.217  71.275  65.336  1.00  3.15
ATOM   1018 2HH2 ARG    66      52.556  71.592  65.699  1.00  3.15
ATOM   1019  C   ARG    66      53.161  69.179  58.975  1.00  3.15
ATOM   1020  O   ARG    66      52.118  69.487  59.549  1.00  3.15
ATOM   1021  N   LYS    67      53.628  69.866  57.930  1.00  3.55
ATOM   1022  H   LYS    67      54.373  69.433  57.405  1.00  3.55
ATOM   1023  CA  LYS    67      53.141  71.187  57.497  1.00  3.55
ATOM   1024  HA  LYS    67      53.219  71.895  58.323  1.00  3.55
ATOM   1025  CB  LYS    67      53.997  71.680  56.317  1.00  3.55
ATOM   1026  HB1 LYS    67      53.605  72.637  55.967  1.00  3.55
ATOM   1027  HB2 LYS    67      53.885  70.977  55.492  1.00  3.55
ATOM   1028  CG  LYS    67      55.491  71.867  56.639  1.00  3.55
ATOM   1029  HG1 LYS    67      55.797  71.240  57.477  1.00  3.55
ATOM   1030  HG2 LYS    67      55.654  72.906  56.927  1.00  3.55
ATOM   1031  CD  LYS    67      56.374  71.533  55.428  1.00  3.55
ATOM   1032  HD1 LYS    67      57.359  71.961  55.606  1.00  3.55
ATOM   1033  HD2 LYS    67      55.958  71.981  54.523  1.00  3.55
ATOM   1034  CE  LYS    67      56.505  70.011  55.257  1.00  3.55
ATOM   1035  HE1 LYS    67      55.512  69.557  55.189  1.00  3.55
ATOM   1036  HE2 LYS    67      56.997  69.610  56.148  1.00  3.55
ATOM   1037  NZ  LYS    67      57.302  69.627  54.069  1.00  3.55
ATOM   1038  HZ1 LYS    67      57.668  68.691  54.220  1.00  3.55
ATOM   1039  HZ2 LYS    67      56.754  69.627  53.226  1.00  3.55
ATOM   1040  HZ3 LYS    67      58.117  70.238  53.950  1.00  3.55
ATOM   1041  C   LYS    67      51.677  71.192  57.061  1.00  3.55
ATOM   1042  O   LYS    67      51.014  72.221  57.142  1.00  3.55
ATOM   1043  N   SER    68      51.191  70.045  56.602  1.00  3.98
ATOM   1044  H   SER    68      51.881  69.326  56.393  1.00  3.98
ATOM   1045  CA  SER    68      49.806  69.803  56.212  1.00  3.98
ATOM   1046  HA  SER    68      49.269  70.753  56.224  1.00  3.98
ATOM   1047  CB  SER    68      49.792  69.257  54.779  1.00  3.98
ATOM   1048  HB1 SER    68      49.840  68.167  54.799  1.00  3.98
ATOM   1049  HB2 SER    68      50.666  69.628  54.240  1.00  3.98
ATOM   1050  OG  SER    68      48.629  69.687  54.087  1.00  3.98
ATOM   1051  HG  SER    68      48.917  70.325  53.421  1.00  3.98
ATOM   1052  C   SER    68      49.072  68.859  57.171  1.00  3.98
ATOM   1053  O   SER    68      47.856  68.706  57.042  1.00  3.98
ATOM   1054  N   GLY    69      49.786  68.239  58.117  1.00  3.67
ATOM   1055  H   GLY    69      50.765  68.476  58.219  1.00  3.67
ATOM   1056  CA  GLY    69      49.318  67.140  58.963  1.00  3.67
ATOM   1057  HA1 GLY    69      48.577  67.522  59.664  1.00  3.67
ATOM   1058  HA2 GLY    69      50.153  66.739  59.537  1.00  3.67
ATOM   1059  C   GLY    69      48.686  66.000  58.169  1.00  3.67
ATOM   1060  O   GLY    69      47.492  65.736  58.327  1.00  3.67
ATOM   1061  N   LYS    70      49.436  65.398  57.232  1.00  3.34
ATOM   1062  H   LYS    70      50.433  65.582  57.256  1.00  3.34
ATOM   1063  CA  LYS    70      48.876  64.386  56.309  1.00  3.34
ATOM   1064  HA  LYS    70      47.899  64.099  56.700  1.00  3.34
ATOM   1065  CB  LYS    70      48.588  64.984  54.925  1.00  3.34
ATOM   1066  HB1 LYS    70      48.363  64.174  54.232  1.00  3.34
ATOM   1067  HB2 LYS    70      49.453  65.545  54.566  1.00  3.34
ATOM   1068  CG  LYS    70      47.351  65.883  55.021  1.00  3.34
ATOM   1069  HG1 LYS    70      47.539  66.627  55.782  1.00  3.34
ATOM   1070  HG2 LYS    70      46.497  65.280  55.337  1.00  3.34
ATOM   1071  CD  LYS    70      46.987  66.601  53.720  1.00  3.34
ATOM   1072  HD1 LYS    70      46.711  65.860  52.968  1.00  3.34
ATOM   1073  HD2 LYS    70      47.843  67.170  53.355  1.00  3.34
ATOM   1074  CE  LYS    70      45.797  67.539  53.974  1.00  3.34
ATOM   1075  HE1 LYS    70      44.968  66.945  54.370  1.00  3.34
ATOM   1076  HE2 LYS    70      45.483  67.969  53.019  1.00  3.34
ATOM   1077  NZ  LYS    70      46.137  68.627  54.927  1.00  3.34
ATOM   1078  HZ1 LYS    70      45.357  69.233  55.122  1.00  3.34
ATOM   1079  HZ2 LYS    70      46.486  68.264  55.816  1.00  3.34
ATOM   1080  HZ3 LYS    70      46.913  69.182  54.575  1.00  3.34
ATOM   1081  C   LYS    70      49.642  63.077  56.227  1.00  3.34
ATOM   1082  O   LYS    70      50.670  62.968  55.565  1.00  3.34
ATOM   1083  N   LYS    71      49.021  62.078  56.845  1.00  2.94
ATOM   1084  H   LYS    71      48.245  62.361  57.422  1.00  2.94
ATOM   1085  CA  LYS    71      49.254  60.636  56.746  1.00  2.94
ATOM   1086  HA  LYS    71      50.233  60.399  57.160  1.00  2.94
ATOM   1087  CB  LYS    71      48.162  59.988  57.644  1.00  2.94
ATOM   1088  HB1 LYS    71      48.233  58.910  57.585  1.00  2.94
ATOM   1089  HB2 LYS    71      47.196  60.236  57.199  1.00  2.94
ATOM   1090  CG  LYS    71      48.083  60.435  59.139  1.00  2.94
ATOM   1091  HG1 LYS    71      47.122  60.091  59.523  1.00  2.94
ATOM   1092  HG2 LYS    71      48.060  61.524  59.185  1.00  2.94
ATOM   1093  CD  LYS    71      49.163  59.933  60.126  1.00  2.94
ATOM   1094  HD1 LYS    71      50.147  60.189  59.735  1.00  2.94
ATOM   1095  HD2 LYS    71      49.077  58.853  60.211  1.00  2.94
ATOM   1096  CE  LYS    71      48.990  60.554  61.535  1.00  2.94
ATOM   1097  HE1 LYS    71      48.031  60.239  61.952  1.00  2.94
ATOM   1098  HE2 LYS    71      48.955  61.641  61.408  1.00  2.94
ATOM   1099  NZ  LYS    71      50.089  60.229  62.497  1.00  2.94
ATOM   1100  HZ1 LYS    71      51.004  60.346  62.081  1.00  2.94
ATOM   1101  HZ2 LYS    71      50.083  60.843  63.303  1.00  2.94
ATOM   1102  HZ3 LYS    71      50.047  59.294  62.918  1.00  2.94
ATOM   1103  C   LYS    71      49.241  60.165  55.294  1.00  2.94
ATOM   1104  O   LYS    71      48.165  60.051  54.722  1.00  2.94
ATOM   1105  N   PHE    72      50.405  59.864  54.707  1.00  2.62
ATOM   1106  H   PHE    72      51.274  60.018  55.206  1.00  2.62
ATOM   1107  CA  PHE    72      50.485  59.359  53.328  1.00  2.62
ATOM   1108  HA  PHE    72      49.480  59.124  52.970  1.00  2.62
ATOM   1109  CB  PHE    72      51.042  60.451  52.409  1.00  2.62
ATOM   1110  HB1 PHE    72      51.435  59.982  51.508  1.00  2.62
ATOM   1111  HB2 PHE    72      51.883  60.922  52.909  1.00  2.62
ATOM   1112  CG  PHE    72      50.037  61.504  51.961  1.00  2.62
ATOM   1113  CD1 PHE    72      50.189  62.859  52.317  1.00  2.62
ATOM   1114  HD1 PHE    72      50.966  63.158  53.003  1.00  2.62
ATOM   1115  CE1 PHE    72      49.325  63.835  51.783  1.00  2.62
ATOM   1116  HE1 PHE    72      49.464  64.873  52.042  1.00  2.62
ATOM   1117  CZ  PHE    72      48.276  63.457  50.926  1.00  2.62
ATOM   1118  HZ  PHE    72      47.606  64.200  50.520  1.00  2.62
ATOM   1119  CE2 PHE    72      48.093  62.102  50.604  1.00  2.62
ATOM   1120  HE2 PHE    72      47.287  61.790  49.949  1.00  2.62
ATOM   1121  CD2 PHE    72      48.970  61.133  51.120  1.00  2.62
ATOM   1122  HD2 PHE    72      48.811  60.095  50.862  1.00  2.62
ATOM   1123  C   PHE    72      51.266  58.062  53.194  1.00  2.62
ATOM   1124  O   PHE    72      52.226  57.837  53.928  1.00  2.62
ATOM   1125  N   SER    73      50.853  57.211  52.250  1.00  2.64
ATOM   1126  H   SER    73      50.083  57.474  51.632  1.00  2.64
ATOM   1127  CA  SER    73      51.632  56.031  51.889  1.00  2.64
ATOM   1128  HA  SER    73      51.749  55.420  52.786  1.00  2.64
ATOM   1129  CB  SER    73      50.900  55.181  50.845  1.00  2.64
ATOM   1130  HB1 SER    73      49.874  54.999  51.168  1.00  2.64
ATOM   1131  HB2 SER    73      51.405  54.221  50.740  1.00  2.64
ATOM   1132  OG  SER    73      50.897  55.839  49.600  1.00  2.64
ATOM   1133  HG  SER    73      50.168  56.509  49.670  1.00  2.64
ATOM   1134  C   SER    73      53.031  56.398  51.397  1.00  2.64
ATOM   1135  O   SER    73      53.355  57.546  51.095  1.00  2.64
ATOM   1136  N   ILE    74      53.867  55.376  51.306  1.00  2.40
ATOM   1137  H   ILE    74      53.543  54.471  51.608  1.00  2.40
ATOM   1138  CA  ILE    74      55.256  55.480  50.871  1.00  2.40
ATOM   1139  HA  ILE    74      55.809  56.121  51.554  1.00  2.40
ATOM   1140  CB  ILE    74      55.872  54.047  50.925  1.00  2.40
ATOM   1141  HB  ILE    74      56.948  54.168  50.777  1.00  2.40
ATOM   1142  CG2 ILE    74      55.670  53.451  52.325  1.00  2.40
ATOM   1143 1HG2 ILE    74      56.280  52.554  52.445  1.00  2.40
ATOM   1144 2HG2 ILE    74      55.959  54.200  53.051  1.00  2.40
ATOM   1145 3HG2 ILE    74      54.634  53.179  52.522  1.00  2.40
ATOM   1146  CG1 ILE    74      55.403  52.966  49.910  1.00  2.40
ATOM   1147 1HG1 ILE    74      55.984  52.062  50.097  1.00  2.40
ATOM   1148 2HG1 ILE    74      55.663  53.276  48.907  1.00  2.40
ATOM   1149  CD1 ILE    74      53.920  52.557  49.887  1.00  2.40
ATOM   1150  HD1 ILE    74      53.606  52.164  50.853  1.00  2.40
ATOM   1151  HD2 ILE    74      53.293  53.401  49.608  1.00  2.40
ATOM   1152  HD3 ILE    74      53.783  51.774  49.141  1.00  2.40
ATOM   1153  C   ILE    74      55.391  56.105  49.480  1.00  2.40
ATOM   1154  O   ILE    74      56.202  57.008  49.275  1.00  2.40
ATOM   1155  N   GLU    75      54.566  55.656  48.537  1.00  2.69
ATOM   1156  H   GLU    75      53.880  54.958  48.782  1.00  2.69
ATOM   1157  CA  GLU    75      54.591  56.129  47.160  1.00  2.69
ATOM   1158  HA  GLU    75      55.626  56.179  46.821  1.00  2.69
ATOM   1159  CB  GLU    75      53.845  55.115  46.271  1.00  2.69
ATOM   1160  HB1 GLU    75      52.775  55.326  46.274  1.00  2.69
ATOM   1161  HB2 GLU    75      53.976  54.121  46.704  1.00  2.69
ATOM   1162  CG  GLU    75      54.382  55.031  44.833  1.00  2.69
ATOM   1163  HG1 GLU    75      53.927  54.163  44.349  1.00  2.69
ATOM   1164  HG2 GLU    75      55.460  54.853  44.872  1.00  2.69
ATOM   1165  CD  GLU    75      54.081  56.274  43.987  1.00  2.69
ATOM   1166  OE1 GLU    75      55.013  56.773  43.320  1.00  2.69
ATOM   1167  OE2 GLU    75      52.914  56.723  44.014  1.00  2.69
ATOM   1168  C   GLU    75      54.025  57.553  47.066  1.00  2.69
ATOM   1169  O   GLU    75      54.671  58.434  46.505  1.00  2.69
ATOM   1170  N   GLU    76      52.910  57.840  47.748  1.00  2.68
ATOM   1171  H   GLU    76      52.409  57.091  48.207  1.00  2.68
ATOM   1172  CA  GLU    76      52.333  59.189  47.793  1.00  2.68
ATOM   1173  HA  GLU    76      52.093  59.505  46.776  1.00  2.68
ATOM   1174  CB  GLU    76      51.042  59.185  48.627  1.00  2.68
ATOM   1175  HB1 GLU    76      50.745  60.217  48.825  1.00  2.68
ATOM   1176  HB2 GLU    76      51.270  58.716  49.584  1.00  2.68
ATOM   1177  CG  GLU    76      49.849  58.470  47.971  1.00  2.68
ATOM   1178  HG1 GLU    76      50.171  57.505  47.574  1.00  2.68
ATOM   1179  HG2 GLU    76      49.488  59.075  47.137  1.00  2.68
ATOM   1180  CD  GLU    76      48.732  58.241  49.001  1.00  2.68
ATOM   1181  OE1 GLU    76      47.610  58.754  48.807  1.00  2.68
ATOM   1182  OE2 GLU    76      49.043  57.581  50.027  1.00  2.68
ATOM   1183  C   GLU    76      53.291  60.236  48.385  1.00  2.68
ATOM   1184  O   GLU    76      53.351  61.388  47.945  1.00  2.68
ATOM   1185  N   ALA    77      54.051  59.848  49.409  1.00  2.28
ATOM   1186  H   ALA    77      53.916  58.905  49.764  1.00  2.28
ATOM   1187  CA  ALA    77      55.067  60.670  50.044  1.00  2.28
ATOM   1188  HA  ALA    77      54.656  61.659  50.209  1.00  2.28
ATOM   1189  CB  ALA    77      55.405  60.065  51.406  1.00  2.28
ATOM   1190  HB1 ALA    77      56.100  60.716  51.936  1.00  2.28
ATOM   1191  HB2 ALA    77      54.496  59.965  51.999  1.00  2.28
ATOM   1192  HB3 ALA    77      55.850  59.078  51.271  1.00  2.28
ATOM   1193  C   ALA    77      56.310  60.868  49.157  1.00  2.28
ATOM   1194  O   ALA    77      56.877  61.965  49.140  1.00  2.28
ATOM   1195  N   LEU    78      56.709  59.861  48.373  1.00  2.44
ATOM   1196  H   LEU    78      56.213  58.975  48.388  1.00  2.44
ATOM   1197  CA  LEU    78      57.724  60.087  47.350  1.00  2.44
ATOM   1198  HA  LEU    78      58.586  60.532  47.844  1.00  2.44
ATOM   1199  CB  LEU    78      58.175  58.757  46.716  1.00  2.44
ATOM   1200  HB1 LEU    78      57.320  58.289  46.226  1.00  2.44
ATOM   1201  HB2 LEU    78      58.521  58.087  47.502  1.00  2.44
ATOM   1202  CG  LEU    78      59.300  58.940  45.673  1.00  2.44
ATOM   1203  HG  LEU    78      58.959  59.602  44.879  1.00  2.44
ATOM   1204  CD1 LEU    78      60.582  59.525  46.286  1.00  2.44
ATOM   1205 1HD1 LEU    78      61.360  59.558  45.525  1.00  2.44
ATOM   1206 2HD1 LEU    78      60.401  60.546  46.621  1.00  2.44
ATOM   1207 3HD1 LEU    78      60.908  58.911  47.124  1.00  2.44
ATOM   1208  CD2 LEU    78      59.666  57.602  45.031  1.00  2.44
ATOM   1209 1HD2 LEU    78      60.357  57.767  44.206  1.00  2.44
ATOM   1210 2HD2 LEU    78      60.121  56.941  45.764  1.00  2.44
ATOM   1211 3HD2 LEU    78      58.764  57.131  44.636  1.00  2.44
ATOM   1212  C   LEU    78      57.267  61.100  46.297  1.00  2.44
ATOM   1213  O   LEU    78      57.987  62.067  46.062  1.00  2.44
ATOM   1214  N   GLN    79      56.068  60.931  45.733  1.00  2.89
ATOM   1215  H   GLN    79      55.538  60.090  45.958  1.00  2.89
ATOM   1216  CA  GLN    79      55.525  61.842  44.721  1.00  2.89
ATOM   1217  HA  GLN    79      56.211  61.865  43.872  1.00  2.89
ATOM   1218  CB  GLN    79      54.149  61.372  44.219  1.00  2.89
ATOM   1219  HB1 GLN    79      53.700  62.203  43.673  1.00  2.89
ATOM   1220  HB2 GLN    79      53.500  61.138  45.064  1.00  2.89
ATOM   1221  CG  GLN    79      54.213  60.165  43.273  1.00  2.89
ATOM   1222  HG1 GLN    79      54.381  59.261  43.856  1.00  2.89
ATOM   1223  HG2 GLN    79      55.039  60.282  42.573  1.00  2.89
ATOM   1224  CD  GLN    79      52.926  60.037  42.461  1.00  2.89
ATOM   1225  OE1 GLN    79      52.536  60.931  41.721  1.00  2.89
ATOM   1226  NE2 GLN    79      52.202  58.952  42.569  1.00  2.89
ATOM   1227 1HE2 GLN    79      52.541  58.160  43.135  1.00  2.89
ATOM   1228 2HE2 GLN    79      51.379  58.877  42.012  1.00  2.89
ATOM   1229  C   GLN    79      55.398  63.284  45.218  1.00  2.89
ATOM   1230  O   GLN    79      55.791  64.224  44.530  1.00  2.89
ATOM   1231  N   SER    80      54.880  63.462  46.434  1.00  2.81
ATOM   1232  H   SER    80      54.553  62.639  46.927  1.00  2.81
ATOM   1233  CA  SER    80      54.772  64.771  47.091  1.00  2.81
ATOM   1234  HA  SER    80      54.515  65.501  46.322  1.00  2.81
ATOM   1235  CB  SER    80      53.619  64.775  48.100  1.00  2.81
ATOM   1236  HB1 SER    80      52.681  64.630  47.560  1.00  2.81
ATOM   1237  HB2 SER    80      53.576  65.744  48.599  1.00  2.81
ATOM   1238  OG  SER    80      53.743  63.751  49.068  1.00  2.81
ATOM   1239  HG  SER    80      53.574  62.898  48.609  1.00  2.81
ATOM   1240  C   SER    80      56.085  65.274  47.709  1.00  2.81
ATOM   1241  O   SER    80      56.086  66.304  48.386  1.00  2.81
ATOM   1242  N   GLY    81      57.211  64.582  47.476  1.00  2.62
ATOM   1243  H   GLY    81      57.152  63.722  46.940  1.00  2.62
ATOM   1244  CA  GLY    81      58.560  65.122  47.711  1.00  2.62
ATOM   1245  HA1 GLY    81      58.615  66.138  47.317  1.00  2.62
ATOM   1246  HA2 GLY    81      59.276  64.504  47.169  1.00  2.62
ATOM   1247  C   GLY    81      58.988  65.157  49.178  1.00  2.62
ATOM   1248  O   GLY    81      59.960  65.806  49.568  1.00  2.62
ATOM   1249  N   ARG    82      58.222  64.422  49.976  1.00  2.23
ATOM   1250  H   ARG    82      57.477  63.914  49.509  1.00  2.23
ATOM   1251  CA  ARG    82      58.382  64.168  51.398  1.00  2.23
ATOM   1252  HA  ARG    82      58.955  64.982  51.816  1.00  2.23
ATOM   1253  CB  ARG    82      56.999  64.176  52.014  1.00  2.23
ATOM   1254  HB1 ARG    82      57.057  63.827  53.044  1.00  2.23
ATOM   1255  HB2 ARG    82      56.371  63.487  51.446  1.00  2.23
ATOM   1256  CG  ARG    82      56.392  65.592  52.005  1.00  2.23
ATOM   1257  HG1 ARG    82      56.674  66.149  51.111  1.00  2.23
ATOM   1258  HG2 ARG    82      56.749  66.138  52.880  1.00  2.23
ATOM   1259  CD  ARG    82      54.872  65.487  52.039  1.00  2.23
ATOM   1260  HD1 ARG    82      54.525  65.189  51.050  1.00  2.23
ATOM   1261  HD2 ARG    82      54.452  66.468  52.268  1.00  2.23
ATOM   1262  NE  ARG    82      54.470  64.513  53.061  1.00  2.23
ATOM   1263  HE  ARG    82      54.709  64.754  54.009  1.00  2.23
ATOM   1264  CZ  ARG    82      53.814  63.384  52.904  1.00  2.23
ATOM   1265  NH1 ARG    82      53.298  63.012  51.773  1.00  2.23
ATOM   1266 1HH1 ARG    82      53.468  63.552  50.927  1.00  2.23
ATOM   1267 2HH1 ARG    82      52.730  62.189  51.732  1.00  2.23
ATOM   1268  NH2 ARG    82      53.686  62.593  53.919  1.00  2.23
ATOM   1269 1HH2 ARG    82      54.123  62.809  54.804  1.00  2.23
ATOM   1270 2HH2 ARG    82      53.136  61.749  53.913  1.00  2.23
ATOM   1271  C   ARG    82      59.111  62.846  51.658  1.00  2.23
ATOM   1272  O   ARG    82      59.337  62.468  52.803  1.00  2.23
ATOM   1273  N   LEU    83      59.561  62.174  50.602  1.00  2.09
ATOM   1274  H   LEU    83      59.305  62.521  49.689  1.00  2.09
ATOM   1275  CA  LEU    83      60.683  61.241  50.678  1.00  2.09
ATOM   1276  HA  LEU    83      61.174  61.353  51.645  1.00  2.09
ATOM   1277  CB  LEU    83      60.184  59.778  50.571  1.00  2.09
ATOM   1278  HB1 LEU    83      61.033  59.100  50.665  1.00  2.09
ATOM   1279  HB2 LEU    83      59.772  59.643  49.571  1.00  2.09
ATOM   1280  CG  LEU    83      59.115  59.336  51.597  1.00  2.09
ATOM   1281  HG  LEU    83      58.266  60.012  51.530  1.00  2.09
ATOM   1282  CD1 LEU    83      58.644  57.930  51.235  1.00  2.09
ATOM   1283 1HD1 LEU    83      57.822  57.631  51.885  1.00  2.09
ATOM   1284 2HD1 LEU    83      58.294  57.928  50.205  1.00  2.09
ATOM   1285 3HD1 LEU    83      59.456  57.213  51.337  1.00  2.09
ATOM   1286  CD2 LEU    83      59.579  59.269  53.056  1.00  2.09
ATOM   1287 1HD2 LEU    83      58.707  59.308  53.706  1.00  2.09
ATOM   1288 2HD2 LEU    83      60.096  58.334  53.255  1.00  2.09
ATOM   1289 3HD2 LEU    83      60.214  60.117  53.300  1.00  2.09
ATOM   1290  C   LEU    83      61.746  61.598  49.629  1.00  2.09
ATOM   1291  O   LEU    83      61.630  62.594  48.919  1.00  2.09
ATOM   1292  N   THR    84      62.780  60.767  49.524  1.00  2.36
ATOM   1293  H   THR    84      62.775  59.938  50.097  1.00  2.36
ATOM   1294  CA  THR    84      63.749  60.765  48.417  1.00  2.36
ATOM   1295  HA  THR    84      63.422  61.465  47.648  1.00  2.36
ATOM   1296  CB  THR    84      65.161  61.162  48.876  1.00  2.36
ATOM   1297  HB  THR    84      65.762  61.368  47.990  1.00  2.36
ATOM   1298  CG2 THR    84      65.185  62.405  49.767  1.00  2.36
ATOM   1299 1HG2 THR    84      66.215  62.713  49.947  1.00  2.36
ATOM   1300 2HG2 THR    84      64.660  63.220  49.267  1.00  2.36
ATOM   1301 3HG2 THR    84      64.700  62.208  50.724  1.00  2.36
ATOM   1302  OG1 THR    84      65.787  60.119  49.592  1.00  2.36
ATOM   1303  HG1 THR    84      66.259  60.546  50.313  1.00  2.36
ATOM   1304  C   THR    84      63.777  59.354  47.830  1.00  2.36
ATOM   1305  O   THR    84      63.370  58.455  48.549  1.00  2.36
ATOM   1306  N   PRO    85      64.219  59.080  46.591  1.00  2.73
ATOM   1307  CD  PRO    85      64.634  60.039  45.581  1.00  2.73
ATOM   1308  HD1 PRO    85      65.674  60.321  45.754  1.00  2.73
ATOM   1309  HD2 PRO    85      63.996  60.923  45.575  1.00  2.73
ATOM   1310  CG  PRO    85      64.511  59.297  44.249  1.00  2.73
ATOM   1311  HG1 PRO    85      65.238  59.654  43.519  1.00  2.73
ATOM   1312  HG2 PRO    85      63.496  59.407  43.864  1.00  2.73
ATOM   1313  CB  PRO    85      64.756  57.836  44.630  1.00  2.73
ATOM   1314  HB1 PRO    85      65.831  57.652  44.670  1.00  2.73
ATOM   1315  HB2 PRO    85      64.281  57.152  43.926  1.00  2.73
ATOM   1316  CA  PRO    85      64.137  57.725  46.029  1.00  2.73
ATOM   1317  HA  PRO    85      63.082  57.473  45.917  1.00  2.73
ATOM   1318  C   PRO    85      64.798  56.611  46.867  1.00  2.73
ATOM   1319  O   PRO    85      64.159  55.611  47.193  1.00  2.73
ATOM   1320  N   ALA    86      66.054  56.800  47.285  1.00  2.76
ATOM   1321  H   ALA    86      66.546  57.631  46.998  1.00  2.76
ATOM   1322  CA  ALA    86      66.749  55.833  48.141  1.00  2.76
ATOM   1323  HA  ALA    86      66.715  54.851  47.664  1.00  2.76
ATOM   1324  CB  ALA    86      68.216  56.264  48.257  1.00  2.76
ATOM   1325  HB1 ALA    86      68.756  55.551  48.883  1.00  2.76
ATOM   1326  HB2 ALA    86      68.677  56.278  47.269  1.00  2.76
ATOM   1327  HB3 ALA    86      68.287  57.256  48.703  1.00  2.76
ATOM   1328  C   ALA    86      66.093  55.686  49.525  1.00  2.76
ATOM   1329  O   ALA    86      66.014  54.586  50.082  1.00  2.76
ATOM   1330  N   HIS    87      65.599  56.799  50.081  1.00  2.23
ATOM   1331  H   HIS    87      65.629  57.671  49.569  1.00  2.23
ATOM   1332  CA  HIS    87      64.924  56.771  51.373  1.00  2.23
ATOM   1333  HA  HIS    87      65.528  56.184  52.069  1.00  2.23
ATOM   1334  CB  HIS    87      64.814  58.182  51.958  1.00  2.23
ATOM   1335  HB1 HIS    87      64.214  58.813  51.302  1.00  2.23
ATOM   1336  HB2 HIS    87      65.805  58.615  52.077  1.00  2.23
ATOM   1337  CG  HIS    87      64.160  58.095  53.300  1.00  2.23
ATOM   1338  ND1 HIS    87      64.681  57.387  54.376  1.00  2.23
ATOM   1339  CE1 HIS    87      63.648  57.130  55.182  1.00  2.23
ATOM   1340  HE1 HIS    87      63.721  56.562  56.101  1.00  2.23
ATOM   1341  NE2 HIS    87      62.514  57.630  54.660  1.00  2.23
ATOM   1342  HE2 HIS    87      61.584  57.459  55.018  1.00  2.23
ATOM   1343  CD2 HIS    87      62.824  58.264  53.483  1.00  2.23
ATOM   1344  HD2 HIS    87      62.142  58.630  52.735  1.00  2.23
ATOM   1345  C   HIS    87      63.549  56.075  51.316  1.00  2.23
ATOM   1346  O   HIS    87      63.161  55.383  52.249  1.00  2.23
ATOM   1347  N   TYR    88      62.839  56.209  50.200  1.00  2.28
ATOM   1348  H   TYR    88      63.224  56.818  49.488  1.00  2.28
ATOM   1349  CA  TYR    88      61.598  55.528  49.852  1.00  2.28
ATOM   1350  HA  TYR    88      60.870  55.673  50.648  1.00  2.28
ATOM   1351  CB  TYR    88      61.029  56.114  48.546  1.00  2.28
ATOM   1352  HB1 TYR    88      61.846  56.373  47.877  1.00  2.28
ATOM   1353  HB2 TYR    88      60.506  57.042  48.780  1.00  2.28
ATOM   1354  CG  TYR    88      60.095  55.189  47.782  1.00  2.28
ATOM   1355  CD1 TYR    88      58.721  55.182  48.069  1.00  2.28
ATOM   1356  HD1 TYR    88      58.328  55.833  48.831  1.00  2.28
ATOM   1357  CE1 TYR    88      57.863  54.323  47.361  1.00  2.28
ATOM   1358  HE1 TYR    88      56.807  54.328  47.541  1.00  2.28
ATOM   1359  CZ  TYR    88      58.372  53.431  46.400  1.00  2.28
ATOM   1360  OH  TYR    88      57.522  52.568  45.782  1.00  2.28
ATOM   1361  HH  TYR    88      57.968  52.019  45.138  1.00  2.28
ATOM   1362  CE2 TYR    88      59.754  53.431  46.110  1.00  2.28
ATOM   1363  HE2 TYR    88      60.155  52.751  45.373  1.00  2.28
ATOM   1364  CD2 TYR    88      60.607  54.324  46.791  1.00  2.28
ATOM   1365  HD2 TYR    88      61.664  54.333  46.566  1.00  2.28
ATOM   1366  C   TYR    88      61.804  54.024  49.715  1.00  2.28
ATOM   1367  O   TYR    88      61.013  53.264  50.258  1.00  2.28
ATOM   1368  N   ASP    89      62.872  53.591  49.043  1.00  2.58
ATOM   1369  H   ASP    89      63.449  54.268  48.555  1.00  2.58
ATOM   1370  CA  ASP    89      63.271  52.179  49.008  1.00  2.58
ATOM   1371  HA  ASP    89      62.470  51.587  48.567  1.00  2.58
ATOM   1372  CB  ASP    89      64.503  52.060  48.079  1.00  2.58
ATOM   1373  HB1 ASP    89      65.081  52.983  48.144  1.00  2.58
ATOM   1374  HB2 ASP    89      64.153  51.976  47.050  1.00  2.58
ATOM   1375  CG  ASP    89      65.464  50.899  48.374  1.00  2.58
ATOM   1376  OD1 ASP    89      66.691  51.124  48.318  1.00  2.58
ATOM   1377  OD2 ASP    89      65.030  49.794  48.758  1.00  2.58
ATOM   1378  C   ASP    89      63.509  51.634  50.428  1.00  2.58
ATOM   1379  O   ASP    89      62.901  50.633  50.842  1.00  2.58
ATOM   1380  N   ARG    90      64.336  52.319  51.233  1.00  2.58
ATOM   1381  H   ARG    90      64.834  53.124  50.858  1.00  2.58
ATOM   1382  CA  ARG    90      64.613  51.824  52.591  1.00  2.58
ATOM   1383  HA  ARG    90      64.896  50.787  52.467  1.00  2.58
ATOM   1384  CB  ARG    90      65.781  52.591  53.229  1.00  2.58
ATOM   1385  HB1 ARG    90      65.414  53.525  53.659  1.00  2.58
ATOM   1386  HB2 ARG    90      66.506  52.852  52.455  1.00  2.58
ATOM   1387  CG  ARG    90      66.501  51.770  54.319  1.00  2.58
ATOM   1388  HG1 ARG    90      65.814  51.604  55.150  1.00  2.58
ATOM   1389  HG2 ARG    90      67.334  52.365  54.694  1.00  2.58
ATOM   1390  CD  ARG    90      67.048  50.401  53.855  1.00  2.58
ATOM   1391  HD1 ARG    90      66.218  49.713  53.689  1.00  2.58
ATOM   1392  HD2 ARG    90      67.650  49.981  54.663  1.00  2.58
ATOM   1393  NE  ARG    90      67.887  50.523  52.644  1.00  2.58
ATOM   1394  HE  ARG    90      68.751  51.022  52.751  1.00  2.58
ATOM   1395  CZ  ARG    90      67.562  50.212  51.396  1.00  2.58
ATOM   1396  NH1 ARG    90      66.533  49.482  51.076  1.00  2.58
ATOM   1397 1HH1 ARG    90      65.963  49.028  51.759  1.00  2.58
ATOM   1398 2HH1 ARG    90      66.222  49.460  50.097  1.00  2.58
ATOM   1399  NH2 ARG    90      68.286  50.655  50.414  1.00  2.58
ATOM   1400 1HH2 ARG    90      69.038  51.296  50.545  1.00  2.58
ATOM   1401 2HH2 ARG    90      67.835  50.636  49.489  1.00  2.58
ATOM   1402  C   ARG    90      63.377  51.759  53.487  1.00  2.58
ATOM   1403  O   ARG    90      63.151  50.756  54.173  1.00  2.58
ATOM   1404  N   TYR    91      62.543  52.787  53.411  1.00  2.29
ATOM   1405  H   TYR    91      62.785  53.571  52.812  1.00  2.29
ATOM   1406  CA  TYR    91      61.270  52.816  54.102  1.00  2.29
ATOM   1407  HA  TYR    91      61.469  52.636  55.160  1.00  2.29
ATOM   1408  CB  TYR    91      60.632  54.204  53.990  1.00  2.29
ATOM   1409  HB1 TYR    91      60.339  54.394  52.957  1.00  2.29
ATOM   1410  HB2 TYR    91      61.362  54.959  54.282  1.00  2.29
ATOM   1411  CG  TYR    91      59.424  54.316  54.893  1.00  2.29
ATOM   1412  CD1 TYR    91      59.551  54.823  56.199  1.00  2.29
ATOM   1413  HD1 TYR    91      60.498  55.194  56.559  1.00  2.29
ATOM   1414  CE1 TYR    91      58.435  54.804  57.056  1.00  2.29
ATOM   1415  HE1 TYR    91      58.482  55.164  58.066  1.00  2.29
ATOM   1416  CZ  TYR    91      57.206  54.279  56.627  1.00  2.29
ATOM   1417  OH  TYR    91      56.143  54.308  57.462  1.00  2.29
ATOM   1418  HH  TYR    91      55.322  53.955  57.085  1.00  2.29
ATOM   1419  CE2 TYR    91      57.092  53.737  55.338  1.00  2.29
ATOM   1420  HE2 TYR    91      56.155  53.296  55.042  1.00  2.29
ATOM   1421  CD2 TYR    91      58.197  53.776  54.469  1.00  2.29
ATOM   1422  HD2 TYR    91      58.124  53.349  53.481  1.00  2.29
ATOM   1423  C   TYR    91      60.329  51.721  53.638  1.00  2.29
ATOM   1424  O   TYR    91      59.732  51.125  54.512  1.00  2.29
ATOM   1425  N   VAL    92      60.194  51.385  52.351  1.00  2.51
ATOM   1426  H   VAL    92      60.691  51.909  51.634  1.00  2.51
ATOM   1427  CA  VAL    92      59.297  50.286  51.953  1.00  2.51
ATOM   1428  HA  VAL    92      58.383  50.455  52.517  1.00  2.51
ATOM   1429  CB  VAL    92      58.840  50.347  50.485  1.00  2.51
ATOM   1430  HB  VAL    92      58.557  51.379  50.272  1.00  2.51
ATOM   1431  CG1 VAL    92      59.905  49.939  49.470  1.00  2.51
ATOM   1432 1HG1 VAL    92      59.511  50.043  48.459  1.00  2.51
ATOM   1433 2HG1 VAL    92      60.759  50.599  49.568  1.00  2.51
ATOM   1434 3HG1 VAL    92      60.218  48.908  49.630  1.00  2.51
ATOM   1435  CG2 VAL    92      57.587  49.486  50.266  1.00  2.51
ATOM   1436 1HG2 VAL    92      57.210  49.638  49.255  1.00  2.51
ATOM   1437 2HG2 VAL    92      57.823  48.430  50.406  1.00  2.51
ATOM   1438 3HG2 VAL    92      56.805  49.767  50.974  1.00  2.51
ATOM   1439  C   VAL    92      59.806  48.932  52.436  1.00  2.51
ATOM   1440  O   VAL    92      59.019  48.152  52.963  1.00  2.51
ATOM   1441  N   ASN    93      61.131  48.723  52.456  1.00  2.85
ATOM   1442  H   ASN    93      61.732  49.433  52.052  1.00  2.85
ATOM   1443  CA  ASN    93      61.727  47.574  53.161  1.00  2.85
ATOM   1444  HA  ASN    93      61.348  46.657  52.704  1.00  2.85
ATOM   1445  CB  ASN    93      63.261  47.581  53.010  1.00  2.85
ATOM   1446  HB1 ASN    93      63.681  46.895  53.746  1.00  2.85
ATOM   1447  HB2 ASN    93      63.658  48.569  53.210  1.00  2.85
ATOM   1448  CG  ASN    93      63.758  47.114  51.653  1.00  2.85
ATOM   1449  OD1 ASN    93      64.202  45.993  51.495  1.00  2.85
ATOM   1450  ND2 ASN    93      63.780  47.969  50.661  1.00  2.85
ATOM   1451 1HD2 ASN    93      63.405  48.909  50.735  1.00  2.85
ATOM   1452 2HD2 ASN    93      64.170  47.685  49.775  1.00  2.85
ATOM   1453  C   ASN    93      61.316  47.510  54.652  1.00  2.85
ATOM   1454  O   ASN    93      61.048  46.421  55.168  1.00  2.85
ATOM   1455  N   LYS    94      61.203  48.655  55.348  1.00  3.09
ATOM   1456  H   LYS    94      61.455  49.524  54.890  1.00  3.09
ATOM   1457  CA  LYS    94      60.633  48.699  56.717  1.00  3.09
ATOM   1458  HA  LYS    94      61.065  47.870  57.278  1.00  3.09
ATOM   1459  CB  LYS    94      61.029  50.028  57.411  1.00  3.09
ATOM   1460  HB1 LYS    94      60.167  50.694  57.490  1.00  3.09
ATOM   1461  HB2 LYS    94      61.756  50.544  56.780  1.00  3.09
ATOM   1462  CG  LYS    94      61.692  49.863  58.797  1.00  3.09
ATOM   1463  HG1 LYS    94      62.404  50.678  58.908  1.00  3.09
ATOM   1464  HG2 LYS    94      62.276  48.942  58.814  1.00  3.09
ATOM   1465  CD  LYS    94      60.771  49.901  60.035  1.00  3.09
ATOM   1466  HD1 LYS    94      60.218  50.843  60.055  1.00  3.09
ATOM   1467  HD2 LYS    94      61.396  49.859  60.930  1.00  3.09
ATOM   1468  CE  LYS    94      59.781  48.736  60.066  1.00  3.09
ATOM   1469  HE1 LYS    94      60.296  47.808  59.807  1.00  3.09
ATOM   1470  HE2 LYS    94      59.016  48.949  59.323  1.00  3.09
ATOM   1471  NZ  LYS    94      59.101  48.589  61.365  1.00  3.09
ATOM   1472  HZ1 LYS    94      58.506  47.772  61.418  1.00  3.09
ATOM   1473  HZ2 LYS    94      59.730  48.656  62.167  1.00  3.09
ATOM   1474  HZ3 LYS    94      58.533  49.421  61.555  1.00  3.09
ATOM   1475  C   LYS    94      59.112  48.485  56.768  1.00  3.09
ATOM   1476  O   LYS    94      58.621  47.776  57.643  1.00  3.09
ATOM   1477  N   ASP    95      58.363  49.045  55.830  1.00  3.17
ATOM   1478  H   ASP    95      58.828  49.622  55.139  1.00  3.17
ATOM   1479  CA  ASP    95      56.906  48.988  55.781  1.00  3.17
ATOM   1480  HA  ASP    95      56.491  49.319  56.736  1.00  3.17
ATOM   1481  CB  ASP    95      56.372  49.912  54.686  1.00  3.17
ATOM   1482  HB1 ASP    95      56.854  49.658  53.745  1.00  3.17
ATOM   1483  HB2 ASP    95      56.608  50.946  54.934  1.00  3.17
ATOM   1484  CG  ASP    95      54.861  49.755  54.517  1.00  3.17
ATOM   1485  OD1 ASP    95      54.446  49.428  53.383  1.00  3.17
ATOM   1486  OD2 ASP    95      54.123  49.889  55.511  1.00  3.17
ATOM   1487  C   ASP    95      56.439  47.544  55.557  1.00  3.17
ATOM   1488  O   ASP    95      55.505  47.076  56.193  1.00  3.17
ATOM   1489  N   MET    96      57.169  46.760  54.764  1.00  3.19
ATOM   1490  H   MET    96      57.922  47.194  54.236  1.00  3.19
ATOM   1491  CA  MET    96      56.942  45.321  54.635  1.00  3.19
ATOM   1492  HA  MET    96      55.894  45.172  54.390  1.00  3.19
ATOM   1493  CB  MET    96      57.791  44.753  53.485  1.00  3.19
ATOM   1494  HB1 MET    96      57.937  43.681  53.621  1.00  3.19
ATOM   1495  HB2 MET    96      58.775  45.227  53.496  1.00  3.19
ATOM   1496  CG  MET    96      57.132  44.976  52.116  1.00  3.19
ATOM   1497  HG1 MET    96      57.928  45.170  51.396  1.00  3.19
ATOM   1498  HG2 MET    96      56.503  45.867  52.151  1.00  3.19
ATOM   1499  SD  MET    96      56.161  43.574  51.467  1.00  3.19
ATOM   1500  CE  MET    96      54.860  43.385  52.715  1.00  3.19
ATOM   1501  HE1 MET    96      54.192  42.575  52.425  1.00  3.19
ATOM   1502  HE2 MET    96      55.308  43.136  53.676  1.00  3.19
ATOM   1503  HE3 MET    96      54.289  44.309  52.800  1.00  3.19
ATOM   1504  C   MET    96      57.191  44.527  55.928  1.00  3.19
ATOM   1505  O   MET    96      56.631  43.458  56.121  1.00  3.19
ATOM   1506  N   SER    97      57.984  45.077  56.838  1.00  4.01
ATOM   1507  H   SER    97      58.341  45.997  56.622  1.00  4.01
ATOM   1508  CA  SER    97      58.246  44.608  58.204  1.00  4.01
ATOM   1509  HA  SER    97      57.958  43.560  58.290  1.00  4.01
ATOM   1510  CB  SER    97      59.749  44.725  58.511  1.00  4.01
ATOM   1511  HB1 SER    97      59.959  44.211  59.450  1.00  4.01
ATOM   1512  HB2 SER    97      60.013  45.776  58.629  1.00  4.01
ATOM   1513  OG  SER    97      60.563  44.167  57.493  1.00  4.01
ATOM   1514  HG  SER    97      60.475  44.701  56.694  1.00  4.01
ATOM   1515  C   SER    97      57.442  45.403  59.258  1.00  4.01
ATOM   1516  O   SER    97      57.842  45.493  60.424  1.00  4.01
ATOM   1517  N   ILE    98      56.326  46.017  58.850  1.00  4.46
ATOM   1518  H   ILE    98      56.206  46.157  57.855  1.00  4.46
ATOM   1519  CA  ILE    98      55.122  46.183  59.698  1.00  4.46
ATOM   1520  HA  ILE    98      55.311  45.755  60.682  1.00  4.46
ATOM   1521  CB  ILE    98      54.775  47.685  59.874  1.00  4.46
ATOM   1522  HB  ILE    98      54.732  48.140  58.882  1.00  4.46
ATOM   1523  CG2 ILE    98      53.395  47.885  60.524  1.00  4.46
ATOM   1524 1HG2 ILE    98      53.288  48.911  60.868  1.00  4.46
ATOM   1525 2HG2 ILE    98      52.606  47.696  59.794  1.00  4.46
ATOM   1526 3HG2 ILE    98      53.265  47.214  61.373  1.00  4.46
ATOM   1527  CG1 ILE    98      55.833  48.461  60.684  1.00  4.46
ATOM   1528 1HG1 ILE    98      55.571  49.521  60.669  1.00  4.46
ATOM   1529 2HG1 ILE    98      56.788  48.364  60.175  1.00  4.46
ATOM   1530  CD1 ILE    98      55.984  48.027  62.153  1.00  4.46
ATOM   1531  HD1 ILE    98      56.694  48.682  62.656  1.00  4.46
ATOM   1532  HD2 ILE    98      55.033  48.109  62.678  1.00  4.46
ATOM   1533  HD3 ILE    98      56.347  47.002  62.215  1.00  4.46
ATOM   1534  C   ILE    98      53.909  45.428  59.137  1.00  4.46
ATOM   1535  O   ILE    98      53.204  44.766  59.893  1.00  4.46
ATOM   1536  N   GLN    99      53.712  45.468  57.816  1.00  4.49
ATOM   1537  H   GLN    99      54.295  46.095  57.271  1.00  4.49
ATOM   1538  CA  GLN    99      52.713  44.686  57.091  1.00  4.49
ATOM   1539  HA  GLN    99      51.720  44.993  57.421  1.00  4.49
ATOM   1540  CB  GLN    99      52.837  44.938  55.582  1.00  4.49
ATOM   1541  HB1 GLN    99      52.213  44.199  55.088  1.00  4.49
ATOM   1542  HB2 GLN    99      53.865  44.763  55.266  1.00  4.49
ATOM   1543  CG  GLN    99      52.384  46.324  55.098  1.00  4.49
ATOM   1544  HG1 GLN    99      53.092  47.087  55.415  1.00  4.49
ATOM   1545  HG2 GLN    99      51.412  46.559  55.532  1.00  4.49
ATOM   1546  CD  GLN    99      52.243  46.341  53.575  1.00  4.49
ATOM   1547  OE1 GLN    99      51.584  45.495  52.986  1.00  4.49
ATOM   1548  NE2 GLN    99      52.847  47.255  52.849  1.00  4.49
ATOM   1549 1HE2 GLN    99      53.456  47.983  53.243  1.00  4.49
ATOM   1550 2HE2 GLN    99      52.703  47.199  51.861  1.00  4.49
ATOM   1551  C   GLN    99      52.831  43.182  57.340  1.00  4.49
ATOM   1552  O   GLN    99      51.796  42.524  57.392  1.00  4.49
ATOM   1553  N   GLU   100      54.069  42.688  57.420  1.00  4.33
ATOM   1554  H   GLU   100      54.810  43.356  57.259  1.00  4.33
ATOM   1555  CA  GLU   100      54.549  41.298  57.474  1.00  4.33
ATOM   1556  HA  GLU   100      55.422  41.304  58.129  1.00  4.33
ATOM   1557  CB  GLU   100      53.542  40.307  58.108  1.00  4.33
ATOM   1558  HB1 GLU   100      52.633  40.272  57.525  1.00  4.33
ATOM   1559  HB2 GLU   100      53.282  40.668  59.105  1.00  4.33
ATOM   1560  CG  GLU   100      54.018  38.855  58.229  1.00  4.33
ATOM   1561  HG1 GLU   100      54.213  38.453  57.232  1.00  4.33
ATOM   1562  HG2 GLU   100      53.211  38.261  58.664  1.00  4.33
ATOM   1563  CD  GLU   100      55.269  38.746  59.097  1.00  4.33
ATOM   1564  OE1 GLU   100      55.120  38.616  60.328  1.00  4.33
ATOM   1565  OE2 GLU   100      56.367  38.845  58.505  1.00  4.33
ATOM   1566  C   GLU   100      55.067  40.867  56.087  1.00  4.33
ATOM   1567  O   GLU   100      54.492  41.218  55.055  1.00  4.33
ATOM   1568  N   LEU   101      56.172  40.116  56.062  1.00  3.74
ATOM   1569  H   LEU   101      56.504  39.760  56.961  1.00  3.74
ATOM   1570  CA  LEU   101      57.062  39.930  54.909  1.00  3.74
ATOM   1571  HA  LEU   101      57.299  40.917  54.515  1.00  3.74
ATOM   1572  CB  LEU   101      58.370  39.256  55.393  1.00  3.74
ATOM   1573  HB1 LEU   101      58.859  38.791  54.537  1.00  3.74
ATOM   1574  HB2 LEU   101      58.117  38.449  56.084  1.00  3.74
ATOM   1575  CG  LEU   101      59.433  40.159  56.058  1.00  3.74
ATOM   1576  HG  LEU   101      60.290  39.526  56.288  1.00  3.74
ATOM   1577  CD1 LEU   101      59.922  41.273  55.127  1.00  3.74
ATOM   1578 1HD1 LEU   101      60.798  41.749  55.568  1.00  3.74
ATOM   1579 2HD1 LEU   101      60.191  40.852  54.159  1.00  3.74
ATOM   1580 3HD1 LEU   101      59.146  42.025  54.996  1.00  3.74
ATOM   1581  CD2 LEU   101      58.976  40.803  57.365  1.00  3.74
ATOM   1582 1HD2 LEU   101      59.809  41.333  57.824  1.00  3.74
ATOM   1583 2HD2 LEU   101      58.167  41.507  57.180  1.00  3.74
ATOM   1584 3HD2 LEU   101      58.629  40.033  58.054  1.00  3.74
ATOM   1585  C   LEU   101      56.447  39.161  53.719  1.00  3.74
ATOM   1586  O   LEU   101      57.094  39.040  52.678  1.00  3.74
ATOM   1587  N   ALA   102      55.215  38.653  53.850  1.00  4.19
ATOM   1588  H   ALA   102      54.792  38.823  54.751  1.00  4.19
ATOM   1589  CA  ALA   102      54.332  38.096  52.809  1.00  4.19
ATOM   1590  HA  ALA   102      53.409  37.823  53.313  1.00  4.19
ATOM   1591  CB  ALA   102      53.961  39.226  51.833  1.00  4.19
ATOM   1592  HB1 ALA   102      53.169  38.890  51.165  1.00  4.19
ATOM   1593  HB2 ALA   102      53.616  40.101  52.384  1.00  4.19
ATOM   1594  HB3 ALA   102      54.833  39.507  51.239  1.00  4.19
ATOM   1595  C   ALA   102      54.787  36.828  52.050  1.00  4.19
ATOM   1596  O   ALA   102      53.940  36.155  51.462  1.00  4.19
ATOM   1597  N   VAL   103      56.093  36.531  52.055  1.00  5.58
ATOM   1598  H   VAL   103      56.667  37.225  52.521  1.00  5.58
ATOM   1599  CA  VAL   103      56.825  35.411  51.429  1.00  5.58
ATOM   1600  HA  VAL   103      57.659  35.868  50.898  1.00  5.58
ATOM   1601  CB  VAL   103      57.469  34.477  52.484  1.00  5.58
ATOM   1602  HB  VAL   103      56.709  33.871  52.971  1.00  5.58
ATOM   1603  CG1 VAL   103      58.492  33.538  51.828  1.00  5.58
ATOM   1604 1HG1 VAL   103      58.955  32.908  52.589  1.00  5.58
ATOM   1605 2HG1 VAL   103      57.997  32.884  51.111  1.00  5.58
ATOM   1606 3HG1 VAL   103      59.268  34.114  51.323  1.00  5.58
ATOM   1607  CG2 VAL   103      58.205  35.276  53.572  1.00  5.58
ATOM   1608 1HG2 VAL   103      58.729  34.597  54.244  1.00  5.58
ATOM   1609 2HG2 VAL   103      58.924  35.961  53.122  1.00  5.58
ATOM   1610 3HG2 VAL   103      57.491  35.844  54.170  1.00  5.58
ATOM   1611  C   VAL   103      56.018  34.677  50.376  1.00  5.58
ATOM   1612  O   VAL   103      55.477  33.627  50.673  1.00  5.58
ATOM   1613  N   LEU   104      55.904  35.272  49.180  1.00  7.30
ATOM   1614  H   LEU   104      56.392  36.149  49.088  1.00  7.30
ATOM   1615  CA  LEU   104      54.894  34.993  48.139  1.00  7.30
ATOM   1616  HA  LEU   104      53.974  35.458  48.500  1.00  7.30
ATOM   1617  CB  LEU   104      55.267  35.729  46.835  1.00  7.30
ATOM   1618  HB1 LEU   104      55.568  36.749  47.077  1.00  7.30
ATOM   1619  HB2 LEU   104      54.357  35.797  46.237  1.00  7.30
ATOM   1620  CG  LEU   104      56.352  35.077  45.949  1.00  7.30
ATOM   1621  HG  LEU   104      56.025  34.082  45.648  1.00  7.30
ATOM   1622  CD1 LEU   104      56.539  35.920  44.687  1.00  7.30
ATOM   1623 1HD1 LEU   104      57.267  35.445  44.030  1.00  7.30
ATOM   1624 2HD1 LEU   104      55.591  35.997  44.154  1.00  7.30
ATOM   1625 3HD1 LEU   104      56.887  36.920  44.948  1.00  7.30
ATOM   1626  CD2 LEU   104      57.718  34.959  46.630  1.00  7.30
ATOM   1627 1HD2 LEU   104      58.452  34.587  45.915  1.00  7.30
ATOM   1628 2HD2 LEU   104      58.040  35.933  46.998  1.00  7.30
ATOM   1629 3HD2 LEU   104      57.668  34.250  47.454  1.00  7.30
ATOM   1630  C   LEU   104      54.504  33.521  47.884  1.00  7.30
ATOM   1631  O   LEU   104      53.400  33.253  47.420  1.00  7.30
ATOM   1632  N   VAL   105      55.372  32.572  48.236  1.00  8.62
ATOM   1633  H   VAL   105      56.237  32.902  48.633  1.00  8.62
ATOM   1634  CA  VAL   105      55.020  31.184  48.565  1.00  8.62
ATOM   1635  HA  VAL   105      54.385  30.818  47.758  1.00  8.62
ATOM   1636  CB  VAL   105      56.278  30.281  48.591  1.00  8.62
ATOM   1637  HB  VAL   105      56.859  30.485  49.491  1.00  8.62
ATOM   1638  CG1 VAL   105      55.894  28.793  48.558  1.00  8.62
ATOM   1639 1HG1 VAL   105      56.793  28.178  48.592  1.00  8.62
ATOM   1640 2HG1 VAL   105      55.281  28.538  49.421  1.00  8.62
ATOM   1641 3HG1 VAL   105      55.339  28.567  47.647  1.00  8.62
ATOM   1642  CG2 VAL   105      57.193  30.519  47.377  1.00  8.62
ATOM   1643 1HG2 VAL   105      58.019  29.806  47.389  1.00  8.62
ATOM   1644 2HG2 VAL   105      56.629  30.395  46.452  1.00  8.62
ATOM   1645 3HG2 VAL   105      57.618  31.521  47.409  1.00  8.62
ATOM   1646  C   VAL   105      54.189  31.062  49.860  1.00  8.62
ATOM   1647  O   VAL   105      54.640  30.534  50.873  1.00  8.62
ATOM   1648  N   SER   106      52.953  31.567  49.827  1.00  7.90
ATOM   1649  H   SER   106      52.673  32.013  48.961  1.00  7.90
ATOM   1650  CA  SER   106      51.925  31.403  50.872  1.00  7.90
ATOM   1651  HA  SER   106      51.044  31.937  50.517  1.00  7.90
ATOM   1652  CB  SER   106      51.513  29.928  50.989  1.00  7.90
ATOM   1653  HB1 SER   106      50.700  29.830  51.710  1.00  7.90
ATOM   1654  HB2 SER   106      52.360  29.335  51.335  1.00  7.90
ATOM   1655  OG  SER   106      51.069  29.442  49.735  1.00  7.90
ATOM   1656  HG  SER   106      50.895  28.501  49.814  1.00  7.90
ATOM   1657  C   SER   106      52.231  31.996  52.257  1.00  7.90
ATOM   1658  O   SER   106      51.464  31.769  53.195  1.00  7.90
ATOM   1659  N   GLY   107      53.273  32.814  52.395  1.00  6.79
ATOM   1660  H   GLY   107      53.879  32.923  51.587  1.00  6.79
ATOM   1661  CA  GLY   107      53.679  33.560  53.594  1.00  6.79
ATOM   1662  HA1 GLY   107      54.655  34.002  53.417  1.00  6.79
ATOM   1663  HA2 GLY   107      53.763  32.864  54.428  1.00  6.79
ATOM   1664  C   GLY   107      52.738  34.698  54.019  1.00  6.79
ATOM   1665  O   GLY   107      53.187  35.744  54.478  1.00  6.79
ATOM   1666  N   GLN   108      51.438  34.508  53.799  1.00  6.17
ATOM   1667  H   GLN   108      51.196  33.561  53.545  1.00  6.17
ATOM   1668  CA  GLN   108      50.336  35.469  53.805  1.00  6.17
ATOM   1669  HA  GLN   108      50.405  36.063  52.892  1.00  6.17
ATOM   1670  CB  GLN   108      49.016  34.675  53.738  1.00  6.17
ATOM   1671  HB1 GLN   108      48.173  35.354  53.872  1.00  6.17
ATOM   1672  HB2 GLN   108      49.004  33.962  54.565  1.00  6.17
ATOM   1673  CG  GLN   108      48.827  33.924  52.406  1.00  6.17
ATOM   1674  HG1 GLN   108      49.787  33.647  51.975  1.00  6.17
ATOM   1675  HG2 GLN   108      48.325  34.579  51.693  1.00  6.17
ATOM   1676  CD  GLN   108      48.003  32.653  52.582  1.00  6.17
ATOM   1677  OE1 GLN   108      46.806  32.620  52.371  1.00  6.17
ATOM   1678  NE2 GLN   108      48.614  31.557  52.980  1.00  6.17
ATOM   1679 1HE2 GLN   108      49.603  31.561  53.199  1.00  6.17
ATOM   1680 2HE2 GLN   108      48.030  30.751  53.104  1.00  6.17
ATOM   1681  C   GLN   108      50.352  36.447  54.981  1.00  6.17
ATOM   1682  O   GLN   108      49.825  36.172  56.058  1.00  6.17
ATOM   1683  N   LYS   109      50.937  37.619  54.727  1.00  5.55
ATOM   1684  H   LYS   109      51.398  37.695  53.834  1.00  5.55
ATOM   1685  CA  LYS   109      51.179  38.689  55.692  1.00  5.55
ATOM   1686  HA  LYS   109      52.065  38.409  56.262  1.00  5.55
ATOM   1687  CB  LYS   109      51.507  39.995  54.937  1.00  5.55
ATOM   1688  HB1 LYS   109      52.439  39.852  54.396  1.00  5.55
ATOM   1689  HB2 LYS   109      51.689  40.769  55.673  1.00  5.55
ATOM   1690  CG  LYS   109      50.452  40.519  53.939  1.00  5.55
ATOM   1691  HG1 LYS   109      49.441  40.243  54.236  1.00  5.55
ATOM   1692  HG2 LYS   109      50.644  40.050  52.973  1.00  5.55
ATOM   1693  CD  LYS   109      50.539  42.051  53.776  1.00  5.55
ATOM   1694  HD1 LYS   109      50.413  42.282  52.717  1.00  5.55
ATOM   1695  HD2 LYS   109      51.540  42.391  54.044  1.00  5.55
ATOM   1696  CE  LYS   109      49.476  42.876  54.538  1.00  5.55
ATOM   1697  HE1 LYS   109      48.494  42.648  54.119  1.00  5.55
ATOM   1698  HE2 LYS   109      49.673  43.936  54.348  1.00  5.55
ATOM   1699  NZ  LYS   109      49.434  42.654  56.006  1.00  5.55
ATOM   1700  HZ1 LYS   109      49.169  41.706  56.249  1.00  5.55
ATOM   1701  HZ2 LYS   109      50.339  42.806  56.444  1.00  5.55
ATOM   1702  HZ3 LYS   109      48.781  43.311  56.455  1.00  5.55
ATOM   1703  C   LYS   109      50.071  38.886  56.753  1.00  5.55
ATOM   1704  O   LYS   109      49.056  38.190  56.782  1.00  5.55
