# Supplementary material for: Selecting Near-Native Protein Structures from Predicted Decoy Sets Using Ordered Graphlet Degree Similarity
Source: Genes (Basel). 2019 Feb 11;10(2):132. doi: 10.3390/genes10020132 (PMC6410076; doi:10.3390/genes10020132)
Supplement: Supplementary file 1 [file genes-10-00132-s001.zip › CodeData/data/CASP11/T0759/model199.pdb]

ATOM      1  N   MET     1      42.109  47.844  51.848  1.00 12.15
ATOM      2  CA  MET     1      41.373  46.828  51.108  1.00 12.15
ATOM      3  HA  MET     1      42.100  46.202  50.592  1.00 12.15
ATOM      4  CB  MET     1      40.582  45.925  52.071  1.00 12.15
ATOM      5  HB1 MET     1      39.999  45.229  51.465  1.00 12.15
ATOM      6  HB2 MET     1      39.879  46.526  52.647  1.00 12.15
ATOM      7  CG  MET     1      41.453  45.083  53.018  1.00 12.15
ATOM      8  HG1 MET     1      42.306  44.704  52.455  1.00 12.15
ATOM      9  HG2 MET     1      40.864  44.221  53.331  1.00 12.15
ATOM     10  SD  MET     1      42.070  45.887  54.529  1.00 12.15
ATOM     11  CE  MET     1      40.515  46.175  55.418  1.00 12.15
ATOM     12  HE1 MET     1      40.728  46.589  56.403  1.00 12.15
ATOM     13  HE2 MET     1      39.898  46.882  54.864  1.00 12.15
ATOM     14  HE3 MET     1      39.976  45.234  55.532  1.00 12.15
ATOM     15  C   MET     1      40.424  47.426  50.067  1.00 12.15
ATOM     16  O   MET     1      39.467  48.114  50.417  1.00 12.15
ATOM     17  N   GLY     2      40.704  47.106  48.798  1.00 10.04
ATOM     18  H   GLY     2      41.547  46.567  48.678  1.00 10.04
ATOM     19  CA  GLY     2      39.966  47.342  47.545  1.00 10.04
ATOM     20  HA1 GLY     2      39.149  46.621  47.504  1.00 10.04
ATOM     21  HA2 GLY     2      40.637  47.115  46.716  1.00 10.04
ATOM     22  C   GLY     2      39.354  48.712  47.253  1.00 10.04
ATOM     23  O   GLY     2      39.595  49.257  46.185  1.00 10.04
ATOM     24  N   HIS     3      38.599  49.297  48.176  1.00  9.20
ATOM     25  H   HIS     3      38.422  48.780  49.029  1.00  9.20
ATOM     26  CA  HIS     3      38.355  50.735  48.187  1.00  9.20
ATOM     27  HA  HIS     3      38.263  51.104  47.163  1.00  9.20
ATOM     28  CB  HIS     3      37.056  51.047  48.946  1.00  9.20
ATOM     29  HB1 HIS     3      36.924  52.129  48.985  1.00  9.20
ATOM     30  HB2 HIS     3      37.137  50.682  49.971  1.00  9.20
ATOM     31  CG  HIS     3      35.823  50.441  48.328  1.00  9.20
ATOM     32  ND1 HIS     3      35.260  49.219  48.695  1.00  9.20
ATOM     33  CE1 HIS     3      34.170  49.071  47.928  1.00  9.20
ATOM     34  HE1 HIS     3      33.502  48.219  47.971  1.00  9.20
ATOM     35  NE2 HIS     3      34.020  50.129  47.112  1.00  9.20
ATOM     36  HE2 HIS     3      33.266  50.253  46.449  1.00  9.20
ATOM     37  CD2 HIS     3      35.057  51.005  47.349  1.00  9.20
ATOM     38  HD2 HIS     3      35.236  51.957  46.869  1.00  9.20
ATOM     39  C   HIS     3      39.522  51.448  48.824  1.00  9.20
ATOM     40  O   HIS     3      40.104  52.296  48.165  1.00  9.20
ATOM     41  N   HIS     4      39.914  51.070  50.047  1.00  9.37
ATOM     42  H   HIS     4      39.468  50.263  50.470  1.00  9.37
ATOM     43  CA  HIS     4      41.106  51.643  50.685  1.00  9.37
ATOM     44  HA  HIS     4      41.023  52.731  50.706  1.00  9.37
ATOM     45  CB  HIS     4      41.235  51.154  52.137  1.00  9.37
ATOM     46  HB1 HIS     4      42.250  51.343  52.482  1.00  9.37
ATOM     47  HB2 HIS     4      41.056  50.085  52.180  1.00  9.37
ATOM     48  CG  HIS     4      40.294  51.813  53.119  1.00  9.37
ATOM     49  ND1 HIS     4      40.689  52.527  54.251  1.00  9.37
ATOM     50  CE1 HIS     4      39.564  52.916  54.864  1.00  9.37
ATOM     51  HE1 HIS     4      39.536  53.502  55.774  1.00  9.37
ATOM     52  NE2 HIS     4      38.488  52.476  54.188  1.00  9.37
ATOM     53  HE2 HIS     4      37.528  52.654  54.444  1.00  9.37
ATOM     54  CD2 HIS     4      38.929  51.768  53.090  1.00  9.37
ATOM     55  HD2 HIS     4      38.326  51.266  52.349  1.00  9.37
ATOM     56  C   HIS     4      42.315  51.326  49.813  1.00  9.37
ATOM     57  O   HIS     4      42.811  52.236  49.184  1.00  9.37
ATOM     58  N   HIS     5      42.661  50.064  49.564  1.00  7.59
ATOM     59  H   HIS     5      42.225  49.361  50.140  1.00  7.59
ATOM     60  CA  HIS     5      43.654  49.615  48.555  1.00  7.59
ATOM     61  HA  HIS     5      44.576  50.168  48.661  1.00  7.59
ATOM     62  CB  HIS     5      43.941  48.113  48.847  1.00  7.59
ATOM     63  HB1 HIS     5      43.254  47.484  48.286  1.00  7.59
ATOM     64  HB2 HIS     5      43.738  47.921  49.893  1.00  7.59
ATOM     65  CG  HIS     5      45.335  47.577  48.621  1.00  7.59
ATOM     66  ND1 HIS     5      46.022  46.771  49.540  1.00  7.59
ATOM     67  CE1 HIS     5      47.236  46.556  49.005  1.00  7.59
ATOM     68  HE1 HIS     5      48.044  46.023  49.490  1.00  7.59
ATOM     69  NE2 HIS     5      47.343  47.177  47.821  1.00  7.59
ATOM     70  HE2 HIS     5      48.227  47.306  47.307  1.00  7.59
ATOM     71  CD2 HIS     5      46.144  47.797  47.546  1.00  7.59
ATOM     72  HD2 HIS     5      45.907  48.385  46.675  1.00  7.59
ATOM     73  C   HIS     5      43.138  49.768  47.090  1.00  7.59
ATOM     74  O   HIS     5      43.364  48.899  46.247  1.00  7.59
ATOM     75  N   HIS     6      42.456  50.874  46.769  1.00  5.84
ATOM     76  H   HIS     6      42.192  51.479  47.534  1.00  5.84
ATOM     77  CA  HIS     6      42.583  51.487  45.433  1.00  5.84
ATOM     78  HA  HIS     6      43.504  51.141  44.971  1.00  5.84
ATOM     79  CB  HIS     6      41.430  51.059  44.511  1.00  5.84
ATOM     80  HB1 HIS     6      40.484  51.396  44.937  1.00  5.84
ATOM     81  HB2 HIS     6      41.415  49.972  44.439  1.00  5.84
ATOM     82  CG  HIS     6      41.556  51.619  43.114  1.00  5.84
ATOM     83  ND1 HIS     6      40.600  52.397  42.453  1.00  5.84
ATOM     84  CE1 HIS     6      41.183  52.787  41.308  1.00  5.84
ATOM     85  HE1 HIS     6      40.718  53.426  40.571  1.00  5.84
ATOM     86  NE2 HIS     6      42.431  52.296  41.217  1.00  5.84
ATOM     87  HE2 HIS     6      43.091  52.490  40.475  1.00  5.84
ATOM     88  CD2 HIS     6      42.682  51.552  42.344  1.00  5.84
ATOM     89  HD2 HIS     6      43.612  51.064  42.607  1.00  5.84
ATOM     90  C   HIS     6      42.667  53.006  45.503  1.00  5.84
ATOM     91  O   HIS     6      43.309  53.627  44.667  1.00  5.84
ATOM     92  N   HIS     7      42.134  53.611  46.559  1.00  6.33
ATOM     93  H   HIS     7      41.617  53.046  47.224  1.00  6.33
ATOM     94  CA  HIS     7      42.259  55.036  46.860  1.00  6.33
ATOM     95  HA  HIS     7      42.537  55.562  45.946  1.00  6.33
ATOM     96  CB  HIS     7      40.892  55.601  47.263  1.00  6.33
ATOM     97  HB1 HIS     7      41.007  56.640  47.574  1.00  6.33
ATOM     98  HB2 HIS     7      40.477  55.033  48.096  1.00  6.33
ATOM     99  CG  HIS     7      39.949  55.558  46.083  1.00  6.33
ATOM    100  ND1 HIS     7      39.797  56.577  45.141  1.00  6.33
ATOM    101  CE1 HIS     7      39.085  56.047  44.137  1.00  6.33
ATOM    102  HE1 HIS     7      38.827  56.574  43.228  1.00  6.33
ATOM    103  NE2 HIS     7      38.797  54.758  44.387  1.00  6.33
ATOM    104  HE2 HIS     7      38.392  54.108  43.726  1.00  6.33
ATOM    105  CD2 HIS     7      39.326  54.435  45.614  1.00  6.33
ATOM    106  HD2 HIS     7      39.362  53.454  46.065  1.00  6.33
ATOM    107  C   HIS     7      43.391  55.335  47.831  1.00  6.33
ATOM    108  O   HIS     7      43.747  56.490  48.043  1.00  6.33
ATOM    109  N   HIS     8      44.099  54.261  48.181  1.00  5.31
ATOM    110  H   HIS     8      43.597  53.384  48.141  1.00  5.31
ATOM    111  CA  HIS     8      45.539  54.118  48.209  1.00  5.31
ATOM    112  HA  HIS     8      45.895  54.457  49.182  1.00  5.31
ATOM    113  CB  HIS     8      45.951  52.667  48.026  1.00  5.31
ATOM    114  HB1 HIS     8      45.284  52.053  48.614  1.00  5.31
ATOM    115  HB2 HIS     8      46.913  52.627  48.492  1.00  5.31
ATOM    116  CG  HIS     8      46.122  52.067  46.639  1.00  5.31
ATOM    117  ND1 HIS     8      45.624  50.841  46.233  1.00  5.31
ATOM    118  CE1 HIS     8      46.151  50.557  45.032  1.00  5.31
ATOM    119  HE1 HIS     8      45.978  49.648  44.472  1.00  5.31
ATOM    120  NE2 HIS     8      46.963  51.549  44.657  1.00  5.31
ATOM    121  HE2 HIS     8      47.586  51.552  43.847  1.00  5.31
ATOM    122  CD2 HIS     8      46.982  52.476  45.667  1.00  5.31
ATOM    123  HD2 HIS     8      47.647  53.321  45.734  1.00  5.31
ATOM    124  C   HIS     8      46.179  54.993  47.157  1.00  5.31
ATOM    125  O   HIS     8      47.111  55.723  47.457  1.00  5.31
ATOM    126  N   SER     9      45.612  54.976  45.942  1.00  3.66
ATOM    127  H   SER     9      44.855  54.329  45.777  1.00  3.66
ATOM    128  CA  SER     9      46.122  55.695  44.795  1.00  3.66
ATOM    129  HA  SER     9      47.226  55.512  44.706  1.00  3.66
ATOM    130  CB  SER     9      45.520  55.258  43.461  1.00  3.66
ATOM    131  HB1 SER     9      46.077  55.696  42.633  1.00  3.66
ATOM    132  HB2 SER     9      44.480  55.578  43.398  1.00  3.66
ATOM    133  OG  SER     9      45.545  53.861  43.254  1.00  3.66
ATOM    134  HG  SER     9      44.760  53.518  43.712  1.00  3.66
ATOM    135  C   SER     9      45.864  57.196  44.826  1.00  3.66
ATOM    136  O   SER     9      46.157  57.916  43.876  1.00  3.66
ATOM    137  N   HIS    10      45.255  57.662  45.902  1.00  3.65
ATOM    138  H   HIS    10      44.927  56.993  46.585  1.00  3.65
ATOM    139  CA  HIS    10      45.184  59.063  46.250  1.00  3.65
ATOM    140  HA  HIS    10      45.831  59.642  45.589  1.00  3.65
ATOM    141  CB  HIS    10      43.742  59.564  46.064  1.00  3.65
ATOM    142  HB1 HIS    10      43.679  60.592  46.420  1.00  3.65
ATOM    143  HB2 HIS    10      43.065  58.963  46.673  1.00  3.65
ATOM    144  CG  HIS    10      43.264  59.552  44.636  1.00  3.65
ATOM    145  ND1 HIS    10      43.466  60.579  43.712  1.00  3.65
ATOM    146  CE1 HIS    10      42.864  60.180  42.584  1.00  3.65
ATOM    147  HE1 HIS    10      42.843  60.756  41.668  1.00  3.65
ATOM    148  NE2 HIS    10      42.293  58.975  42.755  1.00  3.65
ATOM    149  HE2 HIS    10      41.774  58.464  42.058  1.00  3.65
ATOM    150  CD2 HIS    10      42.532  58.564  44.046  1.00  3.65
ATOM    151  HD2 HIS    10      42.198  57.651  44.519  1.00  3.65
ATOM    152  C   HIS    10      45.668  59.319  47.692  1.00  3.65
ATOM    153  O   HIS    10      45.579  60.432  48.218  1.00  3.65
ATOM    154  N   MET    11      46.180  58.260  48.321  1.00  3.69
ATOM    155  H   MET    11      46.219  57.433  47.745  1.00  3.69
ATOM    156  CA  MET    11      46.719  58.014  49.658  1.00  3.69
ATOM    157  HA  MET    11      46.674  56.931  49.774  1.00  3.69
ATOM    158  CB  MET    11      48.218  58.354  49.700  1.00  3.69
ATOM    159  HB1 MET    11      48.686  57.875  48.846  1.00  3.69
ATOM    160  HB2 MET    11      48.655  57.918  50.598  1.00  3.69
ATOM    161  CG  MET    11      48.586  59.845  49.668  1.00  3.69
ATOM    162  HG1 MET    11      47.974  60.343  48.919  1.00  3.69
ATOM    163  HG2 MET    11      49.624  59.915  49.343  1.00  3.69
ATOM    164  SD  MET    11      48.471  60.759  51.234  1.00  3.69
ATOM    165  CE  MET    11      47.425  62.145  50.714  1.00  3.69
ATOM    166  HE1 MET    11      47.932  62.725  49.944  1.00  3.69
ATOM    167  HE2 MET    11      46.486  61.764  50.313  1.00  3.69
ATOM    168  HE3 MET    11      47.212  62.782  51.572  1.00  3.69
ATOM    169  C   MET    11      46.053  58.517  50.935  1.00  3.69
ATOM    170  O   MET    11      46.436  58.147  52.048  1.00  3.69
ATOM    171  N   VAL    12      45.087  59.388  50.782  1.00  3.26
ATOM    172  H   VAL    12      44.849  59.657  49.836  1.00  3.26
ATOM    173  CA  VAL    12      44.405  60.024  51.884  1.00  3.26
ATOM    174  HA  VAL    12      45.145  60.475  52.536  1.00  3.26
ATOM    175  CB  VAL    12      43.517  61.133  51.259  1.00  3.26
ATOM    176  HB  VAL    12      44.189  61.867  50.812  1.00  3.26
ATOM    177  CG1 VAL    12      42.562  60.660  50.146  1.00  3.26
ATOM    178 1HG1 VAL    12      42.011  61.512  49.749  1.00  3.26
ATOM    179 2HG1 VAL    12      43.110  60.207  49.322  1.00  3.26
ATOM    180 3HG1 VAL    12      41.850  59.934  50.538  1.00  3.26
ATOM    181  CG2 VAL    12      42.676  61.873  52.291  1.00  3.26
ATOM    182 1HG2 VAL    12      42.191  62.723  51.811  1.00  3.26
ATOM    183 2HG2 VAL    12      41.900  61.228  52.699  1.00  3.26
ATOM    184 3HG2 VAL    12      43.333  62.224  53.080  1.00  3.26
ATOM    185  C   VAL    12      43.532  59.053  52.666  1.00  3.26
ATOM    186  O   VAL    12      42.879  58.161  52.125  1.00  3.26
ATOM    187  N   VAL    13      43.418  59.334  53.953  1.00  3.31
ATOM    188  H   VAL    13      44.033  60.049  54.329  1.00  3.31
ATOM    189  CA  VAL    13      42.414  58.778  54.842  1.00  3.31
ATOM    190  HA  VAL    13      41.851  58.025  54.290  1.00  3.31
ATOM    191  CB  VAL    13      43.016  58.094  56.083  1.00  3.31
ATOM    192  HB  VAL    13      42.900  58.737  56.955  1.00  3.31
ATOM    193  CG1 VAL    13      42.250  56.794  56.337  1.00  3.31
ATOM    194 1HG1 VAL    13      42.633  56.326  57.238  1.00  3.31
ATOM    195 2HG1 VAL    13      41.189  57.007  56.470  1.00  3.31
ATOM    196 3HG1 VAL    13      42.374  56.112  55.495  1.00  3.31
ATOM    197  CG2 VAL    13      44.508  57.765  55.929  1.00  3.31
ATOM    198 1HG2 VAL    13      44.845  57.174  56.770  1.00  3.31
ATOM    199 2HG2 VAL    13      44.679  57.202  55.011  1.00  3.31
ATOM    200 3HG2 VAL    13      45.094  58.684  55.901  1.00  3.31
ATOM    201  C   VAL    13      41.469  59.903  55.202  1.00  3.31
ATOM    202  O   VAL    13      41.854  60.863  55.861  1.00  3.31
ATOM    203  N   ILE    14      40.254  59.837  54.676  1.00  4.20
ATOM    204  H   ILE    14      40.019  59.042  54.102  1.00  4.20
ATOM    205  CA  ILE    14      39.193  60.764  55.053  1.00  4.20
ATOM    206  HA  ILE    14      39.597  61.772  55.129  1.00  4.20
ATOM    207  CB  ILE    14      38.071  60.756  53.983  1.00  4.20
ATOM    208  HB  ILE    14      37.692  59.736  53.907  1.00  4.20
ATOM    209  CG2 ILE    14      36.886  61.651  54.395  1.00  4.20
ATOM    210 1HG2 ILE    14      36.179  61.740  53.570  1.00  4.20
ATOM    211 2HG2 ILE    14      36.360  61.218  55.245  1.00  4.20
ATOM    212 3HG2 ILE    14      37.239  62.647  54.666  1.00  4.20
ATOM    213  CG1 ILE    14      38.566  61.153  52.570  1.00  4.20
ATOM    214 1HG1 ILE    14      37.757  60.981  51.860  1.00  4.20
ATOM    215 2HG1 ILE    14      39.387  60.499  52.276  1.00  4.20
ATOM    216  CD1 ILE    14      39.027  62.609  52.417  1.00  4.20
ATOM    217  HD1 ILE    14      39.433  62.757  51.416  1.00  4.20
ATOM    218  HD2 ILE    14      38.188  63.292  52.556  1.00  4.20
ATOM    219  HD3 ILE    14      39.797  62.837  53.147  1.00  4.20
ATOM    220  C   ILE    14      38.635  60.358  56.407  1.00  4.20
ATOM    221  O   ILE    14      38.337  59.179  56.605  1.00  4.20
ATOM    222  N   HIS    15      38.408  61.329  57.291  1.00  3.96
ATOM    223  H   HIS    15      38.703  62.276  57.069  1.00  3.96
ATOM    224  CA  HIS    15      37.550  61.109  58.461  1.00  3.96
ATOM    225  HA  HIS    15      37.392  60.041  58.594  1.00  3.96
ATOM    226  CB  HIS    15      38.283  61.591  59.720  1.00  3.96
ATOM    227  HB1 HIS    15      38.345  62.674  59.713  1.00  3.96
ATOM    228  HB2 HIS    15      39.304  61.216  59.717  1.00  3.96
ATOM    229  CG  HIS    15      37.589  61.123  60.973  1.00  3.96
ATOM    230  ND1 HIS    15      36.698  60.055  61.020  1.00  3.96
ATOM    231  CE1 HIS    15      36.121  60.108  62.225  1.00  3.96
ATOM    232  HE1 HIS    15      35.263  59.517  62.521  1.00  3.96
ATOM    233  NE2 HIS    15      36.602  61.143  62.928  1.00  3.96
ATOM    234  HE2 HIS    15      36.032  61.602  63.645  1.00  3.96
ATOM    235  CD2 HIS    15      37.555  61.779  62.166  1.00  3.96
ATOM    236  HD2 HIS    15      38.050  62.703  62.410  1.00  3.96
ATOM    237  C   HIS    15      36.203  61.803  58.256  1.00  3.96
ATOM    238  O   HIS    15      36.209  63.025  58.104  1.00  3.96
ATOM    239  N   PRO    16      35.069  61.074  58.154  1.00  5.03
ATOM    240  CD  PRO    16      34.953  59.621  58.208  1.00  5.03
ATOM    241  HD1 PRO    16      34.999  59.290  59.245  1.00  5.03
ATOM    242  HD2 PRO    16      35.726  59.130  57.617  1.00  5.03
ATOM    243  CG  PRO    16      33.578  59.283  57.636  1.00  5.03
ATOM    244  HG1 PRO    16      33.161  58.384  58.090  1.00  5.03
ATOM    245  HG2 PRO    16      33.650  59.173  56.553  1.00  5.03
ATOM    246  CB  PRO    16      32.754  60.522  57.972  1.00  5.03
ATOM    247  HB1 PRO    16      32.414  60.457  59.007  1.00  5.03
ATOM    248  HB2 PRO    16      31.906  60.642  57.297  1.00  5.03
ATOM    249  CA  PRO    16      33.771  61.656  57.810  1.00  5.03
ATOM    250  HA  PRO    16      33.804  61.944  56.759  1.00  5.03
ATOM    251  C   PRO    16      33.377  62.897  58.621  1.00  5.03
ATOM    252  O   PRO    16      33.057  63.919  58.021  1.00  5.03
ATOM    253  N   ASP    17      33.415  62.846  59.957  1.00  5.52
ATOM    254  H   ASP    17      33.688  61.986  60.430  1.00  5.52
ATOM    255  CA  ASP    17      32.921  63.947  60.794  1.00  5.52
ATOM    256  HA  ASP    17      31.916  64.160  60.426  1.00  5.52
ATOM    257  CB  ASP    17      32.714  63.546  62.273  1.00  5.52
ATOM    258  HB1 ASP    17      31.693  63.174  62.373  1.00  5.52
ATOM    259  HB2 ASP    17      32.787  64.434  62.903  1.00  5.52
ATOM    260  CG  ASP    17      33.647  62.459  62.806  1.00  5.52
ATOM    261  OD1 ASP    17      33.477  61.304  62.354  1.00  5.52
ATOM    262  OD2 ASP    17      34.508  62.765  63.665  1.00  5.52
ATOM    263  C   ASP    17      33.644  65.300  60.645  1.00  5.52
ATOM    264  O   ASP    17      32.953  66.313  60.514  1.00  5.52
ATOM    265  N   PRO    18      34.987  65.384  60.590  1.00  5.58
ATOM    266  CD  PRO    18      35.956  64.406  61.057  1.00  5.58
ATOM    267  HD1 PRO    18      35.842  63.443  60.563  1.00  5.58
ATOM    268  HD2 PRO    18      35.849  64.286  62.135  1.00  5.58
ATOM    269  CG  PRO    18      37.327  65.013  60.749  1.00  5.58
ATOM    270  HG1 PRO    18      37.623  64.770  59.728  1.00  5.58
ATOM    271  HG2 PRO    18      38.088  64.699  61.461  1.00  5.58
ATOM    272  CB  PRO    18      37.058  66.507  60.845  1.00  5.58
ATOM    273  HB1 PRO    18      37.812  67.097  60.324  1.00  5.58
ATOM    274  HB2 PRO    18      37.003  66.803  61.894  1.00  5.58
ATOM    275  CA  PRO    18      35.674  66.615  60.207  1.00  5.58
ATOM    276  HA  PRO    18      35.158  67.476  60.634  1.00  5.58
ATOM    277  C   PRO    18      35.765  66.841  58.687  1.00  5.58
ATOM    278  O   PRO    18      36.305  67.864  58.271  1.00  5.58
ATOM    279  N   GLY    19      35.358  65.877  57.852  1.00  5.49
ATOM    280  H   GLY    19      34.894  65.066  58.248  1.00  5.49
ATOM    281  CA  GLY    19      35.635  65.822  56.405  1.00  5.49
ATOM    282  HA1 GLY    19      35.280  66.746  55.949  1.00  5.49
ATOM    283  HA2 GLY    19      35.071  64.992  55.980  1.00  5.49
ATOM    284  C   GLY    19      37.108  65.641  56.003  1.00  5.49
ATOM    285  O   GLY    19      37.390  65.305  54.855  1.00  5.49
ATOM    286  N   ARG    20      38.039  65.870  56.935  1.00  4.73
ATOM    287  H   ARG    20      37.673  66.158  57.828  1.00  4.73
ATOM    288  CA  ARG    20      39.477  66.056  56.708  1.00  4.73
ATOM    289  HA  ARG    20      39.586  66.933  56.061  1.00  4.73
ATOM    290  CB  ARG    20      40.143  66.359  58.060  1.00  4.73
ATOM    291  HB1 ARG    20      40.291  65.414  58.587  1.00  4.73
ATOM    292  HB2 ARG    20      39.465  66.963  58.665  1.00  4.73
ATOM    293  CG  ARG    20      41.467  67.141  57.956  1.00  4.73
ATOM    294  HG1 ARG    20      41.278  68.189  58.191  1.00  4.73
ATOM    295  HG2 ARG    20      41.875  67.088  56.948  1.00  4.73
ATOM    296  CD  ARG    20      42.470  66.555  58.956  1.00  4.73
ATOM    297  HD1 ARG    20      42.777  65.576  58.594  1.00  4.73
ATOM    298  HD2 ARG    20      41.958  66.406  59.909  1.00  4.73
ATOM    299  NE  ARG    20      43.654  67.399  59.208  1.00  4.73
ATOM    300  HE  ARG    20      43.531  68.171  59.838  1.00  4.73
ATOM    301  CZ  ARG    20      44.905  67.078  58.920  1.00  4.73
ATOM    302  NH1 ARG    20      45.264  66.259  57.984  1.00  4.73
ATOM    303 1HH1 ARG    20      44.579  65.938  57.300  1.00  4.73
ATOM    304 2HH1 ARG    20      46.253  66.043  57.918  1.00  4.73
ATOM    305  NH2 ARG    20      45.892  67.539  59.623  1.00  4.73
ATOM    306 1HH2 ARG    20      45.757  68.181  60.372  1.00  4.73
ATOM    307 2HH2 ARG    20      46.816  67.125  59.449  1.00  4.73
ATOM    308  C   ARG    20      40.144  64.883  55.997  1.00  4.73
ATOM    309  O   ARG    20      40.128  63.744  56.480  1.00  4.73
ATOM    310  N   GLU    21      40.838  65.234  54.921  1.00  4.24
ATOM    311  H   GLU    21      40.694  66.178  54.557  1.00  4.24
ATOM    312  CA  GLU    21      41.962  64.495  54.360  1.00  4.24
ATOM    313  HA  GLU    21      41.620  63.506  54.068  1.00  4.24
ATOM    314  CB  GLU    21      42.571  65.240  53.149  1.00  4.24
ATOM    315  HB1 GLU    21      43.254  64.562  52.639  1.00  4.24
ATOM    316  HB2 GLU    21      43.191  66.063  53.508  1.00  4.24
ATOM    317  CG  GLU    21      41.580  65.802  52.121  1.00  4.24
ATOM    318  HG1 GLU    21      40.645  65.240  52.148  1.00  4.24
ATOM    319  HG2 GLU    21      42.012  65.674  51.125  1.00  4.24
ATOM    320  CD  GLU    21      41.333  67.296  52.383  1.00  4.24
ATOM    321  OE1 GLU    21      40.826  67.613  53.486  1.00  4.24
ATOM    322  OE2 GLU    21      41.697  68.109  51.506  1.00  4.24
ATOM    323  C   GLU    21      43.071  64.374  55.404  1.00  4.24
ATOM    324  O   GLU    21      43.441  65.331  56.092  1.00  4.24
ATOM    325  N   LEU    22      43.691  63.211  55.470  1.00  3.51
ATOM    326  H   LEU    22      43.277  62.419  54.996  1.00  3.51
ATOM    327  CA  LEU    22      44.867  62.952  56.279  1.00  3.51
ATOM    328  HA  LEU    22      45.339  63.875  56.613  1.00  3.51
ATOM    329  CB  LEU    22      44.425  62.091  57.493  1.00  3.51
ATOM    330  HB1 LEU    22      45.305  61.728  58.015  1.00  3.51
ATOM    331  HB2 LEU    22      43.941  61.200  57.099  1.00  3.51
ATOM    332  CG  LEU    22      43.472  62.749  58.517  1.00  3.51
ATOM    333  HG  LEU    22      42.886  63.522  58.030  1.00  3.51
ATOM    334  CD1 LEU    22      42.480  61.759  59.135  1.00  3.51
ATOM    335 1HD1 LEU    22      41.852  62.266  59.867  1.00  3.51
ATOM    336 2HD1 LEU    22      41.830  61.364  58.355  1.00  3.51
ATOM    337 3HD1 LEU    22      43.002  60.937  59.614  1.00  3.51
ATOM    338  CD2 LEU    22      44.253  63.373  59.679  1.00  3.51
ATOM    339 1HD2 LEU    22      43.572  63.922  60.328  1.00  3.51
ATOM    340 2HD2 LEU    22      44.742  62.590  60.259  1.00  3.51
ATOM    341 3HD2 LEU    22      45.009  64.048  59.292  1.00  3.51
ATOM    342  C   LEU    22      45.859  62.152  55.448  1.00  3.51
ATOM    343  O   LEU    22      45.451  61.265  54.714  1.00  3.51
ATOM    344  N   SER    23      47.156  62.393  55.595  1.00  3.08
ATOM    345  H   SER    23      47.438  63.110  56.243  1.00  3.08
ATOM    346  CA  SER    23      48.150  61.394  55.190  1.00  3.08
ATOM    347  HA  SER    23      47.927  61.057  54.179  1.00  3.08
ATOM    348  CB  SER    23      49.513  62.087  55.183  1.00  3.08
ATOM    349  HB1 SER    23      49.735  62.424  56.193  1.00  3.08
ATOM    350  HB2 SER    23      49.435  62.972  54.550  1.00  3.08
ATOM    351  OG  SER    23      50.578  61.296  54.681  1.00  3.08
ATOM    352  HG  SER    23      50.937  60.754  55.432  1.00  3.08
ATOM    353  C   SER    23      48.103  60.200  56.165  1.00  3.08
ATOM    354  O   SER    23      47.727  60.395  57.332  1.00  3.08
ATOM    355  N   PRO    24      48.452  58.972  55.735  1.00  2.39
ATOM    356  CD  PRO    24      48.845  58.577  54.385  1.00  2.39
ATOM    357  HD1 PRO    24      49.895  58.818  54.224  1.00  2.39
ATOM    358  HD2 PRO    24      48.225  59.049  53.626  1.00  2.39
ATOM    359  CG  PRO    24      48.664  57.059  54.322  1.00  2.39
ATOM    360  HG1 PRO    24      49.361  56.587  53.632  1.00  2.39
ATOM    361  HG2 PRO    24      47.635  56.818  54.053  1.00  2.39
ATOM    362  CB  PRO    24      48.924  56.638  55.763  1.00  2.39
ATOM    363  HB1 PRO    24      50.000  56.617  55.940  1.00  2.39
ATOM    364  HB2 PRO    24      48.471  55.673  55.993  1.00  2.39
ATOM    365  CA  PRO    24      48.271  57.778  56.548  1.00  2.39
ATOM    366  HA  PRO    24      47.202  57.576  56.591  1.00  2.39
ATOM    367  C   PRO    24      48.765  57.850  58.000  1.00  2.39
ATOM    368  O   PRO    24      48.075  57.441  58.934  1.00  2.39
ATOM    369  N   GLU    25      49.936  58.427  58.226  1.00  2.86
ATOM    370  H   GLU    25      50.475  58.747  57.421  1.00  2.86
ATOM    371  CA  GLU    25      50.509  58.616  59.559  1.00  2.86
ATOM    372  HA  GLU    25      50.432  57.671  60.097  1.00  2.86
ATOM    373  CB  GLU    25      52.007  58.942  59.402  1.00  2.86
ATOM    374  HB1 GLU    25      52.466  58.223  58.723  1.00  2.86
ATOM    375  HB2 GLU    25      52.476  58.804  60.378  1.00  2.86
ATOM    376  CG  GLU    25      52.339  60.371  58.932  1.00  2.86
ATOM    377  HG1 GLU    25      53.412  60.510  59.011  1.00  2.86
ATOM    378  HG2 GLU    25      51.911  61.075  59.643  1.00  2.86
ATOM    379  CD  GLU    25      51.895  60.757  57.508  1.00  2.86
ATOM    380  OE1 GLU    25      51.795  61.966  57.230  1.00  2.86
ATOM    381  OE2 GLU    25      51.635  59.900  56.633  1.00  2.86
ATOM    382  C   GLU    25      49.805  59.688  60.413  1.00  2.86
ATOM    383  O   GLU    25      49.785  59.601  61.647  1.00  2.86
ATOM    384  N   GLU    26      49.203  60.700  59.782  1.00  3.09
ATOM    385  H   GLU    26      49.164  60.686  58.768  1.00  3.09
ATOM    386  CA  GLU    26      48.334  61.643  60.484  1.00  3.09
ATOM    387  HA  GLU    26      48.835  62.071  61.349  1.00  3.09
ATOM    388  CB  GLU    26      47.837  62.774  59.554  1.00  3.09
ATOM    389  HB1 GLU    26      47.174  63.409  60.142  1.00  3.09
ATOM    390  HB2 GLU    26      47.218  62.334  58.782  1.00  3.09
ATOM    391  CG  GLU    26      48.848  63.670  58.830  1.00  3.09
ATOM    392  HG1 GLU    26      48.566  63.729  57.776  1.00  3.09
ATOM    393  HG2 GLU    26      49.847  63.239  58.876  1.00  3.09
ATOM    394  CD  GLU    26      48.822  65.081  59.422  1.00  3.09
ATOM    395  OE1 GLU    26      49.602  65.309  60.377  1.00  3.09
ATOM    396  OE2 GLU    26      47.969  65.886  58.971  1.00  3.09
ATOM    397  C   GLU    26      47.063  60.929  60.956  1.00  3.09
ATOM    398  O   GLU    26      46.563  61.211  62.042  1.00  3.09
ATOM    399  N   ALA    27      46.530  60.017  60.134  1.00  2.39
ATOM    400  H   ALA    27      46.980  59.849  59.240  1.00  2.39
ATOM    401  CA  ALA    27      45.312  59.273  60.459  1.00  2.39
ATOM    402  HA  ALA    27      44.563  59.979  60.816  1.00  2.39
ATOM    403  CB  ALA    27      44.793  58.621  59.181  1.00  2.39
ATOM    404  HB1 ALA    27      43.840  58.128  59.377  1.00  2.39
ATOM    405  HB2 ALA    27      44.655  59.377  58.411  1.00  2.39
ATOM    406  HB3 ALA    27      45.513  57.885  58.829  1.00  2.39
ATOM    407  C   ALA    27      45.492  58.229  61.568  1.00  2.39
ATOM    408  O   ALA    27      44.581  57.964  62.369  1.00  2.39
ATOM    409  N   HIS    28      46.700  57.662  61.622  1.00  2.42
ATOM    410  H   HIS    28      47.332  57.828  60.843  1.00  2.42
ATOM    411  CA  HIS    28      47.163  56.860  62.754  1.00  2.42
ATOM    412  HA  HIS    28      46.453  56.054  62.943  1.00  2.42
ATOM    413  CB  HIS    28      48.528  56.254  62.391  1.00  2.42
ATOM    414  HB1 HIS    28      49.256  57.050  62.239  1.00  2.42
ATOM    415  HB2 HIS    28      48.437  55.699  61.458  1.00  2.42
ATOM    416  CG  HIS    28      49.050  55.323  63.450  1.00  2.42
ATOM    417  ND1 HIS    28      50.098  55.593  64.336  1.00  2.42
ATOM    418  CE1 HIS    28      50.119  54.556  65.188  1.00  2.42
ATOM    419  HE1 HIS    28      50.780  54.477  66.042  1.00  2.42
ATOM    420  NE2 HIS    28      49.168  53.659  64.871  1.00  2.42
ATOM    421  HE2 HIS    28      48.907  52.857  65.424  1.00  2.42
ATOM    422  CD2 HIS    28      48.486  54.126  63.773  1.00  2.42
ATOM    423  HD2 HIS    28      47.615  53.691  63.298  1.00  2.42
ATOM    424  C   HIS    28      47.247  57.690  64.032  1.00  2.42
ATOM    425  O   HIS    28      46.645  57.318  65.032  1.00  2.42
ATOM    426  N   ARG    29      47.893  58.868  63.998  1.00  3.23
ATOM    427  H   ARG    29      48.355  59.137  63.135  1.00  3.23
ATOM    428  CA  ARG    29      47.938  59.779  65.168  1.00  3.23
ATOM    429  HA  ARG    29      48.376  59.242  66.010  1.00  3.23
ATOM    430  CB  ARG    29      48.832  60.989  64.818  1.00  3.23
ATOM    431  HB1 ARG    29      48.694  61.760  65.578  1.00  3.23
ATOM    432  HB2 ARG    29      48.527  61.403  63.856  1.00  3.23
ATOM    433  CG  ARG    29      50.328  60.627  64.771  1.00  3.23
ATOM    434  HG1 ARG    29      50.500  59.787  64.100  1.00  3.23
ATOM    435  HG2 ARG    29      50.624  60.313  65.774  1.00  3.23
ATOM    436  CD  ARG    29      51.227  61.808  64.359  1.00  3.23
ATOM    437  HD1 ARG    29      52.239  61.591  64.706  1.00  3.23
ATOM    438  HD2 ARG    29      50.895  62.707  64.880  1.00  3.23
ATOM    439  NE  ARG    29      51.295  62.025  62.894  1.00  3.23
ATOM    440  HE  ARG    29      51.514  61.222  62.324  1.00  3.23
ATOM    441  CZ  ARG    29      51.111  63.160  62.236  1.00  3.23
ATOM    442  NH1 ARG    29      50.589  64.227  62.764  1.00  3.23
ATOM    443 1HH1 ARG    29      50.295  64.235  63.718  1.00  3.23
ATOM    444 2HH1 ARG    29      50.271  64.939  62.099  1.00  3.23
ATOM    445  NH2 ARG    29      51.385  63.277  60.977  1.00  3.23
ATOM    446 1HH2 ARG    29      51.770  62.534  60.424  1.00  3.23
ATOM    447 2HH2 ARG    29      51.072  64.132  60.519  1.00  3.23
ATOM    448  C   ARG    29      46.564  60.246  65.673  1.00  3.23
ATOM    449  O   ARG    29      46.372  60.381  66.876  1.00  3.23
ATOM    450  N   ALA    30      45.629  60.503  64.761  1.00  3.23
ATOM    451  H   ALA    30      45.902  60.461  63.787  1.00  3.23
ATOM    452  CA  ALA    30      44.242  60.859  65.061  1.00  3.23
ATOM    453  HA  ALA    30      44.228  61.546  65.909  1.00  3.23
ATOM    454  CB  ALA    30      43.673  61.582  63.831  1.00  3.23
ATOM    455  HB1 ALA    30      42.657  61.919  64.042  1.00  3.23
ATOM    456  HB2 ALA    30      44.290  62.447  63.587  1.00  3.23
ATOM    457  HB3 ALA    30      43.649  60.903  62.978  1.00  3.23
ATOM    458  C   ALA    30      43.361  59.653  65.437  1.00  3.23
ATOM    459  O   ALA    30      42.202  59.842  65.802  1.00  3.23
ATOM    460  N   GLY    31      43.873  58.420  65.338  1.00  2.79
ATOM    461  H   GLY    31      44.821  58.295  65.006  1.00  2.79
ATOM    462  CA  GLY    31      43.159  57.224  65.789  1.00  2.79
ATOM    463  HA1 GLY    31      42.676  57.429  66.744  1.00  2.79
ATOM    464  HA2 GLY    31      43.883  56.421  65.932  1.00  2.79
ATOM    465  C   GLY    31      42.093  56.722  64.814  1.00  2.79
ATOM    466  O   GLY    31      41.450  55.708  65.076  1.00  2.79
ATOM    467  N   LEU    32      41.930  57.408  63.679  1.00  2.29
ATOM    468  H   LEU    32      42.544  58.192  63.523  1.00  2.29
ATOM    469  CA  LEU    32      41.035  57.024  62.593  1.00  2.29
ATOM    470  HA  LEU    32      40.064  56.788  63.033  1.00  2.29
ATOM    471  CB  LEU    32      40.862  58.243  61.667  1.00  2.29
ATOM    472  HB1 LEU    32      41.830  58.506  61.237  1.00  2.29
ATOM    473  HB2 LEU    32      40.561  59.079  62.301  1.00  2.29
ATOM    474  CG  LEU    32      39.814  58.162  60.535  1.00  2.29
ATOM    475  HG  LEU    32      39.552  59.187  60.310  1.00  2.29
ATOM    476  CD1 LEU    32      40.368  57.591  59.233  1.00  2.29
ATOM    477 1HD1 LEU    32      39.620  57.711  58.449  1.00  2.29
ATOM    478 2HD1 LEU    32      41.266  58.133  58.945  1.00  2.29
ATOM    479 3HD1 LEU    32      40.587  56.533  59.339  1.00  2.29
ATOM    480  CD2 LEU    32      38.515  57.447  60.905  1.00  2.29
ATOM    481 1HD2 LEU    32      37.767  57.640  60.137  1.00  2.29
ATOM    482 2HD2 LEU    32      38.662  56.372  60.980  1.00  2.29
ATOM    483 3HD2 LEU    32      38.144  57.828  61.856  1.00  2.29
ATOM    484  C   LEU    32      41.508  55.764  61.865  1.00  2.29
ATOM    485  O   LEU    32      40.689  55.015  61.331  1.00  2.29
ATOM    486  N   ILE    33      42.808  55.456  61.912  1.00  2.11
ATOM    487  H   ILE    33      43.454  56.092  62.364  1.00  2.11
ATOM    488  CA  ILE    33      43.249  54.089  61.587  1.00  2.11
ATOM    489  HA  ILE    33      42.376  53.439  61.562  1.00  2.11
ATOM    490  CB  ILE    33      43.900  53.992  60.198  1.00  2.11
ATOM    491  HB  ILE    33      44.273  52.978  60.080  1.00  2.11
ATOM    492  CG2 ILE    33      42.829  54.201  59.115  1.00  2.11
ATOM    493 1HG2 ILE    33      43.225  53.971  58.128  1.00  2.11
ATOM    494 2HG2 ILE    33      41.978  53.545  59.301  1.00  2.11
ATOM    495 3HG2 ILE    33      42.483  55.231  59.144  1.00  2.11
ATOM    496  CG1 ILE    33      45.110  54.932  60.063  1.00  2.11
ATOM    497 1HG1 ILE    33      45.873  54.641  60.783  1.00  2.11
ATOM    498 2HG1 ILE    33      44.808  55.955  60.267  1.00  2.11
ATOM    499  CD1 ILE    33      45.716  54.881  58.668  1.00  2.11
ATOM    500  HD1 ILE    33      46.719  55.298  58.679  1.00  2.11
ATOM    501  HD2 ILE    33      45.742  53.854  58.313  1.00  2.11
ATOM    502  HD3 ILE    33      45.090  55.464  58.004  1.00  2.11
ATOM    503  C   ILE    33      44.144  53.485  62.662  1.00  2.11
ATOM    504  O   ILE    33      45.022  54.146  63.211  1.00  2.11
ATOM    505  N   ASP    34      43.925  52.196  62.939  1.00  2.86
ATOM    506  H   ASP    34      43.187  51.701  62.464  1.00  2.86
ATOM    507  CA  ASP    34      44.795  51.437  63.831  1.00  2.86
ATOM    508  HA  ASP    34      44.916  52.041  64.732  1.00  2.86
ATOM    509  CB  ASP    34      44.134  50.119  64.278  1.00  2.86
ATOM    510  HB1 ASP    34      43.047  50.221  64.269  1.00  2.86
ATOM    511  HB2 ASP    34      44.436  49.922  65.308  1.00  2.86
ATOM    512  CG  ASP    34      44.551  48.927  63.420  1.00  2.86
ATOM    513  OD1 ASP    34      44.123  48.862  62.254  1.00  2.86
ATOM    514  OD2 ASP    34      45.383  48.110  63.880  1.00  2.86
ATOM    515  C   ASP    34      46.204  51.236  63.254  1.00  2.86
ATOM    516  O   ASP    34      46.489  51.592  62.114  1.00  2.86
ATOM    517  N   TRP    35      47.104  50.641  64.033  1.00  3.72
ATOM    518  H   TRP    35      46.794  50.275  64.921  1.00  3.72
ATOM    519  CA  TRP    35      48.453  50.313  63.575  1.00  3.72
ATOM    520  HA  TRP    35      48.958  51.235  63.286  1.00  3.72
ATOM    521  CB  TRP    35      49.203  49.699  64.772  1.00  3.72
ATOM    522  HB1 TRP    35      48.716  48.759  65.037  1.00  3.72
ATOM    523  HB2 TRP    35      49.079  50.366  65.627  1.00  3.72
ATOM    524  CG  TRP    35      50.675  49.428  64.633  1.00  3.72
ATOM    525  CD1 TRP    35      51.671  50.263  65.016  1.00  3.72
ATOM    526  HD1 TRP    35      51.526  51.250  65.434  1.00  3.72
ATOM    527  NE1 TRP    35      52.897  49.648  64.841  1.00  3.72
ATOM    528  HE1 TRP    35      53.789  50.090  65.034  1.00  3.72
ATOM    529  CE2 TRP    35      52.752  48.375  64.331  1.00  3.72
ATOM    530  CZ2 TRP    35      53.676  47.376  63.992  1.00  3.72
ATOM    531  HZ2 TRP    35      54.735  47.547  64.127  1.00  3.72
ATOM    532  CH2 TRP    35      53.202  46.161  63.469  1.00  3.72
ATOM    533  HH2 TRP    35      53.897  45.376  63.199  1.00  3.72
ATOM    534  CZ3 TRP    35      51.820  45.962  63.299  1.00  3.72
ATOM    535  HZ3 TRP    35      51.463  45.023  62.895  1.00  3.72
ATOM    536  CE3 TRP    35      50.902  46.970  63.654  1.00  3.72
ATOM    537  HE3 TRP    35      49.843  46.795  63.538  1.00  3.72
ATOM    538  CD2 TRP    35      51.342  48.208  64.173  1.00  3.72
ATOM    539  C   TRP    35      48.472  49.394  62.341  1.00  3.72
ATOM    540  O   TRP    35      49.160  49.692  61.361  1.00  3.72
ATOM    541  N   ASN    36      47.701  48.301  62.342  1.00  3.99
ATOM    542  H   ASN    36      47.040  48.167  63.107  1.00  3.99
ATOM    543  CA  ASN    36      47.699  47.342  61.235  1.00  3.99
ATOM    544  HA  ASN    36      48.743  47.189  60.951  1.00  3.99
ATOM    545  CB  ASN    36      47.171  45.971  61.730  1.00  3.99
ATOM    546  HB1 ASN    36      47.307  45.880  62.808  1.00  3.99
ATOM    547  HB2 ASN    36      47.780  45.192  61.271  1.00  3.99
ATOM    548  CG  ASN    36      45.726  45.639  61.389  1.00  3.99
ATOM    549  OD1 ASN    36      45.435  45.111  60.325  1.00  3.99
ATOM    550  ND2 ASN    36      44.782  45.936  62.240  1.00  3.99
ATOM    551 1HD2 ASN    36      44.994  46.567  63.018  1.00  3.99
ATOM    552 2HD2 ASN    36      43.825  45.790  61.986  1.00  3.99
ATOM    553  C   ASN    36      47.005  47.897  59.975  1.00  3.99
ATOM    554  O   ASN    36      47.456  47.662  58.843  1.00  3.99
ATOM    555  N   MET    37      45.924  48.665  60.135  1.00  3.28
ATOM    556  H   MET    37      45.510  48.782  61.063  1.00  3.28
ATOM    557  CA  MET    37      45.327  49.397  59.026  1.00  3.28
ATOM    558  HA  MET    37      45.172  48.696  58.216  1.00  3.28
ATOM    559  CB  MET    37      43.944  49.960  59.387  1.00  3.28
ATOM    560  HB1 MET    37      44.052  50.820  60.043  1.00  3.28
ATOM    561  HB2 MET    37      43.370  49.197  59.910  1.00  3.28
ATOM    562  CG  MET    37      43.147  50.331  58.129  1.00  3.28
ATOM    563  HG1 MET    37      43.718  51.036  57.524  1.00  3.28
ATOM    564  HG2 MET    37      42.223  50.822  58.437  1.00  3.28
ATOM    565  SD  MET    37      42.716  48.880  57.117  1.00  3.28
ATOM    566  CE  MET    37      41.818  49.676  55.757  1.00  3.28
ATOM    567  HE1 MET    37      42.481  50.347  55.217  1.00  3.28
ATOM    568  HE2 MET    37      41.454  48.922  55.060  1.00  3.28
ATOM    569  HE3 MET    37      40.974  50.245  56.148  1.00  3.28
ATOM    570  C   MET    37      46.274  50.444  58.446  1.00  3.28
ATOM    571  O   MET    37      46.431  50.448  57.233  1.00  3.28
ATOM    572  N   PHE    38      46.986  51.224  59.262  1.00  3.13
ATOM    573  H   PHE    38      46.809  51.172  60.263  1.00  3.13
ATOM    574  CA  PHE    38      48.023  52.160  58.814  1.00  3.13
ATOM    575  HA  PHE    38      47.585  52.904  58.156  1.00  3.13
ATOM    576  CB  PHE    38      48.636  52.892  60.022  1.00  3.13
ATOM    577  HB1 PHE    38      48.797  52.185  60.834  1.00  3.13
ATOM    578  HB2 PHE    38      47.934  53.643  60.378  1.00  3.13
ATOM    579  CG  PHE    38      49.961  53.555  59.693  1.00  3.13
ATOM    580  CD1 PHE    38      49.986  54.705  58.886  1.00  3.13
ATOM    581  HD1 PHE    38      49.060  55.148  58.559  1.00  3.13
ATOM    582  CE1 PHE    38      51.212  55.229  58.444  1.00  3.13
ATOM    583  HE1 PHE    38      51.235  56.095  57.801  1.00  3.13
ATOM    584  CZ  PHE    38      52.412  54.589  58.783  1.00  3.13
ATOM    585  HZ  PHE    38      53.341  54.968  58.390  1.00  3.13
ATOM    586  CE2 PHE    38      52.396  53.436  59.583  1.00  3.13
ATOM    587  HE2 PHE    38      53.323  52.928  59.804  1.00  3.13
ATOM    588  CD2 PHE    38      51.170  52.926  60.049  1.00  3.13
ATOM    589  HD2 PHE    38      51.149  52.016  60.632  1.00  3.13
ATOM    590  C   PHE    38      49.120  51.493  57.992  1.00  3.13
ATOM    591  O   PHE    38      49.460  51.992  56.922  1.00  3.13
ATOM    592  N   VAL    39      49.656  50.356  58.446  1.00  4.12
ATOM    593  H   VAL    39      49.372  50.005  59.356  1.00  4.12
ATOM    594  CA  VAL    39      50.679  49.646  57.660  1.00  4.12
ATOM    595  HA  VAL    39      51.530  50.308  57.492  1.00  4.12
ATOM    596  CB  VAL    39      51.169  48.380  58.401  1.00  4.12
ATOM    597  HB  VAL    39      50.305  47.780  58.691  1.00  4.12
ATOM    598  CG1 VAL    39      52.101  47.502  57.554  1.00  4.12
ATOM    599 1HG1 VAL    39      52.485  46.673  58.150  1.00  4.12
ATOM    600 2HG1 VAL    39      51.569  47.080  56.701  1.00  4.12
ATOM    601 3HG1 VAL    39      52.944  48.091  57.188  1.00  4.12
ATOM    602  CG2 VAL    39      51.949  48.746  59.666  1.00  4.12
ATOM    603 1HG2 VAL    39      52.207  47.841  60.219  1.00  4.12
ATOM    604 2HG2 VAL    39      52.860  49.277  59.389  1.00  4.12
ATOM    605 3HG2 VAL    39      51.343  49.380  60.303  1.00  4.12
ATOM    606  C   VAL    39      50.139  49.241  56.290  1.00  4.12
ATOM    607  O   VAL    39      50.787  49.488  55.263  1.00  4.12
ATOM    608  N   LYS    40      48.922  48.664  56.268  1.00  4.18
ATOM    609  H   LYS    40      48.429  48.505  57.139  1.00  4.18
ATOM    610  CA  LYS    40      48.302  48.318  54.982  1.00  4.18
ATOM    611  HA  LYS    40      48.978  47.644  54.451  1.00  4.18
ATOM    612  CB  LYS    40      46.958  47.593  55.173  1.00  4.18
ATOM    613  HB1 LYS    40      46.469  47.507  54.200  1.00  4.18
ATOM    614  HB2 LYS    40      46.316  48.179  55.830  1.00  4.18
ATOM    615  CG  LYS    40      47.158  46.176  55.740  1.00  4.18
ATOM    616  HG1 LYS    40      47.575  46.236  56.744  1.00  4.18
ATOM    617  HG2 LYS    40      47.882  45.648  55.117  1.00  4.18
ATOM    618  CD  LYS    40      45.871  45.333  55.778  1.00  4.18
ATOM    619  HD1 LYS    40      46.097  44.369  56.238  1.00  4.18
ATOM    620  HD2 LYS    40      45.557  45.141  54.750  1.00  4.18
ATOM    621  CE  LYS    40      44.694  45.980  56.518  1.00  4.18
ATOM    622  HE1 LYS    40      43.828  45.316  56.444  1.00  4.18
ATOM    623  HE2 LYS    40      44.431  46.911  56.007  1.00  4.18
ATOM    624  NZ  LYS    40      44.985  46.255  57.942  1.00  4.18
ATOM    625  HZ1 LYS    40      44.233  46.782  58.369  1.00  4.18
ATOM    626  HZ2 LYS    40      45.096  45.410  58.503  1.00  4.18
ATOM    627  HZ3 LYS    40      45.845  46.786  58.051  1.00  4.18
ATOM    628  C   LYS    40      48.162  49.533  54.067  1.00  4.18
ATOM    629  O   LYS    40      48.654  49.445  52.954  1.00  4.18
ATOM    630  N   LEU    41      47.614  50.653  54.554  1.00  3.23
ATOM    631  H   LEU    41      47.268  50.619  55.507  1.00  3.23
ATOM    632  CA  LEU    41      47.473  51.924  53.827  1.00  3.23
ATOM    633  HA  LEU    41      46.770  51.824  53.014  1.00  3.23
ATOM    634  CB  LEU    41      46.900  53.036  54.732  1.00  3.23
ATOM    635  HB1 LEU    41      46.959  53.950  54.136  1.00  3.23
ATOM    636  HB2 LEU    41      47.568  53.187  55.579  1.00  3.23
ATOM    637  CG  LEU    41      45.462  52.949  55.276  1.00  3.23
ATOM    638  HG  LEU    41      45.481  52.517  56.272  1.00  3.23
ATOM    639  CD1 LEU    41      44.922  54.371  55.384  1.00  3.23
ATOM    640 1HD1 LEU    41      43.986  54.371  55.936  1.00  3.23
ATOM    641 2HD1 LEU    41      45.650  55.005  55.887  1.00  3.23
ATOM    642 3HD1 LEU    41      44.743  54.777  54.387  1.00  3.23
ATOM    643  CD2 LEU    41      44.466  52.172  54.429  1.00  3.23
ATOM    644 1HD2 LEU    41      43.478  52.238  54.881  1.00  3.23
ATOM    645 2HD2 LEU    41      44.412  52.614  53.435  1.00  3.23
ATOM    646 3HD2 LEU    41      44.763  51.127  54.355  1.00  3.23
ATOM    647  C   LEU    41      48.786  52.499  53.302  1.00  3.23
ATOM    648  O   LEU    41      48.764  53.091  52.236  1.00  3.23
ATOM    649  N   ARG    42      49.908  52.354  54.017  1.00  3.70
ATOM    650  H   ARG    42      49.832  51.933  54.939  1.00  3.70
ATOM    651  CA  ARG    42      51.233  52.734  53.503  1.00  3.70
ATOM    652  HA  ARG    42      51.219  53.768  53.148  1.00  3.70
ATOM    653  CB  ARG    42      52.301  52.579  54.609  1.00  3.70
ATOM    654  HB1 ARG    42      52.284  51.557  54.986  1.00  3.70
ATOM    655  HB2 ARG    42      52.037  53.233  55.443  1.00  3.70
ATOM    656  CG  ARG    42      53.740  52.925  54.150  1.00  3.70
ATOM    657  HG1 ARG    42      54.032  53.831  54.683  1.00  3.70
ATOM    658  HG2 ARG    42      53.764  53.172  53.090  1.00  3.70
ATOM    659  CD  ARG    42      54.808  51.844  54.448  1.00  3.70
ATOM    660  HD1 ARG    42      54.521  51.293  55.346  1.00  3.70
ATOM    661  HD2 ARG    42      55.744  52.351  54.689  1.00  3.70
ATOM    662  NE  ARG    42      55.056  50.883  53.341  1.00  3.70
ATOM    663  HE  ARG    42      54.606  49.977  53.417  1.00  3.70
ATOM    664  CZ  ARG    42      56.012  50.948  52.419  1.00  3.70
ATOM    665  NH1 ARG    42      56.793  51.975  52.286  1.00  3.70
ATOM    666 1HH1 ARG    42      56.525  52.806  52.767  1.00  3.70
ATOM    667 2HH1 ARG    42      57.370  51.991  51.447  1.00  3.70
ATOM    668  NH2 ARG    42      56.272  49.980  51.597  1.00  3.70
ATOM    669 1HH2 ARG    42      55.772  49.103  51.727  1.00  3.70
ATOM    670 2HH2 ARG    42      57.104  50.042  51.029  1.00  3.70
ATOM    671  C   ARG    42      51.621  51.858  52.320  1.00  3.70
ATOM    672  O   ARG    42      51.982  52.350  51.258  1.00  3.70
ATOM    673  N   SER    43      51.534  50.541  52.488  1.00  4.48
ATOM    674  H   SER    43      51.194  50.178  53.371  1.00  4.48
ATOM    675  CA  SER    43      51.893  49.623  51.404  1.00  4.48
ATOM    676  HA  SER    43      52.937  49.805  51.146  1.00  4.48
ATOM    677  CB  SER    43      51.785  48.169  51.889  1.00  4.48
ATOM    678  HB1 SER    43      50.887  47.711  51.474  1.00  4.48
ATOM    679  HB2 SER    43      51.709  48.144  52.977  1.00  4.48
ATOM    680  OG  SER    43      52.918  47.407  51.511  1.00  4.48
ATOM    681  HG  SER    43      53.680  47.578  52.104  1.00  4.48
ATOM    682  C   SER    43      51.079  49.901  50.129  1.00  4.48
ATOM    683  O   SER    43      51.624  50.168  49.055  1.00  4.48
ATOM    684  N   GLN    44      49.763  50.027  50.288  1.00  4.03
ATOM    685  H   GLN    44      49.365  49.867  51.205  1.00  4.03
ATOM    686  CA  GLN    44      48.881  50.420  49.202  1.00  4.03
ATOM    687  HA  GLN    44      49.133  49.765  48.367  1.00  4.03
ATOM    688  CB  GLN    44      47.432  50.077  49.538  1.00  4.03
ATOM    689  HB1 GLN    44      47.439  49.030  49.812  1.00  4.03
ATOM    690  HB2 GLN    44      46.812  50.196  48.656  1.00  4.03
ATOM    691  CG  GLN    44      46.851  50.839  50.715  1.00  4.03
ATOM    692  HG1 GLN    44      46.656  51.877  50.467  1.00  4.03
ATOM    693  HG2 GLN    44      47.622  50.860  51.455  1.00  4.03
ATOM    694  CD  GLN    44      45.598  50.228  51.336  1.00  4.03
ATOM    695  OE1 GLN    44      44.658  50.928  51.648  1.00  4.03
ATOM    696  NE2 GLN    44      45.493  48.941  51.583  1.00  4.03
ATOM    697 1HE2 GLN    44      46.120  48.288  51.127  1.00  4.03
ATOM    698 2HE2 GLN    44      44.590  48.647  51.920  1.00  4.03
ATOM    699  C   GLN    44      49.177  51.830  48.673  1.00  4.03
ATOM    700  O   GLN    44      49.092  52.031  47.475  1.00  4.03
ATOM    701  N   GLU    45      49.581  52.824  49.466  1.00  3.74
ATOM    702  H   GLU    45      49.605  52.707  50.473  1.00  3.74
ATOM    703  CA  GLU    45      49.944  54.130  48.897  1.00  3.74
ATOM    704  HA  GLU    45      49.128  54.455  48.251  1.00  3.74
ATOM    705  CB  GLU    45      50.143  55.200  49.981  1.00  3.74
ATOM    706  HB1 GLU    45      49.532  54.975  50.851  1.00  3.74
ATOM    707  HB2 GLU    45      49.771  56.127  49.563  1.00  3.74
ATOM    708  CG  GLU    45      51.596  55.476  50.411  1.00  3.74
ATOM    709  HG1 GLU    45      52.104  56.021  49.615  1.00  3.74
ATOM    710  HG2 GLU    45      52.150  54.562  50.568  1.00  3.74
ATOM    711  CD  GLU    45      51.659  56.316  51.673  1.00  3.74
ATOM    712  OE1 GLU    45      52.530  56.063  52.532  1.00  3.74
ATOM    713  OE2 GLU    45      50.929  57.333  51.711  1.00  3.74
ATOM    714  C   GLU    45      51.203  54.028  48.020  1.00  3.74
ATOM    715  O   GLU    45      51.399  54.793  47.067  1.00  3.74
ATOM    716  N   CYS    46      52.072  53.064  48.316  1.00  4.42
ATOM    717  H   CYS    46      51.879  52.442  49.093  1.00  4.42
ATOM    718  CA  CYS    46      53.155  52.761  47.405  1.00  4.42
ATOM    719  HA  CYS    46      53.692  53.682  47.172  1.00  4.42
ATOM    720  CB  CYS    46      54.152  51.775  48.026  1.00  4.42
ATOM    721  HB1 CYS    46      55.019  51.681  47.374  1.00  4.42
ATOM    722  HB2 CYS    46      53.703  50.787  48.129  1.00  4.42
ATOM    723  SG  CYS    46      54.702  52.378  49.637  1.00  4.42
ATOM    724  HG  CYS    46      53.481  52.437  50.194  1.00  4.42
ATOM    725  C   CYS    46      52.609  52.208  46.091  1.00  4.42
ATOM    726  O   CYS    46      52.971  52.704  45.026  1.00  4.42
ATOM    727  N   ASP    47      51.641  51.291  46.162  1.00  5.25
ATOM    728  H   ASP    47      51.391  50.902  47.063  1.00  5.25
ATOM    729  CA  ASP    47      50.808  50.942  45.006  1.00  5.25
ATOM    730  HA  ASP    47      51.487  50.593  44.226  1.00  5.25
ATOM    731  CB  ASP    47      49.856  49.760  45.300  1.00  5.25
ATOM    732  HB1 ASP    47      49.371  49.467  44.369  1.00  5.25
ATOM    733  HB2 ASP    47      49.058  50.090  45.960  1.00  5.25
ATOM    734  CG  ASP    47      50.464  48.472  45.896  1.00  5.25
ATOM    735  OD1 ASP    47      51.509  47.989  45.401  1.00  5.25
ATOM    736  OD2 ASP    47      49.795  47.919  46.806  1.00  5.25
ATOM    737  C   ASP    47      50.022  52.122  44.362  1.00  5.25
ATOM    738  O   ASP    47      49.429  51.923  43.300  1.00  5.25
ATOM    739  N   TRP    48      50.000  53.335  44.940  1.00  5.39
ATOM    740  H   TRP    48      50.464  53.455  45.824  1.00  5.39
ATOM    741  CA  TRP    48      49.576  54.530  44.200  1.00  5.39
ATOM    742  HA  TRP    48      48.584  54.354  43.709  1.00  5.39
ATOM    743  CB  TRP    48      49.498  55.874  45.023  1.00  5.39
ATOM    744  HB1 TRP    48      50.453  56.085  45.456  1.00  5.39
ATOM    745  HB2 TRP    48      48.862  55.756  45.882  1.00  5.39
ATOM    746  CG  TRP    48      49.178  57.155  44.279  1.00  5.39
ATOM    747  CD1 TRP    48      48.903  57.291  42.957  1.00  5.39
ATOM    748  HD1 TRP    48      48.786  56.493  42.237  1.00  5.39
ATOM    749  NE1 TRP    48      48.837  58.622  42.609  1.00  5.39
ATOM    750  HE1 TRP    48      48.660  58.938  41.669  1.00  5.39
ATOM    751  CE2 TRP    48      48.961  59.439  43.703  1.00  5.39
ATOM    752  CZ2 TRP    48      48.919  60.834  43.855  1.00  5.39
ATOM    753  HZ2 TRP    48      48.778  61.464  42.994  1.00  5.39
ATOM    754  CH2 TRP    48      49.046  61.377  45.142  1.00  5.39
ATOM    755  HH2 TRP    48      49.014  62.445  45.280  1.00  5.39
ATOM    756  CZ3 TRP    48      49.198  60.517  46.245  1.00  5.39
ATOM    757  HZ3 TRP    48      49.276  60.947  47.224  1.00  5.39
ATOM    758  CE3 TRP    48      49.243  59.117  46.069  1.00  5.39
ATOM    759  HE3 TRP    48      49.338  58.459  46.910  1.00  5.39
ATOM    760  CD2 TRP    48      49.148  58.533  44.788  1.00  5.39
ATOM    761  C   TRP    48      50.595  54.800  43.155  1.00  5.39
ATOM    762  O   TRP    48      50.295  54.810  41.945  1.00  5.39
ATOM    763  N   GLU    49      51.790  55.158  43.609  1.00  4.83
ATOM    764  H   GLU    49      52.005  55.029  44.585  1.00  4.83
ATOM    765  CA  GLU    49      52.675  55.975  42.788  1.00  4.83
ATOM    766  HA  GLU    49      52.068  56.539  42.069  1.00  4.83
ATOM    767  CB  GLU    49      53.453  56.979  43.656  1.00  4.83
ATOM    768  HB1 GLU    49      54.111  56.440  44.330  1.00  4.83
ATOM    769  HB2 GLU    49      52.713  57.483  44.274  1.00  4.83
ATOM    770  CG  GLU    49      54.226  58.083  42.890  1.00  4.83
ATOM    771  HG1 GLU    49      54.155  58.999  43.476  1.00  4.83
ATOM    772  HG2 GLU    49      53.721  58.280  41.944  1.00  4.83
ATOM    773  CD  GLU    49      55.716  57.803  42.652  1.00  4.83
ATOM    774  OE1 GLU    49      56.401  57.267  43.557  1.00  4.83
ATOM    775  OE2 GLU    49      56.249  58.092  41.553  1.00  4.83
ATOM    776  C   GLU    49      53.579  55.032  41.939  1.00  4.83
ATOM    777  O   GLU    49      54.802  55.040  42.020  1.00  4.83
ATOM    778  N   GLU    50      52.894  54.155  41.208  1.00  5.06
ATOM    779  H   GLU    50      51.919  54.410  41.085  1.00  5.06
ATOM    780  CA  GLU    50      53.061  52.696  41.195  1.00  5.06
ATOM    781  HA  GLU    50      52.346  52.313  41.923  1.00  5.06
ATOM    782  CB  GLU    50      52.665  52.140  39.825  1.00  5.06
ATOM    783  HB1 GLU    50      52.925  51.081  39.814  1.00  5.06
ATOM    784  HB2 GLU    50      53.220  52.661  39.041  1.00  5.06
ATOM    785  CG  GLU    50      51.158  52.281  39.567  1.00  5.06
ATOM    786  HG1 GLU    50      50.878  53.335  39.613  1.00  5.06
ATOM    787  HG2 GLU    50      50.604  51.742  40.338  1.00  5.06
ATOM    788  CD  GLU    50      50.777  51.714  38.193  1.00  5.06
ATOM    789  OE1 GLU    50      51.165  50.556  37.911  1.00  5.06
ATOM    790  OE2 GLU    50      50.105  52.444  37.430  1.00  5.06
ATOM    791  C   GLU    50      54.431  52.137  41.618  1.00  5.06
ATOM    792  O   GLU    50      55.446  52.242  40.921  1.00  5.06
ATOM    793  N   ILE    51      54.407  51.446  42.754  1.00  5.51
ATOM    794  H   ILE    51      53.563  51.510  43.309  1.00  5.51
ATOM    795  CA  ILE    51      55.545  50.779  43.368  1.00  5.51
ATOM    796  HA  ILE    51      56.323  50.616  42.623  1.00  5.51
ATOM    797  CB  ILE    51      56.135  51.656  44.512  1.00  5.51
ATOM    798  HB  ILE    51      55.324  51.844  45.209  1.00  5.51
ATOM    799  CG2 ILE    51      57.256  50.949  45.306  1.00  5.51
ATOM    800 1HG2 ILE    51      57.588  51.602  46.111  1.00  5.51
ATOM    801 2HG2 ILE    51      56.894  50.035  45.772  1.00  5.51
ATOM    802 3HG2 ILE    51      58.091  50.707  44.650  1.00  5.51
ATOM    803  CG1 ILE    51      56.687  53.028  44.063  1.00  5.51
ATOM    804 1HG1 ILE    51      56.284  53.309  43.099  1.00  5.51
ATOM    805 2HG1 ILE    51      57.768  52.971  43.949  1.00  5.51
ATOM    806  CD1 ILE    51      56.334  54.139  45.061  1.00  5.51
ATOM    807  HD1 ILE    51      55.267  54.355  45.004  1.00  5.51
ATOM    808  HD2 ILE    51      56.575  53.834  46.076  1.00  5.51
ATOM    809  HD3 ILE    51      56.894  55.040  44.818  1.00  5.51
ATOM    810  C   ILE    51      55.129  49.429  43.946  1.00  5.51
ATOM    811  O   ILE    51      54.606  49.359  45.056  1.00  5.51
ATOM    812  N   SER    52      55.423  48.342  43.238  1.00  5.50
ATOM    813  H   SER    52      55.811  48.438  42.312  1.00  5.50
ATOM    814  CA  SER    52      55.151  46.997  43.748  1.00  5.50
ATOM    815  HA  SER    52      54.082  46.938  43.969  1.00  5.50
ATOM    816  CB  SER    52      55.466  45.952  42.675  1.00  5.50
ATOM    817  HB1 SER    52      55.114  44.975  43.011  1.00  5.50
ATOM    818  HB2 SER    52      56.545  45.903  42.519  1.00  5.50
ATOM    819  OG  SER    52      54.838  46.283  41.449  1.00  5.50
ATOM    820  HG  SER    52      53.948  46.602  41.634  1.00  5.50
ATOM    821  C   SER    52      55.915  46.663  45.032  1.00  5.50
ATOM    822  O   SER    52      57.138  46.799  45.090  1.00  5.50
ATOM    823  N   VAL    53      55.182  46.200  46.045  1.00  6.21
ATOM    824  H   VAL    53      54.176  46.234  45.930  1.00  6.21
ATOM    825  CA  VAL    53      55.688  45.789  47.364  1.00  6.21
ATOM    826  HA  VAL    53      56.173  46.651  47.816  1.00  6.21
ATOM    827  CB  VAL    53      54.516  45.408  48.299  1.00  6.21
ATOM    828  HB  VAL    53      54.018  44.517  47.915  1.00  6.21
ATOM    829  CG1 VAL    53      55.016  45.121  49.724  1.00  6.21
ATOM    830 1HG1 VAL    53      54.162  44.913  50.371  1.00  6.21
ATOM    831 2HG1 VAL    53      55.670  44.251  49.731  1.00  6.21
ATOM    832 3HG1 VAL    53      55.544  45.989  50.118  1.00  6.21
ATOM    833  CG2 VAL    53      53.472  46.530  48.390  1.00  6.21
ATOM    834 1HG2 VAL    53      52.666  46.234  49.061  1.00  6.21
ATOM    835 2HG2 VAL    53      53.928  47.445  48.768  1.00  6.21
ATOM    836 3HG2 VAL    53      53.021  46.736  47.418  1.00  6.21
ATOM    837  C   VAL    53      56.718  44.654  47.270  1.00  6.21
ATOM    838  O   VAL    53      56.327  43.498  47.106  1.00  6.21
ATOM    839  N   LYS    54      58.037  44.931  47.345  1.00  6.78
ATOM    840  H   LYS    54      58.321  45.908  47.412  1.00  6.78
ATOM    841  CA  LYS    54      59.020  43.913  46.890  1.00  6.78
ATOM    842  HA  LYS    54      58.747  43.586  45.886  1.00  6.78
ATOM    843  CB  LYS    54      60.399  44.608  46.848  1.00  6.78
ATOM    844  HB1 LYS    54      60.737  44.731  47.877  1.00  6.78
ATOM    845  HB2 LYS    54      60.287  45.603  46.412  1.00  6.78
ATOM    846  CG  LYS    54      61.510  43.883  46.060  1.00  6.78
ATOM    847  HG1 LYS    54      61.373  44.102  45.000  1.00  6.78
ATOM    848  HG2 LYS    54      61.442  42.804  46.192  1.00  6.78
ATOM    849  CD  LYS    54      62.914  44.348  46.499  1.00  6.78
ATOM    850  HD1 LYS    54      62.899  45.426  46.674  1.00  6.78
ATOM    851  HD2 LYS    54      63.618  44.136  45.693  1.00  6.78
ATOM    852  CE  LYS    54      63.373  43.604  47.765  1.00  6.78
ATOM    853  HE1 LYS    54      63.515  42.549  47.513  1.00  6.78
ATOM    854  HE2 LYS    54      62.579  43.663  48.517  1.00  6.78
ATOM    855  NZ  LYS    54      64.625  44.165  48.340  1.00  6.78
ATOM    856  HZ1 LYS    54      64.411  45.048  48.801  1.00  6.78
ATOM    857  HZ2 LYS    54      64.991  43.555  49.060  1.00  6.78
ATOM    858  HZ3 LYS    54      65.350  44.302  47.645  1.00  6.78
ATOM    859  C   LYS    54      59.147  42.666  47.751  1.00  6.78
ATOM    860  O   LYS    54      59.474  41.584  47.278  1.00  6.78
ATOM    861  N   GLY    55      59.030  42.882  49.045  1.00  6.84
ATOM    862  H   GLY    55      58.759  43.818  49.305  1.00  6.84
ATOM    863  CA  GLY    55      59.422  41.974  50.109  1.00  6.84
ATOM    864  HA1 GLY    55      60.504  41.972  50.235  1.00  6.84
ATOM    865  HA2 GLY    55      59.066  40.962  49.920  1.00  6.84
ATOM    866  C   GLY    55      58.774  42.580  51.325  1.00  6.84
ATOM    867  O   GLY    55      59.298  43.566  51.830  1.00  6.84
ATOM    868  N   PRO    56      57.608  42.096  51.777  1.00  6.33
ATOM    869  CD  PRO    56      56.756  41.117  51.119  1.00  6.33
ATOM    870  HD1 PRO    56      57.144  40.113  51.299  1.00  6.33
ATOM    871  HD2 PRO    56      56.674  41.305  50.047  1.00  6.33
ATOM    872  CG  PRO    56      55.389  41.270  51.784  1.00  6.33
ATOM    873  HG1 PRO    56      54.831  40.332  51.781  1.00  6.33
ATOM    874  HG2 PRO    56      54.824  42.055  51.278  1.00  6.33
ATOM    875  CB  PRO    56      55.744  41.721  53.199  1.00  6.33
ATOM    876  HB1 PRO    56      55.999  40.849  53.804  1.00  6.33
ATOM    877  HB2 PRO    56      54.931  42.281  53.663  1.00  6.33
ATOM    878  CA  PRO    56      56.986  42.597  52.996  1.00  6.33
ATOM    879  HA  PRO    56      56.660  43.623  52.816  1.00  6.33
ATOM    880  C   PRO    56      57.894  42.590  54.253  1.00  6.33
ATOM    881  O   PRO    56      57.505  43.051  55.323  1.00  6.33
ATOM    882  N   ASN    57      59.110  42.058  54.141  1.00  5.16
ATOM    883  H   ASN    57      59.412  41.764  53.226  1.00  5.16
ATOM    884  CA  ASN    57      60.094  41.926  55.192  1.00  5.16
ATOM    885  HA  ASN    57      59.634  41.408  56.025  1.00  5.16
ATOM    886  CB  ASN    57      61.262  41.051  54.672  1.00  5.16
ATOM    887  HB1 ASN    57      60.871  40.142  54.218  1.00  5.16
ATOM    888  HB2 ASN    57      61.888  40.757  55.514  1.00  5.16
ATOM    889  CG  ASN    57      62.143  41.773  53.657  1.00  5.16
ATOM    890  OD1 ASN    57      61.861  41.748  52.470  1.00  5.16
ATOM    891  ND2 ASN    57      63.191  42.448  54.076  1.00  5.16
ATOM    892 1HD2 ASN    57      63.359  42.586  55.062  1.00  5.16
ATOM    893 2HD2 ASN    57      63.683  42.994  53.390  1.00  5.16
ATOM    894  C   ASN    57      60.716  43.218  55.790  1.00  5.16
ATOM    895  O   ASN    57      61.447  43.179  56.759  1.00  5.16
ATOM    896  N   GLY    58      60.513  44.353  55.127  1.00  5.39
ATOM    897  H   GLY    58      59.792  44.302  54.414  1.00  5.39
ATOM    898  CA  GLY    58      61.598  45.278  54.754  1.00  5.39
ATOM    899  HA1 GLY    58      62.587  44.825  54.837  1.00  5.39
ATOM    900  HA2 GLY    58      61.620  46.172  55.375  1.00  5.39
ATOM    901  C   GLY    58      61.334  45.624  53.318  1.00  5.39
ATOM    902  O   GLY    58      62.139  45.394  52.420  1.00  5.39
ATOM    903  N   GLU    59      60.093  46.076  53.168  1.00  5.68
ATOM    904  H   GLU    59      59.530  46.165  53.981  1.00  5.68
ATOM    905  CA  GLU    59      59.478  46.606  51.958  1.00  5.68
ATOM    906  HA  GLU    59      59.589  45.884  51.149  1.00  5.68
ATOM    907  CB  GLU    59      57.938  46.774  52.198  1.00  5.68
ATOM    908  HB1 GLU    59      57.479  45.785  52.213  1.00  5.68
ATOM    909  HB2 GLU    59      57.527  47.338  51.362  1.00  5.68
ATOM    910  CG  GLU    59      57.591  47.477  53.534  1.00  5.68
ATOM    911  HG1 GLU    59      58.172  48.399  53.585  1.00  5.68
ATOM    912  HG2 GLU    59      57.948  46.830  54.341  1.00  5.68
ATOM    913  CD  GLU    59      56.120  47.787  53.756  1.00  5.68
ATOM    914  OE1 GLU    59      55.297  47.792  52.795  1.00  5.68
ATOM    915  OE2 GLU    59      55.785  48.163  54.901  1.00  5.68
ATOM    916  C   GLU    59      60.206  47.902  51.555  1.00  5.68
ATOM    917  O   GLU    59      59.636  48.963  51.406  1.00  5.68
ATOM    918  N   SER    60      61.525  47.790  51.381  1.00  4.51
ATOM    919  H   SER    60      61.985  46.995  51.738  1.00  4.51
ATOM    920  CA  SER    60      62.211  48.263  50.192  1.00  4.51
ATOM    921  HA  SER    60      62.454  49.309  50.341  1.00  4.51
ATOM    922  CB  SER    60      63.547  47.520  49.986  1.00  4.51
ATOM    923  HB1 SER    60      64.216  47.814  50.794  1.00  4.51
ATOM    924  HB2 SER    60      63.999  47.859  49.056  1.00  4.51
ATOM    925  OG  SER    60      63.413  46.112  49.981  1.00  4.51
ATOM    926  HG  SER    60      63.043  45.838  50.839  1.00  4.51
ATOM    927  C   SER    60      61.212  48.137  49.001  1.00  4.51
ATOM    928  O   SER    60      60.680  47.078  48.670  1.00  4.51
ATOM    929  N   SER    61      60.860  49.348  48.534  1.00  4.11
ATOM    930  H   SER    61      61.515  50.057  48.788  1.00  4.11
ATOM    931  CA  SER    61      59.485  49.880  48.320  1.00  4.11
ATOM    932  HA  SER    61      59.445  50.242  47.291  1.00  4.11
ATOM    933  CB  SER    61      58.307  48.907  48.489  1.00  4.11
ATOM    934  HB1 SER    61      57.365  49.454  48.479  1.00  4.11
ATOM    935  HB2 SER    61      58.370  48.368  49.429  1.00  4.11
ATOM    936  OG  SER    61      58.245  47.958  47.439  1.00  4.11
ATOM    937  HG  SER    61      57.698  48.275  46.705  1.00  4.11
ATOM    938  C   SER    61      59.309  51.110  49.208  1.00  4.11
ATOM    939  O   SER    61      58.449  51.185  50.091  1.00  4.11
ATOM    940  N   VAL    62      60.219  52.051  48.970  1.00  2.79
ATOM    941  H   VAL    62      60.917  51.786  48.290  1.00  2.79
ATOM    942  CA  VAL    62      59.976  53.497  49.001  1.00  2.79
ATOM    943  HA  VAL    62      60.581  53.909  49.765  1.00  2.79
ATOM    944  CB  VAL    62      60.450  54.078  47.637  1.00  2.79
ATOM    945  HB  VAL    62      60.188  55.133  47.606  1.00  2.79
ATOM    946  CG1 VAL    62      61.971  53.971  47.554  1.00  2.79
ATOM    947 1HG1 VAL    62      62.378  54.520  46.710  1.00  2.79
ATOM    948 2HG1 VAL    62      62.420  54.402  48.444  1.00  2.79
ATOM    949 3HG1 VAL    62      62.279  52.935  47.438  1.00  2.79
ATOM    950  CG2 VAL    62      59.875  53.381  46.386  1.00  2.79
ATOM    951 1HG2 VAL    62      58.903  53.809  46.154  1.00  2.79
ATOM    952 2HG2 VAL    62      60.518  53.498  45.519  1.00  2.79
ATOM    953 3HG2 VAL    62      59.754  52.312  46.519  1.00  2.79
ATOM    954  C   VAL    62      58.506  53.856  49.220  1.00  2.79
ATOM    955  O   VAL    62      57.686  53.421  48.415  1.00  2.79
ATOM    956  N   ILE    63      58.153  54.663  50.238  1.00  2.90
ATOM    957  H   ILE    63      58.859  55.000  50.881  1.00  2.90
ATOM    958  CA  ILE    63      57.019  55.556  49.966  1.00  2.90
ATOM    959  HA  ILE    63      56.314  54.971  49.371  1.00  2.90
ATOM    960  CB  ILE    63      56.096  56.010  51.133  1.00  2.90
ATOM    961  HB  ILE    63      55.105  56.102  50.679  1.00  2.90
ATOM    962  CG2 ILE    63      55.897  54.911  52.176  1.00  2.90
ATOM    963 1HG2 ILE    63      56.824  54.692  52.693  1.00  2.90
ATOM    964 2HG2 ILE    63      55.126  55.212  52.885  1.00  2.90
ATOM    965 3HG2 ILE    63      55.507  54.041  51.660  1.00  2.90
ATOM    966  CG1 ILE    63      56.358  57.423  51.684  1.00  2.90
ATOM    967 1HG1 ILE    63      55.752  58.113  51.103  1.00  2.90
ATOM    968 2HG1 ILE    63      57.381  57.711  51.501  1.00  2.90
ATOM    969  CD1 ILE    63      56.007  57.658  53.157  1.00  2.90
ATOM    970  HD1 ILE    63      56.499  56.938  53.805  1.00  2.90
ATOM    971  HD2 ILE    63      56.341  58.649  53.446  1.00  2.90
ATOM    972  HD3 ILE    63      54.928  57.574  53.292  1.00  2.90
ATOM    973  C   ILE    63      57.469  56.658  49.019  1.00  2.90
ATOM    974  O   ILE    63      58.658  56.955  48.868  1.00  2.90
ATOM    975  N   HIS    64      56.496  57.228  48.338  1.00  3.29
ATOM    976  H   HIS    64      55.549  56.939  48.519  1.00  3.29
ATOM    977  CA  HIS    64      56.672  58.369  47.468  1.00  3.29
ATOM    978  HA  HIS    64      57.630  58.336  46.947  1.00  3.29
ATOM    979  CB  HIS    64      55.547  58.327  46.433  1.00  3.29
ATOM    980  HB1 HIS    64      55.699  57.432  45.837  1.00  3.29
ATOM    981  HB2 HIS    64      55.601  59.190  45.775  1.00  3.29
ATOM    982  CG  HIS    64      54.147  58.269  46.980  1.00  3.29
ATOM    983  ND1 HIS    64      53.349  59.360  47.341  1.00  3.29
ATOM    984  CE1 HIS    64      52.114  58.859  47.482  1.00  3.29
ATOM    985  HE1 HIS    64      51.245  59.455  47.718  1.00  3.29
ATOM    986  NE2 HIS    64      52.118  57.528  47.314  1.00  3.29
ATOM    987  HE2 HIS    64      51.318  56.900  47.302  1.00  3.29
ATOM    988  CD2 HIS    64      53.393  57.138  47.003  1.00  3.29
ATOM    989  HD2 HIS    64      53.703  56.153  46.684  1.00  3.29
ATOM    990  C   HIS    64      56.570  59.661  48.260  1.00  3.29
ATOM    991  O   HIS    64      55.850  59.774  49.257  1.00  3.29
ATOM    992  N   ASP    65      57.277  60.670  47.799  1.00  3.37
ATOM    993  H   ASP    65      57.871  60.518  46.987  1.00  3.37
ATOM    994  CA  ASP    65      57.121  62.015  48.306  1.00  3.37
ATOM    995  HA  ASP    65      56.956  61.997  49.384  1.00  3.37
ATOM    996  CB  ASP    65      58.435  62.767  48.037  1.00  3.37
ATOM    997  HB1 ASP    65      58.657  62.748  46.968  1.00  3.37
ATOM    998  HB2 ASP    65      59.248  62.267  48.567  1.00  3.37
ATOM    999  CG  ASP    65      58.371  64.217  48.505  1.00  3.37
ATOM   1000  OD1 ASP    65      57.517  64.555  49.357  1.00  3.37
ATOM   1001  OD2 ASP    65      59.164  65.060  48.036  1.00  3.37
ATOM   1002  C   ASP    65      55.939  62.716  47.616  1.00  3.37
ATOM   1003  O   ASP    65      56.012  63.078  46.440  1.00  3.37
ATOM   1004  N   ARG    66      54.868  62.958  48.380  1.00  4.08
ATOM   1005  H   ARG    66      54.906  62.565  49.306  1.00  4.08
ATOM   1006  CA  ARG    66      53.677  63.757  48.032  1.00  4.08
ATOM   1007  HA  ARG    66      53.299  63.367  47.085  1.00  4.08
ATOM   1008  CB  ARG    66      52.566  63.502  49.095  1.00  4.08
ATOM   1009  HB1 ARG    66      52.234  62.469  48.974  1.00  4.08
ATOM   1010  HB2 ARG    66      51.708  64.134  48.863  1.00  4.08
ATOM   1011  CG  ARG    66      52.940  63.694  50.589  1.00  4.08
ATOM   1012  HG1 ARG    66      53.351  64.693  50.731  1.00  4.08
ATOM   1013  HG2 ARG    66      53.699  62.964  50.850  1.00  4.08
ATOM   1014  CD  ARG    66      51.710  63.504  51.516  1.00  4.08
ATOM   1015  HD1 ARG    66      51.113  62.681  51.115  1.00  4.08
ATOM   1016  HD2 ARG    66      51.093  64.402  51.462  1.00  4.08
ATOM   1017  NE  ARG    66      51.981  63.179  52.949  1.00  4.08
ATOM   1018  HE  ARG    66      51.443  62.402  53.330  1.00  4.08
ATOM   1019  CZ  ARG    66      52.643  63.862  53.877  1.00  4.08
ATOM   1020  NH1 ARG    66      53.386  64.884  53.574  1.00  4.08
ATOM   1021 1HH1 ARG    66      53.432  65.168  52.618  1.00  4.08
ATOM   1022 2HH1 ARG    66      53.884  65.363  54.305  1.00  4.08
ATOM   1023  NH2 ARG    66      52.604  63.548  55.142  1.00  4.08
ATOM   1024 1HH2 ARG    66      52.062  62.763  55.515  1.00  4.08
ATOM   1025 2HH2 ARG    66      53.101  64.064  55.844  1.00  4.08
ATOM   1026  C   ARG    66      53.954  65.251  47.748  1.00  4.08
ATOM   1027  O   ARG    66      53.254  66.123  48.257  1.00  4.08
ATOM   1028  N   LYS    67      55.006  65.535  46.974  1.00  4.43
ATOM   1029  H   LYS    67      55.509  64.723  46.650  1.00  4.43
ATOM   1030  CA  LYS    67      55.487  66.848  46.511  1.00  4.43
ATOM   1031  HA  LYS    67      54.643  67.534  46.411  1.00  4.43
ATOM   1032  CB  LYS    67      56.497  67.436  47.528  1.00  4.43
ATOM   1033  HB1 LYS    67      56.844  68.392  47.132  1.00  4.43
ATOM   1034  HB2 LYS    67      57.359  66.778  47.591  1.00  4.43
ATOM   1035  CG  LYS    67      55.954  67.685  48.947  1.00  4.43
ATOM   1036  HG1 LYS    67      55.675  66.741  49.416  1.00  4.43
ATOM   1037  HG2 LYS    67      55.055  68.296  48.854  1.00  4.43
ATOM   1038  CD  LYS    67      56.942  68.430  49.870  1.00  4.43
ATOM   1039  HD1 LYS    67      56.343  69.051  50.538  1.00  4.43
ATOM   1040  HD2 LYS    67      57.568  69.107  49.286  1.00  4.43
ATOM   1041  CE  LYS    67      57.818  67.535  50.767  1.00  4.43
ATOM   1042  HE1 LYS    67      57.178  66.790  51.249  1.00  4.43
ATOM   1043  HE2 LYS    67      58.258  68.159  51.550  1.00  4.43
ATOM   1044  NZ  LYS    67      58.905  66.843  50.039  1.00  4.43
ATOM   1045  HZ1 LYS    67      58.521  66.134  49.399  1.00  4.43
ATOM   1046  HZ2 LYS    67      59.465  67.452  49.467  1.00  4.43
ATOM   1047  HZ3 LYS    67      59.504  66.308  50.654  1.00  4.43
ATOM   1048  C   LYS    67      56.196  66.804  45.157  1.00  4.43
ATOM   1049  O   LYS    67      56.114  67.759  44.392  1.00  4.43
ATOM   1050  N   SER    68      56.902  65.716  44.852  1.00  4.32
ATOM   1051  H   SER    68      57.040  65.025  45.575  1.00  4.32
ATOM   1052  CA  SER    68      57.612  65.532  43.574  1.00  4.32
ATOM   1053  HA  SER    68      57.102  66.101  42.796  1.00  4.32
ATOM   1054  CB  SER    68      59.048  66.059  43.686  1.00  4.32
ATOM   1055  HB1 SER    68      59.528  66.010  42.707  1.00  4.32
ATOM   1056  HB2 SER    68      59.612  65.444  44.388  1.00  4.32
ATOM   1057  OG  SER    68      59.053  67.403  44.136  1.00  4.32
ATOM   1058  HG  SER    68      58.212  67.815  43.894  1.00  4.32
ATOM   1059  C   SER    68      57.609  64.073  43.107  1.00  4.32
ATOM   1060  O   SER    68      58.321  63.721  42.173  1.00  4.32
ATOM   1061  N   GLY    69      56.843  63.210  43.782  1.00  3.95
ATOM   1062  H   GLY    69      56.342  63.544  44.595  1.00  3.95
ATOM   1063  CA  GLY    69      56.719  61.775  43.539  1.00  3.95
ATOM   1064  HA1 GLY    69      56.655  61.591  42.466  1.00  3.95
ATOM   1065  HA2 GLY    69      55.800  61.412  44.000  1.00  3.95
ATOM   1066  C   GLY    69      57.881  60.955  44.092  1.00  3.95
ATOM   1067  O   GLY    69      57.671  59.985  44.808  1.00  3.95
ATOM   1068  N   LYS    70      59.107  61.413  43.824  1.00  3.40
ATOM   1069  H   LYS    70      59.120  62.218  43.206  1.00  3.40
ATOM   1070  CA  LYS    70      60.412  60.896  44.249  1.00  3.40
ATOM   1071  HA  LYS    70      60.854  60.413  43.377  1.00  3.40
ATOM   1072  CB  LYS    70      61.306  62.108  44.613  1.00  3.40
ATOM   1073  HB1 LYS    70      60.877  62.634  45.469  1.00  3.40
ATOM   1074  HB2 LYS    70      61.280  62.798  43.767  1.00  3.40
ATOM   1075  CG  LYS    70      62.791  61.792  44.898  1.00  3.40
ATOM   1076  HG1 LYS    70      63.371  62.692  44.688  1.00  3.40
ATOM   1077  HG2 LYS    70      63.129  61.013  44.213  1.00  3.40
ATOM   1078  CD  LYS    70      63.097  61.372  46.348  1.00  3.40
ATOM   1079  HD1 LYS    70      62.512  60.499  46.614  1.00  3.40
ATOM   1080  HD2 LYS    70      62.819  62.176  47.033  1.00  3.40
ATOM   1081  CE  LYS    70      64.582  61.032  46.546  1.00  3.40
ATOM   1082  HE1 LYS    70      65.128  61.958  46.747  1.00  3.40
ATOM   1083  HE2 LYS    70      64.973  60.578  45.632  1.00  3.40
ATOM   1084  NZ  LYS    70      64.744  60.089  47.675  1.00  3.40
ATOM   1085  HZ1 LYS    70      64.385  59.162  47.463  1.00  3.40
ATOM   1086  HZ2 LYS    70      65.681  60.032  48.066  1.00  3.40
ATOM   1087  HZ3 LYS    70      64.234  60.427  48.494  1.00  3.40
ATOM   1088  C   LYS    70      60.389  59.883  45.390  1.00  3.40
ATOM   1089  O   LYS    70      59.929  60.117  46.505  1.00  3.40
ATOM   1090  N   LYS    71      61.018  58.759  45.086  1.00  2.89
ATOM   1091  H   LYS    71      61.418  58.714  44.165  1.00  2.89
ATOM   1092  CA  LYS    71      61.012  57.531  45.867  1.00  2.89
ATOM   1093  HA  LYS    71      60.018  57.427  46.311  1.00  2.89
ATOM   1094  CB  LYS    71      61.148  56.405  44.816  1.00  2.89
ATOM   1095  HB1 LYS    71      61.134  55.460  45.318  1.00  2.89
ATOM   1096  HB2 LYS    71      62.097  56.499  44.286  1.00  2.89
ATOM   1097  CG  LYS    71      59.966  56.434  43.798  1.00  2.89
ATOM   1098  HG1 LYS    71      60.060  57.325  43.176  1.00  2.89
ATOM   1099  HG2 LYS    71      59.025  56.507  44.346  1.00  2.89
ATOM   1100  CD  LYS    71      59.880  55.219  42.855  1.00  2.89
ATOM   1101  HD1 LYS    71      59.494  54.359  43.401  1.00  2.89
ATOM   1102  HD2 LYS    71      60.887  54.978  42.515  1.00  2.89
ATOM   1103  CE  LYS    71      59.016  55.482  41.598  1.00  2.89
ATOM   1104  HE1 LYS    71      59.173  54.673  40.881  1.00  2.89
ATOM   1105  HE2 LYS    71      59.367  56.409  41.138  1.00  2.89
ATOM   1106  NZ  LYS    71      57.561  55.610  41.858  1.00  2.89
ATOM   1107  HZ1 LYS    71      57.097  56.241  41.205  1.00  2.89
ATOM   1108  HZ2 LYS    71      57.021  54.751  41.867  1.00  2.89
ATOM   1109  HZ3 LYS    71      57.347  56.105  42.727  1.00  2.89
ATOM   1110  C   LYS    71      61.998  57.621  47.038  1.00  2.89
ATOM   1111  O   LYS    71      63.178  57.909  46.833  1.00  2.89
ATOM   1112  N   PHE    72      61.459  57.546  48.259  1.00  2.26
ATOM   1113  H   PHE    72      60.462  57.366  48.313  1.00  2.26
ATOM   1114  CA  PHE    72      62.070  58.042  49.500  1.00  2.26
ATOM   1115  HA  PHE    72      62.362  59.077  49.323  1.00  2.26
ATOM   1116  CB  PHE    72      60.995  58.072  50.608  1.00  2.26
ATOM   1117  HB1 PHE    72      60.092  58.521  50.194  1.00  2.26
ATOM   1118  HB2 PHE    72      61.331  58.784  51.361  1.00  2.26
ATOM   1119  CG  PHE    72      60.599  56.797  51.369  1.00  2.26
ATOM   1120  CD1 PHE    72      61.219  55.538  51.246  1.00  2.26
ATOM   1121  HD1 PHE    72      61.982  55.361  50.513  1.00  2.26
ATOM   1122  CE1 PHE    72      60.845  54.452  52.064  1.00  2.26
ATOM   1123  HE1 PHE    72      61.341  53.498  51.964  1.00  2.26
ATOM   1124  CZ  PHE    72      59.807  54.590  52.989  1.00  2.26
ATOM   1125  HZ  PHE    72      59.495  53.748  53.592  1.00  2.26
ATOM   1126  CE2 PHE    72      59.196  55.839  53.135  1.00  2.26
ATOM   1127  HE2 PHE    72      58.429  55.968  53.883  1.00  2.26
ATOM   1128  CD2 PHE    72      59.609  56.928  52.345  1.00  2.26
ATOM   1129  HD2 PHE    72      59.181  57.906  52.488  1.00  2.26
ATOM   1130  C   PHE    72      63.344  57.286  49.956  1.00  2.26
ATOM   1131  O   PHE    72      63.859  56.385  49.295  1.00  2.26
ATOM   1132  N   SER    73      63.717  57.518  51.209  1.00  1.71
ATOM   1133  H   SER    73      63.267  58.300  51.656  1.00  1.71
ATOM   1134  CA  SER    73      64.181  56.485  52.137  1.00  1.71
ATOM   1135  HA  SER    73      64.217  55.521  51.642  1.00  1.71
ATOM   1136  CB  SER    73      65.594  56.853  52.611  1.00  1.71
ATOM   1137  HB1 SER    73      65.603  57.888  52.947  1.00  1.71
ATOM   1138  HB2 SER    73      66.294  56.748  51.781  1.00  1.71
ATOM   1139  OG  SER    73      66.002  56.038  53.694  1.00  1.71
ATOM   1140  HG  SER    73      66.929  56.224  53.893  1.00  1.71
ATOM   1141  C   SER    73      63.229  56.399  53.327  1.00  1.71
ATOM   1142  O   SER    73      62.540  57.380  53.583  1.00  1.71
ATOM   1143  N   ILE    74      63.176  55.288  54.078  1.00  1.65
ATOM   1144  H   ILE    74      63.806  54.525  53.877  1.00  1.65
ATOM   1145  CA  ILE    74      62.382  55.275  55.324  1.00  1.65
ATOM   1146  HA  ILE    74      61.337  55.432  55.058  1.00  1.65
ATOM   1147  CB  ILE    74      62.474  53.940  56.111  1.00  1.65
ATOM   1148  HB  ILE    74      62.087  54.155  57.107  1.00  1.65
ATOM   1149  CG2 ILE    74      61.512  52.895  55.527  1.00  1.65
ATOM   1150 1HG2 ILE    74      61.572  51.975  56.111  1.00  1.65
ATOM   1151 2HG2 ILE    74      60.488  53.263  55.594  1.00  1.65
ATOM   1152 3HG2 ILE    74      61.760  52.680  54.487  1.00  1.65
ATOM   1153  CG1 ILE    74      63.899  53.370  56.329  1.00  1.65
ATOM   1154 1HG1 ILE    74      63.894  52.801  57.261  1.00  1.65
ATOM   1155 2HG1 ILE    74      64.604  54.189  56.463  1.00  1.65
ATOM   1156  CD1 ILE    74      64.449  52.436  55.242  1.00  1.65
ATOM   1157  HD1 ILE    74      63.899  51.495  55.238  1.00  1.65
ATOM   1158  HD2 ILE    74      64.371  52.902  54.265  1.00  1.65
ATOM   1159  HD3 ILE    74      65.498  52.222  55.451  1.00  1.65
ATOM   1160  C   ILE    74      62.750  56.463  56.231  1.00  1.65
ATOM   1161  O   ILE    74      61.857  57.120  56.779  1.00  1.65
ATOM   1162  N   GLU    75      64.040  56.819  56.288  1.00  1.60
ATOM   1163  H   GLU    75      64.740  56.248  55.839  1.00  1.60
ATOM   1164  CA  GLU    75      64.456  58.005  57.028  1.00  1.60
ATOM   1165  HA  GLU    75      63.880  57.987  57.955  1.00  1.60
ATOM   1166  CB  GLU    75      65.931  57.968  57.451  1.00  1.60
ATOM   1167  HB1 GLU    75      66.572  58.257  56.617  1.00  1.60
ATOM   1168  HB2 GLU    75      66.189  56.954  57.749  1.00  1.60
ATOM   1169  CG  GLU    75      66.128  58.931  58.642  1.00  1.60
ATOM   1170  HG1 GLU    75      65.268  58.868  59.313  1.00  1.60
ATOM   1171  HG2 GLU    75      66.174  59.956  58.269  1.00  1.60
ATOM   1172  CD  GLU    75      67.387  58.627  59.453  1.00  1.60
ATOM   1173  OE1 GLU    75      68.478  58.968  58.951  1.00  1.60
ATOM   1174  OE2 GLU    75      67.237  58.065  60.566  1.00  1.60
ATOM   1175  C   GLU    75      64.096  59.349  56.352  1.00  1.60
ATOM   1176  O   GLU    75      63.822  60.336  57.038  1.00  1.60
ATOM   1177  N   GLU    76      64.013  59.412  55.019  1.00  1.90
ATOM   1178  H   GLU    76      64.164  58.570  54.486  1.00  1.90
ATOM   1179  CA  GLU    76      63.473  60.602  54.341  1.00  1.90
ATOM   1180  HA  GLU    76      64.018  61.480  54.677  1.00  1.90
ATOM   1181  CB  GLU    76      63.601  60.565  52.823  1.00  1.90
ATOM   1182  HB1 GLU    76      63.000  61.385  52.424  1.00  1.90
ATOM   1183  HB2 GLU    76      63.154  59.645  52.472  1.00  1.90
ATOM   1184  CG  GLU    76      65.008  60.724  52.246  1.00  1.90
ATOM   1185  HG1 GLU    76      65.677  59.992  52.700  1.00  1.90
ATOM   1186  HG2 GLU    76      65.381  61.723  52.479  1.00  1.90
ATOM   1187  CD  GLU    76      64.956  60.528  50.726  1.00  1.90
ATOM   1188  OE1 GLU    76      65.910  59.975  50.136  1.00  1.90
ATOM   1189  OE2 GLU    76      63.912  60.841  50.103  1.00  1.90
ATOM   1190  C   GLU    76      61.982  60.827  54.621  1.00  1.90
ATOM   1191  O   GLU    76      61.515  61.963  54.713  1.00  1.90
ATOM   1192  N   ALA    77      61.221  59.735  54.728  1.00  2.01
ATOM   1193  H   ALA    77      61.680  58.838  54.609  1.00  2.01
ATOM   1194  CA  ALA    77      59.813  59.740  55.091  1.00  2.01
ATOM   1195  HA  ALA    77      59.248  60.345  54.380  1.00  2.01
ATOM   1196  CB  ALA    77      59.255  58.313  55.131  1.00  2.01
ATOM   1197  HB1 ALA    77      58.880  58.051  56.121  1.00  2.01
ATOM   1198  HB2 ALA    77      58.412  58.251  54.453  1.00  2.01
ATOM   1199  HB3 ALA    77      60.033  57.596  54.878  1.00  2.01
ATOM   1200  C   ALA    77      59.659  60.330  56.483  1.00  2.01
ATOM   1201  O   ALA    77      58.897  61.284  56.679  1.00  2.01
ATOM   1202  N   LEU    78      60.404  59.747  57.436  1.00  1.90
ATOM   1203  H   LEU    78      61.009  58.969  57.188  1.00  1.90
ATOM   1204  CA  LEU    78      60.358  60.181  58.818  1.00  1.90
ATOM   1205  HA  LEU    78      59.337  60.046  59.173  1.00  1.90
ATOM   1206  CB  LEU    78      61.293  59.310  59.680  1.00  1.90
ATOM   1207  HB1 LEU    78      62.312  59.378  59.296  1.00  1.90
ATOM   1208  HB2 LEU    78      60.976  58.274  59.559  1.00  1.90
ATOM   1209  CG  LEU    78      61.316  59.609  61.198  1.00  1.90
ATOM   1210  HG  LEU    78      61.782  58.761  61.681  1.00  1.90
ATOM   1211  CD1 LEU    78      62.162  60.823  61.592  1.00  1.90
ATOM   1212 1HD1 LEU    78      62.350  60.796  62.664  1.00  1.90
ATOM   1213 2HD1 LEU    78      63.122  60.792  61.073  1.00  1.90
ATOM   1214 3HD1 LEU    78      61.652  61.754  61.356  1.00  1.90
ATOM   1215  CD2 LEU    78      59.920  59.754  61.811  1.00  1.90
ATOM   1216 1HD2 LEU    78      60.023  59.913  62.882  1.00  1.90
ATOM   1217 2HD2 LEU    78      59.400  60.614  61.390  1.00  1.90
ATOM   1218 3HD2 LEU    78      59.346  58.846  61.628  1.00  1.90
ATOM   1219  C   LEU    78      60.665  61.674  58.922  1.00  1.90
ATOM   1220  O   LEU    78      59.860  62.412  59.485  1.00  1.90
ATOM   1221  N   GLN    79      61.756  62.142  58.309  1.00  2.37
ATOM   1222  H   GLN    79      62.401  61.490  57.871  1.00  2.37
ATOM   1223  CA  GLN    79      62.093  63.567  58.346  1.00  2.37
ATOM   1224  HA  GLN    79      61.948  63.887  59.380  1.00  2.37
ATOM   1225  CB  GLN    79      63.590  63.789  58.067  1.00  2.37
ATOM   1226  HB1 GLN    79      64.158  63.063  58.652  1.00  2.37
ATOM   1227  HB2 GLN    79      63.871  64.785  58.413  1.00  2.37
ATOM   1228  CG  GLN    79      63.978  63.667  56.591  1.00  2.37
ATOM   1229  HG1 GLN    79      63.655  64.558  56.052  1.00  2.37
ATOM   1230  HG2 GLN    79      63.464  62.812  56.172  1.00  2.37
ATOM   1231  CD  GLN    79      65.482  63.485  56.407  1.00  2.37
ATOM   1232  OE1 GLN    79      66.208  64.407  56.075  1.00  2.37
ATOM   1233  NE2 GLN    79      66.000  62.291  56.607  1.00  2.37
ATOM   1234 1HE2 GLN    79      65.415  61.523  56.915  1.00  2.37
ATOM   1235 2HE2 GLN    79      67.002  62.215  56.562  1.00  2.37
ATOM   1236  C   GLN    79      61.172  64.489  57.521  1.00  2.37
ATOM   1237  O   GLN    79      61.151  65.689  57.763  1.00  2.37
ATOM   1238  N   SER    80      60.354  63.947  56.610  1.00  2.76
ATOM   1239  H   SER    80      60.459  62.962  56.406  1.00  2.76
ATOM   1240  CA  SER    80      59.258  64.675  55.937  1.00  2.76
ATOM   1241  HA  SER    80      59.502  65.737  55.881  1.00  2.76
ATOM   1242  CB  SER    80      59.064  64.142  54.507  1.00  2.76
ATOM   1243  HB1 SER    80      58.274  64.713  54.017  1.00  2.76
ATOM   1244  HB2 SER    80      58.759  63.096  54.548  1.00  2.76
ATOM   1245  OG  SER    80      60.234  64.252  53.725  1.00  2.76
ATOM   1246  HG  SER    80      60.849  63.569  54.044  1.00  2.76
ATOM   1247  C   SER    80      57.909  64.536  56.658  1.00  2.76
ATOM   1248  O   SER    80      56.866  64.932  56.127  1.00  2.76
ATOM   1249  N   GLY    81      57.904  63.914  57.839  1.00  2.77
ATOM   1250  H   GLY    81      58.786  63.565  58.196  1.00  2.77
ATOM   1251  CA  GLY    81      56.732  63.681  58.675  1.00  2.77
ATOM   1252  HA1 GLY    81      56.305  64.641  58.968  1.00  2.77
ATOM   1253  HA2 GLY    81      57.053  63.158  59.576  1.00  2.77
ATOM   1254  C   GLY    81      55.636  62.853  58.026  1.00  2.77
ATOM   1255  O   GLY    81      54.467  63.023  58.351  1.00  2.77
ATOM   1256  N   ARG    82      56.018  61.960  57.112  1.00  2.78
ATOM   1257  H   ARG    82      57.019  61.893  56.933  1.00  2.78
ATOM   1258  CA  ARG    82      55.128  61.061  56.362  1.00  2.78
ATOM   1259  HA  ARG    82      54.104  61.411  56.464  1.00  2.78
ATOM   1260  CB  ARG    82      55.566  61.197  54.897  1.00  2.78
ATOM   1261  HB1 ARG    82      56.500  60.655  54.745  1.00  2.78
ATOM   1262  HB2 ARG    82      55.745  62.253  54.677  1.00  2.78
ATOM   1263  CG  ARG    82      54.506  60.699  53.920  1.00  2.78
ATOM   1264  HG1 ARG    82      53.572  61.219  54.113  1.00  2.78
ATOM   1265  HG2 ARG    82      54.347  59.637  54.072  1.00  2.78
ATOM   1266  CD  ARG    82      54.957  60.955  52.478  1.00  2.78
ATOM   1267  HD1 ARG    82      55.974  60.578  52.359  1.00  2.78
ATOM   1268  HD2 ARG    82      54.999  62.032  52.312  1.00  2.78
ATOM   1269  NE  ARG    82      54.127  60.318  51.431  1.00  2.78
ATOM   1270  HE  ARG    82      54.595  60.183  50.537  1.00  2.78
ATOM   1271  CZ  ARG    82      52.975  59.674  51.499  1.00  2.78
ATOM   1272  NH1 ARG    82      52.217  59.510  52.546  1.00  2.78
ATOM   1273 1HH1 ARG    82      52.516  59.752  53.469  1.00  2.78
ATOM   1274 2HH1 ARG    82      51.504  58.777  52.457  1.00  2.78
ATOM   1275  NH2 ARG    82      52.511  59.108  50.439  1.00  2.78
ATOM   1276 1HH2 ARG    82      53.044  59.075  49.579  1.00  2.78
ATOM   1277 2HH2 ARG    82      51.748  58.458  50.629  1.00  2.78
ATOM   1278  C   ARG    82      55.186  59.633  56.911  1.00  2.78
ATOM   1279  O   ARG    82      54.905  58.653  56.232  1.00  2.78
ATOM   1280  N   LEU    83      55.612  59.547  58.167  1.00  2.45
ATOM   1281  H   LEU    83      55.776  60.424  58.643  1.00  2.45
ATOM   1282  CA  LEU    83      55.690  58.361  59.002  1.00  2.45
ATOM   1283  HA  LEU    83      54.815  57.739  58.816  1.00  2.45
ATOM   1284  CB  LEU    83      56.966  57.607  58.572  1.00  2.45
ATOM   1285  HB1 LEU    83      57.833  58.222  58.816  1.00  2.45
ATOM   1286  HB2 LEU    83      56.935  57.508  57.486  1.00  2.45
ATOM   1287  CG  LEU    83      57.198  56.197  59.134  1.00  2.45
ATOM   1288  HG  LEU    83      57.465  56.266  60.188  1.00  2.45
ATOM   1289  CD1 LEU    83      55.996  55.267  58.989  1.00  2.45
ATOM   1290 1HD1 LEU    83      56.273  54.253  59.280  1.00  2.45
ATOM   1291 2HD1 LEU    83      55.181  55.596  59.628  1.00  2.45
ATOM   1292 3HD1 LEU    83      55.662  55.259  57.950  1.00  2.45
ATOM   1293  CD2 LEU    83      58.356  55.570  58.357  1.00  2.45
ATOM   1294 1HD2 LEU    83      58.595  54.596  58.783  1.00  2.45
ATOM   1295 2HD2 LEU    83      58.084  55.439  57.309  1.00  2.45
ATOM   1296 3HD2 LEU    83      59.237  56.210  58.420  1.00  2.45
ATOM   1297  C   LEU    83      55.699  58.809  60.471  1.00  2.45
ATOM   1298  O   LEU    83      55.865  59.993  60.769  1.00  2.45
ATOM   1299  N   THR    84      55.512  57.868  61.395  1.00  2.37
ATOM   1300  H   THR    84      55.414  56.913  61.090  1.00  2.37
ATOM   1301  CA  THR    84      55.467  58.146  62.837  1.00  2.37
ATOM   1302  HA  THR    84      55.466  59.224  62.977  1.00  2.37
ATOM   1303  CB  THR    84      54.139  57.642  63.441  1.00  2.37
ATOM   1304  HB  THR    84      53.321  58.074  62.862  1.00  2.37
ATOM   1305  CG2 THR    84      53.965  56.129  63.461  1.00  2.37
ATOM   1306 1HG2 THR    84      52.946  55.883  63.764  1.00  2.37
ATOM   1307 2HG2 THR    84      54.135  55.720  62.467  1.00  2.37
ATOM   1308 3HG2 THR    84      54.663  55.691  64.174  1.00  2.37
ATOM   1309  OG1 THR    84      53.998  58.061  64.775  1.00  2.37
ATOM   1310  HG1 THR    84      53.095  57.841  65.033  1.00  2.37
ATOM   1311  C   THR    84      56.700  57.574  63.524  1.00  2.37
ATOM   1312  O   THR    84      57.073  56.437  63.213  1.00  2.37
ATOM   1313  N   PRO    85      57.370  58.335  64.413  1.00  2.00
ATOM   1314  CD  PRO    85      56.978  59.631  64.946  1.00  2.00
ATOM   1315  HD1 PRO    85      55.931  59.652  65.247  1.00  2.00
ATOM   1316  HD2 PRO    85      57.171  60.404  64.199  1.00  2.00
ATOM   1317  CG  PRO    85      57.873  59.853  66.162  1.00  2.00
ATOM   1318  HG1 PRO    85      57.433  59.361  67.031  1.00  2.00
ATOM   1319  HG2 PRO    85      58.030  60.914  66.362  1.00  2.00
ATOM   1320  CB  PRO    85      59.173  59.147  65.780  1.00  2.00
ATOM   1321  HB1 PRO    85      59.683  58.754  66.660  1.00  2.00
ATOM   1322  HB2 PRO    85      59.826  59.847  65.257  1.00  2.00
ATOM   1323  CA  PRO    85      58.738  58.034  64.816  1.00  2.00
ATOM   1324  HA  PRO    85      59.373  58.084  63.934  1.00  2.00
ATOM   1325  C   PRO    85      58.940  56.635  65.398  1.00  2.00
ATOM   1326  O   PRO    85      59.927  55.994  65.059  1.00  2.00
ATOM   1327  N   ALA    86      57.987  56.114  66.173  1.00  2.23
ATOM   1328  H   ALA    86      57.202  56.686  66.435  1.00  2.23
ATOM   1329  CA  ALA    86      58.043  54.737  66.662  1.00  2.23
ATOM   1330  HA  ALA    86      58.995  54.591  67.179  1.00  2.23
ATOM   1331  CB  ALA    86      56.913  54.548  67.681  1.00  2.23
ATOM   1332  HB1 ALA    86      56.959  53.536  68.085  1.00  2.23
ATOM   1333  HB2 ALA    86      57.035  55.255  68.503  1.00  2.23
ATOM   1334  HB3 ALA    86      55.943  54.701  67.207  1.00  2.23
ATOM   1335  C   ALA    86      57.976  53.660  65.558  1.00  2.23
ATOM   1336  O   ALA    86      58.646  52.630  65.625  1.00  2.23
ATOM   1337  N   HIS    87      57.156  53.883  64.529  1.00  2.30
ATOM   1338  H   HIS    87      56.730  54.794  64.435  1.00  2.30
ATOM   1339  CA  HIS    87      56.995  52.915  63.441  1.00  2.30
ATOM   1340  HA  HIS    87      56.971  51.915  63.877  1.00  2.30
ATOM   1341  CB  HIS    87      55.660  53.141  62.724  1.00  2.30
ATOM   1342  HB1 HIS    87      55.800  53.777  61.850  1.00  2.30
ATOM   1343  HB2 HIS    87      54.987  53.643  63.413  1.00  2.30
ATOM   1344  CG  HIS    87      54.944  51.879  62.325  1.00  2.30
ATOM   1345  ND1 HIS    87      55.509  50.622  62.121  1.00  2.30
ATOM   1346  CE1 HIS    87      54.492  49.799  61.834  1.00  2.30
ATOM   1347  HE1 HIS    87      54.589  48.739  61.638  1.00  2.30
ATOM   1348  NE2 HIS    87      53.329  50.468  61.873  1.00  2.30
ATOM   1349  HE2 HIS    87      52.419  50.041  61.751  1.00  2.30
ATOM   1350  CD2 HIS    87      53.592  51.776  62.202  1.00  2.30
ATOM   1351  HD2 HIS    87      52.872  52.570  62.348  1.00  2.30
ATOM   1352  C   HIS    87      58.200  52.932  62.496  1.00  2.30
ATOM   1353  O   HIS    87      58.716  51.884  62.102  1.00  2.30
ATOM   1354  N   TYR    88      58.732  54.137  62.245  1.00  1.82
ATOM   1355  H   TYR    88      58.289  54.952  62.651  1.00  1.82
ATOM   1356  CA  TYR    88      60.031  54.307  61.597  1.00  1.82
ATOM   1357  HA  TYR    88      59.974  53.893  60.591  1.00  1.82
ATOM   1358  CB  TYR    88      60.419  55.791  61.498  1.00  1.82
ATOM   1359  HB1 TYR    88      60.267  56.272  62.463  1.00  1.82
ATOM   1360  HB2 TYR    88      59.782  56.291  60.773  1.00  1.82
ATOM   1361  CG  TYR    88      61.871  55.956  61.085  1.00  1.82
ATOM   1362  CD1 TYR    88      62.293  55.428  59.851  1.00  1.82
ATOM   1363  HD1 TYR    88      61.572  54.981  59.184  1.00  1.82
ATOM   1364  CE1 TYR    88      63.660  55.406  59.530  1.00  1.82
ATOM   1365  HE1 TYR    88      64.014  54.958  58.621  1.00  1.82
ATOM   1366  CZ  TYR    88      64.605  55.960  60.414  1.00  1.82
ATOM   1367  OH  TYR    88      65.914  55.918  60.074  1.00  1.82
ATOM   1368  HH  TYR    88      66.448  56.636  60.489  1.00  1.82
ATOM   1369  CE2 TYR    88      64.185  56.525  61.634  1.00  1.82
ATOM   1370  HE2 TYR    88      64.922  56.933  62.310  1.00  1.82
ATOM   1371  CD2 TYR    88      62.822  56.482  61.986  1.00  1.82
ATOM   1372  HD2 TYR    88      62.513  56.838  62.958  1.00  1.82
ATOM   1373  C   TYR    88      61.142  53.548  62.322  1.00  1.82
ATOM   1374  O   TYR    88      61.814  52.728  61.695  1.00  1.82
ATOM   1375  N   ASP    89      61.313  53.789  63.625  1.00  2.01
ATOM   1376  H   ASP    89      60.742  54.488  64.090  1.00  2.01
ATOM   1377  CA  ASP    89      62.366  53.137  64.396  1.00  2.01
ATOM   1378  HA  ASP    89      63.306  53.363  63.890  1.00  2.01
ATOM   1379  CB  ASP    89      62.471  53.763  65.807  1.00  2.01
ATOM   1380  HB1 ASP    89      61.826  54.635  65.890  1.00  2.01
ATOM   1381  HB2 ASP    89      63.492  54.127  65.928  1.00  2.01
ATOM   1382  CG  ASP    89      62.179  52.814  66.965  1.00  2.01
ATOM   1383  OD1 ASP    89      63.054  51.967  67.244  1.00  2.01
ATOM   1384  OD2 ASP    89      61.099  52.895  67.595  1.00  2.01
ATOM   1385  C   ASP    89      62.221  51.604  64.348  1.00  2.01
ATOM   1386  O   ASP    89      63.180  50.912  64.010  1.00  2.01
ATOM   1387  N   ARG    90      61.009  51.061  64.534  1.00  2.52
ATOM   1388  H   ARG    90      60.247  51.682  64.796  1.00  2.52
ATOM   1389  CA  ARG    90      60.748  49.616  64.380  1.00  2.52
ATOM   1390  HA  ARG    90      61.387  49.074  65.072  1.00  2.52
ATOM   1391  CB  ARG    90      59.268  49.324  64.694  1.00  2.52
ATOM   1392  HB1 ARG    90      58.932  48.485  64.082  1.00  2.52
ATOM   1393  HB2 ARG    90      58.664  50.183  64.400  1.00  2.52
ATOM   1394  CG  ARG    90      58.948  48.966  66.159  1.00  2.52
ATOM   1395  HG1 ARG    90      59.206  47.920  66.328  1.00  2.52
ATOM   1396  HG2 ARG    90      57.868  49.056  66.285  1.00  2.52
ATOM   1397  CD  ARG    90      59.625  49.819  67.243  1.00  2.52
ATOM   1398  HD1 ARG    90      59.021  49.761  68.150  1.00  2.52
ATOM   1399  HD2 ARG    90      59.660  50.861  66.929  1.00  2.52
ATOM   1400  NE  ARG    90      60.983  49.339  67.553  1.00  2.52
ATOM   1401  HE  ARG    90      61.411  48.689  66.912  1.00  2.52
ATOM   1402  CZ  ARG    90      61.756  49.769  68.528  1.00  2.52
ATOM   1403  NH1 ARG    90      61.422  50.754  69.309  1.00  2.52
ATOM   1404 1HH1 ARG    90      60.949  51.490  68.774  1.00  2.52
ATOM   1405 2HH1 ARG    90      62.104  51.107  69.944  1.00  2.52
ATOM   1406  NH2 ARG    90      62.919  49.219  68.693  1.00  2.52
ATOM   1407 1HH2 ARG    90      63.259  48.650  67.925  1.00  2.52
ATOM   1408 2HH2 ARG    90      63.574  49.666  69.300  1.00  2.52
ATOM   1409  C   ARG    90      61.143  49.039  63.015  1.00  2.52
ATOM   1410  O   ARG    90      61.741  47.959  62.953  1.00  2.52
ATOM   1411  N   TYR    91      60.855  49.752  61.927  1.00  2.43
ATOM   1412  H   TYR    91      60.363  50.632  62.034  1.00  2.43
ATOM   1413  CA  TYR    91      61.336  49.347  60.603  1.00  2.43
ATOM   1414  HA  TYR    91      61.012  48.327  60.412  1.00  2.43
ATOM   1415  CB  TYR    91      60.727  50.235  59.508  1.00  2.43
ATOM   1416  HB1 TYR    91      61.436  50.294  58.681  1.00  2.43
ATOM   1417  HB2 TYR    91      60.583  51.249  59.881  1.00  2.43
ATOM   1418  CG  TYR    91      59.409  49.710  58.967  1.00  2.43
ATOM   1419  CD1 TYR    91      58.317  49.492  59.832  1.00  2.43
ATOM   1420  HD1 TYR    91      58.396  49.718  60.887  1.00  2.43
ATOM   1421  CE1 TYR    91      57.103  48.992  59.330  1.00  2.43
ATOM   1422  HE1 TYR    91      56.266  48.826  59.986  1.00  2.43
ATOM   1423  CZ  TYR    91      56.958  48.731  57.955  1.00  2.43
ATOM   1424  OH  TYR    91      55.774  48.266  57.483  1.00  2.43
ATOM   1425  HH  TYR    91      55.759  48.203  56.497  1.00  2.43
ATOM   1426  CE2 TYR    91      58.051  48.949  57.087  1.00  2.43
ATOM   1427  HE2 TYR    91      57.936  48.755  56.033  1.00  2.43
ATOM   1428  CD2 TYR    91      59.278  49.422  57.593  1.00  2.43
ATOM   1429  HD2 TYR    91      60.113  49.580  56.925  1.00  2.43
ATOM   1430  C   TYR    91      62.871  49.320  60.537  1.00  2.43
ATOM   1431  O   TYR    91      63.466  48.279  60.237  1.00  2.43
ATOM   1432  N   VAL    92      63.526  50.426  60.894  1.00  2.17
ATOM   1433  H   VAL    92      62.999  51.231  61.226  1.00  2.17
ATOM   1434  CA  VAL    92      64.977  50.543  60.742  1.00  2.17
ATOM   1435  HA  VAL    92      65.190  50.277  59.705  1.00  2.17
ATOM   1436  CB  VAL    92      65.440  52.010  60.933  1.00  2.17
ATOM   1437  HB  VAL    92      64.593  52.668  60.734  1.00  2.17
ATOM   1438  CG1 VAL    92      65.965  52.350  62.335  1.00  2.17
ATOM   1439 1HG1 VAL    92      66.174  53.419  62.390  1.00  2.17
ATOM   1440 2HG1 VAL    92      65.208  52.111  63.078  1.00  2.17
ATOM   1441 3HG1 VAL    92      66.880  51.800  62.548  1.00  2.17
ATOM   1442  CG2 VAL    92      66.515  52.357  59.901  1.00  2.17
ATOM   1443 1HG2 VAL    92      66.880  53.371  60.066  1.00  2.17
ATOM   1444 2HG2 VAL    92      67.347  51.658  59.966  1.00  2.17
ATOM   1445 3HG2 VAL    92      66.086  52.308  58.900  1.00  2.17
ATOM   1446  C   VAL    92      65.763  49.533  61.588  1.00  2.17
ATOM   1447  O   VAL    92      66.774  49.012  61.110  1.00  2.17
ATOM   1448  N   ASN    93      65.282  49.180  62.794  1.00  2.96
ATOM   1449  H   ASN    93      64.448  49.648  63.141  1.00  2.96
ATOM   1450  CA  ASN    93      65.883  48.092  63.572  1.00  2.96
ATOM   1451  HA  ASN    93      66.941  48.101  63.305  1.00  2.96
ATOM   1452  CB  ASN    93      65.924  48.321  65.102  1.00  2.96
ATOM   1453  HB1 ASN    93      66.775  48.970  65.307  1.00  2.96
ATOM   1454  HB2 ASN    93      66.146  47.373  65.592  1.00  2.96
ATOM   1455  CG  ASN    93      64.710  48.914  65.797  1.00  2.96
ATOM   1456  OD1 ASN    93      63.726  48.253  66.110  1.00  2.96
ATOM   1457  ND2 ASN    93      64.830  50.157  66.195  1.00  2.96
ATOM   1458 1HD2 ASN    93      65.599  50.712  65.875  1.00  2.96
ATOM   1459 2HD2 ASN    93      64.011  50.655  66.558  1.00  2.96
ATOM   1460  C   ASN    93      65.479  46.670  63.150  1.00  2.96
ATOM   1461  O   ASN    93      66.312  45.780  63.350  1.00  2.96
ATOM   1462  N   LYS    94      64.343  46.427  62.465  1.00  3.30
ATOM   1463  H   LYS    94      63.692  47.187  62.292  1.00  3.30
ATOM   1464  CA  LYS    94      64.192  45.152  61.723  1.00  3.30
ATOM   1465  HA  LYS    94      64.238  44.307  62.413  1.00  3.30
ATOM   1466  CB  LYS    94      62.894  45.094  60.900  1.00  3.30
ATOM   1467  HB1 LYS    94      63.010  44.291  60.170  1.00  3.30
ATOM   1468  HB2 LYS    94      62.801  46.019  60.347  1.00  3.30
ATOM   1469  CG  LYS    94      61.571  44.845  61.620  1.00  3.30
ATOM   1470  HG1 LYS    94      61.516  45.445  62.527  1.00  3.30
ATOM   1471  HG2 LYS    94      61.517  43.792  61.900  1.00  3.30
ATOM   1472  CD  LYS    94      60.379  45.197  60.703  1.00  3.30
ATOM   1473  HD1 LYS    94      60.260  46.280  60.665  1.00  3.30
ATOM   1474  HD2 LYS    94      59.479  44.794  61.167  1.00  3.30
ATOM   1475  CE  LYS    94      60.471  44.640  59.266  1.00  3.30
ATOM   1476  HE1 LYS    94      59.456  44.444  58.908  1.00  3.30
ATOM   1477  HE2 LYS    94      60.992  43.679  59.288  1.00  3.30
ATOM   1478  NZ  LYS    94      61.146  45.549  58.298  1.00  3.30
ATOM   1479  HZ1 LYS    94      60.648  46.415  58.161  1.00  3.30
ATOM   1480  HZ2 LYS    94      62.109  45.814  58.534  1.00  3.30
ATOM   1481  HZ3 LYS    94      61.282  45.082  57.404  1.00  3.30
ATOM   1482  C   LYS    94      65.337  44.991  60.732  1.00  3.30
ATOM   1483  O   LYS    94      66.119  44.048  60.822  1.00  3.30
ATOM   1484  N   ASP    95      65.428  45.933  59.798  1.00  3.07
ATOM   1485  H   ASP    95      64.751  46.690  59.780  1.00  3.07
ATOM   1486  CA  ASP    95      66.287  45.754  58.636  1.00  3.07
ATOM   1487  HA  ASP    95      66.091  44.761  58.227  1.00  3.07
ATOM   1488  CB  ASP    95      65.859  46.743  57.550  1.00  3.07
ATOM   1489  HB1 ASP    95      66.545  46.686  56.706  1.00  3.07
ATOM   1490  HB2 ASP    95      65.855  47.762  57.941  1.00  3.07
ATOM   1491  CG  ASP    95      64.459  46.339  57.071  1.00  3.07
ATOM   1492  OD1 ASP    95      63.456  46.700  57.734  1.00  3.07
ATOM   1493  OD2 ASP    95      64.361  45.571  56.090  1.00  3.07
ATOM   1494  C   ASP    95      67.775  45.732  59.019  1.00  3.07
ATOM   1495  O   ASP    95      68.508  44.826  58.597  1.00  3.07
ATOM   1496  N   MET    96      68.198  46.619  59.929  1.00  3.65
ATOM   1497  H   MET    96      67.564  47.354  60.226  1.00  3.65
ATOM   1498  CA  MET    96      69.566  46.596  60.460  1.00  3.65
ATOM   1499  HA  MET    96      70.235  46.433  59.614  1.00  3.65
ATOM   1500  CB  MET    96      69.954  47.947  61.077  1.00  3.65
ATOM   1501  HB1 MET    96      70.949  47.856  61.515  1.00  3.65
ATOM   1502  HB2 MET    96      69.250  48.220  61.864  1.00  3.65
ATOM   1503  CG  MET    96      70.006  49.041  60.000  1.00  3.65
ATOM   1504  HG1 MET    96      68.990  49.319  59.718  1.00  3.65
ATOM   1505  HG2 MET    96      70.491  48.624  59.119  1.00  3.65
ATOM   1506  SD  MET    96      70.928  50.540  60.447  1.00  3.65
ATOM   1507  CE  MET    96      69.917  51.143  61.823  1.00  3.65
ATOM   1508  HE1 MET    96      69.967  50.439  62.652  1.00  3.65
ATOM   1509  HE2 MET    96      70.288  52.116  62.146  1.00  3.65
ATOM   1510  HE3 MET    96      68.885  51.242  61.496  1.00  3.65
ATOM   1511  C   MET    96      69.848  45.426  61.415  1.00  3.65
ATOM   1512  O   MET    96      71.019  45.126  61.644  1.00  3.65
ATOM   1513  N   SER    97      68.823  44.718  61.918  1.00  4.72
ATOM   1514  H   SER    97      67.874  45.009  61.723  1.00  4.72
ATOM   1515  CA  SER    97      69.028  43.374  62.492  1.00  4.72
ATOM   1516  HA  SER    97      69.988  43.348  63.008  1.00  4.72
ATOM   1517  CB  SER    97      67.950  43.026  63.527  1.00  4.72
ATOM   1518  HB1 SER    97      68.190  42.064  63.981  1.00  4.72
ATOM   1519  HB2 SER    97      66.980  42.943  63.034  1.00  4.72
ATOM   1520  OG  SER    97      67.868  43.997  64.548  1.00  4.72
ATOM   1521  HG  SER    97      67.353  44.733  64.168  1.00  4.72
ATOM   1522  C   SER    97      69.037  42.229  61.465  1.00  4.72
ATOM   1523  O   SER    97      69.382  41.109  61.835  1.00  4.72
ATOM   1524  N   ILE    98      68.648  42.467  60.205  1.00  4.69
ATOM   1525  H   ILE    98      68.341  43.404  59.972  1.00  4.69
ATOM   1526  CA  ILE    98      68.495  41.412  59.182  1.00  4.69
ATOM   1527  HA  ILE    98      68.491  40.441  59.678  1.00  4.69
ATOM   1528  CB  ILE    98      67.119  41.556  58.478  1.00  4.69
ATOM   1529  HB  ILE    98      66.984  42.601  58.198  1.00  4.69
ATOM   1530  CG2 ILE    98      67.023  40.706  57.194  1.00  4.69
ATOM   1531 1HG2 ILE    98      66.030  40.783  56.756  1.00  4.69
ATOM   1532 2HG2 ILE    98      67.731  41.067  56.448  1.00  4.69
ATOM   1533 3HG2 ILE    98      67.239  39.661  57.421  1.00  4.69
ATOM   1534  CG1 ILE    98      65.980  41.143  59.443  1.00  4.69
ATOM   1535 1HG1 ILE    98      66.169  41.553  60.432  1.00  4.69
ATOM   1536 2HG1 ILE    98      65.968  40.056  59.547  1.00  4.69
ATOM   1537  CD1 ILE    98      64.587  41.619  59.002  1.00  4.69
ATOM   1538  HD1 ILE    98      63.868  41.407  59.794  1.00  4.69
ATOM   1539  HD2 ILE    98      64.601  42.693  58.816  1.00  4.69
ATOM   1540  HD3 ILE    98      64.270  41.101  58.098  1.00  4.69
ATOM   1541  C   ILE    98      69.657  41.351  58.190  1.00  4.69
ATOM   1542  O   ILE    98      70.146  40.260  57.886  1.00  4.69
ATOM   1543  N   GLN    99      70.115  42.499  57.692  1.00  4.38
ATOM   1544  H   GLN    99      69.635  43.347  57.973  1.00  4.38
ATOM   1545  CA  GLN    99      71.355  42.590  56.909  1.00  4.38
ATOM   1546  HA  GLN    99      72.113  42.042  57.470  1.00  4.38
ATOM   1547  CB  GLN    99      71.188  41.932  55.522  1.00  4.38
ATOM   1548  HB1 GLN    99      71.307  42.670  54.730  1.00  4.38
ATOM   1549  HB2 GLN    99      70.193  41.495  55.425  1.00  4.38
ATOM   1550  CG  GLN    99      72.239  40.834  55.328  1.00  4.38
ATOM   1551  HG1 GLN    99      72.240  40.167  56.191  1.00  4.38
ATOM   1552  HG2 GLN    99      73.227  41.288  55.243  1.00  4.38
ATOM   1553  CD  GLN    99      71.957  40.010  54.083  1.00  4.38
ATOM   1554  OE1 GLN    99      72.423  40.300  52.990  1.00  4.38
ATOM   1555  NE2 GLN    99      71.196  38.945  54.197  1.00  4.38
ATOM   1556 1HE2 GLN    99      70.770  38.738  55.088  1.00  4.38
ATOM   1557 2HE2 GLN    99      71.022  38.410  53.366  1.00  4.38
ATOM   1558  C   GLN    99      71.904  44.008  56.777  1.00  4.38
ATOM   1559  O   GLN    99      73.042  44.164  56.334  1.00  4.38
ATOM   1560  N   GLU   100      71.095  45.035  57.058  1.00  3.77
ATOM   1561  H   GLU   100      70.184  44.871  57.474  1.00  3.77
ATOM   1562  CA  GLU   100      71.228  46.275  56.308  1.00  3.77
ATOM   1563  HA  GLU   100      72.228  46.691  56.440  1.00  3.77
ATOM   1564  CB  GLU   100      70.983  45.949  54.826  1.00  3.77
ATOM   1565  HB1 GLU   100      71.845  45.386  54.495  1.00  3.77
ATOM   1566  HB2 GLU   100      70.955  46.895  54.298  1.00  3.77
ATOM   1567  CG  GLU   100      69.723  45.168  54.392  1.00  3.77
ATOM   1568  HG1 GLU   100      68.838  45.781  54.569  1.00  3.77
ATOM   1569  HG2 GLU   100      69.619  44.252  54.972  1.00  3.77
ATOM   1570  CD  GLU   100      69.825  44.812  52.897  1.00  3.77
ATOM   1571  OE1 GLU   100      69.076  45.388  52.078  1.00  3.77
ATOM   1572  OE2 GLU   100      70.763  44.070  52.503  1.00  3.77
ATOM   1573  C   GLU   100      70.191  47.347  56.635  1.00  3.77
ATOM   1574  O   GLU   100      69.058  47.048  56.961  1.00  3.77
ATOM   1575  N   LEU   101      70.489  48.612  56.357  1.00  3.46
ATOM   1576  H   LEU   101      71.413  48.829  56.017  1.00  3.46
ATOM   1577  CA  LEU   101      69.487  49.684  56.296  1.00  3.46
ATOM   1578  HA  LEU   101      68.908  49.685  57.220  1.00  3.46
ATOM   1579  CB  LEU   101      70.320  50.986  56.204  1.00  3.46
ATOM   1580  HB1 LEU   101      70.967  50.903  55.329  1.00  3.46
ATOM   1581  HB2 LEU   101      70.964  51.025  57.085  1.00  3.46
ATOM   1582  CG  LEU   101      69.592  52.341  56.097  1.00  3.46
ATOM   1583  HG  LEU   101      69.025  52.392  55.170  1.00  3.46
ATOM   1584  CD1 LEU   101      68.654  52.604  57.273  1.00  3.46
ATOM   1585 1HD1 LEU   101      68.197  53.587  57.164  1.00  3.46
ATOM   1586 2HD1 LEU   101      67.868  51.851  57.275  1.00  3.46
ATOM   1587 3HD1 LEU   101      69.204  52.559  58.214  1.00  3.46
ATOM   1588  CD2 LEU   101      70.643  53.452  56.060  1.00  3.46
ATOM   1589 1HD2 LEU   101      70.152  54.423  55.994  1.00  3.46
ATOM   1590 2HD2 LEU   101      71.256  53.424  56.963  1.00  3.46
ATOM   1591 3HD2 LEU   101      71.279  53.324  55.184  1.00  3.46
ATOM   1592  C   LEU   101      68.483  49.565  55.118  1.00  3.46
ATOM   1593  O   LEU   101      67.544  50.353  55.022  1.00  3.46
ATOM   1594  N   ALA   102      68.703  48.616  54.202  1.00  3.02
ATOM   1595  H   ALA   102      69.381  47.921  54.462  1.00  3.02
ATOM   1596  CA  ALA   102      68.346  48.685  52.778  1.00  3.02
ATOM   1597  HA  ALA   102      68.813  47.821  52.309  1.00  3.02
ATOM   1598  CB  ALA   102      66.832  48.505  52.592  1.00  3.02
ATOM   1599  HB1 ALA   102      66.599  48.415  51.531  1.00  3.02
ATOM   1600  HB2 ALA   102      66.511  47.596  53.103  1.00  3.02
ATOM   1601  HB3 ALA   102      66.294  49.357  53.008  1.00  3.02
ATOM   1602  C   ALA   102      68.930  49.917  52.061  1.00  3.02
ATOM   1603  O   ALA   102      69.306  50.916  52.671  1.00  3.02
ATOM   1604  N   VAL   103      68.984  49.886  50.725  1.00  3.05
ATOM   1605  H   VAL   103      68.825  49.018  50.236  1.00  3.05
ATOM   1606  CA  VAL   103      68.992  51.142  49.960  1.00  3.05
ATOM   1607  HA  VAL   103      68.752  51.942  50.660  1.00  3.05
ATOM   1608  CB  VAL   103      70.382  51.508  49.393  1.00  3.05
ATOM   1609  HB  VAL   103      71.144  51.173  50.098  1.00  3.05
ATOM   1610  CG1 VAL   103      70.693  50.909  48.019  1.00  3.05
ATOM   1611 1HG1 VAL   103      70.082  51.384  47.258  1.00  3.05
ATOM   1612 2HG1 VAL   103      71.744  51.072  47.779  1.00  3.05
ATOM   1613 3HG1 VAL   103      70.491  49.842  48.017  1.00  3.05
ATOM   1614  CG2 VAL   103      70.493  53.035  49.270  1.00  3.05
ATOM   1615 1HG2 VAL   103      71.484  53.301  48.902  1.00  3.05
ATOM   1616 2HG2 VAL   103      69.747  53.422  48.576  1.00  3.05
ATOM   1617 3HG2 VAL   103      70.358  53.498  50.248  1.00  3.05
ATOM   1618  C   VAL   103      67.882  51.128  48.932  1.00  3.05
ATOM   1619  O   VAL   103      67.728  50.207  48.130  1.00  3.05
ATOM   1620  N   LEU   104      67.029  52.136  49.031  1.00  3.95
ATOM   1621  H   LEU   104      67.216  52.854  49.715  1.00  3.95
ATOM   1622  CA  LEU   104      65.686  52.083  48.477  1.00  3.95
ATOM   1623  HA  LEU   104      65.314  51.064  48.591  1.00  3.95
ATOM   1624  CB  LEU   104      64.781  53.000  49.320  1.00  3.95
ATOM   1625  HB1 LEU   104      63.773  52.781  48.999  1.00  3.95
ATOM   1626  HB2 LEU   104      65.000  54.039  49.071  1.00  3.95
ATOM   1627  CG  LEU   104      64.762  52.839  50.858  1.00  3.95
ATOM   1628  HG  LEU   104      63.916  53.425  51.217  1.00  3.95
ATOM   1629  CD1 LEU   104      64.508  51.394  51.273  1.00  3.95
ATOM   1630 1HD1 LEU   104      64.453  51.322  52.361  1.00  3.95
ATOM   1631 2HD1 LEU   104      63.558  51.070  50.855  1.00  3.95
ATOM   1632 3HD1 LEU   104      65.312  50.743  50.930  1.00  3.95
ATOM   1633  CD2 LEU   104      66.007  53.358  51.584  1.00  3.95
ATOM   1634 1HD2 LEU   104      65.764  53.563  52.625  1.00  3.95
ATOM   1635 2HD2 LEU   104      66.802  52.615  51.591  1.00  3.95
ATOM   1636 3HD2 LEU   104      66.354  54.284  51.127  1.00  3.95
ATOM   1637  C   LEU   104      65.648  52.364  46.960  1.00  3.95
ATOM   1638  O   LEU   104      64.607  52.227  46.321  1.00  3.95
ATOM   1639  N   VAL   105      66.813  52.653  46.374  1.00  4.18
ATOM   1640  H   VAL   105      67.617  52.764  46.974  1.00  4.18
ATOM   1641  CA  VAL   105      67.082  52.574  44.942  1.00  4.18
ATOM   1642  HA  VAL   105      66.307  51.962  44.480  1.00  4.18
ATOM   1643  CB  VAL   105      66.992  53.964  44.264  1.00  4.18
ATOM   1644  HB  VAL   105      65.952  54.283  44.340  1.00  4.18
ATOM   1645  CG1 VAL   105      67.840  55.075  44.902  1.00  4.18
ATOM   1646 1HG1 VAL   105      67.647  56.019  44.392  1.00  4.18
ATOM   1647 2HG1 VAL   105      67.580  55.196  45.953  1.00  4.18
ATOM   1648 3HG1 VAL   105      68.902  54.848  44.817  1.00  4.18
ATOM   1649  CG2 VAL   105      67.325  53.877  42.769  1.00  4.18
ATOM   1650 1HG2 VAL   105      67.108  54.832  42.289  1.00  4.18
ATOM   1651 2HG2 VAL   105      68.382  53.647  42.627  1.00  4.18
ATOM   1652 3HG2 VAL   105      66.722  53.102  42.295  1.00  4.18
ATOM   1653  C   VAL   105      68.416  51.857  44.734  1.00  4.18
ATOM   1654  O   VAL   105      69.469  52.398  45.052  1.00  4.18
ATOM   1655  N   SER   106      68.330  50.602  44.280  1.00  4.14
ATOM   1656  H   SER   106      67.395  50.311  44.040  1.00  4.14
ATOM   1657  CA  SER   106      69.374  49.571  44.038  1.00  4.14
ATOM   1658  HA  SER   106      69.328  49.308  42.980  1.00  4.14
ATOM   1659  CB  SER   106      70.830  49.976  44.316  1.00  4.14
ATOM   1660  HB1 SER   106      71.486  49.144  44.056  1.00  4.14
ATOM   1661  HB2 SER   106      70.962  50.203  45.372  1.00  4.14
ATOM   1662  OG  SER   106      71.197  51.094  43.541  1.00  4.14
ATOM   1663  HG  SER   106      70.748  51.854  43.952  1.00  4.14
ATOM   1664  C   SER   106      69.085  48.279  44.810  1.00  4.14
ATOM   1665  O   SER   106      69.360  47.191  44.322  1.00  4.14
ATOM   1666  N   GLY   107      68.448  48.376  45.980  1.00  4.41
ATOM   1667  H   GLY   107      68.315  49.292  46.394  1.00  4.41
ATOM   1668  CA  GLY   107      67.684  47.269  46.556  1.00  4.41
ATOM   1669  HA1 GLY   107      67.114  46.789  45.761  1.00  4.41
ATOM   1670  HA2 GLY   107      66.976  47.688  47.272  1.00  4.41
ATOM   1671  C   GLY   107      68.463  46.178  47.282  1.00  4.41
ATOM   1672  O   GLY   107      67.863  45.140  47.568  1.00  4.41
ATOM   1673  N   GLN   108      69.725  46.435  47.638  1.00  4.15
ATOM   1674  H   GLN   108      70.117  47.321  47.359  1.00  4.15
ATOM   1675  CA  GLN   108      70.375  45.762  48.760  1.00  4.15
ATOM   1676  HA  GLN   108      69.585  45.286  49.348  1.00  4.15
ATOM   1677  CB  GLN   108      71.290  44.608  48.323  1.00  4.15
ATOM   1678  HB1 GLN   108      70.765  43.985  47.597  1.00  4.15
ATOM   1679  HB2 GLN   108      71.444  43.995  49.211  1.00  4.15
ATOM   1680  CG  GLN   108      72.659  45.005  47.743  1.00  4.15
ATOM   1681  HG1 GLN   108      73.081  45.843  48.297  1.00  4.15
ATOM   1682  HG2 GLN   108      72.529  45.314  46.706  1.00  4.15
ATOM   1683  CD  GLN   108      73.656  43.847  47.825  1.00  4.15
ATOM   1684  OE1 GLN   108      73.711  43.108  48.803  1.00  4.15
ATOM   1685  NE2 GLN   108      74.493  43.642  46.831  1.00  4.15
ATOM   1686 1HE2 GLN   108      74.480  44.216  46.005  1.00  4.15
ATOM   1687 2HE2 GLN   108      75.121  42.864  46.936  1.00  4.15
ATOM   1688  C   GLN   108      71.011  46.761  49.740  1.00  4.15
ATOM   1689  O   GLN   108      71.033  47.966  49.485  1.00  4.15
ATOM   1690  N   LYS   109      71.529  46.253  50.858  1.00  3.94
ATOM   1691  H   LYS   109      71.199  45.320  51.110  1.00  3.94
ATOM   1692  CA  LYS   109      72.343  46.926  51.878  1.00  3.94
ATOM   1693  HA  LYS   109      72.204  46.420  52.805  1.00  3.94
ATOM   1694  CB  LYS   109      73.842  46.789  51.534  1.00  3.94
ATOM   1695  HB1 LYS   109      74.432  47.245  52.331  1.00  3.94
ATOM   1696  HB2 LYS   109      74.040  47.341  50.614  1.00  3.94
ATOM   1697  CG  LYS   109      74.321  45.338  51.337  1.00  3.94
ATOM   1698  HG1 LYS   109      75.352  45.351  50.981  1.00  3.94
ATOM   1699  HG2 LYS   109      73.716  44.893  50.555  1.00  3.94
ATOM   1700  CD  LYS   109      74.256  44.468  52.606  1.00  3.94
ATOM   1701  HD1 LYS   109      73.392  44.730  53.204  1.00  3.94
ATOM   1702  HD2 LYS   109      75.139  44.662  53.215  1.00  3.94
ATOM   1703  CE  LYS   109      74.161  42.965  52.322  1.00  3.94
ATOM   1704  HE1 LYS   109      74.166  42.443  53.284  1.00  3.94
ATOM   1705  HE2 LYS   109      75.033  42.638  51.751  1.00  3.94
ATOM   1706  NZ  LYS   109      72.915  42.612  51.598  1.00  3.94
ATOM   1707  HZ1 LYS   109      72.695  41.631  51.751  1.00  3.94
ATOM   1708  HZ2 LYS   109      72.115  43.134  51.970  1.00  3.94
ATOM   1709  HZ3 LYS   109      73.013  42.788  50.602  1.00  3.94
ATOM   1710  C   LYS   109      71.990  48.400  52.111  1.00  3.94
ATOM   1711  O   LYS   109      71.094  48.974  51.491  1.00  3.94
