# Supplementary material for: Selecting Near-Native Protein Structures from Predicted Decoy Sets Using Ordered Graphlet Degree Similarity
Source: Genes (Basel). 2019 Feb 11;10(2):132. doi: 10.3390/genes10020132 (PMC6410076; doi:10.3390/genes10020132)
Supplement: Supplementary file 1 [file genes-10-00132-s001.zip › CodeData/data/CASP11/T0759/model200.pdb]

ATOM      1  N   MET     1      -8.087  -7.011   2.134  1.00 12.15
ATOM      2  CA  MET     1      -7.734  -7.520   0.793  1.00 12.15
ATOM      3  CB  MET     1      -7.669  -9.057   0.779  1.00 12.15
ATOM      4  CG  MET     1      -6.517  -9.648   1.595  1.00 12.15
ATOM      5  SD  MET     1      -6.746  -9.598   3.398  1.00 12.15
ATOM      6  CE  MET     1      -7.904 -10.996   3.461  1.00 12.15
ATOM      7  C   MET     1      -8.671  -7.106  -0.269  1.00 12.15
ATOM      8  O   MET     1      -9.746  -6.574   0.000  1.00 12.15
ATOM      9  N   GLY     2      -8.258  -7.369  -1.520  1.00 10.04
ATOM     10  CA  GLY     2      -9.054  -7.037  -2.651  1.00 10.04
ATOM     11  C   GLY     2      -9.218  -5.569  -2.703  1.00 10.04
ATOM     12  O   GLY     2      -8.433  -4.866  -3.330  1.00 10.04
ATOM     13  N   HIS     3     -10.283  -5.071  -2.069  1.00  9.20
ATOM     14  CA  HIS     3     -10.550  -3.676  -2.109  1.00  9.20
ATOM     15  ND1 HIS     3     -13.714  -4.029  -2.865  1.00  9.20
ATOM     16  CG  HIS     3     -12.927  -4.251  -1.758  1.00  9.20
ATOM     17  CB  HIS     3     -11.820  -3.347  -1.316  1.00  9.20
ATOM     18  NE2 HIS     3     -14.361  -5.974  -2.002  1.00  9.20
ATOM     19  CD2 HIS     3     -13.336  -5.442  -1.241  1.00  9.20
ATOM     20  CE1 HIS     3     -14.553  -5.090  -2.964  1.00  9.20
ATOM     21  C   HIS     3      -9.407  -2.963  -1.486  1.00  9.20
ATOM     22  O   HIS     3      -8.874  -2.014  -2.055  1.00  9.20
ATOM     23  N   HIS     4      -8.976  -3.420  -0.302  1.00  9.37
ATOM     24  CA  HIS     4      -7.908  -2.731   0.353  1.00  9.37
ATOM     25  ND1 HIS     4      -9.033  -2.313   3.503  1.00  9.37
ATOM     26  CG  HIS     4      -8.677  -3.377   2.704  1.00  9.37
ATOM     27  CB  HIS     4      -7.549  -3.352   1.714  1.00  9.37
ATOM     28  NE2 HIS     4     -10.413  -3.979   4.016  1.00  9.37
ATOM     29  CD2 HIS     4      -9.531  -4.386   3.031  1.00  9.37
ATOM     30  CE1 HIS     4     -10.075  -2.728   4.267  1.00  9.37
ATOM     31  C   HIS     4      -6.684  -2.836  -0.480  1.00  9.37
ATOM     32  O   HIS     4      -6.009  -1.846  -0.740  1.00  9.37
ATOM     33  N   HIS     5      -6.406  -4.065  -0.934  1.00  7.59
ATOM     34  CA  HIS     5      -5.233  -4.478  -1.643  1.00  7.59
ATOM     35  ND1 HIS     5      -2.878  -7.208  -1.127  1.00  7.59
ATOM     36  CG  HIS     5      -3.968  -6.824  -1.877  1.00  7.59
ATOM     37  CB  HIS     5      -5.091  -5.987  -1.338  1.00  7.59
ATOM     38  NE2 HIS     5      -2.683  -8.229  -3.092  1.00  7.59
ATOM     39  CD2 HIS     5      -3.830  -7.454  -3.076  1.00  7.59
ATOM     40  CE1 HIS     5      -2.145  -8.049  -1.900  1.00  7.59
ATOM     41  C   HIS     5      -5.493  -4.304  -3.107  1.00  7.59
ATOM     42  O   HIS     5      -5.094  -5.128  -3.923  1.00  7.59
ATOM     43  N   HIS     6      -6.188  -3.228  -3.491  1.00  5.84
ATOM     44  CA  HIS     6      -6.364  -2.936  -4.883  1.00  5.84
ATOM     45  ND1 HIS     6      -8.596  -3.429  -7.904  1.00  5.84
ATOM     46  CG  HIS     6      -7.553  -3.252  -7.025  1.00  5.84
ATOM     47  CB  HIS     6      -7.640  -3.465  -5.544  1.00  5.84
ATOM     48  NE2 HIS     6      -6.842  -2.799  -9.119  1.00  5.84
ATOM     49  CD2 HIS     6      -6.489  -2.868  -7.784  1.00  5.84
ATOM     50  CE1 HIS     6      -8.117  -3.144  -9.142  1.00  5.84
ATOM     51  C   HIS     6      -6.475  -1.468  -4.888  1.00  5.84
ATOM     52  O   HIS     6      -6.383  -0.801  -5.918  1.00  5.84
ATOM     53  N   HIS     7      -6.742  -0.959  -3.679  1.00  6.33
ATOM     54  CA  HIS     7      -6.705   0.432  -3.418  1.00  6.33
ATOM     55  ND1 HIS     7      -9.987   2.214  -3.427  1.00  6.33
ATOM     56  CG  HIS     7      -9.099   1.170  -3.554  1.00  6.33
ATOM     57  CB  HIS     7      -7.925   0.951  -2.642  1.00  6.33
ATOM     58  NE2 HIS     7     -10.639   1.041  -5.201  1.00  6.33
ATOM     59  CD2 HIS     7      -9.513   0.464  -4.642  1.00  6.33
ATOM     60  CE1 HIS     7     -10.887   2.089  -4.436  1.00  6.33
ATOM     61  C   HIS     7      -5.493   0.528  -2.598  1.00  6.33
ATOM     62  O   HIS     7      -5.194   1.523  -1.943  1.00  6.33
ATOM     63  N   HIS     8      -4.754  -0.584  -2.643  1.00  5.31
ATOM     64  CA  HIS     8      -3.478  -0.622  -2.036  1.00  5.31
ATOM     65  ND1 HIS     8      -2.536  -4.211  -3.243  1.00  5.31
ATOM     66  CG  HIS     8      -2.734  -2.848  -3.267  1.00  5.31
ATOM     67  CB  HIS     8      -2.888  -2.040  -1.995  1.00  5.31
ATOM     68  NE2 HIS     8      -2.472  -3.614  -5.380  1.00  5.31
ATOM     69  CD2 HIS     8      -2.690  -2.505  -4.585  1.00  5.31
ATOM     70  CE1 HIS     8      -2.387  -4.616  -4.529  1.00  5.31
ATOM     71  C   HIS     8      -2.697   0.237  -2.939  1.00  5.31
ATOM     72  O   HIS     8      -1.724   0.887  -2.561  1.00  5.31
ATOM     73  N   SER     9      -3.178   0.250  -4.189  1.00  3.66
ATOM     74  CA  SER     9      -2.574   0.995  -5.222  1.00  3.66
ATOM     75  CB  SER     9      -3.294   0.853  -6.571  1.00  3.66
ATOM     76  OG  SER     9      -3.308  -0.505  -6.981  1.00  3.66
ATOM     77  C   SER     9      -2.717   2.409  -4.824  1.00  3.66
ATOM     78  O   SER     9      -1.766   3.083  -4.480  1.00  3.66
ATOM     79  N   HIS    10      -3.917   2.960  -4.805  1.00  3.65
ATOM     80  CA  HIS    10      -3.811   4.286  -4.298  1.00  3.65
ATOM     81  ND1 HIS    10      -5.193   6.964  -6.491  1.00  3.65
ATOM     82  CG  HIS    10      -4.879   5.680  -6.106  1.00  3.65
ATOM     83  CB  HIS    10      -4.991   5.185  -4.695  1.00  3.65
ATOM     84  NE2 HIS    10      -4.491   5.909  -8.318  1.00  3.65
ATOM     85  CD2 HIS    10      -4.452   5.049  -7.235  1.00  3.65
ATOM     86  CE1 HIS    10      -4.943   7.047  -7.822  1.00  3.65
ATOM     87  C   HIS    10      -3.813   4.098  -2.832  1.00  3.65
ATOM     88  O   HIS    10      -4.863   4.010  -2.204  1.00  3.65
ATOM     89  N   MET    11      -2.610   4.075  -2.241  1.00  3.69
ATOM     90  CA  MET    11      -2.516   3.686  -0.886  1.00  3.69
ATOM     91  CB  MET    11      -1.097   3.277  -0.447  1.00  3.69
ATOM     92  CG  MET    11      -0.076   4.403  -0.637  1.00  3.69
ATOM     93  SD  MET    11       1.273   4.426   0.574  1.00  3.69
ATOM     94  CE  MET    11       1.819   6.122   0.219  1.00  3.69
ATOM     95  C   MET    11      -2.883   4.824  -0.034  1.00  3.69
ATOM     96  O   MET    11      -2.279   5.894  -0.052  1.00  3.69
ATOM     97  N   VAL    12      -3.952   4.606   0.719  1.00  3.26
ATOM     98  CA  VAL    12      -4.328   5.550   1.695  1.00  3.26
ATOM     99  CB  VAL    12      -4.937   6.795   1.117  1.00  3.26
ATOM    100  CG1 VAL    12      -6.101   6.394   0.203  1.00  3.26
ATOM    101  CG2 VAL    12      -5.363   7.718   2.267  1.00  3.26
ATOM    102  C   VAL    12      -5.333   4.822   2.495  1.00  3.26
ATOM    103  O   VAL    12      -5.987   3.909   1.994  1.00  3.26
ATOM    104  N   VAL    13      -5.469   5.171   3.775  1.00  3.31
ATOM    105  CA  VAL    13      -6.484   4.485   4.494  1.00  3.31
ATOM    106  CB  VAL    13      -6.000   3.816   5.746  1.00  3.31
ATOM    107  CG1 VAL    13      -5.738   4.882   6.813  1.00  3.31
ATOM    108  CG2 VAL    13      -7.014   2.737   6.152  1.00  3.31
ATOM    109  C   VAL    13      -7.465   5.545   4.825  1.00  3.31
ATOM    110  O   VAL    13      -7.094   6.643   5.229  1.00  3.31
ATOM    111  N   ILE    14      -8.758   5.248   4.654  1.00  4.20
ATOM    112  CA  ILE    14      -9.735   6.272   4.813  1.00  4.20
ATOM    113  CB  ILE    14     -10.773   6.263   3.731  1.00  4.20
ATOM    114  CG1 ILE    14     -10.203   6.728   2.400  1.00  4.20
ATOM    115  CG2 ILE    14     -11.955   7.124   4.206  1.00  4.20
ATOM    116  CD1 ILE    14      -9.887   8.212   2.451  1.00  4.20
ATOM    117  C   ILE    14     -10.549   5.982   6.007  1.00  4.20
ATOM    118  O   ILE    14     -11.065   4.873   6.148  1.00  4.20
ATOM    119  N   HIS    15     -10.707   6.979   6.899  1.00  3.96
ATOM    120  CA  HIS    15     -11.575   6.640   7.991  1.00  3.96
ATOM    121  ND1 HIS    15     -11.626   4.900  10.671  1.00  3.96
ATOM    122  CG  HIS    15     -11.664   6.266  10.504  1.00  3.96
ATOM    123  CB  HIS    15     -10.993   6.992   9.373  1.00  3.96
ATOM    124  NE2 HIS    15     -12.795   5.711  12.376  1.00  3.96
ATOM    125  CD2 HIS    15     -12.382   6.745  11.554  1.00  3.96
ATOM    126  CE1 HIS    15     -12.318   4.622  11.805  1.00  3.96
ATOM    127  C   HIS    15     -12.836   7.411   7.756  1.00  3.96
ATOM    128  O   HIS    15     -12.842   8.641   7.713  1.00  3.96
ATOM    129  N   PRO    16     -13.912   6.694   7.610  1.00  5.03
ATOM    130  CA  PRO    16     -15.171   7.280   7.226  1.00  5.03
ATOM    131  CD  PRO    16     -14.094   5.459   8.352  1.00  5.03
ATOM    132  CB  PRO    16     -16.193   6.156   7.369  1.00  5.03
ATOM    133  CG  PRO    16     -15.616   5.312   8.520  1.00  5.03
ATOM    134  C   PRO    16     -15.579   8.459   8.042  1.00  5.03
ATOM    135  O   PRO    16     -16.083   9.423   7.466  1.00  5.03
ATOM    136  N   ASP    17     -15.422   8.427   9.382  1.00  5.52
ATOM    137  CA  ASP    17     -15.946   9.543  10.111  1.00  5.52
ATOM    138  CB  ASP    17     -16.033   9.315  11.630  1.00  5.52
ATOM    139  CG  ASP    17     -17.118   8.283  11.878  1.00  5.52
ATOM    140  OD1 ASP    17     -17.822   7.918  10.900  1.00  5.52
ATOM    141  OD2 ASP    17     -17.262   7.851  13.052  1.00  5.52
ATOM    142  C   ASP    17     -15.195  10.812   9.817  1.00  5.52
ATOM    143  O   ASP    17     -15.827  11.794   9.428  1.00  5.52
ATOM    144  N   PRO    18     -13.890  10.871   9.966  1.00  5.58
ATOM    145  CA  PRO    18     -13.226  12.112   9.674  1.00  5.58
ATOM    146  CD  PRO    18     -13.212  10.165  11.045  1.00  5.58
ATOM    147  CB  PRO    18     -11.884  12.075  10.398  1.00  5.58
ATOM    148  CG  PRO    18     -12.137  11.126  11.575  1.00  5.58
ATOM    149  C   PRO    18     -13.090  12.382   8.215  1.00  5.58
ATOM    150  O   PRO    18     -12.794  13.516   7.842  1.00  5.58
ATOM    151  N   GLY    19     -13.254  11.366   7.351  1.00  5.49
ATOM    152  CA  GLY    19     -13.099  11.649   5.962  1.00  5.49
ATOM    153  C   GLY    19     -11.669  12.000   5.708  1.00  5.49
ATOM    154  O   GLY    19     -11.380  12.875   4.893  1.00  5.49
ATOM    155  N   ARG    20     -10.730  11.330   6.403  1.00  4.73
ATOM    156  CA  ARG    20      -9.336  11.610   6.205  1.00  4.73
ATOM    157  CB  ARG    20      -8.464  11.575   7.470  1.00  4.73
ATOM    158  CG  ARG    20      -8.764  12.606   8.547  1.00  4.73
ATOM    159  CD  ARG    20      -7.649  12.688   9.589  1.00  4.73
ATOM    160  NE  ARG    20      -6.956  13.985   9.371  1.00  4.73
ATOM    161  CZ  ARG    20      -5.657  14.163   9.750  1.00  4.73
ATOM    162  NH1 ARG    20      -4.910  13.113  10.202  1.00  4.73
ATOM    163  NH2 ARG    20      -5.106  15.410   9.679  1.00  4.73
ATOM    164  C   ARG    20      -8.761  10.484   5.418  1.00  4.73
ATOM    165  O   ARG    20      -9.160   9.322   5.578  1.00  4.73
ATOM    166  N   GLU    21      -7.809  10.857   4.531  1.00  4.24
ATOM    167  CA  GLU    21      -7.028   9.920   3.781  1.00  4.24
ATOM    168  CB  GLU    21      -6.808  10.306   2.307  1.00  4.24
ATOM    169  CG  GLU    21      -8.113  10.354   1.514  1.00  4.24
ATOM    170  CD  GLU    21      -7.832  10.239   0.024  1.00  4.24
ATOM    171  OE1 GLU    21      -7.404  11.256  -0.581  1.00  4.24
ATOM    172  OE2 GLU    21      -8.061   9.129  -0.530  1.00  4.24
ATOM    173  C   GLU    21      -5.698   9.939   4.453  1.00  4.24
ATOM    174  O   GLU    21      -5.064  10.983   4.593  1.00  4.24
ATOM    175  N   LEU    22      -5.244   8.761   4.895  1.00  3.51
ATOM    176  CA  LEU    22      -4.045   8.688   5.657  1.00  3.51
ATOM    177  CB  LEU    22      -4.260   8.128   7.069  1.00  3.51
ATOM    178  CG  LEU    22      -5.194   8.990   7.935  1.00  3.51
ATOM    179  CD1 LEU    22      -5.292   8.437   9.365  1.00  3.51
ATOM    180  CD2 LEU    22      -4.792  10.472   7.895  1.00  3.51
ATOM    181  C   LEU    22      -3.092   7.776   4.979  1.00  3.51
ATOM    182  O   LEU    22      -3.459   6.999   4.099  1.00  3.51
ATOM    183  N   SER    23      -1.809   7.898   5.350  1.00  3.08
ATOM    184  CA  SER    23      -0.853   6.995   4.795  1.00  3.08
ATOM    185  CB  SER    23       0.567   7.591   4.663  1.00  3.08
ATOM    186  OG  SER    23       1.412   6.709   3.939  1.00  3.08
ATOM    187  C   SER    23      -0.792   5.850   5.742  1.00  3.08
ATOM    188  O   SER    23      -0.866   6.050   6.954  1.00  3.08
ATOM    189  N   PRO    24      -0.702   4.648   5.253  1.00  2.39
ATOM    190  CA  PRO    24      -0.649   3.534   6.144  1.00  2.39
ATOM    191  CD  PRO    24      -1.200   4.269   3.946  1.00  2.39
ATOM    192  CB  PRO    24      -0.833   2.279   5.291  1.00  2.39
ATOM    193  CG  PRO    24      -0.786   2.791   3.837  1.00  2.39
ATOM    194  C   PRO    24       0.617   3.632   6.916  1.00  2.39
ATOM    195  O   PRO    24       1.680   3.332   6.380  1.00  2.39
ATOM    196  N   GLU    25       0.481   4.030   8.185  1.00  2.86
ATOM    197  CA  GLU    25       1.486   4.239   9.182  1.00  2.86
ATOM    198  CB  GLU    25       2.680   5.158   8.855  1.00  2.86
ATOM    199  CG  GLU    25       3.596   4.767   7.706  1.00  2.86
ATOM    200  CD  GLU    25       3.316   5.767   6.599  1.00  2.86
ATOM    201  OE1 GLU    25       3.482   6.990   6.859  1.00  2.86
ATOM    202  OE2 GLU    25       2.952   5.329   5.478  1.00  2.86
ATOM    203  C   GLU    25       0.721   5.111  10.110  1.00  2.86
ATOM    204  O   GLU    25       0.536   4.818  11.290  1.00  2.86
ATOM    205  N   GLU    26       0.239   6.229   9.523  1.00  3.09
ATOM    206  CA  GLU    26      -0.537   7.232  10.183  1.00  3.09
ATOM    207  CB  GLU    26      -0.963   8.390   9.264  1.00  3.09
ATOM    208  CG  GLU    26       0.183   9.302   8.821  1.00  3.09
ATOM    209  CD  GLU    26       0.739  10.012  10.047  1.00  3.09
ATOM    210  OE1 GLU    26       1.468   9.345  10.829  1.00  3.09
ATOM    211  OE2 GLU    26       0.449  11.227  10.216  1.00  3.09
ATOM    212  C   GLU    26      -1.791   6.561  10.641  1.00  3.09
ATOM    213  O   GLU    26      -2.276   6.838  11.732  1.00  3.09
ATOM    214  N   ALA    27      -2.339   5.659   9.804  1.00  2.39
ATOM    215  CA  ALA    27      -3.553   4.940  10.077  1.00  2.39
ATOM    216  CB  ALA    27      -3.933   3.983   8.943  1.00  2.39
ATOM    217  C   ALA    27      -3.366   4.081  11.289  1.00  2.39
ATOM    218  O   ALA    27      -4.263   3.960  12.121  1.00  2.39
ATOM    219  N   HIS    28      -2.193   3.437  11.398  1.00  2.42
ATOM    220  CA  HIS    28      -1.889   2.544  12.479  1.00  2.42
ATOM    221  ND1 HIS    28      -0.323  -0.487  13.110  1.00  2.42
ATOM    222  CG  HIS    28      -0.169   0.863  13.323  1.00  2.42
ATOM    223  CB  HIS    28      -0.497   1.912  12.305  1.00  2.42
ATOM    224  NE2 HIS    28       0.474  -0.258  15.172  1.00  2.42
ATOM    225  CD2 HIS    28       0.319   0.985  14.587  1.00  2.42
ATOM    226  CE1 HIS    28       0.076  -1.111  14.246  1.00  2.42
ATOM    227  C   HIS    28      -1.874   3.316  13.760  1.00  2.42
ATOM    228  O   HIS    28      -2.376   2.848  14.779  1.00  2.42
ATOM    229  N   ARG    29      -1.270   4.520  13.735  1.00  3.23
ATOM    230  CA  ARG    29      -1.152   5.356  14.897  1.00  3.23
ATOM    231  CB  ARG    29      -0.408   6.662  14.581  1.00  3.23
ATOM    232  CG  ARG    29       1.103   6.544  14.367  1.00  3.23
ATOM    233  CD  ARG    29       1.639   7.723  13.553  1.00  3.23
ATOM    234  NE  ARG    29       3.092   7.875  13.827  1.00  3.23
ATOM    235  CZ  ARG    29       3.537   9.121  14.161  1.00  3.23
ATOM    236  NH1 ARG    29       2.655  10.163  14.164  1.00  3.23
ATOM    237  NH2 ARG    29       4.842   9.325  14.504  1.00  3.23
ATOM    238  C   ARG    29      -2.521   5.756  15.360  1.00  3.23
ATOM    239  O   ARG    29      -2.813   5.726  16.555  1.00  3.23
ATOM    240  N   ALA    30      -3.399   6.127  14.408  1.00  3.23
ATOM    241  CA  ALA    30      -4.735   6.563  14.725  1.00  3.23
ATOM    242  CB  ALA    30      -5.534   6.971  13.475  1.00  3.23
ATOM    243  C   ALA    30      -5.442   5.418  15.377  1.00  3.23
ATOM    244  O   ALA    30      -6.224   5.599  16.314  1.00  3.23
ATOM    245  N   GLY    31      -5.167   4.193  14.889  1.00  2.79
ATOM    246  CA  GLY    31      -5.808   3.042  15.443  1.00  2.79
ATOM    247  C   GLY    31      -6.805   2.532  14.461  1.00  2.79
ATOM    248  O   GLY    31      -7.519   1.568  14.734  1.00  2.79
ATOM    249  N   LEU    32      -6.880   3.172  13.283  1.00  2.29
ATOM    250  CA  LEU    32      -7.818   2.728  12.298  1.00  2.29
ATOM    251  CB  LEU    32      -7.804   3.603  11.030  1.00  2.29
ATOM    252  CG  LEU    32      -9.018   3.428  10.089  1.00  2.29
ATOM    253  CD1 LEU    32      -8.800   4.197   8.779  1.00  2.29
ATOM    254  CD2 LEU    32      -9.413   1.961   9.856  1.00  2.29
ATOM    255  C   LEU    32      -7.412   1.344  11.912  1.00  2.29
ATOM    256  O   LEU    32      -8.243   0.442  11.822  1.00  2.29
ATOM    257  N   ILE    33      -6.106   1.119  11.698  1.00  2.11
ATOM    258  CA  ILE    33      -5.749  -0.198  11.286  1.00  2.11
ATOM    259  CB  ILE    33      -5.024  -0.290   9.977  1.00  2.11
ATOM    260  CG1 ILE    33      -3.706   0.488  10.011  1.00  2.11
ATOM    261  CG2 ILE    33      -5.983   0.137   8.867  1.00  2.11
ATOM    262  CD1 ILE    33      -2.856   0.251   8.766  1.00  2.11
ATOM    263  C   ILE    33      -4.881  -0.821  12.315  1.00  2.11
ATOM    264  O   ILE    33      -4.115  -0.158  13.014  1.00  2.11
ATOM    265  N   ASP    34      -5.034  -2.150  12.443  1.00  2.86
ATOM    266  CA  ASP    34      -4.275  -2.922  13.368  1.00  2.86
ATOM    267  CB  ASP    34      -4.856  -4.326  13.630  1.00  2.86
ATOM    268  CG  ASP    34      -6.075  -4.203  14.532  1.00  2.86
ATOM    269  OD1 ASP    34      -6.206  -3.146  15.205  1.00  2.86
ATOM    270  OD2 ASP    34      -6.887  -5.167  14.571  1.00  2.86
ATOM    271  C   ASP    34      -2.918  -3.128  12.782  1.00  2.86
ATOM    272  O   ASP    34      -2.636  -2.744  11.649  1.00  2.86
ATOM    273  N   TRP    35      -2.044  -3.754  13.582  1.00  3.72
ATOM    274  CA  TRP    35      -0.678  -4.019  13.241  1.00  3.72
ATOM    275  CB  TRP    35       0.004  -4.787  14.392  1.00  3.72
ATOM    276  CG  TRP    35       1.415  -5.286  14.173  1.00  3.72
ATOM    277  CD2 TRP    35       1.754  -6.631  13.780  1.00  3.72
ATOM    278  CD1 TRP    35       2.595  -4.627  14.343  1.00  3.72
ATOM    279  NE1 TRP    35       3.649  -5.473  14.083  1.00  3.72
ATOM    280  CE2 TRP    35       3.145  -6.710  13.737  1.00  3.72
ATOM    281  CE3 TRP    35       0.973  -7.713  13.485  1.00  3.72
ATOM    282  CZ2 TRP    35       3.777  -7.874  13.392  1.00  3.72
ATOM    283  CZ3 TRP    35       1.612  -8.885  13.138  1.00  3.72
ATOM    284  CH2 TRP    35       2.989  -8.964  13.093  1.00  3.72
ATOM    285  C   TRP    35      -0.611  -4.901  12.021  1.00  3.72
ATOM    286  O   TRP    35       0.101  -4.602  11.056  1.00  3.72
ATOM    287  N   ASN    36      -1.380  -6.010  12.038  1.00  3.99
ATOM    288  CA  ASN    36      -1.342  -6.985  10.984  1.00  3.99
ATOM    289  CB  ASN    36      -2.219  -8.217  11.261  1.00  3.99
ATOM    290  CG  ASN    36      -1.923  -9.235  10.169  1.00  3.99
ATOM    291  OD1 ASN    36      -2.826  -9.871   9.629  1.00  3.99
ATOM    292  ND2 ASN    36      -0.615  -9.392   9.830  1.00  3.99
ATOM    293  C   ASN    36      -1.833  -6.378   9.716  1.00  3.99
ATOM    294  O   ASN    36      -1.273  -6.566   8.630  1.00  3.99
ATOM    295  N   MET    37      -2.915  -5.606   9.875  1.00  3.28
ATOM    296  CA  MET    37      -3.611  -4.981   8.807  1.00  3.28
ATOM    297  CB  MET    37      -4.794  -4.148   9.329  1.00  3.28
ATOM    298  CG  MET    37      -5.857  -3.803   8.290  1.00  3.28
ATOM    299  SD  MET    37      -7.064  -5.127   8.003  1.00  3.28
ATOM    300  CE  MET    37      -7.924  -4.857   9.580  1.00  3.28
ATOM    301  C   MET    37      -2.690  -4.000   8.149  1.00  3.28
ATOM    302  O   MET    37      -2.686  -3.888   6.929  1.00  3.28
ATOM    303  N   PHE    38      -1.901  -3.257   8.954  1.00  3.13
ATOM    304  CA  PHE    38      -0.980  -2.239   8.514  1.00  3.13
ATOM    305  CB  PHE    38      -0.290  -1.562   9.711  1.00  3.13
ATOM    306  CG  PHE    38       0.917  -0.837   9.230  1.00  3.13
ATOM    307  CD1 PHE    38       0.847   0.414   8.661  1.00  3.13
ATOM    308  CD2 PHE    38       2.144  -1.440   9.368  1.00  3.13
ATOM    309  CE1 PHE    38       1.993   1.043   8.233  1.00  3.13
ATOM    310  CE2 PHE    38       3.291  -0.817   8.943  1.00  3.13
ATOM    311  CZ  PHE    38       3.215   0.428   8.371  1.00  3.13
ATOM    312  C   PHE    38       0.068  -2.863   7.670  1.00  3.13
ATOM    313  O   PHE    38       0.414  -2.321   6.620  1.00  3.13
ATOM    314  N   VAL    39       0.598  -4.018   8.118  1.00  4.12
ATOM    315  CA  VAL    39       1.647  -4.647   7.364  1.00  4.12
ATOM    316  CB  VAL    39       2.184  -5.883   8.021  1.00  4.12
ATOM    317  CG1 VAL    39       3.284  -6.473   7.122  1.00  4.12
ATOM    318  CG2 VAL    39       2.669  -5.514   9.432  1.00  4.12
ATOM    319  C   VAL    39       1.127  -5.047   6.016  1.00  4.12
ATOM    320  O   VAL    39       1.798  -4.879   4.991  1.00  4.12
ATOM    321  N   LYS    40      -0.104  -5.594   5.988  1.00  4.18
ATOM    322  CA  LYS    40      -0.643  -6.057   4.737  1.00  4.18
ATOM    323  CB  LYS    40      -2.030  -6.703   4.895  1.00  4.18
ATOM    324  CG  LYS    40      -2.035  -7.975   5.745  1.00  4.18
ATOM    325  CD  LYS    40      -1.133  -9.077   5.191  1.00  4.18
ATOM    326  CE  LYS    40      -1.550  -9.572   3.804  1.00  4.18
ATOM    327  NZ  LYS    40      -2.771 -10.403   3.901  1.00  4.18
ATOM    328  C   LYS    40      -0.814  -4.908   3.782  1.00  4.18
ATOM    329  O   LYS    40      -0.585  -5.057   2.582  1.00  4.18
ATOM    330  N   LEU    41      -1.264  -3.740   4.283  1.00  3.23
ATOM    331  CA  LEU    41      -1.492  -2.599   3.428  1.00  3.23
ATOM    332  CB  LEU    41      -2.124  -1.417   4.185  1.00  3.23
ATOM    333  CG  LEU    41      -3.497  -1.743   4.806  1.00  3.23
ATOM    334  CD1 LEU    41      -4.159  -0.492   5.402  1.00  3.23
ATOM    335  CD2 LEU    41      -4.403  -2.479   3.809  1.00  3.23
ATOM    336  C   LEU    41      -0.194  -2.116   2.848  1.00  3.23
ATOM    337  O   LEU    41      -0.162  -1.652   1.707  1.00  3.23
ATOM    338  N   ARG    42       0.897  -2.152   3.646  1.00  3.70
ATOM    339  CA  ARG    42       2.178  -1.684   3.176  1.00  3.70
ATOM    340  CB  ARG    42       3.219  -1.739   4.308  1.00  3.70
ATOM    341  CG  ARG    42       4.342  -0.712   4.184  1.00  3.70
ATOM    342  CD  ARG    42       5.328  -0.750   5.351  1.00  3.70
ATOM    343  NE  ARG    42       6.595  -1.324   4.827  1.00  3.70
ATOM    344  CZ  ARG    42       7.644  -1.568   5.663  1.00  3.70
ATOM    345  NH1 ARG    42       7.511  -1.385   7.009  1.00  3.70
ATOM    346  NH2 ARG    42       8.830  -2.002   5.147  1.00  3.70
ATOM    347  C   ARG    42       2.611  -2.570   2.043  1.00  3.70
ATOM    348  O   ARG    42       3.115  -2.095   1.024  1.00  3.70
ATOM    349  N   SER    43       2.404  -3.897   2.187  1.00  4.48
ATOM    350  CA  SER    43       2.821  -4.804   1.145  1.00  4.48
ATOM    351  CB  SER    43       2.544  -6.276   1.500  1.00  4.48
ATOM    352  OG  SER    43       3.251  -6.653   2.672  1.00  4.48
ATOM    353  C   SER    43       2.034  -4.525  -0.109  1.00  4.48
ATOM    354  O   SER    43       2.554  -4.565  -1.228  1.00  4.48
ATOM    355  N   GLN    44       0.729  -4.258   0.074  1.00  4.03
ATOM    356  CA  GLN    44      -0.196  -4.021  -0.994  1.00  4.03
ATOM    357  CB  GLN    44      -1.642  -4.204  -0.497  1.00  4.03
ATOM    358  CG  GLN    44      -2.101  -3.251   0.603  1.00  4.03
ATOM    359  CD  GLN    44      -3.427  -3.787   1.119  1.00  4.03
ATOM    360  OE1 GLN    44      -4.437  -3.086   1.129  1.00  4.03
ATOM    361  NE2 GLN    44      -3.423  -5.075   1.559  1.00  4.03
ATOM    362  C   GLN    44       0.107  -2.703  -1.666  1.00  4.03
ATOM    363  O   GLN    44       0.008  -2.582  -2.887  1.00  4.03
ATOM    364  N   GLU    45       0.540  -1.693  -0.886  1.00  3.74
ATOM    365  CA  GLU    45       0.890  -0.388  -1.383  1.00  3.74
ATOM    366  CB  GLU    45       1.465   0.479  -0.256  1.00  3.74
ATOM    367  CG  GLU    45       2.264   1.682  -0.741  1.00  3.74
ATOM    368  CD  GLU    45       3.215   2.063   0.387  1.00  3.74
ATOM    369  OE1 GLU    45       3.084   1.483   1.497  1.00  3.74
ATOM    370  OE2 GLU    45       4.085   2.942   0.154  1.00  3.74
ATOM    371  C   GLU    45       1.988  -0.543  -2.368  1.00  3.74
ATOM    372  O   GLU    45       2.032   0.118  -3.405  1.00  3.74
ATOM    373  N   CYS    46       2.921  -1.439  -2.047  1.00  4.42
ATOM    374  CA  CYS    46       4.032  -1.667  -2.903  1.00  4.42
ATOM    375  CB  CYS    46       4.964  -2.720  -2.295  1.00  4.42
ATOM    376  SG  CYS    46       5.833  -2.127  -0.813  1.00  4.42
ATOM    377  C   CYS    46       3.470  -2.160  -4.184  1.00  4.42
ATOM    378  O   CYS    46       3.978  -1.864  -5.262  1.00  4.42
ATOM    379  N   ASP    47       2.379  -2.931  -4.092  1.00  5.25
ATOM    380  CA  ASP    47       1.770  -3.421  -5.282  1.00  5.25
ATOM    381  CB  ASP    47       0.586  -4.360  -5.024  1.00  5.25
ATOM    382  CG  ASP    47       0.270  -5.076  -6.331  1.00  5.25
ATOM    383  OD1 ASP    47       0.936  -4.771  -7.355  1.00  5.25
ATOM    384  OD2 ASP    47      -0.646  -5.943  -6.321  1.00  5.25
ATOM    385  C   ASP    47       1.294  -2.234  -6.069  1.00  5.25
ATOM    386  O   ASP    47       1.355  -2.268  -7.297  1.00  5.25
ATOM    387  N   TRP    48       0.843  -1.148  -5.387  1.00  5.39
ATOM    388  CA  TRP    48       0.348   0.028  -6.069  1.00  5.39
ATOM    389  CB  TRP    48       0.336   1.310  -5.199  1.00  5.39
ATOM    390  CG  TRP    48       0.411   2.685  -5.902  1.00  5.39
ATOM    391  CD2 TRP    48       0.764   3.854  -5.149  1.00  5.39
ATOM    392  CD1 TRP    48       0.207   3.113  -7.186  1.00  5.39
ATOM    393  NE1 TRP    48       0.462   4.457  -7.283  1.00  5.39
ATOM    394  CE2 TRP    48       0.794   4.929  -6.033  1.00  5.39
ATOM    395  CE3 TRP    48       1.024   4.017  -3.820  1.00  5.39
ATOM    396  CZ2 TRP    48       1.096   6.187  -5.601  1.00  5.39
ATOM    397  CZ3 TRP    48       1.344   5.284  -3.388  1.00  5.39
ATOM    398  CH2 TRP    48       1.381   6.349  -4.263  1.00  5.39
ATOM    399  C   TRP    48       1.341   0.451  -7.044  1.00  5.39
ATOM    400  O   TRP    48       1.114   0.357  -8.249  1.00  5.39
ATOM    401  N   GLU    49       2.468   0.967  -6.541  1.00  4.83
ATOM    402  CA  GLU    49       3.341   1.379  -7.553  1.00  4.83
ATOM    403  CB  GLU    49       4.280   2.542  -7.240  1.00  4.83
ATOM    404  CG  GLU    49       3.563   3.878  -7.399  1.00  4.83
ATOM    405  CD  GLU    49       4.626   4.955  -7.459  1.00  4.83
ATOM    406  OE1 GLU    49       5.783   4.662  -7.058  1.00  4.83
ATOM    407  OE2 GLU    49       4.298   6.083  -7.912  1.00  4.83
ATOM    408  C   GLU    49       4.077   0.146  -7.686  1.00  4.83
ATOM    409  O   GLU    49       4.947  -0.188  -6.889  1.00  4.83
ATOM    410  N   GLU    50       3.722  -0.508  -8.776  1.00  5.06
ATOM    411  CA  GLU    50       3.953  -1.874  -9.033  1.00  5.06
ATOM    412  CB  GLU    50       3.877  -2.132 -10.549  1.00  5.06
ATOM    413  CG  GLU    50       3.697  -3.580 -10.989  1.00  5.06
ATOM    414  CD  GLU    50       3.547  -3.537 -12.503  1.00  5.06
ATOM    415  OE1 GLU    50       3.757  -2.438 -13.083  1.00  5.06
ATOM    416  OE2 GLU    50       3.221  -4.598 -13.101  1.00  5.06
ATOM    417  C   GLU    50       5.253  -2.347  -8.523  1.00  5.06
ATOM    418  O   GLU    50       6.328  -1.991  -8.997  1.00  5.06
ATOM    419  N   ILE    51       5.163  -3.139  -7.450  1.00  5.51
ATOM    420  CA  ILE    51       6.326  -3.858  -7.089  1.00  5.51
ATOM    421  CB  ILE    51       7.248  -3.243  -6.070  1.00  5.51
ATOM    422  CG1 ILE    51       6.607  -3.126  -4.696  1.00  5.51
ATOM    423  CG2 ILE    51       7.770  -1.919  -6.643  1.00  5.51
ATOM    424  CD1 ILE    51       6.646  -4.458  -3.949  1.00  5.51
ATOM    425  C   ILE    51       5.843  -5.184  -6.688  1.00  5.51
ATOM    426  O   ILE    51       4.703  -5.338  -6.251  1.00  5.51
ATOM    427  N   SER    52       6.682  -6.203  -6.870  1.00  5.50
ATOM    428  CA  SER    52       6.174  -7.477  -6.519  1.00  5.50
ATOM    429  CB  SER    52       6.532  -8.583  -7.524  1.00  5.50
ATOM    430  OG  SER    52       5.988  -9.823  -7.099  1.00  5.50
ATOM    431  C   SER    52       6.773  -7.823  -5.220  1.00  5.50
ATOM    432  O   SER    52       7.932  -7.517  -4.944  1.00  5.50
ATOM    433  N   VAL    53       5.975  -8.463  -4.359  1.00  6.21
ATOM    434  CA  VAL    53       6.595  -8.762  -3.122  1.00  6.21
ATOM    435  CB  VAL    53       5.650  -9.103  -2.013  1.00  6.21
ATOM    436  CG1 VAL    53       6.471  -9.594  -0.811  1.00  6.21
ATOM    437  CG2 VAL    53       4.810  -7.858  -1.701  1.00  6.21
ATOM    438  C   VAL    53       7.456  -9.921  -3.363  1.00  6.21
ATOM    439  O   VAL    53       7.030 -10.965  -3.854  1.00  6.21
ATOM    440  N   LYS    54       8.732  -9.724  -3.044  1.00  6.78
ATOM    441  CA  LYS    54       9.646 -10.783  -3.202  1.00  6.78
ATOM    442  CB  LYS    54      10.851 -10.396  -4.069  1.00  6.78
ATOM    443  CG  LYS    54      11.904 -11.492  -4.188  1.00  6.78
ATOM    444  CD  LYS    54      12.919 -11.224  -5.297  1.00  6.78
ATOM    445  CE  LYS    54      13.765  -9.970  -5.069  1.00  6.78
ATOM    446  NZ  LYS    54      14.715  -9.793  -6.189  1.00  6.78
ATOM    447  C   LYS    54      10.161 -11.052  -1.849  1.00  6.78
ATOM    448  O   LYS    54      10.755 -10.192  -1.202  1.00  6.78
ATOM    449  N   GLY    55       9.914 -12.268  -1.370  1.00  6.84
ATOM    450  CA  GLY    55      10.409 -12.577  -0.080  1.00  6.84
ATOM    451  C   GLY    55       9.576 -11.845   0.879  1.00  6.84
ATOM    452  O   GLY    55       9.712 -10.638   1.070  1.00  6.84
ATOM    453  N   PRO    56       8.701 -12.550   1.496  1.00  6.33
ATOM    454  CA  PRO    56       7.972 -11.886   2.506  1.00  6.33
ATOM    455  CD  PRO    56       7.932 -13.601   0.849  1.00  6.33
ATOM    456  CB  PRO    56       6.806 -12.807   2.850  1.00  6.33
ATOM    457  CG  PRO    56       6.555 -13.567   1.535  1.00  6.33
ATOM    458  C   PRO    56       8.945 -11.693   3.589  1.00  6.33
ATOM    459  O   PRO    56       8.780 -10.803   4.421  1.00  6.33
ATOM    460  N   ASN    57       9.983 -12.540   3.584  1.00  5.16
ATOM    461  CA  ASN    57      10.930 -12.365   4.611  1.00  5.16
ATOM    462  CB  ASN    57      11.691 -13.647   5.018  1.00  5.16
ATOM    463  CG  ASN    57      12.503 -14.202   3.856  1.00  5.16
ATOM    464  OD1 ASN    57      13.726 -14.082   3.828  1.00  5.16
ATOM    465  ND2 ASN    57      11.811 -14.841   2.876  1.00  5.16
ATOM    466  C   ASN    57      11.875 -11.322   4.161  1.00  5.16
ATOM    467  O   ASN    57      12.712 -11.532   3.288  1.00  5.16
ATOM    468  N   GLY    58      11.767 -10.141   4.780  1.00  5.39
ATOM    469  CA  GLY    58      12.589  -9.077   4.315  1.00  5.39
ATOM    470  C   GLY    58      12.134  -8.783   2.973  1.00  5.39
ATOM    471  O   GLY    58      12.907  -8.945   2.031  1.00  5.39
ATOM    472  N   GLU    59      10.838  -8.429   2.868  1.00  5.68
ATOM    473  CA  GLU    59      10.408  -8.035   1.584  1.00  5.68
ATOM    474  CB  GLU    59       8.932  -7.591   1.468  1.00  5.68
ATOM    475  CG  GLU    59       8.575  -6.283   2.175  1.00  5.68
ATOM    476  CD  GLU    59       7.189  -5.846   1.714  1.00  5.68
ATOM    477  OE1 GLU    59       6.539  -6.613   0.952  1.00  5.68
ATOM    478  OE2 GLU    59       6.764  -4.732   2.118  1.00  5.68
ATOM    479  C   GLU    59      11.294  -6.900   1.263  1.00  5.68
ATOM    480  O   GLU    59      11.258  -5.830   1.873  1.00  5.68
ATOM    481  N   SER    60      12.175  -7.159   0.288  1.00  4.51
ATOM    482  CA  SER    60      13.151  -6.199  -0.072  1.00  4.51
ATOM    483  CB  SER    60      14.379  -6.795  -0.783  1.00  4.51
ATOM    484  OG  SER    60      14.009  -7.357  -2.033  1.00  4.51
ATOM    485  C   SER    60      12.496  -5.268  -0.979  1.00  4.51
ATOM    486  O   SER    60      13.117  -4.368  -1.540  1.00  4.51
ATOM    487  N   SER    61      11.190  -5.474  -1.137  1.00  4.11
ATOM    488  CA  SER    61      10.540  -4.550  -1.952  1.00  4.11
ATOM    489  CB  SER    61       9.060  -4.870  -2.240  1.00  4.11
ATOM    490  OG  SER    61       8.301  -4.863  -1.040  1.00  4.11
ATOM    491  C   SER    61      10.618  -3.280  -1.208  1.00  4.11
ATOM    492  O   SER    61      10.504  -3.242   0.016  1.00  4.11
ATOM    493  N   VAL    62      10.866  -2.198  -1.947  1.00  2.79
ATOM    494  CA  VAL    62      11.006  -0.947  -1.293  1.00  2.79
ATOM    495  CB  VAL    62      11.816   0.052  -2.054  1.00  2.79
ATOM    496  CG1 VAL    62      13.155  -0.574  -2.419  1.00  2.79
ATOM    497  CG2 VAL    62      11.004   0.528  -3.260  1.00  2.79
ATOM    498  C   VAL    62       9.645  -0.362  -1.282  1.00  2.79
ATOM    499  O   VAL    62       8.813  -0.675  -2.132  1.00  2.79
ATOM    500  N   ILE    63       9.360   0.491  -0.294  1.00  2.90
ATOM    501  CA  ILE    63       8.095   1.106  -0.384  1.00  2.90
ATOM    502  CB  ILE    63       7.325   1.327   0.894  1.00  2.90
ATOM    503  CG1 ILE    63       8.012   2.306   1.837  1.00  2.90
ATOM    504  CG2 ILE    63       7.042  -0.039   1.527  1.00  2.90
ATOM    505  CD1 ILE    63       7.107   2.743   2.983  1.00  2.90
ATOM    506  C   ILE    63       8.312   2.410  -1.076  1.00  2.90
ATOM    507  O   ILE    63       9.191   3.198  -0.734  1.00  2.90
ATOM    508  N   HIS    64       7.518   2.652  -2.131  1.00  3.29
ATOM    509  CA  HIS    64       7.766   3.792  -2.954  1.00  3.29
ATOM    510  ND1 HIS    64       4.615   3.563  -3.849  1.00  3.29
ATOM    511  CG  HIS    64       5.795   3.020  -4.297  1.00  3.29
ATOM    512  CB  HIS    64       7.098   3.739  -4.335  1.00  3.29
ATOM    513  NE2 HIS    64       4.175   1.458  -4.418  1.00  3.29
ATOM    514  CD2 HIS    64       5.510   1.736  -4.643  1.00  3.29
ATOM    515  CE1 HIS    64       3.680   2.585  -3.942  1.00  3.29
ATOM    516  C   HIS    64       7.417   5.078  -2.289  1.00  3.29
ATOM    517  O   HIS    64       6.487   5.170  -1.490  1.00  3.29
ATOM    518  N   ASP    65       8.231   6.110  -2.596  1.00  3.37
ATOM    519  CA  ASP    65       8.019   7.428  -2.084  1.00  3.37
ATOM    520  CB  ASP    65       9.169   8.413  -2.355  1.00  3.37
ATOM    521  CG  ASP    65      10.354   8.046  -1.488  1.00  3.37
ATOM    522  OD1 ASP    65      10.252   7.032  -0.749  1.00  3.37
ATOM    523  OD2 ASP    65      11.376   8.780  -1.548  1.00  3.37
ATOM    524  C   ASP    65       6.840   7.988  -2.809  1.00  3.37
ATOM    525  O   ASP    65       6.710   7.840  -4.023  1.00  3.37
ATOM    526  N   ARG    66       5.966   8.680  -2.059  1.00  4.08
ATOM    527  CA  ARG    66       4.752   9.250  -2.567  1.00  4.08
ATOM    528  CB  ARG    66       3.901   9.910  -1.470  1.00  4.08
ATOM    529  CG  ARG    66       4.621  11.043  -0.739  1.00  4.08
ATOM    530  CD  ARG    66       3.740  11.774   0.275  1.00  4.08
ATOM    531  NE  ARG    66       3.639  10.921   1.489  1.00  4.08
ATOM    532  CZ  ARG    66       2.940  11.364   2.573  1.00  4.08
ATOM    533  NH1 ARG    66       2.336  12.588   2.533  1.00  4.08
ATOM    534  NH2 ARG    66       2.844  10.585   3.690  1.00  4.08
ATOM    535  C   ARG    66       5.063  10.296  -3.595  1.00  4.08
ATOM    536  O   ARG    66       4.340  10.423  -4.581  1.00  4.08
ATOM    537  N   LYS    67       6.140  11.083  -3.400  1.00  4.43
ATOM    538  CA  LYS    67       6.469  12.125  -4.338  1.00  4.43
ATOM    539  CB  LYS    67       7.598  13.063  -3.866  1.00  4.43
ATOM    540  CG  LYS    67       7.204  13.961  -2.692  1.00  4.43
ATOM    541  CD  LYS    67       8.349  14.817  -2.141  1.00  4.43
ATOM    542  CE  LYS    67       9.055  14.225  -0.920  1.00  4.43
ATOM    543  NZ  LYS    67      10.031  15.203  -0.388  1.00  4.43
ATOM    544  C   LYS    67       6.948  11.455  -5.575  1.00  4.43
ATOM    545  O   LYS    67       6.164  10.853  -6.304  1.00  4.43
ATOM    546  N   SER    68       8.246  11.600  -5.894  1.00  4.32
ATOM    547  CA  SER    68       8.702  10.856  -7.025  1.00  4.32
ATOM    548  CB  SER    68      10.196  11.064  -7.337  1.00  4.32
ATOM    549  OG  SER    68      10.577  10.314  -8.481  1.00  4.32
ATOM    550  C   SER    68       8.517   9.469  -6.546  1.00  4.32
ATOM    551  O   SER    68       8.831   9.174  -5.396  1.00  4.32
ATOM    552  N   GLY    69       7.972   8.577  -7.381  1.00  3.95
ATOM    553  CA  GLY    69       7.763   7.289  -6.823  1.00  3.95
ATOM    554  C   GLY    69       9.009   6.505  -7.021  1.00  3.95
ATOM    555  O   GLY    69       9.052   5.588  -7.838  1.00  3.95
ATOM    556  N   LYS    70      10.063   6.837  -6.251  1.00  3.40
ATOM    557  CA  LYS    70      11.250   6.060  -6.388  1.00  3.40
ATOM    558  CB  LYS    70      12.588   6.831  -6.413  1.00  3.40
ATOM    559  CG  LYS    70      12.953   7.644  -5.171  1.00  3.40
ATOM    560  CD  LYS    70      12.114   8.903  -4.960  1.00  3.40
ATOM    561  CE  LYS    70      12.713   9.856  -3.924  1.00  3.40
ATOM    562  NZ  LYS    70      11.983  11.142  -3.936  1.00  3.40
ATOM    563  C   LYS    70      11.262   5.066  -5.281  1.00  3.40
ATOM    564  O   LYS    70      10.568   5.217  -4.275  1.00  3.40
ATOM    565  N   LYS    71      12.038   3.989  -5.477  1.00  2.89
ATOM    566  CA  LYS    71      12.152   2.962  -4.494  1.00  2.89
ATOM    567  CB  LYS    71      13.100   1.831  -4.931  1.00  2.89
ATOM    568  CG  LYS    71      12.432   0.778  -5.822  1.00  2.89
ATOM    569  CD  LYS    71      11.844   1.298  -7.133  1.00  2.89
ATOM    570  CE  LYS    71      10.990   0.246  -7.846  1.00  2.89
ATOM    571  NZ  LYS    71      10.192   0.875  -8.922  1.00  2.89
ATOM    572  C   LYS    71      12.689   3.601  -3.269  1.00  2.89
ATOM    573  O   LYS    71      13.246   4.696  -3.308  1.00  2.89
ATOM    574  N   PHE    72      12.503   2.937  -2.121  1.00  2.26
ATOM    575  CA  PHE    72      12.936   3.563  -0.920  1.00  2.26
ATOM    576  CB  PHE    72      11.798   3.640   0.138  1.00  2.26
ATOM    577  CG  PHE    72      11.518   2.403   0.974  1.00  2.26
ATOM    578  CD1 PHE    72      11.870   1.094   0.701  1.00  2.26
ATOM    579  CD2 PHE    72      10.905   2.596   2.177  1.00  2.26
ATOM    580  CE1 PHE    72      11.580   0.046   1.542  1.00  2.26
ATOM    581  CE2 PHE    72      10.606   1.560   3.033  1.00  2.26
ATOM    582  CZ  PHE    72      10.933   0.270   2.725  1.00  2.26
ATOM    583  C   PHE    72      13.999   2.679  -0.388  1.00  2.26
ATOM    584  O   PHE    72      14.580   1.858  -1.093  1.00  2.26
ATOM    585  N   SER    73      14.282   2.879   0.897  1.00  1.71
ATOM    586  CA  SER    73      14.995   1.932   1.678  1.00  1.71
ATOM    587  CB  SER    73      16.413   2.376   2.076  1.00  1.71
ATOM    588  OG  SER    73      17.044   1.372   2.858  1.00  1.71
ATOM    589  C   SER    73      14.150   1.933   2.905  1.00  1.71
ATOM    590  O   SER    73      13.440   2.908   3.137  1.00  1.71
ATOM    591  N   ILE    74      14.200   0.873   3.728  1.00  1.65
ATOM    592  CA  ILE    74      13.341   0.814   4.877  1.00  1.65
ATOM    593  CB  ILE    74      13.572  -0.415   5.710  1.00  1.65
ATOM    594  CG1 ILE    74      13.502  -1.688   4.854  1.00  1.65
ATOM    595  CG2 ILE    74      12.492  -0.434   6.799  1.00  1.65
ATOM    596  CD1 ILE    74      12.121  -1.952   4.262  1.00  1.65
ATOM    597  C   ILE    74      13.721   2.006   5.695  1.00  1.65
ATOM    598  O   ILE    74      12.871   2.687   6.268  1.00  1.65
ATOM    599  N   GLU    75      15.037   2.286   5.746  1.00  1.60
ATOM    600  CA  GLU    75      15.544   3.407   6.472  1.00  1.60
ATOM    601  CB  GLU    75      17.079   3.446   6.514  1.00  1.60
ATOM    602  CG  GLU    75      17.613   4.499   7.481  1.00  1.60
ATOM    603  CD  GLU    75      19.025   4.098   7.877  1.00  1.60
ATOM    604  OE1 GLU    75      19.826   3.750   6.968  1.00  1.60
ATOM    605  OE2 GLU    75      19.318   4.121   9.102  1.00  1.60
ATOM    606  C   GLU    75      15.033   4.691   5.870  1.00  1.60
ATOM    607  O   GLU    75      14.694   5.621   6.603  1.00  1.60
ATOM    608  N   GLU    76      14.966   4.780   4.522  1.00  1.90
ATOM    609  CA  GLU    76      14.503   5.982   3.872  1.00  1.90
ATOM    610  CB  GLU    76      14.550   5.945   2.332  1.00  1.90
ATOM    611  CG  GLU    76      15.949   6.023   1.721  1.00  1.90
ATOM    612  CD  GLU    76      15.774   6.341   0.243  1.00  1.90
ATOM    613  OE1 GLU    76      14.877   7.166  -0.077  1.00  1.90
ATOM    614  OE2 GLU    76      16.540   5.777  -0.584  1.00  1.90
ATOM    615  C   GLU    76      13.065   6.213   4.225  1.00  1.90
ATOM    616  O   GLU    76      12.661   7.355   4.441  1.00  1.90
ATOM    617  N   ALA    77      12.246   5.138   4.270  1.00  2.01
ATOM    618  CA  ALA    77      10.842   5.275   4.569  1.00  2.01
ATOM    619  CB  ALA    77      10.058   3.961   4.627  1.00  2.01
ATOM    620  C   ALA    77      10.693   5.812   5.946  1.00  2.01
ATOM    621  O   ALA    77       9.816   6.636   6.192  1.00  2.01
ATOM    622  N   LEU    78      11.519   5.321   6.891  1.00  1.90
ATOM    623  CA  LEU    78      11.384   5.743   8.260  1.00  1.90
ATOM    624  CB  LEU    78      12.360   4.990   9.182  1.00  1.90
ATOM    625  CG  LEU    78      12.117   5.164  10.696  1.00  1.90
ATOM    626  CD1 LEU    78      12.332   6.607  11.174  1.00  1.90
ATOM    627  CD2 LEU    78      10.749   4.596  11.099  1.00  1.90
ATOM    628  C   LEU    78      11.694   7.205   8.356  1.00  1.90
ATOM    629  O   LEU    78      11.019   7.939   9.081  1.00  1.90
ATOM    630  N   GLN    79      12.739   7.665   7.634  1.00  2.37
ATOM    631  CA  GLN    79      13.100   9.056   7.737  1.00  2.37
ATOM    632  CB  GLN    79      14.411   9.410   7.003  1.00  2.37
ATOM    633  CG  GLN    79      14.377   9.228   5.485  1.00  2.37
ATOM    634  CD  GLN    79      15.742   9.620   4.936  1.00  2.37
ATOM    635  OE1 GLN    79      16.142  10.782   5.001  1.00  2.37
ATOM    636  NE2 GLN    79      16.481   8.624   4.378  1.00  2.37
ATOM    637  C   GLN    79      11.989   9.922   7.201  1.00  2.37
ATOM    638  O   GLN    79      11.681  10.967   7.778  1.00  2.37
ATOM    639  N   SER    80      11.352   9.515   6.079  1.00  2.76
ATOM    640  CA  SER    80      10.289  10.317   5.517  1.00  2.76
ATOM    641  CB  SER    80       9.791   9.816   4.153  1.00  2.76
ATOM    642  OG  SER    80      10.787  10.027   3.165  1.00  2.76
ATOM    643  C   SER    80       9.109  10.330   6.441  1.00  2.76
ATOM    644  O   SER    80       8.359  11.309   6.497  1.00  2.76
ATOM    645  N   GLY    81       8.925   9.240   7.213  1.00  2.77
ATOM    646  CA  GLY    81       7.797   9.190   8.095  1.00  2.77
ATOM    647  C   GLY    81       6.766   8.247   7.566  1.00  2.77
ATOM    648  O   GLY    81       5.679   8.144   8.131  1.00  2.77
ATOM    649  N   ARG    82       7.056   7.531   6.465  1.00  2.78
ATOM    650  CA  ARG    82       6.064   6.613   5.995  1.00  2.78
ATOM    651  CB  ARG    82       6.090   6.476   4.468  1.00  2.78
ATOM    652  CG  ARG    82       7.419   5.955   3.931  1.00  2.78
ATOM    653  CD  ARG    82       7.843   6.616   2.620  1.00  2.78
ATOM    654  NE  ARG    82       6.674   6.619   1.700  1.00  2.78
ATOM    655  CZ  ARG    82       5.893   7.733   1.604  1.00  2.78
ATOM    656  NH1 ARG    82       6.155   8.824   2.381  1.00  2.78
ATOM    657  NH2 ARG    82       4.865   7.764   0.709  1.00  2.78
ATOM    658  C   ARG    82       6.354   5.278   6.605  1.00  2.78
ATOM    659  O   ARG    82       6.479   4.271   5.911  1.00  2.78
ATOM    660  N   LEU    83       6.456   5.245   7.945  1.00  2.45
ATOM    661  CA  LEU    83       6.674   4.020   8.652  1.00  2.45
ATOM    662  CB  LEU    83       7.956   3.285   8.247  1.00  2.45
ATOM    663  CG  LEU    83       8.151   1.978   9.029  1.00  2.45
ATOM    664  CD1 LEU    83       7.097   0.926   8.657  1.00  2.45
ATOM    665  CD2 LEU    83       9.582   1.459   8.891  1.00  2.45
ATOM    666  C   LEU    83       6.823   4.393  10.088  1.00  2.45
ATOM    667  O   LEU    83       7.236   5.510  10.404  1.00  2.45
ATOM    668  N   THR    84       6.491   3.465  11.008  1.00  2.37
ATOM    669  CA  THR    84       6.577   3.779  12.405  1.00  2.37
ATOM    670  CB  THR    84       5.538   3.092  13.239  1.00  2.37
ATOM    671  OG1 THR    84       5.555   3.601  14.564  1.00  2.37
ATOM    672  CG2 THR    84       5.811   1.580  13.236  1.00  2.37
ATOM    673  C   THR    84       7.927   3.371  12.882  1.00  2.37
ATOM    674  O   THR    84       8.520   2.427  12.372  1.00  2.37
ATOM    675  N   PRO    85       8.437   4.074  13.853  1.00  2.00
ATOM    676  CA  PRO    85       9.725   3.707  14.342  1.00  2.00
ATOM    677  CD  PRO    85       8.203   5.501  13.980  1.00  2.00
ATOM    678  CB  PRO    85      10.152   4.831  15.280  1.00  2.00
ATOM    679  CG  PRO    85       9.462   6.065  14.667  1.00  2.00
ATOM    680  C   PRO    85       9.871   2.312  14.862  1.00  2.00
ATOM    681  O   PRO    85      10.873   1.683  14.534  1.00  2.00
ATOM    682  N   ALA    86       8.895   1.792  15.632  1.00  2.23
ATOM    683  CA  ALA    86       9.009   0.476  16.206  1.00  2.23
ATOM    684  CB  ALA    86       7.827   0.134  17.128  1.00  2.23
ATOM    685  C   ALA    86       9.038  -0.561  15.132  1.00  2.23
ATOM    686  O   ALA    86       9.821  -1.511  15.185  1.00  2.23
ATOM    687  N   HIS    87       8.163  -0.387  14.128  1.00  2.30
ATOM    688  CA  HIS    87       7.988  -1.346  13.081  1.00  2.30
ATOM    689  ND1 HIS    87       6.437  -2.625  10.250  1.00  2.30
ATOM    690  CG  HIS    87       6.198  -2.185  11.530  1.00  2.30
ATOM    691  CB  HIS    87       6.812  -0.982  12.167  1.00  2.30
ATOM    692  NE2 HIS    87       4.989  -4.052  11.155  1.00  2.30
ATOM    693  CD2 HIS    87       5.312  -3.067  12.068  1.00  2.30
ATOM    694  CE1 HIS    87       5.687  -3.744  10.077  1.00  2.30
ATOM    695  C   HIS    87       9.247  -1.421  12.278  1.00  2.30
ATOM    696  O   HIS    87       9.710  -2.497  11.898  1.00  2.30
ATOM    697  N   TYR    88       9.843  -0.248  12.024  1.00  1.82
ATOM    698  CA  TYR    88      11.031  -0.121  11.234  1.00  1.82
ATOM    699  CB  TYR    88      11.484   1.347  11.136  1.00  1.82
ATOM    700  CG  TYR    88      12.826   1.351  10.498  1.00  1.82
ATOM    701  CD1 TYR    88      12.950   1.284   9.133  1.00  1.82
ATOM    702  CD2 TYR    88      13.961   1.428  11.268  1.00  1.82
ATOM    703  CE1 TYR    88      14.187   1.279   8.536  1.00  1.82
ATOM    704  CE2 TYR    88      15.203   1.424  10.680  1.00  1.82
ATOM    705  CZ  TYR    88      15.315   1.348   9.314  1.00  1.82
ATOM    706  OH  TYR    88      16.589   1.342   8.710  1.00  1.82
ATOM    707  C   TYR    88      12.141  -0.842  11.910  1.00  1.82
ATOM    708  O   TYR    88      12.919  -1.535  11.258  1.00  1.82
ATOM    709  N   ASP    89      12.246  -0.670  13.239  1.00  2.01
ATOM    710  CA  ASP    89      13.319  -1.266  13.979  1.00  2.01
ATOM    711  CB  ASP    89      13.262  -0.842  15.456  1.00  2.01
ATOM    712  CG  ASP    89      14.593  -1.156  16.113  1.00  2.01
ATOM    713  OD1 ASP    89      15.463  -1.767  15.439  1.00  2.01
ATOM    714  OD2 ASP    89      14.755  -0.781  17.306  1.00  2.01
ATOM    715  C   ASP    89      13.211  -2.754  13.915  1.00  2.01
ATOM    716  O   ASP    89      14.226  -3.442  13.794  1.00  2.01
ATOM    717  N   ARG    90      11.973  -3.283  14.007  1.00  2.52
ATOM    718  CA  ARG    90      11.791  -4.711  13.996  1.00  2.52
ATOM    719  CB  ARG    90      10.320  -5.101  14.215  1.00  2.52
ATOM    720  CG  ARG    90      10.113  -6.595  14.448  1.00  2.52
ATOM    721  CD  ARG    90      10.813  -7.104  15.708  1.00  2.52
ATOM    722  NE  ARG    90      10.318  -8.483  15.975  1.00  2.52
ATOM    723  CZ  ARG    90       9.774  -8.772  17.193  1.00  2.52
ATOM    724  NH1 ARG    90       9.739  -7.812  18.162  1.00  2.52
ATOM    725  NH2 ARG    90       9.267 -10.014  17.444  1.00  2.52
ATOM    726  C   ARG    90      12.239  -5.275  12.687  1.00  2.52
ATOM    727  O   ARG    90      12.910  -6.312  12.647  1.00  2.52
ATOM    728  N   TYR    91      11.888  -4.588  11.579  1.00  2.43
ATOM    729  CA  TYR    91      12.273  -5.081  10.285  1.00  2.43
ATOM    730  CB  TYR    91      11.758  -4.232   9.113  1.00  2.43
ATOM    731  CG  TYR    91      10.454  -4.774   8.663  1.00  2.43
ATOM    732  CD1 TYR    91       9.280  -4.557   9.345  1.00  2.43
ATOM    733  CD2 TYR    91      10.440  -5.515   7.506  1.00  2.43
ATOM    734  CE1 TYR    91       8.108  -5.089   8.862  1.00  2.43
ATOM    735  CE2 TYR    91       9.273  -6.046   7.023  1.00  2.43
ATOM    736  CZ  TYR    91       8.102  -5.831   7.705  1.00  2.43
ATOM    737  OH  TYR    91       6.894  -6.370   7.220  1.00  2.43
ATOM    738  C   TYR    91      13.750  -5.118  10.133  1.00  2.43
ATOM    739  O   TYR    91      14.301  -6.076   9.585  1.00  2.43
ATOM    740  N   VAL    92      14.429  -4.050  10.583  1.00  2.17
ATOM    741  CA  VAL    92      15.847  -4.003  10.394  1.00  2.17
ATOM    742  CB  VAL    92      16.449  -2.687  10.792  1.00  2.17
ATOM    743  CG1 VAL    92      16.465  -2.584  12.322  1.00  2.17
ATOM    744  CG2 VAL    92      17.828  -2.560  10.130  1.00  2.17
ATOM    745  C   VAL    92      16.513  -5.106  11.174  1.00  2.17
ATOM    746  O   VAL    92      17.468  -5.719  10.692  1.00  2.17
ATOM    747  N   ASN    93      16.048  -5.384  12.415  1.00  2.96
ATOM    748  CA  ASN    93      16.704  -6.411  13.186  1.00  2.96
ATOM    749  CB  ASN    93      16.328  -6.452  14.686  1.00  2.96
ATOM    750  CG  ASN    93      14.843  -6.676  14.898  1.00  2.96
ATOM    751  OD1 ASN    93      14.324  -7.771  14.688  1.00  2.96
ATOM    752  ND2 ASN    93      14.143  -5.606  15.361  1.00  2.96
ATOM    753  C   ASN    93      16.540  -7.755  12.543  1.00  2.96
ATOM    754  O   ASN    93      17.465  -8.568  12.550  1.00  2.96
ATOM    755  N   LYS    94      15.363  -8.036  11.957  1.00  3.30
ATOM    756  CA  LYS    94      15.214  -9.320  11.341  1.00  3.30
ATOM    757  CB  LYS    94      13.829  -9.545  10.710  1.00  3.30
ATOM    758  CG  LYS    94      12.706  -9.823  11.712  1.00  3.30
ATOM    759  CD  LYS    94      11.320  -9.746  11.070  1.00  3.30
ATOM    760  CE  LYS    94      11.364  -9.899   9.547  1.00  3.30
ATOM    761  NZ  LYS    94      10.020 -10.224   9.021  1.00  3.30
ATOM    762  C   LYS    94      16.235  -9.443  10.253  1.00  3.30
ATOM    763  O   LYS    94      16.940 -10.446  10.171  1.00  3.30
ATOM    764  N   ASP    95      16.367  -8.417   9.393  1.00  3.07
ATOM    765  CA  ASP    95      17.299  -8.569   8.316  1.00  3.07
ATOM    766  CB  ASP    95      17.064  -7.615   7.116  1.00  3.07
ATOM    767  CG  ASP    95      16.995  -6.148   7.510  1.00  3.07
ATOM    768  OD1 ASP    95      17.929  -5.657   8.192  1.00  3.07
ATOM    769  OD2 ASP    95      15.985  -5.497   7.126  1.00  3.07
ATOM    770  C   ASP    95      18.718  -8.622   8.788  1.00  3.07
ATOM    771  O   ASP    95      19.485  -9.447   8.302  1.00  3.07
ATOM    772  N   MET    96      19.131  -7.794   9.761  1.00  3.65
ATOM    773  CA  MET    96      20.520  -7.838  10.128  1.00  3.65
ATOM    774  CB  MET    96      20.912  -6.790  11.183  1.00  3.65
ATOM    775  CG  MET    96      20.813  -5.355  10.665  1.00  3.65
ATOM    776  SD  MET    96      21.466  -4.087  11.793  1.00  3.65
ATOM    777  CE  MET    96      20.090  -4.134  12.976  1.00  3.65
ATOM    778  C   MET    96      20.819  -9.187  10.682  1.00  3.65
ATOM    779  O   MET    96      21.879  -9.757  10.427  1.00  3.65
ATOM    780  N   SER    97      19.874  -9.744  11.453  1.00  4.72
ATOM    781  CA  SER    97      20.125 -11.026  12.019  1.00  4.72
ATOM    782  CB  SER    97      18.961 -11.551  12.877  1.00  4.72
ATOM    783  OG  SER    97      18.809 -10.745  14.036  1.00  4.72
ATOM    784  C   SER    97      20.342 -11.983  10.901  1.00  4.72
ATOM    785  O   SER    97      21.289 -12.766  10.921  1.00  4.72
ATOM    786  N   ILE    98      19.477 -11.947   9.877  1.00  4.69
ATOM    787  CA  ILE    98      19.682 -12.872   8.816  1.00  4.69
ATOM    788  CB  ILE    98      18.447 -13.693   8.514  1.00  4.69
ATOM    789  CG1 ILE    98      18.717 -14.815   7.489  1.00  4.69
ATOM    790  CG2 ILE    98      17.297 -12.742   8.144  1.00  4.69
ATOM    791  CD1 ILE    98      18.976 -14.354   6.054  1.00  4.69
ATOM    792  C   ILE    98      20.136 -12.138   7.594  1.00  4.69
ATOM    793  O   ILE    98      19.376 -11.512   6.856  1.00  4.69
ATOM    794  N   GLN    99      21.453 -12.245   7.399  1.00  4.38
ATOM    795  CA  GLN    99      22.256 -11.929   6.259  1.00  4.38
ATOM    796  CB  GLN    99      21.693 -12.556   4.973  1.00  4.38
ATOM    797  CG  GLN    99      21.795 -14.082   4.941  1.00  4.38
ATOM    798  CD  GLN    99      23.187 -14.461   4.458  1.00  4.38
ATOM    799  OE1 GLN    99      24.068 -14.792   5.251  1.00  4.38
ATOM    800  NE2 GLN    99      23.391 -14.412   3.113  1.00  4.38
ATOM    801  C   GLN    99      22.595 -10.522   5.923  1.00  4.38
ATOM    802  O   GLN    99      23.527 -10.376   5.137  1.00  4.38
ATOM    803  N   GLU   100      21.975  -9.467   6.488  1.00  3.77
ATOM    804  CA  GLU   100      22.377  -8.157   6.029  1.00  3.77
ATOM    805  CB  GLU   100      22.463  -7.984   4.503  1.00  3.77
ATOM    806  CG  GLU   100      21.091  -8.105   3.810  1.00  3.77
ATOM    807  CD  GLU   100      20.695  -9.566   3.601  1.00  3.77
ATOM    808  OE1 GLU   100      20.221 -10.198   4.582  1.00  3.77
ATOM    809  OE2 GLU   100      20.841 -10.063   2.452  1.00  3.77
ATOM    810  C   GLU   100      21.249  -7.213   6.250  1.00  3.77
ATOM    811  O   GLU   100      20.194  -7.576   6.751  1.00  3.77
ATOM    812  N   LEU   101      21.468  -5.942   5.877  1.00  3.46
ATOM    813  CA  LEU   101      20.423  -4.965   5.914  1.00  3.46
ATOM    814  CB  LEU   101      21.011  -3.570   5.654  1.00  3.46
ATOM    815  CG  LEU   101      20.087  -2.390   5.977  1.00  3.46
ATOM    816  CD1 LEU   101      19.744  -2.357   7.474  1.00  3.46
ATOM    817  CD2 LEU   101      20.713  -1.071   5.501  1.00  3.46
ATOM    818  C   LEU   101      19.420  -5.299   4.838  1.00  3.46
ATOM    819  O   LEU   101      18.236  -5.492   5.097  1.00  3.46
ATOM    820  N   ALA   102      19.927  -5.441   3.599  1.00  3.02
ATOM    821  CA  ALA   102      19.267  -5.724   2.356  1.00  3.02
ATOM    822  CB  ALA   102      17.761  -6.030   2.450  1.00  3.02
ATOM    823  C   ALA   102      19.435  -4.484   1.564  1.00  3.02
ATOM    824  O   ALA   102      19.231  -3.381   2.065  1.00  3.02
ATOM    825  N   VAL   103      19.835  -4.613   0.296  1.00  3.05
ATOM    826  CA  VAL   103      19.893  -3.402  -0.436  1.00  3.05
ATOM    827  CB  VAL   103      21.191  -3.158  -1.142  1.00  3.05
ATOM    828  CG1 VAL   103      21.430  -4.276  -2.153  1.00  3.05
ATOM    829  CG2 VAL   103      21.163  -1.741  -1.737  1.00  3.05
ATOM    830  C   VAL   103      18.742  -3.505  -1.355  1.00  3.05
ATOM    831  O   VAL   103      18.561  -4.475  -2.088  1.00  3.05
ATOM    832  N   LEU   104      17.900  -2.478  -1.292  1.00  3.95
ATOM    833  CA  LEU   104      16.656  -2.491  -1.978  1.00  3.95
ATOM    834  CB  LEU   104      15.951  -1.146  -1.809  1.00  3.95
ATOM    835  CG  LEU   104      15.516  -0.825  -0.368  1.00  3.95
ATOM    836  CD1 LEU   104      14.484  -1.839   0.145  1.00  3.95
ATOM    837  CD2 LEU   104      16.724  -0.664   0.564  1.00  3.95
ATOM    838  C   LEU   104      16.886  -2.683  -3.428  1.00  3.95
ATOM    839  O   LEU   104      16.268  -3.544  -4.051  1.00  3.95
ATOM    840  N   VAL   105      17.781  -1.881  -4.016  1.00  4.18
ATOM    841  CA  VAL   105      18.046  -2.135  -5.391  1.00  4.18
ATOM    842  CB  VAL   105      18.491  -0.931  -6.173  1.00  4.18
ATOM    843  CG1 VAL   105      19.925  -0.553  -5.769  1.00  4.18
ATOM    844  CG2 VAL   105      18.296  -1.229  -7.669  1.00  4.18
ATOM    845  C   VAL   105      19.133  -3.157  -5.354  1.00  4.18
ATOM    846  O   VAL   105      19.895  -3.207  -4.391  1.00  4.18
ATOM    847  N   SER   106      19.235  -4.012  -6.385  1.00  4.14
ATOM    848  CA  SER   106      20.224  -5.052  -6.377  1.00  4.14
ATOM    849  CB  SER   106      21.677  -4.564  -6.509  1.00  4.14
ATOM    850  OG  SER   106      21.912  -4.062  -7.815  1.00  4.14
ATOM    851  C   SER   106      20.125  -5.840  -5.126  1.00  4.14
ATOM    852  O   SER   106      21.064  -5.871  -4.335  1.00  4.14
ATOM    853  N   GLY   107      18.979  -6.527  -4.956  1.00  4.41
ATOM    854  CA  GLY   107      18.699  -7.270  -3.768  1.00  4.41
ATOM    855  C   GLY   107      19.849  -8.146  -3.447  1.00  4.41
ATOM    856  O   GLY   107      20.228  -9.043  -4.199  1.00  4.41
ATOM    857  N   GLN   108      20.438  -7.856  -2.281  1.00  4.15
ATOM    858  CA  GLN   108      21.544  -8.585  -1.768  1.00  4.15
ATOM    859  CB  GLN   108      22.821  -8.443  -2.620  1.00  4.15
ATOM    860  CG  GLN   108      23.402  -7.029  -2.690  1.00  4.15
ATOM    861  CD  GLN   108      24.485  -7.028  -3.762  1.00  4.15
ATOM    862  OE1 GLN   108      25.373  -6.176  -3.768  1.00  4.15
ATOM    863  NE2 GLN   108      24.405  -8.009  -4.702  1.00  4.15
ATOM    864  C   GLN   108      21.771  -8.015  -0.416  1.00  4.15
ATOM    865  O   GLN   108      21.043  -7.117   0.002  1.00  4.15
ATOM    866  N   LYS   109      22.759  -8.548   0.320  1.00  3.94
ATOM    867  CA  LYS   109      23.032  -8.007   1.613  1.00  3.94
ATOM    868  CB  LYS   109      24.308  -8.580   2.246  1.00  3.94
ATOM    869  CG  LYS   109      24.284 -10.093   2.442  1.00  3.94
ATOM    870  CD  LYS   109      25.651 -10.663   2.816  1.00  3.94
ATOM    871  CE  LYS   109      25.629 -12.169   3.075  1.00  3.94
ATOM    872  NZ  LYS   109      26.909 -12.595   3.677  1.00  3.94
ATOM    873  C   LYS   109      23.329  -6.529   1.379  1.00  3.94
ATOM    874  O   LYS   109      22.684  -5.670   2.036  1.00  3.94
ATOM    875  OXT LYS   109      24.208  -6.240   0.525  1.00  3.94
