# Supplementary material for: Selecting Near-Native Protein Structures from Predicted Decoy Sets Using Ordered Graphlet Degree Similarity
Source: Genes (Basel). 2019 Feb 11;10(2):132. doi: 10.3390/genes10020132 (PMC6410076; doi:10.3390/genes10020132)
Supplement: Supplementary file 1 [file genes-10-00132-s001.zip › CodeData/data/CASP11/T0759/model201.pdb]

ATOM      1  N   MET     1      56.106  53.235  76.512  1.00 10.73
ATOM      2  CA  MET     1      55.452  53.312  75.203  1.00 10.73
ATOM      3  HA  MET     1      55.965  54.092  74.641  1.00 10.73
ATOM      4  CB  MET     1      55.686  51.990  74.446  1.00 10.73
ATOM      5  HB1 MET     1      56.761  51.827  74.382  1.00 10.73
ATOM      6  HB2 MET     1      55.306  52.077  73.429  1.00 10.73
ATOM      7  CG  MET     1      55.028  50.768  75.102  1.00 10.73
ATOM      8  HG1 MET     1      53.947  50.905  75.079  1.00 10.73
ATOM      9  HG2 MET     1      55.337  50.713  76.146  1.00 10.73
ATOM     10  SD  MET     1      55.415  49.178  74.307  1.00 10.73
ATOM     11  CE  MET     1      57.167  49.016  74.747  1.00 10.73
ATOM     12  HE1 MET     1      57.531  48.038  74.435  1.00 10.73
ATOM     13  HE2 MET     1      57.749  49.791  74.250  1.00 10.73
ATOM     14  HE3 MET     1      57.282  49.115  75.827  1.00 10.73
ATOM     15  C   MET     1      53.975  53.717  75.251  1.00 10.73
ATOM     16  O   MET     1      53.351  53.783  76.308  1.00 10.73
ATOM     17  N   GLY     2      53.397  53.977  74.072  1.00  9.10
ATOM     18  H   GLY     2      53.929  53.851  73.216  1.00  9.10
ATOM     19  CA  GLY     2      51.971  54.314  73.971  1.00  9.10
ATOM     20  HA1 GLY     2      51.856  55.376  73.810  1.00  9.10
ATOM     21  HA2 GLY     2      51.466  54.093  74.911  1.00  9.10
ATOM     22  C   GLY     2      51.252  53.516  72.893  1.00  9.10
ATOM     23  O   GLY     2      51.890  52.859  72.083  1.00  9.10
ATOM     24  N   HIS     3      49.920  53.536  72.857  1.00  7.59
ATOM     25  H   HIS     3      49.419  54.094  73.529  1.00  7.59
ATOM     26  CA  HIS     3      49.180  52.765  71.847  1.00  7.59
ATOM     27  HA  HIS     3      49.697  51.823  71.652  1.00  7.59
ATOM     28  CB  HIS     3      47.767  52.434  72.367  1.00  7.59
ATOM     29  HB1 HIS     3      47.292  53.351  72.718  1.00  7.59
ATOM     30  HB2 HIS     3      47.858  51.761  73.220  1.00  7.59
ATOM     31  CG  HIS     3      46.840  51.792  71.356  1.00  7.59
ATOM     32  ND1 HIS     3      45.445  51.853  71.403  1.00  7.59
ATOM     33  CE1 HIS     3      45.010  51.210  70.310  1.00  7.59
ATOM     34  HE1 HIS     3      43.968  51.086  70.047  1.00  7.59
ATOM     35  NE2 HIS     3      46.045  50.756  69.586  1.00  7.59
ATOM     36  HE2 HIS     3      45.984  50.284  68.692  1.00  7.59
ATOM     37  CD2 HIS     3      47.207  51.100  70.236  1.00  7.59
ATOM     38  HD2 HIS     3      48.218  50.905  69.899  1.00  7.59
ATOM     39  C   HIS     3      49.129  53.510  70.518  1.00  7.59
ATOM     40  O   HIS     3      49.758  53.090  69.557  1.00  7.59
ATOM     41  N   HIS     4      48.470  54.669  70.498  1.00  7.50
ATOM     42  H   HIS     4      47.894  54.913  71.293  1.00  7.50
ATOM     43  CA  HIS     4      48.467  55.611  69.367  1.00  7.50
ATOM     44  HA  HIS     4      48.212  55.055  68.462  1.00  7.50
ATOM     45  CB  HIS     4      47.389  56.678  69.621  1.00  7.50
ATOM     46  HB1 HIS     4      47.184  57.219  68.697  1.00  7.50
ATOM     47  HB2 HIS     4      47.751  57.389  70.365  1.00  7.50
ATOM     48  CG  HIS     4      46.102  56.084  70.143  1.00  7.50
ATOM     49  ND1 HIS     4      45.864  55.781  71.485  1.00  7.50
ATOM     50  CE1 HIS     4      44.720  55.083  71.503  1.00  7.50
ATOM     51  HE1 HIS     4      44.280  54.650  72.391  1.00  7.50
ATOM     52  NE2 HIS     4      44.233  54.945  70.257  1.00  7.50
ATOM     53  HE2 HIS     4      43.421  54.397  70.010  1.00  7.50
ATOM     54  CD2 HIS     4      45.099  55.561  69.381  1.00  7.50
ATOM     55  HD2 HIS     4      45.055  55.562  68.303  1.00  7.50
ATOM     56  C   HIS     4      49.801  56.266  69.089  1.00  7.50
ATOM     57  O   HIS     4      49.957  57.014  68.130  1.00  7.50
ATOM     58  N   HIS     5      50.729  55.991  69.995  1.00  7.03
ATOM     59  H   HIS     5      50.417  55.510  70.816  1.00  7.03
ATOM     60  CA  HIS     5      52.126  56.269  69.867  1.00  7.03
ATOM     61  HA  HIS     5      52.244  57.206  69.347  1.00  7.03
ATOM     62  CB  HIS     5      52.741  56.369  71.274  1.00  7.03
ATOM     63  HB1 HIS     5      53.780  56.661  71.167  1.00  7.03
ATOM     64  HB2 HIS     5      52.767  55.373  71.701  1.00  7.03
ATOM     65  CG  HIS     5      52.044  57.297  72.240  1.00  7.03
ATOM     66  ND1 HIS     5      50.707  57.218  72.649  1.00  7.03
ATOM     67  CE1 HIS     5      50.539  58.198  73.552  1.00  7.03
ATOM     68  HE1 HIS     5      49.602  58.422  74.042  1.00  7.03
ATOM     69  NE2 HIS     5      51.696  58.854  73.751  1.00  7.03
ATOM     70  HE2 HIS     5      51.822  59.653  74.352  1.00  7.03
ATOM     71  CD2 HIS     5      52.659  58.289  72.947  1.00  7.03
ATOM     72  HD2 HIS     5      53.694  58.598  72.866  1.00  7.03
ATOM     73  C   HIS     5      52.817  55.184  69.075  1.00  7.03
ATOM     74  O   HIS     5      53.592  55.551  68.249  1.00  7.03
ATOM     75  N   HIS     6      52.636  53.878  69.342  1.00  6.23
ATOM     76  H   HIS     6      51.776  53.594  69.793  1.00  6.23
ATOM     77  CA  HIS     6      53.776  52.996  69.676  1.00  6.23
ATOM     78  HA  HIS     6      53.420  52.414  70.517  1.00  6.23
ATOM     79  CB  HIS     6      54.094  51.905  68.641  1.00  6.23
ATOM     80  HB1 HIS     6      54.889  52.221  67.976  1.00  6.23
ATOM     81  HB2 HIS     6      53.201  51.681  68.056  1.00  6.23
ATOM     82  CG  HIS     6      54.530  50.644  69.354  1.00  6.23
ATOM     83  ND1 HIS     6      53.749  49.496  69.528  1.00  6.23
ATOM     84  CE1 HIS     6      54.413  48.724  70.397  1.00  6.23
ATOM     85  HE1 HIS     6      54.053  47.776  70.775  1.00  6.23
ATOM     86  NE2 HIS     6      55.552  49.322  70.782  1.00  6.23
ATOM     87  HE2 HIS     6      56.167  48.987  71.510  1.00  6.23
ATOM     88  CD2 HIS     6      55.641  50.535  70.140  1.00  6.23
ATOM     89  HD2 HIS     6      56.390  51.300  70.295  1.00  6.23
ATOM     90  C   HIS     6      54.981  53.753  70.274  1.00  6.23
ATOM     91  O   HIS     6      55.108  53.789  71.503  1.00  6.23
ATOM     92  N   HIS     7      55.765  54.461  69.448  1.00  6.11
ATOM     93  H   HIS     7      55.515  54.487  68.467  1.00  6.11
ATOM     94  CA  HIS     7      56.884  55.339  69.830  1.00  6.11
ATOM     95  HA  HIS     7      56.919  55.380  70.920  1.00  6.11
ATOM     96  CB  HIS     7      58.193  54.656  69.394  1.00  6.11
ATOM     97  HB1 HIS     7      58.349  54.794  68.326  1.00  6.11
ATOM     98  HB2 HIS     7      58.098  53.583  69.566  1.00  6.11
ATOM     99  CG  HIS     7      59.426  55.096  70.136  1.00  6.11
ATOM    100  ND1 HIS     7      59.737  54.780  71.464  1.00  6.11
ATOM    101  CE1 HIS     7      60.984  55.233  71.664  1.00  6.11
ATOM    102  HE1 HIS     7      61.528  55.124  72.592  1.00  6.11
ATOM    103  NE2 HIS     7      61.465  55.798  70.544  1.00  6.11
ATOM    104  HE2 HIS     7      62.406  56.139  70.409  1.00  6.11
ATOM    105  CD2 HIS     7      60.497  55.720  69.570  1.00  6.11
ATOM    106  HD2 HIS     7      60.564  56.045  68.544  1.00  6.11
ATOM    107  C   HIS     7      56.749  56.829  69.382  1.00  6.11
ATOM    108  O   HIS     7      57.684  57.625  69.395  1.00  6.11
ATOM    109  N   HIS     8      55.510  57.168  69.020  1.00  5.29
ATOM    110  H   HIS     8      54.919  56.355  69.007  1.00  5.29
ATOM    111  CA  HIS     8      54.796  58.334  68.464  1.00  5.29
ATOM    112  HA  HIS     8      53.970  57.905  67.919  1.00  5.29
ATOM    113  CB  HIS     8      54.249  59.232  69.599  1.00  5.29
ATOM    114  HB1 HIS     8      54.883  60.107  69.718  1.00  5.29
ATOM    115  HB2 HIS     8      54.311  58.687  70.533  1.00  5.29
ATOM    116  CG  HIS     8      52.817  59.691  69.416  1.00  5.29
ATOM    117  ND1 HIS     8      51.956  60.014  70.474  1.00  5.29
ATOM    118  CE1 HIS     8      50.729  60.073  69.947  1.00  5.29
ATOM    119  HE1 HIS     8      49.827  60.214  70.527  1.00  5.29
ATOM    120  NE2 HIS     8      50.769  59.846  68.626  1.00  5.29
ATOM    121  HE2 HIS     8      49.971  59.646  68.041  1.00  5.29
ATOM    122  CD2 HIS     8      52.075  59.625  68.272  1.00  5.29
ATOM    123  HD2 HIS     8      52.431  59.337  67.294  1.00  5.29
ATOM    124  C   HIS     8      55.447  59.245  67.435  1.00  5.29
ATOM    125  O   HIS     8      54.834  60.259  67.093  1.00  5.29
ATOM    126  N   SER     9      56.681  58.988  67.044  1.00  4.49
ATOM    127  H   SER     9      57.110  58.129  67.344  1.00  4.49
ATOM    128  CA  SER     9      57.481  60.117  66.568  1.00  4.49
ATOM    129  HA  SER     9      57.251  60.885  67.303  1.00  4.49
ATOM    130  CB  SER     9      58.980  59.935  66.838  1.00  4.49
ATOM    131  HB1 SER     9      59.478  60.876  66.631  1.00  4.49
ATOM    132  HB2 SER     9      59.385  59.190  66.164  1.00  4.49
ATOM    133  OG  SER     9      59.288  59.612  68.186  1.00  4.49
ATOM    134  HG  SER     9      58.833  58.779  68.416  1.00  4.49
ATOM    135  C   SER     9      57.241  60.919  65.274  1.00  4.49
ATOM    136  O   SER     9      56.517  61.921  65.260  1.00  4.49
ATOM    137  N   HIS    10      58.136  60.760  64.301  1.00  4.20
ATOM    138  H   HIS    10      58.643  59.892  64.263  1.00  4.20
ATOM    139  CA  HIS    10      58.699  61.924  63.593  1.00  4.20
ATOM    140  HA  HIS    10      58.514  62.835  64.164  1.00  4.20
ATOM    141  CB  HIS    10      60.227  61.781  63.425  1.00  4.20
ATOM    142  HB1 HIS    10      60.579  62.571  62.760  1.00  4.20
ATOM    143  HB2 HIS    10      60.441  60.825  62.943  1.00  4.20
ATOM    144  CG  HIS    10      61.035  61.898  64.687  1.00  4.20
ATOM    145  ND1 HIS    10      60.862  62.862  65.685  1.00  4.20
ATOM    146  CE1 HIS    10      61.812  62.618  66.598  1.00  4.20
ATOM    147  HE1 HIS    10      61.946  63.186  67.509  1.00  4.20
ATOM    148  NE2 HIS    10      62.568  61.573  66.221  1.00  4.20
ATOM    149  HE2 HIS    10      63.336  61.185  66.747  1.00  4.20
ATOM    150  CD2 HIS    10      62.100  61.113  65.010  1.00  4.20
ATOM    151  HD2 HIS    10      62.492  60.298  64.418  1.00  4.20
ATOM    152  C   HIS    10      58.027  62.093  62.240  1.00  4.20
ATOM    153  O   HIS    10      58.663  62.058  61.189  1.00  4.20
ATOM    154  N   MET    11      56.717  62.272  62.277  1.00  3.32
ATOM    155  H   MET    11      56.292  62.167  63.194  1.00  3.32
ATOM    156  CA  MET    11      55.814  62.368  61.127  1.00  3.32
ATOM    157  HA  MET    11      55.942  61.431  60.599  1.00  3.32
ATOM    158  CB  MET    11      54.344  62.348  61.625  1.00  3.32
ATOM    159  HB1 MET    11      53.951  61.344  61.461  1.00  3.32
ATOM    160  HB2 MET    11      53.759  63.026  61.012  1.00  3.32
ATOM    161  CG  MET    11      54.108  62.684  63.115  1.00  3.32
ATOM    162  HG1 MET    11      54.652  63.589  63.361  1.00  3.32
ATOM    163  HG2 MET    11      54.530  61.883  63.721  1.00  3.32
ATOM    164  SD  MET    11      52.391  62.925  63.664  1.00  3.32
ATOM    165  CE  MET    11      51.989  61.200  64.048  1.00  3.32
ATOM    166  HE1 MET    11      50.985  61.130  64.464  1.00  3.32
ATOM    167  HE2 MET    11      52.050  60.598  63.141  1.00  3.32
ATOM    168  HE3 MET    11      52.704  60.808  64.775  1.00  3.32
ATOM    169  C   MET    11      56.106  63.426  60.035  1.00  3.32
ATOM    170  O   MET    11      55.319  63.546  59.084  1.00  3.32
ATOM    171  N   VAL    12      57.201  64.185  60.224  1.00  2.64
ATOM    172  H   VAL    12      57.930  63.713  60.749  1.00  2.64
ATOM    173  CA  VAL    12      57.417  65.640  60.063  1.00  2.64
ATOM    174  HA  VAL    12      56.785  66.026  59.265  1.00  2.64
ATOM    175  CB  VAL    12      57.150  66.401  61.407  1.00  2.64
ATOM    176  HB  VAL    12      58.061  66.895  61.750  1.00  2.64
ATOM    177  CG1 VAL    12      56.162  67.536  61.185  1.00  2.64
ATOM    178 1HG1 VAL    12      55.277  67.179  60.670  1.00  2.64
ATOM    179 2HG1 VAL    12      55.886  67.992  62.135  1.00  2.64
ATOM    180 3HG1 VAL    12      56.638  68.289  60.559  1.00  2.64
ATOM    181  CG2 VAL    12      56.749  65.572  62.628  1.00  2.64
ATOM    182 1HG2 VAL    12      56.578  66.223  63.484  1.00  2.64
ATOM    183 2HG2 VAL    12      55.856  65.004  62.418  1.00  2.64
ATOM    184 3HG2 VAL    12      57.564  64.896  62.884  1.00  2.64
ATOM    185  C   VAL    12      58.879  65.975  59.781  1.00  2.64
ATOM    186  O   VAL    12      59.776  65.204  60.102  1.00  2.64
ATOM    187  N   VAL    13      59.108  67.243  59.431  1.00  2.45
ATOM    188  H   VAL    13      58.321  67.781  59.075  1.00  2.45
ATOM    189  CA  VAL    13      60.257  68.030  59.915  1.00  2.45
ATOM    190  HA  VAL    13      60.597  67.634  60.871  1.00  2.45
ATOM    191  CB  VAL    13      61.427  68.022  58.898  1.00  2.45
ATOM    192  HB  VAL    13      61.277  68.832  58.181  1.00  2.45
ATOM    193  CG1 VAL    13      62.762  68.261  59.610  1.00  2.45
ATOM    194 1HG1 VAL    13      62.742  69.203  60.154  1.00  2.45
ATOM    195 2HG1 VAL    13      62.966  67.446  60.306  1.00  2.45
ATOM    196 3HG1 VAL    13      63.564  68.310  58.877  1.00  2.45
ATOM    197  CG2 VAL    13      61.567  66.737  58.074  1.00  2.45
ATOM    198 1HG2 VAL    13      62.357  66.868  57.349  1.00  2.45
ATOM    199 2HG2 VAL    13      61.802  65.890  58.719  1.00  2.45
ATOM    200 3HG2 VAL    13      60.644  66.548  57.531  1.00  2.45
ATOM    201  C   VAL    13      59.791  69.465  60.073  1.00  2.45
ATOM    202  O   VAL    13      59.082  69.973  59.207  1.00  2.45
ATOM    203  N   ILE    14      60.193  70.163  61.130  1.00  2.96
ATOM    204  H   ILE    14      60.801  69.731  61.809  1.00  2.96
ATOM    205  CA  ILE    14      60.124  71.626  61.095  1.00  2.96
ATOM    206  HA  ILE    14      59.224  71.921  60.556  1.00  2.96
ATOM    207  CB  ILE    14      59.992  72.212  62.523  1.00  2.96
ATOM    208  HB  ILE    14      59.177  71.673  63.011  1.00  2.96
ATOM    209  CG2 ILE    14      61.252  72.022  63.388  1.00  2.96
ATOM    210 1HG2 ILE    14      61.031  72.255  64.429  1.00  2.96
ATOM    211 2HG2 ILE    14      61.593  70.988  63.340  1.00  2.96
ATOM    212 3HG2 ILE    14      62.053  72.675  63.040  1.00  2.96
ATOM    213  CG1 ILE    14      59.572  73.697  62.448  1.00  2.96
ATOM    214 1HG1 ILE    14      58.695  73.779  61.806  1.00  2.96
ATOM    215 2HG1 ILE    14      60.375  74.283  62.004  1.00  2.96
ATOM    216  CD1 ILE    14      59.209  74.322  63.800  1.00  2.96
ATOM    217  HD1 ILE    14      58.826  75.330  63.638  1.00  2.96
ATOM    218  HD2 ILE    14      58.439  73.725  64.291  1.00  2.96
ATOM    219  HD3 ILE    14      60.089  74.385  64.439  1.00  2.96
ATOM    220  C   ILE    14      61.326  72.162  60.322  1.00  2.96
ATOM    221  O   ILE    14      62.455  71.737  60.550  1.00  2.96
ATOM    222  N   HIS    15      61.098  73.135  59.443  1.00  3.06
ATOM    223  H   HIS    15      60.139  73.419  59.273  1.00  3.06
ATOM    224  CA  HIS    15      62.177  74.024  59.001  1.00  3.06
ATOM    225  HA  HIS    15      63.101  73.456  58.910  1.00  3.06
ATOM    226  CB  HIS    15      61.831  74.573  57.604  1.00  3.06
ATOM    227  HB1 HIS    15      61.111  75.387  57.681  1.00  3.06
ATOM    228  HB2 HIS    15      61.353  73.775  57.033  1.00  3.06
ATOM    229  CG  HIS    15      63.011  75.035  56.784  1.00  3.06
ATOM    230  ND1 HIS    15      63.108  74.891  55.399  1.00  3.06
ATOM    231  CE1 HIS    15      64.293  75.412  55.050  1.00  3.06
ATOM    232  HE1 HIS    15      64.673  75.448  54.037  1.00  3.06
ATOM    233  NE2 HIS    15      64.937  75.872  56.136  1.00  3.06
ATOM    234  HE2 HIS    15      65.849  76.308  56.142  1.00  3.06
ATOM    235  CD2 HIS    15      64.147  75.639  57.240  1.00  3.06
ATOM    236  HD2 HIS    15      64.383  75.894  58.263  1.00  3.06
ATOM    237  C   HIS    15      62.310  75.118  60.073  1.00  3.06
ATOM    238  O   HIS    15      61.431  75.998  60.141  1.00  3.06
ATOM    239  N   PRO    16      63.317  75.033  60.971  1.00  3.81
ATOM    240  CD  PRO    16      64.447  74.105  60.981  1.00  3.81
ATOM    241  HD1 PRO    16      64.833  73.919  59.979  1.00  3.81
ATOM    242  HD2 PRO    16      64.152  73.172  61.457  1.00  3.81
ATOM    243  CG  PRO    16      65.538  74.758  61.829  1.00  3.81
ATOM    244  HG1 PRO    16      66.168  75.387  61.197  1.00  3.81
ATOM    245  HG2 PRO    16      66.142  74.016  62.352  1.00  3.81
ATOM    246  CB  PRO    16      64.745  75.630  62.797  1.00  3.81
ATOM    247  HB1 PRO    16      65.334  76.474  63.158  1.00  3.81
ATOM    248  HB2 PRO    16      64.394  75.022  63.632  1.00  3.81
ATOM    249  CA  PRO    16      63.549  76.079  61.955  1.00  3.81
ATOM    250  HA  PRO    16      62.674  76.211  62.592  1.00  3.81
ATOM    251  C   PRO    16      63.832  77.367  61.178  1.00  3.81
ATOM    252  O   PRO    16      64.528  77.335  60.164  1.00  3.81
ATOM    253  N   ASP    17      63.163  78.435  61.603  1.00  3.76
ATOM    254  H   ASP    17      62.679  78.323  62.477  1.00  3.76
ATOM    255  CA  ASP    17      63.251  79.814  61.119  1.00  3.76
ATOM    256  HA  ASP    17      63.047  80.413  62.009  1.00  3.76
ATOM    257  CB  ASP    17      64.669  80.276  60.732  1.00  3.76
ATOM    258  HB1 ASP    17      64.605  81.303  60.367  1.00  3.76
ATOM    259  HB2 ASP    17      65.095  79.682  59.926  1.00  3.76
ATOM    260  CG  ASP    17      65.582  80.253  61.966  1.00  3.76
ATOM    261  OD1 ASP    17      65.695  81.323  62.602  1.00  3.76
ATOM    262  OD2 ASP    17      66.105  79.167  62.304  1.00  3.76
ATOM    263  C   ASP    17      62.129  80.252  60.163  1.00  3.76
ATOM    264  O   ASP    17      61.372  81.150  60.539  1.00  3.76
ATOM    265  N   PRO    18      61.850  79.585  59.022  1.00  3.77
ATOM    266  CD  PRO    18      62.717  78.719  58.244  1.00  3.77
ATOM    267  HD1 PRO    18      62.685  77.713  58.654  1.00  3.77
ATOM    268  HD2 PRO    18      63.740  79.091  58.203  1.00  3.77
ATOM    269  CG  PRO    18      62.099  78.693  56.849  1.00  3.77
ATOM    270  HG1 PRO    18      62.364  77.791  56.299  1.00  3.77
ATOM    271  HG2 PRO    18      62.402  79.584  56.296  1.00  3.77
ATOM    272  CB  PRO    18      60.605  78.755  57.158  1.00  3.77
ATOM    273  HB1 PRO    18      60.252  77.757  57.423  1.00  3.77
ATOM    274  HB2 PRO    18      60.035  79.153  56.318  1.00  3.77
ATOM    275  CA  PRO    18      60.540  79.682  58.378  1.00  3.77
ATOM    276  HA  PRO    18      60.398  80.710  58.043  1.00  3.77
ATOM    277  C   PRO    18      59.382  79.304  59.313  1.00  3.77
ATOM    278  O   PRO    18      58.256  79.759  59.103  1.00  3.77
ATOM    279  N   GLY    19      59.631  78.465  60.334  1.00  3.67
ATOM    280  H   GLY    19      60.563  78.072  60.416  1.00  3.67
ATOM    281  CA  GLY    19      58.626  78.117  61.347  1.00  3.67
ATOM    282  HA1 GLY    19      58.249  79.027  61.814  1.00  3.67
ATOM    283  HA2 GLY    19      59.099  77.497  62.110  1.00  3.67
ATOM    284  C   GLY    19      57.456  77.338  60.755  1.00  3.67
ATOM    285  O   GLY    19      56.309  77.491  61.187  1.00  3.67
ATOM    286  N   ARG    20      57.722  76.566  59.697  1.00  3.19
ATOM    287  H   ARG    20      58.701  76.452  59.461  1.00  3.19
ATOM    288  CA  ARG    20      56.745  75.809  58.906  1.00  3.19
ATOM    289  HA  ARG    20      55.741  75.987  59.287  1.00  3.19
ATOM    290  CB  ARG    20      56.817  76.220  57.418  1.00  3.19
ATOM    291  HB1 ARG    20      56.762  75.315  56.809  1.00  3.19
ATOM    292  HB2 ARG    20      57.781  76.683  57.197  1.00  3.19
ATOM    293  CG  ARG    20      55.679  77.140  56.936  1.00  3.19
ATOM    294  HG1 ARG    20      54.717  76.718  57.229  1.00  3.19
ATOM    295  HG2 ARG    20      55.712  77.143  55.845  1.00  3.19
ATOM    296  CD  ARG    20      55.756  78.607  57.387  1.00  3.19
ATOM    297  HD1 ARG    20      55.056  79.180  56.776  1.00  3.19
ATOM    298  HD2 ARG    20      56.762  78.984  57.197  1.00  3.19
ATOM    299  NE  ARG    20      55.410  78.792  58.809  1.00  3.19
ATOM    300  HE  ARG    20      55.572  78.011  59.430  1.00  3.19
ATOM    301  CZ  ARG    20      55.151  79.929  59.428  1.00  3.19
ATOM    302  NH1 ARG    20      55.101  81.069  58.803  1.00  3.19
ATOM    303 1HH1 ARG    20      55.354  81.092  57.833  1.00  3.19
ATOM    304 2HH1 ARG    20      55.004  81.919  59.321  1.00  3.19
ATOM    305  NH2 ARG    20      54.939  79.925  60.713  1.00  3.19
ATOM    306 1HH2 ARG    20      55.133  79.068  61.220  1.00  3.19
ATOM    307 2HH2 ARG    20      54.740  80.776  61.204  1.00  3.19
ATOM    308  C   ARG    20      57.022  74.323  59.081  1.00  3.19
ATOM    309  O   ARG    20      58.165  73.880  59.207  1.00  3.19
ATOM    310  N   GLU    21      55.928  73.572  59.094  1.00  2.87
ATOM    311  H   GLU    21      55.044  74.010  58.897  1.00  2.87
ATOM    312  CA  GLU    21      55.898  72.174  59.502  1.00  2.87
ATOM    313  HA  GLU    21      56.875  71.896  59.903  1.00  2.87
ATOM    314  CB  GLU    21      54.885  71.994  60.634  1.00  2.87
ATOM    315  HB1 GLU    21      53.872  72.120  60.252  1.00  2.87
ATOM    316  HB2 GLU    21      55.066  72.739  61.411  1.00  2.87
ATOM    317  CG  GLU    21      55.075  70.605  61.229  1.00  2.87
ATOM    318  HG1 GLU    21      56.068  70.541  61.682  1.00  2.87
ATOM    319  HG2 GLU    21      55.007  69.874  60.424  1.00  2.87
ATOM    320  CD  GLU    21      54.002  70.270  62.252  1.00  2.87
ATOM    321  OE1 GLU    21      54.331  69.987  63.424  1.00  2.87
ATOM    322  OE2 GLU    21      52.828  70.155  61.837  1.00  2.87
ATOM    323  C   GLU    21      55.654  71.298  58.274  1.00  2.87
ATOM    324  O   GLU    21      54.517  71.044  57.874  1.00  2.87
ATOM    325  N   LEU    22      56.769  70.930  57.649  1.00  2.30
ATOM    326  H   LEU    22      57.645  71.120  58.123  1.00  2.30
ATOM    327  CA  LEU    22      56.881  70.082  56.470  1.00  2.30
ATOM    328  HA  LEU    22      56.149  70.406  55.730  1.00  2.30
ATOM    329  CB  LEU    22      58.302  70.260  55.895  1.00  2.30
ATOM    330  HB1 LEU    22      58.411  69.636  55.015  1.00  2.30
ATOM    331  HB2 LEU    22      59.023  69.889  56.625  1.00  2.30
ATOM    332  CG  LEU    22      58.689  71.707  55.528  1.00  2.30
ATOM    333  HG  LEU    22      58.744  72.302  56.440  1.00  2.30
ATOM    334  CD1 LEU    22      60.071  71.717  54.882  1.00  2.30
ATOM    335 1HD1 LEU    22      60.386  72.744  54.698  1.00  2.30
ATOM    336 2HD1 LEU    22      60.797  71.251  55.548  1.00  2.30
ATOM    337 3HD1 LEU    22      60.043  71.183  53.932  1.00  2.30
ATOM    338  CD2 LEU    22      57.702  72.386  54.572  1.00  2.30
ATOM    339 1HD2 LEU    22      58.081  73.368  54.288  1.00  2.30
ATOM    340 2HD2 LEU    22      57.577  71.783  53.671  1.00  2.30
ATOM    341 3HD2 LEU    22      56.740  72.517  55.062  1.00  2.30
ATOM    342  C   LEU    22      56.598  68.604  56.784  1.00  2.30
ATOM    343  O   LEU    22      56.713  68.160  57.926  1.00  2.30
ATOM    344  N   SER    23      56.304  67.810  55.753  1.00  2.11
ATOM    345  H   SER    23      56.248  68.232  54.837  1.00  2.11
ATOM    346  CA  SER    23      56.462  66.350  55.812  1.00  2.11
ATOM    347  HA  SER    23      56.349  66.024  56.845  1.00  2.11
ATOM    348  CB  SER    23      55.329  65.697  55.001  1.00  2.11
ATOM    349  HB1 SER    23      55.509  65.837  53.937  1.00  2.11
ATOM    350  HB2 SER    23      54.387  66.188  55.253  1.00  2.11
ATOM    351  OG  SER    23      55.181  64.314  55.259  1.00  2.11
ATOM    352  HG  SER    23      55.041  64.175  56.209  1.00  2.11
ATOM    353  C   SER    23      57.870  65.975  55.323  1.00  2.11
ATOM    354  O   SER    23      58.429  66.743  54.535  1.00  2.11
ATOM    355  N   PRO    24      58.482  64.854  55.760  1.00  1.84
ATOM    356  CD  PRO    24      58.039  63.978  56.834  1.00  1.84
ATOM    357  HD1 PRO    24      57.264  63.316  56.471  1.00  1.84
ATOM    358  HD2 PRO    24      57.665  64.545  57.679  1.00  1.84
ATOM    359  CG  PRO    24      59.263  63.159  57.255  1.00  1.84
ATOM    360  HG1 PRO    24      59.004  62.162  57.600  1.00  1.84
ATOM    361  HG2 PRO    24      59.819  63.690  58.025  1.00  1.84
ATOM    362  CB  PRO    24      60.093  63.109  55.982  1.00  1.84
ATOM    363  HB1 PRO    24      59.701  62.343  55.315  1.00  1.84
ATOM    364  HB2 PRO    24      61.149  62.942  56.201  1.00  1.84
ATOM    365  CA  PRO    24      59.848  64.493  55.390  1.00  1.84
ATOM    366  HA  PRO    24      60.514  65.183  55.903  1.00  1.84
ATOM    367  C   PRO    24      60.221  64.569  53.907  1.00  1.84
ATOM    368  O   PRO    24      61.301  65.061  53.576  1.00  1.84
ATOM    369  N   GLU    25      59.315  64.160  53.018  1.00  1.92
ATOM    370  H   GLU    25      58.456  63.771  53.369  1.00  1.92
ATOM    371  CA  GLU    25      59.455  64.340  51.565  1.00  1.92
ATOM    372  HA  GLU    25      60.358  63.846  51.210  1.00  1.92
ATOM    373  CB  GLU    25      58.211  63.700  50.912  1.00  1.92
ATOM    374  HB1 GLU    25      57.339  64.046  51.473  1.00  1.92
ATOM    375  HB2 GLU    25      58.254  62.621  51.044  1.00  1.92
ATOM    376  CG  GLU    25      57.920  64.026  49.436  1.00  1.92
ATOM    377  HG1 GLU    25      57.928  65.107  49.299  1.00  1.92
ATOM    378  HG2 GLU    25      56.900  63.699  49.226  1.00  1.92
ATOM    379  CD  GLU    25      58.835  63.357  48.401  1.00  1.92
ATOM    380  OE1 GLU    25      59.202  62.180  48.582  1.00  1.92
ATOM    381  OE2 GLU    25      59.035  63.951  47.319  1.00  1.92
ATOM    382  C   GLU    25      59.556  65.813  51.178  1.00  1.92
ATOM    383  O   GLU    25      60.407  66.184  50.378  1.00  1.92
ATOM    384  N   GLU    26      58.721  66.674  51.754  1.00  2.08
ATOM    385  H   GLU    26      58.112  66.347  52.491  1.00  2.08
ATOM    386  CA  GLU    26      58.755  68.100  51.454  1.00  2.08
ATOM    387  HA  GLU    26      58.704  68.240  50.374  1.00  2.08
ATOM    388  CB  GLU    26      57.567  68.848  52.084  1.00  2.08
ATOM    389  HB1 GLU    26      57.523  69.853  51.661  1.00  2.08
ATOM    390  HB2 GLU    26      57.745  68.952  53.148  1.00  2.08
ATOM    391  CG  GLU    26      56.197  68.183  51.935  1.00  2.08
ATOM    392  HG1 GLU    26      55.443  68.841  52.374  1.00  2.08
ATOM    393  HG2 GLU    26      56.198  67.262  52.516  1.00  2.08
ATOM    394  CD  GLU    26      55.815  67.870  50.491  1.00  2.08
ATOM    395  OE1 GLU    26      55.068  66.882  50.290  1.00  2.08
ATOM    396  OE2 GLU    26      56.202  68.611  49.562  1.00  2.08
ATOM    397  C   GLU    26      60.054  68.754  51.942  1.00  2.08
ATOM    398  O   GLU    26      60.605  69.617  51.263  1.00  2.08
ATOM    399  N   ALA    27      60.587  68.323  53.092  1.00  1.88
ATOM    400  H   ALA    27      60.092  67.610  53.614  1.00  1.88
ATOM    401  CA  ALA    27      61.885  68.798  53.577  1.00  1.88
ATOM    402  HA  ALA    27      61.879  69.888  53.591  1.00  1.88
ATOM    403  CB  ALA    27      62.071  68.300  55.008  1.00  1.88
ATOM    404  HB1 ALA    27      62.999  68.702  55.409  1.00  1.88
ATOM    405  HB2 ALA    27      61.240  68.634  55.628  1.00  1.88
ATOM    406  HB3 ALA    27      62.118  67.211  55.018  1.00  1.88
ATOM    407  C   ALA    27      63.063  68.373  52.670  1.00  1.88
ATOM    408  O   ALA    27      63.973  69.172  52.390  1.00  1.88
ATOM    409  N   HIS    28      63.025  67.128  52.176  1.00  2.14
ATOM    410  H   HIS    28      62.288  66.498  52.477  1.00  2.14
ATOM    411  CA  HIS    28      63.976  66.656  51.163  1.00  2.14
ATOM    412  HA  HIS    28      64.980  66.777  51.551  1.00  2.14
ATOM    413  CB  HIS    28      63.764  65.153  50.877  1.00  2.14
ATOM    414  HB1 HIS    28      62.893  64.800  51.429  1.00  2.14
ATOM    415  HB2 HIS    28      64.629  64.620  51.272  1.00  2.14
ATOM    416  CG  HIS    28      63.589  64.729  49.428  1.00  2.14
ATOM    417  ND1 HIS    28      64.615  64.498  48.510  1.00  2.14
ATOM    418  CE1 HIS    28      64.023  64.061  47.387  1.00  2.14
ATOM    419  HE1 HIS    28      64.551  63.787  46.483  1.00  2.14
ATOM    420  NE2 HIS    28      62.697  63.953  47.565  1.00  2.14
ATOM    421  HE2 HIS    28      62.031  63.553  46.915  1.00  2.14
ATOM    422  CD2 HIS    28      62.411  64.374  48.838  1.00  2.14
ATOM    423  HD2 HIS    28      61.439  64.365  49.299  1.00  2.14
ATOM    424  C   HIS    28      63.937  67.507  49.897  1.00  2.14
ATOM    425  O   HIS    28      64.968  68.038  49.488  1.00  2.14
ATOM    426  N   ARG    29      62.736  67.763  49.353  1.00  2.65
ATOM    427  H   ARG    29      61.921  67.305  49.753  1.00  2.65
ATOM    428  CA  ARG    29      62.557  68.679  48.216  1.00  2.65
ATOM    429  HA  ARG    29      63.092  68.292  47.348  1.00  2.65
ATOM    430  CB  ARG    29      61.063  68.845  47.879  1.00  2.65
ATOM    431  HB1 ARG    29      60.956  69.642  47.140  1.00  2.65
ATOM    432  HB2 ARG    29      60.533  69.158  48.778  1.00  2.65
ATOM    433  CG  ARG    29      60.388  67.593  47.316  1.00  2.65
ATOM    434  HG1 ARG    29      60.605  66.735  47.949  1.00  2.65
ATOM    435  HG2 ARG    29      60.776  67.390  46.317  1.00  2.65
ATOM    436  CD  ARG    29      58.868  67.805  47.251  1.00  2.65
ATOM    437  HD1 ARG    29      58.640  68.599  46.537  1.00  2.65
ATOM    438  HD2 ARG    29      58.502  68.102  48.234  1.00  2.65
ATOM    439  NE  ARG    29      58.214  66.561  46.841  1.00  2.65
ATOM    440  HE  ARG    29      58.826  65.764  46.679  1.00  2.65
ATOM    441  CZ  ARG    29      56.948  66.219  46.940  1.00  2.65
ATOM    442  NH1 ARG    29      55.989  66.948  47.426  1.00  2.65
ATOM    443 1HH1 ARG    29      56.235  67.765  47.992  1.00  2.65
ATOM    444 2HH1 ARG    29      55.153  66.458  47.696  1.00  2.65
ATOM    445  NH2 ARG    29      56.631  65.022  46.577  1.00  2.65
ATOM    446 1HH2 ARG    29      57.428  64.393  46.503  1.00  2.65
ATOM    447 2HH2 ARG    29      55.736  64.680  46.881  1.00  2.65
ATOM    448  C   ARG    29      63.125  70.071  48.488  1.00  2.65
ATOM    449  O   ARG    29      63.650  70.694  47.567  1.00  2.65
ATOM    450  N   ALA    30      63.002  70.572  49.723  1.00  2.79
ATOM    451  H   ALA    30      62.511  70.039  50.428  1.00  2.79
ATOM    452  CA  ALA    30      63.449  71.930  50.035  1.00  2.79
ATOM    453  HA  ALA    30      63.281  72.583  49.177  1.00  2.79
ATOM    454  CB  ALA    30      62.608  72.440  51.217  1.00  2.79
ATOM    455  HB1 ALA    30      62.894  73.465  51.457  1.00  2.79
ATOM    456  HB2 ALA    30      61.549  72.418  50.954  1.00  2.79
ATOM    457  HB3 ALA    30      62.772  71.810  52.092  1.00  2.79
ATOM    458  C   ALA    30      64.950  71.974  50.370  1.00  2.79
ATOM    459  O   ALA    30      65.488  73.050  50.630  1.00  2.79
ATOM    460  N   GLY    31      65.626  70.817  50.404  1.00  2.89
ATOM    461  H   GLY    31      65.136  69.953  50.200  1.00  2.89
ATOM    462  CA  GLY    31      67.039  70.717  50.744  1.00  2.89
ATOM    463  HA1 GLY    31      67.604  71.449  50.166  1.00  2.89
ATOM    464  HA2 GLY    31      67.390  69.719  50.479  1.00  2.89
ATOM    465  C   GLY    31      67.340  70.939  52.225  1.00  2.89
ATOM    466  O   GLY    31      68.495  71.119  52.608  1.00  2.89
ATOM    467  N   LEU    32      66.293  70.935  53.053  1.00  2.56
ATOM    468  H   LEU    32      65.385  70.757  52.642  1.00  2.56
ATOM    469  CA  LEU    32      66.387  70.933  54.505  1.00  2.56
ATOM    470  HA  LEU    32      67.184  71.621  54.795  1.00  2.56
ATOM    471  CB  LEU    32      65.038  71.458  55.056  1.00  2.56
ATOM    472  HB1 LEU    32      64.251  70.748  54.806  1.00  2.56
ATOM    473  HB2 LEU    32      64.811  72.376  54.511  1.00  2.56
ATOM    474  CG  LEU    32      64.924  71.818  56.554  1.00  2.56
ATOM    475  HG  LEU    32      64.057  72.470  56.648  1.00  2.56
ATOM    476  CD1 LEU    32      64.645  70.630  57.476  1.00  2.56
ATOM    477 1HD1 LEU    32      64.440  70.995  58.483  1.00  2.56
ATOM    478 2HD1 LEU    32      63.769  70.091  57.124  1.00  2.56
ATOM    479 3HD1 LEU    32      65.502  69.964  57.525  1.00  2.56
ATOM    480  CD2 LEU    32      66.133  72.591  57.079  1.00  2.56
ATOM    481 1HD2 LEU    32      65.915  72.989  58.069  1.00  2.56
ATOM    482 2HD2 LEU    32      66.999  71.932  57.146  1.00  2.56
ATOM    483 3HD2 LEU    32      66.361  73.415  56.405  1.00  2.56
ATOM    484  C   LEU    32      66.755  69.552  55.039  1.00  2.56
ATOM    485  O   LEU    32      67.422  69.463  56.067  1.00  2.56
ATOM    486  N   ILE    33      66.386  68.481  54.324  1.00  2.54
ATOM    487  H   ILE    33      65.910  68.615  53.440  1.00  2.54
ATOM    488  CA  ILE    33      66.852  67.130  54.689  1.00  2.54
ATOM    489  HA  ILE    33      67.616  67.201  55.461  1.00  2.54
ATOM    490  CB  ILE    33      65.676  66.318  55.274  1.00  2.54
ATOM    491  HB  ILE    33      64.846  66.368  54.566  1.00  2.54
ATOM    492  CG2 ILE    33      66.021  64.842  55.466  1.00  2.54
ATOM    493 1HG2 ILE    33      65.196  64.318  55.948  1.00  2.54
ATOM    494 2HG2 ILE    33      66.186  64.390  54.497  1.00  2.54
ATOM    495 3HG2 ILE    33      66.919  64.743  56.070  1.00  2.54
ATOM    496  CG1 ILE    33      65.175  66.863  56.629  1.00  2.54
ATOM    497 1HG1 ILE    33      64.309  66.270  56.911  1.00  2.54
ATOM    498 2HG1 ILE    33      64.848  67.891  56.499  1.00  2.54
ATOM    499  CD1 ILE    33      66.150  66.808  57.815  1.00  2.54
ATOM    500  HD1 ILE    33      65.704  67.310  58.673  1.00  2.54
ATOM    501  HD2 ILE    33      66.346  65.773  58.092  1.00  2.54
ATOM    502  HD3 ILE    33      67.089  67.305  57.576  1.00  2.54
ATOM    503  C   ILE    33      67.545  66.470  53.491  1.00  2.54
ATOM    504  O   ILE    33      67.106  66.602  52.356  1.00  2.54
ATOM    505  N   ASP    34      68.652  65.771  53.739  1.00  2.97
ATOM    506  H   ASP    34      68.971  65.706  54.691  1.00  2.97
ATOM    507  CA  ASP    34      69.348  64.961  52.730  1.00  2.97
ATOM    508  HA  ASP    34      69.554  65.595  51.867  1.00  2.97
ATOM    509  CB  ASP    34      70.710  64.507  53.321  1.00  2.97
ATOM    510  HB1 ASP    34      70.695  64.644  54.405  1.00  2.97
ATOM    511  HB2 ASP    34      71.487  65.167  52.934  1.00  2.97
ATOM    512  CG  ASP    34      71.116  63.051  53.044  1.00  2.97
ATOM    513  OD1 ASP    34      71.307  62.680  51.866  1.00  2.97
ATOM    514  OD2 ASP    34      71.188  62.271  54.020  1.00  2.97
ATOM    515  C   ASP    34      68.486  63.800  52.223  1.00  2.97
ATOM    516  O   ASP    34      67.660  63.294  52.967  1.00  2.97
ATOM    517  N   TRP    35      68.694  63.322  50.995  1.00  2.82
ATOM    518  H   TRP    35      69.482  63.678  50.474  1.00  2.82
ATOM    519  CA  TRP    35      67.981  62.148  50.477  1.00  2.82
ATOM    520  HA  TRP    35      66.926  62.399  50.358  1.00  2.82
ATOM    521  CB  TRP    35      68.551  61.779  49.101  1.00  2.82
ATOM    522  HB1 TRP    35      69.639  61.722  49.170  1.00  2.82
ATOM    523  HB2 TRP    35      68.302  62.571  48.393  1.00  2.82
ATOM    524  CG  TRP    35      68.046  60.475  48.561  1.00  2.82
ATOM    525  CD1 TRP    35      68.686  59.287  48.647  1.00  2.82
ATOM    526  HD1 TRP    35      69.659  59.148  49.104  1.00  2.82
ATOM    527  NE1 TRP    35      67.892  58.291  48.111  1.00  2.82
ATOM    528  HE1 TRP    35      68.160  57.319  48.101  1.00  2.82
ATOM    529  CE2 TRP    35      66.701  58.798  47.633  1.00  2.82
ATOM    530  CZ2 TRP    35      65.590  58.214  47.005  1.00  2.82
ATOM    531  HZ2 TRP    35      65.573  57.153  46.808  1.00  2.82
ATOM    532  CH2 TRP    35      64.505  59.028  46.639  1.00  2.82
ATOM    533  HH2 TRP    35      63.640  58.599  46.159  1.00  2.82
ATOM    534  CZ3 TRP    35      64.529  60.404  46.929  1.00  2.82
ATOM    535  HZ3 TRP    35      63.677  61.022  46.676  1.00  2.82
ATOM    536  CE3 TRP    35      65.647  60.974  47.570  1.00  2.82
ATOM    537  HE3 TRP    35      65.663  62.027  47.812  1.00  2.82
ATOM    538  CD2 TRP    35      66.766  60.192  47.922  1.00  2.82
ATOM    539  C   TRP    35      68.052  60.934  51.414  1.00  2.82
ATOM    540  O   TRP    35      67.026  60.343  51.745  1.00  2.82
ATOM    541  N   ASN    36      69.252  60.572  51.870  1.00  3.18
ATOM    542  H   ASN    36      70.042  61.188  51.674  1.00  3.18
ATOM    543  CA  ASN    36      69.469  59.425  52.753  1.00  3.18
ATOM    544  HA  ASN    36      69.010  58.543  52.303  1.00  3.18
ATOM    545  CB  ASN    36      70.994  59.184  52.838  1.00  3.18
ATOM    546  HB1 ASN    36      71.541  60.077  52.532  1.00  3.18
ATOM    547  HB2 ASN    36      71.268  58.390  52.146  1.00  3.18
ATOM    548  CG  ASN    36      71.491  58.798  54.219  1.00  3.18
ATOM    549  OD1 ASN    36      71.486  57.644  54.604  1.00  3.18
ATOM    550  ND2 ASN    36      71.918  59.760  55.002  1.00  3.18
ATOM    551 1HD2 ASN    36      71.835  60.732  54.681  1.00  3.18
ATOM    552 2HD2 ASN    36      72.221  59.511  55.921  1.00  3.18
ATOM    553  C   ASN    36      68.781  59.614  54.118  1.00  3.18
ATOM    554  O   ASN    36      68.084  58.717  54.597  1.00  3.18
ATOM    555  N   MET    37      68.914  60.795  54.717  1.00  2.98
ATOM    556  H   MET    37      69.570  61.457  54.306  1.00  2.98
ATOM    557  CA  MET    37      68.286  61.147  55.987  1.00  2.98
ATOM    558  HA  MET    37      68.565  60.392  56.723  1.00  2.98
ATOM    559  CB  MET    37      68.854  62.495  56.443  1.00  2.98
ATOM    560  HB1 MET    37      68.605  63.263  55.711  1.00  2.98
ATOM    561  HB2 MET    37      69.940  62.411  56.487  1.00  2.98
ATOM    562  CG  MET    37      68.337  62.909  57.824  1.00  2.98
ATOM    563  HG1 MET    37      68.578  62.128  58.545  1.00  2.98
ATOM    564  HG2 MET    37      67.251  63.004  57.781  1.00  2.98
ATOM    565  SD  MET    37      69.002  64.483  58.428  1.00  2.98
ATOM    566  CE  MET    37      70.741  64.044  58.697  1.00  2.98
ATOM    567  HE1 MET    37      71.257  64.888  59.153  1.00  2.98
ATOM    568  HE2 MET    37      70.802  63.182  59.362  1.00  2.98
ATOM    569  HE3 MET    37      71.217  63.809  57.746  1.00  2.98
ATOM    570  C   MET    37      66.752  61.158  55.898  1.00  2.98
ATOM    571  O   MET    37      66.081  60.671  56.802  1.00  2.98
ATOM    572  N   PHE    38      66.178  61.629  54.795  1.00  2.19
ATOM    573  H   PHE    38      66.777  62.062  54.095  1.00  2.19
ATOM    574  CA  PHE    38      64.757  61.522  54.497  1.00  2.19
ATOM    575  HA  PHE    38      64.189  61.952  55.322  1.00  2.19
ATOM    576  CB  PHE    38      64.439  62.327  53.221  1.00  2.19
ATOM    577  HB1 PHE    38      65.236  62.158  52.498  1.00  2.19
ATOM    578  HB2 PHE    38      64.444  63.387  53.469  1.00  2.19
ATOM    579  CG  PHE    38      63.119  62.023  52.533  1.00  2.19
ATOM    580  CD1 PHE    38      61.959  61.735  53.276  1.00  2.19
ATOM    581  HD1 PHE    38      61.983  61.765  54.353  1.00  2.19
ATOM    582  CE1 PHE    38      60.776  61.354  52.624  1.00  2.19
ATOM    583  HE1 PHE    38      59.907  61.092  53.201  1.00  2.19
ATOM    584  CZ  PHE    38      60.729  61.319  51.222  1.00  2.19
ATOM    585  HZ  PHE    38      59.834  60.997  50.711  1.00  2.19
ATOM    586  CE2 PHE    38      61.857  61.691  50.474  1.00  2.19
ATOM    587  HE2 PHE    38      61.817  61.662  49.392  1.00  2.19
ATOM    588  CD2 PHE    38      63.061  62.006  51.128  1.00  2.19
ATOM    589  HD2 PHE    38      63.946  62.218  50.543  1.00  2.19
ATOM    590  C   PHE    38      64.329  60.050  54.378  1.00  2.19
ATOM    591  O   PHE    38      63.324  59.656  54.967  1.00  2.19
ATOM    592  N   VAL    39      65.093  59.201  53.683  1.00  2.40
ATOM    593  H   VAL    39      65.930  59.562  53.222  1.00  2.40
ATOM    594  CA  VAL    39      64.788  57.761  53.589  1.00  2.40
ATOM    595  HA  VAL    39      63.797  57.614  53.177  1.00  2.40
ATOM    596  CB  VAL    39      65.797  57.012  52.674  1.00  2.40
ATOM    597  HB  VAL    39      66.808  57.252  52.993  1.00  2.40
ATOM    598  CG1 VAL    39      65.646  55.481  52.723  1.00  2.40
ATOM    599 1HG1 VAL    39      66.310  55.016  51.994  1.00  2.40
ATOM    600 2HG1 VAL    39      65.927  55.105  53.707  1.00  2.40
ATOM    601 3HG1 VAL    39      64.616  55.198  52.501  1.00  2.40
ATOM    602  CG2 VAL    39      65.677  57.376  51.189  1.00  2.40
ATOM    603 1HG2 VAL    39      64.765  56.954  50.767  1.00  2.40
ATOM    604 2HG2 VAL    39      65.666  58.453  51.054  1.00  2.40
ATOM    605 3HG2 VAL    39      66.535  56.981  50.646  1.00  2.40
ATOM    606  C   VAL    39      64.752  57.092  54.958  1.00  2.40
ATOM    607  O   VAL    39      63.806  56.342  55.241  1.00  2.40
ATOM    608  N   LYS    40      65.738  57.375  55.828  1.00  2.98
ATOM    609  H   LYS    40      66.512  57.973  55.541  1.00  2.98
ATOM    610  CA  LYS    40      65.690  56.816  57.176  1.00  2.98
ATOM    611  HA  LYS    40      65.416  55.777  57.004  1.00  2.98
ATOM    612  CB  LYS    40      67.031  56.760  57.940  1.00  2.98
ATOM    613  HB1 LYS    40      67.051  57.555  58.688  1.00  2.98
ATOM    614  HB2 LYS    40      67.854  56.938  57.244  1.00  2.98
ATOM    615  CG  LYS    40      67.279  55.386  58.638  1.00  2.98
ATOM    616  HG1 LYS    40      68.138  55.491  59.302  1.00  2.98
ATOM    617  HG2 LYS    40      67.537  54.653  57.873  1.00  2.98
ATOM    618  CD  LYS    40      66.085  54.831  59.449  1.00  2.98
ATOM    619  HD1 LYS    40      65.276  54.617  58.756  1.00  2.98
ATOM    620  HD2 LYS    40      65.783  55.614  60.136  1.00  2.98
ATOM    621  CE  LYS    40      66.299  53.538  60.253  1.00  2.98
ATOM    622  HE1 LYS    40      66.894  53.771  61.141  1.00  2.98
ATOM    623  HE2 LYS    40      66.870  52.842  59.633  1.00  2.98
ATOM    624  NZ  LYS    40      65.002  52.898  60.644  1.00  2.98
ATOM    625  HZ1 LYS    40      65.124  52.053  61.179  1.00  2.98
ATOM    626  HZ2 LYS    40      64.386  53.473  61.219  1.00  2.98
ATOM    627  HZ3 LYS    40      64.428  52.663  59.834  1.00  2.98
ATOM    628  C   LYS    40      64.533  57.379  57.991  1.00  2.98
ATOM    629  O   LYS    40      63.844  56.580  58.599  1.00  2.98
ATOM    630  N   LEU    41      64.218  58.671  57.932  1.00  2.75
ATOM    631  H   LEU    41      64.831  59.304  57.427  1.00  2.75
ATOM    632  CA  LEU    41      63.053  59.223  58.637  1.00  2.75
ATOM    633  HA  LEU    41      63.151  58.985  59.692  1.00  2.75
ATOM    634  CB  LEU    41      63.046  60.760  58.505  1.00  2.75
ATOM    635  HB1 LEU    41      62.082  61.140  58.852  1.00  2.75
ATOM    636  HB2 LEU    41      63.139  61.017  57.449  1.00  2.75
ATOM    637  CG  LEU    41      64.156  61.473  59.306  1.00  2.75
ATOM    638  HG  LEU    41      65.120  61.022  59.086  1.00  2.75
ATOM    639  CD1 LEU    41      64.210  62.949  58.909  1.00  2.75
ATOM    640 1HD1 LEU    41      65.018  63.446  59.444  1.00  2.75
ATOM    641 2HD1 LEU    41      64.399  63.031  57.840  1.00  2.75
ATOM    642 3HD1 LEU    41      63.265  63.439  59.150  1.00  2.75
ATOM    643  CD2 LEU    41      63.938  61.393  60.821  1.00  2.75
ATOM    644 1HD2 LEU    41      64.744  61.922  61.329  1.00  2.75
ATOM    645 2HD2 LEU    41      62.982  61.847  61.087  1.00  2.75
ATOM    646 3HD2 LEU    41      63.947  60.355  61.151  1.00  2.75
ATOM    647  C   LEU    41      61.715  58.643  58.175  1.00  2.75
ATOM    648  O   LEU    41      60.833  58.489  59.002  1.00  2.75
ATOM    649  N   ARG    42      61.556  58.261  56.902  1.00  2.54
ATOM    650  H   ARG    42      62.305  58.480  56.252  1.00  2.54
ATOM    651  CA  ARG    42      60.313  57.655  56.384  1.00  2.54
ATOM    652  HA  ARG    42      59.477  58.133  56.887  1.00  2.54
ATOM    653  CB  ARG    42      60.215  57.964  54.880  1.00  2.54
ATOM    654  HB1 ARG    42      60.524  57.088  54.307  1.00  2.54
ATOM    655  HB2 ARG    42      60.910  58.771  54.654  1.00  2.54
ATOM    656  CG  ARG    42      58.853  58.450  54.360  1.00  2.54
ATOM    657  HG1 ARG    42      58.145  57.628  54.373  1.00  2.54
ATOM    658  HG2 ARG    42      58.992  58.738  53.317  1.00  2.54
ATOM    659  CD  ARG    42      58.280  59.652  55.140  1.00  2.54
ATOM    660  HD1 ARG    42      59.104  60.238  55.547  1.00  2.54
ATOM    661  HD2 ARG    42      57.686  59.284  55.980  1.00  2.54
ATOM    662  NE  ARG    42      57.460  60.523  54.273  1.00  2.54
ATOM    663  HE  ARG    42      57.678  60.532  53.292  1.00  2.54
ATOM    664  CZ  ARG    42      56.401  61.228  54.636  1.00  2.54
ATOM    665  NH1 ARG    42      55.955  61.360  55.838  1.00  2.54
ATOM    666 1HH1 ARG    42      54.997  61.628  56.033  1.00  2.54
ATOM    667 2HH1 ARG    42      56.438  60.989  56.663  1.00  2.54
ATOM    668  NH2 ARG    42      55.712  61.866  53.747  1.00  2.54
ATOM    669 1HH2 ARG    42      55.909  61.774  52.759  1.00  2.54
ATOM    670 2HH2 ARG    42      55.043  62.533  54.097  1.00  2.54
ATOM    671  C   ARG    42      60.192  56.165  56.723  1.00  2.54
ATOM    672  O   ARG    42      59.136  55.695  57.154  1.00  2.54
ATOM    673  N   SER    43      61.320  55.441  56.706  1.00  3.31
ATOM    674  H   SER    43      62.162  55.875  56.342  1.00  3.31
ATOM    675  CA  SER    43      61.420  54.139  57.391  1.00  3.31
ATOM    676  HA  SER    43      60.706  53.475  56.924  1.00  3.31
ATOM    677  CB  SER    43      62.834  53.545  57.254  1.00  3.31
ATOM    678  HB1 SER    43      63.542  54.361  57.110  1.00  3.31
ATOM    679  HB2 SER    43      62.867  52.928  56.356  1.00  3.31
ATOM    680  OG  SER    43      63.293  52.777  58.368  1.00  3.31
ATOM    681  HG  SER    43      62.561  52.371  58.896  1.00  3.31
ATOM    682  C   SER    43      61.014  54.252  58.851  1.00  3.31
ATOM    683  O   SER    43      60.193  53.465  59.275  1.00  3.31
ATOM    684  N   GLN    44      61.484  55.263  59.575  1.00  3.99
ATOM    685  H   GLN    44      62.184  55.850  59.134  1.00  3.99
ATOM    686  CA  GLN    44      61.107  55.662  60.930  1.00  3.99
ATOM    687  HA  GLN    44      61.066  54.788  61.571  1.00  3.99
ATOM    688  CB  GLN    44      62.184  56.624  61.465  1.00  3.99
ATOM    689  HB1 GLN    44      61.803  57.188  62.308  1.00  3.99
ATOM    690  HB2 GLN    44      62.410  57.352  60.697  1.00  3.99
ATOM    691  CG  GLN    44      63.484  55.954  61.899  1.00  3.99
ATOM    692  HG1 GLN    44      63.879  55.398  61.059  1.00  3.99
ATOM    693  HG2 GLN    44      63.296  55.245  62.702  1.00  3.99
ATOM    694  CD  GLN    44      64.501  56.994  62.358  1.00  3.99
ATOM    695  OE1 GLN    44      65.177  57.623  61.565  1.00  3.99
ATOM    696  NE2 GLN    44      64.660  57.221  63.646  1.00  3.99
ATOM    697 1HE2 GLN    44      64.102  56.742  64.328  1.00  3.99
ATOM    698 2HE2 GLN    44      65.322  57.929  63.894  1.00  3.99
ATOM    699  C   GLN    44      59.753  56.387  61.027  1.00  3.99
ATOM    700  O   GLN    44      59.366  56.886  62.072  1.00  3.99
ATOM    701  N   GLU    45      58.996  56.396  59.956  1.00  3.85
ATOM    702  H   GLU    45      59.403  56.141  59.073  1.00  3.85
ATOM    703  CA  GLU    45      57.593  56.751  59.936  1.00  3.85
ATOM    704  HA  GLU    45      57.313  57.107  60.918  1.00  3.85
ATOM    705  CB  GLU    45      57.309  57.849  58.945  1.00  3.85
ATOM    706  HB1 GLU    45      56.690  57.480  58.127  1.00  3.85
ATOM    707  HB2 GLU    45      58.230  58.248  58.534  1.00  3.85
ATOM    708  CG  GLU    45      56.589  58.990  59.656  1.00  3.85
ATOM    709  HG1 GLU    45      57.250  59.434  60.404  1.00  3.85
ATOM    710  HG2 GLU    45      55.690  58.611  60.147  1.00  3.85
ATOM    711  CD  GLU    45      56.213  59.984  58.595  1.00  3.85
ATOM    712  OE1 GLU    45      57.034  60.860  58.252  1.00  3.85
ATOM    713  OE2 GLU    45      55.130  59.804  58.009  1.00  3.85
ATOM    714  C   GLU    45      56.721  55.492  59.730  1.00  3.85
ATOM    715  O   GLU    45      55.532  55.532  59.989  1.00  3.85
ATOM    716  N   CYS    46      57.372  54.355  59.422  1.00  4.94
ATOM    717  H   CYS    46      58.298  54.400  59.048  1.00  4.94
ATOM    718  CA  CYS    46      57.027  53.110  60.153  1.00  4.94
ATOM    719  HA  CYS    46      55.945  53.066  60.247  1.00  4.94
ATOM    720  CB  CYS    46      57.434  51.877  59.344  1.00  4.94
ATOM    721  HB1 CYS    46      58.493  51.908  59.121  1.00  4.94
ATOM    722  HB2 CYS    46      56.863  51.876  58.418  1.00  4.94
ATOM    723  SG  CYS    46      57.070  50.336  60.242  1.00  4.94
ATOM    724  HG  CYS    46      55.887  50.728  60.752  1.00  4.94
ATOM    725  C   CYS    46      57.591  53.047  61.587  1.00  4.94
ATOM    726  O   CYS    46      56.845  52.675  62.472  1.00  4.94
ATOM    727  N   ASP    47      58.864  53.349  61.870  1.00  7.06
ATOM    728  H   ASP    47      59.428  53.617  61.074  1.00  7.06
ATOM    729  CA  ASP    47      59.581  52.685  62.995  1.00  7.06
ATOM    730  HA  ASP    47      58.849  52.115  63.553  1.00  7.06
ATOM    731  CB  ASP    47      60.563  51.629  62.390  1.00  7.06
ATOM    732  HB1 ASP    47      59.980  50.962  61.751  1.00  7.06
ATOM    733  HB2 ASP    47      60.939  51.008  63.202  1.00  7.06
ATOM    734  CG  ASP    47      61.804  52.104  61.579  1.00  7.06
ATOM    735  OD1 ASP    47      62.633  52.908  62.063  1.00  7.06
ATOM    736  OD2 ASP    47      62.020  51.627  60.436  1.00  7.06
ATOM    737  C   ASP    47      60.287  53.566  64.050  1.00  7.06
ATOM    738  O   ASP    47      61.005  53.053  64.905  1.00  7.06
ATOM    739  N   TRP    48      60.043  54.880  64.037  1.00  8.26
ATOM    740  H   TRP    48      59.456  55.232  63.295  1.00  8.26
ATOM    741  CA  TRP    48      60.333  55.796  65.152  1.00  8.26
ATOM    742  HA  TRP    48      60.586  55.163  66.005  1.00  8.26
ATOM    743  CB  TRP    48      61.556  56.677  64.936  1.00  8.26
ATOM    744  HB1 TRP    48      61.269  57.575  64.388  1.00  8.26
ATOM    745  HB2 TRP    48      62.269  56.106  64.359  1.00  8.26
ATOM    746  CG  TRP    48      62.256  57.069  66.201  1.00  8.26
ATOM    747  CD1 TRP    48      62.117  58.245  66.847  1.00  8.26
ATOM    748  HD1 TRP    48      61.470  59.046  66.526  1.00  8.26
ATOM    749  NE1 TRP    48      62.842  58.232  68.017  1.00  8.26
ATOM    750  HE1 TRP    48      62.756  58.960  68.713  1.00  8.26
ATOM    751  CE2 TRP    48      63.504  57.036  68.184  1.00  8.26
ATOM    752  CZ2 TRP    48      64.335  56.539  69.198  1.00  8.26
ATOM    753  HZ2 TRP    48      64.611  57.161  70.037  1.00  8.26
ATOM    754  CH2 TRP    48      64.807  55.218  69.105  1.00  8.26
ATOM    755  HH2 TRP    48      65.446  54.811  69.878  1.00  8.26
ATOM    756  CZ3 TRP    48      64.434  54.417  68.010  1.00  8.26
ATOM    757  HZ3 TRP    48      64.776  53.392  67.953  1.00  8.26
ATOM    758  CE3 TRP    48      63.601  54.929  66.996  1.00  8.26
ATOM    759  HE3 TRP    48      63.294  54.289  66.178  1.00  8.26
ATOM    760  CD2 TRP    48      63.126  56.257  67.050  1.00  8.26
ATOM    761  C   TRP    48      59.108  56.581  65.648  1.00  8.26
ATOM    762  O   TRP    48      59.027  56.944  66.813  1.00  8.26
ATOM    763  N   GLU    49      58.149  56.782  64.749  1.00  8.79
ATOM    764  H   GLU    49      58.444  56.627  63.793  1.00  8.79
ATOM    765  CA  GLU    49      56.703  56.973  64.867  1.00  8.79
ATOM    766  HA  GLU    49      56.444  57.975  65.125  1.00  8.79
ATOM    767  CB  GLU    49      56.283  56.893  63.387  1.00  8.79
ATOM    768  HB1 GLU    49      56.548  55.916  62.977  1.00  8.79
ATOM    769  HB2 GLU    49      56.885  57.639  62.869  1.00  8.79
ATOM    770  CG  GLU    49      54.848  57.195  62.930  1.00  8.79
ATOM    771  HG1 GLU    49      54.264  56.297  63.060  1.00  8.79
ATOM    772  HG2 GLU    49      54.863  57.381  61.858  1.00  8.79
ATOM    773  CD  GLU    49      54.173  58.383  63.612  1.00  8.79
ATOM    774  OE1 GLU    49      54.873  59.380  63.888  1.00  8.79
ATOM    775  OE2 GLU    49      52.932  58.281  63.776  1.00  8.79
ATOM    776  C   GLU    49      55.993  55.996  65.812  1.00  8.79
ATOM    777  O   GLU    49      56.565  55.603  66.810  1.00  8.79
ATOM    778  N   GLU    50      54.760  55.590  65.550  1.00  8.30
ATOM    779  H   GLU    50      54.210  56.099  64.878  1.00  8.30
ATOM    780  CA  GLU    50      54.307  54.245  65.909  1.00  8.30
ATOM    781  HA  GLU    50      54.633  53.948  66.895  1.00  8.30
ATOM    782  CB  GLU    50      52.747  54.139  65.780  1.00  8.30
ATOM    783  HB1 GLU    50      52.235  54.390  66.698  1.00  8.30
ATOM    784  HB2 GLU    50      52.518  53.097  65.615  1.00  8.30
ATOM    785  CG  GLU    50      52.086  54.973  64.662  1.00  8.30
ATOM    786  HG1 GLU    50      52.812  55.132  63.875  1.00  8.30
ATOM    787  HG2 GLU    50      51.814  55.953  65.058  1.00  8.30
ATOM    788  CD  GLU    50      50.872  54.326  63.989  1.00  8.30
ATOM    789  OE1 GLU    50      49.987  53.779  64.687  1.00  8.30
ATOM    790  OE2 GLU    50      50.826  54.403  62.736  1.00  8.30
ATOM    791  C   GLU    50      54.874  53.257  64.875  1.00  8.30
ATOM    792  O   GLU    50      54.326  53.097  63.779  1.00  8.30
ATOM    793  N   ILE    51      55.842  52.449  65.292  1.00  7.66
ATOM    794  H   ILE    51      56.331  52.733  66.125  1.00  7.66
ATOM    795  CA  ILE    51      56.019  51.043  64.867  1.00  7.66
ATOM    796  HA  ILE    51      56.073  50.977  63.784  1.00  7.66
ATOM    797  CB  ILE    51      57.372  50.582  65.489  1.00  7.66
ATOM    798  HB  ILE    51      58.085  51.375  65.277  1.00  7.66
ATOM    799  CG2 ILE    51      57.371  50.470  67.028  1.00  7.66
ATOM    800 1HG2 ILE    51      58.391  50.367  67.393  1.00  7.66
ATOM    801 2HG2 ILE    51      56.953  51.367  67.478  1.00  7.66
ATOM    802 3HG2 ILE    51      56.799  49.600  67.353  1.00  7.66
ATOM    803  CG1 ILE    51      57.941  49.310  64.832  1.00  7.66
ATOM    804 1HG1 ILE    51      57.864  49.414  63.749  1.00  7.66
ATOM    805 2HG1 ILE    51      57.359  48.447  65.151  1.00  7.66
ATOM    806  CD1 ILE    51      59.409  49.031  65.176  1.00  7.66
ATOM    807  HD1 ILE    51      59.504  48.729  66.218  1.00  7.66
ATOM    808  HD2 ILE    51      59.781  48.222  64.548  1.00  7.66
ATOM    809  HD3 ILE    51      60.012  49.922  65.004  1.00  7.66
ATOM    810  C   ILE    51      54.789  50.200  65.301  1.00  7.66
ATOM    811  O   ILE    51      54.903  49.096  65.829  1.00  7.66
ATOM    812  N   SER    52      53.582  50.727  65.075  1.00  8.46
ATOM    813  H   SER    52      53.572  51.639  64.639  1.00  8.46
ATOM    814  CA  SER    52      52.352  49.968  64.939  1.00  8.46
ATOM    815  HA  SER    52      52.165  49.390  65.845  1.00  8.46
ATOM    816  CB  SER    52      51.136  50.859  64.653  1.00  8.46
ATOM    817  HB1 SER    52      50.323  50.250  64.253  1.00  8.46
ATOM    818  HB2 SER    52      51.406  51.605  63.906  1.00  8.46
ATOM    819  OG  SER    52      50.669  51.502  65.816  1.00  8.46
ATOM    820  HG  SER    52      50.310  52.373  65.513  1.00  8.46
ATOM    821  C   SER    52      52.551  49.043  63.750  1.00  8.46
ATOM    822  O   SER    52      52.343  49.365  62.572  1.00  8.46
ATOM    823  N   VAL    53      53.042  47.871  64.108  1.00  8.88
ATOM    824  H   VAL    53      53.373  47.794  65.062  1.00  8.88
ATOM    825  CA  VAL    53      53.331  46.795  63.192  1.00  8.88
ATOM    826  HA  VAL    53      53.233  47.185  62.187  1.00  8.88
ATOM    827  CB  VAL    53      54.776  46.267  63.358  1.00  8.88
ATOM    828  HB  VAL    53      54.928  45.454  62.652  1.00  8.88
ATOM    829  CG1 VAL    53      55.800  47.370  63.051  1.00  8.88
ATOM    830 1HG1 VAL    53      56.815  46.981  63.129  1.00  8.88
ATOM    831 2HG1 VAL    53      55.664  47.797  62.065  1.00  8.88
ATOM    832 3HG1 VAL    53      55.680  48.187  63.744  1.00  8.88
ATOM    833  CG2 VAL    53      55.150  45.744  64.761  1.00  8.88
ATOM    834 1HG2 VAL    53      56.199  45.452  64.775  1.00  8.88
ATOM    835 2HG2 VAL    53      54.991  46.514  65.515  1.00  8.88
ATOM    836 3HG2 VAL    53      54.567  44.863  65.014  1.00  8.88
ATOM    837  C   VAL    53      52.222  45.784  63.360  1.00  8.88
ATOM    838  O   VAL    53      52.386  44.728  63.971  1.00  8.88
ATOM    839  N   LYS    54      51.033  46.156  62.871  1.00 10.09
ATOM    840  H   LYS    54      50.957  47.075  62.439  1.00 10.09
ATOM    841  CA  LYS    54      49.917  45.222  62.765  1.00 10.09
ATOM    842  HA  LYS    54      50.345  44.250  62.980  1.00 10.09
ATOM    843  CB  LYS    54      48.834  45.447  63.831  1.00 10.09
ATOM    844  HB1 LYS    54      47.857  45.160  63.438  1.00 10.09
ATOM    845  HB2 LYS    54      48.795  46.503  64.106  1.00 10.09
ATOM    846  CG  LYS    54      49.145  44.587  65.078  1.00 10.09
ATOM    847  HG1 LYS    54      48.460  44.877  65.875  1.00 10.09
ATOM    848  HG2 LYS    54      50.153  44.811  65.424  1.00 10.09
ATOM    849  CD  LYS    54      48.992  43.063  64.834  1.00 10.09
ATOM    850  HD1 LYS    54      48.857  42.847  63.773  1.00 10.09
ATOM    851  HD2 LYS    54      48.071  42.748  65.329  1.00 10.09
ATOM    852  CE  LYS    54      50.141  42.192  65.378  1.00 10.09
ATOM    853  HE1 LYS    54      49.801  41.152  65.377  1.00 10.09
ATOM    854  HE2 LYS    54      50.340  42.477  66.415  1.00 10.09
ATOM    855  NZ  LYS    54      51.391  42.282  64.576  1.00 10.09
ATOM    856  HZ1 LYS    54      52.092  41.616  64.860  1.00 10.09
ATOM    857  HZ2 LYS    54      51.251  42.149  63.569  1.00 10.09
ATOM    858  HZ3 LYS    54      51.809  43.210  64.616  1.00 10.09
ATOM    859  C   LYS    54      49.435  45.024  61.340  1.00 10.09
ATOM    860  O   LYS    54      48.904  45.913  60.716  1.00 10.09
ATOM    861  N   GLY    55      49.616  43.815  60.833  1.00 10.62
ATOM    862  H   GLY    55      50.151  43.156  61.392  1.00 10.62
ATOM    863  CA  GLY    55      49.532  43.449  59.428  1.00 10.62
ATOM    864  HA1 GLY    55      49.369  42.374  59.367  1.00 10.62
ATOM    865  HA2 GLY    55      50.475  43.640  58.948  1.00 10.62
ATOM    866  C   GLY    55      48.478  44.104  58.561  1.00 10.62
ATOM    867  O   GLY    55      48.868  44.743  57.582  1.00 10.62
ATOM    868  N   PRO    56      47.190  43.965  58.905  1.00 10.48
ATOM    869  CD  PRO    56      46.659  43.069  59.929  1.00 10.48
ATOM    870  HD1 PRO    56      47.016  43.338  60.923  1.00 10.48
ATOM    871  HD2 PRO    56      46.943  42.042  59.693  1.00 10.48
ATOM    872  CG  PRO    56      45.139  43.209  59.869  1.00 10.48
ATOM    873  HG1 PRO    56      44.814  43.990  60.558  1.00 10.48
ATOM    874  HG2 PRO    56      44.637  42.267  60.090  1.00 10.48
ATOM    875  CB  PRO    56      44.896  43.657  58.429  1.00 10.48
ATOM    876  HB1 PRO    56      43.948  44.186  58.320  1.00 10.48
ATOM    877  HB2 PRO    56      44.921  42.789  57.768  1.00 10.48
ATOM    878  CA  PRO    56      46.105  44.552  58.139  1.00 10.48
ATOM    879  HA  PRO    56      46.325  44.513  57.071  1.00 10.48
ATOM    880  C   PRO    56      45.786  46.015  58.500  1.00 10.48
ATOM    881  O   PRO    56      45.141  46.719  57.736  1.00 10.48
ATOM    882  N   ASN    57      46.312  46.489  59.630  1.00 10.01
ATOM    883  H   ASN    57      46.865  45.844  60.175  1.00 10.01
ATOM    884  CA  ASN    57      46.628  47.898  59.895  1.00 10.01
ATOM    885  HA  ASN    57      45.727  48.480  59.687  1.00 10.01
ATOM    886  CB  ASN    57      46.973  48.035  61.389  1.00 10.01
ATOM    887  HB1 ASN    57      48.052  48.010  61.535  1.00 10.01
ATOM    888  HB2 ASN    57      46.521  47.226  61.962  1.00 10.01
ATOM    889  CG  ASN    57      46.479  49.328  61.980  1.00 10.01
ATOM    890  OD1 ASN    57      45.526  49.341  62.740  1.00 10.01
ATOM    891  ND2 ASN    57      47.129  50.428  61.675  1.00 10.01
ATOM    892 1HD2 ASN    57      47.876  50.405  60.988  1.00 10.01
ATOM    893 2HD2 ASN    57      46.851  51.274  62.137  1.00 10.01
ATOM    894  C   ASN    57      47.737  48.467  59.000  1.00 10.01
ATOM    895  O   ASN    57      48.034  49.663  59.051  1.00 10.01
ATOM    896  N   GLY    58      48.351  47.589  58.214  1.00  8.87
ATOM    897  H   GLY    58      48.036  46.636  58.274  1.00  8.87
ATOM    898  CA  GLY    58      49.687  47.761  57.703  1.00  8.87
ATOM    899  HA1 GLY    58      49.857  48.805  57.444  1.00  8.87
ATOM    900  HA2 GLY    58      49.845  47.137  56.825  1.00  8.87
ATOM    901  C   GLY    58      50.635  47.350  58.831  1.00  8.87
ATOM    902  O   GLY    58      50.737  48.018  59.858  1.00  8.87
ATOM    903  N   GLU    59      51.302  46.205  58.683  1.00  7.31
ATOM    904  H   GLU    59      51.055  45.579  57.932  1.00  7.31
ATOM    905  CA  GLU    59      52.422  45.880  59.576  1.00  7.31
ATOM    906  HA  GLU    59      52.121  45.953  60.610  1.00  7.31
ATOM    907  CB  GLU    59      52.994  44.457  59.294  1.00  7.31
ATOM    908  HB1 GLU    59      53.931  44.591  58.757  1.00  7.31
ATOM    909  HB2 GLU    59      52.372  43.945  58.568  1.00  7.31
ATOM    910  CG  GLU    59      53.308  43.560  60.508  1.00  7.31
ATOM    911  HG1 GLU    59      53.458  44.177  61.389  1.00  7.31
ATOM    912  HG2 GLU    59      54.252  43.053  60.315  1.00  7.31
ATOM    913  CD  GLU    59      52.262  42.478  60.781  1.00  7.31
ATOM    914  OE1 GLU    59      51.744  42.393  61.928  1.00  7.31
ATOM    915  OE2 GLU    59      51.863  41.780  59.826  1.00  7.31
ATOM    916  C   GLU    59      53.608  46.833  59.371  1.00  7.31
ATOM    917  O   GLU    59      54.392  47.035  60.259  1.00  7.31
ATOM    918  N   SER    60      53.748  47.391  58.171  1.00  5.74
ATOM    919  H   SER    60      53.084  47.148  57.445  1.00  5.74
ATOM    920  CA  SER    60      54.234  48.768  58.124  1.00  5.74
ATOM    921  HA  SER    60      54.935  48.969  58.928  1.00  5.74
ATOM    922  CB  SER    60      54.871  49.088  56.785  1.00  5.74
ATOM    923  HB1 SER    60      54.183  49.597  56.110  1.00  5.74
ATOM    924  HB2 SER    60      55.188  48.161  56.318  1.00  5.74
ATOM    925  OG  SER    60      55.998  49.910  57.011  1.00  5.74
ATOM    926  HG  SER    60      56.269  50.292  56.130  1.00  5.74
ATOM    927  C   SER    60      52.972  49.562  58.330  1.00  5.74
ATOM    928  O   SER    60      52.142  49.600  57.426  1.00  5.74
ATOM    929  N   SER    61      52.802  50.142  59.521  1.00  3.56
ATOM    930  H   SER    61      53.441  50.009  60.294  1.00  3.56
ATOM    931  CA  SER    61      51.968  51.324  59.577  1.00  3.56
ATOM    932  HA  SER    61      50.920  51.035  59.494  1.00  3.56
ATOM    933  CB  SER    61      52.203  52.028  60.930  1.00  3.56
ATOM    934  HB1 SER    61      51.654  51.505  61.709  1.00  3.56
ATOM    935  HB2 SER    61      51.817  53.047  60.883  1.00  3.56
ATOM    936  OG  SER    61      53.591  52.063  61.258  1.00  3.56
ATOM    937  HG  SER    61      53.737  52.580  62.071  1.00  3.56
ATOM    938  C   SER    61      52.303  52.331  58.478  1.00  3.56
ATOM    939  O   SER    61      53.389  52.349  57.890  1.00  3.56
ATOM    940  N   VAL    62      51.323  53.179  58.174  1.00  2.78
ATOM    941  H   VAL    62      50.498  53.194  58.753  1.00  2.78
ATOM    942  CA  VAL    62      51.217  53.738  56.828  1.00  2.78
ATOM    943  HA  VAL    62      52.043  53.339  56.241  1.00  2.78
ATOM    944  CB  VAL    62      49.969  53.182  56.122  1.00  2.78
ATOM    945  HB  VAL    62      49.971  53.611  55.144  1.00  2.78
ATOM    946  CG1 VAL    62      50.060  51.663  55.918  1.00  2.78
ATOM    947 1HG1 VAL    62      49.277  51.326  55.238  1.00  2.78
ATOM    948 2HG1 VAL    62      51.028  51.397  55.492  1.00  2.78
ATOM    949 3HG1 VAL    62      49.941  51.148  56.871  1.00  2.78
ATOM    950  CG2 VAL    62      48.611  53.475  56.761  1.00  2.78
ATOM    951 1HG2 VAL    62      47.816  53.005  56.180  1.00  2.78
ATOM    952 2HG2 VAL    62      48.578  53.102  57.784  1.00  2.78
ATOM    953 3HG2 VAL    62      48.451  54.544  56.751  1.00  2.78
ATOM    954  C   VAL    62      51.411  55.244  56.812  1.00  2.78
ATOM    955  O   VAL    62      50.742  55.956  57.553  1.00  2.78
ATOM    956  N   ILE    63      52.390  55.677  56.005  1.00  2.30
ATOM    957  H   ILE    63      52.747  55.019  55.336  1.00  2.30
ATOM    958  CA  ILE    63      53.090  56.967  56.074  1.00  2.30
ATOM    959  HA  ILE    63      53.843  56.907  56.859  1.00  2.30
ATOM    960  CB  ILE    63      53.762  57.280  54.724  1.00  2.30
ATOM    961  HB  ILE    63      53.033  57.113  53.928  1.00  2.30
ATOM    962  CG2 ILE    63      54.209  58.748  54.622  1.00  2.30
ATOM    963 1HG2 ILE    63      54.791  58.908  53.725  1.00  2.30
ATOM    964 2HG2 ILE    63      53.344  59.410  54.568  1.00  2.30
ATOM    965 3HG2 ILE    63      54.800  59.012  55.496  1.00  2.30
ATOM    966  CG1 ILE    63      54.947  56.336  54.480  1.00  2.30
ATOM    967 1HG1 ILE    63      55.384  56.549  53.509  1.00  2.30
ATOM    968 2HG1 ILE    63      54.558  55.324  54.436  1.00  2.30
ATOM    969  CD1 ILE    63      56.052  56.400  55.546  1.00  2.30
ATOM    970  HD1 ILE    63      56.939  55.892  55.175  1.00  2.30
ATOM    971  HD2 ILE    63      56.318  57.428  55.772  1.00  2.30
ATOM    972  HD3 ILE    63      55.728  55.907  56.462  1.00  2.30
ATOM    973  C   ILE    63      52.165  58.112  56.454  1.00  2.30
ATOM    974  O   ILE    63      51.080  58.254  55.878  1.00  2.30
ATOM    975  N   HIS    64      52.608  58.978  57.367  1.00  2.50
ATOM    976  H   HIS    64      53.583  59.001  57.673  1.00  2.50
ATOM    977  CA  HIS    64      51.759  60.053  57.780  1.00  2.50
ATOM    978  HA  HIS    64      50.718  59.738  57.735  1.00  2.50
ATOM    979  CB  HIS    64      52.083  60.403  59.239  1.00  2.50
ATOM    980  HB1 HIS    64      52.859  61.168  59.267  1.00  2.50
ATOM    981  HB2 HIS    64      52.478  59.521  59.746  1.00  2.50
ATOM    982  CG  HIS    64      50.885  60.855  60.035  1.00  2.50
ATOM    983  ND1 HIS    64      49.705  60.130  60.211  1.00  2.50
ATOM    984  CE1 HIS    64      48.969  60.821  61.091  1.00  2.50
ATOM    985  HE1 HIS    64      47.987  60.528  61.438  1.00  2.50
ATOM    986  NE2 HIS    64      49.631  61.918  61.489  1.00  2.50
ATOM    987  HE2 HIS    64      49.320  62.559  62.202  1.00  2.50
ATOM    988  CD2 HIS    64      50.829  61.966  60.817  1.00  2.50
ATOM    989  HD2 HIS    64      51.615  62.689  60.938  1.00  2.50
ATOM    990  C   HIS    64      51.989  61.246  56.841  1.00  2.50
ATOM    991  O   HIS    64      53.118  61.667  56.555  1.00  2.50
ATOM    992  N   ASP    65      50.899  61.867  56.407  1.00  2.74
ATOM    993  H   ASP    65      50.005  61.430  56.613  1.00  2.74
ATOM    994  CA  ASP    65      50.916  63.305  56.191  1.00  2.74
ATOM    995  HA  ASP    65      51.907  63.599  55.842  1.00  2.74
ATOM    996  CB  ASP    65      49.929  63.772  55.123  1.00  2.74
ATOM    997  HB1 ASP    65      48.913  63.471  55.390  1.00  2.74
ATOM    998  HB2 ASP    65      50.191  63.335  54.161  1.00  2.74
ATOM    999  CG  ASP    65      50.035  65.295  55.053  1.00  2.74
ATOM   1000  OD1 ASP    65      51.170  65.808  54.926  1.00  2.74
ATOM   1001  OD2 ASP    65      49.003  65.963  55.293  1.00  2.74
ATOM   1002  C   ASP    65      50.654  63.995  57.522  1.00  2.74
ATOM   1003  O   ASP    65      49.533  63.944  58.041  1.00  2.74
ATOM   1004  N   ARG    66      51.688  64.648  58.069  1.00  3.10
ATOM   1005  H   ARG    66      52.593  64.577  57.620  1.00  3.10
ATOM   1006  CA  ARG    66      51.549  65.433  59.299  1.00  3.10
ATOM   1007  HA  ARG    66      51.045  64.793  60.023  1.00  3.10
ATOM   1008  CB  ARG    66      52.906  65.860  59.872  1.00  3.10
ATOM   1009  HB1 ARG    66      53.156  66.878  59.567  1.00  3.10
ATOM   1010  HB2 ARG    66      53.672  65.209  59.470  1.00  3.10
ATOM   1011  CG  ARG    66      52.948  65.736  61.404  1.00  3.10
ATOM   1012  HG1 ARG    66      53.987  65.712  61.702  1.00  3.10
ATOM   1013  HG2 ARG    66      52.516  64.782  61.680  1.00  3.10
ATOM   1014  CD  ARG    66      52.223  66.829  62.204  1.00  3.10
ATOM   1015  HD1 ARG    66      51.333  66.407  62.674  1.00  3.10
ATOM   1016  HD2 ARG    66      51.897  67.612  61.519  1.00  3.10
ATOM   1017  NE  ARG    66      53.080  67.469  63.221  1.00  3.10
ATOM   1018  HE  ARG    66      53.231  68.472  63.110  1.00  3.10
ATOM   1019  CZ  ARG    66      53.690  66.968  64.277  1.00  3.10
ATOM   1020  NH1 ARG    66      53.600  65.712  64.630  1.00  3.10
ATOM   1021 1HH1 ARG    66      53.057  65.076  64.064  1.00  3.10
ATOM   1022 2HH1 ARG    66      54.115  65.349  65.412  1.00  3.10
ATOM   1023  NH2 ARG    66      54.428  67.762  64.993  1.00  3.10
ATOM   1024 1HH2 ARG    66      54.514  68.728  64.648  1.00  3.10
ATOM   1025 2HH2 ARG    66      54.880  67.461  65.833  1.00  3.10
ATOM   1026  C   ARG    66      50.649  66.648  59.130  1.00  3.10
ATOM   1027  O   ARG    66      49.948  67.026  60.068  1.00  3.10
ATOM   1028  N   LYS    67      50.654  67.289  57.956  1.00  3.61
ATOM   1029  H   LYS    67      51.145  66.875  57.167  1.00  3.61
ATOM   1030  CA  LYS    67      49.943  68.565  57.765  1.00  3.61
ATOM   1031  HA  LYS    67      50.128  69.157  58.651  1.00  3.61
ATOM   1032  CB  LYS    67      50.538  69.282  56.536  1.00  3.61
ATOM   1033  HB1 LYS    67      50.208  68.773  55.627  1.00  3.61
ATOM   1034  HB2 LYS    67      51.625  69.184  56.576  1.00  3.61
ATOM   1035  CG  LYS    67      50.216  70.786  56.414  1.00  3.61
ATOM   1036  HG1 LYS    67      49.216  70.893  55.991  1.00  3.61
ATOM   1037  HG2 LYS    67      50.918  71.222  55.701  1.00  3.61
ATOM   1038  CD  LYS    67      50.268  71.606  57.718  1.00  3.61
ATOM   1039  HD1 LYS    67      49.374  71.372  58.297  1.00  3.61
ATOM   1040  HD2 LYS    67      50.217  72.667  57.469  1.00  3.61
ATOM   1041  CE  LYS    67      51.523  71.350  58.572  1.00  3.61
ATOM   1042  HE1 LYS    67      52.237  72.167  58.429  1.00  3.61
ATOM   1043  HE2 LYS    67      52.017  70.442  58.219  1.00  3.61
ATOM   1044  NZ  LYS    67      51.180  71.191  60.009  1.00  3.61
ATOM   1045  HZ1 LYS    67      51.983  70.859  60.552  1.00  3.61
ATOM   1046  HZ2 LYS    67      50.869  72.053  60.428  1.00  3.61
ATOM   1047  HZ3 LYS    67      50.468  70.491  60.149  1.00  3.61
ATOM   1048  C   LYS    67      48.421  68.424  57.714  1.00  3.61
ATOM   1049  O   LYS    67      47.706  69.410  57.865  1.00  3.61
ATOM   1050  N   SER    68      47.941  67.192  57.579  1.00  3.90
ATOM   1051  H   SER    68      48.583  66.488  57.234  1.00  3.90
ATOM   1052  CA  SER    68      46.528  66.846  57.668  1.00  3.90
ATOM   1053  HA  SER    68      46.027  67.622  58.248  1.00  3.90
ATOM   1054  CB  SER    68      45.928  66.891  56.263  1.00  3.90
ATOM   1055  HB1 SER    68      46.132  67.868  55.821  1.00  3.90
ATOM   1056  HB2 SER    68      44.847  66.770  56.337  1.00  3.90
ATOM   1057  OG  SER    68      46.457  65.881  55.422  1.00  3.90
ATOM   1058  HG  SER    68      47.453  65.970  55.400  1.00  3.90
ATOM   1059  C   SER    68      46.222  65.536  58.406  1.00  3.90
ATOM   1060  O   SER    68      45.099  65.040  58.333  1.00  3.90
ATOM   1061  N   GLY    69      47.208  65.006  59.138  1.00  3.57
ATOM   1062  H   GLY    69      48.120  65.430  59.051  1.00  3.57
ATOM   1063  CA  GLY    69      47.124  63.871  60.063  1.00  3.57
ATOM   1064  HA1 GLY    69      46.453  64.134  60.881  1.00  3.57
ATOM   1065  HA2 GLY    69      48.117  63.705  60.469  1.00  3.57
ATOM   1066  C   GLY    69      46.637  62.550  59.470  1.00  3.57
ATOM   1067  O   GLY    69      45.987  61.772  60.172  1.00  3.57
ATOM   1068  N   LYS    70      46.929  62.289  58.193  1.00  3.20
ATOM   1069  H   LYS    70      47.559  62.916  57.708  1.00  3.20
ATOM   1070  CA  LYS    70      46.401  61.095  57.514  1.00  3.20
ATOM   1071  HA  LYS    70      45.548  60.699  58.066  1.00  3.20
ATOM   1072  CB  LYS    70      45.936  61.423  56.085  1.00  3.20
ATOM   1073  HB1 LYS    70      45.533  60.509  55.644  1.00  3.20
ATOM   1074  HB2 LYS    70      46.791  61.737  55.483  1.00  3.20
ATOM   1075  CG  LYS    70      44.869  62.519  56.022  1.00  3.20
ATOM   1076  HG1 LYS    70      45.343  63.480  56.218  1.00  3.20
ATOM   1077  HG2 LYS    70      44.099  62.338  56.773  1.00  3.20
ATOM   1078  CD  LYS    70      44.227  62.528  54.630  1.00  3.20
ATOM   1079  HD1 LYS    70      43.599  61.640  54.534  1.00  3.20
ATOM   1080  HD2 LYS    70      45.005  62.481  53.866  1.00  3.20
ATOM   1081  CE  LYS    70      43.368  63.774  54.407  1.00  3.20
ATOM   1082  HE1 LYS    70      42.772  63.957  55.307  1.00  3.20
ATOM   1083  HE2 LYS    70      42.688  63.581  53.572  1.00  3.20
ATOM   1084  NZ  LYS    70      44.219  64.946  54.097  1.00  3.20
ATOM   1085  HZ1 LYS    70      43.673  65.788  53.986  1.00  3.20
ATOM   1086  HZ2 LYS    70      44.898  65.104  54.845  1.00  3.20
ATOM   1087  HZ3 LYS    70      44.774  64.775  53.268  1.00  3.20
ATOM   1088  C   LYS    70      47.464  60.010  57.431  1.00  3.20
ATOM   1089  O   LYS    70      48.503  60.217  56.814  1.00  3.20
ATOM   1090  N   LYS    71      47.161  58.821  57.940  1.00  2.86
ATOM   1091  H   LYS    71      46.292  58.725  58.437  1.00  2.86
ATOM   1092  CA  LYS    71      47.931  57.605  57.655  1.00  2.86
ATOM   1093  HA  LYS    71      48.997  57.845  57.626  1.00  2.86
ATOM   1094  CB  LYS    71      47.671  56.594  58.796  1.00  2.86
ATOM   1095  HB1 LYS    71      48.111  55.634  58.546  1.00  2.86
ATOM   1096  HB2 LYS    71      46.595  56.440  58.891  1.00  2.86
ATOM   1097  CG  LYS    71      48.226  57.002  60.176  1.00  2.86
ATOM   1098  HG1 LYS    71      47.777  56.350  60.926  1.00  2.86
ATOM   1099  HG2 LYS    71      47.934  58.025  60.407  1.00  2.86
ATOM   1100  CD  LYS    71      49.752  56.850  60.268  1.00  2.86
ATOM   1101  HD1 LYS    71      50.236  57.475  59.518  1.00  2.86
ATOM   1102  HD2 LYS    71      50.010  55.805  60.088  1.00  2.86
ATOM   1103  CE  LYS    71      50.275  57.255  61.647  1.00  2.86
ATOM   1104  HE1 LYS    71      49.660  56.775  62.413  1.00  2.86
ATOM   1105  HE2 LYS    71      50.197  58.338  61.760  1.00  2.86
ATOM   1106  NZ  LYS    71      51.676  56.820  61.831  1.00  2.86
ATOM   1107  HZ1 LYS    71      52.075  57.256  62.665  1.00  2.86
ATOM   1108  HZ2 LYS    71      51.672  55.809  61.983  1.00  2.86
ATOM   1109  HZ3 LYS    71      52.265  57.051  61.047  1.00  2.86
ATOM   1110  C   LYS    71      47.530  57.044  56.293  1.00  2.86
ATOM   1111  O   LYS    71      46.353  56.758  56.087  1.00  2.86
ATOM   1112  N   PHE    72      48.488  56.865  55.387  1.00  2.54
ATOM   1113  H   PHE    72      49.434  57.163  55.620  1.00  2.54
ATOM   1114  CA  PHE    72      48.243  56.420  54.014  1.00  2.54
ATOM   1115  HA  PHE    72      47.263  55.952  53.942  1.00  2.54
ATOM   1116  CB  PHE    72      48.299  57.646  53.082  1.00  2.54
ATOM   1117  HB1 PHE    72      48.503  57.284  52.074  1.00  2.54
ATOM   1118  HB2 PHE    72      49.162  58.253  53.365  1.00  2.54
ATOM   1119  CG  PHE    72      47.079  58.556  52.968  1.00  2.54
ATOM   1120  CD1 PHE    72      45.769  58.118  53.263  1.00  2.54
ATOM   1121  HD1 PHE    72      45.587  57.147  53.692  1.00  2.54
ATOM   1122  CE1 PHE    72      44.659  58.920  52.942  1.00  2.54
ATOM   1123  HE1 PHE    72      43.661  58.555  53.143  1.00  2.54
ATOM   1124  CZ  PHE    72      44.844  60.151  52.293  1.00  2.54
ATOM   1125  HZ  PHE    72      43.990  60.729  51.971  1.00  2.54
ATOM   1126  CE2 PHE    72      46.144  60.605  52.015  1.00  2.54
ATOM   1127  HE2 PHE    72      46.290  61.520  51.459  1.00  2.54
ATOM   1128  CD2 PHE    72      47.254  59.817  52.365  1.00  2.54
ATOM   1129  HD2 PHE    72      48.244  60.144  52.084  1.00  2.54
ATOM   1130  C   PHE    72      49.253  55.390  53.548  1.00  2.54
ATOM   1131  O   PHE    72      50.460  55.576  53.712  1.00  2.54
ATOM   1132  N   SER    73      48.741  54.294  52.972  1.00  2.67
ATOM   1133  H   SER    73      47.744  54.242  52.832  1.00  2.67
ATOM   1134  CA  SER    73      49.583  53.226  52.420  1.00  2.67
ATOM   1135  HA  SER    73      50.166  52.778  53.221  1.00  2.67
ATOM   1136  CB  SER    73      48.709  52.130  51.812  1.00  2.67
ATOM   1137  HB1 SER    73      48.347  52.429  50.826  1.00  2.67
ATOM   1138  HB2 SER    73      47.857  51.940  52.466  1.00  2.67
ATOM   1139  OG  SER    73      49.466  50.951  51.724  1.00  2.67
ATOM   1140  HG  SER    73      49.746  50.867  50.773  1.00  2.67
ATOM   1141  C   SER    73      50.551  53.807  51.407  1.00  2.67
ATOM   1142  O   SER    73      50.236  54.795  50.759  1.00  2.67
ATOM   1143  N   ILE    74      51.725  53.202  51.305  1.00  2.40
ATOM   1144  H   ILE    74      51.838  52.372  51.868  1.00  2.40
ATOM   1145  CA  ILE    74      52.818  53.503  50.372  1.00  2.40
ATOM   1146  HA  ILE    74      53.502  54.198  50.859  1.00  2.40
ATOM   1147  CB  ILE    74      53.562  52.164  50.027  1.00  2.40
ATOM   1148  HB  ILE    74      53.222  51.836  49.047  1.00  2.40
ATOM   1149  CG2 ILE    74      55.074  52.395  49.867  1.00  2.40
ATOM   1150 1HG2 ILE    74      55.416  51.935  48.942  1.00  2.40
ATOM   1151 2HG2 ILE    74      55.321  53.454  49.828  1.00  2.40
ATOM   1152 3HG2 ILE    74      55.614  51.923  50.684  1.00  2.40
ATOM   1153  CG1 ILE    74      53.216  50.954  50.938  1.00  2.40
ATOM   1154 1HG1 ILE    74      52.141  50.789  50.932  1.00  2.40
ATOM   1155 2HG1 ILE    74      53.514  51.165  51.964  1.00  2.40
ATOM   1156  CD1 ILE    74      53.815  49.624  50.487  1.00  2.40
ATOM   1157  HD1 ILE    74      53.422  48.821  51.110  1.00  2.40
ATOM   1158  HD2 ILE    74      53.555  49.429  49.446  1.00  2.40
ATOM   1159  HD3 ILE    74      54.891  49.651  50.600  1.00  2.40
ATOM   1160  C   ILE    74      52.345  54.116  49.044  1.00  2.40
ATOM   1161  O   ILE    74      52.816  55.179  48.626  1.00  2.40
ATOM   1162  N   GLU    75      51.400  53.429  48.396  1.00  2.73
ATOM   1163  H   GLU    75      51.056  52.578  48.844  1.00  2.73
ATOM   1164  CA  GLU    75      50.840  53.772  47.096  1.00  2.73
ATOM   1165  HA  GLU    75      51.654  53.925  46.388  1.00  2.73
ATOM   1166  CB  GLU    75      49.922  52.641  46.558  1.00  2.73
ATOM   1167  HB1 GLU    75      49.893  52.752  45.473  1.00  2.73
ATOM   1168  HB2 GLU    75      48.903  52.801  46.913  1.00  2.73
ATOM   1169  CG  GLU    75      50.293  51.178  46.873  1.00  2.73
ATOM   1170  HG1 GLU    75      51.380  51.069  46.898  1.00  2.73
ATOM   1171  HG2 GLU    75      49.924  50.554  46.056  1.00  2.73
ATOM   1172  CD  GLU    75      49.668  50.690  48.193  1.00  2.73
ATOM   1173  OE1 GLU    75      50.196  51.082  49.261  1.00  2.73
ATOM   1174  OE2 GLU    75      48.657  49.960  48.160  1.00  2.73
ATOM   1175  C   GLU    75      50.016  55.063  47.143  1.00  2.73
ATOM   1176  O   GLU    75      50.145  55.916  46.265  1.00  2.73
ATOM   1177  N   GLU    76      49.185  55.218  48.178  1.00  2.66
ATOM   1178  H   GLU    76      49.213  54.541  48.926  1.00  2.66
ATOM   1179  CA  GLU    76      48.396  56.428  48.381  1.00  2.66
ATOM   1180  HA  GLU    76      47.951  56.686  47.419  1.00  2.66
ATOM   1181  CB  GLU    76      47.224  56.210  49.352  1.00  2.66
ATOM   1182  HB1 GLU    76      47.600  55.772  50.278  1.00  2.66
ATOM   1183  HB2 GLU    76      46.530  55.499  48.903  1.00  2.66
ATOM   1184  CG  GLU    76      46.461  57.505  49.701  1.00  2.66
ATOM   1185  HG1 GLU    76      47.098  58.073  50.371  1.00  2.66
ATOM   1186  HG2 GLU    76      45.554  57.239  50.249  1.00  2.66
ATOM   1187  CD  GLU    76      46.100  58.411  48.509  1.00  2.66
ATOM   1188  OE1 GLU    76      46.239  59.650  48.653  1.00  2.66
ATOM   1189  OE2 GLU    76      45.723  57.872  47.446  1.00  2.66
ATOM   1190  C   GLU    76      49.274  57.620  48.763  1.00  2.66
ATOM   1191  O   GLU    76      49.079  58.717  48.262  1.00  2.66
ATOM   1192  N   ALA    77      50.309  57.449  49.581  1.00  2.21
ATOM   1193  H   ALA    77      50.461  56.528  49.976  1.00  2.21
ATOM   1194  CA  ALA    77      51.260  58.508  49.870  1.00  2.21
ATOM   1195  HA  ALA    77      50.709  59.356  50.280  1.00  2.21
ATOM   1196  CB  ALA    77      52.243  58.003  50.931  1.00  2.21
ATOM   1197  HB1 ALA    77      52.921  58.807  51.214  1.00  2.21
ATOM   1198  HB2 ALA    77      51.693  57.677  51.817  1.00  2.21
ATOM   1199  HB3 ALA    77      52.820  57.162  50.544  1.00  2.21
ATOM   1200  C   ALA    77      51.968  58.992  48.585  1.00  2.21
ATOM   1201  O   ALA    77      52.061  60.203  48.327  1.00  2.21
ATOM   1202  N   LEU    78      52.411  58.060  47.735  1.00  2.42
ATOM   1203  H   LEU    78      52.304  57.078  47.970  1.00  2.42
ATOM   1204  CA  LEU    78      52.958  58.413  46.428  1.00  2.42
ATOM   1205  HA  LEU    78      53.837  59.038  46.585  1.00  2.42
ATOM   1206  CB  LEU    78      53.393  57.125  45.699  1.00  2.42
ATOM   1207  HB1 LEU    78      52.533  56.462  45.616  1.00  2.42
ATOM   1208  HB2 LEU    78      54.143  56.613  46.302  1.00  2.42
ATOM   1209  CG  LEU    78      53.954  57.361  44.283  1.00  2.42
ATOM   1210  HG  LEU    78      53.232  57.916  43.686  1.00  2.42
ATOM   1211  CD1 LEU    78      55.270  58.138  44.315  1.00  2.42
ATOM   1212 1HD1 LEU    78      55.660  58.230  43.305  1.00  2.42
ATOM   1213 2HD1 LEU    78      55.084  59.143  44.691  1.00  2.42
ATOM   1214 3HD1 LEU    78      55.995  57.637  44.956  1.00  2.42
ATOM   1215  CD2 LEU    78      54.202  56.033  43.573  1.00  2.42
ATOM   1216 1HD2 LEU    78      54.554  56.215  42.558  1.00  2.42
ATOM   1217 2HD2 LEU    78      54.943  55.452  44.113  1.00  2.42
ATOM   1218 3HD2 LEU    78      53.272  55.465  43.522  1.00  2.42
ATOM   1219  C   LEU    78      51.968  59.231  45.585  1.00  2.42
ATOM   1220  O   LEU    78      52.334  60.298  45.096  1.00  2.42
ATOM   1221  N   GLN    79      50.725  58.759  45.460  1.00  2.85
ATOM   1222  H   GLN    79      50.494  57.865  45.888  1.00  2.85
ATOM   1223  CA  GLN    79      49.654  59.448  44.731  1.00  2.85
ATOM   1224  HA  GLN    79      49.961  59.562  43.691  1.00  2.85
ATOM   1225  CB  GLN    79      48.413  58.537  44.769  1.00  2.85
ATOM   1226  HB1 GLN    79      48.136  58.340  45.805  1.00  2.85
ATOM   1227  HB2 GLN    79      48.678  57.586  44.304  1.00  2.85
ATOM   1228  CG  GLN    79      47.189  59.108  44.042  1.00  2.85
ATOM   1229  HG1 GLN    79      47.503  59.543  43.093  1.00  2.85
ATOM   1230  HG2 GLN    79      46.736  59.889  44.653  1.00  2.85
ATOM   1231  CD  GLN    79      46.148  58.028  43.756  1.00  2.85
ATOM   1232  OE1 GLN    79      45.908  57.655  42.617  1.00  2.85
ATOM   1233  NE2 GLN    79      45.504  57.465  44.751  1.00  2.85
ATOM   1234 1HE2 GLN    79      45.673  57.740  45.729  1.00  2.85
ATOM   1235 2HE2 GLN    79      44.837  56.760  44.528  1.00  2.85
ATOM   1236  C   GLN    79      49.362  60.857  45.269  1.00  2.85
ATOM   1237  O   GLN    79      49.136  61.782  44.488  1.00  2.85
ATOM   1238  N   SER    80      49.467  61.052  46.588  1.00  2.70
ATOM   1239  H   SER    80      49.597  60.237  47.181  1.00  2.70
ATOM   1240  CA  SER    80      49.187  62.337  47.237  1.00  2.70
ATOM   1241  HA  SER    80      48.457  62.889  46.642  1.00  2.70
ATOM   1242  CB  SER    80      48.580  62.096  48.630  1.00  2.70
ATOM   1243  HB1 SER    80      48.853  62.918  49.292  1.00  2.70
ATOM   1244  HB2 SER    80      48.962  61.171  49.064  1.00  2.70
ATOM   1245  OG  SER    80      47.167  62.062  48.569  1.00  2.70
ATOM   1246  HG  SER    80      46.855  61.114  48.529  1.00  2.70
ATOM   1247  C   SER    80      50.456  63.191  47.300  1.00  2.70
ATOM   1248  O   SER    80      50.495  64.241  47.952  1.00  2.70
ATOM   1249  N   GLY    81      51.528  62.739  46.633  1.00  2.55
ATOM   1250  H   GLY    81      51.443  61.852  46.146  1.00  2.55
ATOM   1251  CA  GLY    81      52.782  63.465  46.478  1.00  2.55
ATOM   1252  HA1 GLY    81      52.589  64.428  46.004  1.00  2.55
ATOM   1253  HA2 GLY    81      53.442  62.879  45.837  1.00  2.55
ATOM   1254  C   GLY    81      53.492  63.702  47.805  1.00  2.55
ATOM   1255  O   GLY    81      54.256  64.657  47.946  1.00  2.55
ATOM   1256  N   ARG    82      53.218  62.826  48.771  1.00  2.12
ATOM   1257  H   ARG    82      52.558  62.090  48.520  1.00  2.12
ATOM   1258  CA  ARG    82      53.861  62.713  50.075  1.00  2.12
ATOM   1259  HA  ARG    82      54.334  63.665  50.323  1.00  2.12
ATOM   1260  CB  ARG    82      52.806  62.395  51.152  1.00  2.12
ATOM   1261  HB1 ARG    82      53.301  62.309  52.120  1.00  2.12
ATOM   1262  HB2 ARG    82      52.365  61.423  50.926  1.00  2.12
ATOM   1263  CG  ARG    82      51.658  63.415  51.291  1.00  2.12
ATOM   1264  HG1 ARG    82      50.954  62.998  52.010  1.00  2.12
ATOM   1265  HG2 ARG    82      51.123  63.507  50.348  1.00  2.12
ATOM   1266  CD  ARG    82      52.062  64.812  51.800  1.00  2.12
ATOM   1267  HD1 ARG    82      52.798  64.702  52.599  1.00  2.12
ATOM   1268  HD2 ARG    82      51.185  65.287  52.246  1.00  2.12
ATOM   1269  NE  ARG    82      52.599  65.703  50.748  1.00  2.12
ATOM   1270  HE  ARG    82      53.611  65.834  50.703  1.00  2.12
ATOM   1271  CZ  ARG    82      51.929  66.506  49.944  1.00  2.12
ATOM   1272  NH1 ARG    82      50.627  66.491  49.859  1.00  2.12
ATOM   1273 1HH1 ARG    82      50.161  65.698  50.258  1.00  2.12
ATOM   1274 2HH1 ARG    82      50.173  67.023  49.145  1.00  2.12
ATOM   1275  NH2 ARG    82      52.603  67.344  49.210  1.00  2.12
ATOM   1276 1HH2 ARG    82      53.614  67.352  49.381  1.00  2.12
ATOM   1277 2HH2 ARG    82      52.180  67.934  48.525  1.00  2.12
ATOM   1278  C   ARG    82      54.991  61.682  50.090  1.00  2.12
ATOM   1279  O   ARG    82      55.774  61.678  51.037  1.00  2.12
ATOM   1280  N   LEU    83      55.148  60.879  49.036  1.00  1.98
ATOM   1281  H   LEU    83      54.450  60.903  48.305  1.00  1.98
ATOM   1282  CA  LEU    83      56.483  60.323  48.700  1.00  1.98
ATOM   1283  HA  LEU    83      57.260  60.837  49.265  1.00  1.98
ATOM   1284  CB  LEU    83      56.544  58.808  49.026  1.00  1.98
ATOM   1285  HB1 LEU    83      57.204  58.332  48.299  1.00  1.98
ATOM   1286  HB2 LEU    83      55.562  58.350  48.892  1.00  1.98
ATOM   1287  CG  LEU    83      57.105  58.473  50.422  1.00  1.98
ATOM   1288  HG  LEU    83      57.824  59.235  50.723  1.00  1.98
ATOM   1289  CD1 LEU    83      56.018  58.364  51.482  1.00  1.98
ATOM   1290 1HD1 LEU    83      56.495  58.215  52.448  1.00  1.98
ATOM   1291 2HD1 LEU    83      55.420  59.267  51.510  1.00  1.98
ATOM   1292 3HD1 LEU    83      55.367  57.515  51.268  1.00  1.98
ATOM   1293  CD2 LEU    83      57.813  57.126  50.411  1.00  1.98
ATOM   1294 1HD2 LEU    83      58.200  56.891  51.402  1.00  1.98
ATOM   1295 2HD2 LEU    83      57.131  56.336  50.094  1.00  1.98
ATOM   1296 3HD2 LEU    83      58.655  57.178  49.731  1.00  1.98
ATOM   1297  C   LEU    83      56.802  60.543  47.208  1.00  1.98
ATOM   1298  O   LEU    83      55.913  60.849  46.413  1.00  1.98
ATOM   1299  N   THR    84      58.065  60.338  46.831  1.00  2.30
ATOM   1300  H   THR    84      58.758  60.287  47.571  1.00  2.30
ATOM   1301  CA  THR    84      58.568  60.321  45.449  1.00  2.30
ATOM   1302  HA  THR    84      57.818  60.789  44.814  1.00  2.30
ATOM   1303  CB  THR    84      59.890  61.106  45.298  1.00  2.30
ATOM   1304  HB  THR    84      60.554  60.541  44.642  1.00  2.30
ATOM   1305  CG2 THR    84      59.682  62.454  44.614  1.00  2.30
ATOM   1306 1HG2 THR    84      59.474  62.299  43.557  1.00  2.30
ATOM   1307 2HG2 THR    84      58.840  62.977  45.062  1.00  2.30
ATOM   1308 3HG2 THR    84      60.582  63.062  44.713  1.00  2.30
ATOM   1309  OG1 THR    84      60.598  61.289  46.504  1.00  2.30
ATOM   1310  HG1 THR    84      60.024  61.741  47.168  1.00  2.30
ATOM   1311  C   THR    84      58.806  58.902  44.937  1.00  2.30
ATOM   1312  O   THR    84      59.149  58.050  45.738  1.00  2.30
ATOM   1313  N   PRO    85      58.697  58.600  43.627  1.00  2.61
ATOM   1314  CD  PRO    85      58.361  59.528  42.554  1.00  2.61
ATOM   1315  HD1 PRO    85      59.232  60.142  42.320  1.00  2.61
ATOM   1316  HD2 PRO    85      57.513  60.161  42.817  1.00  2.61
ATOM   1317  CG  PRO    85      57.997  58.670  41.341  1.00  2.61
ATOM   1318  HG1 PRO    85      58.314  59.136  40.408  1.00  2.61
ATOM   1319  HG2 PRO    85      56.922  58.490  41.327  1.00  2.61
ATOM   1320  CB  PRO    85      58.731  57.356  41.593  1.00  2.61
ATOM   1321  HB1 PRO    85      59.757  57.444  41.230  1.00  2.61
ATOM   1322  HB2 PRO    85      58.229  56.515  41.112  1.00  2.61
ATOM   1323  CA  PRO    85      58.716  57.221  43.120  1.00  2.61
ATOM   1324  HA  PRO    85      57.773  56.754  43.407  1.00  2.61
ATOM   1325  C   PRO    85      59.851  56.300  43.606  1.00  2.61
ATOM   1326  O   PRO    85      59.580  55.191  44.060  1.00  2.61
ATOM   1327  N   ALA    86      61.114  56.740  43.580  1.00  2.65
ATOM   1328  H   ALA    86      61.309  57.656  43.207  1.00  2.65
ATOM   1329  CA  ALA    86      62.227  55.926  44.095  1.00  2.65
ATOM   1330  HA  ALA    86      62.170  54.934  43.641  1.00  2.65
ATOM   1331  CB  ALA    86      63.543  56.575  43.648  1.00  2.65
ATOM   1332  HB1 ALA    86      64.383  55.973  43.997  1.00  2.65
ATOM   1333  HB2 ALA    86      63.577  56.627  42.559  1.00  2.65
ATOM   1334  HB3 ALA    86      63.631  57.581  44.057  1.00  2.65
ATOM   1335  C   ALA    86      62.192  55.717  45.623  1.00  2.65
ATOM   1336  O   ALA    86      62.654  54.703  46.161  1.00  2.65
ATOM   1337  N   HIS    87      61.639  56.705  46.320  1.00  2.24
ATOM   1338  H   HIS    87      61.190  57.453  45.810  1.00  2.24
ATOM   1339  CA  HIS    87      61.484  56.712  47.765  1.00  2.24
ATOM   1340  HA  HIS    87      62.410  56.376  48.234  1.00  2.24
ATOM   1341  CB  HIS    87      61.200  58.153  48.192  1.00  2.24
ATOM   1342  HB1 HIS    87      60.133  58.369  48.159  1.00  2.24
ATOM   1343  HB2 HIS    87      61.705  58.857  47.530  1.00  2.24
ATOM   1344  CG  HIS    87      61.707  58.383  49.570  1.00  2.24
ATOM   1345  ND1 HIS    87      61.041  58.026  50.736  1.00  2.24
ATOM   1346  CE1 HIS    87      61.854  58.400  51.726  1.00  2.24
ATOM   1347  HE1 HIS    87      61.630  58.304  52.772  1.00  2.24
ATOM   1348  NE2 HIS    87      62.978  58.947  51.241  1.00  2.24
ATOM   1349  HE2 HIS    87      63.697  59.400  51.793  1.00  2.24
ATOM   1350  CD2 HIS    87      62.918  58.920  49.874  1.00  2.24
ATOM   1351  HD2 HIS    87      63.654  59.304  49.183  1.00  2.24
ATOM   1352  C   HIS    87      60.367  55.767  48.226  1.00  2.24
ATOM   1353  O   HIS    87      60.544  55.012  49.173  1.00  2.24
ATOM   1354  N   TYR    88      59.263  55.768  47.478  1.00  2.36
ATOM   1355  H   TYR    88      59.216  56.480  46.760  1.00  2.36
ATOM   1356  CA  TYR    88      58.158  54.826  47.508  1.00  2.36
ATOM   1357  HA  TYR    88      57.697  54.845  48.495  1.00  2.36
ATOM   1358  CB  TYR    88      57.102  55.246  46.468  1.00  2.36
ATOM   1359  HB1 TYR    88      57.595  55.699  45.611  1.00  2.36
ATOM   1360  HB2 TYR    88      56.466  56.012  46.912  1.00  2.36
ATOM   1361  CG  TYR    88      56.240  54.105  45.960  1.00  2.36
ATOM   1362  CD1 TYR    88      55.107  53.707  46.687  1.00  2.36
ATOM   1363  HD1 TYR    88      54.841  54.237  47.588  1.00  2.36
ATOM   1364  CE1 TYR    88      54.357  52.593  46.272  1.00  2.36
ATOM   1365  HE1 TYR    88      53.502  52.258  46.836  1.00  2.36
ATOM   1366  CZ  TYR    88      54.745  51.865  45.133  1.00  2.36
ATOM   1367  OH  TYR    88      54.033  50.769  44.764  1.00  2.36
ATOM   1368  HH  TYR    88      54.389  50.355  43.979  1.00  2.36
ATOM   1369  CE2 TYR    88      55.871  52.272  44.385  1.00  2.36
ATOM   1370  HE2 TYR    88      56.178  51.709  43.518  1.00  2.36
ATOM   1371  CD2 TYR    88      56.610  53.397  44.798  1.00  2.36
ATOM   1372  HD2 TYR    88      57.489  53.694  44.244  1.00  2.36
ATOM   1373  C   TYR    88      58.623  53.398  47.277  1.00  2.36
ATOM   1374  O   TYR    88      58.280  52.547  48.082  1.00  2.36
ATOM   1375  N   ASP    89      59.422  53.131  46.242  1.00  2.80
ATOM   1376  H   ASP    89      59.624  53.866  45.573  1.00  2.80
ATOM   1377  CA  ASP    89      60.001  51.803  46.023  1.00  2.80
ATOM   1378  HA  ASP    89      59.207  51.073  45.885  1.00  2.80
ATOM   1379  CB  ASP    89      60.797  51.859  44.704  1.00  2.80
ATOM   1380  HB1 ASP    89      61.269  52.840  44.628  1.00  2.80
ATOM   1381  HB2 ASP    89      60.097  51.772  43.872  1.00  2.80
ATOM   1382  CG  ASP    89      61.900  50.810  44.538  1.00  2.80
ATOM   1383  OD1 ASP    89      62.946  51.186  43.963  1.00  2.80
ATOM   1384  OD2 ASP    89      61.824  49.692  45.087  1.00  2.80
ATOM   1385  C   ASP    89      60.826  51.362  47.246  1.00  2.80
ATOM   1386  O   ASP    89      60.567  50.306  47.831  1.00  2.80
ATOM   1387  N   ARG    90      61.756  52.207  47.722  1.00  2.76
ATOM   1388  H   ARG    90      61.912  53.096  47.257  1.00  2.76
ATOM   1389  CA  ARG    90      62.564  51.814  48.888  1.00  2.76
ATOM   1390  HA  ARG    90      63.041  50.871  48.637  1.00  2.76
ATOM   1391  CB  ARG    90      63.633  52.885  49.172  1.00  2.76
ATOM   1392  HB1 ARG    90      63.240  53.608  49.889  1.00  2.76
ATOM   1393  HB2 ARG    90      63.850  53.440  48.259  1.00  2.76
ATOM   1394  CG  ARG    90      64.949  52.298  49.717  1.00  2.76
ATOM   1395  HG1 ARG    90      64.748  51.780  50.656  1.00  2.76
ATOM   1396  HG2 ARG    90      65.622  53.129  49.932  1.00  2.76
ATOM   1397  CD  ARG    90      65.671  51.328  48.759  1.00  2.76
ATOM   1398  HD1 ARG    90      65.145  50.374  48.749  1.00  2.76
ATOM   1399  HD2 ARG    90      66.672  51.138  49.149  1.00  2.76
ATOM   1400  NE  ARG    90      65.779  51.882  47.394  1.00  2.76
ATOM   1401  HE  ARG    90      66.309  52.727  47.295  1.00  2.76
ATOM   1402  CZ  ARG    90      65.095  51.501  46.325  1.00  2.76
ATOM   1403  NH1 ARG    90      64.435  50.390  46.232  1.00  2.76
ATOM   1404 1HH1 ARG    90      64.343  49.743  47.006  1.00  2.76
ATOM   1405 2HH1 ARG    90      63.802  50.251  45.440  1.00  2.76
ATOM   1406  NH2 ARG    90      65.028  52.279  45.291  1.00  2.76
ATOM   1407 1HH2 ARG    90      65.341  53.224  45.317  1.00  2.76
ATOM   1408 2HH2 ARG    90      64.383  51.967  44.556  1.00  2.76
ATOM   1409  C   ARG    90      61.722  51.515  50.141  1.00  2.76
ATOM   1410  O   ARG    90      61.966  50.535  50.858  1.00  2.76
ATOM   1411  N   TYR    91      60.721  52.359  50.392  1.00  2.45
ATOM   1412  H   TYR    91      60.587  53.148  49.764  1.00  2.45
ATOM   1413  CA  TYR    91      59.799  52.214  51.507  1.00  2.45
ATOM   1414  HA  TYR    91      60.401  52.102  52.408  1.00  2.45
ATOM   1415  CB  TYR    91      58.941  53.478  51.691  1.00  2.45
ATOM   1416  HB1 TYR    91      58.254  53.572  50.849  1.00  2.45
ATOM   1417  HB2 TYR    91      59.594  54.352  51.687  1.00  2.45
ATOM   1418  CG  TYR    91      58.163  53.487  53.000  1.00  2.45
ATOM   1419  CD1 TYR    91      58.847  53.492  54.232  1.00  2.45
ATOM   1420  HD1 TYR    91      59.922  53.566  54.251  1.00  2.45
ATOM   1421  CE1 TYR    91      58.123  53.381  55.435  1.00  2.45
ATOM   1422  HE1 TYR    91      58.616  53.398  56.389  1.00  2.45
ATOM   1423  CZ  TYR    91      56.720  53.250  55.422  1.00  2.45
ATOM   1424  OH  TYR    91      56.047  53.171  56.601  1.00  2.45
ATOM   1425  HH  TYR    91      55.102  53.015  56.533  1.00  2.45
ATOM   1426  CE2 TYR    91      56.035  53.263  54.191  1.00  2.45
ATOM   1427  HE2 TYR    91      54.971  53.101  54.165  1.00  2.45
ATOM   1428  CD2 TYR    91      56.756  53.422  52.992  1.00  2.45
ATOM   1429  HD2 TYR    91      56.222  53.412  52.062  1.00  2.45
ATOM   1430  C   TYR    91      58.968  50.943  51.387  1.00  2.45
ATOM   1431  O   TYR    91      58.974  50.215  52.361  1.00  2.45
ATOM   1432  N   VAL    92      58.413  50.561  50.225  1.00  2.83
ATOM   1433  H   VAL    92      58.469  51.177  49.419  1.00  2.83
ATOM   1434  CA  VAL    92      57.740  49.257  50.080  1.00  2.83
ATOM   1435  HA  VAL    92      57.016  49.213  50.889  1.00  2.83
ATOM   1436  CB  VAL    92      56.926  49.071  48.774  1.00  2.83
ATOM   1437  HB  VAL    92      56.171  49.850  48.740  1.00  2.83
ATOM   1438  CG1 VAL    92      57.717  49.174  47.476  1.00  2.83
ATOM   1439 1HG1 VAL    92      57.063  48.996  46.622  1.00  2.83
ATOM   1440 2HG1 VAL    92      58.090  50.184  47.400  1.00  2.83
ATOM   1441 3HG1 VAL    92      58.545  48.467  47.457  1.00  2.83
ATOM   1442  CG2 VAL    92      56.189  47.723  48.732  1.00  2.83
ATOM   1443 1HG2 VAL    92      55.470  47.729  47.912  1.00  2.83
ATOM   1444 2HG2 VAL    92      56.891  46.903  48.581  1.00  2.83
ATOM   1445 3HG2 VAL    92      55.651  47.562  49.664  1.00  2.83
ATOM   1446  C   VAL    92      58.692  48.098  50.315  1.00  2.83
ATOM   1447  O   VAL    92      58.297  47.153  50.991  1.00  2.83
ATOM   1448  N   ASN    93      59.968  48.182  49.908  1.00  3.34
ATOM   1449  H   ASN    93      60.264  48.987  49.358  1.00  3.34
ATOM   1450  CA  ASN    93      60.937  47.162  50.335  1.00  3.34
ATOM   1451  HA  ASN    93      60.590  46.194  49.966  1.00  3.34
ATOM   1452  CB  ASN    93      62.361  47.408  49.775  1.00  3.34
ATOM   1453  HB1 ASN    93      62.912  46.471  49.847  1.00  3.34
ATOM   1454  HB2 ASN    93      62.863  48.119  50.431  1.00  3.34
ATOM   1455  CG  ASN    93      62.573  47.937  48.357  1.00  3.34
ATOM   1456  OD1 ASN    93      63.585  48.577  48.115  1.00  3.34
ATOM   1457  ND2 ASN    93      61.728  47.684  47.384  1.00  3.34
ATOM   1458 1HD2 ASN    93      60.853  47.244  47.584  1.00  3.34
ATOM   1459 2HD2 ASN    93      61.830  48.250  46.537  1.00  3.34
ATOM   1460  C   ASN    93      61.011  47.063  51.879  1.00  3.34
ATOM   1461  O   ASN    93      61.062  45.956  52.417  1.00  3.34
ATOM   1462  N   LYS    94      60.964  48.194  52.604  1.00  3.46
ATOM   1463  H   LYS    94      60.905  49.076  52.102  1.00  3.46
ATOM   1464  CA  LYS    94      60.884  48.204  54.083  1.00  3.46
ATOM   1465  HA  LYS    94      61.639  47.505  54.443  1.00  3.46
ATOM   1466  CB  LYS    94      61.277  49.592  54.604  1.00  3.46
ATOM   1467  HB1 LYS    94      60.514  50.314  54.313  1.00  3.46
ATOM   1468  HB2 LYS    94      62.205  49.898  54.117  1.00  3.46
ATOM   1469  CG  LYS    94      61.503  49.620  56.129  1.00  3.46
ATOM   1470  HG1 LYS    94      62.550  49.861  56.316  1.00  3.46
ATOM   1471  HG2 LYS    94      61.308  48.653  56.589  1.00  3.46
ATOM   1472  CD  LYS    94      60.641  50.694  56.796  1.00  3.46
ATOM   1473  HD1 LYS    94      60.846  51.610  56.255  1.00  3.46
ATOM   1474  HD2 LYS    94      60.941  50.822  57.838  1.00  3.46
ATOM   1475  CE  LYS    94      59.130  50.457  56.716  1.00  3.46
ATOM   1476  HE1 LYS    94      58.849  50.244  55.680  1.00  3.46
ATOM   1477  HE2 LYS    94      58.610  51.377  56.993  1.00  3.46
ATOM   1478  NZ  LYS    94      58.673  49.365  57.604  1.00  3.46
ATOM   1479  HZ1 LYS    94      57.651  49.358  57.594  1.00  3.46
ATOM   1480  HZ2 LYS    94      59.018  48.473  57.272  1.00  3.46
ATOM   1481  HZ3 LYS    94      58.955  49.536  58.560  1.00  3.46
ATOM   1482  C   LYS    94      59.533  47.713  54.668  1.00  3.46
ATOM   1483  O   LYS    94      59.449  47.140  55.769  1.00  3.46
ATOM   1484  N   ASP    95      58.445  47.896  53.937  1.00  3.51
ATOM   1485  H   ASP    95      58.548  48.406  53.063  1.00  3.51
ATOM   1486  CA  ASP    95      57.087  47.652  54.418  1.00  3.51
ATOM   1487  HA  ASP    95      57.021  47.961  55.458  1.00  3.51
ATOM   1488  CB  ASP    95      56.062  48.415  53.582  1.00  3.51
ATOM   1489  HB1 ASP    95      55.057  48.170  53.934  1.00  3.51
ATOM   1490  HB2 ASP    95      56.137  48.115  52.537  1.00  3.51
ATOM   1491  CG  ASP    95      56.262  49.916  53.701  1.00  3.51
ATOM   1492  OD1 ASP    95      55.775  50.617  52.802  1.00  3.51
ATOM   1493  OD2 ASP    95      56.873  50.343  54.707  1.00  3.51
ATOM   1494  C   ASP    95      56.781  46.162  54.350  1.00  3.51
ATOM   1495  O   ASP    95      56.401  45.522  55.334  1.00  3.51
ATOM   1496  N   MET    96      57.126  45.587  53.203  1.00  3.79
ATOM   1497  H   MET    96      57.444  46.198  52.452  1.00  3.79
ATOM   1498  CA  MET    96      57.336  44.166  53.037  1.00  3.79
ATOM   1499  HA  MET    96      56.428  43.645  53.341  1.00  3.79
ATOM   1500  CB  MET    96      57.603  43.844  51.558  1.00  3.79
ATOM   1501  HB1 MET    96      57.805  42.778  51.458  1.00  3.79
ATOM   1502  HB2 MET    96      58.482  44.390  51.211  1.00  3.79
ATOM   1503  CG  MET    96      56.400  44.204  50.673  1.00  3.79
ATOM   1504  HG1 MET    96      56.271  45.286  50.691  1.00  3.79
ATOM   1505  HG2 MET    96      55.502  43.750  51.094  1.00  3.79
ATOM   1506  SD  MET    96      56.542  43.692  48.940  1.00  3.79
ATOM   1507  CE  MET    96      56.221  41.912  49.098  1.00  3.79
ATOM   1508  HE1 MET    96      56.987  41.448  49.717  1.00  3.79
ATOM   1509  HE2 MET    96      55.243  41.753  49.555  1.00  3.79
ATOM   1510  HE3 MET    96      56.230  41.450  48.112  1.00  3.79
ATOM   1511  C   MET    96      58.471  43.641  53.910  1.00  3.79
ATOM   1512  O   MET    96      58.449  42.464  54.225  1.00  3.79
ATOM   1513  N   SER    97      59.402  44.445  54.423  1.00  4.65
ATOM   1514  H   SER    97      59.468  45.411  54.142  1.00  4.65
ATOM   1515  CA  SER    97      60.258  43.914  55.485  1.00  4.65
ATOM   1516  HA  SER    97      60.707  43.000  55.102  1.00  4.65
ATOM   1517  CB  SER    97      61.423  44.847  55.834  1.00  4.65
ATOM   1518  HB1 SER    97      61.088  45.640  56.498  1.00  4.65
ATOM   1519  HB2 SER    97      61.822  45.286  54.919  1.00  4.65
ATOM   1520  OG  SER    97      62.467  44.151  56.483  1.00  4.65
ATOM   1521  HG  SER    97      62.097  43.520  57.112  1.00  4.65
ATOM   1522  C   SER    97      59.465  43.569  56.713  1.00  4.65
ATOM   1523  O   SER    97      59.654  42.483  57.230  1.00  4.65
ATOM   1524  N   ILE    98      58.553  44.430  57.160  1.00  4.82
ATOM   1525  H   ILE    98      58.325  45.269  56.644  1.00  4.82
ATOM   1526  CA  ILE    98      57.804  44.077  58.375  1.00  4.82
ATOM   1527  HA  ILE    98      58.504  43.534  59.011  1.00  4.82
ATOM   1528  CB  ILE    98      57.509  45.338  59.194  1.00  4.82
ATOM   1529  HB  ILE    98      58.477  45.758  59.473  1.00  4.82
ATOM   1530  CG2 ILE    98      56.811  46.416  58.366  1.00  4.82
ATOM   1531 1HG2 ILE    98      56.588  47.273  59.001  1.00  4.82
ATOM   1532 2HG2 ILE    98      57.449  46.756  57.555  1.00  4.82
ATOM   1533 3HG2 ILE    98      55.895  46.008  57.948  1.00  4.82
ATOM   1534  CG1 ILE    98      56.780  45.046  60.507  1.00  4.82
ATOM   1535 1HG1 ILE    98      55.787  44.670  60.294  1.00  4.82
ATOM   1536 2HG1 ILE    98      56.686  45.990  61.028  1.00  4.82
ATOM   1537  CD1 ILE    98      57.499  44.072  61.450  1.00  4.82
ATOM   1538  HD1 ILE    98      56.959  44.022  62.396  1.00  4.82
ATOM   1539  HD2 ILE    98      57.528  43.072  61.018  1.00  4.82
ATOM   1540  HD3 ILE    98      58.515  44.420  61.640  1.00  4.82
ATOM   1541  C   ILE    98      56.703  43.018  58.122  1.00  4.82
ATOM   1542  O   ILE    98      56.798  41.891  58.635  1.00  4.82
ATOM   1543  N   GLN    99      55.746  43.287  57.225  1.00  4.84
ATOM   1544  H   GLN    99      55.779  44.158  56.708  1.00  4.84
ATOM   1545  CA  GLN    99      54.695  42.300  56.945  1.00  4.84
ATOM   1546  HA  GLN    99      54.252  42.011  57.901  1.00  4.84
ATOM   1547  CB  GLN    99      53.577  42.874  56.052  1.00  4.84
ATOM   1548  HB1 GLN    99      53.935  42.977  55.027  1.00  4.84
ATOM   1549  HB2 GLN    99      53.274  43.858  56.410  1.00  4.84
ATOM   1550  CG  GLN    99      52.363  41.924  56.091  1.00  4.84
ATOM   1551  HG1 GLN    99      51.913  41.957  57.085  1.00  4.84
ATOM   1552  HG2 GLN    99      52.687  40.902  55.907  1.00  4.84
ATOM   1553  CD  GLN    99      51.299  42.244  55.051  1.00  4.84
ATOM   1554  OE1 GLN    99      51.318  41.738  53.933  1.00  4.84
ATOM   1555  NE2 GLN    99      50.328  43.074  55.365  1.00  4.84
ATOM   1556 1HE2 GLN    99      50.253  43.473  56.286  1.00  4.84
ATOM   1557 2HE2 GLN    99      49.663  43.279  54.643  1.00  4.84
ATOM   1558  C   GLN    99      55.273  41.009  56.310  1.00  4.84
ATOM   1559  O   GLN    99      55.076  39.871  56.765  1.00  4.84
ATOM   1560  N   GLU   100      55.999  41.181  55.208  1.00  4.82
ATOM   1561  H   GLU   100      56.301  42.101  54.932  1.00  4.82
ATOM   1562  CA  GLU   100      56.489  40.038  54.453  1.00  4.82
ATOM   1563  HA  GLU   100      55.663  39.329  54.421  1.00  4.82
ATOM   1564  CB  GLU   100      56.853  40.355  52.984  1.00  4.82
ATOM   1565  HB1 GLU   100      57.920  40.555  52.906  1.00  4.82
ATOM   1566  HB2 GLU   100      56.303  41.236  52.652  1.00  4.82
ATOM   1567  CG  GLU   100      56.559  39.204  52.011  1.00  4.82
ATOM   1568  HG1 GLU   100      57.003  38.277  52.380  1.00  4.82
ATOM   1569  HG2 GLU   100      57.020  39.434  51.049  1.00  4.82
ATOM   1570  CD  GLU   100      55.054  39.038  51.823  1.00  4.82
ATOM   1571  OE1 GLU   100      54.464  39.746  50.976  1.00  4.82
ATOM   1572  OE2 GLU   100      54.420  38.306  52.617  1.00  4.82
ATOM   1573  C   GLU   100      57.618  39.276  55.164  1.00  4.82
ATOM   1574  O   GLU   100      57.647  38.046  55.024  1.00  4.82
ATOM   1575  N   LEU   101      58.466  39.914  56.004  1.00  4.43
ATOM   1576  H   LEU   101      58.432  40.918  56.126  1.00  4.43
ATOM   1577  CA  LEU   101      59.334  39.108  56.871  1.00  4.43
ATOM   1578  HA  LEU   101      59.681  38.294  56.236  1.00  4.43
ATOM   1579  CB  LEU   101      60.653  39.737  57.361  1.00  4.43
ATOM   1580  HB1 LEU   101      61.212  38.964  57.889  1.00  4.43
ATOM   1581  HB2 LEU   101      60.446  40.492  58.112  1.00  4.43
ATOM   1582  CG  LEU   101      61.582  40.262  56.252  1.00  4.43
ATOM   1583  HG  LEU   101      61.070  41.017  55.667  1.00  4.43
ATOM   1584  CD1 LEU   101      62.829  40.881  56.889  1.00  4.43
ATOM   1585 1HD1 LEU   101      63.435  41.367  56.125  1.00  4.43
ATOM   1586 2HD1 LEU   101      62.535  41.619  57.634  1.00  4.43
ATOM   1587 3HD1 LEU   101      63.418  40.107  57.380  1.00  4.43
ATOM   1588  CD2 LEU   101      62.047  39.161  55.294  1.00  4.43
ATOM   1589 1HD2 LEU   101      62.779  39.570  54.598  1.00  4.43
ATOM   1590 2HD2 LEU   101      62.492  38.337  55.852  1.00  4.43
ATOM   1591 3HD2 LEU   101      61.198  38.797  54.716  1.00  4.43
ATOM   1592  C   LEU   101      58.617  38.328  57.987  1.00  4.43
ATOM   1593  O   LEU   101      59.273  37.533  58.661  1.00  4.43
ATOM   1594  N   ALA   102      57.288  38.410  58.118  1.00  5.70
ATOM   1595  H   ALA   102      56.768  39.126  57.623  1.00  5.70
ATOM   1596  CA  ALA   102      56.556  37.277  58.723  1.00  5.70
ATOM   1597  HA  ALA   102      56.991  37.122  59.711  1.00  5.70
ATOM   1598  CB  ALA   102      55.097  37.691  58.954  1.00  5.70
ATOM   1599  HB1 ALA   102      54.608  36.966  59.606  1.00  5.70
ATOM   1600  HB2 ALA   102      55.055  38.672  59.429  1.00  5.70
ATOM   1601  HB3 ALA   102      54.570  37.724  58.004  1.00  5.70
ATOM   1602  C   ALA   102      56.629  35.908  58.023  1.00  5.70
ATOM   1603  O   ALA   102      56.246  34.940  58.671  1.00  5.70
ATOM   1604  N   VAL   103      57.092  35.810  56.765  1.00  7.29
ATOM   1605  H   VAL   103      57.240  36.710  56.313  1.00  7.29
ATOM   1606  CA  VAL   103      57.798  34.628  56.118  1.00  7.29
ATOM   1607  HA  VAL   103      58.708  35.115  55.769  1.00  7.29
ATOM   1608  CB  VAL   103      58.399  33.498  57.003  1.00  7.29
ATOM   1609  HB  VAL   103      59.097  32.980  56.343  1.00  7.29
ATOM   1610  CG1 VAL   103      59.288  34.021  58.141  1.00  7.29
ATOM   1611 1HG1 VAL   103      59.883  33.201  58.541  1.00  7.29
ATOM   1612 2HG1 VAL   103      59.962  34.792  57.767  1.00  7.29
ATOM   1613 3HG1 VAL   103      58.693  34.436  58.951  1.00  7.29
ATOM   1614  CG2 VAL   103      57.462  32.394  57.512  1.00  7.29
ATOM   1615 1HG2 VAL   103      58.050  31.503  57.724  1.00  7.29
ATOM   1616 2HG2 VAL   103      56.964  32.684  58.431  1.00  7.29
ATOM   1617 3HG2 VAL   103      56.724  32.141  56.753  1.00  7.29
ATOM   1618  C   VAL   103      57.235  34.135  54.771  1.00  7.29
ATOM   1619  O   VAL   103      57.404  32.973  54.407  1.00  7.29
ATOM   1620  N   LEU   104      56.618  35.029  53.988  1.00 10.00
ATOM   1621  H   LEU   104      56.549  35.971  54.355  1.00 10.00
ATOM   1622  CA  LEU   104      56.135  34.844  52.599  1.00 10.00
ATOM   1623  HA  LEU   104      55.690  35.809  52.352  1.00 10.00
ATOM   1624  CB  LEU   104      57.323  34.653  51.633  1.00 10.00
ATOM   1625  HB1 LEU   104      57.751  33.664  51.803  1.00 10.00
ATOM   1626  HB2 LEU   104      58.088  35.396  51.865  1.00 10.00
ATOM   1627  CG  LEU   104      56.951  34.783  50.141  1.00 10.00
ATOM   1628  HG  LEU   104      56.166  34.070  49.892  1.00 10.00
ATOM   1629  CD1 LEU   104      56.476  36.192  49.774  1.00 10.00
ATOM   1630 1HD1 LEU   104      56.290  36.250  48.702  1.00 10.00
ATOM   1631 2HD1 LEU   104      55.542  36.425  50.285  1.00 10.00
ATOM   1632 3HD1 LEU   104      57.233  36.926  50.048  1.00 10.00
ATOM   1633  CD2 LEU   104      58.169  34.455  49.274  1.00 10.00
ATOM   1634 1HD2 LEU   104      58.982  35.147  49.494  1.00 10.00
ATOM   1635 2HD2 LEU   104      58.500  33.436  49.477  1.00 10.00
ATOM   1636 3HD2 LEU   104      57.903  34.534  48.221  1.00 10.00
ATOM   1637  C   LEU   104      55.004  33.841  52.359  1.00 10.00
ATOM   1638  O   LEU   104      54.049  34.153  51.650  1.00 10.00
ATOM   1639  N   VAL   105      55.072  32.663  52.966  1.00 11.56
ATOM   1640  H   VAL   105      55.898  32.469  53.527  1.00 11.56
ATOM   1641  CA  VAL   105      54.071  31.609  52.840  1.00 11.56
ATOM   1642  HA  VAL   105      53.124  32.048  52.521  1.00 11.56
ATOM   1643  CB  VAL   105      54.483  30.544  51.798  1.00 11.56
ATOM   1644  HB  VAL   105      55.340  29.982  52.173  1.00 11.56
ATOM   1645  CG1 VAL   105      53.327  29.566  51.548  1.00 11.56
ATOM   1646 1HG1 VAL   105      53.633  28.813  50.822  1.00 11.56
ATOM   1647 2HG1 VAL   105      53.057  29.054  52.471  1.00 11.56
ATOM   1648 3HG1 VAL   105      52.459  30.100  51.162  1.00 11.56
ATOM   1649  CG2 VAL   105      54.872  31.142  50.438  1.00 11.56
ATOM   1650 1HG2 VAL   105      55.063  30.346  49.719  1.00 11.56
ATOM   1651 2HG2 VAL   105      54.071  31.782  50.068  1.00 11.56
ATOM   1652 3HG2 VAL   105      55.784  31.729  50.540  1.00 11.56
ATOM   1653  C   VAL   105      53.882  30.956  54.198  1.00 11.56
ATOM   1654  O   VAL   105      54.845  30.511  54.814  1.00 11.56
ATOM   1655  N   SER   106      52.647  30.955  54.699  1.00 10.29
ATOM   1656  H   SER   106      51.907  31.308  54.115  1.00 10.29
ATOM   1657  CA  SER   106      52.265  30.496  56.049  1.00 10.29
ATOM   1658  HA  SER   106      51.210  30.740  56.168  1.00 10.29
ATOM   1659  CB  SER   106      52.370  28.971  56.152  1.00 10.29
ATOM   1660  HB1 SER   106      51.989  28.644  57.121  1.00 10.29
ATOM   1661  HB2 SER   106      53.414  28.666  56.061  1.00 10.29
ATOM   1662  OG  SER   106      51.606  28.368  55.123  1.00 10.29
ATOM   1663  HG  SER   106      51.745  27.418  55.161  1.00 10.29
ATOM   1664  C   SER   106      52.957  31.164  57.242  1.00 10.29
ATOM   1665  O   SER   106      52.570  30.938  58.393  1.00 10.29
ATOM   1666  N   GLY   107      53.890  32.075  56.965  1.00  8.77
ATOM   1667  H   GLY   107      54.296  32.048  56.041  1.00  8.77
ATOM   1668  CA  GLY   107      54.092  33.280  57.748  1.00  8.77
ATOM   1669  HA1 GLY   107      54.614  34.017  57.141  1.00  8.77
ATOM   1670  HA2 GLY   107      54.691  33.030  58.623  1.00  8.77
ATOM   1671  C   GLY   107      52.773  33.880  58.208  1.00  8.77
ATOM   1672  O   GLY   107      51.764  33.813  57.500  1.00  8.77
ATOM   1673  N   GLN   108      52.774  34.460  59.404  1.00  6.97
ATOM   1674  H   GLN   108      53.645  34.480  59.920  1.00  6.97
ATOM   1675  CA  GLN   108      51.600  35.097  60.003  1.00  6.97
ATOM   1676  HA  GLN   108      50.717  34.510  59.747  1.00  6.97
ATOM   1677  CB  GLN   108      51.725  35.092  61.537  1.00  6.97
ATOM   1678  HB1 GLN   108      50.885  35.656  61.946  1.00  6.97
ATOM   1679  HB2 GLN   108      52.649  35.585  61.845  1.00  6.97
ATOM   1680  CG  GLN   108      51.663  33.663  62.121  1.00  6.97
ATOM   1681  HG1 GLN   108      50.894  33.085  61.608  1.00  6.97
ATOM   1682  HG2 GLN   108      51.372  33.739  63.168  1.00  6.97
ATOM   1683  CD  GLN   108      52.993  32.908  62.079  1.00  6.97
ATOM   1684  OE1 GLN   108      53.879  33.139  62.881  1.00  6.97
ATOM   1685  NE2 GLN   108      53.206  31.971  61.176  1.00  6.97
ATOM   1686 1HE2 GLN   108      52.549  31.751  60.439  1.00  6.97
ATOM   1687 2HE2 GLN   108      54.106  31.530  61.213  1.00  6.97
ATOM   1688  C   GLN   108      51.392  36.486  59.366  1.00  6.97
ATOM   1689  O   GLN   108      51.488  37.525  60.013  1.00  6.97
ATOM   1690  N   LYS   109      51.221  36.456  58.037  1.00  5.77
ATOM   1691  H   LYS   109      51.099  35.523  57.657  1.00  5.77
ATOM   1692  CA  LYS   109      51.573  37.476  57.047  1.00  5.77
ATOM   1693  HA  LYS   109      52.650  37.415  56.885  1.00  5.77
ATOM   1694  CB  LYS   109      50.880  37.130  55.715  1.00  5.77
ATOM   1695  HB1 LYS   109      49.825  37.401  55.779  1.00  5.77
ATOM   1696  HB2 LYS   109      50.938  36.055  55.536  1.00  5.77
ATOM   1697  CG  LYS   109      51.542  37.839  54.522  1.00  5.77
ATOM   1698  HG1 LYS   109      52.409  37.257  54.207  1.00  5.77
ATOM   1699  HG2 LYS   109      51.881  38.830  54.824  1.00  5.77
ATOM   1700  CD  LYS   109      50.561  37.994  53.347  1.00  5.77
ATOM   1701  HD1 LYS   109      49.791  38.715  53.628  1.00  5.77
ATOM   1702  HD2 LYS   109      50.080  37.034  53.152  1.00  5.77
ATOM   1703  CE  LYS   109      51.240  38.461  52.052  1.00  5.77
ATOM   1704  HE1 LYS   109      50.478  38.698  51.307  1.00  5.77
ATOM   1705  HE2 LYS   109      51.857  37.641  51.671  1.00  5.77
ATOM   1706  NZ  LYS   109      52.119  39.627  52.269  1.00  5.77
ATOM   1707  HZ1 LYS   109      52.631  39.893  51.426  1.00  5.77
ATOM   1708  HZ2 LYS   109      51.679  40.424  52.719  1.00  5.77
ATOM   1709  HZ3 LYS   109      52.912  39.317  52.834  1.00  5.77
ATOM   1710  C   LYS   109      51.289  38.916  57.540  1.00  5.77
ATOM   1711  O   LYS   109      50.817  39.176  58.647  1.00  5.77
