# Supplementary material for: Selecting Near-Native Protein Structures from Predicted Decoy Sets Using Ordered Graphlet Degree Similarity
Source: Genes (Basel). 2019 Feb 11;10(2):132. doi: 10.3390/genes10020132 (PMC6410076; doi:10.3390/genes10020132)
Supplement: Supplementary file 1 [file genes-10-00132-s001.zip › CodeData/data/CASP11/T0759/model203.pdb]

ATOM      1  N   MET     1      41.743  47.261  38.894  1.00 10.98
ATOM      2  CA  MET     1      42.947  48.059  38.666  1.00 10.98
ATOM      3  HA  MET     1      43.437  48.168  39.623  1.00 10.98
ATOM      4  CB  MET     1      43.883  47.328  37.685  1.00 10.98
ATOM      5  HB1 MET     1      44.807  47.900  37.586  1.00 10.98
ATOM      6  HB2 MET     1      43.402  47.287  36.707  1.00 10.98
ATOM      7  CG  MET     1      44.229  45.892  38.116  1.00 10.98
ATOM      8  HG1 MET     1      43.299  45.343  38.261  1.00 10.98
ATOM      9  HG2 MET     1      44.754  45.919  39.070  1.00 10.98
ATOM     10  SD  MET     1      45.219  44.950  36.918  1.00 10.98
ATOM     11  CE  MET     1      46.874  45.590  37.282  1.00 10.98
ATOM     12  HE1 MET     1      47.179  45.240  38.267  1.00 10.98
ATOM     13  HE2 MET     1      47.582  45.220  36.542  1.00 10.98
ATOM     14  HE3 MET     1      46.872  46.679  37.266  1.00 10.98
ATOM     15  C   MET     1      42.615  49.458  38.145  1.00 10.98
ATOM     16  O   MET     1      41.713  49.670  37.334  1.00 10.98
ATOM     17  N   GLY     2      43.437  50.415  38.562  1.00  9.27
ATOM     18  H   GLY     2      44.185  50.144  39.190  1.00  9.27
ATOM     19  CA  GLY     2      43.479  51.766  38.015  1.00  9.27
ATOM     20  HA1 GLY     2      43.052  52.463  38.735  1.00  9.27
ATOM     21  HA2 GLY     2      42.911  51.826  37.085  1.00  9.27
ATOM     22  C   GLY     2      44.921  52.162  37.728  1.00  9.27
ATOM     23  O   GLY     2      45.861  51.384  37.885  1.00  9.27
ATOM     24  N   HIS     3      45.114  53.400  37.303  1.00  8.07
ATOM     25  H   HIS     3      44.301  53.968  37.110  1.00  8.07
ATOM     26  CA  HIS     3      46.384  53.835  36.726  1.00  8.07
ATOM     27  HA  HIS     3      47.201  53.206  37.074  1.00  8.07
ATOM     28  CB  HIS     3      46.277  53.667  35.198  1.00  8.07
ATOM     29  HB1 HIS     3      46.110  52.614  34.969  1.00  8.07
ATOM     30  HB2 HIS     3      47.218  53.957  34.730  1.00  8.07
ATOM     31  CG  HIS     3      45.151  54.472  34.594  1.00  8.07
ATOM     32  ND1 HIS     3      43.815  54.070  34.536  1.00  8.07
ATOM     33  CE1 HIS     3      43.138  55.108  34.028  1.00  8.07
ATOM     34  HE1 HIS     3      42.069  55.118  33.862  1.00  8.07
ATOM     35  NE2 HIS     3      43.971  56.134  33.779  1.00  8.07
ATOM     36  HE2 HIS     3      43.700  57.041  33.430  1.00  8.07
ATOM     37  CD2 HIS     3      45.245  55.751  34.128  1.00  8.07
ATOM     38  HD2 HIS     3      46.147  56.350  34.101  1.00  8.07
ATOM     39  C   HIS     3      46.735  55.275  37.113  1.00  8.07
ATOM     40  O   HIS     3      47.407  55.977  36.359  1.00  8.07
ATOM     41  N   HIS     4      46.268  55.735  38.283  1.00  7.96
ATOM     42  H   HIS     4      45.642  55.166  38.835  1.00  7.96
ATOM     43  CA  HIS     4      46.613  57.067  38.795  1.00  7.96
ATOM     44  HA  HIS     4      46.344  57.768  38.004  1.00  7.96
ATOM     45  CB  HIS     4      45.765  57.479  40.009  1.00  7.96
ATOM     46  HB1 HIS     4      45.805  58.564  40.106  1.00  7.96
ATOM     47  HB2 HIS     4      46.209  57.062  40.904  1.00  7.96
ATOM     48  CG  HIS     4      44.312  57.058  39.963  1.00  7.96
ATOM     49  ND1 HIS     4      43.483  57.050  38.834  1.00  7.96
ATOM     50  CE1 HIS     4      42.330  56.493  39.232  1.00  7.96
ATOM     51  HE1 HIS     4      41.483  56.318  38.586  1.00  7.96
ATOM     52  NE2 HIS     4      42.390  56.155  40.532  1.00  7.96
ATOM     53  HE2 HIS     4      41.680  55.658  41.051  1.00  7.96
ATOM     54  CD2 HIS     4      43.626  56.517  41.010  1.00  7.96
ATOM     55  HD2 HIS     4      44.033  56.321  41.996  1.00  7.96
ATOM     56  C   HIS     4      48.123  57.284  39.002  1.00  7.96
ATOM     57  O   HIS     4      48.640  58.393  38.910  1.00  7.96
ATOM     58  N   HIS     5      48.803  56.167  39.228  1.00  7.01
ATOM     59  H   HIS     5      48.212  55.353  39.297  1.00  7.01
ATOM     60  CA  HIS     5      50.221  55.864  39.079  1.00  7.01
ATOM     61  HA  HIS     5      50.628  56.435  38.243  1.00  7.01
ATOM     62  CB  HIS     5      51.009  56.268  40.346  1.00  7.01
ATOM     63  HB1 HIS     5      50.419  55.964  41.195  1.00  7.01
ATOM     64  HB2 HIS     5      51.103  57.353  40.375  1.00  7.01
ATOM     65  CG  HIS     5      52.363  55.657  40.598  1.00  7.01
ATOM     66  ND1 HIS     5      53.306  55.265  39.643  1.00  7.01
ATOM     67  CE1 HIS     5      54.155  54.442  40.286  1.00  7.01
ATOM     68  HE1 HIS     5      54.970  53.913  39.810  1.00  7.01
ATOM     69  NE2 HIS     5      53.790  54.292  41.571  1.00  7.01
ATOM     70  HE2 HIS     5      54.143  53.595  42.237  1.00  7.01
ATOM     71  CD2 HIS     5      52.677  55.064  41.782  1.00  7.01
ATOM     72  HD2 HIS     5      52.076  55.095  42.681  1.00  7.01
ATOM     73  C   HIS     5      50.222  54.390  38.634  1.00  7.01
ATOM     74  O   HIS     5      49.396  53.996  37.809  1.00  7.01
ATOM     75  N   HIS     6      50.993  53.510  39.250  1.00  6.27
ATOM     76  H   HIS     6      51.745  53.864  39.829  1.00  6.27
ATOM     77  CA  HIS     6      50.569  52.135  39.463  1.00  6.27
ATOM     78  HA  HIS     6      50.283  51.705  38.502  1.00  6.27
ATOM     79  CB  HIS     6      51.785  51.339  39.996  1.00  6.27
ATOM     80  HB1 HIS     6      51.706  51.166  41.069  1.00  6.27
ATOM     81  HB2 HIS     6      52.700  51.914  39.845  1.00  6.27
ATOM     82  CG  HIS     6      52.008  50.012  39.318  1.00  6.27
ATOM     83  ND1 HIS     6      53.223  49.548  38.806  1.00  6.27
ATOM     84  CE1 HIS     6      52.999  48.273  38.452  1.00  6.27
ATOM     85  HE1 HIS     6      53.757  47.596  38.086  1.00  6.27
ATOM     86  NE2 HIS     6      51.724  47.931  38.692  1.00  6.27
ATOM     87  HE2 HIS     6      51.353  46.976  38.750  1.00  6.27
ATOM     88  CD2 HIS     6      51.079  49.025  39.208  1.00  6.27
ATOM     89  HD2 HIS     6      50.060  49.059  39.552  1.00  6.27
ATOM     90  C   HIS     6      49.336  52.147  40.352  1.00  6.27
ATOM     91  O   HIS     6      49.474  52.067  41.551  1.00  6.27
ATOM     92  N   HIS     7      48.147  52.427  39.833  1.00  6.66
ATOM     93  H   HIS     7      48.099  52.505  38.826  1.00  6.66
ATOM     94  CA  HIS     7      46.933  52.776  40.598  1.00  6.66
ATOM     95  HA  HIS     7      46.157  52.932  39.858  1.00  6.66
ATOM     96  CB  HIS     7      46.396  51.602  41.431  1.00  6.66
ATOM     97  HB1 HIS     7      45.445  51.928  41.849  1.00  6.66
ATOM     98  HB2 HIS     7      47.096  51.419  42.235  1.00  6.66
ATOM     99  CG  HIS     7      46.132  50.248  40.830  1.00  6.66
ATOM    100  ND1 HIS     7      45.183  49.365  41.349  1.00  6.66
ATOM    101  CE1 HIS     7      45.514  48.152  40.886  1.00  6.66
ATOM    102  HE1 HIS     7      45.037  47.229  41.187  1.00  6.66
ATOM    103  NE2 HIS     7      46.552  48.239  40.042  1.00  6.66
ATOM    104  HE2 HIS     7      47.130  47.445  39.743  1.00  6.66
ATOM    105  CD2 HIS     7      46.968  49.546  40.013  1.00  6.66
ATOM    106  HD2 HIS     7      47.875  49.902  39.557  1.00  6.66
ATOM    107  C   HIS     7      46.929  54.114  41.349  1.00  6.66
ATOM    108  O   HIS     7      45.868  54.707  41.440  1.00  6.66
ATOM    109  N   HIS     8      48.105  54.640  41.719  1.00  6.06
ATOM    110  H   HIS     8      48.882  54.032  41.504  1.00  6.06
ATOM    111  CA  HIS     8      48.405  55.594  42.809  1.00  6.06
ATOM    112  HA  HIS     8      49.426  55.325  43.078  1.00  6.06
ATOM    113  CB  HIS     8      48.432  57.106  42.495  1.00  6.06
ATOM    114  HB1 HIS     8      47.448  57.538  42.675  1.00  6.06
ATOM    115  HB2 HIS     8      48.706  57.306  41.474  1.00  6.06
ATOM    116  CG  HIS     8      49.447  57.812  43.372  1.00  6.06
ATOM    117  ND1 HIS     8      50.744  57.350  43.607  1.00  6.06
ATOM    118  CE1 HIS     8      51.215  58.055  44.643  1.00  6.06
ATOM    119  HE1 HIS     8      52.167  57.870  45.123  1.00  6.06
ATOM    120  NE2 HIS     8      50.295  58.941  45.057  1.00  6.06
ATOM    121  HE2 HIS     8      50.343  59.461  45.918  1.00  6.06
ATOM    122  CD2 HIS     8      49.177  58.811  44.260  1.00  6.06
ATOM    123  HD2 HIS     8      48.211  59.273  44.408  1.00  6.06
ATOM    124  C   HIS     8      47.606  55.386  44.076  1.00  6.06
ATOM    125  O   HIS     8      46.413  55.135  44.142  1.00  6.06
ATOM    126  N   SER     9      48.326  55.576  45.144  1.00  5.03
ATOM    127  H   SER     9      49.288  55.874  45.055  1.00  5.03
ATOM    128  CA  SER     9      47.767  55.540  46.450  1.00  5.03
ATOM    129  HA  SER     9      47.008  54.767  46.556  1.00  5.03
ATOM    130  CB  SER     9      48.957  55.235  47.363  1.00  5.03
ATOM    131  HB1 SER     9      49.317  54.236  47.143  1.00  5.03
ATOM    132  HB2 SER     9      48.642  55.289  48.395  1.00  5.03
ATOM    133  OG  SER     9      50.039  56.125  47.186  1.00  5.03
ATOM    134  HG  SER     9      50.802  55.669  47.618  1.00  5.03
ATOM    135  C   SER     9      47.158  56.884  46.808  1.00  5.03
ATOM    136  O   SER     9      47.025  57.805  46.003  1.00  5.03
ATOM    137  N   HIS    10      46.864  57.039  48.089  1.00  4.32
ATOM    138  H   HIS    10      46.999  56.261  48.714  1.00  4.32
ATOM    139  CA  HIS    10      46.430  58.300  48.655  1.00  4.32
ATOM    140  HA  HIS    10      46.464  59.088  47.900  1.00  4.32
ATOM    141  CB  HIS    10      44.960  58.163  49.103  1.00  4.32
ATOM    142  HB1 HIS    10      44.604  59.129  49.465  1.00  4.32
ATOM    143  HB2 HIS    10      44.892  57.443  49.920  1.00  4.32
ATOM    144  CG  HIS    10      44.068  57.711  47.970  1.00  4.32
ATOM    145  ND1 HIS    10      43.461  58.549  47.035  1.00  4.32
ATOM    146  CE1 HIS    10      43.037  57.752  46.042  1.00  4.32
ATOM    147  HE1 HIS    10      42.571  58.104  45.132  1.00  4.32
ATOM    148  NE2 HIS    10      43.322  56.468  46.315  1.00  4.32
ATOM    149  HE2 HIS    10      43.216  55.684  45.679  1.00  4.32
ATOM    150  CD2 HIS    10      43.958  56.422  47.533  1.00  4.32
ATOM    151  HD2 HIS    10      44.427  55.559  47.977  1.00  4.32
ATOM    152  C   HIS    10      47.397  58.714  49.761  1.00  4.32
ATOM    153  O   HIS    10      46.987  59.193  50.814  1.00  4.32
ATOM    154  N   MET    11      48.685  58.413  49.540  1.00  3.63
ATOM    155  H   MET    11      48.900  57.976  48.652  1.00  3.63
ATOM    156  CA  MET    11      49.784  58.525  50.499  1.00  3.63
ATOM    157  HA  MET    11      49.448  58.030  51.412  1.00  3.63
ATOM    158  CB  MET    11      51.011  57.744  49.992  1.00  3.63
ATOM    159  HB1 MET    11      51.663  58.370  49.384  1.00  3.63
ATOM    160  HB2 MET    11      50.657  56.944  49.361  1.00  3.63
ATOM    161  CG  MET    11      51.802  57.055  51.108  1.00  3.63
ATOM    162  HG1 MET    11      52.619  56.498  50.654  1.00  3.63
ATOM    163  HG2 MET    11      51.135  56.338  51.582  1.00  3.63
ATOM    164  SD  MET    11      52.484  58.069  52.429  1.00  3.63
ATOM    165  CE  MET    11      53.666  59.085  51.531  1.00  3.63
ATOM    166  HE1 MET    11      53.207  59.511  50.643  1.00  3.63
ATOM    167  HE2 MET    11      54.037  59.868  52.187  1.00  3.63
ATOM    168  HE3 MET    11      54.495  58.479  51.206  1.00  3.63
ATOM    169  C   MET    11      50.114  59.970  50.877  1.00  3.63
ATOM    170  O   MET    11      51.054  60.593  50.385  1.00  3.63
ATOM    171  N   VAL    12      49.261  60.526  51.718  1.00  2.73
ATOM    172  H   VAL    12      48.419  59.997  51.938  1.00  2.73
ATOM    173  CA  VAL    12      49.306  61.884  52.232  1.00  2.73
ATOM    174  HA  VAL    12      50.310  62.098  52.596  1.00  2.73
ATOM    175  CB  VAL    12      48.945  62.886  51.108  1.00  2.73
ATOM    176  HB  VAL    12      49.628  62.715  50.277  1.00  2.73
ATOM    177  CG1 VAL    12      47.527  62.724  50.549  1.00  2.73
ATOM    178 1HG1 VAL    12      47.357  63.446  49.752  1.00  2.73
ATOM    179 2HG1 VAL    12      47.396  61.724  50.140  1.00  2.73
ATOM    180 3HG1 VAL    12      46.785  62.883  51.332  1.00  2.73
ATOM    181  CG2 VAL    12      49.147  64.347  51.513  1.00  2.73
ATOM    182 1HG2 VAL    12      49.157  64.955  50.611  1.00  2.73
ATOM    183 2HG2 VAL    12      48.330  64.683  52.150  1.00  2.73
ATOM    184 3HG2 VAL    12      50.092  64.465  52.044  1.00  2.73
ATOM    185  C   VAL    12      48.323  61.974  53.405  1.00  2.73
ATOM    186  O   VAL    12      47.369  61.206  53.491  1.00  2.73
ATOM    187  N   VAL    13      48.499  62.969  54.262  1.00  2.55
ATOM    188  H   VAL    13      49.366  63.496  54.212  1.00  2.55
ATOM    189  CA  VAL    13      47.403  63.603  54.994  1.00  2.55
ATOM    190  HA  VAL    13      46.454  63.347  54.522  1.00  2.55
ATOM    191  CB  VAL    13      47.342  63.158  56.470  1.00  2.55
ATOM    192  HB  VAL    13      48.314  63.360  56.906  1.00  2.55
ATOM    193  CG1 VAL    13      46.269  63.913  57.273  1.00  2.55
ATOM    194 1HG1 VAL    13      46.193  63.501  58.279  1.00  2.55
ATOM    195 2HG1 VAL    13      46.531  64.968  57.370  1.00  2.55
ATOM    196 3HG1 VAL    13      45.296  63.818  56.789  1.00  2.55
ATOM    197  CG2 VAL    13      47.051  61.660  56.609  1.00  2.55
ATOM    198 1HG2 VAL    13      46.998  61.385  57.662  1.00  2.55
ATOM    199 2HG2 VAL    13      46.104  61.419  56.125  1.00  2.55
ATOM    200 3HG2 VAL    13      47.848  61.082  56.143  1.00  2.55
ATOM    201  C   VAL    13      47.598  65.100  54.878  1.00  2.55
ATOM    202  O   VAL    13      48.733  65.569  54.882  1.00  2.55
ATOM    203  N   ILE    14      46.516  65.855  54.730  1.00  2.99
ATOM    204  H   ILE    14      45.603  65.428  54.778  1.00  2.99
ATOM    205  CA  ILE    14      46.590  67.307  54.703  1.00  2.99
ATOM    206  HA  ILE    14      47.632  67.603  54.627  1.00  2.99
ATOM    207  CB  ILE    14      45.906  67.891  53.445  1.00  2.99
ATOM    208  HB  ILE    14      46.375  67.411  52.584  1.00  2.99
ATOM    209  CG2 ILE    14      44.395  67.603  53.360  1.00  2.99
ATOM    210 1HG2 ILE    14      44.027  67.833  52.361  1.00  2.99
ATOM    211 2HG2 ILE    14      44.195  66.552  53.559  1.00  2.99
ATOM    212 3HG2 ILE    14      43.849  68.210  54.084  1.00  2.99
ATOM    213  CG1 ILE    14      46.206  69.403  53.349  1.00  2.99
ATOM    214 1HG1 ILE    14      47.280  69.550  53.449  1.00  2.99
ATOM    215 2HG1 ILE    14      45.712  69.930  54.168  1.00  2.99
ATOM    216  CD1 ILE    14      45.776  70.043  52.024  1.00  2.99
ATOM    217  HD1 ILE    14      46.110  71.081  51.998  1.00  2.99
ATOM    218  HD2 ILE    14      46.224  69.506  51.188  1.00  2.99
ATOM    219  HD3 ILE    14      44.690  70.028  51.930  1.00  2.99
ATOM    220  C   ILE    14      46.077  67.860  56.023  1.00  2.99
ATOM    221  O   ILE    14      44.906  67.697  56.365  1.00  2.99
ATOM    222  N   HIS    15      46.972  68.495  56.775  1.00  3.24
ATOM    223  H   HIS    15      47.937  68.539  56.469  1.00  3.24
ATOM    224  CA  HIS    15      46.585  69.244  57.962  1.00  3.24
ATOM    225  HA  HIS    15      46.018  68.576  58.606  1.00  3.24
ATOM    226  CB  HIS    15      47.828  69.677  58.742  1.00  3.24
ATOM    227  HB1 HIS    15      47.527  70.363  59.531  1.00  3.24
ATOM    228  HB2 HIS    15      48.526  70.179  58.075  1.00  3.24
ATOM    229  CG  HIS    15      48.526  68.518  59.397  1.00  3.24
ATOM    230  ND1 HIS    15      49.092  67.434  58.727  1.00  3.24
ATOM    231  CE1 HIS    15      49.523  66.604  59.683  1.00  3.24
ATOM    232  HE1 HIS    15      50.035  65.677  59.484  1.00  3.24
ATOM    233  NE2 HIS    15      49.279  67.113  60.902  1.00  3.24
ATOM    234  HE2 HIS    15      49.512  66.676  61.785  1.00  3.24
ATOM    235  CD2 HIS    15      48.647  68.324  60.741  1.00  3.24
ATOM    236  HD2 HIS    15      48.271  68.981  61.515  1.00  3.24
ATOM    237  C   HIS    15      45.705  70.411  57.524  1.00  3.24
ATOM    238  O   HIS    15      46.152  71.209  56.685  1.00  3.24
ATOM    239  N   PRO    16      44.455  70.486  58.014  1.00  4.16
ATOM    240  CD  PRO    16      43.891  69.703  59.105  1.00  4.16
ATOM    241  HD1 PRO    16      44.558  69.693  59.969  1.00  4.16
ATOM    242  HD2 PRO    16      43.696  68.686  58.761  1.00  4.16
ATOM    243  CG  PRO    16      42.574  70.381  59.477  1.00  4.16
ATOM    244  HG1 PRO    16      42.758  71.148  60.232  1.00  4.16
ATOM    245  HG2 PRO    16      41.835  69.662  59.834  1.00  4.16
ATOM    246  CB  PRO    16      42.148  71.035  58.164  1.00  4.16
ATOM    247  HB1 PRO    16      41.493  71.892  58.332  1.00  4.16
ATOM    248  HB2 PRO    16      41.650  70.295  57.536  1.00  4.16
ATOM    249  CA  PRO    16      43.477  71.438  57.516  1.00  4.16
ATOM    250  HA  PRO    16      43.391  71.357  56.432  1.00  4.16
ATOM    251  C   PRO    16      43.864  72.879  57.861  1.00  4.16
ATOM    252  O   PRO    16      43.516  73.805  57.136  1.00  4.16
ATOM    253  N   ASP    17      44.609  73.047  58.951  1.00  4.33
ATOM    254  H   ASP    17      44.872  72.219  59.481  1.00  4.33
ATOM    255  CA  ASP    17      45.042  74.314  59.520  1.00  4.33
ATOM    256  HA  ASP    17      44.175  74.975  59.499  1.00  4.33
ATOM    257  CB  ASP    17      45.434  74.156  61.013  1.00  4.33
ATOM    258  HB1 ASP    17      44.818  74.846  61.593  1.00  4.33
ATOM    259  HB2 ASP    17      46.465  74.472  61.165  1.00  4.33
ATOM    260  CG  ASP    17      45.256  72.736  61.582  1.00  4.33
ATOM    261  OD1 ASP    17      45.938  71.817  61.068  1.00  4.33
ATOM    262  OD2 ASP    17      44.404  72.559  62.475  1.00  4.33
ATOM    263  C   ASP    17      46.125  75.023  58.667  1.00  4.33
ATOM    264  O   ASP    17      45.925  76.179  58.289  1.00  4.33
ATOM    265  N   PRO    18      47.254  74.377  58.297  1.00  4.21
ATOM    266  CD  PRO    18      47.778  73.174  58.926  1.00  4.21
ATOM    267  HD1 PRO    18      47.137  72.324  58.723  1.00  4.21
ATOM    268  HD2 PRO    18      47.872  73.322  60.000  1.00  4.21
ATOM    269  CG  PRO    18      49.170  72.955  58.343  1.00  4.21
ATOM    270  HG1 PRO    18      49.096  72.356  57.437  1.00  4.21
ATOM    271  HG2 PRO    18      49.843  72.492  59.066  1.00  4.21
ATOM    272  CB  PRO    18      49.592  74.379  57.994  1.00  4.21
ATOM    273  HB1 PRO    18      50.411  74.401  57.275  1.00  4.21
ATOM    274  HB2 PRO    18      49.876  74.912  58.903  1.00  4.21
ATOM    275  CA  PRO    18      48.288  74.965  57.439  1.00  4.21
ATOM    276  HA  PRO    18      48.306  76.049  57.557  1.00  4.21
ATOM    277  C   PRO    18      48.160  74.652  55.934  1.00  4.21
ATOM    278  O   PRO    18      49.034  75.053  55.152  1.00  4.21
ATOM    279  N   GLY    19      47.143  73.885  55.517  1.00  3.95
ATOM    280  H   GLY    19      46.464  73.585  56.209  1.00  3.95
ATOM    281  CA  GLY    19      46.969  73.400  54.137  1.00  3.95
ATOM    282  HA1 GLY    19      46.798  74.250  53.477  1.00  3.95
ATOM    283  HA2 GLY    19      46.088  72.758  54.110  1.00  3.95
ATOM    284  C   GLY    19      48.154  72.596  53.604  1.00  3.95
ATOM    285  O   GLY    19      48.541  72.772  52.447  1.00  3.95
ATOM    286  N   ARG    20      48.784  71.783  54.461  1.00  3.39
ATOM    287  H   ARG    20      48.331  71.629  55.355  1.00  3.39
ATOM    288  CA  ARG    20      50.125  71.209  54.255  1.00  3.39
ATOM    289  HA  ARG    20      50.486  71.504  53.275  1.00  3.39
ATOM    290  CB  ARG    20      51.058  71.753  55.355  1.00  3.39
ATOM    291  HB1 ARG    20      50.867  71.207  56.281  1.00  3.39
ATOM    292  HB2 ARG    20      50.801  72.795  55.549  1.00  3.39
ATOM    293  CG  ARG    20      52.569  71.689  55.059  1.00  3.39
ATOM    294  HG1 ARG    20      52.876  70.645  54.982  1.00  3.39
ATOM    295  HG2 ARG    20      53.087  72.122  55.916  1.00  3.39
ATOM    296  CD  ARG    20      53.033  72.438  53.795  1.00  3.39
ATOM    297  HD1 ARG    20      52.908  71.774  52.944  1.00  3.39
ATOM    298  HD2 ARG    20      54.099  72.655  53.886  1.00  3.39
ATOM    299  NE  ARG    20      52.292  73.698  53.580  1.00  3.39
ATOM    300  HE  ARG    20      52.295  74.370  54.332  1.00  3.39
ATOM    301  CZ  ARG    20      51.408  73.921  52.622  1.00  3.39
ATOM    302  NH1 ARG    20      51.327  73.189  51.545  1.00  3.39
ATOM    303 1HH1 ARG    20      51.942  72.396  51.416  1.00  3.39
ATOM    304 2HH1 ARG    20      50.499  73.264  50.980  1.00  3.39
ATOM    305  NH2 ARG    20      50.519  74.858  52.751  1.00  3.39
ATOM    306 1HH2 ARG    20      50.313  75.226  53.675  1.00  3.39
ATOM    307 2HH2 ARG    20      49.738  74.817  52.120  1.00  3.39
ATOM    308  C   ARG    20      50.049  69.693  54.282  1.00  3.39
ATOM    309  O   ARG    20      49.461  69.094  55.175  1.00  3.39
ATOM    310  N   GLU    21      50.654  69.099  53.269  1.00  2.95
ATOM    311  H   GLU    21      51.138  69.685  52.599  1.00  2.95
ATOM    312  CA  GLU    21      50.575  67.680  52.965  1.00  2.95
ATOM    313  HA  GLU    21      49.669  67.276  53.419  1.00  2.95
ATOM    314  CB  GLU    21      50.431  67.458  51.436  1.00  2.95
ATOM    315  HB1 GLU    21      49.414  67.102  51.278  1.00  2.95
ATOM    316  HB2 GLU    21      51.103  66.661  51.113  1.00  2.95
ATOM    317  CG  GLU    21      50.590  68.664  50.483  1.00  2.95
ATOM    318  HG1 GLU    21      49.893  69.455  50.770  1.00  2.95
ATOM    319  HG2 GLU    21      50.310  68.347  49.477  1.00  2.95
ATOM    320  CD  GLU    21      52.019  69.207  50.452  1.00  2.95
ATOM    321  OE1 GLU    21      52.324  70.134  51.249  1.00  2.95
ATOM    322  OE2 GLU    21      52.861  68.629  49.723  1.00  2.95
ATOM    323  C   GLU    21      51.759  66.962  53.614  1.00  2.95
ATOM    324  O   GLU    21      52.875  66.950  53.083  1.00  2.95
ATOM    325  N   LEU    22      51.521  66.456  54.825  1.00  2.44
ATOM    326  H   LEU    22      50.564  66.506  55.171  1.00  2.44
ATOM    327  CA  LEU    22      52.417  65.569  55.558  1.00  2.44
ATOM    328  HA  LEU    22      53.433  65.819  55.264  1.00  2.44
ATOM    329  CB  LEU    22      52.273  65.826  57.074  1.00  2.44
ATOM    330  HB1 LEU    22      52.627  64.963  57.635  1.00  2.44
ATOM    331  HB2 LEU    22      51.216  65.954  57.311  1.00  2.44
ATOM    332  CG  LEU    22      53.062  67.069  57.543  1.00  2.44
ATOM    333  HG  LEU    22      52.770  67.932  56.943  1.00  2.44
ATOM    334  CD1 LEU    22      52.778  67.392  59.010  1.00  2.44
ATOM    335 1HD1 LEU    22      53.443  68.180  59.361  1.00  2.44
ATOM    336 2HD1 LEU    22      51.762  67.764  59.101  1.00  2.44
ATOM    337 3HD1 LEU    22      52.905  66.509  59.636  1.00  2.44
ATOM    338  CD2 LEU    22      54.582  66.891  57.426  1.00  2.44
ATOM    339 1HD2 LEU    22      55.085  67.779  57.810  1.00  2.44
ATOM    340 2HD2 LEU    22      54.910  66.032  58.008  1.00  2.44
ATOM    341 3HD2 LEU    22      54.888  66.768  56.390  1.00  2.44
ATOM    342  C   LEU    22      52.259  64.101  55.141  1.00  2.44
ATOM    343  O   LEU    22      51.356  63.698  54.408  1.00  2.44
ATOM    344  N   SER    23      53.219  63.302  55.592  1.00  2.17
ATOM    345  H   SER    23      53.928  63.731  56.166  1.00  2.17
ATOM    346  CA  SER    23      53.189  61.841  55.586  1.00  2.17
ATOM    347  HA  SER    23      52.965  61.494  54.579  1.00  2.17
ATOM    348  CB  SER    23      54.612  61.399  55.959  1.00  2.17
ATOM    349  HB1 SER    23      55.018  62.121  56.668  1.00  2.17
ATOM    350  HB2 SER    23      55.240  61.442  55.068  1.00  2.17
ATOM    351  OG  SER    23      54.714  60.120  56.556  1.00  2.17
ATOM    352  HG  SER    23      55.324  60.278  57.331  1.00  2.17
ATOM    353  C   SER    23      52.142  61.315  56.572  1.00  2.17
ATOM    354  O   SER    23      51.926  61.955  57.597  1.00  2.17
ATOM    355  N   PRO    24      51.506  60.159  56.318  1.00  2.00
ATOM    356  CD  PRO    24      51.507  59.424  55.073  1.00  2.00
ATOM    357  HD1 PRO    24      52.435  58.855  55.014  1.00  2.00
ATOM    358  HD2 PRO    24      51.401  60.088  54.215  1.00  2.00
ATOM    359  CG  PRO    24      50.310  58.474  55.141  1.00  2.00
ATOM    360  HG1 PRO    24      50.470  57.565  54.560  1.00  2.00
ATOM    361  HG2 PRO    24      49.410  58.993  54.805  1.00  2.00
ATOM    362  CB  PRO    24      50.213  58.182  56.633  1.00  2.00
ATOM    363  HB1 PRO    24      50.948  57.420  56.900  1.00  2.00
ATOM    364  HB2 PRO    24      49.214  57.864  56.927  1.00  2.00
ATOM    365  CA  PRO    24      50.589  59.530  57.254  1.00  2.00
ATOM    366  HA  PRO    24      49.694  60.150  57.310  1.00  2.00
ATOM    367  C   PRO    24      51.127  59.351  58.674  1.00  2.00
ATOM    368  O   PRO    24      50.396  59.577  59.635  1.00  2.00
ATOM    369  N   GLU    25      52.393  58.944  58.816  1.00  2.04
ATOM    370  H   GLU    25      52.973  58.871  57.995  1.00  2.04
ATOM    371  CA  GLU    25      53.035  58.867  60.132  1.00  2.04
ATOM    372  HA  GLU    25      52.440  58.264  60.807  1.00  2.04
ATOM    373  CB  GLU    25      54.434  58.247  59.973  1.00  2.04
ATOM    374  HB1 GLU    25      54.930  58.738  59.136  1.00  2.04
ATOM    375  HB2 GLU    25      54.336  57.194  59.710  1.00  2.04
ATOM    376  CG  GLU    25      55.349  58.395  61.199  1.00  2.04
ATOM    377  HG1 GLU    25      55.376  59.436  61.514  1.00  2.04
ATOM    378  HG2 GLU    25      56.366  58.157  60.891  1.00  2.04
ATOM    379  CD  GLU    25      54.985  57.503  62.392  1.00  2.04
ATOM    380  OE1 GLU    25      54.812  56.279  62.198  1.00  2.04
ATOM    381  OE2 GLU    25      55.066  57.982  63.544  1.00  2.04
ATOM    382  C   GLU    25      53.103  60.250  60.772  1.00  2.04
ATOM    383  O   GLU    25      52.684  60.419  61.908  1.00  2.04
ATOM    384  N   GLU    26      53.564  61.257  60.042  1.00  2.16
ATOM    385  H   GLU    26      53.988  61.045  59.150  1.00  2.16
ATOM    386  CA  GLU    26      53.698  62.616  60.548  1.00  2.16
ATOM    387  HA  GLU    26      54.371  62.617  61.402  1.00  2.16
ATOM    388  CB  GLU    26      54.359  63.480  59.460  1.00  2.16
ATOM    389  HB1 GLU    26      54.168  64.529  59.684  1.00  2.16
ATOM    390  HB2 GLU    26      53.905  63.261  58.497  1.00  2.16
ATOM    391  CG  GLU    26      55.882  63.307  59.331  1.00  2.16
ATOM    392  HG1 GLU    26      56.356  63.916  60.105  1.00  2.16
ATOM    393  HG2 GLU    26      56.197  63.706  58.364  1.00  2.16
ATOM    394  CD  GLU    26      56.358  61.855  59.474  1.00  2.16
ATOM    395  OE1 GLU    26      56.925  61.566  60.548  1.00  2.16
ATOM    396  OE2 GLU    26      56.104  61.037  58.551  1.00  2.16
ATOM    397  C   GLU    26      52.364  63.226  61.009  1.00  2.16
ATOM    398  O   GLU    26      52.304  63.930  62.018  1.00  2.16
ATOM    399  N   ALA    27      51.277  62.908  60.308  1.00  2.02
ATOM    400  H   ALA    27      51.401  62.338  59.477  1.00  2.02
ATOM    401  CA  ALA    27      49.927  63.213  60.744  1.00  2.02
ATOM    402  HA  ALA    27      49.882  64.271  60.984  1.00  2.02
ATOM    403  CB  ALA    27      48.971  62.947  59.592  1.00  2.02
ATOM    404  HB1 ALA    27      47.958  63.222  59.885  1.00  2.02
ATOM    405  HB2 ALA    27      49.280  63.565  58.753  1.00  2.02
ATOM    406  HB3 ALA    27      49.003  61.896  59.302  1.00  2.02
ATOM    407  C   ALA    27      49.551  62.487  62.037  1.00  2.02
ATOM    408  O   ALA    27      49.104  63.153  62.972  1.00  2.02
ATOM    409  N   HIS    28      49.777  61.173  62.148  1.00  2.21
ATOM    410  H   HIS    28      50.188  60.657  61.374  1.00  2.21
ATOM    411  CA  HIS    28      49.440  60.465  63.393  1.00  2.21
ATOM    412  HA  HIS    28      48.394  60.666  63.612  1.00  2.21
ATOM    413  CB  HIS    28      49.575  58.934  63.235  1.00  2.21
ATOM    414  HB1 HIS    28      49.874  58.707  62.214  1.00  2.21
ATOM    415  HB2 HIS    28      48.591  58.489  63.386  1.00  2.21
ATOM    416  CG  HIS    28      50.540  58.231  64.167  1.00  2.21
ATOM    417  ND1 HIS    28      50.211  57.494  65.311  1.00  2.21
ATOM    418  CE1 HIS    28      51.371  56.992  65.771  1.00  2.21
ATOM    419  HE1 HIS    28      51.464  56.350  66.636  1.00  2.21
ATOM    420  NE2 HIS    28      52.390  57.358  64.978  1.00  2.21
ATOM    421  HE2 HIS    28      53.358  57.062  65.036  1.00  2.21
ATOM    422  CD2 HIS    28      51.882  58.128  63.968  1.00  2.21
ATOM    423  HD2 HIS    28      52.441  58.522  63.143  1.00  2.21
ATOM    424  C   HIS    28      50.191  61.012  64.611  1.00  2.21
ATOM    425  O   HIS    28      49.578  61.262  65.648  1.00  2.21
ATOM    426  N   ARG    29      51.483  61.342  64.469  1.00  2.68
ATOM    427  H   ARG    29      51.939  61.111  63.589  1.00  2.68
ATOM    428  CA  ARG    29      52.257  61.972  65.549  1.00  2.68
ATOM    429  HA  ARG    29      51.950  61.482  66.476  1.00  2.68
ATOM    430  CB  ARG    29      53.767  61.679  65.406  1.00  2.68
ATOM    431  HB1 ARG    29      53.904  60.598  65.350  1.00  2.68
ATOM    432  HB2 ARG    29      54.280  62.036  66.301  1.00  2.68
ATOM    433  CG  ARG    29      54.414  62.329  64.177  1.00  2.68
ATOM    434  HG1 ARG    29      54.267  63.408  64.226  1.00  2.68
ATOM    435  HG2 ARG    29      53.903  61.962  63.301  1.00  2.68
ATOM    436  CD  ARG    29      55.921  62.063  64.012  1.00  2.68
ATOM    437  HD1 ARG    29      56.444  62.456  64.885  1.00  2.68
ATOM    438  HD2 ARG    29      56.262  62.617  63.135  1.00  2.68
ATOM    439  NE  ARG    29      56.263  60.634  63.846  1.00  2.68
ATOM    440  HE  ARG    29      55.566  59.930  64.072  1.00  2.68
ATOM    441  CZ  ARG    29      57.390  60.148  63.354  1.00  2.68
ATOM    442  NH1 ARG    29      58.273  60.844  62.714  1.00  2.68
ATOM    443 1HH1 ARG    29      57.815  61.525  62.110  1.00  2.68
ATOM    444 2HH1 ARG    29      58.945  60.303  62.199  1.00  2.68
ATOM    445  NH2 ARG    29      57.634  58.880  63.439  1.00  2.68
ATOM    446 1HH2 ARG    29      56.837  58.319  63.731  1.00  2.68
ATOM    447 2HH2 ARG    29      58.322  58.497  62.807  1.00  2.68
ATOM    448  C   ARG    29      51.948  63.450  65.802  1.00  2.68
ATOM    449  O   ARG    29      52.277  63.952  66.873  1.00  2.68
ATOM    450  N   ALA    30      51.274  64.129  64.872  1.00  2.83
ATOM    451  H   ALA    30      51.103  63.677  63.984  1.00  2.83
ATOM    452  CA  ALA    30      50.653  65.439  65.110  1.00  2.83
ATOM    453  HA  ALA    30      51.156  65.939  65.939  1.00  2.83
ATOM    454  CB  ALA    30      50.866  66.275  63.843  1.00  2.83
ATOM    455  HB1 ALA    30      50.414  67.260  63.966  1.00  2.83
ATOM    456  HB2 ALA    30      51.934  66.392  63.656  1.00  2.83
ATOM    457  HB3 ALA    30      50.412  65.759  63.000  1.00  2.83
ATOM    458  C   ALA    30      49.161  65.321  65.489  1.00  2.83
ATOM    459  O   ALA    30      48.450  66.323  65.499  1.00  2.83
ATOM    460  N   GLY    31      48.673  64.110  65.787  1.00  2.90
ATOM    461  H   GLY    31      49.272  63.300  65.676  1.00  2.90
ATOM    462  CA  GLY    31      47.319  63.854  66.277  1.00  2.90
ATOM    463  HA1 GLY    31      47.120  64.509  67.125  1.00  2.90
ATOM    464  HA2 GLY    31      47.273  62.821  66.624  1.00  2.90
ATOM    465  C   GLY    31      46.185  64.049  65.269  1.00  2.90
ATOM    466  O   GLY    31      45.026  64.087  65.674  1.00  2.90
ATOM    467  N   LEU    32      46.498  64.169  63.977  1.00  2.61
ATOM    468  H   LEU    32      47.474  64.069  63.726  1.00  2.61
ATOM    469  CA  LEU    32      45.524  64.493  62.929  1.00  2.61
ATOM    470  HA  LEU    32      44.726  65.060  63.406  1.00  2.61
ATOM    471  CB  LEU    32      46.197  65.388  61.858  1.00  2.61
ATOM    472  HB1 LEU    32      46.104  64.919  60.878  1.00  2.61
ATOM    473  HB2 LEU    32      47.265  65.465  62.064  1.00  2.61
ATOM    474  CG  LEU    32      45.624  66.815  61.754  1.00  2.61
ATOM    475  HG  LEU    32      46.163  67.329  60.960  1.00  2.61
ATOM    476  CD1 LEU    32      44.143  66.835  61.374  1.00  2.61
ATOM    477 1HD1 LEU    32      43.805  67.866  61.280  1.00  2.61
ATOM    478 2HD1 LEU    32      44.007  66.319  60.423  1.00  2.61
ATOM    479 3HD1 LEU    32      43.536  66.344  62.133  1.00  2.61
ATOM    480  CD2 LEU    32      45.824  67.605  63.049  1.00  2.61
ATOM    481 1HD2 LEU    32      45.539  68.647  62.890  1.00  2.61
ATOM    482 2HD2 LEU    32      45.213  67.193  63.851  1.00  2.61
ATOM    483 3HD2 LEU    32      46.871  67.568  63.350  1.00  2.61
ATOM    484  C   LEU    32      44.815  63.283  62.302  1.00  2.61
ATOM    485  O   LEU    32      43.986  63.426  61.404  1.00  2.61
ATOM    486  N   ILE    33      45.178  62.089  62.760  1.00  2.60
ATOM    487  H   ILE    33      45.863  62.072  63.501  1.00  2.60
ATOM    488  CA  ILE    33      44.689  60.784  62.325  1.00  2.60
ATOM    489  HA  ILE    33      43.600  60.808  62.264  1.00  2.60
ATOM    490  CB  ILE    33      45.275  60.451  60.922  1.00  2.60
ATOM    491  HB  ILE    33      44.929  61.226  60.237  1.00  2.60
ATOM    492  CG2 ILE    33      46.814  60.472  60.889  1.00  2.60
ATOM    493 1HG2 ILE    33      47.185  60.381  59.871  1.00  2.60
ATOM    494 2HG2 ILE    33      47.172  61.414  61.291  1.00  2.60
ATOM    495 3HG2 ILE    33      47.218  59.659  61.490  1.00  2.60
ATOM    496  CG1 ILE    33      44.745  59.110  60.381  1.00  2.60
ATOM    497 1HG1 ILE    33      43.658  59.121  60.457  1.00  2.60
ATOM    498 2HG1 ILE    33      45.133  58.299  60.996  1.00  2.60
ATOM    499  CD1 ILE    33      45.119  58.836  58.915  1.00  2.60
ATOM    500  HD1 ILE    33      44.634  57.924  58.574  1.00  2.60
ATOM    501  HD2 ILE    33      44.794  59.666  58.287  1.00  2.60
ATOM    502  HD3 ILE    33      46.194  58.700  58.812  1.00  2.60
ATOM    503  C   ILE    33      45.109  59.772  63.400  1.00  2.60
ATOM    504  O   ILE    33      46.229  59.830  63.904  1.00  2.60
ATOM    505  N   ASP    34      44.226  58.864  63.796  1.00  2.91
ATOM    506  H   ASP    34      43.260  58.925  63.482  1.00  2.91
ATOM    507  CA  ASP    34      44.513  57.878  64.839  1.00  2.91
ATOM    508  HA  ASP    34      44.817  58.397  65.748  1.00  2.91
ATOM    509  CB  ASP    34      43.248  57.037  65.127  1.00  2.91
ATOM    510  HB1 ASP    34      43.425  56.441  66.025  1.00  2.91
ATOM    511  HB2 ASP    34      43.097  56.335  64.304  1.00  2.91
ATOM    512  CG  ASP    34      41.950  57.829  65.296  1.00  2.91
ATOM    513  OD1 ASP    34      41.401  57.789  66.417  1.00  2.91
ATOM    514  OD2 ASP    34      41.513  58.405  64.272  1.00  2.91
ATOM    515  C   ASP    34      45.591  56.863  64.434  1.00  2.91
ATOM    516  O   ASP    34      45.780  56.593  63.255  1.00  2.91
ATOM    517  N   TRP    35      46.180  56.161  65.404  1.00  2.86
ATOM    518  H   TRP    35      45.986  56.419  66.357  1.00  2.86
ATOM    519  CA  TRP    35      47.088  55.026  65.172  1.00  2.86
ATOM    520  HA  TRP    35      48.008  55.414  64.747  1.00  2.86
ATOM    521  CB  TRP    35      47.457  54.426  66.540  1.00  2.86
ATOM    522  HB1 TRP    35      48.006  55.179  67.110  1.00  2.86
ATOM    523  HB2 TRP    35      48.137  53.588  66.380  1.00  2.86
ATOM    524  CG  TRP    35      46.297  53.953  67.373  1.00  2.86
ATOM    525  CD1 TRP    35      45.551  54.730  68.193  1.00  2.86
ATOM    526  HD1 TRP    35      45.722  55.783  68.384  1.00  2.86
ATOM    527  NE1 TRP    35      44.511  53.989  68.717  1.00  2.86
ATOM    528  HE1 TRP    35      43.805  54.378  69.328  1.00  2.86
ATOM    529  CE2 TRP    35      44.546  52.683  68.282  1.00  2.86
ATOM    530  CZ2 TRP    35      43.716  51.575  68.513  1.00  2.86
ATOM    531  HZ2 TRP    35      42.850  51.666  69.152  1.00  2.86
ATOM    532  CH2 TRP    35      44.030  50.348  67.905  1.00  2.86
ATOM    533  HH2 TRP    35      43.403  49.482  68.073  1.00  2.86
ATOM    534  CZ3 TRP    35      45.162  50.248  67.076  1.00  2.86
ATOM    535  HZ3 TRP    35      45.397  49.303  66.606  1.00  2.86
ATOM    536  CE3 TRP    35      45.984  51.369  66.847  1.00  2.86
ATOM    537  HE3 TRP    35      46.843  51.279  66.197  1.00  2.86
ATOM    538  CD2 TRP    35      45.697  52.618  67.442  1.00  2.86
ATOM    539  C   TRP    35      46.511  53.933  64.232  1.00  2.86
ATOM    540  O   TRP    35      47.141  53.486  63.266  1.00  2.86
ATOM    541  N   ASN    36      45.266  53.522  64.477  1.00  3.26
ATOM    542  H   ASN    36      44.806  53.873  65.303  1.00  3.26
ATOM    543  CA  ASN    36      44.572  52.556  63.630  1.00  3.26
ATOM    544  HA  ASN    36      45.161  51.643  63.556  1.00  3.26
ATOM    545  CB  ASN    36      43.238  52.211  64.316  1.00  3.26
ATOM    546  HB1 ASN    36      42.658  53.122  64.464  1.00  3.26
ATOM    547  HB2 ASN    36      43.429  51.765  65.291  1.00  3.26
ATOM    548  CG  ASN    36      42.412  51.223  63.508  1.00  3.26
ATOM    549  OD1 ASN    36      42.916  50.289  62.912  1.00  3.26
ATOM    550  ND2 ASN    36      41.115  51.409  63.447  1.00  3.26
ATOM    551 1HD2 ASN    36      40.681  52.184  63.914  1.00  3.26
ATOM    552 2HD2 ASN    36      40.601  50.748  62.893  1.00  3.26
ATOM    553  C   ASN    36      44.342  53.108  62.214  1.00  3.26
ATOM    554  O   ASN    36      44.615  52.450  61.208  1.00  3.26
ATOM    555  N   MET    37      43.864  54.349  62.135  1.00  2.92
ATOM    556  H   MET    37      43.746  54.885  62.983  1.00  2.92
ATOM    557  CA  MET    37      43.524  54.974  60.866  1.00  2.92
ATOM    558  HA  MET    37      42.875  54.284  60.325  1.00  2.92
ATOM    559  CB  MET    37      42.716  56.247  61.159  1.00  2.92
ATOM    560  HB1 MET    37      43.370  57.004  61.586  1.00  2.92
ATOM    561  HB2 MET    37      41.952  56.021  61.905  1.00  2.92
ATOM    562  CG  MET    37      42.000  56.807  59.926  1.00  2.92
ATOM    563  HG1 MET    37      42.732  57.033  59.154  1.00  2.92
ATOM    564  HG2 MET    37      41.516  57.740  60.217  1.00  2.92
ATOM    565  SD  MET    37      40.739  55.712  59.217  1.00  2.92
ATOM    566  CE  MET    37      40.028  56.844  57.995  1.00  2.92
ATOM    567  HE1 MET    37      39.223  56.342  57.457  1.00  2.92
ATOM    568  HE2 MET    37      39.626  57.723  58.501  1.00  2.92
ATOM    569  HE3 MET    37      40.798  57.153  57.288  1.00  2.92
ATOM    570  C   MET    37      44.762  55.201  59.986  1.00  2.92
ATOM    571  O   MET    37      44.708  54.963  58.780  1.00  2.92
ATOM    572  N   PHE    38      45.917  55.533  60.570  1.00  2.24
ATOM    573  H   PHE    38      45.909  55.759  61.563  1.00  2.24
ATOM    574  CA  PHE    38      47.169  55.695  59.836  1.00  2.24
ATOM    575  HA  PHE    38      46.875  56.117  58.876  1.00  2.24
ATOM    576  CB  PHE    38      48.077  56.776  60.427  1.00  2.24
ATOM    577  HB1 PHE    38      47.506  57.402  61.113  1.00  2.24
ATOM    578  HB2 PHE    38      48.418  57.419  59.615  1.00  2.24
ATOM    579  CG  PHE    38      49.280  56.239  61.148  1.00  2.24
ATOM    580  CD1 PHE    38      50.571  56.395  60.635  1.00  2.24
ATOM    581  HD1 PHE    38      50.720  56.911  59.702  1.00  2.24
ATOM    582  CE1 PHE    38      51.662  55.938  61.386  1.00  2.24
ATOM    583  HE1 PHE    38      52.660  56.140  61.047  1.00  2.24
ATOM    584  CZ  PHE    38      51.471  55.233  62.585  1.00  2.24
ATOM    585  HZ  PHE    38      52.323  54.895  63.157  1.00  2.24
ATOM    586  CE2 PHE    38      50.171  55.041  63.072  1.00  2.24
ATOM    587  HE2 PHE    38      50.011  54.544  64.016  1.00  2.24
ATOM    588  CD2 PHE    38      49.090  55.587  62.362  1.00  2.24
ATOM    589  HD2 PHE    38      48.089  55.543  62.736  1.00  2.24
ATOM    590  C   PHE    38      47.874  54.374  59.464  1.00  2.24
ATOM    591  O   PHE    38      48.465  54.295  58.374  1.00  2.24
ATOM    592  N   VAL    39      47.702  53.286  60.244  1.00  2.46
ATOM    593  H   VAL    39      47.271  53.377  61.162  1.00  2.46
ATOM    594  CA  VAL    39      48.066  51.948  59.722  1.00  2.46
ATOM    595  HA  VAL    39      49.059  52.054  59.299  1.00  2.46
ATOM    596  CB  VAL    39      48.223  50.823  60.770  1.00  2.46
ATOM    597  HB  VAL    39      48.603  49.951  60.236  1.00  2.46
ATOM    598  CG1 VAL    39      49.261  51.177  61.837  1.00  2.46
ATOM    599 1HG1 VAL    39      48.945  52.044  62.412  1.00  2.46
ATOM    600 2HG1 VAL    39      49.407  50.335  62.513  1.00  2.46
ATOM    601 3HG1 VAL    39      50.209  51.412  61.369  1.00  2.46
ATOM    602  CG2 VAL    39      46.949  50.377  61.478  1.00  2.46
ATOM    603 1HG2 VAL    39      47.156  49.506  62.101  1.00  2.46
ATOM    604 2HG2 VAL    39      46.608  51.183  62.116  1.00  2.46
ATOM    605 3HG2 VAL    39      46.169  50.114  60.765  1.00  2.46
ATOM    606  C   VAL    39      47.196  51.503  58.542  1.00  2.46
ATOM    607  O   VAL    39      47.703  50.983  57.533  1.00  2.46
ATOM    608  N   LYS    40      45.886  51.777  58.597  1.00  2.95
ATOM    609  H   LYS    40      45.509  52.177  59.458  1.00  2.95
ATOM    610  CA  LYS    40      44.964  51.453  57.502  1.00  2.95
ATOM    611  HA  LYS    40      45.166  50.425  57.224  1.00  2.95
ATOM    612  CB  LYS    40      43.505  51.528  57.993  1.00  2.95
ATOM    613  HB1 LYS    40      43.237  52.573  58.161  1.00  2.95
ATOM    614  HB2 LYS    40      43.417  51.002  58.946  1.00  2.95
ATOM    615  CG  LYS    40      42.502  50.904  56.999  1.00  2.95
ATOM    616  HG1 LYS    40      42.588  51.409  56.038  1.00  2.95
ATOM    617  HG2 LYS    40      41.494  51.105  57.365  1.00  2.95
ATOM    618  CD  LYS    40      42.652  49.377  56.820  1.00  2.95
ATOM    619  HD1 LYS    40      41.842  48.894  57.370  1.00  2.95
ATOM    620  HD2 LYS    40      43.582  49.010  57.254  1.00  2.95
ATOM    621  CE  LYS    40      42.570  48.922  55.352  1.00  2.95
ATOM    622  HE1 LYS    40      41.690  49.379  54.890  1.00  2.95
ATOM    623  HE2 LYS    40      42.426  47.838  55.327  1.00  2.95
ATOM    624  NZ  LYS    40      43.785  49.272  54.576  1.00  2.95
ATOM    625  HZ1 LYS    40      43.651  49.036  53.590  1.00  2.95
ATOM    626  HZ2 LYS    40      43.969  50.270  54.624  1.00  2.95
ATOM    627  HZ3 LYS    40      44.617  48.805  54.922  1.00  2.95
ATOM    628  C   LYS    40      45.194  52.293  56.250  1.00  2.95
ATOM    629  O   LYS    40      45.011  51.758  55.165  1.00  2.95
ATOM    630  N   LEU    41      45.660  53.531  56.369  1.00  2.65
ATOM    631  H   LEU    41      45.643  53.940  57.299  1.00  2.65
ATOM    632  CA  LEU    41      46.070  54.394  55.255  1.00  2.65
ATOM    633  HA  LEU    41      45.332  54.319  54.455  1.00  2.65
ATOM    634  CB  LEU    41      46.065  55.838  55.799  1.00  2.65
ATOM    635  HB1 LEU    41      46.741  55.882  56.654  1.00  2.65
ATOM    636  HB2 LEU    41      45.059  56.062  56.160  1.00  2.65
ATOM    637  CG  LEU    41      46.485  56.950  54.818  1.00  2.65
ATOM    638  HG  LEU    41      47.522  56.799  54.517  1.00  2.65
ATOM    639  CD1 LEU    41      45.604  57.006  53.569  1.00  2.65
ATOM    640 1HD1 LEU    41      45.919  57.845  52.946  1.00  2.65
ATOM    641 2HD1 LEU    41      45.717  56.094  52.984  1.00  2.65
ATOM    642 3HD1 LEU    41      44.560  57.146  53.847  1.00  2.65
ATOM    643  CD2 LEU    41      46.392  58.293  55.543  1.00  2.65
ATOM    644 1HD2 LEU    41      46.738  59.086  54.879  1.00  2.65
ATOM    645 2HD2 LEU    41      45.358  58.502  55.819  1.00  2.65
ATOM    646 3HD2 LEU    41      47.006  58.289  56.441  1.00  2.65
ATOM    647  C   LEU    41      47.427  54.030  54.668  1.00  2.65
ATOM    648  O   LEU    41      47.641  54.251  53.489  1.00  2.65
ATOM    649  N   ARG    42      48.339  53.453  55.456  1.00  2.56
ATOM    650  H   ARG    42      48.141  53.408  56.451  1.00  2.56
ATOM    651  CA  ARG    42      49.631  52.961  54.947  1.00  2.56
ATOM    652  HA  ARG    42      50.020  53.696  54.237  1.00  2.56
ATOM    653  CB  ARG    42      50.574  52.895  56.153  1.00  2.56
ATOM    654  HB1 ARG    42      50.260  52.080  56.805  1.00  2.56
ATOM    655  HB2 ARG    42      50.460  53.828  56.709  1.00  2.56
ATOM    656  CG  ARG    42      52.063  52.784  55.815  1.00  2.56
ATOM    657  HG1 ARG    42      52.636  53.313  56.576  1.00  2.56
ATOM    658  HG2 ARG    42      52.263  53.247  54.851  1.00  2.56
ATOM    659  CD  ARG    42      52.496  51.323  55.801  1.00  2.56
ATOM    660  HD1 ARG    42      52.042  50.837  54.936  1.00  2.56
ATOM    661  HD2 ARG    42      52.135  50.825  56.702  1.00  2.56
ATOM    662  NE  ARG    42      53.955  51.172  55.722  1.00  2.56
ATOM    663  HE  ARG    42      54.306  50.841  54.837  1.00  2.56
ATOM    664  CZ  ARG    42      54.808  51.111  56.732  1.00  2.56
ATOM    665  NH1 ARG    42      54.526  51.408  57.968  1.00  2.56
ATOM    666 1HH1 ARG    42      53.592  51.650  58.265  1.00  2.56
ATOM    667 2HH1 ARG    42      55.176  51.198  58.705  1.00  2.56
ATOM    668  NH2 ARG    42      56.020  50.698  56.525  1.00  2.56
ATOM    669 1HH2 ARG    42      56.297  50.399  55.609  1.00  2.56
ATOM    670 2HH2 ARG    42      56.687  50.686  57.278  1.00  2.56
ATOM    671  C   ARG    42      49.453  51.670  54.141  1.00  2.56
ATOM    672  O   ARG    42      49.829  51.604  52.972  1.00  2.56
ATOM    673  N   SER    43      48.768  50.683  54.724  1.00  3.35
ATOM    674  H   SER    43      48.471  50.818  55.680  1.00  3.35
ATOM    675  CA  SER    43      48.323  49.484  53.988  1.00  3.35
ATOM    676  HA  SER    43      49.207  48.973  53.611  1.00  3.35
ATOM    677  CB  SER    43      47.597  48.499  54.908  1.00  3.35
ATOM    678  HB1 SER    43      48.305  48.105  55.637  1.00  3.35
ATOM    679  HB2 SER    43      47.214  47.669  54.311  1.00  3.35
ATOM    680  OG  SER    43      46.527  49.121  55.600  1.00  3.35
ATOM    681  HG  SER    43      46.903  49.628  56.341  1.00  3.35
ATOM    682  C   SER    43      47.460  49.819  52.765  1.00  3.35
ATOM    683  O   SER    43      47.703  49.310  51.678  1.00  3.35
ATOM    684  N   GLN    44      46.495  50.734  52.881  1.00  3.75
ATOM    685  H   GLN    44      46.290  51.167  53.773  1.00  3.75
ATOM    686  CA  GLN    44      45.738  51.131  51.700  1.00  3.75
ATOM    687  HA  GLN    44      45.562  50.210  51.143  1.00  3.75
ATOM    688  CB  GLN    44      44.357  51.741  52.003  1.00  3.75
ATOM    689  HB1 GLN    44      44.432  52.829  52.037  1.00  3.75
ATOM    690  HB2 GLN    44      43.994  51.397  52.965  1.00  3.75
ATOM    691  CG  GLN    44      43.320  51.314  50.942  1.00  3.75
ATOM    692  HG1 GLN    44      43.629  51.660  49.957  1.00  3.75
ATOM    693  HG2 GLN    44      42.362  51.781  51.170  1.00  3.75
ATOM    694  CD  GLN    44      43.122  49.797  50.921  1.00  3.75
ATOM    695  OE1 GLN    44      42.854  49.189  51.953  1.00  3.75
ATOM    696  NE2 GLN    44      43.328  49.119  49.816  1.00  3.75
ATOM    697 1HE2 GLN    44      43.685  49.540  48.959  1.00  3.75
ATOM    698 2HE2 GLN    44      43.252  48.120  49.863  1.00  3.75
ATOM    699  C   GLN    44      46.538  51.997  50.717  1.00  3.75
ATOM    700  O   GLN    44      46.127  52.103  49.578  1.00  3.75
ATOM    701  N   GLU    45      47.684  52.574  51.087  1.00  3.69
ATOM    702  H   GLU    45      47.985  52.562  52.049  1.00  3.69
ATOM    703  CA  GLU    45      48.578  53.150  50.082  1.00  3.69
ATOM    704  HA  GLU    45      47.963  53.736  49.406  1.00  3.69
ATOM    705  CB  GLU    45      49.672  54.072  50.724  1.00  3.69
ATOM    706  HB1 GLU    45      49.353  54.287  51.739  1.00  3.69
ATOM    707  HB2 GLU    45      49.630  55.039  50.233  1.00  3.69
ATOM    708  CG  GLU    45      51.177  53.657  50.845  1.00  3.69
ATOM    709  HG1 GLU    45      51.285  52.597  51.058  1.00  3.69
ATOM    710  HG2 GLU    45      51.549  54.148  51.745  1.00  3.69
ATOM    711  CD  GLU    45      52.144  54.055  49.696  1.00  3.69
ATOM    712  OE1 GLU    45      51.718  54.700  48.715  1.00  3.69
ATOM    713  OE2 GLU    45      53.377  53.813  49.807  1.00  3.69
ATOM    714  C   GLU    45      49.218  52.038  49.275  1.00  3.69
ATOM    715  O   GLU    45      49.182  52.090  48.051  1.00  3.69
ATOM    716  N   CYS    46      49.740  51.007  49.943  1.00  4.21
ATOM    717  H   CYS    46      49.701  50.980  50.952  1.00  4.21
ATOM    718  CA  CYS    46      50.441  49.953  49.225  1.00  4.21
ATOM    719  HA  CYS    46      51.069  50.437  48.484  1.00  4.21
ATOM    720  CB  CYS    46      51.348  49.161  50.176  1.00  4.21
ATOM    721  HB1 CYS    46      51.977  49.839  50.751  1.00  4.21
ATOM    722  HB2 CYS    46      51.985  48.502  49.584  1.00  4.21
ATOM    723  SG  CYS    46      50.394  48.123  51.298  1.00  4.21
ATOM    724  HG  CYS    46      49.623  47.551  50.350  1.00  4.21
ATOM    725  C   CYS    46      49.538  49.017  48.408  1.00  4.21
ATOM    726  O   CYS    46      50.036  48.253  47.574  1.00  4.21
ATOM    727  N   ASP    47      48.236  49.127  48.688  1.00  5.28
ATOM    728  H   ASP    47      47.997  49.748  49.446  1.00  5.28
ATOM    729  CA  ASP    47      47.141  48.392  48.076  1.00  5.28
ATOM    730  HA  ASP    47      47.535  47.758  47.282  1.00  5.28
ATOM    731  CB  ASP    47      46.485  47.488  49.162  1.00  5.28
ATOM    732  HB1 ASP    47      45.772  46.824  48.674  1.00  5.28
ATOM    733  HB2 ASP    47      45.920  48.131  49.836  1.00  5.28
ATOM    734  CG  ASP    47      47.416  46.623  50.036  1.00  5.28
ATOM    735  OD1 ASP    47      47.009  46.225  51.158  1.00  5.28
ATOM    736  OD2 ASP    47      48.557  46.288  49.646  1.00  5.28
ATOM    737  C   ASP    47      46.109  49.367  47.441  1.00  5.28
ATOM    738  O   ASP    47      44.916  49.072  47.405  1.00  5.28
ATOM    739  N   TRP    48      46.550  50.557  47.013  1.00  6.14
ATOM    740  H   TRP    48      47.541  50.756  47.095  1.00  6.14
ATOM    741  CA  TRP    48      45.755  51.451  46.155  1.00  6.14
ATOM    742  HA  TRP    48      45.154  50.796  45.529  1.00  6.14
ATOM    743  CB  TRP    48      44.782  52.306  46.974  1.00  6.14
ATOM    744  HB1 TRP    48      45.329  53.161  47.358  1.00  6.14
ATOM    745  HB2 TRP    48      44.478  51.693  47.816  1.00  6.14
ATOM    746  CG  TRP    48      43.484  52.797  46.399  1.00  6.14
ATOM    747  CD1 TRP    48      42.596  53.480  47.151  1.00  6.14
ATOM    748  HD1 TRP    48      42.751  53.736  48.195  1.00  6.14
ATOM    749  NE1 TRP    48      41.489  53.821  46.409  1.00  6.14
ATOM    750  HE1 TRP    48      40.708  54.340  46.781  1.00  6.14
ATOM    751  CE2 TRP    48      41.583  53.335  45.120  1.00  6.14
ATOM    752  CZ2 TRP    48      40.710  53.422  44.020  1.00  6.14
ATOM    753  HZ2 TRP    48      39.773  53.954  44.095  1.00  6.14
ATOM    754  CH2 TRP    48      41.060  52.773  42.826  1.00  6.14
ATOM    755  HH2 TRP    48      40.409  52.803  41.963  1.00  6.14
ATOM    756  CZ3 TRP    48      42.261  52.044  42.756  1.00  6.14
ATOM    757  HZ3 TRP    48      42.528  51.523  41.845  1.00  6.14
ATOM    758  CE3 TRP    48      43.125  51.972  43.868  1.00  6.14
ATOM    759  HE3 TRP    48      44.031  51.392  43.779  1.00  6.14
ATOM    760  CD2 TRP    48      42.827  52.640  45.083  1.00  6.14
ATOM    761  C   TRP    48      46.600  52.281  45.162  1.00  6.14
ATOM    762  O   TRP    48      46.130  52.497  44.086  1.00  6.14
ATOM    763  N   GLU    49      47.861  52.627  45.454  1.00  6.29
ATOM    764  H   GLU    49      48.176  52.520  46.403  1.00  6.29
ATOM    765  CA  GLU    49      48.930  52.256  44.506  1.00  6.29
ATOM    766  HA  GLU    49      48.635  52.552  43.521  1.00  6.29
ATOM    767  CB  GLU    49      50.315  52.881  44.855  1.00  6.29
ATOM    768  HB1 GLU    49      50.566  52.609  45.880  1.00  6.29
ATOM    769  HB2 GLU    49      50.244  53.959  44.791  1.00  6.29
ATOM    770  CG  GLU    49      51.474  52.425  43.935  1.00  6.29
ATOM    771  HG1 GLU    49      51.255  52.774  42.929  1.00  6.29
ATOM    772  HG2 GLU    49      51.515  51.340  43.917  1.00  6.29
ATOM    773  CD  GLU    49      52.841  52.970  44.307  1.00  6.29
ATOM    774  OE1 GLU    49      52.916  54.017  44.999  1.00  6.29
ATOM    775  OE2 GLU    49      53.885  52.445  43.838  1.00  6.29
ATOM    776  C   GLU    49      49.048  50.733  44.638  1.00  6.29
ATOM    777  O   GLU    49      49.150  50.232  45.753  1.00  6.29
ATOM    778  N   GLU    50      49.050  49.986  43.549  1.00  5.91
ATOM    779  H   GLU    50      48.996  50.472  42.666  1.00  5.91
ATOM    780  CA  GLU    50      49.581  48.629  43.543  1.00  5.91
ATOM    781  HA  GLU    50      49.170  48.073  44.387  1.00  5.91
ATOM    782  CB  GLU    50      49.135  47.936  42.243  1.00  5.91
ATOM    783  HB1 GLU    50      49.391  48.599  41.425  1.00  5.91
ATOM    784  HB2 GLU    50      48.049  47.849  42.270  1.00  5.91
ATOM    785  CG  GLU    50      49.714  46.536  41.950  1.00  5.91
ATOM    786  HG1 GLU    50      49.158  45.790  42.523  1.00  5.91
ATOM    787  HG2 GLU    50      50.756  46.485  42.268  1.00  5.91
ATOM    788  CD  GLU    50      49.644  46.193  40.446  1.00  5.91
ATOM    789  OE1 GLU    50      50.658  45.704  39.895  1.00  5.91
ATOM    790  OE2 GLU    50      48.596  46.451  39.813  1.00  5.91
ATOM    791  C   GLU    50      51.092  48.681  43.694  1.00  5.91
ATOM    792  O   GLU    50      51.807  48.882  42.705  1.00  5.91
ATOM    793  N   ILE    51      51.585  48.564  44.934  1.00  5.58
ATOM    794  H   ILE    51      50.954  48.484  45.728  1.00  5.58
ATOM    795  CA  ILE    51      53.033  48.591  45.137  1.00  5.58
ATOM    796  HA  ILE    51      53.385  49.489  44.625  1.00  5.58
ATOM    797  CB  ILE    51      53.431  48.759  46.620  1.00  5.58
ATOM    798  HB  ILE    51      52.719  48.229  47.255  1.00  5.58
ATOM    799  CG2 ILE    51      54.839  48.200  46.915  1.00  5.58
ATOM    800 1HG2 ILE    51      55.182  48.493  47.904  1.00  5.58
ATOM    801 2HG2 ILE    51      54.813  47.111  46.894  1.00  5.58
ATOM    802 3HG2 ILE    51      55.539  48.561  46.163  1.00  5.58
ATOM    803  CG1 ILE    51      53.357  50.277  46.908  1.00  5.58
ATOM    804 1HG1 ILE    51      52.334  50.612  46.732  1.00  5.58
ATOM    805 2HG1 ILE    51      53.997  50.813  46.206  1.00  5.58
ATOM    806  CD1 ILE    51      53.774  50.699  48.318  1.00  5.58
ATOM    807  HD1 ILE    51      53.170  51.546  48.633  1.00  5.58
ATOM    808  HD2 ILE    51      53.638  49.883  49.020  1.00  5.58
ATOM    809  HD3 ILE    51      54.822  50.991  48.315  1.00  5.58
ATOM    810  C   ILE    51      53.691  47.426  44.427  1.00  5.58
ATOM    811  O   ILE    51      53.563  46.250  44.775  1.00  5.58
ATOM    812  N   SER    52      54.437  47.807  43.396  1.00  5.79
ATOM    813  H   SER    52      54.397  48.784  43.148  1.00  5.79
ATOM    814  CA  SER    52      55.192  46.906  42.557  1.00  5.79
ATOM    815  HA  SER    52      54.557  46.036  42.377  1.00  5.79
ATOM    816  CB  SER    52      55.486  47.539  41.195  1.00  5.79
ATOM    817  HB1 SER    52      56.366  48.180  41.250  1.00  5.79
ATOM    818  HB2 SER    52      54.630  48.140  40.880  1.00  5.79
ATOM    819  OG  SER    52      55.677  46.495  40.255  1.00  5.79
ATOM    820  HG  SER    52      54.791  46.168  40.040  1.00  5.79
ATOM    821  C   SER    52      56.432  46.425  43.312  1.00  5.79
ATOM    822  O   SER    52      57.559  46.903  43.161  1.00  5.79
ATOM    823  N   VAL    53      56.176  45.449  44.158  1.00  6.31
ATOM    824  H   VAL    53      55.194  45.285  44.351  1.00  6.31
ATOM    825  CA  VAL    53      57.110  44.467  44.685  1.00  6.31
ATOM    826  HA  VAL    53      57.704  44.944  45.453  1.00  6.31
ATOM    827  CB  VAL    53      56.200  43.385  45.326  1.00  6.31
ATOM    828  HB  VAL    53      55.354  43.207  44.659  1.00  6.31
ATOM    829  CG1 VAL    53      56.813  42.018  45.575  1.00  6.31
ATOM    830 1HG1 VAL    53      57.639  42.115  46.272  1.00  6.31
ATOM    831 2HG1 VAL    53      56.072  41.347  46.008  1.00  6.31
ATOM    832 3HG1 VAL    53      57.160  41.582  44.639  1.00  6.31
ATOM    833  CG2 VAL    53      55.645  43.892  46.666  1.00  6.31
ATOM    834 1HG2 VAL    53      54.983  43.147  47.104  1.00  6.31
ATOM    835 2HG2 VAL    53      56.462  44.086  47.361  1.00  6.31
ATOM    836 3HG2 VAL    53      55.073  44.806  46.523  1.00  6.31
ATOM    837  C   VAL    53      58.056  43.974  43.572  1.00  6.31
ATOM    838  O   VAL    53      57.634  43.737  42.432  1.00  6.31
ATOM    839  N   LYS    54      59.371  43.975  43.825  1.00  6.78
ATOM    840  H   LYS    54      59.645  44.123  44.794  1.00  6.78
ATOM    841  CA  LYS    54      60.411  44.032  42.769  1.00  6.78
ATOM    842  HA  LYS    54      59.982  43.648  41.846  1.00  6.78
ATOM    843  CB  LYS    54      60.833  45.503  42.561  1.00  6.78
ATOM    844  HB1 LYS    54      61.561  45.761  43.330  1.00  6.78
ATOM    845  HB2 LYS    54      59.981  46.156  42.724  1.00  6.78
ATOM    846  CG  LYS    54      61.431  45.787  41.168  1.00  6.78
ATOM    847  HG1 LYS    54      61.568  44.864  40.603  1.00  6.78
ATOM    848  HG2 LYS    54      62.416  46.227  41.307  1.00  6.78
ATOM    849  CD  LYS    54      60.616  46.777  40.318  1.00  6.78
ATOM    850  HD1 LYS    54      61.252  47.104  39.494  1.00  6.78
ATOM    851  HD2 LYS    54      60.380  47.659  40.917  1.00  6.78
ATOM    852  CE  LYS    54      59.331  46.197  39.711  1.00  6.78
ATOM    853  HE1 LYS    54      59.577  45.330  39.093  1.00  6.78
ATOM    854  HE2 LYS    54      58.899  46.961  39.058  1.00  6.78
ATOM    855  NZ  LYS    54      58.333  45.821  40.734  1.00  6.78
ATOM    856  HZ1 LYS    54      58.282  46.502  41.491  1.00  6.78
ATOM    857  HZ2 LYS    54      57.393  45.761  40.352  1.00  6.78
ATOM    858  HZ3 LYS    54      58.523  44.929  41.184  1.00  6.78
ATOM    859  C   LYS    54      61.618  43.137  43.041  1.00  6.78
ATOM    860  O   LYS    54      62.732  43.440  42.601  1.00  6.78
ATOM    861  N   GLY    55      61.379  42.043  43.741  1.00  6.99
ATOM    862  H   GLY    55      60.440  41.874  44.075  1.00  6.99
ATOM    863  CA  GLY    55      62.307  41.022  44.154  1.00  6.99
ATOM    864  HA1 GLY    55      62.352  40.251  43.398  1.00  6.99
ATOM    865  HA2 GLY    55      61.966  40.523  45.029  1.00  6.99
ATOM    866  C   GLY    55      63.724  41.512  44.477  1.00  6.99
ATOM    867  O   GLY    55      63.951  41.990  45.593  1.00  6.99
ATOM    868  N   PRO    56      64.689  41.455  43.554  1.00  6.90
ATOM    869  CD  PRO    56      64.630  40.799  42.255  1.00  6.90
ATOM    870  HD1 PRO    56      64.165  41.460  41.522  1.00  6.90
ATOM    871  HD2 PRO    56      64.102  39.847  42.297  1.00  6.90
ATOM    872  CG  PRO    56      66.087  40.544  41.865  1.00  6.90
ATOM    873  HG1 PRO    56      66.220  40.558  40.785  1.00  6.90
ATOM    874  HG2 PRO    56      66.408  39.596  42.296  1.00  6.90
ATOM    875  CB  PRO    56      66.822  41.695  42.545  1.00  6.90
ATOM    876  HB1 PRO    56      66.769  42.576  41.904  1.00  6.90
ATOM    877  HB2 PRO    56      67.857  41.432  42.760  1.00  6.90
ATOM    878  CA  PRO    56      66.028  41.951  43.838  1.00  6.90
ATOM    879  HA  PRO    56      66.452  41.321  44.620  1.00  6.90
ATOM    880  C   PRO    56      66.206  43.404  44.243  1.00  6.90
ATOM    881  O   PRO    56      67.183  43.712  44.930  1.00  6.90
ATOM    882  N   ASN    57      65.317  44.312  43.861  1.00  6.36
ATOM    883  H   ASN    57      64.502  44.006  43.339  1.00  6.36
ATOM    884  CA  ASN    57      65.453  45.738  44.182  1.00  6.36
ATOM    885  HA  ASN    57      66.500  46.014  44.038  1.00  6.36
ATOM    886  CB  ASN    57      64.588  46.514  43.172  1.00  6.36
ATOM    887  HB1 ASN    57      63.607  46.709  43.601  1.00  6.36
ATOM    888  HB2 ASN    57      64.467  45.925  42.264  1.00  6.36
ATOM    889  CG  ASN    57      65.209  47.829  42.757  1.00  6.36
ATOM    890  OD1 ASN    57      65.458  48.075  41.591  1.00  6.36
ATOM    891  ND2 ASN    57      65.504  48.704  43.687  1.00  6.36
ATOM    892 1HD2 ASN    57      65.276  48.495  44.656  1.00  6.36
ATOM    893 2HD2 ASN    57      65.937  49.562  43.396  1.00  6.36
ATOM    894  C   ASN    57      65.097  46.068  45.654  1.00  6.36
ATOM    895  O   ASN    57      64.789  47.211  45.986  1.00  6.36
ATOM    896  N   GLY    58      65.054  45.037  46.501  1.00  5.69
ATOM    897  H   GLY    58      65.405  44.163  46.147  1.00  5.69
ATOM    898  CA  GLY    58      64.164  44.958  47.646  1.00  5.69
ATOM    899  HA1 GLY    58      64.063  45.938  48.116  1.00  5.69
ATOM    900  HA2 GLY    58      64.583  44.266  48.377  1.00  5.69
ATOM    901  C   GLY    58      62.796  44.484  47.195  1.00  5.69
ATOM    902  O   GLY    58      62.069  45.199  46.499  1.00  5.69
ATOM    903  N   GLU    59      62.447  43.254  47.589  1.00  4.99
ATOM    904  H   GLU    59      63.141  42.677  48.034  1.00  4.99
ATOM    905  CA  GLU    59      61.163  42.637  47.247  1.00  4.99
ATOM    906  HA  GLU    59      61.076  42.512  46.162  1.00  4.99
ATOM    907  CB  GLU    59      61.057  41.249  47.920  1.00  4.99
ATOM    908  HB1 GLU    59      61.102  41.369  49.000  1.00  4.99
ATOM    909  HB2 GLU    59      61.935  40.678  47.628  1.00  4.99
ATOM    910  CG  GLU    59      59.805  40.426  47.576  1.00  4.99
ATOM    911  HG1 GLU    59      58.913  41.007  47.809  1.00  4.99
ATOM    912  HG2 GLU    59      59.794  39.544  48.216  1.00  4.99
ATOM    913  CD  GLU    59      59.779  39.971  46.108  1.00  4.99
ATOM    914  OE1 GLU    59      60.168  38.816  45.832  1.00  4.99
ATOM    915  OE2 GLU    59      59.499  40.829  45.239  1.00  4.99
ATOM    916  C   GLU    59      60.055  43.572  47.674  1.00  4.99
ATOM    917  O   GLU    59      59.215  44.010  46.851  1.00  4.99
ATOM    918  N   SER    60      60.169  44.052  48.898  1.00  4.50
ATOM    919  H   SER    60      60.894  43.614  49.446  1.00  4.50
ATOM    920  CA  SER    60      59.363  45.083  49.450  1.00  4.50
ATOM    921  HA  SER    60      58.332  44.803  49.241  1.00  4.50
ATOM    922  CB  SER    60      59.453  45.060  50.986  1.00  4.50
ATOM    923  HB1 SER    60      58.838  45.860  51.393  1.00  4.50
ATOM    924  HB2 SER    60      60.485  45.209  51.297  1.00  4.50
ATOM    925  OG  SER    60      58.972  43.822  51.475  1.00  4.50
ATOM    926  HG  SER    60      57.995  43.772  51.325  1.00  4.50
ATOM    927  C   SER    60      59.515  46.505  48.909  1.00  4.50
ATOM    928  O   SER    60      60.218  47.338  49.483  1.00  4.50
ATOM    929  N   SER    61      58.849  46.809  47.785  1.00  4.08
ATOM    930  H   SER    61      58.379  46.065  47.286  1.00  4.08
ATOM    931  CA  SER    61      59.064  48.064  47.083  1.00  4.08
ATOM    932  HA  SER    61      60.116  48.312  47.215  1.00  4.08
ATOM    933  CB  SER    61      58.912  47.811  45.599  1.00  4.08
ATOM    934  HB1 SER    61      59.004  48.734  45.031  1.00  4.08
ATOM    935  HB2 SER    61      57.933  47.376  45.438  1.00  4.08
ATOM    936  OG  SER    61      59.926  46.908  45.191  1.00  4.08
ATOM    937  HG  SER    61      60.336  46.481  45.960  1.00  4.08
ATOM    938  C   SER    61      58.342  49.330  47.533  1.00  4.08
ATOM    939  O   SER    61      57.519  49.874  46.823  1.00  4.08
ATOM    940  N   VAL    62      58.667  49.778  48.745  1.00  3.17
ATOM    941  H   VAL    62      59.452  49.334  49.221  1.00  3.17
ATOM    942  CA  VAL    62      57.612  50.282  49.614  1.00  3.17
ATOM    943  HA  VAL    62      56.702  50.319  49.017  1.00  3.17
ATOM    944  CB  VAL    62      57.297  49.191  50.661  1.00  3.17
ATOM    945  HB  VAL    62      57.268  48.248  50.112  1.00  3.17
ATOM    946  CG1 VAL    62      58.380  49.030  51.728  1.00  3.17
ATOM    947 1HG1 VAL    62      58.254  48.068  52.211  1.00  3.17
ATOM    948 2HG1 VAL    62      59.366  49.034  51.267  1.00  3.17
ATOM    949 3HG1 VAL    62      58.354  49.830  52.466  1.00  3.17
ATOM    950  CG2 VAL    62      55.905  49.327  51.291  1.00  3.17
ATOM    951 1HG2 VAL    62      55.444  48.342  51.296  1.00  3.17
ATOM    952 2HG2 VAL    62      55.966  49.698  52.311  1.00  3.17
ATOM    953 3HG2 VAL    62      55.269  49.982  50.699  1.00  3.17
ATOM    954  C   VAL    62      57.748  51.730  50.062  1.00  3.17
ATOM    955  O   VAL    62      58.210  52.576  49.306  1.00  3.17
ATOM    956  N   ILE    63      57.167  52.014  51.228  1.00  2.69
ATOM    957  H   ILE    63      57.028  51.224  51.823  1.00  2.69
ATOM    958  CA  ILE    63      56.463  53.236  51.589  1.00  2.69
ATOM    959  HA  ILE    63      55.473  53.158  51.139  1.00  2.69
ATOM    960  CB  ILE    63      56.268  53.246  53.111  1.00  2.69
ATOM    961  HB  ILE    63      55.729  52.333  53.374  1.00  2.69
ATOM    962  CG2 ILE    63      57.617  53.197  53.838  1.00  2.69
ATOM    963 1HG2 ILE    63      57.448  53.096  54.898  1.00  2.69
ATOM    964 2HG2 ILE    63      58.227  52.354  53.510  1.00  2.69
ATOM    965 3HG2 ILE    63      58.173  54.113  53.639  1.00  2.69
ATOM    966  CG1 ILE    63      55.443  54.426  53.658  1.00  2.69
ATOM    967 1HG1 ILE    63      55.982  55.350  53.473  1.00  2.69
ATOM    968 2HG1 ILE    63      55.332  54.304  54.736  1.00  2.69
ATOM    969  CD1 ILE    63      54.047  54.554  53.047  1.00  2.69
ATOM    970  HD1 ILE    63      54.115  54.967  52.044  1.00  2.69
ATOM    971  HD2 ILE    63      53.567  53.577  53.003  1.00  2.69
ATOM    972  HD3 ILE    63      53.445  55.229  53.654  1.00  2.69
ATOM    973  C   ILE    63      57.099  54.501  51.010  1.00  2.69
ATOM    974  O   ILE    63      58.298  54.775  51.113  1.00  2.69
ATOM    975  N   HIS    64      56.242  55.255  50.335  1.00  2.89
ATOM    976  H   HIS    64      55.282  54.938  50.285  1.00  2.89
ATOM    977  CA  HIS    64      56.569  56.561  49.788  1.00  2.89
ATOM    978  HA  HIS    64      57.430  56.467  49.128  1.00  2.89
ATOM    979  CB  HIS    64      55.335  56.981  48.968  1.00  2.89
ATOM    980  HB1 HIS    64      54.492  57.151  49.629  1.00  2.89
ATOM    981  HB2 HIS    64      55.040  56.146  48.336  1.00  2.89
ATOM    982  CG  HIS    64      55.475  58.168  48.052  1.00  2.89
ATOM    983  ND1 HIS    64      54.849  59.402  48.230  1.00  2.89
ATOM    984  CE1 HIS    64      55.004  60.059  47.071  1.00  2.89
ATOM    985  HE1 HIS    64      54.604  61.043  46.870  1.00  2.89
ATOM    986  NE2 HIS    64      55.669  59.303  46.180  1.00  2.89
ATOM    987  HE2 HIS    64      55.803  59.525  45.202  1.00  2.89
ATOM    988  CD2 HIS    64      55.982  58.108  46.786  1.00  2.89
ATOM    989  HD2 HIS    64      56.431  57.244  46.320  1.00  2.89
ATOM    990  C   HIS    64      56.934  57.529  50.925  1.00  2.89
ATOM    991  O   HIS    64      56.380  57.426  52.015  1.00  2.89
ATOM    992  N   ASP    65      57.799  58.514  50.680  1.00  2.97
ATOM    993  H   ASP    65      58.350  58.461  49.834  1.00  2.97
ATOM    994  CA  ASP    65      57.686  59.814  51.332  1.00  2.97
ATOM    995  HA  ASP    65      57.050  59.724  52.207  1.00  2.97
ATOM    996  CB  ASP    65      59.018  60.413  51.792  1.00  2.97
ATOM    997  HB1 ASP    65      59.697  60.470  50.940  1.00  2.97
ATOM    998  HB2 ASP    65      59.464  59.810  52.580  1.00  2.97
ATOM    999  CG  ASP    65      58.732  61.828  52.300  1.00  2.97
ATOM   1000  OD1 ASP    65      57.788  61.965  53.114  1.00  2.97
ATOM   1001  OD2 ASP    65      59.274  62.779  51.688  1.00  2.97
ATOM   1002  C   ASP    65      57.014  60.819  50.389  1.00  2.97
ATOM   1003  O   ASP    65      57.495  61.097  49.290  1.00  2.97
ATOM   1004  N   ARG    66      55.943  61.442  50.881  1.00  3.54
ATOM   1005  H   ARG    66      55.729  61.281  51.855  1.00  3.54
ATOM   1006  CA  ARG    66      55.112  62.379  50.132  1.00  3.54
ATOM   1007  HA  ARG    66      54.893  61.936  49.162  1.00  3.54
ATOM   1008  CB  ARG    66      53.791  62.566  50.914  1.00  3.54
ATOM   1009  HB1 ARG    66      54.023  62.901  51.927  1.00  3.54
ATOM   1010  HB2 ARG    66      53.302  61.606  50.998  1.00  3.54
ATOM   1011  CG  ARG    66      52.749  63.533  50.331  1.00  3.54
ATOM   1012  HG1 ARG    66      53.113  64.547  50.481  1.00  3.54
ATOM   1013  HG2 ARG    66      51.839  63.434  50.918  1.00  3.54
ATOM   1014  CD  ARG    66      52.411  63.281  48.845  1.00  3.54
ATOM   1015  HD1 ARG    66      51.926  62.307  48.765  1.00  3.54
ATOM   1016  HD2 ARG    66      53.322  63.233  48.251  1.00  3.54
ATOM   1017  NE  ARG    66      51.525  64.314  48.264  1.00  3.54
ATOM   1018  HE  ARG    66      50.615  64.001  47.972  1.00  3.54
ATOM   1019  CZ  ARG    66      51.783  65.605  48.127  1.00  3.54
ATOM   1020  NH1 ARG    66      52.915  66.131  48.498  1.00  3.54
ATOM   1021 1HH1 ARG    66      53.680  65.528  48.780  1.00  3.54
ATOM   1022 2HH1 ARG    66      52.992  67.138  48.649  1.00  3.54
ATOM   1023  NH2 ARG    66      50.886  66.402  47.621  1.00  3.54
ATOM   1024 1HH2 ARG    66      50.032  66.024  47.250  1.00  3.54
ATOM   1025 2HH2 ARG    66      51.115  67.376  47.510  1.00  3.54
ATOM   1026  C   ARG    66      55.758  63.739  49.866  1.00  3.54
ATOM   1027  O   ARG    66      55.282  64.455  48.981  1.00  3.54
ATOM   1028  N   LYS    67      56.776  64.146  50.631  1.00  3.97
ATOM   1029  H   LYS    67      57.143  63.521  51.349  1.00  3.97
ATOM   1030  CA  LYS    67      57.456  65.435  50.413  1.00  3.97
ATOM   1031  HA  LYS    67      56.734  66.151  50.023  1.00  3.97
ATOM   1032  CB  LYS    67      58.029  65.960  51.746  1.00  3.97
ATOM   1033  HB1 LYS    67      58.976  66.475  51.574  1.00  3.97
ATOM   1034  HB2 LYS    67      58.231  65.124  52.421  1.00  3.97
ATOM   1035  CG  LYS    67      57.054  66.933  52.427  1.00  3.97
ATOM   1036  HG1 LYS    67      57.356  67.069  53.466  1.00  3.97
ATOM   1037  HG2 LYS    67      56.053  66.501  52.413  1.00  3.97
ATOM   1038  CD  LYS    67      57.064  68.307  51.728  1.00  3.97
ATOM   1039  HD1 LYS    67      56.971  68.195  50.648  1.00  3.97
ATOM   1040  HD2 LYS    67      58.024  68.788  51.925  1.00  3.97
ATOM   1041  CE  LYS    67      55.946  69.231  52.218  1.00  3.97
ATOM   1042  HE1 LYS    67      56.110  70.218  51.775  1.00  3.97
ATOM   1043  HE2 LYS    67      56.009  69.331  53.305  1.00  3.97
ATOM   1044  NZ  LYS    67      54.610  68.735  51.818  1.00  3.97
ATOM   1045  HZ1 LYS    67      53.885  69.444  51.914  1.00  3.97
ATOM   1046  HZ2 LYS    67      54.534  68.523  50.826  1.00  3.97
ATOM   1047  HZ3 LYS    67      54.294  67.920  52.341  1.00  3.97
ATOM   1048  C   LYS    67      58.537  65.368  49.345  1.00  3.97
ATOM   1049  O   LYS    67      58.691  66.299  48.562  1.00  3.97
ATOM   1050  N   SER    68      59.239  64.247  49.297  1.00  4.08
ATOM   1051  H   SER    68      59.097  63.606  50.073  1.00  4.08
ATOM   1052  CA  SER    68      60.402  64.025  48.441  1.00  4.08
ATOM   1053  HA  SER    68      60.803  64.977  48.091  1.00  4.08
ATOM   1054  CB  SER    68      61.478  63.299  49.272  1.00  4.08
ATOM   1055  HB1 SER    68      62.448  63.419  48.787  1.00  4.08
ATOM   1056  HB2 SER    68      61.245  62.234  49.314  1.00  4.08
ATOM   1057  OG  SER    68      61.558  63.774  50.605  1.00  4.08
ATOM   1058  HG  SER    68      60.770  63.461  51.103  1.00  4.08
ATOM   1059  C   SER    68      60.080  63.140  47.237  1.00  4.08
ATOM   1060  O   SER    68      60.844  63.115  46.271  1.00  4.08
ATOM   1061  N   GLY    69      58.993  62.362  47.312  1.00  3.86
ATOM   1062  H   GLY    69      58.458  62.393  48.174  1.00  3.86
ATOM   1063  CA  GLY    69      58.611  61.322  46.359  1.00  3.86
ATOM   1064  HA1 GLY    69      58.327  61.783  45.413  1.00  3.86
ATOM   1065  HA2 GLY    69      57.757  60.780  46.759  1.00  3.86
ATOM   1066  C   GLY    69      59.733  60.331  46.109  1.00  3.86
ATOM   1067  O   GLY    69      60.226  60.198  44.986  1.00  3.86
ATOM   1068  N   LYS    70      60.185  59.686  47.183  1.00  3.52
ATOM   1069  H   LYS    70      59.715  59.868  48.063  1.00  3.52
ATOM   1070  CA  LYS    70      61.151  58.586  47.159  1.00  3.52
ATOM   1071  HA  LYS    70      61.342  58.306  46.127  1.00  3.52
ATOM   1072  CB  LYS    70      62.479  59.015  47.814  1.00  3.52
ATOM   1073  HB1 LYS    70      63.170  58.170  47.824  1.00  3.52
ATOM   1074  HB2 LYS    70      62.279  59.302  48.845  1.00  3.52
ATOM   1075  CG  LYS    70      63.150  60.215  47.111  1.00  3.52
ATOM   1076  HG1 LYS    70      64.015  60.523  47.700  1.00  3.52
ATOM   1077  HG2 LYS    70      62.454  61.052  47.109  1.00  3.52
ATOM   1078  CD  LYS    70      63.623  59.920  45.673  1.00  3.52
ATOM   1079  HD1 LYS    70      62.923  59.266  45.158  1.00  3.52
ATOM   1080  HD2 LYS    70      64.579  59.396  45.728  1.00  3.52
ATOM   1081  CE  LYS    70      63.799  61.182  44.815  1.00  3.52
ATOM   1082  HE1 LYS    70      64.286  60.883  43.883  1.00  3.52
ATOM   1083  HE2 LYS    70      64.461  61.885  45.330  1.00  3.52
ATOM   1084  NZ  LYS    70      62.495  61.824  44.503  1.00  3.52
ATOM   1085  HZ1 LYS    70      62.125  62.328  45.308  1.00  3.52
ATOM   1086  HZ2 LYS    70      62.562  62.488  43.746  1.00  3.52
ATOM   1087  HZ3 LYS    70      61.778  61.133  44.288  1.00  3.52
ATOM   1088  C   LYS    70      60.487  57.374  47.779  1.00  3.52
ATOM   1089  O   LYS    70      59.814  57.517  48.793  1.00  3.52
ATOM   1090  N   LYS    71      60.558  56.226  47.106  1.00  3.24
ATOM   1091  H   LYS    71      61.161  56.174  46.302  1.00  3.24
ATOM   1092  CA  LYS    71      60.120  54.961  47.693  1.00  3.24
ATOM   1093  HA  LYS    71      59.293  55.145  48.382  1.00  3.24
ATOM   1094  CB  LYS    71      59.591  53.984  46.616  1.00  3.24
ATOM   1095  HB1 LYS    71      59.564  52.972  47.024  1.00  3.24
ATOM   1096  HB2 LYS    71      60.295  53.975  45.783  1.00  3.24
ATOM   1097  CG  LYS    71      58.174  54.329  46.072  1.00  3.24
ATOM   1098  HG1 LYS    71      58.067  53.844  45.100  1.00  3.24
ATOM   1099  HG2 LYS    71      58.103  55.405  45.913  1.00  3.24
ATOM   1100  CD  LYS    71      56.992  53.863  46.955  1.00  3.24
ATOM   1101  HD1 LYS    71      57.081  54.323  47.934  1.00  3.24
ATOM   1102  HD2 LYS    71      57.051  52.778  47.061  1.00  3.24
ATOM   1103  CE  LYS    71      55.607  54.212  46.376  1.00  3.24
ATOM   1104  HE1 LYS    71      55.544  53.814  45.357  1.00  3.24
ATOM   1105  HE2 LYS    71      55.502  55.295  46.306  1.00  3.24
ATOM   1106  NZ  LYS    71      54.460  53.650  47.146  1.00  3.24
ATOM   1107  HZ1 LYS    71      54.302  54.005  48.088  1.00  3.24
ATOM   1108  HZ2 LYS    71      53.604  53.841  46.614  1.00  3.24
ATOM   1109  HZ3 LYS    71      54.514  52.647  47.189  1.00  3.24
ATOM   1110  C   LYS    71      61.239  54.418  48.563  1.00  3.24
ATOM   1111  O   LYS    71      62.411  54.580  48.212  1.00  3.24
ATOM   1112  N   PHE    72      60.876  53.849  49.703  1.00  2.92
ATOM   1113  H   PHE    72      59.890  53.699  49.900  1.00  2.92
ATOM   1114  CA  PHE    72      61.831  53.404  50.704  1.00  2.92
ATOM   1115  HA  PHE    72      62.837  53.320  50.290  1.00  2.92
ATOM   1116  CB  PHE    72      61.844  54.370  51.901  1.00  2.92
ATOM   1117  HB1 PHE    72      62.463  53.934  52.687  1.00  2.92
ATOM   1118  HB2 PHE    72      60.832  54.434  52.304  1.00  2.92
ATOM   1119  CG  PHE    72      62.344  55.776  51.649  1.00  2.92
ATOM   1120  CD1 PHE    72      61.429  56.807  51.378  1.00  2.92
ATOM   1121  HD1 PHE    72      60.374  56.585  51.283  1.00  2.92
ATOM   1122  CE1 PHE    72      61.885  58.128  51.237  1.00  2.92
ATOM   1123  HE1 PHE    72      61.182  58.912  51.023  1.00  2.92
ATOM   1124  CZ  PHE    72      63.251  58.429  51.368  1.00  2.92
ATOM   1125  HZ  PHE    72      63.594  59.450  51.272  1.00  2.92
ATOM   1126  CE2 PHE    72      64.168  57.397  51.632  1.00  2.92
ATOM   1127  HE2 PHE    72      65.218  57.622  51.749  1.00  2.92
ATOM   1128  CD2 PHE    72      63.715  56.073  51.771  1.00  2.92
ATOM   1129  HD2 PHE    72      64.421  55.289  51.992  1.00  2.92
ATOM   1130  C   PHE    72      61.387  52.047  51.242  1.00  2.92
ATOM   1131  O   PHE    72      60.197  51.782  51.446  1.00  2.92
ATOM   1132  N   SER    73      62.361  51.222  51.580  1.00  3.16
ATOM   1133  H   SER    73      63.326  51.447  51.376  1.00  3.16
ATOM   1134  CA  SER    73      62.159  50.034  52.390  1.00  3.16
ATOM   1135  HA  SER    73      61.577  49.313  51.817  1.00  3.16
ATOM   1136  CB  SER    73      63.529  49.398  52.709  1.00  3.16
ATOM   1137  HB1 SER    73      63.458  48.314  52.615  1.00  3.16
ATOM   1138  HB2 SER    73      63.791  49.638  53.738  1.00  3.16
ATOM   1139  OG  SER    73      64.584  49.867  51.882  1.00  3.16
ATOM   1140  HG  SER    73      65.416  49.795  52.421  1.00  3.16
ATOM   1141  C   SER    73      61.411  50.345  53.690  1.00  3.16
ATOM   1142  O   SER    73      61.317  51.494  54.125  1.00  3.16
ATOM   1143  N   ILE    74      60.907  49.314  54.357  1.00  2.71
ATOM   1144  H   ILE    74      61.233  48.383  54.101  1.00  2.71
ATOM   1145  CA  ILE    74      60.239  49.476  55.645  1.00  2.71
ATOM   1146  HA  ILE    74      59.425  50.189  55.527  1.00  2.71
ATOM   1147  CB  ILE    74      59.710  48.106  56.189  1.00  2.71
ATOM   1148  HB  ILE    74      60.421  47.745  56.933  1.00  2.71
ATOM   1149  CG2 ILE    74      58.419  48.404  56.964  1.00  2.71
ATOM   1150 1HG2 ILE    74      58.044  47.491  57.420  1.00  2.71
ATOM   1151 2HG2 ILE    74      58.616  49.130  57.752  1.00  2.71
ATOM   1152 3HG2 ILE    74      57.685  48.799  56.276  1.00  2.71
ATOM   1153  CG1 ILE    74      59.572  46.895  55.217  1.00  2.71
ATOM   1154 1HG1 ILE    74      59.855  45.999  55.767  1.00  2.71
ATOM   1155 2HG1 ILE    74      60.290  46.949  54.402  1.00  2.71
ATOM   1156  CD1 ILE    74      58.189  46.627  54.622  1.00  2.71
ATOM   1157  HD1 ILE    74      57.535  46.207  55.386  1.00  2.71
ATOM   1158  HD2 ILE    74      57.767  47.555  54.247  1.00  2.71
ATOM   1159  HD3 ILE    74      58.275  45.906  53.809  1.00  2.71
ATOM   1160  C   ILE    74      61.230  50.012  56.684  1.00  2.71
ATOM   1161  O   ILE    74      60.953  50.966  57.411  1.00  2.71
ATOM   1162  N   GLU    75      62.390  49.363  56.725  1.00  3.00
ATOM   1163  H   GLU    75      62.491  48.583  56.080  1.00  3.00
ATOM   1164  CA  GLU    75      63.551  49.695  57.528  1.00  3.00
ATOM   1165  HA  GLU    75      63.239  49.760  58.572  1.00  3.00
ATOM   1166  CB  GLU    75      64.615  48.578  57.453  1.00  3.00
ATOM   1167  HB1 GLU    75      64.294  47.759  58.098  1.00  3.00
ATOM   1168  HB2 GLU    75      65.539  48.967  57.880  1.00  3.00
ATOM   1169  CG  GLU    75      64.931  47.999  56.061  1.00  3.00
ATOM   1170  HG1 GLU    75      65.903  47.503  56.111  1.00  3.00
ATOM   1171  HG2 GLU    75      65.016  48.813  55.345  1.00  3.00
ATOM   1172  CD  GLU    75      63.880  46.978  55.597  1.00  3.00
ATOM   1173  OE1 GLU    75      62.937  47.389  54.872  1.00  3.00
ATOM   1174  OE2 GLU    75      63.955  45.822  56.061  1.00  3.00
ATOM   1175  C   GLU    75      64.103  51.079  57.172  1.00  3.00
ATOM   1176  O   GLU    75      64.246  51.908  58.059  1.00  3.00
ATOM   1177  N   GLU    76      64.315  51.401  55.894  1.00  2.92
ATOM   1178  H   GLU    76      64.327  50.659  55.209  1.00  2.92
ATOM   1179  CA  GLU    76      64.793  52.736  55.497  1.00  2.92
ATOM   1180  HA  GLU    76      65.725  52.937  56.027  1.00  2.92
ATOM   1181  CB  GLU    76      65.086  52.777  53.987  1.00  2.92
ATOM   1182  HB1 GLU    76      64.951  53.797  53.629  1.00  2.92
ATOM   1183  HB2 GLU    76      64.374  52.146  53.456  1.00  2.92
ATOM   1184  CG  GLU    76      66.522  52.369  53.637  1.00  2.92
ATOM   1185  HG1 GLU    76      67.203  53.131  54.024  1.00  2.92
ATOM   1186  HG2 GLU    76      66.627  52.355  52.550  1.00  2.92
ATOM   1187  CD  GLU    76      66.896  51.004  54.218  1.00  2.92
ATOM   1188  OE1 GLU    76      66.573  49.992  53.554  1.00  2.92
ATOM   1189  OE2 GLU    76      67.454  51.005  55.343  1.00  2.92
ATOM   1190  C   GLU    76      63.836  53.879  55.865  1.00  2.92
ATOM   1191  O   GLU    76      64.258  54.996  56.186  1.00  2.92
ATOM   1192  N   ALA    77      62.537  53.601  55.847  1.00  2.23
ATOM   1193  H   ALA    77      62.254  52.677  55.537  1.00  2.23
ATOM   1194  CA  ALA    77      61.514  54.529  56.277  1.00  2.23
ATOM   1195  HA  ALA    77      61.734  55.499  55.830  1.00  2.23
ATOM   1196  CB  ALA    77      60.202  54.028  55.692  1.00  2.23
ATOM   1197  HB1 ALA    77      59.414  54.745  55.889  1.00  2.23
ATOM   1198  HB2 ALA    77      60.313  53.927  54.612  1.00  2.23
ATOM   1199  HB3 ALA    77      59.962  53.053  56.111  1.00  2.23
ATOM   1200  C   ALA    77      61.514  54.717  57.811  1.00  2.23
ATOM   1201  O   ALA    77      61.371  55.842  58.305  1.00  2.23
ATOM   1202  N   LEU    78      61.748  53.645  58.575  1.00  2.41
ATOM   1203  H   LEU    78      61.857  52.738  58.132  1.00  2.41
ATOM   1204  CA  LEU    78      61.942  53.727  60.027  1.00  2.41
ATOM   1205  HA  LEU    78      61.078  54.207  60.478  1.00  2.41
ATOM   1206  CB  LEU    78      62.076  52.291  60.581  1.00  2.41
ATOM   1207  HB1 LEU    78      62.907  51.793  60.089  1.00  2.41
ATOM   1208  HB2 LEU    78      61.174  51.730  60.340  1.00  2.41
ATOM   1209  CG  LEU    78      62.326  52.196  62.095  1.00  2.41
ATOM   1210  HG  LEU    78      63.249  52.714  62.355  1.00  2.41
ATOM   1211  CD1 LEU    78      61.172  52.801  62.887  1.00  2.41
ATOM   1212 1HD1 LEU    78      61.328  52.614  63.945  1.00  2.41
ATOM   1213 2HD1 LEU    78      61.141  53.879  62.730  1.00  2.41
ATOM   1214 3HD1 LEU    78      60.236  52.354  62.558  1.00  2.41
ATOM   1215  CD2 LEU    78      62.463  50.729  62.503  1.00  2.41
ATOM   1216 1HD2 LEU    78      62.672  50.657  63.570  1.00  2.41
ATOM   1217 2HD2 LEU    78      61.547  50.181  62.280  1.00  2.41
ATOM   1218 3HD2 LEU    78      63.293  50.274  61.959  1.00  2.41
ATOM   1219  C   LEU    78      63.166  54.583  60.378  1.00  2.41
ATOM   1220  O   LEU    78      63.063  55.526  61.159  1.00  2.41
ATOM   1221  N   GLN    79      64.302  54.304  59.737  1.00  3.01
ATOM   1222  H   GLN    79      64.326  53.470  59.154  1.00  3.01
ATOM   1223  CA  GLN    79      65.522  55.103  59.802  1.00  3.01
ATOM   1224  HA  GLN    79      65.941  55.046  60.808  1.00  3.01
ATOM   1225  CB  GLN    79      66.556  54.569  58.776  1.00  3.01
ATOM   1226  HB1 GLN    79      67.161  55.417  58.450  1.00  3.01
ATOM   1227  HB2 GLN    79      66.041  54.202  57.891  1.00  3.01
ATOM   1228  CG  GLN    79      67.564  53.503  59.242  1.00  3.01
ATOM   1229  HG1 GLN    79      67.995  53.813  60.194  1.00  3.01
ATOM   1230  HG2 GLN    79      68.375  53.467  58.515  1.00  3.01
ATOM   1231  CD  GLN    79      67.012  52.088  59.393  1.00  3.01
ATOM   1232  OE1 GLN    79      66.477  51.734  60.432  1.00  3.01
ATOM   1233  NE2 GLN    79      67.175  51.209  58.420  1.00  3.01
ATOM   1234 1HE2 GLN    79      67.504  51.446  57.486  1.00  3.01
ATOM   1235 2HE2 GLN    79      66.771  50.305  58.571  1.00  3.01
ATOM   1236  C   GLN    79      65.259  56.581  59.497  1.00  3.01
ATOM   1237  O   GLN    79      65.832  57.454  60.149  1.00  3.01
ATOM   1238  N   SER    80      64.379  56.864  58.527  1.00  2.76
ATOM   1239  H   SER    80      63.965  56.099  58.011  1.00  2.76
ATOM   1240  CA  SER    80      64.135  58.243  58.072  1.00  2.76
ATOM   1241  HA  SER    80      65.008  58.862  58.278  1.00  2.76
ATOM   1242  CB  SER    80      63.891  58.252  56.559  1.00  2.76
ATOM   1243  HB1 SER    80      63.788  59.283  56.218  1.00  2.76
ATOM   1244  HB2 SER    80      62.970  57.712  56.331  1.00  2.76
ATOM   1245  OG  SER    80      64.969  57.644  55.870  1.00  2.76
ATOM   1246  HG  SER    80      64.855  56.677  55.923  1.00  2.76
ATOM   1247  C   SER    80      62.941  58.851  58.815  1.00  2.76
ATOM   1248  O   SER    80      62.378  59.863  58.402  1.00  2.76
ATOM   1249  N   GLY    81      62.507  58.191  59.896  1.00  2.60
ATOM   1250  H   GLY    81      62.973  57.324  60.139  1.00  2.60
ATOM   1251  CA  GLY    81      61.468  58.635  60.812  1.00  2.60
ATOM   1252  HA1 GLY    81      61.655  59.677  61.071  1.00  2.60
ATOM   1253  HA2 GLY    81      61.533  58.037  61.721  1.00  2.60
ATOM   1254  C   GLY    81      60.049  58.532  60.279  1.00  2.60
ATOM   1255  O   GLY    81      59.103  58.615  61.061  1.00  2.60
ATOM   1256  N   ARG    82      59.919  58.327  58.969  1.00  2.18
ATOM   1257  H   ARG    82      60.789  58.224  58.463  1.00  2.18
ATOM   1258  CA  ARG    82      58.691  58.301  58.188  1.00  2.18
ATOM   1259  HA  ARG    82      58.046  59.076  58.617  1.00  2.18
ATOM   1260  CB  ARG    82      59.035  58.787  56.767  1.00  2.18
ATOM   1261  HB1 ARG    82      59.713  59.639  56.854  1.00  2.18
ATOM   1262  HB2 ARG    82      58.140  59.199  56.321  1.00  2.18
ATOM   1263  CG  ARG    82      59.705  57.746  55.849  1.00  2.18
ATOM   1264  HG1 ARG    82      59.890  56.847  56.424  1.00  2.18
ATOM   1265  HG2 ARG    82      60.674  58.133  55.531  1.00  2.18
ATOM   1266  CD  ARG    82      58.901  57.376  54.593  1.00  2.18
ATOM   1267  HD1 ARG    82      59.412  56.563  54.073  1.00  2.18
ATOM   1268  HD2 ARG    82      58.882  58.227  53.915  1.00  2.18
ATOM   1269  NE  ARG    82      57.528  56.958  54.930  1.00  2.18
ATOM   1270  HE  ARG    82      57.395  56.026  55.271  1.00  2.18
ATOM   1271  CZ  ARG    82      56.454  57.730  54.946  1.00  2.18
ATOM   1272  NH1 ARG    82      56.443  58.951  54.500  1.00  2.18
ATOM   1273 1HH1 ARG    82      57.276  59.331  54.089  1.00  2.18
ATOM   1274 2HH1 ARG    82      55.699  59.555  54.788  1.00  2.18
ATOM   1275  NH2 ARG    82      55.364  57.325  55.516  1.00  2.18
ATOM   1276 1HH2 ARG    82      55.527  56.739  56.324  1.00  2.18
ATOM   1277 2HH2 ARG    82      54.619  57.994  55.571  1.00  2.18
ATOM   1278  C   ARG    82      57.863  57.009  58.340  1.00  2.18
ATOM   1279  O   ARG    82      56.767  56.894  57.788  1.00  2.18
ATOM   1280  N   LEU    83      58.299  56.046  59.156  1.00  2.01
ATOM   1281  H   LEU    83      59.248  56.131  59.502  1.00  2.01
ATOM   1282  CA  LEU    83      57.322  55.421  60.093  1.00  2.01
ATOM   1283  HA  LEU    83      56.549  56.156  60.289  1.00  2.01
ATOM   1284  CB  LEU    83      56.556  54.187  59.568  1.00  2.01
ATOM   1285  HB1 LEU    83      55.783  54.534  58.882  1.00  2.01
ATOM   1286  HB2 LEU    83      56.034  53.756  60.418  1.00  2.01
ATOM   1287  CG  LEU    83      57.305  53.018  58.933  1.00  2.01
ATOM   1288  HG  LEU    83      56.726  52.108  59.072  1.00  2.01
ATOM   1289  CD1 LEU    83      57.437  53.278  57.450  1.00  2.01
ATOM   1290 1HD1 LEU    83      58.011  52.476  56.989  1.00  2.01
ATOM   1291 2HD1 LEU    83      56.450  53.361  56.998  1.00  2.01
ATOM   1292 3HD1 LEU    83      57.947  54.223  57.313  1.00  2.01
ATOM   1293  CD2 LEU    83      58.685  52.758  59.492  1.00  2.01
ATOM   1294 1HD2 LEU    83      59.154  51.926  58.973  1.00  2.01
ATOM   1295 2HD2 LEU    83      59.298  53.638  59.354  1.00  2.01
ATOM   1296 3HD2 LEU    83      58.620  52.538  60.557  1.00  2.01
ATOM   1297  C   LEU    83      57.960  55.153  61.469  1.00  2.01
ATOM   1298  O   LEU    83      59.174  55.219  61.624  1.00  2.01
ATOM   1299  N   THR    84      57.132  54.853  62.466  1.00  2.25
ATOM   1300  H   THR    84      56.139  54.983  62.294  1.00  2.25
ATOM   1301  CA  THR    84      57.511  54.379  63.803  1.00  2.25
ATOM   1302  HA  THR    84      58.387  54.945  64.118  1.00  2.25
ATOM   1303  CB  THR    84      56.371  54.626  64.819  1.00  2.25
ATOM   1304  HB  THR    84      56.398  53.850  65.584  1.00  2.25
ATOM   1305  CG2 THR    84      56.561  55.950  65.549  1.00  2.25
ATOM   1306 1HG2 THR    84      55.658  56.200  66.107  1.00  2.25
ATOM   1307 2HG2 THR    84      57.395  55.867  66.244  1.00  2.25
ATOM   1308 3HG2 THR    84      56.779  56.739  64.837  1.00  2.25
ATOM   1309  OG1 THR    84      55.074  54.586  64.258  1.00  2.25
ATOM   1310  HG1 THR    84      54.957  55.334  63.630  1.00  2.25
ATOM   1311  C   THR    84      57.875  52.905  63.873  1.00  2.25
ATOM   1312  O   THR    84      57.481  52.176  62.976  1.00  2.25
ATOM   1313  N   PRO    85      58.551  52.421  64.941  1.00  2.59
ATOM   1314  CD  PRO    85      59.166  53.205  66.005  1.00  2.59
ATOM   1315  HD1 PRO    85      58.401  53.514  66.719  1.00  2.59
ATOM   1316  HD2 PRO    85      59.691  54.077  65.612  1.00  2.59
ATOM   1317  CG  PRO    85      60.163  52.276  66.698  1.00  2.59
ATOM   1318  HG1 PRO    85      60.263  52.512  67.758  1.00  2.59
ATOM   1319  HG2 PRO    85      61.134  52.340  66.206  1.00  2.59
ATOM   1320  CB  PRO    85      59.570  50.886  66.483  1.00  2.59
ATOM   1321  HB1 PRO    85      58.864  50.677  67.287  1.00  2.59
ATOM   1322  HB2 PRO    85      60.345  50.119  66.458  1.00  2.59
ATOM   1323  CA  PRO    85      58.849  50.996  65.132  1.00  2.59
ATOM   1324  HA  PRO    85      59.544  50.686  64.349  1.00  2.59
ATOM   1325  C   PRO    85      57.621  50.075  65.064  1.00  2.59
ATOM   1326  O   PRO    85      57.529  49.263  64.157  1.00  2.59
ATOM   1327  N   ALA    86      56.620  50.246  65.937  1.00  2.68
ATOM   1328  H   ALA    86      56.740  50.904  66.687  1.00  2.68
ATOM   1329  CA  ALA    86      55.436  49.377  65.956  1.00  2.68
ATOM   1330  HA  ALA    86      55.765  48.352  66.144  1.00  2.68
ATOM   1331  CB  ALA    86      54.539  49.816  67.120  1.00  2.68
ATOM   1332  HB1 ALA    86      53.674  49.156  67.180  1.00  2.68
ATOM   1333  HB2 ALA    86      55.093  49.754  68.057  1.00  2.68
ATOM   1334  HB3 ALA    86      54.196  50.840  66.965  1.00  2.68
ATOM   1335  C   ALA    86      54.654  49.364  64.622  1.00  2.68
ATOM   1336  O   ALA    86      54.093  48.346  64.194  1.00  2.68
ATOM   1337  N   HIS    87      54.624  50.519  63.947  1.00  2.27
ATOM   1338  H   HIS    87      55.102  51.309  64.352  1.00  2.27
ATOM   1339  CA  HIS    87      54.051  50.671  62.609  1.00  2.27
ATOM   1340  HA  HIS    87      53.045  50.251  62.590  1.00  2.27
ATOM   1341  CB  HIS    87      53.970  52.159  62.263  1.00  2.27
ATOM   1342  HB1 HIS    87      54.971  52.588  62.303  1.00  2.27
ATOM   1343  HB2 HIS    87      53.369  52.656  63.025  1.00  2.27
ATOM   1344  CG  HIS    87      53.370  52.497  60.916  1.00  2.27
ATOM   1345  ND1 HIS    87      52.426  51.763  60.192  1.00  2.27
ATOM   1346  CE1 HIS    87      51.873  52.623  59.331  1.00  2.27
ATOM   1347  HE1 HIS    87      50.994  52.412  58.750  1.00  2.27
ATOM   1348  NE2 HIS    87      52.491  53.808  59.382  1.00  2.27
ATOM   1349  HE2 HIS    87      52.095  54.675  59.041  1.00  2.27
ATOM   1350  CD2 HIS    87      53.444  53.735  60.367  1.00  2.27
ATOM   1351  HD2 HIS    87      53.989  54.561  60.798  1.00  2.27
ATOM   1352  C   HIS    87      54.876  49.959  61.530  1.00  2.27
ATOM   1353  O   HIS    87      54.324  49.386  60.593  1.00  2.27
ATOM   1354  N   TYR    88      56.200  49.970  61.654  1.00  2.42
ATOM   1355  H   TYR    88      56.596  50.483  62.435  1.00  2.42
ATOM   1356  CA  TYR    88      57.124  49.171  60.871  1.00  2.42
ATOM   1357  HA  TYR    88      56.960  49.391  59.818  1.00  2.42
ATOM   1358  CB  TYR    88      58.603  49.526  61.179  1.00  2.42
ATOM   1359  HB1 TYR    88      58.684  50.011  62.147  1.00  2.42
ATOM   1360  HB2 TYR    88      58.925  50.261  60.451  1.00  2.42
ATOM   1361  CG  TYR    88      59.609  48.387  61.152  1.00  2.42
ATOM   1362  CD1 TYR    88      60.428  48.165  60.026  1.00  2.42
ATOM   1363  HD1 TYR    88      60.387  48.837  59.183  1.00  2.42
ATOM   1364  CE1 TYR    88      61.313  47.067  59.998  1.00  2.42
ATOM   1365  HE1 TYR    88      61.939  46.877  59.137  1.00  2.42
ATOM   1366  CZ  TYR    88      61.379  46.189  61.100  1.00  2.42
ATOM   1367  OH  TYR    88      62.176  45.092  61.075  1.00  2.42
ATOM   1368  HH  TYR    88      62.051  44.573  61.870  1.00  2.42
ATOM   1369  CE2 TYR    88      60.603  46.445  62.246  1.00  2.42
ATOM   1370  HE2 TYR    88      60.646  45.785  63.100  1.00  2.42
ATOM   1371  CD2 TYR    88      59.745  47.553  62.277  1.00  2.42
ATOM   1372  HD2 TYR    88      59.165  47.730  63.171  1.00  2.42
ATOM   1373  C   TYR    88      56.798  47.691  61.044  1.00  2.42
ATOM   1374  O   TYR    88      56.519  47.065  60.034  1.00  2.42
ATOM   1375  N   ASP    89      56.684  47.162  62.267  1.00  2.80
ATOM   1376  H   ASP    89      56.943  47.734  63.071  1.00  2.80
ATOM   1377  CA  ASP    89      56.418  45.739  62.495  1.00  2.80
ATOM   1378  HA  ASP    89      57.229  45.144  62.069  1.00  2.80
ATOM   1379  CB  ASP    89      56.295  45.424  63.992  1.00  2.80
ATOM   1380  HB1 ASP    89      56.089  44.358  64.112  1.00  2.80
ATOM   1381  HB2 ASP    89      55.450  45.971  64.413  1.00  2.80
ATOM   1382  CG  ASP    89      57.547  45.763  64.781  1.00  2.80
ATOM   1383  OD1 ASP    89      58.597  45.163  64.479  1.00  2.80
ATOM   1384  OD2 ASP    89      57.416  46.609  65.688  1.00  2.80
ATOM   1385  C   ASP    89      55.097  45.320  61.850  1.00  2.80
ATOM   1386  O   ASP    89      54.995  44.298  61.151  1.00  2.80
ATOM   1387  N   ARG    90      54.056  46.137  62.083  1.00  2.70
ATOM   1388  H   ARG    90      54.203  46.962  62.664  1.00  2.70
ATOM   1389  CA  ARG    90      52.737  45.829  61.539  1.00  2.70
ATOM   1390  HA  ARG    90      52.553  44.783  61.746  1.00  2.70
ATOM   1391  CB  ARG    90      51.646  46.684  62.206  1.00  2.70
ATOM   1392  HB1 ARG    90      51.485  47.583  61.607  1.00  2.70
ATOM   1393  HB2 ARG    90      51.971  47.006  63.196  1.00  2.70
ATOM   1394  CG  ARG    90      50.314  45.925  62.359  1.00  2.70
ATOM   1395  HG1 ARG    90      50.084  45.383  61.440  1.00  2.70
ATOM   1396  HG2 ARG    90      49.529  46.668  62.508  1.00  2.70
ATOM   1397  CD  ARG    90      50.262  44.958  63.562  1.00  2.70
ATOM   1398  HD1 ARG    90      49.228  44.629  63.681  1.00  2.70
ATOM   1399  HD2 ARG    90      50.527  45.505  64.468  1.00  2.70
ATOM   1400  NE  ARG    90      51.109  43.753  63.406  1.00  2.70
ATOM   1401  HE  ARG    90      50.766  43.024  62.793  1.00  2.70
ATOM   1402  CZ  ARG    90      52.294  43.519  63.949  1.00  2.70
ATOM   1403  NH1 ARG    90      52.910  44.384  64.708  1.00  2.70
ATOM   1404 1HH1 ARG    90      52.522  45.303  64.824  1.00  2.70
ATOM   1405 2HH1 ARG    90      53.841  44.198  65.037  1.00  2.70
ATOM   1406  NH2 ARG    90      52.903  42.403  63.677  1.00  2.70
ATOM   1407 1HH2 ARG    90      52.448  41.743  63.053  1.00  2.70
ATOM   1408 2HH2 ARG    90      53.821  42.218  64.040  1.00  2.70
ATOM   1409  C   ARG    90      52.704  45.875  60.023  1.00  2.70
ATOM   1410  O   ARG    90      52.051  45.036  59.397  1.00  2.70
ATOM   1411  N   TYR    91      53.459  46.789  59.425  1.00  2.65
ATOM   1412  H   TYR    91      53.972  47.463  59.984  1.00  2.65
ATOM   1413  CA  TYR    91      53.570  46.827  57.988  1.00  2.65
ATOM   1414  HA  TYR    91      52.564  46.664  57.600  1.00  2.65
ATOM   1415  CB  TYR    91      53.999  48.190  57.505  1.00  2.65
ATOM   1416  HB1 TYR    91      55.034  48.378  57.796  1.00  2.65
ATOM   1417  HB2 TYR    91      53.345  48.945  57.940  1.00  2.65
ATOM   1418  CG  TYR    91      53.839  48.180  56.011  1.00  2.65
ATOM   1419  CD1 TYR    91      52.544  48.192  55.462  1.00  2.65
ATOM   1420  HD1 TYR    91      51.681  48.359  56.092  1.00  2.65
ATOM   1421  CE1 TYR    91      52.370  47.866  54.111  1.00  2.65
ATOM   1422  HE1 TYR    91      51.385  47.803  53.692  1.00  2.65
ATOM   1423  CZ  TYR    91      53.480  47.495  53.323  1.00  2.65
ATOM   1424  OH  TYR    91      53.290  46.997  52.082  1.00  2.65
ATOM   1425  HH  TYR    91      54.102  46.549  51.741  1.00  2.65
ATOM   1426  CE2 TYR    91      54.776  47.544  53.867  1.00  2.65
ATOM   1427  HE2 TYR    91      55.615  47.217  53.270  1.00  2.65
ATOM   1428  CD2 TYR    91      54.954  47.886  55.211  1.00  2.65
ATOM   1429  HD2 TYR    91      55.924  47.775  55.662  1.00  2.65
ATOM   1430  C   TYR    91      54.417  45.700  57.400  1.00  2.65
ATOM   1431  O   TYR    91      53.984  45.162  56.396  1.00  2.65
ATOM   1432  N   VAL    92      55.522  45.263  58.010  1.00  3.00
ATOM   1433  H   VAL    92      55.845  45.748  58.844  1.00  3.00
ATOM   1434  CA  VAL    92      56.265  44.068  57.577  1.00  3.00
ATOM   1435  HA  VAL    92      56.648  44.229  56.569  1.00  3.00
ATOM   1436  CB  VAL    92      57.459  43.731  58.506  1.00  3.00
ATOM   1437  HB  VAL    92      57.102  43.644  59.532  1.00  3.00
ATOM   1438  CG1 VAL    92      58.127  42.404  58.112  1.00  3.00
ATOM   1439 1HG1 VAL    92      58.996  42.225  58.746  1.00  3.00
ATOM   1440 2HG1 VAL    92      57.443  41.566  58.244  1.00  3.00
ATOM   1441 3HG1 VAL    92      58.453  42.443  57.072  1.00  3.00
ATOM   1442  CG2 VAL    92      58.556  44.797  58.465  1.00  3.00
ATOM   1443 1HG2 VAL    92      59.373  44.516  59.133  1.00  3.00
ATOM   1444 2HG2 VAL    92      58.944  44.896  57.454  1.00  3.00
ATOM   1445 3HG2 VAL    92      58.172  45.751  58.804  1.00  3.00
ATOM   1446  C   VAL    92      55.307  42.892  57.522  1.00  3.00
ATOM   1447  O   VAL    92      55.116  42.307  56.464  1.00  3.00
ATOM   1448  N   ASN    93      54.591  42.637  58.620  1.00  3.25
ATOM   1449  H   ASN    93      54.790  43.177  59.457  1.00  3.25
ATOM   1450  CA  ASN    93      53.553  41.608  58.696  1.00  3.25
ATOM   1451  HA  ASN    93      54.030  40.633  58.568  1.00  3.25
ATOM   1452  CB  ASN    93      53.021  41.719  60.134  1.00  3.25
ATOM   1453  HB1 ASN    93      52.661  42.733  60.292  1.00  3.25
ATOM   1454  HB2 ASN    93      53.857  41.555  60.814  1.00  3.25
ATOM   1455  CG  ASN    93      51.913  40.790  60.580  1.00  3.25
ATOM   1456  OD1 ASN    93      51.359  41.032  61.645  1.00  3.25
ATOM   1457  ND2 ASN    93      51.573  39.737  59.873  1.00  3.25
ATOM   1458 1HD2 ASN    93      51.979  39.561  58.963  1.00  3.25
ATOM   1459 2HD2 ASN    93      50.843  39.147  60.229  1.00  3.25
ATOM   1460  C   ASN    93      52.474  41.730  57.586  1.00  3.25
ATOM   1461  O   ASN    93      52.005  40.705  57.085  1.00  3.25
ATOM   1462  N   LYS    94      52.115  42.951  57.161  1.00  3.51
ATOM   1463  H   LYS    94      52.538  43.757  57.609  1.00  3.51
ATOM   1464  CA  LYS    94      51.211  43.179  56.013  1.00  3.51
ATOM   1465  HA  LYS    94      50.364  42.497  56.108  1.00  3.51
ATOM   1466  CB  LYS    94      50.689  44.633  56.088  1.00  3.51
ATOM   1467  HB1 LYS    94      51.371  45.296  55.553  1.00  3.51
ATOM   1468  HB2 LYS    94      50.699  44.951  57.131  1.00  3.51
ATOM   1469  CG  LYS    94      49.248  44.862  55.594  1.00  3.51
ATOM   1470  HG1 LYS    94      49.013  45.912  55.760  1.00  3.51
ATOM   1471  HG2 LYS    94      48.575  44.279  56.224  1.00  3.51
ATOM   1472  CD  LYS    94      48.923  44.538  54.127  1.00  3.51
ATOM   1473  HD1 LYS    94      47.904  44.872  53.922  1.00  3.51
ATOM   1474  HD2 LYS    94      48.939  43.457  53.984  1.00  3.51
ATOM   1475  CE  LYS    94      49.868  45.213  53.124  1.00  3.51
ATOM   1476  HE1 LYS    94      50.885  44.832  53.254  1.00  3.51
ATOM   1477  HE2 LYS    94      49.880  46.288  53.311  1.00  3.51
ATOM   1478  NZ  LYS    94      49.416  44.967  51.741  1.00  3.51
ATOM   1479  HZ1 LYS    94      49.933  45.497  51.042  1.00  3.51
ATOM   1480  HZ2 LYS    94      49.405  43.996  51.485  1.00  3.51
ATOM   1481  HZ3 LYS    94      48.474  45.342  51.579  1.00  3.51
ATOM   1482  C   LYS    94      51.842  42.914  54.631  1.00  3.51
ATOM   1483  O   LYS    94      51.175  42.401  53.741  1.00  3.51
ATOM   1484  N   ASP    95      53.100  43.268  54.415  1.00  3.54
ATOM   1485  H   ASP    95      53.606  43.699  55.183  1.00  3.54
ATOM   1486  CA  ASP    95      53.795  43.155  53.125  1.00  3.54
ATOM   1487  HA  ASP    95      53.152  43.526  52.326  1.00  3.54
ATOM   1488  CB  ASP    95      55.062  44.027  53.191  1.00  3.54
ATOM   1489  HB1 ASP    95      55.840  43.509  53.756  1.00  3.54
ATOM   1490  HB2 ASP    95      54.828  44.932  53.745  1.00  3.54
ATOM   1491  CG  ASP    95      55.610  44.430  51.818  1.00  3.54
ATOM   1492  OD1 ASP    95      55.358  45.588  51.411  1.00  3.54
ATOM   1493  OD2 ASP    95      56.354  43.624  51.225  1.00  3.54
ATOM   1494  C   ASP    95      54.150  41.700  52.834  1.00  3.54
ATOM   1495  O   ASP    95      53.815  41.181  51.777  1.00  3.54
ATOM   1496  N   MET    96      54.639  41.008  53.866  1.00  3.54
ATOM   1497  H   MET    96      54.899  41.548  54.686  1.00  3.54
ATOM   1498  CA  MET    96      54.581  39.558  54.029  1.00  3.54
ATOM   1499  HA  MET    96      55.302  39.078  53.369  1.00  3.54
ATOM   1500  CB  MET    96      54.965  39.241  55.484  1.00  3.54
ATOM   1501  HB1 MET    96      54.290  39.789  56.140  1.00  3.54
ATOM   1502  HB2 MET    96      55.978  39.598  55.674  1.00  3.54
ATOM   1503  CG  MET    96      54.891  37.763  55.882  1.00  3.54
ATOM   1504  HG1 MET    96      55.736  37.228  55.444  1.00  3.54
ATOM   1505  HG2 MET    96      53.973  37.316  55.500  1.00  3.54
ATOM   1506  SD  MET    96      54.906  37.550  57.685  1.00  3.54
ATOM   1507  CE  MET    96      54.863  35.737  57.744  1.00  3.54
ATOM   1508  HE1 MET    96      54.834  35.397  58.778  1.00  3.54
ATOM   1509  HE2 MET    96      53.982  35.369  57.219  1.00  3.54
ATOM   1510  HE3 MET    96      55.752  35.333  57.259  1.00  3.54
ATOM   1511  C   MET    96      53.194  39.032  53.706  1.00  3.54
ATOM   1512  O   MET    96      53.102  38.157  52.873  1.00  3.54
ATOM   1513  N   SER    97      52.098  39.559  54.258  1.00  3.86
ATOM   1514  H   SER    97      52.177  40.271  54.970  1.00  3.86
ATOM   1515  CA  SER    97      50.776  39.049  53.870  1.00  3.86
ATOM   1516  HA  SER    97      50.766  37.981  54.092  1.00  3.86
ATOM   1517  CB  SER    97      49.691  39.699  54.740  1.00  3.86
ATOM   1518  HB1 SER    97      49.636  40.765  54.535  1.00  3.86
ATOM   1519  HB2 SER    97      49.953  39.562  55.789  1.00  3.86
ATOM   1520  OG  SER    97      48.408  39.145  54.522  1.00  3.86
ATOM   1521  HG  SER    97      48.447  38.186  54.599  1.00  3.86
ATOM   1522  C   SER    97      50.491  39.175  52.371  1.00  3.86
ATOM   1523  O   SER    97      49.939  38.246  51.798  1.00  3.86
ATOM   1524  N   ILE    98      50.934  40.232  51.686  1.00  4.10
ATOM   1525  H   ILE    98      51.452  40.949  52.181  1.00  4.10
ATOM   1526  CA  ILE    98      50.663  40.400  50.249  1.00  4.10
ATOM   1527  HA  ILE    98      49.649  40.030  50.086  1.00  4.10
ATOM   1528  CB  ILE    98      50.649  41.912  49.882  1.00  4.10
ATOM   1529  HB  ILE    98      50.557  42.463  50.819  1.00  4.10
ATOM   1530  CG2 ILE    98      51.923  42.459  49.215  1.00  4.10
ATOM   1531 1HG2 ILE    98      51.831  43.535  49.060  1.00  4.10
ATOM   1532 2HG2 ILE    98      52.793  42.287  49.845  1.00  4.10
ATOM   1533 3HG2 ILE    98      52.095  41.984  48.249  1.00  4.10
ATOM   1534  CG1 ILE    98      49.398  42.314  49.067  1.00  4.10
ATOM   1535 1HG1 ILE    98      49.411  43.396  48.923  1.00  4.10
ATOM   1536 2HG1 ILE    98      48.510  42.081  49.657  1.00  4.10
ATOM   1537  CD1 ILE    98      49.237  41.658  47.687  1.00  4.10
ATOM   1538  HD1 ILE    98      48.373  42.094  47.185  1.00  4.10
ATOM   1539  HD2 ILE    98      50.120  41.830  47.073  1.00  4.10
ATOM   1540  HD3 ILE    98      49.065  40.588  47.796  1.00  4.10
ATOM   1541  C   ILE    98      51.559  39.537  49.337  1.00  4.10
ATOM   1542  O   ILE    98      51.094  39.066  48.296  1.00  4.10
ATOM   1543  N   GLN    99      52.818  39.301  49.724  1.00  4.70
ATOM   1544  H   GLN    99      53.139  39.744  50.581  1.00  4.70
ATOM   1545  CA  GLN    99      53.792  38.556  48.916  1.00  4.70
ATOM   1546  HA  GLN    99      53.497  38.641  47.871  1.00  4.70
ATOM   1547  CB  GLN    99      55.193  39.193  49.019  1.00  4.70
ATOM   1548  HB1 GLN    99      55.098  40.265  48.839  1.00  4.70
ATOM   1549  HB2 GLN    99      55.817  38.778  48.226  1.00  4.70
ATOM   1550  CG  GLN    99      55.914  38.969  50.359  1.00  4.70
ATOM   1551  HG1 GLN    99      56.107  37.905  50.499  1.00  4.70
ATOM   1552  HG2 GLN    99      55.291  39.314  51.174  1.00  4.70
ATOM   1553  CD  GLN    99      57.256  39.682  50.427  1.00  4.70
ATOM   1554  OE1 GLN    99      58.305  39.061  50.469  1.00  4.70
ATOM   1555  NE2 GLN    99      57.299  40.995  50.446  1.00  4.70
ATOM   1556 1HE2 GLN    99      56.483  41.595  50.502  1.00  4.70
ATOM   1557 2HE2 GLN    99      58.213  41.405  50.509  1.00  4.70
ATOM   1558  C   GLN    99      53.804  37.046  49.238  1.00  4.70
ATOM   1559  O   GLN    99      53.794  36.198  48.349  1.00  4.70
ATOM   1560  N   GLU   100      53.740  36.706  50.519  1.00  5.04
ATOM   1561  H   GLU   100      53.725  37.449  51.211  1.00  5.04
ATOM   1562  CA  GLU   100      53.627  35.355  51.047  1.00  5.04
ATOM   1563  HA  GLU   100      54.325  34.715  50.506  1.00  5.04
ATOM   1564  CB  GLU   100      54.018  35.317  52.540  1.00  5.04
ATOM   1565  HB1 GLU   100      53.203  35.728  53.133  1.00  5.04
ATOM   1566  HB2 GLU   100      54.907  35.933  52.689  1.00  5.04
ATOM   1567  CG  GLU   100      54.311  33.908  53.072  1.00  5.04
ATOM   1568  HG1 GLU   100      55.164  33.490  52.531  1.00  5.04
ATOM   1569  HG2 GLU   100      53.447  33.266  52.887  1.00  5.04
ATOM   1570  CD  GLU   100      54.612  33.948  54.580  1.00  5.04
ATOM   1571  OE1 GLU   100      55.738  34.361  54.939  1.00  5.04
ATOM   1572  OE2 GLU   100      53.707  33.593  55.371  1.00  5.04
ATOM   1573  C   GLU   100      52.225  34.783  50.864  1.00  5.04
ATOM   1574  O   GLU   100      52.089  33.625  50.474  1.00  5.04
ATOM   1575  N   LEU   101      51.186  35.615  50.995  1.00  4.86
ATOM   1576  H   LEU   101      51.343  36.553  51.342  1.00  4.86
ATOM   1577  CA  LEU   101      49.851  35.286  50.507  1.00  4.86
ATOM   1578  HA  LEU   101      49.844  34.217  50.311  1.00  4.86
ATOM   1579  CB  LEU   101      48.762  35.514  51.582  1.00  4.86
ATOM   1580  HB1 LEU   101      48.347  36.512  51.463  1.00  4.86
ATOM   1581  HB2 LEU   101      49.209  35.447  52.575  1.00  4.86
ATOM   1582  CG  LEU   101      47.590  34.517  51.506  1.00  4.86
ATOM   1583  HG  LEU   101      47.227  34.458  50.480  1.00  4.86
ATOM   1584  CD1 LEU   101      47.973  33.109  51.976  1.00  4.86
ATOM   1585 1HD1 LEU   101      47.102  32.455  51.944  1.00  4.86
ATOM   1586 2HD1 LEU   101      48.749  32.688  51.341  1.00  4.86
ATOM   1587 3HD1 LEU   101      48.349  33.152  53.000  1.00  4.86
ATOM   1588  CD2 LEU   101      46.442  35.001  52.396  1.00  4.86
ATOM   1589 1HD2 LEU   101      45.605  34.305  52.336  1.00  4.86
ATOM   1590 2HD2 LEU   101      46.777  35.076  53.430  1.00  4.86
ATOM   1591 3HD2 LEU   101      46.103  35.980  52.054  1.00  4.86
ATOM   1592  C   LEU   101      49.595  35.912  49.143  1.00  4.86
ATOM   1593  O   LEU   101      48.503  36.410  48.881  1.00  4.86
ATOM   1594  N   ALA   102      50.600  35.856  48.254  1.00  5.43
ATOM   1595  H   ALA   102      51.513  35.570  48.584  1.00  5.43
ATOM   1596  CA  ALA   102      50.450  36.228  46.852  1.00  5.43
ATOM   1597  HA  ALA   102      50.141  37.275  46.874  1.00  5.43
ATOM   1598  CB  ALA   102      51.770  36.265  46.078  1.00  5.43
ATOM   1599  HB1 ALA   102      52.379  35.404  46.303  1.00  5.43
ATOM   1600  HB2 ALA   102      51.581  36.323  45.005  1.00  5.43
ATOM   1601  HB3 ALA   102      52.329  37.154  46.372  1.00  5.43
ATOM   1602  C   ALA   102      49.299  35.506  46.145  1.00  5.43
ATOM   1603  O   ALA   102      49.451  34.437  45.549  1.00  5.43
ATOM   1604  N   VAL   103      48.138  36.148  46.229  1.00  7.06
ATOM   1605  H   VAL   103      48.070  36.820  46.990  1.00  7.06
ATOM   1606  CA  VAL   103      47.026  36.121  45.281  1.00  7.06
ATOM   1607  HA  VAL   103      46.996  35.148  44.794  1.00  7.06
ATOM   1608  CB  VAL   103      45.687  36.313  46.050  1.00  7.06
ATOM   1609  HB  VAL   103      45.700  37.286  46.542  1.00  7.06
ATOM   1610  CG1 VAL   103      44.422  36.223  45.184  1.00  7.06
ATOM   1611 1HG1 VAL   103      43.530  36.216  45.810  1.00  7.06
ATOM   1612 2HG1 VAL   103      44.347  37.092  44.532  1.00  7.06
ATOM   1613 3HG1 VAL   103      44.444  35.318  44.576  1.00  7.06
ATOM   1614  CG2 VAL   103      45.521  35.227  47.130  1.00  7.06
ATOM   1615 1HG2 VAL   103      44.579  35.373  47.661  1.00  7.06
ATOM   1616 2HG2 VAL   103      45.524  34.238  46.672  1.00  7.06
ATOM   1617 3HG2 VAL   103      46.319  35.289  47.868  1.00  7.06
ATOM   1618  C   VAL   103      47.226  37.163  44.161  1.00  7.06
ATOM   1619  O   VAL   103      46.424  37.283  43.242  1.00  7.06
ATOM   1620  N   LEU   104      48.346  37.892  44.220  1.00  9.46
ATOM   1621  H   LEU   104      48.939  37.767  45.022  1.00  9.46
ATOM   1622  CA  LEU   104      48.852  38.753  43.158  1.00  9.46
ATOM   1623  HA  LEU   104      48.115  39.545  43.032  1.00  9.46
ATOM   1624  CB  LEU   104      50.174  39.380  43.656  1.00  9.46
ATOM   1625  HB1 LEU   104      50.934  38.596  43.695  1.00  9.46
ATOM   1626  HB2 LEU   104      50.015  39.734  44.677  1.00  9.46
ATOM   1627  CG  LEU   104      50.735  40.564  42.841  1.00  9.46
ATOM   1628  HG  LEU   104      51.045  40.212  41.858  1.00  9.46
ATOM   1629  CD1 LEU   104      49.735  41.711  42.664  1.00  9.46
ATOM   1630 1HD1 LEU   104      50.214  42.536  42.133  1.00  9.46
ATOM   1631 2HD1 LEU   104      48.872  41.397  42.082  1.00  9.46
ATOM   1632 3HD1 LEU   104      49.400  42.071  43.638  1.00  9.46
ATOM   1633  CD2 LEU   104      51.965  41.125  43.556  1.00  9.46
ATOM   1634 1HD2 LEU   104      52.404  41.926  42.961  1.00  9.46
ATOM   1635 2HD2 LEU   104      51.691  41.521  44.536  1.00  9.46
ATOM   1636 3HD2 LEU   104      52.710  40.340  43.687  1.00  9.46
ATOM   1637  C   LEU   104      48.963  38.030  41.804  1.00  9.46
ATOM   1638  O   LEU   104      48.966  36.802  41.740  1.00  9.46
ATOM   1639  N   VAL   105      49.057  38.818  40.727  1.00 10.70
ATOM   1640  H   VAL   105      49.101  39.814  40.889  1.00 10.70
ATOM   1641  CA  VAL   105      48.832  38.390  39.334  1.00 10.70
ATOM   1642  HA  VAL   105      47.775  38.142  39.232  1.00 10.70
ATOM   1643  CB  VAL   105      49.139  39.550  38.356  1.00 10.70
ATOM   1644  HB  VAL   105      50.188  39.828  38.462  1.00 10.70
ATOM   1645  CG1 VAL   105      48.888  39.177  36.889  1.00 10.70
ATOM   1646 1HG1 VAL   105      49.051  40.044  36.248  1.00 10.70
ATOM   1647 2HG1 VAL   105      49.574  38.392  36.570  1.00 10.70
ATOM   1648 3HG1 VAL   105      47.863  38.825  36.764  1.00 10.70
ATOM   1649  CG2 VAL   105      48.279  40.785  38.665  1.00 10.70
ATOM   1650 1HG2 VAL   105      48.486  41.572  37.938  1.00 10.70
ATOM   1651 2HG2 VAL   105      47.219  40.531  38.615  1.00 10.70
ATOM   1652 3HG2 VAL   105      48.510  41.186  39.650  1.00 10.70
ATOM   1653  C   VAL   105      49.598  37.129  38.920  1.00 10.70
ATOM   1654  O   VAL   105      49.082  36.291  38.188  1.00 10.70
ATOM   1655  N   SER   106      50.809  36.952  39.443  1.00  9.51
ATOM   1656  H   SER   106      51.139  37.664  40.076  1.00  9.51
ATOM   1657  CA  SER   106      51.442  35.637  39.562  1.00  9.51
ATOM   1658  HA  SER   106      50.896  34.888  38.987  1.00  9.51
ATOM   1659  CB  SER   106      52.878  35.693  39.032  1.00  9.51
ATOM   1660  HB1 SER   106      53.308  34.692  39.028  1.00  9.51
ATOM   1661  HB2 SER   106      53.482  36.346  39.664  1.00  9.51
ATOM   1662  OG  SER   106      52.873  36.194  37.711  1.00  9.51
ATOM   1663  HG  SER   106      52.049  36.676  37.584  1.00  9.51
ATOM   1664  C   SER   106      51.417  35.258  41.033  1.00  9.51
ATOM   1665  O   SER   106      51.939  35.984  41.880  1.00  9.51
ATOM   1666  N   GLY   107      50.734  34.162  41.351  1.00  8.17
ATOM   1667  H   GLY   107      50.310  33.638  40.601  1.00  8.17
ATOM   1668  CA  GLY   107      50.348  33.842  42.722  1.00  8.17
ATOM   1669  HA1 GLY   107      49.487  33.177  42.703  1.00  8.17
ATOM   1670  HA2 GLY   107      50.057  34.769  43.217  1.00  8.17
ATOM   1671  C   GLY   107      51.463  33.189  43.521  1.00  8.17
ATOM   1672  O   GLY   107      51.248  32.094  44.042  1.00  8.17
ATOM   1673  N   GLN   108      52.620  33.856  43.606  1.00  6.80
ATOM   1674  H   GLN   108      52.653  34.730  43.088  1.00  6.80
ATOM   1675  CA  GLN   108      53.902  33.368  44.140  1.00  6.80
ATOM   1676  HA  GLN   108      54.243  32.574  43.475  1.00  6.80
ATOM   1677  CB  GLN   108      54.963  34.488  44.117  1.00  6.80
ATOM   1678  HB1 GLN   108      55.917  34.057  44.427  1.00  6.80
ATOM   1679  HB2 GLN   108      54.693  35.251  44.848  1.00  6.80
ATOM   1680  CG  GLN   108      55.180  35.176  42.758  1.00  6.80
ATOM   1681  HG1 GLN   108      56.078  35.790  42.820  1.00  6.80
ATOM   1682  HG2 GLN   108      54.350  35.847  42.553  1.00  6.80
ATOM   1683  CD  GLN   108      55.318  34.195  41.600  1.00  6.80
ATOM   1684  OE1 GLN   108      54.347  33.716  41.036  1.00  6.80
ATOM   1685  NE2 GLN   108      56.519  33.837  41.206  1.00  6.80
ATOM   1686 1HE2 GLN   108      57.339  34.203  41.657  1.00  6.80
ATOM   1687 2HE2 GLN   108      56.566  33.189  40.440  1.00  6.80
ATOM   1688  C   GLN   108      53.851  32.734  45.534  1.00  6.80
ATOM   1689  O   GLN   108      54.780  32.029  45.910  1.00  6.80
ATOM   1690  N   LYS   109      52.761  32.992  46.264  1.00  5.97
ATOM   1691  H   LYS   109      52.088  33.580  45.800  1.00  5.97
ATOM   1692  CA  LYS   109      52.416  32.574  47.620  1.00  5.97
ATOM   1693  HA  LYS   109      52.002  33.449  48.113  1.00  5.97
ATOM   1694  CB  LYS   109      51.327  31.480  47.581  1.00  5.97
ATOM   1695  HB1 LYS   109      51.633  30.599  48.146  1.00  5.97
ATOM   1696  HB2 LYS   109      51.176  31.151  46.555  1.00  5.97
ATOM   1697  CG  LYS   109      50.007  31.987  48.186  1.00  5.97
ATOM   1698  HG1 LYS   109      49.774  32.987  47.820  1.00  5.97
ATOM   1699  HG2 LYS   109      50.135  32.045  49.267  1.00  5.97
ATOM   1700  CD  LYS   109      48.833  31.042  47.881  1.00  5.97
ATOM   1701  HD1 LYS   109      48.157  31.057  48.739  1.00  5.97
ATOM   1702  HD2 LYS   109      49.202  30.020  47.781  1.00  5.97
ATOM   1703  CE  LYS   109      48.010  31.425  46.638  1.00  5.97
ATOM   1704  HE1 LYS   109      47.405  32.304  46.882  1.00  5.97
ATOM   1705  HE2 LYS   109      47.325  30.601  46.422  1.00  5.97
ATOM   1706  NZ  LYS   109      48.839  31.723  45.445  1.00  5.97
ATOM   1707  HZ1 LYS   109      48.282  31.775  44.606  1.00  5.97
ATOM   1708  HZ2 LYS   109      49.295  32.629  45.551  1.00  5.97
ATOM   1709  HZ3 LYS   109      49.586  31.052  45.300  1.00  5.97
ATOM   1710  C   LYS   109      53.652  32.218  48.491  1.00  5.97
ATOM   1711  O   LYS   109      54.810  32.282  48.078  1.00  5.97
