# Supplementary material for: Selecting Near-Native Protein Structures from Predicted Decoy Sets Using Ordered Graphlet Degree Similarity
Source: Genes (Basel). 2019 Feb 11;10(2):132. doi: 10.3390/genes10020132 (PMC6410076; doi:10.3390/genes10020132)
Supplement: Supplementary file 1 [file genes-10-00132-s001.zip › CodeData/data/CASP11/T0759/model205.pdb]

ATOM      1  N   MET     1      63.525  41.725  69.219  1.00  9.90
ATOM      2  CA  MET     1      62.621  41.782  68.072  1.00  9.90
ATOM      3  HA  MET     1      62.796  42.722  67.553  1.00  9.90
ATOM      4  CB  MET     1      62.950  40.643  67.094  1.00  9.90
ATOM      5  HB1 MET     1      62.250  40.679  66.258  1.00  9.90
ATOM      6  HB2 MET     1      62.839  39.682  67.597  1.00  9.90
ATOM      7  CG  MET     1      64.373  40.768  66.537  1.00  9.90
ATOM      8  HG1 MET     1      65.083  40.583  67.345  1.00  9.90
ATOM      9  HG2 MET     1      64.521  41.789  66.183  1.00  9.90
ATOM     10  SD  MET     1      64.740  39.630  65.172  1.00  9.90
ATOM     11  CE  MET     1      66.467  40.087  64.864  1.00  9.90
ATOM     12  HE1 MET     1      66.869  39.465  64.064  1.00  9.90
ATOM     13  HE2 MET     1      66.523  41.135  64.570  1.00  9.90
ATOM     14  HE3 MET     1      67.052  39.934  65.771  1.00  9.90
ATOM     15  C   MET     1      61.133  41.752  68.464  1.00  9.90
ATOM     16  O   MET     1      60.748  41.369  69.571  1.00  9.90
ATOM     17  N   GLY     2      60.268  42.182  67.543  1.00  8.37
ATOM     18  H   GLY     2      60.635  42.563  66.678  1.00  8.37
ATOM     19  CA  GLY     2      58.806  42.236  67.690  1.00  8.37
ATOM     20  HA1 GLY     2      58.457  41.252  67.998  1.00  8.37
ATOM     21  HA2 GLY     2      58.377  42.456  66.712  1.00  8.37
ATOM     22  C   GLY     2      58.228  43.259  68.682  1.00  8.37
ATOM     23  O   GLY     2      57.084  43.680  68.516  1.00  8.37
ATOM     24  N   HIS     3      59.011  43.687  69.674  1.00  7.17
ATOM     25  H   HIS     3      59.876  43.180  69.807  1.00  7.17
ATOM     26  CA  HIS     3      58.872  45.005  70.309  1.00  7.17
ATOM     27  HA  HIS     3      57.824  45.311  70.314  1.00  7.17
ATOM     28  CB  HIS     3      59.383  44.948  71.758  1.00  7.17
ATOM     29  HB1 HIS     3      59.279  45.938  72.204  1.00  7.17
ATOM     30  HB2 HIS     3      60.443  44.693  71.761  1.00  7.17
ATOM     31  CG  HIS     3      58.657  43.956  72.636  1.00  7.17
ATOM     32  ND1 HIS     3      57.673  44.272  73.576  1.00  7.17
ATOM     33  CE1 HIS     3      57.331  43.111  74.152  1.00  7.17
ATOM     34  HE1 HIS     3      56.589  43.011  74.934  1.00  7.17
ATOM     35  NE2 HIS     3      58.041  42.096  73.629  1.00  7.17
ATOM     36  HE2 HIS     3      57.967  41.127  73.900  1.00  7.17
ATOM     37  CD2 HIS     3      58.887  42.611  72.673  1.00  7.17
ATOM     38  HD2 HIS     3      59.601  42.071  72.062  1.00  7.17
ATOM     39  C   HIS     3      59.660  46.028  69.509  1.00  7.17
ATOM     40  O   HIS     3      59.105  47.040  69.097  1.00  7.17
ATOM     41  N   HIS     4      60.904  45.692  69.163  1.00  7.07
ATOM     42  H   HIS     4      61.334  44.904  69.616  1.00  7.07
ATOM     43  CA  HIS     4      61.535  46.174  67.937  1.00  7.07
ATOM     44  HA  HIS     4      61.474  47.256  67.961  1.00  7.07
ATOM     45  CB  HIS     4      63.028  45.790  67.955  1.00  7.07
ATOM     46  HB1 HIS     4      63.429  45.849  66.944  1.00  7.07
ATOM     47  HB2 HIS     4      63.143  44.764  68.301  1.00  7.07
ATOM     48  CG  HIS     4      63.851  46.699  68.843  1.00  7.07
ATOM     49  ND1 HIS     4      63.623  46.942  70.203  1.00  7.07
ATOM     50  CE1 HIS     4      64.436  47.956  70.536  1.00  7.07
ATOM     51  HE1 HIS     4      64.439  48.440  71.503  1.00  7.07
ATOM     52  NE2 HIS     4      65.177  48.342  69.482  1.00  7.07
ATOM     53  HE2 HIS     4      65.731  49.193  69.428  1.00  7.07
ATOM     54  CD2 HIS     4      64.819  47.556  68.408  1.00  7.07
ATOM     55  HD2 HIS     4      65.102  47.696  67.373  1.00  7.07
ATOM     56  C   HIS     4      60.752  45.700  66.701  1.00  7.07
ATOM     57  O   HIS     4      59.755  44.996  66.820  1.00  7.07
ATOM     58  N   HIS     5      61.076  46.190  65.511  1.00  6.54
ATOM     59  H   HIS     5      61.986  46.634  65.422  1.00  6.54
ATOM     60  CA  HIS     5      60.126  46.337  64.390  1.00  6.54
ATOM     61  HA  HIS     5      60.620  46.890  63.596  1.00  6.54
ATOM     62  CB  HIS     5      59.816  44.956  63.782  1.00  6.54
ATOM     63  HB1 HIS     5      59.344  45.096  62.809  1.00  6.54
ATOM     64  HB2 HIS     5      59.122  44.410  64.420  1.00  6.54
ATOM     65  CG  HIS     5      61.062  44.126  63.591  1.00  6.54
ATOM     66  ND1 HIS     5      61.329  42.883  64.182  1.00  6.54
ATOM     67  CE1 HIS     5      62.596  42.597  63.845  1.00  6.54
ATOM     68  HE1 HIS     5      63.116  41.695  64.135  1.00  6.54
ATOM     69  NE2 HIS     5      63.134  43.589  63.114  1.00  6.54
ATOM     70  HE2 HIS     5      64.089  43.650  62.796  1.00  6.54
ATOM     71  CD2 HIS     5      62.180  44.560  62.941  1.00  6.54
ATOM     72  HD2 HIS     5      62.300  45.523  62.461  1.00  6.54
ATOM     73  C   HIS     5      58.865  47.142  64.750  1.00  6.54
ATOM     74  O   HIS     5      57.973  47.259  63.925  1.00  6.54
ATOM     75  N   HIS     6      58.771  47.689  65.970  1.00  5.90
ATOM     76  H   HIS     6      59.489  47.449  66.634  1.00  5.90
ATOM     77  CA  HIS     6      57.617  48.424  66.479  1.00  5.90
ATOM     78  HA  HIS     6      57.144  48.938  65.642  1.00  5.90
ATOM     79  CB  HIS     6      56.583  47.409  67.032  1.00  5.90
ATOM     80  HB1 HIS     6      56.027  47.847  67.867  1.00  5.90
ATOM     81  HB2 HIS     6      57.098  46.522  67.420  1.00  5.90
ATOM     82  CG  HIS     6      55.591  46.986  65.979  1.00  5.90
ATOM     83  ND1 HIS     6      54.533  47.776  65.516  1.00  5.90
ATOM     84  CE1 HIS     6      54.094  47.170  64.397  1.00  5.90
ATOM     85  HE1 HIS     6      53.330  47.563  63.738  1.00  5.90
ATOM     86  NE2 HIS     6      54.788  46.045  64.167  1.00  5.90
ATOM     87  HE2 HIS     6      54.757  45.508  63.304  1.00  5.90
ATOM     88  CD2 HIS     6      55.725  45.902  65.164  1.00  5.90
ATOM     89  HD2 HIS     6      56.533  45.184  65.202  1.00  5.90
ATOM     90  C   HIS     6      57.946  49.517  67.519  1.00  5.90
ATOM     91  O   HIS     6      57.021  50.235  67.893  1.00  5.90
ATOM     92  N   HIS     7      59.209  49.727  67.924  1.00  5.96
ATOM     93  H   HIS     7      59.886  49.024  67.669  1.00  5.96
ATOM     94  CA  HIS     7      59.660  50.717  68.913  1.00  5.96
ATOM     95  HA  HIS     7      58.818  51.370  69.132  1.00  5.96
ATOM     96  CB  HIS     7      59.969  49.942  70.206  1.00  5.96
ATOM     97  HB1 HIS     7      60.824  49.287  70.033  1.00  5.96
ATOM     98  HB2 HIS     7      59.112  49.317  70.459  1.00  5.96
ATOM     99  CG  HIS     7      60.268  50.820  71.392  1.00  5.96
ATOM    100  ND1 HIS     7      61.533  51.284  71.751  1.00  5.96
ATOM    101  CE1 HIS     7      61.357  52.016  72.857  1.00  5.96
ATOM    102  HE1 HIS     7      62.155  52.515  73.391  1.00  5.96
ATOM    103  NE2 HIS     7      60.060  52.030  73.211  1.00  5.96
ATOM    104  HE2 HIS     7      59.690  52.484  74.033  1.00  5.96
ATOM    105  CD2 HIS     7      59.355  51.281  72.295  1.00  5.96
ATOM    106  HD2 HIS     7      58.296  51.071  72.290  1.00  5.96
ATOM    107  C   HIS     7      60.828  51.697  68.603  1.00  5.96
ATOM    108  O   HIS     7      60.711  52.883  68.928  1.00  5.96
ATOM    109  N   HIS     8      61.921  51.249  67.975  1.00  5.05
ATOM    110  H   HIS     8      61.967  50.256  67.753  1.00  5.05
ATOM    111  CA  HIS     8      63.133  52.012  67.594  1.00  5.05
ATOM    112  HA  HIS     8      63.451  52.530  68.499  1.00  5.05
ATOM    113  CB  HIS     8      64.239  50.994  67.269  1.00  5.05
ATOM    114  HB1 HIS     8      64.122  50.670  66.236  1.00  5.05
ATOM    115  HB2 HIS     8      64.100  50.138  67.920  1.00  5.05
ATOM    116  CG  HIS     8      65.669  51.420  67.458  1.00  5.05
ATOM    117  ND1 HIS     8      66.414  51.262  68.628  1.00  5.05
ATOM    118  CE1 HIS     8      67.674  51.592  68.306  1.00  5.05
ATOM    119  HE1 HIS     8      68.506  51.563  68.998  1.00  5.05
ATOM    120  NE2 HIS     8      67.759  51.920  67.005  1.00  5.05
ATOM    121  HE2 HIS     8      68.606  52.152  66.510  1.00  5.05
ATOM    122  CD2 HIS     8      66.504  51.805  66.451  1.00  5.05
ATOM    123  HD2 HIS     8      66.213  51.926  65.413  1.00  5.05
ATOM    124  C   HIS     8      63.110  53.109  66.500  1.00  5.05
ATOM    125  O   HIS     8      64.130  53.776  66.301  1.00  5.05
ATOM    126  N   SER     9      61.994  53.367  65.810  1.00  4.36
ATOM    127  H   SER     9      61.172  52.879  66.133  1.00  4.36
ATOM    128  CA  SER     9      61.915  53.938  64.438  1.00  4.36
ATOM    129  HA  SER     9      60.908  53.798  64.072  1.00  4.36
ATOM    130  CB  SER     9      62.039  55.476  64.483  1.00  4.36
ATOM    131  HB1 SER     9      61.034  55.895  64.450  1.00  4.36
ATOM    132  HB2 SER     9      62.572  55.834  63.609  1.00  4.36
ATOM    133  OG  SER     9      62.685  55.994  65.635  1.00  4.36
ATOM    134  HG  SER     9      63.199  55.252  65.991  1.00  4.36
ATOM    135  C   SER     9      62.849  53.276  63.400  1.00  4.36
ATOM    136  O   SER     9      63.390  52.215  63.680  1.00  4.36
ATOM    137  N   HIS    10      62.982  53.846  62.197  1.00  4.22
ATOM    138  H   HIS    10      62.286  54.549  61.936  1.00  4.22
ATOM    139  CA  HIS    10      64.169  53.785  61.338  1.00  4.22
ATOM    140  HA  HIS    10      65.020  53.625  62.003  1.00  4.22
ATOM    141  CB  HIS    10      64.314  52.680  60.303  1.00  4.22
ATOM    142  HB1 HIS    10      63.498  52.725  59.583  1.00  4.22
ATOM    143  HB2 HIS    10      64.319  51.748  60.851  1.00  4.22
ATOM    144  CG  HIS    10      65.642  52.725  59.581  1.00  4.22
ATOM    145  ND1 HIS    10      66.743  53.524  59.929  1.00  4.22
ATOM    146  CE1 HIS    10      67.708  53.218  59.051  1.00  4.22
ATOM    147  HE1 HIS    10      68.684  53.676  59.036  1.00  4.22
ATOM    148  NE2 HIS    10      67.294  52.261  58.208  1.00  4.22
ATOM    149  HE2 HIS    10      67.853  51.809  57.504  1.00  4.22
ATOM    150  CD2 HIS    10      65.991  51.947  58.520  1.00  4.22
ATOM    151  HD2 HIS    10      65.371  51.190  58.057  1.00  4.22
ATOM    152  C   HIS    10      64.372  55.155  60.730  1.00  4.22
ATOM    153  O   HIS    10      64.160  55.460  59.558  1.00  4.22
ATOM    154  N   MET    11      64.701  56.015  61.677  1.00  3.53
ATOM    155  H   MET    11      64.773  55.622  62.600  1.00  3.53
ATOM    156  CA  MET    11      64.465  57.429  61.599  1.00  3.53
ATOM    157  HA  MET    11      63.399  57.586  61.464  1.00  3.53
ATOM    158  CB  MET    11      64.840  58.003  62.964  1.00  3.53
ATOM    159  HB1 MET    11      64.295  57.453  63.730  1.00  3.53
ATOM    160  HB2 MET    11      64.481  59.023  62.998  1.00  3.53
ATOM    161  CG  MET    11      66.347  57.935  63.282  1.00  3.53
ATOM    162  HG1 MET    11      66.821  58.826  62.880  1.00  3.53
ATOM    163  HG2 MET    11      66.790  57.075  62.780  1.00  3.53
ATOM    164  SD  MET    11      66.772  57.820  65.045  1.00  3.53
ATOM    165  CE  MET    11      66.331  56.085  65.361  1.00  3.53
ATOM    166  HE1 MET    11      66.956  55.426  64.757  1.00  3.53
ATOM    167  HE2 MET    11      66.483  55.850  66.415  1.00  3.53
ATOM    168  HE3 MET    11      65.286  55.913  65.109  1.00  3.53
ATOM    169  C   MET    11      65.118  58.163  60.436  1.00  3.53
ATOM    170  O   MET    11      64.765  59.308  60.148  1.00  3.53
ATOM    171  N   VAL    12      66.152  57.567  59.851  1.00  2.70
ATOM    172  H   VAL    12      66.303  56.573  59.987  1.00  2.70
ATOM    173  CA  VAL    12      67.134  58.317  59.096  1.00  2.70
ATOM    174  HA  VAL    12      66.602  58.937  58.378  1.00  2.70
ATOM    175  CB  VAL    12      67.917  59.238  60.078  1.00  2.70
ATOM    176  HB  VAL    12      67.256  59.513  60.892  1.00  2.70
ATOM    177  CG1 VAL    12      69.142  58.595  60.745  1.00  2.70
ATOM    178 1HG1 VAL    12      69.518  59.248  61.533  1.00  2.70
ATOM    179 2HG1 VAL    12      68.857  57.639  61.187  1.00  2.70
ATOM    180 3HG1 VAL    12      69.936  58.432  60.017  1.00  2.70
ATOM    181  CG2 VAL    12      68.303  60.580  59.465  1.00  2.70
ATOM    182 1HG2 VAL    12      68.682  61.239  60.244  1.00  2.70
ATOM    183 2HG2 VAL    12      69.078  60.438  58.722  1.00  2.70
ATOM    184 3HG2 VAL    12      67.428  61.048  59.015  1.00  2.70
ATOM    185  C   VAL    12      68.060  57.400  58.325  1.00  2.70
ATOM    186  O   VAL    12      68.286  56.254  58.703  1.00  2.70
ATOM    187  N   VAL    13      68.706  57.957  57.308  1.00  2.44
ATOM    188  H   VAL    13      68.541  58.936  57.088  1.00  2.44
ATOM    189  CA  VAL    13      69.916  57.346  56.754  1.00  2.44
ATOM    190  HA  VAL    13      70.043  56.325  57.113  1.00  2.44
ATOM    191  CB  VAL    13      69.832  57.310  55.212  1.00  2.44
ATOM    192  HB  VAL    13      69.706  58.326  54.842  1.00  2.44
ATOM    193  CG1 VAL    13      71.084  56.711  54.557  1.00  2.44
ATOM    194 1HG1 VAL    13      70.927  56.607  53.482  1.00  2.44
ATOM    195 2HG1 VAL    13      71.939  57.372  54.699  1.00  2.44
ATOM    196 3HG1 VAL    13      71.302  55.729  54.978  1.00  2.44
ATOM    197  CG2 VAL    13      68.629  56.474  54.751  1.00  2.44
ATOM    198 1HG2 VAL    13      68.601  56.427  53.662  1.00  2.44
ATOM    199 2HG2 VAL    13      68.696  55.462  55.153  1.00  2.44
ATOM    200 3HG2 VAL    13      67.699  56.929  55.094  1.00  2.44
ATOM    201  C   VAL    13      71.091  58.183  57.243  1.00  2.44
ATOM    202  O   VAL    13      70.965  59.373  57.529  1.00  2.44
ATOM    203  N   ILE    14      72.258  57.572  57.347  1.00  2.83
ATOM    204  H   ILE    14      72.332  56.599  57.091  1.00  2.83
ATOM    205  CA  ILE    14      73.491  58.273  57.672  1.00  2.83
ATOM    206  HA  ILE    14      73.321  59.348  57.655  1.00  2.83
ATOM    207  CB  ILE    14      73.937  57.907  59.110  1.00  2.83
ATOM    208  HB  ILE    14      73.056  58.056  59.738  1.00  2.83
ATOM    209  CG2 ILE    14      74.332  56.430  59.299  1.00  2.83
ATOM    210 1HG2 ILE    14      74.520  56.236  60.356  1.00  2.83
ATOM    211 2HG2 ILE    14      73.523  55.780  58.967  1.00  2.83
ATOM    212 3HG2 ILE    14      75.231  56.190  58.732  1.00  2.83
ATOM    213  CG1 ILE    14      75.001  58.857  59.698  1.00  2.83
ATOM    214 1HG1 ILE    14      75.154  58.585  60.744  1.00  2.83
ATOM    215 2HG1 ILE    14      74.602  59.870  59.691  1.00  2.83
ATOM    216  CD1 ILE    14      76.373  58.882  59.016  1.00  2.83
ATOM    217  HD1 ILE    14      77.054  59.474  59.625  1.00  2.83
ATOM    218  HD2 ILE    14      76.779  57.875  58.923  1.00  2.83
ATOM    219  HD3 ILE    14      76.299  59.343  58.034  1.00  2.83
ATOM    220  C   ILE    14      74.461  57.938  56.549  1.00  2.83
ATOM    221  O   ILE    14      74.757  56.772  56.287  1.00  2.83
ATOM    222  N   HIS    15      74.801  58.960  55.768  1.00  2.96
ATOM    223  H   HIS    15      74.543  59.900  56.047  1.00  2.96
ATOM    224  CA  HIS    15      75.575  58.769  54.546  1.00  2.96
ATOM    225  HA  HIS    15      75.107  57.960  53.989  1.00  2.96
ATOM    226  CB  HIS    15      75.397  60.020  53.671  1.00  2.96
ATOM    227  HB1 HIS    15      75.763  60.894  54.202  1.00  2.96
ATOM    228  HB2 HIS    15      74.328  60.169  53.520  1.00  2.96
ATOM    229  CG  HIS    15      76.023  59.946  52.303  1.00  2.96
ATOM    230  ND1 HIS    15      76.819  58.905  51.846  1.00  2.96
ATOM    231  CE1 HIS    15      77.287  59.279  50.648  1.00  2.96
ATOM    232  HE1 HIS    15      77.982  58.700  50.047  1.00  2.96
ATOM    233  NE2 HIS    15      76.775  60.472  50.306  1.00  2.96
ATOM    234  HE2 HIS    15      76.994  60.959  49.448  1.00  2.96
ATOM    235  CD2 HIS    15      75.965  60.908  51.334  1.00  2.96
ATOM    236  HD2 HIS    15      75.439  61.847  51.397  1.00  2.96
ATOM    237  C   HIS    15      76.993  58.330  54.914  1.00  2.96
ATOM    238  O   HIS    15      77.655  59.070  55.654  1.00  2.96
ATOM    239  N   PRO    16      77.402  57.096  54.538  1.00  3.58
ATOM    240  CD  PRO    16      76.742  56.165  53.628  1.00  3.58
ATOM    241  HD1 PRO    16      76.403  56.639  52.710  1.00  3.58
ATOM    242  HD2 PRO    16      75.899  55.698  54.136  1.00  3.58
ATOM    243  CG  PRO    16      77.789  55.106  53.302  1.00  3.58
ATOM    244  HG1 PRO    16      78.463  55.482  52.530  1.00  3.58
ATOM    245  HG2 PRO    16      77.333  54.165  52.997  1.00  3.58
ATOM    246  CB  PRO    16      78.534  54.979  54.627  1.00  3.58
ATOM    247  HB1 PRO    16      79.556  54.628  54.478  1.00  3.58
ATOM    248  HB2 PRO    16      77.992  54.296  55.283  1.00  3.58
ATOM    249  CA  PRO    16      78.483  56.394  55.216  1.00  3.58
ATOM    250  HA  PRO    16      78.238  56.318  56.276  1.00  3.58
ATOM    251  C   PRO    16      79.829  57.108  55.114  1.00  3.58
ATOM    252  O   PRO    16      80.580  57.086  56.086  1.00  3.58
ATOM    253  N   ASP    17      80.132  57.758  53.987  1.00  3.54
ATOM    254  H   ASP    17      79.502  57.736  53.189  1.00  3.54
ATOM    255  CA  ASP    17      81.381  58.495  53.830  1.00  3.54
ATOM    256  HA  ASP    17      82.118  57.996  54.461  1.00  3.54
ATOM    257  CB  ASP    17      81.964  58.360  52.414  1.00  3.54
ATOM    258  HB1 ASP    17      82.201  57.309  52.237  1.00  3.54
ATOM    259  HB2 ASP    17      82.901  58.918  52.364  1.00  3.54
ATOM    260  CG  ASP    17      81.025  58.835  51.316  1.00  3.54
ATOM    261  OD1 ASP    17      80.033  58.111  51.083  1.00  3.54
ATOM    262  OD2 ASP    17      81.282  59.912  50.735  1.00  3.54
ATOM    263  C   ASP    17      81.379  59.947  54.353  1.00  3.54
ATOM    264  O   ASP    17      82.361  60.321  55.002  1.00  3.54
ATOM    265  N   PRO    18      80.330  60.784  54.199  1.00  3.31
ATOM    266  CD  PRO    18      79.196  60.678  53.300  1.00  3.31
ATOM    267  HD1 PRO    18      78.651  59.753  53.441  1.00  3.31
ATOM    268  HD2 PRO    18      79.530  60.761  52.268  1.00  3.31
ATOM    269  CG  PRO    18      78.317  61.885  53.626  1.00  3.31
ATOM    270  HG1 PRO    18      77.711  61.673  54.504  1.00  3.31
ATOM    271  HG2 PRO    18      77.713  62.202  52.780  1.00  3.31
ATOM    272  CB  PRO    18      79.331  62.947  53.993  1.00  3.31
ATOM    273  HB1 PRO    18      78.887  63.748  54.583  1.00  3.31
ATOM    274  HB2 PRO    18      79.793  63.344  53.087  1.00  3.31
ATOM    275  CA  PRO    18      80.349  62.122  54.774  1.00  3.31
ATOM    276  HA  PRO    18      81.332  62.561  54.593  1.00  3.31
ATOM    277  C   PRO    18      80.114  62.190  56.288  1.00  3.31
ATOM    278  O   PRO    18      80.383  63.240  56.874  1.00  3.31
ATOM    279  N   GLY    19      79.597  61.143  56.939  1.00  3.08
ATOM    280  H   GLY    19      79.406  60.292  56.416  1.00  3.08
ATOM    281  CA  GLY    19      79.338  61.163  58.387  1.00  3.08
ATOM    282  HA1 GLY    19      80.237  61.488  58.912  1.00  3.08
ATOM    283  HA2 GLY    19      79.104  60.149  58.707  1.00  3.08
ATOM    284  C   GLY    19      78.179  62.074  58.796  1.00  3.08
ATOM    285  O   GLY    19      78.225  62.687  59.860  1.00  3.08
ATOM    286  N   ARG    20      77.158  62.231  57.942  1.00  2.69
ATOM    287  H   ARG    20      77.156  61.649  57.113  1.00  2.69
ATOM    288  CA  ARG    20      76.018  63.138  58.171  1.00  2.69
ATOM    289  HA  ARG    20      76.098  63.569  59.170  1.00  2.69
ATOM    290  CB  ARG    20      76.018  64.292  57.145  1.00  2.69
ATOM    291  HB1 ARG    20      74.988  64.639  57.035  1.00  2.69
ATOM    292  HB2 ARG    20      76.337  63.922  56.168  1.00  2.69
ATOM    293  CG  ARG    20      76.856  65.527  57.539  1.00  2.69
ATOM    294  HG1 ARG    20      76.573  65.839  58.545  1.00  2.69
ATOM    295  HG2 ARG    20      76.595  66.334  56.853  1.00  2.69
ATOM    296  CD  ARG    20      78.379  65.335  57.482  1.00  2.69
ATOM    297  HD1 ARG    20      78.641  64.972  56.488  1.00  2.69
ATOM    298  HD2 ARG    20      78.673  64.592  58.222  1.00  2.69
ATOM    299  NE  ARG    20      79.109  66.592  57.752  1.00  2.69
ATOM    300  HE  ARG    20      78.549  67.384  58.011  1.00  2.69
ATOM    301  CZ  ARG    20      80.422  66.777  57.715  1.00  2.69
ATOM    302  NH1 ARG    20      81.285  65.843  57.439  1.00  2.69
ATOM    303 1HH1 ARG    20      80.946  64.899  57.262  1.00  2.69
ATOM    304 2HH1 ARG    20      82.271  66.010  57.446  1.00  2.69
ATOM    305  NH2 ARG    20      80.906  67.960  57.974  1.00  2.69
ATOM    306 1HH2 ARG    20      80.291  68.719  58.201  1.00  2.69
ATOM    307 2HH2 ARG    20      81.898  68.104  57.958  1.00  2.69
ATOM    308  C   ARG    20      74.704  62.360  58.135  1.00  2.69
ATOM    309  O   ARG    20      74.439  61.602  57.202  1.00  2.69
ATOM    310  N   GLU    21      73.888  62.583  59.161  1.00  2.53
ATOM    311  H   GLU    21      74.215  63.180  59.900  1.00  2.53
ATOM    312  CA  GLU    21      72.502  62.124  59.229  1.00  2.53
ATOM    313  HA  GLU    21      72.432  61.082  58.912  1.00  2.53
ATOM    314  CB  GLU    21      71.985  62.237  60.668  1.00  2.53
ATOM    315  HB1 GLU    21      70.929  61.966  60.679  1.00  2.53
ATOM    316  HB2 GLU    21      72.071  63.280  60.970  1.00  2.53
ATOM    317  CG  GLU    21      72.717  61.367  61.696  1.00  2.53
ATOM    318  HG1 GLU    21      73.773  61.642  61.728  1.00  2.53
ATOM    319  HG2 GLU    21      72.633  60.319  61.401  1.00  2.53
ATOM    320  CD  GLU    21      72.092  61.585  63.078  1.00  2.53
ATOM    321  OE1 GLU    21      71.692  60.608  63.745  1.00  2.53
ATOM    322  OE2 GLU    21      71.881  62.761  63.467  1.00  2.53
ATOM    323  C   GLU    21      71.595  62.975  58.337  1.00  2.53
ATOM    324  O   GLU    21      71.577  64.202  58.478  1.00  2.53
ATOM    325  N   LEU    22      70.819  62.323  57.470  1.00  2.10
ATOM    326  H   LEU    22      70.881  61.307  57.434  1.00  2.10
ATOM    327  CA  LEU    22      69.885  62.937  56.532  1.00  2.10
ATOM    328  HA  LEU    22      69.516  63.854  56.993  1.00  2.10
ATOM    329  CB  LEU    22      70.652  63.366  55.259  1.00  2.10
ATOM    330  HB1 LEU    22      71.210  64.261  55.539  1.00  2.10
ATOM    331  HB2 LEU    22      69.941  63.676  54.500  1.00  2.10
ATOM    332  CG  LEU    22      71.672  62.389  54.628  1.00  2.10
ATOM    333  HG  LEU    22      72.371  62.036  55.385  1.00  2.10
ATOM    334  CD1 LEU    22      71.031  61.180  53.955  1.00  2.10
ATOM    335 1HD1 LEU    22      71.780  60.608  53.408  1.00  2.10
ATOM    336 2HD1 LEU    22      70.598  60.532  54.714  1.00  2.10
ATOM    337 3HD1 LEU    22      70.253  61.515  53.269  1.00  2.10
ATOM    338  CD2 LEU    22      72.489  63.122  53.562  1.00  2.10
ATOM    339 1HD2 LEU    22      73.245  62.454  53.151  1.00  2.10
ATOM    340 2HD2 LEU    22      71.837  63.462  52.757  1.00  2.10
ATOM    341 3HD2 LEU    22      72.989  63.982  54.008  1.00  2.10
ATOM    342  C   LEU    22      68.643  62.051  56.307  1.00  2.10
ATOM    343  O   LEU    22      68.706  60.818  56.286  1.00  2.10
ATOM    344  N   SER    23      67.478  62.699  56.234  1.00  1.98
ATOM    345  H   SER    23      67.473  63.706  56.277  1.00  1.98
ATOM    346  CA  SER    23      66.178  62.014  56.265  1.00  1.98
ATOM    347  HA  SER    23      66.210  61.344  57.122  1.00  1.98
ATOM    348  CB  SER    23      65.065  63.025  56.557  1.00  1.98
ATOM    349  HB1 SER    23      64.089  62.541  56.525  1.00  1.98
ATOM    350  HB2 SER    23      65.099  63.841  55.833  1.00  1.98
ATOM    351  OG  SER    23      65.313  63.507  57.868  1.00  1.98
ATOM    352  HG  SER    23      64.823  64.336  58.017  1.00  1.98
ATOM    353  C   SER    23      65.936  61.131  55.043  1.00  1.98
ATOM    354  O   SER    23      66.536  61.394  54.007  1.00  1.98
ATOM    355  N   PRO    24      65.075  60.097  55.122  1.00  1.74
ATOM    356  CD  PRO    24      64.308  59.672  56.290  1.00  1.74
ATOM    357  HD1 PRO    24      63.403  60.276  56.370  1.00  1.74
ATOM    358  HD2 PRO    24      64.878  59.737  57.215  1.00  1.74
ATOM    359  CG  PRO    24      63.930  58.216  56.023  1.00  1.74
ATOM    360  HG1 PRO    24      62.996  57.941  56.516  1.00  1.74
ATOM    361  HG2 PRO    24      64.741  57.562  56.347  1.00  1.74
ATOM    362  CB  PRO    24      63.809  58.178  54.500  1.00  1.74
ATOM    363  HB1 PRO    24      62.831  58.563  54.214  1.00  1.74
ATOM    364  HB2 PRO    24      63.956  57.169  54.112  1.00  1.74
ATOM    365  CA  PRO    24      64.915  59.133  54.033  1.00  1.74
ATOM    366  HA  PRO    24      65.843  58.564  53.956  1.00  1.74
ATOM    367  C   PRO    24      64.636  59.746  52.647  1.00  1.74
ATOM    368  O   PRO    24      65.220  59.325  51.650  1.00  1.74
ATOM    369  N   GLU    25      63.814  60.801  52.603  1.00  1.72
ATOM    370  H   GLU    25      63.337  61.074  53.445  1.00  1.72
ATOM    371  CA  GLU    25      63.599  61.625  51.405  1.00  1.72
ATOM    372  HA  GLU    25      63.231  61.001  50.599  1.00  1.72
ATOM    373  CB  GLU    25      62.559  62.705  51.753  1.00  1.72
ATOM    374  HB1 GLU    25      62.883  63.178  52.681  1.00  1.72
ATOM    375  HB2 GLU    25      61.602  62.230  51.956  1.00  1.72
ATOM    376  CG  GLU    25      62.358  63.838  50.735  1.00  1.72
ATOM    377  HG1 GLU    25      63.325  64.288  50.513  1.00  1.72
ATOM    378  HG2 GLU    25      61.764  64.615  51.219  1.00  1.72
ATOM    379  CD  GLU    25      61.647  63.458  49.429  1.00  1.72
ATOM    380  OE1 GLU    25      62.071  63.965  48.365  1.00  1.72
ATOM    381  OE2 GLU    25      60.569  62.830  49.481  1.00  1.72
ATOM    382  C   GLU    25      64.891  62.277  50.919  1.00  1.72
ATOM    383  O   GLU    25      65.229  62.203  49.749  1.00  1.72
ATOM    384  N   GLU    26      65.639  62.899  51.819  1.00  1.97
ATOM    385  H   GLU    26      65.379  62.816  52.788  1.00  1.97
ATOM    386  CA  GLU    26      66.896  63.571  51.511  1.00  1.97
ATOM    387  HA  GLU    26      66.706  64.357  50.778  1.00  1.97
ATOM    388  CB  GLU    26      67.429  64.187  52.823  1.00  1.97
ATOM    389  HB1 GLU    26      68.236  63.564  53.198  1.00  1.97
ATOM    390  HB2 GLU    26      66.650  64.186  53.588  1.00  1.97
ATOM    391  CG  GLU    26      67.935  65.623  52.684  1.00  1.97
ATOM    392  HG1 GLU    26      68.642  65.684  51.854  1.00  1.97
ATOM    393  HG2 GLU    26      68.460  65.899  53.602  1.00  1.97
ATOM    394  CD  GLU    26      66.757  66.576  52.467  1.00  1.97
ATOM    395  OE1 GLU    26      66.085  66.948  53.461  1.00  1.97
ATOM    396  OE2 GLU    26      66.467  66.894  51.293  1.00  1.97
ATOM    397  C   GLU    26      67.940  62.609  50.909  1.00  1.97
ATOM    398  O   GLU    26      68.636  62.944  49.953  1.00  1.97
ATOM    399  N   ALA    27      68.015  61.392  51.460  1.00  1.95
ATOM    400  H   ALA    27      67.410  61.212  52.255  1.00  1.95
ATOM    401  CA  ALA    27      68.870  60.305  51.010  1.00  1.95
ATOM    402  HA  ALA    27      69.900  60.659  50.959  1.00  1.95
ATOM    403  CB  ALA    27      68.776  59.163  52.030  1.00  1.95
ATOM    404  HB1 ALA    27      69.524  58.403  51.800  1.00  1.95
ATOM    405  HB2 ALA    27      68.946  59.544  53.035  1.00  1.95
ATOM    406  HB3 ALA    27      67.786  58.708  51.996  1.00  1.95
ATOM    407  C   ALA    27      68.468  59.808  49.616  1.00  1.95
ATOM    408  O   ALA    27      69.346  59.581  48.781  1.00  1.95
ATOM    409  N   HIS    28      67.158  59.693  49.340  1.00  2.20
ATOM    410  H   HIS    28      66.477  59.868  50.071  1.00  2.20
ATOM    411  CA  HIS    28      66.688  59.425  47.974  1.00  2.20
ATOM    412  HA  HIS    28      67.173  58.518  47.620  1.00  2.20
ATOM    413  CB  HIS    28      65.162  59.176  47.916  1.00  2.20
ATOM    414  HB1 HIS    28      64.762  59.195  48.930  1.00  2.20
ATOM    415  HB2 HIS    28      65.001  58.171  47.525  1.00  2.20
ATOM    416  CG  HIS    28      64.347  60.137  47.062  1.00  2.20
ATOM    417  ND1 HIS    28      64.328  60.217  45.665  1.00  2.20
ATOM    418  CE1 HIS    28      63.552  61.271  45.359  1.00  2.20
ATOM    419  HE1 HIS    28      63.365  61.624  44.354  1.00  2.20
ATOM    420  NE2 HIS    28      63.054  61.827  46.476  1.00  2.20
ATOM    421  HE2 HIS    28      62.482  62.663  46.556  1.00  2.20
ATOM    422  CD2 HIS    28      63.544  61.124  47.543  1.00  2.20
ATOM    423  HD2 HIS    28      63.357  61.350  48.575  1.00  2.20
ATOM    424  C   HIS    28      67.120  60.522  46.996  1.00  2.20
ATOM    425  O   HIS    28      67.729  60.220  45.973  1.00  2.20
ATOM    426  N   ARG    29      66.904  61.798  47.345  1.00  2.58
ATOM    427  H   ARG    29      66.390  61.966  48.205  1.00  2.58
ATOM    428  CA  ARG    29      67.268  62.949  46.509  1.00  2.58
ATOM    429  HA  ARG    29      66.765  62.853  45.545  1.00  2.58
ATOM    430  CB  ARG    29      66.835  64.273  47.181  1.00  2.58
ATOM    431  HB1 ARG    29      67.299  65.088  46.624  1.00  2.58
ATOM    432  HB2 ARG    29      67.209  64.315  48.204  1.00  2.58
ATOM    433  CG  ARG    29      65.315  64.511  47.187  1.00  2.58
ATOM    434  HG1 ARG    29      64.826  63.870  47.918  1.00  2.58
ATOM    435  HG2 ARG    29      64.931  64.247  46.201  1.00  2.58
ATOM    436  CD  ARG    29      64.944  65.983  47.446  1.00  2.58
ATOM    437  HD1 ARG    29      63.980  66.163  46.969  1.00  2.58
ATOM    438  HD2 ARG    29      65.663  66.628  46.938  1.00  2.58
ATOM    439  NE  ARG    29      64.871  66.373  48.877  1.00  2.58
ATOM    440  HE  ARG    29      65.734  66.471  49.410  1.00  2.58
ATOM    441  CZ  ARG    29      63.777  66.769  49.510  1.00  2.58
ATOM    442  NH1 ARG    29      62.584  66.613  49.022  1.00  2.58
ATOM    443 1HH1 ARG    29      62.488  65.860  48.344  1.00  2.58
ATOM    444 2HH1 ARG    29      61.803  66.817  49.610  1.00  2.58
ATOM    445  NH2 ARG    29      63.849  67.321  50.684  1.00  2.58
ATOM    446 1HH2 ARG    29      64.772  67.359  51.114  1.00  2.58
ATOM    447 2HH2 ARG    29      63.014  67.478  51.226  1.00  2.58
ATOM    448  C   ARG    29      68.764  63.015  46.187  1.00  2.58
ATOM    449  O   ARG    29      69.138  63.417  45.089  1.00  2.58
ATOM    450  N   ALA    30      69.612  62.632  47.142  1.00  2.81
ATOM    451  H   ALA    30      69.217  62.403  48.045  1.00  2.81
ATOM    452  CA  ALA    30      71.062  62.548  46.977  1.00  2.81
ATOM    453  HA  ALA    30      71.399  63.405  46.392  1.00  2.81
ATOM    454  CB  ALA    30      71.700  62.628  48.372  1.00  2.81
ATOM    455  HB1 ALA    30      72.787  62.616  48.280  1.00  2.81
ATOM    456  HB2 ALA    30      71.394  63.552  48.863  1.00  2.81
ATOM    457  HB3 ALA    30      71.383  61.776  48.977  1.00  2.81
ATOM    458  C   ALA    30      71.540  61.278  46.242  1.00  2.81
ATOM    459  O   ALA    30      72.686  61.233  45.799  1.00  2.81
ATOM    460  N   GLY    31      70.692  60.250  46.130  1.00  3.08
ATOM    461  H   GLY    31      69.754  60.353  46.499  1.00  3.08
ATOM    462  CA  GLY    31      70.977  59.028  45.377  1.00  3.08
ATOM    463  HA1 GLY    31      71.636  59.257  44.539  1.00  3.08
ATOM    464  HA2 GLY    31      70.038  58.647  44.978  1.00  3.08
ATOM    465  C   GLY    31      71.619  57.908  46.197  1.00  3.08
ATOM    466  O   GLY    31      72.242  57.011  45.635  1.00  3.08
ATOM    467  N   LEU    32      71.480  57.971  47.523  1.00  2.77
ATOM    468  H   LEU    32      70.931  58.740  47.890  1.00  2.77
ATOM    469  CA  LEU    32      72.043  57.015  48.480  1.00  2.77
ATOM    470  HA  LEU    32      72.817  56.441  47.974  1.00  2.77
ATOM    471  CB  LEU    32      72.672  57.794  49.653  1.00  2.77
ATOM    472  HB1 LEU    32      72.503  57.251  50.584  1.00  2.77
ATOM    473  HB2 LEU    32      72.177  58.760  49.760  1.00  2.77
ATOM    474  CG  LEU    32      74.185  58.019  49.528  1.00  2.77
ATOM    475  HG  LEU    32      74.474  58.632  50.377  1.00  2.77
ATOM    476  CD1 LEU    32      74.968  56.705  49.607  1.00  2.77
ATOM    477 1HD1 LEU    32      76.034  56.923  49.678  1.00  2.77
ATOM    478 2HD1 LEU    32      74.671  56.152  50.497  1.00  2.77
ATOM    479 3HD1 LEU    32      74.797  56.090  48.724  1.00  2.77
ATOM    480  CD2 LEU    32      74.578  58.763  48.250  1.00  2.77
ATOM    481 1HD2 LEU    32      74.360  58.158  47.370  1.00  2.77
ATOM    482 2HD2 LEU    32      74.028  59.702  48.184  1.00  2.77
ATOM    483 3HD2 LEU    32      75.646  58.972  48.260  1.00  2.77
ATOM    484  C   LEU    32      71.051  55.967  48.984  1.00  2.77
ATOM    485  O   LEU    32      71.439  55.031  49.683  1.00  2.77
ATOM    486  N   ILE    33      69.784  56.104  48.610  1.00  2.72
ATOM    487  H   ILE    33      69.539  56.909  48.049  1.00  2.72
ATOM    488  CA  ILE    33      68.794  55.036  48.678  1.00  2.72
ATOM    489  HA  ILE    33      69.329  54.092  48.585  1.00  2.72
ATOM    490  CB  ILE    33      68.087  55.070  50.056  1.00  2.72
ATOM    491  HB  ILE    33      68.738  55.566  50.778  1.00  2.72
ATOM    492  CG2 ILE    33      66.777  55.859  50.026  1.00  2.72
ATOM    493 1HG2 ILE    33      66.372  55.953  51.033  1.00  2.72
ATOM    494 2HG2 ILE    33      66.953  56.859  49.629  1.00  2.72
ATOM    495 3HG2 ILE    33      66.058  55.342  49.392  1.00  2.72
ATOM    496  CG1 ILE    33      67.820  53.650  50.589  1.00  2.72
ATOM    497 1HG1 ILE    33      67.417  53.043  49.784  1.00  2.72
ATOM    498 2HG1 ILE    33      67.087  53.694  51.396  1.00  2.72
ATOM    499  CD1 ILE    33      69.076  52.961  51.135  1.00  2.72
ATOM    500  HD1 ILE    33      69.513  53.561  51.934  1.00  2.72
ATOM    501  HD2 ILE    33      68.806  51.984  51.536  1.00  2.72
ATOM    502  HD3 ILE    33      69.813  52.822  50.344  1.00  2.72
ATOM    503  C   ILE    33      67.895  55.160  47.443  1.00  2.72
ATOM    504  O   ILE    33      67.601  56.273  47.011  1.00  2.72
ATOM    505  N   ASP    34      67.502  54.051  46.818  1.00  3.15
ATOM    506  H   ASP    34      67.731  53.139  47.191  1.00  3.15
ATOM    507  CA  ASP    34      66.624  54.111  45.645  1.00  3.15
ATOM    508  HA  ASP    34      67.010  54.867  44.959  1.00  3.15
ATOM    509  CB  ASP    34      66.642  52.760  44.915  1.00  3.15
ATOM    510  HB1 ASP    34      67.673  52.483  44.690  1.00  3.15
ATOM    511  HB2 ASP    34      66.109  52.860  43.968  1.00  3.15
ATOM    512  CG  ASP    34      65.982  51.666  45.751  1.00  3.15
ATOM    513  OD1 ASP    34      66.695  51.050  46.569  1.00  3.15
ATOM    514  OD2 ASP    34      64.747  51.489  45.614  1.00  3.15
ATOM    515  C   ASP    34      65.187  54.503  46.024  1.00  3.15
ATOM    516  O   ASP    34      64.779  54.382  47.181  1.00  3.15
ATOM    517  N   TRP    35      64.386  54.938  45.046  1.00  2.83
ATOM    518  H   TRP    35      64.758  55.023  44.113  1.00  2.83
ATOM    519  CA  TRP    35      63.022  55.407  45.317  1.00  2.83
ATOM    520  HA  TRP    35      63.091  56.264  45.989  1.00  2.83
ATOM    521  CB  TRP    35      62.360  55.888  44.018  1.00  2.83
ATOM    522  HB1 TRP    35      62.434  55.095  43.273  1.00  2.83
ATOM    523  HB2 TRP    35      62.919  56.746  43.641  1.00  2.83
ATOM    524  CG  TRP    35      60.914  56.283  44.139  1.00  2.83
ATOM    525  CD1 TRP    35      59.863  55.467  43.891  1.00  2.83
ATOM    526  HD1 TRP    35      59.951  54.436  43.574  1.00  2.83
ATOM    527  NE1 TRP    35      58.679  56.150  44.098  1.00  2.83
ATOM    528  HE1 TRP    35      57.764  55.743  43.975  1.00  2.83
ATOM    529  CE2 TRP    35      58.908  57.457  44.462  1.00  2.83
ATOM    530  CZ2 TRP    35      58.047  58.532  44.731  1.00  2.83
ATOM    531  HZ2 TRP    35      56.976  58.401  44.664  1.00  2.83
ATOM    532  CH2 TRP    35      58.600  59.778  45.072  1.00  2.83
ATOM    533  HH2 TRP    35      57.953  60.620  45.269  1.00  2.83
ATOM    534  CZ3 TRP    35      59.997  59.918  45.178  1.00  2.83
ATOM    535  HZ3 TRP    35      60.424  60.872  45.458  1.00  2.83
ATOM    536  CE3 TRP    35      60.849  58.826  44.912  1.00  2.83
ATOM    537  HE3 TRP    35      61.921  58.948  44.985  1.00  2.83
ATOM    538  CD2 TRP    35      60.330  57.570  44.525  1.00  2.83
ATOM    539  C   TRP    35      62.135  54.371  46.024  1.00  2.83
ATOM    540  O   TRP    35      61.374  54.727  46.925  1.00  2.83
ATOM    541  N   ASN    36      62.235  53.087  45.662  1.00  3.22
ATOM    542  H   ASN    36      63.032  52.808  45.098  1.00  3.22
ATOM    543  CA  ASN    36      61.407  52.032  46.248  1.00  3.22
ATOM    544  HA  ASN    36      60.370  52.372  46.276  1.00  3.22
ATOM    545  CB  ASN    36      61.497  50.776  45.361  1.00  3.22
ATOM    546  HB1 ASN    36      62.532  50.447  45.287  1.00  3.22
ATOM    547  HB2 ASN    36      61.154  51.015  44.356  1.00  3.22
ATOM    548  CG  ASN    36      60.689  49.614  45.910  1.00  3.22
ATOM    549  OD1 ASN    36      61.142  48.832  46.734  1.00  3.22
ATOM    550  ND2 ASN    36      59.462  49.458  45.470  1.00  3.22
ATOM    551 1HD2 ASN    36      59.086  50.084  44.783  1.00  3.22
ATOM    552 2HD2 ASN    36      58.950  48.664  45.812  1.00  3.22
ATOM    553  C   ASN    36      61.822  51.735  47.694  1.00  3.22
ATOM    554  O   ASN    36      60.967  51.582  48.569  1.00  3.22
ATOM    555  N   MET    37      63.126  51.683  47.961  1.00  3.06
ATOM    556  H   MET    37      63.783  51.779  47.185  1.00  3.06
ATOM    557  CA  MET    37      63.659  51.512  49.307  1.00  3.06
ATOM    558  HA  MET    37      63.197  50.645  49.754  1.00  3.06
ATOM    559  CB  MET    37      65.155  51.232  49.216  1.00  3.06
ATOM    560  HB1 MET    37      65.673  52.151  48.955  1.00  3.06
ATOM    561  HB2 MET    37      65.306  50.505  48.425  1.00  3.06
ATOM    562  CG  MET    37      65.723  50.618  50.498  1.00  3.06
ATOM    563  HG1 MET    37      65.345  51.162  51.362  1.00  3.06
ATOM    564  HG2 MET    37      66.808  50.725  50.486  1.00  3.06
ATOM    565  SD  MET    37      65.331  48.851  50.674  1.00  3.06
ATOM    566  CE  MET    37      66.597  48.166  49.564  1.00  3.06
ATOM    567  HE1 MET    37      66.528  47.079  49.549  1.00  3.06
ATOM    568  HE2 MET    37      66.466  48.552  48.552  1.00  3.06
ATOM    569  HE3 MET    37      67.586  48.453  49.923  1.00  3.06
ATOM    570  C   MET    37      63.330  52.685  50.232  1.00  3.06
ATOM    571  O   MET    37      62.912  52.453  51.362  1.00  3.06
ATOM    572  N   PHE    38      63.396  53.922  49.741  1.00  2.29
ATOM    573  H   PHE    38      63.776  54.045  48.805  1.00  2.29
ATOM    574  CA  PHE    38      62.904  55.100  50.449  1.00  2.29
ATOM    575  HA  PHE    38      63.440  55.195  51.394  1.00  2.29
ATOM    576  CB  PHE    38      63.199  56.353  49.596  1.00  2.29
ATOM    577  HB1 PHE    38      62.956  56.127  48.557  1.00  2.29
ATOM    578  HB2 PHE    38      64.261  56.568  49.634  1.00  2.29
ATOM    579  CG  PHE    38      62.478  57.634  49.972  1.00  2.29
ATOM    580  CD1 PHE    38      62.183  57.939  51.314  1.00  2.29
ATOM    581  HD1 PHE    38      62.526  57.290  52.104  1.00  2.29
ATOM    582  CE1 PHE    38      61.417  59.073  51.631  1.00  2.29
ATOM    583  HE1 PHE    38      61.180  59.304  52.657  1.00  2.29
ATOM    584  CZ  PHE    38      60.971  59.924  50.609  1.00  2.29
ATOM    585  HZ  PHE    38      60.352  60.777  50.843  1.00  2.29
ATOM    586  CE2 PHE    38      61.347  59.681  49.278  1.00  2.29
ATOM    587  HE2 PHE    38      61.027  60.359  48.496  1.00  2.29
ATOM    588  CD2 PHE    38      62.085  58.528  48.958  1.00  2.29
ATOM    589  HD2 PHE    38      62.321  58.318  47.923  1.00  2.29
ATOM    590  C   PHE    38      61.400  54.990  50.781  1.00  2.29
ATOM    591  O   PHE    38      61.000  55.162  51.935  1.00  2.29
ATOM    592  N   VAL    39      60.553  54.660  49.793  1.00  2.42
ATOM    593  H   VAL    39      60.944  54.515  48.863  1.00  2.42
ATOM    594  CA  VAL    39      59.100  54.456  49.995  1.00  2.42
ATOM    595  HA  VAL    39      58.615  55.365  50.306  1.00  2.42
ATOM    596  CB  VAL    39      58.395  53.972  48.692  1.00  2.42
ATOM    597  HB  VAL    39      58.987  53.178  48.243  1.00  2.42
ATOM    598  CG1 VAL    39      56.976  53.420  48.927  1.00  2.42
ATOM    599 1HG1 VAL    39      56.502  53.183  47.973  1.00  2.42
ATOM    600 2HG1 VAL    39      57.011  52.497  49.506  1.00  2.42
ATOM    601 3HG1 VAL    39      56.367  54.160  49.448  1.00  2.42
ATOM    602  CG2 VAL    39      58.197  55.069  47.641  1.00  2.42
ATOM    603 1HG2 VAL    39      57.815  54.633  46.718  1.00  2.42
ATOM    604 2HG2 VAL    39      57.491  55.818  47.999  1.00  2.42
ATOM    605 3HG2 VAL    39      59.142  55.550  47.406  1.00  2.42
ATOM    606  C   VAL    39      58.802  53.465  51.103  1.00  2.42
ATOM    607  O   VAL    39      57.984  53.763  51.983  1.00  2.42
ATOM    608  N   LYS    40      59.474  52.309  51.059  1.00  3.01
ATOM    609  H   LYS    40      60.105  52.153  50.277  1.00  3.01
ATOM    610  CA  LYS    40      59.409  51.304  52.114  1.00  3.01
ATOM    611  HA  LYS    40      58.381  50.957  52.231  1.00  3.01
ATOM    612  CB  LYS    40      60.284  50.087  51.760  1.00  3.01
ATOM    613  HB1 LYS    40      60.385  49.447  52.636  1.00  3.01
ATOM    614  HB2 LYS    40      61.276  50.437  51.480  1.00  3.01
ATOM    615  CG  LYS    40      59.666  49.244  50.627  1.00  3.01
ATOM    616  HG1 LYS    40      59.470  49.883  49.767  1.00  3.01
ATOM    617  HG2 LYS    40      58.706  48.852  50.967  1.00  3.01
ATOM    618  CD  LYS    40      60.535  48.063  50.159  1.00  3.01
ATOM    619  HD1 LYS    40      60.057  47.622  49.282  1.00  3.01
ATOM    620  HD2 LYS    40      60.588  47.309  50.947  1.00  3.01
ATOM    621  CE  LYS    40      61.949  48.534  49.803  1.00  3.01
ATOM    622  HE1 LYS    40      62.546  48.593  50.718  1.00  3.01
ATOM    623  HE2 LYS    40      61.861  49.545  49.394  1.00  3.01
ATOM    624  NZ  LYS    40      62.626  47.690  48.793  1.00  3.01
ATOM    625  HZ1 LYS    40      63.566  48.030  48.625  1.00  3.01
ATOM    626  HZ2 LYS    40      62.665  46.723  49.078  1.00  3.01
ATOM    627  HZ3 LYS    40      62.122  47.774  47.912  1.00  3.01
ATOM    628  C   LYS    40      59.781  51.937  53.444  1.00  3.01
ATOM    629  O   LYS    40      58.866  52.117  54.229  1.00  3.01
ATOM    630  N   LEU    41      61.012  52.415  53.646  1.00  2.79
ATOM    631  H   LEU    41      61.693  52.284  52.907  1.00  2.79
ATOM    632  CA  LEU    41      61.507  53.023  54.899  1.00  2.79
ATOM    633  HA  LEU    41      61.645  52.245  55.646  1.00  2.79
ATOM    634  CB  LEU    41      62.901  53.651  54.644  1.00  2.79
ATOM    635  HB1 LEU    41      62.932  54.638  55.109  1.00  2.79
ATOM    636  HB2 LEU    41      63.069  53.807  53.578  1.00  2.79
ATOM    637  CG  LEU    41      64.062  52.844  55.246  1.00  2.79
ATOM    638  HG  LEU    41      63.835  52.586  56.280  1.00  2.79
ATOM    639  CD1 LEU    41      64.338  51.571  54.449  1.00  2.79
ATOM    640 1HD1 LEU    41      65.156  51.023  54.919  1.00  2.79
ATOM    641 2HD1 LEU    41      63.459  50.932  54.466  1.00  2.79
ATOM    642 3HD1 LEU    41      64.594  51.816  53.421  1.00  2.79
ATOM    643  CD2 LEU    41      65.329  53.699  55.222  1.00  2.79
ATOM    644 1HD2 LEU    41      66.154  53.125  55.641  1.00  2.79
ATOM    645 2HD2 LEU    41      65.570  53.996  54.203  1.00  2.79
ATOM    646 3HD2 LEU    41      65.183  54.582  55.846  1.00  2.79
ATOM    647  C   LEU    41      60.641  54.101  55.520  1.00  2.79
ATOM    648  O   LEU    41      60.719  54.343  56.710  1.00  2.79
ATOM    649  N   ARG    42      59.844  54.783  54.714  1.00  2.50
ATOM    650  H   ARG    42      59.940  54.601  53.722  1.00  2.50
ATOM    651  CA  ARG    42      58.971  55.860  55.149  1.00  2.50
ATOM    652  HA  ARG    42      59.409  56.333  56.032  1.00  2.50
ATOM    653  CB  ARG    42      59.105  56.817  53.955  1.00  2.50
ATOM    654  HB1 ARG    42      58.609  56.371  53.094  1.00  2.50
ATOM    655  HB2 ARG    42      60.166  56.894  53.702  1.00  2.50
ATOM    656  CG  ARG    42      58.678  58.257  54.168  1.00  2.50
ATOM    657  HG1 ARG    42      59.043  58.883  53.354  1.00  2.50
ATOM    658  HG2 ARG    42      59.070  58.631  55.116  1.00  2.50
ATOM    659  CD  ARG    42      57.175  58.293  54.173  1.00  2.50
ATOM    660  HD1 ARG    42      56.868  59.309  54.402  1.00  2.50
ATOM    661  HD2 ARG    42      56.836  57.646  54.979  1.00  2.50
ATOM    662  NE  ARG    42      56.593  57.901  52.872  1.00  2.50
ATOM    663  HE  ARG    42      56.920  58.434  52.067  1.00  2.50
ATOM    664  CZ  ARG    42      55.822  56.876  52.574  1.00  2.50
ATOM    665  NH1 ARG    42      55.252  56.139  53.484  1.00  2.50
ATOM    666 1HH1 ARG    42      55.341  56.400  54.453  1.00  2.50
ATOM    667 2HH1 ARG    42      54.808  55.264  53.231  1.00  2.50
ATOM    668  NH2 ARG    42      55.627  56.603  51.321  1.00  2.50
ATOM    669 1HH2 ARG    42      55.930  57.290  50.639  1.00  2.50
ATOM    670 2HH2 ARG    42      55.011  55.857  51.067  1.00  2.50
ATOM    671  C   ARG    42      57.621  55.283  55.588  1.00  2.50
ATOM    672  O   ARG    42      57.111  55.633  56.650  1.00  2.50
ATOM    673  N   SER    43      57.094  54.313  54.845  1.00  3.20
ATOM    674  H   SER    43      57.641  53.984  54.057  1.00  3.20
ATOM    675  CA  SER    43      55.904  53.537  55.241  1.00  3.20
ATOM    676  HA  SER    43      55.058  54.199  55.416  1.00  3.20
ATOM    677  CB  SER    43      55.561  52.570  54.101  1.00  3.20
ATOM    678  HB1 SER    43      54.663  52.016  54.351  1.00  3.20
ATOM    679  HB2 SER    43      56.367  51.848  53.971  1.00  3.20
ATOM    680  OG  SER    43      55.379  53.288  52.890  1.00  3.20
ATOM    681  HG  SER    43      56.261  53.317  52.482  1.00  3.20
ATOM    682  C   SER    43      56.139  52.736  56.509  1.00  3.20
ATOM    683  O   SER    43      55.268  52.678  57.356  1.00  3.20
ATOM    684  N   GLN    44      57.334  52.194  56.687  1.00  3.85
ATOM    685  H   GLN    44      58.003  52.226  55.926  1.00  3.85
ATOM    686  CA  GLN    44      57.753  51.572  57.925  1.00  3.85
ATOM    687  HA  GLN    44      56.857  51.167  58.398  1.00  3.85
ATOM    688  CB  GLN    44      58.628  50.346  57.637  1.00  3.85
ATOM    689  HB1 GLN    44      58.018  49.630  57.087  1.00  3.85
ATOM    690  HB2 GLN    44      58.913  49.889  58.577  1.00  3.85
ATOM    691  CG  GLN    44      59.909  50.638  56.861  1.00  3.85
ATOM    692  HG1 GLN    44      60.752  50.575  57.542  1.00  3.85
ATOM    693  HG2 GLN    44      59.876  51.661  56.519  1.00  3.85
ATOM    694  CD  GLN    44      60.135  49.722  55.654  1.00  3.85
ATOM    695  OE1 GLN    44      59.232  49.314  54.936  1.00  3.85
ATOM    696  NE2 GLN    44      61.364  49.452  55.285  1.00  3.85
ATOM    697 1HE2 GLN    44      62.128  49.691  55.932  1.00  3.85
ATOM    698 2HE2 GLN    44      61.512  48.830  54.522  1.00  3.85
ATOM    699  C   GLN    44      58.320  52.557  58.954  1.00  3.85
ATOM    700  O   GLN    44      58.337  52.218  60.122  1.00  3.85
ATOM    701  N   GLU    45      58.558  53.825  58.611  1.00  4.01
ATOM    702  H   GLU    45      58.703  54.067  57.645  1.00  4.01
ATOM    703  CA  GLU    45      58.587  54.917  59.596  1.00  4.01
ATOM    704  HA  GLU    45      59.099  54.528  60.481  1.00  4.01
ATOM    705  CB  GLU    45      59.424  56.116  59.111  1.00  4.01
ATOM    706  HB1 GLU    45      58.939  56.574  58.251  1.00  4.01
ATOM    707  HB2 GLU    45      60.399  55.747  58.797  1.00  4.01
ATOM    708  CG  GLU    45      59.671  57.208  60.165  1.00  4.01
ATOM    709  HG1 GLU    45      58.747  57.757  60.354  1.00  4.01
ATOM    710  HG2 GLU    45      60.365  57.938  59.743  1.00  4.01
ATOM    711  CD  GLU    45      60.255  56.670  61.483  1.00  4.01
ATOM    712  OE1 GLU    45      61.448  56.312  61.498  1.00  4.01
ATOM    713  OE2 GLU    45      59.586  56.766  62.539  1.00  4.01
ATOM    714  C   GLU    45      57.190  55.309  60.078  1.00  4.01
ATOM    715  O   GLU    45      57.030  56.049  61.049  1.00  4.01
ATOM    716  N   CYS    46      56.145  54.755  59.460  1.00  5.43
ATOM    717  H   CYS    46      56.272  54.232  58.606  1.00  5.43
ATOM    718  CA  CYS    46      54.900  54.621  60.204  1.00  5.43
ATOM    719  HA  CYS    46      54.687  55.566  60.702  1.00  5.43
ATOM    720  CB  CYS    46      53.759  54.353  59.220  1.00  5.43
ATOM    721  HB1 CYS    46      52.823  54.572  59.700  1.00  5.43
ATOM    722  HB2 CYS    46      53.797  53.297  58.993  1.00  5.43
ATOM    723  SG  CYS    46      53.780  55.326  57.692  1.00  5.43
ATOM    724  HG  CYS    46      53.848  56.515  58.309  1.00  5.43
ATOM    725  C   CYS    46      54.934  53.544  61.276  1.00  5.43
ATOM    726  O   CYS    46      54.174  53.663  62.225  1.00  5.43
ATOM    727  N   ASP    47      55.751  52.498  61.141  1.00  7.79
ATOM    728  H   ASP    47      56.413  52.483  60.377  1.00  7.79
ATOM    729  CA  ASP    47      55.721  51.341  62.032  1.00  7.79
ATOM    730  HA  ASP    47      55.738  51.692  63.042  1.00  7.79
ATOM    731  CB  ASP    47      54.400  50.531  61.863  1.00  7.79
ATOM    732  HB1 ASP    47      53.627  51.055  62.405  1.00  7.79
ATOM    733  HB2 ASP    47      54.504  49.572  62.373  1.00  7.79
ATOM    734  CG  ASP    47      53.862  50.263  60.445  1.00  7.79
ATOM    735  OD1 ASP    47      54.489  50.638  59.428  1.00  7.79
ATOM    736  OD2 ASP    47      52.726  49.746  60.324  1.00  7.79
ATOM    737  C   ASP    47      56.836  50.313  61.999  1.00  7.79
ATOM    738  O   ASP    47      57.352  50.036  63.071  1.00  7.79
ATOM    739  N   TRP    48      57.106  49.672  60.860  1.00  9.46
ATOM    740  H   TRP    48      56.604  49.947  60.028  1.00  9.46
ATOM    741  CA  TRP    48      57.931  48.463  60.837  1.00  9.46
ATOM    742  HA  TRP    48      57.627  47.900  61.714  1.00  9.46
ATOM    743  CB  TRP    48      57.540  47.545  59.666  1.00  9.46
ATOM    744  HB1 TRP    48      58.211  46.686  59.654  1.00  9.46
ATOM    745  HB2 TRP    48      57.658  48.060  58.718  1.00  9.46
ATOM    746  CG  TRP    48      56.142  47.019  59.760  1.00  9.46
ATOM    747  CD1 TRP    48      55.061  47.570  59.172  1.00  9.46
ATOM    748  HD1 TRP    48      55.078  48.458  58.550  1.00  9.46
ATOM    749  NE1 TRP    48      53.923  46.910  59.584  1.00  9.46
ATOM    750  HE1 TRP    48      52.998  47.282  59.405  1.00  9.46
ATOM    751  CE2 TRP    48      54.223  45.845  60.409  1.00  9.46
ATOM    752  CZ2 TRP    48      53.441  44.879  61.061  1.00  9.46
ATOM    753  HZ2 TRP    48      52.370  44.876  60.939  1.00  9.46
ATOM    754  CH2 TRP    48      54.071  43.897  61.846  1.00  9.46
ATOM    755  HH2 TRP    48      53.485  43.129  62.333  1.00  9.46
ATOM    756  CZ3 TRP    48      55.470  43.916  61.997  1.00  9.46
ATOM    757  HZ3 TRP    48      55.958  43.170  62.609  1.00  9.46
ATOM    758  CE3 TRP    48      56.243  44.908  61.361  1.00  9.46
ATOM    759  HE3 TRP    48      57.316  44.929  61.495  1.00  9.46
ATOM    760  CD2 TRP    48      55.644  45.889  60.539  1.00  9.46
ATOM    761  C   TRP    48      59.417  48.568  61.019  1.00  9.46
ATOM    762  O   TRP    48      60.102  47.572  61.254  1.00  9.46
ATOM    763  N   GLU    49      59.882  49.798  60.978  1.00 10.00
ATOM    764  H   GLU    49      59.217  50.533  60.779  1.00 10.00
ATOM    765  CA  GLU    49      61.150  50.214  61.490  1.00 10.00
ATOM    766  HA  GLU    49      61.532  49.432  62.110  1.00 10.00
ATOM    767  CB  GLU    49      62.140  50.354  60.334  1.00 10.00
ATOM    768  HB1 GLU    49      63.092  50.509  60.819  1.00 10.00
ATOM    769  HB2 GLU    49      61.857  51.210  59.727  1.00 10.00
ATOM    770  CG  GLU    49      62.313  49.124  59.441  1.00 10.00
ATOM    771  HG1 GLU    49      61.396  48.893  58.896  1.00 10.00
ATOM    772  HG2 GLU    49      62.567  48.260  60.057  1.00 10.00
ATOM    773  CD  GLU    49      63.452  49.347  58.424  1.00 10.00
ATOM    774  OE1 GLU    49      64.598  48.988  58.753  1.00 10.00
ATOM    775  OE2 GLU    49      63.186  49.860  57.311  1.00 10.00
ATOM    776  C   GLU    49      60.725  51.483  62.288  1.00 10.00
ATOM    777  O   GLU    49      60.679  52.541  61.653  1.00 10.00
ATOM    778  N   GLU    50      60.248  51.639  63.550  1.00  8.62
ATOM    779  H   GLU    50      60.128  52.643  63.676  1.00  8.62
ATOM    780  CA  GLU    50      59.740  50.887  64.779  1.00  8.62
ATOM    781  HA  GLU    50      59.125  50.072  64.430  1.00  8.62
ATOM    782  CB  GLU    50      60.983  50.257  65.365  1.00  8.62
ATOM    783  HB1 GLU    50      60.651  49.659  66.174  1.00  8.62
ATOM    784  HB2 GLU    50      61.643  51.030  65.658  1.00  8.62
ATOM    785  CG  GLU    50      61.900  49.342  64.541  1.00  8.62
ATOM    786  HG1 GLU    50      62.534  49.961  63.919  1.00  8.62
ATOM    787  HG2 GLU    50      61.245  48.678  64.004  1.00  8.62
ATOM    788  CD  GLU    50      62.814  48.513  65.433  1.00  8.62
ATOM    789  OE1 GLU    50      62.662  48.628  66.669  1.00  8.62
ATOM    790  OE2 GLU    50      63.511  47.609  64.926  1.00  8.62
ATOM    791  C   GLU    50      58.883  51.853  65.608  1.00  8.62
ATOM    792  O   GLU    50      59.393  52.659  66.379  1.00  8.62
ATOM    793  N   ILE    51      57.563  51.904  65.388  1.00  7.47
ATOM    794  H   ILE    51      57.172  51.249  64.715  1.00  7.47
ATOM    795  CA  ILE    51      56.750  53.061  65.834  1.00  7.47
ATOM    796  HA  ILE    51      57.410  53.920  65.733  1.00  7.47
ATOM    797  CB  ILE    51      55.571  53.379  64.906  1.00  7.47
ATOM    798  HB  ILE    51      55.983  53.328  63.907  1.00  7.47
ATOM    799  CG2 ILE    51      54.424  52.360  65.048  1.00  7.47
ATOM    800 1HG2 ILE    51      53.801  52.376  64.168  1.00  7.47
ATOM    801 2HG2 ILE    51      54.823  51.353  65.129  1.00  7.47
ATOM    802 3HG2 ILE    51      53.775  52.606  65.883  1.00  7.47
ATOM    803  CG1 ILE    51      55.078  54.832  65.079  1.00  7.47
ATOM    804 1HG1 ILE    51      54.949  55.039  66.136  1.00  7.47
ATOM    805 2HG1 ILE    51      54.113  54.937  64.584  1.00  7.47
ATOM    806  CD1 ILE    51      56.026  55.879  64.488  1.00  7.47
ATOM    807  HD1 ILE    51      55.546  56.855  64.502  1.00  7.47
ATOM    808  HD2 ILE    51      56.951  55.935  65.060  1.00  7.47
ATOM    809  HD3 ILE    51      56.258  55.628  63.455  1.00  7.47
ATOM    810  C   ILE    51      56.365  53.017  67.310  1.00  7.47
ATOM    811  O   ILE    51      55.302  52.540  67.723  1.00  7.47
ATOM    812  N   SER    52      57.211  53.597  68.139  1.00  8.05
ATOM    813  H   SER    52      58.117  53.885  67.788  1.00  8.05
ATOM    814  CA  SER    52      56.904  53.792  69.551  1.00  8.05
ATOM    815  HA  SER    52      56.790  52.800  69.990  1.00  8.05
ATOM    816  CB  SER    52      58.094  54.448  70.277  1.00  8.05
ATOM    817  HB1 SER    52      58.677  53.661  70.760  1.00  8.05
ATOM    818  HB2 SER    52      57.720  55.121  71.051  1.00  8.05
ATOM    819  OG  SER    52      58.939  55.150  69.390  1.00  8.05
ATOM    820  HG  SER    52      59.666  54.544  69.151  1.00  8.05
ATOM    821  C   SER    52      55.607  54.517  69.837  1.00  8.05
ATOM    822  O   SER    52      54.892  54.186  70.783  1.00  8.05
ATOM    823  N   VAL    53      55.248  55.438  68.953  1.00  8.47
ATOM    824  H   VAL    53      55.873  55.621  68.182  1.00  8.47
ATOM    825  CA  VAL    53      53.914  56.012  68.939  1.00  8.47
ATOM    826  HA  VAL    53      53.614  56.070  69.986  1.00  8.47
ATOM    827  CB  VAL    53      53.958  57.494  68.561  1.00  8.47
ATOM    828  HB  VAL    53      54.656  57.960  69.259  1.00  8.47
ATOM    829  CG1 VAL    53      54.543  57.779  67.187  1.00  8.47
ATOM    830 1HG1 VAL    53      53.995  57.272  66.398  1.00  8.47
ATOM    831 2HG1 VAL    53      54.519  58.853  67.042  1.00  8.47
ATOM    832 3HG1 VAL    53      55.582  57.455  67.150  1.00  8.47
ATOM    833  CG2 VAL    53      52.619  58.172  68.844  1.00  8.47
ATOM    834 1HG2 VAL    53      52.612  59.179  68.429  1.00  8.47
ATOM    835 2HG2 VAL    53      51.809  57.593  68.418  1.00  8.47
ATOM    836 3HG2 VAL    53      52.463  58.239  69.920  1.00  8.47
ATOM    837  C   VAL    53      52.897  55.063  68.316  1.00  8.47
ATOM    838  O   VAL    53      52.683  55.065  67.112  1.00  8.47
ATOM    839  N   LYS    54      52.316  54.212  69.183  1.00  9.88
ATOM    840  H   LYS    54      52.775  54.104  70.082  1.00  9.88
ATOM    841  CA  LYS    54      50.970  53.601  69.011  1.00  9.88
ATOM    842  HA  LYS    54      50.902  53.218  67.990  1.00  9.88
ATOM    843  CB  LYS    54      50.789  52.414  69.980  1.00  9.88
ATOM    844  HB1 LYS    54      49.727  52.295  70.200  1.00  9.88
ATOM    845  HB2 LYS    54      51.301  52.628  70.920  1.00  9.88
ATOM    846  CG  LYS    54      51.297  51.078  69.401  1.00  9.88
ATOM    847  HG1 LYS    54      50.607  50.761  68.617  1.00  9.88
ATOM    848  HG2 LYS    54      51.277  50.325  70.189  1.00  9.88
ATOM    849  CD  LYS    54      52.711  51.136  68.797  1.00  9.88
ATOM    850  HD1 LYS    54      53.430  51.437  69.561  1.00  9.88
ATOM    851  HD2 LYS    54      52.717  51.872  67.995  1.00  9.88
ATOM    852  CE  LYS    54      53.131  49.798  68.189  1.00  9.88
ATOM    853  HE1 LYS    54      52.292  49.387  67.622  1.00  9.88
ATOM    854  HE2 LYS    54      53.386  49.093  68.985  1.00  9.88
ATOM    855  NZ  LYS    54      54.283  49.989  67.283  1.00  9.88
ATOM    856  HZ1 LYS    54      54.532  49.127  66.803  1.00  9.88
ATOM    857  HZ2 LYS    54      54.072  50.679  66.573  1.00  9.88
ATOM    858  HZ3 LYS    54      55.109  50.337  67.771  1.00  9.88
ATOM    859  C   LYS    54      49.837  54.615  69.073  1.00  9.88
ATOM    860  O   LYS    54      48.793  54.394  68.464  1.00  9.88
ATOM    861  N   GLY    55      50.168  55.726  69.731  1.00 10.54
ATOM    862  H   GLY    55      51.123  55.736  70.028  1.00 10.54
ATOM    863  CA  GLY    55      49.427  56.935  70.023  1.00 10.54
ATOM    864  HA1 GLY    55      50.112  57.638  70.497  1.00 10.54
ATOM    865  HA2 GLY    55      48.683  56.695  70.780  1.00 10.54
ATOM    866  C   GLY    55      48.759  57.689  68.899  1.00 10.54
ATOM    867  O   GLY    55      49.485  58.446  68.272  1.00 10.54
ATOM    868  N   PRO    56      47.423  57.616  68.734  1.00 10.32
ATOM    869  CD  PRO    56      46.503  56.749  69.460  1.00 10.32
ATOM    870  HD1 PRO    56      46.473  57.046  70.510  1.00 10.32
ATOM    871  HD2 PRO    56      46.788  55.700  69.372  1.00 10.32
ATOM    872  CG  PRO    56      45.125  56.972  68.833  1.00 10.32
ATOM    873  HG1 PRO    56      44.323  56.845  69.560  1.00 10.32
ATOM    874  HG2 PRO    56      44.991  56.293  67.989  1.00 10.32
ATOM    875  CB  PRO    56      45.214  58.411  68.327  1.00 10.32
ATOM    876  HB1 PRO    56      45.068  59.105  69.156  1.00 10.32
ATOM    877  HB2 PRO    56      44.500  58.603  67.525  1.00 10.32
ATOM    878  CA  PRO    56      46.658  58.467  67.829  1.00 10.32
ATOM    879  HA  PRO    56      46.680  57.976  66.855  1.00 10.32
ATOM    880  C   PRO    56      47.215  59.892  67.652  1.00 10.32
ATOM    881  O   PRO    56      47.195  60.717  68.567  1.00 10.32
ATOM    882  N   ASN    57      47.788  60.087  66.464  1.00  9.53
ATOM    883  H   ASN    57      47.552  59.376  65.785  1.00  9.53
ATOM    884  CA  ASN    57      49.038  60.770  66.095  1.00  9.53
ATOM    885  HA  ASN    57      48.801  61.561  65.380  1.00  9.53
ATOM    886  CB  ASN    57      49.842  61.419  67.264  1.00  9.53
ATOM    887  HB1 ASN    57      50.905  61.391  67.026  1.00  9.53
ATOM    888  HB2 ASN    57      49.706  60.886  68.201  1.00  9.53
ATOM    889  CG  ASN    57      49.543  62.890  67.493  1.00  9.53
ATOM    890  OD1 ASN    57      50.313  63.754  67.120  1.00  9.53
ATOM    891  ND2 ASN    57      48.447  63.226  68.124  1.00  9.53
ATOM    892 1HD2 ASN    57      47.825  62.490  68.439  1.00  9.53
ATOM    893 2HD2 ASN    57      48.278  64.204  68.264  1.00  9.53
ATOM    894  C   ASN    57      49.787  59.718  65.296  1.00  9.53
ATOM    895  O   ASN    57      49.327  59.370  64.213  1.00  9.53
ATOM    896  N   GLY    58      50.760  59.081  65.943  1.00  8.31
ATOM    897  H   GLY    58      50.889  59.382  66.898  1.00  8.31
ATOM    898  CA  GLY    58      51.166  57.709  65.698  1.00  8.31
ATOM    899  HA1 GLY    58      51.952  57.434  66.380  1.00  8.31
ATOM    900  HA2 GLY    58      51.556  57.610  64.707  1.00  8.31
ATOM    901  C   GLY    58      50.041  56.739  65.867  1.00  8.31
ATOM    902  O   GLY    58      50.191  55.897  66.725  1.00  8.31
ATOM    903  N   GLU    59      48.967  56.760  65.077  1.00  6.54
ATOM    904  H   GLU    59      48.887  57.487  64.371  1.00  6.54
ATOM    905  CA  GLU    59      48.265  55.496  64.890  1.00  6.54
ATOM    906  HA  GLU    59      48.297  55.017  65.870  1.00  6.54
ATOM    907  CB  GLU    59      46.764  55.566  64.617  1.00  6.54
ATOM    908  HB1 GLU    59      46.580  55.691  63.553  1.00  6.54
ATOM    909  HB2 GLU    59      46.315  56.388  65.174  1.00  6.54
ATOM    910  CG  GLU    59      46.227  54.222  65.155  1.00  6.54
ATOM    911  HG1 GLU    59      46.418  54.161  66.230  1.00  6.54
ATOM    912  HG2 GLU    59      46.762  53.395  64.683  1.00  6.54
ATOM    913  CD  GLU    59      44.743  54.018  64.943  1.00  6.54
ATOM    914  OE1 GLU    59      43.934  54.656  65.650  1.00  6.54
ATOM    915  OE2 GLU    59      44.377  53.166  64.107  1.00  6.54
ATOM    916  C   GLU    59      49.050  54.562  64.018  1.00  6.54
ATOM    917  O   GLU    59      48.737  54.397  62.850  1.00  6.54
ATOM    918  N   SER    60      50.161  54.071  64.572  1.00  4.95
ATOM    919  H   SER    60      50.346  54.307  65.543  1.00  4.95
ATOM    920  CA  SER    60      51.297  53.708  63.709  1.00  4.95
ATOM    921  HA  SER    60      52.183  53.801  64.331  1.00  4.95
ATOM    922  CB  SER    60      51.215  52.247  63.308  1.00  4.95
ATOM    923  HB1 SER    60      52.020  52.007  62.625  1.00  4.95
ATOM    924  HB2 SER    60      50.276  52.097  62.808  1.00  4.95
ATOM    925  OG  SER    60      51.254  51.419  64.461  1.00  4.95
ATOM    926  HG  SER    60      50.373  51.458  64.843  1.00  4.95
ATOM    927  C   SER    60      51.528  54.674  62.575  1.00  4.95
ATOM    928  O   SER    60      51.509  54.301  61.408  1.00  4.95
ATOM    929  N   SER    61      51.686  55.942  62.957  1.00  2.98
ATOM    930  H   SER    61      51.629  56.151  63.938  1.00  2.98
ATOM    931  CA  SER    61      51.883  57.022  62.020  1.00  2.98
ATOM    932  HA  SER    61      52.563  56.655  61.251  1.00  2.98
ATOM    933  CB  SER    61      50.564  57.348  61.296  1.00  2.98
ATOM    934  HB1 SER    61      49.853  57.805  61.986  1.00  2.98
ATOM    935  HB2 SER    61      50.120  56.440  60.884  1.00  2.98
ATOM    936  OG  SER    61      50.862  58.241  60.238  1.00  2.98
ATOM    937  HG  SER    61      50.011  58.593  59.903  1.00  2.98
ATOM    938  C   SER    61      52.466  58.315  62.530  1.00  2.98
ATOM    939  O   SER    61      51.765  59.175  63.033  1.00  2.98
ATOM    940  N   VAL    62      53.743  58.540  62.282  1.00  2.75
ATOM    941  H   VAL    62      54.315  57.790  61.924  1.00  2.75
ATOM    942  CA  VAL    62      54.222  59.909  62.090  1.00  2.75
ATOM    943  HA  VAL    62      53.538  60.433  61.422  1.00  2.75
ATOM    944  CB  VAL    62      54.343  60.720  63.407  1.00  2.75
ATOM    945  HB  VAL    62      55.169  61.415  63.279  1.00  2.75
ATOM    946  CG1 VAL    62      53.135  61.603  63.768  1.00  2.75
ATOM    947 1HG1 VAL    62      52.451  61.087  64.440  1.00  2.75
ATOM    948 2HG1 VAL    62      53.461  62.522  64.250  1.00  2.75
ATOM    949 3HG1 VAL    62      52.576  61.865  62.872  1.00  2.75
ATOM    950  CG2 VAL    62      54.627  59.835  64.629  1.00  2.75
ATOM    951 1HG2 VAL    62      54.756  60.451  65.510  1.00  2.75
ATOM    952 2HG2 VAL    62      53.775  59.183  64.808  1.00  2.75
ATOM    953 3HG2 VAL    62      55.507  59.224  64.451  1.00  2.75
ATOM    954  C   VAL    62      55.559  59.809  61.426  1.00  2.75
ATOM    955  O   VAL    62      56.464  59.136  61.918  1.00  2.75
ATOM    956  N   ILE    63      55.695  60.533  60.327  1.00  2.31
ATOM    957  H   ILE    63      54.900  61.064  59.998  1.00  2.31
ATOM    958  CA  ILE    63      56.985  60.770  59.716  1.00  2.31
ATOM    959  HA  ILE    63      57.423  59.827  59.386  1.00  2.31
ATOM    960  CB  ILE    63      56.800  61.717  58.513  1.00  2.31
ATOM    961  HB  ILE    63      56.273  62.609  58.848  1.00  2.31
ATOM    962  CG2 ILE    63      58.149  62.133  57.919  1.00  2.31
ATOM    963 1HG2 ILE    63      58.013  62.703  57.006  1.00  2.31
ATOM    964 2HG2 ILE    63      58.674  62.783  58.618  1.00  2.31
ATOM    965 3HG2 ILE    63      58.768  61.259  57.707  1.00  2.31
ATOM    966  CG1 ILE    63      55.928  61.015  57.451  1.00  2.31
ATOM    967 1HG1 ILE    63      55.114  60.499  57.944  1.00  2.31
ATOM    968 2HG1 ILE    63      56.527  60.281  56.912  1.00  2.31
ATOM    969  CD1 ILE    63      55.232  61.936  56.458  1.00  2.31
ATOM    970  HD1 ILE    63      54.554  62.596  56.999  1.00  2.31
ATOM    971  HD2 ILE    63      55.968  62.518  55.917  1.00  2.31
ATOM    972  HD3 ILE    63      54.654  61.343  55.749  1.00  2.31
ATOM    973  C   ILE    63      57.876  61.365  60.821  1.00  2.31
ATOM    974  O   ILE    63      57.497  62.328  61.495  1.00  2.31
ATOM    975  N   HIS    64      59.014  60.725  61.078  1.00  2.60
ATOM    976  H   HIS    64      59.268  59.949  60.490  1.00  2.60
ATOM    977  CA  HIS    64      60.114  61.415  61.725  1.00  2.60
ATOM    978  HA  HIS    64      59.820  61.982  62.610  1.00  2.60
ATOM    979  CB  HIS    64      61.281  60.457  62.076  1.00  2.60
ATOM    980  HB1 HIS    64      62.236  60.938  61.866  1.00  2.60
ATOM    981  HB2 HIS    64      61.234  59.587  61.421  1.00  2.60
ATOM    982  CG  HIS    64      61.400  60.006  63.509  1.00  2.60
ATOM    983  ND1 HIS    64      61.301  60.791  64.654  1.00  2.60
ATOM    984  CE1 HIS    64      61.572  59.979  65.691  1.00  2.60
ATOM    985  HE1 HIS    64      61.590  60.287  66.728  1.00  2.60
ATOM    986  NE2 HIS    64      61.800  58.729  65.253  1.00  2.60
ATOM    987  HE2 HIS    64      62.034  57.908  65.813  1.00  2.60
ATOM    988  CD2 HIS    64      61.707  58.737  63.884  1.00  2.60
ATOM    989  HD2 HIS    64      61.872  57.902  63.221  1.00  2.60
ATOM    990  C   HIS    64      60.707  62.430  60.709  1.00  2.60
ATOM    991  O   HIS    64      60.924  62.054  59.563  1.00  2.60
ATOM    992  N   ASP    65      61.099  63.631  61.141  1.00  2.87
ATOM    993  H   ASP    65      60.769  63.888  62.066  1.00  2.87
ATOM    994  CA  ASP    65      62.414  64.136  60.716  1.00  2.87
ATOM    995  HA  ASP    65      62.671  63.671  59.761  1.00  2.87
ATOM    996  CB  ASP    65      62.437  65.650  60.474  1.00  2.87
ATOM    997  HB1 ASP    65      62.254  66.178  61.406  1.00  2.87
ATOM    998  HB2 ASP    65      61.630  65.895  59.784  1.00  2.87
ATOM    999  CG  ASP    65      63.762  66.077  59.864  1.00  2.87
ATOM   1000  OD1 ASP    65      63.986  65.824  58.648  1.00  2.87
ATOM   1001  OD2 ASP    65      64.629  66.554  60.635  1.00  2.87
ATOM   1002  C   ASP    65      63.448  63.633  61.716  1.00  2.87
ATOM   1003  O   ASP    65      63.145  63.562  62.917  1.00  2.87
ATOM   1004  N   ARG    66      64.652  63.253  61.264  1.00  3.13
ATOM   1005  H   ARG    66      64.817  63.244  60.262  1.00  3.13
ATOM   1006  CA  ARG    66      65.754  62.979  62.197  1.00  3.13
ATOM   1007  HA  ARG    66      65.400  63.472  63.101  1.00  3.13
ATOM   1008  CB  ARG    66      65.894  61.517  62.647  1.00  3.13
ATOM   1009  HB1 ARG    66      66.918  61.168  62.518  1.00  3.13
ATOM   1010  HB2 ARG    66      65.240  60.901  62.035  1.00  3.13
ATOM   1011  CG  ARG    66      65.460  61.373  64.131  1.00  3.13
ATOM   1012  HG1 ARG    66      65.303  60.332  64.386  1.00  3.13
ATOM   1013  HG2 ARG    66      64.496  61.863  64.271  1.00  3.13
ATOM   1014  CD  ARG    66      66.462  61.935  65.150  1.00  3.13
ATOM   1015  HD1 ARG    66      65.923  62.130  66.078  1.00  3.13
ATOM   1016  HD2 ARG    66      66.872  62.882  64.803  1.00  3.13
ATOM   1017  NE  ARG    66      67.518  60.947  65.430  1.00  3.13
ATOM   1018  HE  ARG    66      67.203  60.053  65.767  1.00  3.13
ATOM   1019  CZ  ARG    66      68.811  61.028  65.183  1.00  3.13
ATOM   1020  NH1 ARG    66      69.372  62.080  64.676  1.00  3.13
ATOM   1021 1HH1 ARG    66      68.796  62.748  64.193  1.00  3.13
ATOM   1022 2HH1 ARG    66      70.365  62.026  64.439  1.00  3.13
ATOM   1023  NH2 ARG    66      69.576  60.009  65.428  1.00  3.13
ATOM   1024 1HH2 ARG    66      69.188  59.128  65.703  1.00  3.13
ATOM   1025 2HH2 ARG    66      70.517  60.061  65.033  1.00  3.13
ATOM   1026  C   ARG    66      66.996  63.854  62.079  1.00  3.13
ATOM   1027  O   ARG    66      68.076  63.507  62.566  1.00  3.13
ATOM   1028  N   LYS    67      66.782  65.094  61.628  1.00  3.49
ATOM   1029  H   LYS    67      65.865  65.312  61.235  1.00  3.49
ATOM   1030  CA  LYS    67      67.686  66.226  61.866  1.00  3.49
ATOM   1031  HA  LYS    67      68.563  65.819  62.349  1.00  3.49
ATOM   1032  CB  LYS    67      68.132  66.807  60.510  1.00  3.49
ATOM   1033  HB1 LYS    67      67.297  67.347  60.059  1.00  3.49
ATOM   1034  HB2 LYS    67      68.368  65.973  59.846  1.00  3.49
ATOM   1035  CG  LYS    67      69.369  67.728  60.541  1.00  3.49
ATOM   1036  HG1 LYS    67      69.047  68.725  60.848  1.00  3.49
ATOM   1037  HG2 LYS    67      69.749  67.810  59.522  1.00  3.49
ATOM   1038  CD  LYS    67      70.531  67.309  61.464  1.00  3.49
ATOM   1039  HD1 LYS    67      70.252  67.562  62.486  1.00  3.49
ATOM   1040  HD2 LYS    67      71.406  67.913  61.221  1.00  3.49
ATOM   1041  CE  LYS    67      70.919  65.821  61.394  1.00  3.49
ATOM   1042  HE1 LYS    67      71.732  65.689  60.674  1.00  3.49
ATOM   1043  HE2 LYS    67      70.070  65.242  61.019  1.00  3.49
ATOM   1044  NZ  LYS    67      71.298  65.313  62.739  1.00  3.49
ATOM   1045  HZ1 LYS    67      72.088  65.807  63.123  1.00  3.49
ATOM   1046  HZ2 LYS    67      70.528  65.381  63.388  1.00  3.49
ATOM   1047  HZ3 LYS    67      71.549  64.321  62.718  1.00  3.49
ATOM   1048  C   LYS    67      67.182  67.252  62.889  1.00  3.49
ATOM   1049  O   LYS    67      68.011  67.838  63.580  1.00  3.49
ATOM   1050  N   SER    68      65.884  67.283  63.173  1.00  4.05
ATOM   1051  H   SER    68      65.244  66.912  62.468  1.00  4.05
ATOM   1052  CA  SER    68      65.357  67.423  64.545  1.00  4.05
ATOM   1053  HA  SER    68      66.140  67.182  65.264  1.00  4.05
ATOM   1054  CB  SER    68      64.884  68.847  64.810  1.00  4.05
ATOM   1055  HB1 SER    68      64.059  69.099  64.140  1.00  4.05
ATOM   1056  HB2 SER    68      65.711  69.543  64.653  1.00  4.05
ATOM   1057  OG  SER    68      64.458  68.908  66.155  1.00  4.05
ATOM   1058  HG  SER    68      64.224  69.818  66.363  1.00  4.05
ATOM   1059  C   SER    68      64.209  66.429  64.714  1.00  4.05
ATOM   1060  O   SER    68      63.442  66.244  63.779  1.00  4.05
ATOM   1061  N   GLY    69      64.097  65.772  65.876  1.00  3.78
ATOM   1062  H   GLY    69      64.702  66.071  66.624  1.00  3.78
ATOM   1063  CA  GLY    69      63.207  64.626  66.149  1.00  3.78
ATOM   1064  HA1 GLY    69      63.508  64.162  67.088  1.00  3.78
ATOM   1065  HA2 GLY    69      63.333  63.887  65.359  1.00  3.78
ATOM   1066  C   GLY    69      61.713  64.938  66.244  1.00  3.78
ATOM   1067  O   GLY    69      61.030  64.528  67.182  1.00  3.78
ATOM   1068  N   LYS    70      61.219  65.726  65.301  1.00  3.47
ATOM   1069  H   LYS    70      61.858  65.968  64.549  1.00  3.47
ATOM   1070  CA  LYS    70      59.828  66.113  65.157  1.00  3.47
ATOM   1071  HA  LYS    70      59.420  66.329  66.144  1.00  3.47
ATOM   1072  CB  LYS    70      59.837  67.407  64.322  1.00  3.47
ATOM   1073  HB1 LYS    70      60.378  67.213  63.395  1.00  3.47
ATOM   1074  HB2 LYS    70      60.399  68.166  64.868  1.00  3.47
ATOM   1075  CG  LYS    70      58.468  67.986  63.961  1.00  3.47
ATOM   1076  HG1 LYS    70      57.931  67.242  63.377  1.00  3.47
ATOM   1077  HG2 LYS    70      58.640  68.861  63.332  1.00  3.47
ATOM   1078  CD  LYS    70      57.595  68.414  65.147  1.00  3.47
ATOM   1079  HD1 LYS    70      58.168  69.062  65.812  1.00  3.47
ATOM   1080  HD2 LYS    70      57.275  67.534  65.705  1.00  3.47
ATOM   1081  CE  LYS    70      56.358  69.184  64.654  1.00  3.47
ATOM   1082  HE1 LYS    70      56.670  70.156  64.258  1.00  3.47
ATOM   1083  HE2 LYS    70      55.686  69.366  65.497  1.00  3.47
ATOM   1084  NZ  LYS    70      55.643  68.446  63.593  1.00  3.47
ATOM   1085  HZ1 LYS    70      54.830  68.967  63.243  1.00  3.47
ATOM   1086  HZ2 LYS    70      56.211  68.343  62.762  1.00  3.47
ATOM   1087  HZ3 LYS    70      55.322  67.536  63.898  1.00  3.47
ATOM   1088  C   LYS    70      59.052  64.971  64.533  1.00  3.47
ATOM   1089  O   LYS    70      59.377  64.499  63.444  1.00  3.47
ATOM   1090  N   LYS    71      58.000  64.566  65.240  1.00  3.08
ATOM   1091  H   LYS    71      57.852  65.007  66.133  1.00  3.08
ATOM   1092  CA  LYS    71      56.920  63.755  64.685  1.00  3.08
ATOM   1093  HA  LYS    71      57.344  63.140  63.895  1.00  3.08
ATOM   1094  CB  LYS    71      56.346  62.850  65.784  1.00  3.08
ATOM   1095  HB1 LYS    71      55.385  62.484  65.444  1.00  3.08
ATOM   1096  HB2 LYS    71      56.160  63.433  66.687  1.00  3.08
ATOM   1097  CG  LYS    71      57.264  61.647  66.125  1.00  3.08
ATOM   1098  HG1 LYS    71      56.692  60.932  66.716  1.00  3.08
ATOM   1099  HG2 LYS    71      58.096  61.994  66.739  1.00  3.08
ATOM   1100  CD  LYS    71      57.841  60.940  64.880  1.00  3.08
ATOM   1101  HD1 LYS    71      58.717  61.500  64.547  1.00  3.08
ATOM   1102  HD2 LYS    71      57.107  60.975  64.082  1.00  3.08
ATOM   1103  CE  LYS    71      58.237  59.473  65.061  1.00  3.08
ATOM   1104  HE1 LYS    71      57.415  58.924  65.523  1.00  3.08
ATOM   1105  HE2 LYS    71      59.110  59.413  65.715  1.00  3.08
ATOM   1106  NZ  LYS    71      58.549  58.885  63.737  1.00  3.08
ATOM   1107  HZ1 LYS    71      58.940  57.943  63.776  1.00  3.08
ATOM   1108  HZ2 LYS    71      57.733  58.809  63.133  1.00  3.08
ATOM   1109  HZ3 LYS    71      59.238  59.425  63.236  1.00  3.08
ATOM   1110  C   LYS    71      55.934  64.661  63.962  1.00  3.08
ATOM   1111  O   LYS    71      55.590  65.741  64.445  1.00  3.08
ATOM   1112  N   PHE    72      55.567  64.235  62.763  1.00  2.65
ATOM   1113  H   PHE    72      55.997  63.389  62.409  1.00  2.65
ATOM   1114  CA  PHE    72      54.808  65.003  61.788  1.00  2.65
ATOM   1115  HA  PHE    72      54.436  65.941  62.205  1.00  2.65
ATOM   1116  CB  PHE    72      55.694  65.283  60.562  1.00  2.65
ATOM   1117  HB1 PHE    72      55.045  65.595  59.747  1.00  2.65
ATOM   1118  HB2 PHE    72      56.164  64.352  60.246  1.00  2.65
ATOM   1119  CG  PHE    72      56.759  66.344  60.671  1.00  2.65
ATOM   1120  CD1 PHE    72      58.096  66.000  60.922  1.00  2.65
ATOM   1121  HD1 PHE    72      58.369  64.971  61.112  1.00  2.65
ATOM   1122  CE1 PHE    72      59.083  66.998  60.895  1.00  2.65
ATOM   1123  HE1 PHE    72      60.106  66.737  61.097  1.00  2.65
ATOM   1124  CZ  PHE    72      58.746  68.333  60.614  1.00  2.65
ATOM   1125  HZ  PHE    72      59.516  69.090  60.575  1.00  2.65
ATOM   1126  CE2 PHE    72      57.407  68.676  60.370  1.00  2.65
ATOM   1127  HE2 PHE    72      57.139  69.696  60.132  1.00  2.65
ATOM   1128  CD2 PHE    72      56.425  67.675  60.380  1.00  2.65
ATOM   1129  HD2 PHE    72      55.412  67.914  60.120  1.00  2.65
ATOM   1130  C   PHE    72      53.639  64.191  61.264  1.00  2.65
ATOM   1131  O   PHE    72      53.784  62.994  60.995  1.00  2.65
ATOM   1132  N   SER    73      52.530  64.875  60.998  1.00  2.61
ATOM   1133  H   SER    73      52.500  65.870  61.186  1.00  2.61
ATOM   1134  CA  SER    73      51.560  64.356  60.049  1.00  2.61
ATOM   1135  HA  SER    73      51.220  63.381  60.401  1.00  2.61
ATOM   1136  CB  SER    73      50.339  65.278  59.966  1.00  2.61
ATOM   1137  HB1 SER    73      49.946  65.463  60.967  1.00  2.61
ATOM   1138  HB2 SER    73      49.560  64.807  59.365  1.00  2.61
ATOM   1139  OG  SER    73      50.705  66.498  59.368  1.00  2.61
ATOM   1140  HG  SER    73      49.880  66.995  59.190  1.00  2.61
ATOM   1141  C   SER    73      52.171  64.173  58.657  1.00  2.61
ATOM   1142  O   SER    73      53.150  64.813  58.273  1.00  2.61
ATOM   1143  N   ILE    74      51.517  63.338  57.864  1.00  2.23
ATOM   1144  H   ILE    74      50.783  62.780  58.276  1.00  2.23
ATOM   1145  CA  ILE    74      51.564  63.365  56.406  1.00  2.23
ATOM   1146  HA  ILE    74      52.398  62.757  56.057  1.00  2.23
ATOM   1147  CB  ILE    74      50.217  62.750  55.905  1.00  2.23
ATOM   1148  HB  ILE    74      50.011  63.121  54.904  1.00  2.23
ATOM   1149  CG2 ILE    74      50.362  61.249  55.787  1.00  2.23
ATOM   1150 1HG2 ILE    74      49.441  60.794  55.424  1.00  2.23
ATOM   1151 2HG2 ILE    74      51.165  61.037  55.085  1.00  2.23
ATOM   1152 3HG2 ILE    74      50.586  60.834  56.769  1.00  2.23
ATOM   1153  CG1 ILE    74      48.983  63.018  56.809  1.00  2.23
ATOM   1154 1HG1 ILE    74      49.057  64.014  57.225  1.00  2.23
ATOM   1155 2HG1 ILE    74      48.981  62.330  57.657  1.00  2.23
ATOM   1156  CD1 ILE    74      47.630  62.906  56.100  1.00  2.23
ATOM   1157  HD1 ILE    74      47.620  63.535  55.210  1.00  2.23
ATOM   1158  HD2 ILE    74      47.428  61.870  55.831  1.00  2.23
ATOM   1159  HD3 ILE    74      46.844  63.245  56.777  1.00  2.23
ATOM   1160  C   ILE    74      51.715  64.760  55.775  1.00  2.23
ATOM   1161  O   ILE    74      52.718  65.032  55.101  1.00  2.23
ATOM   1162  N   GLU    75      50.713  65.639  55.914  1.00  2.56
ATOM   1163  H   GLU    75      49.880  65.415  56.460  1.00  2.56
ATOM   1164  CA  GLU    75      50.730  66.901  55.177  1.00  2.56
ATOM   1165  HA  GLU    75      51.175  66.682  54.207  1.00  2.56
ATOM   1166  CB  GLU    75      49.343  67.471  54.826  1.00  2.56
ATOM   1167  HB1 GLU    75      48.710  66.668  54.446  1.00  2.56
ATOM   1168  HB2 GLU    75      49.476  68.178  54.005  1.00  2.56
ATOM   1169  CG  GLU    75      48.609  68.217  55.947  1.00  2.56
ATOM   1170  HG1 GLU    75      47.655  68.582  55.559  1.00  2.56
ATOM   1171  HG2 GLU    75      49.201  69.082  56.251  1.00  2.56
ATOM   1172  CD  GLU    75      48.353  67.309  57.144  1.00  2.56
ATOM   1173  OE1 GLU    75      48.042  66.125  56.907  1.00  2.56
ATOM   1174  OE2 GLU    75      48.554  67.771  58.285  1.00  2.56
ATOM   1175  C   GLU    75      51.668  67.944  55.782  1.00  2.56
ATOM   1176  O   GLU    75      52.185  68.785  55.048  1.00  2.56
ATOM   1177  N   GLU    76      51.960  67.891  57.080  1.00  2.59
ATOM   1178  H   GLU    76      51.494  67.213  57.676  1.00  2.59
ATOM   1179  CA  GLU    76      52.957  68.768  57.683  1.00  2.59
ATOM   1180  HA  GLU    76      52.770  69.789  57.346  1.00  2.59
ATOM   1181  CB  GLU    76      52.819  68.753  59.207  1.00  2.59
ATOM   1182  HB1 GLU    76      53.191  67.790  59.559  1.00  2.59
ATOM   1183  HB2 GLU    76      51.768  68.847  59.477  1.00  2.59
ATOM   1184  CG  GLU    76      53.567  69.918  59.877  1.00  2.59
ATOM   1185  HG1 GLU    76      52.959  70.822  59.801  1.00  2.59
ATOM   1186  HG2 GLU    76      54.504  70.102  59.349  1.00  2.59
ATOM   1187  CD  GLU    76      53.907  69.636  61.345  1.00  2.59
ATOM   1188  OE1 GLU    76      53.583  68.545  61.868  1.00  2.59
ATOM   1189  OE2 GLU    76      54.686  70.404  61.951  1.00  2.59
ATOM   1190  C   GLU    76      54.374  68.395  57.239  1.00  2.59
ATOM   1191  O   GLU    76      55.171  69.276  56.918  1.00  2.59
ATOM   1192  N   ALA    77      54.677  67.098  57.140  1.00  2.15
ATOM   1193  H   ALA    77      53.981  66.415  57.432  1.00  2.15
ATOM   1194  CA  ALA    77      55.919  66.603  56.555  1.00  2.15
ATOM   1195  HA  ALA    77      56.759  67.008  57.123  1.00  2.15
ATOM   1196  CB  ALA    77      55.948  65.087  56.672  1.00  2.15
ATOM   1197  HB1 ALA    77      56.841  64.693  56.192  1.00  2.15
ATOM   1198  HB2 ALA    77      55.947  64.795  57.720  1.00  2.15
ATOM   1199  HB3 ALA    77      55.065  64.680  56.182  1.00  2.15
ATOM   1200  C   ALA    77      56.080  67.052  55.098  1.00  2.15
ATOM   1201  O   ALA    77      57.111  67.645  54.748  1.00  2.15
ATOM   1202  N   LEU    78      55.048  66.835  54.267  1.00  2.27
ATOM   1203  H   LEU    78      54.219  66.366  54.624  1.00  2.27
ATOM   1204  CA  LEU    78      55.066  67.321  52.884  1.00  2.27
ATOM   1205  HA  LEU    78      55.849  66.802  52.330  1.00  2.27
ATOM   1206  CB  LEU    78      53.701  67.040  52.215  1.00  2.27
ATOM   1207  HB1 LEU    78      52.919  67.435  52.862  1.00  2.27
ATOM   1208  HB2 LEU    78      53.559  65.963  52.141  1.00  2.27
ATOM   1209  CG  LEU    78      53.525  67.677  50.816  1.00  2.27
ATOM   1210  HG  LEU    78      53.759  68.740  50.860  1.00  2.27
ATOM   1211  CD1 LEU    78      54.429  67.022  49.769  1.00  2.27
ATOM   1212 1HD1 LEU    78      54.270  67.503  48.806  1.00  2.27
ATOM   1213 2HD1 LEU    78      55.473  67.163  50.049  1.00  2.27
ATOM   1214 3HD1 LEU    78      54.213  65.958  49.691  1.00  2.27
ATOM   1215  CD2 LEU    78      52.076  67.569  50.340  1.00  2.27
ATOM   1216 1HD2 LEU    78      51.956  68.097  49.395  1.00  2.27
ATOM   1217 2HD2 LEU    78      51.803  66.526  50.210  1.00  2.27
ATOM   1218 3HD2 LEU    78      51.410  68.023  51.075  1.00  2.27
ATOM   1219  C   LEU    78      55.383  68.825  52.836  1.00  2.27
ATOM   1220  O   LEU    78      56.295  69.236  52.126  1.00  2.27
ATOM   1221  N   GLN    79      54.678  69.635  53.628  1.00  2.77
ATOM   1222  H   GLN    79      53.934  69.238  54.196  1.00  2.77
ATOM   1223  CA  GLN    79      54.873  71.086  53.667  1.00  2.77
ATOM   1224  HA  GLN    79      54.852  71.463  52.643  1.00  2.77
ATOM   1225  CB  GLN    79      53.707  71.730  54.431  1.00  2.77
ATOM   1226  HB1 GLN    79      53.937  72.777  54.634  1.00  2.77
ATOM   1227  HB2 GLN    79      53.578  71.219  55.387  1.00  2.77
ATOM   1228  CG  GLN    79      52.403  71.678  53.620  1.00  2.77
ATOM   1229  HG1 GLN    79      52.220  70.668  53.257  1.00  2.77
ATOM   1230  HG2 GLN    79      52.491  72.338  52.757  1.00  2.77
ATOM   1231  CD  GLN    79      51.210  72.115  54.457  1.00  2.77
ATOM   1232  OE1 GLN    79      50.703  73.217  54.333  1.00  2.77
ATOM   1233  NE2 GLN    79      50.714  71.265  55.326  1.00  2.77
ATOM   1234 1HE2 GLN    79      51.128  70.346  55.412  1.00  2.77
ATOM   1235 2HE2 GLN    79      49.913  71.560  55.854  1.00  2.77
ATOM   1236  C   GLN    79      56.214  71.556  54.258  1.00  2.77
ATOM   1237  O   GLN    79      56.609  72.694  54.015  1.00  2.77
ATOM   1238  N   SER    80      56.938  70.691  54.977  1.00  2.67
ATOM   1239  H   SER    80      56.527  69.790  55.201  1.00  2.67
ATOM   1240  CA  SER    80      58.306  70.961  55.451  1.00  2.67
ATOM   1241  HA  SER    80      58.528  72.016  55.295  1.00  2.67
ATOM   1242  CB  SER    80      58.414  70.727  56.962  1.00  2.67
ATOM   1243  HB1 SER    80      57.832  71.491  57.478  1.00  2.67
ATOM   1244  HB2 SER    80      59.455  70.822  57.273  1.00  2.67
ATOM   1245  OG  SER    80      57.925  69.460  57.341  1.00  2.67
ATOM   1246  HG  SER    80      56.956  69.472  57.279  1.00  2.67
ATOM   1247  C   SER    80      59.356  70.204  54.625  1.00  2.67
ATOM   1248  O   SER    80      60.530  70.082  54.999  1.00  2.67
ATOM   1249  N   GLY    81      58.938  69.707  53.455  1.00  2.37
ATOM   1250  H   GLY    81      57.946  69.761  53.240  1.00  2.37
ATOM   1251  CA  GLY    81      59.800  69.138  52.428  1.00  2.37
ATOM   1252  HA1 GLY    81      60.585  69.852  52.180  1.00  2.37
ATOM   1253  HA2 GLY    81      59.197  68.956  51.538  1.00  2.37
ATOM   1254  C   GLY    81      60.450  67.822  52.830  1.00  2.37
ATOM   1255  O   GLY    81      61.415  67.404  52.188  1.00  2.37
ATOM   1256  N   ARG    82      59.952  67.193  53.901  1.00  1.94
ATOM   1257  H   ARG    82      59.126  67.601  54.338  1.00  1.94
ATOM   1258  CA  ARG    82      60.449  65.919  54.439  1.00  1.94
ATOM   1259  HA  ARG    82      61.538  65.922  54.453  1.00  1.94
ATOM   1260  CB  ARG    82      59.929  65.745  55.881  1.00  1.94
ATOM   1261  HB1 ARG    82      60.353  64.831  56.300  1.00  1.94
ATOM   1262  HB2 ARG    82      58.850  65.614  55.839  1.00  1.94
ATOM   1263  CG  ARG    82      60.219  66.902  56.856  1.00  1.94
ATOM   1264  HG1 ARG    82      59.786  66.639  57.822  1.00  1.94
ATOM   1265  HG2 ARG    82      59.729  67.811  56.513  1.00  1.94
ATOM   1266  CD  ARG    82      61.714  67.172  57.063  1.00  1.94
ATOM   1267  HD1 ARG    82      62.205  66.204  57.157  1.00  1.94
ATOM   1268  HD2 ARG    82      61.847  67.724  57.995  1.00  1.94
ATOM   1269  NE  ARG    82      62.307  67.951  55.958  1.00  1.94
ATOM   1270  HE  ARG    82      61.721  68.686  55.571  1.00  1.94
ATOM   1271  CZ  ARG    82      63.450  67.692  55.343  1.00  1.94
ATOM   1272  NH1 ARG    82      64.319  66.818  55.766  1.00  1.94
ATOM   1273 1HH1 ARG    82      64.222  66.453  56.712  1.00  1.94
ATOM   1274 2HH1 ARG    82      65.157  66.688  55.203  1.00  1.94
ATOM   1275  NH2 ARG    82      63.754  68.320  54.246  1.00  1.94
ATOM   1276 1HH2 ARG    82      63.160  69.049  53.900  1.00  1.94
ATOM   1277 2HH2 ARG    82      64.619  68.047  53.776  1.00  1.94
ATOM   1278  C   ARG    82      60.057  64.708  53.592  1.00  1.94
ATOM   1279  O   ARG    82      60.505  63.599  53.866  1.00  1.94
ATOM   1280  N   LEU    83      59.207  64.953  52.596  1.00  1.77
ATOM   1281  H   LEU    83      58.960  65.922  52.464  1.00  1.77
ATOM   1282  CA  LEU    83      58.450  64.020  51.766  1.00  1.77
ATOM   1283  HA  LEU    83      59.008  63.100  51.579  1.00  1.77
ATOM   1284  CB  LEU    83      57.103  63.764  52.498  1.00  1.77
ATOM   1285  HB1 LEU    83      56.277  63.929  51.805  1.00  1.77
ATOM   1286  HB2 LEU    83      56.964  64.514  53.279  1.00  1.77
ATOM   1287  CG  LEU    83      56.874  62.390  53.134  1.00  1.77
ATOM   1288  HG  LEU    83      55.928  62.448  53.669  1.00  1.77
ATOM   1289  CD1 LEU    83      56.723  61.310  52.075  1.00  1.77
ATOM   1290 1HD1 LEU    83      56.239  60.443  52.511  1.00  1.77
ATOM   1291 2HD1 LEU    83      56.084  61.687  51.283  1.00  1.77
ATOM   1292 3HD1 LEU    83      57.695  61.047  51.656  1.00  1.77
ATOM   1293  CD2 LEU    83      57.968  61.988  54.114  1.00  1.77
ATOM   1294 1HD2 LEU    83      57.634  61.178  54.750  1.00  1.77
ATOM   1295 2HD2 LEU    83      58.867  61.687  53.576  1.00  1.77
ATOM   1296 3HD2 LEU    83      58.207  62.834  54.755  1.00  1.77
ATOM   1297  C   LEU    83      58.103  64.724  50.440  1.00  1.77
ATOM   1298  O   LEU    83      57.769  65.909  50.450  1.00  1.77
ATOM   1299  N   THR    84      58.087  63.984  49.333  1.00  2.17
ATOM   1300  H   THR    84      58.606  63.111  49.387  1.00  2.17
ATOM   1301  CA  THR    84      57.734  64.457  47.981  1.00  2.17
ATOM   1302  HA  THR    84      57.874  65.537  47.939  1.00  2.17
ATOM   1303  CB  THR    84      58.707  63.799  46.973  1.00  2.17
ATOM   1304  HB  THR    84      58.997  62.816  47.346  1.00  2.17
ATOM   1305  CG2 THR    84      58.248  63.611  45.522  1.00  2.17
ATOM   1306 1HG2 THR    84      59.042  63.107  44.971  1.00  2.17
ATOM   1307 2HG2 THR    84      57.360  62.986  45.477  1.00  2.17
ATOM   1308 3HG2 THR    84      58.064  64.572  45.049  1.00  2.17
ATOM   1309  OG1 THR    84      59.840  64.612  46.876  1.00  2.17
ATOM   1310  HG1 THR    84      60.500  64.246  47.492  1.00  2.17
ATOM   1311  C   THR    84      56.292  64.120  47.593  1.00  2.17
ATOM   1312  O   THR    84      55.845  63.048  47.965  1.00  2.17
ATOM   1313  N   PRO    85      55.565  64.923  46.787  1.00  2.52
ATOM   1314  CD  PRO    85      55.966  66.246  46.317  1.00  2.52
ATOM   1315  HD1 PRO    85      56.792  66.165  45.612  1.00  2.52
ATOM   1316  HD2 PRO    85      56.256  66.887  47.151  1.00  2.52
ATOM   1317  CG  PRO    85      54.750  66.843  45.603  1.00  2.52
ATOM   1318  HG1 PRO    85      55.041  67.411  44.719  1.00  2.52
ATOM   1319  HG2 PRO    85      54.195  67.477  46.297  1.00  2.52
ATOM   1320  CB  PRO    85      53.905  65.624  45.237  1.00  2.52
ATOM   1321  HB1 PRO    85      54.280  65.176  44.316  1.00  2.52
ATOM   1322  HB2 PRO    85      52.848  65.878  45.143  1.00  2.52
ATOM   1323  CA  PRO    85      54.159  64.692  46.422  1.00  2.52
ATOM   1324  HA  PRO    85      53.564  65.069  47.255  1.00  2.52
ATOM   1325  C   PRO    85      53.666  63.253  46.171  1.00  2.52
ATOM   1326  O   PRO    85      52.720  62.832  46.834  1.00  2.52
ATOM   1327  N   ALA    86      54.307  62.460  45.302  1.00  2.56
ATOM   1328  H   ALA    86      55.070  62.840  44.765  1.00  2.56
ATOM   1329  CA  ALA    86      53.917  61.050  45.092  1.00  2.56
ATOM   1330  HA  ALA    86      52.844  61.008  44.889  1.00  2.56
ATOM   1331  CB  ALA    86      54.652  60.521  43.855  1.00  2.56
ATOM   1332  HB1 ALA    86      54.346  59.491  43.666  1.00  2.56
ATOM   1333  HB2 ALA    86      54.392  61.125  42.985  1.00  2.56
ATOM   1334  HB3 ALA    86      55.730  60.552  44.011  1.00  2.56
ATOM   1335  C   ALA    86      54.169  60.152  46.322  1.00  2.56
ATOM   1336  O   ALA    86      53.470  59.175  46.615  1.00  2.56
ATOM   1337  N   HIS    87      55.207  60.503  47.070  1.00  2.09
ATOM   1338  H   HIS    87      55.663  61.382  46.861  1.00  2.09
ATOM   1339  CA  HIS    87      55.621  59.816  48.281  1.00  2.09
ATOM   1340  HA  HIS    87      55.604  58.743  48.087  1.00  2.09
ATOM   1341  CB  HIS    87      57.053  60.244  48.585  1.00  2.09
ATOM   1342  HB1 HIS    87      57.075  61.058  49.306  1.00  2.09
ATOM   1343  HB2 HIS    87      57.541  60.608  47.680  1.00  2.09
ATOM   1344  CG  HIS    87      57.852  59.096  49.089  1.00  2.09
ATOM   1345  ND1 HIS    87      57.889  58.638  50.403  1.00  2.09
ATOM   1346  CE1 HIS    87      58.854  57.713  50.414  1.00  2.09
ATOM   1347  HE1 HIS    87      59.255  57.236  51.296  1.00  2.09
ATOM   1348  NE2 HIS    87      59.328  57.503  49.181  1.00  2.09
ATOM   1349  HE2 HIS    87      60.156  56.965  48.958  1.00  2.09
ATOM   1350  CD2 HIS    87      58.709  58.370  48.327  1.00  2.09
ATOM   1351  HD2 HIS    87      58.944  58.524  47.286  1.00  2.09
ATOM   1352  C   HIS    87      54.684  60.080  49.469  1.00  2.09
ATOM   1353  O   HIS    87      54.436  59.177  50.268  1.00  2.09
ATOM   1354  N   TYR    88      54.154  61.305  49.527  1.00  2.03
ATOM   1355  H   TYR    88      54.501  61.964  48.839  1.00  2.03
ATOM   1356  CA  TYR    88      53.093  61.798  50.391  1.00  2.03
ATOM   1357  HA  TYR    88      53.344  61.564  51.427  1.00  2.03
ATOM   1358  CB  TYR    88      52.978  63.326  50.266  1.00  2.03
ATOM   1359  HB1 TYR    88      53.138  63.619  49.230  1.00  2.03
ATOM   1360  HB2 TYR    88      53.775  63.783  50.853  1.00  2.03
ATOM   1361  CG  TYR    88      51.641  63.887  50.714  1.00  2.03
ATOM   1362  CD1 TYR    88      50.634  64.138  49.759  1.00  2.03
ATOM   1363  HD1 TYR    88      50.822  63.942  48.710  1.00  2.03
ATOM   1364  CE1 TYR    88      49.375  64.619  50.167  1.00  2.03
ATOM   1365  HE1 TYR    88      48.591  64.794  49.447  1.00  2.03
ATOM   1366  CZ  TYR    88      49.119  64.853  51.534  1.00  2.03
ATOM   1367  OH  TYR    88      47.899  65.292  51.943  1.00  2.03
ATOM   1368  HH  TYR    88      47.851  65.384  52.898  1.00  2.03
ATOM   1369  CE2 TYR    88      50.130  64.610  52.485  1.00  2.03
ATOM   1370  HE2 TYR    88      49.919  64.780  53.525  1.00  2.03
ATOM   1371  CD2 TYR    88      51.386  64.120  52.079  1.00  2.03
ATOM   1372  HD2 TYR    88      52.150  63.910  52.816  1.00  2.03
ATOM   1373  C   TYR    88      51.778  61.103  50.089  1.00  2.03
ATOM   1374  O   TYR    88      51.182  60.569  51.008  1.00  2.03
ATOM   1375  N   ASP    89      51.377  61.013  48.824  1.00  2.34
ATOM   1376  H   ASP    89      51.894  61.518  48.111  1.00  2.34
ATOM   1377  CA  ASP    89      50.225  60.207  48.398  1.00  2.34
ATOM   1378  HA  ASP    89      49.316  60.623  48.835  1.00  2.34
ATOM   1379  CB  ASP    89      50.127  60.365  46.860  1.00  2.34
ATOM   1380  HB1 ASP    89      51.082  60.716  46.467  1.00  2.34
ATOM   1381  HB2 ASP    89      49.394  61.143  46.640  1.00  2.34
ATOM   1382  CG  ASP    89      49.756  59.104  46.079  1.00  2.34
ATOM   1383  OD1 ASP    89      48.729  58.477  46.398  1.00  2.34
ATOM   1384  OD2 ASP    89      50.498  58.736  45.139  1.00  2.34
ATOM   1385  C   ASP    89      50.316  58.747  48.891  1.00  2.34
ATOM   1386  O   ASP    89      49.442  58.261  49.623  1.00  2.34
ATOM   1387  N   ARG    90      51.433  58.060  48.603  1.00  2.47
ATOM   1388  H   ARG    90      52.116  58.484  47.979  1.00  2.47
ATOM   1389  CA  ARG    90      51.581  56.670  49.071  1.00  2.47
ATOM   1390  HA  ARG    90      50.654  56.156  48.810  1.00  2.47
ATOM   1391  CB  ARG    90      52.732  55.961  48.336  1.00  2.47
ATOM   1392  HB1 ARG    90      53.278  55.335  49.043  1.00  2.47
ATOM   1393  HB2 ARG    90      53.432  56.699  47.941  1.00  2.47
ATOM   1394  CG  ARG    90      52.244  55.051  47.187  1.00  2.47
ATOM   1395  HG1 ARG    90      51.735  54.185  47.613  1.00  2.47
ATOM   1396  HG2 ARG    90      53.129  54.680  46.667  1.00  2.47
ATOM   1397  CD  ARG    90      51.328  55.721  46.143  1.00  2.47
ATOM   1398  HD1 ARG    90      51.679  55.439  45.148  1.00  2.47
ATOM   1399  HD2 ARG    90      51.424  56.802  46.226  1.00  2.47
ATOM   1400  NE  ARG    90      49.907  55.316  46.270  1.00  2.47
ATOM   1401  HE  ARG    90      49.644  54.763  47.066  1.00  2.47
ATOM   1402  CZ  ARG    90      48.924  55.638  45.440  1.00  2.47
ATOM   1403  NH1 ARG    90      49.095  56.422  44.416  1.00  2.47
ATOM   1404 1HH1 ARG    90      49.834  57.111  44.568  1.00  2.47
ATOM   1405 2HH1 ARG    90      48.289  56.796  43.967  1.00  2.47
ATOM   1406  NH2 ARG    90      47.723  55.162  45.622  1.00  2.47
ATOM   1407 1HH2 ARG    90      47.509  54.686  46.491  1.00  2.47
ATOM   1408 2HH2 ARG    90      46.978  55.517  45.061  1.00  2.47
ATOM   1409  C   ARG    90      51.634  56.530  50.605  1.00  2.47
ATOM   1410  O   ARG    90      51.091  55.558  51.147  1.00  2.47
ATOM   1411  N   TYR    91      52.233  57.494  51.319  1.00  2.12
ATOM   1412  H   TYR    91      52.656  58.282  50.841  1.00  2.12
ATOM   1413  CA  TYR    91      52.103  57.540  52.774  1.00  2.12
ATOM   1414  HA  TYR    91      52.503  56.616  53.192  1.00  2.12
ATOM   1415  CB  TYR    91      52.831  58.724  53.427  1.00  2.12
ATOM   1416  HB1 TYR    91      52.315  59.654  53.192  1.00  2.12
ATOM   1417  HB2 TYR    91      53.826  58.804  52.992  1.00  2.12
ATOM   1418  CG  TYR    91      52.944  58.603  54.950  1.00  2.12
ATOM   1419  CD1 TYR    91      54.201  58.461  55.524  1.00  2.12
ATOM   1420  HD1 TYR    91      55.004  58.502  54.863  1.00  2.12
ATOM   1421  CE1 TYR    91      54.407  58.333  56.906  1.00  2.12
ATOM   1422  HE1 TYR    91      55.391  58.185  57.327  1.00  2.12
ATOM   1423  CZ  TYR    91      53.305  58.468  57.766  1.00  2.12
ATOM   1424  OH  TYR    91      53.472  58.427  59.108  1.00  2.12
ATOM   1425  HH  TYR    91      52.618  58.555  59.550  1.00  2.12
ATOM   1426  CE2 TYR    91      52.030  58.638  57.213  1.00  2.12
ATOM   1427  HE2 TYR    91      51.184  58.768  57.864  1.00  2.12
ATOM   1428  CD2 TYR    91      51.845  58.651  55.819  1.00  2.12
ATOM   1429  HD2 TYR    91      50.847  58.766  55.433  1.00  2.12
ATOM   1430  C   TYR    91      50.646  57.645  53.179  1.00  2.12
ATOM   1431  O   TYR    91      50.251  56.835  53.982  1.00  2.12
ATOM   1432  N   VAL    92      49.847  58.577  52.670  1.00  2.30
ATOM   1433  H   VAL    92      50.224  59.186  51.949  1.00  2.30
ATOM   1434  CA  VAL    92      48.439  58.788  53.050  1.00  2.30
ATOM   1435  HA  VAL    92      48.372  59.002  54.116  1.00  2.30
ATOM   1436  CB  VAL    92      47.873  59.997  52.257  1.00  2.30
ATOM   1437  HB  VAL    92      48.095  59.854  51.201  1.00  2.30
ATOM   1438  CG1 VAL    92      46.358  60.215  52.381  1.00  2.30
ATOM   1439 1HG1 VAL    92      46.066  61.139  51.882  1.00  2.30
ATOM   1440 2HG1 VAL    92      45.821  59.396  51.901  1.00  2.30
ATOM   1441 3HG1 VAL    92      46.072  60.262  53.432  1.00  2.30
ATOM   1442  CG2 VAL    92      48.512  61.320  52.693  1.00  2.30
ATOM   1443 1HG2 VAL    92      48.274  62.093  51.964  1.00  2.30
ATOM   1444 2HG2 VAL    92      48.121  61.616  53.661  1.00  2.30
ATOM   1445 3HG2 VAL    92      49.592  61.232  52.765  1.00  2.30
ATOM   1446  C   VAL    92      47.570  57.553  52.776  1.00  2.30
ATOM   1447  O   VAL    92      46.534  57.358  53.403  1.00  2.30
ATOM   1448  N   ASN    93      48.007  56.706  51.843  1.00  2.75
ATOM   1449  H   ASN    93      48.779  57.018  51.266  1.00  2.75
ATOM   1450  CA  ASN    93      47.454  55.371  51.617  1.00  2.75
ATOM   1451  HA  ASN    93      46.366  55.441  51.662  1.00  2.75
ATOM   1452  CB  ASN    93      47.896  54.982  50.181  1.00  2.75
ATOM   1453  HB1 ASN    93      48.910  54.590  50.213  1.00  2.75
ATOM   1454  HB2 ASN    93      47.904  55.881  49.561  1.00  2.75
ATOM   1455  CG  ASN    93      47.034  53.977  49.433  1.00  2.75
ATOM   1456  OD1 ASN    93      47.011  53.972  48.209  1.00  2.75
ATOM   1457  ND2 ASN    93      46.343  53.095  50.116  1.00  2.75
ATOM   1458 1HD2 ASN    93      46.434  53.058  51.126  1.00  2.75
ATOM   1459 2HD2 ASN    93      45.768  52.450  49.607  1.00  2.75
ATOM   1460  C   ASN    93      47.910  54.321  52.667  1.00  2.75
ATOM   1461  O   ASN    93      47.176  53.352  52.887  1.00  2.75
ATOM   1462  N   LYS    94      49.103  54.462  53.281  1.00  3.30
ATOM   1463  H   LYS    94      49.653  55.280  53.045  1.00  3.30
ATOM   1464  CA  LYS    94      49.578  53.595  54.393  1.00  3.30
ATOM   1465  HA  LYS    94      49.144  52.608  54.227  1.00  3.30
ATOM   1466  CB  LYS    94      51.107  53.441  54.353  1.00  3.30
ATOM   1467  HB1 LYS    94      51.581  54.183  54.998  1.00  3.30
ATOM   1468  HB2 LYS    94      51.453  53.629  53.335  1.00  3.30
ATOM   1469  CG  LYS    94      51.580  52.023  54.732  1.00  3.30
ATOM   1470  HG1 LYS    94      52.651  51.999  54.578  1.00  3.30
ATOM   1471  HG2 LYS    94      51.149  51.317  54.020  1.00  3.30
ATOM   1472  CD  LYS    94      51.317  51.480  56.151  1.00  3.30
ATOM   1473  HD1 LYS    94      51.876  50.548  56.251  1.00  3.30
ATOM   1474  HD2 LYS    94      50.259  51.244  56.266  1.00  3.30
ATOM   1475  CE  LYS    94      51.746  52.439  57.269  1.00  3.30
ATOM   1476  HE1 LYS    94      50.969  53.197  57.401  1.00  3.30
ATOM   1477  HE2 LYS    94      52.666  52.950  56.966  1.00  3.30
ATOM   1478  NZ  LYS    94      51.992  51.737  58.553  1.00  3.30
ATOM   1479  HZ1 LYS    94      51.950  52.377  59.338  1.00  3.30
ATOM   1480  HZ2 LYS    94      51.370  50.969  58.761  1.00  3.30
ATOM   1481  HZ3 LYS    94      52.928  51.325  58.584  1.00  3.30
ATOM   1482  C   LYS    94      49.105  54.019  55.809  1.00  3.30
ATOM   1483  O   LYS    94      48.577  53.206  56.575  1.00  3.30
ATOM   1484  N   ASP    95      49.259  55.293  56.147  1.00  3.32
ATOM   1485  H   ASP    95      49.745  55.872  55.475  1.00  3.32
ATOM   1486  CA  ASP    95      48.309  56.020  56.986  1.00  3.32
ATOM   1487  HA  ASP    95      48.410  55.660  58.012  1.00  3.32
ATOM   1488  CB  ASP    95      48.617  57.514  56.968  1.00  3.32
ATOM   1489  HB1 ASP    95      48.162  57.977  56.092  1.00  3.32
ATOM   1490  HB2 ASP    95      49.687  57.602  56.879  1.00  3.32
ATOM   1491  CG  ASP    95      48.186  58.264  58.232  1.00  3.32
ATOM   1492  OD1 ASP    95      47.169  57.896  58.858  1.00  3.32
ATOM   1493  OD2 ASP    95      48.893  59.233  58.577  1.00  3.32
ATOM   1494  C   ASP    95      46.876  55.755  56.520  1.00  3.32
ATOM   1495  O   ASP    95      46.649  55.311  55.396  1.00  3.32
ATOM   1496  N   MET    96      45.908  55.925  57.403  1.00  3.23
ATOM   1497  H   MET    96      46.175  56.317  58.305  1.00  3.23
ATOM   1498  CA  MET    96      44.569  55.377  57.238  1.00  3.23
ATOM   1499  HA  MET    96      44.013  55.649  58.131  1.00  3.23
ATOM   1500  CB  MET    96      43.798  56.042  56.083  1.00  3.23
ATOM   1501  HB1 MET    96      44.147  55.641  55.132  1.00  3.23
ATOM   1502  HB2 MET    96      43.974  57.118  56.100  1.00  3.23
ATOM   1503  CG  MET    96      42.289  55.790  56.228  1.00  3.23
ATOM   1504  HG1 MET    96      41.967  56.188  57.191  1.00  3.23
ATOM   1505  HG2 MET    96      42.120  54.717  56.246  1.00  3.23
ATOM   1506  SD  MET    96      41.211  56.496  54.948  1.00  3.23
ATOM   1507  CE  MET    96      41.939  55.786  53.444  1.00  3.23
ATOM   1508  HE1 MET    96      41.311  56.030  52.588  1.00  3.23
ATOM   1509  HE2 MET    96      42.933  56.204  53.282  1.00  3.23
ATOM   1510  HE3 MET    96      42.011  54.703  53.543  1.00  3.23
ATOM   1511  C   MET    96      44.544  53.837  57.204  1.00  3.23
ATOM   1512  O   MET    96      43.625  53.259  57.768  1.00  3.23
ATOM   1513  N   SER    97      45.551  53.128  56.686  1.00  4.21
ATOM   1514  H   SER    97      46.310  53.621  56.228  1.00  4.21
ATOM   1515  CA  SER    97      45.660  51.681  56.901  1.00  4.21
ATOM   1516  HA  SER    97      44.657  51.263  56.812  1.00  4.21
ATOM   1517  CB  SER    97      46.482  50.968  55.818  1.00  4.21
ATOM   1518  HB1 SER    97      46.398  49.892  55.981  1.00  4.21
ATOM   1519  HB2 SER    97      47.534  51.228  55.887  1.00  4.21
ATOM   1520  OG  SER    97      46.002  51.256  54.516  1.00  4.21
ATOM   1521  HG  SER    97      46.330  52.130  54.249  1.00  4.21
ATOM   1522  C   SER    97      46.142  51.282  58.282  1.00  4.21
ATOM   1523  O   SER    97      45.776  50.219  58.783  1.00  4.21
ATOM   1524  N   ILE    98      46.868  52.186  58.929  1.00  4.49
ATOM   1525  H   ILE    98      47.188  52.998  58.414  1.00  4.49
ATOM   1526  CA  ILE    98      46.861  52.305  60.391  1.00  4.49
ATOM   1527  HA  ILE    98      45.977  51.760  60.721  1.00  4.49
ATOM   1528  CB  ILE    98      48.050  51.525  60.963  1.00  4.49
ATOM   1529  HB  ILE    98      48.006  50.540  60.494  1.00  4.49
ATOM   1530  CG2 ILE    98      49.371  52.121  60.471  1.00  4.49
ATOM   1531 1HG2 ILE    98      50.203  51.499  60.796  1.00  4.49
ATOM   1532 2HG2 ILE    98      49.380  52.172  59.384  1.00  4.49
ATOM   1533 3HG2 ILE    98      49.466  53.136  60.845  1.00  4.49
ATOM   1534  CG1 ILE    98      47.941  51.215  62.473  1.00  4.49
ATOM   1535 1HG1 ILE    98      47.989  52.127  63.053  1.00  4.49
ATOM   1536 2HG1 ILE    98      48.783  50.579  62.749  1.00  4.49
ATOM   1537  CD1 ILE    98      46.667  50.467  62.887  1.00  4.49
ATOM   1538  HD1 ILE    98      46.754  50.163  63.931  1.00  4.49
ATOM   1539  HD2 ILE    98      45.795  51.113  62.791  1.00  4.49
ATOM   1540  HD3 ILE    98      46.536  49.578  62.268  1.00  4.49
ATOM   1541  C   ILE    98      46.545  53.785  60.689  1.00  4.49
ATOM   1542  O   ILE    98      47.022  54.663  59.968  1.00  4.49
ATOM   1543  N   GLN    99      45.481  53.964  61.499  1.00  4.34
ATOM   1544  H   GLN    99      45.235  53.167  62.077  1.00  4.34
ATOM   1545  CA  GLN    99      44.552  55.106  61.701  1.00  4.34
ATOM   1546  HA  GLN    99      44.603  55.366  62.753  1.00  4.34
ATOM   1547  CB  GLN    99      44.964  56.391  60.950  1.00  4.34
ATOM   1548  HB1 GLN    99      44.845  56.224  59.890  1.00  4.34
ATOM   1549  HB2 GLN    99      46.019  56.590  61.143  1.00  4.34
ATOM   1550  CG  GLN    99      44.208  57.669  61.356  1.00  4.34
ATOM   1551  HG1 GLN    99      44.866  58.290  61.964  1.00  4.34
ATOM   1552  HG2 GLN    99      43.339  57.415  61.961  1.00  4.34
ATOM   1553  CD  GLN    99      43.733  58.490  60.157  1.00  4.34
ATOM   1554  OE1 GLN    99      42.543  58.702  59.978  1.00  4.34
ATOM   1555  NE2 GLN    99      44.594  58.959  59.280  1.00  4.34
ATOM   1556 1HE2 GLN    99      45.585  58.716  59.341  1.00  4.34
ATOM   1557 2HE2 GLN    99      44.219  59.450  58.493  1.00  4.34
ATOM   1558  C   GLN    99      43.077  54.691  61.481  1.00  4.34
ATOM   1559  O   GLN    99      42.227  54.989  62.323  1.00  4.34
ATOM   1560  N   GLU   100      42.792  53.921  60.420  1.00  4.29
ATOM   1561  H   GLU   100      43.522  53.844  59.728  1.00  4.29
ATOM   1562  CA  GLU   100      41.742  52.883  60.302  1.00  4.29
ATOM   1563  HA  GLU   100      42.268  52.043  59.844  1.00  4.29
ATOM   1564  CB  GLU   100      41.287  52.315  61.651  1.00  4.29
ATOM   1565  HB1 GLU   100      40.575  52.992  62.113  1.00  4.29
ATOM   1566  HB2 GLU   100      42.171  52.232  62.284  1.00  4.29
ATOM   1567  CG  GLU   100      40.670  50.913  61.555  1.00  4.29
ATOM   1568  HG1 GLU   100      41.411  50.220  61.150  1.00  4.29
ATOM   1569  HG2 GLU   100      39.819  50.947  60.870  1.00  4.29
ATOM   1570  CD  GLU   100      40.208  50.425  62.935  1.00  4.29
ATOM   1571  OE1 GLU   100      39.131  49.798  62.993  1.00  4.29
ATOM   1572  OE2 GLU   100      40.854  50.791  63.944  1.00  4.29
ATOM   1573  C   GLU   100      40.602  53.197  59.322  1.00  4.29
ATOM   1574  O   GLU   100      39.530  53.663  59.701  1.00  4.29
ATOM   1575  N   LEU   101      40.892  52.900  58.048  1.00  3.54
ATOM   1576  H   LEU   101      41.865  52.672  57.889  1.00  3.54
ATOM   1577  CA  LEU   101      40.009  52.664  56.901  1.00  3.54
ATOM   1578  HA  LEU   101      40.295  53.356  56.110  1.00  3.54
ATOM   1579  CB  LEU   101      40.233  51.228  56.373  1.00  3.54
ATOM   1580  HB1 LEU   101      39.559  51.068  55.530  1.00  3.54
ATOM   1581  HB2 LEU   101      39.949  50.525  57.159  1.00  3.54
ATOM   1582  CG  LEU   101      41.663  50.886  55.920  1.00  3.54
ATOM   1583  HG  LEU   101      42.342  50.965  56.768  1.00  3.54
ATOM   1584  CD1 LEU   101      41.701  49.445  55.407  1.00  3.54
ATOM   1585 1HD1 LEU   101      42.720  49.184  55.121  1.00  3.54
ATOM   1586 2HD1 LEU   101      41.376  48.769  56.199  1.00  3.54
ATOM   1587 3HD1 LEU   101      41.042  49.336  54.545  1.00  3.54
ATOM   1588  CD2 LEU   101      42.162  51.795  54.795  1.00  3.54
ATOM   1589 1HD2 LEU   101      43.147  51.460  54.469  1.00  3.54
ATOM   1590 2HD2 LEU   101      41.473  51.770  53.952  1.00  3.54
ATOM   1591 3HD2 LEU   101      42.266  52.813  55.158  1.00  3.54
ATOM   1592  C   LEU   101      38.532  52.921  57.175  1.00  3.54
ATOM   1593  O   LEU   101      37.784  51.982  57.442  1.00  3.54
ATOM   1594  N   ALA   102      38.146  54.200  57.099  1.00  3.97
ATOM   1595  H   ALA   102      38.863  54.886  56.929  1.00  3.97
ATOM   1596  CA  ALA   102      36.803  54.685  57.379  1.00  3.97
ATOM   1597  HA  ALA   102      36.698  54.743  58.464  1.00  3.97
ATOM   1598  CB  ALA   102      36.665  56.106  56.815  1.00  3.97
ATOM   1599  HB1 ALA   102      35.676  56.502  57.043  1.00  3.97
ATOM   1600  HB2 ALA   102      37.420  56.756  57.261  1.00  3.97
ATOM   1601  HB3 ALA   102      36.802  56.091  55.732  1.00  3.97
ATOM   1602  C   ALA   102      35.751  53.718  56.843  1.00  3.97
ATOM   1603  O   ALA   102      35.616  53.577  55.628  1.00  3.97
ATOM   1604  N   VAL   103      35.048  53.051  57.767  1.00  4.88
ATOM   1605  H   VAL   103      35.378  53.178  58.720  1.00  4.88
ATOM   1606  CA  VAL   103      34.186  51.864  57.560  1.00  4.88
ATOM   1607  HA  VAL   103      34.820  51.091  57.125  1.00  4.88
ATOM   1608  CB  VAL   103      33.758  51.356  58.967  1.00  4.88
ATOM   1609  HB  VAL   103      33.436  52.217  59.555  1.00  4.88
ATOM   1610  CG1 VAL   103      32.638  50.311  59.044  1.00  4.88
ATOM   1611 1HG1 VAL   103      32.521  49.964  60.071  1.00  4.88
ATOM   1612 2HG1 VAL   103      31.693  50.752  58.735  1.00  4.88
ATOM   1613 3HG1 VAL   103      32.872  49.461  58.402  1.00  4.88
ATOM   1614  CG2 VAL   103      34.966  50.709  59.668  1.00  4.88
ATOM   1615 1HG2 VAL   103      34.730  50.512  60.715  1.00  4.88
ATOM   1616 2HG2 VAL   103      35.229  49.772  59.177  1.00  4.88
ATOM   1617 3HG2 VAL   103      35.839  51.358  59.634  1.00  4.88
ATOM   1618  C   VAL   103      33.038  52.039  56.542  1.00  4.88
ATOM   1619  O   VAL   103      32.233  51.139  56.324  1.00  4.88
ATOM   1620  N   LEU   104      32.971  53.201  55.887  1.00  6.36
ATOM   1621  H   LEU   104      33.785  53.786  56.003  1.00  6.36
ATOM   1622  CA  LEU   104      31.996  53.684  54.913  1.00  6.36
ATOM   1623  HA  LEU   104      32.343  54.669  54.605  1.00  6.36
ATOM   1624  CB  LEU   104      32.015  52.780  53.658  1.00  6.36
ATOM   1625  HB1 LEU   104      31.647  51.788  53.919  1.00  6.36
ATOM   1626  HB2 LEU   104      33.061  52.659  53.369  1.00  6.36
ATOM   1627  CG  LEU   104      31.263  53.250  52.396  1.00  6.36
ATOM   1628  HG  LEU   104      31.629  52.641  51.569  1.00  6.36
ATOM   1629  CD1 LEU   104      29.752  53.026  52.467  1.00  6.36
ATOM   1630 1HD1 LEU   104      29.315  53.199  51.483  1.00  6.36
ATOM   1631 2HD1 LEU   104      29.544  52.000  52.768  1.00  6.36
ATOM   1632 3HD1 LEU   104      29.289  53.712  53.173  1.00  6.36
ATOM   1633  CD2 LEU   104      31.535  54.712  52.039  1.00  6.36
ATOM   1634 1HD2 LEU   104      31.095  54.937  51.067  1.00  6.36
ATOM   1635 2HD2 LEU   104      31.094  55.374  52.786  1.00  6.36
ATOM   1636 3HD2 LEU   104      32.610  54.884  51.989  1.00  6.36
ATOM   1637  C   LEU   104      30.610  53.907  55.546  1.00  6.36
ATOM   1638  O   LEU   104      29.973  54.926  55.288  1.00  6.36
ATOM   1639  N   VAL   105      30.189  53.032  56.462  1.00  7.30
ATOM   1640  H   VAL   105      30.749  52.194  56.569  1.00  7.30
ATOM   1641  CA  VAL   105      29.069  53.220  57.390  1.00  7.30
ATOM   1642  HA  VAL   105      28.189  53.459  56.794  1.00  7.30
ATOM   1643  CB  VAL   105      28.743  51.928  58.171  1.00  7.30
ATOM   1644  HB  VAL   105      29.566  51.687  58.843  1.00  7.30
ATOM   1645  CG1 VAL   105      27.461  52.091  59.000  1.00  7.30
ATOM   1646 1HG1 VAL   105      27.582  52.883  59.739  1.00  7.30
ATOM   1647 2HG1 VAL   105      26.618  52.332  58.351  1.00  7.30
ATOM   1648 3HG1 VAL   105      27.247  51.164  59.533  1.00  7.30
ATOM   1649  CG2 VAL   105      28.523  50.735  57.228  1.00  7.30
ATOM   1650 1HG2 VAL   105      28.252  49.852  57.807  1.00  7.30
ATOM   1651 2HG2 VAL   105      27.728  50.958  56.517  1.00  7.30
ATOM   1652 3HG2 VAL   105      29.440  50.507  56.684  1.00  7.30
ATOM   1653  C   VAL   105      29.322  54.407  58.328  1.00  7.30
ATOM   1654  O   VAL   105      29.889  54.264  59.416  1.00  7.30
ATOM   1655  N   SER   106      28.964  55.599  57.847  1.00  6.76
ATOM   1656  H   SER   106      28.661  55.596  56.882  1.00  6.76
ATOM   1657  CA  SER   106      29.131  56.927  58.466  1.00  6.76
ATOM   1658  HA  SER   106      28.635  57.643  57.812  1.00  6.76
ATOM   1659  CB  SER   106      28.427  57.016  59.828  1.00  6.76
ATOM   1660  HB1 SER   106      28.508  58.034  60.212  1.00  6.76
ATOM   1661  HB2 SER   106      28.909  56.342  60.537  1.00  6.76
ATOM   1662  OG  SER   106      27.060  56.667  59.706  1.00  6.76
ATOM   1663  HG  SER   106      26.574  57.421  59.360  1.00  6.76
ATOM   1664  C   SER   106      30.575  57.422  58.586  1.00  6.76
ATOM   1665  O   SER   106      30.798  58.625  58.511  1.00  6.76
ATOM   1666  N   GLY   107      31.544  56.515  58.729  1.00  5.96
ATOM   1667  H   GLY   107      31.254  55.553  58.842  1.00  5.96
ATOM   1668  CA  GLY   107      32.958  56.841  58.889  1.00  5.96
ATOM   1669  HA1 GLY   107      33.147  57.882  58.621  1.00  5.96
ATOM   1670  HA2 GLY   107      33.550  56.210  58.227  1.00  5.96
ATOM   1671  C   GLY   107      33.413  56.632  60.330  1.00  5.96
ATOM   1672  O   GLY   107      33.167  57.465  61.197  1.00  5.96
ATOM   1673  N   GLN   108      34.022  55.477  60.589  1.00  5.55
ATOM   1674  H   GLN   108      34.229  54.860  59.820  1.00  5.55
ATOM   1675  CA  GLN   108      34.435  54.994  61.911  1.00  5.55
ATOM   1676  HA  GLN   108      34.616  55.837  62.580  1.00  5.55
ATOM   1677  CB  GLN   108      33.316  54.098  62.496  1.00  5.55
ATOM   1678  HB1 GLN   108      33.628  53.741  63.479  1.00  5.55
ATOM   1679  HB2 GLN   108      33.182  53.229  61.849  1.00  5.55
ATOM   1680  CG  GLN   108      31.959  54.821  62.640  1.00  5.55
ATOM   1681  HG1 GLN   108      31.638  55.206  61.674  1.00  5.55
ATOM   1682  HG2 GLN   108      32.073  55.667  63.318  1.00  5.55
ATOM   1683  CD  GLN   108      30.840  53.928  63.164  1.00  5.55
ATOM   1684  OE1 GLN   108      30.767  53.591  64.333  1.00  5.55
ATOM   1685  NE2 GLN   108      29.885  53.552  62.338  1.00  5.55
ATOM   1686 1HE2 GLN   108      29.907  53.819  61.360  1.00  5.55
ATOM   1687 2HE2 GLN   108      29.146  53.004  62.739  1.00  5.55
ATOM   1688  C   GLN   108      35.740  54.200  61.726  1.00  5.55
ATOM   1689  O   GLN   108      35.974  53.671  60.637  1.00  5.55
ATOM   1690  N   LYS   109      36.566  54.120  62.778  1.00  5.17
ATOM   1691  H   LYS   109      36.281  54.592  63.619  1.00  5.17
ATOM   1692  CA  LYS   109      37.677  53.154  62.912  1.00  5.17
ATOM   1693  HA  LYS   109      38.361  53.250  62.067  1.00  5.17
ATOM   1694  CB  LYS   109      38.403  53.413  64.235  1.00  5.17
ATOM   1695  HB1 LYS   109      39.096  52.593  64.395  1.00  5.17
ATOM   1696  HB2 LYS   109      37.687  53.413  65.059  1.00  5.17
ATOM   1697  CG  LYS   109      39.162  54.751  64.209  1.00  5.17
ATOM   1698  HG1 LYS   109      38.448  55.573  64.140  1.00  5.17
ATOM   1699  HG2 LYS   109      39.789  54.787  63.319  1.00  5.17
ATOM   1700  CD  LYS   109      40.044  54.981  65.447  1.00  5.17
ATOM   1701  HD1 LYS   109      39.404  55.211  66.299  1.00  5.17
ATOM   1702  HD2 LYS   109      40.680  55.848  65.258  1.00  5.17
ATOM   1703  CE  LYS   109      40.936  53.791  65.821  1.00  5.17
ATOM   1704  HE1 LYS   109      40.321  52.971  66.201  1.00  5.17
ATOM   1705  HE2 LYS   109      41.627  54.105  66.609  1.00  5.17
ATOM   1706  NZ  LYS   109      41.721  53.310  64.671  1.00  5.17
ATOM   1707  HZ1 LYS   109      42.716  53.345  64.890  1.00  5.17
ATOM   1708  HZ2 LYS   109      41.510  52.345  64.418  1.00  5.17
ATOM   1709  HZ3 LYS   109      41.640  53.905  63.855  1.00  5.17
ATOM   1710  C   LYS   109      37.116  51.711  62.885  1.00  5.17
ATOM   1711  O   LYS   109      35.927  51.414  62.770  1.00  5.17
