# Supplementary material for: Selecting Near-Native Protein Structures from Predicted Decoy Sets Using Ordered Graphlet Degree Similarity
Source: Genes (Basel). 2019 Feb 11;10(2):132. doi: 10.3390/genes10020132 (PMC6410076; doi:10.3390/genes10020132)
Supplement: Supplementary file 1 [file genes-10-00132-s001.zip › CodeData/data/CASP11/T0759/model207.pdb]

ATOM      1  N   MET     1      60.621  42.188  47.470  1.00 12.53
ATOM      2  CA  MET     1      61.498  42.676  46.402  1.00 12.53
ATOM      3  HA  MET     1      62.086  43.505  46.800  1.00 12.53
ATOM      4  CB  MET     1      62.460  41.545  46.008  1.00 12.53
ATOM      5  HB1 MET     1      61.890  40.736  45.549  1.00 12.53
ATOM      6  HB2 MET     1      62.934  41.161  46.912  1.00 12.53
ATOM      7  CG  MET     1      63.571  41.997  45.051  1.00 12.53
ATOM      8  HG1 MET     1      64.031  42.896  45.462  1.00 12.53
ATOM      9  HG2 MET     1      63.133  42.252  44.086  1.00 12.53
ATOM     10  SD  MET     1      64.888  40.777  44.775  1.00 12.53
ATOM     11  CE  MET     1      63.950  39.414  44.035  1.00 12.53
ATOM     12  HE1 MET     1      64.639  38.625  43.731  1.00 12.53
ATOM     13  HE2 MET     1      63.249  39.009  44.765  1.00 12.53
ATOM     14  HE3 MET     1      63.405  39.775  43.163  1.00 12.53
ATOM     15  C   MET     1      60.671  43.199  45.222  1.00 12.53
ATOM     16  O   MET     1      61.187  43.884  44.340  1.00 12.53
ATOM     17  N   GLY     2      59.355  42.952  45.265  1.00 11.82
ATOM     18  H   GLY     2      59.067  42.359  46.031  1.00 11.82
ATOM     19  CA  GLY     2      58.330  43.535  44.397  1.00 11.82
ATOM     20  HA1 GLY     2      57.352  43.380  44.850  1.00 11.82
ATOM     21  HA2 GLY     2      58.355  43.029  43.431  1.00 11.82
ATOM     22  C   GLY     2      58.501  45.020  44.157  1.00 11.82
ATOM     23  O   GLY     2      58.304  45.480  43.032  1.00 11.82
ATOM     24  N   HIS     3      58.955  45.742  45.183  1.00 10.43
ATOM     25  H   HIS     3      58.937  45.317  46.095  1.00 10.43
ATOM     26  CA  HIS     3      59.920  46.812  45.008  1.00 10.43
ATOM     27  HA  HIS     3      60.656  46.463  44.280  1.00 10.43
ATOM     28  CB  HIS     3      59.235  48.023  44.368  1.00 10.43
ATOM     29  HB1 HIS     3      58.293  48.197  44.886  1.00 10.43
ATOM     30  HB2 HIS     3      59.032  47.793  43.326  1.00 10.43
ATOM     31  CG  HIS     3      59.973  49.320  44.324  1.00 10.43
ATOM     32  ND1 HIS     3      59.325  50.539  44.176  1.00 10.43
ATOM     33  CE1 HIS     3      60.279  51.459  44.323  1.00 10.43
ATOM     34  HE1 HIS     3      60.103  52.523  44.270  1.00 10.43
ATOM     35  NE2 HIS     3      61.480  50.879  44.489  1.00 10.43
ATOM     36  HE2 HIS     3      62.353  51.360  44.657  1.00 10.43
ATOM     37  CD2 HIS     3      61.314  49.524  44.442  1.00 10.43
ATOM     38  HD2 HIS     3      62.094  48.785  44.530  1.00 10.43
ATOM     39  C   HIS     3      60.693  47.102  46.283  1.00 10.43
ATOM     40  O   HIS     3      60.104  47.471  47.287  1.00 10.43
ATOM     41  N   HIS     4      62.012  46.922  46.216  1.00  9.37
ATOM     42  H   HIS     4      62.385  46.567  45.349  1.00  9.37
ATOM     43  CA  HIS     4      62.994  47.130  47.282  1.00  9.37
ATOM     44  HA  HIS     4      63.926  46.672  46.946  1.00  9.37
ATOM     45  CB  HIS     4      63.310  48.627  47.453  1.00  9.37
ATOM     46  HB1 HIS     4      63.724  48.791  48.448  1.00  9.37
ATOM     47  HB2 HIS     4      62.379  49.173  47.361  1.00  9.37
ATOM     48  CG  HIS     4      64.272  49.237  46.458  1.00  9.37
ATOM     49  ND1 HIS     4      64.577  48.741  45.189  1.00  9.37
ATOM     50  CE1 HIS     4      65.433  49.619  44.642  1.00  9.37
ATOM     51  HE1 HIS     4      65.856  49.528  43.647  1.00  9.37
ATOM     52  NE2 HIS     4      65.680  50.630  45.492  1.00  9.37
ATOM     53  HE2 HIS     4      66.289  51.428  45.299  1.00  9.37
ATOM     54  CD2 HIS     4      64.955  50.406  46.643  1.00  9.37
ATOM     55  HD2 HIS     4      64.926  51.029  47.523  1.00  9.37
ATOM     56  C   HIS     4      62.680  46.380  48.571  1.00  9.37
ATOM     57  O   HIS     4      63.146  45.256  48.729  1.00  9.37
ATOM     58  N   HIS     5      61.895  46.969  49.471  1.00  9.29
ATOM     59  H   HIS     5      61.562  47.898  49.266  1.00  9.29
ATOM     60  CA  HIS     5      61.443  46.293  50.684  1.00  9.29
ATOM     61  HA  HIS     5      62.286  45.758  51.116  1.00  9.29
ATOM     62  CB  HIS     5      60.939  47.276  51.754  1.00  9.29
ATOM     63  HB1 HIS     5      60.586  46.686  52.601  1.00  9.29
ATOM     64  HB2 HIS     5      60.080  47.821  51.377  1.00  9.29
ATOM     65  CG  HIS     5      61.948  48.268  52.290  1.00  9.29
ATOM     66  ND1 HIS     5      63.068  48.781  51.623  1.00  9.29
ATOM     67  CE1 HIS     5      63.619  49.674  52.458  1.00  9.29
ATOM     68  HE1 HIS     5      64.507  50.254  52.244  1.00  9.29
ATOM     69  NE2 HIS     5      62.898  49.766  53.585  1.00  9.29
ATOM     70  HE2 HIS     5      63.069  50.417  54.338  1.00  9.29
ATOM     71  CD2 HIS     5      61.845  48.884  53.501  1.00  9.29
ATOM     72  HD2 HIS     5      61.058  48.734  54.225  1.00  9.29
ATOM     73  C   HIS     5      60.375  45.268  50.382  1.00  9.29
ATOM     74  O   HIS     5      60.442  44.216  51.003  1.00  9.29
ATOM     75  N   HIS     6      59.452  45.595  49.449  1.00  9.46
ATOM     76  H   HIS     6      59.586  46.477  48.966  1.00  9.46
ATOM     77  CA  HIS     6      58.394  44.739  48.899  1.00  9.46
ATOM     78  HA  HIS     6      58.872  44.089  48.168  1.00  9.46
ATOM     79  CB  HIS     6      57.827  43.790  50.014  1.00  9.46
ATOM     80  HB1 HIS     6      58.578  43.054  50.293  1.00  9.46
ATOM     81  HB2 HIS     6      57.033  43.144  49.650  1.00  9.46
ATOM     82  CG  HIS     6      57.313  44.470  51.269  1.00  9.46
ATOM     83  ND1 HIS     6      57.378  43.911  52.547  1.00  9.46
ATOM     84  CE1 HIS     6      56.838  44.812  53.377  1.00  9.46
ATOM     85  HE1 HIS     6      56.761  44.692  54.449  1.00  9.46
ATOM     86  NE2 HIS     6      56.430  45.891  52.692  1.00  9.46
ATOM     87  HE2 HIS     6      56.045  46.725  53.120  1.00  9.46
ATOM     88  CD2 HIS     6      56.710  45.695  51.358  1.00  9.46
ATOM     89  HD2 HIS     6      56.502  46.380  50.547  1.00  9.46
ATOM     90  C   HIS     6      57.222  45.405  48.174  1.00  9.46
ATOM     91  O   HIS     6      57.222  46.598  47.909  1.00  9.46
ATOM     92  N   HIS     7      56.205  44.582  47.905  1.00  8.87
ATOM     93  H   HIS     7      56.343  43.622  48.176  1.00  8.87
ATOM     94  CA  HIS     7      54.868  44.912  47.431  1.00  8.87
ATOM     95  HA  HIS     7      54.391  43.959  47.196  1.00  8.87
ATOM     96  CB  HIS     7      54.021  45.495  48.576  1.00  8.87
ATOM     97  HB1 HIS     7      54.274  46.534  48.709  1.00  8.87
ATOM     98  HB2 HIS     7      54.264  44.973  49.504  1.00  8.87
ATOM     99  CG  HIS     7      52.531  45.380  48.367  1.00  8.87
ATOM    100  ND1 HIS     7      51.713  46.352  47.781  1.00  8.87
ATOM    101  CE1 HIS     7      50.468  45.840  47.809  1.00  8.87
ATOM    102  HE1 HIS     7      49.575  46.350  47.469  1.00  8.87
ATOM    103  NE2 HIS     7      50.478  44.602  48.328  1.00  8.87
ATOM    104  HE2 HIS     7      49.639  44.020  48.486  1.00  8.87
ATOM    105  CD2 HIS     7      51.773  44.291  48.680  1.00  8.87
ATOM    106  HD2 HIS     7      52.119  43.375  49.139  1.00  8.87
ATOM    107  C   HIS     7      54.853  45.668  46.101  1.00  8.87
ATOM    108  O   HIS     7      55.856  45.802  45.397  1.00  8.87
ATOM    109  N   HIS     8      53.678  46.101  45.683  1.00  9.25
ATOM    110  H   HIS     8      52.866  45.911  46.261  1.00  9.25
ATOM    111  CA  HIS     8      53.566  47.154  44.694  1.00  9.25
ATOM    112  HA  HIS     8      54.220  46.950  43.867  1.00  9.25
ATOM    113  CB  HIS     8      52.143  47.144  44.121  1.00  9.25
ATOM    114  HB1 HIS     8      52.044  47.943  43.386  1.00  9.25
ATOM    115  HB2 HIS     8      51.412  47.311  44.914  1.00  9.25
ATOM    116  CG  HIS     8      51.849  45.834  43.443  1.00  9.25
ATOM    117  ND1 HIS     8      52.567  45.323  42.361  1.00  9.25
ATOM    118  CE1 HIS     8      52.060  44.101  42.138  1.00  9.25
ATOM    119  HE1 HIS     8      52.393  43.433  41.354  1.00  9.25
ATOM    120  NE2 HIS     8      51.097  43.819  43.033  1.00  9.25
ATOM    121  HE2 HIS     8      50.576  42.954  43.093  1.00  9.25
ATOM    122  CD2 HIS     8      50.953  44.902  43.869  1.00  9.25
ATOM    123  HD2 HIS     8      50.289  44.988  44.721  1.00  9.25
ATOM    124  C   HIS     8      53.896  48.497  45.320  1.00  9.25
ATOM    125  O   HIS     8      54.816  49.172  44.861  1.00  9.25
ATOM    126  N   SER     9      53.228  48.780  46.437  1.00 10.41
ATOM    127  H   SER     9      52.497  48.141  46.729  1.00 10.41
ATOM    128  CA  SER     9      53.635  49.741  47.445  1.00 10.41
ATOM    129  HA  SER     9      53.753  50.723  46.985  1.00 10.41
ATOM    130  CB  SER     9      52.549  49.843  48.526  1.00 10.41
ATOM    131  HB1 SER     9      52.972  50.316  49.413  1.00 10.41
ATOM    132  HB2 SER     9      52.205  48.847  48.808  1.00 10.41
ATOM    133  OG  SER     9      51.460  50.621  48.074  1.00 10.41
ATOM    134  HG  SER     9      51.450  51.421  48.635  1.00 10.41
ATOM    135  C   SER     9      54.956  49.348  48.081  1.00 10.41
ATOM    136  O   SER     9      54.995  48.714  49.138  1.00 10.41
ATOM    137  N   HIS    10      56.060  49.752  47.452  1.00  9.95
ATOM    138  H   HIS    10      55.994  50.217  46.559  1.00  9.95
ATOM    139  CA  HIS    10      57.310  49.783  48.188  1.00  9.95
ATOM    140  HA  HIS    10      57.529  48.765  48.488  1.00  9.95
ATOM    141  CB  HIS    10      58.504  50.248  47.357  1.00  9.95
ATOM    142  HB1 HIS    10      58.269  51.185  46.882  1.00  9.95
ATOM    143  HB2 HIS    10      58.662  49.512  46.585  1.00  9.95
ATOM    144  CG  HIS    10      59.796  50.387  48.132  1.00  9.95
ATOM    145  ND1 HIS    10      60.768  51.369  47.957  1.00  9.95
ATOM    146  CE1 HIS    10      61.701  51.150  48.889  1.00  9.95
ATOM    147  HE1 HIS    10      62.591  51.733  49.026  1.00  9.95
ATOM    148  NE2 HIS    10      61.376  50.091  49.633  1.00  9.95
ATOM    149  HE2 HIS    10      61.882  49.780  50.461  1.00  9.95
ATOM    150  CD2 HIS    10      60.194  49.586  49.157  1.00  9.95
ATOM    151  HD2 HIS    10      59.661  48.724  49.509  1.00  9.95
ATOM    152  C   HIS    10      57.120  50.576  49.470  1.00  9.95
ATOM    153  O   HIS    10      56.572  51.674  49.484  1.00  9.95
ATOM    154  N   MET    11      57.592  50.008  50.570  1.00 10.30
ATOM    155  H   MET    11      57.915  49.058  50.513  1.00 10.30
ATOM    156  CA  MET    11      57.987  50.785  51.727  1.00 10.30
ATOM    157  HA  MET    11      57.212  51.530  51.916  1.00 10.30
ATOM    158  CB  MET    11      58.045  49.890  52.973  1.00 10.30
ATOM    159  HB1 MET    11      58.451  50.458  53.811  1.00 10.30
ATOM    160  HB2 MET    11      58.689  49.029  52.793  1.00 10.30
ATOM    161  CG  MET    11      56.640  49.407  53.364  1.00 10.30
ATOM    162  HG1 MET    11      56.198  48.871  52.524  1.00 10.30
ATOM    163  HG2 MET    11      56.022  50.281  53.573  1.00 10.30
ATOM    164  SD  MET    11      56.623  48.324  54.816  1.00 10.30
ATOM    165  CE  MET    11      54.834  48.151  55.077  1.00 10.30
ATOM    166  HE1 MET    11      54.648  47.494  55.928  1.00 10.30
ATOM    167  HE2 MET    11      54.391  49.125  55.286  1.00 10.30
ATOM    168  HE3 MET    11      54.362  47.724  54.192  1.00 10.30
ATOM    169  C   MET    11      59.263  51.581  51.476  1.00 10.30
ATOM    170  O   MET    11      60.292  51.306  52.084  1.00 10.30
ATOM    171  N   VAL    12      59.125  52.506  50.523  1.00  9.51
ATOM    172  H   VAL    12      58.214  52.504  50.077  1.00  9.51
ATOM    173  CA  VAL    12      59.894  53.711  50.208  1.00  9.51
ATOM    174  HA  VAL    12      60.017  53.796  49.132  1.00  9.51
ATOM    175  CB  VAL    12      59.097  54.933  50.750  1.00  9.51
ATOM    176  HB  VAL    12      59.424  55.161  51.763  1.00  9.51
ATOM    177  CG1 VAL    12      59.419  56.153  49.905  1.00  9.51
ATOM    178 1HG1 VAL    12      58.994  57.030  50.393  1.00  9.51
ATOM    179 2HG1 VAL    12      60.493  56.290  49.798  1.00  9.51
ATOM    180 3HG1 VAL    12      58.957  56.057  48.927  1.00  9.51
ATOM    181  CG2 VAL    12      57.572  54.775  50.878  1.00  9.51
ATOM    182 1HG2 VAL    12      57.154  55.700  51.273  1.00  9.51
ATOM    183 2HG2 VAL    12      57.111  54.577  49.918  1.00  9.51
ATOM    184 3HG2 VAL    12      57.315  53.990  51.585  1.00  9.51
ATOM    185  C   VAL    12      61.269  53.816  50.875  1.00  9.51
ATOM    186  O   VAL    12      61.392  53.805  52.117  1.00  9.51
ATOM    187  N   VAL    13      62.318  54.033  50.107  1.00  7.33
ATOM    188  H   VAL    13      62.191  54.150  49.117  1.00  7.33
ATOM    189  CA  VAL    13      63.623  54.264  50.709  1.00  7.33
ATOM    190  HA  VAL    13      63.682  53.653  51.598  1.00  7.33
ATOM    191  CB  VAL    13      64.858  53.831  49.890  1.00  7.33
ATOM    192  HB  VAL    13      65.717  54.474  50.108  1.00  7.33
ATOM    193  CG1 VAL    13      65.290  52.405  50.272  1.00  7.33
ATOM    194 1HG1 VAL    13      65.567  52.400  51.327  1.00  7.33
ATOM    195 2HG1 VAL    13      64.476  51.701  50.111  1.00  7.33
ATOM    196 3HG1 VAL    13      66.162  52.113  49.685  1.00  7.33
ATOM    197  CG2 VAL    13      64.631  53.881  48.378  1.00  7.33
ATOM    198 1HG2 VAL    13      65.520  53.522  47.862  1.00  7.33
ATOM    199 2HG2 VAL    13      63.814  53.225  48.129  1.00  7.33
ATOM    200 3HG2 VAL    13      64.415  54.909  48.086  1.00  7.33
ATOM    201  C   VAL    13      63.788  55.704  51.263  1.00  7.33
ATOM    202  O   VAL    13      64.346  56.570  50.627  1.00  7.33
ATOM    203  N   ILE    14      63.392  55.858  52.547  1.00  6.03
ATOM    204  H   ILE    14      62.738  55.167  52.893  1.00  6.03
ATOM    205  CA  ILE    14      64.268  56.505  53.557  1.00  6.03
ATOM    206  HA  ILE    14      64.177  57.585  53.419  1.00  6.03
ATOM    207  CB  ILE    14      63.765  56.143  54.976  1.00  6.03
ATOM    208  HB  ILE    14      62.717  56.439  55.035  1.00  6.03
ATOM    209  CG2 ILE    14      63.841  54.631  55.281  1.00  6.03
ATOM    210 1HG2 ILE    14      63.291  54.405  56.194  1.00  6.03
ATOM    211 2HG2 ILE    14      63.386  54.057  54.475  1.00  6.03
ATOM    212 3HG2 ILE    14      64.877  54.315  55.403  1.00  6.03
ATOM    213  CG1 ILE    14      64.518  56.965  56.045  1.00  6.03
ATOM    214 1HG1 ILE    14      64.403  58.018  55.806  1.00  6.03
ATOM    215 2HG1 ILE    14      65.577  56.717  56.012  1.00  6.03
ATOM    216  CD1 ILE    14      64.002  56.755  57.475  1.00  6.03
ATOM    217  HD1 ILE    14      62.926  56.920  57.510  1.00  6.03
ATOM    218  HD2 ILE    14      64.228  55.747  57.818  1.00  6.03
ATOM    219  HD3 ILE    14      64.490  57.462  58.143  1.00  6.03
ATOM    220  C   ILE    14      65.703  56.061  53.258  1.00  6.03
ATOM    221  O   ILE    14      65.967  54.881  53.047  1.00  6.03
ATOM    222  N   HIS    15      66.605  57.030  53.082  1.00  5.48
ATOM    223  H   HIS    15      66.320  57.988  53.248  1.00  5.48
ATOM    224  CA  HIS    15      67.910  56.787  52.461  1.00  5.48
ATOM    225  HA  HIS    15      67.723  56.439  51.447  1.00  5.48
ATOM    226  CB  HIS    15      68.678  58.116  52.366  1.00  5.48
ATOM    227  HB1 HIS    15      69.682  57.892  52.011  1.00  5.48
ATOM    228  HB2 HIS    15      68.758  58.557  53.359  1.00  5.48
ATOM    229  CG  HIS    15      68.138  59.168  51.412  1.00  5.48
ATOM    230  ND1 HIS    15      68.928  60.169  50.837  1.00  5.48
ATOM    231  CE1 HIS    15      68.130  60.840  49.992  1.00  5.48
ATOM    232  HE1 HIS    15      68.439  61.666  49.364  1.00  5.48
ATOM    233  NE2 HIS    15      66.876  60.378  50.069  1.00  5.48
ATOM    234  HE2 HIS    15      66.086  60.813  49.574  1.00  5.48
ATOM    235  CD2 HIS    15      66.860  59.308  50.939  1.00  5.48
ATOM    236  HD2 HIS    15      65.998  58.699  51.187  1.00  5.48
ATOM    237  C   HIS    15      68.673  55.700  53.248  1.00  5.48
ATOM    238  O   HIS    15      68.868  55.876  54.450  1.00  5.48
ATOM    239  N   PRO    16      69.085  54.585  52.605  1.00  4.06
ATOM    240  CD  PRO    16      69.091  54.398  51.163  1.00  4.06
ATOM    241  HD1 PRO    16      69.639  55.204  50.679  1.00  4.06
ATOM    242  HD2 PRO    16      68.066  54.354  50.795  1.00  4.06
ATOM    243  CG  PRO    16      69.782  53.063  50.905  1.00  4.06
ATOM    244  HG1 PRO    16      70.864  53.203  50.872  1.00  4.06
ATOM    245  HG2 PRO    16      69.424  52.592  49.989  1.00  4.06
ATOM    246  CB  PRO    16      69.403  52.261  52.145  1.00  4.06
ATOM    247  HB1 PRO    16      70.091  51.433  52.314  1.00  4.06
ATOM    248  HB2 PRO    16      68.385  51.883  52.032  1.00  4.06
ATOM    249  CA  PRO    16      69.431  53.313  53.263  1.00  4.06
ATOM    250  HA  PRO    16      68.649  53.071  53.983  1.00  4.06
ATOM    251  C   PRO    16      70.756  53.296  54.050  1.00  4.06
ATOM    252  O   PRO    16      71.227  52.235  54.450  1.00  4.06
ATOM    253  N   ASP    17      71.319  54.477  54.282  1.00  4.51
ATOM    254  H   ASP    17      70.805  55.276  53.953  1.00  4.51
ATOM    255  CA  ASP    17      72.343  54.775  55.282  1.00  4.51
ATOM    256  HA  ASP    17      72.305  54.013  56.063  1.00  4.51
ATOM    257  CB  ASP    17      73.751  54.681  54.654  1.00  4.51
ATOM    258  HB1 ASP    17      73.712  54.948  53.597  1.00  4.51
ATOM    259  HB2 ASP    17      74.073  53.639  54.692  1.00  4.51
ATOM    260  CG  ASP    17      74.796  55.559  55.351  1.00  4.51
ATOM    261  OD1 ASP    17      75.444  55.056  56.293  1.00  4.51
ATOM    262  OD2 ASP    17      74.941  56.723  54.909  1.00  4.51
ATOM    263  C   ASP    17      72.025  56.116  55.999  1.00  4.51
ATOM    264  O   ASP    17      71.863  56.100  57.219  1.00  4.51
ATOM    265  N   PRO    18      71.780  57.247  55.297  1.00  3.59
ATOM    266  CD  PRO    18      72.032  57.444  53.875  1.00  3.59
ATOM    267  HD1 PRO    18      71.144  57.173  53.317  1.00  3.59
ATOM    268  HD2 PRO    18      72.876  56.868  53.511  1.00  3.59
ATOM    269  CG  PRO    18      72.347  58.923  53.697  1.00  3.59
ATOM    270  HG1 PRO    18      72.064  59.282  52.707  1.00  3.59
ATOM    271  HG2 PRO    18      73.408  59.094  53.884  1.00  3.59
ATOM    272  CB  PRO    18      71.523  59.576  54.798  1.00  3.59
ATOM    273  HB1 PRO    18      70.507  59.734  54.434  1.00  3.59
ATOM    274  HB2 PRO    18      71.960  60.524  55.115  1.00  3.59
ATOM    275  CA  PRO    18      71.527  58.546  55.935  1.00  3.59
ATOM    276  HA  PRO    18      72.377  58.753  56.587  1.00  3.59
ATOM    277  C   PRO    18      70.252  58.729  56.772  1.00  3.59
ATOM    278  O   PRO    18      70.081  59.800  57.354  1.00  3.59
ATOM    279  N   GLY    19      69.297  57.791  56.766  1.00  2.20
ATOM    280  H   GLY    19      69.487  56.919  56.283  1.00  2.20
ATOM    281  CA  GLY    19      68.023  57.926  57.499  1.00  2.20
ATOM    282  HA1 GLY    19      68.246  58.034  58.561  1.00  2.20
ATOM    283  HA2 GLY    19      67.450  57.010  57.367  1.00  2.20
ATOM    284  C   GLY    19      67.135  59.104  57.089  1.00  2.20
ATOM    285  O   GLY    19      66.186  59.430  57.796  1.00  2.20
ATOM    286  N   ARG    20      67.438  59.771  55.971  1.00  1.89
ATOM    287  H   ARG    20      68.227  59.443  55.439  1.00  1.89
ATOM    288  CA  ARG    20      66.657  60.904  55.469  1.00  1.89
ATOM    289  HA  ARG    20      66.379  61.547  56.304  1.00  1.89
ATOM    290  CB  ARG    20      67.476  61.712  54.464  1.00  1.89
ATOM    291  HB1 ARG    20      66.778  62.400  53.993  1.00  1.89
ATOM    292  HB2 ARG    20      67.886  61.055  53.696  1.00  1.89
ATOM    293  CG  ARG    20      68.608  62.515  55.128  1.00  1.89
ATOM    294  HG1 ARG    20      69.357  61.826  55.521  1.00  1.89
ATOM    295  HG2 ARG    20      68.200  63.088  55.962  1.00  1.89
ATOM    296  CD  ARG    20      69.291  63.486  54.151  1.00  1.89
ATOM    297  HD1 ARG    20      69.755  62.915  53.345  1.00  1.89
ATOM    298  HD2 ARG    20      70.087  64.008  54.685  1.00  1.89
ATOM    299  NE  ARG    20      68.338  64.480  53.611  1.00  1.89
ATOM    300  HE  ARG    20      68.130  65.278  54.185  1.00  1.89
ATOM    301  CZ  ARG    20      67.622  64.345  52.503  1.00  1.89
ATOM    302  NH1 ARG    20      67.831  63.404  51.636  1.00  1.89
ATOM    303 1HH1 ARG    20      68.483  62.660  51.808  1.00  1.89
ATOM    304 2HH1 ARG    20      67.156  63.357  50.866  1.00  1.89
ATOM    305  NH2 ARG    20      66.621  65.125  52.236  1.00  1.89
ATOM    306 1HH2 ARG    20      66.222  65.738  52.914  1.00  1.89
ATOM    307 2HH2 ARG    20      66.084  64.877  51.397  1.00  1.89
ATOM    308  C   ARG    20      65.374  60.418  54.816  1.00  1.89
ATOM    309  O   ARG    20      65.435  59.619  53.886  1.00  1.89
ATOM    310  N   GLU    21      64.231  60.936  55.257  1.00  1.62
ATOM    311  H   GLU    21      64.244  61.533  56.067  1.00  1.62
ATOM    312  CA  GLU    21      63.048  60.979  54.396  1.00  1.62
ATOM    313  HA  GLU    21      62.821  59.957  54.092  1.00  1.62
ATOM    314  CB  GLU    21      61.840  61.507  55.198  1.00  1.62
ATOM    315  HB1 GLU    21      61.925  62.587  55.322  1.00  1.62
ATOM    316  HB2 GLU    21      61.866  61.045  56.187  1.00  1.62
ATOM    317  CG  GLU    21      60.481  61.155  54.559  1.00  1.62
ATOM    318  HG1 GLU    21      60.517  60.112  54.234  1.00  1.62
ATOM    319  HG2 GLU    21      60.331  61.774  53.674  1.00  1.62
ATOM    320  CD  GLU    21      59.295  61.335  55.526  1.00  1.62
ATOM    321  OE1 GLU    21      58.364  60.493  55.482  1.00  1.62
ATOM    322  OE2 GLU    21      59.307  62.299  56.322  1.00  1.62
ATOM    323  C   GLU    21      63.374  61.782  53.130  1.00  1.62
ATOM    324  O   GLU    21      64.306  62.594  53.074  1.00  1.62
ATOM    325  N   LEU    22      62.624  61.478  52.092  1.00  1.64
ATOM    326  H   LEU    22      61.787  60.942  52.266  1.00  1.64
ATOM    327  CA  LEU    22      62.907  61.756  50.699  1.00  1.64
ATOM    328  HA  LEU    22      63.810  62.361  50.617  1.00  1.64
ATOM    329  CB  LEU    22      63.136  60.405  49.973  1.00  1.64
ATOM    330  HB1 LEU    22      64.076  60.005  50.349  1.00  1.64
ATOM    331  HB2 LEU    22      63.300  60.620  48.918  1.00  1.64
ATOM    332  CG  LEU    22      62.106  59.244  50.054  1.00  1.64
ATOM    333  HG  LEU    22      62.539  58.419  49.486  1.00  1.64
ATOM    334  CD1 LEU    22      61.838  58.705  51.462  1.00  1.64
ATOM    335 1HD1 LEU    22      62.773  58.649  52.014  1.00  1.64
ATOM    336 2HD1 LEU    22      61.115  59.329  51.985  1.00  1.64
ATOM    337 3HD1 LEU    22      61.419  57.703  51.391  1.00  1.64
ATOM    338  CD2 LEU    22      60.766  59.559  49.405  1.00  1.64
ATOM    339 1HD2 LEU    22      60.102  58.702  49.466  1.00  1.64
ATOM    340 2HD2 LEU    22      60.271  60.386  49.909  1.00  1.64
ATOM    341 3HD2 LEU    22      60.917  59.761  48.351  1.00  1.64
ATOM    342  C   LEU    22      61.727  62.593  50.170  1.00  1.64
ATOM    343  O   LEU    22      60.793  62.959  50.881  1.00  1.64
ATOM    344  N   SER    23      61.710  62.820  48.872  1.00  1.72
ATOM    345  H   SER    23      62.521  62.499  48.356  1.00  1.72
ATOM    346  CA  SER    23      60.449  62.798  48.123  1.00  1.72
ATOM    347  HA  SER    23      59.656  62.370  48.739  1.00  1.72
ATOM    348  CB  SER    23      60.025  64.207  47.698  1.00  1.72
ATOM    349  HB1 SER    23      59.913  64.832  48.585  1.00  1.72
ATOM    350  HB2 SER    23      59.065  64.164  47.185  1.00  1.72
ATOM    351  OG  SER    23      60.990  64.774  46.834  1.00  1.72
ATOM    352  HG  SER    23      61.764  64.959  47.379  1.00  1.72
ATOM    353  C   SER    23      60.692  61.879  46.929  1.00  1.72
ATOM    354  O   SER    23      61.856  61.570  46.665  1.00  1.72
ATOM    355  N   PRO    24      59.670  61.406  46.206  1.00  1.96
ATOM    356  CD  PRO    24      58.254  61.554  46.493  1.00  1.96
ATOM    357  HD1 PRO    24      57.917  62.547  46.197  1.00  1.96
ATOM    358  HD2 PRO    24      58.054  61.385  47.549  1.00  1.96
ATOM    359  CG  PRO    24      57.553  60.503  45.635  1.00  1.96
ATOM    360  HG1 PRO    24      56.559  60.828  45.333  1.00  1.96
ATOM    361  HG2 PRO    24      57.504  59.552  46.161  1.00  1.96
ATOM    362  CB  PRO    24      58.502  60.365  44.452  1.00  1.96
ATOM    363  HB1 PRO    24      58.321  61.197  43.770  1.00  1.96
ATOM    364  HB2 PRO    24      58.352  59.434  43.915  1.00  1.96
ATOM    365  CA  PRO    24      59.895  60.487  45.101  1.00  1.96
ATOM    366  HA  PRO    24      60.236  59.556  45.516  1.00  1.96
ATOM    367  C   PRO    24      60.913  60.974  44.073  1.00  1.96
ATOM    368  O   PRO    24      61.838  60.276  43.665  1.00  1.96
ATOM    369  N   GLU    25      60.768  62.245  43.732  1.00  2.02
ATOM    370  H   GLU    25      60.006  62.754  44.148  1.00  2.02
ATOM    371  CA  GLU    25      61.724  62.977  42.927  1.00  2.02
ATOM    372  HA  GLU    25      61.771  62.564  41.918  1.00  2.02
ATOM    373  CB  GLU    25      61.233  64.437  42.886  1.00  2.02
ATOM    374  HB1 GLU    25      62.076  65.108  42.715  1.00  2.02
ATOM    375  HB2 GLU    25      60.814  64.706  43.858  1.00  2.02
ATOM    376  CG  GLU    25      60.168  64.675  41.809  1.00  2.02
ATOM    377  HG1 GLU    25      59.706  65.650  41.983  1.00  2.02
ATOM    378  HG2 GLU    25      59.386  63.916  41.888  1.00  2.02
ATOM    379  CD  GLU    25      60.808  64.665  40.421  1.00  2.02
ATOM    380  OE1 GLU    25      60.324  63.954  39.519  1.00  2.02
ATOM    381  OE2 GLU    25      61.836  65.355  40.236  1.00  2.02
ATOM    382  C   GLU    25      63.144  62.967  43.490  1.00  2.02
ATOM    383  O   GLU    25      64.105  62.774  42.756  1.00  2.02
ATOM    384  N   GLU    26      63.291  63.188  44.789  1.00  1.90
ATOM    385  H   GLU    26      62.466  63.222  45.372  1.00  1.90
ATOM    386  CA  GLU    26      64.591  63.354  45.424  1.00  1.90
ATOM    387  HA  GLU    26      65.222  63.959  44.771  1.00  1.90
ATOM    388  CB  GLU    26      64.376  64.165  46.705  1.00  1.90
ATOM    389  HB1 GLU    26      63.612  63.689  47.314  1.00  1.90
ATOM    390  HB2 GLU    26      63.986  65.141  46.412  1.00  1.90
ATOM    391  CG  GLU    26      65.636  64.394  47.538  1.00  1.90
ATOM    392  HG1 GLU    26      65.647  65.441  47.853  1.00  1.90
ATOM    393  HG2 GLU    26      66.535  64.225  46.943  1.00  1.90
ATOM    394  CD  GLU    26      65.633  63.501  48.775  1.00  1.90
ATOM    395  OE1 GLU    26      65.851  64.040  49.881  1.00  1.90
ATOM    396  OE2 GLU    26      65.415  62.276  48.660  1.00  1.90
ATOM    397  C   GLU    26      65.331  62.021  45.600  1.00  1.90
ATOM    398  O   GLU    26      66.543  61.980  45.404  1.00  1.90
ATOM    399  N   ALA    27      64.621  60.912  45.823  1.00  1.98
ATOM    400  H   ALA    27      63.627  61.005  46.000  1.00  1.98
ATOM    401  CA  ALA    27      65.237  59.595  45.899  1.00  1.98
ATOM    402  HA  ALA    27      66.250  59.747  46.270  1.00  1.98
ATOM    403  CB  ALA    27      64.550  58.791  47.007  1.00  1.98
ATOM    404  HB1 ALA    27      64.840  57.746  46.959  1.00  1.98
ATOM    405  HB2 ALA    27      64.873  59.183  47.972  1.00  1.98
ATOM    406  HB3 ALA    27      63.467  58.902  46.943  1.00  1.98
ATOM    407  C   ALA    27      65.454  58.925  44.523  1.00  1.98
ATOM    408  O   ALA    27      66.379  58.107  44.370  1.00  1.98
ATOM    409  N   HIS    28      64.717  59.361  43.486  1.00  2.21
ATOM    410  H   HIS    28      63.930  59.979  43.663  1.00  2.21
ATOM    411  CA  HIS    28      65.124  59.131  42.092  1.00  2.21
ATOM    412  HA  HIS    28      65.321  58.072  41.960  1.00  2.21
ATOM    413  CB  HIS    28      64.018  59.546  41.101  1.00  2.21
ATOM    414  HB1 HIS    28      63.756  60.594  41.245  1.00  2.21
ATOM    415  HB2 HIS    28      63.125  58.950  41.291  1.00  2.21
ATOM    416  CG  HIS    28      64.440  59.333  39.661  1.00  2.21
ATOM    417  ND1 HIS    28      64.680  60.311  38.684  1.00  2.21
ATOM    418  CE1 HIS    28      65.159  59.648  37.616  1.00  2.21
ATOM    419  HE1 HIS    28      65.474  60.111  36.690  1.00  2.21
ATOM    420  NE2 HIS    28      65.229  58.333  37.867  1.00  2.21
ATOM    421  HE2 HIS    28      65.592  57.625  37.248  1.00  2.21
ATOM    422  CD2 HIS    28      64.790  58.123  39.150  1.00  2.21
ATOM    423  HD2 HIS    28      64.785  57.195  39.696  1.00  2.21
ATOM    424  C   HIS    28      66.419  59.861  41.744  1.00  2.21
ATOM    425  O   HIS    28      67.362  59.253  41.249  1.00  2.21
ATOM    426  N   ARG    29      66.486  61.165  42.030  1.00  2.21
ATOM    427  H   ARG    29      65.668  61.593  42.458  1.00  2.21
ATOM    428  CA  ARG    29      67.610  62.040  41.667  1.00  2.21
ATOM    429  HA  ARG    29      67.855  61.889  40.615  1.00  2.21
ATOM    430  CB  ARG    29      67.189  63.512  41.877  1.00  2.21
ATOM    431  HB1 ARG    29      68.091  64.127  41.871  1.00  2.21
ATOM    432  HB2 ARG    29      66.769  63.599  42.880  1.00  2.21
ATOM    433  CG  ARG    29      66.190  64.160  40.876  1.00  2.21
ATOM    434  HG1 ARG    29      66.758  64.812  40.211  1.00  2.21
ATOM    435  HG2 ARG    29      65.526  64.805  41.454  1.00  2.21
ATOM    436  CD  ARG    29      65.324  63.248  39.982  1.00  2.21
ATOM    437  HD1 ARG    29      64.922  62.426  40.563  1.00  2.21
ATOM    438  HD2 ARG    29      65.964  62.825  39.207  1.00  2.21
ATOM    439  NE  ARG    29      64.172  63.963  39.381  1.00  2.21
ATOM    440  HE  ARG    29      63.637  64.602  39.970  1.00  2.21
ATOM    441  CZ  ARG    29      63.642  63.779  38.186  1.00  2.21
ATOM    442  NH1 ARG    29      64.072  62.860  37.372  1.00  2.21
ATOM    443 1HH1 ARG    29      64.579  62.112  37.826  1.00  2.21
ATOM    444 2HH1 ARG    29      63.546  62.658  36.550  1.00  2.21
ATOM    445  NH2 ARG    29      62.625  64.486  37.801  1.00  2.21
ATOM    446 1HH2 ARG    29      62.124  64.948  38.571  1.00  2.21
ATOM    447 2HH2 ARG    29      62.100  64.257  36.988  1.00  2.21
ATOM    448  C   ARG    29      68.896  61.695  42.426  1.00  2.21
ATOM    449  O   ARG    29      69.975  61.872  41.874  1.00  2.21
ATOM    450  N   ALA    30      68.777  61.161  43.643  1.00  2.20
ATOM    451  H   ALA    30      67.862  61.195  44.078  1.00  2.20
ATOM    452  CA  ALA    30      69.871  60.592  44.432  1.00  2.20
ATOM    453  HA  ALA    30      70.797  61.098  44.154  1.00  2.20
ATOM    454  CB  ALA    30      69.600  60.904  45.912  1.00  2.20
ATOM    455  HB1 ALA    30      70.408  60.507  46.528  1.00  2.20
ATOM    456  HB2 ALA    30      69.541  61.983  46.055  1.00  2.20
ATOM    457  HB3 ALA    30      68.655  60.458  46.222  1.00  2.20
ATOM    458  C   ALA    30      70.117  59.090  44.189  1.00  2.20
ATOM    459  O   ALA    30      71.065  58.540  44.749  1.00  2.20
ATOM    460  N   GLY    31      69.309  58.413  43.359  1.00  2.36
ATOM    461  H   GLY    31      68.535  58.885  42.910  1.00  2.36
ATOM    462  CA  GLY    31      69.669  57.074  42.874  1.00  2.36
ATOM    463  HA1 GLY    31      70.722  57.057  42.593  1.00  2.36
ATOM    464  HA2 GLY    31      69.069  56.853  41.991  1.00  2.36
ATOM    465  C   GLY    31      69.427  55.963  43.889  1.00  2.36
ATOM    466  O   GLY    31      69.919  54.850  43.718  1.00  2.36
ATOM    467  N   LEU    32      68.642  56.247  44.935  1.00  2.19
ATOM    468  H   LEU    32      68.258  57.182  44.991  1.00  2.19
ATOM    469  CA  LEU    32      68.043  55.195  45.743  1.00  2.19
ATOM    470  HA  LEU    32      68.838  54.499  46.013  1.00  2.19
ATOM    471  CB  LEU    32      67.447  55.746  47.047  1.00  2.19
ATOM    472  HB1 LEU    32      67.119  54.883  47.619  1.00  2.19
ATOM    473  HB2 LEU    32      66.571  56.349  46.824  1.00  2.19
ATOM    474  CG  LEU    32      68.382  56.528  47.998  1.00  2.19
ATOM    475  HG  LEU    32      67.945  56.469  48.995  1.00  2.19
ATOM    476  CD1 LEU    32      69.799  55.954  48.082  1.00  2.19
ATOM    477 1HD1 LEU    32      70.358  56.466  48.865  1.00  2.19
ATOM    478 2HD1 LEU    32      69.761  54.888  48.299  1.00  2.19
ATOM    479 3HD1 LEU    32      70.325  56.107  47.138  1.00  2.19
ATOM    480  CD2 LEU    32      68.478  58.008  47.649  1.00  2.19
ATOM    481 1HD2 LEU    32      69.051  58.523  48.420  1.00  2.19
ATOM    482 2HD2 LEU    32      68.987  58.145  46.698  1.00  2.19
ATOM    483 3HD2 LEU    32      67.483  58.444  47.606  1.00  2.19
ATOM    484  C   LEU    32      67.070  54.391  44.895  1.00  2.19
ATOM    485  O   LEU    32      66.993  53.170  45.076  1.00  2.19
ATOM    486  N   ILE    33      66.376  55.055  43.961  1.00  2.31
ATOM    487  H   ILE    33      66.553  56.046  43.834  1.00  2.31
ATOM    488  CA  ILE    33      65.341  54.431  43.136  1.00  2.31
ATOM    489  HA  ILE    33      65.550  53.362  43.091  1.00  2.31
ATOM    490  CB  ILE    33      63.999  54.600  43.868  1.00  2.31
ATOM    491  HB  ILE    33      64.015  55.554  44.381  1.00  2.31
ATOM    492  CG2 ILE    33      62.814  54.574  42.915  1.00  2.31
ATOM    493 1HG2 ILE    33      61.866  54.674  43.434  1.00  2.31
ATOM    494 2HG2 ILE    33      62.902  55.398  42.217  1.00  2.31
ATOM    495 3HG2 ILE    33      62.848  53.657  42.362  1.00  2.31
ATOM    496  CG1 ILE    33      63.890  53.472  44.915  1.00  2.31
ATOM    497 1HG1 ILE    33      64.714  53.543  45.611  1.00  2.31
ATOM    498 2HG1 ILE    33      63.932  52.508  44.409  1.00  2.31
ATOM    499  CD1 ILE    33      62.644  53.521  45.763  1.00  2.31
ATOM    500  HD1 ILE    33      62.634  52.668  46.436  1.00  2.31
ATOM    501  HD2 ILE    33      62.591  54.457  46.321  1.00  2.31
ATOM    502  HD3 ILE    33      61.796  53.437  45.117  1.00  2.31
ATOM    503  C   ILE    33      65.401  54.859  41.654  1.00  2.31
ATOM    504  O   ILE    33      65.935  55.914  41.327  1.00  2.31
ATOM    505  N   ASP    34      64.893  54.020  40.748  1.00  2.56
ATOM    506  H   ASP    34      64.517  53.145  41.075  1.00  2.56
ATOM    507  CA  ASP    34      64.739  54.308  39.311  1.00  2.56
ATOM    508  HA  ASP    34      65.576  54.933  38.999  1.00  2.56
ATOM    509  CB  ASP    34      64.866  52.968  38.537  1.00  2.56
ATOM    510  HB1 ASP    34      65.061  52.146  39.229  1.00  2.56
ATOM    511  HB2 ASP    34      65.738  53.040  37.885  1.00  2.56
ATOM    512  CG  ASP    34      63.653  52.599  37.676  1.00  2.56
ATOM    513  OD1 ASP    34      63.597  53.046  36.513  1.00  2.56
ATOM    514  OD2 ASP    34      62.710  51.962  38.181  1.00  2.56
ATOM    515  C   ASP    34      63.446  55.100  38.971  1.00  2.56
ATOM    516  O   ASP    34      62.642  55.381  39.854  1.00  2.56
ATOM    517  N   TRP    35      63.212  55.506  37.714  1.00  2.61
ATOM    518  H   TRP    35      63.753  55.086  36.965  1.00  2.61
ATOM    519  CA  TRP    35      61.986  56.235  37.358  1.00  2.61
ATOM    520  HA  TRP    35      61.852  57.021  38.104  1.00  2.61
ATOM    521  CB  TRP    35      62.142  56.948  36.006  1.00  2.61
ATOM    522  HB1 TRP    35      63.062  57.531  36.025  1.00  2.61
ATOM    523  HB2 TRP    35      61.322  57.662  35.915  1.00  2.61
ATOM    524  CG  TRP    35      62.143  56.103  34.766  1.00  2.61
ATOM    525  CD1 TRP    35      61.038  55.659  34.126  1.00  2.61
ATOM    526  HD1 TRP    35      60.019  55.835  34.453  1.00  2.61
ATOM    527  NE1 TRP    35      61.400  54.927  33.014  1.00  2.61
ATOM    528  HE1 TRP    35      60.730  54.416  32.450  1.00  2.61
ATOM    529  CE2 TRP    35      62.769  54.882  32.863  1.00  2.61
ATOM    530  CZ2 TRP    35      63.606  54.277  31.914  1.00  2.61
ATOM    531  HZ2 TRP    35      63.183  53.720  31.092  1.00  2.61
ATOM    532  CH2 TRP    35      64.998  54.409  32.049  1.00  2.61
ATOM    533  HH2 TRP    35      65.659  53.949  31.328  1.00  2.61
ATOM    534  CZ3 TRP    35      65.532  55.133  33.130  1.00  2.61
ATOM    535  HZ3 TRP    35      66.605  55.223  33.232  1.00  2.61
ATOM    536  CE3 TRP    35      64.682  55.727  34.084  1.00  2.61
ATOM    537  HE3 TRP    35      65.107  56.266  34.913  1.00  2.61
ATOM    538  CD2 TRP    35      63.277  55.618  33.977  1.00  2.61
ATOM    539  C   TRP    35      60.698  55.392  37.418  1.00  2.61
ATOM    540  O   TRP    35      59.660  55.887  37.864  1.00  2.61
ATOM    541  N   ASN    36      60.750  54.117  37.023  1.00  2.80
ATOM    542  H   ASN    36      61.654  53.753  36.730  1.00  2.80
ATOM    543  CA  ASN    36      59.593  53.205  37.028  1.00  2.80
ATOM    544  HA  ASN    36      58.756  53.692  36.528  1.00  2.80
ATOM    545  CB  ASN    36      59.957  51.935  36.232  1.00  2.80
ATOM    546  HB1 ASN    36      59.072  51.307  36.139  1.00  2.80
ATOM    547  HB2 ASN    36      60.719  51.362  36.758  1.00  2.80
ATOM    548  CG  ASN    36      60.464  52.237  34.832  1.00  2.80
ATOM    549  OD1 ASN    36      59.704  52.482  33.911  1.00  2.80
ATOM    550  ND2 ASN    36      61.759  52.249  34.626  1.00  2.80
ATOM    551 1HD2 ASN    36      62.411  52.252  35.415  1.00  2.80
ATOM    552 2HD2 ASN    36      62.082  52.559  33.731  1.00  2.80
ATOM    553  C   ASN    36      59.175  52.877  38.468  1.00  2.80
ATOM    554  O   ASN    36      58.020  53.038  38.894  1.00  2.80
ATOM    555  N   MET    37      60.175  52.477  39.246  1.00  2.56
ATOM    556  H   MET    37      61.087  52.350  38.804  1.00  2.56
ATOM    557  CA  MET    37      60.112  52.289  40.681  1.00  2.56
ATOM    558  HA  MET    37      59.418  51.479  40.907  1.00  2.56
ATOM    559  CB  MET    37      61.507  51.868  41.145  1.00  2.56
ATOM    560  HB1 MET    37      61.559  52.008  42.213  1.00  2.56
ATOM    561  HB2 MET    37      62.245  52.511  40.664  1.00  2.56
ATOM    562  CG  MET    37      61.876  50.414  40.861  1.00  2.56
ATOM    563  HG1 MET    37      61.835  50.235  39.786  1.00  2.56
ATOM    564  HG2 MET    37      61.156  49.758  41.351  1.00  2.56
ATOM    565  SD  MET    37      63.542  50.018  41.464  1.00  2.56
ATOM    566  CE  MET    37      63.755  48.386  40.710  1.00  2.56
ATOM    567  HE1 MET    37      63.715  48.479  39.623  1.00  2.56
ATOM    568  HE2 MET    37      64.722  47.975  41.000  1.00  2.56
ATOM    569  HE3 MET    37      62.963  47.718  41.048  1.00  2.56
ATOM    570  C   MET    37      59.602  53.535  41.412  1.00  2.56
ATOM    571  O   MET    37      58.779  53.373  42.312  1.00  2.56
ATOM    572  N   PHE    38      59.979  54.762  41.007  1.00  2.34
ATOM    573  H   PHE    38      60.735  54.870  40.337  1.00  2.34
ATOM    574  CA  PHE    38      59.404  55.959  41.630  1.00  2.34
ATOM    575  HA  PHE    38      59.161  55.618  42.623  1.00  2.34
ATOM    576  CB  PHE    38      60.373  57.125  41.891  1.00  2.34
ATOM    577  HB1 PHE    38      59.938  58.058  41.530  1.00  2.34
ATOM    578  HB2 PHE    38      61.300  56.969  41.343  1.00  2.34
ATOM    579  CG  PHE    38      60.664  57.283  43.381  1.00  2.34
ATOM    580  CD1 PHE    38      59.630  57.261  44.342  1.00  2.34
ATOM    581  HD1 PHE    38      58.599  57.247  44.029  1.00  2.34
ATOM    582  CE1 PHE    38      59.916  57.251  45.718  1.00  2.34
ATOM    583  HE1 PHE    38      59.116  57.257  46.446  1.00  2.34
ATOM    584  CZ  PHE    38      61.248  57.241  46.150  1.00  2.34
ATOM    585  HZ  PHE    38      61.477  57.210  47.205  1.00  2.34
ATOM    586  CE2 PHE    38      62.273  57.286  45.197  1.00  2.34
ATOM    587  HE2 PHE    38      63.296  57.247  45.504  1.00  2.34
ATOM    588  CD2 PHE    38      61.989  57.351  43.828  1.00  2.34
ATOM    589  HD2 PHE    38      62.796  57.401  43.116  1.00  2.34
ATOM    590  C   PHE    38      58.031  56.422  41.137  1.00  2.34
ATOM    591  O   PHE    38      57.354  57.125  41.887  1.00  2.34
ATOM    592  N   VAL    39      57.514  55.982  39.985  1.00  2.60
ATOM    593  H   VAL    39      58.096  55.462  39.335  1.00  2.60
ATOM    594  CA  VAL    39      56.069  56.162  39.713  1.00  2.60
ATOM    595  HA  VAL    39      55.784  57.137  40.109  1.00  2.60
ATOM    596  CB  VAL    39      55.706  56.244  38.219  1.00  2.60
ATOM    597  HB  VAL    39      54.622  56.345  38.149  1.00  2.60
ATOM    598  CG1 VAL    39      56.319  57.503  37.595  1.00  2.60
ATOM    599 1HG1 VAL    39      55.989  57.597  36.560  1.00  2.60
ATOM    600 2HG1 VAL    39      56.001  58.388  38.146  1.00  2.60
ATOM    601 3HG1 VAL    39      57.408  57.442  37.614  1.00  2.60
ATOM    602  CG2 VAL    39      56.112  55.036  37.377  1.00  2.60
ATOM    603 1HG2 VAL    39      55.731  55.151  36.362  1.00  2.60
ATOM    604 2HG2 VAL    39      57.196  54.973  37.338  1.00  2.60
ATOM    605 3HG2 VAL    39      55.703  54.120  37.801  1.00  2.60
ATOM    606  C   VAL    39      55.176  55.173  40.476  1.00  2.60
ATOM    607  O   VAL    39      54.131  55.543  41.032  1.00  2.60
ATOM    608  N   LYS    40      55.637  53.925  40.603  1.00  2.65
ATOM    609  H   LYS    40      56.493  53.686  40.108  1.00  2.65
ATOM    610  CA  LYS    40      55.014  52.897  41.457  1.00  2.65
ATOM    611  HA  LYS    40      53.989  52.719  41.128  1.00  2.65
ATOM    612  CB  LYS    40      55.854  51.626  41.202  1.00  2.65
ATOM    613  HB1 LYS    40      56.895  51.822  41.464  1.00  2.65
ATOM    614  HB2 LYS    40      55.824  51.436  40.128  1.00  2.65
ATOM    615  CG  LYS    40      55.428  50.342  41.919  1.00  2.65
ATOM    616  HG1 LYS    40      54.351  50.204  41.822  1.00  2.65
ATOM    617  HG2 LYS    40      55.699  50.435  42.968  1.00  2.65
ATOM    618  CD  LYS    40      56.162  49.139  41.290  1.00  2.65
ATOM    619  HD1 LYS    40      57.242  49.271  41.392  1.00  2.65
ATOM    620  HD2 LYS    40      55.929  49.118  40.224  1.00  2.65
ATOM    621  CE  LYS    40      55.747  47.780  41.873  1.00  2.65
ATOM    622  HE1 LYS    40      56.011  46.995  41.158  1.00  2.65
ATOM    623  HE2 LYS    40      54.660  47.769  41.993  1.00  2.65
ATOM    624  NZ  LYS    40      56.417  47.500  43.164  1.00  2.65
ATOM    625  HZ1 LYS    40      56.068  46.655  43.611  1.00  2.65
ATOM    626  HZ2 LYS    40      57.403  47.311  43.030  1.00  2.65
ATOM    627  HZ3 LYS    40      56.287  48.261  43.826  1.00  2.65
ATOM    628  C   LYS    40      54.935  53.355  42.934  1.00  2.65
ATOM    629  O   LYS    40      53.865  53.448  43.562  1.00  2.65
ATOM    630  N   LEU    41      56.079  53.795  43.447  1.00  2.32
ATOM    631  H   LEU    41      56.935  53.683  42.912  1.00  2.32
ATOM    632  CA  LEU    41      56.136  54.432  44.753  1.00  2.32
ATOM    633  HA  LEU    41      55.689  53.762  45.484  1.00  2.32
ATOM    634  CB  LEU    41      57.571  54.783  45.133  1.00  2.32
ATOM    635  HB1 LEU    41      57.586  55.738  45.660  1.00  2.32
ATOM    636  HB2 LEU    41      58.164  54.887  44.236  1.00  2.32
ATOM    637  CG  LEU    41      58.214  53.767  46.047  1.00  2.32
ATOM    638  HG  LEU    41      58.233  52.809  45.540  1.00  2.32
ATOM    639  CD1 LEU    41      59.620  54.233  46.350  1.00  2.32
ATOM    640 1HD1 LEU    41      60.182  53.413  46.761  1.00  2.32
ATOM    641 2HD1 LEU    41      60.090  54.588  45.438  1.00  2.32
ATOM    642 3HD1 LEU    41      59.605  55.041  47.077  1.00  2.32
ATOM    643  CD2 LEU    41      57.486  53.670  47.378  1.00  2.32
ATOM    644 1HD2 LEU    41      58.109  53.145  48.092  1.00  2.32
ATOM    645 2HD2 LEU    41      57.273  54.675  47.747  1.00  2.32
ATOM    646 3HD2 LEU    41      56.555  53.121  47.275  1.00  2.32
ATOM    647  C   LEU    41      55.371  55.729  44.834  1.00  2.32
ATOM    648  O   LEU    41      54.948  56.010  45.926  1.00  2.32
ATOM    649  N   ARG    42      55.141  56.537  43.790  1.00  2.31
ATOM    650  H   ARG    42      55.616  56.392  42.908  1.00  2.31
ATOM    651  CA  ARG    42      54.228  57.682  43.979  1.00  2.31
ATOM    652  HA  ARG    42      54.470  58.092  44.957  1.00  2.31
ATOM    653  CB  ARG    42      54.489  58.832  42.986  1.00  2.31
ATOM    654  HB1 ARG    42      53.959  58.662  42.047  1.00  2.31
ATOM    655  HB2 ARG    42      55.560  58.867  42.781  1.00  2.31
ATOM    656  CG  ARG    42      54.078  60.187  43.613  1.00  2.31
ATOM    657  HG1 ARG    42      54.354  60.189  44.667  1.00  2.31
ATOM    658  HG2 ARG    42      52.995  60.307  43.555  1.00  2.31
ATOM    659  CD  ARG    42      54.767  61.400  42.964  1.00  2.31
ATOM    660  HD1 ARG    42      54.276  61.626  42.016  1.00  2.31
ATOM    661  HD2 ARG    42      55.810  61.142  42.771  1.00  2.31
ATOM    662  NE  ARG    42      54.728  62.583  43.853  1.00  2.31
ATOM    663  HE  ARG    42      54.085  62.564  44.656  1.00  2.31
ATOM    664  CZ  ARG    42      55.477  63.670  43.812  1.00  2.31
ATOM    665  NH1 ARG    42      56.324  63.891  42.842  1.00  2.31
ATOM    666 1HH1 ARG    42      56.395  63.217  42.104  1.00  2.31
ATOM    667 2HH1 ARG    42      56.841  64.748  42.813  1.00  2.31
ATOM    668  NH2 ARG    42      55.396  64.555  44.758  1.00  2.31
ATOM    669 1HH2 ARG    42      54.772  64.361  45.564  1.00  2.31
ATOM    670 2HH2 ARG    42      55.949  65.383  44.785  1.00  2.31
ATOM    671  C   ARG    42      52.788  57.243  44.104  1.00  2.31
ATOM    672  O   ARG    42      52.099  57.843  44.912  1.00  2.31
ATOM    673  N   SER    43      52.385  56.117  43.508  1.00  2.41
ATOM    674  H   SER    43      53.027  55.636  42.891  1.00  2.41
ATOM    675  CA  SER    43      51.127  55.447  43.906  1.00  2.41
ATOM    676  HA  SER    43      50.318  56.173  43.825  1.00  2.41
ATOM    677  CB  SER    43      50.773  54.285  42.972  1.00  2.41
ATOM    678  HB1 SER    43      49.815  53.861  43.274  1.00  2.41
ATOM    679  HB2 SER    43      51.524  53.501  43.034  1.00  2.41
ATOM    680  OG  SER    43      50.661  54.731  41.634  1.00  2.41
ATOM    681  HG  SER    43      51.509  55.084  41.346  1.00  2.41
ATOM    682  C   SER    43      51.078  54.942  45.367  1.00  2.41
ATOM    683  O   SER    43      49.999  54.663  45.865  1.00  2.41
ATOM    684  N   GLN    44      52.220  54.892  46.073  1.00  2.17
ATOM    685  H   GLN    44      53.096  55.079  45.608  1.00  2.17
ATOM    686  CA  GLN    44      52.243  54.859  47.562  1.00  2.17
ATOM    687  HA  GLN    44      51.340  54.375  47.937  1.00  2.17
ATOM    688  CB  GLN    44      53.452  53.977  47.950  1.00  2.17
ATOM    689  HB1 GLN    44      54.331  54.322  47.423  1.00  2.17
ATOM    690  HB2 GLN    44      53.271  52.959  47.605  1.00  2.17
ATOM    691  CG  GLN    44      53.853  53.939  49.430  1.00  2.17
ATOM    692  HG1 GLN    44      53.834  54.931  49.878  1.00  2.17
ATOM    693  HG2 GLN    44      54.888  53.606  49.475  1.00  2.17
ATOM    694  CD  GLN    44      53.026  52.981  50.264  1.00  2.17
ATOM    695  OE1 GLN    44      51.929  52.559  49.914  1.00  2.17
ATOM    696  NE2 GLN    44      53.551  52.551  51.390  1.00  2.17
ATOM    697 1HE2 GLN    44      54.485  52.836  51.634  1.00  2.17
ATOM    698 2HE2 GLN    44      53.013  51.900  51.933  1.00  2.17
ATOM    699  C   GLN    44      52.318  56.240  48.242  1.00  2.17
ATOM    700  O   GLN    44      51.663  56.451  49.256  1.00  2.17
ATOM    701  N   GLU    45      53.120  57.164  47.710  1.00  1.96
ATOM    702  H   GLU    45      53.663  56.883  46.905  1.00  1.96
ATOM    703  CA  GLU    45      53.554  58.397  48.374  1.00  1.96
ATOM    704  HA  GLU    45      53.837  58.158  49.403  1.00  1.96
ATOM    705  CB  GLU    45      54.735  59.056  47.643  1.00  1.96
ATOM    706  HB1 GLU    45      54.394  59.919  47.068  1.00  1.96
ATOM    707  HB2 GLU    45      55.197  58.361  46.946  1.00  1.96
ATOM    708  CG  GLU    45      55.789  59.510  48.647  1.00  1.96
ATOM    709  HG1 GLU    45      55.319  59.908  49.549  1.00  1.96
ATOM    710  HG2 GLU    45      56.376  60.310  48.205  1.00  1.96
ATOM    711  CD  GLU    45      56.681  58.316  48.970  1.00  1.96
ATOM    712  OE1 GLU    45      56.309  57.559  49.893  1.00  1.96
ATOM    713  OE2 GLU    45      57.679  58.139  48.233  1.00  1.96
ATOM    714  C   GLU    45      52.427  59.389  48.407  1.00  1.96
ATOM    715  O   GLU    45      52.332  60.157  49.341  1.00  1.96
ATOM    716  N   CYS    46      51.550  59.341  47.412  1.00  2.12
ATOM    717  H   CYS    46      51.728  58.697  46.651  1.00  2.12
ATOM    718  CA  CYS    46      50.285  60.036  47.435  1.00  2.12
ATOM    719  HA  CYS    46      50.486  61.096  47.570  1.00  2.12
ATOM    720  CB  CYS    46      49.649  59.907  46.046  1.00  2.12
ATOM    721  HB1 CYS    46      50.368  60.253  45.300  1.00  2.12
ATOM    722  HB2 CYS    46      48.785  60.570  45.988  1.00  2.12
ATOM    723  SG  CYS    46      49.184  58.187  45.678  1.00  2.12
ATOM    724  HG  CYS    46      50.433  57.711  45.585  1.00  2.12
ATOM    725  C   CYS    46      49.403  59.634  48.635  1.00  2.12
ATOM    726  O   CYS    46      48.657  60.473  49.106  1.00  2.12
ATOM    727  N   ASP    47      49.504  58.444  49.245  1.00  2.10
ATOM    728  H   ASP    47      50.185  57.766  48.922  1.00  2.10
ATOM    729  CA  ASP    47      48.827  58.197  50.532  1.00  2.10
ATOM    730  HA  ASP    47      47.838  58.634  50.449  1.00  2.10
ATOM    731  CB  ASP    47      48.568  56.702  50.841  1.00  2.10
ATOM    732  HB1 ASP    47      49.337  56.332  51.522  1.00  2.10
ATOM    733  HB2 ASP    47      48.655  56.134  49.913  1.00  2.10
ATOM    734  CG  ASP    47      47.161  56.423  51.443  1.00  2.10
ATOM    735  OD1 ASP    47      46.897  56.661  52.651  1.00  2.10
ATOM    736  OD2 ASP    47      46.306  55.886  50.694  1.00  2.10
ATOM    737  C   ASP    47      49.433  58.949  51.739  1.00  2.10
ATOM    738  O   ASP    47      48.769  59.111  52.763  1.00  2.10
ATOM    739  N   TRP    48      50.660  59.453  51.609  1.00  1.85
ATOM    740  H   TRP    48      51.127  59.293  50.723  1.00  1.85
ATOM    741  CA  TRP    48      51.326  60.402  52.508  1.00  1.85
ATOM    742  HA  TRP    48      50.968  60.218  53.515  1.00  1.85
ATOM    743  CB  TRP    48      52.844  60.106  52.461  1.00  1.85
ATOM    744  HB1 TRP    48      53.257  60.587  51.575  1.00  1.85
ATOM    745  HB2 TRP    48      52.970  59.031  52.315  1.00  1.85
ATOM    746  CG  TRP    48      53.763  60.468  53.599  1.00  1.85
ATOM    747  CD1 TRP    48      55.101  60.268  53.541  1.00  1.85
ATOM    748  HD1 TRP    48      55.630  59.850  52.689  1.00  1.85
ATOM    749  NE1 TRP    48      55.704  60.698  54.703  1.00  1.85
ATOM    750  HE1 TRP    48      56.722  60.663  54.876  1.00  1.85
ATOM    751  CE2 TRP    48      54.784  61.227  55.571  1.00  1.85
ATOM    752  CZ2 TRP    48      54.924  61.825  56.829  1.00  1.85
ATOM    753  HZ2 TRP    48      55.920  61.974  57.234  1.00  1.85
ATOM    754  CH2 TRP    48      53.782  62.298  57.492  1.00  1.85
ATOM    755  HH2 TRP    48      53.888  62.825  58.432  1.00  1.85
ATOM    756  CZ3 TRP    48      52.514  62.109  56.910  1.00  1.85
ATOM    757  HZ3 TRP    48      51.632  62.484  57.408  1.00  1.85
ATOM    758  CE3 TRP    48      52.387  61.511  55.642  1.00  1.85
ATOM    759  HE3 TRP    48      51.414  61.454  55.183  1.00  1.85
ATOM    760  CD2 TRP    48      53.521  61.068  54.919  1.00  1.85
ATOM    761  C   TRP    48      51.004  61.876  52.137  1.00  1.85
ATOM    762  O   TRP    48      50.694  62.678  53.018  1.00  1.85
ATOM    763  N   GLU    49      50.945  62.194  50.839  1.00  1.89
ATOM    764  H   GLU    49      51.246  61.457  50.209  1.00  1.89
ATOM    765  CA  GLU    49      50.696  63.492  50.189  1.00  1.89
ATOM    766  HA  GLU    49      50.441  64.218  50.960  1.00  1.89
ATOM    767  CB  GLU    49      51.969  64.044  49.455  1.00  1.89
ATOM    768  HB1 GLU    49      52.685  64.370  50.211  1.00  1.89
ATOM    769  HB2 GLU    49      51.676  64.933  48.895  1.00  1.89
ATOM    770  CG  GLU    49      52.703  63.070  48.497  1.00  1.89
ATOM    771  HG1 GLU    49      51.968  62.373  48.112  1.00  1.89
ATOM    772  HG2 GLU    49      53.423  62.497  49.084  1.00  1.89
ATOM    773  CD  GLU    49      53.437  63.663  47.268  1.00  1.89
ATOM    774  OE1 GLU    49      53.320  63.097  46.152  1.00  1.89
ATOM    775  OE2 GLU    49      54.244  64.616  47.364  1.00  1.89
ATOM    776  C   GLU    49      49.470  63.419  49.232  1.00  1.89
ATOM    777  O   GLU    49      49.580  63.549  48.013  1.00  1.89
ATOM    778  N   GLU    50      48.275  63.220  49.812  1.00  2.21
ATOM    779  H   GLU    50      48.327  62.971  50.785  1.00  2.21
ATOM    780  CA  GLU    50      46.965  63.706  49.311  1.00  2.21
ATOM    781  HA  GLU    50      46.309  63.783  50.156  1.00  2.21
ATOM    782  CB  GLU    50      47.076  65.171  48.776  1.00  2.21
ATOM    783  HB1 GLU    50      46.238  65.404  48.121  1.00  2.21
ATOM    784  HB2 GLU    50      47.955  65.302  48.153  1.00  2.21
ATOM    785  CG  GLU    50      47.098  66.251  49.870  1.00  2.21
ATOM    786  HG1 GLU    50      47.480  67.179  49.441  1.00  2.21
ATOM    787  HG2 GLU    50      47.772  65.947  50.674  1.00  2.21
ATOM    788  CD  GLU    50      45.687  66.500  50.411  1.00  2.21
ATOM    789  OE1 GLU    50      44.820  67.023  49.681  1.00  2.21
ATOM    790  OE2 GLU    50      45.360  66.021  51.518  1.00  2.21
ATOM    791  C   GLU    50      46.071  62.860  48.377  1.00  2.21
ATOM    792  O   GLU    50      45.008  63.329  47.956  1.00  2.21
ATOM    793  N   ILE    51      46.380  61.599  48.102  1.00  2.50
ATOM    794  H   ILE    51      47.255  61.240  48.465  1.00  2.50
ATOM    795  CA  ILE    51      45.526  60.719  47.286  1.00  2.50
ATOM    796  HA  ILE    51      45.428  61.215  46.322  1.00  2.50
ATOM    797  CB  ILE    51      46.200  59.346  47.072  1.00  2.50
ATOM    798  HB  ILE    51      47.245  59.558  46.938  1.00  2.50
ATOM    799  CG2 ILE    51      46.103  58.439  48.307  1.00  2.50
ATOM    800 1HG2 ILE    51      46.850  57.648  48.241  1.00  2.50
ATOM    801 2HG2 ILE    51      46.274  59.032  49.202  1.00  2.50
ATOM    802 3HG2 ILE    51      45.123  57.983  48.389  1.00  2.50
ATOM    803  CG1 ILE    51      45.741  58.553  45.825  1.00  2.50
ATOM    804 1HG1 ILE    51      44.712  58.222  45.938  1.00  2.50
ATOM    805 2HG1 ILE    51      46.351  57.653  45.748  1.00  2.50
ATOM    806  CD1 ILE    51      45.862  59.319  44.501  1.00  2.50
ATOM    807  HD1 ILE    51      45.689  58.632  43.673  1.00  2.50
ATOM    808  HD2 ILE    51      45.121  60.116  44.451  1.00  2.50
ATOM    809  HD3 ILE    51      46.862  59.744  44.404  1.00  2.50
ATOM    810  C   ILE    51      44.118  60.512  47.849  1.00  2.50
ATOM    811  O   ILE    51      43.843  60.625  49.049  1.00  2.50
ATOM    812  N   SER    52      43.215  60.097  46.964  1.00  4.94
ATOM    813  H   SER    52      43.506  60.002  46.005  1.00  4.94
ATOM    814  CA  SER    52      41.997  59.420  47.380  1.00  4.94
ATOM    815  HA  SER    52      41.469  60.069  48.080  1.00  4.94
ATOM    816  CB  SER    52      41.078  59.195  46.179  1.00  4.94
ATOM    817  HB1 SER    52      41.445  58.363  45.575  1.00  4.94
ATOM    818  HB2 SER    52      41.038  60.098  45.569  1.00  4.94
ATOM    819  OG  SER    52      39.785  58.916  46.669  1.00  4.94
ATOM    820  HG  SER    52      39.246  58.546  45.960  1.00  4.94
ATOM    821  C   SER    52      42.286  58.089  48.064  1.00  4.94
ATOM    822  O   SER    52      42.952  57.211  47.517  1.00  4.94
ATOM    823  N   VAL    53      41.766  57.951  49.275  1.00  6.75
ATOM    824  H   VAL    53      41.178  58.697  49.610  1.00  6.75
ATOM    825  CA  VAL    53      41.961  56.797  50.147  1.00  6.75
ATOM    826  HA  VAL    53      43.019  56.716  50.397  1.00  6.75
ATOM    827  CB  VAL    53      41.124  57.007  51.430  1.00  6.75
ATOM    828  HB  VAL    53      40.066  56.995  51.168  1.00  6.75
ATOM    829  CG1 VAL    53      41.361  55.885  52.446  1.00  6.75
ATOM    830 1HG1 VAL    53      40.854  56.108  53.385  1.00  6.75
ATOM    831 2HG1 VAL    53      40.935  54.957  52.064  1.00  6.75
ATOM    832 3HG1 VAL    53      42.423  55.745  52.615  1.00  6.75
ATOM    833  CG2 VAL    53      41.397  58.366  52.092  1.00  6.75
ATOM    834 1HG2 VAL    53      40.849  58.425  53.031  1.00  6.75
ATOM    835 2HG2 VAL    53      42.462  58.520  52.246  1.00  6.75
ATOM    836 3HG2 VAL    53      41.022  59.174  51.465  1.00  6.75
ATOM    837  C   VAL    53      41.489  55.508  49.479  1.00  6.75
ATOM    838  O   VAL    53      40.360  55.404  49.000  1.00  6.75
ATOM    839  N   LYS    54      42.341  54.489  49.535  1.00  7.15
ATOM    840  H   LYS    54      43.249  54.678  49.938  1.00  7.15
ATOM    841  CA  LYS    54      42.094  53.142  49.028  1.00  7.15
ATOM    842  HA  LYS    54      41.023  52.935  49.087  1.00  7.15
ATOM    843  CB  LYS    54      42.518  53.059  47.540  1.00  7.15
ATOM    844  HB1 LYS    54      42.036  53.868  46.989  1.00  7.15
ATOM    845  HB2 LYS    54      42.114  52.129  47.138  1.00  7.15
ATOM    846  CG  LYS    54      44.032  53.074  47.175  1.00  7.15
ATOM    847  HG1 LYS    54      44.100  52.858  46.108  1.00  7.15
ATOM    848  HG2 LYS    54      44.505  52.227  47.667  1.00  7.15
ATOM    849  CD  LYS    54      44.817  54.371  47.442  1.00  7.15
ATOM    850  HD1 LYS    54      44.420  54.946  48.271  1.00  7.15
ATOM    851  HD2 LYS    54      44.747  55.011  46.561  1.00  7.15
ATOM    852  CE  LYS    54      46.304  54.100  47.729  1.00  7.15
ATOM    853  HE1 LYS    54      46.865  55.025  47.556  1.00  7.15
ATOM    854  HE2 LYS    54      46.667  53.345  47.025  1.00  7.15
ATOM    855  NZ  LYS    54      46.519  53.661  49.134  1.00  7.15
ATOM    856  HZ1 LYS    54      47.466  53.336  49.271  1.00  7.15
ATOM    857  HZ2 LYS    54      46.384  54.460  49.760  1.00  7.15
ATOM    858  HZ3 LYS    54      45.856  52.941  49.411  1.00  7.15
ATOM    859  C   LYS    54      42.852  52.181  49.937  1.00  7.15
ATOM    860  O   LYS    54      44.064  52.286  50.069  1.00  7.15
ATOM    861  N   GLY    55      42.092  51.316  50.618  1.00  7.49
ATOM    862  H   GLY    55      41.101  51.351  50.452  1.00  7.49
ATOM    863  CA  GLY    55      42.580  50.288  51.535  1.00  7.49
ATOM    864  HA1 GLY    55      42.904  49.432  50.956  1.00  7.49
ATOM    865  HA2 GLY    55      41.761  49.974  52.173  1.00  7.49
ATOM    866  C   GLY    55      43.758  50.683  52.447  1.00  7.49
ATOM    867  O   GLY    55      44.745  49.959  52.447  1.00  7.49
ATOM    868  N   PRO    56      43.690  51.834  53.149  1.00  6.56
ATOM    869  CD  PRO    56      42.491  52.463  53.657  1.00  6.56
ATOM    870  HD1 PRO    56      41.823  51.742  54.114  1.00  6.56
ATOM    871  HD2 PRO    56      41.988  53.000  52.855  1.00  6.56
ATOM    872  CG  PRO    56      43.007  53.469  54.689  1.00  6.56
ATOM    873  HG1 PRO    56      43.142  52.956  55.635  1.00  6.56
ATOM    874  HG2 PRO    56      42.347  54.322  54.788  1.00  6.56
ATOM    875  CB  PRO    56      44.365  53.886  54.152  1.00  6.56
ATOM    876  HB1 PRO    56      45.082  54.047  54.953  1.00  6.56
ATOM    877  HB2 PRO    56      44.271  54.785  53.556  1.00  6.56
ATOM    878  CA  PRO    56      44.823  52.764  53.224  1.00  6.56
ATOM    879  HA  PRO    56      44.926  53.195  52.219  1.00  6.56
ATOM    880  C   PRO    56      46.147  52.181  53.599  1.00  6.56
ATOM    881  O   PRO    56      47.154  52.515  52.949  1.00  6.56
ATOM    882  N   ASN    57      46.121  51.353  54.629  1.00  6.93
ATOM    883  H   ASN    57      45.190  51.178  54.964  1.00  6.93
ATOM    884  CA  ASN    57      47.148  50.586  55.300  1.00  6.93
ATOM    885  HA  ASN    57      47.101  49.575  54.890  1.00  6.93
ATOM    886  CB  ASN    57      48.622  51.065  55.048  1.00  6.93
ATOM    887  HB1 ASN    57      48.841  51.056  53.981  1.00  6.93
ATOM    888  HB2 ASN    57      49.295  50.328  55.487  1.00  6.93
ATOM    889  CG  ASN    57      49.032  52.424  55.629  1.00  6.93
ATOM    890  OD1 ASN    57      49.652  52.523  56.664  1.00  6.93
ATOM    891  ND2 ASN    57      48.686  53.527  55.014  1.00  6.93
ATOM    892 1HD2 ASN    57      48.260  53.453  54.097  1.00  6.93
ATOM    893 2HD2 ASN    57      49.085  54.377  55.355  1.00  6.93
ATOM    894  C   ASN    57      46.733  50.471  56.758  1.00  6.93
ATOM    895  O   ASN    57      45.707  49.851  57.039  1.00  6.93
ATOM    896  N   GLY    58      47.505  51.012  57.691  1.00  6.18
ATOM    897  H   GLY    58      48.340  51.506  57.403  1.00  6.18
ATOM    898  CA  GLY    58      47.344  50.778  59.109  1.00  6.18
ATOM    899  HA1 GLY    58      46.294  50.901  59.373  1.00  6.18
ATOM    900  HA2 GLY    58      47.929  51.514  59.651  1.00  6.18
ATOM    901  C   GLY    58      47.784  49.376  59.546  1.00  6.18
ATOM    902  O   GLY    58      48.109  49.147  60.708  1.00  6.18
ATOM    903  N   GLU    59      48.011  48.482  58.587  1.00  7.21
ATOM    904  H   GLU    59      47.564  48.648  57.700  1.00  7.21
ATOM    905  CA  GLU    59      49.080  47.477  58.620  1.00  7.21
ATOM    906  HA  GLU    59      48.751  46.638  59.236  1.00  7.21
ATOM    907  CB  GLU    59      49.282  46.984  57.168  1.00  7.21
ATOM    908  HB1 GLU    59      49.454  47.847  56.523  1.00  7.21
ATOM    909  HB2 GLU    59      48.336  46.540  56.851  1.00  7.21
ATOM    910  CG  GLU    59      50.380  45.934  56.910  1.00  7.21
ATOM    911  HG1 GLU    59      50.189  45.484  55.934  1.00  7.21
ATOM    912  HG2 GLU    59      50.285  45.142  57.656  1.00  7.21
ATOM    913  CD  GLU    59      51.827  46.472  56.902  1.00  7.21
ATOM    914  OE1 GLU    59      52.047  47.652  56.553  1.00  7.21
ATOM    915  OE2 GLU    59      52.725  45.700  57.312  1.00  7.21
ATOM    916  C   GLU    59      50.398  47.993  59.230  1.00  7.21
ATOM    917  O   GLU    59      51.183  47.194  59.741  1.00  7.21
ATOM    918  N   SER    60      50.671  49.301  59.186  1.00  7.09
ATOM    919  H   SER    60      50.010  49.886  58.699  1.00  7.09
ATOM    920  CA  SER    60      52.033  49.818  59.292  1.00  7.09
ATOM    921  HA  SER    60      52.726  48.984  59.406  1.00  7.09
ATOM    922  CB  SER    60      52.424  50.546  57.984  1.00  7.09
ATOM    923  HB1 SER    60      53.492  50.407  57.807  1.00  7.09
ATOM    924  HB2 SER    60      52.239  51.615  58.105  1.00  7.09
ATOM    925  OG  SER    60      51.704  50.139  56.840  1.00  7.09
ATOM    926  HG  SER    60      51.864  49.164  56.708  1.00  7.09
ATOM    927  C   SER    60      52.338  50.796  60.420  1.00  7.09
ATOM    928  O   SER    60      53.491  51.209  60.543  1.00  7.09
ATOM    929  N   SER    61      51.323  51.234  61.163  1.00  5.84
ATOM    930  H   SER    61      50.428  50.789  60.989  1.00  5.84
ATOM    931  CA  SER    61      51.283  52.359  62.120  1.00  5.84
ATOM    932  HA  SER    61      51.142  51.913  63.103  1.00  5.84
ATOM    933  CB  SER    61      52.569  53.215  62.250  1.00  5.84
ATOM    934  HB1 SER    61      53.397  52.581  62.570  1.00  5.84
ATOM    935  HB2 SER    61      52.431  53.968  63.026  1.00  5.84
ATOM    936  OG  SER    61      52.901  53.851  61.035  1.00  5.84
ATOM    937  HG  SER    61      53.298  53.139  60.504  1.00  5.84
ATOM    938  C   SER    61      50.015  53.174  61.870  1.00  5.84
ATOM    939  O   SER    61      48.982  52.640  61.477  1.00  5.84
ATOM    940  N   VAL    62      50.047  54.464  62.164  1.00  3.35
ATOM    941  H   VAL    62      50.951  54.878  62.342  1.00  3.35
ATOM    942  CA  VAL    62      48.875  55.284  62.459  1.00  3.35
ATOM    943  HA  VAL    62      47.990  54.651  62.532  1.00  3.35
ATOM    944  CB  VAL    62      49.052  55.988  63.829  1.00  3.35
ATOM    945  HB  VAL    62      48.500  56.919  63.837  1.00  3.35
ATOM    946  CG1 VAL    62      48.487  55.094  64.938  1.00  3.35
ATOM    947 1HG1 VAL    62      48.596  55.595  65.901  1.00  3.35
ATOM    948 2HG1 VAL    62      47.425  54.920  64.759  1.00  3.35
ATOM    949 3HG1 VAL    62      49.021  54.146  64.958  1.00  3.35
ATOM    950  CG2 VAL    62      50.508  56.327  64.199  1.00  3.35
ATOM    951 1HG2 VAL    62      50.511  57.007  65.051  1.00  3.35
ATOM    952 2HG2 VAL    62      51.058  55.426  64.469  1.00  3.35
ATOM    953 3HG2 VAL    62      51.000  56.816  63.359  1.00  3.35
ATOM    954  C   VAL    62      48.616  56.263  61.331  1.00  3.35
ATOM    955  O   VAL    62      49.066  57.407  61.350  1.00  3.35
ATOM    956  N   ILE    63      47.942  55.709  60.317  1.00  1.86
ATOM    957  H   ILE    63      47.834  54.706  60.396  1.00  1.86
ATOM    958  CA  ILE    63      46.995  56.358  59.399  1.00  1.86
ATOM    959  HA  ILE    63      47.239  55.992  58.403  1.00  1.86
ATOM    960  CB  ILE    63      45.588  55.807  59.735  1.00  1.86
ATOM    961  HB  ILE    63      45.663  54.720  59.668  1.00  1.86
ATOM    962  CG2 ILE    63      45.148  56.076  61.182  1.00  1.86
ATOM    963 1HG2 ILE    63      45.874  55.699  61.899  1.00  1.86
ATOM    964 2HG2 ILE    63      45.023  57.144  61.352  1.00  1.86
ATOM    965 3HG2 ILE    63      44.213  55.558  61.387  1.00  1.86
ATOM    966  CG1 ILE    63      44.507  56.221  58.722  1.00  1.86
ATOM    967 1HG1 ILE    63      44.517  57.301  58.573  1.00  1.86
ATOM    968 2HG1 ILE    63      43.534  55.935  59.114  1.00  1.86
ATOM    969  CD1 ILE    63      44.675  55.498  57.380  1.00  1.86
ATOM    970  HD1 ILE    63      43.832  55.735  56.733  1.00  1.86
ATOM    971  HD2 ILE    63      45.601  55.804  56.896  1.00  1.86
ATOM    972  HD3 ILE    63      44.695  54.419  57.539  1.00  1.86
ATOM    973  C   ILE    63      47.167  57.882  59.358  1.00  1.86
ATOM    974  O   ILE    63      46.696  58.656  60.193  1.00  1.86
ATOM    975  N   HIS    64      47.981  58.306  58.394  1.00  2.16
ATOM    976  H   HIS    64      48.478  57.620  57.848  1.00  2.16
ATOM    977  CA  HIS    64      48.257  59.712  58.121  1.00  2.16
ATOM    978  HA  HIS    64      48.629  60.166  59.038  1.00  2.16
ATOM    979  CB  HIS    64      49.333  59.847  57.015  1.00  2.16
ATOM    980  HB1 HIS    64      49.977  60.686  57.272  1.00  2.16
ATOM    981  HB2 HIS    64      48.841  60.102  56.075  1.00  2.16
ATOM    982  CG  HIS    64      50.203  58.631  56.752  1.00  2.16
ATOM    983  ND1 HIS    64      50.949  57.919  57.697  1.00  2.16
ATOM    984  CE1 HIS    64      51.501  56.884  57.039  1.00  2.16
ATOM    985  HE1 HIS    64      52.131  56.126  57.490  1.00  2.16
ATOM    986  NE2 HIS    64      51.168  56.927  55.739  1.00  2.16
ATOM    987  HE2 HIS    64      51.498  56.295  55.016  1.00  2.16
ATOM    988  CD2 HIS    64      50.333  58.004  55.549  1.00  2.16
ATOM    989  HD2 HIS    64      49.857  58.294  54.626  1.00  2.16
ATOM    990  C   HIS    64      46.974  60.434  57.708  1.00  2.16
ATOM    991  O   HIS    64      46.142  59.847  57.001  1.00  2.16
ATOM    992  N   ASP    65      46.876  61.732  58.006  1.00  2.00
ATOM    993  H   ASP    65      47.562  62.158  58.622  1.00  2.00
ATOM    994  CA  ASP    65      45.988  62.616  57.237  1.00  2.00
ATOM    995  HA  ASP    65      45.415  62.002  56.542  1.00  2.00
ATOM    996  CB  ASP    65      44.910  63.337  58.056  1.00  2.00
ATOM    997  HB1 ASP    65      45.345  64.215  58.522  1.00  2.00
ATOM    998  HB2 ASP    65      44.517  62.656  58.812  1.00  2.00
ATOM    999  CG  ASP    65      43.743  63.845  57.210  1.00  2.00
ATOM   1000  OD1 ASP    65      43.816  63.868  55.956  1.00  2.00
ATOM   1001  OD2 ASP    65      42.719  64.265  57.787  1.00  2.00
ATOM   1002  C   ASP    65      46.809  63.559  56.383  1.00  2.00
ATOM   1003  O   ASP    65      47.211  64.640  56.811  1.00  2.00
ATOM   1004  N   ARG    66      47.045  63.096  55.158  1.00  2.12
ATOM   1005  H   ARG    66      46.762  62.143  54.982  1.00  2.12
ATOM   1006  CA  ARG    66      47.425  63.875  53.983  1.00  2.12
ATOM   1007  HA  ARG    66      48.500  63.768  53.809  1.00  2.12
ATOM   1008  CB  ARG    66      46.686  63.275  52.773  1.00  2.12
ATOM   1009  HB1 ARG    66      47.238  62.402  52.421  1.00  2.12
ATOM   1010  HB2 ARG    66      46.747  64.042  52.019  1.00  2.12
ATOM   1011  CG  ARG    66      45.205  62.862  52.989  1.00  2.12
ATOM   1012  HG1 ARG    66      44.684  63.642  53.540  1.00  2.12
ATOM   1013  HG2 ARG    66      45.188  61.958  53.598  1.00  2.12
ATOM   1014  CD  ARG    66      44.390  62.568  51.712  1.00  2.12
ATOM   1015  HD1 ARG    66      43.531  61.953  51.985  1.00  2.12
ATOM   1016  HD2 ARG    66      45.005  62.007  51.007  1.00  2.12
ATOM   1017  NE  ARG    66      43.899  63.815  51.098  1.00  2.12
ATOM   1018  HE  ARG    66      44.347  64.676  51.416  1.00  2.12
ATOM   1019  CZ  ARG    66      43.065  64.000  50.092  1.00  2.12
ATOM   1020  NH1 ARG    66      42.481  63.011  49.482  1.00  2.12
ATOM   1021 1HH1 ARG    66      42.927  62.112  49.616  1.00  2.12
ATOM   1022 2HH1 ARG    66      42.066  63.198  48.593  1.00  2.12
ATOM   1023  NH2 ARG    66      42.815  65.199  49.657  1.00  2.12
ATOM   1024 1HH2 ARG    66      43.483  65.938  49.929  1.00  2.12
ATOM   1025 2HH2 ARG    66      42.337  65.353  48.798  1.00  2.12
ATOM   1026  C   ARG    66      47.180  65.394  54.083  1.00  2.12
ATOM   1027  O   ARG    66      48.130  66.159  53.932  1.00  2.12
ATOM   1028  N   LYS    67      45.964  65.843  54.432  1.00  2.21
ATOM   1029  H   LYS    67      45.241  65.160  54.610  1.00  2.21
ATOM   1030  CA  LYS    67      45.608  67.277  54.427  1.00  2.21
ATOM   1031  HA  LYS    67      45.924  67.670  53.458  1.00  2.21
ATOM   1032  CB  LYS    67      44.079  67.462  54.508  1.00  2.21
ATOM   1033  HB1 LYS    67      43.603  66.723  53.862  1.00  2.21
ATOM   1034  HB2 LYS    67      43.837  68.451  54.115  1.00  2.21
ATOM   1035  CG  LYS    67      43.515  67.362  55.938  1.00  2.21
ATOM   1036  HG1 LYS    67      43.962  68.140  56.556  1.00  2.21
ATOM   1037  HG2 LYS    67      43.792  66.407  56.371  1.00  2.21
ATOM   1038  CD  LYS    67      41.994  67.555  56.022  1.00  2.21
ATOM   1039  HD1 LYS    67      41.754  68.557  55.663  1.00  2.21
ATOM   1040  HD2 LYS    67      41.703  67.502  57.073  1.00  2.21
ATOM   1041  CE  LYS    67      41.162  66.539  55.227  1.00  2.21
ATOM   1042  HE1 LYS    67      41.413  66.619  54.166  1.00  2.21
ATOM   1043  HE2 LYS    67      40.106  66.800  55.348  1.00  2.21
ATOM   1044  NZ  LYS    67      41.383  65.157  55.705  1.00  2.21
ATOM   1045  HZ1 LYS    67      42.319  64.810  55.480  1.00  2.21
ATOM   1046  HZ2 LYS    67      41.439  65.103  56.726  1.00  2.21
ATOM   1047  HZ3 LYS    67      40.700  64.495  55.383  1.00  2.21
ATOM   1048  C   LYS    67      46.333  68.135  55.467  1.00  2.21
ATOM   1049  O   LYS    67      46.207  69.357  55.481  1.00  2.21
ATOM   1050  N   SER    68      47.033  67.493  56.394  1.00  2.03
ATOM   1051  H   SER    68      47.011  66.480  56.364  1.00  2.03
ATOM   1052  CA  SER    68      47.838  68.147  57.425  1.00  2.03
ATOM   1053  HA  SER    68      48.141  69.128  57.056  1.00  2.03
ATOM   1054  CB  SER    68      47.001  68.370  58.691  1.00  2.03
ATOM   1055  HB1 SER    68      47.603  68.892  59.436  1.00  2.03
ATOM   1056  HB2 SER    68      46.684  67.410  59.099  1.00  2.03
ATOM   1057  OG  SER    68      45.861  69.156  58.391  1.00  2.03
ATOM   1058  HG  SER    68      45.978  69.540  57.506  1.00  2.03
ATOM   1059  C   SER    68      49.142  67.417  57.741  1.00  2.03
ATOM   1060  O   SER    68      49.843  67.807  58.668  1.00  2.03
ATOM   1061  N   GLY    69      49.440  66.348  56.997  1.00  1.89
ATOM   1062  H   GLY    69      48.825  66.156  56.215  1.00  1.89
ATOM   1063  CA  GLY    69      50.558  65.419  57.151  1.00  1.89
ATOM   1064  HA1 GLY    69      51.443  65.872  56.705  1.00  1.89
ATOM   1065  HA2 GLY    69      50.328  64.521  56.578  1.00  1.89
ATOM   1066  C   GLY    69      50.936  64.966  58.572  1.00  1.89
ATOM   1067  O   GLY    69      52.063  64.519  58.779  1.00  1.89
ATOM   1068  N   LYS    70      50.032  65.010  59.560  1.00  1.91
ATOM   1069  H   LYS    70      49.146  65.448  59.365  1.00  1.91
ATOM   1070  CA  LYS    70      50.275  64.356  60.850  1.00  1.91
ATOM   1071  HA  LYS    70      51.358  64.324  60.983  1.00  1.91
ATOM   1072  CB  LYS    70      49.764  65.161  62.082  1.00  1.91
ATOM   1073  HB1 LYS    70      49.916  66.227  61.903  1.00  1.91
ATOM   1074  HB2 LYS    70      50.412  64.891  62.917  1.00  1.91
ATOM   1075  CG  LYS    70      48.309  64.932  62.549  1.00  1.91
ATOM   1076  HG1 LYS    70      48.056  63.886  62.416  1.00  1.91
ATOM   1077  HG2 LYS    70      47.657  65.554  61.938  1.00  1.91
ATOM   1078  CD  LYS    70      48.059  65.256  64.036  1.00  1.91
ATOM   1079  HD1 LYS    70      48.311  66.305  64.197  1.00  1.91
ATOM   1080  HD2 LYS    70      48.731  64.654  64.650  1.00  1.91
ATOM   1081  CE  LYS    70      46.608  65.037  64.530  1.00  1.91
ATOM   1082  HE1 LYS    70      45.912  65.569  63.877  1.00  1.91
ATOM   1083  HE2 LYS    70      46.522  65.478  65.527  1.00  1.91
ATOM   1084  NZ  LYS    70      46.196  63.611  64.620  1.00  1.91
ATOM   1085  HZ1 LYS    70      45.348  63.484  65.195  1.00  1.91
ATOM   1086  HZ2 LYS    70      45.927  63.236  63.723  1.00  1.91
ATOM   1087  HZ3 LYS    70      46.900  63.006  65.016  1.00  1.91
ATOM   1088  C   LYS    70      49.833  62.901  60.838  1.00  1.91
ATOM   1089  O   LYS    70      49.101  62.445  59.952  1.00  1.91
ATOM   1090  N   LYS    71      50.279  62.180  61.864  1.00  1.83
ATOM   1091  H   LYS    71      50.824  62.660  62.564  1.00  1.83
ATOM   1092  CA  LYS    71      49.776  60.846  62.184  1.00  1.83
ATOM   1093  HA  LYS    71      49.466  60.341  61.267  1.00  1.83
ATOM   1094  CB  LYS    71      50.876  59.999  62.841  1.00  1.83
ATOM   1095  HB1 LYS    71      50.482  58.993  62.976  1.00  1.83
ATOM   1096  HB2 LYS    71      51.101  60.400  63.830  1.00  1.83
ATOM   1097  CG  LYS    71      52.189  59.913  62.034  1.00  1.83
ATOM   1098  HG1 LYS    71      52.811  59.137  62.483  1.00  1.83
ATOM   1099  HG2 LYS    71      52.721  60.860  62.133  1.00  1.83
ATOM   1100  CD  LYS    71      52.021  59.608  60.533  1.00  1.83
ATOM   1101  HD1 LYS    71      51.477  60.422  60.051  1.00  1.83
ATOM   1102  HD2 LYS    71      51.457  58.681  60.409  1.00  1.83
ATOM   1103  CE  LYS    71      53.399  59.471  59.872  1.00  1.83
ATOM   1104  HE1 LYS    71      53.856  58.539  60.219  1.00  1.83
ATOM   1105  HE2 LYS    71      54.036  60.300  60.196  1.00  1.83
ATOM   1106  NZ  LYS    71      53.306  59.473  58.393  1.00  1.83
ATOM   1107  HZ1 LYS    71      53.090  60.397  58.031  1.00  1.83
ATOM   1108  HZ2 LYS    71      54.187  59.223  57.966  1.00  1.83
ATOM   1109  HZ3 LYS    71      52.582  58.837  58.068  1.00  1.83
ATOM   1110  C   LYS    71      48.526  60.955  63.053  1.00  1.83
ATOM   1111  O   LYS    71      48.490  61.802  63.950  1.00  1.83
ATOM   1112  N   PHE    72      47.511  60.137  62.778  1.00  1.98
ATOM   1113  H   PHE    72      47.581  59.430  62.053  1.00  1.98
ATOM   1114  CA  PHE    72      46.262  60.185  63.541  1.00  1.98
ATOM   1115  HA  PHE    72      46.331  60.926  64.325  1.00  1.98
ATOM   1116  CB  PHE    72      45.081  60.538  62.613  1.00  1.98
ATOM   1117  HB1 PHE    72      44.156  60.333  63.146  1.00  1.98
ATOM   1118  HB2 PHE    72      45.087  59.876  61.748  1.00  1.98
ATOM   1119  CG  PHE    72      45.044  61.976  62.133  1.00  1.98
ATOM   1120  CD1 PHE    72      46.023  62.441  61.244  1.00  1.98
ATOM   1121  HD1 PHE    72      46.757  61.757  60.851  1.00  1.98
ATOM   1122  CE1 PHE    72      46.038  63.788  60.853  1.00  1.98
ATOM   1123  HE1 PHE    72      46.798  64.134  60.166  1.00  1.98
ATOM   1124  CZ  PHE    72      45.047  64.674  61.303  1.00  1.98
ATOM   1125  HZ  PHE    72      45.037  65.701  60.964  1.00  1.98
ATOM   1126  CE2 PHE    72      44.047  64.209  62.168  1.00  1.98
ATOM   1127  HE2 PHE    72      43.268  64.876  62.512  1.00  1.98
ATOM   1128  CD2 PHE    72      44.050  62.866  62.580  1.00  1.98
ATOM   1129  HD2 PHE    72      43.283  62.532  63.255  1.00  1.98
ATOM   1130  C   PHE    72      46.027  58.838  64.211  1.00  1.98
ATOM   1131  O   PHE    72      46.289  57.794  63.606  1.00  1.98
ATOM   1132  N   SER    73      45.587  58.849  65.465  1.00  2.03
ATOM   1133  H   SER    73      45.314  59.736  65.893  1.00  2.03
ATOM   1134  CA  SER    73      45.233  57.621  66.172  1.00  2.03
ATOM   1135  HA  SER    73      46.036  56.909  65.985  1.00  2.03
ATOM   1136  CB  SER    73      45.239  57.831  67.692  1.00  2.03
ATOM   1137  HB1 SER    73      46.273  57.768  68.031  1.00  2.03
ATOM   1138  HB2 SER    73      44.683  57.038  68.188  1.00  2.03
ATOM   1139  OG  SER    73      44.756  59.096  68.077  1.00  2.03
ATOM   1140  HG  SER    73      43.768  59.000  68.113  1.00  2.03
ATOM   1141  C   SER    73      43.985  56.964  65.557  1.00  2.03
ATOM   1142  O   SER    73      43.272  57.565  64.744  1.00  2.03
ATOM   1143  N   ILE    74      43.794  55.661  65.791  1.00  1.95
ATOM   1144  H   ILE    74      44.321  55.196  66.514  1.00  1.95
ATOM   1145  CA  ILE    74      42.836  54.896  64.982  1.00  1.95
ATOM   1146  HA  ILE    74      43.012  55.199  63.950  1.00  1.95
ATOM   1147  CB  ILE    74      43.036  53.372  65.025  1.00  1.95
ATOM   1148  HB  ILE    74      42.130  52.905  64.637  1.00  1.95
ATOM   1149  CG2 ILE    74      44.158  53.028  64.038  1.00  1.95
ATOM   1150 1HG2 ILE    74      44.136  51.962  63.848  1.00  1.95
ATOM   1151 2HG2 ILE    74      44.001  53.523  63.081  1.00  1.95
ATOM   1152 3HG2 ILE    74      45.126  53.321  64.443  1.00  1.95
ATOM   1153  CG1 ILE    74      43.342  52.743  66.401  1.00  1.95
ATOM   1154 1HG1 ILE    74      44.272  53.150  66.801  1.00  1.95
ATOM   1155 2HG1 ILE    74      43.486  51.676  66.253  1.00  1.95
ATOM   1156  CD1 ILE    74      42.236  52.909  67.446  1.00  1.95
ATOM   1157  HD1 ILE    74      42.441  52.254  68.293  1.00  1.95
ATOM   1158  HD2 ILE    74      42.212  53.933  67.807  1.00  1.95
ATOM   1159  HD3 ILE    74      41.269  52.643  67.018  1.00  1.95
ATOM   1160  C   ILE    74      41.375  55.295  65.205  1.00  1.95
ATOM   1161  O   ILE    74      40.567  55.187  64.283  1.00  1.95
ATOM   1162  N   GLU    75      41.045  55.816  66.380  1.00  2.27
ATOM   1163  H   GLU    75      41.767  55.863  67.101  1.00  2.27
ATOM   1164  CA  GLU    75      39.768  56.463  66.667  1.00  2.27
ATOM   1165  HA  GLU    75      38.995  55.818  66.252  1.00  2.27
ATOM   1166  CB  GLU    75      39.494  56.507  68.185  1.00  2.27
ATOM   1167  HB1 GLU    75      39.668  55.509  68.592  1.00  2.27
ATOM   1168  HB2 GLU    75      38.437  56.731  68.333  1.00  2.27
ATOM   1169  CG  GLU    75      40.305  57.517  69.008  1.00  2.27
ATOM   1170  HG1 GLU    75      40.165  57.304  70.070  1.00  2.27
ATOM   1171  HG2 GLU    75      39.907  58.517  68.815  1.00  2.27
ATOM   1172  CD  GLU    75      41.794  57.477  68.663  1.00  2.27
ATOM   1173  OE1 GLU    75      42.412  56.392  68.746  1.00  2.27
ATOM   1174  OE2 GLU    75      42.289  58.499  68.151  1.00  2.27
ATOM   1175  C   GLU    75      39.592  57.827  65.967  1.00  2.27
ATOM   1176  O   GLU    75      38.488  58.122  65.499  1.00  2.27
ATOM   1177  N   GLU    76      40.646  58.637  65.803  1.00  2.28
ATOM   1178  H   GLU    76      41.513  58.426  66.298  1.00  2.28
ATOM   1179  CA  GLU    76      40.620  59.821  64.931  1.00  2.28
ATOM   1180  HA  GLU    76      39.815  60.483  65.253  1.00  2.28
ATOM   1181  CB  GLU    76      41.940  60.620  64.975  1.00  2.28
ATOM   1182  HB1 GLU    76      41.888  61.304  64.134  1.00  2.28
ATOM   1183  HB2 GLU    76      42.762  59.939  64.794  1.00  2.28
ATOM   1184  CG  GLU    76      42.288  61.475  66.206  1.00  2.28
ATOM   1185  HG1 GLU    76      42.353  60.842  67.089  1.00  2.28
ATOM   1186  HG2 GLU    76      41.490  62.204  66.365  1.00  2.28
ATOM   1187  CD  GLU    76      43.637  62.204  65.993  1.00  2.28
ATOM   1188  OE1 GLU    76      43.699  63.455  65.946  1.00  2.28
ATOM   1189  OE2 GLU    76      44.673  61.554  65.742  1.00  2.28
ATOM   1190  C   GLU    76      40.349  59.449  63.466  1.00  2.28
ATOM   1191  O   GLU    76      39.534  60.085  62.797  1.00  2.28
ATOM   1192  N   ALA    77      41.004  58.403  62.954  1.00  2.12
ATOM   1193  H   ALA    77      41.704  57.952  63.539  1.00  2.12
ATOM   1194  CA  ALA    77      40.815  57.954  61.574  1.00  2.12
ATOM   1195  HA  ALA    77      40.973  58.808  60.914  1.00  2.12
ATOM   1196  CB  ALA    77      41.864  56.907  61.255  1.00  2.12
ATOM   1197  HB1 ALA    77      41.674  56.490  60.269  1.00  2.12
ATOM   1198  HB2 ALA    77      42.830  57.403  61.263  1.00  2.12
ATOM   1199  HB3 ALA    77      41.845  56.116  62.004  1.00  2.12
ATOM   1200  C   ALA    77      39.392  57.445  61.316  1.00  2.12
ATOM   1201  O   ALA    77      38.738  57.861  60.354  1.00  2.12
ATOM   1202  N   LEU    78      38.900  56.592  62.215  1.00  2.36
ATOM   1203  H   LEU    78      39.510  56.311  62.978  1.00  2.36
ATOM   1204  CA  LEU    78      37.520  56.112  62.250  1.00  2.36
ATOM   1205  HA  LEU    78      37.342  55.484  61.380  1.00  2.36
ATOM   1206  CB  LEU    78      37.392  55.257  63.530  1.00  2.36
ATOM   1207  HB1 LEU    78      37.659  55.873  64.387  1.00  2.36
ATOM   1208  HB2 LEU    78      38.139  54.465  63.466  1.00  2.36
ATOM   1209  CG  LEU    78      36.057  54.565  63.858  1.00  2.36
ATOM   1210  HG  LEU    78      36.257  53.893  64.693  1.00  2.36
ATOM   1211  CD1 LEU    78      34.939  55.504  64.314  1.00  2.36
ATOM   1212 1HD1 LEU    78      34.128  54.918  64.746  1.00  2.36
ATOM   1213 2HD1 LEU    78      35.314  56.189  65.075  1.00  2.36
ATOM   1214 3HD1 LEU    78      34.542  56.073  63.475  1.00  2.36
ATOM   1215  CD2 LEU    78      35.554  53.712  62.703  1.00  2.36
ATOM   1216 1HD2 LEU    78      34.696  53.139  63.042  1.00  2.36
ATOM   1217 2HD2 LEU    78      35.264  54.342  61.860  1.00  2.36
ATOM   1218 3HD2 LEU    78      36.350  53.038  62.391  1.00  2.36
ATOM   1219  C   LEU    78      36.522  57.276  62.201  1.00  2.36
ATOM   1220  O   LEU    78      35.635  57.290  61.352  1.00  2.36
ATOM   1221  N   GLN    79      36.705  58.292  63.051  1.00  2.66
ATOM   1222  H   GLN    79      37.477  58.252  63.711  1.00  2.66
ATOM   1223  CA  GLN    79      35.844  59.482  63.066  1.00  2.66
ATOM   1224  HA  GLN    79      34.803  59.155  63.088  1.00  2.66
ATOM   1225  CB  GLN    79      36.117  60.289  64.345  1.00  2.66
ATOM   1226  HB1 GLN    79      35.628  61.262  64.271  1.00  2.66
ATOM   1227  HB2 GLN    79      37.191  60.453  64.444  1.00  2.66
ATOM   1228  CG  GLN    79      35.573  59.571  65.589  1.00  2.66
ATOM   1229  HG1 GLN    79      35.908  58.535  65.605  1.00  2.66
ATOM   1230  HG2 GLN    79      34.483  59.574  65.561  1.00  2.66
ATOM   1231  CD  GLN    79      36.038  60.242  66.874  1.00  2.66
ATOM   1232  OE1 GLN    79      35.309  60.978  67.518  1.00  2.66
ATOM   1233  NE2 GLN    79      37.261  60.006  67.291  1.00  2.66
ATOM   1234 1HE2 GLN    79      37.860  59.401  66.740  1.00  2.66
ATOM   1235 2HE2 GLN    79      37.556  60.461  68.135  1.00  2.66
ATOM   1236  C   GLN    79      35.979  60.383  61.824  1.00  2.66
ATOM   1237  O   GLN    79      35.044  61.113  61.505  1.00  2.66
ATOM   1238  N   SER    80      37.095  60.312  61.089  1.00  2.54
ATOM   1239  H   SER    80      37.875  59.780  61.461  1.00  2.54
ATOM   1240  CA  SER    80      37.253  60.943  59.765  1.00  2.54
ATOM   1241  HA  SER    80      36.716  61.892  59.756  1.00  2.54
ATOM   1242  CB  SER    80      38.744  61.232  59.510  1.00  2.54
ATOM   1243  HB1 SER    80      39.303  60.297  59.552  1.00  2.54
ATOM   1244  HB2 SER    80      39.124  61.900  60.284  1.00  2.54
ATOM   1245  OG  SER    80      38.935  61.827  58.235  1.00  2.54
ATOM   1246  HG  SER    80      38.220  61.492  57.662  1.00  2.54
ATOM   1247  C   SER    80      36.709  60.079  58.614  1.00  2.54
ATOM   1248  O   SER    80      36.729  60.527  57.466  1.00  2.54
ATOM   1249  N   GLY    81      36.292  58.833  58.866  1.00  2.67
ATOM   1250  H   GLY    81      36.258  58.514  59.830  1.00  2.67
ATOM   1251  CA  GLY    81      35.904  57.872  57.828  1.00  2.67
ATOM   1252  HA1 GLY    81      35.203  58.350  57.142  1.00  2.67
ATOM   1253  HA2 GLY    81      35.394  57.038  58.310  1.00  2.67
ATOM   1254  C   GLY    81      37.067  57.297  57.000  1.00  2.67
ATOM   1255  O   GLY    81      36.845  56.672  55.962  1.00  2.67
ATOM   1256  N   ARG    82      38.323  57.486  57.435  1.00  2.30
ATOM   1257  H   ARG    82      38.429  57.973  58.321  1.00  2.30
ATOM   1258  CA  ARG    82      39.511  56.850  56.827  1.00  2.30
ATOM   1259  HA  ARG    82      39.469  56.974  55.745  1.00  2.30
ATOM   1260  CB  ARG    82      40.819  57.493  57.388  1.00  2.30
ATOM   1261  HB1 ARG    82      41.615  56.747  57.417  1.00  2.30
ATOM   1262  HB2 ARG    82      40.639  57.783  58.423  1.00  2.30
ATOM   1263  CG  ARG    82      41.388  58.723  56.647  1.00  2.30
ATOM   1264  HG1 ARG    82      41.979  59.315  57.348  1.00  2.30
ATOM   1265  HG2 ARG    82      40.546  59.341  56.330  1.00  2.30
ATOM   1266  CD  ARG    82      42.262  58.398  55.412  1.00  2.30
ATOM   1267  HD1 ARG    82      42.115  59.210  54.700  1.00  2.30
ATOM   1268  HD2 ARG    82      41.900  57.471  54.967  1.00  2.30
ATOM   1269  NE  ARG    82      43.727  58.303  55.663  1.00  2.30
ATOM   1270  HE  ARG    82      44.091  58.734  56.502  1.00  2.30
ATOM   1271  CZ  ARG    82      44.643  57.818  54.826  1.00  2.30
ATOM   1272  NH1 ARG    82      44.347  57.310  53.675  1.00  2.30
ATOM   1273 1HH1 ARG    82      43.394  57.226  53.391  1.00  2.30
ATOM   1274 2HH1 ARG    82      45.134  56.993  53.096  1.00  2.30
ATOM   1275  NH2 ARG    82      45.912  57.838  55.087  1.00  2.30
ATOM   1276 1HH2 ARG    82      46.229  58.391  55.873  1.00  2.30
ATOM   1277 2HH2 ARG    82      46.550  57.548  54.338  1.00  2.30
ATOM   1278  C   ARG    82      39.602  55.345  57.071  1.00  2.30
ATOM   1279  O   ARG    82      40.336  54.660  56.359  1.00  2.30
ATOM   1280  N   LEU    83      38.907  54.850  58.089  1.00  2.28
ATOM   1281  H   LEU    83      38.305  55.494  58.587  1.00  2.28
ATOM   1282  CA  LEU    83      38.864  53.453  58.518  1.00  2.28
ATOM   1283  HA  LEU    83      39.105  52.785  57.690  1.00  2.28
ATOM   1284  CB  LEU    83      39.841  53.239  59.700  1.00  2.28
ATOM   1285  HB1 LEU    83      39.704  52.231  60.091  1.00  2.28
ATOM   1286  HB2 LEU    83      39.550  53.926  60.497  1.00  2.28
ATOM   1287  CG  LEU    83      41.344  53.442  59.431  1.00  2.28
ATOM   1288  HG  LEU    83      41.513  54.463  59.094  1.00  2.28
ATOM   1289  CD1 LEU    83      42.116  53.224  60.734  1.00  2.28
ATOM   1290 1HD1 LEU    83      43.166  53.469  60.585  1.00  2.28
ATOM   1291 2HD1 LEU    83      41.708  53.856  61.524  1.00  2.28
ATOM   1292 3HD1 LEU    83      42.034  52.182  61.051  1.00  2.28
ATOM   1293  CD2 LEU    83      41.922  52.482  58.389  1.00  2.28
ATOM   1294 1HD2 LEU    83      41.860  51.457  58.747  1.00  2.28
ATOM   1295 2HD2 LEU    83      41.379  52.573  57.450  1.00  2.28
ATOM   1296 3HD2 LEU    83      42.969  52.726  58.213  1.00  2.28
ATOM   1297  C   LEU    83      37.445  53.157  59.013  1.00  2.28
ATOM   1298  O   LEU    83      36.764  54.045  59.523  1.00  2.28
ATOM   1299  N   THR    84      37.014  51.907  58.912  1.00  2.46
ATOM   1300  H   THR    84      37.611  51.247  58.435  1.00  2.46
ATOM   1301  CA  THR    84      35.812  51.387  59.588  1.00  2.46
ATOM   1302  HA  THR    84      35.122  52.207  59.788  1.00  2.46
ATOM   1303  CB  THR    84      35.097  50.381  58.661  1.00  2.46
ATOM   1304  HB  THR    84      34.202  50.006  59.144  1.00  2.46
ATOM   1305  CG2 THR    84      34.659  50.992  57.329  1.00  2.46
ATOM   1306 1HG2 THR    84      34.139  50.238  56.738  1.00  2.46
ATOM   1307 2HG2 THR    84      33.978  51.822  57.516  1.00  2.46
ATOM   1308 3HG2 THR    84      35.516  51.361  56.767  1.00  2.46
ATOM   1309  OG1 THR    84      35.908  49.268  58.387  1.00  2.46
ATOM   1310  HG1 THR    84      36.565  49.540  57.724  1.00  2.46
ATOM   1311  C   THR    84      36.159  50.735  60.929  1.00  2.46
ATOM   1312  O   THR    84      37.350  50.536  61.162  1.00  2.46
ATOM   1313  N   PRO    85      35.215  50.370  61.828  1.00  2.33
ATOM   1314  CD  PRO    85      33.770  50.578  61.802  1.00  2.33
ATOM   1315  HD1 PRO    85      33.319  50.367  60.838  1.00  2.33
ATOM   1316  HD2 PRO    85      33.539  51.602  62.088  1.00  2.33
ATOM   1317  CG  PRO    85      33.200  49.615  62.843  1.00  2.33
ATOM   1318  HG1 PRO    85      33.022  48.643  62.381  1.00  2.33
ATOM   1319  HG2 PRO    85      32.280  49.999  63.285  1.00  2.33
ATOM   1320  CB  PRO    85      34.315  49.489  63.880  1.00  2.33
ATOM   1321  HB1 PRO    85      34.294  48.520  64.382  1.00  2.33
ATOM   1322  HB2 PRO    85      34.220  50.292  64.612  1.00  2.33
ATOM   1323  CA  PRO    85      35.600  49.694  63.073  1.00  2.33
ATOM   1324  HA  PRO    85      36.268  50.341  63.643  1.00  2.33
ATOM   1325  C   PRO    85      36.362  48.397  62.771  1.00  2.33
ATOM   1326  O   PRO    85      37.484  48.226  63.230  1.00  2.33
ATOM   1327  N   ALA    86      35.854  47.591  61.835  1.00  2.39
ATOM   1328  H   ALA    86      34.938  47.786  61.471  1.00  2.39
ATOM   1329  CA  ALA    86      36.566  46.421  61.336  1.00  2.39
ATOM   1330  HA  ALA    86      36.690  45.726  62.171  1.00  2.39
ATOM   1331  CB  ALA    86      35.692  45.745  60.273  1.00  2.39
ATOM   1332  HB1 ALA    86      36.178  44.829  59.935  1.00  2.39
ATOM   1333  HB2 ALA    86      34.721  45.490  60.698  1.00  2.39
ATOM   1334  HB3 ALA    86      35.555  46.413  59.420  1.00  2.39
ATOM   1335  C   ALA    86      37.984  46.726  60.796  1.00  2.39
ATOM   1336  O   ALA    86      38.892  45.908  60.954  1.00  2.39
ATOM   1337  N   HIS    87      38.206  47.888  60.167  1.00  2.23
ATOM   1338  H   HIS    87      37.445  48.547  60.080  1.00  2.23
ATOM   1339  CA  HIS    87      39.553  48.302  59.752  1.00  2.23
ATOM   1340  HA  HIS    87      40.050  47.440  59.307  1.00  2.23
ATOM   1341  CB  HIS    87      39.523  49.408  58.693  1.00  2.23
ATOM   1342  HB1 HIS    87      40.550  49.620  58.398  1.00  2.23
ATOM   1343  HB2 HIS    87      39.117  50.305  59.145  1.00  2.23
ATOM   1344  CG  HIS    87      38.754  49.118  57.428  1.00  2.23
ATOM   1345  ND1 HIS    87      38.105  50.090  56.662  1.00  2.23
ATOM   1346  CE1 HIS    87      37.562  49.445  55.619  1.00  2.23
ATOM   1347  HE1 HIS    87      36.989  49.921  54.831  1.00  2.23
ATOM   1348  NE2 HIS    87      37.809  48.128  55.708  1.00  2.23
ATOM   1349  HE2 HIS    87      37.494  47.431  55.044  1.00  2.23
ATOM   1350  CD2 HIS    87      38.560  47.900  56.843  1.00  2.23
ATOM   1351  HD2 HIS    87      38.920  46.948  57.210  1.00  2.23
ATOM   1352  C   HIS    87      40.457  48.737  60.919  1.00  2.23
ATOM   1353  O   HIS    87      41.662  48.507  60.835  1.00  2.23
ATOM   1354  N   TYR    88      39.918  49.316  61.999  1.00  2.02
ATOM   1355  H   TYR    88      38.917  49.481  62.012  1.00  2.02
ATOM   1356  CA  TYR    88      40.663  49.530  63.245  1.00  2.02
ATOM   1357  HA  TYR    88      41.575  50.076  63.003  1.00  2.02
ATOM   1358  CB  TYR    88      39.863  50.402  64.256  1.00  2.02
ATOM   1359  HB1 TYR    88      38.859  50.580  63.870  1.00  2.02
ATOM   1360  HB2 TYR    88      40.348  51.374  64.335  1.00  2.02
ATOM   1361  CG  TYR    88      39.755  49.797  65.651  1.00  2.02
ATOM   1362  CD1 TYR    88      40.908  49.662  66.453  1.00  2.02
ATOM   1363  HD1 TYR    88      41.828  50.142  66.162  1.00  2.02
ATOM   1364  CE1 TYR    88      40.917  48.749  67.528  1.00  2.02
ATOM   1365  HE1 TYR    88      41.825  48.549  68.075  1.00  2.02
ATOM   1366  CZ  TYR    88      39.774  47.963  67.783  1.00  2.02
ATOM   1367  OH  TYR    88      39.859  46.873  68.587  1.00  2.02
ATOM   1368  HH  TYR    88      39.266  46.183  68.220  1.00  2.02
ATOM   1369  CE2 TYR    88      38.582  48.214  67.078  1.00  2.02
ATOM   1370  HE2 TYR    88      37.713  47.597  67.267  1.00  2.02
ATOM   1371  CD2 TYR    88      38.567  49.142  66.025  1.00  2.02
ATOM   1372  HD2 TYR    88      37.675  49.225  65.424  1.00  2.02
ATOM   1373  C   TYR    88      41.113  48.184  63.840  1.00  2.02
ATOM   1374  O   TYR    88      42.302  48.004  64.105  1.00  2.02
ATOM   1375  N   ASP    89      40.198  47.219  63.986  1.00  2.07
ATOM   1376  H   ASP    89      39.218  47.448  63.835  1.00  2.07
ATOM   1377  CA  ASP    89      40.534  45.903  64.525  1.00  2.07
ATOM   1378  HA  ASP    89      40.907  46.018  65.544  1.00  2.07
ATOM   1379  CB  ASP    89      39.299  44.988  64.564  1.00  2.07
ATOM   1380  HB1 ASP    89      39.631  43.960  64.718  1.00  2.07
ATOM   1381  HB2 ASP    89      38.784  45.026  63.602  1.00  2.07
ATOM   1382  CG  ASP    89      38.331  45.342  65.694  1.00  2.07
ATOM   1383  OD1 ASP    89      38.710  45.129  66.870  1.00  2.07
ATOM   1384  OD2 ASP    89      37.224  45.825  65.372  1.00  2.07
ATOM   1385  C   ASP    89      41.640  45.235  63.686  1.00  2.07
ATOM   1386  O   ASP    89      42.621  44.704  64.210  1.00  2.07
ATOM   1387  N   ARG    90      41.525  45.305  62.353  1.00  2.12
ATOM   1388  H   ARG    90      40.690  45.747  61.977  1.00  2.12
ATOM   1389  CA  ARG    90      42.536  44.739  61.445  1.00  2.12
ATOM   1390  HA  ARG    90      42.759  43.730  61.782  1.00  2.12
ATOM   1391  CB  ARG    90      41.966  44.688  60.015  1.00  2.12
ATOM   1392  HB1 ARG    90      42.747  44.372  59.321  1.00  2.12
ATOM   1393  HB2 ARG    90      41.668  45.700  59.735  1.00  2.12
ATOM   1394  CG  ARG    90      40.743  43.755  59.861  1.00  2.12
ATOM   1395  HG1 ARG    90      40.119  44.148  59.058  1.00  2.12
ATOM   1396  HG2 ARG    90      40.146  43.754  60.772  1.00  2.12
ATOM   1397  CD  ARG    90      41.077  42.301  59.513  1.00  2.12
ATOM   1398  HD1 ARG    90      41.578  42.288  58.545  1.00  2.12
ATOM   1399  HD2 ARG    90      40.141  41.747  59.413  1.00  2.12
ATOM   1400  NE  ARG    90      41.900  41.654  60.552  1.00  2.12
ATOM   1401  HE  ARG    90      41.600  41.761  61.513  1.00  2.12
ATOM   1402  CZ  ARG    90      43.067  41.070  60.382  1.00  2.12
ATOM   1403  NH1 ARG    90      43.615  40.886  59.217  1.00  2.12
ATOM   1404 1HH1 ARG    90      43.154  41.178  58.381  1.00  2.12
ATOM   1405 2HH1 ARG    90      44.564  40.523  59.195  1.00  2.12
ATOM   1406  NH2 ARG    90      43.740  40.641  61.399  1.00  2.12
ATOM   1407 1HH2 ARG    90      43.377  40.801  62.334  1.00  2.12
ATOM   1408 2HH2 ARG    90      44.691  40.326  61.245  1.00  2.12
ATOM   1409  C   ARG    90      43.890  45.465  61.496  1.00  2.12
ATOM   1410  O   ARG    90      44.905  44.791  61.335  1.00  2.12
ATOM   1411  N   TYR    91      43.928  46.777  61.765  1.00  1.90
ATOM   1412  H   TYR    91      43.052  47.283  61.827  1.00  1.90
ATOM   1413  CA  TYR    91      45.166  47.507  62.103  1.00  1.90
ATOM   1414  HA  TYR    91      45.897  47.363  61.306  1.00  1.90
ATOM   1415  CB  TYR    91      44.868  49.032  62.217  1.00  1.90
ATOM   1416  HB1 TYR    91      43.803  49.176  62.391  1.00  1.90
ATOM   1417  HB2 TYR    91      45.074  49.487  61.248  1.00  1.90
ATOM   1418  CG  TYR    91      45.599  49.829  63.306  1.00  1.90
ATOM   1419  CD1 TYR    91      45.160  49.769  64.646  1.00  1.90
ATOM   1420  HD1 TYR    91      44.283  49.196  64.895  1.00  1.90
ATOM   1421  CE1 TYR    91      45.836  50.459  65.668  1.00  1.90
ATOM   1422  HE1 TYR    91      45.499  50.391  66.690  1.00  1.90
ATOM   1423  CZ  TYR    91      46.921  51.293  65.347  1.00  1.90
ATOM   1424  OH  TYR    91      47.521  52.028  66.319  1.00  1.90
ATOM   1425  HH  TYR    91      48.159  52.638  65.954  1.00  1.90
ATOM   1426  CE2 TYR    91      47.328  51.416  64.005  1.00  1.90
ATOM   1427  HE2 TYR    91      48.140  52.073  63.751  1.00  1.90
ATOM   1428  CD2 TYR    91      46.667  50.693  62.992  1.00  1.90
ATOM   1429  HD2 TYR    91      46.973  50.827  61.969  1.00  1.90
ATOM   1430  C   TYR    91      45.803  46.972  63.387  1.00  1.90
ATOM   1431  O   TYR    91      47.004  46.702  63.417  1.00  1.90
ATOM   1432  N   VAL    92      45.009  46.817  64.454  1.00  1.93
ATOM   1433  H   VAL    92      44.022  47.043  64.366  1.00  1.93
ATOM   1434  CA  VAL    92      45.566  46.560  65.789  1.00  1.93
ATOM   1435  HA  VAL    92      46.460  47.177  65.884  1.00  1.93
ATOM   1436  CB  VAL    92      44.606  46.967  66.933  1.00  1.93
ATOM   1437  HB  VAL    92      44.057  47.855  66.627  1.00  1.93
ATOM   1438  CG1 VAL    92      43.575  45.907  67.334  1.00  1.93
ATOM   1439 1HG1 VAL    92      42.894  46.321  68.079  1.00  1.93
ATOM   1440 2HG1 VAL    92      42.986  45.621  66.470  1.00  1.93
ATOM   1441 3HG1 VAL    92      44.064  45.029  67.756  1.00  1.93
ATOM   1442  CG2 VAL    92      45.406  47.351  68.182  1.00  1.93
ATOM   1443 1HG2 VAL    92      44.729  47.709  68.958  1.00  1.93
ATOM   1444 2HG2 VAL    92      45.959  46.488  68.556  1.00  1.93
ATOM   1445 3HG2 VAL    92      46.111  48.146  67.940  1.00  1.93
ATOM   1446  C   VAL    92      46.039  45.106  65.897  1.00  1.93
ATOM   1447  O   VAL    92      46.996  44.793  66.597  1.00  1.93
ATOM   1448  N   ASN    93      45.436  44.221  65.099  1.00  2.06
ATOM   1449  H   ASN    93      44.639  44.567  64.573  1.00  2.06
ATOM   1450  CA  ASN    93      45.931  42.891  64.758  1.00  2.06
ATOM   1451  HA  ASN    93      46.223  42.369  65.672  1.00  2.06
ATOM   1452  CB  ASN    93      44.815  42.107  64.028  1.00  2.06
ATOM   1453  HB1 ASN    93      45.190  41.102  63.848  1.00  2.06
ATOM   1454  HB2 ASN    93      44.655  42.600  63.069  1.00  2.06
ATOM   1455  CG  ASN    93      43.439  41.925  64.627  1.00  2.06
ATOM   1456  OD1 ASN    93      42.569  41.432  63.917  1.00  2.06
ATOM   1457  ND2 ASN    93      43.199  42.245  65.875  1.00  2.06
ATOM   1458 1HD2 ASN    93      43.881  42.786  66.379  1.00  2.06
ATOM   1459 2HD2 ASN    93      42.238  42.219  66.169  1.00  2.06
ATOM   1460  C   ASN    93      47.156  42.925  63.810  1.00  2.06
ATOM   1461  O   ASN    93      47.149  42.250  62.775  1.00  2.06
ATOM   1462  N   LYS    94      48.215  43.676  64.116  1.00  1.96
ATOM   1463  H   LYS    94      48.183  44.214  64.978  1.00  1.96
ATOM   1464  CA  LYS    94      49.454  43.680  63.316  1.00  1.96
ATOM   1465  HA  LYS    94      49.216  44.102  62.342  1.00  1.96
ATOM   1466  CB  LYS    94      50.469  44.570  64.069  1.00  1.96
ATOM   1467  HB1 LYS    94      50.573  44.194  65.090  1.00  1.96
ATOM   1468  HB2 LYS    94      50.075  45.586  64.129  1.00  1.96
ATOM   1469  CG  LYS    94      51.873  44.615  63.446  1.00  1.96
ATOM   1470  HG1 LYS    94      52.272  43.602  63.382  1.00  1.96
ATOM   1471  HG2 LYS    94      52.535  45.195  64.090  1.00  1.96
ATOM   1472  CD  LYS    94      51.843  45.256  62.057  1.00  1.96
ATOM   1473  HD1 LYS    94      51.812  46.342  62.160  1.00  1.96
ATOM   1474  HD2 LYS    94      50.941  44.951  61.531  1.00  1.96
ATOM   1475  CE  LYS    94      53.050  44.845  61.214  1.00  1.96
ATOM   1476  HE1 LYS    94      53.366  43.837  61.496  1.00  1.96
ATOM   1477  HE2 LYS    94      53.872  45.541  61.398  1.00  1.96
ATOM   1478  NZ  LYS    94      52.659  44.860  59.791  1.00  1.96
ATOM   1479  HZ1 LYS    94      52.230  45.751  59.540  1.00  1.96
ATOM   1480  HZ2 LYS    94      53.415  44.776  59.124  1.00  1.96
ATOM   1481  HZ3 LYS    94      51.957  44.159  59.581  1.00  1.96
ATOM   1482  C   LYS    94      50.002  42.264  63.097  1.00  1.96
ATOM   1483  O   LYS    94      50.457  41.931  62.003  1.00  1.96
ATOM   1484  N   ASP    95      49.879  41.418  64.111  1.00  2.40
ATOM   1485  H   ASP    95      49.596  41.812  65.007  1.00  2.40
ATOM   1486  CA  ASP    95      50.283  40.008  64.153  1.00  2.40
ATOM   1487  HA  ASP    95      51.337  39.943  63.880  1.00  2.40
ATOM   1488  CB  ASP    95      50.147  39.505  65.602  1.00  2.40
ATOM   1489  HB1 ASP    95      50.663  38.549  65.702  1.00  2.40
ATOM   1490  HB2 ASP    95      49.089  39.344  65.824  1.00  2.40
ATOM   1491  CG  ASP    95      50.712  40.512  66.610  1.00  2.40
ATOM   1492  OD1 ASP    95      51.887  40.357  67.002  1.00  2.40
ATOM   1493  OD2 ASP    95      49.964  41.480  66.888  1.00  2.40
ATOM   1494  C   ASP    95      49.501  39.080  63.206  1.00  2.40
ATOM   1495  O   ASP    95      49.889  37.945  62.948  1.00  2.40
ATOM   1496  N   MET    96      48.411  39.592  62.637  1.00  2.60
ATOM   1497  H   MET    96      48.165  40.540  62.902  1.00  2.60
ATOM   1498  CA  MET    96      47.614  38.979  61.581  1.00  2.60
ATOM   1499  HA  MET    96      48.217  38.190  61.132  1.00  2.60
ATOM   1500  CB  MET    96      46.367  38.324  62.205  1.00  2.60
ATOM   1501  HB1 MET    96      45.708  39.096  62.598  1.00  2.60
ATOM   1502  HB2 MET    96      46.691  37.713  63.050  1.00  2.60
ATOM   1503  CG  MET    96      45.575  37.416  61.250  1.00  2.60
ATOM   1504  HG1 MET    96      45.027  38.040  60.545  1.00  2.60
ATOM   1505  HG2 MET    96      44.835  36.876  61.841  1.00  2.60
ATOM   1506  SD  MET    96      46.525  36.201  60.288  1.00  2.60
ATOM   1507  CE  MET    96      47.384  35.305  61.615  1.00  2.60
ATOM   1508  HE1 MET    96      47.963  34.488  61.186  1.00  2.60
ATOM   1509  HE2 MET    96      48.062  35.977  62.143  1.00  2.60
ATOM   1510  HE3 MET    96      46.656  34.900  62.318  1.00  2.60
ATOM   1511  C   MET    96      47.358  40.001  60.465  1.00  2.60
ATOM   1512  O   MET    96      46.232  40.163  59.980  1.00  2.60
ATOM   1513  N   SER    97      48.427  40.714  60.090  1.00  2.32
ATOM   1514  H   SER    97      49.269  40.575  60.633  1.00  2.32
ATOM   1515  CA  SER    97      48.542  41.508  58.861  1.00  2.32
ATOM   1516  HA  SER    97      47.894  42.382  58.934  1.00  2.32
ATOM   1517  CB  SER    97      50.000  41.973  58.657  1.00  2.32
ATOM   1518  HB1 SER    97      50.104  42.431  57.671  1.00  2.32
ATOM   1519  HB2 SER    97      50.662  41.105  58.692  1.00  2.32
ATOM   1520  OG  SER    97      50.422  42.924  59.614  1.00  2.32
ATOM   1521  HG  SER    97      50.401  42.482  60.492  1.00  2.32
ATOM   1522  C   SER    97      48.160  40.705  57.608  1.00  2.32
ATOM   1523  O   SER    97      48.108  39.473  57.613  1.00  2.32
ATOM   1524  N   ILE    98      48.008  41.414  56.486  1.00  3.75
ATOM   1525  H   ILE    98      48.045  42.420  56.542  1.00  3.75
ATOM   1526  CA  ILE    98      48.103  40.825  55.145  1.00  3.75
ATOM   1527  HA  ILE    98      47.273  40.127  55.040  1.00  3.75
ATOM   1528  CB  ILE    98      47.930  41.916  54.056  1.00  3.75
ATOM   1529  HB  ILE    98      48.025  41.430  53.084  1.00  3.75
ATOM   1530  CG2 ILE    98      46.499  42.484  54.138  1.00  3.75
ATOM   1531 1HG2 ILE    98      46.300  43.101  53.259  1.00  3.75
ATOM   1532 2HG2 ILE    98      45.774  41.670  54.130  1.00  3.75
ATOM   1533 3HG2 ILE    98      46.369  43.090  55.035  1.00  3.75
ATOM   1534  CG1 ILE    98      49.006  43.026  54.139  1.00  3.75
ATOM   1535 1HG1 ILE    98      49.982  42.579  53.959  1.00  3.75
ATOM   1536 2HG1 ILE    98      49.015  43.462  55.137  1.00  3.75
ATOM   1537  CD1 ILE    98      48.829  44.166  53.128  1.00  3.75
ATOM   1538  HD1 ILE    98      49.714  44.802  53.145  1.00  3.75
ATOM   1539  HD2 ILE    98      48.699  43.766  52.123  1.00  3.75
ATOM   1540  HD3 ILE    98      47.962  44.772  53.389  1.00  3.75
ATOM   1541  C   ILE    98      49.388  40.018  54.981  1.00  3.75
ATOM   1542  O   ILE    98      50.475  40.439  55.367  1.00  3.75
ATOM   1543  N   GLN    99      49.252  38.851  54.362  1.00  3.20
ATOM   1544  H   GLN    99      48.325  38.563  54.087  1.00  3.20
ATOM   1545  CA  GLN    99      50.371  37.979  53.992  1.00  3.20
ATOM   1546  HA  GLN    99      51.214  38.176  54.656  1.00  3.20
ATOM   1547  CB  GLN    99      49.918  36.528  54.229  1.00  3.20
ATOM   1548  HB1 GLN    99      50.694  35.845  53.899  1.00  3.20
ATOM   1549  HB2 GLN    99      49.011  36.323  53.658  1.00  3.20
ATOM   1550  CG  GLN    99      49.657  36.295  55.733  1.00  3.20
ATOM   1551  HG1 GLN    99      48.864  36.956  56.085  1.00  3.20
ATOM   1552  HG2 GLN    99      50.560  36.532  56.298  1.00  3.20
ATOM   1553  CD  GLN    99      49.265  34.860  56.048  1.00  3.20
ATOM   1554  OE1 GLN    99      50.076  33.946  55.998  1.00  3.20
ATOM   1555  NE2 GLN    99      48.024  34.598  56.392  1.00  3.20
ATOM   1556 1HE2 GLN    99      47.353  35.337  56.515  1.00  3.20
ATOM   1557 2HE2 GLN    99      47.810  33.638  56.598  1.00  3.20
ATOM   1558  C   GLN    99      50.874  38.311  52.571  1.00  3.20
ATOM   1559  O   GLN    99      51.634  37.551  51.979  1.00  3.20
ATOM   1560  N   GLU   100      50.463  39.485  52.064  1.00  3.65
ATOM   1561  H   GLU   100      49.846  40.037  52.637  1.00  3.65
ATOM   1562  CA  GLU   100      50.843  40.079  50.779  1.00  3.65
ATOM   1563  HA  GLU   100      50.625  39.351  49.995  1.00  3.65
ATOM   1564  CB  GLU   100      50.011  41.338  50.495  1.00  3.65
ATOM   1565  HB1 GLU   100      50.497  41.912  49.709  1.00  3.65
ATOM   1566  HB2 GLU   100      49.964  41.954  51.392  1.00  3.65
ATOM   1567  CG  GLU   100      48.600  40.993  50.006  1.00  3.65
ATOM   1568  HG1 GLU   100      48.089  40.415  50.781  1.00  3.65
ATOM   1569  HG2 GLU   100      48.676  40.367  49.114  1.00  3.65
ATOM   1570  CD  GLU   100      47.798  42.258  49.670  1.00  3.65
ATOM   1571  OE1 GLU   100      48.246  43.026  48.785  1.00  3.65
ATOM   1572  OE2 GLU   100      46.751  42.445  50.325  1.00  3.65
ATOM   1573  C   GLU   100      52.343  40.390  50.623  1.00  3.65
ATOM   1574  O   GLU   100      52.802  40.664  49.514  1.00  3.65
ATOM   1575  N   LEU   101      53.122  40.327  51.705  1.00  3.68
ATOM   1576  H   LEU   101      52.691  40.100  52.586  1.00  3.68
ATOM   1577  CA  LEU   101      54.566  40.518  51.685  1.00  3.68
ATOM   1578  HA  LEU   101      54.845  40.930  50.714  1.00  3.68
ATOM   1579  CB  LEU   101      55.026  41.574  52.721  1.00  3.68
ATOM   1580  HB1 LEU   101      54.916  42.548  52.244  1.00  3.68
ATOM   1581  HB2 LEU   101      56.099  41.432  52.860  1.00  3.68
ATOM   1582  CG  LEU   101      54.404  41.707  54.134  1.00  3.68
ATOM   1583  HG  LEU   101      55.074  42.352  54.703  1.00  3.68
ATOM   1584  CD1 LEU   101      53.042  42.408  54.132  1.00  3.68
ATOM   1585 1HD1 LEU   101      52.735  42.613  55.158  1.00  3.68
ATOM   1586 2HD1 LEU   101      53.115  43.359  53.603  1.00  3.68
ATOM   1587 3HD1 LEU   101      52.281  41.791  53.664  1.00  3.68
ATOM   1588  CD2 LEU   101      54.279  40.403  54.925  1.00  3.68
ATOM   1589 1HD2 LEU   101      53.929  40.623  55.934  1.00  3.68
ATOM   1590 2HD2 LEU   101      53.568  39.734  54.444  1.00  3.68
ATOM   1591 3HD2 LEU   101      55.255  39.922  54.985  1.00  3.68
ATOM   1592  C   LEU   101      55.302  39.172  51.806  1.00  3.68
ATOM   1593  O   LEU   101      55.222  38.442  52.796  1.00  3.68
ATOM   1594  N   ALA   102      56.068  38.844  50.770  1.00  4.35
ATOM   1595  H   ALA   102      56.057  39.455  49.969  1.00  4.35
ATOM   1596  CA  ALA   102      57.183  37.915  50.866  1.00  4.35
ATOM   1597  HA  ALA   102      56.873  37.007  51.378  1.00  4.35
ATOM   1598  CB  ALA   102      57.622  37.560  49.441  1.00  4.35
ATOM   1599  HB1 ALA   102      58.534  36.966  49.474  1.00  4.35
ATOM   1600  HB2 ALA   102      56.839  36.992  48.937  1.00  4.35
ATOM   1601  HB3 ALA   102      57.833  38.468  48.873  1.00  4.35
ATOM   1602  C   ALA   102      58.328  38.578  51.648  1.00  4.35
ATOM   1603  O   ALA   102      58.864  39.605  51.235  1.00  4.35
ATOM   1604  N   VAL   103      58.694  37.993  52.789  1.00  5.02
ATOM   1605  H   VAL   103      58.192  37.177  53.096  1.00  5.02
ATOM   1606  CA  VAL   103      59.839  38.442  53.592  1.00  5.02
ATOM   1607  HA  VAL   103      59.706  39.500  53.823  1.00  5.02
ATOM   1608  CB  VAL   103      59.896  37.662  54.921  1.00  5.02
ATOM   1609  HB  VAL   103      59.921  36.595  54.704  1.00  5.02
ATOM   1610  CG1 VAL   103      61.127  38.019  55.760  1.00  5.02
ATOM   1611 1HG1 VAL   103      61.077  37.509  56.723  1.00  5.02
ATOM   1612 2HG1 VAL   103      62.027  37.674  55.258  1.00  5.02
ATOM   1613 3HG1 VAL   103      61.177  39.095  55.924  1.00  5.02
ATOM   1614  CG2 VAL   103      58.651  37.946  55.774  1.00  5.02
ATOM   1615 1HG2 VAL   103      58.700  37.370  56.699  1.00  5.02
ATOM   1616 2HG2 VAL   103      58.596  39.008  56.014  1.00  5.02
ATOM   1617 3HG2 VAL   103      57.749  37.658  55.239  1.00  5.02
ATOM   1618  C   VAL   103      61.118  38.282  52.783  1.00  5.02
ATOM   1619  O   VAL   103      61.480  37.156  52.456  1.00  5.02
ATOM   1620  N   LEU   104      61.821  39.384  52.493  1.00  6.77
ATOM   1621  H   LEU   104      61.392  40.279  52.683  1.00  6.77
ATOM   1622  CA  LEU   104      63.077  39.388  51.721  1.00  6.77
ATOM   1623  HA  LEU   104      62.851  39.217  50.668  1.00  6.77
ATOM   1624  CB  LEU   104      63.790  40.741  51.886  1.00  6.77
ATOM   1625  HB1 LEU   104      64.755  40.671  51.380  1.00  6.77
ATOM   1626  HB2 LEU   104      63.990  40.900  52.947  1.00  6.77
ATOM   1627  CG  LEU   104      63.064  41.978  51.343  1.00  6.77
ATOM   1628  HG  LEU   104      62.111  42.102  51.858  1.00  6.77
ATOM   1629  CD1 LEU   104      63.948  43.192  51.617  1.00  6.77
ATOM   1630 1HD1 LEU   104      64.044  43.355  52.689  1.00  6.77
ATOM   1631 2HD1 LEU   104      64.934  43.049  51.174  1.00  6.77
ATOM   1632 3HD1 LEU   104      63.501  44.070  51.163  1.00  6.77
ATOM   1633  CD2 LEU   104      62.823  41.884  49.841  1.00  6.77
ATOM   1634 1HD2 LEU   104      62.360  42.810  49.498  1.00  6.77
ATOM   1635 2HD2 LEU   104      63.763  41.743  49.308  1.00  6.77
ATOM   1636 3HD2 LEU   104      62.139  41.068  49.616  1.00  6.77
ATOM   1637  C   LEU   104      64.070  38.296  52.155  1.00  6.77
ATOM   1638  O   LEU   104      64.743  37.682  51.334  1.00  6.77
ATOM   1639  N   VAL   105      64.130  38.046  53.465  1.00  7.30
ATOM   1640  H   VAL   105      63.530  38.594  54.059  1.00  7.30
ATOM   1641  CA  VAL   105      65.057  37.109  54.107  1.00  7.30
ATOM   1642  HA  VAL   105      65.826  36.859  53.375  1.00  7.30
ATOM   1643  CB  VAL   105      65.780  37.831  55.269  1.00  7.30
ATOM   1644  HB  VAL   105      66.069  38.815  54.896  1.00  7.30
ATOM   1645  CG1 VAL   105      64.891  38.070  56.497  1.00  7.30
ATOM   1646 1HG1 VAL   105      65.446  38.640  57.242  1.00  7.30
ATOM   1647 2HG1 VAL   105      64.007  38.639  56.218  1.00  7.30
ATOM   1648 3HG1 VAL   105      64.589  37.121  56.941  1.00  7.30
ATOM   1649  CG2 VAL   105      67.087  37.154  55.693  1.00  7.30
ATOM   1650 1HG2 VAL   105      67.628  37.804  56.380  1.00  7.30
ATOM   1651 2HG2 VAL   105      66.893  36.207  56.196  1.00  7.30
ATOM   1652 3HG2 VAL   105      67.712  36.974  54.818  1.00  7.30
ATOM   1653  C   VAL   105      64.399  35.765  54.481  1.00  7.30
ATOM   1654  O   VAL   105      64.889  35.019  55.325  1.00  7.30
ATOM   1655  N   SER   106      63.266  35.425  53.864  1.00  6.50
ATOM   1656  H   SER   106      62.852  36.107  53.240  1.00  6.50
ATOM   1657  CA  SER   106      62.641  34.092  53.985  1.00  6.50
ATOM   1658  HA  SER   106      63.428  33.352  54.138  1.00  6.50
ATOM   1659  CB  SER   106      61.693  34.023  55.193  1.00  6.50
ATOM   1660  HB1 SER   106      61.451  32.978  55.395  1.00  6.50
ATOM   1661  HB2 SER   106      60.769  34.552  54.965  1.00  6.50
ATOM   1662  OG  SER   106      62.274  34.595  56.348  1.00  6.50
ATOM   1663  HG  SER   106      63.239  34.580  56.229  1.00  6.50
ATOM   1664  C   SER   106      61.868  33.641  52.737  1.00  6.50
ATOM   1665  O   SER   106      61.376  32.518  52.694  1.00  6.50
ATOM   1666  N   GLY   107      61.709  34.512  51.735  1.00  5.43
ATOM   1667  H   GLY   107      62.052  35.454  51.878  1.00  5.43
ATOM   1668  CA  GLY   107      61.030  34.280  50.457  1.00  5.43
ATOM   1669  HA1 GLY   107      61.453  33.386  49.999  1.00  5.43
ATOM   1670  HA2 GLY   107      61.235  35.125  49.797  1.00  5.43
ATOM   1671  C   GLY   107      59.511  34.091  50.516  1.00  5.43
ATOM   1672  O   GLY   107      58.808  34.460  49.581  1.00  5.43
ATOM   1673  N   GLN   108      58.977  33.583  51.625  1.00  4.58
ATOM   1674  H   GLN   108      59.619  33.235  52.327  1.00  4.58
ATOM   1675  CA  GLN   108      57.562  33.275  51.785  1.00  4.58
ATOM   1676  HA  GLN   108      57.000  33.725  50.965  1.00  4.58
ATOM   1677  CB  GLN   108      57.364  31.752  51.676  1.00  4.58
ATOM   1678  HB1 GLN   108      57.988  31.246  52.414  1.00  4.58
ATOM   1679  HB2 GLN   108      57.720  31.447  50.691  1.00  4.58
ATOM   1680  CG  GLN   108      55.900  31.278  51.805  1.00  4.58
ATOM   1681  HG1 GLN   108      55.829  30.290  51.350  1.00  4.58
ATOM   1682  HG2 GLN   108      55.247  31.950  51.246  1.00  4.58
ATOM   1683  CD  GLN   108      55.391  31.150  53.242  1.00  4.58
ATOM   1684  OE1 GLN   108      54.358  31.683  53.627  1.00  4.58
ATOM   1685  NE2 GLN   108      56.090  30.431  54.093  1.00  4.58
ATOM   1686 1HE2 GLN   108      56.961  30.020  53.808  1.00  4.58
ATOM   1687 2HE2 GLN   108      55.754  30.347  55.033  1.00  4.58
ATOM   1688  C   GLN   108      57.034  33.866  53.092  1.00  4.58
ATOM   1689  O   GLN   108      57.305  33.362  54.180  1.00  4.58
ATOM   1690  N   LYS   109      56.193  34.896  52.950  1.00  4.38
ATOM   1691  H   LYS   109      56.145  35.308  52.029  1.00  4.38
ATOM   1692  CA  LYS   109      55.013  35.037  53.804  1.00  4.38
ATOM   1693  HA  LYS   109      54.741  34.031  54.091  1.00  4.38
ATOM   1694  CB  LYS   109      55.270  35.844  55.090  1.00  4.38
ATOM   1695  HB1 LYS   109      55.530  36.865  54.812  1.00  4.38
ATOM   1696  HB2 LYS   109      56.118  35.420  55.630  1.00  4.38
ATOM   1697  CG  LYS   109      54.046  35.903  56.037  1.00  4.38
ATOM   1698  HG1 LYS   109      53.143  36.128  55.471  1.00  4.38
ATOM   1699  HG2 LYS   109      54.200  36.751  56.706  1.00  4.38
ATOM   1700  CD  LYS   109      53.781  34.674  56.935  1.00  4.38
ATOM   1701  HD1 LYS   109      52.852  34.848  57.481  1.00  4.38
ATOM   1702  HD2 LYS   109      54.581  34.635  57.677  1.00  4.38
ATOM   1703  CE  LYS   109      53.706  33.286  56.275  1.00  4.38
ATOM   1704  HE1 LYS   109      53.583  32.538  57.063  1.00  4.38
ATOM   1705  HE2 LYS   109      54.666  33.082  55.790  1.00  4.38
ATOM   1706  NZ  LYS   109      52.604  33.140  55.288  1.00  4.38
ATOM   1707  HZ1 LYS   109      52.632  33.870  54.582  1.00  4.38
ATOM   1708  HZ2 LYS   109      52.715  32.272  54.771  1.00  4.38
ATOM   1709  HZ3 LYS   109      51.679  33.188  55.716  1.00  4.38
ATOM   1710  C   LYS   109      53.825  35.576  53.009  1.00  4.38
ATOM   1711  O   LYS   109      53.856  35.854  51.810  1.00  4.38
