# Supplementary material for: Selecting Near-Native Protein Structures from Predicted Decoy Sets Using Ordered Graphlet Degree Similarity
Source: Genes (Basel). 2019 Feb 11;10(2):132. doi: 10.3390/genes10020132 (PMC6410076; doi:10.3390/genes10020132)
Supplement: Supplementary file 1 [file genes-10-00132-s001.zip › CodeData/data/CASP11/T0759/model209.pdb]

ATOM      1  N   MET     1      47.593  58.715  76.137  1.00  9.66
ATOM      2  CA  MET     1      47.491  58.435  74.699  1.00  9.66
ATOM      3  HA  MET     1      46.862  57.554  74.577  1.00  9.66
ATOM      4  CB  MET     1      46.816  59.614  73.978  1.00  9.66
ATOM      5  HB1 MET     1      46.764  59.398  72.910  1.00  9.66
ATOM      6  HB2 MET     1      47.411  60.517  74.120  1.00  9.66
ATOM      7  CG  MET     1      45.390  59.865  74.479  1.00  9.66
ATOM      8  HG1 MET     1      45.429  60.143  75.533  1.00  9.66
ATOM      9  HG2 MET     1      44.820  58.940  74.388  1.00  9.66
ATOM     10  SD  MET     1      44.519  61.172  73.572  1.00  9.66
ATOM     11  CE  MET     1      42.945  61.166  74.468  1.00  9.66
ATOM     12  HE1 MET     1      42.283  61.917  74.039  1.00  9.66
ATOM     13  HE2 MET     1      42.477  60.185  74.386  1.00  9.66
ATOM     14  HE3 MET     1      43.121  61.399  75.518  1.00  9.66
ATOM     15  C   MET     1      48.844  58.103  74.061  1.00  9.66
ATOM     16  O   MET     1      48.934  57.926  72.846  1.00  9.66
ATOM     17  N   GLY     2      49.902  58.026  74.874  1.00  8.23
ATOM     18  H   GLY     2      49.716  58.200  75.851  1.00  8.23
ATOM     19  CA  GLY     2      51.273  57.757  74.441  1.00  8.23
ATOM     20  HA1 GLY     2      51.896  57.566  75.315  1.00  8.23
ATOM     21  HA2 GLY     2      51.664  58.630  73.919  1.00  8.23
ATOM     22  C   GLY     2      51.372  56.556  73.511  1.00  8.23
ATOM     23  O   GLY     2      51.749  56.708  72.370  1.00  8.23
ATOM     24  N   HIS     3      50.950  55.359  73.895  1.00  6.36
ATOM     25  H   HIS     3      50.612  55.221  74.838  1.00  6.36
ATOM     26  CA  HIS     3      51.043  54.194  72.998  1.00  6.36
ATOM     27  HA  HIS     3      51.995  54.225  72.467  1.00  6.36
ATOM     28  CB  HIS     3      51.030  52.926  73.865  1.00  6.36
ATOM     29  HB1 HIS     3      51.188  52.052  73.232  1.00  6.36
ATOM     30  HB2 HIS     3      50.054  52.826  74.342  1.00  6.36
ATOM     31  CG  HIS     3      52.090  52.937  74.937  1.00  6.36
ATOM     32  ND1 HIS     3      51.946  53.508  76.204  1.00  6.36
ATOM     33  CE1 HIS     3      53.121  53.327  76.823  1.00  6.36
ATOM     34  HE1 HIS     3      53.336  53.648  77.835  1.00  6.36
ATOM     35  NE2 HIS     3      53.988  52.696  76.012  1.00  6.36
ATOM     36  HE2 HIS     3      54.929  52.429  76.263  1.00  6.36
ATOM     37  CD2 HIS     3      53.356  52.442  74.815  1.00  6.36
ATOM     38  HD2 HIS     3      53.765  51.950  73.943  1.00  6.36
ATOM     39  C   HIS     3      49.943  54.124  71.924  1.00  6.36
ATOM     40  O   HIS     3      49.844  53.117  71.228  1.00  6.36
ATOM     41  N   HIS     4      49.113  55.161  71.791  1.00  6.23
ATOM     42  H   HIS     4      49.248  55.943  72.423  1.00  6.23
ATOM     43  CA  HIS     4      47.829  55.099  71.081  1.00  6.23
ATOM     44  HA  HIS     4      47.695  54.102  70.659  1.00  6.23
ATOM     45  CB  HIS     4      46.699  55.339  72.095  1.00  6.23
ATOM     46  HB1 HIS     4      45.744  55.095  71.627  1.00  6.23
ATOM     47  HB2 HIS     4      46.677  56.395  72.362  1.00  6.23
ATOM     48  CG  HIS     4      46.846  54.536  73.367  1.00  6.23
ATOM     49  ND1 HIS     4      47.518  54.962  74.516  1.00  6.23
ATOM     50  CE1 HIS     4      47.450  53.943  75.385  1.00  6.23
ATOM     51  HE1 HIS     4      47.872  53.957  76.382  1.00  6.23
ATOM     52  NE2 HIS     4      46.787  52.907  74.840  1.00  6.23
ATOM     53  HE2 HIS     4      46.599  52.028  75.300  1.00  6.23
ATOM     54  CD2 HIS     4      46.401  53.262  73.566  1.00  6.23
ATOM     55  HD2 HIS     4      45.862  52.658  72.849  1.00  6.23
ATOM     56  C   HIS     4      47.739  56.076  69.907  1.00  6.23
ATOM     57  O   HIS     4      47.106  55.783  68.898  1.00  6.23
ATOM     58  N   HIS     5      48.455  57.192  70.019  1.00  6.36
ATOM     59  H   HIS     5      48.797  57.416  70.949  1.00  6.36
ATOM     60  CA  HIS     5      48.874  58.064  68.915  1.00  6.36
ATOM     61  HA  HIS     5      48.404  57.721  67.992  1.00  6.36
ATOM     62  CB  HIS     5      48.370  59.479  69.253  1.00  6.36
ATOM     63  HB1 HIS     5      49.075  59.952  69.939  1.00  6.36
ATOM     64  HB2 HIS     5      47.419  59.394  69.782  1.00  6.36
ATOM     65  CG  HIS     5      48.107  60.411  68.095  1.00  6.36
ATOM     66  ND1 HIS     5      47.546  60.064  66.860  1.00  6.36
ATOM     67  CE1 HIS     5      47.275  61.227  66.242  1.00  6.36
ATOM     68  HE1 HIS     5      46.796  61.316  65.276  1.00  6.36
ATOM     69  NE2 HIS     5      47.664  62.264  66.998  1.00  6.36
ATOM     70  HE2 HIS     5      47.572  63.241  66.755  1.00  6.36
ATOM     71  CD2 HIS     5      48.169  61.771  68.177  1.00  6.36
ATOM     72  HD2 HIS     5      48.491  62.342  69.037  1.00  6.36
ATOM     73  C   HIS     5      50.392  58.017  68.698  1.00  6.36
ATOM     74  O   HIS     5      50.905  58.642  67.767  1.00  6.36
ATOM     75  N   HIS     6      51.063  57.235  69.560  1.00  5.53
ATOM     76  H   HIS     6      50.532  56.903  70.351  1.00  5.53
ATOM     77  CA  HIS     6      52.313  56.498  69.337  1.00  5.53
ATOM     78  HA  HIS     6      52.385  55.702  70.078  1.00  5.53
ATOM     79  CB  HIS     6      52.266  55.841  67.945  1.00  5.53
ATOM     80  HB1 HIS     6      53.071  55.118  67.891  1.00  5.53
ATOM     81  HB2 HIS     6      52.447  56.590  67.173  1.00  5.53
ATOM     82  CG  HIS     6      50.961  55.144  67.629  1.00  5.53
ATOM     83  ND1 HIS     6      49.980  55.614  66.744  1.00  5.53
ATOM     84  CE1 HIS     6      48.992  54.709  66.790  1.00  5.53
ATOM     85  HE1 HIS     6      48.064  54.784  66.238  1.00  5.53
ATOM     86  NE2 HIS     6      49.290  53.724  67.653  1.00  5.53
ATOM     87  HE2 HIS     6      48.690  52.943  67.880  1.00  5.53
ATOM     88  CD2 HIS     6      50.524  53.986  68.200  1.00  5.53
ATOM     89  HD2 HIS     6      51.051  53.392  68.933  1.00  5.53
ATOM     90  C   HIS     6      53.548  57.404  69.527  1.00  5.53
ATOM     91  O   HIS     6      54.358  57.639  68.633  1.00  5.53
ATOM     92  N   HIS     7      53.602  58.019  70.708  1.00  4.86
ATOM     93  H   HIS     7      52.936  57.676  71.391  1.00  4.86
ATOM     94  CA  HIS     7      54.395  59.169  71.153  1.00  4.86
ATOM     95  HA  HIS     7      54.080  59.399  72.170  1.00  4.86
ATOM     96  CB  HIS     7      55.886  58.804  71.238  1.00  4.86
ATOM     97  HB1 HIS     7      56.414  59.559  71.821  1.00  4.86
ATOM     98  HB2 HIS     7      56.311  58.787  70.233  1.00  4.86
ATOM     99  CG  HIS     7      56.082  57.459  71.879  1.00  4.86
ATOM    100  ND1 HIS     7      55.694  57.121  73.178  1.00  4.86
ATOM    101  CE1 HIS     7      55.730  55.783  73.233  1.00  4.86
ATOM    102  HE1 HIS     7      55.435  55.197  74.092  1.00  4.86
ATOM    103  NE2 HIS     7      56.114  55.274  72.051  1.00  4.86
ATOM    104  HE2 HIS     7      56.083  54.289  71.794  1.00  4.86
ATOM    105  CD2 HIS     7      56.336  56.318  71.182  1.00  4.86
ATOM    106  HD2 HIS     7      56.519  56.269  70.116  1.00  4.86
ATOM    107  C   HIS     7      54.131  60.447  70.341  1.00  4.86
ATOM    108  O   HIS     7      54.793  61.464  70.523  1.00  4.86
ATOM    109  N   HIS     8      53.159  60.357  69.429  1.00  4.19
ATOM    110  H   HIS     8      52.663  59.477  69.409  1.00  4.19
ATOM    111  CA  HIS     8      52.973  61.200  68.249  1.00  4.19
ATOM    112  HA  HIS     8      52.627  60.510  67.480  1.00  4.19
ATOM    113  CB  HIS     8      51.816  62.192  68.441  1.00  4.19
ATOM    114  HB1 HIS     8      52.130  62.996  69.107  1.00  4.19
ATOM    115  HB2 HIS     8      50.967  61.678  68.892  1.00  4.19
ATOM    116  CG  HIS     8      51.361  62.773  67.117  1.00  4.19
ATOM    117  ND1 HIS     8      50.660  62.095  66.107  1.00  4.19
ATOM    118  CE1 HIS     8      50.584  62.966  65.084  1.00  4.19
ATOM    119  HE1 HIS     8      50.128  62.767  64.131  1.00  4.19
ATOM    120  NE2 HIS     8      51.209  64.114  65.382  1.00  4.19
ATOM    121  HE2 HIS     8      51.377  64.860  64.744  1.00  4.19
ATOM    122  CD2 HIS     8      51.693  64.015  66.665  1.00  4.19
ATOM    123  HD2 HIS     8      52.314  64.729  67.188  1.00  4.19
ATOM    124  C   HIS     8      54.256  61.787  67.662  1.00  4.19
ATOM    125  O   HIS     8      54.403  62.998  67.482  1.00  4.19
ATOM    126  N   SER     9      55.184  60.874  67.307  1.00  3.54
ATOM    127  H   SER     9      54.985  59.958  67.677  1.00  3.54
ATOM    128  CA  SER     9      55.907  60.869  66.034  1.00  3.54
ATOM    129  HA  SER     9      56.915  60.480  66.189  1.00  3.54
ATOM    130  CB  SER     9      55.150  59.900  65.103  1.00  3.54
ATOM    131  HB1 SER     9      55.737  59.706  64.206  1.00  3.54
ATOM    132  HB2 SER     9      54.225  60.393  64.843  1.00  3.54
ATOM    133  OG  SER     9      54.768  58.693  65.728  1.00  3.54
ATOM    134  HG  SER     9      55.597  58.223  65.949  1.00  3.54
ATOM    135  C   SER     9      56.001  62.215  65.340  1.00  3.54
ATOM    136  O   SER     9      55.200  62.547  64.464  1.00  3.54
ATOM    137  N   HIS    10      56.939  63.049  65.783  1.00  3.80
ATOM    138  H   HIS    10      57.577  62.745  66.502  1.00  3.80
ATOM    139  CA  HIS    10      56.949  64.450  65.383  1.00  3.80
ATOM    140  HA  HIS    10      55.916  64.687  65.126  1.00  3.80
ATOM    141  CB  HIS    10      57.197  65.416  66.560  1.00  3.80
ATOM    142  HB1 HIS    10      56.287  65.432  67.161  1.00  3.80
ATOM    143  HB2 HIS    10      57.331  66.413  66.150  1.00  3.80
ATOM    144  CG  HIS    10      58.334  65.179  67.515  1.00  3.80
ATOM    145  ND1 HIS    10      59.254  66.168  67.867  1.00  3.80
ATOM    146  CE1 HIS    10      60.017  65.629  68.828  1.00  3.80
ATOM    147  HE1 HIS    10      60.880  66.111  69.269  1.00  3.80
ATOM    148  NE2 HIS    10      59.609  64.380  69.111  1.00  3.80
ATOM    149  HE2 HIS    10      60.101  63.741  69.722  1.00  3.80
ATOM    150  CD2 HIS    10      58.521  64.091  68.319  1.00  3.80
ATOM    151  HD2 HIS    10      57.915  63.196  68.356  1.00  3.80
ATOM    152  C   HIS    10      57.648  64.733  64.049  1.00  3.80
ATOM    153  O   HIS    10      58.503  65.596  63.941  1.00  3.80
ATOM    154  N   MET    11      57.248  63.979  63.022  1.00  2.91
ATOM    155  H   MET    11      56.502  63.320  63.216  1.00  2.91
ATOM    156  CA  MET    11      57.924  63.846  61.730  1.00  2.91
ATOM    157  HA  MET    11      58.974  63.635  61.944  1.00  2.91
ATOM    158  CB  MET    11      57.387  62.630  60.936  1.00  2.91
ATOM    159  HB1 MET    11      58.167  62.309  60.246  1.00  2.91
ATOM    160  HB2 MET    11      56.543  62.913  60.318  1.00  2.91
ATOM    161  CG  MET    11      56.921  61.437  61.767  1.00  2.91
ATOM    162  HG1 MET    11      56.652  60.622  61.103  1.00  2.91
ATOM    163  HG2 MET    11      56.019  61.709  62.308  1.00  2.91
ATOM    164  SD  MET    11      58.119  60.800  62.933  1.00  2.91
ATOM    165  CE  MET    11      59.546  60.596  61.832  1.00  2.91
ATOM    166  HE1 MET    11      59.215  60.285  60.844  1.00  2.91
ATOM    167  HE2 MET    11      60.090  61.535  61.737  1.00  2.91
ATOM    168  HE3 MET    11      60.221  59.840  62.232  1.00  2.91
ATOM    169  C   MET    11      57.875  65.093  60.842  1.00  2.91
ATOM    170  O   MET    11      57.026  65.222  59.944  1.00  2.91
ATOM    171  N   VAL    12      58.835  65.969  61.140  1.00  2.47
ATOM    172  H   VAL    12      59.459  65.681  61.886  1.00  2.47
ATOM    173  CA  VAL    12      59.028  67.348  60.693  1.00  2.47
ATOM    174  HA  VAL    12      58.478  67.516  59.768  1.00  2.47
ATOM    175  CB  VAL    12      58.510  68.310  61.797  1.00  2.47
ATOM    176  HB  VAL    12      57.596  67.874  62.189  1.00  2.47
ATOM    177  CG1 VAL    12      59.450  68.545  62.994  1.00  2.47
ATOM    178 1HG1 VAL    12      58.897  69.026  63.801  1.00  2.47
ATOM    179 2HG1 VAL    12      59.844  67.599  63.359  1.00  2.47
ATOM    180 3HG1 VAL    12      60.286  69.187  62.721  1.00  2.47
ATOM    181  CG2 VAL    12      58.149  69.698  61.267  1.00  2.47
ATOM    182 1HG2 VAL    12      57.601  70.233  62.037  1.00  2.47
ATOM    183 2HG2 VAL    12      59.032  70.280  61.021  1.00  2.47
ATOM    184 3HG2 VAL    12      57.525  69.608  60.384  1.00  2.47
ATOM    185  C   VAL    12      60.521  67.613  60.476  1.00  2.47
ATOM    186  O   VAL    12      61.368  66.857  60.947  1.00  2.47
ATOM    187  N   VAL    13      60.848  68.774  59.913  1.00  2.35
ATOM    188  H   VAL    13      60.110  69.319  59.476  1.00  2.35
ATOM    189  CA  VAL    13      62.049  69.506  60.354  1.00  2.35
ATOM    190  HA  VAL    13      62.380  69.122  61.320  1.00  2.35
ATOM    191  CB  VAL    13      63.220  69.375  59.351  1.00  2.35
ATOM    192  HB  VAL    13      62.947  69.874  58.420  1.00  2.35
ATOM    193  CG1 VAL    13      64.501  70.024  59.895  1.00  2.35
ATOM    194 1HG1 VAL    13      65.323  69.874  59.198  1.00  2.35
ATOM    195 2HG1 VAL    13      64.362  71.098  60.023  1.00  2.35
ATOM    196 3HG1 VAL    13      64.769  69.578  60.853  1.00  2.35
ATOM    197  CG2 VAL    13      63.575  67.923  59.017  1.00  2.35
ATOM    198 1HG2 VAL    13      64.416  67.898  58.328  1.00  2.35
ATOM    199 2HG2 VAL    13      63.835  67.382  59.929  1.00  2.35
ATOM    200 3HG2 VAL    13      62.727  67.430  58.546  1.00  2.35
ATOM    201  C   VAL    13      61.701  70.976  60.509  1.00  2.35
ATOM    202  O   VAL    13      61.095  71.556  59.618  1.00  2.35
ATOM    203  N   ILE    14      62.086  71.602  61.614  1.00  2.71
ATOM    204  H   ILE    14      62.622  71.102  62.305  1.00  2.71
ATOM    205  CA  ILE    14      61.986  73.053  61.758  1.00  2.71
ATOM    206  HA  ILE    14      61.224  73.424  61.075  1.00  2.71
ATOM    207  CB  ILE    14      61.499  73.446  63.172  1.00  2.71
ATOM    208  HB  ILE    14      60.513  72.993  63.298  1.00  2.71
ATOM    209  CG2 ILE    14      62.391  72.903  64.305  1.00  2.71
ATOM    210 1HG2 ILE    14      61.947  73.134  65.273  1.00  2.71
ATOM    211 2HG2 ILE    14      62.483  71.820  64.235  1.00  2.71
ATOM    212 3HG2 ILE    14      63.384  73.350  64.256  1.00  2.71
ATOM    213  CG1 ILE    14      61.316  74.978  63.247  1.00  2.71
ATOM    214 1HG1 ILE    14      60.774  75.312  62.361  1.00  2.71
ATOM    215 2HG1 ILE    14      62.291  75.468  63.252  1.00  2.71
ATOM    216  CD1 ILE    14      60.523  75.447  64.472  1.00  2.71
ATOM    217  HD1 ILE    14      60.351  76.521  64.399  1.00  2.71
ATOM    218  HD2 ILE    14      59.560  74.935  64.510  1.00  2.71
ATOM    219  HD3 ILE    14      61.080  75.246  65.387  1.00  2.71
ATOM    220  C   ILE    14      63.302  73.699  61.339  1.00  2.71
ATOM    221  O   ILE    14      64.370  73.318  61.817  1.00  2.71
ATOM    222  N   HIS    15      63.221  74.677  60.436  1.00  2.73
ATOM    223  H   HIS    15      62.316  74.915  60.041  1.00  2.73
ATOM    224  CA  HIS    15      64.385  75.417  59.959  1.00  2.73
ATOM    225  HA  HIS    15      65.275  74.859  60.225  1.00  2.73
ATOM    226  CB  HIS    15      64.392  75.478  58.432  1.00  2.73
ATOM    227  HB1 HIS    15      65.150  76.186  58.097  1.00  2.73
ATOM    228  HB2 HIS    15      63.417  75.798  58.060  1.00  2.73
ATOM    229  CG  HIS    15      64.738  74.125  57.877  1.00  2.73
ATOM    230  ND1 HIS    15      63.913  73.342  57.077  1.00  2.73
ATOM    231  CE1 HIS    15      64.566  72.184  56.919  1.00  2.73
ATOM    232  HE1 HIS    15      64.204  71.372  56.317  1.00  2.73
ATOM    233  NE2 HIS    15      65.726  72.189  57.591  1.00  2.73
ATOM    234  HE2 HIS    15      66.408  71.438  57.617  1.00  2.73
ATOM    235  CD2 HIS    15      65.860  73.414  58.190  1.00  2.73
ATOM    236  HD2 HIS    15      66.675  73.736  58.820  1.00  2.73
ATOM    237  C   HIS    15      64.467  76.785  60.636  1.00  2.73
ATOM    238  O   HIS    15      63.606  77.635  60.385  1.00  2.73
ATOM    239  N   PRO    16      65.460  76.992  61.528  1.00  3.32
ATOM    240  CD  PRO    16      66.490  76.051  61.968  1.00  3.32
ATOM    241  HD1 PRO    16      67.302  76.036  61.239  1.00  3.32
ATOM    242  HD2 PRO    16      66.097  75.047  62.115  1.00  3.32
ATOM    243  CG  PRO    16      67.005  76.572  63.306  1.00  3.32
ATOM    244  HG1 PRO    16      68.049  76.305  63.472  1.00  3.32
ATOM    245  HG2 PRO    16      66.376  76.191  64.112  1.00  3.32
ATOM    246  CB  PRO    16      66.815  78.076  63.176  1.00  3.32
ATOM    247  HB1 PRO    16      67.668  78.499  62.642  1.00  3.32
ATOM    248  HB2 PRO    16      66.702  78.555  64.149  1.00  3.32
ATOM    249  CA  PRO    16      65.538  78.197  62.335  1.00  3.32
ATOM    250  HA  PRO    16      64.680  78.208  63.008  1.00  3.32
ATOM    251  C   PRO    16      65.537  79.513  61.550  1.00  3.32
ATOM    252  O   PRO    16      64.825  80.438  61.924  1.00  3.32
ATOM    253  N   ASP    17      66.314  79.569  60.465  1.00  3.08
ATOM    254  H   ASP    17      66.868  78.763  60.238  1.00  3.08
ATOM    255  CA  ASP    17      66.498  80.750  59.611  1.00  3.08
ATOM    256  HA  ASP    17      66.919  81.554  60.218  1.00  3.08
ATOM    257  CB  ASP    17      67.552  80.395  58.549  1.00  3.08
ATOM    258  HB1 ASP    17      67.334  79.420  58.112  1.00  3.08
ATOM    259  HB2 ASP    17      68.525  80.313  59.038  1.00  3.08
ATOM    260  CG  ASP    17      67.631  81.440  57.439  1.00  3.08
ATOM    261  OD1 ASP    17      66.981  81.213  56.396  1.00  3.08
ATOM    262  OD2 ASP    17      68.351  82.435  57.654  1.00  3.08
ATOM    263  C   ASP    17      65.184  81.314  59.028  1.00  3.08
ATOM    264  O   ASP    17      64.817  82.440  59.371  1.00  3.08
ATOM    265  N   PRO    18      64.386  80.546  58.256  1.00  2.87
ATOM    266  CD  PRO    18      64.669  79.241  57.673  1.00  2.87
ATOM    267  HD1 PRO    18      65.005  78.526  58.419  1.00  2.87
ATOM    268  HD2 PRO    18      65.421  79.346  56.892  1.00  2.87
ATOM    269  CG  PRO    18      63.364  78.775  57.032  1.00  2.87
ATOM    270  HG1 PRO    18      62.750  78.256  57.770  1.00  2.87
ATOM    271  HG2 PRO    18      63.545  78.140  56.164  1.00  2.87
ATOM    272  CB  PRO    18      62.706  80.098  56.645  1.00  2.87
ATOM    273  HB1 PRO    18      61.628  79.996  56.520  1.00  2.87
ATOM    274  HB2 PRO    18      63.161  80.473  55.726  1.00  2.87
ATOM    275  CA  PRO    18      63.082  81.021  57.810  1.00  2.87
ATOM    276  HA  PRO    18      63.163  82.048  57.449  1.00  2.87
ATOM    277  C   PRO    18      62.024  80.973  58.916  1.00  2.87
ATOM    278  O   PRO    18      60.937  81.518  58.717  1.00  2.87
ATOM    279  N   GLY    19      62.272  80.308  60.050  1.00  2.85
ATOM    280  H   GLY    19      63.197  79.912  60.180  1.00  2.85
ATOM    281  CA  GLY    19      61.290  80.093  61.116  1.00  2.85
ATOM    282  HA1 GLY    19      61.004  81.053  61.544  1.00  2.85
ATOM    283  HA2 GLY    19      61.755  79.491  61.897  1.00  2.85
ATOM    284  C   GLY    19      60.037  79.369  60.637  1.00  2.85
ATOM    285  O   GLY    19      58.921  79.772  60.965  1.00  2.85
ATOM    286  N   ARG    20      60.218  78.340  59.805  1.00  2.47
ATOM    287  H   ARG    20      61.175  78.048  59.631  1.00  2.47
ATOM    288  CA  ARG    20      59.134  77.540  59.224  1.00  2.47
ATOM    289  HA  ARG    20      58.242  77.692  59.832  1.00  2.47
ATOM    290  CB  ARG    20      58.858  77.966  57.764  1.00  2.47
ATOM    291  HB1 ARG    20      58.837  77.076  57.132  1.00  2.47
ATOM    292  HB2 ARG    20      59.678  78.585  57.395  1.00  2.47
ATOM    293  CG  ARG    20      57.510  78.698  57.585  1.00  2.47
ATOM    294  HG1 ARG    20      56.963  78.748  58.526  1.00  2.47
ATOM    295  HG2 ARG    20      56.902  78.120  56.888  1.00  2.47
ATOM    296  CD  ARG    20      57.649  80.118  57.019  1.00  2.47
ATOM    297  HD1 ARG    20      56.658  80.501  56.770  1.00  2.47
ATOM    298  HD2 ARG    20      58.226  80.075  56.093  1.00  2.47
ATOM    299  NE  ARG    20      58.316  81.034  57.960  1.00  2.47
ATOM    300  HE  ARG    20      59.326  81.119  57.889  1.00  2.47
ATOM    301  CZ  ARG    20      57.786  81.761  58.926  1.00  2.47
ATOM    302  NH1 ARG    20      56.519  81.708  59.231  1.00  2.47
ATOM    303 1HH1 ARG    20      55.939  81.058  58.740  1.00  2.47
ATOM    304 2HH1 ARG    20      56.159  82.267  59.979  1.00  2.47
ATOM    305  NH2 ARG    20      58.545  82.564  59.610  1.00  2.47
ATOM    306 1HH2 ARG    20      59.544  82.524  59.415  1.00  2.47
ATOM    307 2HH2 ARG    20      58.219  83.004  60.445  1.00  2.47
ATOM    308  C   ARG    20      59.445  76.058  59.336  1.00  2.47
ATOM    309  O   ARG    20      60.602  75.641  59.324  1.00  2.47
ATOM    310  N   GLU    21      58.384  75.272  59.446  1.00  2.36
ATOM    311  H   GLU    21      57.468  75.686  59.482  1.00  2.36
ATOM    312  CA  GLU    21      58.467  73.822  59.410  1.00  2.36
ATOM    313  HA  GLU    21      59.419  73.491  59.825  1.00  2.36
ATOM    314  CB  GLU    21      57.328  73.196  60.239  1.00  2.36
ATOM    315  HB1 GLU    21      57.409  72.114  60.145  1.00  2.36
ATOM    316  HB2 GLU    21      56.365  73.497  59.824  1.00  2.36
ATOM    317  CG  GLU    21      57.366  73.566  61.730  1.00  2.36
ATOM    318  HG1 GLU    21      57.016  74.593  61.855  1.00  2.36
ATOM    319  HG2 GLU    21      58.404  73.521  62.068  1.00  2.36
ATOM    320  CD  GLU    21      56.514  72.617  62.593  1.00  2.36
ATOM    321  OE1 GLU    21      57.005  72.170  63.652  1.00  2.36
ATOM    322  OE2 GLU    21      55.395  72.226  62.199  1.00  2.36
ATOM    323  C   GLU    21      58.345  73.314  57.970  1.00  2.36
ATOM    324  O   GLU    21      57.433  73.682  57.229  1.00  2.36
ATOM    325  N   LEU    22      59.180  72.350  57.609  1.00  2.03
ATOM    326  H   LEU    22      59.898  72.087  58.282  1.00  2.03
ATOM    327  CA  LEU    22      59.088  71.486  56.438  1.00  2.03
ATOM    328  HA  LEU    22      58.303  71.826  55.769  1.00  2.03
ATOM    329  CB  LEU    22      60.422  71.554  55.659  1.00  2.03
ATOM    330  HB1 LEU    22      60.364  70.883  54.803  1.00  2.03
ATOM    331  HB2 LEU    22      61.222  71.192  56.308  1.00  2.03
ATOM    332  CG  LEU    22      60.822  72.951  55.140  1.00  2.03
ATOM    333  HG  LEU    22      61.061  73.597  55.984  1.00  2.03
ATOM    334  CD1 LEU    22      62.060  72.832  54.248  1.00  2.03
ATOM    335 1HD1 LEU    22      61.831  72.277  53.339  1.00  2.03
ATOM    336 2HD1 LEU    22      62.418  73.826  53.980  1.00  2.03
ATOM    337 3HD1 LEU    22      62.855  72.322  54.781  1.00  2.03
ATOM    338  CD2 LEU    22      59.727  73.620  54.303  1.00  2.03
ATOM    339 1HD2 LEU    22      60.108  74.552  53.884  1.00  2.03
ATOM    340 2HD2 LEU    22      59.416  72.965  53.489  1.00  2.03
ATOM    341 3HD2 LEU    22      58.873  73.865  54.932  1.00  2.03
ATOM    342  C   LEU    22      58.777  70.057  56.877  1.00  2.03
ATOM    343  O   LEU    22      58.676  69.755  58.066  1.00  2.03
ATOM    344  N   SER    23      58.580  69.182  55.903  1.00  1.97
ATOM    345  H   SER    23      58.731  69.485  54.952  1.00  1.97
ATOM    346  CA  SER    23      58.472  67.734  56.113  1.00  1.97
ATOM    347  HA  SER    23      58.259  67.530  57.162  1.00  1.97
ATOM    348  CB  SER    23      57.276  67.222  55.289  1.00  1.97
ATOM    349  HB1 SER    23      57.170  66.144  55.419  1.00  1.97
ATOM    350  HB2 SER    23      57.428  67.450  54.234  1.00  1.97
ATOM    351  OG  SER    23      56.106  67.891  55.770  1.00  1.97
ATOM    352  HG  SER    23      55.319  67.727  55.200  1.00  1.97
ATOM    353  C   SER    23      59.831  67.124  55.744  1.00  1.97
ATOM    354  O   SER    23      60.522  67.704  54.902  1.00  1.97
ATOM    355  N   PRO    24      60.268  66.009  56.360  1.00  1.79
ATOM    356  CD  PRO    24      59.587  65.286  57.425  1.00  1.79
ATOM    357  HD1 PRO    24      58.747  64.741  57.004  1.00  1.79
ATOM    358  HD2 PRO    24      59.238  65.957  58.207  1.00  1.79
ATOM    359  CG  PRO    24      60.614  64.314  58.013  1.00  1.79
ATOM    360  HG1 PRO    24      60.156  63.374  58.321  1.00  1.79
ATOM    361  HG2 PRO    24      61.118  64.786  58.859  1.00  1.79
ATOM    362  CB  PRO    24      61.614  64.115  56.874  1.00  1.79
ATOM    363  HB1 PRO    24      61.242  63.345  56.195  1.00  1.79
ATOM    364  HB2 PRO    24      62.604  63.846  57.247  1.00  1.79
ATOM    365  CA  PRO    24      61.622  65.479  56.178  1.00  1.79
ATOM    366  HA  PRO    24      62.308  66.130  56.719  1.00  1.79
ATOM    367  C   PRO    24      62.138  65.378  54.735  1.00  1.79
ATOM    368  O   PRO    24      63.284  65.729  54.453  1.00  1.79
ATOM    369  N   GLU    25      61.274  64.959  53.809  1.00  1.81
ATOM    370  H   GLU    25      60.352  64.694  54.105  1.00  1.81
ATOM    371  CA  GLU    25      61.572  64.926  52.375  1.00  1.81
ATOM    372  HA  GLU    25      62.419  64.273  52.207  1.00  1.81
ATOM    373  CB  GLU    25      60.344  64.323  51.667  1.00  1.81
ATOM    374  HB1 GLU    25      59.465  64.903  51.954  1.00  1.81
ATOM    375  HB2 GLU    25      60.186  63.305  52.029  1.00  1.81
ATOM    376  CG  GLU    25      60.408  64.316  50.134  1.00  1.81
ATOM    377  HG1 GLU    25      60.663  65.314  49.780  1.00  1.81
ATOM    378  HG2 GLU    25      59.407  64.090  49.761  1.00  1.81
ATOM    379  CD  GLU    25      61.373  63.284  49.543  1.00  1.81
ATOM    380  OE1 GLU    25      61.269  62.100  49.921  1.00  1.81
ATOM    381  OE2 GLU    25      62.100  63.613  48.574  1.00  1.81
ATOM    382  C   GLU    25      61.902  66.315  51.822  1.00  1.81
ATOM    383  O   GLU    25      62.955  66.517  51.227  1.00  1.81
ATOM    384  N   GLU    26      61.019  67.289  52.048  1.00  1.96
ATOM    385  H   GLU    26      60.149  67.050  52.506  1.00  1.96
ATOM    386  CA  GLU    26      61.234  68.683  51.666  1.00  1.96
ATOM    387  HA  GLU    26      61.352  68.730  50.583  1.00  1.96
ATOM    388  CB  GLU    26      60.007  69.529  52.054  1.00  1.96
ATOM    389  HB1 GLU    26      60.319  70.570  52.152  1.00  1.96
ATOM    390  HB2 GLU    26      59.619  69.215  53.023  1.00  1.96
ATOM    391  CG  GLU    26      58.877  69.499  51.018  1.00  1.96
ATOM    392  HG1 GLU    26      59.254  69.934  50.090  1.00  1.96
ATOM    393  HG2 GLU    26      58.069  70.141  51.374  1.00  1.96
ATOM    394  CD  GLU    26      58.310  68.104  50.735  1.00  1.96
ATOM    395  OE1 GLU    26      57.911  67.387  51.682  1.00  1.96
ATOM    396  OE2 GLU    26      58.187  67.753  49.538  1.00  1.96
ATOM    397  C   GLU    26      62.512  69.306  52.253  1.00  1.96
ATOM    398  O   GLU    26      63.202  70.058  51.566  1.00  1.96
ATOM    399  N   ALA    27      62.859  68.983  53.498  1.00  1.92
ATOM    400  H   ALA    27      62.243  68.365  54.014  1.00  1.92
ATOM    401  CA  ALA    27      64.117  69.402  54.122  1.00  1.92
ATOM    402  HA  ALA    27      64.212  70.486  54.054  1.00  1.92
ATOM    403  CB  ALA    27      64.012  68.984  55.595  1.00  1.92
ATOM    404  HB1 ALA    27      64.915  69.279  56.129  1.00  1.92
ATOM    405  HB2 ALA    27      63.139  69.450  56.051  1.00  1.92
ATOM    406  HB3 ALA    27      63.905  67.902  55.672  1.00  1.92
ATOM    407  C   ALA    27      65.372  68.776  53.472  1.00  1.92
ATOM    408  O   ALA    27      66.410  69.446  53.358  1.00  1.92
ATOM    409  N   HIS    28      65.288  67.514  53.026  1.00  2.18
ATOM    410  H   HIS    28      64.427  66.989  53.141  1.00  2.18
ATOM    411  CA  HIS    28      66.398  66.938  52.256  1.00  2.18
ATOM    412  HA  HIS    28      67.317  67.188  52.776  1.00  2.18
ATOM    413  CB  HIS    28      66.357  65.393  52.180  1.00  2.18
ATOM    414  HB1 HIS    28      65.681  65.019  52.948  1.00  2.18
ATOM    415  HB2 HIS    28      67.354  65.021  52.421  1.00  2.18
ATOM    416  CG  HIS    28      65.968  64.781  50.850  1.00  2.18
ATOM    417  ND1 HIS    28      66.670  64.880  49.642  1.00  2.18
ATOM    418  CE1 HIS    28      65.917  64.251  48.727  1.00  2.18
ATOM    419  HE1 HIS    28      66.148  64.209  47.673  1.00  2.18
ATOM    420  NE2 HIS    28      64.805  63.754  49.292  1.00  2.18
ATOM    421  HE2 HIS    28      63.979  63.395  48.807  1.00  2.18
ATOM    422  CD2 HIS    28      64.843  64.053  50.629  1.00  2.18
ATOM    423  HD2 HIS    28      64.116  63.775  51.365  1.00  2.18
ATOM    424  C   HIS    28      66.540  67.599  50.889  1.00  2.18
ATOM    425  O   HIS    28      67.643  67.978  50.508  1.00  2.18
ATOM    426  N   ARG    29      65.425  67.844  50.189  1.00  2.54
ATOM    427  H   ARG    29      64.549  67.479  50.558  1.00  2.54
ATOM    428  CA  ARG    29      65.452  68.481  48.862  1.00  2.54
ATOM    429  HA  ARG    29      66.207  67.965  48.264  1.00  2.54
ATOM    430  CB  ARG    29      64.086  68.327  48.164  1.00  2.54
ATOM    431  HB1 ARG    29      64.109  68.907  47.240  1.00  2.54
ATOM    432  HB2 ARG    29      63.290  68.716  48.801  1.00  2.54
ATOM    433  CG  ARG    29      63.808  66.854  47.811  1.00  2.54
ATOM    434  HG1 ARG    29      63.567  66.288  48.710  1.00  2.54
ATOM    435  HG2 ARG    29      64.719  66.436  47.384  1.00  2.54
ATOM    436  CD  ARG    29      62.699  66.656  46.768  1.00  2.54
ATOM    437  HD1 ARG    29      62.837  65.661  46.345  1.00  2.54
ATOM    438  HD2 ARG    29      62.838  67.374  45.958  1.00  2.54
ATOM    439  NE  ARG    29      61.330  66.789  47.315  1.00  2.54
ATOM    440  HE  ARG    29      61.128  67.604  47.865  1.00  2.54
ATOM    441  CZ  ARG    29      60.330  65.937  47.130  1.00  2.54
ATOM    442  NH1 ARG    29      60.466  64.816  46.498  1.00  2.54
ATOM    443 1HH1 ARG    29      61.396  64.432  46.446  1.00  2.54
ATOM    444 2HH1 ARG    29      59.703  64.171  46.473  1.00  2.54
ATOM    445  NH2 ARG    29      59.136  66.162  47.581  1.00  2.54
ATOM    446 1HH2 ARG    29      58.970  66.933  48.226  1.00  2.54
ATOM    447 2HH2 ARG    29      58.450  65.419  47.607  1.00  2.54
ATOM    448  C   ARG    29      65.917  69.939  48.889  1.00  2.54
ATOM    449  O   ARG    29      66.523  70.387  47.920  1.00  2.54
ATOM    450  N   ALA    30      65.672  70.664  49.982  1.00  2.65
ATOM    451  H   ALA    30      65.071  70.262  50.691  1.00  2.65
ATOM    452  CA  ALA    30      66.240  71.992  50.229  1.00  2.65
ATOM    453  HA  ALA    30      66.267  72.550  49.291  1.00  2.65
ATOM    454  CB  ALA    30      65.305  72.722  51.203  1.00  2.65
ATOM    455  HB1 ALA    30      65.669  73.737  51.370  1.00  2.65
ATOM    456  HB2 ALA    30      64.297  72.769  50.788  1.00  2.65
ATOM    457  HB3 ALA    30      65.273  72.193  52.157  1.00  2.65
ATOM    458  C   ALA    30      67.678  71.963  50.785  1.00  2.65
ATOM    459  O   ALA    30      68.323  73.008  50.839  1.00  2.65
ATOM    460  N   GLY    31      68.196  70.799  51.196  1.00  2.84
ATOM    461  H   GLY    31      67.641  69.956  51.114  1.00  2.84
ATOM    462  CA  GLY    31      69.617  70.630  51.520  1.00  2.84
ATOM    463  HA1 GLY    31      70.224  71.253  50.862  1.00  2.84
ATOM    464  HA2 GLY    31      69.888  69.588  51.351  1.00  2.84
ATOM    465  C   GLY    31      69.966  70.975  52.962  1.00  2.84
ATOM    466  O   GLY    31      71.085  71.377  53.277  1.00  2.84
ATOM    467  N   LEU    32      68.970  70.833  53.832  1.00  2.59
ATOM    468  H   LEU    32      68.092  70.500  53.449  1.00  2.59
ATOM    469  CA  LEU    32      68.978  71.221  55.234  1.00  2.59
ATOM    470  HA  LEU    32      69.981  71.549  55.508  1.00  2.59
ATOM    471  CB  LEU    32      68.000  72.396  55.426  1.00  2.59
ATOM    472  HB1 LEU    32      68.049  72.695  56.471  1.00  2.59
ATOM    473  HB2 LEU    32      66.997  72.028  55.207  1.00  2.59
ATOM    474  CG  LEU    32      68.232  73.658  54.575  1.00  2.59
ATOM    475  HG  LEU    32      68.208  73.402  53.518  1.00  2.59
ATOM    476  CD1 LEU    32      67.121  74.674  54.853  1.00  2.59
ATOM    477 1HD1 LEU    32      67.269  75.559  54.232  1.00  2.59
ATOM    478 2HD1 LEU    32      66.150  74.238  54.612  1.00  2.59
ATOM    479 3HD1 LEU    32      67.129  74.969  55.902  1.00  2.59
ATOM    480  CD2 LEU    32      69.565  74.332  54.903  1.00  2.59
ATOM    481 1HD2 LEU    32      69.680  75.227  54.290  1.00  2.59
ATOM    482 2HD2 LEU    32      69.605  74.606  55.957  1.00  2.59
ATOM    483 3HD2 LEU    32      70.390  73.660  54.669  1.00  2.59
ATOM    484  C   LEU    32      68.638  70.042  56.165  1.00  2.59
ATOM    485  O   LEU    32      68.625  70.230  57.381  1.00  2.59
ATOM    486  N   ILE    33      68.412  68.840  55.612  1.00  2.66
ATOM    487  H   ILE    33      68.298  68.821  54.606  1.00  2.66
ATOM    488  CA  ILE    33      68.954  67.594  56.197  1.00  2.66
ATOM    489  HA  ILE    33      69.742  67.883  56.892  1.00  2.66
ATOM    490  CB  ILE    33      67.933  66.764  57.012  1.00  2.66
ATOM    491  HB  ILE    33      68.455  65.865  57.344  1.00  2.66
ATOM    492  CG2 ILE    33      67.512  67.517  58.286  1.00  2.66
ATOM    493 1HG2 ILE    33      66.988  66.853  58.972  1.00  2.66
ATOM    494 2HG2 ILE    33      68.395  67.899  58.800  1.00  2.66
ATOM    495 3HG2 ILE    33      66.866  68.354  58.026  1.00  2.66
ATOM    496  CG1 ILE    33      66.716  66.303  56.186  1.00  2.66
ATOM    497 1HG1 ILE    33      67.068  65.764  55.306  1.00  2.66
ATOM    498 2HG1 ILE    33      66.157  67.172  55.847  1.00  2.66
ATOM    499  CD1 ILE    33      65.776  65.376  56.970  1.00  2.66
ATOM    500  HD1 ILE    33      66.340  64.532  57.366  1.00  2.66
ATOM    501  HD2 ILE    33      65.306  65.904  57.795  1.00  2.66
ATOM    502  HD3 ILE    33      64.989  65.009  56.315  1.00  2.66
ATOM    503  C   ILE    33      69.646  66.755  55.122  1.00  2.66
ATOM    504  O   ILE    33      69.276  66.816  53.955  1.00  2.66
ATOM    505  N   ASP    34      70.669  65.991  55.506  1.00  3.04
ATOM    506  H   ASP    34      70.942  65.974  56.473  1.00  3.04
ATOM    507  CA  ASP    34      71.349  65.074  54.586  1.00  3.04
ATOM    508  HA  ASP    34      71.638  65.622  53.687  1.00  3.04
ATOM    509  CB  ASP    34      72.627  64.547  55.255  1.00  3.04
ATOM    510  HB1 ASP    34      72.373  64.084  56.210  1.00  3.04
ATOM    511  HB2 ASP    34      73.308  65.379  55.443  1.00  3.04
ATOM    512  CG  ASP    34      73.312  63.521  54.353  1.00  3.04
ATOM    513  OD1 ASP    34      73.719  63.910  53.241  1.00  3.04
ATOM    514  OD2 ASP    34      73.290  62.324  54.719  1.00  3.04
ATOM    515  C   ASP    34      70.451  63.911  54.158  1.00  3.04
ATOM    516  O   ASP    34      69.573  63.504  54.918  1.00  3.04
ATOM    517  N   TRP    35      70.709  63.333  52.980  1.00  2.85
ATOM    518  H   TRP    35      71.532  63.639  52.472  1.00  2.85
ATOM    519  CA  TRP    35      69.949  62.197  52.458  1.00  2.85
ATOM    520  HA  TRP    35      68.924  62.534  52.305  1.00  2.85
ATOM    521  CB  TRP    35      70.507  61.765  51.093  1.00  2.85
ATOM    522  HB1 TRP    35      70.555  62.636  50.437  1.00  2.85
ATOM    523  HB2 TRP    35      69.803  61.063  50.645  1.00  2.85
ATOM    524  CG  TRP    35      71.856  61.108  51.130  1.00  2.85
ATOM    525  CD1 TRP    35      73.041  61.756  51.137  1.00  2.85
ATOM    526  HD1 TRP    35      73.166  62.833  51.105  1.00  2.85
ATOM    527  NE1 TRP    35      74.069  60.850  51.299  1.00  2.85
ATOM    528  HE1 TRP    35      75.025  61.140  51.444  1.00  2.85
ATOM    529  CE2 TRP    35      73.598  59.560  51.400  1.00  2.85
ATOM    530  CZ2 TRP    35      74.227  58.325  51.609  1.00  2.85
ATOM    531  HZ2 TRP    35      75.301  58.273  51.704  1.00  2.85
ATOM    532  CH2 TRP    35      73.440  57.164  51.706  1.00  2.85
ATOM    533  HH2 TRP    35      73.912  56.205  51.871  1.00  2.85
ATOM    534  CZ3 TRP    35      72.040  57.256  51.601  1.00  2.85
ATOM    535  HZ3 TRP    35      71.437  56.365  51.691  1.00  2.85
ATOM    536  CE3 TRP    35      71.418  58.505  51.395  1.00  2.85
ATOM    537  HE3 TRP    35      70.343  58.572  51.340  1.00  2.85
ATOM    538  CD2 TRP    35      72.181  59.689  51.283  1.00  2.85
ATOM    539  C   TRP    35      69.891  61.011  53.433  1.00  2.85
ATOM    540  O   TRP    35      68.815  60.447  53.631  1.00  2.85
ATOM    541  N   ASN    36      71.005  60.643  54.082  1.00  3.25
ATOM    542  H   ASN    36      71.860  61.179  53.937  1.00  3.25
ATOM    543  CA  ASN    36      71.038  59.464  54.952  1.00  3.25
ATOM    544  HA  ASN    36      70.537  58.666  54.411  1.00  3.25
ATOM    545  CB  ASN    36      72.492  58.975  55.138  1.00  3.25
ATOM    546  HB1 ASN    36      73.124  59.363  54.339  1.00  3.25
ATOM    547  HB2 ASN    36      72.495  57.890  55.045  1.00  3.25
ATOM    548  CG  ASN    36      73.137  59.295  56.476  1.00  3.25
ATOM    549  OD1 ASN    36      73.103  58.513  57.409  1.00  3.25
ATOM    550  ND2 ASN    36      73.748  60.442  56.621  1.00  3.25
ATOM    551 1HD2 ASN    36      73.743  61.114  55.847  1.00  3.25
ATOM    552 2HD2 ASN    36      74.257  60.605  57.465  1.00  3.25
ATOM    553  C   ASN    36      70.255  59.689  56.262  1.00  3.25
ATOM    554  O   ASN    36      69.523  58.812  56.738  1.00  3.25
ATOM    555  N   MET    37      70.345  60.910  56.798  1.00  3.06
ATOM    556  H   MET    37      70.933  61.583  56.322  1.00  3.06
ATOM    557  CA  MET    37      69.559  61.348  57.951  1.00  3.06
ATOM    558  HA  MET    37      69.713  60.654  58.777  1.00  3.06
ATOM    559  CB  MET    37      70.002  62.753  58.390  1.00  3.06
ATOM    560  HB1 MET    37      69.341  63.100  59.186  1.00  3.06
ATOM    561  HB2 MET    37      69.905  63.441  57.550  1.00  3.06
ATOM    562  CG  MET    37      71.447  62.812  58.903  1.00  3.06
ATOM    563  HG1 MET    37      71.698  63.864  59.043  1.00  3.06
ATOM    564  HG2 MET    37      72.127  62.413  58.150  1.00  3.06
ATOM    565  SD  MET    37      71.739  61.975  60.489  1.00  3.06
ATOM    566  CE  MET    37      72.381  60.368  59.942  1.00  3.06
ATOM    567  HE1 MET    37      72.565  59.736  60.810  1.00  3.06
ATOM    568  HE2 MET    37      71.668  59.871  59.285  1.00  3.06
ATOM    569  HE3 MET    37      73.318  60.512  59.406  1.00  3.06
ATOM    570  C   MET    37      68.063  61.327  57.626  1.00  3.06
ATOM    571  O   MET    37      67.298  60.654  58.311  1.00  3.06
ATOM    572  N   PHE    38      67.650  61.971  56.535  1.00  2.33
ATOM    573  H   PHE    38      68.340  62.461  55.971  1.00  2.33
ATOM    574  CA  PHE    38      66.284  61.913  56.023  1.00  2.33
ATOM    575  HA  PHE    38      65.620  62.447  56.701  1.00  2.33
ATOM    576  CB  PHE    38      66.250  62.617  54.647  1.00  2.33
ATOM    577  HB1 PHE    38      67.246  62.588  54.208  1.00  2.33
ATOM    578  HB2 PHE    38      66.014  63.665  54.798  1.00  2.33
ATOM    579  CG  PHE    38      65.288  62.054  53.614  1.00  2.33
ATOM    580  CD1 PHE    38      63.895  62.116  53.815  1.00  2.33
ATOM    581  HD1 PHE    38      63.493  62.579  54.703  1.00  2.33
ATOM    582  CE1 PHE    38      63.026  61.562  52.858  1.00  2.33
ATOM    583  HE1 PHE    38      61.956  61.607  52.991  1.00  2.33
ATOM    584  CZ  PHE    38      63.541  60.956  51.703  1.00  2.33
ATOM    585  HZ  PHE    38      62.863  60.546  50.971  1.00  2.33
ATOM    586  CE2 PHE    38      64.925  60.901  51.492  1.00  2.33
ATOM    587  HE2 PHE    38      65.317  60.451  50.592  1.00  2.33
ATOM    588  CD2 PHE    38      65.796  61.450  52.446  1.00  2.33
ATOM    589  HD2 PHE    38      66.860  61.410  52.274  1.00  2.33
ATOM    590  C   PHE    38      65.745  60.479  55.933  1.00  2.33
ATOM    591  O   PHE    38      64.687  60.193  56.505  1.00  2.33
ATOM    592  N   VAL    39      66.475  59.561  55.283  1.00  2.50
ATOM    593  H   VAL    39      67.325  59.838  54.800  1.00  2.50
ATOM    594  CA  VAL    39      65.955  58.203  55.134  1.00  2.50
ATOM    595  HA  VAL    39      64.919  58.306  54.805  1.00  2.50
ATOM    596  CB  VAL    39      66.644  57.349  54.049  1.00  2.50
ATOM    597  HB  VAL    39      66.093  56.411  53.976  1.00  2.50
ATOM    598  CG1 VAL    39      66.583  58.016  52.669  1.00  2.50
ATOM    599 1HG1 VAL    39      66.859  57.300  51.895  1.00  2.50
ATOM    600 2HG1 VAL    39      65.576  58.382  52.481  1.00  2.50
ATOM    601 3HG1 VAL    39      67.263  58.861  52.621  1.00  2.50
ATOM    602  CG2 VAL    39      68.097  56.982  54.340  1.00  2.50
ATOM    603 1HG2 VAL    39      68.520  56.420  53.508  1.00  2.50
ATOM    604 2HG2 VAL    39      68.656  57.898  54.475  1.00  2.50
ATOM    605 3HG2 VAL    39      68.169  56.382  55.246  1.00  2.50
ATOM    606  C   VAL    39      65.880  57.428  56.446  1.00  2.50
ATOM    607  O   VAL    39      64.949  56.631  56.614  1.00  2.50
ATOM    608  N   LYS    40      66.779  57.684  57.410  1.00  2.98
ATOM    609  H   LYS    40      67.528  58.347  57.221  1.00  2.98
ATOM    610  CA  LYS    40      66.619  57.158  58.775  1.00  2.98
ATOM    611  HA  LYS    40      66.560  56.070  58.728  1.00  2.98
ATOM    612  CB  LYS    40      67.838  57.533  59.644  1.00  2.98
ATOM    613  HB1 LYS    40      67.998  58.608  59.607  1.00  2.98
ATOM    614  HB2 LYS    40      68.724  57.049  59.230  1.00  2.98
ATOM    615  CG  LYS    40      67.669  57.109  61.115  1.00  2.98
ATOM    616  HG1 LYS    40      67.546  56.026  61.160  1.00  2.98
ATOM    617  HG2 LYS    40      66.781  57.580  61.537  1.00  2.98
ATOM    618  CD  LYS    40      68.876  57.530  61.967  1.00  2.98
ATOM    619  HD1 LYS    40      69.030  58.605  61.854  1.00  2.98
ATOM    620  HD2 LYS    40      69.770  57.015  61.616  1.00  2.98
ATOM    621  CE  LYS    40      68.666  57.241  63.461  1.00  2.98
ATOM    622  HE1 LYS    40      67.792  57.795  63.820  1.00  2.98
ATOM    623  HE2 LYS    40      69.533  57.605  64.021  1.00  2.98
ATOM    624  NZ  LYS    40      68.481  55.802  63.741  1.00  2.98
ATOM    625  HZ1 LYS    40      69.191  55.218  63.348  1.00  2.98
ATOM    626  HZ2 LYS    40      68.498  55.648  64.757  1.00  2.98
ATOM    627  HZ3 LYS    40      67.559  55.472  63.468  1.00  2.98
ATOM    628  C   LYS    40      65.305  57.630  59.386  1.00  2.98
ATOM    629  O   LYS    40      64.455  56.793  59.698  1.00  2.98
ATOM    630  N   LEU    41      65.122  58.951  59.462  1.00  2.74
ATOM    631  H   LEU    41      65.864  59.556  59.130  1.00  2.74
ATOM    632  CA  LEU    41      63.986  59.571  60.150  1.00  2.74
ATOM    633  HA  LEU    41      63.975  59.213  61.183  1.00  2.74
ATOM    634  CB  LEU    41      64.107  61.115  60.179  1.00  2.74
ATOM    635  HB1 LEU    41      63.344  61.454  60.881  1.00  2.74
ATOM    636  HB2 LEU    41      63.814  61.497  59.199  1.00  2.74
ATOM    637  CG  LEU    41      65.442  61.803  60.551  1.00  2.74
ATOM    638  HG  LEU    41      65.944  62.067  59.628  1.00  2.74
ATOM    639  CD1 LEU    41      65.174  63.151  61.222  1.00  2.74
ATOM    640 1HD1 LEU    41      66.112  63.676  61.396  1.00  2.74
ATOM    641 2HD1 LEU    41      64.541  63.763  60.581  1.00  2.74
ATOM    642 3HD1 LEU    41      64.667  63.002  62.173  1.00  2.74
ATOM    643  CD2 LEU    41      66.425  60.993  61.410  1.00  2.74
ATOM    644 1HD2 LEU    41      66.997  61.645  62.070  1.00  2.74
ATOM    645 2HD2 LEU    41      65.903  60.251  61.999  1.00  2.74
ATOM    646 3HD2 LEU    41      67.125  60.464  60.774  1.00  2.74
ATOM    647  C   LEU    41      62.644  59.198  59.537  1.00  2.74
ATOM    648  O   LEU    41      61.643  59.194  60.234  1.00  2.74
ATOM    649  N   ARG    42      62.629  58.845  58.251  1.00  2.45
ATOM    650  H   ARG    42      63.470  59.012  57.708  1.00  2.45
ATOM    651  CA  ARG    42      61.420  58.432  57.543  1.00  2.45
ATOM    652  HA  ARG    42      60.576  58.626  58.187  1.00  2.45
ATOM    653  CB  ARG    42      61.341  59.352  56.295  1.00  2.45
ATOM    654  HB1 ARG    42      62.162  59.112  55.618  1.00  2.45
ATOM    655  HB2 ARG    42      61.512  60.372  56.645  1.00  2.45
ATOM    656  CG  ARG    42      60.025  59.355  55.491  1.00  2.45
ATOM    657  HG1 ARG    42      59.231  58.913  56.089  1.00  2.45
ATOM    658  HG2 ARG    42      60.128  58.747  54.605  1.00  2.45
ATOM    659  CD  ARG    42      59.607  60.756  55.015  1.00  2.45
ATOM    660  HD1 ARG    42      58.895  60.648  54.196  1.00  2.45
ATOM    661  HD2 ARG    42      60.480  61.298  54.652  1.00  2.45
ATOM    662  NE  ARG    42      58.990  61.472  56.132  1.00  2.45
ATOM    663  HE  ARG    42      59.162  61.049  57.050  1.00  2.45
ATOM    664  CZ  ARG    42      57.957  62.282  56.143  1.00  2.45
ATOM    665  NH1 ARG    42      57.406  62.813  55.079  1.00  2.45
ATOM    666 1HH1 ARG    42      57.693  62.493  54.160  1.00  2.45
ATOM    667 2HH1 ARG    42      56.567  63.344  55.206  1.00  2.45
ATOM    668  NH2 ARG    42      57.440  62.549  57.302  1.00  2.45
ATOM    669 1HH2 ARG    42      57.597  61.842  58.040  1.00  2.45
ATOM    670 2HH2 ARG    42      56.590  63.093  57.392  1.00  2.45
ATOM    671  C   ARG    42      61.349  56.935  57.273  1.00  2.45
ATOM    672  O   ARG    42      60.479  56.471  56.545  1.00  2.45
ATOM    673  N   SER    43      62.211  56.149  57.919  1.00  3.07
ATOM    674  H   SER    43      62.936  56.605  58.455  1.00  3.07
ATOM    675  CA  SER    43      62.043  54.690  58.035  1.00  3.07
ATOM    676  HA  SER    43      61.227  54.372  57.386  1.00  3.07
ATOM    677  CB  SER    43      63.302  53.988  57.509  1.00  3.07
ATOM    678  HB1 SER    43      63.137  52.914  57.470  1.00  3.07
ATOM    679  HB2 SER    43      64.145  54.197  58.169  1.00  3.07
ATOM    680  OG  SER    43      63.605  54.445  56.202  1.00  3.07
ATOM    681  HG  SER    43      64.069  55.302  56.322  1.00  3.07
ATOM    682  C   SER    43      61.668  54.256  59.426  1.00  3.07
ATOM    683  O   SER    43      60.718  53.490  59.598  1.00  3.07
ATOM    684  N   GLN    44      62.281  54.866  60.429  1.00  3.90
ATOM    685  H   GLN    44      63.038  55.508  60.213  1.00  3.90
ATOM    686  CA  GLN    44      61.647  55.038  61.726  1.00  3.90
ATOM    687  HA  GLN    44      60.930  54.230  61.868  1.00  3.90
ATOM    688  CB  GLN    44      62.703  54.766  62.815  1.00  3.90
ATOM    689  HB1 GLN    44      63.134  53.794  62.566  1.00  3.90
ATOM    690  HB2 GLN    44      62.239  54.607  63.777  1.00  3.90
ATOM    691  CG  GLN    44      63.867  55.735  62.994  1.00  3.90
ATOM    692  HG1 GLN    44      63.557  56.642  63.509  1.00  3.90
ATOM    693  HG2 GLN    44      64.271  56.013  62.027  1.00  3.90
ATOM    694  CD  GLN    44      64.963  55.039  63.784  1.00  3.90
ATOM    695  OE1 GLN    44      66.014  54.734  63.229  1.00  3.90
ATOM    696  NE2 GLN    44      64.762  54.709  65.045  1.00  3.90
ATOM    697 1HE2 GLN    44      63.897  54.944  65.520  1.00  3.90
ATOM    698 2HE2 GLN    44      65.614  54.573  65.597  1.00  3.90
ATOM    699  C   GLN    44      60.786  56.292  61.670  1.00  3.90
ATOM    700  O   GLN    44      61.071  57.320  62.259  1.00  3.90
ATOM    701  N   GLU    45      59.756  56.194  60.825  1.00  5.26
ATOM    702  H   GLU    45      59.649  55.324  60.326  1.00  5.26
ATOM    703  CA  GLU    45      58.731  57.221  60.590  1.00  5.26
ATOM    704  HA  GLU    45      59.208  58.197  60.638  1.00  5.26
ATOM    705  CB  GLU    45      58.228  57.021  59.166  1.00  5.26
ATOM    706  HB1 GLU    45      57.744  56.045  59.109  1.00  5.26
ATOM    707  HB2 GLU    45      59.082  56.993  58.508  1.00  5.26
ATOM    708  CG  GLU    45      57.263  58.067  58.629  1.00  5.26
ATOM    709  HG1 GLU    45      56.335  57.956  59.186  1.00  5.26
ATOM    710  HG2 GLU    45      57.058  57.779  57.597  1.00  5.26
ATOM    711  CD  GLU    45      57.683  59.552  58.635  1.00  5.26
ATOM    712  OE1 GLU    45      58.835  59.932  58.353  1.00  5.26
ATOM    713  OE2 GLU    45      56.800  60.423  58.775  1.00  5.26
ATOM    714  C   GLU    45      57.627  57.198  61.639  1.00  5.26
ATOM    715  O   GLU    45      56.805  58.107  61.723  1.00  5.26
ATOM    716  N   CYS    46      57.679  56.212  62.530  1.00  6.80
ATOM    717  H   CYS    46      58.448  55.560  62.491  1.00  6.80
ATOM    718  CA  CYS    46      57.075  56.392  63.822  1.00  6.80
ATOM    719  HA  CYS    46      56.075  56.803  63.681  1.00  6.80
ATOM    720  CB  CYS    46      56.905  55.032  64.468  1.00  6.80
ATOM    721  HB1 CYS    46      57.681  54.357  64.141  1.00  6.80
ATOM    722  HB2 CYS    46      55.982  54.671  64.084  1.00  6.80
ATOM    723  SG  CYS    46      56.907  55.119  66.275  1.00  6.80
ATOM    724  HG  CYS    46      58.244  55.218  66.397  1.00  6.80
ATOM    725  C   CYS    46      57.825  57.438  64.688  1.00  6.80
ATOM    726  O   CYS    46      57.307  57.952  65.677  1.00  6.80
ATOM    727  N   ASP    47      59.077  57.760  64.350  1.00  9.38
ATOM    728  H   ASP    47      59.419  57.469  63.447  1.00  9.38
ATOM    729  CA  ASP    47      60.101  57.817  65.388  1.00  9.38
ATOM    730  HA  ASP    47      59.561  57.708  66.321  1.00  9.38
ATOM    731  CB  ASP    47      60.997  56.592  65.287  1.00  9.38
ATOM    732  HB1 ASP    47      61.668  56.648  66.127  1.00  9.38
ATOM    733  HB2 ASP    47      61.627  56.683  64.427  1.00  9.38
ATOM    734  CG  ASP    47      60.235  55.259  65.281  1.00  9.38
ATOM    735  OD1 ASP    47      59.926  54.721  66.371  1.00  9.38
ATOM    736  OD2 ASP    47      59.885  54.784  64.171  1.00  9.38
ATOM    737  C   ASP    47      60.827  59.131  65.544  1.00  9.38
ATOM    738  O   ASP    47      61.730  59.217  66.370  1.00  9.38
ATOM    739  N   TRP    48      60.363  60.158  64.856  1.00 11.11
ATOM    740  H   TRP    48      59.614  59.937  64.215  1.00 11.11
ATOM    741  CA  TRP    48      60.863  61.531  64.816  1.00 11.11
ATOM    742  HA  TRP    48      60.271  62.081  64.091  1.00 11.11
ATOM    743  CB  TRP    48      60.633  62.223  66.166  1.00 11.11
ATOM    744  HB1 TRP    48      60.989  61.579  66.968  1.00 11.11
ATOM    745  HB2 TRP    48      59.563  62.357  66.309  1.00 11.11
ATOM    746  CG  TRP    48      61.314  63.547  66.329  1.00 11.11
ATOM    747  CD1 TRP    48      61.242  64.593  65.477  1.00 11.11
ATOM    748  HD1 TRP    48      60.673  64.605  64.559  1.00 11.11
ATOM    749  NE1 TRP    48      62.040  65.622  65.935  1.00 11.11
ATOM    750  HE1 TRP    48      62.150  66.493  65.444  1.00 11.11
ATOM    751  CE2 TRP    48      62.683  65.286  67.105  1.00 11.11
ATOM    752  CZ2 TRP    48      63.588  65.968  67.934  1.00 11.11
ATOM    753  HZ2 TRP    48      63.918  66.963  67.681  1.00 11.11
ATOM    754  CH2 TRP    48      64.094  65.313  69.071  1.00 11.11
ATOM    755  HH2 TRP    48      64.833  65.794  69.697  1.00 11.11
ATOM    756  CZ3 TRP    48      63.676  64.003  69.370  1.00 11.11
ATOM    757  HZ3 TRP    48      64.110  63.472  70.206  1.00 11.11
ATOM    758  CE3 TRP    48      62.748  63.342  68.542  1.00 11.11
ATOM    759  HE3 TRP    48      62.487  62.312  68.746  1.00 11.11
ATOM    760  CD2 TRP    48      62.235  63.961  67.384  1.00 11.11
ATOM    761  C   TRP    48      62.300  61.691  64.337  1.00 11.11
ATOM    762  O   TRP    48      62.535  62.406  63.363  1.00 11.11
ATOM    763  N   GLU    49      63.226  60.978  64.957  1.00 11.65
ATOM    764  H   GLU    49      62.944  60.485  65.801  1.00 11.65
ATOM    765  CA  GLU    49      64.547  60.704  64.427  1.00 11.65
ATOM    766  HA  GLU    49      64.477  60.789  63.348  1.00 11.65
ATOM    767  CB  GLU    49      65.589  61.737  64.927  1.00 11.65
ATOM    768  HB1 GLU    49      65.635  62.528  64.180  1.00 11.65
ATOM    769  HB2 GLU    49      66.577  61.273  64.939  1.00 11.65
ATOM    770  CG  GLU    49      65.358  62.444  66.278  1.00 11.65
ATOM    771  HG1 GLU    49      64.419  62.991  66.229  1.00 11.65
ATOM    772  HG2 GLU    49      66.142  63.198  66.389  1.00 11.65
ATOM    773  CD  GLU    49      65.373  61.526  67.513  1.00 11.65
ATOM    774  OE1 GLU    49      64.359  60.821  67.745  1.00 11.65
ATOM    775  OE2 GLU    49      66.400  61.537  68.230  1.00 11.65
ATOM    776  C   GLU    49      65.031  59.283  64.711  1.00 11.65
ATOM    777  O   GLU    49      65.696  58.656  63.882  1.00 11.65
ATOM    778  N   GLU    50      64.693  58.792  65.895  1.00 10.12
ATOM    779  H   GLU    50      64.233  59.440  66.537  1.00 10.12
ATOM    780  CA  GLU    50      65.343  57.653  66.511  1.00 10.12
ATOM    781  HA  GLU    50      65.509  56.893  65.762  1.00 10.12
ATOM    782  CB  GLU    50      66.726  58.141  67.031  1.00 10.12
ATOM    783  HB1 GLU    50      66.545  58.912  67.778  1.00 10.12
ATOM    784  HB2 GLU    50      67.255  58.617  66.203  1.00 10.12
ATOM    785  CG  GLU    50      67.725  57.145  67.666  1.00 10.12
ATOM    786  HG1 GLU    50      67.343  56.737  68.600  1.00 10.12
ATOM    787  HG2 GLU    50      68.615  57.716  67.941  1.00 10.12
ATOM    788  CD  GLU    50      68.146  56.015  66.725  1.00 10.12
ATOM    789  OE1 GLU    50      69.333  55.971  66.326  1.00 10.12
ATOM    790  OE2 GLU    50      67.301  55.226  66.236  1.00 10.12
ATOM    791  C   GLU    50      64.543  57.041  67.672  1.00 10.12
ATOM    792  O   GLU    50      65.038  56.143  68.364  1.00 10.12
ATOM    793  N   ILE    51      63.288  57.455  67.902  1.00  8.55
ATOM    794  H   ILE    51      62.911  58.227  67.359  1.00  8.55
ATOM    795  CA  ILE    51      62.390  56.680  68.764  1.00  8.55
ATOM    796  HA  ILE    51      62.838  56.750  69.754  1.00  8.55
ATOM    797  CB  ILE    51      60.963  57.245  68.937  1.00  8.55
ATOM    798  HB  ILE    51      60.476  57.213  67.985  1.00  8.55
ATOM    799  CG2 ILE    51      60.138  56.361  69.895  1.00  8.55
ATOM    800 1HG2 ILE    51      59.129  56.759  69.990  1.00  8.55
ATOM    801 2HG2 ILE    51      60.051  55.355  69.488  1.00  8.55
ATOM    802 3HG2 ILE    51      60.609  56.331  70.878  1.00  8.55
ATOM    803  CG1 ILE    51      60.987  58.703  69.458  1.00  8.55
ATOM    804 1HG1 ILE    51      61.736  59.279  68.918  1.00  8.55
ATOM    805 2HG1 ILE    51      61.275  58.708  70.510  1.00  8.55
ATOM    806  CD1 ILE    51      59.650  59.440  69.298  1.00  8.55
ATOM    807  HD1 ILE    51      59.330  59.411  68.256  1.00  8.55
ATOM    808  HD2 ILE    51      58.883  58.993  69.929  1.00  8.55
ATOM    809  HD3 ILE    51      59.775  60.482  69.594  1.00  8.55
ATOM    810  C   ILE    51      62.482  55.203  68.364  1.00  8.55
ATOM    811  O   ILE    51      62.596  54.831  67.191  1.00  8.55
ATOM    812  N   SER    52      62.722  54.354  69.357  1.00  8.33
ATOM    813  H   SER    52      62.674  54.712  70.296  1.00  8.33
ATOM    814  CA  SER    52      63.701  53.289  69.109  1.00  8.33
ATOM    815  HA  SER    52      64.390  53.662  68.347  1.00  8.33
ATOM    816  CB  SER    52      64.600  53.065  70.333  1.00  8.33
ATOM    817  HB1 SER    52      65.086  54.014  70.563  1.00  8.33
ATOM    818  HB2 SER    52      65.382  52.351  70.074  1.00  8.33
ATOM    819  OG  SER    52      63.908  52.611  71.491  1.00  8.33
ATOM    820  HG  SER    52      64.364  53.014  72.241  1.00  8.33
ATOM    821  C   SER    52      63.137  52.020  68.489  1.00  8.33
ATOM    822  O   SER    52      63.566  50.921  68.837  1.00  8.33
ATOM    823  N   VAL    53      62.121  52.172  67.639  1.00  8.03
ATOM    824  H   VAL    53      61.894  53.125  67.358  1.00  8.03
ATOM    825  CA  VAL    53      61.255  51.111  67.153  1.00  8.03
ATOM    826  HA  VAL    53      60.394  51.592  66.689  1.00  8.03
ATOM    827  CB  VAL    53      61.955  50.283  66.050  1.00  8.03
ATOM    828  HB  VAL    53      62.906  49.907  66.428  1.00  8.03
ATOM    829  CG1 VAL    53      61.146  49.075  65.558  1.00  8.03
ATOM    830 1HG1 VAL    53      61.012  48.355  66.362  1.00  8.03
ATOM    831 2HG1 VAL    53      60.167  49.371  65.183  1.00  8.03
ATOM    832 3HG1 VAL    53      61.685  48.576  64.754  1.00  8.03
ATOM    833  CG2 VAL    53      62.235  51.181  64.833  1.00  8.03
ATOM    834 1HG2 VAL    53      62.699  50.599  64.037  1.00  8.03
ATOM    835 2HG2 VAL    53      61.309  51.625  64.465  1.00  8.03
ATOM    836 3HG2 VAL    53      62.921  51.983  65.111  1.00  8.03
ATOM    837  C   VAL    53      60.729  50.315  68.343  1.00  8.03
ATOM    838  O   VAL    53      61.235  49.265  68.748  1.00  8.03
ATOM    839  N   LYS    54      59.740  50.892  69.015  1.00  9.16
ATOM    840  H   LYS    54      59.318  51.713  68.580  1.00  9.16
ATOM    841  CA  LYS    54      58.959  50.226  70.049  1.00  9.16
ATOM    842  HA  LYS    54      59.569  49.469  70.528  1.00  9.16
ATOM    843  CB  LYS    54      58.528  51.230  71.141  1.00  9.16
ATOM    844  HB1 LYS    54      57.547  50.960  71.533  1.00  9.16
ATOM    845  HB2 LYS    54      58.444  52.218  70.697  1.00  9.16
ATOM    846  CG  LYS    54      59.478  51.331  72.351  1.00  9.16
ATOM    847  HG1 LYS    54      59.300  50.484  73.015  1.00  9.16
ATOM    848  HG2 LYS    54      59.206  52.232  72.902  1.00  9.16
ATOM    849  CD  LYS    54      60.980  51.406  72.020  1.00  9.16
ATOM    850  HD1 LYS    54      61.468  52.051  72.751  1.00  9.16
ATOM    851  HD2 LYS    54      61.121  51.864  71.040  1.00  9.16
ATOM    852  CE  LYS    54      61.642  50.019  72.091  1.00  9.16
ATOM    853  HE1 LYS    54      60.911  49.250  71.832  1.00  9.16
ATOM    854  HE2 LYS    54      61.951  49.843  73.125  1.00  9.16
ATOM    855  NZ  LYS    54      62.804  49.908  71.182  1.00  9.16
ATOM    856  HZ1 LYS    54      63.391  50.739  71.223  1.00  9.16
ATOM    857  HZ2 LYS    54      63.356  49.084  71.359  1.00  9.16
ATOM    858  HZ3 LYS    54      62.516  49.861  70.200  1.00  9.16
ATOM    859  C   LYS    54      57.849  49.403  69.417  1.00  9.16
ATOM    860  O   LYS    54      56.664  49.603  69.653  1.00  9.16
ATOM    861  N   GLY    55      58.284  48.445  68.600  1.00  9.70
ATOM    862  H   GLY    55      59.284  48.376  68.469  1.00  9.70
ATOM    863  CA  GLY    55      57.438  47.544  67.829  1.00  9.70
ATOM    864  HA1 GLY    55      57.082  46.755  68.486  1.00  9.70
ATOM    865  HA2 GLY    55      58.045  47.071  67.056  1.00  9.70
ATOM    866  C   GLY    55      56.292  48.251  67.134  1.00  9.70
ATOM    867  O   GLY    55      56.604  49.052  66.258  1.00  9.70
ATOM    868  N   PRO    56      55.016  48.025  67.527  1.00  8.95
ATOM    869  CD  PRO    56      54.598  47.051  68.529  1.00  8.95
ATOM    870  HD1 PRO    56      54.889  47.403  69.520  1.00  8.95
ATOM    871  HD2 PRO    56      55.025  46.066  68.334  1.00  8.95
ATOM    872  CG  PRO    56      53.076  46.972  68.440  1.00  8.95
ATOM    873  HG1 PRO    56      52.626  46.731  69.404  1.00  8.95
ATOM    874  HG2 PRO    56      52.790  46.237  67.685  1.00  8.95
ATOM    875  CB  PRO    56      52.695  48.369  67.968  1.00  8.95
ATOM    876  HB1 PRO    56      52.688  49.052  68.820  1.00  8.95
ATOM    877  HB2 PRO    56      51.729  48.379  67.463  1.00  8.95
ATOM    878  CA  PRO    56      53.835  48.733  67.012  1.00  8.95
ATOM    879  HA  PRO    56      53.586  48.317  66.043  1.00  8.95
ATOM    880  C   PRO    56      53.947  50.248  66.881  1.00  8.95
ATOM    881  O   PRO    56      53.171  50.879  66.161  1.00  8.95
ATOM    882  N   ASN    57      54.927  50.838  67.557  1.00  8.20
ATOM    883  H   ASN    57      55.479  50.283  68.202  1.00  8.20
ATOM    884  CA  ASN    57      55.471  52.115  67.169  1.00  8.20
ATOM    885  HA  ASN    57      54.904  52.430  66.299  1.00  8.20
ATOM    886  CB  ASN    57      55.127  53.141  68.287  1.00  8.20
ATOM    887  HB1 ASN    57      54.152  52.894  68.710  1.00  8.20
ATOM    888  HB2 ASN    57      55.021  54.120  67.835  1.00  8.20
ATOM    889  CG  ASN    57      56.112  53.283  69.433  1.00  8.20
ATOM    890  OD1 ASN    57      55.864  52.893  70.560  1.00  8.20
ATOM    891  ND2 ASN    57      57.207  53.975  69.211  1.00  8.20
ATOM    892 1HD2 ASN    57      57.453  54.219  68.258  1.00  8.20
ATOM    893 2HD2 ASN    57      57.838  54.127  69.969  1.00  8.20
ATOM    894  C   ASN    57      56.915  51.991  66.664  1.00  8.20
ATOM    895  O   ASN    57      57.900  52.024  67.393  1.00  8.20
ATOM    896  N   GLY    58      57.005  51.774  65.359  1.00  7.07
ATOM    897  H   GLY    58      56.131  51.534  64.910  1.00  7.07
ATOM    898  CA  GLY    58      58.194  51.596  64.543  1.00  7.07
ATOM    899  HA1 GLY    58      58.945  51.069  65.109  1.00  7.07
ATOM    900  HA2 GLY    58      58.608  52.554  64.234  1.00  7.07
ATOM    901  C   GLY    58      57.776  50.752  63.331  1.00  7.07
ATOM    902  O   GLY    58      57.669  49.527  63.429  1.00  7.07
ATOM    903  N   GLU    59      57.411  51.380  62.206  1.00  5.24
ATOM    904  H   GLU    59      57.784  52.313  62.172  1.00  5.24
ATOM    905  CA  GLU    59      56.070  51.253  61.595  1.00  5.24
ATOM    906  HA  GLU    59      56.031  52.202  61.078  1.00  5.24
ATOM    907  CB  GLU    59      55.834  50.221  60.461  1.00  5.24
ATOM    908  HB1 GLU    59      55.406  49.315  60.843  1.00  5.24
ATOM    909  HB2 GLU    59      56.778  49.957  59.995  1.00  5.24
ATOM    910  CG  GLU    59      54.854  50.818  59.434  1.00  5.24
ATOM    911  HG1 GLU    59      53.930  51.115  59.917  1.00  5.24
ATOM    912  HG2 GLU    59      54.538  50.065  58.720  1.00  5.24
ATOM    913  CD  GLU    59      55.471  52.031  58.726  1.00  5.24
ATOM    914  OE1 GLU    59      56.724  52.079  58.717  1.00  5.24
ATOM    915  OE2 GLU    59      54.729  52.959  58.344  1.00  5.24
ATOM    916  C   GLU    59      54.901  51.477  62.563  1.00  5.24
ATOM    917  O   GLU    59      53.839  50.884  62.418  1.00  5.24
ATOM    918  N   SER    60      55.044  52.449  63.490  1.00  3.95
ATOM    919  H   SER    60      55.919  52.938  63.495  1.00  3.95
ATOM    920  CA  SER    60      53.834  53.202  63.812  1.00  3.95
ATOM    921  HA  SER    60      53.095  52.432  63.979  1.00  3.95
ATOM    922  CB  SER    60      53.728  54.120  65.025  1.00  3.95
ATOM    923  HB1 SER    60      53.400  55.117  64.740  1.00  3.95
ATOM    924  HB2 SER    60      54.647  54.209  65.573  1.00  3.95
ATOM    925  OG  SER    60      52.747  53.543  65.871  1.00  3.95
ATOM    926  HG  SER    60      52.857  52.572  65.915  1.00  3.95
ATOM    927  C   SER    60      53.378  53.921  62.526  1.00  3.95
ATOM    928  O   SER    60      54.167  54.506  61.848  1.00  3.95
ATOM    929  N   SER    61      52.075  53.734  62.207  1.00  2.67
ATOM    930  H   SER    61      51.469  53.416  62.954  1.00  2.67
ATOM    931  CA  SER    61      51.644  53.156  60.909  1.00  2.67
ATOM    932  HA  SER    61      52.324  52.344  60.705  1.00  2.67
ATOM    933  CB  SER    61      50.256  52.541  61.096  1.00  2.67
ATOM    934  HB1 SER    61      50.038  51.886  60.253  1.00  2.67
ATOM    935  HB2 SER    61      49.508  53.333  61.147  1.00  2.67
ATOM    936  OG  SER    61      50.244  51.806  62.311  1.00  2.67
ATOM    937  HG  SER    61      50.945  51.141  62.282  1.00  2.67
ATOM    938  C   SER    61      51.729  54.014  59.663  1.00  2.67
ATOM    939  O   SER    61      50.990  53.724  58.690  1.00  2.67
ATOM    940  N   VAL    62      52.449  55.099  59.714  1.00  2.41
ATOM    941  H   VAL    62      53.120  55.154  60.469  1.00  2.41
ATOM    942  CA  VAL    62      52.145  56.279  58.943  1.00  2.41
ATOM    943  HA  VAL    62      51.935  55.966  57.925  1.00  2.41
ATOM    944  CB  VAL    62      50.890  56.980  59.525  1.00  2.41
ATOM    945  HB  VAL    62      50.904  57.991  59.148  1.00  2.41
ATOM    946  CG1 VAL    62      49.547  56.384  59.082  1.00  2.41
ATOM    947 1HG1 VAL    62      48.740  57.078  59.309  1.00  2.41
ATOM    948 2HG1 VAL    62      49.558  56.199  58.010  1.00  2.41
ATOM    949 3HG1 VAL    62      49.344  55.447  59.594  1.00  2.41
ATOM    950  CG2 VAL    62      50.845  57.023  61.066  1.00  2.41
ATOM    951 1HG2 VAL    62      50.814  56.022  61.484  1.00  2.41
ATOM    952 2HG2 VAL    62      51.718  57.548  61.449  1.00  2.41
ATOM    953 3HG2 VAL    62      49.945  57.526  61.391  1.00  2.41
ATOM    954  C   VAL    62      53.314  57.263  58.910  1.00  2.41
ATOM    955  O   VAL    62      53.787  57.723  59.953  1.00  2.41
ATOM    956  N   ILE    63      53.669  57.672  57.690  1.00  2.00
ATOM    957  H   ILE    63      53.241  57.173  56.921  1.00  2.00
ATOM    958  CA  ILE    63      54.285  58.975  57.379  1.00  2.00
ATOM    959  HA  ILE    63      55.309  59.014  57.668  1.00  2.00
ATOM    960  CB  ILE    63      54.194  59.212  55.840  1.00  2.00
ATOM    961  HB  ILE    63      53.244  58.790  55.510  1.00  2.00
ATOM    962  CG2 ILE    63      54.192  60.686  55.373  1.00  2.00
ATOM    963 1HG2 ILE    63      54.260  60.736  54.289  1.00  2.00
ATOM    964 2HG2 ILE    63      53.262  61.171  55.671  1.00  2.00
ATOM    965 3HG2 ILE    63      55.035  61.220  55.807  1.00  2.00
ATOM    966  CG1 ILE    63      55.305  58.418  55.149  1.00  2.00
ATOM    967 1HG1 ILE    63      54.979  58.104  54.160  1.00  2.00
ATOM    968 2HG1 ILE    63      55.497  57.526  55.731  1.00  2.00
ATOM    969  CD1 ILE    63      56.644  59.140  55.003  1.00  2.00
ATOM    970  HD1 ILE    63      56.908  59.603  55.950  1.00  2.00
ATOM    971  HD2 ILE    63      57.401  58.404  54.743  1.00  2.00
ATOM    972  HD3 ILE    63      56.583  59.894  54.219  1.00  2.00
ATOM    973  C   ILE    63      53.538  60.094  58.085  1.00  2.00
ATOM    974  O   ILE    63      52.320  59.995  58.160  1.00  2.00
ATOM    975  N   HIS    64      54.181  61.216  58.449  1.00  2.32
ATOM    976  H   HIS    64      55.201  61.238  58.478  1.00  2.32
ATOM    977  CA  HIS    64      53.410  62.427  58.687  1.00  2.32
ATOM    978  HA  HIS    64      52.350  62.243  58.517  1.00  2.32
ATOM    979  CB  HIS    64      53.510  62.939  60.131  1.00  2.32
ATOM    980  HB1 HIS    64      52.813  63.771  60.236  1.00  2.32
ATOM    981  HB2 HIS    64      54.500  63.341  60.311  1.00  2.32
ATOM    982  CG  HIS    64      53.193  61.932  61.208  1.00  2.32
ATOM    983  ND1 HIS    64      52.411  62.194  62.339  1.00  2.32
ATOM    984  CE1 HIS    64      52.569  61.119  63.127  1.00  2.32
ATOM    985  HE1 HIS    64      52.189  61.036  64.135  1.00  2.32
ATOM    986  NE2 HIS    64      53.317  60.182  62.525  1.00  2.32
ATOM    987  HE2 HIS    64      53.655  59.313  62.922  1.00  2.32
ATOM    988  CD2 HIS    64      53.747  60.691  61.337  1.00  2.32
ATOM    989  HD2 HIS    64      54.466  60.210  60.685  1.00  2.32
ATOM    990  C   HIS    64      53.816  63.500  57.684  1.00  2.32
ATOM    991  O   HIS    64      54.998  63.798  57.508  1.00  2.32
ATOM    992  N   ASP    65      52.844  64.129  57.032  1.00  2.62
ATOM    993  H   ASP    65      51.883  63.818  57.155  1.00  2.62
ATOM    994  CA  ASP    65      53.051  65.505  56.613  1.00  2.62
ATOM    995  HA  ASP    65      54.075  65.632  56.258  1.00  2.62
ATOM    996  CB  ASP    65      52.109  65.912  55.477  1.00  2.62
ATOM    997  HB1 ASP    65      51.069  65.775  55.781  1.00  2.62
ATOM    998  HB2 ASP    65      52.304  65.305  54.596  1.00  2.62
ATOM    999  CG  ASP    65      52.385  67.386  55.172  1.00  2.62
ATOM   1000  OD1 ASP    65      53.559  67.682  54.840  1.00  2.62
ATOM   1001  OD2 ASP    65      51.498  68.225  55.455  1.00  2.62
ATOM   1002  C   ASP    65      52.819  66.456  57.786  1.00  2.62
ATOM   1003  O   ASP    65      51.766  66.388  58.433  1.00  2.62
ATOM   1004  N   ARG    66      53.744  67.408  57.960  1.00  2.79
ATOM   1005  H   ARG    66      54.549  67.401  57.341  1.00  2.79
ATOM   1006  CA  ARG    66      53.667  68.453  58.979  1.00  2.79
ATOM   1007  HA  ARG    66      52.770  68.247  59.565  1.00  2.79
ATOM   1008  CB  ARG    66      54.806  68.306  59.999  1.00  2.79
ATOM   1009  HB1 ARG    66      55.762  68.486  59.506  1.00  2.79
ATOM   1010  HB2 ARG    66      54.805  67.276  60.362  1.00  2.79
ATOM   1011  CG  ARG    66      54.641  69.267  61.195  1.00  2.79
ATOM   1012  HG1 ARG    66      53.651  69.725  61.194  1.00  2.79
ATOM   1013  HG2 ARG    66      55.365  70.065  61.056  1.00  2.79
ATOM   1014  CD  ARG    66      54.845  68.616  62.571  1.00  2.79
ATOM   1015  HD1 ARG    66      55.542  67.784  62.479  1.00  2.79
ATOM   1016  HD2 ARG    66      53.888  68.218  62.913  1.00  2.79
ATOM   1017  NE  ARG    66      55.360  69.591  63.551  1.00  2.79
ATOM   1018  HE  ARG    66      55.470  70.562  63.228  1.00  2.79
ATOM   1019  CZ  ARG    66      55.759  69.354  64.786  1.00  2.79
ATOM   1020  NH1 ARG    66      55.637  68.188  65.361  1.00  2.79
ATOM   1021 1HH1 ARG    66      55.261  67.424  64.832  1.00  2.79
ATOM   1022 2HH1 ARG    66      56.028  68.055  66.275  1.00  2.79
ATOM   1023  NH2 ARG    66      56.315  70.302  65.473  1.00  2.79
ATOM   1024 1HH2 ARG    66      56.550  71.155  64.944  1.00  2.79
ATOM   1025 2HH2 ARG    66      56.673  70.160  66.393  1.00  2.79
ATOM   1026  C   ARG    66      53.376  69.848  58.414  1.00  2.79
ATOM   1027  O   ARG    66      54.065  70.813  58.720  1.00  2.79
ATOM   1028  N   LYS    67      52.356  69.955  57.557  1.00  3.20
ATOM   1029  H   LYS    67      52.023  69.101  57.116  1.00  3.20
ATOM   1030  CA  LYS    67      51.604  71.199  57.290  1.00  3.20
ATOM   1031  HA  LYS    67      51.842  71.951  58.047  1.00  3.20
ATOM   1032  CB  LYS    67      51.906  71.783  55.891  1.00  3.20
ATOM   1033  HB1 LYS    67      51.272  72.663  55.763  1.00  3.20
ATOM   1034  HB2 LYS    67      51.633  71.069  55.111  1.00  3.20
ATOM   1035  CG  LYS    67      53.353  72.231  55.685  1.00  3.20
ATOM   1036  HG1 LYS    67      53.731  72.628  56.627  1.00  3.20
ATOM   1037  HG2 LYS    67      53.371  73.044  54.958  1.00  3.20
ATOM   1038  CD  LYS    67      54.244  71.097  55.147  1.00  3.20
ATOM   1039  HD1 LYS    67      54.102  71.017  54.068  1.00  3.20
ATOM   1040  HD2 LYS    67      53.978  70.138  55.584  1.00  3.20
ATOM   1041  CE  LYS    67      55.708  71.395  55.450  1.00  3.20
ATOM   1042  HE1 LYS    67      55.936  72.403  55.091  1.00  3.20
ATOM   1043  HE2 LYS    67      56.336  70.683  54.909  1.00  3.20
ATOM   1044  NZ  LYS    67      55.974  71.308  56.904  1.00  3.20
ATOM   1045  HZ1 LYS    67      56.664  72.001  57.179  1.00  3.20
ATOM   1046  HZ2 LYS    67      55.138  71.512  57.451  1.00  3.20
ATOM   1047  HZ3 LYS    67      56.279  70.385  57.181  1.00  3.20
ATOM   1048  C   LYS    67      50.103  70.945  57.382  1.00  3.20
ATOM   1049  O   LYS    67      49.414  71.557  58.185  1.00  3.20
ATOM   1050  N   SER    68      49.616  69.956  56.633  1.00  3.51
ATOM   1051  H   SER    68      50.270  69.451  56.033  1.00  3.51
ATOM   1052  CA  SER    68      48.256  69.434  56.765  1.00  3.51
ATOM   1053  HA  SER    68      47.565  70.269  56.894  1.00  3.51
ATOM   1054  CB  SER    68      47.898  68.670  55.478  1.00  3.51
ATOM   1055  HB1 SER    68      48.346  67.675  55.512  1.00  3.51
ATOM   1056  HB2 SER    68      48.313  69.200  54.619  1.00  3.51
ATOM   1057  OG  SER    68      46.493  68.561  55.296  1.00  3.51
ATOM   1058  HG  SER    68      46.222  69.337  54.787  1.00  3.51
ATOM   1059  C   SER    68      48.116  68.498  57.980  1.00  3.51
ATOM   1060  O   SER    68      47.003  68.060  58.279  1.00  3.51
ATOM   1061  N   GLY    69      49.222  68.164  58.663  1.00  3.26
ATOM   1062  H   GLY    69      50.112  68.496  58.328  1.00  3.26
ATOM   1063  CA  GLY    69      49.235  67.360  59.884  1.00  3.26
ATOM   1064  HA1 GLY    69      48.705  67.900  60.669  1.00  3.26
ATOM   1065  HA2 GLY    69      50.263  67.213  60.213  1.00  3.26
ATOM   1066  C   GLY    69      48.584  65.999  59.733  1.00  3.26
ATOM   1067  O   GLY    69      47.706  65.631  60.512  1.00  3.26
ATOM   1068  N   LYS    70      48.929  65.305  58.650  1.00  3.03
ATOM   1069  H   LYS    70      49.750  65.622  58.141  1.00  3.03
ATOM   1070  CA  LYS    70      48.123  64.204  58.110  1.00  3.03
ATOM   1071  HA  LYS    70      47.365  63.942  58.851  1.00  3.03
ATOM   1072  CB  LYS    70      47.421  64.697  56.839  1.00  3.03
ATOM   1073  HB1 LYS    70      48.093  64.626  55.985  1.00  3.03
ATOM   1074  HB2 LYS    70      47.185  65.748  56.967  1.00  3.03
ATOM   1075  CG  LYS    70      46.127  63.917  56.566  1.00  3.03
ATOM   1076  HG1 LYS    70      45.627  63.673  57.504  1.00  3.03
ATOM   1077  HG2 LYS    70      46.389  62.978  56.078  1.00  3.03
ATOM   1078  CD  LYS    70      45.141  64.697  55.680  1.00  3.03
ATOM   1079  HD1 LYS    70      44.499  63.962  55.190  1.00  3.03
ATOM   1080  HD2 LYS    70      45.675  65.239  54.898  1.00  3.03
ATOM   1081  CE  LYS    70      44.226  65.649  56.475  1.00  3.03
ATOM   1082  HE1 LYS    70      43.794  65.093  57.313  1.00  3.03
ATOM   1083  HE2 LYS    70      43.402  65.942  55.819  1.00  3.03
ATOM   1084  NZ  LYS    70      44.908  66.872  56.974  1.00  3.03
ATOM   1085  HZ1 LYS    70      44.275  67.493  57.456  1.00  3.03
ATOM   1086  HZ2 LYS    70      45.662  66.678  57.629  1.00  3.03
ATOM   1087  HZ3 LYS    70      45.347  67.403  56.224  1.00  3.03
ATOM   1088  C   LYS    70      49.006  63.004  57.901  1.00  3.03
ATOM   1089  O   LYS    70      50.061  63.130  57.279  1.00  3.03
ATOM   1090  N   LYS    71      48.593  61.889  58.502  1.00  2.64
ATOM   1091  H   LYS    71      47.689  61.871  58.944  1.00  2.64
ATOM   1092  CA  LYS    71      49.434  60.709  58.630  1.00  2.64
ATOM   1093  HA  LYS    71      50.349  60.970  58.118  1.00  2.64
ATOM   1094  CB  LYS    71      49.866  60.507  60.109  1.00  2.64
ATOM   1095  HB1 LYS    71      50.286  61.460  60.433  1.00  2.64
ATOM   1096  HB2 LYS    71      50.705  59.822  60.130  1.00  2.64
ATOM   1097  CG  LYS    71      48.862  60.066  61.198  1.00  2.64
ATOM   1098  HG1 LYS    71      48.450  59.090  60.947  1.00  2.64
ATOM   1099  HG2 LYS    71      48.045  60.785  61.261  1.00  2.64
ATOM   1100  CD  LYS    71      49.614  60.013  62.557  1.00  2.64
ATOM   1101  HD1 LYS    71      49.861  61.037  62.825  1.00  2.64
ATOM   1102  HD2 LYS    71      50.549  59.473  62.415  1.00  2.64
ATOM   1103  CE  LYS    71      48.883  59.364  63.749  1.00  2.64
ATOM   1104  HE1 LYS    71      48.636  58.328  63.496  1.00  2.64
ATOM   1105  HE2 LYS    71      47.946  59.904  63.906  1.00  2.64
ATOM   1106  NZ  LYS    71      49.683  59.390  65.016  1.00  2.64
ATOM   1107  HZ1 LYS    71      49.068  59.281  65.821  1.00  2.64
ATOM   1108  HZ2 LYS    71      50.362  58.641  65.083  1.00  2.64
ATOM   1109  HZ3 LYS    71      50.142  60.282  65.174  1.00  2.64
ATOM   1110  C   LYS    71      48.882  59.560  57.797  1.00  2.64
ATOM   1111  O   LYS    71      47.683  59.296  57.833  1.00  2.64
ATOM   1112  N   PHE    72      49.749  59.026  56.938  1.00  2.21
ATOM   1113  H   PHE    72      50.730  59.230  57.100  1.00  2.21
ATOM   1114  CA  PHE    72      49.426  58.429  55.633  1.00  2.21
ATOM   1115  HA  PHE    72      48.355  58.234  55.535  1.00  2.21
ATOM   1116  CB  PHE    72      49.896  59.385  54.521  1.00  2.21
ATOM   1117  HB1 PHE    72      49.904  58.840  53.580  1.00  2.21
ATOM   1118  HB2 PHE    72      50.933  59.660  54.719  1.00  2.21
ATOM   1119  CG  PHE    72      49.085  60.641  54.278  1.00  2.21
ATOM   1120  CD1 PHE    72      47.749  60.545  53.850  1.00  2.21
ATOM   1121  HD1 PHE    72      47.276  59.573  53.770  1.00  2.21
ATOM   1122  CE1 PHE    72      47.044  61.703  53.475  1.00  2.21
ATOM   1123  HE1 PHE    72      46.029  61.614  53.118  1.00  2.21
ATOM   1124  CZ  PHE    72      47.676  62.959  53.519  1.00  2.21
ATOM   1125  HZ  PHE    72      47.143  63.843  53.200  1.00  2.21
ATOM   1126  CE2 PHE    72      49.008  63.059  53.957  1.00  2.21
ATOM   1127  HE2 PHE    72      49.505  64.018  53.984  1.00  2.21
ATOM   1128  CD2 PHE    72      49.710  61.902  54.339  1.00  2.21
ATOM   1129  HD2 PHE    72      50.742  61.980  54.647  1.00  2.21
ATOM   1130  C   PHE    72      50.187  57.124  55.429  1.00  2.21
ATOM   1131  O   PHE    72      51.302  56.978  55.936  1.00  2.21
ATOM   1132  N   SER    73      49.626  56.218  54.629  1.00  2.16
ATOM   1133  H   SER    73      48.714  56.414  54.208  1.00  2.16
ATOM   1134  CA  SER    73      50.383  55.057  54.163  1.00  2.16
ATOM   1135  HA  SER    73      50.792  54.555  55.041  1.00  2.16
ATOM   1136  CB  SER    73      49.463  54.057  53.451  1.00  2.16
ATOM   1137  HB1 SER    73      48.519  53.979  53.994  1.00  2.16
ATOM   1138  HB2 SER    73      49.939  53.077  53.461  1.00  2.16
ATOM   1139  OG  SER    73      49.214  54.427  52.110  1.00  2.16
ATOM   1140  HG  SER    73      48.244  54.642  52.070  1.00  2.16
ATOM   1141  C   SER    73      51.564  55.449  53.260  1.00  2.16
ATOM   1142  O   SER    73      51.643  56.568  52.744  1.00  2.16
ATOM   1143  N   ILE    74      52.445  54.484  52.996  1.00  1.87
ATOM   1144  H   ILE    74      52.351  53.606  53.483  1.00  1.87
ATOM   1145  CA  ILE    74      53.513  54.577  51.997  1.00  1.87
ATOM   1146  HA  ILE    74      54.295  55.231  52.368  1.00  1.87
ATOM   1147  CB  ILE    74      54.129  53.154  51.778  1.00  1.87
ATOM   1148  HB  ILE    74      54.991  53.294  51.124  1.00  1.87
ATOM   1149  CG2 ILE    74      54.672  52.535  53.075  1.00  1.87
ATOM   1150 1HG2 ILE    74      55.191  51.611  52.840  1.00  1.87
ATOM   1151 2HG2 ILE    74      55.409  53.172  53.534  1.00  1.87
ATOM   1152 3HG2 ILE    74      53.885  52.315  53.794  1.00  1.87
ATOM   1153  CG1 ILE    74      53.252  52.055  51.107  1.00  1.87
ATOM   1154 1HG1 ILE    74      53.815  51.126  51.112  1.00  1.87
ATOM   1155 2HG1 ILE    74      53.102  52.299  50.056  1.00  1.87
ATOM   1156  CD1 ILE    74      51.894  51.705  51.734  1.00  1.87
ATOM   1157  HD1 ILE    74      52.009  51.462  52.789  1.00  1.87
ATOM   1158  HD2 ILE    74      51.190  52.523  51.616  1.00  1.87
ATOM   1159  HD3 ILE    74      51.484  50.833  51.223  1.00  1.87
ATOM   1160  C   ILE    74      53.064  55.161  50.652  1.00  1.87
ATOM   1161  O   ILE    74      53.665  56.091  50.109  1.00  1.87
ATOM   1162  N   GLU    75      51.983  54.613  50.114  1.00  2.18
ATOM   1163  H   GLU    75      51.504  53.901  50.645  1.00  2.18
ATOM   1164  CA  GLU    75      51.509  54.884  48.764  1.00  2.18
ATOM   1165  HA  GLU    75      52.343  54.861  48.062  1.00  2.18
ATOM   1166  CB  GLU    75      50.485  53.792  48.407  1.00  2.18
ATOM   1167  HB1 GLU    75      49.577  53.936  48.995  1.00  2.18
ATOM   1168  HB2 GLU    75      50.891  52.815  48.675  1.00  2.18
ATOM   1169  CG  GLU    75      50.114  53.775  46.920  1.00  2.18
ATOM   1170  HG1 GLU    75      49.643  54.725  46.661  1.00  2.18
ATOM   1171  HG2 GLU    75      49.382  52.981  46.753  1.00  2.18
ATOM   1172  CD  GLU    75      51.340  53.529  46.035  1.00  2.18
ATOM   1173  OE1 GLU    75      52.178  52.680  46.415  1.00  2.18
ATOM   1174  OE2 GLU    75      51.448  54.214  44.995  1.00  2.18
ATOM   1175  C   GLU    75      50.863  56.269  48.690  1.00  2.18
ATOM   1176  O   GLU    75      51.157  57.051  47.791  1.00  2.18
ATOM   1177  N   GLU    76      50.050  56.615  49.691  1.00  2.19
ATOM   1178  H   GLU    76      49.886  55.943  50.432  1.00  2.19
ATOM   1179  CA  GLU    76      49.443  57.941  49.814  1.00  2.19
ATOM   1180  HA  GLU    76      48.844  58.166  48.931  1.00  2.19
ATOM   1181  CB  GLU    76      48.558  57.990  51.067  1.00  2.19
ATOM   1182  HB1 GLU    76      48.335  59.030  51.312  1.00  2.19
ATOM   1183  HB2 GLU    76      49.142  57.575  51.888  1.00  2.19
ATOM   1184  CG  GLU    76      47.225  57.244  50.959  1.00  2.19
ATOM   1185  HG1 GLU    76      47.258  56.556  50.110  1.00  2.19
ATOM   1186  HG2 GLU    76      46.420  57.961  50.779  1.00  2.19
ATOM   1187  CD  GLU    76      46.956  56.459  52.246  1.00  2.19
ATOM   1188  OE1 GLU    76      46.765  55.230  52.125  1.00  2.19
ATOM   1189  OE2 GLU    76      47.089  57.028  53.355  1.00  2.19
ATOM   1190  C   GLU    76      50.479  59.052  49.984  1.00  2.19
ATOM   1191  O   GLU    76      50.345  60.152  49.442  1.00  2.19
ATOM   1192  N   ALA    77      51.519  58.782  50.769  1.00  1.83
ATOM   1193  H   ALA    77      51.554  57.878  51.238  1.00  1.83
ATOM   1194  CA  ALA    77      52.617  59.705  50.960  1.00  1.83
ATOM   1195  HA  ALA    77      52.222  60.661  51.303  1.00  1.83
ATOM   1196  CB  ALA    77      53.529  59.148  52.051  1.00  1.83
ATOM   1197  HB1 ALA    77      54.403  59.788  52.166  1.00  1.83
ATOM   1198  HB2 ALA    77      52.978  59.106  52.992  1.00  1.83
ATOM   1199  HB3 ALA    77      53.847  58.138  51.796  1.00  1.83
ATOM   1200  C   ALA    77      53.351  59.946  49.631  1.00  1.83
ATOM   1201  O   ALA    77      53.509  61.109  49.229  1.00  1.83
ATOM   1202  N   LEU    78      53.719  58.878  48.906  1.00  1.98
ATOM   1203  H   LEU    78      53.502  57.939  49.240  1.00  1.98
ATOM   1204  CA  LEU    78      54.341  59.036  47.591  1.00  1.98
ATOM   1205  HA  LEU    78      55.260  59.604  47.712  1.00  1.98
ATOM   1206  CB  LEU    78      54.684  57.662  46.978  1.00  1.98
ATOM   1207  HB1 LEU    78      53.767  57.076  46.895  1.00  1.98
ATOM   1208  HB2 LEU    78      55.363  57.133  47.645  1.00  1.98
ATOM   1209  CG  LEU    78      55.329  57.771  45.577  1.00  1.98
ATOM   1210  HG  LEU    78      54.694  58.372  44.927  1.00  1.98
ATOM   1211  CD1 LEU    78      56.719  58.421  45.628  1.00  1.98
ATOM   1212 1HD1 LEU    78      57.132  58.457  44.621  1.00  1.98
ATOM   1213 2HD1 LEU    78      56.644  59.444  46.000  1.00  1.98
ATOM   1214 3HD1 LEU    78      57.380  57.842  46.271  1.00  1.98
ATOM   1215  CD2 LEU    78      55.459  56.403  44.912  1.00  1.98
ATOM   1216 1HD2 LEU    78      55.823  56.518  43.892  1.00  1.98
ATOM   1217 2HD2 LEU    78      56.142  55.772  45.473  1.00  1.98
ATOM   1218 3HD2 LEU    78      54.481  55.915  44.878  1.00  1.98
ATOM   1219  C   LEU    78      53.465  59.862  46.649  1.00  1.98
ATOM   1220  O   LEU    78      53.953  60.817  46.050  1.00  1.98
ATOM   1221  N   GLN    79      52.173  59.556  46.572  1.00  2.33
ATOM   1222  H   GLN    79      51.834  58.741  47.080  1.00  2.33
ATOM   1223  CA  GLN    79      51.242  60.253  45.688  1.00  2.33
ATOM   1224  HA  GLN    79      51.765  60.455  44.751  1.00  2.33
ATOM   1225  CB  GLN    79      50.066  59.318  45.344  1.00  2.33
ATOM   1226  HB1 GLN    79      49.362  59.867  44.717  1.00  2.33
ATOM   1227  HB2 GLN    79      49.553  59.009  46.256  1.00  2.33
ATOM   1228  CG  GLN    79      50.557  58.072  44.569  1.00  2.33
ATOM   1229  HG1 GLN    79      51.143  57.437  45.232  1.00  2.33
ATOM   1230  HG2 GLN    79      51.206  58.387  43.753  1.00  2.33
ATOM   1231  CD  GLN    79      49.434  57.235  43.960  1.00  2.33
ATOM   1232  OE1 GLN    79      48.432  57.738  43.473  1.00  2.33
ATOM   1233  NE2 GLN    79      49.564  55.929  43.903  1.00  2.33
ATOM   1234 1HE2 GLN    79      50.376  55.443  44.308  1.00  2.33
ATOM   1235 2HE2 GLN    79      48.816  55.408  43.496  1.00  2.33
ATOM   1236  C   GLN    79      50.797  61.640  46.193  1.00  2.33
ATOM   1237  O   GLN    79      50.129  62.369  45.464  1.00  2.33
ATOM   1238  N   SER    80      51.247  62.076  47.378  1.00  2.24
ATOM   1239  H   SER    80      51.697  61.411  47.994  1.00  2.24
ATOM   1240  CA  SER    80      51.163  63.479  47.822  1.00  2.24
ATOM   1241  HA  SER    80      50.512  64.026  47.141  1.00  2.24
ATOM   1242  CB  SER    80      50.511  63.578  49.206  1.00  2.24
ATOM   1243  HB1 SER    80      49.466  63.273  49.127  1.00  2.24
ATOM   1244  HB2 SER    80      50.543  64.613  49.549  1.00  2.24
ATOM   1245  OG  SER    80      51.150  62.751  50.152  1.00  2.24
ATOM   1246  HG  SER    80      50.839  61.841  49.978  1.00  2.24
ATOM   1247  C   SER    80      52.514  64.194  47.758  1.00  2.24
ATOM   1248  O   SER    80      52.598  65.394  48.032  1.00  2.24
ATOM   1249  N   GLY    81      53.568  63.482  47.341  1.00  2.06
ATOM   1250  H   GLY    81      53.419  62.503  47.112  1.00  2.06
ATOM   1251  CA  GLY    81      54.914  64.000  47.123  1.00  2.06
ATOM   1252  HA1 GLY    81      54.857  65.005  46.704  1.00  2.06
ATOM   1253  HA2 GLY    81      55.421  63.353  46.407  1.00  2.06
ATOM   1254  C   GLY    81      55.764  64.055  48.389  1.00  2.06
ATOM   1255  O   GLY    81      56.885  64.561  48.341  1.00  2.06
ATOM   1256  N   ARG    82      55.236  63.547  49.512  1.00  1.71
ATOM   1257  H   ARG    82      54.341  63.073  49.417  1.00  1.71
ATOM   1258  CA  ARG    82      55.884  63.503  50.835  1.00  1.71
ATOM   1259  HA  ARG    82      56.485  64.403  50.964  1.00  1.71
ATOM   1260  CB  ARG    82      54.810  63.436  51.936  1.00  1.71
ATOM   1261  HB1 ARG    82      55.292  63.365  52.912  1.00  1.71
ATOM   1262  HB2 ARG    82      54.221  62.527  51.795  1.00  1.71
ATOM   1263  CG  ARG    82      53.849  64.633  51.977  1.00  1.71
ATOM   1264  HG1 ARG    82      53.102  64.412  52.736  1.00  1.71
ATOM   1265  HG2 ARG    82      53.315  64.706  51.029  1.00  1.71
ATOM   1266  CD  ARG    82      54.511  65.984  52.331  1.00  1.71
ATOM   1267  HD1 ARG    82      55.170  65.850  53.190  1.00  1.71
ATOM   1268  HD2 ARG    82      53.724  66.678  52.624  1.00  1.71
ATOM   1269  NE  ARG    82      55.267  66.587  51.214  1.00  1.71
ATOM   1270  HE  ARG    82      56.281  66.684  51.310  1.00  1.71
ATOM   1271  CZ  ARG    82      54.750  67.031  50.086  1.00  1.71
ATOM   1272  NH1 ARG    82      53.467  67.159  49.932  1.00  1.71
ATOM   1273 1HH1 ARG    82      52.885  66.962  50.722  1.00  1.71
ATOM   1274 2HH1 ARG    82      53.090  67.018  49.001  1.00  1.71
ATOM   1275  NH2 ARG    82      55.499  67.364  49.084  1.00  1.71
ATOM   1276 1HH2 ARG    82      56.517  67.328  49.194  1.00  1.71
ATOM   1277 2HH2 ARG    82      55.093  67.727  48.247  1.00  1.71
ATOM   1278  C   ARG    82      56.892  62.355  51.002  1.00  1.71
ATOM   1279  O   ARG    82      57.395  62.111  52.103  1.00  1.71
ATOM   1280  N   LEU    83      57.188  61.700  49.883  1.00  1.66
ATOM   1281  H   LEU    83      56.733  62.024  49.043  1.00  1.66
ATOM   1282  CA  LEU    83      58.244  60.729  49.658  1.00  1.66
ATOM   1283  HA  LEU    83      59.042  60.855  50.393  1.00  1.66
ATOM   1284  CB  LEU    83      57.677  59.293  49.715  1.00  1.66
ATOM   1285  HB1 LEU    83      58.393  58.605  49.263  1.00  1.66
ATOM   1286  HB2 LEU    83      56.787  59.267  49.095  1.00  1.66
ATOM   1287  CG  LEU    83      57.327  58.737  51.100  1.00  1.66
ATOM   1288  HG  LEU    83      56.737  59.465  51.655  1.00  1.66
ATOM   1289  CD1 LEU    83      56.503  57.465  50.937  1.00  1.66
ATOM   1290 1HD1 LEU    83      56.096  57.176  51.905  1.00  1.66
ATOM   1291 2HD1 LEU    83      55.674  57.645  50.260  1.00  1.66
ATOM   1292 3HD1 LEU    83      57.113  56.656  50.547  1.00  1.66
ATOM   1293  CD2 LEU    83      58.581  58.370  51.886  1.00  1.66
ATOM   1294 1HD2 LEU    83      58.309  57.901  52.827  1.00  1.66
ATOM   1295 2HD2 LEU    83      59.191  57.663  51.324  1.00  1.66
ATOM   1296 3HD2 LEU    83      59.170  59.263  52.091  1.00  1.66
ATOM   1297  C   LEU    83      58.834  60.941  48.254  1.00  1.66
ATOM   1298  O   LEU    83      58.200  61.538  47.380  1.00  1.66
ATOM   1299  N   THR    84      60.003  60.353  48.023  1.00  2.04
ATOM   1300  H   THR    84      60.527  60.067  48.840  1.00  2.04
ATOM   1301  CA  THR    84      60.662  60.230  46.722  1.00  2.04
ATOM   1302  HA  THR    84      60.066  60.733  45.964  1.00  2.04
ATOM   1303  CB  THR    84      62.041  60.918  46.784  1.00  2.04
ATOM   1304  HB  THR    84      62.436  60.843  47.798  1.00  2.04
ATOM   1305  CG2 THR    84      63.125  60.410  45.830  1.00  2.04
ATOM   1306 1HG2 THR    84      64.021  61.019  45.960  1.00  2.04
ATOM   1307 2HG2 THR    84      63.382  59.377  46.061  1.00  2.04
ATOM   1308 3HG2 THR    84      62.794  60.499  44.797  1.00  2.04
ATOM   1309  OG1 THR    84      61.879  62.267  46.449  1.00  2.04
ATOM   1310  HG1 THR    84      61.969  62.744  47.316  1.00  2.04
ATOM   1311  C   THR    84      60.806  58.755  46.352  1.00  2.04
ATOM   1312  O   THR    84      61.149  57.991  47.242  1.00  2.04
ATOM   1313  N   PRO    85      60.604  58.310  45.092  1.00  2.32
ATOM   1314  CD  PRO    85      60.238  59.124  43.939  1.00  2.32
ATOM   1315  HD1 PRO    85      61.073  59.762  43.652  1.00  2.32
ATOM   1316  HD2 PRO    85      59.357  59.733  44.148  1.00  2.32
ATOM   1317  CG  PRO    85      59.931  58.146  42.801  1.00  2.32
ATOM   1318  HG1 PRO    85      60.272  58.529  41.838  1.00  2.32
ATOM   1319  HG2 PRO    85      58.859  57.945  42.772  1.00  2.32
ATOM   1320  CB  PRO    85      60.678  56.873  43.200  1.00  2.32
ATOM   1321  HB1 PRO    85      61.728  56.956  42.916  1.00  2.32
ATOM   1322  HB2 PRO    85      60.225  55.984  42.759  1.00  2.32
ATOM   1323  CA  PRO    85      60.532  56.889  44.720  1.00  2.32
ATOM   1324  HA  PRO    85      59.516  56.560  44.947  1.00  2.32
ATOM   1325  C   PRO    85      61.471  55.896  45.433  1.00  2.32
ATOM   1326  O   PRO    85      60.987  54.919  46.002  1.00  2.32
ATOM   1327  N   ALA    86      62.782  56.160  45.490  1.00  2.46
ATOM   1328  H   ALA    86      63.141  56.966  45.007  1.00  2.46
ATOM   1329  CA  ALA    86      63.716  55.289  46.212  1.00  2.46
ATOM   1330  HA  ALA    86      63.624  54.285  45.800  1.00  2.46
ATOM   1331  CB  ALA    86      65.143  55.784  45.950  1.00  2.46
ATOM   1332  HB1 ALA    86      65.851  55.122  46.451  1.00  2.46
ATOM   1333  HB2 ALA    86      65.347  55.771  44.879  1.00  2.46
ATOM   1334  HB3 ALA    86      65.268  56.798  46.334  1.00  2.46
ATOM   1335  C   ALA    86      63.421  55.193  47.719  1.00  2.46
ATOM   1336  O   ALA    86      63.457  54.116  48.329  1.00  2.46
ATOM   1337  N   HIS    87      63.114  56.344  48.331  1.00  2.10
ATOM   1338  H   HIS    87      62.940  57.169  47.775  1.00  2.10
ATOM   1339  CA  HIS    87      62.745  56.366  49.736  1.00  2.10
ATOM   1340  HA  HIS    87      63.436  55.678  50.221  1.00  2.10
ATOM   1341  CB  HIS    87      62.977  57.718  50.413  1.00  2.10
ATOM   1342  HB1 HIS    87      62.232  58.436  50.068  1.00  2.10
ATOM   1343  HB2 HIS    87      63.975  58.089  50.184  1.00  2.10
ATOM   1344  CG  HIS    87      62.853  57.518  51.901  1.00  2.10
ATOM   1345  ND1 HIS    87      61.693  57.794  52.606  1.00  2.10
ATOM   1346  CE1 HIS    87      61.740  57.017  53.694  1.00  2.10
ATOM   1347  HE1 HIS    87      60.905  56.874  54.358  1.00  2.10
ATOM   1348  NE2 HIS    87      62.889  56.333  53.761  1.00  2.10
ATOM   1349  HE2 HIS    87      63.077  55.598  54.437  1.00  2.10
ATOM   1350  CD2 HIS    87      63.597  56.616  52.616  1.00  2.10
ATOM   1351  HD2 HIS    87      64.464  56.087  52.255  1.00  2.10
ATOM   1352  C   HIS    87      61.371  55.746  50.030  1.00  2.10
ATOM   1353  O   HIS    87      61.240  55.032  51.016  1.00  2.10
ATOM   1354  N   TYR    88      60.405  55.872  49.120  1.00  1.97
ATOM   1355  H   TYR    88      60.576  56.485  48.334  1.00  1.97
ATOM   1356  CA  TYR    88      59.193  55.054  49.108  1.00  1.97
ATOM   1357  HA  TYR    88      58.654  55.240  50.036  1.00  1.97
ATOM   1358  CB  TYR    88      58.282  55.488  47.953  1.00  1.97
ATOM   1359  HB1 TYR    88      58.890  55.765  47.095  1.00  1.97
ATOM   1360  HB2 TYR    88      57.745  56.388  48.252  1.00  1.97
ATOM   1361  CG  TYR    88      57.281  54.447  47.492  1.00  1.97
ATOM   1362  CD1 TYR    88      57.639  53.560  46.459  1.00  1.97
ATOM   1363  HD1 TYR    88      58.629  53.602  46.030  1.00  1.97
ATOM   1364  CE1 TYR    88      56.710  52.620  45.977  1.00  1.97
ATOM   1365  HE1 TYR    88      56.970  51.936  45.185  1.00  1.97
ATOM   1366  CZ  TYR    88      55.406  52.587  46.507  1.00  1.97
ATOM   1367  OH  TYR    88      54.499  51.724  45.986  1.00  1.97
ATOM   1368  HH  TYR    88      53.579  52.015  46.211  1.00  1.97
ATOM   1369  CE2 TYR    88      55.055  53.460  47.561  1.00  1.97
ATOM   1370  HE2 TYR    88      54.065  53.396  47.981  1.00  1.97
ATOM   1371  CD2 TYR    88      55.995  54.380  48.064  1.00  1.97
ATOM   1372  HD2 TYR    88      55.722  55.041  48.874  1.00  1.97
ATOM   1373  C   TYR    88      59.488  53.556  49.116  1.00  1.97
ATOM   1374  O   TYR    88      58.944  52.882  49.975  1.00  1.97
ATOM   1375  N   ASP    89      60.371  53.019  48.265  1.00  2.37
ATOM   1376  H   ASP    89      60.784  53.590  47.535  1.00  2.37
ATOM   1377  CA  ASP    89      60.640  51.569  48.304  1.00  2.37
ATOM   1378  HA  ASP    89      59.666  51.076  48.303  1.00  2.37
ATOM   1379  CB  ASP    89      61.344  51.089  47.019  1.00  2.37
ATOM   1380  HB1 ASP    89      60.902  51.597  46.160  1.00  2.37
ATOM   1381  HB2 ASP    89      61.132  50.025  46.904  1.00  2.37
ATOM   1382  CG  ASP    89      62.865  51.257  46.987  1.00  2.37
ATOM   1383  OD1 ASP    89      63.565  50.618  47.799  1.00  2.37
ATOM   1384  OD2 ASP    89      63.405  51.959  46.109  1.00  2.37
ATOM   1385  C   ASP    89      61.324  51.120  49.622  1.00  2.37
ATOM   1386  O   ASP    89      60.937  50.101  50.223  1.00  2.37
ATOM   1387  N   ARG    90      62.259  51.937  50.155  1.00  2.51
ATOM   1388  H   ARG    90      62.566  52.736  49.608  1.00  2.51
ATOM   1389  CA  ARG    90      62.844  51.652  51.484  1.00  2.51
ATOM   1390  HA  ARG    90      63.288  50.657  51.459  1.00  2.51
ATOM   1391  CB  ARG    90      63.903  52.693  51.917  1.00  2.51
ATOM   1392  HB1 ARG    90      64.243  52.408  52.914  1.00  2.51
ATOM   1393  HB2 ARG    90      63.413  53.662  52.019  1.00  2.51
ATOM   1394  CG  ARG    90      65.163  52.903  51.064  1.00  2.51
ATOM   1395  HG1 ARG    90      65.851  53.514  51.650  1.00  2.51
ATOM   1396  HG2 ARG    90      64.906  53.489  50.187  1.00  2.51
ATOM   1397  CD  ARG    90      65.905  51.627  50.641  1.00  2.51
ATOM   1398  HD1 ARG    90      65.515  50.769  51.192  1.00  2.51
ATOM   1399  HD2 ARG    90      66.961  51.726  50.892  1.00  2.51
ATOM   1400  NE  ARG    90      65.749  51.389  49.197  1.00  2.51
ATOM   1401  HE  ARG    90      64.874  50.954  48.889  1.00  2.51
ATOM   1402  CZ  ARG    90      66.487  51.821  48.196  1.00  2.51
ATOM   1403  NH1 ARG    90      67.634  52.418  48.380  1.00  2.51
ATOM   1404 1HH1 ARG    90      67.963  52.532  49.319  1.00  2.51
ATOM   1405 2HH1 ARG    90      68.158  52.730  47.589  1.00  2.51
ATOM   1406  NH2 ARG    90      66.063  51.677  46.979  1.00  2.51
ATOM   1407 1HH2 ARG    90      65.075  51.390  46.873  1.00  2.51
ATOM   1408 2HH2 ARG    90      66.531  52.039  46.180  1.00  2.51
ATOM   1409  C   ARG    90      61.786  51.608  52.601  1.00  2.51
ATOM   1410  O   ARG    90      61.812  50.739  53.473  1.00  2.51
ATOM   1411  N   TYR    91      60.881  52.579  52.593  1.00  2.16
ATOM   1412  H   TYR    91      60.930  53.270  51.849  1.00  2.16
ATOM   1413  CA  TYR    91      59.832  52.743  53.586  1.00  2.16
ATOM   1414  HA  TYR    91      60.255  52.585  54.578  1.00  2.16
ATOM   1415  CB  TYR    91      59.340  54.198  53.508  1.00  2.16
ATOM   1416  HB1 TYR    91      59.055  54.409  52.476  1.00  2.16
ATOM   1417  HB2 TYR    91      60.172  54.848  53.762  1.00  2.16
ATOM   1418  CG  TYR    91      58.177  54.550  54.414  1.00  2.16
ATOM   1419  CD1 TYR    91      58.223  54.256  55.791  1.00  2.16
ATOM   1420  HD1 TYR    91      59.119  53.850  56.230  1.00  2.16
ATOM   1421  CE1 TYR    91      57.071  54.422  56.583  1.00  2.16
ATOM   1422  HE1 TYR    91      57.081  54.163  57.627  1.00  2.16
ATOM   1423  CZ  TYR    91      55.880  54.900  56.009  1.00  2.16
ATOM   1424  OH  TYR    91      54.717  54.949  56.706  1.00  2.16
ATOM   1425  HH  TYR    91      54.723  54.275  57.429  1.00  2.16
ATOM   1426  CE2 TYR    91      55.877  55.311  54.665  1.00  2.16
ATOM   1427  HE2 TYR    91      54.961  55.703  54.259  1.00  2.16
ATOM   1428  CD2 TYR    91      57.018  55.122  53.862  1.00  2.16
ATOM   1429  HD2 TYR    91      56.977  55.337  52.807  1.00  2.16
ATOM   1430  C   TYR    91      58.689  51.737  53.411  1.00  2.16
ATOM   1431  O   TYR    91      58.056  51.453  54.407  1.00  2.16
ATOM   1432  N   VAL    92      58.487  51.108  52.251  1.00  2.30
ATOM   1433  H   VAL    92      58.966  51.456  51.426  1.00  2.30
ATOM   1434  CA  VAL    92      57.647  49.906  52.103  1.00  2.30
ATOM   1435  HA  VAL    92      56.679  50.070  52.570  1.00  2.30
ATOM   1436  CB  VAL    92      57.427  49.566  50.610  1.00  2.30
ATOM   1437  HB  VAL    92      58.395  49.544  50.112  1.00  2.30
ATOM   1438  CG1 VAL    92      56.760  48.198  50.391  1.00  2.30
ATOM   1439 1HG1 VAL    92      56.532  48.063  49.334  1.00  2.30
ATOM   1440 2HG1 VAL    92      57.421  47.391  50.704  1.00  2.30
ATOM   1441 3HG1 VAL    92      55.835  48.144  50.971  1.00  2.30
ATOM   1442  CG2 VAL    92      56.557  50.601  49.891  1.00  2.30
ATOM   1443 1HG2 VAL    92      56.715  50.532  48.815  1.00  2.30
ATOM   1444 2HG2 VAL    92      55.511  50.405  50.102  1.00  2.30
ATOM   1445 3HG2 VAL    92      56.800  51.609  50.217  1.00  2.30
ATOM   1446  C   VAL    92      58.299  48.720  52.790  1.00  2.30
ATOM   1447  O   VAL    92      57.668  48.046  53.608  1.00  2.30
ATOM   1448  N   ASN    93      59.601  48.495  52.532  1.00  2.76
ATOM   1449  H   ASN    93      60.088  49.081  51.859  1.00  2.76
ATOM   1450  CA  ASN    93      60.315  47.440  53.260  1.00  2.76
ATOM   1451  HA  ASN    93      59.834  46.492  53.015  1.00  2.76
ATOM   1452  CB  ASN    93      61.784  47.372  52.821  1.00  2.76
ATOM   1453  HB1 ASN    93      62.294  48.304  53.055  1.00  2.76
ATOM   1454  HB2 ASN    93      61.840  47.209  51.745  1.00  2.76
ATOM   1455  CG  ASN    93      62.503  46.242  53.536  1.00  2.76
ATOM   1456  OD1 ASN    93      63.313  46.439  54.425  1.00  2.76
ATOM   1457  ND2 ASN    93      62.205  45.010  53.197  1.00  2.76
ATOM   1458 1HD2 ASN    93      61.550  44.828  52.460  1.00  2.76
ATOM   1459 2HD2 ASN    93      62.688  44.285  53.696  1.00  2.76
ATOM   1460  C   ASN    93      60.157  47.615  54.792  1.00  2.76
ATOM   1461  O   ASN    93      59.728  46.693  55.495  1.00  2.76
ATOM   1462  N   LYS    94      60.381  48.833  55.304  1.00  2.91
ATOM   1463  H   LYS    94      60.697  49.563  54.670  1.00  2.91
ATOM   1464  CA  LYS    94      60.165  49.139  56.730  1.00  2.91
ATOM   1465  HA  LYS    94      60.656  48.343  57.289  1.00  2.91
ATOM   1466  CB  LYS    94      60.832  50.487  57.096  1.00  2.91
ATOM   1467  HB1 LYS    94      60.070  51.260  57.202  1.00  2.91
ATOM   1468  HB2 LYS    94      61.467  50.808  56.268  1.00  2.91
ATOM   1469  CG  LYS    94      61.737  50.434  58.350  1.00  2.91
ATOM   1470  HG1 LYS    94      62.096  51.435  58.566  1.00  2.91
ATOM   1471  HG2 LYS    94      62.610  49.836  58.083  1.00  2.91
ATOM   1472  CD  LYS    94      61.178  49.845  59.660  1.00  2.91
ATOM   1473  HD1 LYS    94      62.023  49.673  60.329  1.00  2.91
ATOM   1474  HD2 LYS    94      60.760  48.864  59.454  1.00  2.91
ATOM   1475  CE  LYS    94      60.159  50.691  60.449  1.00  2.91
ATOM   1476  HE1 LYS    94      60.682  51.522  60.933  1.00  2.91
ATOM   1477  HE2 LYS    94      59.732  50.057  61.233  1.00  2.91
ATOM   1478  NZ  LYS    94      59.069  51.221  59.603  1.00  2.91
ATOM   1479  HZ1 LYS    94      58.248  51.528  60.113  1.00  2.91
ATOM   1480  HZ2 LYS    94      59.361  52.021  59.052  1.00  2.91
ATOM   1481  HZ3 LYS    94      58.690  50.521  58.977  1.00  2.91
ATOM   1482  C   LYS    94      58.700  49.100  57.153  1.00  2.91
ATOM   1483  O   LYS    94      58.457  48.818  58.325  1.00  2.91
ATOM   1484  N   ASP    95      57.732  49.358  56.280  1.00  2.77
ATOM   1485  H   ASP    95      57.960  49.657  55.339  1.00  2.77
ATOM   1486  CA  ASP    95      56.311  49.206  56.597  1.00  2.77
ATOM   1487  HA  ASP    95      56.174  49.806  57.486  1.00  2.77
ATOM   1488  CB  ASP    95      55.338  49.761  55.523  1.00  2.77
ATOM   1489  HB1 ASP    95      55.785  50.633  55.053  1.00  2.77
ATOM   1490  HB2 ASP    95      54.466  50.133  56.063  1.00  2.77
ATOM   1491  CG  ASP    95      54.788  48.811  54.436  1.00  2.77
ATOM   1492  OD1 ASP    95      54.460  47.640  54.742  1.00  2.77
ATOM   1493  OD2 ASP    95      54.534  49.286  53.307  1.00  2.77
ATOM   1494  C   ASP    95      56.045  47.768  56.980  1.00  2.77
ATOM   1495  O   ASP    95      55.374  47.550  57.994  1.00  2.77
ATOM   1496  N   MET    96      56.721  46.821  56.292  1.00  2.96
ATOM   1497  H   MET    96      57.192  47.082  55.431  1.00  2.96
ATOM   1498  CA  MET    96      56.518  45.409  56.605  1.00  2.96
ATOM   1499  HA  MET    96      55.465  45.187  56.433  1.00  2.96
ATOM   1500  CB  MET    96      57.355  44.464  55.727  1.00  2.96
ATOM   1501  HB1 MET    96      57.072  43.440  55.973  1.00  2.96
ATOM   1502  HB2 MET    96      58.404  44.571  55.999  1.00  2.96
ATOM   1503  CG  MET    96      57.238  44.634  54.205  1.00  2.96
ATOM   1504  HG1 MET    96      57.858  43.863  53.749  1.00  2.96
ATOM   1505  HG2 MET    96      57.677  45.592  53.934  1.00  2.96
ATOM   1506  SD  MET    96      55.599  44.541  53.421  1.00  2.96
ATOM   1507  CE  MET    96      54.809  43.164  54.291  1.00  2.96
ATOM   1508  HE1 MET    96      53.857  42.936  53.812  1.00  2.96
ATOM   1509  HE2 MET    96      55.452  42.285  54.267  1.00  2.96
ATOM   1510  HE3 MET    96      54.616  43.451  55.323  1.00  2.96
ATOM   1511  C   MET    96      56.821  45.115  58.081  1.00  2.96
ATOM   1512  O   MET    96      56.286  44.159  58.633  1.00  2.96
ATOM   1513  N   SER    97      57.638  45.941  58.753  1.00  3.85
ATOM   1514  H   SER    97      57.989  46.758  58.271  1.00  3.85
ATOM   1515  CA  SER    97      57.931  45.738  60.170  1.00  3.85
ATOM   1516  HA  SER    97      58.261  44.703  60.262  1.00  3.85
ATOM   1517  CB  SER    97      59.102  46.585  60.669  1.00  3.85
ATOM   1518  HB1 SER    97      59.947  46.465  59.990  1.00  3.85
ATOM   1519  HB2 SER    97      59.398  46.230  61.658  1.00  3.85
ATOM   1520  OG  SER    97      58.762  47.947  60.765  1.00  3.85
ATOM   1521  HG  SER    97      58.436  48.230  59.889  1.00  3.85
ATOM   1522  C   SER    97      56.742  45.855  61.132  1.00  3.85
ATOM   1523  O   SER    97      56.735  45.104  62.107  1.00  3.85
ATOM   1524  N   ILE    98      55.739  46.716  60.858  1.00  3.94
ATOM   1525  H   ILE    98      55.803  47.282  60.018  1.00  3.94
ATOM   1526  CA  ILE    98      54.485  46.757  61.645  1.00  3.94
ATOM   1527  HA  ILE    98      54.468  45.773  62.102  1.00  3.94
ATOM   1528  CB  ILE    98      54.500  47.699  62.883  1.00  3.94
ATOM   1529  HB  ILE    98      55.089  48.570  62.641  1.00  3.94
ATOM   1530  CG2 ILE    98      53.130  48.212  63.359  1.00  3.94
ATOM   1531 1HG2 ILE    98      53.263  48.997  64.099  1.00  3.94
ATOM   1532 2HG2 ILE    98      52.587  48.661  62.529  1.00  3.94
ATOM   1533 3HG2 ILE    98      52.514  47.420  63.782  1.00  3.94
ATOM   1534  CG1 ILE    98      55.238  47.047  64.068  1.00  3.94
ATOM   1535 1HG1 ILE    98      55.249  47.815  64.817  1.00  3.94
ATOM   1536 2HG1 ILE    98      56.277  46.880  63.792  1.00  3.94
ATOM   1537  CD1 ILE    98      54.659  45.779  64.711  1.00  3.94
ATOM   1538  HD1 ILE    98      55.266  45.514  65.576  1.00  3.94
ATOM   1539  HD2 ILE    98      53.639  45.943  65.054  1.00  3.94
ATOM   1540  HD3 ILE    98      54.675  44.939  64.018  1.00  3.94
ATOM   1541  C   ILE    98      53.158  46.569  60.885  1.00  3.94
ATOM   1542  O   ILE    98      52.114  46.359  61.516  1.00  3.94
ATOM   1543  N   GLN    99      53.168  46.383  59.567  1.00  3.49
ATOM   1544  H   GLN    99      54.000  46.611  59.031  1.00  3.49
ATOM   1545  CA  GLN    99      52.157  45.503  58.959  1.00  3.49
ATOM   1546  HA  GLN    99      51.165  45.808  59.293  1.00  3.49
ATOM   1547  CB  GLN    99      52.182  45.592  57.414  1.00  3.49
ATOM   1548  HB1 GLN    99      51.541  44.791  57.041  1.00  3.49
ATOM   1549  HB2 GLN    99      53.191  45.407  57.044  1.00  3.49
ATOM   1550  CG  GLN    99      51.675  46.914  56.827  1.00  3.49
ATOM   1551  HG1 GLN    99      52.491  47.637  56.788  1.00  3.49
ATOM   1552  HG2 GLN    99      50.885  47.320  57.459  1.00  3.49
ATOM   1553  CD  GLN    99      51.091  46.706  55.425  1.00  3.49
ATOM   1554  OE1 GLN    99      49.950  46.289  55.271  1.00  3.49
ATOM   1555  NE2 GLN    99      51.820  46.963  54.364  1.00  3.49
ATOM   1556 1HE2 GLN    99      52.800  47.274  54.457  1.00  3.49
ATOM   1557 2HE2 GLN    99      51.409  46.829  53.463  1.00  3.49
ATOM   1558  C   GLN    99      52.356  44.042  59.394  1.00  3.49
ATOM   1559  O   GLN    99      51.600  43.533  60.227  1.00  3.49
ATOM   1560  N   GLU   100      53.385  43.383  58.843  1.00  3.58
ATOM   1561  H   GLU   100      53.974  43.898  58.203  1.00  3.58
ATOM   1562  CA  GLU   100      53.891  42.054  59.200  1.00  3.58
ATOM   1563  HA  GLU   100      54.300  42.122  60.208  1.00  3.58
ATOM   1564  CB  GLU   100      52.814  40.967  59.202  1.00  3.58
ATOM   1565  HB1 GLU   100      52.185  41.145  60.066  1.00  3.58
ATOM   1566  HB2 GLU   100      53.334  40.025  59.367  1.00  3.58
ATOM   1567  CG  GLU   100      51.913  40.773  57.971  1.00  3.58
ATOM   1568  HG1 GLU   100      52.492  40.344  57.151  1.00  3.58
ATOM   1569  HG2 GLU   100      51.506  41.734  57.652  1.00  3.58
ATOM   1570  CD  GLU   100      50.760  39.833  58.357  1.00  3.58
ATOM   1571  OE1 GLU   100      49.759  40.361  58.902  1.00  3.58
ATOM   1572  OE2 GLU   100      50.933  38.592  58.305  1.00  3.58
ATOM   1573  C   GLU   100      55.018  41.565  58.283  1.00  3.58
ATOM   1574  O   GLU   100      54.939  41.651  57.058  1.00  3.58
ATOM   1575  N   LEU   101      56.032  40.935  58.880  1.00  2.95
ATOM   1576  H   LEU   101      56.068  40.916  59.886  1.00  2.95
ATOM   1577  CA  LEU   101      57.050  40.189  58.149  1.00  2.95
ATOM   1578  HA  LEU   101      57.153  40.648  57.167  1.00  2.95
ATOM   1579  CB  LEU   101      58.404  40.325  58.878  1.00  2.95
ATOM   1580  HB1 LEU   101      58.489  39.547  59.638  1.00  2.95
ATOM   1581  HB2 LEU   101      58.432  41.282  59.403  1.00  2.95
ATOM   1582  CG  LEU   101      59.647  40.274  57.968  1.00  2.95
ATOM   1583  HG  LEU   101      60.522  40.265  58.618  1.00  2.95
ATOM   1584  CD1 LEU   101      59.704  39.020  57.093  1.00  2.95
ATOM   1585 1HD1 LEU   101      60.674  38.960  56.601  1.00  2.95
ATOM   1586 2HD1 LEU   101      59.568  38.131  57.711  1.00  2.95
ATOM   1587 3HD1 LEU   101      58.925  39.047  56.332  1.00  2.95
ATOM   1588  CD2 LEU   101      59.755  41.511  57.068  1.00  2.95
ATOM   1589 1HD2 LEU   101      60.717  41.507  56.556  1.00  2.95
ATOM   1590 2HD2 LEU   101      58.961  41.518  56.323  1.00  2.95
ATOM   1591 3HD2 LEU   101      59.685  42.417  57.672  1.00  2.95
ATOM   1592  C   LEU   101      56.592  38.740  57.936  1.00  2.95
ATOM   1593  O   LEU   101      56.705  37.891  58.823  1.00  2.95
ATOM   1594  N   ALA   102      56.014  38.480  56.766  1.00  3.09
ATOM   1595  H   ALA   102      55.852  39.247  56.133  1.00  3.09
ATOM   1596  CA  ALA   102      55.528  37.163  56.377  1.00  3.09
ATOM   1597  HA  ALA   102      54.872  36.836  57.180  1.00  3.09
ATOM   1598  CB  ALA   102      54.723  37.328  55.081  1.00  3.09
ATOM   1599  HB1 ALA   102      54.335  36.361  54.758  1.00  3.09
ATOM   1600  HB2 ALA   102      53.883  38.003  55.253  1.00  3.09
ATOM   1601  HB3 ALA   102      55.360  37.732  54.294  1.00  3.09
ATOM   1602  C   ALA   102      56.658  36.127  56.211  1.00  3.09
ATOM   1603  O   ALA   102      57.727  36.417  55.669  1.00  3.09
ATOM   1604  N   VAL   103      56.385  34.887  56.621  1.00  4.17
ATOM   1605  H   VAL   103      55.464  34.730  57.015  1.00  4.17
ATOM   1606  CA  VAL   103      57.303  33.743  56.497  1.00  4.17
ATOM   1607  HA  VAL   103      58.314  34.132  56.377  1.00  4.17
ATOM   1608  CB  VAL   103      57.314  32.911  57.800  1.00  4.17
ATOM   1609  HB  VAL   103      57.775  33.533  58.568  1.00  4.17
ATOM   1610  CG1 VAL   103      55.926  32.518  58.322  1.00  4.17
ATOM   1611 1HG1 VAL   103      56.026  31.883  59.203  1.00  4.17
ATOM   1612 2HG1 VAL   103      55.368  33.408  58.612  1.00  4.17
ATOM   1613 3HG1 VAL   103      55.368  31.982  57.561  1.00  4.17
ATOM   1614  CG2 VAL   103      58.181  31.654  57.666  1.00  4.17
ATOM   1615 1HG2 VAL   103      58.303  31.194  58.648  1.00  4.17
ATOM   1616 2HG2 VAL   103      57.708  30.930  57.005  1.00  4.17
ATOM   1617 3HG2 VAL   103      59.166  31.919  57.285  1.00  4.17
ATOM   1618  C   VAL   103      56.979  32.932  55.248  1.00  4.17
ATOM   1619  O   VAL   103      55.841  32.536  55.031  1.00  4.17
ATOM   1620  N   LEU   104      57.978  32.660  54.406  1.00  5.42
ATOM   1621  H   LEU   104      58.889  33.041  54.615  1.00  5.42
ATOM   1622  CA  LEU   104      57.788  32.058  53.078  1.00  5.42
ATOM   1623  HA  LEU   104      57.062  32.663  52.535  1.00  5.42
ATOM   1624  CB  LEU   104      59.126  32.088  52.305  1.00  5.42
ATOM   1625  HB1 LEU   104      58.969  31.567  51.358  1.00  5.42
ATOM   1626  HB2 LEU   104      59.868  31.512  52.858  1.00  5.42
ATOM   1627  CG  LEU   104      59.730  33.462  51.945  1.00  5.42
ATOM   1628  HG  LEU   104      60.541  33.273  51.242  1.00  5.42
ATOM   1629  CD1 LEU   104      58.726  34.387  51.255  1.00  5.42
ATOM   1630 1HD1 LEU   104      59.241  35.278  50.896  1.00  5.42
ATOM   1631 2HD1 LEU   104      58.278  33.875  50.404  1.00  5.42
ATOM   1632 3HD1 LEU   104      57.944  34.692  51.951  1.00  5.42
ATOM   1633  CD2 LEU   104      60.340  34.205  53.136  1.00  5.42
ATOM   1634 1HD2 LEU   104      60.958  35.021  52.764  1.00  5.42
ATOM   1635 2HD2 LEU   104      59.565  34.640  53.768  1.00  5.42
ATOM   1636 3HD2 LEU   104      60.969  33.532  53.718  1.00  5.42
ATOM   1637  C   LEU   104      57.199  30.627  53.076  1.00  5.42
ATOM   1638  O   LEU   104      56.917  30.073  52.016  1.00  5.42
ATOM   1639  N   VAL   105      56.968  30.045  54.253  1.00  6.18
ATOM   1640  H   VAL   105      57.197  30.583  55.074  1.00  6.18
ATOM   1641  CA  VAL   105      56.142  28.855  54.459  1.00  6.18
ATOM   1642  HA  VAL   105      55.672  28.570  53.516  1.00  6.18
ATOM   1643  CB  VAL   105      56.987  27.664  54.952  1.00  6.18
ATOM   1644  HB  VAL   105      57.471  27.928  55.894  1.00  6.18
ATOM   1645  CG1 VAL   105      56.117  26.419  55.182  1.00  6.18
ATOM   1646 1HG1 VAL   105      56.748  25.582  55.482  1.00  6.18
ATOM   1647 2HG1 VAL   105      55.399  26.598  55.982  1.00  6.18
ATOM   1648 3HG1 VAL   105      55.588  26.154  54.266  1.00  6.18
ATOM   1649  CG2 VAL   105      58.074  27.289  53.935  1.00  6.18
ATOM   1650 1HG2 VAL   105      58.630  26.420  54.286  1.00  6.18
ATOM   1651 2HG2 VAL   105      57.623  27.062  52.969  1.00  6.18
ATOM   1652 3HG2 VAL   105      58.776  28.114  53.813  1.00  6.18
ATOM   1653  C   VAL   105      55.054  29.209  55.465  1.00  6.18
ATOM   1654  O   VAL   105      55.345  29.672  56.563  1.00  6.18
ATOM   1655  N   SER   106      53.791  28.997  55.091  1.00  5.74
ATOM   1656  H   SER   106      53.652  28.620  54.166  1.00  5.74
ATOM   1657  CA  SER   106      52.576  29.336  55.858  1.00  5.74
ATOM   1658  HA  SER   106      51.742  29.020  55.232  1.00  5.74
ATOM   1659  CB  SER   106      52.463  28.489  57.135  1.00  5.74
ATOM   1660  HB1 SER   106      52.693  27.449  56.900  1.00  5.74
ATOM   1661  HB2 SER   106      51.439  28.537  57.509  1.00  5.74
ATOM   1662  OG  SER   106      53.334  28.944  58.146  1.00  5.74
ATOM   1663  HG  SER   106      54.175  29.229  57.738  1.00  5.74
ATOM   1664  C   SER   106      52.298  30.829  56.128  1.00  5.74
ATOM   1665  O   SER   106      51.200  31.162  56.572  1.00  5.74
ATOM   1666  N   GLY   107      53.216  31.741  55.798  1.00  4.90
ATOM   1667  H   GLY   107      54.147  31.426  55.555  1.00  4.90
ATOM   1668  CA  GLY   107      52.957  33.171  55.590  1.00  4.90
ATOM   1669  HA1 GLY   107      52.017  33.265  55.047  1.00  4.90
ATOM   1670  HA2 GLY   107      53.727  33.601  54.952  1.00  4.90
ATOM   1671  C   GLY   107      52.831  34.047  56.831  1.00  4.90
ATOM   1672  O   GLY   107      53.422  35.111  56.860  1.00  4.90
ATOM   1673  N   GLN   108      52.059  33.651  57.836  1.00  4.65
ATOM   1674  H   GLN   108      51.643  32.735  57.762  1.00  4.65
ATOM   1675  CA  GLN   108      51.542  34.573  58.859  1.00  4.65
ATOM   1676  HA  GLN   108      50.943  35.338  58.361  1.00  4.65
ATOM   1677  CB  GLN   108      50.623  33.774  59.799  1.00  4.65
ATOM   1678  HB1 GLN   108      50.277  34.425  60.604  1.00  4.65
ATOM   1679  HB2 GLN   108      51.214  32.977  60.254  1.00  4.65
ATOM   1680  CG  GLN   108      49.388  33.167  59.103  1.00  4.65
ATOM   1681  HG1 GLN   108      49.518  33.142  58.022  1.00  4.65
ATOM   1682  HG2 GLN   108      48.515  33.785  59.316  1.00  4.65
ATOM   1683  CD  GLN   108      49.126  31.749  59.594  1.00  4.65
ATOM   1684  OE1 GLN   108      48.415  31.513  60.554  1.00  4.65
ATOM   1685  NE2 GLN   108      49.707  30.749  58.968  1.00  4.65
ATOM   1686 1HE2 GLN   108      50.284  30.911  58.152  1.00  4.65
ATOM   1687 2HE2 GLN   108      49.542  29.840  59.358  1.00  4.65
ATOM   1688  C   GLN   108      52.609  35.301  59.702  1.00  4.65
ATOM   1689  O   GLN   108      53.551  34.666  60.177  1.00  4.65
ATOM   1690  N   LYS   109      52.397  36.601  59.982  1.00  4.29
ATOM   1691  H   LYS   109      51.672  37.079  59.443  1.00  4.29
ATOM   1692  CA  LYS   109      53.191  37.451  60.904  1.00  4.29
ATOM   1693  HA  LYS   109      53.995  37.885  60.308  1.00  4.29
ATOM   1694  CB  LYS   109      52.312  38.599  61.424  1.00  4.29
ATOM   1695  HB1 LYS   109      51.841  39.017  60.553  1.00  4.29
ATOM   1696  HB2 LYS   109      52.963  39.357  61.863  1.00  4.29
ATOM   1697  CG  LYS   109      51.162  38.306  62.403  1.00  4.29
ATOM   1698  HG1 LYS   109      51.533  38.346  63.428  1.00  4.29
ATOM   1699  HG2 LYS   109      50.762  37.309  62.213  1.00  4.29
ATOM   1700  CD  LYS   109      50.021  39.333  62.216  1.00  4.29
ATOM   1701  HD1 LYS   109      49.259  39.167  62.978  1.00  4.29
ATOM   1702  HD2 LYS   109      49.563  39.133  61.245  1.00  4.29
ATOM   1703  CE  LYS   109      50.488  40.805  62.273  1.00  4.29
ATOM   1704  HE1 LYS   109      51.560  40.840  62.066  1.00  4.29
ATOM   1705  HE2 LYS   109      50.339  41.199  63.280  1.00  4.29
ATOM   1706  NZ  LYS   109      49.806  41.655  61.262  1.00  4.29
ATOM   1707  HZ1 LYS   109      49.822  41.192  60.348  1.00  4.29
ATOM   1708  HZ2 LYS   109      48.838  41.820  61.473  1.00  4.29
ATOM   1709  HZ3 LYS   109      50.310  42.529  61.101  1.00  4.29
ATOM   1710  C   LYS   109      53.899  36.667  62.028  1.00  4.29
ATOM   1711  O   LYS   109      53.813  35.445  62.150  1.00  4.29
