# Supplementary material for: Selecting Near-Native Protein Structures from Predicted Decoy Sets Using Ordered Graphlet Degree Similarity
Source: Genes (Basel). 2019 Feb 11;10(2):132. doi: 10.3390/genes10020132 (PMC6410076; doi:10.3390/genes10020132)
Supplement: Supplementary file 1 [file genes-10-00132-s001.zip › CodeData/data/CASP11/T0759/model21.pdb]

ATOM      1  N   MET     1      57.963  49.083  74.352  1.00 10.24
ATOM      2  CA  MET     1      58.588  48.323  73.266  1.00 10.24
ATOM      3  HA  MET     1      58.806  47.320  73.628  1.00 10.24
ATOM      4  CB  MET     1      57.618  48.219  72.078  1.00 10.24
ATOM      5  HB1 MET     1      58.111  47.678  71.269  1.00 10.24
ATOM      6  HB2 MET     1      57.375  49.222  71.726  1.00 10.24
ATOM      7  CG  MET     1      56.326  47.475  72.437  1.00 10.24
ATOM      8  HG1 MET     1      55.767  48.064  73.165  1.00 10.24
ATOM      9  HG2 MET     1      56.594  46.527  72.904  1.00 10.24
ATOM     10  SD  MET     1      55.239  47.114  71.028  1.00 10.24
ATOM     11  CE  MET     1      54.782  48.801  70.533  1.00 10.24
ATOM     12  HE1 MET     1      54.045  48.764  69.732  1.00 10.24
ATOM     13  HE2 MET     1      54.358  49.338  71.382  1.00 10.24
ATOM     14  HE3 MET     1      55.661  49.338  70.178  1.00 10.24
ATOM     15  C   MET     1      59.912  48.931  72.789  1.00 10.24
ATOM     16  O   MET     1      60.723  48.238  72.175  1.00 10.24
ATOM     17  N   GLY     2      60.140  50.216  73.069  1.00  8.72
ATOM     18  H   GLY     2      59.403  50.707  73.561  1.00  8.72
ATOM     19  CA  GLY     2      61.346  50.938  72.655  1.00  8.72
ATOM     20  HA1 GLY     2      61.844  50.406  71.844  1.00  8.72
ATOM     21  HA2 GLY     2      62.032  50.994  73.500  1.00  8.72
ATOM     22  C   GLY     2      61.059  52.359  72.170  1.00  8.72
ATOM     23  O   GLY     2      61.315  52.694  71.013  1.00  8.72
ATOM     24  N   HIS     3      60.472  53.183  73.037  1.00  7.09
ATOM     25  H   HIS     3      60.190  52.823  73.938  1.00  7.09
ATOM     26  CA  HIS     3      60.130  54.578  72.746  1.00  7.09
ATOM     27  HA  HIS     3      59.653  54.602  71.766  1.00  7.09
ATOM     28  CB  HIS     3      59.079  55.050  73.759  1.00  7.09
ATOM     29  HB1 HIS     3      58.734  56.049  73.491  1.00  7.09
ATOM     30  HB2 HIS     3      59.516  55.086  74.758  1.00  7.09
ATOM     31  CG  HIS     3      57.905  54.099  73.767  1.00  7.09
ATOM     32  ND1 HIS     3      57.732  53.048  74.674  1.00  7.09
ATOM     33  CE1 HIS     3      56.732  52.298  74.176  1.00  7.09
ATOM     34  HE1 HIS     3      56.371  51.377  74.616  1.00  7.09
ATOM     35  NE2 HIS     3      56.287  52.817  73.021  1.00  7.09
ATOM     36  HE2 HIS     3      55.588  52.389  72.396  1.00  7.09
ATOM     37  CD2 HIS     3      57.021  53.944  72.739  1.00  7.09
ATOM     38  HD2 HIS     3      56.968  54.523  71.827  1.00  7.09
ATOM     39  C   HIS     3      61.379  55.469  72.651  1.00  7.09
ATOM     40  O   HIS     3      61.938  55.870  73.669  1.00  7.09
ATOM     41  N   HIS     4      61.844  55.710  71.418  1.00  6.56
ATOM     42  H   HIS     4      61.311  55.332  70.646  1.00  6.56
ATOM     43  CA  HIS     4      63.257  55.984  71.108  1.00  6.56
ATOM     44  HA  HIS     4      63.738  56.230  72.057  1.00  6.56
ATOM     45  CB  HIS     4      63.936  54.675  70.669  1.00  6.56
ATOM     46  HB1 HIS     4      63.534  54.366  69.713  1.00  6.56
ATOM     47  HB2 HIS     4      63.674  53.899  71.389  1.00  6.56
ATOM     48  CG  HIS     4      65.445  54.706  70.597  1.00  6.56
ATOM     49  ND1 HIS     4      66.307  54.163  71.555  1.00  6.56
ATOM     50  CE1 HIS     4      67.547  54.341  71.081  1.00  6.56
ATOM     51  HE1 HIS     4      68.446  54.019  71.590  1.00  6.56
ATOM     52  NE2 HIS     4      67.510  54.953  69.885  1.00  6.56
ATOM     53  HE2 HIS     4      68.307  55.163  69.305  1.00  6.56
ATOM     54  CD2 HIS     4      66.195  55.192  69.565  1.00  6.56
ATOM     55  HD2 HIS     4      65.822  55.653  68.663  1.00  6.56
ATOM     56  C   HIS     4      63.603  57.209  70.236  1.00  6.56
ATOM     57  O   HIS     4      64.655  57.822  70.407  1.00  6.56
ATOM     58  N   HIS     5      62.679  57.645  69.387  1.00  6.17
ATOM     59  H   HIS     5      61.893  57.023  69.258  1.00  6.17
ATOM     60  CA  HIS     5      62.528  58.995  68.857  1.00  6.17
ATOM     61  HA  HIS     5      63.254  59.669  69.317  1.00  6.17
ATOM     62  CB  HIS     5      62.693  59.035  67.319  1.00  6.17
ATOM     63  HB1 HIS     5      62.536  60.065  66.993  1.00  6.17
ATOM     64  HB2 HIS     5      61.910  58.430  66.862  1.00  6.17
ATOM     65  CG  HIS     5      64.000  58.564  66.734  1.00  6.17
ATOM     66  ND1 HIS     5      64.135  58.092  65.428  1.00  6.17
ATOM     67  CE1 HIS     5      65.430  57.790  65.269  1.00  6.17
ATOM     68  HE1 HIS     5      65.854  57.383  64.360  1.00  6.17
ATOM     69  NE2 HIS     5      66.110  58.048  66.399  1.00  6.17
ATOM     70  HE2 HIS     5      67.098  57.898  66.538  1.00  6.17
ATOM     71  CD2 HIS     5      65.225  58.548  67.331  1.00  6.17
ATOM     72  HD2 HIS     5      65.451  58.862  68.341  1.00  6.17
ATOM     73  C   HIS     5      61.124  59.438  69.297  1.00  6.17
ATOM     74  O   HIS     5      60.971  60.166  70.275  1.00  6.17
ATOM     75  N   HIS     6      60.115  58.813  68.685  1.00  5.18
ATOM     76  H   HIS     6      60.335  58.438  67.770  1.00  5.18
ATOM     77  CA  HIS     6      59.048  58.036  69.337  1.00  5.18
ATOM     78  HA  HIS     6      59.388  57.691  70.313  1.00  5.18
ATOM     79  CB  HIS     6      57.789  58.894  69.508  1.00  5.18
ATOM     80  HB1 HIS     6      57.246  58.944  68.564  1.00  5.18
ATOM     81  HB2 HIS     6      58.085  59.907  69.781  1.00  5.18
ATOM     82  CG  HIS     6      56.859  58.404  70.586  1.00  5.18
ATOM     83  ND1 HIS     6      57.006  57.226  71.333  1.00  5.18
ATOM     84  CE1 HIS     6      55.953  57.200  72.165  1.00  5.18
ATOM     85  HE1 HIS     6      55.732  56.394  72.852  1.00  5.18
ATOM     86  NE2 HIS     6      55.192  58.298  72.005  1.00  5.18
ATOM     87  HE2 HIS     6      54.299  58.472  72.447  1.00  5.18
ATOM     88  CD2 HIS     6      55.749  59.066  71.013  1.00  5.18
ATOM     89  HD2 HIS     6      55.359  59.988  70.601  1.00  5.18
ATOM     90  C   HIS     6      58.824  56.824  68.395  1.00  5.18
ATOM     91  O   HIS     6      59.047  56.946  67.186  1.00  5.18
ATOM     92  N   HIS     7      58.611  55.614  68.935  1.00  4.52
ATOM     93  H   HIS     7      58.258  55.585  69.880  1.00  4.52
ATOM     94  CA  HIS     7      59.279  54.397  68.388  1.00  4.52
ATOM     95  HA  HIS     7      59.242  53.598  69.131  1.00  4.52
ATOM     96  CB  HIS     7      58.543  53.920  67.115  1.00  4.52
ATOM     97  HB1 HIS     7      58.792  54.562  66.270  1.00  4.52
ATOM     98  HB2 HIS     7      57.485  54.031  67.255  1.00  4.52
ATOM     99  CG  HIS     7      58.808  52.488  66.711  1.00  4.52
ATOM    100  ND1 HIS     7      59.742  52.070  65.759  1.00  4.52
ATOM    101  CE1 HIS     7      59.643  50.732  65.711  1.00  4.52
ATOM    102  HE1 HIS     7      60.239  50.096  65.069  1.00  4.52
ATOM    103  NE2 HIS     7      58.697  50.301  66.564  1.00  4.52
ATOM    104  HE2 HIS     7      58.401  49.344  66.692  1.00  4.52
ATOM    105  CD2 HIS     7      58.161  51.394  67.202  1.00  4.52
ATOM    106  HD2 HIS     7      57.372  51.399  67.944  1.00  4.52
ATOM    107  C   HIS     7      60.748  54.691  68.073  1.00  4.52
ATOM    108  O   HIS     7      61.341  55.455  68.799  1.00  4.52
ATOM    109  N   HIS     8      61.346  54.213  66.992  1.00  4.08
ATOM    110  H   HIS     8      60.850  53.492  66.479  1.00  4.08
ATOM    111  CA  HIS     8      62.376  54.957  66.243  1.00  4.08
ATOM    112  HA  HIS     8      62.115  56.016  66.239  1.00  4.08
ATOM    113  CB  HIS     8      63.782  54.849  66.863  1.00  4.08
ATOM    114  HB1 HIS     8      63.780  55.410  67.791  1.00  4.08
ATOM    115  HB2 HIS     8      64.473  55.366  66.199  1.00  4.08
ATOM    116  CG  HIS     8      64.364  53.477  67.126  1.00  4.08
ATOM    117  ND1 HIS     8      65.667  53.103  66.786  1.00  4.08
ATOM    118  CE1 HIS     8      65.851  51.880  67.299  1.00  4.08
ATOM    119  HE1 HIS     8      66.767  51.312  67.209  1.00  4.08
ATOM    120  NE2 HIS     8      64.753  51.477  67.958  1.00  4.08
ATOM    121  HE2 HIS     8      64.660  50.613  68.473  1.00  4.08
ATOM    122  CD2 HIS     8      63.807  52.473  67.869  1.00  4.08
ATOM    123  HD2 HIS     8      62.839  52.491  68.350  1.00  4.08
ATOM    124  C   HIS     8      62.326  54.495  64.797  1.00  4.08
ATOM    125  O   HIS     8      63.212  53.824  64.267  1.00  4.08
ATOM    126  N   SER     9      61.165  54.787  64.225  1.00  3.23
ATOM    127  H   SER     9      60.541  55.388  64.743  1.00  3.23
ATOM    128  CA  SER     9      60.736  54.389  62.896  1.00  3.23
ATOM    129  HA  SER     9      60.394  53.356  62.968  1.00  3.23
ATOM    130  CB  SER     9      59.514  55.213  62.486  1.00  3.23
ATOM    131  HB1 SER     9      58.650  54.877  63.063  1.00  3.23
ATOM    132  HB2 SER     9      59.311  55.073  61.425  1.00  3.23
ATOM    133  OG  SER     9      59.753  56.578  62.766  1.00  3.23
ATOM    134  HG  SER     9      58.920  57.060  62.860  1.00  3.23
ATOM    135  C   SER     9      61.856  54.431  61.880  1.00  3.23
ATOM    136  O   SER     9      62.421  55.490  61.615  1.00  3.23
ATOM    137  N   HIS    10      62.203  53.235  61.393  1.00  3.40
ATOM    138  H   HIS    10      61.670  52.447  61.727  1.00  3.40
ATOM    139  CA  HIS    10      63.418  52.926  60.640  1.00  3.40
ATOM    140  HA  HIS    10      64.272  53.272  61.226  1.00  3.40
ATOM    141  CB  HIS    10      63.558  51.405  60.498  1.00  3.40
ATOM    142  HB1 HIS    10      62.803  51.020  59.812  1.00  3.40
ATOM    143  HB2 HIS    10      63.405  50.941  61.474  1.00  3.40
ATOM    144  CG  HIS    10      64.930  51.020  60.019  1.00  3.40
ATOM    145  ND1 HIS    10      66.063  50.969  60.828  1.00  3.40
ATOM    146  CE1 HIS    10      67.088  50.690  60.009  1.00  3.40
ATOM    147  HE1 HIS    10      68.118  50.598  60.328  1.00  3.40
ATOM    148  NE2 HIS    10      66.655  50.574  58.742  1.00  3.40
ATOM    149  HE2 HIS    10      67.228  50.437  57.924  1.00  3.40
ATOM    150  CD2 HIS    10      65.296  50.786  58.728  1.00  3.40
ATOM    151  HD2 HIS    10      64.654  50.845  57.859  1.00  3.40
ATOM    152  C   HIS    10      63.465  53.655  59.282  1.00  3.40
ATOM    153  O   HIS    10      63.204  53.099  58.216  1.00  3.40
ATOM    154  N   MET    11      63.758  54.947  59.363  1.00  2.61
ATOM    155  H   MET    11      63.816  55.289  60.318  1.00  2.61
ATOM    156  CA  MET    11      63.449  55.986  58.383  1.00  2.61
ATOM    157  HA  MET    11      62.366  56.022  58.266  1.00  2.61
ATOM    158  CB  MET    11      63.913  57.328  58.991  1.00  2.61
ATOM    159  HB1 MET    11      63.325  57.539  59.879  1.00  2.61
ATOM    160  HB2 MET    11      63.747  58.127  58.269  1.00  2.61
ATOM    161  CG  MET    11      65.382  57.357  59.430  1.00  2.61
ATOM    162  HG1 MET    11      65.988  56.919  58.647  1.00  2.61
ATOM    163  HG2 MET    11      65.490  56.748  60.328  1.00  2.61
ATOM    164  SD  MET    11      66.037  59.009  59.776  1.00  2.61
ATOM    165  CE  MET    11      67.717  58.562  60.284  1.00  2.61
ATOM    166  HE1 MET    11      68.278  59.468  60.513  1.00  2.61
ATOM    167  HE2 MET    11      67.673  57.930  61.172  1.00  2.61
ATOM    168  HE3 MET    11      68.215  58.025  59.477  1.00  2.61
ATOM    169  C   MET    11      64.031  55.855  56.978  1.00  2.61
ATOM    170  O   MET    11      63.546  56.545  56.067  1.00  2.61
ATOM    171  N   VAL    12      65.069  55.014  56.881  1.00  2.22
ATOM    172  H   VAL    12      65.168  54.385  57.669  1.00  2.22
ATOM    173  CA  VAL    12      66.113  54.861  55.858  1.00  2.22
ATOM    174  HA  VAL    12      65.833  55.376  54.940  1.00  2.22
ATOM    175  CB  VAL    12      67.495  55.406  56.332  1.00  2.22
ATOM    176  HB  VAL    12      68.255  55.070  55.626  1.00  2.22
ATOM    177  CG1 VAL    12      67.613  56.930  56.325  1.00  2.22
ATOM    178 1HG1 VAL    12      66.706  57.397  56.702  1.00  2.22
ATOM    179 2HG1 VAL    12      68.461  57.253  56.929  1.00  2.22
ATOM    180 3HG1 VAL    12      67.809  57.252  55.304  1.00  2.22
ATOM    181  CG2 VAL    12      67.935  54.864  57.703  1.00  2.22
ATOM    182 1HG2 VAL    12      68.933  55.231  57.945  1.00  2.22
ATOM    183 2HG2 VAL    12      67.250  55.178  58.487  1.00  2.22
ATOM    184 3HG2 VAL    12      67.972  53.776  57.690  1.00  2.22
ATOM    185  C   VAL    12      66.353  53.380  55.552  1.00  2.22
ATOM    186  O   VAL    12      66.066  52.504  56.361  1.00  2.22
ATOM    187  N   VAL    13      67.065  53.096  54.464  1.00  2.12
ATOM    188  H   VAL    13      67.282  53.842  53.803  1.00  2.12
ATOM    189  CA  VAL    13      67.809  51.840  54.310  1.00  2.12
ATOM    190  HA  VAL    13      67.943  51.358  55.277  1.00  2.12
ATOM    191  CB  VAL    13      67.076  50.853  53.367  1.00  2.12
ATOM    192  HB  VAL    13      66.916  51.335  52.403  1.00  2.12
ATOM    193  CG1 VAL    13      67.891  49.570  53.144  1.00  2.12
ATOM    194 1HG1 VAL    13      68.812  49.795  52.606  1.00  2.12
ATOM    195 2HG1 VAL    13      68.130  49.096  54.096  1.00  2.12
ATOM    196 3HG1 VAL    13      67.321  48.872  52.532  1.00  2.12
ATOM    197  CG2 VAL    13      65.706  50.433  53.918  1.00  2.12
ATOM    198 1HG2 VAL    13      65.212  49.776  53.207  1.00  2.12
ATOM    199 2HG2 VAL    13      65.820  49.923  54.874  1.00  2.12
ATOM    200 3HG2 VAL    13      65.074  51.308  54.055  1.00  2.12
ATOM    201  C   VAL    13      69.175  52.183  53.745  1.00  2.12
ATOM    202  O   VAL    13      69.263  52.761  52.666  1.00  2.12
ATOM    203  N   ILE    14      70.252  51.873  54.465  1.00  2.60
ATOM    204  H   ILE    14      70.154  51.366  55.329  1.00  2.60
ATOM    205  CA  ILE    14      71.578  51.969  53.860  1.00  2.60
ATOM    206  HA  ILE    14      71.659  52.926  53.353  1.00  2.60
ATOM    207  CB  ILE    14      72.721  51.898  54.903  1.00  2.60
ATOM    208  HB  ILE    14      73.652  51.745  54.354  1.00  2.60
ATOM    209  CG2 ILE    14      72.837  53.257  55.613  1.00  2.60
ATOM    210 1HG2 ILE    14      73.688  53.265  56.292  1.00  2.60
ATOM    211 2HG2 ILE    14      72.999  54.045  54.880  1.00  2.60
ATOM    212 3HG2 ILE    14      71.929  53.473  56.176  1.00  2.60
ATOM    213  CG1 ILE    14      72.570  50.735  55.915  1.00  2.60
ATOM    214 1HG1 ILE    14      72.367  49.811  55.377  1.00  2.60
ATOM    215 2HG1 ILE    14      71.727  50.931  56.579  1.00  2.60
ATOM    216  CD1 ILE    14      73.821  50.492  56.769  1.00  2.60
ATOM    217  HD1 ILE    14      73.672  49.600  57.378  1.00  2.60
ATOM    218  HD2 ILE    14      74.687  50.341  56.125  1.00  2.60
ATOM    219  HD3 ILE    14      74.001  51.337  57.434  1.00  2.60
ATOM    220  C   ILE    14      71.755  50.890  52.792  1.00  2.60
ATOM    221  O   ILE    14      71.490  49.713  53.025  1.00  2.60
ATOM    222  N   HIS    15      72.290  51.287  51.641  1.00  2.69
ATOM    223  H   HIS    15      72.455  52.282  51.517  1.00  2.69
ATOM    224  CA  HIS    15      72.986  50.380  50.733  1.00  2.69
ATOM    225  HA  HIS    15      72.520  49.400  50.785  1.00  2.69
ATOM    226  CB  HIS    15      72.813  50.899  49.296  1.00  2.69
ATOM    227  HB1 HIS    15      73.422  51.792  49.151  1.00  2.69
ATOM    228  HB2 HIS    15      71.771  51.197  49.174  1.00  2.69
ATOM    229  CG  HIS    15      73.104  49.927  48.175  1.00  2.69
ATOM    230  ND1 HIS    15      72.799  50.187  46.840  1.00  2.69
ATOM    231  CE1 HIS    15      73.243  49.136  46.137  1.00  2.69
ATOM    232  HE1 HIS    15      73.179  49.043  45.060  1.00  2.69
ATOM    233  NE2 HIS    15      73.810  48.236  46.956  1.00  2.69
ATOM    234  HE2 HIS    15      74.302  47.407  46.643  1.00  2.69
ATOM    235  CD2 HIS    15      73.723  48.709  48.248  1.00  2.69
ATOM    236  HD2 HIS    15      74.108  48.224  49.128  1.00  2.69
ATOM    237  C   HIS    15      74.447  50.326  51.208  1.00  2.69
ATOM    238  O   HIS    15      75.154  51.341  51.102  1.00  2.69
ATOM    239  N   PRO    16      74.877  49.204  51.829  1.00  3.33
ATOM    240  CD  PRO    16      74.137  47.967  52.067  1.00  3.33
ATOM    241  HD1 PRO    16      73.649  47.595  51.167  1.00  3.33
ATOM    242  HD2 PRO    16      73.400  48.130  52.853  1.00  3.33
ATOM    243  CG  PRO    16      75.166  46.950  52.557  1.00  3.33
ATOM    244  HG1 PRO    16      75.644  46.467  51.704  1.00  3.33
ATOM    245  HG2 PRO    16      74.718  46.208  53.218  1.00  3.33
ATOM    246  CB  PRO    16      76.179  47.827  53.289  1.00  3.33
ATOM    247  HB1 PRO    16      77.165  47.360  53.329  1.00  3.33
ATOM    248  HB2 PRO    16      75.818  48.032  54.298  1.00  3.33
ATOM    249  CA  PRO    16      76.183  49.127  52.478  1.00  3.33
ATOM    250  HA  PRO    16      76.305  49.969  53.160  1.00  3.33
ATOM    251  C   PRO    16      77.331  49.175  51.474  1.00  3.33
ATOM    252  O   PRO    16      78.369  49.741  51.778  1.00  3.33
ATOM    253  N   ASP    17      77.114  48.636  50.275  1.00  3.42
ATOM    254  H   ASP    17      76.227  48.199  50.109  1.00  3.42
ATOM    255  CA  ASP    17      78.095  48.557  49.194  1.00  3.42
ATOM    256  HA  ASP    17      79.007  48.105  49.592  1.00  3.42
ATOM    257  CB  ASP    17      77.540  47.559  48.166  1.00  3.42
ATOM    258  HB1 ASP    17      76.483  47.750  47.983  1.00  3.42
ATOM    259  HB2 ASP    17      77.592  46.559  48.602  1.00  3.42
ATOM    260  CG  ASP    17      78.300  47.548  46.845  1.00  3.42
ATOM    261  OD1 ASP    17      79.450  47.070  46.860  1.00  3.42
ATOM    262  OD2 ASP    17      77.685  47.967  45.840  1.00  3.42
ATOM    263  C   ASP    17      78.537  49.950  48.669  1.00  3.42
ATOM    264  O   ASP    17      79.702  50.304  48.847  1.00  3.42
ATOM    265  N   PRO    18      77.645  50.847  48.197  1.00  3.42
ATOM    266  CD  PRO    18      76.332  50.582  47.648  1.00  3.42
ATOM    267  HD1 PRO    18      75.602  50.636  48.451  1.00  3.42
ATOM    268  HD2 PRO    18      76.281  49.632  47.128  1.00  3.42
ATOM    269  CG  PRO    18      76.086  51.693  46.636  1.00  3.42
ATOM    270  HG1 PRO    18      75.023  51.870  46.474  1.00  3.42
ATOM    271  HG2 PRO    18      76.588  51.450  45.698  1.00  3.42
ATOM    272  CB  PRO    18      76.766  52.885  47.295  1.00  3.42
ATOM    273  HB1 PRO    18      76.063  53.335  47.995  1.00  3.42
ATOM    274  HB2 PRO    18      77.093  53.619  46.558  1.00  3.42
ATOM    275  CA  PRO    18      77.952  52.275  48.056  1.00  3.42
ATOM    276  HA  PRO    18      78.855  52.368  47.451  1.00  3.42
ATOM    277  C   PRO    18      78.162  53.037  49.371  1.00  3.42
ATOM    278  O   PRO    18      78.496  54.224  49.316  1.00  3.42
ATOM    279  N   GLY    19      77.898  52.417  50.524  1.00  3.23
ATOM    280  H   GLY    19      77.702  51.426  50.483  1.00  3.23
ATOM    281  CA  GLY    19      77.954  53.001  51.864  1.00  3.23
ATOM    282  HA1 GLY    19      78.996  53.192  52.120  1.00  3.23
ATOM    283  HA2 GLY    19      77.559  52.275  52.574  1.00  3.23
ATOM    284  C   GLY    19      77.174  54.291  52.027  1.00  3.23
ATOM    285  O   GLY    19      77.750  55.293  52.451  1.00  3.23
ATOM    286  N   ARG    20      75.884  54.298  51.663  1.00  2.83
ATOM    287  H   ARG    20      75.460  53.429  51.348  1.00  2.83
ATOM    288  CA  ARG    20      75.050  55.504  51.862  1.00  2.83
ATOM    289  HA  ARG    20      75.414  56.001  52.765  1.00  2.83
ATOM    290  CB  ARG    20      75.232  56.517  50.723  1.00  2.83
ATOM    291  HB1 ARG    20      76.274  56.829  50.749  1.00  2.83
ATOM    292  HB2 ARG    20      74.633  57.406  50.928  1.00  2.83
ATOM    293  CG  ARG    20      74.865  55.984  49.326  1.00  2.83
ATOM    294  HG1 ARG    20      73.794  56.116  49.164  1.00  2.83
ATOM    295  HG2 ARG    20      75.084  54.921  49.256  1.00  2.83
ATOM    296  CD  ARG    20      75.648  56.719  48.228  1.00  2.83
ATOM    297  HD1 ARG    20      75.419  57.784  48.285  1.00  2.83
ATOM    298  HD2 ARG    20      75.306  56.353  47.258  1.00  2.83
ATOM    299  NE  ARG    20      77.102  56.467  48.351  1.00  2.83
ATOM    300  HE  ARG    20      77.388  55.495  48.395  1.00  2.83
ATOM    301  CZ  ARG    20      78.069  57.311  48.661  1.00  2.83
ATOM    302  NH1 ARG    20      77.858  58.587  48.802  1.00  2.83
ATOM    303 1HH1 ARG    20      76.920  58.924  48.707  1.00  2.83
ATOM    304 2HH1 ARG    20      78.596  59.184  49.118  1.00  2.83
ATOM    305  NH2 ARG    20      79.275  56.865  48.865  1.00  2.83
ATOM    306 1HH2 ARG    20      79.381  55.854  48.943  1.00  2.83
ATOM    307 2HH2 ARG    20      80.024  57.468  49.142  1.00  2.83
ATOM    308  C   ARG    20      73.593  55.207  52.146  1.00  2.83
ATOM    309  O   ARG    20      73.059  54.174  51.740  1.00  2.83
ATOM    310  N   GLU    21      72.956  56.125  52.860  1.00  2.56
ATOM    311  H   GLU    21      73.411  57.019  53.043  1.00  2.56
ATOM    312  CA  GLU    21      71.549  56.020  53.207  1.00  2.56
ATOM    313  HA  GLU    21      71.335  54.974  53.414  1.00  2.56
ATOM    314  CB  GLU    21      71.178  56.773  54.510  1.00  2.56
ATOM    315  HB1 GLU    21      70.983  56.012  55.267  1.00  2.56
ATOM    316  HB2 GLU    21      70.236  57.304  54.363  1.00  2.56
ATOM    317  CG  GLU    21      72.206  57.746  55.118  1.00  2.56
ATOM    318  HG1 GLU    21      73.166  57.243  55.250  1.00  2.56
ATOM    319  HG2 GLU    21      71.853  58.038  56.110  1.00  2.56
ATOM    320  CD  GLU    21      72.367  58.995  54.253  1.00  2.56
ATOM    321  OE1 GLU    21      71.631  59.981  54.493  1.00  2.56
ATOM    322  OE2 GLU    21      73.099  58.924  53.239  1.00  2.56
ATOM    323  C   GLU    21      70.655  56.400  52.019  1.00  2.56
ATOM    324  O   GLU    21      70.675  57.524  51.529  1.00  2.56
ATOM    325  N   LEU    22      69.865  55.441  51.547  1.00  2.09
ATOM    326  H   LEU    22      69.904  54.520  51.970  1.00  2.09
ATOM    327  CA  LEU    22      68.758  55.665  50.624  1.00  2.09
ATOM    328  HA  LEU    22      68.910  56.578  50.045  1.00  2.09
ATOM    329  CB  LEU    22      68.665  54.459  49.665  1.00  2.09
ATOM    330  HB1 LEU    22      67.878  54.657  48.939  1.00  2.09
ATOM    331  HB2 LEU    22      68.358  53.586  50.243  1.00  2.09
ATOM    332  CG  LEU    22      69.950  54.092  48.899  1.00  2.09
ATOM    333  HG  LEU    22      70.729  53.804  49.605  1.00  2.09
ATOM    334  CD1 LEU    22      69.674  52.899  47.982  1.00  2.09
ATOM    335 1HD1 LEU    22      70.580  52.622  47.443  1.00  2.09
ATOM    336 2HD1 LEU    22      69.352  52.046  48.578  1.00  2.09
ATOM    337 3HD1 LEU    22      68.892  53.145  47.262  1.00  2.09
ATOM    338  CD2 LEU    22      70.468  55.244  48.036  1.00  2.09
ATOM    339 1HD2 LEU    22      71.352  54.921  47.486  1.00  2.09
ATOM    340 2HD2 LEU    22      69.697  55.554  47.330  1.00  2.09
ATOM    341 3HD2 LEU    22      70.737  56.090  48.670  1.00  2.09
ATOM    342  C   LEU    22      67.444  55.794  51.405  1.00  2.09
ATOM    343  O   LEU    22      67.350  55.389  52.573  1.00  2.09
ATOM    344  N   SER    23      66.390  56.288  50.751  1.00  1.83
ATOM    345  H   SER    23      66.503  56.654  49.808  1.00  1.83
ATOM    346  CA  SER    23      65.043  55.979  51.229  1.00  1.83
ATOM    347  HA  SER    23      65.040  56.179  52.279  1.00  1.83
ATOM    348  CB  SER    23      63.972  56.782  50.482  1.00  1.83
ATOM    349  HB1 SER    23      64.133  57.849  50.620  1.00  1.83
ATOM    350  HB2 SER    23      62.999  56.496  50.871  1.00  1.83
ATOM    351  OG  SER    23      63.942  56.531  49.109  1.00  1.83
ATOM    352  HG  SER    23      64.740  56.989  48.729  1.00  1.83
ATOM    353  C   SER    23      64.708  54.499  51.104  1.00  1.83
ATOM    354  O   SER    23      65.229  53.828  50.219  1.00  1.83
ATOM    355  N   PRO    24      63.771  53.993  51.924  1.00  1.59
ATOM    356  CD  PRO    24      63.315  54.551  53.181  1.00  1.59
ATOM    357  HD1 PRO    24      62.644  55.363  52.948  1.00  1.59
ATOM    358  HD2 PRO    24      64.142  54.894  53.797  1.00  1.59
ATOM    359  CG  PRO    24      62.550  53.446  53.902  1.00  1.59
ATOM    360  HG1 PRO    24      61.759  53.847  54.538  1.00  1.59
ATOM    361  HG2 PRO    24      63.245  52.843  54.487  1.00  1.59
ATOM    362  CB  PRO    24      61.995  52.627  52.741  1.00  1.59
ATOM    363  HB1 PRO    24      61.074  53.091  52.383  1.00  1.59
ATOM    364  HB2 PRO    24      61.815  51.590  53.025  1.00  1.59
ATOM    365  CA  PRO    24      63.092  52.739  51.675  1.00  1.59
ATOM    366  HA  PRO    24      63.814  51.937  51.842  1.00  1.59
ATOM    367  C   PRO    24      62.516  52.556  50.275  1.00  1.59
ATOM    368  O   PRO    24      62.459  51.427  49.815  1.00  1.59
ATOM    369  N   GLU    25      62.058  53.625  49.616  1.00  1.67
ATOM    370  H   GLU    25      62.198  54.536  50.019  1.00  1.67
ATOM    371  CA  GLU    25      61.515  53.563  48.250  1.00  1.67
ATOM    372  HA  GLU    25      60.912  52.680  48.125  1.00  1.67
ATOM    373  CB  GLU    25      60.670  54.827  48.034  1.00  1.67
ATOM    374  HB1 GLU    25      61.350  55.677  47.976  1.00  1.67
ATOM    375  HB2 GLU    25      60.026  54.978  48.902  1.00  1.67
ATOM    376  CG  GLU    25      59.768  54.742  46.792  1.00  1.67
ATOM    377  HG1 GLU    25      58.750  54.525  47.121  1.00  1.67
ATOM    378  HG2 GLU    25      60.081  53.905  46.168  1.00  1.67
ATOM    379  CD  GLU    25      59.764  55.998  45.916  1.00  1.67
ATOM    380  OE1 GLU    25      60.227  57.076  46.334  1.00  1.67
ATOM    381  OE2 GLU    25      59.358  55.871  44.742  1.00  1.67
ATOM    382  C   GLU    25      62.615  53.463  47.187  1.00  1.67
ATOM    383  O   GLU    25      62.479  52.751  46.193  1.00  1.67
ATOM    384  N   GLU    26      63.714  54.185  47.394  1.00  1.93
ATOM    385  H   GLU    26      63.765  54.783  48.209  1.00  1.93
ATOM    386  CA  GLU    26      64.861  54.141  46.502  1.00  1.93
ATOM    387  HA  GLU    26      64.505  54.210  45.476  1.00  1.93
ATOM    388  CB  GLU    26      65.809  55.320  46.753  1.00  1.93
ATOM    389  HB1 GLU    26      66.759  55.142  46.247  1.00  1.93
ATOM    390  HB2 GLU    26      66.004  55.360  47.823  1.00  1.93
ATOM    391  CG  GLU    26      65.231  56.651  46.230  1.00  1.93
ATOM    392  HG1 GLU    26      64.149  56.656  46.371  1.00  1.93
ATOM    393  HG2 GLU    26      65.419  56.721  45.156  1.00  1.93
ATOM    394  CD  GLU    26      65.797  57.877  46.957  1.00  1.93
ATOM    395  OE1 GLU    26      65.931  58.943  46.323  1.00  1.93
ATOM    396  OE2 GLU    26      65.992  57.758  48.192  1.00  1.93
ATOM    397  C   GLU    26      65.630  52.818  46.590  1.00  1.93
ATOM    398  O   GLU    26      66.139  52.340  45.577  1.00  1.93
ATOM    399  N   ALA    27      65.689  52.220  47.780  1.00  1.86
ATOM    400  H   ALA    27      65.240  52.683  48.560  1.00  1.86
ATOM    401  CA  ALA    27      66.225  50.888  48.014  1.00  1.86
ATOM    402  HA  ALA    27      67.190  50.821  47.510  1.00  1.86
ATOM    403  CB  ALA    27      66.474  50.720  49.517  1.00  1.86
ATOM    404  HB1 ALA    27      66.793  49.699  49.728  1.00  1.86
ATOM    405  HB2 ALA    27      67.250  51.413  49.842  1.00  1.86
ATOM    406  HB3 ALA    27      65.559  50.938  50.064  1.00  1.86
ATOM    407  C   ALA    27      65.355  49.763  47.425  1.00  1.86
ATOM    408  O   ALA    27      65.910  48.755  46.982  1.00  1.86
ATOM    409  N   HIS    28      64.030  49.936  47.345  1.00  2.03
ATOM    410  CA  HIS    28      63.182  48.999  46.608  1.00  2.03
ATOM    411  CB  HIS    28      61.712  49.266  46.956  1.00  2.03
ATOM    412  CG  HIS    28      60.693  48.767  45.954  1.00  2.03
ATOM    413  ND1 HIS    28      60.185  47.471  45.896  1.00  2.03
ATOM    414  CE1 HIS    28      59.306  47.479  44.887  1.00  2.03
ATOM    415  NE2 HIS    28      59.208  48.709  44.345  1.00  2.03
ATOM    416  CD2 HIS    28      60.090  49.544  45.002  1.00  2.03
ATOM    417  C   HIS    28      63.421  49.126  45.100  1.00  2.03
ATOM    418  O   HIS    28      63.674  48.144  44.401  1.00  2.03
ATOM    419  N   ARG    29      63.461  50.367  44.597  1.00  2.41
ATOM    420  H   ARG    29      63.236  51.127  45.237  1.00  2.41
ATOM    421  CA  ARG    29      63.754  50.656  43.181  1.00  2.41
ATOM    422  HA  ARG    29      63.096  50.030  42.574  1.00  2.41
ATOM    423  CB  ARG    29      63.434  52.139  42.886  1.00  2.41
ATOM    424  HB1 ARG    29      63.820  52.381  41.895  1.00  2.41
ATOM    425  HB2 ARG    29      63.939  52.774  43.616  1.00  2.41
ATOM    426  CG  ARG    29      61.920  52.437  42.895  1.00  2.41
ATOM    427  HG1 ARG    29      61.508  52.328  43.897  1.00  2.41
ATOM    428  HG2 ARG    29      61.436  51.688  42.266  1.00  2.41
ATOM    429  CD  ARG    29      61.548  53.820  42.319  1.00  2.41
ATOM    430  HD1 ARG    29      60.533  53.737  41.926  1.00  2.41
ATOM    431  HD2 ARG    29      62.199  54.058  41.477  1.00  2.41
ATOM    432  NE  ARG    29      61.535  54.928  43.301  1.00  2.41
ATOM    433  HE  ARG    29      60.636  55.139  43.733  1.00  2.41
ATOM    434  CZ  ARG    29      62.494  55.779  43.622  1.00  2.41
ATOM    435  NH1 ARG    29      63.705  55.643  43.163  1.00  2.41
ATOM    436 1HH1 ARG    29      63.900  54.838  42.601  1.00  2.41
ATOM    437 2HH1 ARG    29      64.431  56.264  43.469  1.00  2.41
ATOM    438  NH2 ARG    29      62.286  56.797  44.410  1.00  2.41
ATOM    439 1HH2 ARG    29      61.373  56.925  44.860  1.00  2.41
ATOM    440 2HH2 ARG    29      63.027  57.407  44.695  1.00  2.41
ATOM    441  C   ARG    29      65.175  50.286  42.720  1.00  2.41
ATOM    442  O   ARG    29      65.404  50.190  41.516  1.00  2.41
ATOM    443  N   ALA    30      66.115  50.068  43.638  1.00  2.59
ATOM    444  H   ALA    30      65.895  50.325  44.591  1.00  2.59
ATOM    445  CA  ALA    30      67.439  49.506  43.362  1.00  2.59
ATOM    446  HA  ALA    30      67.685  49.647  42.309  1.00  2.59
ATOM    447  CB  ALA    30      68.461  50.281  44.205  1.00  2.59
ATOM    448  HB1 ALA    30      69.468  49.920  43.989  1.00  2.59
ATOM    449  HB2 ALA    30      68.406  51.344  43.971  1.00  2.59
ATOM    450  HB3 ALA    30      68.254  50.138  45.267  1.00  2.59
ATOM    451  C   ALA    30      67.526  47.992  43.644  1.00  2.59
ATOM    452  O   ALA    30      68.512  47.367  43.258  1.00  2.59
ATOM    453  N   GLY    31      66.513  47.387  44.276  1.00  2.72
ATOM    454  H   GLY    31      65.707  47.930  44.567  1.00  2.72
ATOM    455  CA  GLY    31      66.425  45.933  44.429  1.00  2.72
ATOM    456  HA1 GLY    31      66.763  45.437  43.519  1.00  2.72
ATOM    457  HA2 GLY    31      65.382  45.669  44.609  1.00  2.72
ATOM    458  C   GLY    31      67.251  45.417  45.608  1.00  2.72
ATOM    459  O   GLY    31      67.878  44.359  45.544  1.00  2.72
ATOM    460  N   LEU    32      67.270  46.222  46.665  1.00  2.47
ATOM    461  H   LEU    32      66.711  47.066  46.574  1.00  2.47
ATOM    462  CA  LEU    32      68.071  46.111  47.873  1.00  2.47
ATOM    463  HA  LEU    32      68.612  45.166  47.828  1.00  2.47
ATOM    464  CB  LEU    32      69.092  47.272  47.841  1.00  2.47
ATOM    465  HB1 LEU    32      68.562  48.216  47.975  1.00  2.47
ATOM    466  HB2 LEU    32      69.513  47.294  46.833  1.00  2.47
ATOM    467  CG  LEU    32      70.301  47.231  48.797  1.00  2.47
ATOM    468  HG  LEU    32      71.072  47.850  48.342  1.00  2.47
ATOM    469  CD1 LEU    32      70.020  47.847  50.168  1.00  2.47
ATOM    470 1HD1 LEU    32      70.922  47.832  50.775  1.00  2.47
ATOM    471 2HD1 LEU    32      69.685  48.877  50.047  1.00  2.47
ATOM    472 3HD1 LEU    32      69.251  47.286  50.694  1.00  2.47
ATOM    473  CD2 LEU    32      70.898  45.833  48.975  1.00  2.47
ATOM    474 1HD2 LEU    32      71.835  45.905  49.523  1.00  2.47
ATOM    475 2HD2 LEU    32      70.208  45.199  49.532  1.00  2.47
ATOM    476 3HD2 LEU    32      71.091  45.393  47.996  1.00  2.47
ATOM    477  C   LEU    32      67.180  46.059  49.133  1.00  2.47
ATOM    478  O   LEU    32      67.620  45.538  50.157  1.00  2.47
ATOM    479  N   ILE    33      65.895  46.434  49.030  1.00  2.38
ATOM    480  H   ILE    33      65.606  46.918  48.185  1.00  2.38
ATOM    481  CA  ILE    33      64.839  45.625  49.681  1.00  2.38
ATOM    482  HA  ILE    33      65.300  44.660  49.892  1.00  2.38
ATOM    483  CB  ILE    33      64.311  46.147  51.049  1.00  2.38
ATOM    484  HB  ILE    33      63.222  46.071  51.049  1.00  2.38
ATOM    485  CG2 ILE    33      64.797  45.228  52.184  1.00  2.38
ATOM    486 1HG2 ILE    33      64.387  45.550  53.141  1.00  2.38
ATOM    487 2HG2 ILE    33      64.481  44.202  51.996  1.00  2.38
ATOM    488 3HG2 ILE    33      65.887  45.258  52.234  1.00  2.38
ATOM    489  CG1 ILE    33      64.665  47.593  51.432  1.00  2.38
ATOM    490 1HG1 ILE    33      65.727  47.781  51.282  1.00  2.38
ATOM    491 2HG1 ILE    33      64.432  47.749  52.486  1.00  2.38
ATOM    492  CD1 ILE    33      63.836  48.589  50.635  1.00  2.38
ATOM    493  HD1 ILE    33      64.056  49.599  50.974  1.00  2.38
ATOM    494  HD2 ILE    33      64.052  48.492  49.575  1.00  2.38
ATOM    495  HD3 ILE    33      62.786  48.387  50.809  1.00  2.38
ATOM    496  C   ILE    33      63.730  45.248  48.698  1.00  2.38
ATOM    497  O   ILE    33      63.675  45.779  47.596  1.00  2.38
ATOM    498  N   ASP    34      62.904  44.258  49.056  1.00  2.63
ATOM    499  H   ASP    34      62.983  43.853  49.972  1.00  2.63
ATOM    500  CA  ASP    34      61.806  43.795  48.204  1.00  2.63
ATOM    501  HA  ASP    34      62.107  43.920  47.162  1.00  2.63
ATOM    502  CB  ASP    34      61.546  42.286  48.433  1.00  2.63
ATOM    503  HB1 ASP    34      62.437  41.811  48.850  1.00  2.63
ATOM    504  HB2 ASP    34      61.372  41.830  47.457  1.00  2.63
ATOM    505  CG  ASP    34      60.332  41.970  49.323  1.00  2.63
ATOM    506  OD1 ASP    34      60.433  42.084  50.564  1.00  2.63
ATOM    507  OD2 ASP    34      59.256  41.642  48.771  1.00  2.63
ATOM    508  C   ASP    34      60.534  44.617  48.415  1.00  2.63
ATOM    509  O   ASP    34      60.340  45.191  49.483  1.00  2.63
ATOM    510  N   TRP    35      59.614  44.565  47.452  1.00  2.51
ATOM    511  H   TRP    35      59.870  44.113  46.588  1.00  2.51
ATOM    512  CA  TRP    35      58.294  45.200  47.516  1.00  2.51
ATOM    513  HA  TRP    35      58.405  46.257  47.297  1.00  2.51
ATOM    514  CB  TRP    35      57.446  44.584  46.392  1.00  2.51
ATOM    515  HB1 TRP    35      57.424  43.501  46.527  1.00  2.51
ATOM    516  HB2 TRP    35      57.951  44.777  45.444  1.00  2.51
ATOM    517  CG  TRP    35      56.024  45.053  46.262  1.00  2.51
ATOM    518  CD1 TRP    35      54.994  44.708  47.072  1.00  2.51
ATOM    519  HD1 TRP    35      55.076  44.055  47.933  1.00  2.51
ATOM    520  NE1 TRP    35      53.826  45.292  46.622  1.00  2.51
ATOM    521  HE1 TRP    35      52.933  45.151  47.070  1.00  2.51
ATOM    522  CE2 TRP    35      54.035  46.006  45.461  1.00  2.51
ATOM    523  CZ2 TRP    35      53.178  46.717  44.607  1.00  2.51
ATOM    524  HZ2 TRP    35      52.121  46.779  44.819  1.00  2.51
ATOM    525  CH2 TRP    35      53.707  47.305  43.444  1.00  2.51
ATOM    526  HH2 TRP    35      53.058  47.829  42.757  1.00  2.51
ATOM    527  CZ3 TRP    35      55.083  47.198  43.169  1.00  2.51
ATOM    528  HZ3 TRP    35      55.494  47.649  42.275  1.00  2.51
ATOM    529  CE3 TRP    35      55.937  46.508  44.050  1.00  2.51
ATOM    530  HE3 TRP    35      56.993  46.430  43.825  1.00  2.51
ATOM    531  CD2 TRP    35      55.436  45.880  45.211  1.00  2.51
ATOM    532  C   TRP    35      57.557  45.035  48.864  1.00  2.51
ATOM    533  O   TRP    35      56.961  45.967  49.415  1.00  2.51
ATOM    534  N   ASN    36      57.579  43.834  49.436  1.00  2.76
ATOM    535  H   ASN    36      58.140  43.096  49.012  1.00  2.76
ATOM    536  CA  ASN    36      56.878  43.564  50.681  1.00  2.76
ATOM    537  HA  ASN    36      55.876  43.985  50.626  1.00  2.76
ATOM    538  CB  ASN    36      56.736  42.046  50.843  1.00  2.76
ATOM    539  HB1 ASN    36      56.213  41.826  51.771  1.00  2.76
ATOM    540  HB2 ASN    36      57.717  41.570  50.869  1.00  2.76
ATOM    541  CG  ASN    36      55.920  41.478  49.703  1.00  2.76
ATOM    542  OD1 ASN    36      54.704  41.545  49.714  1.00  2.76
ATOM    543  ND2 ASN    36      56.555  40.954  48.684  1.00  2.76
ATOM    544 1HD2 ASN    36      57.580  41.006  48.652  1.00  2.76
ATOM    545 2HD2 ASN    36      56.014  40.604  47.919  1.00  2.76
ATOM    546  C   ASN    36      57.601  44.198  51.872  1.00  2.76
ATOM    547  O   ASN    36      56.974  44.856  52.708  1.00  2.76
ATOM    548  N   MET    37      58.920  44.018  51.973  1.00  2.52
ATOM    549  H   MET    37      59.396  43.443  51.271  1.00  2.52
ATOM    550  CA  MET    37      59.734  44.690  52.982  1.00  2.52
ATOM    551  HA  MET    37      59.383  44.400  53.965  1.00  2.52
ATOM    552  CB  MET    37      61.207  44.263  52.867  1.00  2.52
ATOM    553  HB1 MET    37      61.832  44.982  53.398  1.00  2.52
ATOM    554  HB2 MET    37      61.513  44.268  51.820  1.00  2.52
ATOM    555  CG  MET    37      61.455  42.870  53.466  1.00  2.52
ATOM    556  HG1 MET    37      62.497  42.600  53.286  1.00  2.52
ATOM    557  HG2 MET    37      60.837  42.149  52.935  1.00  2.52
ATOM    558  SD  MET    37      61.107  42.690  55.244  1.00  2.52
ATOM    559  CE  MET    37      62.471  43.662  55.947  1.00  2.52
ATOM    560  HE1 MET    37      62.413  43.639  57.035  1.00  2.52
ATOM    561  HE2 MET    37      63.426  43.240  55.632  1.00  2.52
ATOM    562  HE3 MET    37      62.406  44.698  55.612  1.00  2.52
ATOM    563  C   MET    37      59.609  46.214  52.941  1.00  2.52
ATOM    564  O   MET    37      59.381  46.827  53.988  1.00  2.52
ATOM    565  N   PHE    38      59.669  46.835  51.763  1.00  2.00
ATOM    566  H   PHE    38      59.863  46.292  50.920  1.00  2.00
ATOM    567  CA  PHE    38      59.554  48.283  51.652  1.00  2.00
ATOM    568  HA  PHE    38      60.190  48.688  52.441  1.00  2.00
ATOM    569  CB  PHE    38      60.166  48.828  50.353  1.00  2.00
ATOM    570  HB1 PHE    38      60.735  48.038  49.858  1.00  2.00
ATOM    571  HB2 PHE    38      60.885  49.590  50.646  1.00  2.00
ATOM    572  CG  PHE    38      59.252  49.446  49.318  1.00  2.00
ATOM    573  CD1 PHE    38      59.401  50.783  48.931  1.00  2.00
ATOM    574  HD1 PHE    38      60.093  51.401  49.474  1.00  2.00
ATOM    575  CE1 PHE    38      58.762  51.249  47.766  1.00  2.00
ATOM    576  HE1 PHE    38      59.000  52.210  47.341  1.00  2.00
ATOM    577  CZ  PHE    38      57.864  50.426  47.076  1.00  2.00
ATOM    578  HZ  PHE    38      57.434  50.772  46.147  1.00  2.00
ATOM    579  CE2 PHE    38      57.649  49.110  47.511  1.00  2.00
ATOM    580  HE2 PHE    38      57.047  48.432  46.921  1.00  2.00
ATOM    581  CD2 PHE    38      58.388  48.626  48.599  1.00  2.00
ATOM    582  HD2 PHE    38      58.400  47.591  48.836  1.00  2.00
ATOM    583  C   PHE    38      58.147  48.803  51.981  1.00  2.00
ATOM    584  O   PHE    38      58.030  49.816  52.684  1.00  2.00
ATOM    585  N   VAL    39      57.063  48.094  51.602  1.00  2.14
ATOM    586  H   VAL    39      57.173  47.279  50.999  1.00  2.14
ATOM    587  CA  VAL    39      55.720  48.499  52.071  1.00  2.14
ATOM    588  HA  VAL    39      55.663  49.571  51.951  1.00  2.14
ATOM    589  CB  VAL    39      54.510  47.948  51.278  1.00  2.14
ATOM    590  HB  VAL    39      53.618  48.421  51.690  1.00  2.14
ATOM    591  CG1 VAL    39      54.544  48.337  49.793  1.00  2.14
ATOM    592 1HG1 VAL    39      55.474  48.010  49.328  1.00  2.14
ATOM    593 2HG1 VAL    39      53.717  47.859  49.266  1.00  2.14
ATOM    594 3HG1 VAL    39      54.433  49.412  49.679  1.00  2.14
ATOM    595  CG2 VAL    39      54.305  46.442  51.432  1.00  2.14
ATOM    596 1HG2 VAL    39      53.450  46.113  50.841  1.00  2.14
ATOM    597 2HG2 VAL    39      55.187  45.921  51.088  1.00  2.14
ATOM    598 3HG2 VAL    39      54.123  46.181  52.474  1.00  2.14
ATOM    599  C   VAL    39      55.492  48.308  53.573  1.00  2.14
ATOM    600  O   VAL    39      54.788  49.123  54.179  1.00  2.14
ATOM    601  N   LYS    40      56.116  47.308  54.209  1.00  2.45
ATOM    602  H   LYS    40      56.636  46.629  53.656  1.00  2.45
ATOM    603  CA  LYS    40      56.102  47.182  55.680  1.00  2.45
ATOM    604  HA  LYS    40      55.069  47.229  56.032  1.00  2.45
ATOM    605  CB  LYS    40      56.702  45.824  56.106  1.00  2.45
ATOM    606  HB1 LYS    40      56.905  45.849  57.178  1.00  2.45
ATOM    607  HB2 LYS    40      57.648  45.676  55.587  1.00  2.45
ATOM    608  CG  LYS    40      55.750  44.642  55.828  1.00  2.45
ATOM    609  HG1 LYS    40      55.425  44.668  54.788  1.00  2.45
ATOM    610  HG2 LYS    40      54.863  44.764  56.451  1.00  2.45
ATOM    611  CD  LYS    40      56.357  43.254  56.118  1.00  2.45
ATOM    612  HD1 LYS    40      55.575  42.507  55.970  1.00  2.45
ATOM    613  HD2 LYS    40      56.688  43.212  57.157  1.00  2.45
ATOM    614  CE  LYS    40      57.533  42.953  55.178  1.00  2.45
ATOM    615  HE1 LYS    40      58.347  43.642  55.419  1.00  2.45
ATOM    616  HE2 LYS    40      57.209  43.162  54.157  1.00  2.45
ATOM    617  NZ  LYS    40      58.025  41.554  55.256  1.00  2.45
ATOM    618  HZ1 LYS    40      58.802  41.429  54.614  1.00  2.45
ATOM    619  HZ2 LYS    40      58.367  41.332  56.182  1.00  2.45
ATOM    620  HZ3 LYS    40      57.296  40.901  55.003  1.00  2.45
ATOM    621  C   LYS    40      56.830  48.343  56.372  1.00  2.45
ATOM    622  O   LYS    40      56.281  48.921  57.313  1.00  2.45
ATOM    623  N   LEU    41      58.028  48.700  55.892  1.00  2.14
ATOM    624  H   LEU    41      58.429  48.155  55.135  1.00  2.14
ATOM    625  CA  LEU    41      58.813  49.810  56.454  1.00  2.14
ATOM    626  HA  LEU    41      58.988  49.617  57.515  1.00  2.14
ATOM    627  CB  LEU    41      60.176  49.933  55.736  1.00  2.14
ATOM    628  HB1 LEU    41      60.387  50.992  55.569  1.00  2.14
ATOM    629  HB2 LEU    41      60.137  49.455  54.756  1.00  2.14
ATOM    630  CG  LEU    41      61.354  49.371  56.548  1.00  2.14
ATOM    631  HG  LEU    41      61.381  49.852  57.526  1.00  2.14
ATOM    632  CD1 LEU    41      61.266  47.857  56.749  1.00  2.14
ATOM    633 1HD1 LEU    41      62.148  47.514  57.289  1.00  2.14
ATOM    634 2HD1 LEU    41      60.384  47.615  57.340  1.00  2.14
ATOM    635 3HD1 LEU    41      61.211  47.355  55.784  1.00  2.14
ATOM    636  CD2 LEU    41      62.657  49.685  55.818  1.00  2.14
ATOM    637 1HD2 LEU    41      63.497  49.266  56.370  1.00  2.14
ATOM    638 2HD2 LEU    41      62.643  49.262  54.814  1.00  2.14
ATOM    639 3HD2 LEU    41      62.795  50.766  55.757  1.00  2.14
ATOM    640  C   LEU    41      58.063  51.135  56.392  1.00  2.14
ATOM    641  O   LEU    41      57.824  51.743  57.425  1.00  2.14
ATOM    642  N   ARG    42      57.590  51.488  55.195  1.00  1.94
ATOM    643  H   ARG    42      57.888  50.919  54.407  1.00  1.94
ATOM    644  CA  ARG    42      56.621  52.557  54.920  1.00  1.94
ATOM    645  HA  ARG    42      57.118  53.529  54.927  1.00  1.94
ATOM    646  CB  ARG    42      56.164  52.212  53.494  1.00  1.94
ATOM    647  HB1 ARG    42      55.942  51.153  53.452  1.00  1.94
ATOM    648  HB2 ARG    42      56.989  52.408  52.807  1.00  1.94
ATOM    649  CG  ARG    42      54.926  52.936  53.003  1.00  1.94
ATOM    650  HG1 ARG    42      55.240  53.962  52.853  1.00  1.94
ATOM    651  HG2 ARG    42      54.124  52.871  53.737  1.00  1.94
ATOM    652  CD  ARG    42      54.398  52.369  51.684  1.00  1.94
ATOM    653  HD1 ARG    42      53.369  52.705  51.549  1.00  1.94
ATOM    654  HD2 ARG    42      54.390  51.281  51.710  1.00  1.94
ATOM    655  NE  ARG    42      55.208  52.887  50.583  1.00  1.94
ATOM    656  HE  ARG    42      55.001  53.827  50.292  1.00  1.94
ATOM    657  CZ  ARG    42      56.240  52.322  49.994  1.00  1.94
ATOM    658  NH1 ARG    42      56.509  51.052  50.045  1.00  1.94
ATOM    659 1HH1 ARG    42      55.896  50.433  50.532  1.00  1.94
ATOM    660 2HH1 ARG    42      57.270  50.668  49.485  1.00  1.94
ATOM    661  NH2 ARG    42      57.023  53.053  49.273  1.00  1.94
ATOM    662 1HH2 ARG    42      56.926  54.048  49.281  1.00  1.94
ATOM    663 2HH2 ARG    42      57.769  52.605  48.767  1.00  1.94
ATOM    664  C   ARG    42      55.459  52.616  55.918  1.00  1.94
ATOM    665  O   ARG    42      55.193  53.654  56.513  1.00  1.94
ATOM    666  N   SER    43      54.761  51.498  56.095  1.00  2.43
ATOM    667  H   SER    43      55.039  50.668  55.589  1.00  2.43
ATOM    668  CA  SER    43      53.601  51.417  56.996  1.00  2.43
ATOM    669  HA  SER    43      52.908  52.230  56.784  1.00  2.43
ATOM    670  CB  SER    43      52.889  50.080  56.755  1.00  2.43
ATOM    671  HB1 SER    43      51.990  50.029  57.366  1.00  2.43
ATOM    672  HB2 SER    43      53.547  49.262  57.049  1.00  2.43
ATOM    673  OG  SER    43      52.537  49.912  55.396  1.00  2.43
ATOM    674  HG  SER    43      53.333  49.608  54.920  1.00  2.43
ATOM    675  C   SER    43      53.966  51.460  58.481  1.00  2.43
ATOM    676  O   SER    43      53.051  51.507  59.295  1.00  2.43
ATOM    677  N   GLN    44      55.256  51.412  58.826  1.00  2.72
ATOM    678  H   GLN    44      55.946  51.300  58.097  1.00  2.72
ATOM    679  CA  GLN    44      55.788  51.675  60.167  1.00  2.72
ATOM    680  HA  GLN    44      54.948  51.923  60.819  1.00  2.72
ATOM    681  CB  GLN    44      56.430  50.398  60.745  1.00  2.72
ATOM    682  HB1 GLN    44      57.196  50.675  61.468  1.00  2.72
ATOM    683  HB2 GLN    44      56.924  49.832  59.954  1.00  2.72
ATOM    684  CG  GLN    44      55.418  49.505  61.497  1.00  2.72
ATOM    685  HG1 GLN    44      54.977  50.082  62.311  1.00  2.72
ATOM    686  HG2 GLN    44      55.967  48.674  61.939  1.00  2.72
ATOM    687  CD  GLN    44      54.287  48.914  60.654  1.00  2.72
ATOM    688  OE1 GLN    44      53.121  48.894  61.020  1.00  2.72
ATOM    689  NE2 GLN    44      54.560  48.377  59.487  1.00  2.72
ATOM    690 1HE2 GLN    44      55.453  48.550  59.045  1.00  2.72
ATOM    691 2HE2 GLN    44      53.778  48.001  58.989  1.00  2.72
ATOM    692  C   GLN    44      56.673  52.949  60.246  1.00  2.72
ATOM    693  O   GLN    44      57.369  53.163  61.241  1.00  2.72
ATOM    694  N   GLU    45      56.612  53.830  59.234  1.00  2.53
ATOM    695  H   GLU    45      56.080  53.565  58.421  1.00  2.53
ATOM    696  CA  GLU    45      56.986  55.249  59.381  1.00  2.53
ATOM    697  HA  GLU    45      57.383  55.396  60.381  1.00  2.53
ATOM    698  CB  GLU    45      58.115  55.641  58.407  1.00  2.53
ATOM    699  HB1 GLU    45      59.049  55.199  58.757  1.00  2.53
ATOM    700  HB2 GLU    45      58.221  56.725  58.440  1.00  2.53
ATOM    701  CG  GLU    45      57.879  55.186  56.955  1.00  2.53
ATOM    702  HG1 GLU    45      56.885  55.518  56.669  1.00  2.53
ATOM    703  HG2 GLU    45      57.909  54.105  56.922  1.00  2.53
ATOM    704  CD  GLU    45      58.891  55.720  55.936  1.00  2.53
ATOM    705  OE1 GLU    45      59.423  56.821  56.174  1.00  2.53
ATOM    706  OE2 GLU    45      59.083  55.152  54.828  1.00  2.53
ATOM    707  C   GLU    45      55.734  56.164  59.309  1.00  2.53
ATOM    708  O   GLU    45      55.483  56.947  60.221  1.00  2.53
ATOM    709  N   CYS    46      54.786  55.903  58.400  1.00  3.02
ATOM    710  H   CYS    46      55.018  55.194  57.716  1.00  3.02
ATOM    711  CA  CYS    46      53.372  55.936  58.824  1.00  3.02
ATOM    712  HA  CYS    46      52.960  56.940  58.913  1.00  3.02
ATOM    713  CB  CYS    46      52.556  54.986  57.907  1.00  3.02
ATOM    714  HB1 CYS    46      52.726  53.954  58.207  1.00  3.02
ATOM    715  HB2 CYS    46      52.891  55.007  56.888  1.00  3.02
ATOM    716  SG  CYS    46      50.772  55.267  57.984  1.00  3.02
ATOM    717  HG  CYS    46      50.763  56.597  57.785  1.00  3.02
ATOM    718  C   CYS    46      53.260  55.219  60.129  1.00  3.02
ATOM    719  O   CYS    46      53.932  54.195  60.271  1.00  3.02
ATOM    720  N   ASP    47      52.395  55.667  61.025  1.00  4.18
ATOM    721  H   ASP    47      51.803  56.464  60.838  1.00  4.18
ATOM    722  CA  ASP    47      52.364  54.982  62.299  1.00  4.18
ATOM    723  HA  ASP    47      51.761  55.551  63.005  1.00  4.18
ATOM    724  CB  ASP    47      51.747  53.580  62.081  1.00  4.18
ATOM    725  HB1 ASP    47      52.484  52.904  61.651  1.00  4.18
ATOM    726  HB2 ASP    47      50.938  53.650  61.353  1.00  4.18
ATOM    727  CG  ASP    47      51.207  52.903  63.327  1.00  4.18
ATOM    728  OD1 ASP    47      50.794  53.604  64.274  1.00  4.18
ATOM    729  OD2 ASP    47      51.052  51.662  63.209  1.00  4.18
ATOM    730  C   ASP    47      53.794  54.924  62.891  1.00  4.18
ATOM    731  O   ASP    47      54.203  53.889  63.425  1.00  4.18
ATOM    732  N   TRP    48      54.587  56.023  62.784  1.00  5.54
ATOM    733  H   TRP    48      54.360  56.766  62.144  1.00  5.54
ATOM    734  CA  TRP    48      55.583  56.221  63.830  1.00  5.54
ATOM    735  HA  TRP    48      56.357  55.460  63.732  1.00  5.54
ATOM    736  CB  TRP    48      56.235  57.602  64.122  1.00  5.54
ATOM    737  HB1 TRP    48      56.927  57.414  64.946  1.00  5.54
ATOM    738  HB2 TRP    48      55.496  58.259  64.565  1.00  5.54
ATOM    739  CG  TRP    48      57.022  58.451  63.184  1.00  5.54
ATOM    740  CD1 TRP    48      57.492  58.132  61.966  1.00  5.54
ATOM    741  HD1 TRP    48      57.337  57.190  61.472  1.00  5.54
ATOM    742  NE1 TRP    48      58.233  59.179  61.464  1.00  5.54
ATOM    743  HE1 TRP    48      58.665  59.158  60.543  1.00  5.54
ATOM    744  CE2 TRP    48      58.327  60.218  62.361  1.00  5.54
ATOM    745  CZ2 TRP    48      58.986  61.456  62.339  1.00  5.54
ATOM    746  HZ2 TRP    48      59.595  61.728  61.490  1.00  5.54
ATOM    747  CH2 TRP    48      58.854  62.321  63.440  1.00  5.54
ATOM    748  HH2 TRP    48      59.374  63.269  63.448  1.00  5.54
ATOM    749  CZ3 TRP    48      58.068  61.937  64.542  1.00  5.54
ATOM    750  HZ3 TRP    48      57.989  62.591  65.401  1.00  5.54
ATOM    751  CE3 TRP    48      57.414  60.688  64.551  1.00  5.54
ATOM    752  HE3 TRP    48      56.835  60.385  65.413  1.00  5.54
ATOM    753  CD2 TRP    48      57.525  59.798  63.460  1.00  5.54
ATOM    754  C   TRP    48      54.809  55.991  65.134  1.00  5.54
ATOM    755  O   TRP    48      53.740  56.595  65.287  1.00  5.54
ATOM    756  N   GLU    49      55.284  55.115  66.013  1.00  6.56
ATOM    757  H   GLU    49      56.113  54.585  65.811  1.00  6.56
ATOM    758  CA  GLU    49      54.447  54.732  67.135  1.00  6.56
ATOM    759  HA  GLU    49      53.527  54.304  66.728  1.00  6.56
ATOM    760  CB  GLU    49      55.109  53.667  68.020  1.00  6.56
ATOM    761  HB1 GLU    49      55.886  54.157  68.606  1.00  6.56
ATOM    762  HB2 GLU    49      55.551  52.901  67.382  1.00  6.56
ATOM    763  CG  GLU    49      54.160  52.969  69.007  1.00  6.56
ATOM    764  HG1 GLU    49      53.527  52.268  68.460  1.00  6.56
ATOM    765  HG2 GLU    49      53.515  53.709  69.482  1.00  6.56
ATOM    766  CD  GLU    49      54.934  52.228  70.106  1.00  6.56
ATOM    767  OE1 GLU    49      56.124  51.891  69.900  1.00  6.56
ATOM    768  OE2 GLU    49      54.354  52.012  71.194  1.00  6.56
ATOM    769  C   GLU    49      54.090  55.938  67.994  1.00  6.56
ATOM    770  O   GLU    49      54.949  56.745  68.354  1.00  6.56
ATOM    771  N   GLU    50      52.803  56.009  68.319  1.00  6.35
ATOM    772  H   GLU    50      52.226  55.244  68.007  1.00  6.35
ATOM    773  CA  GLU    50      52.125  57.243  68.674  1.00  6.35
ATOM    774  HA  GLU    50      51.098  56.957  68.901  1.00  6.35
ATOM    775  CB  GLU    50      52.683  57.852  69.982  1.00  6.35
ATOM    776  HB1 GLU    50      53.319  58.705  69.747  1.00  6.35
ATOM    777  HB2 GLU    50      53.295  57.099  70.480  1.00  6.35
ATOM    778  CG  GLU    50      51.623  58.280  71.009  1.00  6.35
ATOM    779  HG1 GLU    50      52.135  58.557  71.934  1.00  6.35
ATOM    780  HG2 GLU    50      50.976  57.429  71.233  1.00  6.35
ATOM    781  CD  GLU    50      50.783  59.457  70.519  1.00  6.35
ATOM    782  OE1 GLU    50      49.921  59.233  69.639  1.00  6.35
ATOM    783  OE2 GLU    50      51.042  60.611  70.934  1.00  6.35
ATOM    784  C   GLU    50      52.057  58.207  67.486  1.00  6.35
ATOM    785  O   GLU    50      53.018  58.873  67.086  1.00  6.35
ATOM    786  N   ILE    51      50.847  58.308  66.931  1.00  6.63
ATOM    787  H   ILE    51      50.090  57.780  67.340  1.00  6.63
ATOM    788  CA  ILE    51      50.521  59.319  65.927  1.00  6.63
ATOM    789  HA  ILE    51      51.091  59.084  65.031  1.00  6.63
ATOM    790  CB  ILE    51      49.014  59.341  65.573  1.00  6.63
ATOM    791  HB  ILE    51      48.791  60.303  65.112  1.00  6.63
ATOM    792  CG2 ILE    51      48.750  58.290  64.499  1.00  6.63
ATOM    793 1HG2 ILE    51      47.751  58.424  64.089  1.00  6.63
ATOM    794 2HG2 ILE    51      49.463  58.390  63.683  1.00  6.63
ATOM    795 3HG2 ILE    51      48.832  57.290  64.929  1.00  6.63
ATOM    796  CG1 ILE    51      48.081  59.185  66.799  1.00  6.63
ATOM    797 1HG1 ILE    51      48.359  59.925  67.549  1.00  6.63
ATOM    798 2HG1 ILE    51      48.210  58.195  67.237  1.00  6.63
ATOM    799  CD1 ILE    51      46.589  59.377  66.502  1.00  6.63
ATOM    800  HD1 ILE    51      46.024  59.279  67.429  1.00  6.63
ATOM    801  HD2 ILE    51      46.412  60.368  66.092  1.00  6.63
ATOM    802  HD3 ILE    51      46.236  58.620  65.802  1.00  6.63
ATOM    803  C   ILE    51      50.923  60.716  66.326  1.00  6.63
ATOM    804  O   ILE    51      51.185  61.513  65.425  1.00  6.63
ATOM    805  N   SER    52      50.913  60.976  67.634  1.00  8.09
ATOM    806  H   SER    52      50.695  60.188  68.243  1.00  8.09
ATOM    807  CA  SER    52      50.905  62.264  68.298  1.00  8.09
ATOM    808  HA  SER    52      50.333  62.144  69.217  1.00  8.09
ATOM    809  CB  SER    52      52.306  62.716  68.732  1.00  8.09
ATOM    810  HB1 SER    52      52.220  63.677  69.241  1.00  8.09
ATOM    811  HB2 SER    52      52.940  62.833  67.858  1.00  8.09
ATOM    812  OG  SER    52      52.912  61.786  69.606  1.00  8.09
ATOM    813  HG  SER    52      52.206  61.386  70.179  1.00  8.09
ATOM    814  C   SER    52      50.163  63.289  67.475  1.00  8.09
ATOM    815  O   SER    52      50.746  63.960  66.631  1.00  8.09
ATOM    816  N   VAL    53      48.862  63.409  67.712  1.00  9.32
ATOM    817  H   VAL    53      48.452  62.798  68.403  1.00  9.32
ATOM    818  CA  VAL    53      48.177  64.666  67.418  1.00  9.32
ATOM    819  HA  VAL    53      47.997  64.801  66.352  1.00  9.32
ATOM    820  CB  VAL    53      46.830  64.759  68.190  1.00  9.32
ATOM    821  HB  VAL    53      47.059  64.749  69.257  1.00  9.32
ATOM    822  CG1 VAL    53      46.100  66.073  67.880  1.00  9.32
ATOM    823 1HG1 VAL    53      46.647  66.921  68.285  1.00  9.32
ATOM    824 2HG1 VAL    53      45.980  66.193  66.803  1.00  9.32
ATOM    825 3HG1 VAL    53      45.114  66.064  68.341  1.00  9.32
ATOM    826  CG2 VAL    53      45.834  63.614  67.953  1.00  9.32
ATOM    827 1HG2 VAL    53      45.069  63.646  68.727  1.00  9.32
ATOM    828 2HG2 VAL    53      45.331  63.731  66.993  1.00  9.32
ATOM    829 3HG2 VAL    53      46.329  62.646  68.001  1.00  9.32
ATOM    830  C   VAL    53      49.049  65.839  67.914  1.00  9.32
ATOM    831  O   VAL    53      49.536  65.817  69.044  1.00  9.32
ATOM    832  N   LYS    54      49.256  66.858  67.076  1.00 10.84
ATOM    833  H   LYS    54      48.803  66.812  66.170  1.00 10.84
ATOM    834  CA  LYS    54      50.224  67.955  67.307  1.00 10.84
ATOM    835  HA  LYS    54      50.545  67.957  68.350  1.00 10.84
ATOM    836  CB  LYS    54      51.463  67.707  66.400  1.00 10.84
ATOM    837  HB1 LYS    54      52.061  68.616  66.330  1.00 10.84
ATOM    838  HB2 LYS    54      51.094  67.494  65.395  1.00 10.84
ATOM    839  CG  LYS    54      52.431  66.586  66.850  1.00 10.84
ATOM    840  HG1 LYS    54      51.888  65.823  67.388  1.00 10.84
ATOM    841  HG2 LYS    54      53.147  67.002  67.559  1.00 10.84
ATOM    842  CD  LYS    54      53.205  65.978  65.653  1.00 10.84
ATOM    843  HD1 LYS    54      53.980  66.693  65.374  1.00 10.84
ATOM    844  HD2 LYS    54      52.538  65.891  64.797  1.00 10.84
ATOM    845  CE  LYS    54      53.883  64.606  65.890  1.00 10.84
ATOM    846  HE1 LYS    54      54.050  64.468  66.962  1.00 10.84
ATOM    847  HE2 LYS    54      54.859  64.621  65.399  1.00 10.84
ATOM    848  NZ  LYS    54      53.099  63.466  65.336  1.00 10.84
ATOM    849  HZ1 LYS    54      53.569  62.567  65.323  1.00 10.84
ATOM    850  HZ2 LYS    54      52.231  63.321  65.856  1.00 10.84
ATOM    851  HZ3 LYS    54      52.717  63.648  64.411  1.00 10.84
ATOM    852  C   LYS    54      49.619  69.342  67.042  1.00 10.84
ATOM    853  O   LYS    54      50.326  70.311  66.784  1.00 10.84
ATOM    854  N   GLY    55      48.293  69.397  67.035  1.00 10.83
ATOM    855  H   GLY    55      47.834  68.540  67.298  1.00 10.83
ATOM    856  CA  GLY    55      47.539  70.273  66.144  1.00 10.83
ATOM    857  HA1 GLY    55      48.183  71.020  65.679  1.00 10.83
ATOM    858  HA2 GLY    55      46.771  70.780  66.724  1.00 10.83
ATOM    859  C   GLY    55      46.907  69.417  65.048  1.00 10.83
ATOM    860  O   GLY    55      47.530  68.420  64.671  1.00 10.83
ATOM    861  N   PRO    56      45.700  69.763  64.568  1.00  9.34
ATOM    862  CD  PRO    56      44.918  70.934  64.942  1.00  9.34
ATOM    863  HD1 PRO    56      45.504  71.849  64.844  1.00  9.34
ATOM    864  HD2 PRO    56      44.562  70.818  65.967  1.00  9.34
ATOM    865  CG  PRO    56      43.723  70.969  63.990  1.00  9.34
ATOM    866  HG1 PRO    56      43.980  71.545  63.100  1.00  9.34
ATOM    867  HG2 PRO    56      42.836  71.384  64.470  1.00  9.34
ATOM    868  CB  PRO    56      43.533  69.499  63.619  1.00  9.34
ATOM    869  HB1 PRO    56      43.038  69.381  62.654  1.00  9.34
ATOM    870  HB2 PRO    56      42.957  68.999  64.399  1.00  9.34
ATOM    871  CA  PRO    56      44.961  68.945  63.617  1.00  9.34
ATOM    872  HA  PRO    56      44.930  67.911  63.963  1.00  9.34
ATOM    873  C   PRO    56      45.623  68.983  62.235  1.00  9.34
ATOM    874  O   PRO    56      45.408  69.917  61.461  1.00  9.34
ATOM    875  N   ASN    57      46.441  67.954  62.003  1.00  8.13
ATOM    876  H   ASN    57      46.498  67.315  62.795  1.00  8.13
ATOM    877  CA  ASN    57      47.167  67.501  60.813  1.00  8.13
ATOM    878  HA  ASN    57      46.759  66.513  60.598  1.00  8.13
ATOM    879  CB  ASN    57      46.917  68.386  59.571  1.00  8.13
ATOM    880  HB1 ASN    57      47.425  69.343  59.690  1.00  8.13
ATOM    881  HB2 ASN    57      45.850  68.565  59.454  1.00  8.13
ATOM    882  CG  ASN    57      47.384  67.737  58.283  1.00  8.13
ATOM    883  OD1 ASN    57      48.266  68.200  57.579  1.00  8.13
ATOM    884  ND2 ASN    57      46.756  66.649  57.908  1.00  8.13
ATOM    885 1HD2 ASN    57      46.032  66.259  58.486  1.00  8.13
ATOM    886 2HD2 ASN    57      47.041  66.237  57.043  1.00  8.13
ATOM    887  C   ASN    57      48.673  67.247  61.072  1.00  8.13
ATOM    888  O   ASN    57      49.565  67.614  60.296  1.00  8.13
ATOM    889  N   GLY    58      48.962  66.598  62.186  1.00  6.46
ATOM    890  H   GLY    58      48.170  66.332  62.765  1.00  6.46
ATOM    891  CA  GLY    58      50.261  65.983  62.452  1.00  6.46
ATOM    892  HA1 GLY    58      50.952  66.735  62.832  1.00  6.46
ATOM    893  HA2 GLY    58      50.656  65.542  61.531  1.00  6.46
ATOM    894  C   GLY    58      50.128  64.858  63.496  1.00  6.46
ATOM    895  O   GLY    58      51.100  64.113  63.652  1.00  6.46
ATOM    896  N   GLU    59      48.940  64.618  64.093  1.00  5.31
ATOM    897  H   GLU    59      48.224  65.328  63.968  1.00  5.31
ATOM    898  CA  GLU    59      48.418  63.239  64.040  1.00  5.31
ATOM    899  HA  GLU    59      49.091  62.607  64.615  1.00  5.31
ATOM    900  CB  GLU    59      46.987  62.983  64.559  1.00  5.31
ATOM    901  HB1 GLU    59      46.948  63.225  65.602  1.00  5.31
ATOM    902  HB2 GLU    59      46.854  61.902  64.518  1.00  5.31
ATOM    903  CG  GLU    59      45.784  63.578  63.818  1.00  5.31
ATOM    904  HG1 GLU    59      44.885  63.063  64.159  1.00  5.31
ATOM    905  HG2 GLU    59      45.864  63.392  62.747  1.00  5.31
ATOM    906  CD  GLU    59      45.621  65.075  64.075  1.00  5.31
ATOM    907  OE1 GLU    59      44.621  65.489  64.698  1.00  5.31
ATOM    908  OE2 GLU    59      46.540  65.824  63.682  1.00  5.31
ATOM    909  C   GLU    59      48.478  62.761  62.586  1.00  5.31
ATOM    910  O   GLU    59      48.490  63.575  61.634  1.00  5.31
ATOM    911  N   SER    60      48.585  61.465  62.382  1.00  4.28
ATOM    912  H   SER    60      48.349  60.877  63.159  1.00  4.28
ATOM    913  CA  SER    60      49.507  60.962  61.393  1.00  4.28
ATOM    914  HA  SER    60      49.548  59.880  61.513  1.00  4.28
ATOM    915  CB  SER    60      49.022  61.106  59.927  1.00  4.28
ATOM    916  HB1 SER    60      49.866  60.908  59.266  1.00  4.28
ATOM    917  HB2 SER    60      48.649  62.114  59.757  1.00  4.28
ATOM    918  OG  SER    60      48.035  60.149  59.714  1.00  4.28
ATOM    919  HG  SER    60      48.448  59.396  59.210  1.00  4.28
ATOM    920  C   SER    60      50.954  61.457  61.547  1.00  4.28
ATOM    921  O   SER    60      51.427  62.331  60.846  1.00  4.28
ATOM    922  N   SER    61      51.673  60.801  62.460  1.00  3.24
ATOM    923  H   SER    61      51.251  60.329  63.231  1.00  3.24
ATOM    924  CA  SER    61      53.010  60.226  62.119  1.00  3.24
ATOM    925  HA  SER    61      53.739  61.020  62.207  1.00  3.24
ATOM    926  CB  SER    61      53.355  59.181  63.166  1.00  3.24
ATOM    927  HB1 SER    61      54.257  58.663  62.858  1.00  3.24
ATOM    928  HB2 SER    61      52.556  58.448  63.273  1.00  3.24
ATOM    929  OG  SER    61      53.568  59.832  64.422  1.00  3.24
ATOM    930  HG  SER    61      53.557  59.180  65.156  1.00  3.24
ATOM    931  C   SER    61      53.065  59.668  60.679  1.00  3.24
ATOM    932  O   SER    61      52.057  59.293  60.078  1.00  3.24
ATOM    933  N   VAL    62      54.267  59.675  60.129  1.00  2.62
ATOM    934  H   VAL    62      55.069  59.541  60.719  1.00  2.62
ATOM    935  CA  VAL    62      54.630  60.316  58.850  1.00  2.62
ATOM    936  HA  VAL    62      53.775  60.338  58.207  1.00  2.62
ATOM    937  CB  VAL    62      55.238  61.701  59.174  1.00  2.62
ATOM    938  HB  VAL    62      55.642  62.116  58.259  1.00  2.62
ATOM    939  CG1 VAL    62      54.204  62.683  59.721  1.00  2.62
ATOM    940 1HG1 VAL    62      54.512  63.698  59.535  1.00  2.62
ATOM    941 2HG1 VAL    62      53.245  62.538  59.241  1.00  2.62
ATOM    942 3HG1 VAL    62      54.056  62.558  60.790  1.00  2.62
ATOM    943  CG2 VAL    62      56.394  61.656  60.193  1.00  2.62
ATOM    944 1HG2 VAL    62      56.697  62.634  60.524  1.00  2.62
ATOM    945 2HG2 VAL    62      56.112  61.109  61.088  1.00  2.62
ATOM    946 3HG2 VAL    62      57.269  61.187  59.747  1.00  2.62
ATOM    947  C   VAL    62      55.715  59.448  58.200  1.00  2.62
ATOM    948  O   VAL    62      56.636  58.977  58.864  1.00  2.62
ATOM    949  N   ILE    63      55.701  59.325  56.868  1.00  2.25
ATOM    950  H   ILE    63      54.928  59.738  56.364  1.00  2.25
ATOM    951  CA  ILE    63      56.954  59.033  56.175  1.00  2.25
ATOM    952  HA  ILE    63      57.274  58.020  56.404  1.00  2.25
ATOM    953  CB  ILE    63      56.782  59.192  54.627  1.00  2.25
ATOM    954  HB  ILE    63      56.320  60.147  54.478  1.00  2.25
ATOM    955  CG2 ILE    63      58.053  59.308  53.795  1.00  2.25
ATOM    956 1HG2 ILE    63      57.855  59.182  52.730  1.00  2.25
ATOM    957 2HG2 ILE    63      58.453  60.312  53.925  1.00  2.25
ATOM    958 3HG2 ILE    63      58.760  58.549  54.123  1.00  2.25
ATOM    959  CG1 ILE    63      55.878  58.188  53.905  1.00  2.25
ATOM    960 1HG1 ILE    63      55.675  58.553  52.897  1.00  2.25
ATOM    961 2HG1 ILE    63      54.930  58.174  54.421  1.00  2.25
ATOM    962  CD1 ILE    63      56.453  56.778  53.781  1.00  2.25
ATOM    963  HD1 ILE    63      55.756  56.159  53.224  1.00  2.25
ATOM    964  HD2 ILE    63      57.410  56.785  53.267  1.00  2.25
ATOM    965  HD3 ILE    63      56.589  56.356  54.764  1.00  2.25
ATOM    966  C   ILE    63      58.033  60.017  56.655  1.00  2.25
ATOM    967  O   ILE    63      57.729  61.198  56.889  1.00  2.25
ATOM    968  N   HIS    64      59.285  59.571  56.762  1.00  2.45
ATOM    969  H   HIS    64      59.495  58.595  56.552  1.00  2.45
ATOM    970  CA  HIS    64      60.362  60.545  56.774  1.00  2.45
ATOM    971  HA  HIS    64      60.059  61.464  57.276  1.00  2.45
ATOM    972  CB  HIS    64      61.550  59.943  57.530  1.00  2.45
ATOM    973  HB1 HIS    64      62.327  60.698  57.625  1.00  2.45
ATOM    974  HB2 HIS    64      61.957  59.112  56.950  1.00  2.45
ATOM    975  CG  HIS    64      61.239  59.442  58.918  1.00  2.45
ATOM    976  ND1 HIS    64      61.547  60.116  60.101  1.00  2.45
ATOM    977  CE1 HIS    64      61.331  59.237  61.091  1.00  2.45
ATOM    978  HE1 HIS    64      61.494  59.430  62.145  1.00  2.45
ATOM    979  NE2 HIS    64      60.880  58.075  60.592  1.00  2.45
ATOM    980  HE2 HIS    64      60.707  57.246  61.161  1.00  2.45
ATOM    981  CD2 HIS    64      60.792  58.188  59.223  1.00  2.45
ATOM    982  HD2 HIS    64      60.529  57.414  58.513  1.00  2.45
ATOM    983  C   HIS    64      60.742  60.843  55.325  1.00  2.45
ATOM    984  O   HIS    64      60.746  59.936  54.509  1.00  2.45
ATOM    985  N   ASP    65      61.159  62.050  54.961  1.00  2.66
ATOM    986  H   ASP    65      61.013  62.816  55.606  1.00  2.66
ATOM    987  CA  ASP    65      62.289  62.116  54.025  1.00  2.66
ATOM    988  HA  ASP    65      62.124  61.438  53.190  1.00  2.66
ATOM    989  CB  ASP    65      62.449  63.533  53.437  1.00  2.66
ATOM    990  HB1 ASP    65      62.530  64.252  54.253  1.00  2.66
ATOM    991  HB2 ASP    65      61.568  63.781  52.843  1.00  2.66
ATOM    992  CG  ASP    65      63.710  63.626  52.563  1.00  2.66
ATOM    993  OD1 ASP    65      63.624  63.349  51.345  1.00  2.66
ATOM    994  OD2 ASP    65      64.796  63.812  53.150  1.00  2.66
ATOM    995  C   ASP    65      63.558  61.715  54.789  1.00  2.66
ATOM    996  O   ASP    65      63.710  61.946  55.987  1.00  2.66
ATOM    997  N   ARG    66      64.491  61.123  54.060  1.00  2.77
ATOM    998  H   ARG    66      64.353  61.154  53.059  1.00  2.77
ATOM    999  CA  ARG    66      65.594  60.301  54.552  1.00  2.77
ATOM   1000  HA  ARG    66      65.765  60.550  55.602  1.00  2.77
ATOM   1001  CB  ARG    66      65.181  58.830  54.540  1.00  2.77
ATOM   1002  HB1 ARG    66      64.575  58.681  55.432  1.00  2.77
ATOM   1003  HB2 ARG    66      66.071  58.229  54.645  1.00  2.77
ATOM   1004  CG  ARG    66      64.405  58.262  53.348  1.00  2.77
ATOM   1005  HG1 ARG    66      64.172  57.244  53.641  1.00  2.77
ATOM   1006  HG2 ARG    66      65.069  58.309  52.489  1.00  2.77
ATOM   1007  CD  ARG    66      63.074  58.925  52.998  1.00  2.77
ATOM   1008  HD1 ARG    66      63.253  59.754  52.314  1.00  2.77
ATOM   1009  HD2 ARG    66      62.739  59.305  53.948  1.00  2.77
ATOM   1010  NE  ARG    66      62.004  58.074  52.431  1.00  2.77
ATOM   1011  HE  ARG    66      61.738  58.224  51.472  1.00  2.77
ATOM   1012  CZ  ARG    66      61.166  57.319  53.122  1.00  2.77
ATOM   1013  NH1 ARG    66      61.390  56.990  54.353  1.00  2.77
ATOM   1014 1HH1 ARG    66      62.237  57.235  54.843  1.00  2.77
ATOM   1015 2HH1 ARG    66      60.626  56.614  54.922  1.00  2.77
ATOM   1016  NH2 ARG    66      60.112  56.790  52.570  1.00  2.77
ATOM   1017 1HH2 ARG    66      59.816  57.007  51.627  1.00  2.77
ATOM   1018 2HH2 ARG    66      59.591  56.163  53.187  1.00  2.77
ATOM   1019  C   ARG    66      66.913  60.710  53.866  1.00  2.77
ATOM   1020  O   ARG    66      67.862  59.948  53.679  1.00  2.77
ATOM   1021  N   LYS    67      66.933  62.005  53.542  1.00  3.25
ATOM   1022  H   LYS    67      66.031  62.472  53.553  1.00  3.25
ATOM   1023  CA  LYS    67      68.073  62.907  53.439  1.00  3.25
ATOM   1024  HA  LYS    67      68.996  62.383  53.691  1.00  3.25
ATOM   1025  CB  LYS    67      68.144  63.468  52.002  1.00  3.25
ATOM   1026  HB1 LYS    67      68.749  64.376  51.984  1.00  3.25
ATOM   1027  HB2 LYS    67      67.139  63.741  51.674  1.00  3.25
ATOM   1028  CG  LYS    67      68.742  62.469  51.005  1.00  3.25
ATOM   1029  HG1 LYS    67      68.510  62.798  49.991  1.00  3.25
ATOM   1030  HG2 LYS    67      68.274  61.495  51.151  1.00  3.25
ATOM   1031  CD  LYS    67      70.273  62.380  51.151  1.00  3.25
ATOM   1032  HD1 LYS    67      70.600  62.749  52.125  1.00  3.25
ATOM   1033  HD2 LYS    67      70.733  63.010  50.389  1.00  3.25
ATOM   1034  CE  LYS    67      70.764  60.945  50.978  1.00  3.25
ATOM   1035  HE1 LYS    67      71.852  60.947  50.873  1.00  3.25
ATOM   1036  HE2 LYS    67      70.330  60.514  50.073  1.00  3.25
ATOM   1037  NZ  LYS    67      70.410  60.123  52.151  1.00  3.25
ATOM   1038  HZ1 LYS    67      70.933  60.397  52.986  1.00  3.25
ATOM   1039  HZ2 LYS    67      69.427  60.116  52.391  1.00  3.25
ATOM   1040  HZ3 LYS    67      70.709  59.163  52.005  1.00  3.25
ATOM   1041  C   LYS    67      67.971  64.076  54.430  1.00  3.25
ATOM   1042  O   LYS    67      68.945  64.797  54.636  1.00  3.25
ATOM   1043  N   SER    68      66.792  64.303  55.014  1.00  3.66
ATOM   1044  H   SER    68      65.993  63.842  54.591  1.00  3.66
ATOM   1045  CA  SER    68      66.512  65.515  55.793  1.00  3.66
ATOM   1046  HA  SER    68      67.443  65.866  56.242  1.00  3.66
ATOM   1047  CB  SER    68      66.011  66.619  54.849  1.00  3.66
ATOM   1048  HB1 SER    68      65.910  67.552  55.405  1.00  3.66
ATOM   1049  HB2 SER    68      65.038  66.343  54.442  1.00  3.66
ATOM   1050  OG  SER    68      66.931  66.810  53.785  1.00  3.66
ATOM   1051  HG  SER    68      67.808  66.527  54.084  1.00  3.66
ATOM   1052  C   SER    68      65.547  65.329  56.974  1.00  3.66
ATOM   1053  O   SER    68      65.090  66.314  57.547  1.00  3.66
ATOM   1054  N   GLY    69      65.235  64.080  57.343  1.00  3.40
ATOM   1055  H   GLY    69      65.599  63.314  56.798  1.00  3.40
ATOM   1056  CA  GLY    69      64.492  63.721  58.561  1.00  3.40
ATOM   1057  HA1 GLY    69      65.119  63.920  59.430  1.00  3.40
ATOM   1058  HA2 GLY    69      64.284  62.651  58.539  1.00  3.40
ATOM   1059  C   GLY    69      63.161  64.441  58.773  1.00  3.40
ATOM   1060  O   GLY    69      62.842  64.889  59.874  1.00  3.40
ATOM   1061  N   LYS    70      62.408  64.616  57.688  1.00  3.18
ATOM   1062  H   LYS    70      62.743  64.189  56.836  1.00  3.18
ATOM   1063  CA  LYS    70      61.310  65.580  57.619  1.00  3.18
ATOM   1064  HA  LYS    70      61.287  66.170  58.537  1.00  3.18
ATOM   1065  CB  LYS    70      61.614  66.544  56.457  1.00  3.18
ATOM   1066  HB1 LYS    70      61.743  65.963  55.544  1.00  3.18
ATOM   1067  HB2 LYS    70      62.569  67.036  56.654  1.00  3.18
ATOM   1068  CG  LYS    70      60.551  67.639  56.239  1.00  3.18
ATOM   1069  HG1 LYS    70      60.989  68.602  56.506  1.00  3.18
ATOM   1070  HG2 LYS    70      59.690  67.483  56.889  1.00  3.18
ATOM   1071  CD  LYS    70      60.069  67.710  54.782  1.00  3.18
ATOM   1072  HD1 LYS    70      60.926  67.835  54.119  1.00  3.18
ATOM   1073  HD2 LYS    70      59.416  68.579  54.675  1.00  3.18
ATOM   1074  CE  LYS    70      59.285  66.450  54.396  1.00  3.18
ATOM   1075  HE1 LYS    70      58.445  66.345  55.086  1.00  3.18
ATOM   1076  HE2 LYS    70      59.918  65.565  54.502  1.00  3.18
ATOM   1077  NZ  LYS    70      58.758  66.544  53.022  1.00  3.18
ATOM   1078  HZ1 LYS    70      58.050  65.831  52.841  1.00  3.18
ATOM   1079  HZ2 LYS    70      58.171  67.379  52.922  1.00  3.18
ATOM   1080  HZ3 LYS    70      59.457  66.530  52.298  1.00  3.18
ATOM   1081  C   LYS    70      59.978  64.878  57.461  1.00  3.18
ATOM   1082  O   LYS    70      59.746  64.209  56.454  1.00  3.18
ATOM   1083  N   LYS    71      59.111  65.080  58.452  1.00  2.94
ATOM   1084  H   LYS    71      59.459  65.586  59.251  1.00  2.94
ATOM   1085  CA  LYS    71      57.717  64.631  58.497  1.00  2.94
ATOM   1086  HA  LYS    71      57.721  63.545  58.609  1.00  2.94
ATOM   1087  CB  LYS    71      57.064  65.297  59.756  1.00  2.94
ATOM   1088  HB1 LYS    71      57.838  65.435  60.514  1.00  2.94
ATOM   1089  HB2 LYS    71      56.361  64.611  60.205  1.00  2.94
ATOM   1090  CG  LYS    71      56.296  66.638  59.620  1.00  2.94
ATOM   1091  HG1 LYS    71      56.806  67.296  58.918  1.00  2.94
ATOM   1092  HG2 LYS    71      56.303  67.140  60.587  1.00  2.94
ATOM   1093  CD  LYS    71      54.818  66.425  59.218  1.00  2.94
ATOM   1094  HD1 LYS    71      54.262  66.076  60.089  1.00  2.94
ATOM   1095  HD2 LYS    71      54.778  65.641  58.470  1.00  2.94
ATOM   1096  CE  LYS    71      54.121  67.664  58.634  1.00  2.94
ATOM   1097  HE1 LYS    71      54.758  68.066  57.839  1.00  2.94
ATOM   1098  HE2 LYS    71      54.019  68.423  59.415  1.00  2.94
ATOM   1099  NZ  LYS    71      52.785  67.319  58.066  1.00  2.94
ATOM   1100  HZ1 LYS    71      52.123  67.039  58.781  1.00  2.94
ATOM   1101  HZ2 LYS    71      52.380  68.101  57.567  1.00  2.94
ATOM   1102  HZ3 LYS    71      52.889  66.543  57.409  1.00  2.94
ATOM   1103  C   LYS    71      56.970  64.990  57.200  1.00  2.94
ATOM   1104  O   LYS    71      56.971  66.137  56.749  1.00  2.94
ATOM   1105  N   PHE    72      56.308  64.002  56.628  1.00  2.68
ATOM   1106  H   PHE    72      56.478  63.070  56.984  1.00  2.68
ATOM   1107  CA  PHE    72      55.616  64.088  55.351  1.00  2.68
ATOM   1108  HA  PHE    72      56.231  64.650  54.650  1.00  2.68
ATOM   1109  CB  PHE    72      55.519  62.643  54.844  1.00  2.68
ATOM   1110  HB1 PHE    72      56.469  62.159  55.040  1.00  2.68
ATOM   1111  HB2 PHE    72      55.439  62.688  53.759  1.00  2.68
ATOM   1112  CG  PHE    72      54.351  61.794  55.373  1.00  2.68
ATOM   1113  CD1 PHE    72      53.594  62.160  56.508  1.00  2.68
ATOM   1114  HD1 PHE    72      53.904  62.983  57.119  1.00  2.68
ATOM   1115  CE1 PHE    72      52.363  61.546  56.805  1.00  2.68
ATOM   1116  HE1 PHE    72      51.767  61.861  57.653  1.00  2.68
ATOM   1117  CZ  PHE    72      51.913  60.489  56.015  1.00  2.68
ATOM   1118  HZ  PHE    72      50.977  60.002  56.254  1.00  2.68
ATOM   1119  CE2 PHE    72      52.698  60.062  54.932  1.00  2.68
ATOM   1120  HE2 PHE    72      52.350  59.257  54.308  1.00  2.68
ATOM   1121  CD2 PHE    72      53.885  60.720  54.599  1.00  2.68
ATOM   1122  HD2 PHE    72      54.377  60.459  53.676  1.00  2.68
ATOM   1123  C   PHE    72      54.180  64.737  55.321  1.00  2.68
ATOM   1124  O   PHE    72      53.696  65.316  56.295  1.00  2.68
ATOM   1125  N   SER    73      53.428  64.451  54.246  1.00  2.75
ATOM   1126  H   SER    73      53.964  64.218  53.417  1.00  2.75
ATOM   1127  CA  SER    73      52.108  63.740  54.250  1.00  2.75
ATOM   1128  HA  SER    73      51.891  63.318  55.218  1.00  2.75
ATOM   1129  CB  SER    73      50.955  64.696  53.931  1.00  2.75
ATOM   1130  HB1 SER    73      51.086  65.626  54.485  1.00  2.75
ATOM   1131  HB2 SER    73      50.018  64.237  54.249  1.00  2.75
ATOM   1132  OG  SER    73      50.856  64.978  52.546  1.00  2.75
ATOM   1133  HG  SER    73      50.144  65.615  52.413  1.00  2.75
ATOM   1134  C   SER    73      52.202  62.627  53.195  1.00  2.75
ATOM   1135  O   SER    73      53.190  62.580  52.469  1.00  2.75
ATOM   1136  N   ILE    74      51.237  61.715  53.082  1.00  2.42
ATOM   1137  H   ILE    74      50.488  61.712  53.759  1.00  2.42
ATOM   1138  CA  ILE    74      51.262  60.638  52.072  1.00  2.42
ATOM   1139  HA  ILE    74      52.017  59.888  52.294  1.00  2.42
ATOM   1140  CB  ILE    74      49.844  59.998  51.990  1.00  2.42
ATOM   1141  HB  ILE    74      49.748  59.612  50.980  1.00  2.42
ATOM   1142  CG2 ILE    74      49.787  58.765  52.861  1.00  2.42
ATOM   1143 1HG2 ILE    74      48.814  58.284  52.776  1.00  2.42
ATOM   1144 2HG2 ILE    74      50.558  58.086  52.504  1.00  2.42
ATOM   1145 3HG2 ILE    74      49.960  59.040  53.902  1.00  2.42
ATOM   1146  CG1 ILE    74      48.604  60.915  52.236  1.00  2.42
ATOM   1147 1HG1 ILE    74      47.767  60.511  51.670  1.00  2.42
ATOM   1148 2HG1 ILE    74      48.777  61.910  51.836  1.00  2.42
ATOM   1149  CD1 ILE    74      48.107  61.079  53.681  1.00  2.42
ATOM   1150  HD1 ILE    74      47.669  60.144  54.028  1.00  2.42
ATOM   1151  HD2 ILE    74      48.915  61.371  54.350  1.00  2.42
ATOM   1152  HD3 ILE    74      47.334  61.847  53.709  1.00  2.42
ATOM   1153  C   ILE    74      51.570  61.196  50.684  1.00  2.42
ATOM   1154  O   ILE    74      52.470  60.758  49.958  1.00  2.42
ATOM   1155  N   GLU    75      50.802  62.233  50.371  1.00  2.76
ATOM   1156  H   GLU    75      50.151  62.559  51.066  1.00  2.76
ATOM   1157  CA  GLU    75      50.792  62.910  49.104  1.00  2.76
ATOM   1158  HA  GLU    75      50.819  62.158  48.316  1.00  2.76
ATOM   1159  CB  GLU    75      49.492  63.694  48.955  1.00  2.76
ATOM   1160  HB1 GLU    75      49.489  64.556  49.624  1.00  2.76
ATOM   1161  HB2 GLU    75      48.667  63.038  49.236  1.00  2.76
ATOM   1162  CG  GLU    75      49.300  64.146  47.503  1.00  2.76
ATOM   1163  HG1 GLU    75      49.651  63.363  46.825  1.00  2.76
ATOM   1164  HG2 GLU    75      49.889  65.047  47.318  1.00  2.76
ATOM   1165  CD  GLU    75      47.821  64.410  47.248  1.00  2.76
ATOM   1166  OE1 GLU    75      47.220  63.602  46.498  1.00  2.76
ATOM   1167  OE2 GLU    75      47.305  65.360  47.876  1.00  2.76
ATOM   1168  C   GLU    75      52.018  63.809  48.933  1.00  2.76
ATOM   1169  O   GLU    75      52.562  63.923  47.841  1.00  2.76
ATOM   1170  N   GLU    76      52.518  64.396  50.019  1.00  2.79
ATOM   1171  H   GLU    76      52.023  64.304  50.895  1.00  2.79
ATOM   1172  CA  GLU    76      53.740  65.189  49.997  1.00  2.79
ATOM   1173  HA  GLU    76      53.704  65.798  49.092  1.00  2.79
ATOM   1174  CB  GLU    76      53.695  66.183  51.162  1.00  2.79
ATOM   1175  HB1 GLU    76      53.712  65.647  52.100  1.00  2.79
ATOM   1176  HB2 GLU    76      52.736  66.702  51.110  1.00  2.79
ATOM   1177  CG  GLU    76      54.787  67.259  51.139  1.00  2.79
ATOM   1178  HG1 GLU    76      54.322  68.212  51.404  1.00  2.79
ATOM   1179  HG2 GLU    76      55.193  67.362  50.130  1.00  2.79
ATOM   1180  CD  GLU    76      55.915  66.982  52.134  1.00  2.79
ATOM   1181  OE1 GLU    76      56.551  67.952  52.606  1.00  2.79
ATOM   1182  OE2 GLU    76      56.210  65.799  52.446  1.00  2.79
ATOM   1183  C   GLU    76      55.030  64.349  49.852  1.00  2.79
ATOM   1184  O   GLU    76      55.992  64.784  49.220  1.00  2.79
ATOM   1185  N   ALA    77      55.024  63.095  50.315  1.00  2.29
ATOM   1186  H   ALA    77      54.211  62.810  50.849  1.00  2.29
ATOM   1187  CA  ALA    77      56.023  62.070  50.030  1.00  2.29
ATOM   1188  HA  ALA    77      57.011  62.490  50.223  1.00  2.29
ATOM   1189  CB  ALA    77      55.823  60.877  50.971  1.00  2.29
ATOM   1190  HB1 ALA    77      55.973  61.201  52.001  1.00  2.29
ATOM   1191  HB2 ALA    77      54.820  60.466  50.864  1.00  2.29
ATOM   1192  HB3 ALA    77      56.555  60.105  50.736  1.00  2.29
ATOM   1193  C   ALA    77      55.985  61.656  48.549  1.00  2.29
ATOM   1194  O   ALA    77      57.024  61.554  47.873  1.00  2.29
ATOM   1195  N   LEU    78      54.776  61.470  48.020  1.00  2.39
ATOM   1196  H   LEU    78      53.955  61.559  48.610  1.00  2.39
ATOM   1197  CA  LEU    78      54.608  61.185  46.596  1.00  2.39
ATOM   1198  HA  LEU    78      55.169  60.283  46.357  1.00  2.39
ATOM   1199  CB  LEU    78      53.115  61.014  46.280  1.00  2.39
ATOM   1200  HB1 LEU    78      52.851  61.562  45.373  1.00  2.39
ATOM   1201  HB2 LEU    78      52.506  61.415  47.087  1.00  2.39
ATOM   1202  CG  LEU    78      52.749  59.559  46.070  1.00  2.39
ATOM   1203  HG  LEU    78      51.682  59.528  45.905  1.00  2.39
ATOM   1204  CD1 LEU    78      53.393  58.981  44.807  1.00  2.39
ATOM   1205 1HD1 LEU    78      54.473  58.942  44.892  1.00  2.39
ATOM   1206 2HD1 LEU    78      53.011  57.982  44.643  1.00  2.39
ATOM   1207 3HD1 LEU    78      53.136  59.603  43.950  1.00  2.39
ATOM   1208  CD2 LEU    78      53.080  58.743  47.325  1.00  2.39
ATOM   1209 1HD2 LEU    78      53.204  57.700  47.071  1.00  2.39
ATOM   1210 2HD2 LEU    78      54.000  59.065  47.789  1.00  2.39
ATOM   1211 3HD2 LEU    78      52.284  58.873  48.056  1.00  2.39
ATOM   1212  C   LEU    78      55.186  62.279  45.708  1.00  2.39
ATOM   1213  O   LEU    78      56.021  62.000  44.853  1.00  2.39
ATOM   1214  N   GLN    79      54.792  63.521  45.973  1.00  2.87
ATOM   1215  H   GLN    79      54.072  63.654  46.679  1.00  2.87
ATOM   1216  CA  GLN    79      55.287  64.694  45.277  1.00  2.87
ATOM   1217  HA  GLN    79      55.148  64.530  44.207  1.00  2.87
ATOM   1218  CB  GLN    79      54.435  65.912  45.688  1.00  2.87
ATOM   1219  HB1 GLN    79      54.493  66.023  46.772  1.00  2.87
ATOM   1220  HB2 GLN    79      53.393  65.708  45.433  1.00  2.87
ATOM   1221  CG  GLN    79      54.828  67.264  45.057  1.00  2.87
ATOM   1222  HG1 GLN    79      55.835  67.536  45.371  1.00  2.87
ATOM   1223  HG2 GLN    79      54.153  68.026  45.447  1.00  2.87
ATOM   1224  CD  GLN    79      54.746  67.306  43.529  1.00  2.87
ATOM   1225  OE1 GLN    79      53.758  67.706  42.942  1.00  2.87
ATOM   1226  NE2 GLN    79      55.789  66.932  42.821  1.00  2.87
ATOM   1227 1HE2 GLN    79      56.611  66.561  43.291  1.00  2.87
ATOM   1228 2HE2 GLN    79      55.711  67.000  41.824  1.00  2.87
ATOM   1229  C   GLN    79      56.786  64.929  45.503  1.00  2.87
ATOM   1230  O   GLN    79      57.436  65.538  44.649  1.00  2.87
ATOM   1231  N   SER    80      57.362  64.426  46.605  1.00  2.79
ATOM   1232  H   SER    80      56.784  63.995  47.313  1.00  2.79
ATOM   1233  CA  SER    80      58.815  64.521  46.824  1.00  2.79
ATOM   1234  HA  SER    80      59.183  65.495  46.503  1.00  2.79
ATOM   1235  CB  SER    80      59.155  64.328  48.310  1.00  2.79
ATOM   1236  HB1 SER    80      60.239  64.364  48.430  1.00  2.79
ATOM   1237  HB2 SER    80      58.802  63.353  48.645  1.00  2.79
ATOM   1238  OG  SER    80      58.593  65.330  49.130  1.00  2.79
ATOM   1239  HG  SER    80      57.621  65.200  49.161  1.00  2.79
ATOM   1240  C   SER    80      59.580  63.441  46.061  1.00  2.79
ATOM   1241  O   SER    80      60.809  63.498  45.998  1.00  2.79
ATOM   1242  N   GLY    81      58.876  62.421  45.553  1.00  2.49
ATOM   1243  H   GLY    81      57.863  62.442  45.610  1.00  2.49
ATOM   1244  CA  GLY    81      59.488  61.213  45.019  1.00  2.49
ATOM   1245  HA1 GLY    81      60.150  61.464  44.189  1.00  2.49
ATOM   1246  HA2 GLY    81      58.707  60.539  44.664  1.00  2.49
ATOM   1247  C   GLY    81      60.294  60.503  46.106  1.00  2.49
ATOM   1248  O   GLY    81      61.493  60.236  45.976  1.00  2.49
ATOM   1249  N   ARG    82      59.602  60.301  47.231  1.00  2.10
ATOM   1250  H   ARG    82      58.673  60.713  47.248  1.00  2.10
ATOM   1251  CA  ARG    82      59.982  59.485  48.390  1.00  2.10
ATOM   1252  HA  ARG    82      60.893  58.939  48.136  1.00  2.10
ATOM   1253  CB  ARG    82      60.225  60.372  49.623  1.00  2.10
ATOM   1254  HB1 ARG    82      60.533  59.746  50.461  1.00  2.10
ATOM   1255  HB2 ARG    82      59.288  60.859  49.896  1.00  2.10
ATOM   1256  CG  ARG    82      61.288  61.456  49.410  1.00  2.10
ATOM   1257  HG1 ARG    82      61.370  62.036  50.331  1.00  2.10
ATOM   1258  HG2 ARG    82      60.961  62.130  48.621  1.00  2.10
ATOM   1259  CD  ARG    82      62.673  60.911  49.045  1.00  2.10
ATOM   1260  HD1 ARG    82      62.632  60.326  48.127  1.00  2.10
ATOM   1261  HD2 ARG    82      63.027  60.257  49.842  1.00  2.10
ATOM   1262  NE  ARG    82      63.602  62.037  48.899  1.00  2.10
ATOM   1263  HE  ARG    82      63.853  62.505  49.769  1.00  2.10
ATOM   1264  CZ  ARG    82      63.916  62.679  47.791  1.00  2.10
ATOM   1265  NH1 ARG    82      63.544  62.293  46.604  1.00  2.10
ATOM   1266 1HH1 ARG    82      63.014  61.434  46.499  1.00  2.10
ATOM   1267 2HH1 ARG    82      63.589  62.917  45.824  1.00  2.10
ATOM   1268  NH2 ARG    82      64.604  63.783  47.885  1.00  2.10
ATOM   1269 1HH2 ARG    82      64.805  64.133  48.809  1.00  2.10
ATOM   1270 2HH2 ARG    82      64.894  64.268  47.056  1.00  2.10
ATOM   1271  C   ARG    82      58.958  58.393  48.687  1.00  2.10
ATOM   1272  O   ARG    82      59.177  57.598  49.607  1.00  2.10
ATOM   1273  N   LEU    83      57.866  58.365  47.911  1.00  1.88
ATOM   1274  H   LEU    83      57.800  59.074  47.195  1.00  1.88
ATOM   1275  CA  LEU    83      57.053  57.160  47.666  1.00  1.88
ATOM   1276  HA  LEU    83      57.651  56.272  47.844  1.00  1.88
ATOM   1277  CB  LEU    83      55.844  57.201  48.629  1.00  1.88
ATOM   1278  HB1 LEU    83      54.959  57.136  48.019  1.00  1.88
ATOM   1279  HB2 LEU    83      55.813  58.156  49.158  1.00  1.88
ATOM   1280  CG  LEU    83      55.674  56.069  49.635  1.00  1.88
ATOM   1281  HG  LEU    83      55.525  55.151  49.074  1.00  1.88
ATOM   1282  CD1 LEU    83      56.875  55.903  50.556  1.00  1.88
ATOM   1283 1HD1 LEU    83      56.684  55.157  51.325  1.00  1.88
ATOM   1284 2HD1 LEU    83      57.757  55.610  49.992  1.00  1.88
ATOM   1285 3HD1 LEU    83      57.083  56.863  51.029  1.00  1.88
ATOM   1286  CD2 LEU    83      54.423  56.309  50.480  1.00  1.88
ATOM   1287 1HD2 LEU    83      54.249  55.483  51.162  1.00  1.88
ATOM   1288 2HD2 LEU    83      54.529  57.225  51.062  1.00  1.88
ATOM   1289 3HD2 LEU    83      53.549  56.414  49.836  1.00  1.88
ATOM   1290  C   LEU    83      56.578  57.135  46.200  1.00  1.88
ATOM   1291  O   LEU    83      56.696  58.144  45.512  1.00  1.88
ATOM   1292  N   THR    84      55.965  56.032  45.750  1.00  2.23
ATOM   1293  H   THR    84      55.925  55.220  46.343  1.00  2.23
ATOM   1294  CA  THR    84      55.532  55.811  44.349  1.00  2.23
ATOM   1295  HA  THR    84      55.632  56.755  43.817  1.00  2.23
ATOM   1296  CB  THR    84      56.419  54.763  43.639  1.00  2.23
ATOM   1297  HB  THR    84      55.793  53.945  43.279  1.00  2.23
ATOM   1298  CG2 THR    84      57.161  55.350  42.438  1.00  2.23
ATOM   1299 1HG2 THR    84      57.840  54.600  42.031  1.00  2.23
ATOM   1300 2HG2 THR    84      56.456  55.636  41.662  1.00  2.23
ATOM   1301 3HG2 THR    84      57.733  56.228  42.741  1.00  2.23
ATOM   1302  OG1 THR    84      57.405  54.219  44.483  1.00  2.23
ATOM   1303  HG1 THR    84      58.150  54.867  44.500  1.00  2.23
ATOM   1304  C   THR    84      54.059  55.384  44.272  1.00  2.23
ATOM   1305  O   THR    84      53.590  54.797  45.233  1.00  2.23
ATOM   1306  N   PRO    85      53.277  55.673  43.208  1.00  2.59
ATOM   1307  CD  PRO    85      53.724  56.279  41.958  1.00  2.59
ATOM   1308  HD1 PRO    85      54.164  55.508  41.325  1.00  2.59
ATOM   1309  HD2 PRO    85      54.437  57.086  42.122  1.00  2.59
ATOM   1310  CG  PRO    85      52.473  56.838  41.281  1.00  2.59
ATOM   1311  HG1 PRO    85      52.545  56.787  40.194  1.00  2.59
ATOM   1312  HG2 PRO    85      52.310  57.866  41.607  1.00  2.59
ATOM   1313  CB  PRO    85      51.355  55.949  41.818  1.00  2.59
ATOM   1314  HB1 PRO    85      51.323  55.018  41.249  1.00  2.59
ATOM   1315  HB2 PRO    85      50.388  56.452  41.785  1.00  2.59
ATOM   1316  CA  PRO    85      51.800  55.677  43.256  1.00  2.59
ATOM   1317  HA  PRO    85      51.496  56.536  43.855  1.00  2.59
ATOM   1318  C   PRO    85      51.058  54.450  43.841  1.00  2.59
ATOM   1319  O   PRO    85      50.132  54.614  44.636  1.00  2.59
ATOM   1320  N   ALA    86      51.440  53.211  43.529  1.00  2.64
ATOM   1321  H   ALA    86      52.228  53.061  42.922  1.00  2.64
ATOM   1322  CA  ALA    86      50.788  52.059  44.173  1.00  2.64
ATOM   1323  HA  ALA    86      49.708  52.129  44.024  1.00  2.64
ATOM   1324  CB  ALA    86      51.288  50.780  43.488  1.00  2.64
ATOM   1325  HB1 ALA    86      50.776  49.917  43.915  1.00  2.64
ATOM   1326  HB2 ALA    86      51.073  50.822  42.419  1.00  2.64
ATOM   1327  HB3 ALA    86      52.363  50.666  43.638  1.00  2.64
ATOM   1328  C   ALA    86      51.039  52.018  45.693  1.00  2.64
ATOM   1329  O   ALA    86      50.203  51.644  46.519  1.00  2.64
ATOM   1330  N   HIS    87      52.231  52.458  46.065  1.00  2.16
ATOM   1331  H   HIS    87      52.869  52.769  45.340  1.00  2.16
ATOM   1332  CA  HIS    87      52.751  52.429  47.418  1.00  2.16
ATOM   1333  HA  HIS    87      52.343  51.544  47.908  1.00  2.16
ATOM   1334  CB  HIS    87      54.263  52.258  47.333  1.00  2.16
ATOM   1335  HB1 HIS    87      54.573  51.745  48.231  1.00  2.16
ATOM   1336  HB2 HIS    87      54.746  53.233  47.268  1.00  2.16
ATOM   1337  CG  HIS    87      54.706  51.419  46.161  1.00  2.16
ATOM   1338  ND1 HIS    87      55.071  51.925  44.917  1.00  2.16
ATOM   1339  CE1 HIS    87      55.425  50.861  44.179  1.00  2.16
ATOM   1340  HE1 HIS    87      55.832  50.910  43.178  1.00  2.16
ATOM   1341  NE2 HIS    87      55.227  49.727  44.872  1.00  2.16
ATOM   1342  HE2 HIS    87      55.450  48.790  44.541  1.00  2.16
ATOM   1343  CD2 HIS    87      54.758  50.058  46.122  1.00  2.16
ATOM   1344  HD2 HIS    87      54.525  49.377  46.925  1.00  2.16
ATOM   1345  C   HIS    87      52.273  53.647  48.251  1.00  2.16
ATOM   1346  O   HIS    87      52.139  53.545  49.472  1.00  2.16
ATOM   1347  N   TYR    88      51.917  54.747  47.567  1.00  2.24
ATOM   1348  H   TYR    88      52.154  54.737  46.581  1.00  2.24
ATOM   1349  CA  TYR    88      51.043  55.836  48.017  1.00  2.24
ATOM   1350  HA  TYR    88      51.496  56.386  48.841  1.00  2.24
ATOM   1351  CB  TYR    88      50.659  56.807  46.845  1.00  2.24
ATOM   1352  HB1 TYR    88      50.047  56.279  46.141  1.00  2.24
ATOM   1353  HB2 TYR    88      51.509  57.049  46.230  1.00  2.24
ATOM   1354  CG  TYR    88      49.790  58.045  47.100  1.00  2.24
ATOM   1355  CD1 TYR    88      49.402  58.437  48.396  1.00  2.24
ATOM   1356  HD1 TYR    88      49.750  57.900  49.264  1.00  2.24
ATOM   1357  CE1 TYR    88      48.511  59.514  48.566  1.00  2.24
ATOM   1358  HE1 TYR    88      48.156  59.792  49.540  1.00  2.24
ATOM   1359  CZ  TYR    88      48.048  60.265  47.474  1.00  2.24
ATOM   1360  OH  TYR    88      47.210  61.302  47.733  1.00  2.24
ATOM   1361  HH  TYR    88      47.151  62.015  47.056  1.00  2.24
ATOM   1362  CE2 TYR    88      48.459  59.906  46.174  1.00  2.24
ATOM   1363  HE2 TYR    88      48.094  60.474  45.329  1.00  2.24
ATOM   1364  CD2 TYR    88      49.291  58.776  45.993  1.00  2.24
ATOM   1365  HD2 TYR    88      49.555  58.475  44.989  1.00  2.24
ATOM   1366  C   TYR    88      49.710  55.258  48.439  1.00  2.24
ATOM   1367  O   TYR    88      49.356  55.420  49.596  1.00  2.24
ATOM   1368  N   ASP    89      48.993  54.590  47.519  1.00  2.61
ATOM   1369  H   ASP    89      49.331  54.519  46.565  1.00  2.61
ATOM   1370  CA  ASP    89      47.668  54.055  47.820  1.00  2.61
ATOM   1371  HA  ASP    89      46.972  54.873  48.014  1.00  2.61
ATOM   1372  CB  ASP    89      47.131  53.223  46.630  1.00  2.61
ATOM   1373  HB1 ASP    89      47.963  52.880  46.013  1.00  2.61
ATOM   1374  HB2 ASP    89      46.507  53.863  46.005  1.00  2.61
ATOM   1375  CG  ASP    89      46.323  51.991  47.079  1.00  2.61
ATOM   1376  OD1 ASP    89      45.135  52.125  47.436  1.00  2.61
ATOM   1377  OD2 ASP    89      46.899  50.883  47.194  1.00  2.61
ATOM   1378  C   ASP    89      47.740  53.203  49.086  1.00  2.61
ATOM   1379  O   ASP    89      47.025  53.443  50.066  1.00  2.61
ATOM   1380  N   ARG    90      48.656  52.230  49.093  1.00  2.53
ATOM   1381  H   ARG    90      49.119  52.010  48.211  1.00  2.53
ATOM   1382  CA  ARG    90      48.683  51.275  50.194  1.00  2.53
ATOM   1383  HA  ARG    90      47.649  50.968  50.332  1.00  2.53
ATOM   1384  CB  ARG    90      49.514  50.057  49.754  1.00  2.53
ATOM   1385  HB1 ARG    90      50.573  50.250  49.936  1.00  2.53
ATOM   1386  HB2 ARG    90      49.392  49.930  48.676  1.00  2.53
ATOM   1387  CG  ARG    90      49.117  48.716  50.394  1.00  2.53
ATOM   1388  HG1 ARG    90      49.543  48.673  51.397  1.00  2.53
ATOM   1389  HG2 ARG    90      49.580  47.920  49.809  1.00  2.53
ATOM   1390  CD  ARG    90      47.610  48.413  50.511  1.00  2.53
ATOM   1391  HD1 ARG    90      47.238  48.943  51.391  1.00  2.53
ATOM   1392  HD2 ARG    90      47.491  47.343  50.690  1.00  2.53
ATOM   1393  NE  ARG    90      46.789  48.813  49.343  1.00  2.53
ATOM   1394  HE  ARG    90      47.222  49.322  48.570  1.00  2.53
ATOM   1395  CZ  ARG    90      45.470  48.862  49.328  1.00  2.53
ATOM   1396  NH1 ARG    90      44.741  48.347  50.278  1.00  2.53
ATOM   1397 1HH1 ARG    90      45.188  47.861  51.027  1.00  2.53
ATOM   1398 2HH1 ARG    90      43.821  48.748  50.416  1.00  2.53
ATOM   1399  NH2 ARG    90      44.845  49.498  48.394  1.00  2.53
ATOM   1400 1HH2 ARG    90      45.395  50.123  47.787  1.00  2.53
ATOM   1401 2HH2 ARG    90      43.860  49.657  48.437  1.00  2.53
ATOM   1402  C   ARG    90      49.071  51.922  51.534  1.00  2.53
ATOM   1403  O   ARG    90      48.489  51.579  52.577  1.00  2.53
ATOM   1404  N   TYR    91      49.951  52.934  51.489  1.00  2.25
ATOM   1405  H   TYR    91      50.350  53.203  50.596  1.00  2.25
ATOM   1406  CA  TYR    91      50.146  53.827  52.630  1.00  2.25
ATOM   1407  HA  TYR    91      50.504  53.231  53.470  1.00  2.25
ATOM   1408  CB  TYR    91      51.197  54.908  52.346  1.00  2.25
ATOM   1409  HB1 TYR    91      50.804  55.637  51.639  1.00  2.25
ATOM   1410  HB2 TYR    91      52.055  54.437  51.877  1.00  2.25
ATOM   1411  CG  TYR    91      51.673  55.657  53.582  1.00  2.25
ATOM   1412  CD1 TYR    91      50.809  56.430  54.374  1.00  2.25
ATOM   1413  HD1 TYR    91      49.772  56.523  54.120  1.00  2.25
ATOM   1414  CE1 TYR    91      51.301  57.195  55.440  1.00  2.25
ATOM   1415  HE1 TYR    91      50.652  57.828  56.020  1.00  2.25
ATOM   1416  CZ  TYR    91      52.658  57.142  55.769  1.00  2.25
ATOM   1417  OH  TYR    91      53.137  57.898  56.777  1.00  2.25
ATOM   1418  HH  TYR    91      54.033  57.659  57.030  1.00  2.25
ATOM   1419  CE2 TYR    91      53.510  56.292  55.053  1.00  2.25
ATOM   1420  HE2 TYR    91      54.526  56.175  55.380  1.00  2.25
ATOM   1421  CD2 TYR    91      53.021  55.609  53.935  1.00  2.25
ATOM   1422  HD2 TYR    91      53.681  55.064  53.321  1.00  2.25
ATOM   1423  C   TYR    91      48.856  54.497  53.062  1.00  2.25
ATOM   1424  O   TYR    91      48.564  54.395  54.232  1.00  2.25
ATOM   1425  N   VAL    92      48.084  55.165  52.199  1.00  2.66
ATOM   1426  H   VAL    92      48.356  55.185  51.219  1.00  2.66
ATOM   1427  CA  VAL    92      46.846  55.853  52.600  1.00  2.66
ATOM   1428  HA  VAL    92      47.087  56.658  53.294  1.00  2.66
ATOM   1429  CB  VAL    92      46.077  56.448  51.397  1.00  2.66
ATOM   1430  HB  VAL    92      45.922  55.673  50.648  1.00  2.66
ATOM   1431  CG1 VAL    92      44.701  57.023  51.772  1.00  2.66
ATOM   1432 1HG1 VAL    92      44.256  57.512  50.906  1.00  2.66
ATOM   1433 2HG1 VAL    92      44.028  56.228  52.091  1.00  2.66
ATOM   1434 3HG1 VAL    92      44.808  57.748  52.580  1.00  2.66
ATOM   1435  CG2 VAL    92      46.858  57.588  50.753  1.00  2.66
ATOM   1436 1HG2 VAL    92      46.890  58.440  51.428  1.00  2.66
ATOM   1437 2HG2 VAL    92      47.870  57.269  50.528  1.00  2.66
ATOM   1438 3HG2 VAL    92      46.375  57.888  49.823  1.00  2.66
ATOM   1439  C   VAL    92      45.929  54.886  53.334  1.00  2.66
ATOM   1440  O   VAL    92      45.416  55.219  54.395  1.00  2.66
ATOM   1441  N   ASN    93      45.779  53.660  52.825  1.00  3.10
ATOM   1442  H   ASN    93      46.300  53.433  51.986  1.00  3.10
ATOM   1443  CA  ASN    93      44.990  52.635  53.508  1.00  3.10
ATOM   1444  HA  ASN    93      43.959  52.985  53.591  1.00  3.10
ATOM   1445  CB  ASN    93      45.004  51.342  52.659  1.00  3.10
ATOM   1446  HB1 ASN    93      44.576  50.541  53.262  1.00  3.10
ATOM   1447  HB2 ASN    93      46.030  51.068  52.432  1.00  3.10
ATOM   1448  CG  ASN    93      44.220  51.377  51.344  1.00  3.10
ATOM   1449  OD1 ASN    93      43.299  50.600  51.149  1.00  3.10
ATOM   1450  ND2 ASN    93      44.602  52.171  50.372  1.00  3.10
ATOM   1451 1HD2 ASN    93      45.424  52.756  50.446  1.00  3.10
ATOM   1452 2HD2 ASN    93      44.194  52.089  49.446  1.00  3.10
ATOM   1453  C   ASN    93      45.501  52.402  54.970  1.00  3.10
ATOM   1454  O   ASN    93      44.716  52.438  55.929  1.00  3.10
ATOM   1455  N   LYS    94      46.824  52.243  55.176  1.00  3.16
ATOM   1456  H   LYS    94      47.452  52.316  54.383  1.00  3.16
ATOM   1457  CA  LYS    94      47.397  52.232  56.548  1.00  3.16
ATOM   1458  HA  LYS    94      46.863  51.467  57.110  1.00  3.16
ATOM   1459  CB  LYS    94      48.899  51.829  56.530  1.00  3.16
ATOM   1460  HB1 LYS    94      49.443  52.597  55.978  1.00  3.16
ATOM   1461  HB2 LYS    94      49.015  50.895  55.978  1.00  3.16
ATOM   1462  CG  LYS    94      49.595  51.678  57.917  1.00  3.16
ATOM   1463  HG1 LYS    94      49.339  52.518  58.559  1.00  3.16
ATOM   1464  HG2 LYS    94      50.670  51.749  57.762  1.00  3.16
ATOM   1465  CD  LYS    94      49.309  50.357  58.666  1.00  3.16
ATOM   1466  HD1 LYS    94      49.928  49.561  58.253  1.00  3.16
ATOM   1467  HD2 LYS    94      48.267  50.087  58.487  1.00  3.16
ATOM   1468  CE  LYS    94      49.488  50.421  60.201  1.00  3.16
ATOM   1469  HE1 LYS    94      49.100  49.499  60.640  1.00  3.16
ATOM   1470  HE2 LYS    94      48.854  51.229  60.565  1.00  3.16
ATOM   1471  NZ  LYS    94      50.877  50.635  60.695  1.00  3.16
ATOM   1472  HZ1 LYS    94      50.881  50.912  61.683  1.00  3.16
ATOM   1473  HZ2 LYS    94      51.478  49.817  60.660  1.00  3.16
ATOM   1474  HZ3 LYS    94      51.359  51.385  60.211  1.00  3.16
ATOM   1475  C   LYS    94      47.234  53.530  57.364  1.00  3.16
ATOM   1476  O   LYS    94      47.027  53.450  58.568  1.00  3.16
ATOM   1477  N   ASP    95      47.311  54.704  56.761  1.00  3.23
ATOM   1478  H   ASP    95      47.515  54.707  55.769  1.00  3.23
ATOM   1479  CA  ASP    95      47.330  55.998  57.457  1.00  3.23
ATOM   1480  HA  ASP    95      48.011  55.949  58.296  1.00  3.23
ATOM   1481  CB  ASP    95      47.821  57.042  56.458  1.00  3.23
ATOM   1482  HB1 ASP    95      47.013  57.317  55.777  1.00  3.23
ATOM   1483  HB2 ASP    95      48.605  56.587  55.869  1.00  3.23
ATOM   1484  CG  ASP    95      48.414  58.295  57.093  1.00  3.23
ATOM   1485  OD1 ASP    95      48.865  58.245  58.258  1.00  3.23
ATOM   1486  OD2 ASP    95      48.507  59.296  56.355  1.00  3.23
ATOM   1487  C   ASP    95      45.934  56.340  57.950  1.00  3.23
ATOM   1488  O   ASP    95      45.737  56.792  59.065  1.00  3.23
ATOM   1489  N   MET    96      44.933  55.976  57.159  1.00  3.47
ATOM   1490  H   MET    96      45.170  55.640  56.230  1.00  3.47
ATOM   1491  CA  MET    96      43.560  55.849  57.585  1.00  3.47
ATOM   1492  HA  MET    96      43.226  56.811  57.980  1.00  3.47
ATOM   1493  CB  MET    96      42.726  55.511  56.343  1.00  3.47
ATOM   1494  HB1 MET    96      43.090  54.581  55.908  1.00  3.47
ATOM   1495  HB2 MET    96      42.846  56.308  55.608  1.00  3.47
ATOM   1496  CG  MET    96      41.241  55.363  56.665  1.00  3.47
ATOM   1497  HG1 MET    96      40.908  56.261  57.186  1.00  3.47
ATOM   1498  HG2 MET    96      41.125  54.512  57.333  1.00  3.47
ATOM   1499  SD  MET    96      40.168  55.108  55.225  1.00  3.47
ATOM   1500  CE  MET    96      40.709  53.460  54.695  1.00  3.47
ATOM   1501  HE1 MET    96      40.103  53.136  53.849  1.00  3.47
ATOM   1502  HE2 MET    96      41.755  53.494  54.391  1.00  3.47
ATOM   1503  HE3 MET    96      40.588  52.753  55.516  1.00  3.47
ATOM   1504  C   MET    96      43.385  54.818  58.706  1.00  3.47
ATOM   1505  O   MET    96      42.620  55.039  59.628  1.00  3.47
ATOM   1506  N   SER    97      44.100  53.691  58.703  1.00  4.09
ATOM   1507  H   SER    97      44.750  53.511  57.952  1.00  4.09
ATOM   1508  CA  SER    97      44.075  52.824  59.895  1.00  4.09
ATOM   1509  HA  SER    97      43.023  52.673  60.139  1.00  4.09
ATOM   1510  CB  SER    97      44.611  51.416  59.598  1.00  4.09
ATOM   1511  HB1 SER    97      44.263  51.102  58.613  1.00  4.09
ATOM   1512  HB2 SER    97      44.202  50.728  60.338  1.00  4.09
ATOM   1513  OG  SER    97      46.019  51.318  59.648  1.00  4.09
ATOM   1514  HG  SER    97      46.391  52.168  59.331  1.00  4.09
ATOM   1515  C   SER    97      44.695  53.396  61.173  1.00  4.09
ATOM   1516  O   SER    97      44.209  53.006  62.233  1.00  4.09
ATOM   1517  N   ILE    98      45.677  54.321  61.116  1.00  4.16
ATOM   1518  H   ILE    98      46.060  54.583  60.217  1.00  4.16
ATOM   1519  CA  ILE    98      46.359  54.798  62.343  1.00  4.16
ATOM   1520  HA  ILE    98      45.909  54.225  63.153  1.00  4.16
ATOM   1521  CB  ILE    98      47.825  54.407  62.512  1.00  4.16
ATOM   1522  HB  ILE    98      47.973  54.249  63.583  1.00  4.16
ATOM   1523  CG2 ILE    98      48.072  53.045  61.850  1.00  4.16
ATOM   1524 1HG2 ILE    98      48.993  52.627  62.217  1.00  4.16
ATOM   1525 2HG2 ILE    98      47.277  52.348  62.120  1.00  4.16
ATOM   1526 3HG2 ILE    98      48.123  53.148  60.772  1.00  4.16
ATOM   1527  CG1 ILE    98      48.795  55.535  62.141  1.00  4.16
ATOM   1528 1HG1 ILE    98      49.782  55.228  62.426  1.00  4.16
ATOM   1529 2HG1 ILE    98      48.578  56.409  62.740  1.00  4.16
ATOM   1530  CD1 ILE    98      48.805  55.966  60.687  1.00  4.16
ATOM   1531  HD1 ILE    98      49.603  56.691  60.529  1.00  4.16
ATOM   1532  HD2 ILE    98      48.972  55.097  60.057  1.00  4.16
ATOM   1533  HD3 ILE    98      47.856  56.434  60.442  1.00  4.16
ATOM   1534  C   ILE    98      46.022  56.211  62.810  1.00  4.16
ATOM   1535  O   ILE    98      46.131  56.499  64.000  1.00  4.16
ATOM   1536  N   GLN    99      45.444  57.025  61.936  1.00  4.20
ATOM   1537  H   GLN    99      45.496  56.800  60.948  1.00  4.20
ATOM   1538  CA  GLN    99      44.371  57.917  62.353  1.00  4.20
ATOM   1539  HA  GLN    99      44.757  58.589  63.120  1.00  4.20
ATOM   1540  CB  GLN    99      43.893  58.777  61.171  1.00  4.20
ATOM   1541  HB1 GLN    99      42.956  59.270  61.435  1.00  4.20
ATOM   1542  HB2 GLN    99      43.721  58.134  60.306  1.00  4.20
ATOM   1543  CG  GLN    99      44.903  59.863  60.794  1.00  4.20
ATOM   1544  HG1 GLN    99      45.894  59.417  60.782  1.00  4.20
ATOM   1545  HG2 GLN    99      44.896  60.651  61.547  1.00  4.20
ATOM   1546  CD  GLN    99      44.610  60.473  59.424  1.00  4.20
ATOM   1547  OE1 GLN    99      43.573  61.061  59.155  1.00  4.20
ATOM   1548  NE2 GLN    99      45.531  60.379  58.497  1.00  4.20
ATOM   1549 1HE2 GLN    99      46.448  60.050  58.781  1.00  4.20
ATOM   1550 2HE2 GLN    99      45.380  60.846  57.630  1.00  4.20
ATOM   1551  C   GLN    99      43.224  57.141  63.008  1.00  4.20
ATOM   1552  O   GLN    99      42.584  57.700  63.888  1.00  4.20
ATOM   1553  N   GLU   100      42.966  55.881  62.603  1.00  4.38
ATOM   1554  H   GLU   100      43.614  55.511  61.930  1.00  4.38
ATOM   1555  CA  GLU   100      41.604  55.352  62.430  1.00  4.38
ATOM   1556  HA  GLU   100      41.699  54.360  61.987  1.00  4.38
ATOM   1557  CB  GLU   100      40.812  55.173  63.751  1.00  4.38
ATOM   1558  HB1 GLU   100      39.743  55.254  63.550  1.00  4.38
ATOM   1559  HB2 GLU   100      41.048  55.960  64.460  1.00  4.38
ATOM   1560  CG  GLU   100      41.069  53.824  64.446  1.00  4.38
ATOM   1561  HG1 GLU   100      40.840  53.946  65.507  1.00  4.38
ATOM   1562  HG2 GLU   100      42.125  53.560  64.362  1.00  4.38
ATOM   1563  CD  GLU   100      40.196  52.689  63.892  1.00  4.38
ATOM   1564  OE1 GLU   100      39.784  52.723  62.703  1.00  4.38
ATOM   1565  OE2 GLU   100      39.856  51.735  64.637  1.00  4.38
ATOM   1566  C   GLU   100      40.902  56.202  61.367  1.00  4.38
ATOM   1567  O   GLU   100      41.411  57.227  60.911  1.00  4.38
ATOM   1568  N   LEU   101      39.736  55.793  60.884  1.00  4.26
ATOM   1569  H   LEU   101      39.364  54.914  61.208  1.00  4.26
ATOM   1570  CA  LEU   101      38.986  56.637  59.950  1.00  4.26
ATOM   1571  HA  LEU   101      39.667  57.025  59.189  1.00  4.26
ATOM   1572  CB  LEU   101      37.873  55.807  59.253  1.00  4.26
ATOM   1573  HB1 LEU   101      37.483  56.436  58.451  1.00  4.26
ATOM   1574  HB2 LEU   101      37.052  55.647  59.949  1.00  4.26
ATOM   1575  CG  LEU   101      38.255  54.436  58.658  1.00  4.26
ATOM   1576  HG  LEU   101      39.302  54.442  58.376  1.00  4.26
ATOM   1577  CD1 LEU   101      38.008  53.276  59.631  1.00  4.26
ATOM   1578 1HD1 LEU   101      38.289  52.336  59.155  1.00  4.26
ATOM   1579 2HD1 LEU   101      38.626  53.395  60.518  1.00  4.26
ATOM   1580 3HD1 LEU   101      36.958  53.236  59.918  1.00  4.26
ATOM   1581  CD2 LEU   101      37.411  54.136  57.416  1.00  4.26
ATOM   1582 1HD2 LEU   101      37.713  53.181  56.985  1.00  4.26
ATOM   1583 2HD2 LEU   101      36.353  54.109  57.673  1.00  4.26
ATOM   1584 3HD2 LEU   101      37.579  54.910  56.668  1.00  4.26
ATOM   1585  C   LEU   101      38.366  57.840  60.715  1.00  4.26
ATOM   1586  O   LEU   101      37.153  58.047  60.683  1.00  4.26
ATOM   1587  N   ALA   102      39.162  58.513  61.546  1.00  5.42
ATOM   1588  H   ALA   102      40.157  58.343  61.435  1.00  5.42
ATOM   1589  CA  ALA   102      38.785  59.178  62.787  1.00  5.42
ATOM   1590  HA  ALA   102      38.021  58.591  63.264  1.00  5.42
ATOM   1591  CB  ALA   102      39.962  59.131  63.761  1.00  5.42
ATOM   1592  HB1 ALA   102      39.705  59.662  64.678  1.00  5.42
ATOM   1593  HB2 ALA   102      40.163  58.093  64.016  1.00  5.42
ATOM   1594  HB3 ALA   102      40.844  59.591  63.313  1.00  5.42
ATOM   1595  C   ALA   102      38.270  60.591  62.560  1.00  5.42
ATOM   1596  O   ALA   102      38.869  61.548  63.018  1.00  5.42
ATOM   1597  N   VAL   103      37.196  60.746  61.777  1.00  6.87
ATOM   1598  H   VAL   103      36.727  59.902  61.471  1.00  6.87
ATOM   1599  CA  VAL   103      36.780  62.066  61.282  1.00  6.87
ATOM   1600  HA  VAL   103      37.689  62.668  61.083  1.00  6.87
ATOM   1601  CB  VAL   103      35.980  61.995  59.967  1.00  6.87
ATOM   1602  HB  VAL   103      35.016  61.496  60.125  1.00  6.87
ATOM   1603  CG1 VAL   103      35.750  63.386  59.358  1.00  6.87
ATOM   1604 1HG1 VAL   103      35.192  63.300  58.426  1.00  6.87
ATOM   1605 2HG1 VAL   103      35.166  64.001  60.040  1.00  6.87
ATOM   1606 3HG1 VAL   103      36.704  63.875  59.161  1.00  6.87
ATOM   1607  CG2 VAL   103      36.741  61.181  58.892  1.00  6.87
ATOM   1608 1HG2 VAL   103      36.184  61.217  57.955  1.00  6.87
ATOM   1609 2HG2 VAL   103      37.739  61.603  58.761  1.00  6.87
ATOM   1610 3HG2 VAL   103      36.822  60.144  59.216  1.00  6.87
ATOM   1611  C   VAL   103      36.018  62.859  62.445  1.00  6.87
ATOM   1612  O   VAL   103      34.808  62.933  62.331  1.00  6.87
ATOM   1613  N   LEU   104      36.488  63.440  63.606  1.00  8.97
ATOM   1614  H   LEU   104      35.667  63.773  64.081  1.00  8.97
ATOM   1615  CA  LEU   104      37.712  63.604  64.478  1.00  8.97
ATOM   1616  HA  LEU   104      38.644  63.660  63.888  1.00  8.97
ATOM   1617  CB  LEU   104      37.580  64.980  65.208  1.00  8.97
ATOM   1618  HB1 LEU   104      38.453  65.112  65.851  1.00  8.97
ATOM   1619  HB2 LEU   104      36.689  64.918  65.839  1.00  8.97
ATOM   1620  CG  LEU   104      37.471  66.201  64.287  1.00  8.97
ATOM   1621  HG  LEU   104      36.611  66.116  63.622  1.00  8.97
ATOM   1622  CD1 LEU   104      37.255  67.460  65.142  1.00  8.97
ATOM   1623 1HD1 LEU   104      37.144  68.326  64.488  1.00  8.97
ATOM   1624 2HD1 LEU   104      36.347  67.344  65.734  1.00  8.97
ATOM   1625 3HD1 LEU   104      38.111  67.608  65.801  1.00  8.97
ATOM   1626  CD2 LEU   104      38.727  66.422  63.441  1.00  8.97
ATOM   1627 1HD2 LEU   104      38.633  67.345  62.870  1.00  8.97
ATOM   1628 2HD2 LEU   104      39.606  66.479  64.083  1.00  8.97
ATOM   1629 3HD2 LEU   104      38.842  65.592  62.743  1.00  8.97
ATOM   1630  C   LEU   104      37.800  62.428  65.483  1.00  8.97
ATOM   1631  O   LEU   104      37.276  61.332  65.196  1.00  8.97
ATOM   1632  N   VAL   105      38.267  62.632  66.711  1.00 10.16
ATOM   1633  H   VAL   105      38.724  63.516  66.858  1.00 10.16
ATOM   1634  CA  VAL   105      38.095  61.731  67.891  1.00 10.16
ATOM   1635  HA  VAL   105      38.734  60.863  67.719  1.00 10.16
ATOM   1636  CB  VAL   105      38.593  62.433  69.177  1.00 10.16
ATOM   1637  HB  VAL   105      37.974  63.311  69.367  1.00 10.16
ATOM   1638  CG1 VAL   105      38.558  61.543  70.432  1.00 10.16
ATOM   1639 1HG1 VAL   105      39.033  62.058  71.267  1.00 10.16
ATOM   1640 2HG1 VAL   105      37.526  61.332  70.710  1.00 10.16
ATOM   1641 3HG1 VAL   105      39.087  60.609  70.238  1.00 10.16
ATOM   1642  CG2 VAL   105      40.053  62.902  69.019  1.00 10.16
ATOM   1643 1HG2 VAL   105      40.391  63.377  69.941  1.00 10.16
ATOM   1644 2HG2 VAL   105      40.692  62.044  68.803  1.00 10.16
ATOM   1645 3HG2 VAL   105      40.140  63.628  68.213  1.00 10.16
ATOM   1646  C   VAL   105      36.671  61.172  68.053  1.00 10.16
ATOM   1647  O   VAL   105      36.432  60.195  68.762  1.00 10.16
ATOM   1648  N   SER   106      35.720  61.754  67.319  1.00  9.00
ATOM   1649  H   SER   106      36.066  62.479  66.706  1.00  9.00
ATOM   1650  CA  SER   106      34.382  61.255  67.013  1.00  9.00
ATOM   1651  HA  SER   106      34.347  60.196  67.089  1.00  9.00
ATOM   1652  CB  SER   106      33.350  61.840  68.026  1.00  9.00
ATOM   1653  HB1 SER   106      33.574  61.443  69.021  1.00  9.00
ATOM   1654  HB2 SER   106      32.360  61.501  67.716  1.00  9.00
ATOM   1655  OG  SER   106      33.389  63.248  68.052  1.00  9.00
ATOM   1656  HG  SER   106      33.489  63.564  67.141  1.00  9.00
ATOM   1657  C   SER   106      34.087  61.710  65.552  1.00  9.00
ATOM   1658  O   SER   106      34.102  62.944  65.384  1.00  9.00
ATOM   1659  N   GLY   107      33.848  61.011  64.398  1.00  7.63
ATOM   1660  H   GLY   107      33.778  61.674  63.635  1.00  7.63
ATOM   1661  CA  GLY   107      33.828  59.614  63.826  1.00  7.63
ATOM   1662  HA1 GLY   107      33.808  59.717  62.727  1.00  7.63
ATOM   1663  HA2 GLY   107      32.907  59.124  64.122  1.00  7.63
ATOM   1664  C   GLY   107      35.011  58.741  64.189  1.00  7.63
ATOM   1665  O   GLY   107      35.833  58.492  63.338  1.00  7.63
ATOM   1666  N   GLN   108      35.044  58.285  65.454  1.00  6.38
ATOM   1667  H   GLN   108      34.273  58.534  66.047  1.00  6.38
ATOM   1668  CA  GLN   108      36.141  57.577  66.151  1.00  6.38
ATOM   1669  HA  GLN   108      36.971  58.279  66.265  1.00  6.38
ATOM   1670  CB  GLN   108      35.600  57.215  67.547  1.00  6.38
ATOM   1671  HB1 GLN   108      34.907  56.377  67.464  1.00  6.38
ATOM   1672  HB2 GLN   108      35.033  58.066  67.923  1.00  6.38
ATOM   1673  CG  GLN   108      36.675  56.875  68.586  1.00  6.38
ATOM   1674  HG1 GLN   108      37.478  57.612  68.542  1.00  6.38
ATOM   1675  HG2 GLN   108      37.095  55.890  68.381  1.00  6.38
ATOM   1676  CD  GLN   108      36.081  56.891  69.995  1.00  6.38
ATOM   1677  OE1 GLN   108      35.683  55.879  70.547  1.00  6.38
ATOM   1678  NE2 GLN   108      35.950  58.043  70.611  1.00  6.38
ATOM   1679 1HE2 GLN   108      36.211  58.894  70.122  1.00  6.38
ATOM   1680 2HE2 GLN   108      35.551  58.021  71.530  1.00  6.38
ATOM   1681  C   GLN   108      36.713  56.341  65.427  1.00  6.38
ATOM   1682  O   GLN   108      37.875  56.006  65.628  1.00  6.38
ATOM   1683  N   LYS   109      35.931  55.709  64.545  1.00  6.28
ATOM   1684  H   LYS   109      34.974  56.022  64.484  1.00  6.28
ATOM   1685  CA  LYS   109      36.446  54.983  63.379  1.00  6.28
ATOM   1686  HA  LYS   109      37.355  55.498  63.057  1.00  6.28
ATOM   1687  CB  LYS   109      36.853  53.535  63.688  1.00  6.28
ATOM   1688  HB1 LYS   109      37.615  53.555  64.468  1.00  6.28
ATOM   1689  HB2 LYS   109      37.301  53.135  62.782  1.00  6.28
ATOM   1690  CG  LYS   109      35.733  52.586  64.127  1.00  6.28
ATOM   1691  HG1 LYS   109      34.985  52.506  63.338  1.00  6.28
ATOM   1692  HG2 LYS   109      35.253  52.997  65.016  1.00  6.28
ATOM   1693  CD  LYS   109      36.260  51.179  64.465  1.00  6.28
ATOM   1694  HD1 LYS   109      35.429  50.627  64.906  1.00  6.28
ATOM   1695  HD2 LYS   109      37.040  51.249  65.227  1.00  6.28
ATOM   1696  CE  LYS   109      36.766  50.360  63.261  1.00  6.28
ATOM   1697  HE1 LYS   109      36.159  50.593  62.382  1.00  6.28
ATOM   1698  HE2 LYS   109      36.617  49.305  63.503  1.00  6.28
ATOM   1699  NZ  LYS   109      38.207  50.570  62.974  1.00  6.28
ATOM   1700  HZ1 LYS   109      38.612  49.915  62.327  1.00  6.28
ATOM   1701  HZ2 LYS   109      38.449  51.511  62.649  1.00  6.28
ATOM   1702  HZ3 LYS   109      38.774  50.582  63.829  1.00  6.28
ATOM   1703  C   LYS   109      35.475  55.106  62.201  1.00  6.28
ATOM   1704  O   LYS   109      34.412  55.727  62.229  1.00  6.28
