# Supplementary material for: Selecting Near-Native Protein Structures from Predicted Decoy Sets Using Ordered Graphlet Degree Similarity
Source: Genes (Basel). 2019 Feb 11;10(2):132. doi: 10.3390/genes10020132 (PMC6410076; doi:10.3390/genes10020132)
Supplement: Supplementary file 1 [file genes-10-00132-s001.zip › CodeData/data/CASP11/T0759/model211.pdb]

ATOM      1  N   MET     1      51.920  58.619  71.980  1.00 10.39
ATOM      2  CA  MET     1      51.244  58.348  73.238  1.00 10.39
ATOM      3  HA  MET     1      51.794  57.560  73.751  1.00 10.39
ATOM      4  CB  MET     1      51.270  59.614  74.113  1.00 10.39
ATOM      5  HB1 MET     1      50.659  59.458  75.002  1.00 10.39
ATOM      6  HB2 MET     1      50.845  60.447  73.553  1.00 10.39
ATOM      7  CG  MET     1      52.692  59.986  74.563  1.00 10.39
ATOM      8  HG1 MET     1      52.647  60.939  75.091  1.00 10.39
ATOM      9  HG2 MET     1      53.310  60.135  73.677  1.00 10.39
ATOM     10  SD  MET     1      53.526  58.779  75.642  1.00 10.39
ATOM     11  CE  MET     1      52.536  58.928  77.154  1.00 10.39
ATOM     12  HE1 MET     1      52.963  58.294  77.931  1.00 10.39
ATOM     13  HE2 MET     1      52.540  59.964  77.495  1.00 10.39
ATOM     14  HE3 MET     1      51.512  58.612  76.961  1.00 10.39
ATOM     15  C   MET     1      49.828  57.799  72.998  1.00 10.39
ATOM     16  O   MET     1      48.862  58.214  73.633  1.00 10.39
ATOM     17  N   GLY     2      49.686  56.979  71.951  1.00  8.55
ATOM     18  H   GLY     2      50.536  56.565  71.585  1.00  8.55
ATOM     19  CA  GLY     2      48.471  56.968  71.119  1.00  8.55
ATOM     20  HA1 GLY     2      47.623  56.659  71.730  1.00  8.55
ATOM     21  HA2 GLY     2      48.565  56.271  70.290  1.00  8.55
ATOM     22  C   GLY     2      48.157  58.350  70.539  1.00  8.55
ATOM     23  O   GLY     2      47.007  58.726  70.341  1.00  8.55
ATOM     24  N   HIS     3      49.223  59.104  70.285  1.00  7.21
ATOM     25  H   HIS     3      50.109  58.721  70.582  1.00  7.21
ATOM     26  CA  HIS     3      49.270  60.360  69.541  1.00  7.21
ATOM     27  HA  HIS     3      48.459  60.433  68.827  1.00  7.21
ATOM     28  CB  HIS     3      49.121  61.529  70.527  1.00  7.21
ATOM     29  HB1 HIS     3      49.835  61.416  71.344  1.00  7.21
ATOM     30  HB2 HIS     3      48.116  61.516  70.949  1.00  7.21
ATOM     31  CG  HIS     3      49.358  62.862  69.869  1.00  7.21
ATOM     32  ND1 HIS     3      50.498  63.651  70.030  1.00  7.21
ATOM     33  CE1 HIS     3      50.353  64.676  69.178  1.00  7.21
ATOM     34  HE1 HIS     3      51.076  65.469  69.045  1.00  7.21
ATOM     35  NE2 HIS     3      49.198  64.568  68.500  1.00  7.21
ATOM     36  HE2 HIS     3      48.889  65.184  67.762  1.00  7.21
ATOM     37  CD2 HIS     3      48.556  63.426  68.921  1.00  7.21
ATOM     38  HD2 HIS     3      47.630  63.015  68.544  1.00  7.21
ATOM     39  C   HIS     3      50.610  60.442  68.827  1.00  7.21
ATOM     40  O   HIS     3      50.661  60.627  67.620  1.00  7.21
ATOM     41  N   HIS     4      51.688  60.120  69.545  1.00  7.17
ATOM     42  H   HIS     4      51.603  60.034  70.549  1.00  7.17
ATOM     43  CA  HIS     4      52.911  59.622  68.935  1.00  7.17
ATOM     44  HA  HIS     4      53.114  60.211  68.039  1.00  7.17
ATOM     45  CB  HIS     4      54.141  59.768  69.846  1.00  7.17
ATOM     46  HB1 HIS     4      55.019  59.477  69.269  1.00  7.17
ATOM     47  HB2 HIS     4      54.074  59.074  70.681  1.00  7.17
ATOM     48  CG  HIS     4      54.407  61.149  70.394  1.00  7.17
ATOM     49  ND1 HIS     4      55.354  61.426  71.381  1.00  7.17
ATOM     50  CE1 HIS     4      55.281  62.745  71.605  1.00  7.17
ATOM     51  HE1 HIS     4      55.884  63.274  72.332  1.00  7.17
ATOM     52  NE2 HIS     4      54.352  63.306  70.812  1.00  7.17
ATOM     53  HE2 HIS     4      54.085  64.279  70.817  1.00  7.17
ATOM     54  CD2 HIS     4      53.795  62.318  70.035  1.00  7.17
ATOM     55  HD2 HIS     4      53.003  62.434  69.306  1.00  7.17
ATOM     56  C   HIS     4      52.768  58.179  68.466  1.00  7.17
ATOM     57  O   HIS     4      53.108  57.942  67.334  1.00  7.17
ATOM     58  N   HIS     5      52.101  57.258  69.169  1.00  6.29
ATOM     59  H   HIS     5      51.989  57.399  70.167  1.00  6.29
ATOM     60  CA  HIS     5      51.569  56.016  68.544  1.00  6.29
ATOM     61  HA  HIS     5      52.322  55.592  67.879  1.00  6.29
ATOM     62  CB  HIS     5      51.262  54.967  69.635  1.00  6.29
ATOM     63  HB1 HIS     5      51.060  54.013  69.160  1.00  6.29
ATOM     64  HB2 HIS     5      50.336  55.225  70.127  1.00  6.29
ATOM     65  CG  HIS     5      52.290  54.764  70.723  1.00  6.29
ATOM     66  ND1 HIS     5      52.469  55.605  71.823  1.00  6.29
ATOM     67  CE1 HIS     5      53.373  55.012  72.614  1.00  6.29
ATOM     68  HE1 HIS     5      53.721  55.411  73.559  1.00  6.29
ATOM     69  NE2 HIS     5      53.761  53.843  72.076  1.00  6.29
ATOM     70  HE2 HIS     5      54.390  53.176  72.501  1.00  6.29
ATOM     71  CD2 HIS     5      53.077  53.664  70.895  1.00  6.29
ATOM     72  HD2 HIS     5      53.107  52.805  70.236  1.00  6.29
ATOM     73  C   HIS     5      50.297  56.253  67.704  1.00  6.29
ATOM     74  O   HIS     5      49.592  55.323  67.327  1.00  6.29
ATOM     75  N   HIS     6      49.987  57.510  67.408  1.00  5.51
ATOM     76  H   HIS     6      50.568  58.235  67.792  1.00  5.51
ATOM     77  CA  HIS     6      49.062  57.915  66.345  1.00  5.51
ATOM     78  HA  HIS     6      48.601  57.033  65.917  1.00  5.51
ATOM     79  CB  HIS     6      47.933  58.771  66.940  1.00  5.51
ATOM     80  HB1 HIS     6      48.219  59.819  66.870  1.00  5.51
ATOM     81  HB2 HIS     6      47.824  58.493  67.978  1.00  5.51
ATOM     82  CG  HIS     6      46.546  58.636  66.375  1.00  5.51
ATOM     83  ND1 HIS     6      45.671  57.574  66.612  1.00  5.51
ATOM     84  CE1 HIS     6      44.514  57.909  66.022  1.00  5.51
ATOM     85  HE1 HIS     6      43.644  57.267  65.972  1.00  5.51
ATOM     86  NE2 HIS     6      44.616  59.116  65.441  1.00  5.51
ATOM     87  HE2 HIS     6      43.958  59.510  64.765  1.00  5.51
ATOM     88  CD2 HIS     6      45.885  59.598  65.671  1.00  5.51
ATOM     89  HD2 HIS     6      46.299  60.533  65.317  1.00  5.51
ATOM     90  C   HIS     6      49.816  58.665  65.231  1.00  5.51
ATOM     91  O   HIS     6      49.209  59.152  64.296  1.00  5.51
ATOM     92  N   HIS     7      51.148  58.746  65.350  1.00  5.87
ATOM     93  H   HIS     7      51.562  58.431  66.213  1.00  5.87
ATOM     94  CA  HIS     7      52.074  59.257  64.350  1.00  5.87
ATOM     95  HA  HIS     7      51.519  59.235  63.409  1.00  5.87
ATOM     96  CB  HIS     7      52.467  60.729  64.590  1.00  5.87
ATOM     97  HB1 HIS     7      53.442  60.777  65.078  1.00  5.87
ATOM     98  HB2 HIS     7      51.741  61.187  65.262  1.00  5.87
ATOM     99  CG  HIS     7      52.483  61.564  63.321  1.00  5.87
ATOM    100  ND1 HIS     7      53.599  62.127  62.667  1.00  5.87
ATOM    101  CE1 HIS     7      53.094  62.884  61.678  1.00  5.87
ATOM    102  HE1 HIS     7      53.681  63.500  61.009  1.00  5.87
ATOM    103  NE2 HIS     7      51.754  62.795  61.648  1.00  5.87
ATOM    104  HE2 HIS     7      51.138  63.288  61.016  1.00  5.87
ATOM    105  CD2 HIS     7      51.354  61.971  62.673  1.00  5.87
ATOM    106  HD2 HIS     7      50.335  61.709  62.958  1.00  5.87
ATOM    107  C   HIS     7      53.303  58.379  64.058  1.00  5.87
ATOM    108  O   HIS     7      54.114  58.732  63.188  1.00  5.87
ATOM    109  N   HIS     8      53.444  57.271  64.800  1.00  5.35
ATOM    110  H   HIS     8      52.776  57.129  65.542  1.00  5.35
ATOM    111  CA  HIS     8      54.644  56.438  64.850  1.00  5.35
ATOM    112  HA  HIS     8      55.496  57.081  65.073  1.00  5.35
ATOM    113  CB  HIS     8      54.615  55.340  65.914  1.00  5.35
ATOM    114  HB1 HIS     8      55.219  54.499  65.571  1.00  5.35
ATOM    115  HB2 HIS     8      53.598  54.998  66.019  1.00  5.35
ATOM    116  CG  HIS     8      55.122  55.687  67.289  1.00  5.35
ATOM    117  ND1 HIS     8      55.915  56.777  67.667  1.00  5.35
ATOM    118  CE1 HIS     8      56.055  56.675  68.998  1.00  5.35
ATOM    119  HE1 HIS     8      56.599  57.381  69.611  1.00  5.35
ATOM    120  NE2 HIS     8      55.414  55.587  69.459  1.00  5.35
ATOM    121  HE2 HIS     8      55.313  55.317  70.425  1.00  5.35
ATOM    122  CD2 HIS     8      54.845  54.941  68.391  1.00  5.35
ATOM    123  HD2 HIS     8      54.260  54.025  68.390  1.00  5.35
ATOM    124  C   HIS     8      54.930  55.844  63.496  1.00  5.35
ATOM    125  O   HIS     8      56.018  56.063  62.964  1.00  5.35
ATOM    126  N   SER     9      53.913  55.200  62.916  1.00  4.44
ATOM    127  H   SER     9      53.028  55.153  63.406  1.00  4.44
ATOM    128  CA  SER     9      53.981  54.542  61.624  1.00  4.44
ATOM    129  HA  SER     9      53.144  53.849  61.536  1.00  4.44
ATOM    130  CB  SER     9      53.815  55.640  60.575  1.00  4.44
ATOM    131  HB1 SER     9      54.613  56.371  60.702  1.00  4.44
ATOM    132  HB2 SER     9      52.859  56.141  60.738  1.00  4.44
ATOM    133  OG  SER     9      53.846  55.137  59.258  1.00  4.44
ATOM    134  HG  SER     9      53.040  54.569  59.182  1.00  4.44
ATOM    135  C   SER     9      55.267  53.762  61.507  1.00  4.44
ATOM    136  O   SER     9      56.179  54.204  60.794  1.00  4.44
ATOM    137  N   HIS    10      55.386  52.694  62.323  1.00  4.01
ATOM    138  H   HIS    10      54.601  52.414  62.903  1.00  4.01
ATOM    139  CA  HIS    10      56.697  52.010  62.464  1.00  4.01
ATOM    140  HA  HIS    10      57.444  52.793  62.344  1.00  4.01
ATOM    141  CB  HIS    10      57.002  51.409  63.846  1.00  4.01
ATOM    142  HB1 HIS    10      56.394  50.518  64.002  1.00  4.01
ATOM    143  HB2 HIS    10      56.739  52.137  64.613  1.00  4.01
ATOM    144  CG  HIS    10      58.478  51.049  64.025  1.00  4.01
ATOM    145  ND1 HIS    10      59.013  50.364  65.121  1.00  4.01
ATOM    146  CE1 HIS    10      60.336  50.286  64.910  1.00  4.01
ATOM    147  HE1 HIS    10      61.038  49.816  65.585  1.00  4.01
ATOM    148  NE2 HIS    10      60.670  50.878  63.754  1.00  4.01
ATOM    149  HE2 HIS    10      61.628  50.957  63.385  1.00  4.01
ATOM    150  CD2 HIS    10      59.517  51.363  63.181  1.00  4.01
ATOM    151  HD2 HIS    10      59.462  51.888  62.239  1.00  4.01
ATOM    152  C   HIS    10      56.943  51.021  61.320  1.00  4.01
ATOM    153  O   HIS    10      57.052  49.807  61.466  1.00  4.01
ATOM    154  N   MET    11      57.040  51.624  60.142  1.00  3.27
ATOM    155  H   MET    11      56.832  52.616  60.157  1.00  3.27
ATOM    156  CA  MET    11      57.611  51.112  58.931  1.00  3.27
ATOM    157  HA  MET    11      57.026  50.289  58.542  1.00  3.27
ATOM    158  CB  MET    11      57.721  52.241  57.888  1.00  3.27
ATOM    159  HB1 MET    11      58.255  51.843  57.031  1.00  3.27
ATOM    160  HB2 MET    11      58.311  53.038  58.335  1.00  3.27
ATOM    161  CG  MET    11      56.459  52.915  57.364  1.00  3.27
ATOM    162  HG1 MET    11      55.933  53.354  58.209  1.00  3.27
ATOM    163  HG2 MET    11      55.832  52.162  56.890  1.00  3.27
ATOM    164  SD  MET    11      56.776  54.245  56.163  1.00  3.27
ATOM    165  CE  MET    11      57.135  53.252  54.696  1.00  3.27
ATOM    166  HE1 MET    11      57.975  52.591  54.881  1.00  3.27
ATOM    167  HE2 MET    11      56.266  52.646  54.459  1.00  3.27
ATOM    168  HE3 MET    11      57.374  53.893  53.849  1.00  3.27
ATOM    169  C   MET    11      59.005  50.617  59.247  1.00  3.27
ATOM    170  O   MET    11      59.893  51.410  59.560  1.00  3.27
ATOM    171  N   VAL    12      59.232  49.332  59.097  1.00  2.55
ATOM    172  H   VAL    12      58.446  48.697  58.977  1.00  2.55
ATOM    173  CA  VAL    12      60.561  48.758  59.129  1.00  2.55
ATOM    174  HA  VAL    12      61.246  49.403  58.581  1.00  2.55
ATOM    175  CB  VAL    12      61.065  48.631  60.591  1.00  2.55
ATOM    176  HB  VAL    12      60.885  49.579  61.094  1.00  2.55
ATOM    177  CG1 VAL    12      60.373  47.538  61.411  1.00  2.55
ATOM    178 1HG1 VAL    12      60.702  47.601  62.449  1.00  2.55
ATOM    179 2HG1 VAL    12      59.293  47.697  61.390  1.00  2.55
ATOM    180 3HG1 VAL    12      60.596  46.547  61.018  1.00  2.55
ATOM    181  CG2 VAL    12      62.571  48.392  60.646  1.00  2.55
ATOM    182 1HG2 VAL    12      62.891  48.443  61.687  1.00  2.55
ATOM    183 2HG2 VAL    12      62.830  47.416  60.254  1.00  2.55
ATOM    184 3HG2 VAL    12      63.086  49.171  60.086  1.00  2.55
ATOM    185  C   VAL    12      60.474  47.405  58.419  1.00  2.55
ATOM    186  O   VAL    12      59.436  46.750  58.443  1.00  2.55
ATOM    187  N   VAL    13      61.588  46.941  57.861  1.00  2.35
ATOM    188  H   VAL    13      62.323  47.615  57.671  1.00  2.35
ATOM    189  CA  VAL    13      62.008  45.553  58.030  1.00  2.35
ATOM    190  HA  VAL    13      61.421  45.164  58.862  1.00  2.35
ATOM    191  CB  VAL    13      61.701  44.632  56.834  1.00  2.35
ATOM    192  HB  VAL    13      61.647  45.224  55.924  1.00  2.35
ATOM    193  CG1 VAL    13      62.678  43.461  56.626  1.00  2.35
ATOM    194 1HG1 VAL    13      62.333  42.827  55.812  1.00  2.35
ATOM    195 2HG1 VAL    13      63.669  43.836  56.374  1.00  2.35
ATOM    196 3HG1 VAL    13      62.740  42.852  57.528  1.00  2.35
ATOM    197  CG2 VAL    13      60.353  43.950  57.069  1.00  2.35
ATOM    198 1HG2 VAL    13      60.090  43.356  56.202  1.00  2.35
ATOM    199 2HG2 VAL    13      60.392  43.305  57.947  1.00  2.35
ATOM    200 3HG2 VAL    13      59.581  44.695  57.215  1.00  2.35
ATOM    201  C   VAL    13      63.443  45.472  58.487  1.00  2.35
ATOM    202  O   VAL    13      64.356  45.982  57.845  1.00  2.35
ATOM    203  N   ILE    14      63.612  44.823  59.635  1.00  2.84
ATOM    204  H   ILE    14      62.806  44.434  60.100  1.00  2.84
ATOM    205  CA  ILE    14      64.923  44.467  60.139  1.00  2.84
ATOM    206  HA  ILE    14      65.542  45.355  60.049  1.00  2.84
ATOM    207  CB  ILE    14      64.838  44.119  61.646  1.00  2.84
ATOM    208  HB  ILE    14      64.339  44.959  62.134  1.00  2.84
ATOM    209  CG2 ILE    14      64.000  42.856  61.927  1.00  2.84
ATOM    210 1HG2 ILE    14      63.832  42.751  62.998  1.00  2.84
ATOM    211 2HG2 ILE    14      63.030  42.922  61.438  1.00  2.84
ATOM    212 3HG2 ILE    14      64.517  41.966  61.565  1.00  2.84
ATOM    213  CG1 ILE    14      66.250  44.008  62.259  1.00  2.84
ATOM    214 1HG1 ILE    14      66.844  44.865  61.941  1.00  2.84
ATOM    215 2HG1 ILE    14      66.734  43.102  61.897  1.00  2.84
ATOM    216  CD1 ILE    14      66.265  43.981  63.791  1.00  2.84
ATOM    217  HD1 ILE    14      65.789  43.075  64.162  1.00  2.84
ATOM    218  HD2 ILE    14      67.299  43.995  64.139  1.00  2.84
ATOM    219  HD3 ILE    14      65.747  44.856  64.185  1.00  2.84
ATOM    220  C   ILE    14      65.553  43.350  59.299  1.00  2.84
ATOM    221  O   ILE    14      64.913  42.361  58.955  1.00  2.84
ATOM    222  N   HIS    15      66.836  43.505  59.005  1.00  3.08
ATOM    223  H   HIS    15      67.259  44.382  59.292  1.00  3.08
ATOM    224  CA  HIS    15      67.743  42.455  58.559  1.00  3.08
ATOM    225  HA  HIS    15      67.268  41.820  57.812  1.00  3.08
ATOM    226  CB  HIS    15      69.002  43.126  57.966  1.00  3.08
ATOM    227  HB1 HIS    15      69.699  42.330  57.723  1.00  3.08
ATOM    228  HB2 HIS    15      69.464  43.753  58.726  1.00  3.08
ATOM    229  CG  HIS    15      68.823  43.986  56.735  1.00  3.08
ATOM    230  ND1 HIS    15      69.600  43.896  55.571  1.00  3.08
ATOM    231  CE1 HIS    15      69.058  44.761  54.699  1.00  3.08
ATOM    232  HE1 HIS    15      69.381  44.896  53.676  1.00  3.08
ATOM    233  NE2 HIS    15      68.041  45.420  55.271  1.00  3.08
ATOM    234  HE2 HIS    15      67.443  46.097  54.811  1.00  3.08
ATOM    235  CD2 HIS    15      67.891  44.969  56.557  1.00  3.08
ATOM    236  HD2 HIS    15      67.145  45.303  57.268  1.00  3.08
ATOM    237  C   HIS    15      68.139  41.651  59.804  1.00  3.08
ATOM    238  O   HIS    15      68.843  42.226  60.637  1.00  3.08
ATOM    239  N   PRO    16      67.696  40.395  59.991  1.00  3.86
ATOM    240  CD  PRO    16      66.844  39.609  59.110  1.00  3.86
ATOM    241  HD1 PRO    16      67.206  39.633  58.082  1.00  3.86
ATOM    242  HD2 PRO    16      65.821  39.980  59.163  1.00  3.86
ATOM    243  CG  PRO    16      66.897  38.177  59.639  1.00  3.86
ATOM    244  HG1 PRO    16      67.690  37.631  59.129  1.00  3.86
ATOM    245  HG2 PRO    16      65.944  37.663  59.507  1.00  3.86
ATOM    246  CB  PRO    16      67.252  38.340  61.118  1.00  3.86
ATOM    247  HB1 PRO    16      67.799  37.476  61.498  1.00  3.86
ATOM    248  HB2 PRO    16      66.336  38.488  61.692  1.00  3.86
ATOM    249  CA  PRO    16      68.089  39.623  61.169  1.00  3.86
ATOM    250  HA  PRO    16      67.845  40.176  62.077  1.00  3.86
ATOM    251  C   PRO    16      69.595  39.355  61.166  1.00  3.86
ATOM    252  O   PRO    16      70.239  39.526  62.194  1.00  3.86
ATOM    253  N   ASP    17      70.150  39.018  59.997  1.00  4.00
ATOM    254  H   ASP    17      69.540  38.691  59.261  1.00  4.00
ATOM    255  CA  ASP    17      71.572  38.760  59.827  1.00  4.00
ATOM    256  HA  ASP    17      71.882  38.147  60.677  1.00  4.00
ATOM    257  CB  ASP    17      71.812  37.876  58.586  1.00  4.00
ATOM    258  HB1 ASP    17      72.887  37.779  58.420  1.00  4.00
ATOM    259  HB2 ASP    17      71.363  38.330  57.705  1.00  4.00
ATOM    260  CG  ASP    17      71.191  36.486  58.736  1.00  4.00
ATOM    261  OD1 ASP    17      71.962  35.514  58.892  1.00  4.00
ATOM    262  OD2 ASP    17      69.941  36.432  58.665  1.00  4.00
ATOM    263  C   ASP    17      72.445  40.035  59.928  1.00  4.00
ATOM    264  O   ASP    17      73.063  40.253  60.973  1.00  4.00
ATOM    265  N   PRO    18      72.505  40.952  58.936  1.00  3.90
ATOM    266  CD  PRO    18      72.126  40.779  57.541  1.00  3.90
ATOM    267  HD1 PRO    18      71.059  40.580  57.437  1.00  3.90
ATOM    268  HD2 PRO    18      72.708  39.962  57.112  1.00  3.90
ATOM    269  CG  PRO    18      72.513  42.068  56.817  1.00  3.90
ATOM    270  HG1 PRO    18      71.681  42.766  56.823  1.00  3.90
ATOM    271  HG2 PRO    18      72.844  41.873  55.796  1.00  3.90
ATOM    272  CB  PRO    18      73.637  42.621  57.684  1.00  3.90
ATOM    273  HB1 PRO    18      73.779  43.693  57.551  1.00  3.90
ATOM    274  HB2 PRO    18      74.564  42.094  57.450  1.00  3.90
ATOM    275  CA  PRO    18      73.185  42.238  59.099  1.00  3.90
ATOM    276  HA  PRO    18      74.079  42.107  59.711  1.00  3.90
ATOM    277  C   PRO    18      72.303  43.279  59.800  1.00  3.90
ATOM    278  O   PRO    18      71.951  44.287  59.181  1.00  3.90
ATOM    279  N   GLY    19      71.958  42.988  61.063  1.00  3.71
ATOM    280  H   GLY    19      72.246  42.063  61.375  1.00  3.71
ATOM    281  CA  GLY    19      71.299  43.811  62.096  1.00  3.71
ATOM    282  HA1 GLY    19      71.881  43.729  63.014  1.00  3.71
ATOM    283  HA2 GLY    19      70.317  43.385  62.303  1.00  3.71
ATOM    284  C   GLY    19      71.126  45.290  61.798  1.00  3.71
ATOM    285  O   GLY    19      71.861  46.128  62.318  1.00  3.71
ATOM    286  N   ARG    20      70.151  45.600  60.947  1.00  3.25
ATOM    287  H   ARG    20      69.620  44.829  60.560  1.00  3.25
ATOM    288  CA  ARG    20      69.827  46.955  60.499  1.00  3.25
ATOM    289  HA  ARG    20      70.150  47.679  61.249  1.00  3.25
ATOM    290  CB  ARG    20      70.518  47.267  59.166  1.00  3.25
ATOM    291  HB1 ARG    20      70.106  48.188  58.757  1.00  3.25
ATOM    292  HB2 ARG    20      70.286  46.460  58.470  1.00  3.25
ATOM    293  CG  ARG    20      72.040  47.470  59.286  1.00  3.25
ATOM    294  HG1 ARG    20      72.501  46.646  59.824  1.00  3.25
ATOM    295  HG2 ARG    20      72.233  48.386  59.845  1.00  3.25
ATOM    296  CD  ARG    20      72.692  47.572  57.904  1.00  3.25
ATOM    297  HD1 ARG    20      73.767  47.713  58.038  1.00  3.25
ATOM    298  HD2 ARG    20      72.279  48.442  57.389  1.00  3.25
ATOM    299  NE  ARG    20      72.446  46.353  57.111  1.00  3.25
ATOM    300  HE  ARG    20      72.045  45.573  57.628  1.00  3.25
ATOM    301  CZ  ARG    20      72.668  46.188  55.822  1.00  3.25
ATOM    302  NH1 ARG    20      73.306  47.079  55.117  1.00  3.25
ATOM    303 1HH1 ARG    20      73.637  47.904  55.582  1.00  3.25
ATOM    304 2HH1 ARG    20      73.467  46.939  54.138  1.00  3.25
ATOM    305  NH2 ARG    20      72.265  45.112  55.211  1.00  3.25
ATOM    306 1HH2 ARG    20      71.606  44.494  55.682  1.00  3.25
ATOM    307 2HH2 ARG    20      72.475  44.957  54.246  1.00  3.25
ATOM    308  C   ARG    20      68.332  47.099  60.334  1.00  3.25
ATOM    309  O   ARG    20      67.707  46.196  59.782  1.00  3.25
ATOM    310  N   GLU    21      67.770  48.240  60.716  1.00  2.86
ATOM    311  H   GLU    21      68.338  48.951  61.142  1.00  2.86
ATOM    312  CA  GLU    21      66.533  48.643  60.064  1.00  2.86
ATOM    313  HA  GLU    21      65.762  47.890  60.233  1.00  2.86
ATOM    314  CB  GLU    21      66.019  50.009  60.567  1.00  2.86
ATOM    315  HB1 GLU    21      65.232  50.316  59.877  1.00  2.86
ATOM    316  HB2 GLU    21      66.817  50.749  60.497  1.00  2.86
ATOM    317  CG  GLU    21      65.418  50.054  61.985  1.00  2.86
ATOM    318  HG1 GLU    21      66.217  50.256  62.702  1.00  2.86
ATOM    319  HG2 GLU    21      65.006  49.072  62.220  1.00  2.86
ATOM    320  CD  GLU    21      64.309  51.127  62.104  1.00  2.86
ATOM    321  OE1 GLU    21      63.323  50.878  62.837  1.00  2.86
ATOM    322  OE2 GLU    21      64.407  52.167  61.414  1.00  2.86
ATOM    323  C   GLU    21      66.758  48.791  58.556  1.00  2.86
ATOM    324  O   GLU    21      67.851  49.127  58.093  1.00  2.86
ATOM    325  N   LEU    22      65.685  48.638  57.792  1.00  2.30
ATOM    326  H   LEU    22      64.849  48.226  58.185  1.00  2.30
ATOM    327  CA  LEU    22      65.584  49.171  56.447  1.00  2.30
ATOM    328  HA  LEU    22      66.176  50.086  56.425  1.00  2.30
ATOM    329  CB  LEU    22      66.209  48.153  55.478  1.00  2.30
ATOM    330  HB1 LEU    22      65.570  47.270  55.429  1.00  2.30
ATOM    331  HB2 LEU    22      67.172  47.859  55.894  1.00  2.30
ATOM    332  CG  LEU    22      66.463  48.683  54.065  1.00  2.30
ATOM    333  HG  LEU    22      65.494  48.788  53.601  1.00  2.30
ATOM    334  CD1 LEU    22      67.224  50.017  54.029  1.00  2.30
ATOM    335 1HD1 LEU    22      68.118  49.955  54.650  1.00  2.30
ATOM    336 2HD1 LEU    22      67.517  50.261  53.007  1.00  2.30
ATOM    337 3HD1 LEU    22      66.594  50.827  54.391  1.00  2.30
ATOM    338  CD2 LEU    22      67.278  47.676  53.254  1.00  2.30
ATOM    339 1HD2 LEU    22      68.273  47.567  53.684  1.00  2.30
ATOM    340 2HD2 LEU    22      66.757  46.720  53.210  1.00  2.30
ATOM    341 3HD2 LEU    22      67.400  48.032  52.232  1.00  2.30
ATOM    342  C   LEU    22      64.139  49.569  56.172  1.00  2.30
ATOM    343  O   LEU    22      63.222  49.112  56.849  1.00  2.30
ATOM    344  N   SER    23      63.903  50.479  55.238  1.00  2.15
ATOM    345  H   SER    23      64.666  50.921  54.753  1.00  2.15
ATOM    346  CA  SER    23      62.544  50.836  54.849  1.00  2.15
ATOM    347  HA  SER    23      62.027  51.134  55.740  1.00  2.15
ATOM    348  CB  SER    23      62.604  52.016  53.857  1.00  2.15
ATOM    349  HB1 SER    23      61.684  52.585  53.946  1.00  2.15
ATOM    350  HB2 SER    23      62.689  51.624  52.841  1.00  2.15
ATOM    351  OG  SER    23      63.678  52.926  54.070  1.00  2.15
ATOM    352  HG  SER    23      64.107  53.047  53.186  1.00  2.15
ATOM    353  C   SER    23      61.846  49.625  54.228  1.00  2.15
ATOM    354  O   SER    23      62.530  48.905  53.512  1.00  2.15
ATOM    355  N   PRO    24      60.533  49.392  54.422  1.00  1.96
ATOM    356  CD  PRO    24      59.669  50.143  55.311  1.00  1.96
ATOM    357  HD1 PRO    24      59.566  51.160  54.934  1.00  1.96
ATOM    358  HD2 PRO    24      60.065  50.133  56.325  1.00  1.96
ATOM    359  CG  PRO    24      58.312  49.450  55.301  1.00  1.96
ATOM    360  HG1 PRO    24      57.498  50.173  55.323  1.00  1.96
ATOM    361  HG2 PRO    24      58.243  48.760  56.145  1.00  1.96
ATOM    362  CB  PRO    24      58.316  48.666  53.997  1.00  1.96
ATOM    363  HB1 PRO    24      57.975  49.311  53.191  1.00  1.96
ATOM    364  HB2 PRO    24      57.663  47.805  54.081  1.00  1.96
ATOM    365  CA  PRO    24      59.791  48.294  53.793  1.00  1.96
ATOM    366  HA  PRO    24      60.003  47.383  54.352  1.00  1.96
ATOM    367  C   PRO    24      60.132  48.038  52.320  1.00  1.96
ATOM    368  O   PRO    24      60.323  46.926  51.847  1.00  1.96
ATOM    369  N   GLU    25      60.286  49.123  51.592  1.00  2.02
ATOM    370  H   GLU    25      60.216  50.004  52.091  1.00  2.02
ATOM    371  CA  GLU    25      60.610  49.173  50.177  1.00  2.02
ATOM    372  HA  GLU    25      59.889  48.581  49.613  1.00  2.02
ATOM    373  CB  GLU    25      60.488  50.649  49.785  1.00  2.02
ATOM    374  HB1 GLU    25      60.482  50.628  48.704  1.00  2.02
ATOM    375  HB2 GLU    25      61.362  51.204  50.126  1.00  2.02
ATOM    376  CG  GLU    25      59.212  51.386  50.257  1.00  2.02
ATOM    377  HG1 GLU    25      58.380  50.742  50.007  1.00  2.02
ATOM    378  HG2 GLU    25      59.115  52.319  49.709  1.00  2.02
ATOM    379  CD  GLU    25      59.081  51.717  51.746  1.00  2.02
ATOM    380  OE1 GLU    25      60.118  51.891  52.416  1.00  2.02
ATOM    381  OE2 GLU    25      57.933  51.683  52.240  1.00  2.02
ATOM    382  C   GLU    25      62.010  48.650  49.862  1.00  2.02
ATOM    383  O   GLU    25      62.242  47.924  48.898  1.00  2.02
ATOM    384  N   GLU    26      62.946  48.990  50.732  1.00  2.13
ATOM    385  H   GLU    26      62.649  49.506  51.548  1.00  2.13
ATOM    386  CA  GLU    26      64.363  48.690  50.615  1.00  2.13
ATOM    387  HA  GLU    26      64.614  48.662  49.554  1.00  2.13
ATOM    388  CB  GLU    26      65.127  49.877  51.199  1.00  2.13
ATOM    389  HB1 GLU    26      66.189  49.648  51.220  1.00  2.13
ATOM    390  HB2 GLU    26      64.756  50.088  52.199  1.00  2.13
ATOM    391  CG  GLU    26      64.919  51.155  50.373  1.00  2.13
ATOM    392  HG1 GLU    26      63.856  51.340  50.209  1.00  2.13
ATOM    393  HG2 GLU    26      65.403  51.043  49.400  1.00  2.13
ATOM    394  CD  GLU    26      65.512  52.339  51.128  1.00  2.13
ATOM    395  OE1 GLU    26      66.755  52.436  51.199  1.00  2.13
ATOM    396  OE2 GLU    26      64.754  53.173  51.690  1.00  2.13
ATOM    397  C   GLU    26      64.703  47.286  51.128  1.00  2.13
ATOM    398  O   GLU    26      65.618  46.633  50.625  1.00  2.13
ATOM    399  N   ALA    27      63.854  46.764  52.010  1.00  1.93
ATOM    400  H   ALA    27      63.133  47.377  52.379  1.00  1.93
ATOM    401  CA  ALA    27      63.766  45.358  52.345  1.00  1.93
ATOM    402  HA  ALA    27      64.782  44.985  52.479  1.00  1.93
ATOM    403  CB  ALA    27      63.087  45.270  53.698  1.00  1.93
ATOM    404  HB1 ALA    27      63.078  44.232  54.012  1.00  1.93
ATOM    405  HB2 ALA    27      63.648  45.849  54.432  1.00  1.93
ATOM    406  HB3 ALA    27      62.078  45.675  53.633  1.00  1.93
ATOM    407  C   ALA    27      63.149  44.524  51.216  1.00  1.93
ATOM    408  O   ALA    27      63.627  43.413  50.981  1.00  1.93
ATOM    409  N   HIS    28      62.203  45.059  50.428  1.00  2.08
ATOM    410  H   HIS    28      61.754  45.926  50.709  1.00  2.08
ATOM    411  CA  HIS    28      61.815  44.405  49.166  1.00  2.08
ATOM    412  HA  HIS    28      61.532  43.376  49.391  1.00  2.08
ATOM    413  CB  HIS    28      60.623  45.112  48.482  1.00  2.08
ATOM    414  HB1 HIS    28      60.953  46.063  48.076  1.00  2.08
ATOM    415  HB2 HIS    28      59.847  45.333  49.209  1.00  2.08
ATOM    416  CG  HIS    28      60.014  44.334  47.336  1.00  2.08
ATOM    417  ND1 HIS    28      59.451  44.897  46.182  1.00  2.08
ATOM    418  CE1 HIS    28      59.167  43.864  45.373  1.00  2.08
ATOM    419  HE1 HIS    28      58.763  43.955  44.372  1.00  2.08
ATOM    420  NE2 HIS    28      59.475  42.702  45.967  1.00  2.08
ATOM    421  HE2 HIS    28      59.414  41.786  45.544  1.00  2.08
ATOM    422  CD2 HIS    28      60.009  42.975  47.203  1.00  2.08
ATOM    423  HD2 HIS    28      60.418  42.257  47.900  1.00  2.08
ATOM    424  C   HIS    28      63.003  44.338  48.216  1.00  2.08
ATOM    425  O   HIS    28      63.292  43.265  47.700  1.00  2.08
ATOM    426  N   ARG    29      63.750  45.439  48.040  1.00  2.59
ATOM    427  H   ARG    29      63.463  46.290  48.514  1.00  2.59
ATOM    428  CA  ARG    29      64.951  45.435  47.181  1.00  2.59
ATOM    429  HA  ARG    29      64.657  45.111  46.182  1.00  2.59
ATOM    430  CB  ARG    29      65.592  46.835  47.078  1.00  2.59
ATOM    431  HB1 ARG    29      66.496  46.746  46.471  1.00  2.59
ATOM    432  HB2 ARG    29      65.896  47.170  48.069  1.00  2.59
ATOM    433  CG  ARG    29      64.705  47.912  46.437  1.00  2.59
ATOM    434  HG1 ARG    29      63.873  48.132  47.098  1.00  2.59
ATOM    435  HG2 ARG    29      64.316  47.534  45.492  1.00  2.59
ATOM    436  CD  ARG    29      65.502  49.211  46.186  1.00  2.59
ATOM    437  HD1 ARG    29      66.164  49.067  45.329  1.00  2.59
ATOM    438  HD2 ARG    29      66.128  49.400  47.061  1.00  2.59
ATOM    439  NE  ARG    29      64.646  50.400  45.975  1.00  2.59
ATOM    440  HE  ARG    29      64.775  51.175  46.609  1.00  2.59
ATOM    441  CZ  ARG    29      63.682  50.578  45.096  1.00  2.59
ATOM    442  NH1 ARG    29      63.386  49.714  44.168  1.00  2.59
ATOM    443 1HH1 ARG    29      63.929  48.877  44.094  1.00  2.59
ATOM    444 2HH1 ARG    29      62.532  49.848  43.649  1.00  2.59
ATOM    445  NH2 ARG    29      62.959  51.645  45.140  1.00  2.59
ATOM    446 1HH2 ARG    29      63.112  52.285  45.916  1.00  2.59
ATOM    447 2HH2 ARG    29      62.134  51.781  44.581  1.00  2.59
ATOM    448  C   ARG    29      66.034  44.444  47.616  1.00  2.59
ATOM    449  O   ARG    29      66.736  43.916  46.761  1.00  2.59
ATOM    450  N   ALA    30      66.166  44.197  48.919  1.00  2.69
ATOM    451  H   ALA    30      65.628  44.761  49.560  1.00  2.69
ATOM    452  CA  ALA    30      67.095  43.214  49.478  1.00  2.69
ATOM    453  HA  ALA    30      67.959  43.124  48.818  1.00  2.69
ATOM    454  CB  ALA    30      67.577  43.761  50.830  1.00  2.69
ATOM    455  HB1 ALA    30      68.344  43.101  51.239  1.00  2.69
ATOM    456  HB2 ALA    30      67.997  44.758  50.697  1.00  2.69
ATOM    457  HB3 ALA    30      66.740  43.811  51.527  1.00  2.69
ATOM    458  C   ALA    30      66.501  41.796  49.632  1.00  2.69
ATOM    459  O   ALA    30      67.188  40.920  50.157  1.00  2.69
ATOM    460  N   GLY    31      65.253  41.554  49.209  1.00  2.77
ATOM    461  H   GLY    31      64.704  42.312  48.822  1.00  2.77
ATOM    462  CA  GLY    31      64.647  40.221  49.243  1.00  2.77
ATOM    463  HA1 GLY    31      65.340  39.502  48.806  1.00  2.77
ATOM    464  HA2 GLY    31      63.741  40.237  48.639  1.00  2.77
ATOM    465  C   GLY    31      64.264  39.713  50.639  1.00  2.77
ATOM    466  O   GLY    31      64.013  38.523  50.808  1.00  2.77
ATOM    467  N   LEU    32      64.237  40.599  51.639  1.00  2.48
ATOM    468  H   LEU    32      64.410  41.568  51.402  1.00  2.48
ATOM    469  CA  LEU    32      63.952  40.256  53.033  1.00  2.48
ATOM    470  HA  LEU    32      64.455  39.312  53.248  1.00  2.48
ATOM    471  CB  LEU    32      64.514  41.338  53.967  1.00  2.48
ATOM    472  HB1 LEU    32      63.937  41.357  54.892  1.00  2.48
ATOM    473  HB2 LEU    32      64.417  42.310  53.485  1.00  2.48
ATOM    474  CG  LEU    32      65.983  41.069  54.325  1.00  2.48
ATOM    475  HG  LEU    32      66.541  40.792  53.430  1.00  2.48
ATOM    476  CD1 LEU    32      66.591  42.338  54.899  1.00  2.48
ATOM    477 1HD1 LEU    32      67.632  42.137  55.143  1.00  2.48
ATOM    478 2HD1 LEU    32      66.550  43.131  54.155  1.00  2.48
ATOM    479 3HD1 LEU    32      66.052  42.646  55.794  1.00  2.48
ATOM    480  CD2 LEU    32      66.127  39.970  55.383  1.00  2.48
ATOM    481 1HD2 LEU    32      67.180  39.826  55.624  1.00  2.48
ATOM    482 2HD2 LEU    32      65.578  40.244  56.285  1.00  2.48
ATOM    483 3HD2 LEU    32      65.735  39.027  55.004  1.00  2.48
ATOM    484  C   LEU    32      62.475  39.986  53.322  1.00  2.48
ATOM    485  O   LEU    32      62.171  39.123  54.139  1.00  2.48
ATOM    486  N   ILE    33      61.572  40.663  52.608  1.00  2.43
ATOM    487  H   ILE    33      61.938  41.312  51.927  1.00  2.43
ATOM    488  CA  ILE    33      60.230  40.137  52.334  1.00  2.43
ATOM    489  HA  ILE    33      60.411  39.061  52.311  1.00  2.43
ATOM    490  CB  ILE    33      59.152  40.317  53.449  1.00  2.43
ATOM    491  HB  ILE    33      58.426  41.051  53.095  1.00  2.43
ATOM    492  CG2 ILE    33      58.462  38.943  53.645  1.00  2.43
ATOM    493 1HG2 ILE    33      57.637  39.012  54.345  1.00  2.43
ATOM    494 2HG2 ILE    33      58.073  38.538  52.715  1.00  2.43
ATOM    495 3HG2 ILE    33      59.184  38.227  54.045  1.00  2.43
ATOM    496  CG1 ILE    33      59.625  40.752  54.857  1.00  2.43
ATOM    497 1HG1 ILE    33      60.303  41.591  54.770  1.00  2.43
ATOM    498 2HG1 ILE    33      60.167  39.942  55.343  1.00  2.43
ATOM    499  CD1 ILE    33      58.470  41.162  55.784  1.00  2.43
ATOM    500  HD1 ILE    33      57.867  41.929  55.301  1.00  2.43
ATOM    501  HD2 ILE    33      57.844  40.309  56.034  1.00  2.43
ATOM    502  HD3 ILE    33      58.870  41.545  56.721  1.00  2.43
ATOM    503  C   ILE    33      59.738  40.384  50.892  1.00  2.43
ATOM    504  O   ILE    33      60.435  41.004  50.088  1.00  2.43
ATOM    505  N   ASP    34      58.590  39.806  50.519  1.00  2.72
ATOM    506  H   ASP    34      58.086  39.266  51.200  1.00  2.72
ATOM    507  CA  ASP    34      58.072  39.799  49.146  1.00  2.72
ATOM    508  HA  ASP    34      58.936  39.787  48.480  1.00  2.72
ATOM    509  CB  ASP    34      57.286  38.492  48.858  1.00  2.72
ATOM    510  HB1 ASP    34      57.625  37.700  49.528  1.00  2.72
ATOM    511  HB2 ASP    34      57.535  38.176  47.843  1.00  2.72
ATOM    512  CG  ASP    34      55.758  38.624  48.948  1.00  2.72
ATOM    513  OD1 ASP    34      55.230  38.707  50.075  1.00  2.72
ATOM    514  OD2 ASP    34      55.091  38.757  47.894  1.00  2.72
ATOM    515  C   ASP    34      57.262  41.049  48.776  1.00  2.72
ATOM    516  O   ASP    34      57.038  41.926  49.605  1.00  2.72
ATOM    517  N   TRP    35      56.801  41.148  47.525  1.00  2.68
ATOM    518  H   TRP    35      56.855  40.340  46.922  1.00  2.68
ATOM    519  CA  TRP    35      56.010  42.301  47.100  1.00  2.68
ATOM    520  HA  TRP    35      56.586  43.184  47.376  1.00  2.68
ATOM    521  CB  TRP    35      55.861  42.347  45.571  1.00  2.68
ATOM    522  HB1 TRP    35      56.853  42.280  45.129  1.00  2.68
ATOM    523  HB2 TRP    35      55.471  43.332  45.310  1.00  2.68
ATOM    524  CG  TRP    35      55.007  41.317  44.891  1.00  2.68
ATOM    525  CD1 TRP    35      53.786  41.553  44.357  1.00  2.68
ATOM    526  HD1 TRP    35      53.271  42.507  44.385  1.00  2.68
ATOM    527  NE1 TRP    35      53.324  40.416  43.725  1.00  2.68
ATOM    528  HE1 TRP    35      52.462  40.377  43.201  1.00  2.68
ATOM    529  CE2 TRP    35      54.217  39.374  43.837  1.00  2.68
ATOM    530  CZ2 TRP    35      54.183  38.043  43.398  1.00  2.68
ATOM    531  HZ2 TRP    35      53.335  37.662  42.848  1.00  2.68
ATOM    532  CH2 TRP    35      55.270  37.204  43.690  1.00  2.68
ATOM    533  HH2 TRP    35      55.264  36.171  43.370  1.00  2.68
ATOM    534  CZ3 TRP    35      56.377  37.713  44.392  1.00  2.68
ATOM    535  HZ3 TRP    35      57.213  37.062  44.610  1.00  2.68
ATOM    536  CE3 TRP    35      56.405  39.056  44.818  1.00  2.68
ATOM    537  HE3 TRP    35      57.269  39.420  45.345  1.00  2.68
ATOM    538  CD2 TRP    35      55.313  39.919  44.575  1.00  2.68
ATOM    539  C   TRP    35      54.664  42.443  47.834  1.00  2.68
ATOM    540  O   TRP    35      54.259  43.544  48.228  1.00  2.68
ATOM    541  N   ASN    36      53.988  41.327  48.086  1.00  2.99
ATOM    542  H   ASN    36      54.404  40.437  47.808  1.00  2.99
ATOM    543  CA  ASN    36      52.727  41.300  48.813  1.00  2.99
ATOM    544  HA  ASN    36      52.096  42.102  48.428  1.00  2.99
ATOM    545  CB  ASN    36      52.017  39.973  48.539  1.00  2.99
ATOM    546  HB1 ASN    36      51.037  39.967  49.012  1.00  2.99
ATOM    547  HB2 ASN    36      52.608  39.144  48.931  1.00  2.99
ATOM    548  CG  ASN    36      51.826  39.808  47.044  1.00  2.99
ATOM    549  OD1 ASN    36      51.067  40.544  46.415  1.00  2.99
ATOM    550  ND2 ASN    36      52.581  38.913  46.456  1.00  2.99
ATOM    551 1HD2 ASN    36      53.381  38.535  46.973  1.00  2.99
ATOM    552 2HD2 ASN    36      52.588  38.861  45.456  1.00  2.99
ATOM    553  C   ASN    36      52.924  41.584  50.300  1.00  2.99
ATOM    554  O   ASN    36      52.171  42.377  50.871  1.00  2.99
ATOM    555  N   MET    37      53.953  41.010  50.924  1.00  2.70
ATOM    556  H   MET    37      54.505  40.309  50.425  1.00  2.70
ATOM    557  CA  MET    37      54.362  41.363  52.281  1.00  2.70
ATOM    558  HA  MET    37      53.517  41.210  52.942  1.00  2.70
ATOM    559  CB  MET    37      55.490  40.450  52.774  1.00  2.70
ATOM    560  HB1 MET    37      55.972  40.905  53.638  1.00  2.70
ATOM    561  HB2 MET    37      56.236  40.340  51.988  1.00  2.70
ATOM    562  CG  MET    37      54.941  39.069  53.175  1.00  2.70
ATOM    563  HG1 MET    37      55.773  38.398  53.373  1.00  2.70
ATOM    564  HG2 MET    37      54.399  38.651  52.329  1.00  2.70
ATOM    565  SD  MET    37      53.823  39.025  54.610  1.00  2.70
ATOM    566  CE  MET    37      54.931  39.557  55.947  1.00  2.70
ATOM    567  HE1 MET    37      54.399  39.514  56.898  1.00  2.70
ATOM    568  HE2 MET    37      55.797  38.896  55.996  1.00  2.70
ATOM    569  HE3 MET    37      55.262  40.581  55.776  1.00  2.70
ATOM    570  C   MET    37      54.702  42.838  52.425  1.00  2.70
ATOM    571  O   MET    37      54.211  43.444  53.367  1.00  2.70
ATOM    572  N   PHE    38      55.402  43.463  51.481  1.00  2.04
ATOM    573  H   PHE    38      55.851  42.911  50.754  1.00  2.04
ATOM    574  CA  PHE    38      55.740  44.880  51.597  1.00  2.04
ATOM    575  HA  PHE    38      55.907  45.048  52.656  1.00  2.04
ATOM    576  CB  PHE    38      57.035  45.204  50.872  1.00  2.04
ATOM    577  HB1 PHE    38      57.136  46.284  50.761  1.00  2.04
ATOM    578  HB2 PHE    38      57.040  44.747  49.881  1.00  2.04
ATOM    579  CG  PHE    38      58.192  44.712  51.702  1.00  2.04
ATOM    580  CD1 PHE    38      58.330  45.155  53.029  1.00  2.04
ATOM    581  HD1 PHE    38      57.626  45.849  53.447  1.00  2.04
ATOM    582  CE1 PHE    38      59.375  44.700  53.835  1.00  2.04
ATOM    583  HE1 PHE    38      59.469  45.067  54.843  1.00  2.04
ATOM    584  CZ  PHE    38      60.300  43.798  53.307  1.00  2.04
ATOM    585  HZ  PHE    38      61.110  43.435  53.912  1.00  2.04
ATOM    586  CE2 PHE    38      60.192  43.395  51.974  1.00  2.04
ATOM    587  HE2 PHE    38      60.967  42.794  51.543  1.00  2.04
ATOM    588  CD2 PHE    38      59.116  43.802  51.180  1.00  2.04
ATOM    589  HD2 PHE    38      59.023  43.439  50.167  1.00  2.04
ATOM    590  C   PHE    38      54.606  45.853  51.313  1.00  2.04
ATOM    591  O   PHE    38      54.572  46.942  51.894  1.00  2.04
ATOM    592  N   VAL    39      53.613  45.444  50.525  1.00  2.31
ATOM    593  H   VAL    39      53.712  44.570  50.017  1.00  2.31
ATOM    594  CA  VAL    39      52.333  46.162  50.499  1.00  2.31
ATOM    595  HA  VAL    39      52.532  47.226  50.364  1.00  2.31
ATOM    596  CB  VAL    39      51.482  45.703  49.297  1.00  2.31
ATOM    597  HB  VAL    39      51.430  44.614  49.290  1.00  2.31
ATOM    598  CG1 VAL    39      50.050  46.252  49.289  1.00  2.31
ATOM    599 1HG1 VAL    39      49.526  45.928  48.392  1.00  2.31
ATOM    600 2HG1 VAL    39      49.495  45.866  50.146  1.00  2.31
ATOM    601 3HG1 VAL    39      50.058  47.342  49.332  1.00  2.31
ATOM    602  CG2 VAL    39      52.141  46.172  47.994  1.00  2.31
ATOM    603 1HG2 VAL    39      51.611  45.765  47.145  1.00  2.31
ATOM    604 2HG2 VAL    39      52.143  47.260  47.936  1.00  2.31
ATOM    605 3HG2 VAL    39      53.167  45.816  47.940  1.00  2.31
ATOM    606  C   VAL    39      51.552  46.048  51.818  1.00  2.31
ATOM    607  O   VAL    39      50.989  47.043  52.288  1.00  2.31
ATOM    608  N   LYS    40      51.528  44.864  52.446  1.00  2.71
ATOM    609  H   LYS    40      52.027  44.086  52.027  1.00  2.71
ATOM    610  CA  LYS    40      50.848  44.656  53.738  1.00  2.71
ATOM    611  HA  LYS    40      49.824  45.029  53.665  1.00  2.71
ATOM    612  CB  LYS    40      50.785  43.154  54.083  1.00  2.71
ATOM    613  HB1 LYS    40      50.491  43.042  55.128  1.00  2.71
ATOM    614  HB2 LYS    40      51.776  42.718  53.962  1.00  2.71
ATOM    615  CG  LYS    40      49.755  42.405  53.214  1.00  2.71
ATOM    616  HG1 LYS    40      49.951  42.601  52.160  1.00  2.71
ATOM    617  HG2 LYS    40      48.764  42.800  53.441  1.00  2.71
ATOM    618  CD  LYS    40      49.727  40.881  53.431  1.00  2.71
ATOM    619  HD1 LYS    40      48.938  40.465  52.802  1.00  2.71
ATOM    620  HD2 LYS    40      49.492  40.668  54.475  1.00  2.71
ATOM    621  CE  LYS    40      51.068  40.237  53.059  1.00  2.71
ATOM    622  HE1 LYS    40      51.811  40.554  53.797  1.00  2.71
ATOM    623  HE2 LYS    40      51.378  40.620  52.085  1.00  2.71
ATOM    624  NZ  LYS    40      51.022  38.754  53.014  1.00  2.71
ATOM    625  HZ1 LYS    40      51.957  38.383  52.868  1.00  2.71
ATOM    626  HZ2 LYS    40      50.686  38.381  53.891  1.00  2.71
ATOM    627  HZ3 LYS    40      50.422  38.438  52.264  1.00  2.71
ATOM    628  C   LYS    40      51.479  45.451  54.869  1.00  2.71
ATOM    629  O   LYS    40      50.726  46.077  55.594  1.00  2.71
ATOM    630  N   LEU    41      52.811  45.473  54.945  1.00  2.42
ATOM    631  H   LEU    41      53.322  44.865  54.316  1.00  2.42
ATOM    632  CA  LEU    41      53.590  46.345  55.817  1.00  2.42
ATOM    633  HA  LEU    41      53.309  46.179  56.847  1.00  2.42
ATOM    634  CB  LEU    41      55.080  45.983  55.703  1.00  2.42
ATOM    635  HB1 LEU    41      55.670  46.775  56.160  1.00  2.42
ATOM    636  HB2 LEU    41      55.365  45.942  54.653  1.00  2.42
ATOM    637  CG  LEU    41      55.436  44.642  56.390  1.00  2.42
ATOM    638  HG  LEU    41      54.979  43.824  55.834  1.00  2.42
ATOM    639  CD1 LEU    41      56.944  44.449  56.353  1.00  2.42
ATOM    640 1HD1 LEU    41      57.229  43.562  56.915  1.00  2.42
ATOM    641 2HD1 LEU    41      57.253  44.325  55.323  1.00  2.42
ATOM    642 3HD1 LEU    41      57.431  45.317  56.800  1.00  2.42
ATOM    643  CD2 LEU    41      55.003  44.495  57.853  1.00  2.42
ATOM    644 1HD2 LEU    41      55.406  43.577  58.278  1.00  2.42
ATOM    645 2HD2 LEU    41      55.371  45.345  58.429  1.00  2.42
ATOM    646 3HD2 LEU    41      53.919  44.450  57.930  1.00  2.42
ATOM    647  C   LEU    41      53.244  47.797  55.554  1.00  2.42
ATOM    648  O   LEU    41      52.632  48.388  56.426  1.00  2.42
ATOM    649  N   ARG    42      53.417  48.370  54.352  1.00  2.43
ATOM    650  H   ARG    42      53.914  47.880  53.618  1.00  2.43
ATOM    651  CA  ARG    42      53.039  49.800  54.236  1.00  2.43
ATOM    652  HA  ARG    42      53.651  50.327  54.972  1.00  2.43
ATOM    653  CB  ARG    42      53.295  50.379  52.861  1.00  2.43
ATOM    654  HB1 ARG    42      52.392  50.841  52.458  1.00  2.43
ATOM    655  HB2 ARG    42      53.574  49.562  52.202  1.00  2.43
ATOM    656  CG  ARG    42      54.385  51.459  52.969  1.00  2.43
ATOM    657  HG1 ARG    42      55.311  50.986  53.300  1.00  2.43
ATOM    658  HG2 ARG    42      54.091  52.196  53.719  1.00  2.43
ATOM    659  CD  ARG    42      54.614  52.189  51.643  1.00  2.43
ATOM    660  HD1 ARG    42      55.581  52.695  51.660  1.00  2.43
ATOM    661  HD2 ARG    42      53.832  52.941  51.534  1.00  2.43
ATOM    662  NE  ARG    42      54.529  51.274  50.495  1.00  2.43
ATOM    663  HE  ARG    42      53.776  51.454  49.851  1.00  2.43
ATOM    664  CZ  ARG    42      55.179  50.127  50.381  1.00  2.43
ATOM    665  NH1 ARG    42      56.230  49.846  51.091  1.00  2.43
ATOM    666 1HH1 ARG    42      56.641  50.580  51.686  1.00  2.43
ATOM    667 2HH1 ARG    42      56.667  48.946  51.047  1.00  2.43
ATOM    668  NH2 ARG    42      54.752  49.214  49.560  1.00  2.43
ATOM    669 1HH2 ARG    42      53.921  49.383  49.029  1.00  2.43
ATOM    670 2HH2 ARG    42      55.218  48.327  49.489  1.00  2.43
ATOM    671  C   ARG    42      51.604  50.138  54.638  1.00  2.43
ATOM    672  O   ARG    42      51.360  51.175  55.239  1.00  2.43
ATOM    673  N   SER    43      50.654  49.257  54.334  1.00  3.11
ATOM    674  H   SER    43      50.932  48.397  53.884  1.00  3.11
ATOM    675  CA  SER    43      49.265  49.441  54.787  1.00  3.11
ATOM    676  HA  SER    43      48.908  50.424  54.497  1.00  3.11
ATOM    677  CB  SER    43      48.357  48.352  54.186  1.00  3.11
ATOM    678  HB1 SER    43      47.315  48.626  54.358  1.00  3.11
ATOM    679  HB2 SER    43      48.547  47.401  54.685  1.00  3.11
ATOM    680  OG  SER    43      48.581  48.184  52.786  1.00  3.11
ATOM    681  HG  SER    43      49.440  47.736  52.671  1.00  3.11
ATOM    682  C   SER    43      49.155  49.428  56.307  1.00  3.11
ATOM    683  O   SER    43      48.601  50.357  56.877  1.00  3.11
ATOM    684  N   GLN    44      49.776  48.464  56.983  1.00  3.54
ATOM    685  H   GLN    44      50.300  47.756  56.479  1.00  3.54
ATOM    686  CA  GLN    44      49.899  48.463  58.434  1.00  3.54
ATOM    687  HA  GLN    44      48.913  48.712  58.826  1.00  3.54
ATOM    688  CB  GLN    44      50.215  47.058  58.990  1.00  3.54
ATOM    689  HB1 GLN    44      49.529  46.332  58.551  1.00  3.54
ATOM    690  HB2 GLN    44      49.998  47.092  60.051  1.00  3.54
ATOM    691  CG  GLN    44      51.659  46.564  58.802  1.00  3.54
ATOM    692  HG1 GLN    44      52.278  47.390  58.485  1.00  3.54
ATOM    693  HG2 GLN    44      51.658  45.791  58.038  1.00  3.54
ATOM    694  CD  GLN    44      52.337  45.998  60.042  1.00  3.54
ATOM    695  OE1 GLN    44      51.871  45.059  60.673  1.00  3.54
ATOM    696  NE2 GLN    44      53.485  46.515  60.422  1.00  3.54
ATOM    697 1HE2 GLN    44      53.939  47.208  59.825  1.00  3.54
ATOM    698 2HE2 GLN    44      53.916  46.159  61.252  1.00  3.54
ATOM    699  C   GLN    44      50.826  49.525  59.004  1.00  3.54
ATOM    700  O   GLN    44      50.986  49.585  60.204  1.00  3.54
ATOM    701  N   GLU    45      51.401  50.392  58.181  1.00  3.49
ATOM    702  H   GLU    45      51.365  50.191  57.193  1.00  3.49
ATOM    703  CA  GLU    45      52.254  51.484  58.634  1.00  3.49
ATOM    704  HA  GLU    45      52.343  51.442  59.723  1.00  3.49
ATOM    705  CB  GLU    45      53.653  51.295  58.101  1.00  3.49
ATOM    706  HB1 GLU    45      54.217  52.172  58.393  1.00  3.49
ATOM    707  HB2 GLU    45      53.628  51.207  57.016  1.00  3.49
ATOM    708  CG  GLU    45      54.270  50.052  58.782  1.00  3.49
ATOM    709  HG1 GLU    45      53.512  49.471  59.304  1.00  3.49
ATOM    710  HG2 GLU    45      54.934  50.387  59.568  1.00  3.49
ATOM    711  CD  GLU    45      55.008  49.088  57.854  1.00  3.49
ATOM    712  OE1 GLU    45      55.519  49.516  56.788  1.00  3.49
ATOM    713  OE2 GLU    45      55.084  47.902  58.245  1.00  3.49
ATOM    714  C   GLU    45      51.542  52.818  58.391  1.00  3.49
ATOM    715  O   GLU    45      51.759  53.779  59.118  1.00  3.49
ATOM    716  N   CYS    46      50.543  52.853  57.515  1.00  4.02
ATOM    717  H   CYS    46      50.420  52.051  56.912  1.00  4.02
ATOM    718  CA  CYS    46      49.452  53.805  57.615  1.00  4.02
ATOM    719  HA  CYS    46      49.850  54.815  57.718  1.00  4.02
ATOM    720  CB  CYS    46      48.603  53.719  56.342  1.00  4.02
ATOM    721  HB1 CYS    46      47.711  54.334  56.469  1.00  4.02
ATOM    722  HB2 CYS    46      48.284  52.688  56.193  1.00  4.02
ATOM    723  SG  CYS    46      49.544  54.281  54.906  1.00  4.02
ATOM    724  HG  CYS    46      50.492  53.335  54.989  1.00  4.02
ATOM    725  C   CYS    46      48.541  53.538  58.825  1.00  4.02
ATOM    726  O   CYS    46      48.036  54.468  59.451  1.00  4.02
ATOM    727  N   ASP    47      48.275  52.268  59.128  1.00  4.91
ATOM    728  H   ASP    47      48.653  51.557  58.514  1.00  4.91
ATOM    729  CA  ASP    47      47.115  51.904  59.946  1.00  4.91
ATOM    730  HA  ASP    47      46.441  52.757  60.037  1.00  4.91
ATOM    731  CB  ASP    47      46.330  50.788  59.211  1.00  4.91
ATOM    732  HB1 ASP    47      45.436  50.557  59.793  1.00  4.91
ATOM    733  HB2 ASP    47      46.946  49.889  59.178  1.00  4.91
ATOM    734  CG  ASP    47      45.898  51.154  57.769  1.00  4.91
ATOM    735  OD1 ASP    47      45.484  50.278  56.973  1.00  4.91
ATOM    736  OD2 ASP    47      45.946  52.342  57.374  1.00  4.91
ATOM    737  C   ASP    47      47.560  51.529  61.374  1.00  4.91
ATOM    738  O   ASP    47      46.908  51.932  62.339  1.00  4.91
ATOM    739  N   TRP    48      48.722  50.874  61.544  1.00  5.76
ATOM    740  H   TRP    48      49.241  50.569  60.733  1.00  5.76
ATOM    741  CA  TRP    48      49.474  50.879  62.803  1.00  5.76
ATOM    742  HA  TRP    48      48.742  50.893  63.610  1.00  5.76
ATOM    743  CB  TRP    48      50.334  49.644  63.109  1.00  5.76
ATOM    744  HB1 TRP    48      50.592  49.694  64.167  1.00  5.76
ATOM    745  HB2 TRP    48      51.287  49.731  62.589  1.00  5.76
ATOM    746  CG  TRP    48      49.804  48.264  62.864  1.00  5.76
ATOM    747  CD1 TRP    48      50.621  47.208  62.680  1.00  5.76
ATOM    748  HD1 TRP    48      51.704  47.277  62.666  1.00  5.76
ATOM    749  NE1 TRP    48      49.887  46.079  62.403  1.00  5.76
ATOM    750  HE1 TRP    48      50.329  45.255  62.006  1.00  5.76
ATOM    751  CE2 TRP    48      48.535  46.342  62.423  1.00  5.76
ATOM    752  CZ2 TRP    48      47.409  45.542  62.181  1.00  5.76
ATOM    753  HZ2 TRP    48      47.530  44.498  61.938  1.00  5.76
ATOM    754  CH2 TRP    48      46.130  46.118  62.262  1.00  5.76
ATOM    755  HH2 TRP    48      45.250  45.518  62.080  1.00  5.76
ATOM    756  CZ3 TRP    48      45.998  47.482  62.578  1.00  5.76
ATOM    757  HZ3 TRP    48      45.015  47.929  62.634  1.00  5.76
ATOM    758  CE3 TRP    48      47.138  48.277  62.813  1.00  5.76
ATOM    759  HE3 TRP    48      47.016  49.320  63.057  1.00  5.76
ATOM    760  CD2 TRP    48      48.442  47.737  62.733  1.00  5.76
ATOM    761  C   TRP    48      50.309  52.159  62.935  1.00  5.76
ATOM    762  O   TRP    48      51.522  52.247  62.655  1.00  5.76
ATOM    763  N   GLU    49      49.556  53.135  63.425  1.00  6.08
ATOM    764  H   GLU    49      48.564  52.941  63.409  1.00  6.08
ATOM    765  CA  GLU    49      49.962  54.265  64.245  1.00  6.08
ATOM    766  HA  GLU    49      49.211  54.330  65.031  1.00  6.08
ATOM    767  CB  GLU    49      51.282  54.042  65.020  1.00  6.08
ATOM    768  HB1 GLU    49      51.473  54.942  65.599  1.00  6.08
ATOM    769  HB2 GLU    49      52.114  53.914  64.335  1.00  6.08
ATOM    770  CG  GLU    49      51.187  52.826  65.986  1.00  6.08
ATOM    771  HG1 GLU    49      50.962  51.920  65.424  1.00  6.08
ATOM    772  HG2 GLU    49      50.347  52.978  66.665  1.00  6.08
ATOM    773  CD  GLU    49      52.460  52.553  66.801  1.00  6.08
ATOM    774  OE1 GLU    49      53.555  52.550  66.199  1.00  6.08
ATOM    775  OE2 GLU    49      52.360  52.356  68.035  1.00  6.08
ATOM    776  C   GLU    49      49.811  55.567  63.431  1.00  6.08
ATOM    777  O   GLU    49      50.665  55.932  62.624  1.00  6.08
ATOM    778  N   GLU    50      48.639  56.197  63.614  1.00  5.70
ATOM    779  H   GLU    50      48.167  55.987  64.475  1.00  5.70
ATOM    780  CA  GLU    50      47.704  56.661  62.574  1.00  5.70
ATOM    781  HA  GLU    50      47.246  55.768  62.149  1.00  5.70
ATOM    782  CB  GLU    50      46.580  57.494  63.225  1.00  5.70
ATOM    783  HB1 GLU    50      47.029  58.377  63.663  1.00  5.70
ATOM    784  HB2 GLU    50      46.165  56.893  64.032  1.00  5.70
ATOM    785  CG  GLU    50      45.405  57.968  62.341  1.00  5.70
ATOM    786  HG1 GLU    50      44.519  57.397  62.635  1.00  5.70
ATOM    787  HG2 GLU    50      45.562  57.725  61.294  1.00  5.70
ATOM    788  CD  GLU    50      45.081  59.480  62.456  1.00  5.70
ATOM    789  OE1 GLU    50      43.922  59.811  62.799  1.00  5.70
ATOM    790  OE2 GLU    50      45.873  60.370  62.066  1.00  5.70
ATOM    791  C   GLU    50      48.284  57.470  61.400  1.00  5.70
ATOM    792  O   GLU    50      48.991  58.474  61.500  1.00  5.70
ATOM    793  N   ILE    51      47.754  57.114  60.237  1.00  5.43
ATOM    794  H   ILE    51      47.392  56.168  60.171  1.00  5.43
ATOM    795  CA  ILE    51      47.593  57.961  59.070  1.00  5.43
ATOM    796  HA  ILE    51      48.611  58.220  58.774  1.00  5.43
ATOM    797  CB  ILE    51      47.031  57.127  57.888  1.00  5.43
ATOM    798  HB  ILE    51      47.655  56.240  57.814  1.00  5.43
ATOM    799  CG2 ILE    51      45.593  56.609  58.103  1.00  5.43
ATOM    800 1HG2 ILE    51      45.370  55.829  57.375  1.00  5.43
ATOM    801 2HG2 ILE    51      45.499  56.170  59.096  1.00  5.43
ATOM    802 3HG2 ILE    51      44.876  57.419  57.996  1.00  5.43
ATOM    803  CG1 ILE    51      47.258  57.859  56.552  1.00  5.43
ATOM    804 1HG1 ILE    51      48.333  57.915  56.397  1.00  5.43
ATOM    805 2HG1 ILE    51      46.862  58.867  56.615  1.00  5.43
ATOM    806  CD1 ILE    51      46.664  57.196  55.308  1.00  5.43
ATOM    807  HD1 ILE    51      45.583  57.289  55.334  1.00  5.43
ATOM    808  HD2 ILE    51      47.032  57.701  54.415  1.00  5.43
ATOM    809  HD3 ILE    51      46.950  56.147  55.264  1.00  5.43
ATOM    810  C   ILE    51      46.898  59.324  59.293  1.00  5.43
ATOM    811  O   ILE    51      45.712  59.534  59.014  1.00  5.43
ATOM    812  N   SER    52      47.681  60.314  59.708  1.00  5.95
ATOM    813  H   SER    52      48.561  60.043  60.133  1.00  5.95
ATOM    814  CA  SER    52      47.339  61.738  59.633  1.00  5.95
ATOM    815  HA  SER    52      46.322  61.855  59.986  1.00  5.95
ATOM    816  CB  SER    52      48.217  62.543  60.582  1.00  5.95
ATOM    817  HB1 SER    52      48.117  63.608  60.370  1.00  5.95
ATOM    818  HB2 SER    52      49.259  62.248  60.459  1.00  5.95
ATOM    819  OG  SER    52      47.796  62.311  61.916  1.00  5.95
ATOM    820  HG  SER    52      47.264  61.483  61.966  1.00  5.95
ATOM    821  C   SER    52      47.356  62.280  58.181  1.00  5.95
ATOM    822  O   SER    52      48.076  63.189  57.775  1.00  5.95
ATOM    823  N   VAL    53      46.499  61.701  57.353  1.00  6.49
ATOM    824  H   VAL    53      45.989  60.896  57.693  1.00  6.49
ATOM    825  CA  VAL    53      46.088  62.275  56.078  1.00  6.49
ATOM    826  HA  VAL    53      46.941  62.696  55.576  1.00  6.49
ATOM    827  CB  VAL    53      45.497  61.143  55.174  1.00  6.49
ATOM    828  HB  VAL    53      46.328  60.472  54.958  1.00  6.49
ATOM    829  CG1 VAL    53      44.408  60.277  55.824  1.00  6.49
ATOM    830 1HG1 VAL    53      44.230  59.418  55.187  1.00  6.49
ATOM    831 2HG1 VAL    53      44.711  59.898  56.791  1.00  6.49
ATOM    832 3HG1 VAL    53      43.478  60.833  55.931  1.00  6.49
ATOM    833  CG2 VAL    53      44.895  61.526  53.812  1.00  6.49
ATOM    834 1HG2 VAL    53      44.182  62.343  53.921  1.00  6.49
ATOM    835 2HG2 VAL    53      45.680  61.809  53.122  1.00  6.49
ATOM    836 3HG2 VAL    53      44.385  60.680  53.353  1.00  6.49
ATOM    837  C   VAL    53      45.127  63.443  56.307  1.00  6.49
ATOM    838  O   VAL    53      43.912  63.261  56.383  1.00  6.49
ATOM    839  N   LYS    54      45.691  64.629  56.557  1.00  7.12
ATOM    840  H   LYS    54      46.702  64.674  56.492  1.00  7.12
ATOM    841  CA  LYS    54      44.959  65.873  56.803  1.00  7.12
ATOM    842  HA  LYS    54      44.046  65.872  56.206  1.00  7.12
ATOM    843  CB  LYS    54      44.575  65.984  58.310  1.00  7.12
ATOM    844  HB1 LYS    54      44.124  66.968  58.446  1.00  7.12
ATOM    845  HB2 LYS    54      45.484  65.984  58.914  1.00  7.12
ATOM    846  CG  LYS    54      43.580  64.970  58.929  1.00  7.12
ATOM    847  HG1 LYS    54      42.858  64.656  58.176  1.00  7.12
ATOM    848  HG2 LYS    54      43.017  65.485  59.708  1.00  7.12
ATOM    849  CD  LYS    54      44.241  63.739  59.591  1.00  7.12
ATOM    850  HD1 LYS    54      44.825  64.072  60.451  1.00  7.12
ATOM    851  HD2 LYS    54      44.913  63.281  58.880  1.00  7.12
ATOM    852  CE  LYS    54      43.216  62.685  60.044  1.00  7.12
ATOM    853  HE1 LYS    54      42.598  62.410  59.185  1.00  7.12
ATOM    854  HE2 LYS    54      42.563  63.137  60.795  1.00  7.12
ATOM    855  NZ  LYS    54      43.858  61.464  60.606  1.00  7.12
ATOM    856  HZ1 LYS    54      43.214  60.826  61.067  1.00  7.12
ATOM    857  HZ2 LYS    54      44.396  60.919  59.938  1.00  7.12
ATOM    858  HZ3 LYS    54      44.506  61.650  61.372  1.00  7.12
ATOM    859  C   LYS    54      45.788  67.104  56.445  1.00  7.12
ATOM    860  O   LYS    54      46.810  67.384  57.065  1.00  7.12
ATOM    861  N   GLY    55      45.265  67.892  55.514  1.00  7.59
ATOM    862  H   GLY    55      44.458  67.557  55.007  1.00  7.59
ATOM    863  CA  GLY    55      45.834  69.159  55.064  1.00  7.59
ATOM    864  HA1 GLY    55      46.923  69.106  55.094  1.00  7.59
ATOM    865  HA2 GLY    55      45.496  69.963  55.717  1.00  7.59
ATOM    866  C   GLY    55      45.392  69.436  53.633  1.00  7.59
ATOM    867  O   GLY    55      44.749  68.587  53.016  1.00  7.59
ATOM    868  N   PRO    56      45.757  70.586  53.053  1.00  7.65
ATOM    869  CD  PRO    56      45.765  71.903  53.670  1.00  7.65
ATOM    870  HD1 PRO    56      46.529  71.977  54.446  1.00  7.65
ATOM    871  HD2 PRO    56      44.779  72.113  54.088  1.00  7.65
ATOM    872  CG  PRO    56      46.064  72.888  52.531  1.00  7.65
ATOM    873  HG1 PRO    56      47.109  73.188  52.570  1.00  7.65
ATOM    874  HG2 PRO    56      45.417  73.763  52.583  1.00  7.65
ATOM    875  CB  PRO    56      45.810  72.078  51.253  1.00  7.65
ATOM    876  HB1 PRO    56      46.412  72.436  50.416  1.00  7.65
ATOM    877  HB2 PRO    56      44.750  72.123  50.996  1.00  7.65
ATOM    878  CA  PRO    56      46.172  70.648  51.661  1.00  7.65
ATOM    879  HA  PRO    56      45.639  69.927  51.037  1.00  7.65
ATOM    880  C   PRO    56      47.691  70.413  51.522  1.00  7.65
ATOM    881  O   PRO    56      48.184  70.097  50.448  1.00  7.65
ATOM    882  N   ASN    57      48.446  70.595  52.614  1.00  7.03
ATOM    883  H   ASN    57      47.964  70.869  53.454  1.00  7.03
ATOM    884  CA  ASN    57      49.903  70.507  52.699  1.00  7.03
ATOM    885  HA  ASN    57      50.323  70.987  51.813  1.00  7.03
ATOM    886  CB  ASN    57      50.364  71.301  53.939  1.00  7.03
ATOM    887  HB1 ASN    57      51.420  71.107  54.127  1.00  7.03
ATOM    888  HB2 ASN    57      49.812  70.973  54.819  1.00  7.03
ATOM    889  CG  ASN    57      50.196  72.796  53.772  1.00  7.03
ATOM    890  OD1 ASN    57      49.201  73.386  54.159  1.00  7.03
ATOM    891  ND2 ASN    57      51.161  73.461  53.181  1.00  7.03
ATOM    892 1HD2 ASN    57      51.982  72.980  52.874  1.00  7.03
ATOM    893 2HD2 ASN    57      51.033  74.452  53.094  1.00  7.03
ATOM    894  C   ASN    57      50.441  69.071  52.678  1.00  7.03
ATOM    895  O   ASN    57      51.195  68.666  53.566  1.00  7.03
ATOM    896  N   GLY    58      49.987  68.294  51.702  1.00  6.32
ATOM    897  H   GLY    58      49.424  68.734  50.985  1.00  6.32
ATOM    898  CA  GLY    58      49.842  66.862  51.890  1.00  6.32
ATOM    899  HA1 GLY    58      50.657  66.462  52.495  1.00  6.32
ATOM    900  HA2 GLY    58      49.850  66.355  50.926  1.00  6.32
ATOM    901  C   GLY    58      48.522  66.598  52.604  1.00  6.32
ATOM    902  O   GLY    58      48.456  66.442  53.820  1.00  6.32
ATOM    903  N   GLU    59      47.434  66.605  51.833  1.00  5.47
ATOM    904  H   GLU    59      47.521  66.846  50.859  1.00  5.47
ATOM    905  CA  GLU    59      46.225  65.878  52.223  1.00  5.47
ATOM    906  HA  GLU    59      45.815  66.341  53.118  1.00  5.47
ATOM    907  CB  GLU    59      45.172  66.022  51.101  1.00  5.47
ATOM    908  HB1 GLU    59      44.929  67.081  51.026  1.00  5.47
ATOM    909  HB2 GLU    59      44.273  65.502  51.419  1.00  5.47
ATOM    910  CG  GLU    59      45.568  65.558  49.683  1.00  5.47
ATOM    911  HG1 GLU    59      45.482  64.474  49.620  1.00  5.47
ATOM    912  HG2 GLU    59      46.614  65.807  49.494  1.00  5.47
ATOM    913  CD  GLU    59      44.705  66.241  48.594  1.00  5.47
ATOM    914  OE1 GLU    59      43.593  65.745  48.278  1.00  5.47
ATOM    915  OE2 GLU    59      45.142  67.301  48.099  1.00  5.47
ATOM    916  C   GLU    59      46.576  64.453  52.614  1.00  5.47
ATOM    917  O   GLU    59      46.289  64.072  53.737  1.00  5.47
ATOM    918  N   SER    60      47.373  63.760  51.803  1.00  4.58
ATOM    919  H   SER    60      47.454  64.068  50.845  1.00  4.58
ATOM    920  CA  SER    60      48.294  62.689  52.209  1.00  4.58
ATOM    921  HA  SER    60      47.726  61.803  52.472  1.00  4.58
ATOM    922  CB  SER    60      49.168  62.340  50.989  1.00  4.58
ATOM    923  HB1 SER    60      49.670  61.381  51.142  1.00  4.58
ATOM    924  HB2 SER    60      49.933  63.111  50.844  1.00  4.58
ATOM    925  OG  SER    60      48.414  62.261  49.784  1.00  4.58
ATOM    926  HG  SER    60      49.019  62.108  49.048  1.00  4.58
ATOM    927  C   SER    60      49.190  63.082  53.399  1.00  4.58
ATOM    928  O   SER    60      50.104  63.893  53.209  1.00  4.58
ATOM    929  N   SER    61      49.108  62.445  54.597  1.00  3.79
ATOM    930  H   SER    61      48.281  61.919  54.771  1.00  3.79
ATOM    931  CA  SER    61      50.376  61.980  55.191  1.00  3.79
ATOM    932  HA  SER    61      51.009  62.852  55.339  1.00  3.79
ATOM    933  CB  SER    61      50.180  61.276  56.540  1.00  3.79
ATOM    934  HB1 SER    61      49.971  62.013  57.312  1.00  3.79
ATOM    935  HB2 SER    61      51.102  60.779  56.825  1.00  3.79
ATOM    936  OG  SER    61      49.151  60.319  56.471  1.00  3.79
ATOM    937  HG  SER    61      49.258  59.781  55.678  1.00  3.79
ATOM    938  C   SER    61      51.091  61.003  54.244  1.00  3.79
ATOM    939  O   SER    61      50.563  60.515  53.260  1.00  3.79
ATOM    940  N   VAL    62      52.329  60.675  54.603  1.00  2.73
ATOM    941  H   VAL    62      52.609  60.913  55.522  1.00  2.73
ATOM    942  CA  VAL    62      53.464  60.618  53.669  1.00  2.73
ATOM    943  HA  VAL    62      53.094  60.413  52.659  1.00  2.73
ATOM    944  CB  VAL    62      54.086  62.042  53.701  1.00  2.73
ATOM    945  HB  VAL    62      55.059  61.930  53.312  1.00  2.73
ATOM    946  CG1 VAL    62      53.301  63.055  52.875  1.00  2.73
ATOM    947 1HG1 VAL    62      52.524  63.537  53.461  1.00  2.73
ATOM    948 2HG1 VAL    62      53.977  63.825  52.509  1.00  2.73
ATOM    949 3HG1 VAL    62      52.811  62.592  52.028  1.00  2.73
ATOM    950  CG2 VAL    62      54.219  62.637  55.106  1.00  2.73
ATOM    951 1HG2 VAL    62      53.265  62.941  55.528  1.00  2.73
ATOM    952 2HG2 VAL    62      54.662  61.916  55.780  1.00  2.73
ATOM    953 3HG2 VAL    62      54.821  63.542  55.056  1.00  2.73
ATOM    954  C   VAL    62      54.390  59.524  54.135  1.00  2.73
ATOM    955  O   VAL    62      54.733  59.462  55.303  1.00  2.73
ATOM    956  N   ILE    63      54.737  58.595  53.228  1.00  2.28
ATOM    957  H   ILE    63      54.554  58.757  52.246  1.00  2.28
ATOM    958  CA  ILE    63      55.545  57.438  53.612  1.00  2.28
ATOM    959  HA  ILE    63      55.028  56.999  54.463  1.00  2.28
ATOM    960  CB  ILE    63      55.621  56.321  52.546  1.00  2.28
ATOM    961  HB  ILE    63      55.931  55.429  53.083  1.00  2.28
ATOM    962  CG2 ILE    63      54.211  56.023  51.994  1.00  2.28
ATOM    963 1HG2 ILE    63      53.512  55.876  52.818  1.00  2.28
ATOM    964 2HG2 ILE    63      53.869  56.850  51.375  1.00  2.28
ATOM    965 3HG2 ILE    63      54.225  55.126  51.386  1.00  2.28
ATOM    966  CG1 ILE    63      56.635  56.528  51.409  1.00  2.28
ATOM    967 1HG1 ILE    63      57.593  56.819  51.831  1.00  2.28
ATOM    968 2HG1 ILE    63      56.293  57.317  50.741  1.00  2.28
ATOM    969  CD1 ILE    63      56.885  55.238  50.602  1.00  2.28
ATOM    970  HD1 ILE    63      57.729  55.373  49.930  1.00  2.28
ATOM    971  HD2 ILE    63      57.120  54.417  51.278  1.00  2.28
ATOM    972  HD3 ILE    63      56.010  54.989  50.004  1.00  2.28
ATOM    973  C   ILE    63      56.895  57.929  54.150  1.00  2.28
ATOM    974  O   ILE    63      57.542  58.841  53.612  1.00  2.28
ATOM    975  N   HIS    64      57.305  57.345  55.273  1.00  2.37
ATOM    976  H   HIS    64      56.701  56.670  55.722  1.00  2.37
ATOM    977  CA  HIS    64      58.460  57.857  56.002  1.00  2.37
ATOM    978  HA  HIS    64      58.468  58.941  55.895  1.00  2.37
ATOM    979  CB  HIS    64      58.342  57.570  57.508  1.00  2.37
ATOM    980  HB1 HIS    64      59.087  58.146  58.059  1.00  2.37
ATOM    981  HB2 HIS    64      58.510  56.509  57.691  1.00  2.37
ATOM    982  CG  HIS    64      56.975  57.925  58.034  1.00  2.37
ATOM    983  ND1 HIS    64      56.361  59.175  57.966  1.00  2.37
ATOM    984  CE1 HIS    64      55.052  58.957  58.176  1.00  2.37
ATOM    985  HE1 HIS    64      54.273  59.710  58.099  1.00  2.37
ATOM    986  NE2 HIS    64      54.838  57.658  58.412  1.00  2.37
ATOM    987  HE2 HIS    64      53.944  57.190  58.552  1.00  2.37
ATOM    988  CD2 HIS    64      56.035  56.996  58.347  1.00  2.37
ATOM    989  HD2 HIS    64      56.172  55.924  58.429  1.00  2.37
ATOM    990  C   HIS    64      59.767  57.339  55.409  1.00  2.37
ATOM    991  O   HIS    64      59.766  56.392  54.627  1.00  2.37
ATOM    992  N   ASP    65      60.891  57.892  55.841  1.00  2.52
ATOM    993  H   ASP    65      60.796  58.746  56.389  1.00  2.52
ATOM    994  CA  ASP    65      62.238  57.494  55.434  1.00  2.52
ATOM    995  HA  ASP    65      62.200  56.611  54.797  1.00  2.52
ATOM    996  CB  ASP    65      62.886  58.635  54.640  1.00  2.52
ATOM    997  HB1 ASP    65      63.051  59.479  55.307  1.00  2.52
ATOM    998  HB2 ASP    65      62.194  58.968  53.871  1.00  2.52
ATOM    999  CG  ASP    65      64.223  58.263  53.986  1.00  2.52
ATOM   1000  OD1 ASP    65      65.226  58.076  54.701  1.00  2.52
ATOM   1001  OD2 ASP    65      64.310  58.330  52.737  1.00  2.52
ATOM   1002  C   ASP    65      63.042  57.149  56.685  1.00  2.52
ATOM   1003  O   ASP    65      63.602  58.035  57.326  1.00  2.52
ATOM   1004  N   ARG    66      63.026  55.877  57.099  1.00  3.02
ATOM   1005  H   ARG    66      62.574  55.176  56.530  1.00  3.02
ATOM   1006  CA  ARG    66      63.495  55.491  58.443  1.00  3.02
ATOM   1007  HA  ARG    66      62.953  56.072  59.191  1.00  3.02
ATOM   1008  CB  ARG    66      63.292  54.001  58.744  1.00  3.02
ATOM   1009  HB1 ARG    66      64.191  53.591  59.209  1.00  3.02
ATOM   1010  HB2 ARG    66      63.157  53.444  57.819  1.00  3.02
ATOM   1011  CG  ARG    66      62.136  53.754  59.729  1.00  3.02
ATOM   1012  HG1 ARG    66      62.453  54.086  60.720  1.00  3.02
ATOM   1013  HG2 ARG    66      61.994  52.679  59.807  1.00  3.02
ATOM   1014  CD  ARG    66      60.787  54.449  59.419  1.00  3.02
ATOM   1015  HD1 ARG    66      60.824  55.445  59.863  1.00  3.02
ATOM   1016  HD2 ARG    66      59.986  53.910  59.930  1.00  3.02
ATOM   1017  NE  ARG    66      60.458  54.604  57.978  1.00  3.02
ATOM   1018  HE  ARG    66      60.116  55.505  57.698  1.00  3.02
ATOM   1019  CZ  ARG    66      60.533  53.692  57.028  1.00  3.02
ATOM   1020  NH1 ARG    66      60.853  52.469  57.283  1.00  3.02
ATOM   1021 1HH1 ARG    66      60.890  52.198  58.269  1.00  3.02
ATOM   1022 2HH1 ARG    66      60.729  51.760  56.598  1.00  3.02
ATOM   1023  NH2 ARG    66      60.277  53.967  55.784  1.00  3.02
ATOM   1024 1HH2 ARG    66      59.897  54.864  55.513  1.00  3.02
ATOM   1025 2HH2 ARG    66      60.293  53.250  55.081  1.00  3.02
ATOM   1026  C   ARG    66      64.954  55.849  58.721  1.00  3.02
ATOM   1027  O   ARG    66      65.319  56.147  59.849  1.00  3.02
ATOM   1028  N   LYS    67      65.759  55.906  57.663  1.00  3.64
ATOM   1029  H   LYS    67      65.352  55.656  56.778  1.00  3.64
ATOM   1030  CA  LYS    67      67.159  56.341  57.689  1.00  3.64
ATOM   1031  HA  LYS    67      67.710  55.730  58.409  1.00  3.64
ATOM   1032  CB  LYS    67      67.758  56.128  56.283  1.00  3.64
ATOM   1033  HB1 LYS    67      68.807  56.428  56.296  1.00  3.64
ATOM   1034  HB2 LYS    67      67.241  56.790  55.592  1.00  3.64
ATOM   1035  CG  LYS    67      67.677  54.674  55.766  1.00  3.64
ATOM   1036  HG1 LYS    67      66.704  54.233  55.984  1.00  3.64
ATOM   1037  HG2 LYS    67      68.433  54.082  56.282  1.00  3.64
ATOM   1038  CD  LYS    67      67.908  54.570  54.249  1.00  3.64
ATOM   1039  HD1 LYS    67      68.046  53.517  53.993  1.00  3.64
ATOM   1040  HD2 LYS    67      68.816  55.113  53.985  1.00  3.64
ATOM   1041  CE  LYS    67      66.708  55.119  53.461  1.00  3.64
ATOM   1042  HE1 LYS    67      66.532  56.165  53.728  1.00  3.64
ATOM   1043  HE2 LYS    67      65.822  54.540  53.741  1.00  3.64
ATOM   1044  NZ  LYS    67      66.911  54.989  52.000  1.00  3.64
ATOM   1045  HZ1 LYS    67      66.077  55.254  51.493  1.00  3.64
ATOM   1046  HZ2 LYS    67      67.723  55.476  51.665  1.00  3.64
ATOM   1047  HZ3 LYS    67      67.015  53.998  51.756  1.00  3.64
ATOM   1048  C   LYS    67      67.367  57.793  58.123  1.00  3.64
ATOM   1049  O   LYS    67      68.492  58.181  58.422  1.00  3.64
ATOM   1050  N   SER    68      66.319  58.619  58.061  1.00  3.52
ATOM   1051  H   SER    68      65.427  58.231  57.782  1.00  3.52
ATOM   1052  CA  SER    68      66.433  60.073  58.234  1.00  3.52
ATOM   1053  HA  SER    68      67.139  60.251  59.047  1.00  3.52
ATOM   1054  CB  SER    68      67.053  60.677  56.967  1.00  3.52
ATOM   1055  HB1 SER    68      68.078  60.317  56.868  1.00  3.52
ATOM   1056  HB2 SER    68      67.087  61.765  57.043  1.00  3.52
ATOM   1057  OG  SER    68      66.329  60.300  55.808  1.00  3.52
ATOM   1058  HG  SER    68      66.171  59.335  55.832  1.00  3.52
ATOM   1059  C   SER    68      65.159  60.818  58.652  1.00  3.52
ATOM   1060  O   SER    68      65.108  62.040  58.565  1.00  3.52
ATOM   1061  N   GLY    69      64.114  60.105  59.072  1.00  3.28
ATOM   1062  H   GLY    69      64.207  59.099  59.073  1.00  3.28
ATOM   1063  CA  GLY    69      62.840  60.654  59.544  1.00  3.28
ATOM   1064  HA1 GLY    69      63.031  61.259  60.431  1.00  3.28
ATOM   1065  HA2 GLY    69      62.197  59.826  59.841  1.00  3.28
ATOM   1066  C   GLY    69      62.045  61.518  58.567  1.00  3.28
ATOM   1067  O   GLY    69      61.028  62.076  58.978  1.00  3.28
ATOM   1068  N   LYS    70      62.460  61.632  57.293  1.00  2.92
ATOM   1069  H   LYS    70      63.354  61.228  57.057  1.00  2.92
ATOM   1070  CA  LYS    70      61.684  62.360  56.273  1.00  2.92
ATOM   1071  HA  LYS    70      61.661  63.410  56.566  1.00  2.92
ATOM   1072  CB  LYS    70      62.243  62.247  54.836  1.00  2.92
ATOM   1073  HB1 LYS    70      61.792  63.048  54.248  1.00  2.92
ATOM   1074  HB2 LYS    70      61.880  61.313  54.407  1.00  2.92
ATOM   1075  CG  LYS    70      63.761  62.295  54.613  1.00  2.92
ATOM   1076  HG1 LYS    70      64.215  61.457  55.130  1.00  2.92
ATOM   1077  HG2 LYS    70      64.170  63.227  55.004  1.00  2.92
ATOM   1078  CD  LYS    70      64.027  62.191  53.099  1.00  2.92
ATOM   1079  HD1 LYS    70      63.703  63.124  52.640  1.00  2.92
ATOM   1080  HD2 LYS    70      63.431  61.387  52.665  1.00  2.92
ATOM   1081  CE  LYS    70      65.492  61.966  52.704  1.00  2.92
ATOM   1082  HE1 LYS    70      66.110  62.716  53.206  1.00  2.92
ATOM   1083  HE2 LYS    70      65.581  62.124  51.625  1.00  2.92
ATOM   1084  NZ  LYS    70      65.962  60.599  53.039  1.00  2.92
ATOM   1085  HZ1 LYS    70      66.882  60.415  52.672  1.00  2.92
ATOM   1086  HZ2 LYS    70      66.019  60.491  54.049  1.00  2.92
ATOM   1087  HZ3 LYS    70      65.332  59.865  52.708  1.00  2.92
ATOM   1088  C   LYS    70      60.259  61.830  56.230  1.00  2.92
ATOM   1089  O   LYS    70      60.018  60.640  56.437  1.00  2.92
ATOM   1090  N   LYS    71      59.345  62.690  55.808  1.00  2.61
ATOM   1091  H   LYS    71      59.631  63.641  55.619  1.00  2.61
ATOM   1092  CA  LYS    71      57.924  62.392  55.683  1.00  2.61
ATOM   1093  HA  LYS    71      57.758  61.315  55.703  1.00  2.61
ATOM   1094  CB  LYS    71      57.207  63.008  56.912  1.00  2.61
ATOM   1095  HB1 LYS    71      56.145  62.948  56.813  1.00  2.61
ATOM   1096  HB2 LYS    71      57.433  64.076  57.001  1.00  2.61
ATOM   1097  CG  LYS    71      57.571  62.310  58.254  1.00  2.61
ATOM   1098  HG1 LYS    71      58.376  62.859  58.743  1.00  2.61
ATOM   1099  HG2 LYS    71      57.966  61.319  58.035  1.00  2.61
ATOM   1100  CD  LYS    71      56.403  62.133  59.265  1.00  2.61
ATOM   1101  HD1 LYS    71      55.572  61.670  58.735  1.00  2.61
ATOM   1102  HD2 LYS    71      56.078  63.115  59.610  1.00  2.61
ATOM   1103  CE  LYS    71      56.841  61.258  60.456  1.00  2.61
ATOM   1104  HE1 LYS    71      57.397  61.876  61.165  1.00  2.61
ATOM   1105  HE2 LYS    71      57.533  60.497  60.083  1.00  2.61
ATOM   1106  NZ  LYS    71      55.731  60.552  61.176  1.00  2.61
ATOM   1107  HZ1 LYS    71      56.069  60.024  61.974  1.00  2.61
ATOM   1108  HZ2 LYS    71      55.014  61.157  61.566  1.00  2.61
ATOM   1109  HZ3 LYS    71      55.270  59.870  60.589  1.00  2.61
ATOM   1110  C   LYS    71      57.487  62.831  54.286  1.00  2.61
ATOM   1111  O   LYS    71      57.206  64.003  54.111  1.00  2.61
ATOM   1112  N   PHE    72      57.575  61.919  53.297  1.00  2.38
ATOM   1113  H   PHE    72      57.746  60.949  53.530  1.00  2.38
ATOM   1114  CA  PHE    72      57.478  62.291  51.867  1.00  2.38
ATOM   1115  HA  PHE    72      57.389  63.375  51.766  1.00  2.38
ATOM   1116  CB  PHE    72      58.756  61.851  51.130  1.00  2.38
ATOM   1117  HB1 PHE    72      58.498  61.635  50.094  1.00  2.38
ATOM   1118  HB2 PHE    72      59.079  60.920  51.570  1.00  2.38
ATOM   1119  CG  PHE    72      59.970  62.768  51.083  1.00  2.38
ATOM   1120  CD1 PHE    72      60.068  63.945  51.854  1.00  2.38
ATOM   1121  HD1 PHE    72      59.254  64.259  52.494  1.00  2.38
ATOM   1122  CE1 PHE    72      61.196  64.777  51.732  1.00  2.38
ATOM   1123  HE1 PHE    72      61.240  65.701  52.295  1.00  2.38
ATOM   1124  CZ  PHE    72      62.225  64.448  50.832  1.00  2.38
ATOM   1125  HZ  PHE    72      63.062  65.118  50.709  1.00  2.38
ATOM   1126  CE2 PHE    72      62.135  63.273  50.066  1.00  2.38
ATOM   1127  HE2 PHE    72      62.903  63.044  49.342  1.00  2.38
ATOM   1128  CD2 PHE    72      61.013  62.438  50.197  1.00  2.38
ATOM   1129  HD2 PHE    72      60.922  61.570  49.560  1.00  2.38
ATOM   1130  C   PHE    72      56.268  61.692  51.156  1.00  2.38
ATOM   1131  O   PHE    72      56.000  60.494  51.303  1.00  2.38
ATOM   1132  N   SER    73      55.565  62.538  50.397  1.00  2.61
ATOM   1133  H   SER    73      55.911  63.494  50.320  1.00  2.61
ATOM   1134  CA  SER    73      54.396  62.202  49.575  1.00  2.61
ATOM   1135  HA  SER    73      53.570  61.927  50.216  1.00  2.61
ATOM   1136  CB  SER    73      53.970  63.408  48.730  1.00  2.61
ATOM   1137  HB1 SER    73      52.968  63.243  48.327  1.00  2.61
ATOM   1138  HB2 SER    73      54.665  63.556  47.902  1.00  2.61
ATOM   1139  OG  SER    73      53.948  64.581  49.530  1.00  2.61
ATOM   1140  HG  SER    73      54.635  65.203  49.174  1.00  2.61
ATOM   1141  C   SER    73      54.693  60.991  48.694  1.00  2.61
ATOM   1142  O   SER    73      55.851  60.731  48.382  1.00  2.61
ATOM   1143  N   ILE    74      53.688  60.210  48.298  1.00  2.39
ATOM   1144  H   ILE    74      52.731  60.475  48.478  1.00  2.39
ATOM   1145  CA  ILE    74      53.962  58.984  47.543  1.00  2.39
ATOM   1146  HA  ILE    74      54.614  58.371  48.166  1.00  2.39
ATOM   1147  CB  ILE    74      52.681  58.150  47.294  1.00  2.39
ATOM   1148  HB  ILE    74      52.984  57.335  46.640  1.00  2.39
ATOM   1149  CG2 ILE    74      52.234  57.493  48.611  1.00  2.39
ATOM   1150 1HG2 ILE    74      51.341  56.888  48.437  1.00  2.39
ATOM   1151 2HG2 ILE    74      53.020  56.849  49.000  1.00  2.39
ATOM   1152 3HG2 ILE    74      51.991  58.250  49.357  1.00  2.39
ATOM   1153  CG1 ILE    74      51.514  58.844  46.552  1.00  2.39
ATOM   1154 1HG1 ILE    74      50.854  58.060  46.177  1.00  2.39
ATOM   1155 2HG1 ILE    74      51.902  59.368  45.681  1.00  2.39
ATOM   1156  CD1 ILE    74      50.630  59.816  47.351  1.00  2.39
ATOM   1157  HD1 ILE    74      49.819  60.160  46.709  1.00  2.39
ATOM   1158  HD2 ILE    74      50.194  59.316  48.216  1.00  2.39
ATOM   1159  HD3 ILE    74      51.195  60.687  47.672  1.00  2.39
ATOM   1160  C   ILE    74      54.775  59.230  46.251  1.00  2.39
ATOM   1161  O   ILE    74      55.692  58.477  45.916  1.00  2.39
ATOM   1162  N   GLU    75      54.535  60.360  45.596  1.00  2.65
ATOM   1163  H   GLU    75      53.807  60.975  45.963  1.00  2.65
ATOM   1164  CA  GLU    75      55.260  60.839  44.418  1.00  2.65
ATOM   1165  HA  GLU    75      55.265  60.052  43.665  1.00  2.65
ATOM   1166  CB  GLU    75      54.530  62.070  43.829  1.00  2.65
ATOM   1167  HB1 GLU    75      54.978  62.269  42.854  1.00  2.65
ATOM   1168  HB2 GLU    75      54.726  62.946  44.449  1.00  2.65
ATOM   1169  CG  GLU    75      53.000  61.939  43.619  1.00  2.65
ATOM   1170  HG1 GLU    75      52.791  60.953  43.196  1.00  2.65
ATOM   1171  HG2 GLU    75      52.709  62.682  42.872  1.00  2.65
ATOM   1172  CD  GLU    75      52.130  62.162  44.878  1.00  2.65
ATOM   1173  OE1 GLU    75      52.710  62.338  45.977  1.00  2.65
ATOM   1174  OE2 GLU    75      50.888  62.092  44.757  1.00  2.65
ATOM   1175  C   GLU    75      56.733  61.214  44.721  1.00  2.65
ATOM   1176  O   GLU    75      57.658  60.909  43.961  1.00  2.65
ATOM   1177  N   GLU    76      56.966  61.834  45.878  1.00  2.58
ATOM   1178  H   GLU    76      56.172  61.974  46.489  1.00  2.58
ATOM   1179  CA  GLU    76      58.285  62.256  46.364  1.00  2.58
ATOM   1180  HA  GLU    76      58.812  62.801  45.581  1.00  2.58
ATOM   1181  CB  GLU    76      58.126  63.168  47.591  1.00  2.58
ATOM   1182  HB1 GLU    76      59.110  63.345  48.027  1.00  2.58
ATOM   1183  HB2 GLU    76      57.526  62.634  48.322  1.00  2.58
ATOM   1184  CG  GLU    76      57.470  64.532  47.330  1.00  2.58
ATOM   1185  HG1 GLU    76      56.631  64.397  46.644  1.00  2.58
ATOM   1186  HG2 GLU    76      58.197  65.190  46.851  1.00  2.58
ATOM   1187  CD  GLU    76      56.954  65.164  48.633  1.00  2.58
ATOM   1188  OE1 GLU    76      55.975  65.938  48.560  1.00  2.58
ATOM   1189  OE2 GLU    76      57.433  64.788  49.727  1.00  2.58
ATOM   1190  C   GLU    76      59.146  61.069  46.789  1.00  2.58
ATOM   1191  O   GLU    76      60.362  61.031  46.573  1.00  2.58
ATOM   1192  N   ALA    77      58.509  60.062  47.383  1.00  2.11
ATOM   1193  H   ALA    77      57.510  60.178  47.549  1.00  2.11
ATOM   1194  CA  ALA    77      59.101  58.774  47.654  1.00  2.11
ATOM   1195  HA  ALA    77      60.017  58.941  48.222  1.00  2.11
ATOM   1196  CB  ALA    77      58.150  57.981  48.539  1.00  2.11
ATOM   1197  HB1 ALA    77      58.616  57.041  48.816  1.00  2.11
ATOM   1198  HB2 ALA    77      57.928  58.549  49.443  1.00  2.11
ATOM   1199  HB3 ALA    77      57.218  57.795  48.013  1.00  2.11
ATOM   1200  C   ALA    77      59.514  58.103  46.332  1.00  2.11
ATOM   1201  O   ALA    77      60.615  57.531  46.265  1.00  2.11
ATOM   1202  N   LEU    78      58.654  58.146  45.299  1.00  2.37
ATOM   1203  H   LEU    78      57.741  58.568  45.447  1.00  2.37
ATOM   1204  CA  LEU    78      58.939  57.512  44.003  1.00  2.37
ATOM   1205  HA  LEU    78      59.191  56.473  44.143  1.00  2.37
ATOM   1206  CB  LEU    78      57.720  57.666  43.060  1.00  2.37
ATOM   1207  HB1 LEU    78      57.578  58.716  42.816  1.00  2.37
ATOM   1208  HB2 LEU    78      56.832  57.356  43.613  1.00  2.37
ATOM   1209  CG  LEU    78      57.760  56.872  41.733  1.00  2.37
ATOM   1210  HG  LEU    78      58.015  55.832  41.936  1.00  2.37
ATOM   1211  CD1 LEU    78      56.380  56.913  41.078  1.00  2.37
ATOM   1212 1HD1 LEU    78      56.364  56.295  40.180  1.00  2.37
ATOM   1213 2HD1 LEU    78      55.624  56.535  41.766  1.00  2.37
ATOM   1214 3HD1 LEU    78      56.119  57.937  40.804  1.00  2.37
ATOM   1215  CD2 LEU    78      58.744  57.413  40.691  1.00  2.37
ATOM   1216 1HD2 LEU    78      58.566  56.940  39.725  1.00  2.37
ATOM   1217 2HD2 LEU    78      58.620  58.492  40.588  1.00  2.37
ATOM   1218 3HD2 LEU    78      59.768  57.185  40.976  1.00  2.37
ATOM   1219  C   LEU    78      60.199  58.124  43.417  1.00  2.37
ATOM   1220  O   LEU    78      61.135  57.401  43.087  1.00  2.37
ATOM   1221  N   GLN    79      60.267  59.452  43.414  1.00  2.79
ATOM   1222  H   GLN    79      59.441  59.983  43.691  1.00  2.79
ATOM   1223  CA  GLN    79      61.462  60.162  42.988  1.00  2.79
ATOM   1224  HA  GLN    79      61.695  59.834  41.973  1.00  2.79
ATOM   1225  CB  GLN    79      61.127  61.665  42.935  1.00  2.79
ATOM   1226  HB1 GLN    79      60.822  61.994  43.930  1.00  2.79
ATOM   1227  HB2 GLN    79      60.278  61.811  42.264  1.00  2.79
ATOM   1228  CG  GLN    79      62.272  62.582  42.462  1.00  2.79
ATOM   1229  HG1 GLN    79      63.106  62.524  43.160  1.00  2.79
ATOM   1230  HG2 GLN    79      61.912  63.611  42.476  1.00  2.79
ATOM   1231  CD  GLN    79      62.765  62.276  41.050  1.00  2.79
ATOM   1232  OE1 GLN    79      62.248  62.767  40.064  1.00  2.79
ATOM   1233  NE2 GLN    79      63.784  61.462  40.890  1.00  2.79
ATOM   1234 1HE2 GLN    79      64.162  60.964  41.689  1.00  2.79
ATOM   1235 2HE2 GLN    79      64.087  61.300  39.948  1.00  2.79
ATOM   1236  C   GLN    79      62.716  59.892  43.843  1.00  2.79
ATOM   1237  O   GLN    79      63.833  59.925  43.320  1.00  2.79
ATOM   1238  N   SER    80      62.551  59.601  45.137  1.00  2.66
ATOM   1239  H   SER    80      61.611  59.644  45.510  1.00  2.66
ATOM   1240  CA  SER    80      63.642  59.201  46.041  1.00  2.66
ATOM   1241  HA  SER    80      64.520  59.819  45.846  1.00  2.66
ATOM   1242  CB  SER    80      63.215  59.385  47.503  1.00  2.66
ATOM   1243  HB1 SER    80      64.062  59.158  48.152  1.00  2.66
ATOM   1244  HB2 SER    80      62.413  58.685  47.739  1.00  2.66
ATOM   1245  OG  SER    80      62.773  60.698  47.787  1.00  2.66
ATOM   1246  HG  SER    80      61.978  60.886  47.248  1.00  2.66
ATOM   1247  C   SER    80      64.051  57.737  45.879  1.00  2.66
ATOM   1248  O   SER    80      64.952  57.271  46.573  1.00  2.66
ATOM   1249  N   GLY    81      63.329  56.978  45.050  1.00  2.56
ATOM   1250  H   GLY    81      62.596  57.422  44.506  1.00  2.56
ATOM   1251  CA  GLY    81      63.429  55.529  44.959  1.00  2.56
ATOM   1252  HA1 GLY    81      64.382  55.263  44.501  1.00  2.56
ATOM   1253  HA2 GLY    81      62.622  55.165  44.323  1.00  2.56
ATOM   1254  C   GLY    81      63.324  54.825  46.306  1.00  2.56
ATOM   1255  O   GLY    81      63.994  53.804  46.498  1.00  2.56
ATOM   1256  N   ARG    82      62.480  55.331  47.228  1.00  2.16
ATOM   1257  H   ARG    82      61.961  56.172  46.996  1.00  2.16
ATOM   1258  CA  ARG    82      62.074  54.475  48.352  1.00  2.16
ATOM   1259  HA  ARG    82      62.961  53.939  48.696  1.00  2.16
ATOM   1260  CB  ARG    82      61.501  55.215  49.566  1.00  2.16
ATOM   1261  HB1 ARG    82      60.903  54.509  50.147  1.00  2.16
ATOM   1262  HB2 ARG    82      60.867  56.047  49.255  1.00  2.16
ATOM   1263  CG  ARG    82      62.658  55.710  50.455  1.00  2.16
ATOM   1264  HG1 ARG    82      63.036  56.654  50.064  1.00  2.16
ATOM   1265  HG2 ARG    82      63.483  55.002  50.419  1.00  2.16
ATOM   1266  CD  ARG    82      62.257  55.831  51.933  1.00  2.16
ATOM   1267  HD1 ARG    82      63.114  56.184  52.504  1.00  2.16
ATOM   1268  HD2 ARG    82      62.019  54.828  52.298  1.00  2.16
ATOM   1269  NE  ARG    82      61.089  56.704  52.169  1.00  2.16
ATOM   1270  HE  ARG    82      60.328  56.302  52.706  1.00  2.16
ATOM   1271  CZ  ARG    82      60.908  57.947  51.758  1.00  2.16
ATOM   1272  NH1 ARG    82      61.850  58.656  51.204  1.00  2.16
ATOM   1273 1HH1 ARG    82      62.808  58.340  51.344  1.00  2.16
ATOM   1274 2HH1 ARG    82      61.674  59.590  50.886  1.00  2.16
ATOM   1275  NH2 ARG    82      59.767  58.528  51.941  1.00  2.16
ATOM   1276 1HH2 ARG    82      59.058  58.133  52.547  1.00  2.16
ATOM   1277 2HH2 ARG    82      59.566  59.419  51.527  1.00  2.16
ATOM   1278  C   ARG    82      61.205  53.359  47.831  1.00  2.16
ATOM   1279  O   ARG    82      61.738  52.289  47.578  1.00  2.16
ATOM   1280  N   LEU    83      59.925  53.600  47.585  1.00  2.00
ATOM   1281  H   LEU    83      59.555  54.520  47.777  1.00  2.00
ATOM   1282  CA  LEU    83      59.064  52.642  46.902  1.00  2.00
ATOM   1283  HA  LEU    83      59.336  51.688  47.331  1.00  2.00
ATOM   1284  CB  LEU    83      57.578  52.852  47.241  1.00  2.00
ATOM   1285  HB1 LEU    83      57.082  53.037  46.298  1.00  2.00
ATOM   1286  HB2 LEU    83      57.469  53.728  47.881  1.00  2.00
ATOM   1287  CG  LEU    83      56.771  51.751  47.919  1.00  2.00
ATOM   1288  HG  LEU    83      56.847  51.880  48.993  1.00  2.00
ATOM   1289  CD1 LEU    83      55.317  52.056  47.531  1.00  2.00
ATOM   1290 1HD1 LEU    83      54.629  51.335  47.945  1.00  2.00
ATOM   1291 2HD1 LEU    83      55.041  53.043  47.908  1.00  2.00
ATOM   1292 3HD1 LEU    83      55.204  52.067  46.451  1.00  2.00
ATOM   1293  CD2 LEU    83      57.252  50.335  47.553  1.00  2.00
ATOM   1294 1HD2 LEU    83      58.198  50.100  48.027  1.00  2.00
ATOM   1295 2HD2 LEU    83      56.549  49.587  47.894  1.00  2.00
ATOM   1296 3HD2 LEU    83      57.406  50.220  46.493  1.00  2.00
ATOM   1297  C   LEU    83      59.400  52.433  45.415  1.00  2.00
ATOM   1298  O   LEU    83      60.386  52.944  44.886  1.00  2.00
ATOM   1299  N   THR    84      58.575  51.641  44.740  1.00  2.28
ATOM   1300  H   THR    84      57.723  51.354  45.200  1.00  2.28
ATOM   1301  CA  THR    84      58.729  51.226  43.348  1.00  2.28
ATOM   1302  HA  THR    84      59.485  51.854  42.880  1.00  2.28
ATOM   1303  CB  THR    84      59.234  49.777  43.286  1.00  2.28
ATOM   1304  HB  THR    84      58.556  49.135  43.846  1.00  2.28
ATOM   1305  CG2 THR    84      59.407  49.203  41.881  1.00  2.28
ATOM   1306 1HG2 THR    84      59.766  48.176  41.957  1.00  2.28
ATOM   1307 2HG2 THR    84      58.456  49.198  41.349  1.00  2.28
ATOM   1308 3HG2 THR    84      60.143  49.787  41.326  1.00  2.28
ATOM   1309  OG1 THR    84      60.520  49.710  43.869  1.00  2.28
ATOM   1310  HG1 THR    84      60.410  49.414  44.781  1.00  2.28
ATOM   1311  C   THR    84      57.401  51.422  42.608  1.00  2.28
ATOM   1312  O   THR    84      56.374  51.122  43.216  1.00  2.28
ATOM   1313  N   PRO    85      57.382  51.915  41.350  1.00  2.63
ATOM   1314  CD  PRO    85      58.535  52.274  40.526  1.00  2.63
ATOM   1315  HD1 PRO    85      59.060  51.372  40.217  1.00  2.63
ATOM   1316  HD2 PRO    85      59.212  52.947  41.054  1.00  2.63
ATOM   1317  CG  PRO    85      57.982  52.972  39.282  1.00  2.63
ATOM   1318  HG1 PRO    85      58.577  52.750  38.395  1.00  2.63
ATOM   1319  HG2 PRO    85      57.939  54.049  39.454  1.00  2.63
ATOM   1320  CB  PRO    85      56.566  52.415  39.168  1.00  2.63
ATOM   1321  HB1 PRO    85      56.590  51.426  38.707  1.00  2.63
ATOM   1322  HB2 PRO    85      55.908  53.087  38.614  1.00  2.63
ATOM   1323  CA  PRO    85      56.165  52.317  40.638  1.00  2.63
ATOM   1324  HA  PRO    85      55.907  53.327  40.949  1.00  2.63
ATOM   1325  C   PRO    85      54.909  51.463  40.870  1.00  2.63
ATOM   1326  O   PRO    85      53.957  51.977  41.430  1.00  2.63
ATOM   1327  N   ALA    86      54.933  50.147  40.638  1.00  2.69
ATOM   1328  H   ALA    86      55.715  49.753  40.145  1.00  2.69
ATOM   1329  CA  ALA    86      53.757  49.298  40.895  1.00  2.69
ATOM   1330  HA  ALA    86      52.952  49.630  40.239  1.00  2.69
ATOM   1331  CB  ALA    86      54.123  47.865  40.491  1.00  2.69
ATOM   1332  HB1 ALA    86      53.249  47.223  40.606  1.00  2.69
ATOM   1333  HB2 ALA    86      54.429  47.845  39.444  1.00  2.69
ATOM   1334  HB3 ALA    86      54.932  47.486  41.116  1.00  2.69
ATOM   1335  C   ALA    86      53.201  49.348  42.338  1.00  2.69
ATOM   1336  O   ALA    86      51.988  49.332  42.607  1.00  2.69
ATOM   1337  N   HIS    87      54.125  49.436  43.295  1.00  2.20
ATOM   1338  H   HIS    87      55.080  49.597  43.005  1.00  2.20
ATOM   1339  CA  HIS    87      53.781  49.670  44.688  1.00  2.20
ATOM   1340  HA  HIS    87      52.977  48.986  44.962  1.00  2.20
ATOM   1341  CB  HIS    87      54.952  49.383  45.605  1.00  2.20
ATOM   1342  HB1 HIS    87      54.635  49.695  46.591  1.00  2.20
ATOM   1343  HB2 HIS    87      55.771  50.006  45.279  1.00  2.20
ATOM   1344  CG  HIS    87      55.448  47.974  45.798  1.00  2.20
ATOM   1345  ND1 HIS    87      55.216  47.236  46.960  1.00  2.20
ATOM   1346  CE1 HIS    87      56.081  46.211  46.932  1.00  2.20
ATOM   1347  HE1 HIS    87      56.187  45.471  47.716  1.00  2.20
ATOM   1348  NE2 HIS    87      56.858  46.288  45.842  1.00  2.20
ATOM   1349  HE2 HIS    87      57.709  45.738  45.718  1.00  2.20
ATOM   1350  CD2 HIS    87      56.468  47.387  45.106  1.00  2.20
ATOM   1351  HD2 HIS    87      56.957  47.785  44.229  1.00  2.20
ATOM   1352  C   HIS    87      53.232  51.075  44.945  1.00  2.20
ATOM   1353  O   HIS    87      52.404  51.194  45.842  1.00  2.20
ATOM   1354  N   TYR    88      53.655  52.097  44.190  1.00  2.39
ATOM   1355  H   TYR    88      54.283  51.905  43.419  1.00  2.39
ATOM   1356  CA  TYR    88      53.043  53.433  44.242  1.00  2.39
ATOM   1357  HA  TYR    88      52.940  53.711  45.291  1.00  2.39
ATOM   1358  CB  TYR    88      53.865  54.504  43.538  1.00  2.39
ATOM   1359  HB1 TYR    88      53.274  55.419  43.468  1.00  2.39
ATOM   1360  HB2 TYR    88      54.116  54.199  42.525  1.00  2.39
ATOM   1361  CG  TYR    88      55.095  54.817  44.324  1.00  2.39
ATOM   1362  CD1 TYR    88      54.955  55.343  45.619  1.00  2.39
ATOM   1363  HD1 TYR    88      53.970  55.537  46.023  1.00  2.39
ATOM   1364  CE1 TYR    88      56.091  55.629  46.381  1.00  2.39
ATOM   1365  HE1 TYR    88      55.995  56.047  47.368  1.00  2.39
ATOM   1366  CZ  TYR    88      57.358  55.403  45.818  1.00  2.39
ATOM   1367  OH  TYR    88      58.454  55.626  46.568  1.00  2.39
ATOM   1368  HH  TYR    88      59.254  55.601  46.030  1.00  2.39
ATOM   1369  CE2 TYR    88      57.494  54.806  44.546  1.00  2.39
ATOM   1370  HE2 TYR    88      58.467  54.569  44.145  1.00  2.39
ATOM   1371  CD2 TYR    88      56.354  54.528  43.792  1.00  2.39
ATOM   1372  HD2 TYR    88      56.441  54.119  42.801  1.00  2.39
ATOM   1373  C   TYR    88      51.636  53.463  43.679  1.00  2.39
ATOM   1374  O   TYR    88      50.796  54.140  44.251  1.00  2.39
ATOM   1375  N   ASP    89      51.350  52.695  42.633  1.00  2.74
ATOM   1376  H   ASP    89      52.115  52.278  42.110  1.00  2.74
ATOM   1377  CA  ASP    89      50.005  52.614  42.077  1.00  2.74
ATOM   1378  HA  ASP    89      49.646  53.620  41.856  1.00  2.74
ATOM   1379  CB  ASP    89      50.037  51.819  40.760  1.00  2.74
ATOM   1380  HB1 ASP    89      49.050  51.868  40.297  1.00  2.74
ATOM   1381  HB2 ASP    89      50.245  50.770  40.980  1.00  2.74
ATOM   1382  CG  ASP    89      51.077  52.326  39.750  1.00  2.74
ATOM   1383  OD1 ASP    89      51.117  53.552  39.517  1.00  2.74
ATOM   1384  OD2 ASP    89      51.829  51.466  39.241  1.00  2.74
ATOM   1385  C   ASP    89      49.036  51.933  43.073  1.00  2.74
ATOM   1386  O   ASP    89      47.924  52.418  43.350  1.00  2.74
ATOM   1387  N   ARG    90      49.487  50.821  43.688  1.00  2.58
ATOM   1388  H   ARG    90      50.390  50.454  43.402  1.00  2.58
ATOM   1389  CA  ARG    90      48.736  50.199  44.800  1.00  2.58
ATOM   1390  HA  ARG    90      47.740  49.935  44.442  1.00  2.58
ATOM   1391  CB  ARG    90      49.448  48.915  45.308  1.00  2.58
ATOM   1392  HB1 ARG    90      49.045  48.683  46.295  1.00  2.58
ATOM   1393  HB2 ARG    90      50.513  49.124  45.428  1.00  2.58
ATOM   1394  CG  ARG    90      49.274  47.650  44.436  1.00  2.58
ATOM   1395  HG1 ARG    90      49.714  47.822  43.452  1.00  2.58
ATOM   1396  HG2 ARG    90      48.208  47.456  44.314  1.00  2.58
ATOM   1397  CD  ARG    90      49.939  46.410  45.089  1.00  2.58
ATOM   1398  HD1 ARG    90      49.596  46.346  46.122  1.00  2.58
ATOM   1399  HD2 ARG    90      51.021  46.562  45.084  1.00  2.58
ATOM   1400  NE  ARG    90      49.615  45.135  44.400  1.00  2.58
ATOM   1401  HE  ARG    90      49.151  45.241  43.513  1.00  2.58
ATOM   1402  CZ  ARG    90      49.823  43.882  44.803  1.00  2.58
ATOM   1403  NH1 ARG    90      50.450  43.532  45.898  1.00  2.58
ATOM   1404 1HH1 ARG    90      50.850  44.235  46.492  1.00  2.58
ATOM   1405 2HH1 ARG    90      50.593  42.543  46.099  1.00  2.58
ATOM   1406  NH2 ARG    90      49.381  42.905  44.066  1.00  2.58
ATOM   1407 1HH2 ARG    90      48.888  43.097  43.214  1.00  2.58
ATOM   1408 2HH2 ARG    90      49.465  41.955  44.392  1.00  2.58
ATOM   1409  C   ARG    90      48.494  51.162  45.976  1.00  2.58
ATOM   1410  O   ARG    90      47.381  51.217  46.517  1.00  2.58
ATOM   1411  N   TYR    91      49.540  51.887  46.379  1.00  2.43
ATOM   1412  H   TYR    91      50.425  51.790  45.899  1.00  2.43
ATOM   1413  CA  TYR    91      49.455  52.813  47.505  1.00  2.43
ATOM   1414  HA  TYR    91      48.958  52.269  48.310  1.00  2.43
ATOM   1415  CB  TYR    91      50.848  53.247  48.013  1.00  2.43
ATOM   1416  HB1 TYR    91      50.906  54.335  48.068  1.00  2.43
ATOM   1417  HB2 TYR    91      51.648  52.898  47.369  1.00  2.43
ATOM   1418  CG  TYR    91      50.973  52.650  49.387  1.00  2.43
ATOM   1419  CD1 TYR    91      50.458  53.426  50.438  1.00  2.43
ATOM   1420  HD1 TYR    91      50.355  54.502  50.344  1.00  2.43
ATOM   1421  CE1 TYR    91      49.772  52.793  51.477  1.00  2.43
ATOM   1422  HE1 TYR    91      49.226  53.395  52.189  1.00  2.43
ATOM   1423  CZ  TYR    91      49.622  51.397  51.460  1.00  2.43
ATOM   1424  OH  TYR    91      48.679  50.853  52.255  1.00  2.43
ATOM   1425  HH  TYR    91      48.620  49.888  52.187  1.00  2.43
ATOM   1426  CE2 TYR    91      50.325  50.603  50.528  1.00  2.43
ATOM   1427  HE2 TYR    91      50.196  49.533  50.538  1.00  2.43
ATOM   1428  CD2 TYR    91      51.020  51.242  49.482  1.00  2.43
ATOM   1429  HD2 TYR    91      51.360  50.663  48.637  1.00  2.43
ATOM   1430  C   TYR    91      48.526  53.969  47.231  1.00  2.43
ATOM   1431  O   TYR    91      47.616  54.133  48.020  1.00  2.43
ATOM   1432  N   VAL    92      48.614  54.643  46.085  1.00  2.74
ATOM   1433  H   VAL    92      49.379  54.454  45.445  1.00  2.74
ATOM   1434  CA  VAL    92      47.646  55.682  45.745  1.00  2.74
ATOM   1435  HA  VAL    92      47.682  56.389  46.576  1.00  2.74
ATOM   1436  CB  VAL    92      48.017  56.500  44.494  1.00  2.74
ATOM   1437  HB  VAL    92      49.072  56.764  44.568  1.00  2.74
ATOM   1438  CG1 VAL    92      47.809  55.762  43.172  1.00  2.74
ATOM   1439 1HG1 VAL    92      48.170  56.378  42.349  1.00  2.74
ATOM   1440 2HG1 VAL    92      48.392  54.849  43.188  1.00  2.74
ATOM   1441 3HG1 VAL    92      46.756  55.533  43.014  1.00  2.74
ATOM   1442  CG2 VAL    92      47.223  57.812  44.438  1.00  2.74
ATOM   1443 1HG2 VAL    92      47.553  58.404  43.584  1.00  2.74
ATOM   1444 2HG2 VAL    92      46.155  57.613  44.344  1.00  2.74
ATOM   1445 3HG2 VAL    92      47.402  58.388  45.346  1.00  2.74
ATOM   1446  C   VAL    92      46.218  55.144  45.728  1.00  2.74
ATOM   1447  O   VAL    92      45.362  55.779  46.339  1.00  2.74
ATOM   1448  N   ASN    93      45.948  53.933  45.203  1.00  2.99
ATOM   1449  H   ASN    93      46.689  53.408  44.753  1.00  2.99
ATOM   1450  CA  ASN    93      44.604  53.348  45.388  1.00  2.99
ATOM   1451  HA  ASN    93      43.879  53.994  44.889  1.00  2.99
ATOM   1452  CB  ASN    93      44.530  51.959  44.731  1.00  2.99
ATOM   1453  HB1 ASN    93      43.698  51.408  45.170  1.00  2.99
ATOM   1454  HB2 ASN    93      45.443  51.397  44.910  1.00  2.99
ATOM   1455  CG  ASN    93      44.265  52.051  43.244  1.00  2.99
ATOM   1456  OD1 ASN    93      43.127  52.121  42.811  1.00  2.99
ATOM   1457  ND2 ASN    93      45.282  52.051  42.418  1.00  2.99
ATOM   1458 1HD2 ASN    93      46.228  52.133  42.780  1.00  2.99
ATOM   1459 2HD2 ASN    93      45.071  52.173  41.447  1.00  2.99
ATOM   1460  C   ASN    93      44.178  53.327  46.889  1.00  2.99
ATOM   1461  O   ASN    93      43.159  53.926  47.267  1.00  2.99
ATOM   1462  N   LYS    94      44.996  52.727  47.774  1.00  3.02
ATOM   1463  H   LYS    94      45.898  52.395  47.452  1.00  3.02
ATOM   1464  CA  LYS    94      44.704  52.707  49.230  1.00  3.02
ATOM   1465  HA  LYS    94      43.756  52.188  49.372  1.00  3.02
ATOM   1466  CB  LYS    94      45.791  51.912  49.991  1.00  3.02
ATOM   1467  HB1 LYS    94      46.766  52.372  49.824  1.00  3.02
ATOM   1468  HB2 LYS    94      45.830  50.916  49.548  1.00  3.02
ATOM   1469  CG  LYS    94      45.568  51.729  51.517  1.00  3.02
ATOM   1470  HG1 LYS    94      46.105  50.830  51.817  1.00  3.02
ATOM   1471  HG2 LYS    94      44.511  51.553  51.720  1.00  3.02
ATOM   1472  CD  LYS    94      46.074  52.899  52.394  1.00  3.02
ATOM   1473  HD1 LYS    94      45.324  53.684  52.440  1.00  3.02
ATOM   1474  HD2 LYS    94      46.946  53.334  51.907  1.00  3.02
ATOM   1475  CE  LYS    94      46.498  52.534  53.832  1.00  3.02
ATOM   1476  HE1 LYS    94      46.944  53.430  54.273  1.00  3.02
ATOM   1477  HE2 LYS    94      47.284  51.779  53.789  1.00  3.02
ATOM   1478  NZ  LYS    94      45.393  52.069  54.705  1.00  3.02
ATOM   1479  HZ1 LYS    94      45.700  51.980  55.684  1.00  3.02
ATOM   1480  HZ2 LYS    94      44.636  52.731  54.731  1.00  3.02
ATOM   1481  HZ3 LYS    94      45.051  51.153  54.459  1.00  3.02
ATOM   1482  C   LYS    94      44.510  54.103  49.837  1.00  3.02
ATOM   1483  O   LYS    94      43.637  54.300  50.689  1.00  3.02
ATOM   1484  N   ASP    95      45.268  55.090  49.383  1.00  3.15
ATOM   1485  H   ASP    95      45.986  54.868  48.698  1.00  3.15
ATOM   1486  CA  ASP    95      45.266  56.427  49.969  1.00  3.15
ATOM   1487  HA  ASP    95      45.211  56.349  51.056  1.00  3.15
ATOM   1488  CB  ASP    95      46.603  57.115  49.618  1.00  3.15
ATOM   1489  HB1 ASP    95      46.591  58.126  50.027  1.00  3.15
ATOM   1490  HB2 ASP    95      46.688  57.195  48.534  1.00  3.15
ATOM   1491  CG  ASP    95      47.832  56.370  50.183  1.00  3.15
ATOM   1492  OD1 ASP    95      47.695  55.759  51.273  1.00  3.15
ATOM   1493  OD2 ASP    95      48.914  56.427  49.552  1.00  3.15
ATOM   1494  C   ASP    95      44.033  57.195  49.498  1.00  3.15
ATOM   1495  O   ASP    95      43.510  58.015  50.245  1.00  3.15
ATOM   1496  N   MET    96      43.463  56.818  48.345  1.00  3.46
ATOM   1497  H   MET    96      43.977  56.168  47.753  1.00  3.46
ATOM   1498  CA  MET    96      42.130  57.234  47.905  1.00  3.46
ATOM   1499  HA  MET    96      41.972  58.269  48.214  1.00  3.46
ATOM   1500  CB  MET    96      42.033  57.187  46.372  1.00  3.46
ATOM   1501  HB1 MET    96      41.001  57.388  46.085  1.00  3.46
ATOM   1502  HB2 MET    96      42.302  56.197  46.004  1.00  3.46
ATOM   1503  CG  MET    96      42.937  58.243  45.723  1.00  3.46
ATOM   1504  HG1 MET    96      43.973  57.918  45.817  1.00  3.46
ATOM   1505  HG2 MET    96      42.834  59.183  46.267  1.00  3.46
ATOM   1506  SD  MET    96      42.598  58.572  43.969  1.00  3.46
ATOM   1507  CE  MET    96      41.057  59.517  44.123  1.00  3.46
ATOM   1508  HE1 MET    96      40.782  59.925  43.151  1.00  3.46
ATOM   1509  HE2 MET    96      40.258  58.866  44.476  1.00  3.46
ATOM   1510  HE3 MET    96      41.196  60.335  44.832  1.00  3.46
ATOM   1511  C   MET    96      41.008  56.419  48.540  1.00  3.46
ATOM   1512  O   MET    96      39.861  56.836  48.482  1.00  3.46
ATOM   1513  N   SER    97      41.293  55.329  49.249  1.00  3.82
ATOM   1514  H   SER    97      42.239  54.972  49.232  1.00  3.82
ATOM   1515  CA  SER    97      40.357  54.850  50.274  1.00  3.82
ATOM   1516  HA  SER    97      39.343  55.031  49.914  1.00  3.82
ATOM   1517  CB  SER    97      40.441  53.330  50.460  1.00  3.82
ATOM   1518  HB1 SER    97      40.524  52.854  49.482  1.00  3.82
ATOM   1519  HB2 SER    97      39.517  52.986  50.928  1.00  3.82
ATOM   1520  OG  SER    97      41.521  52.926  51.273  1.00  3.82
ATOM   1521  HG  SER    97      42.309  53.446  51.014  1.00  3.82
ATOM   1522  C   SER    97      40.458  55.582  51.599  1.00  3.82
ATOM   1523  O   SER    97      39.444  55.619  52.272  1.00  3.82
ATOM   1524  N   ILE    98      41.565  56.234  51.979  1.00  3.95
ATOM   1525  H   ILE    98      42.410  56.186  51.425  1.00  3.95
ATOM   1526  CA  ILE    98      41.507  57.048  53.222  1.00  3.95
ATOM   1527  HA  ILE    98      40.763  56.592  53.876  1.00  3.95
ATOM   1528  CB  ILE    98      42.800  56.982  54.057  1.00  3.95
ATOM   1529  HB  ILE    98      43.540  57.651  53.615  1.00  3.95
ATOM   1530  CG2 ILE    98      42.474  57.453  55.487  1.00  3.95
ATOM   1531 1HG2 ILE    98      43.362  57.403  56.113  1.00  3.95
ATOM   1532 2HG2 ILE    98      42.111  58.481  55.476  1.00  3.95
ATOM   1533 3HG2 ILE    98      41.698  56.833  55.935  1.00  3.95
ATOM   1534  CG1 ILE    98      43.413  55.557  54.111  1.00  3.95
ATOM   1535 1HG1 ILE    98      44.301  55.572  54.739  1.00  3.95
ATOM   1536 2HG1 ILE    98      43.745  55.287  53.110  1.00  3.95
ATOM   1537  CD1 ILE    98      42.494  54.441  54.637  1.00  3.95
ATOM   1538  HD1 ILE    98      42.998  53.483  54.537  1.00  3.95
ATOM   1539  HD2 ILE    98      42.266  54.604  55.689  1.00  3.95
ATOM   1540  HD3 ILE    98      41.569  54.395  54.066  1.00  3.95
ATOM   1541  C   ILE    98      40.961  58.459  52.975  1.00  3.95
ATOM   1542  O   ILE    98      40.015  58.872  53.648  1.00  3.95
ATOM   1543  N   GLN    99      41.436  59.154  51.941  1.00  4.23
ATOM   1544  H   GLN    99      42.212  58.773  51.408  1.00  4.23
ATOM   1545  CA  GLN    99      40.823  60.396  51.472  1.00  4.23
ATOM   1546  HA  GLN    99      40.751  61.098  52.304  1.00  4.23
ATOM   1547  CB  GLN    99      41.634  61.035  50.353  1.00  4.23
ATOM   1548  HB1 GLN    99      40.958  61.693  49.804  1.00  4.23
ATOM   1549  HB2 GLN    99      42.005  60.283  49.654  1.00  4.23
ATOM   1550  CG  GLN    99      42.782  61.883  50.885  1.00  4.23
ATOM   1551  HG1 GLN    99      43.691  61.287  50.960  1.00  4.23
ATOM   1552  HG2 GLN    99      42.543  62.300  51.863  1.00  4.23
ATOM   1553  CD  GLN    99      42.987  63.017  49.907  1.00  4.23
ATOM   1554  OE1 GLN    99      43.550  62.834  48.843  1.00  4.23
ATOM   1555  NE2 GLN    99      42.442  64.186  50.174  1.00  4.23
ATOM   1556 1HE2 GLN    99      41.904  64.345  51.006  1.00  4.23
ATOM   1557 2HE2 GLN    99      42.739  64.947  49.561  1.00  4.23
ATOM   1558  C   GLN    99      39.410  60.193  50.959  1.00  4.23
ATOM   1559  O   GLN    99      38.499  60.868  51.425  1.00  4.23
ATOM   1560  N   GLU   100      39.181  59.258  50.036  1.00  4.45
ATOM   1561  H   GLU   100      39.923  58.686  49.660  1.00  4.45
ATOM   1562  CA  GLU   100      37.848  59.155  49.451  1.00  4.45
ATOM   1563  HA  GLU   100      37.404  60.146  49.543  1.00  4.45
ATOM   1564  CB  GLU   100      37.816  58.995  47.921  1.00  4.45
ATOM   1565  HB1 GLU   100      36.852  59.365  47.569  1.00  4.45
ATOM   1566  HB2 GLU   100      37.850  57.941  47.656  1.00  4.45
ATOM   1567  CG  GLU   100      38.925  59.755  47.152  1.00  4.45
ATOM   1568  HG1 GLU   100      38.690  59.695  46.087  1.00  4.45
ATOM   1569  HG2 GLU   100      39.864  59.219  47.296  1.00  4.45
ATOM   1570  CD  GLU   100      39.168  61.241  47.513  1.00  4.45
ATOM   1571  OE1 GLU   100      38.273  61.919  48.078  1.00  4.45
ATOM   1572  OE2 GLU   100      40.287  61.717  47.200  1.00  4.45
ATOM   1573  C   GLU   100      36.877  58.310  50.302  1.00  4.45
ATOM   1574  O   GLU   100      35.663  58.480  50.170  1.00  4.45
ATOM   1575  N   LEU   101      37.338  57.570  51.329  1.00  4.32
ATOM   1576  H   LEU   101      38.327  57.408  51.453  1.00  4.32
ATOM   1577  CA  LEU   101      36.434  57.304  52.453  1.00  4.32
ATOM   1578  HA  LEU   101      35.450  57.126  52.027  1.00  4.32
ATOM   1579  CB  LEU   101      36.704  56.030  53.265  1.00  4.32
ATOM   1580  HB1 LEU   101      35.968  55.988  54.069  1.00  4.32
ATOM   1581  HB2 LEU   101      37.672  56.100  53.754  1.00  4.32
ATOM   1582  CG  LEU   101      36.564  54.726  52.448  1.00  4.32
ATOM   1583  HG  LEU   101      37.254  54.722  51.607  1.00  4.32
ATOM   1584  CD1 LEU   101      36.882  53.536  53.351  1.00  4.32
ATOM   1585 1HD1 LEU   101      36.828  52.612  52.778  1.00  4.32
ATOM   1586 2HD1 LEU   101      37.894  53.639  53.744  1.00  4.32
ATOM   1587 3HD1 LEU   101      36.175  53.493  54.179  1.00  4.32
ATOM   1588  CD2 LEU   101      35.154  54.514  51.891  1.00  4.32
ATOM   1589 1HD2 LEU   101      34.418  54.595  52.691  1.00  4.32
ATOM   1590 2HD2 LEU   101      34.941  55.254  51.120  1.00  4.32
ATOM   1591 3HD2 LEU   101      35.082  53.527  51.434  1.00  4.32
ATOM   1592  C   LEU   101      36.188  58.516  53.353  1.00  4.32
ATOM   1593  O   LEU   101      35.085  58.592  53.863  1.00  4.32
ATOM   1594  N   ALA   102      37.069  59.509  53.508  1.00  5.45
ATOM   1595  H   ALA   102      38.007  59.432  53.129  1.00  5.45
ATOM   1596  CA  ALA   102      36.672  60.773  54.150  1.00  5.45
ATOM   1597  HA  ALA   102      36.187  60.533  55.093  1.00  5.45
ATOM   1598  CB  ALA   102      37.929  61.577  54.509  1.00  5.45
ATOM   1599  HB1 ALA   102      37.671  62.350  55.231  1.00  5.45
ATOM   1600  HB2 ALA   102      38.674  60.921  54.961  1.00  5.45
ATOM   1601  HB3 ALA   102      38.354  62.048  53.624  1.00  5.45
ATOM   1602  C   ALA   102      35.657  61.597  53.330  1.00  5.45
ATOM   1603  O   ALA   102      34.792  62.248  53.930  1.00  5.45
ATOM   1604  N   VAL   103      35.667  61.522  51.984  1.00  7.54
ATOM   1605  H   VAL   103      36.451  61.056  51.535  1.00  7.54
ATOM   1606  CA  VAL   103      34.535  62.033  51.188  1.00  7.54
ATOM   1607  HA  VAL   103      34.346  63.028  51.578  1.00  7.54
ATOM   1608  CB  VAL   103      34.771  62.213  49.663  1.00  7.54
ATOM   1609  HB  VAL   103      35.828  62.392  49.502  1.00  7.54
ATOM   1610  CG1 VAL   103      34.349  61.097  48.700  1.00  7.54
ATOM   1611 1HG1 VAL   103      34.522  61.415  47.671  1.00  7.54
ATOM   1612 2HG1 VAL   103      34.960  60.224  48.849  1.00  7.54
ATOM   1613 3HG1 VAL   103      33.296  60.841  48.816  1.00  7.54
ATOM   1614  CG2 VAL   103      33.962  63.431  49.182  1.00  7.54
ATOM   1615 1HG2 VAL   103      32.893  63.224  49.254  1.00  7.54
ATOM   1616 2HG2 VAL   103      34.178  64.312  49.780  1.00  7.54
ATOM   1617 3HG2 VAL   103      34.207  63.658  48.144  1.00  7.54
ATOM   1618  C   VAL   103      33.263  61.236  51.462  1.00  7.54
ATOM   1619  O   VAL   103      32.206  61.831  51.663  1.00  7.54
ATOM   1620  N   LEU   104      33.350  59.908  51.574  1.00 10.31
ATOM   1621  H   LEU   104      34.219  59.436  51.347  1.00 10.31
ATOM   1622  CA  LEU   104      32.176  59.118  51.958  1.00 10.31
ATOM   1623  HA  LEU   104      31.373  59.377  51.266  1.00 10.31
ATOM   1624  CB  LEU   104      32.499  57.622  51.752  1.00 10.31
ATOM   1625  HB1 LEU   104      33.219  57.293  52.500  1.00 10.31
ATOM   1626  HB2 LEU   104      32.979  57.530  50.776  1.00 10.31
ATOM   1627  CG  LEU   104      31.267  56.689  51.774  1.00 10.31
ATOM   1628  HG  LEU   104      30.384  57.236  51.444  1.00 10.31
ATOM   1629  CD1 LEU   104      31.474  55.508  50.824  1.00 10.31
ATOM   1630 1HD1 LEU   104      30.594  54.867  50.834  1.00 10.31
ATOM   1631 2HD1 LEU   104      31.622  55.878  49.809  1.00 10.31
ATOM   1632 3HD1 LEU   104      32.348  54.932  51.126  1.00 10.31
ATOM   1633  CD2 LEU   104      31.006  56.092  53.159  1.00 10.31
ATOM   1634 1HD2 LEU   104      30.140  55.432  53.118  1.00 10.31
ATOM   1635 2HD2 LEU   104      31.875  55.530  53.499  1.00 10.31
ATOM   1636 3HD2 LEU   104      30.789  56.884  53.872  1.00 10.31
ATOM   1637  C   LEU   104      31.642  59.445  53.374  1.00 10.31
ATOM   1638  O   LEU   104      30.431  59.384  53.580  1.00 10.31
ATOM   1639  N   VAL   105      32.506  59.824  54.334  1.00 11.77
ATOM   1640  H   VAL   105      33.491  59.772  54.095  1.00 11.77
ATOM   1641  CA  VAL   105      32.153  59.837  55.768  1.00 11.77
ATOM   1642  HA  VAL   105      31.126  59.477  55.817  1.00 11.77
ATOM   1643  CB  VAL   105      32.904  58.820  56.661  1.00 11.77
ATOM   1644  HB  VAL   105      32.356  58.774  57.603  1.00 11.77
ATOM   1645  CG1 VAL   105      32.865  57.394  56.100  1.00 11.77
ATOM   1646 1HG1 VAL   105      33.355  56.712  56.794  1.00 11.77
ATOM   1647 2HG1 VAL   105      31.828  57.084  55.982  1.00 11.77
ATOM   1648 3HG1 VAL   105      33.368  57.339  55.138  1.00 11.77
ATOM   1649  CG2 VAL   105      34.336  59.209  57.044  1.00 11.77
ATOM   1650 1HG2 VAL   105      34.990  59.160  56.185  1.00 11.77
ATOM   1651 2HG2 VAL   105      34.362  60.214  57.464  1.00 11.77
ATOM   1652 3HG2 VAL   105      34.708  58.514  57.797  1.00 11.77
ATOM   1653  C   VAL   105      32.043  61.186  56.479  1.00 11.77
ATOM   1654  O   VAL   105      31.493  61.261  57.578  1.00 11.77
ATOM   1655  N   SER   106      32.495  62.278  55.873  1.00 10.22
ATOM   1656  H   SER   106      33.073  62.159  55.049  1.00 10.22
ATOM   1657  CA  SER   106      31.972  63.624  56.197  1.00 10.22
ATOM   1658  HA  SER   106      30.916  63.519  56.448  1.00 10.22
ATOM   1659  CB  SER   106      32.666  64.284  57.407  1.00 10.22
ATOM   1660  HB1 SER   106      31.941  64.923  57.913  1.00 10.22
ATOM   1661  HB2 SER   106      33.477  64.923  57.070  1.00 10.22
ATOM   1662  OG  SER   106      33.185  63.348  58.333  1.00 10.22
ATOM   1663  HG  SER   106      32.589  62.576  58.310  1.00 10.22
ATOM   1664  C   SER   106      32.029  64.543  54.974  1.00 10.22
ATOM   1665  O   SER   106      32.011  65.761  55.124  1.00 10.22
ATOM   1666  N   GLY   107      32.164  63.981  53.764  1.00  8.52
ATOM   1667  H   GLY   107      32.085  62.979  53.657  1.00  8.52
ATOM   1668  CA  GLY   107      32.393  64.755  52.548  1.00  8.52
ATOM   1669  HA1 GLY   107      31.557  65.445  52.427  1.00  8.52
ATOM   1670  HA2 GLY   107      32.404  64.121  51.670  1.00  8.52
ATOM   1671  C   GLY   107      33.660  65.594  52.538  1.00  8.52
ATOM   1672  O   GLY   107      33.762  66.540  51.765  1.00  8.52
ATOM   1673  N   GLN   108      34.648  65.223  53.349  1.00  6.78
ATOM   1674  H   GLN   108      34.505  64.390  53.904  1.00  6.78
ATOM   1675  CA  GLN   108      35.915  65.938  53.510  1.00  6.78
ATOM   1676  HA  GLN   108      35.698  66.977  53.757  1.00  6.78
ATOM   1677  CB  GLN   108      36.711  65.313  54.675  1.00  6.78
ATOM   1678  HB1 GLN   108      37.550  65.971  54.907  1.00  6.78
ATOM   1679  HB2 GLN   108      37.115  64.358  54.343  1.00  6.78
ATOM   1680  CG  GLN   108      35.895  65.084  55.959  1.00  6.78
ATOM   1681  HG1 GLN   108      35.123  64.345  55.754  1.00  6.78
ATOM   1682  HG2 GLN   108      35.421  66.018  56.259  1.00  6.78
ATOM   1683  CD  GLN   108      36.724  64.562  57.131  1.00  6.78
ATOM   1684  OE1 GLN   108      37.939  64.654  57.180  1.00  6.78
ATOM   1685  NE2 GLN   108      36.107  63.977  58.137  1.00  6.78
ATOM   1686 1HE2 GLN   108      35.096  63.868  58.161  1.00  6.78
ATOM   1687 2HE2 GLN   108      36.691  63.658  58.887  1.00  6.78
ATOM   1688  C   GLN   108      36.802  65.942  52.244  1.00  6.78
ATOM   1689  O   GLN   108      37.913  66.462  52.298  1.00  6.78
ATOM   1690  N   LYS   109      36.318  65.344  51.140  1.00  5.64
ATOM   1691  H   LYS   109      35.330  65.156  51.168  1.00  5.64
ATOM   1692  CA  LYS   109      37.065  64.811  49.988  1.00  5.64
ATOM   1693  HA  LYS   109      36.384  64.374  49.271  1.00  5.64
ATOM   1694  CB  LYS   109      37.759  65.967  49.227  1.00  5.64
ATOM   1695  HB1 LYS   109      38.473  66.472  49.877  1.00  5.64
ATOM   1696  HB2 LYS   109      36.988  66.694  48.969  1.00  5.64
ATOM   1697  CG  LYS   109      38.489  65.584  47.922  1.00  5.64
ATOM   1698  HG1 LYS   109      38.571  66.485  47.314  1.00  5.64
ATOM   1699  HG2 LYS   109      37.891  64.858  47.369  1.00  5.64
ATOM   1700  CD  LYS   109      39.911  65.031  48.131  1.00  5.64
ATOM   1701  HD1 LYS   109      39.862  64.065  48.629  1.00  5.64
ATOM   1702  HD2 LYS   109      40.487  65.720  48.751  1.00  5.64
ATOM   1703  CE  LYS   109      40.634  64.840  46.794  1.00  5.64
ATOM   1704  HE1 LYS   109      40.912  65.819  46.393  1.00  5.64
ATOM   1705  HE2 LYS   109      39.945  64.345  46.106  1.00  5.64
ATOM   1706  NZ  LYS   109      41.831  63.991  46.959  1.00  5.64
ATOM   1707  HZ1 LYS   109      41.537  63.066  47.285  1.00  5.64
ATOM   1708  HZ2 LYS   109      42.337  63.857  46.104  1.00  5.64
ATOM   1709  HZ3 LYS   109      42.497  64.389  47.631  1.00  5.64
ATOM   1710  C   LYS   109      38.064  63.694  50.384  1.00  5.64
ATOM   1711  O   LYS   109      38.217  63.295  51.538  1.00  5.64
