# Supplementary material for: Selecting Near-Native Protein Structures from Predicted Decoy Sets Using Ordered Graphlet Degree Similarity
Source: Genes (Basel). 2019 Feb 11;10(2):132. doi: 10.3390/genes10020132 (PMC6410076; doi:10.3390/genes10020132)
Supplement: Supplementary file 1 [file genes-10-00132-s001.zip › CodeData/data/CASP11/T0759/model212.pdb]

ATOM      1  N   MET     1      41.157  34.109  49.859  1.00 10.39
ATOM      2  CA  MET     1      40.001  34.941  50.268  1.00 10.39
ATOM      3  CB  MET     1      40.015  36.298  49.555  1.00 10.39
ATOM      4  CG  MET     1      39.295  37.418  50.328  1.00 10.39
ATOM      5  SD  MET     1      37.510  37.190  50.587  1.00 10.39
ATOM      6  CE  MET     1      37.255  38.722  51.535  1.00 10.39
ATOM      7  C   MET     1      38.761  34.205  49.940  1.00 10.39
ATOM      8  O   MET     1      37.731  34.339  50.593  1.00 10.39
ATOM      9  N   GLY     2      38.839  33.394  48.888  1.00  8.55
ATOM     10  CA  GLY     2      37.675  32.690  48.475  1.00  8.55
ATOM     11  C   GLY     2      37.181  33.520  47.370  1.00  8.55
ATOM     12  O   GLY     2      36.559  33.005  46.446  1.00  8.55
ATOM     13  N   HIS     3      37.364  34.839  47.580  1.00  7.21
ATOM     14  CA  HIS     3      37.276  35.966  46.691  1.00  7.21
ATOM     15  ND1 HIS     3      36.793  39.732  47.467  1.00  7.21
ATOM     16  CG  HIS     3      36.788  38.516  46.822  1.00  7.21
ATOM     17  CB  HIS     3      37.179  37.253  47.525  1.00  7.21
ATOM     18  NE2 HIS     3      36.071  40.114  45.402  1.00  7.21
ATOM     19  CD2 HIS     3      36.344  38.766  45.559  1.00  7.21
ATOM     20  CE1 HIS     3      36.356  40.653  46.574  1.00  7.21
ATOM     21  C   HIS     3      38.582  35.999  45.966  1.00  7.21
ATOM     22  O   HIS     3      38.671  36.286  44.776  1.00  7.21
ATOM     23  N   HIS     4      39.662  35.795  46.739  1.00  7.17
ATOM     24  CA  HIS     4      40.969  35.669  46.180  1.00  7.17
ATOM     25  ND1 HIS     4      43.156  37.427  48.802  1.00  7.17
ATOM     26  CG  HIS     4      42.304  37.118  47.764  1.00  7.17
ATOM     27  CB  HIS     4      42.103  35.739  47.215  1.00  7.17
ATOM     28  NE2 HIS     4      42.226  39.340  48.152  1.00  7.17
ATOM     29  CD2 HIS     4      41.744  38.297  47.380  1.00  7.17
ATOM     30  CE1 HIS     4      43.070  38.768  48.991  1.00  7.17
ATOM     31  C   HIS     4      41.010  34.339  45.562  1.00  7.17
ATOM     32  O   HIS     4      41.697  34.128  44.577  1.00  7.17
ATOM     33  N   HIS     5      40.342  33.375  46.204  1.00  6.29
ATOM     34  CA  HIS     5      40.158  32.104  45.591  1.00  6.29
ATOM     35  ND1 HIS     5      40.782  31.455  48.826  1.00  6.29
ATOM     36  CG  HIS     5      40.727  30.788  47.622  1.00  6.29
ATOM     37  CB  HIS     5      39.682  31.032  46.577  1.00  6.29
ATOM     38  NE2 HIS     5      42.516  30.065  48.793  1.00  6.29
ATOM     39  CD2 HIS     5      41.794  29.942  47.619  1.00  6.29
ATOM     40  CE1 HIS     5      41.869  30.985  49.485  1.00  6.29
ATOM     41  C   HIS     5      39.143  32.368  44.575  1.00  6.29
ATOM     42  O   HIS     5      38.888  31.561  43.703  1.00  6.29
ATOM     43  N   HIS     6      38.420  33.470  44.729  1.00  5.51
ATOM     44  CA  HIS     6      37.560  33.768  43.648  1.00  5.51
ATOM     45  ND1 HIS     6      34.524  33.361  44.114  1.00  5.51
ATOM     46  CG  HIS     6      35.247  34.466  44.505  1.00  5.51
ATOM     47  CB  HIS     6      36.520  34.900  43.838  1.00  5.51
ATOM     48  NE2 HIS     6      33.443  34.249  45.841  1.00  5.51
ATOM     49  CD2 HIS     6      34.573  34.998  45.560  1.00  5.51
ATOM     50  CE1 HIS     6      33.456  33.278  44.945  1.00  5.51
ATOM     51  C   HIS     6      38.494  34.185  42.585  1.00  5.51
ATOM     52  O   HIS     6      38.187  34.140  41.399  1.00  5.51
ATOM     53  N   HIS     7      39.679  34.652  43.000  1.00  5.87
ATOM     54  CA  HIS     7      40.555  35.101  41.979  1.00  5.87
ATOM     55  ND1 HIS     7      40.033  38.649  43.156  1.00  5.87
ATOM     56  CG  HIS     7      39.956  37.464  42.460  1.00  5.87
ATOM     57  CB  HIS     7      41.090  36.507  42.272  1.00  5.87
ATOM     58  NE2 HIS     7      37.936  38.466  42.441  1.00  5.87
ATOM     59  CD2 HIS     7      38.669  37.369  42.028  1.00  5.87
ATOM     60  CE1 HIS     7      38.796  39.206  43.113  1.00  5.87
ATOM     61  C   HIS     7      41.730  34.186  41.870  1.00  5.87
ATOM     62  O   HIS     7      42.802  34.609  41.443  1.00  5.87
ATOM     63  N   HIS     8      41.578  32.905  42.263  1.00  5.35
ATOM     64  CA  HIS     8      42.751  32.094  42.154  1.00  5.35
ATOM     65  ND1 HIS     8      42.990  31.905  45.839  1.00  5.35
ATOM     66  CG  HIS     8      43.535  32.056  44.585  1.00  5.35
ATOM     67  CB  HIS     8      43.116  31.264  43.392  1.00  5.35
ATOM     68  NE2 HIS     8      44.481  33.542  45.990  1.00  5.35
ATOM     69  CD2 HIS     8      44.447  33.058  44.695  1.00  5.35
ATOM     70  CE1 HIS     8      43.589  32.819  46.640  1.00  5.35
ATOM     71  C   HIS     8      42.548  31.090  41.102  1.00  5.35
ATOM     72  O   HIS     8      42.442  29.902  41.374  1.00  5.35
ATOM     73  N   SER     9      42.589  31.496  39.844  1.00  4.44
ATOM     74  CA  SER     9      42.398  30.442  38.919  1.00  4.44
ATOM     75  CB  SER     9      42.165  31.031  37.523  1.00  4.44
ATOM     76  OG  SER     9      42.086  30.009  36.553  1.00  4.44
ATOM     77  C   SER     9      43.717  29.771  38.939  1.00  4.44
ATOM     78  O   SER     9      44.681  30.281  38.374  1.00  4.44
ATOM     79  N   HIS    10      43.793  28.591  39.581  1.00  4.01
ATOM     80  CA  HIS    10      45.086  28.018  39.709  1.00  4.01
ATOM     81  ND1 HIS    10      45.113  27.858  43.493  1.00  4.01
ATOM     82  CG  HIS    10      45.357  28.197  42.181  1.00  4.01
ATOM     83  CB  HIS    10      45.293  27.249  41.020  1.00  4.01
ATOM     84  NE2 HIS    10      45.638  30.018  43.482  1.00  4.01
ATOM     85  CD2 HIS    10      45.670  29.522  42.192  1.00  4.01
ATOM     86  CE1 HIS    10      45.297  28.984  44.229  1.00  4.01
ATOM     87  C   HIS    10      45.269  27.118  38.565  1.00  4.01
ATOM     88  O   HIS    10      45.151  25.898  38.646  1.00  4.01
ATOM     89  N   MET    11      45.611  27.760  37.450  1.00  3.27
ATOM     90  CA  MET    11      45.848  27.061  36.249  1.00  3.27
ATOM     91  CB  MET    11      45.987  28.045  35.077  1.00  3.27
ATOM     92  CG  MET    11      44.873  29.095  35.029  1.00  3.27
ATOM     93  SD  MET    11      45.206  30.521  33.952  1.00  3.27
ATOM     94  CE  MET    11      45.127  29.598  32.394  1.00  3.27
ATOM     95  C   MET    11      47.212  26.532  36.456  1.00  3.27
ATOM     96  O   MET    11      48.097  27.294  36.823  1.00  3.27
ATOM     97  N   VAL    12      47.430  25.222  36.326  1.00  2.55
ATOM     98  CA  VAL    12      48.803  24.841  36.400  1.00  2.55
ATOM     99  CB  VAL    12      49.409  25.071  37.749  1.00  2.55
ATOM    100  CG1 VAL    12      48.592  24.302  38.797  1.00  2.55
ATOM    101  CG2 VAL    12      50.888  24.661  37.692  1.00  2.55
ATOM    102  C   VAL    12      48.934  23.400  36.047  1.00  2.55
ATOM    103  O   VAL    12      48.050  22.587  36.314  1.00  2.55
ATOM    104  N   VAL    13      50.060  23.060  35.404  1.00  2.35
ATOM    105  CA  VAL    13      50.352  21.692  35.136  1.00  2.35
ATOM    106  CB  VAL    13      50.412  21.365  33.671  1.00  2.35
ATOM    107  CG1 VAL    13      49.002  21.539  33.085  1.00  2.35
ATOM    108  CG2 VAL    13      51.458  22.265  32.988  1.00  2.35
ATOM    109  C   VAL    13      51.697  21.496  35.740  1.00  2.35
ATOM    110  O   VAL    13      52.652  22.205  35.437  1.00  2.35
ATOM    111  N   ILE    14      51.836  20.499  36.608  1.00  2.84
ATOM    112  CA  ILE    14      53.097  20.434  37.261  1.00  2.84
ATOM    113  CB  ILE    14      52.942  20.427  38.757  1.00  2.84
ATOM    114  CG1 ILE    14      54.285  20.570  39.493  1.00  2.84
ATOM    115  CG2 ILE    14      52.106  19.198  39.127  1.00  2.84
ATOM    116  CD1 ILE    14      55.244  19.398  39.311  1.00  2.84
ATOM    117  C   ILE    14      53.755  19.195  36.773  1.00  2.84
ATOM    118  O   ILE    14      53.130  18.144  36.659  1.00  2.84
ATOM    119  N   HIS    15      55.043  19.311  36.416  1.00  3.08
ATOM    120  CA  HIS    15      55.709  18.167  35.882  1.00  3.08
ATOM    121  ND1 HIS    15      57.270  19.537  32.716  1.00  3.08
ATOM    122  CG  HIS    15      56.620  19.485  33.926  1.00  3.08
ATOM    123  CB  HIS    15      56.936  18.516  35.021  1.00  3.08
ATOM    124  NE2 HIS    15      55.703  21.110  32.662  1.00  3.08
ATOM    125  CD2 HIS    15      55.677  20.463  33.882  1.00  3.08
ATOM    126  CE1 HIS    15      56.676  20.521  31.998  1.00  3.08
ATOM    127  C   HIS    15      56.250  17.438  37.058  1.00  3.08
ATOM    128  O   HIS    15      57.187  17.902  37.699  1.00  3.08
ATOM    129  N   PRO    16      55.683  16.327  37.395  1.00  3.86
ATOM    130  CA  PRO    16      56.174  15.580  38.513  1.00  3.86
ATOM    131  CD  PRO    16      54.930  15.510  36.462  1.00  3.86
ATOM    132  CB  PRO    16      55.356  14.292  38.518  1.00  3.86
ATOM    133  CG  PRO    16      55.032  14.082  37.026  1.00  3.86
ATOM    134  C   PRO    16      57.633  15.293  38.317  1.00  3.86
ATOM    135  O   PRO    16      58.368  15.290  39.304  1.00  3.86
ATOM    136  N   ASP    17      58.073  14.998  37.075  1.00  4.00
ATOM    137  CA  ASP    17      59.469  14.716  36.937  1.00  4.00
ATOM    138  CB  ASP    17      59.816  13.999  35.614  1.00  4.00
ATOM    139  CG  ASP    17      59.259  12.587  35.661  1.00  4.00
ATOM    140  OD1 ASP    17      59.536  11.870  36.661  1.00  4.00
ATOM    141  OD2 ASP    17      58.557  12.196  34.690  1.00  4.00
ATOM    142  C   ASP    17      60.298  15.957  37.143  1.00  4.00
ATOM    143  O   ASP    17      60.974  16.022  38.168  1.00  4.00
ATOM    144  N   PRO    18      60.316  16.981  36.309  1.00  3.90
ATOM    145  CA  PRO    18      61.066  18.116  36.773  1.00  3.90
ATOM    146  CD  PRO    18      60.471  16.821  34.866  1.00  3.90
ATOM    147  CB  PRO    18      61.547  18.876  35.539  1.00  3.90
ATOM    148  CG  PRO    18      61.567  17.809  34.437  1.00  3.90
ATOM    149  C   PRO    18      60.066  18.902  37.529  1.00  3.90
ATOM    150  O   PRO    18      59.103  19.304  36.885  1.00  3.90
ATOM    151  N   GLY    19      60.275  19.212  38.823  1.00  3.71
ATOM    152  CA  GLY    19      59.249  19.959  39.488  1.00  3.71
ATOM    153  C   GLY    19      59.223  21.296  38.845  1.00  3.71
ATOM    154  O   GLY    19      60.044  22.162  39.133  1.00  3.71
ATOM    155  N   ARG    20      58.250  21.513  37.952  1.00  3.25
ATOM    156  CA  ARG    20      58.176  22.775  37.308  1.00  3.25
ATOM    157  CB  ARG    20      58.817  22.810  35.907  1.00  3.25
ATOM    158  CG  ARG    20      60.337  22.624  35.926  1.00  3.25
ATOM    159  CD  ARG    20      61.026  22.949  34.597  1.00  3.25
ATOM    160  NE  ARG    20      60.554  21.969  33.582  1.00  3.25
ATOM    161  CZ  ARG    20      59.838  22.407  32.507  1.00  3.25
ATOM    162  NH1 ARG    20      59.563  23.735  32.368  1.00  3.25
ATOM    163  NH2 ARG    20      59.400  21.518  31.572  1.00  3.25
ATOM    164  C   ARG    20      56.726  23.032  37.137  1.00  3.25
ATOM    165  O   ARG    20      55.941  22.109  36.910  1.00  3.25
ATOM    166  N   GLU    21      56.319  24.304  37.255  1.00  2.86
ATOM    167  CA  GLU    21      54.927  24.536  37.068  1.00  2.86
ATOM    168  CB  GLU    21      54.284  25.444  38.129  1.00  2.86
ATOM    169  CG  GLU    21      54.163  24.762  39.495  1.00  2.86
ATOM    170  CD  GLU    21      53.500  25.734  40.459  1.00  2.86
ATOM    171  OE1 GLU    21      53.364  26.929  40.090  1.00  2.86
ATOM    172  OE2 GLU    21      53.115  25.291  41.574  1.00  2.86
ATOM    173  C   GLU    21      54.756  25.157  35.727  1.00  2.86
ATOM    174  O   GLU    21      55.387  26.159  35.400  1.00  2.86
ATOM    175  N   LEU    22      53.898  24.548  34.893  1.00  2.30
ATOM    176  CA  LEU    22      53.713  25.049  33.569  1.00  2.30
ATOM    177  CB  LEU    22      54.261  24.116  32.477  1.00  2.30
ATOM    178  CG  LEU    22      55.804  24.135  32.474  1.00  2.30
ATOM    179  CD1 LEU    22      56.388  23.593  33.782  1.00  2.30
ATOM    180  CD2 LEU    22      56.388  23.454  31.235  1.00  2.30
ATOM    181  C   LEU    22      52.264  25.365  33.330  1.00  2.30
ATOM    182  O   LEU    22      51.370  24.816  33.970  1.00  2.30
ATOM    183  N   SER    23      51.997  26.317  32.413  1.00  2.15
ATOM    184  CA  SER    23      50.642  26.683  32.108  1.00  2.15
ATOM    185  CB  SER    23      50.541  27.926  31.206  1.00  2.15
ATOM    186  OG  SER    23      51.064  29.057  31.887  1.00  2.15
ATOM    187  C   SER    23      50.014  25.522  31.396  1.00  2.15
ATOM    188  O   SER    23      50.707  24.725  30.769  1.00  2.15
ATOM    189  N   PRO    24      48.707  25.430  31.455  1.00  1.96
ATOM    190  CA  PRO    24      47.970  24.302  30.933  1.00  1.96
ATOM    191  CD  PRO    24      47.865  26.591  31.686  1.00  1.96
ATOM    192  CB  PRO    24      46.497  24.684  31.066  1.00  1.96
ATOM    193  CG  PRO    24      46.517  26.226  31.049  1.00  1.96
ATOM    194  C   PRO    24      48.375  23.973  29.541  1.00  1.96
ATOM    195  O   PRO    24      48.582  22.807  29.231  1.00  1.96
ATOM    196  N   GLU    25      48.524  25.010  28.726  1.00  2.02
ATOM    197  CA  GLU    25      48.848  25.040  27.338  1.00  2.02
ATOM    198  CB  GLU    25      48.710  26.486  27.032  1.00  2.02
ATOM    199  CG  GLU    25      47.356  26.926  27.560  1.00  2.02
ATOM    200  CD  GLU    25      47.392  28.408  27.812  1.00  2.02
ATOM    201  OE1 GLU    25      48.493  28.990  27.683  1.00  2.02
ATOM    202  OE2 GLU    25      46.328  28.973  28.161  1.00  2.02
ATOM    203  C   GLU    25      50.241  24.517  27.150  1.00  2.02
ATOM    204  O   GLU    25      50.532  23.727  26.246  1.00  2.02
ATOM    205  N   GLU    26      51.139  24.949  28.051  1.00  2.13
ATOM    206  CA  GLU    26      52.504  24.538  28.013  1.00  2.13
ATOM    207  CB  GLU    26      53.384  25.281  29.029  1.00  2.13
ATOM    208  CG  GLU    26      53.491  26.778  28.730  1.00  2.13
ATOM    209  CD  GLU    26      54.419  27.403  29.760  1.00  2.13
ATOM    210  OE1 GLU    26      55.586  26.945  29.860  1.00  2.13
ATOM    211  OE2 GLU    26      53.972  28.348  30.465  1.00  2.13
ATOM    212  C   GLU    26      52.579  23.058  28.295  1.00  2.13
ATOM    213  O   GLU    26      53.408  22.364  27.714  1.00  2.13
ATOM    214  N   ALA    27      51.732  22.540  29.213  1.00  1.93
ATOM    215  CA  ALA    27      51.678  21.138  29.570  1.00  1.93
ATOM    216  CB  ALA    27      50.588  20.815  30.596  1.00  1.93
ATOM    217  C   ALA    27      51.275  20.365  28.349  1.00  1.93
ATOM    218  O   ALA    27      51.737  19.243  28.146  1.00  1.93
ATOM    219  N   HIS    28      50.353  20.917  27.529  1.00  2.08
ATOM    220  CA  HIS    28      49.915  20.186  26.364  1.00  2.08
ATOM    221  ND1 HIS    28      47.146  22.262  24.575  1.00  2.08
ATOM    222  CG  HIS    28      48.051  21.836  25.519  1.00  2.08
ATOM    223  CB  HIS    28      49.197  20.951  25.226  1.00  2.08
ATOM    224  NE2 HIS    28      46.559  23.200  26.496  1.00  2.08
ATOM    225  CD2 HIS    28      47.683  22.417  26.673  1.00  2.08
ATOM    226  CE1 HIS    28      46.272  23.076  25.216  1.00  2.08
ATOM    227  C   HIS    28      51.074  19.981  25.491  1.00  2.08
ATOM    228  O   HIS    28      51.222  18.922  24.886  1.00  2.08
ATOM    229  N   ARG    29      51.850  21.065  25.328  1.00  2.59
ATOM    230  CA  ARG    29      52.907  21.054  24.372  1.00  2.59
ATOM    231  CB  ARG    29      53.707  22.367  24.368  1.00  2.59
ATOM    232  CG  ARG    29      52.941  23.589  23.865  1.00  2.59
ATOM    233  CD  ARG    29      53.731  24.886  24.050  1.00  2.59
ATOM    234  NE  ARG    29      52.934  26.000  23.468  1.00  2.59
ATOM    235  CZ  ARG    29      53.179  26.414  22.191  1.00  2.59
ATOM    236  NH1 ARG    29      54.153  25.809  21.450  1.00  2.59
ATOM    237  NH2 ARG    29      52.459  27.443  21.658  1.00  2.59
ATOM    238  C   ARG    29      53.889  19.989  24.764  1.00  2.59
ATOM    239  O   ARG    29      54.331  19.206  23.925  1.00  2.59
ATOM    240  N   ALA    30      54.234  19.930  26.068  1.00  2.69
ATOM    241  CA  ALA    30      55.190  18.995  26.608  1.00  2.69
ATOM    242  CB  ALA    30      55.456  19.216  28.107  1.00  2.69
ATOM    243  C   ALA    30      54.674  17.595  26.438  1.00  2.69
ATOM    244  O   ALA    30      55.445  16.664  26.187  1.00  2.69
ATOM    245  N   GLY    31      53.345  17.413  26.588  1.00  2.77
ATOM    246  CA  GLY    31      52.767  16.104  26.479  1.00  2.77
ATOM    247  C   GLY    31      52.311  15.657  27.834  1.00  2.77
ATOM    248  O   GLY    31      51.858  14.526  28.005  1.00  2.77
ATOM    249  N   LEU    32      52.410  16.548  28.836  1.00  2.48
ATOM    250  CA  LEU    32      52.030  16.220  30.178  1.00  2.48
ATOM    251  CB  LEU    32      52.199  17.405  31.115  1.00  2.48
ATOM    252  CG  LEU    32      53.642  17.897  31.192  1.00  2.48
ATOM    253  CD1 LEU    32      53.706  19.080  32.152  1.00  2.48
ATOM    254  CD2 LEU    32      54.622  16.767  31.553  1.00  2.48
ATOM    255  C   LEU    32      50.574  15.883  30.228  1.00  2.48
ATOM    256  O   LEU    32      50.179  14.894  30.840  1.00  2.48
ATOM    257  N   ILE    33      49.716  16.702  29.595  1.00  2.43
ATOM    258  CA  ILE    33      48.324  16.365  29.611  1.00  2.43
ATOM    259  CB  ILE    33      47.457  17.187  30.536  1.00  2.43
ATOM    260  CG1 ILE    33      47.532  18.684  30.257  1.00  2.43
ATOM    261  CG2 ILE    33      47.862  16.826  31.974  1.00  2.43
ATOM    262  CD1 ILE    33      46.320  19.451  30.774  1.00  2.43
ATOM    263  C   ILE    33      47.839  16.357  28.201  1.00  2.43
ATOM    264  O   ILE    33      48.592  16.698  27.290  1.00  2.43
ATOM    265  N   ASP    34      46.609  15.851  27.974  1.00  2.72
ATOM    266  CA  ASP    34      46.070  15.749  26.644  1.00  2.72
ATOM    267  CB  ASP    34      45.281  14.457  26.387  1.00  2.72
ATOM    268  CG  ASP    34      46.301  13.332  26.263  1.00  2.72
ATOM    269  OD1 ASP    34      47.454  13.618  25.844  1.00  2.72
ATOM    270  OD2 ASP    34      45.938  12.168  26.579  1.00  2.72
ATOM    271  C   ASP    34      45.187  16.916  26.318  1.00  2.72
ATOM    272  O   ASP    34      44.951  17.794  27.147  1.00  2.72
ATOM    273  N   TRP    35      44.698  16.950  25.057  1.00  2.68
ATOM    274  CA  TRP    35      43.964  18.055  24.497  1.00  2.68
ATOM    275  CB  TRP    35      43.558  17.772  23.038  1.00  2.68
ATOM    276  CG  TRP    35      44.774  17.373  22.243  1.00  2.68
ATOM    277  CD2 TRP    35      45.909  18.226  22.054  1.00  2.68
ATOM    278  CD1 TRP    35      45.111  16.159  21.719  1.00  2.68
ATOM    279  NE1 TRP    35      46.399  16.195  21.244  1.00  2.68
ATOM    280  CE2 TRP    35      46.903  17.463  21.446  1.00  2.68
ATOM    281  CE3 TRP    35      46.105  19.538  22.368  1.00  2.68
ATOM    282  CZ2 TRP    35      48.121  18.004  21.154  1.00  2.68
ATOM    283  CZ3 TRP    35      47.335  20.081  22.083  1.00  2.68
ATOM    284  CH2 TRP    35      48.323  19.325  21.491  1.00  2.68
ATOM    285  C   TRP    35      42.725  18.260  25.293  1.00  2.68
ATOM    286  O   TRP    35      42.417  19.376  25.715  1.00  2.68
ATOM    287  N   ASN    36      42.000  17.158  25.533  1.00  2.99
ATOM    288  CA  ASN    36      40.764  17.204  26.250  1.00  2.99
ATOM    289  CB  ASN    36      40.076  15.833  26.304  1.00  2.99
ATOM    290  CG  ASN    36      39.597  15.505  24.900  1.00  2.99
ATOM    291  OD1 ASN    36      38.402  15.563  24.615  1.00  2.99
ATOM    292  ND2 ASN    36      40.551  15.167  23.993  1.00  2.99
ATOM    293  C   ASN    36      41.019  17.618  27.653  1.00  2.99
ATOM    294  O   ASN    36      40.259  18.394  28.229  1.00  2.99
ATOM    295  N   MET    37      42.096  17.085  28.244  1.00  2.70
ATOM    296  CA  MET    37      42.425  17.379  29.601  1.00  2.70
ATOM    297  CB  MET    37      43.632  16.579  30.119  1.00  2.70
ATOM    298  CG  MET    37      43.353  15.079  30.226  1.00  2.70
ATOM    299  SD  MET    37      44.748  14.080  30.826  1.00  2.70
ATOM    300  CE  MET    37      44.573  14.603  32.557  1.00  2.70
ATOM    301  C   MET    37      42.762  18.832  29.720  1.00  2.70
ATOM    302  O   MET    37      42.441  19.440  30.736  1.00  2.70
ATOM    303  N   PHE    38      43.445  19.426  28.715  1.00  2.04
ATOM    304  CA  PHE    38      43.857  20.806  28.799  1.00  2.04
ATOM    305  CB  PHE    38      44.468  21.423  27.552  1.00  2.04
ATOM    306  CG  PHE    38      45.486  20.514  27.049  1.00  2.04
ATOM    307  CD1 PHE    38      46.426  19.993  27.877  1.00  2.04
ATOM    308  CD2 PHE    38      45.508  20.194  25.729  1.00  2.04
ATOM    309  CE1 PHE    38      47.368  19.141  27.378  1.00  2.04
ATOM    310  CE2 PHE    38      46.461  19.343  25.246  1.00  2.04
ATOM    311  CZ  PHE    38      47.390  18.803  26.059  1.00  2.04
ATOM    312  C   PHE    38      42.638  21.640  28.850  1.00  2.04
ATOM    313  O   PHE    38      42.595  22.631  29.568  1.00  2.04
ATOM    314  N   VAL    39      41.648  21.296  28.012  1.00  2.31
ATOM    315  CA  VAL    39      40.459  22.079  27.886  1.00  2.31
ATOM    316  CB  VAL    39      39.517  21.527  26.862  1.00  2.31
ATOM    317  CG1 VAL    39      38.272  22.425  26.803  1.00  2.31
ATOM    318  CG2 VAL    39      40.264  21.383  25.530  1.00  2.31
ATOM    319  C   VAL    39      39.747  22.076  29.204  1.00  2.31
ATOM    320  O   VAL    39      39.232  23.105  29.634  1.00  2.31
ATOM    321  N   LYS    40      39.690  20.903  29.877  1.00  2.71
ATOM    322  CA  LYS    40      38.985  20.784  31.136  1.00  2.71
ATOM    323  CB  LYS    40      39.052  19.379  31.750  1.00  2.71
ATOM    324  CG  LYS    40      38.406  18.257  30.942  1.00  2.71
ATOM    325  CD  LYS    40      38.813  16.875  31.460  1.00  2.71
ATOM    326  CE  LYS    40      38.214  15.706  30.679  1.00  2.71
ATOM    327  NZ  LYS    40      38.680  14.424  31.255  1.00  2.71
ATOM    328  C   LYS    40      39.645  21.657  32.162  1.00  2.71
ATOM    329  O   LYS    40      38.964  22.281  32.972  1.00  2.71
ATOM    330  N   LEU    41      40.993  21.673  32.189  1.00  2.42
ATOM    331  CA  LEU    41      41.716  22.435  33.176  1.00  2.42
ATOM    332  CB  LEU    41      43.238  22.235  33.076  1.00  2.42
ATOM    333  CG  LEU    41      43.700  20.787  33.321  1.00  2.42
ATOM    334  CD1 LEU    41      45.229  20.672  33.225  1.00  2.42
ATOM    335  CD2 LEU    41      43.140  20.227  34.639  1.00  2.42
ATOM    336  C   LEU    41      41.456  23.896  32.968  1.00  2.42
ATOM    337  O   LEU    41      41.322  24.656  33.925  1.00  2.42
ATOM    338  N   ARG    42      41.433  24.355  31.704  1.00  2.43
ATOM    339  CA  ARG    42      41.187  25.754  31.516  1.00  2.43
ATOM    340  CB  ARG    42      41.572  26.276  30.127  1.00  2.43
ATOM    341  CG  ARG    42      43.097  26.406  30.091  1.00  2.43
ATOM    342  CD  ARG    42      43.673  27.124  28.879  1.00  2.43
ATOM    343  NE  ARG    42      43.430  26.235  27.722  1.00  2.43
ATOM    344  CZ  ARG    42      44.165  25.098  27.568  1.00  2.43
ATOM    345  NH1 ARG    42      45.182  24.810  28.430  1.00  2.43
ATOM    346  NH2 ARG    42      43.910  24.288  26.502  1.00  2.43
ATOM    347  C   ARG    42      39.785  26.133  31.931  1.00  2.43
ATOM    348  O   ARG    42      39.569  27.208  32.493  1.00  2.43
ATOM    349  N   SER    43      38.776  25.281  31.666  1.00  3.11
ATOM    350  CA  SER    43      37.440  25.631  32.086  1.00  3.11
ATOM    351  CB  SER    43      36.392  24.624  31.590  1.00  3.11
ATOM    352  OG  SER    43      35.091  25.050  31.961  1.00  3.11
ATOM    353  C   SER    43      37.402  25.659  33.595  1.00  3.11
ATOM    354  O   SER    43      36.714  26.477  34.218  1.00  3.11
ATOM    355  N   GLN    44      38.146  24.724  34.218  1.00  3.54
ATOM    356  CA  GLN    44      38.227  24.641  35.647  1.00  3.54
ATOM    357  CB  GLN    44      38.827  23.322  36.182  1.00  3.54
ATOM    358  CG  GLN    44      40.307  23.076  35.912  1.00  3.54
ATOM    359  CD  GLN    44      40.677  21.764  36.593  1.00  3.54
ATOM    360  OE1 GLN    44      40.454  20.681  36.055  1.00  3.54
ATOM    361  NE2 GLN    44      41.253  21.866  37.821  1.00  3.54
ATOM    362  C   GLN    44      39.019  25.814  36.149  1.00  3.54
ATOM    363  O   GLN    44      38.908  26.212  37.297  1.00  3.54
ATOM    364  N   GLU    45      39.931  26.370  35.344  1.00  3.49
ATOM    365  CA  GLU    45      40.632  27.534  35.810  1.00  3.49
ATOM    366  CB  GLU    45      41.754  27.878  34.812  1.00  3.49
ATOM    367  CG  GLU    45      42.839  26.794  34.818  1.00  3.49
ATOM    368  CD  GLU    45      43.661  26.881  33.538  1.00  3.49
ATOM    369  OE1 GLU    45      43.236  27.623  32.615  1.00  3.49
ATOM    370  OE2 GLU    45      44.724  26.214  33.474  1.00  3.49
ATOM    371  C   GLU    45      39.627  28.645  35.930  1.00  3.49
ATOM    372  O   GLU    45      39.611  29.403  36.900  1.00  3.49
ATOM    373  N   CYS    46      38.736  28.753  34.933  1.00  4.02
ATOM    374  CA  CYS    46      37.737  29.780  34.921  1.00  4.02
ATOM    375  CB  CYS    46      36.969  29.829  33.590  1.00  4.02
ATOM    376  SG  CYS    46      38.061  30.228  32.191  1.00  4.02
ATOM    377  C   CYS    46      36.726  29.579  36.021  1.00  4.02
ATOM    378  O   CYS    46      36.213  30.555  36.562  1.00  4.02
ATOM    379  N   ASP    47      36.296  28.326  36.278  1.00  4.91
ATOM    380  CA  ASP    47      35.310  28.011  37.290  1.00  4.91
ATOM    381  CB  ASP    47      34.400  26.846  36.876  1.00  4.91
ATOM    382  CG  ASP    47      33.447  27.417  35.834  1.00  4.91
ATOM    383  OD1 ASP    47      32.760  28.420  36.160  1.00  4.91
ATOM    384  OD2 ASP    47      33.407  26.872  34.697  1.00  4.91
ATOM    385  C   ASP    47      35.840  27.733  38.664  1.00  4.91
ATOM    386  O   ASP    47      35.154  27.918  39.669  1.00  4.91
ATOM    387  N   TRP    48      37.050  27.178  38.742  1.00  5.76
ATOM    388  CA  TRP    48      37.647  26.882  39.998  1.00  5.76
ATOM    389  CB  TRP    48      38.620  25.695  40.034  1.00  5.76
ATOM    390  CG  TRP    48      37.925  24.389  39.763  1.00  5.76
ATOM    391  CD2 TRP    48      36.561  24.129  40.133  1.00  5.76
ATOM    392  CD1 TRP    48      38.356  23.294  39.080  1.00  5.76
ATOM    393  NE1 TRP    48      37.349  22.364  38.997  1.00  5.76
ATOM    394  CE2 TRP    48      36.237  22.866  39.640  1.00  5.76
ATOM    395  CE3 TRP    48      35.650  24.886  40.815  1.00  5.76
ATOM    396  CZ2 TRP    48      34.991  22.339  39.824  1.00  5.76
ATOM    397  CZ3 TRP    48      34.398  24.350  41.009  1.00  5.76
ATOM    398  CH2 TRP    48      34.079  23.099  40.522  1.00  5.76
ATOM    399  C   TRP    48      38.372  28.095  40.256  1.00  5.76
ATOM    400  O   TRP    48      39.369  28.398  39.598  1.00  5.76
ATOM    401  N   GLU    49      37.808  28.817  41.223  1.00  6.08
ATOM    402  CA  GLU    49      38.242  30.121  41.477  1.00  6.08
ATOM    403  CB  GLU    49      39.766  30.094  41.657  1.00  6.08
ATOM    404  CG  GLU    49      39.942  29.019  42.769  1.00  6.08
ATOM    405  CD  GLU    49      41.205  29.033  43.630  1.00  6.08
ATOM    406  OE1 GLU    49      41.218  29.757  44.658  1.00  6.08
ATOM    407  OE2 GLU    49      42.157  28.277  43.295  1.00  6.08
ATOM    408  C   GLU    49      37.535  30.875  40.406  1.00  6.08
ATOM    409  O   GLU    49      37.503  30.481  39.241  1.00  6.08
ATOM    410  N   GLU    50      36.878  31.968  40.805  1.00  5.70
ATOM    411  CA  GLU    50      35.885  32.528  39.945  1.00  5.70
ATOM    412  CB  GLU    50      34.911  33.507  40.623  1.00  5.70
ATOM    413  CG  GLU    50      35.553  34.821  41.062  1.00  5.70
ATOM    414  CD  GLU    50      34.434  35.767  41.476  1.00  5.70
ATOM    415  OE1 GLU    50      33.484  35.928  40.666  1.00  5.70
ATOM    416  OE2 GLU    50      34.507  36.342  42.596  1.00  5.70
ATOM    417  C   GLU    50      36.420  33.225  38.761  1.00  5.70
ATOM    418  O   GLU    50      37.588  33.593  38.665  1.00  5.70
ATOM    419  N   ILE    51      35.511  33.371  37.783  1.00  5.43
ATOM    420  CA  ILE    51      35.812  34.065  36.588  1.00  5.43
ATOM    421  CB  ILE    51      35.224  33.391  35.369  1.00  5.43
ATOM    422  CG1 ILE    51      35.569  34.167  34.089  1.00  5.43
ATOM    423  CG2 ILE    51      33.726  33.129  35.596  1.00  5.43
ATOM    424  CD1 ILE    51      35.183  33.422  32.813  1.00  5.43
ATOM    425  C   ILE    51      35.231  35.422  36.732  1.00  5.43
ATOM    426  O   ILE    51      34.016  35.608  36.716  1.00  5.43
ATOM    427  N   SER    52      36.115  36.425  36.891  1.00  5.95
ATOM    428  CA  SER    52      35.592  37.740  37.047  1.00  5.95
ATOM    429  CB  SER    52      36.403  38.609  38.023  1.00  5.95
ATOM    430  OG  SER    52      36.372  38.029  39.318  1.00  5.95
ATOM    431  C   SER    52      35.718  38.334  35.703  1.00  5.95
ATOM    432  O   SER    52      36.724  38.942  35.345  1.00  5.95
ATOM    433  N   VAL    53      34.638  38.188  34.935  1.00  6.49
ATOM    434  CA  VAL    53      34.687  38.578  33.579  1.00  6.49
ATOM    435  CB  VAL    53      34.274  37.316  32.810  1.00  6.49
ATOM    436  CG1 VAL    53      32.758  37.070  32.817  1.00  6.49
ATOM    437  CG2 VAL    53      35.021  37.159  31.484  1.00  6.49
ATOM    438  C   VAL    53      33.809  39.776  33.530  1.00  6.49
ATOM    439  O   VAL    53      32.634  39.754  33.182  1.00  6.49
ATOM    440  N   LYS    54      34.397  40.925  33.863  1.00  7.12
ATOM    441  CA  LYS    54      33.525  42.041  33.915  1.00  7.12
ATOM    442  CB  LYS    54      33.186  42.491  35.345  1.00  7.12
ATOM    443  CG  LYS    54      32.532  41.426  36.223  1.00  7.12
ATOM    444  CD  LYS    54      32.521  41.819  37.701  1.00  7.12
ATOM    445  CE  LYS    54      33.911  42.139  38.254  1.00  7.12
ATOM    446  NZ  LYS    54      33.793  42.788  39.577  1.00  7.12
ATOM    447  C   LYS    54      34.270  43.171  33.340  1.00  7.12
ATOM    448  O   LYS    54      35.498  43.216  33.382  1.00  7.12
ATOM    449  N   GLY    55      33.542  44.133  32.777  1.00  7.59
ATOM    450  CA  GLY    55      34.307  45.254  32.379  1.00  7.59
ATOM    451  C   GLY    55      34.349  45.425  30.913  1.00  7.59
ATOM    452  O   GLY    55      34.482  44.471  30.168  1.00  7.59
ATOM    453  N   PRO    56      34.241  46.603  30.408  1.00  7.65
ATOM    454  CA  PRO    56      34.455  46.665  28.997  1.00  7.65
ATOM    455  CD  PRO    56      33.233  47.552  30.857  1.00  7.65
ATOM    456  CB  PRO    56      33.879  48.005  28.553  1.00  7.65
ATOM    457  CG  PRO    56      32.763  48.269  29.581  1.00  7.65
ATOM    458  C   PRO    56      35.903  46.511  28.812  1.00  7.65
ATOM    459  O   PRO    56      36.355  46.288  27.689  1.00  7.65
ATOM    460  N   ASN    57      36.653  46.693  29.908  1.00  7.03
ATOM    461  CA  ASN    57      38.025  46.392  29.786  1.00  7.03
ATOM    462  CB  ASN    57      38.922  47.079  30.826  1.00  7.03
ATOM    463  CG  ASN    57      39.011  48.543  30.420  1.00  7.03
ATOM    464  OD1 ASN    57      39.298  48.863  29.268  1.00  7.03
ATOM    465  ND2 ASN    57      38.742  49.458  31.387  1.00  7.03
ATOM    466  C   ASN    57      38.083  44.957  29.965  1.00  7.03
ATOM    467  O   ASN    57      38.228  44.422  31.066  1.00  7.03
ATOM    468  N   GLY    58      37.925  44.291  28.828  1.00  6.32
ATOM    469  CA  GLY    58      38.049  42.907  28.944  1.00  6.32
ATOM    470  C   GLY    58      36.997  42.332  29.804  1.00  6.32
ATOM    471  O   GLY    58      37.258  41.649  30.797  1.00  6.32
ATOM    472  N   GLU    59      35.756  42.377  29.284  1.00  5.47
ATOM    473  CA  GLU    59      34.585  41.797  29.888  1.00  5.47
ATOM    474  CB  GLU    59      33.369  41.739  28.940  1.00  5.47
ATOM    475  CG  GLU    59      32.761  43.089  28.557  1.00  5.47
ATOM    476  CD  GLU    59      31.650  42.849  27.540  1.00  5.47
ATOM    477  OE1 GLU    59      31.655  41.776  26.880  1.00  5.47
ATOM    478  OE2 GLU    59      30.776  43.748  27.410  1.00  5.47
ATOM    479  C   GLU    59      34.933  40.377  30.109  1.00  5.47
ATOM    480  O   GLU    59      34.244  39.661  30.825  1.00  5.47
ATOM    481  N   SER    60      35.940  39.927  29.353  1.00  4.58
ATOM    482  CA  SER    60      36.600  38.717  29.548  1.00  4.58
ATOM    483  CB  SER    60      37.103  38.138  28.220  1.00  4.58
ATOM    484  OG  SER    60      37.831  39.131  27.516  1.00  4.58
ATOM    485  C   SER    60      37.765  38.866  30.467  1.00  4.58
ATOM    486  O   SER    60      38.755  39.552  30.205  1.00  4.58
ATOM    487  N   SER    61      37.653  38.168  31.606  1.00  3.79
ATOM    488  CA  SER    61      38.763  38.070  32.469  1.00  3.79
ATOM    489  CB  SER    61      38.459  37.460  33.844  1.00  3.79
ATOM    490  OG  SER    61      38.030  36.114  33.699  1.00  3.79
ATOM    491  C   SER    61      39.533  37.059  31.714  1.00  3.79
ATOM    492  O   SER    61      38.985  36.147  31.101  1.00  3.79
ATOM    493  N   VAL    62      40.839  37.206  31.783  1.00  2.73
ATOM    494  CA  VAL    62      41.814  36.568  30.984  1.00  2.73
ATOM    495  CB  VAL    62      43.011  37.401  31.070  1.00  2.73
ATOM    496  CG1 VAL    62      42.661  38.820  30.590  1.00  2.73
ATOM    497  CG2 VAL    62      43.482  37.277  32.516  1.00  2.73
ATOM    498  C   VAL    62      42.230  35.216  31.457  1.00  2.73
ATOM    499  O   VAL    62      41.776  34.671  32.463  1.00  2.73
ATOM    500  N   ILE    63      43.103  34.628  30.623  1.00  2.28
ATOM    501  CA  ILE    63      43.771  33.395  30.863  1.00  2.28
ATOM    502  CB  ILE    63      43.954  32.607  29.603  1.00  2.28
ATOM    503  CG1 ILE    63      44.285  31.145  29.910  1.00  2.28
ATOM    504  CG2 ILE    63      44.970  33.337  28.712  1.00  2.28
ATOM    505  CD1 ILE    63      43.970  30.238  28.726  1.00  2.28
ATOM    506  C   ILE    63      45.072  33.870  31.437  1.00  2.28
ATOM    507  O   ILE    63      45.579  34.915  31.033  1.00  2.28
ATOM    508  N   HIS    64      45.604  33.183  32.465  1.00  2.37
ATOM    509  CA  HIS    64      46.697  33.775  33.179  1.00  2.37
ATOM    510  ND1 HIS    64      44.610  34.219  36.319  1.00  2.37
ATOM    511  CG  HIS    64      45.335  34.505  35.183  1.00  2.37
ATOM    512  CB  HIS    64      46.510  33.702  34.706  1.00  2.37
ATOM    513  NE2 HIS    64      43.700  36.043  35.426  1.00  2.37
ATOM    514  CD2 HIS    64      44.767  35.623  34.651  1.00  2.37
ATOM    515  CE1 HIS    64      43.644  35.168  36.416  1.00  2.37
ATOM    516  C   HIS    64      48.003  33.116  32.866  1.00  2.37
ATOM    517  O   HIS    64      48.087  31.916  32.615  1.00  2.37
ATOM    518  N   ASP    65      49.075  33.934  32.864  1.00  2.52
ATOM    519  CA  ASP    65      50.397  33.447  32.634  1.00  2.52
ATOM    520  CB  ASP    65      51.373  34.504  32.092  1.00  2.52
ATOM    521  CG  ASP    65      50.852  35.002  30.755  1.00  2.52
ATOM    522  OD1 ASP    65      49.619  35.230  30.656  1.00  2.52
ATOM    523  OD2 ASP    65      51.672  35.158  29.814  1.00  2.52
ATOM    524  C   ASP    65      50.891  33.099  33.993  1.00  2.52
ATOM    525  O   ASP    65      50.933  33.916  34.907  1.00  2.52
ATOM    526  N   ARG    66      51.224  31.828  34.184  1.00  3.02
ATOM    527  CA  ARG    66      51.661  31.396  35.466  1.00  3.02
ATOM    528  CB  ARG    66      51.875  29.883  35.432  1.00  3.02
ATOM    529  CG  ARG    66      51.626  29.188  36.755  1.00  3.02
ATOM    530  CD  ARG    66      50.130  29.097  37.013  1.00  3.02
ATOM    531  NE  ARG    66      49.456  29.381  35.708  1.00  3.02
ATOM    532  CZ  ARG    66      49.357  28.447  34.712  1.00  3.02
ATOM    533  NH1 ARG    66      49.918  27.210  34.853  1.00  3.02
ATOM    534  NH2 ARG    66      48.640  28.739  33.590  1.00  3.02
ATOM    535  C   ARG    66      53.011  31.982  35.751  1.00  3.02
ATOM    536  O   ARG    66      53.291  32.426  36.865  1.00  3.02
ATOM    537  N   LYS    67      53.888  32.005  34.727  1.00  3.64
ATOM    538  CA  LYS    67      55.248  32.398  34.964  1.00  3.64
ATOM    539  CB  LYS    67      56.097  32.398  33.683  1.00  3.64
ATOM    540  CG  LYS    67      56.328  31.007  33.090  1.00  3.64
ATOM    541  CD  LYS    67      56.906  31.045  31.674  1.00  3.64
ATOM    542  CE  LYS    67      57.260  29.667  31.114  1.00  3.64
ATOM    543  NZ  LYS    67      57.857  29.810  29.765  1.00  3.64
ATOM    544  C   LYS    67      55.264  33.775  35.516  1.00  3.64
ATOM    545  O   LYS    67      55.811  34.026  36.587  1.00  3.64
ATOM    546  N   SER    68      54.642  34.711  34.798  1.00  3.52
ATOM    547  CA  SER    68      54.527  36.022  35.340  1.00  3.52
ATOM    548  CB  SER    68      55.079  37.130  34.427  1.00  3.52
ATOM    549  OG  SER    68      56.480  36.976  34.259  1.00  3.52
ATOM    550  C   SER    68      53.055  36.179  35.379  1.00  3.52
ATOM    551  O   SER    68      52.406  35.882  34.378  1.00  3.52
ATOM    552  N   GLY    69      52.486  36.624  36.515  1.00  3.28
ATOM    553  CA  GLY    69      51.057  36.674  36.588  1.00  3.28
ATOM    554  C   GLY    69      50.598  37.759  35.677  1.00  3.28
ATOM    555  O   GLY    69      50.499  38.922  36.062  1.00  3.28
ATOM    556  N   LYS    70      50.277  37.381  34.430  1.00  2.92
ATOM    557  CA  LYS    70      49.850  38.353  33.484  1.00  2.92
ATOM    558  CB  LYS    70      50.727  38.428  32.233  1.00  2.92
ATOM    559  CG  LYS    70      52.171  38.853  32.469  1.00  2.92
ATOM    560  CD  LYS    70      53.059  38.548  31.262  1.00  2.92
ATOM    561  CE  LYS    70      54.506  39.008  31.437  1.00  2.92
ATOM    562  NZ  LYS    70      54.573  40.486  31.373  1.00  2.92
ATOM    563  C   LYS    70      48.522  37.886  33.015  1.00  2.92
ATOM    564  O   LYS    70      48.362  36.756  32.557  1.00  2.92
ATOM    565  N   LYS    71      47.535  38.781  33.096  1.00  2.61
ATOM    566  CA  LYS    71      46.197  38.449  32.742  1.00  2.61
ATOM    567  CB  LYS    71      45.244  39.379  33.509  1.00  2.61
ATOM    568  CG  LYS    71      45.328  39.192  35.025  1.00  2.61
ATOM    569  CD  LYS    71      44.698  40.342  35.809  1.00  2.61
ATOM    570  CE  LYS    71      44.867  40.222  37.323  1.00  2.61
ATOM    571  NZ  LYS    71      44.288  41.413  37.985  1.00  2.61
ATOM    572  C   LYS    71      46.074  38.763  31.281  1.00  2.61
ATOM    573  O   LYS    71      46.305  39.902  30.880  1.00  2.61
ATOM    574  N   PHE    72      45.720  37.777  30.425  1.00  2.38
ATOM    575  CA  PHE    72      45.632  38.154  29.041  1.00  2.38
ATOM    576  CB  PHE    72      46.753  37.615  28.142  1.00  2.38
ATOM    577  CG  PHE    72      48.057  38.186  28.575  1.00  2.38
ATOM    578  CD1 PHE    72      48.329  39.531  28.500  1.00  2.38
ATOM    579  CD2 PHE    72      49.043  37.348  29.017  1.00  2.38
ATOM    580  CE1 PHE    72      49.556  40.015  28.896  1.00  2.38
ATOM    581  CE2 PHE    72      50.267  37.814  29.407  1.00  2.38
ATOM    582  CZ  PHE    72      50.526  39.157  29.353  1.00  2.38
ATOM    583  C   PHE    72      44.354  37.691  28.395  1.00  2.38
ATOM    584  O   PHE    72      43.848  36.597  28.637  1.00  2.38
ATOM    585  N   SER    73      43.826  38.519  27.471  1.00  2.61
ATOM    586  CA  SER    73      42.619  38.170  26.781  1.00  2.61
ATOM    587  CB  SER    73      42.095  39.258  25.827  1.00  2.61
ATOM    588  OG  SER    73      41.663  40.386  26.571  1.00  2.61
ATOM    589  C   SER    73      42.917  36.951  25.976  1.00  2.61
ATOM    590  O   SER    73      44.081  36.618  25.752  1.00  2.61
ATOM    591  N   ILE    74      41.861  36.259  25.498  1.00  2.39
ATOM    592  CA  ILE    74      42.102  35.018  24.824  1.00  2.39
ATOM    593  CB  ILE    74      40.895  34.229  24.357  1.00  2.39
ATOM    594  CG1 ILE    74      40.124  34.908  23.213  1.00  2.39
ATOM    595  CG2 ILE    74      40.029  33.932  25.592  1.00  2.39
ATOM    596  CD1 ILE    74      39.451  36.212  23.605  1.00  2.39
ATOM    597  C   ILE    74      42.946  35.305  23.628  1.00  2.39
ATOM    598  O   ILE    74      43.859  34.542  23.345  1.00  2.39
ATOM    599  N   GLU    75      42.672  36.403  22.897  1.00  2.65
ATOM    600  CA  GLU    75      43.389  36.744  21.694  1.00  2.65
ATOM    601  CB  GLU    75      42.802  37.989  21.007  1.00  2.65
ATOM    602  CG  GLU    75      43.406  38.292  19.636  1.00  2.65
ATOM    603  CD  GLU    75      42.608  39.439  19.030  1.00  2.65
ATOM    604  OE1 GLU    75      41.658  39.920  19.703  1.00  2.65
ATOM    605  OE2 GLU    75      42.938  39.848  17.885  1.00  2.65
ATOM    606  C   GLU    75      44.835  37.009  22.003  1.00  2.65
ATOM    607  O   GLU    75      45.744  36.608  21.266  1.00  2.65
ATOM    608  N   GLU    76      45.077  37.711  23.119  1.00  2.58
ATOM    609  CA  GLU    76      46.407  38.060  23.511  1.00  2.58
ATOM    610  CB  GLU    76      46.459  38.978  24.736  1.00  2.58
ATOM    611  CG  GLU    76      45.923  40.377  24.443  1.00  2.58
ATOM    612  CD  GLU    76      46.030  41.186  25.722  1.00  2.58
ATOM    613  OE1 GLU    76      46.532  40.625  26.732  1.00  2.58
ATOM    614  OE2 GLU    76      45.612  42.374  25.709  1.00  2.58
ATOM    615  C   GLU    76      47.169  36.813  23.835  1.00  2.58
ATOM    616  O   GLU    76      48.357  36.725  23.545  1.00  2.58
ATOM    617  N   ALA    77      46.507  35.828  24.475  1.00  2.11
ATOM    618  CA  ALA    77      47.119  34.580  24.852  1.00  2.11
ATOM    619  CB  ALA    77      46.163  33.656  25.625  1.00  2.11
ATOM    620  C   ALA    77      47.535  33.863  23.599  1.00  2.11
ATOM    621  O   ALA    77      48.560  33.189  23.600  1.00  2.11
ATOM    622  N   LEU    78      46.720  33.917  22.512  1.00  2.37
ATOM    623  CA  LEU    78      47.066  33.196  21.301  1.00  2.37
ATOM    624  CB  LEU    78      46.148  33.399  20.075  1.00  2.37
ATOM    625  CG  LEU    78      44.682  32.958  20.156  1.00  2.37
ATOM    626  CD1 LEU    78      43.737  34.023  20.680  1.00  2.37
ATOM    627  CD2 LEU    78      44.211  32.370  18.832  1.00  2.37
ATOM    628  C   LEU    78      48.328  33.761  20.776  1.00  2.37
ATOM    629  O   LEU    78      49.212  33.031  20.329  1.00  2.37
ATOM    630  N   GLN    79      48.424  35.099  20.802  1.00  2.79
ATOM    631  CA  GLN    79      49.559  35.749  20.226  1.00  2.79
ATOM    632  CB  GLN    79      49.459  37.280  20.338  1.00  2.79
ATOM    633  CG  GLN    79      50.683  38.019  19.800  1.00  2.79
ATOM    634  CD  GLN    79      50.671  37.909  18.285  1.00  2.79
ATOM    635  OE1 GLN    79      49.616  37.774  17.669  1.00  2.79
ATOM    636  NE2 GLN    79      51.880  37.966  17.665  1.00  2.79
ATOM    637  C   GLN    79      50.803  35.339  20.969  1.00  2.79
ATOM    638  O   GLN    79      51.832  35.079  20.349  1.00  2.79
ATOM    639  N   SER    80      50.737  35.270  22.317  1.00  2.66
ATOM    640  CA  SER    80      51.868  34.932  23.154  1.00  2.66
ATOM    641  CB  SER    80      51.543  35.056  24.650  1.00  2.66
ATOM    642  OG  SER    80      51.110  36.373  24.947  1.00  2.66
ATOM    643  C   SER    80      52.233  33.496  22.917  1.00  2.66
ATOM    644  O   SER    80      53.369  33.079  23.160  1.00  2.66
ATOM    645  N   GLY    81      51.250  32.693  22.462  1.00  2.56
ATOM    646  CA  GLY    81      51.504  31.313  22.170  1.00  2.56
ATOM    647  C   GLY    81      51.112  30.475  23.328  1.00  2.56
ATOM    648  O   GLY    81      51.331  29.263  23.320  1.00  2.56
ATOM    649  N   ARG    82      50.528  31.103  24.363  1.00  2.16
ATOM    650  CA  ARG    82      50.181  30.328  25.503  1.00  2.16
ATOM    651  CB  ARG    82      49.678  31.221  26.649  1.00  2.16
ATOM    652  CG  ARG    82      50.786  32.198  27.053  1.00  2.16
ATOM    653  CD  ARG    82      50.704  32.743  28.474  1.00  2.16
ATOM    654  NE  ARG    82      49.327  33.254  28.656  1.00  2.16
ATOM    655  CZ  ARG    82      48.970  34.449  28.115  1.00  2.16
ATOM    656  NH1 ARG    82      49.867  35.158  27.368  1.00  2.16
ATOM    657  NH2 ARG    82      47.710  34.919  28.336  1.00  2.16
ATOM    658  C   ARG    82      49.212  29.285  25.059  1.00  2.16
ATOM    659  O   ARG    82      49.552  28.113  25.095  1.00  2.16
ATOM    660  N   LEU    83      48.048  29.655  24.503  1.00  2.00
ATOM    661  CA  LEU    83      47.086  28.674  24.063  1.00  2.00
ATOM    662  CB  LEU    83      45.636  28.997  24.432  1.00  2.00
ATOM    663  CG  LEU    83      45.195  28.379  25.737  1.00  2.00
ATOM    664  CD1 LEU    83      43.785  28.834  26.141  1.00  2.00
ATOM    665  CD2 LEU    83      45.259  26.868  25.524  1.00  2.00
ATOM    666  C   LEU    83      47.183  28.496  22.582  1.00  2.00
ATOM    667  O   LEU    83      47.729  29.341  21.874  1.00  2.00
ATOM    668  N   THR    84      46.653  27.357  22.087  1.00  2.28
ATOM    669  CA  THR    84      46.662  27.003  20.692  1.00  2.28
ATOM    670  CB  THR    84      46.809  25.518  20.498  1.00  2.28
ATOM    671  OG1 THR    84      48.032  25.072  21.067  1.00  2.28
ATOM    672  CG2 THR    84      46.755  25.179  19.001  1.00  2.28
ATOM    673  C   THR    84      45.379  27.424  20.029  1.00  2.28
ATOM    674  O   THR    84      44.339  27.483  20.679  1.00  2.28
ATOM    675  N   PRO    85      45.430  27.649  18.726  1.00  2.63
ATOM    676  CA  PRO    85      44.293  28.139  17.974  1.00  2.63
ATOM    677  CD  PRO    85      46.679  28.077  18.118  1.00  2.63
ATOM    678  CB  PRO    85      44.815  28.404  16.567  1.00  2.63
ATOM    679  CG  PRO    85      46.279  28.819  16.827  1.00  2.63
ATOM    680  C   PRO    85      42.992  27.349  18.104  1.00  2.63
ATOM    681  O   PRO    85      41.920  27.962  18.188  1.00  2.63
ATOM    682  N   ALA    86      43.030  26.001  18.112  1.00  2.69
ATOM    683  CA  ALA    86      41.825  25.217  18.299  1.00  2.69
ATOM    684  CB  ALA    86      42.064  23.708  18.133  1.00  2.69
ATOM    685  C   ALA    86      41.308  25.448  19.676  1.00  2.69
ATOM    686  O   ALA    86      40.100  25.545  19.917  1.00  2.69
ATOM    687  N   HIS    87      42.263  25.514  20.620  1.00  2.20
ATOM    688  CA  HIS    87      41.930  25.695  21.989  1.00  2.20
ATOM    689  ND1 HIS    87      45.047  24.038  22.315  1.00  2.20
ATOM    690  CG  HIS    87      43.767  24.238  22.780  1.00  2.20
ATOM    691  CB  HIS    87      43.130  25.582  22.939  1.00  2.20
ATOM    692  NE2 HIS    87      44.168  22.021  22.640  1.00  2.20
ATOM    693  CD2 HIS    87      43.245  22.996  22.976  1.00  2.20
ATOM    694  CE1 HIS    87      45.235  22.695  22.250  1.00  2.20
ATOM    695  C   HIS    87      41.294  27.035  22.112  1.00  2.20
ATOM    696  O   HIS    87      40.359  27.139  22.887  1.00  2.20
ATOM    697  N   TYR    88      41.752  28.081  21.375  1.00  2.39
ATOM    698  CA  TYR    88      41.174  29.410  21.468  1.00  2.39
ATOM    699  CB  TYR    88      41.735  30.508  20.556  1.00  2.39
ATOM    700  CG  TYR    88      42.976  30.780  21.241  1.00  2.39
ATOM    701  CD1 TYR    88      42.981  31.591  22.343  1.00  2.39
ATOM    702  CD2 TYR    88      44.094  30.168  20.786  1.00  2.39
ATOM    703  CE1 TYR    88      44.150  31.802  23.013  1.00  2.39
ATOM    704  CE2 TYR    88      45.251  30.379  21.448  1.00  2.39
ATOM    705  CZ  TYR    88      45.276  31.181  22.552  1.00  2.39
ATOM    706  OH  TYR    88      46.486  31.352  23.232  1.00  2.39
ATOM    707  C   TYR    88      39.772  29.378  21.022  1.00  2.39
ATOM    708  O   TYR    88      38.954  30.071  21.608  1.00  2.39
ATOM    709  N   ASP    89      39.468  28.651  19.933  1.00  2.74
ATOM    710  CA  ASP    89      38.114  28.677  19.473  1.00  2.74
ATOM    711  CB  ASP    89      37.907  27.899  18.164  1.00  2.74
ATOM    712  CG  ASP    89      38.543  28.717  17.049  1.00  2.74
ATOM    713  OD1 ASP    89      38.243  29.939  16.968  1.00  2.74
ATOM    714  OD2 ASP    89      39.346  28.136  16.272  1.00  2.74
ATOM    715  C   ASP    89      37.216  28.091  20.517  1.00  2.74
ATOM    716  O   ASP    89      36.132  28.613  20.800  1.00  2.74
ATOM    717  N   ARG    90      37.658  26.986  21.136  1.00  2.58
ATOM    718  CA  ARG    90      36.816  26.343  22.099  1.00  2.58
ATOM    719  CB  ARG    90      37.388  25.019  22.622  1.00  2.58
ATOM    720  CG  ARG    90      37.350  23.907  21.573  1.00  2.58
ATOM    721  CD  ARG    90      37.741  22.537  22.123  1.00  2.58
ATOM    722  NE  ARG    90      37.539  21.550  21.029  1.00  2.58
ATOM    723  CZ  ARG    90      38.022  20.281  21.152  1.00  2.58
ATOM    724  NH1 ARG    90      38.736  19.922  22.260  1.00  2.58
ATOM    725  NH2 ARG    90      37.786  19.368  20.165  1.00  2.58
ATOM    726  C   ARG    90      36.575  27.244  23.290  1.00  2.58
ATOM    727  O   ARG    90      35.460  27.290  23.810  1.00  2.58
ATOM    728  N   TYR    91      37.614  27.964  23.776  1.00  2.43
ATOM    729  CA  TYR    91      37.470  28.823  24.930  1.00  2.43
ATOM    730  CB  TYR    91      38.784  29.346  25.546  1.00  2.43
ATOM    731  CG  TYR    91      39.420  28.148  26.160  1.00  2.43
ATOM    732  CD1 TYR    91      38.927  27.602  27.319  1.00  2.43
ATOM    733  CD2 TYR    91      40.489  27.541  25.561  1.00  2.43
ATOM    734  CE1 TYR    91      39.513  26.484  27.868  1.00  2.43
ATOM    735  CE2 TYR    91      41.082  26.427  26.093  1.00  2.43
ATOM    736  CZ  TYR    91      40.587  25.894  27.252  1.00  2.43
ATOM    737  OH  TYR    91      41.187  24.750  27.808  1.00  2.43
ATOM    738  C   TYR    91      36.566  29.975  24.631  1.00  2.43
ATOM    739  O   TYR    91      35.847  30.434  25.513  1.00  2.43
ATOM    740  N   VAL    92      36.626  30.543  23.414  1.00  2.74
ATOM    741  CA  VAL    92      35.733  31.626  23.103  1.00  2.74
ATOM    742  CB  VAL    92      36.057  32.336  21.818  1.00  2.74
ATOM    743  CG1 VAL    92      36.280  31.337  20.681  1.00  2.74
ATOM    744  CG2 VAL    92      34.906  33.303  21.539  1.00  2.74
ATOM    745  C   VAL    92      34.309  31.156  23.133  1.00  2.74
ATOM    746  O   VAL    92      33.417  31.888  23.557  1.00  2.74
ATOM    747  N   ASN    93      34.034  29.923  22.682  1.00  2.99
ATOM    748  CA  ASN    93      32.672  29.461  22.712  1.00  2.99
ATOM    749  CB  ASN    93      32.503  28.047  22.131  1.00  2.99
ATOM    750  CG  ASN    93      32.781  28.125  20.635  1.00  2.99
ATOM    751  OD1 ASN    93      33.381  27.222  20.055  1.00  2.99
ATOM    752  ND2 ASN    93      32.326  29.233  19.991  1.00  2.99
ATOM    753  C   ASN    93      32.227  29.423  24.162  1.00  2.99
ATOM    754  O   ASN    93      31.082  29.757  24.459  1.00  2.99
ATOM    755  N   LYS    94      33.114  28.990  25.096  1.00  3.02
ATOM    756  CA  LYS    94      32.840  28.860  26.515  1.00  3.02
ATOM    757  CB  LYS    94      34.035  28.285  27.302  1.00  3.02
ATOM    758  CG  LYS    94      34.392  26.820  27.046  1.00  3.02
ATOM    759  CD  LYS    94      33.332  25.821  27.513  1.00  3.02
ATOM    760  CE  LYS    94      33.889  24.414  27.737  1.00  3.02
ATOM    761  NZ  LYS    94      34.677  23.979  26.560  1.00  3.02
ATOM    762  C   LYS    94      32.614  30.203  27.146  1.00  3.02
ATOM    763  O   LYS    94      31.700  30.362  27.951  1.00  3.02
ATOM    764  N   ASP    95      33.453  31.204  26.811  1.00  3.15
ATOM    765  CA  ASP    95      33.358  32.502  27.424  1.00  3.15
ATOM    766  CB  ASP    95      34.430  33.491  26.934  1.00  3.15
ATOM    767  CG  ASP    95      35.774  33.064  27.509  1.00  3.15
ATOM    768  OD1 ASP    95      35.850  31.939  28.069  1.00  3.15
ATOM    769  OD2 ASP    95      36.745  33.860  27.394  1.00  3.15
ATOM    770  C   ASP    95      32.026  33.081  27.087  1.00  3.15
ATOM    771  O   ASP    95      31.412  33.805  27.870  1.00  3.15
ATOM    772  N   MET    96      31.537  32.771  25.884  1.00  3.46
ATOM    773  CA  MET    96      30.249  33.240  25.484  1.00  3.46
ATOM    774  CB  MET    96      29.849  32.816  24.063  1.00  3.46
ATOM    775  CG  MET    96      30.671  33.522  22.989  1.00  3.46
ATOM    776  SD  MET    96      30.241  33.065  21.285  1.00  3.46
ATOM    777  CE  MET    96      31.297  34.340  20.543  1.00  3.46
ATOM    778  C   MET    96      29.287  32.632  26.433  1.00  3.46
ATOM    779  O   MET    96      28.226  33.171  26.666  1.00  3.46
ATOM    780  N   SER    97      29.527  31.446  26.978  1.00  3.82
ATOM    781  CA  SER    97      28.525  31.100  27.934  1.00  3.82
ATOM    782  CB  SER    97      28.613  29.656  28.465  1.00  3.82
ATOM    783  OG  SER    97      29.712  29.506  29.348  1.00  3.82
ATOM    784  C   SER    97      28.672  32.037  29.098  1.00  3.82
ATOM    785  O   SER    97      27.666  32.420  29.681  1.00  3.82
ATOM    786  N   ILE    98      29.895  32.448  29.514  1.00  3.95
ATOM    787  CA  ILE    98      29.795  33.320  30.651  1.00  3.95
ATOM    788  CB  ILE    98      31.007  33.619  31.515  1.00  3.95
ATOM    789  CG1 ILE    98      32.084  34.531  30.907  1.00  3.95
ATOM    790  CG2 ILE    98      31.570  32.252  31.933  1.00  3.95
ATOM    791  CD1 ILE    98      33.096  33.838  30.018  1.00  3.95
ATOM    792  C   ILE    98      29.166  34.629  30.257  1.00  3.95
ATOM    793  O   ILE    98      28.205  35.045  30.890  1.00  3.95
ATOM    794  N   GLN    99      29.637  35.295  29.180  1.00  4.23
ATOM    795  CA  GLN    99      29.097  36.587  28.799  1.00  4.23
ATOM    796  CB  GLN    99      29.845  37.169  27.586  1.00  4.23
ATOM    797  CG  GLN    99      31.374  37.167  27.683  1.00  4.23
ATOM    798  CD  GLN    99      31.823  38.269  28.622  1.00  4.23
ATOM    799  OE1 GLN    99      32.995  38.646  28.640  1.00  4.23
ATOM    800  NE2 GLN    99      30.869  38.805  29.430  1.00  4.23
ATOM    801  C   GLN    99      27.689  36.449  28.331  1.00  4.23
ATOM    802  O   GLN    99      26.792  37.205  28.699  1.00  4.23
ATOM    803  N   GLU   100      27.472  35.459  27.464  1.00  4.45
ATOM    804  CA  GLU   100      26.187  35.206  26.896  1.00  4.45
ATOM    805  CB  GLU   100      26.089  34.390  25.590  1.00  4.45
ATOM    806  CG  GLU   100      26.723  35.152  24.423  1.00  4.45
ATOM    807  CD  GLU   100      26.829  34.231  23.217  1.00  4.45
ATOM    808  OE1 GLU   100      25.895  33.417  23.000  1.00  4.45
ATOM    809  OE2 GLU   100      27.852  34.342  22.488  1.00  4.45
ATOM    810  C   GLU   100      25.235  34.722  27.946  1.00  4.45
ATOM    811  O   GLU   100      24.066  35.069  27.901  1.00  4.45
ATOM    812  N   LEU   101      25.674  33.908  28.923  1.00  4.32
ATOM    813  CA  LEU   101      24.776  33.500  29.975  1.00  4.32
ATOM    814  CB  LEU   101      25.262  32.407  30.942  1.00  4.32
ATOM    815  CG  LEU   101      25.093  30.971  30.397  1.00  4.32
ATOM    816  CD1 LEU   101      23.638  30.505  30.534  1.00  4.32
ATOM    817  CD2 LEU   101      25.566  30.834  28.941  1.00  4.32
ATOM    818  C   LEU   101      24.360  34.704  30.781  1.00  4.32
ATOM    819  O   LEU   101      23.257  34.723  31.302  1.00  4.32
ATOM    820  N   ALA   102      25.232  35.709  30.987  1.00  5.45
ATOM    821  CA  ALA   102      24.895  36.919  31.724  1.00  5.45
ATOM    822  CB  ALA   102      26.113  37.846  31.868  1.00  5.45
ATOM    823  C   ALA   102      23.835  37.659  30.984  1.00  5.45
ATOM    824  O   ALA   102      22.989  38.309  31.594  1.00  5.45
ATOM    825  N   VAL   103      23.911  37.644  29.643  1.00  7.54
ATOM    826  CA  VAL   103      22.974  38.345  28.806  1.00  7.54
ATOM    827  CB  VAL   103      23.203  37.981  27.364  1.00  7.54
ATOM    828  CG1 VAL   103      22.280  38.829  26.484  1.00  7.54
ATOM    829  CG2 VAL   103      24.699  37.980  27.017  1.00  7.54
ATOM    830  C   VAL   103      21.632  37.730  29.073  1.00  7.54
ATOM    831  O   VAL   103      20.619  38.410  29.213  1.00  7.54
ATOM    832  N   LEU   104      21.609  36.388  29.114  1.00 10.31
ATOM    833  CA  LEU   104      20.410  35.622  29.318  1.00 10.31
ATOM    834  CB  LEU   104      20.719  34.112  29.220  1.00 10.31
ATOM    835  CG  LEU   104      19.510  33.154  29.155  1.00 10.31
ATOM    836  CD1 LEU   104      19.984  31.692  29.082  1.00 10.31
ATOM    837  CD2 LEU   104      18.497  33.379  30.287  1.00 10.31
ATOM    838  C   LEU   104      19.924  35.914  30.709  1.00 10.31
ATOM    839  O   LEU   104      18.709  36.035  30.952  1.00 10.31
ATOM    840  N   VAL   105      20.910  36.034  31.638  1.00 11.77
ATOM    841  CA  VAL   105      20.634  36.233  33.030  1.00 11.77
ATOM    842  CB  VAL   105      21.686  35.763  34.013  1.00 11.77
ATOM    843  CG1 VAL   105      21.852  34.247  33.808  1.00 11.77
ATOM    844  CG2 VAL   105      22.992  36.553  33.899  1.00 11.77
ATOM    845  C   VAL   105      20.233  37.663  33.219  1.00 11.77
ATOM    846  O   VAL   105      19.286  38.111  32.578  1.00 11.77
ATOM    847  N   SER   106      20.932  38.446  34.066  1.00 10.22
ATOM    848  CA  SER   106      20.567  39.804  34.349  1.00 10.22
ATOM    849  CB  SER   106      21.614  40.541  35.203  1.00 10.22
ATOM    850  OG  SER   106      21.183  41.871  35.443  1.00 10.22
ATOM    851  C   SER   106      20.443  40.556  33.069  1.00 10.22
ATOM    852  O   SER   106      19.791  41.600  33.015  1.00 10.22
ATOM    853  N   GLY   107      21.064  40.041  31.998  1.00  8.52
ATOM    854  CA  GLY   107      20.931  40.656  30.726  1.00  8.52
ATOM    855  C   GLY   107      22.066  41.552  30.537  1.00  8.52
ATOM    856  O   GLY   107      22.096  42.367  29.614  1.00  8.52
ATOM    857  N   GLN   108      23.019  41.449  31.461  1.00  6.78
ATOM    858  CA  GLN   108      24.191  42.165  31.159  1.00  6.78
ATOM    859  CB  GLN   108      25.237  42.133  32.282  1.00  6.78
ATOM    860  CG  GLN   108      24.800  42.728  33.617  1.00  6.78
ATOM    861  CD  GLN   108      25.922  42.419  34.597  1.00  6.78
ATOM    862  OE1 GLN   108      26.560  41.371  34.509  1.00  6.78
ATOM    863  NE2 GLN   108      26.185  43.355  35.547  1.00  6.78
ATOM    864  C   GLN   108      24.779  41.299  30.091  1.00  6.78
ATOM    865  O   GLN   108      25.489  40.340  30.386  1.00  6.78
ATOM    866  N   LYS   109      24.470  41.600  28.819  1.00  5.64
ATOM    867  CA  LYS   109      24.950  40.808  27.732  1.00  5.64
ATOM    868  CB  LYS   109      24.702  41.424  26.347  1.00  5.64
ATOM    869  CG  LYS   109      25.228  40.530  25.222  1.00  5.64
ATOM    870  CD  LYS   109      25.014  41.091  23.818  1.00  5.64
ATOM    871  CE  LYS   109      26.141  42.020  23.374  1.00  5.64
ATOM    872  NZ  LYS   109      25.976  42.377  21.947  1.00  5.64
ATOM    873  C   LYS   109      26.464  40.709  27.845  1.00  5.64
ATOM    874  O   LYS   109      26.982  39.562  27.781  1.00  5.64
ATOM    875  OXT LYS   109      27.115  41.781  27.961  1.00  5.64
