# Supplementary material for: Selecting Near-Native Protein Structures from Predicted Decoy Sets Using Ordered Graphlet Degree Similarity
Source: Genes (Basel). 2019 Feb 11;10(2):132. doi: 10.3390/genes10020132 (PMC6410076; doi:10.3390/genes10020132)
Supplement: Supplementary file 1 [file genes-10-00132-s001.zip › CodeData/data/CASP11/T0759/model213.pdb]

ATOM      1  N   MET     1      48.452  75.655  59.549  1.00 10.39
ATOM      2  CA  MET     1      49.491  74.824  58.946  1.00 10.39
ATOM      3  HA  MET     1      49.362  73.805  59.312  1.00 10.39
ATOM      4  CB  MET     1      49.342  74.803  57.415  1.00 10.39
ATOM      5  HB1 MET     1      50.285  74.482  56.972  1.00 10.39
ATOM      6  HB2 MET     1      49.118  75.807  57.049  1.00 10.39
ATOM      7  CG  MET     1      48.256  73.826  56.958  1.00 10.39
ATOM      8  HG1 MET     1      47.303  74.120  57.400  1.00 10.39
ATOM      9  HG2 MET     1      48.513  72.834  57.331  1.00 10.39
ATOM     10  SD  MET     1      48.058  73.721  55.154  1.00 10.39
ATOM     11  CE  MET     1      47.086  72.192  55.075  1.00 10.39
ATOM     12  HE1 MET     1      46.845  71.961  54.038  1.00 10.39
ATOM     13  HE2 MET     1      47.664  71.368  55.497  1.00 10.39
ATOM     14  HE3 MET     1      46.166  72.312  55.646  1.00 10.39
ATOM     15  C   MET     1      50.906  75.273  59.319  1.00 10.39
ATOM     16  O   MET     1      51.383  76.336  58.914  1.00 10.39
ATOM     17  N   GLY     2      51.655  74.377  59.964  1.00  8.97
ATOM     18  H   GLY     2      51.217  73.532  60.307  1.00  8.97
ATOM     19  CA  GLY     2      53.098  74.340  59.769  1.00  8.97
ATOM     20  HA1 GLY     2      53.537  73.561  60.387  1.00  8.97
ATOM     21  HA2 GLY     2      53.532  75.298  60.055  1.00  8.97
ATOM     22  C   GLY     2      53.404  74.064  58.311  1.00  8.97
ATOM     23  O   GLY     2      53.318  72.918  57.924  1.00  8.97
ATOM     24  N   HIS     3      53.850  75.024  57.499  1.00  7.39
ATOM     25  H   HIS     3      53.835  75.987  57.805  1.00  7.39
ATOM     26  CA  HIS     3      54.679  74.630  56.344  1.00  7.39
ATOM     27  HA  HIS     3      54.161  73.848  55.798  1.00  7.39
ATOM     28  CB  HIS     3      54.883  75.805  55.373  1.00  7.39
ATOM     29  HB1 HIS     3      53.978  76.414  55.337  1.00  7.39
ATOM     30  HB2 HIS     3      55.035  75.389  54.377  1.00  7.39
ATOM     31  CG  HIS     3      56.071  76.685  55.677  1.00  7.39
ATOM     32  ND1 HIS     3      56.036  77.927  56.311  1.00  7.39
ATOM     33  CE1 HIS     3      57.311  78.335  56.390  1.00  7.39
ATOM     34  HE1 HIS     3      57.625  79.273  56.828  1.00  7.39
ATOM     35  NE2 HIS     3      58.134  77.419  55.853  1.00  7.39
ATOM     36  HE2 HIS     3      59.142  77.474  55.812  1.00  7.39
ATOM     37  CD2 HIS     3      57.369  76.376  55.389  1.00  7.39
ATOM     38  HD2 HIS     3      57.717  75.460  54.928  1.00  7.39
ATOM     39  C   HIS     3      56.014  74.054  56.825  1.00  7.39
ATOM     40  O   HIS     3      56.667  73.319  56.106  1.00  7.39
ATOM     41  N   HIS     4      56.399  74.355  58.064  1.00  6.72
ATOM     42  H   HIS     4      55.914  75.103  58.543  1.00  6.72
ATOM     43  CA  HIS     4      57.419  73.640  58.818  1.00  6.72
ATOM     44  HA  HIS     4      58.331  73.588  58.222  1.00  6.72
ATOM     45  CB  HIS     4      57.718  74.412  60.122  1.00  6.72
ATOM     46  HB1 HIS     4      58.705  74.119  60.483  1.00  6.72
ATOM     47  HB2 HIS     4      56.994  74.116  60.883  1.00  6.72
ATOM     48  CG  HIS     4      57.645  75.920  60.017  1.00  6.72
ATOM     49  ND1 HIS     4      56.456  76.650  59.926  1.00  6.72
ATOM     50  CE1 HIS     4      56.814  77.939  59.861  1.00  6.72
ATOM     51  HE1 HIS     4      56.118  78.765  59.779  1.00  6.72
ATOM     52  NE2 HIS     4      58.154  78.057  59.919  1.00  6.72
ATOM     53  HE2 HIS     4      58.661  78.931  59.921  1.00  6.72
ATOM     54  CD2 HIS     4      58.696  76.791  60.014  1.00  6.72
ATOM     55  HD2 HIS     4      59.742  76.526  60.087  1.00  6.72
ATOM     56  C   HIS     4      56.996  72.234  59.160  1.00  6.72
ATOM     57  O   HIS     4      57.840  71.367  59.087  1.00  6.72
ATOM     58  N   HIS     5      55.718  71.987  59.458  1.00  6.49
ATOM     59  H   HIS     5      55.059  72.747  59.474  1.00  6.49
ATOM     60  CA  HIS     5      55.202  70.622  59.513  1.00  6.49
ATOM     61  HA  HIS     5      55.846  70.047  60.175  1.00  6.49
ATOM     62  CB  HIS     5      53.751  70.597  60.045  1.00  6.49
ATOM     63  HB1 HIS     5      53.404  69.570  60.065  1.00  6.49
ATOM     64  HB2 HIS     5      53.074  71.103  59.369  1.00  6.49
ATOM     65  CG  HIS     5      53.552  71.159  61.431  1.00  6.49
ATOM     66  ND1 HIS     5      52.345  71.634  61.953  1.00  6.49
ATOM     67  CE1 HIS     5      52.575  71.849  63.258  1.00  6.49
ATOM     68  HE1 HIS     5      51.818  72.153  63.967  1.00  6.49
ATOM     69  NE2 HIS     5      53.853  71.569  63.567  1.00  6.49
ATOM     70  HE2 HIS     5      54.239  71.480  64.498  1.00  6.49
ATOM     71  CD2 HIS     5      54.487  71.162  62.421  1.00  6.49
ATOM     72  HD2 HIS     5      55.505  70.813  62.340  1.00  6.49
ATOM     73  C   HIS     5      55.298  69.984  58.128  1.00  6.49
ATOM     74  O   HIS     5      55.839  68.902  58.019  1.00  6.49
ATOM     75  N   HIS     6      54.934  70.681  57.049  1.00  6.08
ATOM     76  H   HIS     6      54.456  71.563  57.199  1.00  6.08
ATOM     77  CA  HIS     6      55.096  70.196  55.675  1.00  6.08
ATOM     78  HA  HIS     6      54.538  69.283  55.562  1.00  6.08
ATOM     79  CB  HIS     6      54.597  71.208  54.611  1.00  6.08
ATOM     80  HB1 HIS     6      54.647  70.712  53.642  1.00  6.08
ATOM     81  HB2 HIS     6      55.299  72.034  54.548  1.00  6.08
ATOM     82  CG  HIS     6      53.216  71.818  54.702  1.00  6.08
ATOM     83  ND1 HIS     6      52.712  72.777  53.810  1.00  6.08
ATOM     84  CE1 HIS     6      51.483  73.083  54.264  1.00  6.08
ATOM     85  HE1 HIS     6      50.810  73.797  53.811  1.00  6.08
ATOM     86  NE2 HIS     6      51.187  72.351  55.345  1.00  6.08
ATOM     87  HE2 HIS     6      50.282  72.275  55.806  1.00  6.08
ATOM     88  CD2 HIS     6      52.268  71.571  55.645  1.00  6.08
ATOM     89  HD2 HIS     6      52.346  70.930  56.505  1.00  6.08
ATOM     90  C   HIS     6      56.544  69.880  55.279  1.00  6.08
ATOM     91  O   HIS     6      56.792  69.171  54.303  1.00  6.08
ATOM     92  N   HIS     7      57.487  70.499  55.986  1.00  5.59
ATOM     93  H   HIS     7      57.169  71.167  56.674  1.00  5.59
ATOM     94  CA  HIS     7      58.926  70.353  55.826  1.00  5.59
ATOM     95  HA  HIS     7      59.134  69.877  54.869  1.00  5.59
ATOM     96  CB  HIS     7      59.605  71.741  55.836  1.00  5.59
ATOM     97  HB1 HIS     7      60.683  71.593  55.906  1.00  5.59
ATOM     98  HB2 HIS     7      59.297  72.276  56.731  1.00  5.59
ATOM     99  CG  HIS     7      59.367  72.625  54.633  1.00  5.59
ATOM    100  ND1 HIS     7      59.973  73.873  54.434  1.00  5.59
ATOM    101  CE1 HIS     7      59.572  74.291  53.226  1.00  5.59
ATOM    102  HE1 HIS     7      59.881  75.222  52.769  1.00  5.59
ATOM    103  NE2 HIS     7      58.746  73.393  52.666  1.00  5.59
ATOM    104  HE2 HIS     7      58.333  73.468  51.749  1.00  5.59
ATOM    105  CD2 HIS     7      58.609  72.333  53.536  1.00  5.59
ATOM    106  HD2 HIS     7      58.031  71.431  53.386  1.00  5.59
ATOM    107  C   HIS     7      59.567  69.460  56.864  1.00  5.59
ATOM    108  O   HIS     7      60.732  69.091  56.722  1.00  5.59
ATOM    109  N   HIS     8      58.781  69.091  57.858  1.00  4.92
ATOM    110  H   HIS     8      57.805  69.362  57.845  1.00  4.92
ATOM    111  CA  HIS     8      59.184  68.296  58.970  1.00  4.92
ATOM    112  HA  HIS     8      60.196  67.958  58.746  1.00  4.92
ATOM    113  CB  HIS     8      59.338  69.091  60.269  1.00  4.92
ATOM    114  HB1 HIS     8      58.373  69.224  60.751  1.00  4.92
ATOM    115  HB2 HIS     8      59.761  70.070  60.051  1.00  4.92
ATOM    116  CG  HIS     8      60.307  68.416  61.211  1.00  4.92
ATOM    117  ND1 HIS     8      61.661  68.183  60.948  1.00  4.92
ATOM    118  CE1 HIS     8      62.096  67.364  61.914  1.00  4.92
ATOM    119  HE1 HIS     8      63.106  66.984  61.995  1.00  4.92
ATOM    120  NE2 HIS     8      61.089  67.063  62.747  1.00  4.92
ATOM    121  HE2 HIS     8      61.120  66.430  63.541  1.00  4.92
ATOM    122  CD2 HIS     8      59.960  67.717  62.322  1.00  4.92
ATOM    123  HD2 HIS     8      58.967  67.651  62.741  1.00  4.92
ATOM    124  C   HIS     8      58.436  66.992  59.038  1.00  4.92
ATOM    125  O   HIS     8      57.498  66.728  58.292  1.00  4.92
ATOM    126  N   SER     9      59.004  66.098  59.817  1.00  4.33
ATOM    127  H   SER     9      59.766  66.467  60.364  1.00  4.33
ATOM    128  CA  SER     9      58.969  64.687  59.558  1.00  4.33
ATOM    129  HA  SER     9      57.954  64.452  59.285  1.00  4.33
ATOM    130  CB  SER     9      60.032  64.377  58.476  1.00  4.33
ATOM    131  HB1 SER     9      59.730  64.843  57.544  1.00  4.33
ATOM    132  HB2 SER     9      60.104  63.305  58.342  1.00  4.33
ATOM    133  OG  SER     9      61.331  64.840  58.776  1.00  4.33
ATOM    134  HG  SER     9      61.636  64.328  59.534  1.00  4.33
ATOM    135  C   SER     9      59.349  64.016  60.877  1.00  4.33
ATOM    136  O   SER     9      60.335  63.284  60.972  1.00  4.33
ATOM    137  N   HIS    10      58.590  64.313  61.935  1.00  3.89
ATOM    138  H   HIS    10      57.774  64.903  61.813  1.00  3.89
ATOM    139  CA  HIS    10      58.694  63.573  63.183  1.00  3.89
ATOM    140  HA  HIS    10      59.747  63.532  63.463  1.00  3.89
ATOM    141  CB  HIS    10      57.953  64.251  64.359  1.00  3.89
ATOM    142  HB1 HIS    10      57.981  63.579  65.216  1.00  3.89
ATOM    143  HB2 HIS    10      56.904  64.373  64.092  1.00  3.89
ATOM    144  CG  HIS    10      58.467  65.563  64.878  1.00  3.89
ATOM    145  ND1 HIS    10      59.797  65.927  65.120  1.00  3.89
ATOM    146  CE1 HIS    10      59.737  67.193  65.581  1.00  3.89
ATOM    147  HE1 HIS    10      60.599  67.810  65.800  1.00  3.89
ATOM    148  NE2 HIS    10      58.463  67.613  65.655  1.00  3.89
ATOM    149  HE2 HIS    10      58.143  68.567  65.783  1.00  3.89
ATOM    150  CD2 HIS    10      57.654  66.577  65.275  1.00  3.89
ATOM    151  HD2 HIS    10      56.572  66.589  65.229  1.00  3.89
ATOM    152  C   HIS    10      58.210  62.108  63.105  1.00  3.89
ATOM    153  O   HIS    10      57.256  61.684  63.760  1.00  3.89
ATOM    154  N   MET    11      58.890  61.285  62.318  1.00  3.15
ATOM    155  H   MET    11      59.652  61.678  61.773  1.00  3.15
ATOM    156  CA  MET    11      58.801  59.840  62.455  1.00  3.15
ATOM    157  HA  MET    11      57.775  59.497  62.310  1.00  3.15
ATOM    158  CB  MET    11      59.738  59.231  61.398  1.00  3.15
ATOM    159  HB1 MET    11      60.744  59.625  61.532  1.00  3.15
ATOM    160  HB2 MET    11      59.435  59.553  60.423  1.00  3.15
ATOM    161  CG  MET    11      59.806  57.706  61.382  1.00  3.15
ATOM    162  HG1 MET    11      58.811  57.312  61.209  1.00  3.15
ATOM    163  HG2 MET    11      60.130  57.373  62.355  1.00  3.15
ATOM    164  SD  MET    11      60.931  57.094  60.094  1.00  3.15
ATOM    165  CE  MET    11      61.161  55.324  60.405  1.00  3.15
ATOM    166  HE1 MET    11      61.740  55.172  61.312  1.00  3.15
ATOM    167  HE2 MET    11      60.201  54.820  60.487  1.00  3.15
ATOM    168  HE3 MET    11      61.705  54.896  59.566  1.00  3.15
ATOM    169  C   MET    11      59.323  59.471  63.829  1.00  3.15
ATOM    170  O   MET    11      60.479  59.746  64.145  1.00  3.15
ATOM    171  N   VAL    12      58.478  58.934  64.687  1.00  2.49
ATOM    172  H   VAL    12      57.512  58.809  64.402  1.00  2.49
ATOM    173  CA  VAL    12      58.752  58.886  66.122  1.00  2.49
ATOM    174  HA  VAL    12      59.780  58.598  66.348  1.00  2.49
ATOM    175  CB  VAL    12      58.421  60.284  66.746  1.00  2.49
ATOM    176  HB  VAL    12      57.491  60.646  66.305  1.00  2.49
ATOM    177  CG1 VAL    12      58.217  60.309  68.268  1.00  2.49
ATOM    178 1HG1 VAL    12      58.011  61.328  68.599  1.00  2.49
ATOM    179 2HG1 VAL    12      57.348  59.714  68.540  1.00  2.49
ATOM    180 3HG1 VAL    12      59.115  59.951  68.772  1.00  2.49
ATOM    181  CG2 VAL    12      59.503  61.353  66.506  1.00  2.49
ATOM    182 1HG2 VAL    12      59.216  62.289  66.988  1.00  2.49
ATOM    183 2HG2 VAL    12      60.458  61.031  66.914  1.00  2.49
ATOM    184 3HG2 VAL    12      59.600  61.581  65.451  1.00  2.49
ATOM    185  C   VAL    12      57.777  57.821  66.749  1.00  2.49
ATOM    186  O   VAL    12      56.589  57.846  66.461  1.00  2.49
ATOM    187  N   VAL    13      58.224  56.958  67.681  1.00  2.29
ATOM    188  H   VAL    13      59.221  56.751  67.657  1.00  2.29
ATOM    189  CA  VAL    13      57.680  56.964  69.069  1.00  2.29
ATOM    190  HA  VAL    13      56.810  57.645  69.077  1.00  2.29
ATOM    191  CB  VAL    13      57.195  55.674  69.706  1.00  2.29
ATOM    192  HB  VAL    13      56.744  55.934  70.662  1.00  2.29
ATOM    193  CG1 VAL    13      56.072  55.113  68.873  1.00  2.29
ATOM    194 1HG1 VAL    13      55.545  54.377  69.474  1.00  2.29
ATOM    195 2HG1 VAL    13      55.360  55.897  68.613  1.00  2.29
ATOM    196 3HG1 VAL    13      56.472  54.686  67.957  1.00  2.29
ATOM    197  CG2 VAL    13      58.352  54.724  70.020  1.00  2.29
ATOM    198 1HG2 VAL    13      57.955  53.785  70.394  1.00  2.29
ATOM    199 2HG2 VAL    13      58.956  54.602  69.124  1.00  2.29
ATOM    200 3HG2 VAL    13      58.983  55.146  70.802  1.00  2.29
ATOM    201  C   VAL    13      58.742  57.578  69.963  1.00  2.29
ATOM    202  O   VAL    13      59.950  57.506  69.684  1.00  2.29
ATOM    203  N   ILE    14      58.293  58.100  71.089  1.00  2.77
ATOM    204  H   ILE    14      57.297  58.114  71.222  1.00  2.77
ATOM    205  CA  ILE    14      59.086  58.053  72.305  1.00  2.77
ATOM    206  HA  ILE    14      60.133  57.870  72.064  1.00  2.77
ATOM    207  CB  ILE    14      58.977  59.426  73.027  1.00  2.77
ATOM    208  HB  ILE    14      59.062  60.205  72.265  1.00  2.77
ATOM    209  CG2 ILE    14      57.611  59.633  73.709  1.00  2.77
ATOM    210 1HG2 ILE    14      57.527  60.662  74.061  1.00  2.77
ATOM    211 2HG2 ILE    14      56.799  59.447  73.005  1.00  2.77
ATOM    212 3HG2 ILE    14      57.504  58.966  74.564  1.00  2.77
ATOM    213  CG1 ILE    14      60.108  59.671  74.049  1.00  2.77
ATOM    214 1HG1 ILE    14      60.311  58.764  74.616  1.00  2.77
ATOM    215 2HG1 ILE    14      59.803  60.442  74.758  1.00  2.77
ATOM    216  CD1 ILE    14      61.401  60.156  73.378  1.00  2.77
ATOM    217  HD1 ILE    14      62.205  60.181  74.114  1.00  2.77
ATOM    218  HD2 ILE    14      61.682  59.497  72.559  1.00  2.77
ATOM    219  HD3 ILE    14      61.252  61.161  72.981  1.00  2.77
ATOM    220  C   ILE    14      58.564  56.887  73.155  1.00  2.77
ATOM    221  O   ILE    14      57.388  56.543  73.072  1.00  2.77
ATOM    222  N   HIS    15      59.403  56.300  74.003  1.00  2.95
ATOM    223  H   HIS    15      60.375  56.598  73.987  1.00  2.95
ATOM    224  CA  HIS    15      58.948  55.540  75.169  1.00  2.95
ATOM    225  HA  HIS    15      57.909  55.230  75.058  1.00  2.95
ATOM    226  CB  HIS    15      59.782  54.258  75.346  1.00  2.95
ATOM    227  HB1 HIS    15      59.381  53.732  76.209  1.00  2.95
ATOM    228  HB2 HIS    15      60.819  54.523  75.553  1.00  2.95
ATOM    229  CG  HIS    15      59.771  53.274  74.198  1.00  2.95
ATOM    230  ND1 HIS    15      60.567  52.124  74.132  1.00  2.95
ATOM    231  CE1 HIS    15      60.185  51.478  73.016  1.00  2.95
ATOM    232  HE1 HIS    15      60.591  50.534  72.677  1.00  2.95
ATOM    233  NE2 HIS    15      59.243  52.176  72.364  1.00  2.95
ATOM    234  HE2 HIS    15      58.802  51.906  71.496  1.00  2.95
ATOM    235  CD2 HIS    15      58.953  53.300  73.105  1.00  2.95
ATOM    236  HD2 HIS    15      58.185  54.035  72.901  1.00  2.95
ATOM    237  C   HIS    15      59.078  56.471  76.374  1.00  2.95
ATOM    238  O   HIS    15      60.217  56.745  76.749  1.00  2.95
ATOM    239  N   PRO    16      57.986  57.045  76.918  1.00  3.71
ATOM    240  CD  PRO    16      56.599  56.833  76.528  1.00  3.71
ATOM    241  HD1 PRO    16      56.254  55.879  76.931  1.00  3.71
ATOM    242  HD2 PRO    16      56.469  56.854  75.447  1.00  3.71
ATOM    243  CG  PRO    16      55.817  57.980  77.163  1.00  3.71
ATOM    244  HG1 PRO    16      54.788  57.693  77.381  1.00  3.71
ATOM    245  HG2 PRO    16      55.843  58.849  76.504  1.00  3.71
ATOM    246  CB  PRO    16      56.607  58.278  78.434  1.00  3.71
ATOM    247  HB1 PRO    16      56.276  57.600  79.223  1.00  3.71
ATOM    248  HB2 PRO    16      56.484  59.313  78.752  1.00  3.71
ATOM    249  CA  PRO    16      58.061  57.974  78.050  1.00  3.71
ATOM    250  HA  PRO    16      58.548  58.891  77.719  1.00  3.71
ATOM    251  C   PRO    16      58.826  57.421  79.258  1.00  3.71
ATOM    252  O   PRO    16      59.426  58.174  80.016  1.00  3.71
ATOM    253  N   ASP    17      58.789  56.100  79.410  1.00  3.76
ATOM    254  H   ASP    17      58.221  55.571  78.752  1.00  3.76
ATOM    255  CA  ASP    17      59.354  55.309  80.486  1.00  3.76
ATOM    256  HA  ASP    17      59.227  55.894  81.398  1.00  3.76
ATOM    257  CB  ASP    17      58.473  54.045  80.696  1.00  3.76
ATOM    258  HB1 ASP    17      57.574  54.363  81.226  1.00  3.76
ATOM    259  HB2 ASP    17      59.004  53.364  81.363  1.00  3.76
ATOM    260  CG  ASP    17      57.998  53.278  79.436  1.00  3.76
ATOM    261  OD1 ASP    17      58.114  52.034  79.452  1.00  3.76
ATOM    262  OD2 ASP    17      57.584  53.919  78.438  1.00  3.76
ATOM    263  C   ASP    17      60.894  55.125  80.380  1.00  3.76
ATOM    264  O   ASP    17      61.608  55.724  81.184  1.00  3.76
ATOM    265  N   PRO    18      61.473  54.407  79.394  1.00  3.68
ATOM    266  CD  PRO    18      60.922  53.172  78.870  1.00  3.68
ATOM    267  HD1 PRO    18      60.204  53.393  78.088  1.00  3.68
ATOM    268  HD2 PRO    18      60.470  52.589  79.670  1.00  3.68
ATOM    269  CG  PRO    18      62.073  52.354  78.308  1.00  3.68
ATOM    270  HG1 PRO    18      61.762  51.781  77.436  1.00  3.68
ATOM    271  HG2 PRO    18      62.473  51.700  79.085  1.00  3.68
ATOM    272  CB  PRO    18      63.091  53.424  77.962  1.00  3.68
ATOM    273  HB1 PRO    18      62.828  53.856  76.996  1.00  3.68
ATOM    274  HB2 PRO    18      64.105  53.024  77.958  1.00  3.68
ATOM    275  CA  PRO    18      62.900  54.470  79.060  1.00  3.68
ATOM    276  HA  PRO    18      63.455  54.154  79.944  1.00  3.68
ATOM    277  C   PRO    18      63.495  55.812  78.606  1.00  3.68
ATOM    278  O   PRO    18      64.707  55.870  78.402  1.00  3.68
ATOM    279  N   GLY    19      62.685  56.840  78.342  1.00  3.51
ATOM    280  H   GLY    19      61.696  56.724  78.527  1.00  3.51
ATOM    281  CA  GLY    19      63.086  58.085  77.665  1.00  3.51
ATOM    282  HA1 GLY    19      63.720  58.660  78.340  1.00  3.51
ATOM    283  HA2 GLY    19      62.188  58.667  77.460  1.00  3.51
ATOM    284  C   GLY    19      63.842  57.905  76.347  1.00  3.51
ATOM    285  O   GLY    19      64.651  58.751  75.969  1.00  3.51
ATOM    286  N   ARG    20      63.595  56.793  75.644  1.00  2.94
ATOM    287  H   ARG    20      62.845  56.213  75.988  1.00  2.94
ATOM    288  CA  ARG    20      64.220  56.459  74.355  1.00  2.94
ATOM    289  HA  ARG    20      65.202  56.933  74.299  1.00  2.94
ATOM    290  CB  ARG    20      64.357  54.934  74.214  1.00  2.94
ATOM    291  HB1 ARG    20      64.775  54.718  73.231  1.00  2.94
ATOM    292  HB2 ARG    20      63.355  54.508  74.275  1.00  2.94
ATOM    293  CG  ARG    20      65.258  54.246  75.245  1.00  2.94
ATOM    294  HG1 ARG    20      64.905  54.461  76.247  1.00  2.94
ATOM    295  HG2 ARG    20      66.267  54.654  75.158  1.00  2.94
ATOM    296  CD  ARG    20      65.320  52.720  75.035  1.00  2.94
ATOM    297  HD1 ARG    20      65.945  52.308  75.829  1.00  2.94
ATOM    298  HD2 ARG    20      65.811  52.524  74.079  1.00  2.94
ATOM    299  NE  ARG    20      63.993  52.054  75.036  1.00  2.94
ATOM    300  HE  ARG    20      63.194  52.605  74.753  1.00  2.94
ATOM    301  CZ  ARG    20      63.735  50.787  75.319  1.00  2.94
ATOM    302  NH1 ARG    20      64.669  49.949  75.667  1.00  2.94
ATOM    303 1HH1 ARG    20      65.611  50.282  75.756  1.00  2.94
ATOM    304 2HH1 ARG    20      64.440  48.990  75.839  1.00  2.94
ATOM    305  NH2 ARG    20      62.526  50.316  75.233  1.00  2.94
ATOM    306 1HH2 ARG    20      61.761  50.941  74.979  1.00  2.94
ATOM    307 2HH2 ARG    20      62.314  49.378  75.516  1.00  2.94
ATOM    308  C   ARG    20      63.374  56.969  73.201  1.00  2.94
ATOM    309  O   ARG    20      62.161  57.088  73.299  1.00  2.94
ATOM    310  N   GLU    21      64.018  57.106  72.058  1.00  2.61
ATOM    311  H   GLU    21      65.006  56.915  72.059  1.00  2.61
ATOM    312  CA  GLU    21      63.465  57.585  70.795  1.00  2.61
ATOM    313  HA  GLU    21      62.413  57.855  70.903  1.00  2.61
ATOM    314  CB  GLU    21      64.291  58.856  70.511  1.00  2.61
ATOM    315  HB1 GLU    21      65.357  58.621  70.526  1.00  2.61
ATOM    316  HB2 GLU    21      64.116  59.533  71.350  1.00  2.61
ATOM    317  CG  GLU    21      63.958  59.649  69.251  1.00  2.61
ATOM    318  HG1 GLU    21      64.081  60.710  69.477  1.00  2.61
ATOM    319  HG2 GLU    21      62.910  59.484  68.992  1.00  2.61
ATOM    320  CD  GLU    21      64.855  59.308  68.060  1.00  2.61
ATOM    321  OE1 GLU    21      64.735  60.014  67.043  1.00  2.61
ATOM    322  OE2 GLU    21      65.463  58.214  68.004  1.00  2.61
ATOM    323  C   GLU    21      63.589  56.417  69.811  1.00  2.61
ATOM    324  O   GLU    21      64.674  55.852  69.638  1.00  2.61
ATOM    325  N   LEU    22      62.462  55.937  69.279  1.00  2.04
ATOM    326  H   LEU    22      61.591  56.438  69.433  1.00  2.04
ATOM    327  CA  LEU    22      62.397  54.683  68.518  1.00  2.04
ATOM    328  HA  LEU    22      63.408  54.381  68.246  1.00  2.04
ATOM    329  CB  LEU    22      61.801  53.527  69.344  1.00  2.04
ATOM    330  HB1 LEU    22      61.467  52.766  68.642  1.00  2.04
ATOM    331  HB2 LEU    22      60.927  53.866  69.892  1.00  2.04
ATOM    332  CG  LEU    22      62.803  52.870  70.314  1.00  2.04
ATOM    333  HG  LEU    22      63.819  52.959  69.930  1.00  2.04
ATOM    334  CD1 LEU    22      62.748  53.518  71.692  1.00  2.04
ATOM    335 1HD1 LEU    22      63.080  54.547  71.614  1.00  2.04
ATOM    336 2HD1 LEU    22      61.731  53.521  72.072  1.00  2.04
ATOM    337 3HD1 LEU    22      63.403  52.982  72.373  1.00  2.04
ATOM    338  CD2 LEU    22      62.500  51.381  70.490  1.00  2.04
ATOM    339 1HD2 LEU    22      63.034  50.975  71.348  1.00  2.04
ATOM    340 2HD2 LEU    22      61.430  51.217  70.595  1.00  2.04
ATOM    341 3HD2 LEU    22      62.856  50.859  69.605  1.00  2.04
ATOM    342  C   LEU    22      61.676  54.879  67.188  1.00  2.04
ATOM    343  O   LEU    22      60.765  55.693  67.072  1.00  2.04
ATOM    344  N   SER    23      62.093  54.156  66.154  1.00  2.07
ATOM    345  H   SER    23      62.850  53.491  66.310  1.00  2.07
ATOM    346  CA  SER    23      61.350  54.143  64.886  1.00  2.07
ATOM    347  HA  SER    23      61.227  55.155  64.558  1.00  2.07
ATOM    348  CB  SER    23      62.071  53.354  63.784  1.00  2.07
ATOM    349  HB1 SER    23      61.529  53.475  62.846  1.00  2.07
ATOM    350  HB2 SER    23      62.073  52.297  64.033  1.00  2.07
ATOM    351  OG  SER    23      63.397  53.802  63.607  1.00  2.07
ATOM    352  HG  SER    23      63.991  53.153  64.074  1.00  2.07
ATOM    353  C   SER    23      59.947  53.591  65.064  1.00  2.07
ATOM    354  O   SER    23      59.758  52.719  65.906  1.00  2.07
ATOM    355  N   PRO    24      58.962  54.033  64.270  1.00  1.79
ATOM    356  CD  PRO    24      58.990  55.156  63.356  1.00  1.79
ATOM    357  HD1 PRO    24      59.821  55.080  62.661  1.00  1.79
ATOM    358  HD2 PRO    24      59.045  56.085  63.925  1.00  1.79
ATOM    359  CG  PRO    24      57.668  55.087  62.606  1.00  1.79
ATOM    360  HG1 PRO    24      57.783  54.379  61.789  1.00  1.79
ATOM    361  HG2 PRO    24      57.334  56.060  62.250  1.00  1.79
ATOM    362  CB  PRO    24      56.719  54.517  63.650  1.00  1.79
ATOM    363  HB1 PRO    24      55.854  54.029  63.232  1.00  1.79
ATOM    364  HB2 PRO    24      56.397  55.324  64.311  1.00  1.79
ATOM    365  CA  PRO    24      57.603  53.556  64.428  1.00  1.79
ATOM    366  HA  PRO    24      57.343  53.719  65.475  1.00  1.79
ATOM    367  C   PRO    24      57.423  52.038  64.233  1.00  1.79
ATOM    368  O   PRO    24      56.660  51.399  64.955  1.00  1.79
ATOM    369  N   GLU    25      58.251  51.380  63.418  1.00  1.82
ATOM    370  H   GLU    25      58.892  51.898  62.836  1.00  1.82
ATOM    371  CA  GLU    25      58.341  49.908  63.467  1.00  1.82
ATOM    372  HA  GLU    25      57.330  49.501  63.415  1.00  1.82
ATOM    373  CB  GLU    25      59.163  49.396  62.310  1.00  1.82
ATOM    374  HB1 GLU    25      60.219  49.619  62.470  1.00  1.82
ATOM    375  HB2 GLU    25      58.815  49.935  61.447  1.00  1.82
ATOM    376  CG  GLU    25      58.990  47.889  62.108  1.00  1.82
ATOM    377  HG1 GLU    25      59.317  47.360  62.996  1.00  1.82
ATOM    378  HG2 GLU    25      59.628  47.567  61.287  1.00  1.82
ATOM    379  CD  GLU    25      57.545  47.515  61.817  1.00  1.82
ATOM    380  OE1 GLU    25      56.950  48.181  60.934  1.00  1.82
ATOM    381  OE2 GLU    25      57.067  46.533  62.424  1.00  1.82
ATOM    382  C   GLU    25      59.007  49.342  64.731  1.00  1.82
ATOM    383  O   GLU    25      58.623  48.296  65.249  1.00  1.82
ATOM    384  N   GLU    26      60.055  49.988  65.233  1.00  2.04
ATOM    385  H   GLU    26      60.255  50.921  64.902  1.00  2.04
ATOM    386  CA  GLU    26      60.713  49.515  66.450  1.00  2.04
ATOM    387  HA  GLU    26      61.032  48.483  66.317  1.00  2.04
ATOM    388  CB  GLU    26      61.943  50.362  66.786  1.00  2.04
ATOM    389  HB1 GLU    26      62.334  50.003  67.734  1.00  2.04
ATOM    390  HB2 GLU    26      61.602  51.384  66.921  1.00  2.04
ATOM    391  CG  GLU    26      63.109  50.353  65.789  1.00  2.04
ATOM    392  HG1 GLU    26      62.714  50.346  64.772  1.00  2.04
ATOM    393  HG2 GLU    26      63.687  49.436  65.924  1.00  2.04
ATOM    394  CD  GLU    26      64.007  51.593  65.983  1.00  2.04
ATOM    395  OE1 GLU    26      63.965  52.221  67.062  1.00  2.04
ATOM    396  OE2 GLU    26      64.627  52.040  64.998  1.00  2.04
ATOM    397  C   GLU    26      59.780  49.532  67.662  1.00  2.04
ATOM    398  O   GLU    26      59.816  48.651  68.515  1.00  2.04
ATOM    399  N   ALA    27      58.926  50.543  67.683  1.00  2.02
ATOM    400  H   ALA    27      59.031  51.216  66.932  1.00  2.02
ATOM    401  CA  ALA    27      57.858  50.816  68.612  1.00  2.02
ATOM    402  HA  ALA    27      58.239  50.773  69.631  1.00  2.02
ATOM    403  CB  ALA    27      57.450  52.219  68.278  1.00  2.02
ATOM    404  HB1 ALA    27      56.771  52.550  69.055  1.00  2.02
ATOM    405  HB2 ALA    27      58.332  52.845  68.218  1.00  2.02
ATOM    406  HB3 ALA    27      56.980  52.246  67.300  1.00  2.02
ATOM    407  C   ALA    27      56.677  49.849  68.488  1.00  2.02
ATOM    408  O   ALA    27      56.062  49.504  69.504  1.00  2.02
ATOM    409  N   HIS    28      56.403  49.378  67.267  1.00  2.35
ATOM    410  H   HIS    28      56.817  49.827  66.458  1.00  2.35
ATOM    411  CA  HIS    28      55.514  48.237  67.054  1.00  2.35
ATOM    412  HA  HIS    28      54.525  48.423  67.477  1.00  2.35
ATOM    413  CB  HIS    28      55.379  47.987  65.535  1.00  2.35
ATOM    414  HB1 HIS    28      56.319  47.641  65.119  1.00  2.35
ATOM    415  HB2 HIS    28      55.114  48.902  65.011  1.00  2.35
ATOM    416  CG  HIS    28      54.347  46.946  65.244  1.00  2.35
ATOM    417  ND1 HIS    28      53.063  46.966  65.769  1.00  2.35
ATOM    418  CE1 HIS    28      52.543  45.771  65.491  1.00  2.35
ATOM    419  HE1 HIS    28      51.575  45.447  65.835  1.00  2.35
ATOM    420  NE2 HIS    28      53.402  45.034  64.765  1.00  2.35
ATOM    421  HE2 HIS    28      53.225  44.091  64.438  1.00  2.35
ATOM    422  CD2 HIS    28      54.561  45.760  64.605  1.00  2.35
ATOM    423  HD2 HIS    28      55.485  45.441  64.140  1.00  2.35
ATOM    424  C   HIS    28      56.066  46.994  67.735  1.00  2.35
ATOM    425  O   HIS    28      55.403  46.357  68.545  1.00  2.35
ATOM    426  N   ARG    29      57.343  46.706  67.471  1.00  2.83
ATOM    427  H   ARG    29      57.829  47.311  66.816  1.00  2.83
ATOM    428  CA  ARG    29      58.032  45.513  67.973  1.00  2.83
ATOM    429  HA  ARG    29      57.384  44.649  67.809  1.00  2.83
ATOM    430  CB  ARG    29      59.331  45.317  67.156  1.00  2.83
ATOM    431  HB1 ARG    29      59.890  44.480  67.578  1.00  2.83
ATOM    432  HB2 ARG    29      59.945  46.215  67.239  1.00  2.83
ATOM    433  CG  ARG    29      59.052  45.014  65.664  1.00  2.83
ATOM    434  HG1 ARG    29      58.425  45.789  65.228  1.00  2.83
ATOM    435  HG2 ARG    29      58.488  44.082  65.612  1.00  2.83
ATOM    436  CD  ARG    29      60.307  44.854  64.782  1.00  2.83
ATOM    437  HD1 ARG    29      59.971  44.525  63.797  1.00  2.83
ATOM    438  HD2 ARG    29      60.933  44.066  65.204  1.00  2.83
ATOM    439  NE  ARG    29      61.105  46.097  64.652  1.00  2.83
ATOM    440  HE  ARG    29      61.141  46.678  65.471  1.00  2.83
ATOM    441  CZ  ARG    29      61.718  46.558  63.564  1.00  2.83
ATOM    442  NH1 ARG    29      61.609  46.007  62.386  1.00  2.83
ATOM    443 1HH1 ARG    29      60.910  45.297  62.248  1.00  2.83
ATOM    444 2HH1 ARG    29      62.036  46.467  61.595  1.00  2.83
ATOM    445  NH2 ARG    29      62.446  47.639  63.609  1.00  2.83
ATOM    446 1HH2 ARG    29      62.576  48.148  64.461  1.00  2.83
ATOM    447 2HH2 ARG    29      62.824  48.000  62.738  1.00  2.83
ATOM    448  C   ARG    29      58.293  45.517  69.490  1.00  2.83
ATOM    449  O   ARG    29      58.464  44.453  70.076  1.00  2.83
ATOM    450  N   ALA    30      58.310  46.691  70.119  1.00  2.98
ATOM    451  H   ALA    30      58.319  47.517  69.537  1.00  2.98
ATOM    452  CA  ALA    30      58.344  46.871  71.568  1.00  2.98
ATOM    453  HA  ALA    30      58.874  46.031  72.020  1.00  2.98
ATOM    454  CB  ALA    30      59.123  48.159  71.871  1.00  2.98
ATOM    455  HB1 ALA    30      59.207  48.284  72.952  1.00  2.98
ATOM    456  HB2 ALA    30      60.120  48.096  71.436  1.00  2.98
ATOM    457  HB3 ALA    30      58.596  49.016  71.451  1.00  2.98
ATOM    458  C   ALA    30      56.945  46.917  72.204  1.00  2.98
ATOM    459  O   ALA    30      56.848  46.799  73.424  1.00  2.98
ATOM    460  N   GLY    31      55.876  47.083  71.413  1.00  3.27
ATOM    461  H   GLY    31      55.991  47.126  70.407  1.00  3.27
ATOM    462  CA  GLY    31      54.507  47.097  71.943  1.00  3.27
ATOM    463  HA1 GLY    31      54.411  46.358  72.739  1.00  3.27
ATOM    464  HA2 GLY    31      53.824  46.832  71.136  1.00  3.27
ATOM    465  C   GLY    31      54.067  48.455  72.498  1.00  3.27
ATOM    466  O   GLY    31      53.092  48.542  73.240  1.00  3.27
ATOM    467  N   LEU    32      54.800  49.508  72.137  1.00  2.93
ATOM    468  H   LEU    32      55.519  49.332  71.445  1.00  2.93
ATOM    469  CA  LEU    32      54.586  50.892  72.548  1.00  2.93
ATOM    470  HA  LEU    32      53.938  50.893  73.424  1.00  2.93
ATOM    471  CB  LEU    32      55.940  51.523  72.939  1.00  2.93
ATOM    472  HB1 LEU    32      55.922  52.588  72.702  1.00  2.93
ATOM    473  HB2 LEU    32      56.724  51.077  72.328  1.00  2.93
ATOM    474  CG  LEU    32      56.331  51.395  74.427  1.00  2.93
ATOM    475  HG  LEU    32      57.335  51.792  74.540  1.00  2.93
ATOM    476  CD1 LEU    32      55.422  52.225  75.334  1.00  2.93
ATOM    477 1HD1 LEU    32      55.820  52.214  76.352  1.00  2.93
ATOM    478 2HD1 LEU    32      55.394  53.258  74.989  1.00  2.93
ATOM    479 3HD1 LEU    32      54.412  51.818  75.350  1.00  2.93
ATOM    480  CD2 LEU    32      56.369  49.952  74.921  1.00  2.93
ATOM    481 1HD2 LEU    32      56.772  49.927  75.934  1.00  2.93
ATOM    482 2HD2 LEU    32      55.366  49.526  74.937  1.00  2.93
ATOM    483 3HD2 LEU    32      57.003  49.351  74.270  1.00  2.93
ATOM    484  C   LEU    32      53.834  51.728  71.506  1.00  2.93
ATOM    485  O   LEU    32      53.489  52.871  71.798  1.00  2.93
ATOM    486  N   ILE    33      53.503  51.161  70.340  1.00  2.94
ATOM    487  H   ILE    33      53.936  50.269  70.129  1.00  2.94
ATOM    488  CA  ILE    33      52.132  51.351  69.793  1.00  2.94
ATOM    489  HA  ILE    33      51.506  51.281  70.683  1.00  2.94
ATOM    490  CB  ILE    33      51.839  52.784  69.236  1.00  2.94
ATOM    491  HB  ILE    33      52.758  53.365  69.270  1.00  2.94
ATOM    492  CG2 ILE    33      51.287  52.857  67.804  1.00  2.94
ATOM    493 1HG2 ILE    33      50.253  52.549  67.809  1.00  2.94
ATOM    494 2HG2 ILE    33      51.384  53.868  67.410  1.00  2.94
ATOM    495 3HG2 ILE    33      51.803  52.187  67.134  1.00  2.94
ATOM    496  CG1 ILE    33      50.819  53.509  70.155  1.00  2.94
ATOM    497 1HG1 ILE    33      51.146  53.435  71.190  1.00  2.94
ATOM    498 2HG1 ILE    33      49.850  53.011  70.088  1.00  2.94
ATOM    499  CD1 ILE    33      50.629  55.001  69.848  1.00  2.94
ATOM    500  HD1 ILE    33      50.002  55.449  70.620  1.00  2.94
ATOM    501  HD2 ILE    33      51.597  55.504  69.843  1.00  2.94
ATOM    502  HD3 ILE    33      50.139  55.139  68.885  1.00  2.94
ATOM    503  C   ILE    33      51.617  50.124  69.008  1.00  2.94
ATOM    504  O   ILE    33      52.340  49.141  68.843  1.00  2.94
ATOM    505  N   ASP    34      50.327  50.094  68.666  1.00  3.27
ATOM    506  H   ASP    34      49.751  50.900  68.840  1.00  3.27
ATOM    507  CA  ASP    34      49.706  48.947  67.993  1.00  3.27
ATOM    508  HA  ASP    34      50.175  48.049  68.399  1.00  3.27
ATOM    509  CB  ASP    34      48.208  48.849  68.372  1.00  3.27
ATOM    510  HB1 ASP    34      48.009  49.426  69.277  1.00  3.27
ATOM    511  HB2 ASP    34      47.994  47.805  68.607  1.00  3.27
ATOM    512  CG  ASP    34      47.248  49.290  67.262  1.00  3.27
ATOM    513  OD1 ASP    34      47.114  50.508  67.039  1.00  3.27
ATOM    514  OD2 ASP    34      46.717  48.401  66.554  1.00  3.27
ATOM    515  C   ASP    34      49.950  48.892  66.472  1.00  3.27
ATOM    516  O   ASP    34      50.461  49.835  65.874  1.00  3.27
ATOM    517  N   TRP    35      49.543  47.797  65.820  1.00  2.99
ATOM    518  H   TRP    35      49.039  47.096  66.338  1.00  2.99
ATOM    519  CA  TRP    35      49.636  47.638  64.366  1.00  2.99
ATOM    520  HA  TRP    35      50.687  47.566  64.084  1.00  2.99
ATOM    521  CB  TRP    35      48.892  46.351  63.949  1.00  2.99
ATOM    522  HB1 TRP    35      48.859  46.320  62.859  1.00  2.99
ATOM    523  HB2 TRP    35      47.858  46.416  64.292  1.00  2.99
ATOM    524  CG  TRP    35      49.449  45.037  64.406  1.00  2.99
ATOM    525  CD1 TRP    35      49.143  44.399  65.560  1.00  2.99
ATOM    526  HD1 TRP    35      48.441  44.763  66.302  1.00  2.99
ATOM    527  NE1 TRP    35      49.880  43.233  65.656  1.00  2.99
ATOM    528  HE1 TRP    35      49.837  42.611  66.452  1.00  2.99
ATOM    529  CE2 TRP    35      50.705  43.064  64.564  1.00  2.99
ATOM    530  CZ2 TRP    35      51.667  42.100  64.227  1.00  2.99
ATOM    531  HZ2 TRP    35      51.868  41.275  64.893  1.00  2.99
ATOM    532  CH2 TRP    35      52.374  42.233  63.020  1.00  2.99
ATOM    533  HH2 TRP    35      53.122  41.499  62.749  1.00  2.99
ATOM    534  CZ3 TRP    35      52.104  43.317  62.164  1.00  2.99
ATOM    535  HZ3 TRP    35      52.654  43.420  61.237  1.00  2.99
ATOM    536  CE3 TRP    35      51.132  44.276  62.511  1.00  2.99
ATOM    537  HE3 TRP    35      50.930  45.103  61.847  1.00  2.99
ATOM    538  CD2 TRP    35      50.421  44.185  63.727  1.00  2.99
ATOM    539  C   TRP    35      49.006  48.794  63.578  1.00  2.99
ATOM    540  O   TRP    35      49.581  49.275  62.591  1.00  2.99
ATOM    541  N   ASN    36      47.803  49.195  63.994  1.00  3.35
ATOM    542  H   ASN    36      47.433  48.796  64.856  1.00  3.35
ATOM    543  CA  ASN    36      46.978  50.172  63.305  1.00  3.35
ATOM    544  HA  ASN    36      46.983  49.954  62.238  1.00  3.35
ATOM    545  CB  ASN    36      45.535  50.055  63.816  1.00  3.35
ATOM    546  HB1 ASN    36      44.911  50.791  63.311  1.00  3.35
ATOM    547  HB2 ASN    36      45.495  50.254  64.888  1.00  3.35
ATOM    548  CG  ASN    36      44.961  48.683  63.532  1.00  3.35
ATOM    549  OD1 ASN    36      44.564  48.376  62.422  1.00  3.35
ATOM    550  ND2 ASN    36      44.950  47.805  64.506  1.00  3.35
ATOM    551 1HD2 ASN    36      45.400  48.042  65.396  1.00  3.35
ATOM    552 2HD2 ASN    36      44.558  46.905  64.319  1.00  3.35
ATOM    553  C   ASN    36      47.537  51.578  63.514  1.00  3.35
ATOM    554  O   ASN    36      47.698  52.330  62.550  1.00  3.35
ATOM    555  N   MET    37      47.914  51.920  64.745  1.00  3.19
ATOM    556  H   MET    37      47.699  51.301  65.531  1.00  3.19
ATOM    557  CA  MET    37      48.549  53.200  65.009  1.00  3.19
ATOM    558  HA  MET    37      48.002  53.921  64.402  1.00  3.19
ATOM    559  CB  MET    37      48.320  53.662  66.453  1.00  3.19
ATOM    560  HB1 MET    37      49.119  54.337  66.753  1.00  3.19
ATOM    561  HB2 MET    37      48.304  52.800  67.114  1.00  3.19
ATOM    562  CG  MET    37      46.979  54.394  66.618  1.00  3.19
ATOM    563  HG1 MET    37      46.841  54.608  67.678  1.00  3.19
ATOM    564  HG2 MET    37      46.181  53.715  66.316  1.00  3.19
ATOM    565  SD  MET    37      46.780  55.957  65.698  1.00  3.19
ATOM    566  CE  MET    37      48.117  56.952  66.414  1.00  3.19
ATOM    567  HE1 MET    37      48.035  56.953  67.501  1.00  3.19
ATOM    568  HE2 MET    37      49.085  56.542  66.121  1.00  3.19
ATOM    569  HE3 MET    37      48.041  57.976  66.050  1.00  3.19
ATOM    570  C   MET    37      49.967  53.339  64.463  1.00  3.19
ATOM    571  O   MET    37      50.335  54.459  64.106  1.00  3.19
ATOM    572  N   PHE    38      50.698  52.244  64.211  1.00  2.34
ATOM    573  H   PHE    38      50.428  51.354  64.626  1.00  2.34
ATOM    574  CA  PHE    38      51.890  52.310  63.364  1.00  2.34
ATOM    575  HA  PHE    38      52.325  53.278  63.576  1.00  2.34
ATOM    576  CB  PHE    38      52.923  51.248  63.686  1.00  2.34
ATOM    577  HB1 PHE    38      53.682  51.211  62.913  1.00  2.34
ATOM    578  HB2 PHE    38      52.444  50.271  63.764  1.00  2.34
ATOM    579  CG  PHE    38      53.592  51.638  64.968  1.00  2.34
ATOM    580  CD1 PHE    38      54.085  52.950  65.152  1.00  2.34
ATOM    581  HD1 PHE    38      54.091  53.663  64.348  1.00  2.34
ATOM    582  CE1 PHE    38      54.490  53.385  66.411  1.00  2.34
ATOM    583  HE1 PHE    38      54.785  54.412  66.558  1.00  2.34
ATOM    584  CZ  PHE    38      54.473  52.476  67.470  1.00  2.34
ATOM    585  HZ  PHE    38      54.734  52.774  68.464  1.00  2.34
ATOM    586  CE2 PHE    38      54.083  51.154  67.260  1.00  2.34
ATOM    587  HE2 PHE    38      54.114  50.456  68.067  1.00  2.34
ATOM    588  CD2 PHE    38      53.590  50.736  66.028  1.00  2.34
ATOM    589  HD2 PHE    38      53.176  49.743  65.920  1.00  2.34
ATOM    590  C   PHE    38      51.598  52.478  61.887  1.00  2.34
ATOM    591  O   PHE    38      52.226  53.327  61.257  1.00  2.34
ATOM    592  N   VAL    39      50.630  51.783  61.293  1.00  2.62
ATOM    593  H   VAL    39      50.081  51.096  61.809  1.00  2.62
ATOM    594  CA  VAL    39      50.352  52.096  59.884  1.00  2.62
ATOM    595  HA  VAL    39      51.303  52.066  59.362  1.00  2.62
ATOM    596  CB  VAL    39      49.467  51.022  59.199  1.00  2.62
ATOM    597  HB  VAL    39      49.799  50.044  59.547  1.00  2.62
ATOM    598  CG1 VAL    39      47.969  51.131  59.485  1.00  2.62
ATOM    599 1HG1 VAL    39      47.567  52.088  59.155  1.00  2.62
ATOM    600 2HG1 VAL    39      47.431  50.330  58.977  1.00  2.62
ATOM    601 3HG1 VAL    39      47.801  51.007  60.546  1.00  2.62
ATOM    602  CG2 VAL    39      49.633  51.030  57.675  1.00  2.62
ATOM    603 1HG2 VAL    39      48.974  50.286  57.227  1.00  2.62
ATOM    604 2HG2 VAL    39      49.388  52.011  57.266  1.00  2.62
ATOM    605 3HG2 VAL    39      50.655  50.766  57.416  1.00  2.62
ATOM    606  C   VAL    39      49.835  53.533  59.679  1.00  2.62
ATOM    607  O   VAL    39      50.216  54.181  58.690  1.00  2.62
ATOM    608  N   LYS    40      49.076  54.105  60.635  1.00  3.25
ATOM    609  H   LYS    40      48.744  53.533  61.410  1.00  3.25
ATOM    610  CA  LYS    40      48.795  55.548  60.614  1.00  3.25
ATOM    611  HA  LYS    40      48.419  55.761  59.613  1.00  3.25
ATOM    612  CB  LYS    40      47.708  56.040  61.592  1.00  3.25
ATOM    613  HB1 LYS    40      48.020  55.816  62.614  1.00  3.25
ATOM    614  HB2 LYS    40      46.787  55.488  61.397  1.00  3.25
ATOM    615  CG  LYS    40      47.410  57.570  61.486  1.00  3.25
ATOM    616  HG1 LYS    40      48.277  58.132  61.837  1.00  3.25
ATOM    617  HG2 LYS    40      46.588  57.790  62.168  1.00  3.25
ATOM    618  CD  LYS    40      47.020  58.097  60.079  1.00  3.25
ATOM    619  HD1 LYS    40      46.239  57.436  59.699  1.00  3.25
ATOM    620  HD2 LYS    40      47.867  58.021  59.398  1.00  3.25
ATOM    621  CE  LYS    40      46.453  59.540  60.028  1.00  3.25
ATOM    622  HE1 LYS    40      45.896  59.734  60.949  1.00  3.25
ATOM    623  HE2 LYS    40      45.737  59.579  59.202  1.00  3.25
ATOM    624  NZ  LYS    40      47.462  60.620  59.812  1.00  3.25
ATOM    625  HZ1 LYS    40      47.055  61.535  59.668  1.00  3.25
ATOM    626  HZ2 LYS    40      48.084  60.748  60.611  1.00  3.25
ATOM    627  HZ3 LYS    40      48.061  60.478  59.003  1.00  3.25
ATOM    628  C   LYS    40      50.061  56.365  60.761  1.00  3.25
ATOM    629  O   LYS    40      50.255  57.164  59.876  1.00  3.25
ATOM    630  N   LEU    41      50.940  56.164  61.739  1.00  2.89
ATOM    631  H   LEU    41      50.727  55.466  62.445  1.00  2.89
ATOM    632  CA  LEU    41      52.180  56.957  61.901  1.00  2.89
ATOM    633  HA  LEU    41      51.971  57.985  61.619  1.00  2.89
ATOM    634  CB  LEU    41      52.562  56.927  63.406  1.00  2.89
ATOM    635  HB1 LEU    41      53.216  56.074  63.595  1.00  2.89
ATOM    636  HB2 LEU    41      51.655  56.748  63.984  1.00  2.89
ATOM    637  CG  LEU    41      53.196  58.188  64.040  1.00  2.89
ATOM    638  HG  LEU    41      53.277  57.986  65.108  1.00  2.89
ATOM    639  CD1 LEU    41      54.597  58.555  63.556  1.00  2.89
ATOM    640 1HD1 LEU    41      54.986  59.386  64.148  1.00  2.89
ATOM    641 2HD1 LEU    41      55.261  57.700  63.670  1.00  2.89
ATOM    642 3HD1 LEU    41      54.572  58.854  62.508  1.00  2.89
ATOM    643  CD2 LEU    41      52.299  59.419  63.884  1.00  2.89
ATOM    644 1HD2 LEU    41      52.693  60.224  64.505  1.00  2.89
ATOM    645 2HD2 LEU    41      52.299  59.763  62.850  1.00  2.89
ATOM    646 3HD2 LEU    41      51.281  59.190  64.201  1.00  2.89
ATOM    647  C   LEU    41      53.320  56.476  60.980  1.00  2.89
ATOM    648  O   LEU    41      54.485  56.584  61.331  1.00  2.89
ATOM    649  N   ARG    42      52.981  55.898  59.817  1.00  2.72
ATOM    650  H   ARG    42      52.012  55.640  59.723  1.00  2.72
ATOM    651  CA  ARG    42      53.863  55.766  58.639  1.00  2.72
ATOM    652  HA  ARG    42      54.711  56.423  58.785  1.00  2.72
ATOM    653  CB  ARG    42      54.401  54.338  58.538  1.00  2.72
ATOM    654  HB1 ARG    42      54.839  54.200  57.547  1.00  2.72
ATOM    655  HB2 ARG    42      53.584  53.635  58.672  1.00  2.72
ATOM    656  CG  ARG    42      55.504  54.116  59.584  1.00  2.72
ATOM    657  HG1 ARG    42      55.844  55.077  59.937  1.00  2.72
ATOM    658  HG2 ARG    42      56.363  53.652  59.129  1.00  2.72
ATOM    659  CD  ARG    42      55.168  53.340  60.841  1.00  2.72
ATOM    660  HD1 ARG    42      54.489  53.932  61.451  1.00  2.72
ATOM    661  HD2 ARG    42      56.093  53.223  61.390  1.00  2.72
ATOM    662  NE  ARG    42      54.620  52.005  60.605  1.00  2.72
ATOM    663  HE  ARG    42      53.617  51.960  60.501  1.00  2.72
ATOM    664  CZ  ARG    42      55.305  50.886  60.642  1.00  2.72
ATOM    665  NH1 ARG    42      56.593  50.868  60.670  1.00  2.72
ATOM    666 1HH1 ARG    42      57.125  51.719  60.675  1.00  2.72
ATOM    667 2HH1 ARG    42      57.025  49.950  60.732  1.00  2.72
ATOM    668  NH2 ARG    42      54.732  49.728  60.607  1.00  2.72
ATOM    669 1HH2 ARG    42      53.749  49.605  60.765  1.00  2.72
ATOM    670 2HH2 ARG    42      55.346  48.907  60.687  1.00  2.72
ATOM    671  C   ARG    42      53.217  56.277  57.331  1.00  2.72
ATOM    672  O   ARG    42      53.846  56.878  56.454  1.00  2.72
ATOM    673  N   SER    43      51.890  56.266  57.269  1.00  3.69
ATOM    674  H   SER    43      51.377  55.719  57.944  1.00  3.69
ATOM    675  CA  SER    43      51.165  57.171  56.352  1.00  3.69
ATOM    676  HA  SER    43      51.528  57.019  55.335  1.00  3.69
ATOM    677  CB  SER    43      49.666  56.837  56.379  1.00  3.69
ATOM    678  HB1 SER    43      49.179  57.334  55.539  1.00  3.69
ATOM    679  HB2 SER    43      49.225  57.213  57.303  1.00  3.69
ATOM    680  OG  SER    43      49.422  55.437  56.303  1.00  3.69
ATOM    681  HG  SER    43      49.688  55.021  57.140  1.00  3.69
ATOM    682  C   SER    43      51.364  58.663  56.701  1.00  3.69
ATOM    683  O   SER    43      51.746  59.464  55.868  1.00  3.69
ATOM    684  N   GLN    44      51.251  58.957  57.993  1.00  4.26
ATOM    685  H   GLN    44      50.906  58.205  58.575  1.00  4.26
ATOM    686  CA  GLN    44      51.775  60.075  58.766  1.00  4.26
ATOM    687  HA  GLN    44      51.834  60.946  58.134  1.00  4.26
ATOM    688  CB  GLN    44      50.831  60.357  59.958  1.00  4.26
ATOM    689  HB1 GLN    44      50.902  59.578  60.711  1.00  4.26
ATOM    690  HB2 GLN    44      49.834  60.344  59.554  1.00  4.26
ATOM    691  CG  GLN    44      51.089  61.727  60.606  1.00  4.26
ATOM    692  HG1 GLN    44      51.193  62.409  59.786  1.00  4.26
ATOM    693  HG2 GLN    44      52.010  61.729  61.185  1.00  4.26
ATOM    694  CD  GLN    44      49.994  62.340  61.465  1.00  4.26
ATOM    695  OE1 GLN    44      49.003  61.708  61.828  1.00  4.26
ATOM    696  NE2 GLN    44      50.136  63.609  61.790  1.00  4.26
ATOM    697 1HE2 GLN    44      50.919  64.126  61.395  1.00  4.26
ATOM    698 2HE2 GLN    44      49.423  64.065  62.320  1.00  4.26
ATOM    699  C   GLN    44      53.213  59.752  59.256  1.00  4.26
ATOM    700  O   GLN    44      53.632  60.142  60.338  1.00  4.26
ATOM    701  N   GLU    45      53.973  58.970  58.488  1.00  4.00
ATOM    702  H   GLU    45      53.518  58.527  57.709  1.00  4.00
ATOM    703  CA  GLU    45      55.344  59.350  58.170  1.00  4.00
ATOM    704  HA  GLU    45      55.728  59.981  58.948  1.00  4.00
ATOM    705  CB  GLU    45      56.363  58.214  57.920  1.00  4.00
ATOM    706  HB1 GLU    45      57.174  58.610  57.304  1.00  4.00
ATOM    707  HB2 GLU    45      55.927  57.417  57.336  1.00  4.00
ATOM    708  CG  GLU    45      57.059  57.624  59.140  1.00  4.00
ATOM    709  HG1 GLU    45      56.320  57.365  59.890  1.00  4.00
ATOM    710  HG2 GLU    45      57.694  58.389  59.575  1.00  4.00
ATOM    711  CD  GLU    45      57.895  56.388  58.761  1.00  4.00
ATOM    712  OE1 GLU    45      58.288  56.232  57.586  1.00  4.00
ATOM    713  OE2 GLU    45      58.120  55.543  59.654  1.00  4.00
ATOM    714  C   GLU    45      55.377  60.116  56.890  1.00  4.00
ATOM    715  O   GLU    45      56.091  61.061  56.870  1.00  4.00
ATOM    716  N   CYS    46      54.632  59.879  55.829  1.00  5.09
ATOM    717  H   CYS    46      53.987  59.109  55.758  1.00  5.09
ATOM    718  CA  CYS    46      54.572  61.021  54.897  1.00  5.09
ATOM    719  HA  CYS    46      55.579  61.238  54.537  1.00  5.09
ATOM    720  CB  CYS    46      53.742  60.576  53.690  1.00  5.09
ATOM    721  HB1 CYS    46      53.762  61.367  52.964  1.00  5.09
ATOM    722  HB2 CYS    46      52.705  60.420  53.976  1.00  5.09
ATOM    723  SG  CYS    46      54.431  59.076  52.924  1.00  5.09
ATOM    724  HG  CYS    46      55.682  59.548  52.760  1.00  5.09
ATOM    725  C   CYS    46      54.084  62.284  55.612  1.00  5.09
ATOM    726  O   CYS    46      54.796  63.278  55.607  1.00  5.09
ATOM    727  N   ASP    47      52.990  62.248  56.381  1.00  7.10
ATOM    728  H   ASP    47      52.356  61.443  56.308  1.00  7.10
ATOM    729  CA  ASP    47      52.674  63.365  57.273  1.00  7.10
ATOM    730  HA  ASP    47      53.152  64.240  56.890  1.00  7.10
ATOM    731  CB  ASP    47      51.116  63.690  57.298  1.00  7.10
ATOM    732  HB1 ASP    47      50.911  64.211  56.364  1.00  7.10
ATOM    733  HB2 ASP    47      50.932  64.427  58.079  1.00  7.10
ATOM    734  CG  ASP    47      50.079  62.559  57.404  1.00  7.10
ATOM    735  OD1 ASP    47      49.207  62.536  58.319  1.00  7.10
ATOM    736  OD2 ASP    47      50.092  61.650  56.539  1.00  7.10
ATOM    737  C   ASP    47      53.392  63.422  58.638  1.00  7.10
ATOM    738  O   ASP    47      52.859  63.949  59.594  1.00  7.10
ATOM    739  N   TRP    48      54.642  62.927  58.716  1.00  8.16
ATOM    740  H   TRP    48      55.112  62.557  57.892  1.00  8.16
ATOM    741  CA  TRP    48      55.394  62.936  59.976  1.00  8.16
ATOM    742  HA  TRP    48      54.819  62.339  60.685  1.00  8.16
ATOM    743  CB  TRP    48      56.768  62.214  59.827  1.00  8.16
ATOM    744  HB1 TRP    48      56.624  61.193  60.162  1.00  8.16
ATOM    745  HB2 TRP    48      57.375  62.575  60.627  1.00  8.16
ATOM    746  CG  TRP    48      57.663  62.172  58.574  1.00  8.16
ATOM    747  CD1 TRP    48      58.478  61.126  58.287  1.00  8.16
ATOM    748  HD1 TRP    48      58.530  60.235  58.874  1.00  8.16
ATOM    749  NE1 TRP    48      59.051  61.232  57.038  1.00  8.16
ATOM    750  HE1 TRP    48      59.545  60.466  56.593  1.00  8.16
ATOM    751  CE2 TRP    48      58.641  62.374  56.402  1.00  8.16
ATOM    752  CZ2 TRP    48      58.929  62.885  55.126  1.00  8.16
ATOM    753  HZ2 TRP    48      59.532  62.308  54.441  1.00  8.16
ATOM    754  CH2 TRP    48      58.370  64.113  54.744  1.00  8.16
ATOM    755  HH2 TRP    48      58.568  64.544  53.774  1.00  8.16
ATOM    756  CZ3 TRP    48      57.499  64.769  55.625  1.00  8.16
ATOM    757  HZ3 TRP    48      57.023  65.699  55.337  1.00  8.16
ATOM    758  CE3 TRP    48      57.174  64.208  56.874  1.00  8.16
ATOM    759  HE3 TRP    48      56.440  64.703  57.485  1.00  8.16
ATOM    760  CD2 TRP    48      57.759  63.010  57.338  1.00  8.16
ATOM    761  C   TRP    48      55.547  64.280  60.677  1.00  8.16
ATOM    762  O   TRP    48      55.660  64.295  61.898  1.00  8.16
ATOM    763  N   GLU    49      55.468  65.410  59.986  1.00  8.35
ATOM    764  H   GLU    49      55.511  65.370  58.980  1.00  8.35
ATOM    765  CA  GLU    49      54.685  66.500  60.562  1.00  8.35
ATOM    766  HA  GLU    49      54.113  66.082  61.392  1.00  8.35
ATOM    767  CB  GLU    49      55.506  67.638  61.181  1.00  8.35
ATOM    768  HB1 GLU    49      54.825  68.468  61.333  1.00  8.35
ATOM    769  HB2 GLU    49      56.306  67.945  60.511  1.00  8.35
ATOM    770  CG  GLU    49      56.078  67.320  62.565  1.00  8.35
ATOM    771  HG1 GLU    49      56.988  66.730  62.446  1.00  8.35
ATOM    772  HG2 GLU    49      55.358  66.719  63.124  1.00  8.35
ATOM    773  CD  GLU    49      56.365  68.598  63.377  1.00  8.35
ATOM    774  OE1 GLU    49      57.280  69.359  62.996  1.00  8.35
ATOM    775  OE2 GLU    49      55.682  68.827  64.403  1.00  8.35
ATOM    776  C   GLU    49      53.559  66.970  59.631  1.00  8.35
ATOM    777  O   GLU    49      52.407  67.073  60.053  1.00  8.35
ATOM    778  N   GLU    50      53.840  67.125  58.339  1.00  7.49
ATOM    779  H   GLU    50      54.814  67.234  58.061  1.00  7.49
ATOM    780  CA  GLU    50      52.858  67.029  57.270  1.00  7.49
ATOM    781  HA  GLU    50      52.134  66.286  57.570  1.00  7.49
ATOM    782  CB  GLU    50      52.082  68.337  57.020  1.00  7.49
ATOM    783  HB1 GLU    50      52.591  68.873  56.232  1.00  7.49
ATOM    784  HB2 GLU    50      52.083  68.958  57.912  1.00  7.49
ATOM    785  CG  GLU    50      50.629  68.094  56.583  1.00  7.49
ATOM    786  HG1 GLU    50      50.033  67.794  57.449  1.00  7.49
ATOM    787  HG2 GLU    50      50.608  67.291  55.842  1.00  7.49
ATOM    788  CD  GLU    50      49.999  69.359  55.939  1.00  7.49
ATOM    789  OE1 GLU    50      50.048  69.456  54.696  1.00  7.49
ATOM    790  OE2 GLU    50      49.544  70.256  56.669  1.00  7.49
ATOM    791  C   GLU    50      53.529  66.547  55.975  1.00  7.49
ATOM    792  O   GLU    50      54.593  67.026  55.604  1.00  7.49
ATOM    793  N   ILE    51      52.859  65.670  55.212  1.00  6.53
ATOM    794  H   ILE    51      51.982  65.309  55.556  1.00  6.53
ATOM    795  CA  ILE    51      53.081  65.595  53.793  1.00  6.53
ATOM    796  HA  ILE    51      54.030  66.088  53.577  1.00  6.53
ATOM    797  CB  ILE    51      53.137  64.207  53.106  1.00  6.53
ATOM    798  HB  ILE    51      53.895  63.635  53.586  1.00  6.53
ATOM    799  CG2 ILE    51      51.842  63.372  53.190  1.00  6.53
ATOM    800 1HG2 ILE    51      51.968  62.378  52.781  1.00  6.53
ATOM    801 2HG2 ILE    51      51.530  63.274  54.229  1.00  6.53
ATOM    802 3HG2 ILE    51      51.026  63.819  52.639  1.00  6.53
ATOM    803  CG1 ILE    51      53.790  64.362  51.710  1.00  6.53
ATOM    804 1HG1 ILE    51      54.784  64.787  51.856  1.00  6.53
ATOM    805 2HG1 ILE    51      53.242  65.074  51.109  1.00  6.53
ATOM    806  CD1 ILE    51      53.979  63.053  50.928  1.00  6.53
ATOM    807  HD1 ILE    51      54.499  63.255  50.000  1.00  6.53
ATOM    808  HD2 ILE    51      54.601  62.368  51.485  1.00  6.53
ATOM    809  HD3 ILE    51      53.035  62.560  50.712  1.00  6.53
ATOM    810  C   ILE    51      51.977  66.467  53.295  1.00  6.53
ATOM    811  O   ILE    51      50.809  66.080  53.205  1.00  6.53
ATOM    812  N   SER    52      52.358  67.678  52.946  1.00  6.91
ATOM    813  H   SER    52      53.305  67.965  53.147  1.00  6.91
ATOM    814  CA  SER    52      51.531  68.424  52.039  1.00  6.91
ATOM    815  HA  SER    52      50.490  68.258  52.326  1.00  6.91
ATOM    816  CB  SER    52      51.786  69.924  52.181  1.00  6.91
ATOM    817  HB1 SER    52      52.236  70.346  51.284  1.00  6.91
ATOM    818  HB2 SER    52      52.457  70.093  53.018  1.00  6.91
ATOM    819  OG  SER    52      50.545  70.544  52.462  1.00  6.91
ATOM    820  HG  SER    52      50.298  70.189  53.374  1.00  6.91
ATOM    821  C   SER    52      51.694  67.847  50.643  1.00  6.91
ATOM    822  O   SER    52      52.200  68.489  49.719  1.00  6.91
ATOM    823  N   VAL    53      51.253  66.594  50.507  1.00  7.14
ATOM    824  H   VAL    53      50.862  66.192  51.358  1.00  7.14
ATOM    825  CA  VAL    53      51.132  65.760  49.310  1.00  7.14
ATOM    826  HA  VAL    53      52.073  65.781  48.763  1.00  7.14
ATOM    827  CB  VAL    53      50.804  64.297  49.709  1.00  7.14
ATOM    828  HB  VAL    53      51.503  64.046  50.475  1.00  7.14
ATOM    829  CG1 VAL    53      49.430  64.032  50.344  1.00  7.14
ATOM    830 1HG1 VAL    53      49.232  64.754  51.137  1.00  7.14
ATOM    831 2HG1 VAL    53      48.631  64.078  49.608  1.00  7.14
ATOM    832 3HG1 VAL    53      49.421  63.036  50.785  1.00  7.14
ATOM    833  CG2 VAL    53      51.063  63.304  48.578  1.00  7.14
ATOM    834 1HG2 VAL    53      50.336  63.413  47.775  1.00  7.14
ATOM    835 2HG2 VAL    53      52.061  63.446  48.169  1.00  7.14
ATOM    836 3HG2 VAL    53      50.989  62.288  48.961  1.00  7.14
ATOM    837  C   VAL    53      50.042  66.328  48.388  1.00  7.14
ATOM    838  O   VAL    53      49.216  65.623  47.809  1.00  7.14
ATOM    839  N   LYS    54      49.966  67.649  48.328  1.00  8.32
ATOM    840  H   LYS    54      50.698  68.176  48.780  1.00  8.32
ATOM    841  CA  LYS    54      48.866  68.372  47.722  1.00  8.32
ATOM    842  HA  LYS    54      47.941  68.021  48.183  1.00  8.32
ATOM    843  CB  LYS    54      48.973  69.871  48.063  1.00  8.32
ATOM    844  HB1 LYS    54      49.023  69.960  49.147  1.00  8.32
ATOM    845  HB2 LYS    54      48.065  70.377  47.729  1.00  8.32
ATOM    846  CG  LYS    54      50.191  70.575  47.429  1.00  8.32
ATOM    847  HG1 LYS    54      50.045  70.593  46.347  1.00  8.32
ATOM    848  HG2 LYS    54      51.096  70.002  47.636  1.00  8.32
ATOM    849  CD  LYS    54      50.401  72.018  47.927  1.00  8.32
ATOM    850  HD1 LYS    54      49.482  72.594  47.799  1.00  8.32
ATOM    851  HD2 LYS    54      51.148  72.464  47.268  1.00  8.32
ATOM    852  CE  LYS    54      50.932  72.096  49.360  1.00  8.32
ATOM    853  HE1 LYS    54      51.568  72.979  49.470  1.00  8.32
ATOM    854  HE2 LYS    54      51.559  71.220  49.555  1.00  8.32
ATOM    855  NZ  LYS    54      49.856  72.164  50.388  1.00  8.32
ATOM    856  HZ1 LYS    54      50.234  71.966  51.320  1.00  8.32
ATOM    857  HZ2 LYS    54      49.407  73.067  50.428  1.00  8.32
ATOM    858  HZ3 LYS    54      49.166  71.441  50.237  1.00  8.32
ATOM    859  C   LYS    54      48.683  68.097  46.219  1.00  8.32
ATOM    860  O   LYS    54      47.640  68.396  45.653  1.00  8.32
ATOM    861  N   GLY    55      49.683  67.454  45.641  1.00  9.15
ATOM    862  H   GLY    55      50.551  67.380  46.152  1.00  9.15
ATOM    863  CA  GLY    55      49.485  66.277  44.806  1.00  9.15
ATOM    864  HA1 GLY    55      49.112  66.592  43.838  1.00  9.15
ATOM    865  HA2 GLY    55      48.752  65.603  45.236  1.00  9.15
ATOM    866  C   GLY    55      50.795  65.526  44.680  1.00  9.15
ATOM    867  O   GLY    55      51.549  65.463  45.665  1.00  9.15
ATOM    868  N   PRO    56      51.139  65.062  43.467  1.00  9.22
ATOM    869  CD  PRO    56      50.328  65.073  42.254  1.00  9.22
ATOM    870  HD1 PRO    56      49.920  66.058  42.030  1.00  9.22
ATOM    871  HD2 PRO    56      49.524  64.342  42.344  1.00  9.22
ATOM    872  CG  PRO    56      51.260  64.662  41.111  1.00  9.22
ATOM    873  HG1 PRO    56      51.745  65.550  40.701  1.00  9.22
ATOM    874  HG2 PRO    56      50.726  64.111  40.335  1.00  9.22
ATOM    875  CB  PRO    56      52.292  63.794  41.816  1.00  9.22
ATOM    876  HB1 PRO    56      53.229  63.767  41.261  1.00  9.22
ATOM    877  HB2 PRO    56      51.898  62.781  41.922  1.00  9.22
ATOM    878  CA  PRO    56      52.417  64.435  43.209  1.00  9.22
ATOM    879  HA  PRO    56      52.550  63.619  43.923  1.00  9.22
ATOM    880  C   PRO    56      53.654  65.337  43.364  1.00  9.22
ATOM    881  O   PRO    56      54.718  65.054  42.843  1.00  9.22
ATOM    882  N   ASN    57      53.553  66.428  44.116  1.00  8.94
ATOM    883  H   ASN    57      52.646  66.636  44.502  1.00  8.94
ATOM    884  CA  ASN    57      54.703  67.083  44.716  1.00  8.94
ATOM    885  HA  ASN    57      55.493  67.163  43.965  1.00  8.94
ATOM    886  CB  ASN    57      54.291  68.499  45.164  1.00  8.94
ATOM    887  HB1 ASN    57      55.189  69.101  45.305  1.00  8.94
ATOM    888  HB2 ASN    57      53.776  68.436  46.123  1.00  8.94
ATOM    889  CG  ASN    57      53.364  69.201  44.194  1.00  8.94
ATOM    890  OD1 ASN    57      52.177  69.324  44.448  1.00  8.94
ATOM    891  ND2 ASN    57      53.851  69.649  43.062  1.00  8.94
ATOM    892 1HD2 ASN    57      54.806  69.459  42.816  1.00  8.94
ATOM    893 2HD2 ASN    57      53.199  70.061  42.419  1.00  8.94
ATOM    894  C   ASN    57      55.276  66.324  45.910  1.00  8.94
ATOM    895  O   ASN    57      56.484  66.345  46.117  1.00  8.94
ATOM    896  N   GLY    58      54.434  65.606  46.660  1.00  7.58
ATOM    897  H   GLY    58      53.456  65.564  46.397  1.00  7.58
ATOM    898  CA  GLY    58      54.915  64.648  47.661  1.00  7.58
ATOM    899  HA1 GLY    58      54.100  64.440  48.347  1.00  7.58
ATOM    900  HA2 GLY    58      55.756  65.069  48.212  1.00  7.58
ATOM    901  C   GLY    58      55.360  63.338  47.013  1.00  7.58
ATOM    902  O   GLY    58      55.156  62.293  47.618  1.00  7.58
ATOM    903  N   GLU    59      55.865  63.399  45.768  1.00  6.13
ATOM    904  H   GLU    59      56.118  64.312  45.419  1.00  6.13
ATOM    905  CA  GLU    59      55.750  62.341  44.752  1.00  6.13
ATOM    906  HA  GLU    59      54.698  62.267  44.469  1.00  6.13
ATOM    907  CB  GLU    59      56.571  62.684  43.487  1.00  6.13
ATOM    908  HB1 GLU    59      57.588  62.303  43.588  1.00  6.13
ATOM    909  HB2 GLU    59      56.655  63.761  43.368  1.00  6.13
ATOM    910  CG  GLU    59      55.911  62.064  42.243  1.00  6.13
ATOM    911  HG1 GLU    59      54.859  62.349  42.217  1.00  6.13
ATOM    912  HG2 GLU    59      55.950  60.976  42.329  1.00  6.13
ATOM    913  CD  GLU    59      56.579  62.483  40.926  1.00  6.13
ATOM    914  OE1 GLU    59      56.044  63.347  40.190  1.00  6.13
ATOM    915  OE2 GLU    59      57.592  61.862  40.526  1.00  6.13
ATOM    916  C   GLU    59      56.163  60.965  45.229  1.00  6.13
ATOM    917  O   GLU    59      55.505  59.963  44.962  1.00  6.13
ATOM    918  N   SER    60      57.208  60.971  46.045  1.00  4.78
ATOM    919  H   SER    60      57.678  61.856  46.152  1.00  4.78
ATOM    920  CA  SER    60      57.328  60.023  47.128  1.00  4.78
ATOM    921  HA  SER    60      56.331  59.828  47.527  1.00  4.78
ATOM    922  CB  SER    60      57.874  58.677  46.600  1.00  4.78
ATOM    923  HB1 SER    60      57.279  58.343  45.749  1.00  4.78
ATOM    924  HB2 SER    60      57.769  57.923  47.377  1.00  4.78
ATOM    925  OG  SER    60      59.231  58.752  46.202  1.00  4.78
ATOM    926  HG  SER    60      59.667  59.380  46.797  1.00  4.78
ATOM    927  C   SER    60      58.171  60.625  48.240  1.00  4.78
ATOM    928  O   SER    60      59.392  60.453  48.292  1.00  4.78
ATOM    929  N   SER    61      57.534  61.382  49.131  1.00  3.41
ATOM    930  H   SER    61      56.561  61.628  48.971  1.00  3.41
ATOM    931  CA  SER    61      58.193  61.787  50.376  1.00  3.41
ATOM    932  HA  SER    61      59.198  62.125  50.124  1.00  3.41
ATOM    933  CB  SER    61      57.537  62.977  51.071  1.00  3.41
ATOM    934  HB1 SER    61      58.174  63.287  51.899  1.00  3.41
ATOM    935  HB2 SER    61      56.579  62.685  51.476  1.00  3.41
ATOM    936  OG  SER    61      57.391  64.056  50.168  1.00  3.41
ATOM    937  HG  SER    61      57.010  64.801  50.642  1.00  3.41
ATOM    938  C   SER    61      58.331  60.613  51.326  1.00  3.41
ATOM    939  O   SER    61      57.416  60.288  52.082  1.00  3.41
ATOM    940  N   VAL    62      59.470  59.947  51.180  1.00  2.64
ATOM    941  H   VAL    62      60.115  60.288  50.481  1.00  2.64
ATOM    942  CA  VAL    62      59.702  58.600  51.684  1.00  2.64
ATOM    943  HA  VAL    62      58.721  58.133  51.780  1.00  2.64
ATOM    944  CB  VAL    62      60.439  57.757  50.639  1.00  2.64
ATOM    945  HB  VAL    62      60.716  56.835  51.109  1.00  2.64
ATOM    946  CG1 VAL    62      59.473  57.343  49.527  1.00  2.64
ATOM    947 1HG1 VAL    62      58.870  58.189  49.224  1.00  2.64
ATOM    948 2HG1 VAL    62      60.017  56.968  48.660  1.00  2.64
ATOM    949 3HG1 VAL    62      58.801  56.564  49.891  1.00  2.64
ATOM    950  CG2 VAL    62      61.684  58.443  50.061  1.00  2.64
ATOM    951 1HG2 VAL    62      62.228  57.748  49.422  1.00  2.64
ATOM    952 2HG2 VAL    62      61.410  59.305  49.458  1.00  2.64
ATOM    953 3HG2 VAL    62      62.336  58.762  50.871  1.00  2.64
ATOM    954  C   VAL    62      60.247  58.542  53.103  1.00  2.64
ATOM    955  O   VAL    62      60.615  59.567  53.682  1.00  2.64
ATOM    956  N   ILE    63      60.170  57.331  53.657  1.00  2.31
ATOM    957  H   ILE    63      60.043  56.550  53.035  1.00  2.31
ATOM    958  CA  ILE    63      60.314  57.000  55.079  1.00  2.31
ATOM    959  HA  ILE    63      59.471  57.336  55.683  1.00  2.31
ATOM    960  CB  ILE    63      60.512  55.459  55.181  1.00  2.31
ATOM    961  HB  ILE    63      61.242  55.189  54.420  1.00  2.31
ATOM    962  CG2 ILE    63      61.159  55.006  56.513  1.00  2.31
ATOM    963 1HG2 ILE    63      61.307  53.935  56.510  1.00  2.31
ATOM    964 2HG2 ILE    63      62.145  55.447  56.649  1.00  2.31
ATOM    965 3HG2 ILE    63      60.528  55.289  57.354  1.00  2.31
ATOM    966  CG1 ILE    63      59.261  54.596  54.879  1.00  2.31
ATOM    967 1HG1 ILE    63      58.531  54.709  55.677  1.00  2.31
ATOM    968 2HG1 ILE    63      59.584  53.559  54.869  1.00  2.31
ATOM    969  CD1 ILE    63      58.545  54.821  53.541  1.00  2.31
ATOM    970  HD1 ILE    63      57.801  54.036  53.397  1.00  2.31
ATOM    971  HD2 ILE    63      58.031  55.782  53.546  1.00  2.31
ATOM    972  HD3 ILE    63      59.264  54.781  52.722  1.00  2.31
ATOM    973  C   ILE    63      61.617  57.639  55.566  1.00  2.31
ATOM    974  O   ILE    63      62.625  57.600  54.853  1.00  2.31
ATOM    975  N   HIS    64      61.671  58.142  56.795  1.00  2.66
ATOM    976  CA  HIS    64      62.840  58.918  57.165  1.00  2.66
ATOM    977  CB  HIS    64      62.394  60.373  57.348  1.00  2.66
ATOM    978  CG  HIS    64      63.450  61.400  57.688  1.00  2.66
ATOM    979  ND1 HIS    64      64.465  61.799  56.821  1.00  2.66
ATOM    980  CE1 HIS    64      64.889  63.000  57.234  1.00  2.66
ATOM    981  NE2 HIS    64      64.165  63.390  58.294  1.00  2.66
ATOM    982  CD2 HIS    64      63.226  62.418  58.569  1.00  2.66
ATOM    983  C   HIS    64      63.646  58.436  58.357  1.00  2.66
ATOM    984  O   HIS    64      63.328  58.729  59.505  1.00  2.66
ATOM    985  N   ASP    65      64.766  57.773  58.076  1.00  3.02
ATOM    986  H   ASP    65      65.027  57.699  57.099  1.00  3.02
ATOM    987  CA  ASP    65      65.692  57.308  59.113  1.00  3.02
ATOM    988  HA  ASP    65      65.244  56.444  59.604  1.00  3.02
ATOM    989  CB  ASP    65      67.004  56.861  58.458  1.00  3.02
ATOM    990  HB1 ASP    65      67.579  57.724  58.119  1.00  3.02
ATOM    991  HB2 ASP    65      66.777  56.269  57.575  1.00  3.02
ATOM    992  CG  ASP    65      67.838  56.044  59.447  1.00  3.02
ATOM    993  OD1 ASP    65      68.223  54.920  59.052  1.00  3.02
ATOM    994  OD2 ASP    65      68.029  56.511  60.593  1.00  3.02
ATOM    995  C   ASP    65      66.016  58.375  60.162  1.00  3.02
ATOM    996  O   ASP    65      66.768  59.321  59.943  1.00  3.02
ATOM    997  N   ARG    66      65.449  58.179  61.337  1.00  3.32
ATOM    998  H   ARG    66      64.823  57.391  61.383  1.00  3.32
ATOM    999  CA  ARG    66      65.416  59.117  62.452  1.00  3.32
ATOM   1000  HA  ARG    66      65.097  60.104  62.112  1.00  3.32
ATOM   1001  CB  ARG    66      64.420  58.555  63.445  1.00  3.32
ATOM   1002  HB1 ARG    66      64.245  59.311  64.212  1.00  3.32
ATOM   1003  HB2 ARG    66      64.892  57.689  63.911  1.00  3.32
ATOM   1004  CG  ARG    66      63.079  58.124  62.813  1.00  3.32
ATOM   1005  HG1 ARG    66      63.175  57.733  61.809  1.00  3.32
ATOM   1006  HG2 ARG    66      62.420  58.984  62.762  1.00  3.32
ATOM   1007  CD  ARG    66      62.466  56.986  63.614  1.00  3.32
ATOM   1008  HD1 ARG    66      63.237  56.257  63.855  1.00  3.32
ATOM   1009  HD2 ARG    66      61.738  56.472  62.998  1.00  3.32
ATOM   1010  NE  ARG    66      61.825  57.511  64.819  1.00  3.32
ATOM   1011  HE  ARG    66      61.016  58.088  64.640  1.00  3.32
ATOM   1012  CZ  ARG    66      62.559  57.973  65.792  1.00  3.32
ATOM   1013  NH1 ARG    66      63.574  57.276  66.210  1.00  3.32
ATOM   1014 1HH1 ARG    66      63.687  56.350  65.848  1.00  3.32
ATOM   1015 2HH1 ARG    66      64.248  57.712  66.838  1.00  3.32
ATOM   1016  NH2 ARG    66      62.320  59.168  66.227  1.00  3.32
ATOM   1017 1HH2 ARG    66      61.652  59.710  65.692  1.00  3.32
ATOM   1018 2HH2 ARG    66      63.105  59.667  66.653  1.00  3.32
ATOM   1019  C   ARG    66      66.779  59.242  63.124  1.00  3.32
ATOM   1020  O   ARG    66      67.114  60.267  63.702  1.00  3.32
ATOM   1021  N   LYS    67      67.589  58.188  62.993  1.00  3.93
ATOM   1022  H   LYS    67      67.287  57.452  62.359  1.00  3.93
ATOM   1023  CA  LYS    67      68.962  58.108  63.480  1.00  3.93
ATOM   1024  HA  LYS    67      69.031  58.618  64.442  1.00  3.93
ATOM   1025  CB  LYS    67      69.368  56.626  63.651  1.00  3.93
ATOM   1026  HB1 LYS    67      70.321  56.587  64.180  1.00  3.93
ATOM   1027  HB2 LYS    67      69.530  56.187  62.666  1.00  3.93
ATOM   1028  CG  LYS    67      68.356  55.736  64.400  1.00  3.93
ATOM   1029  HG1 LYS    67      68.778  54.734  64.481  1.00  3.93
ATOM   1030  HG2 LYS    67      67.436  55.661  63.817  1.00  3.93
ATOM   1031  CD  LYS    67      68.026  56.250  65.806  1.00  3.93
ATOM   1032  HD1 LYS    67      67.590  57.248  65.742  1.00  3.93
ATOM   1033  HD2 LYS    67      68.946  56.303  66.391  1.00  3.93
ATOM   1034  CE  LYS    67      67.027  55.317  66.499  1.00  3.93
ATOM   1035  HE1 LYS    67      67.446  54.309  66.558  1.00  3.93
ATOM   1036  HE2 LYS    67      66.118  55.260  65.894  1.00  3.93
ATOM   1037  NZ  LYS    67      66.706  55.832  67.849  1.00  3.93
ATOM   1038  HZ1 LYS    67      67.507  55.852  68.455  1.00  3.93
ATOM   1039  HZ2 LYS    67      66.358  56.794  67.800  1.00  3.93
ATOM   1040  HZ3 LYS    67      65.952  55.324  68.308  1.00  3.93
ATOM   1041  C   LYS    67      69.938  58.821  62.544  1.00  3.93
ATOM   1042  O   LYS    67      71.143  58.802  62.793  1.00  3.93
ATOM   1043  N   SER    68      69.465  59.431  61.454  1.00  3.85
ATOM   1044  H   SER    68      68.490  59.284  61.227  1.00  3.85
ATOM   1045  CA  SER    68      70.326  60.161  60.518  1.00  3.85
ATOM   1046  HA  SER    68      71.132  60.628  61.086  1.00  3.85
ATOM   1047  CB  SER    68      70.965  59.160  59.549  1.00  3.85
ATOM   1048  HB1 SER    68      71.480  59.700  58.759  1.00  3.85
ATOM   1049  HB2 SER    68      70.196  58.520  59.113  1.00  3.85
ATOM   1050  OG  SER    68      71.938  58.375  60.201  1.00  3.85
ATOM   1051  HG  SER    68      71.731  58.352  61.153  1.00  3.85
ATOM   1052  C   SER    68      69.681  61.307  59.725  1.00  3.85
ATOM   1053  O   SER    68      70.400  62.057  59.060  1.00  3.85
ATOM   1054  N   GLY    69      68.358  61.448  59.758  1.00  3.52
ATOM   1055  H   GLY    69      67.833  60.783  60.314  1.00  3.52
ATOM   1056  CA  GLY    69      67.552  62.213  58.809  1.00  3.52
ATOM   1057  HA1 GLY    69      67.689  63.281  58.981  1.00  3.52
ATOM   1058  HA2 GLY    69      66.505  61.965  58.982  1.00  3.52
ATOM   1059  C   GLY    69      67.904  61.884  57.358  1.00  3.52
ATOM   1060  O   GLY    69      68.457  62.726  56.639  1.00  3.52
ATOM   1061  N   LYS    70      67.671  60.637  56.933  1.00  3.38
ATOM   1062  H   LYS    70      67.183  60.009  57.569  1.00  3.38
ATOM   1063  CA  LYS    70      67.804  60.245  55.519  1.00  3.38
ATOM   1064  HA  LYS    70      67.929  61.153  54.932  1.00  3.38
ATOM   1065  CB  LYS    70      69.023  59.352  55.219  1.00  3.38
ATOM   1066  HB1 LYS    70      68.806  58.804  54.301  1.00  3.38
ATOM   1067  HB2 LYS    70      69.178  58.622  56.016  1.00  3.38
ATOM   1068  CG  LYS    70      70.302  60.167  54.944  1.00  3.38
ATOM   1069  HG1 LYS    70      70.040  61.104  54.452  1.00  3.38
ATOM   1070  HG2 LYS    70      70.936  59.604  54.258  1.00  3.38
ATOM   1071  CD  LYS    70      71.112  60.447  56.213  1.00  3.38
ATOM   1072  HD1 LYS    70      71.772  59.596  56.389  1.00  3.38
ATOM   1073  HD2 LYS    70      70.433  60.521  57.056  1.00  3.38
ATOM   1074  CE  LYS    70      71.956  61.726  56.113  1.00  3.38
ATOM   1075  HE1 LYS    70      72.292  61.855  55.080  1.00  3.38
ATOM   1076  HE2 LYS    70      72.840  61.606  56.746  1.00  3.38
ATOM   1077  NZ  LYS    70      71.190  62.911  56.575  1.00  3.38
ATOM   1078  HZ1 LYS    70      71.687  63.777  56.440  1.00  3.38
ATOM   1079  HZ2 LYS    70      70.266  62.957  56.147  1.00  3.38
ATOM   1080  HZ3 LYS    70      70.980  62.807  57.569  1.00  3.38
ATOM   1081  C   LYS    70      66.514  59.639  55.005  1.00  3.38
ATOM   1082  O   LYS    70      66.084  58.593  55.486  1.00  3.38
ATOM   1083  N   LYS    71      65.944  60.314  54.002  1.00  3.00
ATOM   1084  H   LYS    71      66.384  61.162  53.688  1.00  3.00
ATOM   1085  CA  LYS    71      64.736  59.876  53.312  1.00  3.00
ATOM   1086  HA  LYS    71      64.087  59.423  54.068  1.00  3.00
ATOM   1087  CB  LYS    71      63.946  61.065  52.724  1.00  3.00
ATOM   1088  HB1 LYS    71      63.056  60.682  52.222  1.00  3.00
ATOM   1089  HB2 LYS    71      64.555  61.611  52.002  1.00  3.00
ATOM   1090  CG  LYS    71      63.510  61.998  53.869  1.00  3.00
ATOM   1091  HG1 LYS    71      64.395  62.507  54.249  1.00  3.00
ATOM   1092  HG2 LYS    71      63.084  61.374  54.654  1.00  3.00
ATOM   1093  CD  LYS    71      62.460  63.064  53.530  1.00  3.00
ATOM   1094  HD1 LYS    71      61.513  62.571  53.309  1.00  3.00
ATOM   1095  HD2 LYS    71      62.780  63.607  52.639  1.00  3.00
ATOM   1096  CE  LYS    71      62.272  64.079  54.683  1.00  3.00
ATOM   1097  HE1 LYS    71      61.491  64.791  54.401  1.00  3.00
ATOM   1098  HE2 LYS    71      63.203  64.642  54.800  1.00  3.00
ATOM   1099  NZ  LYS    71      61.926  63.450  55.983  1.00  3.00
ATOM   1100  HZ1 LYS    71      61.836  64.135  56.731  1.00  3.00
ATOM   1101  HZ2 LYS    71      61.062  62.923  55.939  1.00  3.00
ATOM   1102  HZ3 LYS    71      62.668  62.824  56.295  1.00  3.00
ATOM   1103  C   LYS    71      65.051  58.776  52.315  1.00  3.00
ATOM   1104  O   LYS    71      65.938  58.918  51.480  1.00  3.00
ATOM   1105  N   PHE    72      64.322  57.682  52.469  1.00  2.67
ATOM   1106  H   PHE    72      63.614  57.701  53.201  1.00  2.67
ATOM   1107  CA  PHE    72      64.569  56.384  51.873  1.00  2.67
ATOM   1108  HA  PHE    72      65.191  56.508  50.985  1.00  2.67
ATOM   1109  CB  PHE    72      65.321  55.496  52.875  1.00  2.67
ATOM   1110  HB1 PHE    72      65.057  54.456  52.686  1.00  2.67
ATOM   1111  HB2 PHE    72      64.983  55.725  53.888  1.00  2.67
ATOM   1112  CG  PHE    72      66.835  55.597  52.794  1.00  2.67
ATOM   1113  CD1 PHE    72      67.501  55.169  51.628  1.00  2.67
ATOM   1114  HD1 PHE    72      66.933  54.839  50.768  1.00  2.67
ATOM   1115  CE1 PHE    72      68.905  55.175  51.568  1.00  2.67
ATOM   1116  HE1 PHE    72      69.404  54.841  50.667  1.00  2.67
ATOM   1117  CZ  PHE    72      69.655  55.620  52.671  1.00  2.67
ATOM   1118  HZ  PHE    72      70.735  55.629  52.621  1.00  2.67
ATOM   1119  CE2 PHE    72      68.996  56.065  53.831  1.00  2.67
ATOM   1120  HE2 PHE    72      69.570  56.417  54.675  1.00  2.67
ATOM   1121  CD2 PHE    72      67.589  56.060  53.890  1.00  2.67
ATOM   1122  HD2 PHE    72      67.086  56.399  54.785  1.00  2.67
ATOM   1123  C   PHE    72      63.278  55.739  51.427  1.00  2.67
ATOM   1124  O   PHE    72      62.332  55.671  52.213  1.00  2.67
ATOM   1125  N   SER    73      63.250  55.303  50.163  1.00  2.66
ATOM   1126  H   SER    73      64.121  55.249  49.634  1.00  2.66
ATOM   1127  CA  SER    73      62.080  54.667  49.571  1.00  2.66
ATOM   1128  HA  SER    73      61.265  55.374  49.636  1.00  2.66
ATOM   1129  CB  SER    73      62.251  54.372  48.068  1.00  2.66
ATOM   1130  HB1 SER    73      63.180  54.805  47.697  1.00  2.66
ATOM   1131  HB2 SER    73      61.433  54.855  47.535  1.00  2.66
ATOM   1132  OG  SER    73      62.211  52.993  47.761  1.00  2.66
ATOM   1133  HG  SER    73      63.164  52.714  47.652  1.00  2.66
ATOM   1134  C   SER    73      61.654  53.456  50.384  1.00  2.66
ATOM   1135  O   SER    73      62.428  52.886  51.142  1.00  2.66
ATOM   1136  N   ILE    74      60.395  53.087  50.230  1.00  2.27
ATOM   1137  H   ILE    74      59.857  53.593  49.545  1.00  2.27
ATOM   1138  CA  ILE    74      59.754  51.922  50.826  1.00  2.27
ATOM   1139  HA  ILE    74      59.482  52.164  51.854  1.00  2.27
ATOM   1140  CB  ILE    74      58.449  51.757  49.991  1.00  2.27
ATOM   1141  HB  ILE    74      57.938  52.719  50.075  1.00  2.27
ATOM   1142  CG2 ILE    74      58.677  51.552  48.473  1.00  2.27
ATOM   1143 1HG2 ILE    74      57.718  51.569  47.957  1.00  2.27
ATOM   1144 2HG2 ILE    74      59.291  52.345  48.045  1.00  2.27
ATOM   1145 3HG2 ILE    74      59.161  50.598  48.266  1.00  2.27
ATOM   1146  CG1 ILE    74      57.422  50.751  50.526  1.00  2.27
ATOM   1147 1HG1 ILE    74      56.468  50.960  50.041  1.00  2.27
ATOM   1148 2HG1 ILE    74      57.266  50.957  51.581  1.00  2.27
ATOM   1149  CD1 ILE    74      57.742  49.263  50.306  1.00  2.27
ATOM   1150  HD1 ILE    74      56.875  48.679  50.605  1.00  2.27
ATOM   1151  HD2 ILE    74      57.940  49.043  49.260  1.00  2.27
ATOM   1152  HD3 ILE    74      58.606  48.955  50.890  1.00  2.27
ATOM   1153  C   ILE    74      60.664  50.679  50.871  1.00  2.27
ATOM   1154  O   ILE    74      60.850  50.085  51.933  1.00  2.27
ATOM   1155  N   GLU    75      61.304  50.320  49.761  1.00  2.60
ATOM   1156  H   GLU    75      61.181  50.863  48.916  1.00  2.60
ATOM   1157  CA  GLU    75      62.106  49.095  49.706  1.00  2.60
ATOM   1158  HA  GLU    75      61.561  48.303  50.222  1.00  2.60
ATOM   1159  CB  GLU    75      62.287  48.676  48.238  1.00  2.60
ATOM   1160  HB1 GLU    75      63.045  49.313  47.779  1.00  2.60
ATOM   1161  HB2 GLU    75      61.352  48.838  47.696  1.00  2.60
ATOM   1162  CG  GLU    75      62.699  47.203  48.067  1.00  2.60
ATOM   1163  HG1 GLU    75      63.640  47.039  48.596  1.00  2.60
ATOM   1164  HG2 GLU    75      62.887  47.029  47.005  1.00  2.60
ATOM   1165  CD  GLU    75      61.647  46.186  48.553  1.00  2.60
ATOM   1166  OE1 GLU    75      62.031  45.008  48.721  1.00  2.60
ATOM   1167  OE2 GLU    75      60.474  46.578  48.760  1.00  2.60
ATOM   1168  C   GLU    75      63.468  49.267  50.419  1.00  2.60
ATOM   1169  O   GLU    75      63.993  48.336  51.039  1.00  2.60
ATOM   1170  N   GLU    76      64.038  50.479  50.416  1.00  2.64
ATOM   1171  H   GLU    76      63.577  51.234  49.923  1.00  2.64
ATOM   1172  CA  GLU    76      65.253  50.772  51.182  1.00  2.64
ATOM   1173  HA  GLU    76      65.994  50.010  50.965  1.00  2.64
ATOM   1174  CB  GLU    76      65.887  52.121  50.818  1.00  2.64
ATOM   1175  HB1 GLU    76      66.738  52.271  51.485  1.00  2.64
ATOM   1176  HB2 GLU    76      65.176  52.921  51.018  1.00  2.64
ATOM   1177  CG  GLU    76      66.415  52.227  49.384  1.00  2.64
ATOM   1178  HG1 GLU    76      66.570  51.231  48.962  1.00  2.64
ATOM   1179  HG2 GLU    76      67.382  52.734  49.403  1.00  2.64
ATOM   1180  CD  GLU    76      65.445  53.043  48.535  1.00  2.64
ATOM   1181  OE1 GLU    76      64.676  52.424  47.767  1.00  2.64
ATOM   1182  OE2 GLU    76      65.406  54.283  48.726  1.00  2.64
ATOM   1183  C   GLU    76      65.012  50.791  52.693  1.00  2.64
ATOM   1184  O   GLU    76      65.850  50.373  53.492  1.00  2.64
ATOM   1185  N   ALA    77      63.851  51.284  53.101  1.00  2.24
ATOM   1186  H   ALA    77      63.216  51.645  52.390  1.00  2.24
ATOM   1187  CA  ALA    77      63.369  51.204  54.456  1.00  2.24
ATOM   1188  HA  ALA    77      64.097  51.670  55.118  1.00  2.24
ATOM   1189  CB  ALA    77      62.074  52.005  54.529  1.00  2.24
ATOM   1190  HB1 ALA    77      61.668  51.934  55.529  1.00  2.24
ATOM   1191  HB2 ALA    77      62.274  53.049  54.288  1.00  2.24
ATOM   1192  HB3 ALA    77      61.346  51.623  53.818  1.00  2.24
ATOM   1193  C   ALA    77      63.266  49.731  54.874  1.00  2.24
ATOM   1194  O   ALA    77      63.741  49.379  55.967  1.00  2.24
ATOM   1195  N   LEU    78      62.685  48.869  54.021  1.00  2.35
ATOM   1196  H   LEU    78      62.249  49.232  53.176  1.00  2.35
ATOM   1197  CA  LEU    78      62.538  47.444  54.320  1.00  2.35
ATOM   1198  HA  LEU    78      62.030  47.299  55.258  1.00  2.35
ATOM   1199  CB  LEU    78      61.788  46.723  53.172  1.00  2.35
ATOM   1200  HB1 LEU    78      62.236  47.012  52.224  1.00  2.35
ATOM   1201  HB2 LEU    78      60.765  47.084  53.127  1.00  2.35
ATOM   1202  CG  LEU    78      61.799  45.176  53.204  1.00  2.35
ATOM   1203  HG  LEU    78      62.795  44.842  52.912  1.00  2.35
ATOM   1204  CD1 LEU    78      61.471  44.510  54.548  1.00  2.35
ATOM   1205 1HD1 LEU    78      61.639  43.438  54.455  1.00  2.35
ATOM   1206 2HD1 LEU    78      62.109  44.882  55.344  1.00  2.35
ATOM   1207 3HD1 LEU    78      60.435  44.678  54.812  1.00  2.35
ATOM   1208  CD2 LEU    78      60.795  44.624  52.193  1.00  2.35
ATOM   1209 1HD2 LEU    78      60.858  43.538  52.150  1.00  2.35
ATOM   1210 2HD2 LEU    78      59.780  44.931  52.441  1.00  2.35
ATOM   1211 3HD2 LEU    78      61.035  45.008  51.198  1.00  2.35
ATOM   1212  C   LEU    78      63.896  46.823  54.559  1.00  2.35
ATOM   1213  O   LEU    78      64.125  46.279  55.638  1.00  2.35
ATOM   1214  N   GLN    79      64.821  46.983  53.625  1.00  2.86
ATOM   1215  H   GLN    79      64.585  47.431  52.743  1.00  2.86
ATOM   1216  CA  GLN    79      66.142  46.425  53.845  1.00  2.86
ATOM   1217  HA  GLN    79      65.995  45.401  54.193  1.00  2.86
ATOM   1218  CB  GLN    79      66.893  46.288  52.513  1.00  2.86
ATOM   1219  HB1 GLN    79      66.243  45.752  51.818  1.00  2.86
ATOM   1220  HB2 GLN    79      67.788  45.682  52.660  1.00  2.86
ATOM   1221  CG  GLN    79      67.299  47.626  51.895  1.00  2.86
ATOM   1222  HG1 GLN    79      68.229  47.975  52.343  1.00  2.86
ATOM   1223  HG2 GLN    79      66.526  48.355  52.101  1.00  2.86
ATOM   1224  CD  GLN    79      67.466  47.507  50.386  1.00  2.86
ATOM   1225  OE1 GLN    79      68.553  47.316  49.870  1.00  2.86
ATOM   1226  NE2 GLN    79      66.395  47.599  49.631  1.00  2.86
ATOM   1227 1HE2 GLN    79      65.479  47.730  50.051  1.00  2.86
ATOM   1228 2HE2 GLN    79      66.512  47.480  48.643  1.00  2.86
ATOM   1229  C   GLN    79      66.970  47.099  54.954  1.00  2.86
ATOM   1230  O   GLN    79      67.990  46.552  55.358  1.00  2.86
ATOM   1231  N   SER    80      66.517  48.231  55.500  1.00  2.73
ATOM   1232  H   SER    80      65.727  48.686  55.060  1.00  2.73
ATOM   1233  CA  SER    80      67.111  48.877  56.677  1.00  2.73
ATOM   1234  HA  SER    80      68.119  48.494  56.836  1.00  2.73
ATOM   1235  CB  SER    80      67.216  50.370  56.371  1.00  2.73
ATOM   1236  HB1 SER    80      66.217  50.802  56.313  1.00  2.73
ATOM   1237  HB2 SER    80      67.715  50.510  55.410  1.00  2.73
ATOM   1238  OG  SER    80      67.965  51.027  57.365  1.00  2.73
ATOM   1239  HG  SER    80      67.692  50.667  58.223  1.00  2.73
ATOM   1240  C   SER    80      66.310  48.623  57.964  1.00  2.73
ATOM   1241  O   SER    80      66.542  49.273  58.984  1.00  2.73
ATOM   1242  N   GLY    81      65.322  47.721  57.929  1.00  2.49
ATOM   1243  H   GLY    81      65.137  47.264  57.040  1.00  2.49
ATOM   1244  CA  GLY    81      64.489  47.316  59.066  1.00  2.49
ATOM   1245  HA1 GLY    81      65.136  46.918  59.848  1.00  2.49
ATOM   1246  HA2 GLY    81      63.828  46.515  58.734  1.00  2.49
ATOM   1247  C   GLY    81      63.615  48.406  59.695  1.00  2.49
ATOM   1248  O   GLY    81      63.099  48.219  60.808  1.00  2.49
ATOM   1249  N   ARG    82      63.449  49.535  58.991  1.00  2.04
ATOM   1250  H   ARG    82      63.876  49.579  58.070  1.00  2.04
ATOM   1251  CA  ARG    82      62.727  50.719  59.490  1.00  2.04
ATOM   1252  HA  ARG    82      63.093  50.952  60.492  1.00  2.04
ATOM   1253  CB  ARG    82      63.018  51.924  58.587  1.00  2.04
ATOM   1254  HB1 ARG    82      62.407  52.770  58.907  1.00  2.04
ATOM   1255  HB2 ARG    82      62.762  51.671  57.559  1.00  2.04
ATOM   1256  CG  ARG    82      64.493  52.332  58.635  1.00  2.04
ATOM   1257  HG1 ARG    82      65.106  51.502  58.288  1.00  2.04
ATOM   1258  HG2 ARG    82      64.781  52.581  59.658  1.00  2.04
ATOM   1259  CD  ARG    82      64.737  53.537  57.730  1.00  2.04
ATOM   1260  HD1 ARG    82      64.303  54.428  58.188  1.00  2.04
ATOM   1261  HD2 ARG    82      64.244  53.375  56.771  1.00  2.04
ATOM   1262  NE  ARG    82      66.181  53.737  57.544  1.00  2.04
ATOM   1263  HE  ARG    82      66.746  53.943  58.368  1.00  2.04
ATOM   1264  CZ  ARG    82      66.878  53.748  56.428  1.00  2.04
ATOM   1265  NH1 ARG    82      66.353  53.517  55.261  1.00  2.04
ATOM   1266 1HH1 ARG    82      65.365  53.385  55.192  1.00  2.04
ATOM   1267 2HH1 ARG    82      66.913  53.644  54.440  1.00  2.04
ATOM   1268  NH2 ARG    82      68.142  54.031  56.484  1.00  2.04
ATOM   1269 1HH2 ARG    82      68.508  54.251  57.418  1.00  2.04
ATOM   1270 2HH2 ARG    82      68.742  53.917  55.695  1.00  2.04
ATOM   1271  C   ARG    82      61.226  50.505  59.649  1.00  2.04
ATOM   1272  O   ARG    82      60.592  51.184  60.449  1.00  2.04
ATOM   1273  N   LEU    83      60.729  49.549  58.869  1.00  2.02
ATOM   1274  H   LEU    83      61.423  49.083  58.313  1.00  2.02
ATOM   1275  CA  LEU    83      59.389  48.987  58.764  1.00  2.02
ATOM   1276  HA  LEU    83      58.987  49.040  59.753  1.00  2.02
ATOM   1277  CB  LEU    83      58.347  49.810  57.963  1.00  2.02
ATOM   1278  HB1 LEU    83      57.375  49.539  58.372  1.00  2.02
ATOM   1279  HB2 LEU    83      58.287  49.507  56.932  1.00  2.02
ATOM   1280  CG  LEU    83      58.461  51.349  58.040  1.00  2.02
ATOM   1281  HG  LEU    83      58.516  51.671  59.077  1.00  2.02
ATOM   1282  CD1 LEU    83      59.575  52.005  57.253  1.00  2.02
ATOM   1283 1HD1 LEU    83      59.561  53.069  57.489  1.00  2.02
ATOM   1284 2HD1 LEU    83      60.543  51.622  57.502  1.00  2.02
ATOM   1285 3HD1 LEU    83      59.413  51.852  56.191  1.00  2.02
ATOM   1286  CD2 LEU    83      57.236  51.974  57.403  1.00  2.02
ATOM   1287 1HD2 LEU    83      57.345  53.059  57.344  1.00  2.02
ATOM   1288 2HD2 LEU    83      57.130  51.608  56.384  1.00  2.02
ATOM   1289 3HD2 LEU    83      56.366  51.749  58.008  1.00  2.02
ATOM   1290  C   LEU    83      59.466  47.472  58.560  1.00  2.02
ATOM   1291  O   LEU    83      60.567  46.912  58.536  1.00  2.02
ATOM   1292  N   THR    84      58.318  46.806  58.491  1.00  2.31
ATOM   1293  H   THR    84      57.465  47.328  58.622  1.00  2.31
ATOM   1294  CA  THR    84      58.191  45.342  58.443  1.00  2.31
ATOM   1295  HA  THR    84      59.181  44.890  58.417  1.00  2.31
ATOM   1296  CB  THR    84      57.482  44.855  59.728  1.00  2.31
ATOM   1297  HB  THR    84      56.628  45.507  59.916  1.00  2.31
ATOM   1298  CG2 THR    84      56.985  43.410  59.769  1.00  2.31
ATOM   1299 1HG2 THR    84      56.458  43.250  60.710  1.00  2.31
ATOM   1300 2HG2 THR    84      56.286  43.217  58.957  1.00  2.31
ATOM   1301 3HG2 THR    84      57.826  42.721  59.727  1.00  2.31
ATOM   1302  OG1 THR    84      58.382  44.941  60.808  1.00  2.31
ATOM   1303  HG1 THR    84      57.848  45.354  61.529  1.00  2.31
ATOM   1304  C   THR    84      57.404  44.911  57.203  1.00  2.31
ATOM   1305  O   THR    84      56.470  45.620  56.842  1.00  2.31
ATOM   1306  N   PRO    85      57.714  43.773  56.544  1.00  2.58
ATOM   1307  CD  PRO    85      58.812  42.860  56.856  1.00  2.58
ATOM   1308  HD1 PRO    85      58.602  42.323  57.779  1.00  2.58
ATOM   1309  HD2 PRO    85      59.762  43.390  56.938  1.00  2.58
ATOM   1310  CG  PRO    85      58.884  41.849  55.709  1.00  2.58
ATOM   1311  HG1 PRO    85      59.144  40.852  56.064  1.00  2.58
ATOM   1312  HG2 PRO    85      59.604  42.187  54.963  1.00  2.58
ATOM   1313  CB  PRO    85      57.481  41.890  55.113  1.00  2.58
ATOM   1314  HB1 PRO    85      56.808  41.267  55.705  1.00  2.58
ATOM   1315  HB2 PRO    85      57.476  41.580  54.067  1.00  2.58
ATOM   1316  CA  PRO    85      57.114  43.365  55.267  1.00  2.58
ATOM   1317  HA  PRO    85      57.635  43.891  54.469  1.00  2.58
ATOM   1318  C   PRO    85      55.611  43.603  55.029  1.00  2.58
ATOM   1319  O   PRO    85      55.248  44.114  53.974  1.00  2.58
ATOM   1320  N   ALA    86      54.731  43.293  55.987  1.00  2.69
ATOM   1321  H   ALA    86      55.054  42.848  56.828  1.00  2.69
ATOM   1322  CA  ALA    86      53.298  43.571  55.830  1.00  2.69
ATOM   1323  HA  ALA    86      52.958  43.108  54.902  1.00  2.69
ATOM   1324  CB  ALA    86      52.547  42.912  56.995  1.00  2.69
ATOM   1325  HB1 ALA    86      51.476  43.071  56.872  1.00  2.69
ATOM   1326  HB2 ALA    86      52.744  41.839  57.001  1.00  2.69
ATOM   1327  HB3 ALA    86      52.865  43.345  57.945  1.00  2.69
ATOM   1328  C   ALA    86      52.979  45.069  55.734  1.00  2.69
ATOM   1329  O   ALA    86      52.205  45.556  54.899  1.00  2.69
ATOM   1330  N   HIS    87      53.628  45.817  56.619  1.00  2.18
ATOM   1331  H   HIS    87      54.324  45.378  57.206  1.00  2.18
ATOM   1332  CA  HIS    87      53.576  47.260  56.599  1.00  2.18
ATOM   1333  HA  HIS    87      52.525  47.550  56.619  1.00  2.18
ATOM   1334  CB  HIS    87      54.203  47.786  57.887  1.00  2.18
ATOM   1335  HB1 HIS    87      54.227  48.855  57.847  1.00  2.18
ATOM   1336  HB2 HIS    87      55.227  47.435  57.996  1.00  2.18
ATOM   1337  CG  HIS    87      53.419  47.453  59.132  1.00  2.18
ATOM   1338  ND1 HIS    87      53.894  46.669  60.175  1.00  2.18
ATOM   1339  CE1 HIS    87      53.039  46.836  61.196  1.00  2.18
ATOM   1340  HE1 HIS    87      53.162  46.391  62.179  1.00  2.18
ATOM   1341  NE2 HIS    87      52.045  47.673  60.841  1.00  2.18
ATOM   1342  HE2 HIS    87      51.301  47.992  61.458  1.00  2.18
ATOM   1343  CD2 HIS    87      52.266  48.068  59.537  1.00  2.18
ATOM   1344  HD2 HIS    87      51.697  48.793  58.972  1.00  2.18
ATOM   1345  C   HIS    87      54.100  47.815  55.284  1.00  2.18
ATOM   1346  O   HIS    87      53.408  48.645  54.709  1.00  2.18
ATOM   1347  N   TYR    88      55.190  47.270  54.738  1.00  2.20
ATOM   1348  H   TYR    88      55.691  46.565  55.265  1.00  2.20
ATOM   1349  CA  TYR    88      55.639  47.586  53.381  1.00  2.20
ATOM   1350  HA  TYR    88      55.805  48.660  53.353  1.00  2.20
ATOM   1351  CB  TYR    88      56.931  46.881  53.017  1.00  2.20
ATOM   1352  HB1 TYR    88      57.142  46.982  51.954  1.00  2.20
ATOM   1353  HB2 TYR    88      56.867  45.819  53.235  1.00  2.20
ATOM   1354  CG  TYR    88      58.030  47.520  53.790  1.00  2.20
ATOM   1355  CD1 TYR    88      58.266  48.897  53.651  1.00  2.20
ATOM   1356  HD1 TYR    88      57.704  49.470  52.945  1.00  2.20
ATOM   1357  CE1 TYR    88      59.216  49.533  54.444  1.00  2.20
ATOM   1358  HE1 TYR    88      59.415  50.586  54.330  1.00  2.20
ATOM   1359  CZ  TYR    88      59.931  48.764  55.368  1.00  2.20
ATOM   1360  OH  TYR    88      60.850  49.362  56.142  1.00  2.20
ATOM   1361  HH  TYR    88      61.391  48.706  56.583  1.00  2.20
ATOM   1362  CE2 TYR    88      59.672  47.388  55.529  1.00  2.20
ATOM   1363  HE2 TYR    88      60.245  46.786  56.208  1.00  2.20
ATOM   1364  CD2 TYR    88      58.717  46.766  54.735  1.00  2.20
ATOM   1365  HD2 TYR    88      58.529  45.716  54.824  1.00  2.20
ATOM   1366  C   TYR    88      54.594  47.348  52.322  1.00  2.20
ATOM   1367  O   TYR    88      54.341  48.295  51.596  1.00  2.20
ATOM   1368  N   ASP    89      53.953  46.183  52.238  1.00  2.59
ATOM   1369  H   ASP    89      54.218  45.404  52.833  1.00  2.59
ATOM   1370  CA  ASP    89      52.962  46.000  51.182  1.00  2.59
ATOM   1371  HA  ASP    89      53.476  46.220  50.251  1.00  2.59
ATOM   1372  CB  ASP    89      52.528  44.529  51.042  1.00  2.59
ATOM   1373  HB1 ASP    89      53.421  43.903  51.011  1.00  2.59
ATOM   1374  HB2 ASP    89      52.023  44.420  50.081  1.00  2.59
ATOM   1375  CG  ASP    89      51.583  44.010  52.123  1.00  2.59
ATOM   1376  OD1 ASP    89      51.854  42.959  52.739  1.00  2.59
ATOM   1377  OD2 ASP    89      50.510  44.608  52.343  1.00  2.59
ATOM   1378  C   ASP    89      51.793  47.012  51.273  1.00  2.59
ATOM   1379  O   ASP    89      51.357  47.590  50.258  1.00  2.59
ATOM   1380  N   ARG    90      51.356  47.344  52.500  1.00  2.58
ATOM   1381  H   ARG    90      51.741  46.851  53.301  1.00  2.58
ATOM   1382  CA  ARG    90      50.342  48.396  52.672  1.00  2.58
ATOM   1383  HA  ARG    90      49.511  48.175  52.000  1.00  2.58
ATOM   1384  CB  ARG    90      49.824  48.390  54.123  1.00  2.58
ATOM   1385  HB1 ARG    90      49.538  49.409  54.392  1.00  2.58
ATOM   1386  HB2 ARG    90      50.620  48.090  54.805  1.00  2.58
ATOM   1387  CG  ARG    90      48.576  47.496  54.313  1.00  2.58
ATOM   1388  HG1 ARG    90      48.245  47.079  53.361  1.00  2.58
ATOM   1389  HG2 ARG    90      47.771  48.141  54.669  1.00  2.58
ATOM   1390  CD  ARG    90      48.726  46.354  55.332  1.00  2.58
ATOM   1391  HD1 ARG    90      47.730  46.135  55.721  1.00  2.58
ATOM   1392  HD2 ARG    90      49.357  46.681  56.161  1.00  2.58
ATOM   1393  NE  ARG    90      49.280  45.128  54.728  1.00  2.58
ATOM   1394  HE  ARG    90      49.860  45.226  53.889  1.00  2.58
ATOM   1395  CZ  ARG    90      49.110  43.874  55.102  1.00  2.58
ATOM   1396  NH1 ARG    90      48.390  43.544  56.138  1.00  2.58
ATOM   1397 1HH1 ARG    90      47.972  44.273  56.683  1.00  2.58
ATOM   1398 2HH1 ARG    90      48.277  42.576  56.362  1.00  2.58
ATOM   1399  NH2 ARG    90      49.680  42.903  54.460  1.00  2.58
ATOM   1400 1HH2 ARG    90      50.294  43.146  53.665  1.00  2.58
ATOM   1401 2HH2 ARG    90      49.567  41.941  54.687  1.00  2.58
ATOM   1402  C   ARG    90      50.827  49.788  52.216  1.00  2.58
ATOM   1403  O   ARG    90      50.091  50.535  51.549  1.00  2.58
ATOM   1404  N   TYR    91      52.083  50.131  52.517  1.00  2.33
ATOM   1405  H   TYR    91      52.658  49.486  53.051  1.00  2.33
ATOM   1406  CA  TYR    91      52.670  51.383  52.050  1.00  2.33
ATOM   1407  HA  TYR    91      51.953  52.171  52.273  1.00  2.33
ATOM   1408  CB  TYR    91      53.981  51.767  52.733  1.00  2.33
ATOM   1409  HB1 TYR    91      54.299  52.745  52.370  1.00  2.33
ATOM   1410  HB2 TYR    91      54.745  51.042  52.444  1.00  2.33
ATOM   1411  CG  TYR    91      53.881  51.825  54.234  1.00  2.33
ATOM   1412  CD1 TYR    91      52.802  52.467  54.879  1.00  2.33
ATOM   1413  HD1 TYR    91      52.092  53.050  54.315  1.00  2.33
ATOM   1414  CE1 TYR    91      52.606  52.290  56.261  1.00  2.33
ATOM   1415  HE1 TYR    91      51.770  52.751  56.763  1.00  2.33
ATOM   1416  CZ  TYR    91      53.475  51.447  56.978  1.00  2.33
ATOM   1417  OH  TYR    91      53.223  51.123  58.268  1.00  2.33
ATOM   1418  HH  TYR    91      53.917  50.537  58.582  1.00  2.33
ATOM   1419  CE2 TYR    91      54.600  50.896  56.339  1.00  2.33
ATOM   1420  HE2 TYR    91      55.291  50.267  56.864  1.00  2.33
ATOM   1421  CD2 TYR    91      54.824  51.113  54.979  1.00  2.33
ATOM   1422  HD2 TYR    91      55.660  50.632  54.489  1.00  2.33
ATOM   1423  C   TYR    91      52.872  51.413  50.545  1.00  2.33
ATOM   1424  O   TYR    91      52.479  52.424  49.993  1.00  2.33
ATOM   1425  N   VAL    92      53.364  50.372  49.858  1.00  2.62
ATOM   1426  H   VAL    92      53.656  49.535  50.358  1.00  2.62
ATOM   1427  CA  VAL    92      53.433  50.413  48.392  1.00  2.62
ATOM   1428  HA  VAL    92      53.987  51.316  48.137  1.00  2.62
ATOM   1429  CB  VAL    92      54.122  49.248  47.637  1.00  2.62
ATOM   1430  HB  VAL    92      53.598  49.100  46.691  1.00  2.62
ATOM   1431  CG1 VAL    92      55.552  49.620  47.257  1.00  2.62
ATOM   1432 1HG1 VAL    92      56.015  48.808  46.694  1.00  2.62
ATOM   1433 2HG1 VAL    92      55.555  50.519  46.641  1.00  2.62
ATOM   1434 3HG1 VAL    92      56.128  49.795  48.156  1.00  2.62
ATOM   1435  CG2 VAL    92      54.146  47.894  48.331  1.00  2.62
ATOM   1436 1HG2 VAL    92      54.564  47.144  47.659  1.00  2.62
ATOM   1437 2HG2 VAL    92      54.768  47.938  49.220  1.00  2.62
ATOM   1438 3HG2 VAL    92      53.131  47.599  48.573  1.00  2.62
ATOM   1439  C   VAL    92      52.062  50.620  47.787  1.00  2.62
ATOM   1440  O   VAL    92      51.958  51.490  46.928  1.00  2.62
ATOM   1441  N   ASN    93      51.005  49.957  48.284  1.00  2.93
ATOM   1442  H   ASN    93      51.142  49.269  49.019  1.00  2.93
ATOM   1443  CA  ASN    93      49.644  50.305  47.842  1.00  2.93
ATOM   1444  HA  ASN    93      49.559  50.057  46.782  1.00  2.93
ATOM   1445  CB  ASN    93      48.615  49.452  48.607  1.00  2.93
ATOM   1446  HB1 ASN    93      47.638  49.930  48.541  1.00  2.93
ATOM   1447  HB2 ASN    93      48.880  49.375  49.659  1.00  2.93
ATOM   1448  CG  ASN    93      48.467  48.060  48.017  1.00  2.93
ATOM   1449  OD1 ASN    93      47.692  47.842  47.104  1.00  2.93
ATOM   1450  ND2 ASN    93      49.196  47.080  48.498  1.00  2.93
ATOM   1451 1HD2 ASN    93      49.889  47.241  49.222  1.00  2.93
ATOM   1452 2HD2 ASN    93      49.056  46.175  48.090  1.00  2.93
ATOM   1453  C   ASN    93      49.386  51.837  47.933  1.00  2.93
ATOM   1454  O   ASN    93      49.150  52.503  46.914  1.00  2.93
ATOM   1455  N   LYS    94      49.570  52.430  49.125  1.00  3.08
ATOM   1456  H   LYS    94      49.874  51.856  49.904  1.00  3.08
ATOM   1457  CA  LYS    94      49.429  53.896  49.326  1.00  3.08
ATOM   1458  HA  LYS    94      48.393  54.176  49.129  1.00  3.08
ATOM   1459  CB  LYS    94      49.732  54.186  50.817  1.00  3.08
ATOM   1460  HB1 LYS    94      50.576  53.586  51.143  1.00  3.08
ATOM   1461  HB2 LYS    94      48.873  53.824  51.383  1.00  3.08
ATOM   1462  CG  LYS    94      49.979  55.648  51.245  1.00  3.08
ATOM   1463  HG1 LYS    94      49.659  55.743  52.284  1.00  3.08
ATOM   1464  HG2 LYS    94      49.341  56.305  50.652  1.00  3.08
ATOM   1465  CD  LYS    94      51.435  56.157  51.174  1.00  3.08
ATOM   1466  HD1 LYS    94      51.442  57.184  51.539  1.00  3.08
ATOM   1467  HD2 LYS    94      51.764  56.174  50.137  1.00  3.08
ATOM   1468  CE  LYS    94      52.441  55.347  52.010  1.00  3.08
ATOM   1469  HE1 LYS    94      52.522  54.346  51.575  1.00  3.08
ATOM   1470  HE2 LYS    94      52.064  55.263  53.032  1.00  3.08
ATOM   1471  NZ  LYS    94      53.786  55.974  52.014  1.00  3.08
ATOM   1472  HZ1 LYS    94      54.158  55.989  51.053  1.00  3.08
ATOM   1473  HZ2 LYS    94      53.772  56.928  52.353  1.00  3.08
ATOM   1474  HZ3 LYS    94      54.456  55.440  52.551  1.00  3.08
ATOM   1475  C   LYS    94      50.271  54.744  48.332  1.00  3.08
ATOM   1476  O   LYS    94      49.821  55.728  47.726  1.00  3.08
ATOM   1477  N   ASP    95      51.511  54.326  48.125  1.00  3.19
ATOM   1478  H   ASP    95      51.803  53.466  48.574  1.00  3.19
ATOM   1479  CA  ASP    95      52.497  55.074  47.369  1.00  3.19
ATOM   1480  HA  ASP    95      52.415  56.133  47.621  1.00  3.19
ATOM   1481  CB  ASP    95      53.932  54.615  47.702  1.00  3.19
ATOM   1482  HB1 ASP    95      54.608  54.999  46.938  1.00  3.19
ATOM   1483  HB2 ASP    95      53.986  53.527  47.682  1.00  3.19
ATOM   1484  CG  ASP    95      54.416  55.152  49.053  1.00  3.19
ATOM   1485  OD1 ASP    95      54.283  56.367  49.311  1.00  3.19
ATOM   1486  OD2 ASP    95      54.864  54.379  49.927  1.00  3.19
ATOM   1487  C   ASP    95      52.206  54.959  45.877  1.00  3.19
ATOM   1488  O   ASP    95      52.549  55.893  45.169  1.00  3.19
ATOM   1489  N   MET    96      51.499  53.931  45.378  1.00  3.24
ATOM   1490  H   MET    96      51.236  53.158  45.983  1.00  3.24
ATOM   1491  CA  MET    96      51.057  53.934  43.975  1.00  3.24
ATOM   1492  HA  MET    96      51.852  54.387  43.382  1.00  3.24
ATOM   1493  CB  MET    96      50.891  52.519  43.392  1.00  3.24
ATOM   1494  HB1 MET    96      51.827  51.974  43.514  1.00  3.24
ATOM   1495  HB2 MET    96      50.703  52.617  42.322  1.00  3.24
ATOM   1496  CG  MET    96      49.760  51.689  43.998  1.00  3.24
ATOM   1497  HG1 MET    96      48.851  52.292  44.028  1.00  3.24
ATOM   1498  HG2 MET    96      50.047  51.420  45.009  1.00  3.24
ATOM   1499  SD  MET    96      49.404  50.155  43.103  1.00  3.24
ATOM   1500  CE  MET    96      47.919  49.630  44.000  1.00  3.24
ATOM   1501  HE1 MET    96      47.544  48.702  43.571  1.00  3.24
ATOM   1502  HE2 MET    96      48.158  49.467  45.050  1.00  3.24
ATOM   1503  HE3 MET    96      47.153  50.402  43.919  1.00  3.24
ATOM   1504  C   MET    96      49.833  54.836  43.739  1.00  3.24
ATOM   1505  O   MET    96      49.382  55.021  42.615  1.00  3.24
ATOM   1506  N   SER    97      49.338  55.446  44.816  1.00  3.84
ATOM   1507  H   SER    97      49.744  55.205  45.710  1.00  3.84
ATOM   1508  CA  SER    97      48.358  56.534  44.836  1.00  3.84
ATOM   1509  HA  SER    97      47.945  56.668  43.835  1.00  3.84
ATOM   1510  CB  SER    97      47.200  56.181  45.780  1.00  3.84
ATOM   1511  HB1 SER    97      46.358  56.847  45.587  1.00  3.84
ATOM   1512  HB2 SER    97      47.519  56.322  46.813  1.00  3.84
ATOM   1513  OG  SER    97      46.788  54.834  45.613  1.00  3.84
ATOM   1514  HG  SER    97      47.584  54.292  45.552  1.00  3.84
ATOM   1515  C   SER    97      48.972  57.872  45.253  1.00  3.84
ATOM   1516  O   SER    97      48.246  58.857  45.352  1.00  3.84
ATOM   1517  N   ILE    98      50.299  57.938  45.461  1.00  4.12
ATOM   1518  H   ILE    98      50.843  57.089  45.404  1.00  4.12
ATOM   1519  CA  ILE    98      51.019  59.240  45.527  1.00  4.12
ATOM   1520  HA  ILE    98      50.298  60.059  45.523  1.00  4.12
ATOM   1521  CB  ILE    98      51.796  59.326  46.863  1.00  4.12
ATOM   1522  HB  ILE    98      52.485  58.481  46.924  1.00  4.12
ATOM   1523  CG2 ILE    98      52.620  60.620  46.922  1.00  4.12
ATOM   1524 1HG2 ILE    98      53.144  60.705  47.871  1.00  4.12
ATOM   1525 2HG2 ILE    98      53.380  60.623  46.145  1.00  4.12
ATOM   1526 3HG2 ILE    98      51.970  61.479  46.773  1.00  4.12
ATOM   1527  CG1 ILE    98      50.825  59.263  48.068  1.00  4.12
ATOM   1528 1HG1 ILE    98      50.239  58.346  48.010  1.00  4.12
ATOM   1529 2HG1 ILE    98      50.129  60.102  48.017  1.00  4.12
ATOM   1530  CD1 ILE    98      51.503  59.266  49.446  1.00  4.12
ATOM   1531  HD1 ILE    98      50.755  59.058  50.210  1.00  4.12
ATOM   1532  HD2 ILE    98      52.278  58.501  49.477  1.00  4.12
ATOM   1533  HD3 ILE    98      51.946  60.237  49.661  1.00  4.12
ATOM   1534  C   ILE    98      51.939  59.493  44.317  1.00  4.12
ATOM   1535  O   ILE    98      52.021  60.620  43.828  1.00  4.12
ATOM   1536  N   GLN    99      52.559  58.437  43.787  1.00  4.08
ATOM   1537  H   GLN    99      52.479  57.556  44.279  1.00  4.08
ATOM   1538  CA  GLN    99      53.358  58.419  42.558  1.00  4.08
ATOM   1539  HA  GLN    99      54.113  59.204  42.628  1.00  4.08
ATOM   1540  CB  GLN    99      54.071  57.068  42.410  1.00  4.08
ATOM   1541  HB1 GLN    99      54.463  56.968  41.396  1.00  4.08
ATOM   1542  HB2 GLN    99      53.357  56.261  42.579  1.00  4.08
ATOM   1543  CG  GLN    99      55.248  56.957  43.381  1.00  4.08
ATOM   1544  HG1 GLN    99      54.922  57.198  44.393  1.00  4.08
ATOM   1545  HG2 GLN    99      56.025  57.668  43.096  1.00  4.08
ATOM   1546  CD  GLN    99      55.826  55.553  43.366  1.00  4.08
ATOM   1547  OE1 GLN    99      56.717  55.215  42.606  1.00  4.08
ATOM   1548  NE2 GLN    99      55.329  54.685  44.222  1.00  4.08
ATOM   1549 1HE2 GLN    99      54.538  54.966  44.779  1.00  4.08
ATOM   1550 2HE2 GLN    99      55.760  53.779  44.266  1.00  4.08
ATOM   1551  C   GLN    99      52.545  58.715  41.288  1.00  4.08
ATOM   1552  O   GLN    99      53.122  58.891  40.212  1.00  4.08
ATOM   1553  N   GLU   100      51.216  58.775  41.425  1.00  4.56
ATOM   1554  H   GLU   100      50.878  58.750  42.370  1.00  4.56
ATOM   1555  CA  GLU   100      50.223  58.435  40.404  1.00  4.56
ATOM   1556  HA  GLU   100      49.253  58.543  40.890  1.00  4.56
ATOM   1557  CB  GLU   100      50.273  59.457  39.246  1.00  4.56
ATOM   1558  HB1 GLU   100      51.163  59.266  38.661  1.00  4.56
ATOM   1559  HB2 GLU   100      50.352  60.460  39.670  1.00  4.56
ATOM   1560  CG  GLU   100      49.088  59.452  38.274  1.00  4.56
ATOM   1561  HG1 GLU   100      49.114  58.533  37.684  1.00  4.56
ATOM   1562  HG2 GLU   100      49.195  60.290  37.582  1.00  4.56
ATOM   1563  CD  GLU   100      47.761  59.549  39.025  1.00  4.56
ATOM   1564  OE1 GLU   100      47.271  58.458  39.394  1.00  4.56
ATOM   1565  OE2 GLU   100      47.298  60.681  39.285  1.00  4.56
ATOM   1566  C   GLU   100      50.320  56.964  39.964  1.00  4.56
ATOM   1567  O   GLU   100      51.358  56.312  40.096  1.00  4.56
ATOM   1568  N   LEU   101      49.215  56.425  39.452  1.00  3.96
ATOM   1569  H   LEU   101      48.373  57.005  39.426  1.00  3.96
ATOM   1570  CA  LEU   101      49.099  55.011  39.110  1.00  3.96
ATOM   1571  HA  LEU   101      49.462  54.462  39.979  1.00  3.96
ATOM   1572  CB  LEU   101      47.603  54.687  38.913  1.00  3.96
ATOM   1573  HB1 LEU   101      47.275  55.123  37.969  1.00  3.96
ATOM   1574  HB2 LEU   101      47.044  55.179  39.712  1.00  3.96
ATOM   1575  CG  LEU   101      47.226  53.190  38.936  1.00  3.96
ATOM   1576  HG  LEU   101      47.682  52.681  38.088  1.00  3.96
ATOM   1577  CD1 LEU   101      47.646  52.484  40.229  1.00  3.96
ATOM   1578 1HD1 LEU   101      47.248  51.471  40.250  1.00  3.96
ATOM   1579 2HD1 LEU   101      48.732  52.421  40.279  1.00  3.96
ATOM   1580 3HD1 LEU   101      47.281  53.037  41.095  1.00  3.96
ATOM   1581  CD2 LEU   101      45.707  53.050  38.803  1.00  3.96
ATOM   1582 1HD2 LEU   101      45.433  51.996  38.773  1.00  3.96
ATOM   1583 2HD2 LEU   101      45.218  53.530  39.653  1.00  3.96
ATOM   1584 3HD2 LEU   101      45.377  53.531  37.883  1.00  3.96
ATOM   1585  C   LEU   101      49.984  54.589  37.929  1.00  3.96
ATOM   1586  O   LEU   101      50.142  53.386  37.726  1.00  3.96
ATOM   1587  N   ALA   102      50.583  55.533  37.170  1.00  4.42
ATOM   1588  H   ALA   102      50.386  56.501  37.387  1.00  4.42
ATOM   1589  CA  ALA   102      51.754  55.264  36.322  1.00  4.42
ATOM   1590  HA  ALA   102      51.900  56.075  35.637  1.00  4.42
ATOM   1591  CB  ALA   102      52.982  55.214  37.248  1.00  4.42
ATOM   1592  HB1 ALA   102      53.897  55.193  36.658  1.00  4.42
ATOM   1593  HB2 ALA   102      53.000  56.080  37.908  1.00  4.42
ATOM   1594  HB3 ALA   102      52.938  54.317  37.868  1.00  4.42
ATOM   1595  C   ALA   102      51.656  54.031  35.435  1.00  4.42
ATOM   1596  O   ALA   102      52.660  53.392  35.118  1.00  4.42
ATOM   1597  N   VAL   103      50.452  53.748  34.940  1.00  5.38
ATOM   1598  H   VAL   103      49.657  54.236  35.324  1.00  5.38
ATOM   1599  CA  VAL   103      50.305  52.988  33.712  1.00  5.38
ATOM   1600  HA  VAL   103      50.863  52.061  33.855  1.00  5.38
ATOM   1601  CB  VAL   103      48.852  52.549  33.463  1.00  5.38
ATOM   1602  HB  VAL   103      48.542  51.964  34.330  1.00  5.38
ATOM   1603  CG1 VAL   103      47.843  53.690  33.320  1.00  5.38
ATOM   1604 1HG1 VAL   103      46.834  53.281  33.268  1.00  5.38
ATOM   1605 2HG1 VAL   103      47.899  54.363  34.175  1.00  5.38
ATOM   1606 3HG1 VAL   103      48.034  54.244  32.409  1.00  5.38
ATOM   1607  CG2 VAL   103      48.794  51.616  32.251  1.00  5.38
ATOM   1608 1HG2 VAL   103      47.772  51.261  32.114  1.00  5.38
ATOM   1609 2HG2 VAL   103      49.107  52.142  31.350  1.00  5.38
ATOM   1610 3HG2 VAL   103      49.441  50.755  32.413  1.00  5.38
ATOM   1611  C   VAL   103      51.010  53.767  32.598  1.00  5.38
ATOM   1612  O   VAL   103      50.504  54.757  32.070  1.00  5.38
ATOM   1613  N   LEU   104      52.276  53.412  32.353  1.00  6.80
ATOM   1614  H   LEU   104      52.653  52.695  32.960  1.00  6.80
ATOM   1615  CA  LEU   104      53.258  54.282  31.693  1.00  6.80
ATOM   1616  HA  LEU   104      53.318  55.212  32.258  1.00  6.80
ATOM   1617  CB  LEU   104      54.652  53.617  31.715  1.00  6.80
ATOM   1618  HB1 LEU   104      55.339  54.244  31.144  1.00  6.80
ATOM   1619  HB2 LEU   104      54.582  52.660  31.195  1.00  6.80
ATOM   1620  CG  LEU   104      55.282  53.377  33.104  1.00  6.80
ATOM   1621  HG  LEU   104      54.647  52.699  33.670  1.00  6.80
ATOM   1622  CD1 LEU   104      56.644  52.704  32.927  1.00  6.80
ATOM   1623 1HD1 LEU   104      57.078  52.496  33.906  1.00  6.80
ATOM   1624 2HD1 LEU   104      56.521  51.760  32.396  1.00  6.80
ATOM   1625 3HD1 LEU   104      57.319  53.348  32.365  1.00  6.80
ATOM   1626  CD2 LEU   104      55.496  54.665  33.907  1.00  6.80
ATOM   1627 1HD2 LEU   104      55.961  54.423  34.864  1.00  6.80
ATOM   1628 2HD2 LEU   104      56.139  55.354  33.363  1.00  6.80
ATOM   1629 3HD2 LEU   104      54.539  55.142  34.115  1.00  6.80
ATOM   1630  C   LEU   104      52.894  54.698  30.256  1.00  6.80
ATOM   1631  O   LEU   104      53.514  55.610  29.712  1.00  6.80
ATOM   1632  N   VAL   105      51.875  54.061  29.674  1.00  7.98
ATOM   1633  H   VAL   105      51.442  53.319  30.200  1.00  7.98
ATOM   1634  CA  VAL   105      51.358  54.320  28.326  1.00  7.98
ATOM   1635  HA  VAL   105      51.948  55.120  27.878  1.00  7.98
ATOM   1636  CB  VAL   105      51.530  53.083  27.418  1.00  7.98
ATOM   1637  HB  VAL   105      51.163  53.327  26.421  1.00  7.98
ATOM   1638  CG1 VAL   105      53.011  52.705  27.277  1.00  7.98
ATOM   1639 1HG1 VAL   105      53.114  51.896  26.553  1.00  7.98
ATOM   1640 2HG1 VAL   105      53.576  53.566  26.917  1.00  7.98
ATOM   1641 3HG1 VAL   105      53.422  52.380  28.232  1.00  7.98
ATOM   1642  CG2 VAL   105      50.757  51.856  27.926  1.00  7.98
ATOM   1643 1HG2 VAL   105      50.860  51.041  27.208  1.00  7.98
ATOM   1644 2HG2 VAL   105      51.143  51.528  28.890  1.00  7.98
ATOM   1645 3HG2 VAL   105      49.698  52.096  28.021  1.00  7.98
ATOM   1646  C   VAL   105      49.910  54.828  28.290  1.00  7.98
ATOM   1647  O   VAL   105      49.391  55.082  27.209  1.00  7.98
ATOM   1648  N   SER   106      49.250  54.998  29.443  1.00  7.18
ATOM   1649  H   SER   106      49.704  54.740  30.308  1.00  7.18
ATOM   1650  CA  SER   106      47.852  55.465  29.498  1.00  7.18
ATOM   1651  HA  SER   106      47.724  56.173  28.678  1.00  7.18
ATOM   1652  CB  SER   106      46.881  54.311  29.204  1.00  7.18
ATOM   1653  HB1 SER   106      47.050  53.962  28.185  1.00  7.18
ATOM   1654  HB2 SER   106      45.853  54.671  29.269  1.00  7.18
ATOM   1655  OG  SER   106      47.057  53.222  30.087  1.00  7.18
ATOM   1656  HG  SER   106      46.301  52.636  29.984  1.00  7.18
ATOM   1657  C   SER   106      47.433  56.265  30.734  1.00  7.18
ATOM   1658  O   SER   106      46.251  56.442  31.011  1.00  7.18
ATOM   1659  N   GLY   107      48.417  56.782  31.458  1.00  6.52
ATOM   1660  H   GLY   107      49.355  56.545  31.183  1.00  6.52
ATOM   1661  CA  GLY   107      48.240  57.652  32.619  1.00  6.52
ATOM   1662  HA1 GLY   107      47.922  57.052  33.472  1.00  6.52
ATOM   1663  HA2 GLY   107      47.472  58.398  32.413  1.00  6.52
ATOM   1664  C   GLY   107      49.524  58.371  32.992  1.00  6.52
ATOM   1665  O   GLY   107      49.502  59.547  33.338  1.00  6.52
ATOM   1666  N   GLN   108      50.652  57.675  32.814  1.00  5.92
ATOM   1667  H   GLN   108      50.553  56.704  32.550  1.00  5.92
ATOM   1668  CA  GLN   108      51.950  58.106  33.313  1.00  5.92
ATOM   1669  HA  GLN   108      52.620  57.259  33.183  1.00  5.92
ATOM   1670  CB  GLN   108      52.506  59.285  32.476  1.00  5.92
ATOM   1671  HB1 GLN   108      53.022  59.999  33.119  1.00  5.92
ATOM   1672  HB2 GLN   108      51.696  59.828  31.989  1.00  5.92
ATOM   1673  CG  GLN   108      53.488  58.801  31.399  1.00  5.92
ATOM   1674  HG1 GLN   108      53.815  59.653  30.803  1.00  5.92
ATOM   1675  HG2 GLN   108      52.971  58.106  30.737  1.00  5.92
ATOM   1676  CD  GLN   108      54.724  58.122  31.988  1.00  5.92
ATOM   1677  OE1 GLN   108      55.099  58.325  33.132  1.00  5.92
ATOM   1678  NE2 GLN   108      55.358  57.234  31.258  1.00  5.92
ATOM   1679 1HE2 GLN   108      54.960  56.928  30.376  1.00  5.92
ATOM   1680 2HE2 GLN   108      56.140  56.774  31.681  1.00  5.92
ATOM   1681  C   GLN   108      51.959  58.350  34.835  1.00  5.92
ATOM   1682  O   GLN   108      50.974  58.152  35.555  1.00  5.92
ATOM   1683  N   LYS   109      53.159  58.596  35.356  1.00  5.72
ATOM   1684  H   LYS   109      53.943  58.685  34.716  1.00  5.72
ATOM   1685  CA  LYS   109      53.397  58.831  36.781  1.00  5.72
ATOM   1686  HA  LYS   109      52.753  58.175  37.370  1.00  5.72
ATOM   1687  CB  LYS   109      54.861  58.499  37.145  1.00  5.72
ATOM   1688  HB1 LYS   109      54.975  57.416  37.094  1.00  5.72
ATOM   1689  HB2 LYS   109      55.037  58.775  38.186  1.00  5.72
ATOM   1690  CG  LYS   109      55.950  59.117  36.236  1.00  5.72
ATOM   1691  HG1 LYS   109      55.501  59.664  35.408  1.00  5.72
ATOM   1692  HG2 LYS   109      56.536  58.302  35.807  1.00  5.72
ATOM   1693  CD  LYS   109      56.916  60.065  36.955  1.00  5.72
ATOM   1694  HD1 LYS   109      57.710  60.343  36.261  1.00  5.72
ATOM   1695  HD2 LYS   109      57.357  59.562  37.818  1.00  5.72
ATOM   1696  CE  LYS   109      56.171  61.322  37.404  1.00  5.72
ATOM   1697  HE1 LYS   109      55.435  61.037  38.163  1.00  5.72
ATOM   1698  HE2 LYS   109      55.627  61.747  36.555  1.00  5.72
ATOM   1699  NZ  LYS   109      57.076  62.330  37.978  1.00  5.72
ATOM   1700  HZ1 LYS   109      56.529  63.027  38.494  1.00  5.72
ATOM   1701  HZ2 LYS   109      57.583  61.938  38.780  1.00  5.72
ATOM   1702  HZ3 LYS   109      57.704  62.758  37.327  1.00  5.72
ATOM   1703  C   LYS   109      52.997  60.251  37.201  1.00  5.72
ATOM   1704  O   LYS   109      52.532  61.092  36.432  1.00  5.72
