# Supplementary material for: Selecting Near-Native Protein Structures from Predicted Decoy Sets Using Ordered Graphlet Degree Similarity
Source: Genes (Basel). 2019 Feb 11;10(2):132. doi: 10.3390/genes10020132 (PMC6410076; doi:10.3390/genes10020132)
Supplement: Supplementary file 1 [file genes-10-00132-s001.zip › CodeData/data/CASP11/T0759/model214.pdb]

ATOM      1  N   MET     1      23.236  48.738  58.316  1.00 10.39
ATOM      2  CA  MET     1      24.422  49.617  58.391  1.00 10.39
ATOM      3  CB  MET     1      24.221  50.653  59.511  1.00 10.39
ATOM      4  CG  MET     1      22.992  51.541  59.286  1.00 10.39
ATOM      5  SD  MET     1      23.158  52.794  57.979  1.00 10.39
ATOM      6  CE  MET     1      23.479  54.151  59.143  1.00 10.39
ATOM      7  C   MET     1      25.639  48.829  58.657  1.00 10.39
ATOM      8  O   MET     1      25.694  47.638  58.360  1.00 10.39
ATOM      9  N   GLY     2      26.661  49.478  59.230  1.00  8.97
ATOM     10  CA  GLY     2      27.815  48.693  59.474  1.00  8.97
ATOM     11  C   GLY     2      28.348  48.275  58.158  1.00  8.97
ATOM     12  O   GLY     2      28.201  47.126  57.758  1.00  8.97
ATOM     13  N   HIS     3      28.882  49.247  57.411  1.00  7.39
ATOM     14  CA  HIS     3      29.559  48.991  56.184  1.00  7.39
ATOM     15  ND1 HIS     3      31.397  50.308  53.405  1.00  7.39
ATOM     16  CG  HIS     3      30.171  50.272  54.029  1.00  7.39
ATOM     17  CB  HIS     3      29.960  50.321  55.513  1.00  7.39
ATOM     18  NE2 HIS     3      29.868  50.225  51.792  1.00  7.39
ATOM     19  CD2 HIS     3      29.248  50.219  53.029  1.00  7.39
ATOM     20  CE1 HIS     3      31.158  50.279  52.069  1.00  7.39
ATOM     21  C   HIS     3      30.769  48.270  56.649  1.00  7.39
ATOM     22  O   HIS     3      31.385  47.510  55.910  1.00  7.39
ATOM     23  N   HIS     4      31.169  48.592  57.894  1.00  6.72
ATOM     24  CA  HIS     4      32.212  47.940  58.625  1.00  6.72
ATOM     25  ND1 HIS     4      34.970  49.753  59.873  1.00  6.72
ATOM     26  CG  HIS     4      33.649  49.779  59.490  1.00  6.72
ATOM     27  CB  HIS     4      32.662  48.721  59.861  1.00  6.72
ATOM     28  NE2 HIS     4      34.709  51.565  58.611  1.00  6.72
ATOM     29  CD2 HIS     4      33.507  50.892  58.719  1.00  6.72
ATOM     30  CE1 HIS     4      35.559  50.844  59.321  1.00  6.72
ATOM     31  C   HIS     4      31.767  46.605  59.060  1.00  6.72
ATOM     32  O   HIS     4      32.607  45.760  59.317  1.00  6.72
ATOM     33  N   HIS     5      30.464  46.409  59.305  1.00  6.49
ATOM     34  CA  HIS     5      29.993  45.077  59.555  1.00  6.49
ATOM     35  ND1 HIS     5      27.691  46.856  61.732  1.00  6.49
ATOM     36  CG  HIS     5      28.581  45.862  61.390  1.00  6.49
ATOM     37  CB  HIS     5      28.567  45.091  60.109  1.00  6.49
ATOM     38  NE2 HIS     5      29.148  46.706  63.406  1.00  6.49
ATOM     39  CD2 HIS     5      29.458  45.785  62.427  1.00  6.49
ATOM     40  CE1 HIS     5      28.076  47.327  62.943  1.00  6.49
ATOM     41  C   HIS     5      30.058  44.399  58.248  1.00  6.49
ATOM     42  O   HIS     5      30.376  43.221  58.152  1.00  6.49
ATOM     43  N   HIS     6      29.778  45.164  57.190  1.00  6.08
ATOM     44  CA  HIS     6      29.822  44.640  55.874  1.00  6.08
ATOM     45  ND1 HIS     6      27.634  47.385  54.336  1.00  6.08
ATOM     46  CG  HIS     6      28.054  46.200  54.897  1.00  6.08
ATOM     47  CB  HIS     6      29.458  45.674  54.790  1.00  6.08
ATOM     48  NE2 HIS     6      25.870  46.520  55.369  1.00  6.08
ATOM     49  CD2 HIS     6      26.961  45.684  55.525  1.00  6.08
ATOM     50  CE1 HIS     6      26.322  47.529  54.649  1.00  6.08
ATOM     51  C   HIS     6      31.243  44.235  55.695  1.00  6.08
ATOM     52  O   HIS     6      31.553  43.219  55.085  1.00  6.08
ATOM     53  N   HIS     7      32.152  45.056  56.232  1.00  5.59
ATOM     54  CA  HIS     7      33.556  44.813  56.206  1.00  5.59
ATOM     55  ND1 HIS     7      33.918  48.447  56.143  1.00  5.59
ATOM     56  CG  HIS     7      34.345  47.194  55.763  1.00  5.59
ATOM     57  CB  HIS     7      34.400  46.012  56.678  1.00  5.59
ATOM     58  NE2 HIS     7      34.500  48.595  54.003  1.00  5.59
ATOM     59  CD2 HIS     7      34.695  47.303  54.452  1.00  5.59
ATOM     60  CE1 HIS     7      34.033  49.246  55.053  1.00  5.59
ATOM     61  C   HIS     7      33.861  43.723  57.144  1.00  5.59
ATOM     62  O   HIS     7      34.883  43.048  57.044  1.00  5.59
ATOM     63  N   HIS     8      32.983  43.533  58.126  1.00  4.92
ATOM     64  CA  HIS     8      33.427  42.670  59.145  1.00  4.92
ATOM     65  ND1 HIS     8      34.045  45.364  61.641  1.00  4.92
ATOM     66  CG  HIS     8      34.288  44.231  60.899  1.00  4.92
ATOM     67  CB  HIS     8      33.269  43.196  60.562  1.00  4.92
ATOM     68  NE2 HIS     8      36.204  45.397  61.104  1.00  4.92
ATOM     69  CD2 HIS     8      35.608  44.267  60.578  1.00  4.92
ATOM     70  CE1 HIS     8      35.226  46.025  61.734  1.00  4.92
ATOM     71  C   HIS     8      32.849  41.362  58.964  1.00  4.92
ATOM     72  O   HIS     8      31.789  41.145  58.386  1.00  4.92
ATOM     73  N   SER     9      33.686  40.430  59.356  1.00  4.33
ATOM     74  CA  SER     9      33.349  39.094  59.190  1.00  4.33
ATOM     75  CB  SER     9      34.173  38.707  57.947  1.00  4.33
ATOM     76  OG  SER     9      35.548  38.971  58.177  1.00  4.33
ATOM     77  C   SER     9      33.852  38.488  60.453  1.00  4.33
ATOM     78  O   SER     9      34.899  37.844  60.489  1.00  4.33
ATOM     79  N   HIS    10      33.078  38.662  61.534  1.00  3.89
ATOM     80  CA  HIS    10      33.482  38.100  62.774  1.00  3.89
ATOM     81  ND1 HIS    10      32.765  41.030  65.143  1.00  3.89
ATOM     82  CG  HIS    10      33.377  40.151  64.279  1.00  3.89
ATOM     83  CB  HIS    10      32.860  38.780  63.997  1.00  3.89
ATOM     84  NE2 HIS    10      34.604  42.036  64.404  1.00  3.89
ATOM     85  CD2 HIS    10      34.497  40.780  63.833  1.00  3.89
ATOM     86  CE1 HIS    10      33.543  42.140  65.181  1.00  3.89
ATOM     87  C   HIS    10      32.945  36.731  62.809  1.00  3.89
ATOM     88  O   HIS    10      31.800  36.501  63.197  1.00  3.89
ATOM     89  N   MET    11      33.764  35.779  62.367  1.00  3.15
ATOM     90  CA  MET    11      33.315  34.447  62.494  1.00  3.15
ATOM     91  CB  MET    11      34.107  33.417  61.686  1.00  3.15
ATOM     92  CG  MET    11      33.495  32.022  61.778  1.00  3.15
ATOM     93  SD  MET    11      33.690  30.975  60.307  1.00  3.15
ATOM     94  CE  MET    11      35.496  31.002  60.269  1.00  3.15
ATOM     95  C   MET    11      33.825  34.130  63.808  1.00  3.15
ATOM     96  O   MET    11      35.032  34.240  63.995  1.00  3.15
ATOM     97  N   VAL    12      32.959  33.805  64.767  1.00  2.49
ATOM     98  CA  VAL    12      33.638  33.411  65.942  1.00  2.49
ATOM     99  CB  VAL    12      34.334  34.550  66.619  1.00  2.49
ATOM    100  CG1 VAL    12      33.273  35.578  67.034  1.00  2.49
ATOM    101  CG2 VAL    12      35.183  34.003  67.778  1.00  2.49
ATOM    102  C   VAL    12      32.697  32.817  66.921  1.00  2.49
ATOM    103  O   VAL    12      31.544  33.229  67.041  1.00  2.49
ATOM    104  N   VAL    13      33.204  31.808  67.650  1.00  2.29
ATOM    105  CA  VAL    13      32.489  31.260  68.751  1.00  2.29
ATOM    106  CB  VAL    13      32.228  29.781  68.637  1.00  2.29
ATOM    107  CG1 VAL    13      31.285  29.563  67.441  1.00  2.29
ATOM    108  CG2 VAL    13      33.560  29.019  68.510  1.00  2.29
ATOM    109  C   VAL    13      33.376  31.515  69.931  1.00  2.29
ATOM    110  O   VAL    13      34.522  31.075  69.999  1.00  2.29
ATOM    111  N   ILE    14      32.859  32.241  70.925  1.00  2.77
ATOM    112  CA  ILE    14      33.687  32.592  72.035  1.00  2.77
ATOM    113  CB  ILE    14      33.652  34.077  72.301  1.00  2.77
ATOM    114  CG1 ILE    14      34.457  34.456  73.557  1.00  2.77
ATOM    115  CG2 ILE    14      32.184  34.534  72.288  1.00  2.77
ATOM    116  CD1 ILE    14      35.966  34.249  73.430  1.00  2.77
ATOM    117  C   ILE    14      33.170  31.845  73.210  1.00  2.77
ATOM    118  O   ILE    14      31.979  31.882  73.512  1.00  2.77
ATOM    119  N   HIS    15      34.060  31.106  73.896  1.00  2.95
ATOM    120  CA  HIS    15      33.565  30.355  75.004  1.00  2.95
ATOM    121  ND1 HIS    15      35.184  26.967  74.242  1.00  2.95
ATOM    122  CG  HIS    15      34.481  28.147  74.184  1.00  2.95
ATOM    123  CB  HIS    15      34.382  29.102  75.326  1.00  2.95
ATOM    124  NE2 HIS    15      34.328  27.099  72.195  1.00  2.95
ATOM    125  CD2 HIS    15      33.964  28.215  72.928  1.00  2.95
ATOM    126  CE1 HIS    15      35.060  26.380  73.026  1.00  2.95
ATOM    127  C   HIS    15      33.735  31.235  76.186  1.00  2.95
ATOM    128  O   HIS    15      34.853  31.498  76.626  1.00  2.95
ATOM    129  N   PRO    16      32.638  31.685  76.706  1.00  3.71
ATOM    130  CA  PRO    16      32.660  32.578  77.824  1.00  3.71
ATOM    131  CD  PRO    16      31.393  30.943  76.617  1.00  3.71
ATOM    132  CB  PRO    16      31.201  32.736  78.236  1.00  3.71
ATOM    133  CG  PRO    16      30.587  31.377  77.851  1.00  3.71
ATOM    134  C   PRO    16      33.455  31.938  78.931  1.00  3.71
ATOM    135  O   PRO    16      34.095  32.661  79.693  1.00  3.71
ATOM    136  N   ASP    17      33.367  30.604  79.065  1.00  3.76
ATOM    137  CA  ASP    17      34.083  29.954  80.127  1.00  3.76
ATOM    138  CB  ASP    17      33.588  28.520  80.397  1.00  3.76
ATOM    139  CG  ASP    17      32.189  28.578  80.996  1.00  3.76
ATOM    140  OD1 ASP    17      31.928  29.499  81.815  1.00  3.76
ATOM    141  OD2 ASP    17      31.360  27.700  80.637  1.00  3.76
ATOM    142  C   ASP    17      35.580  29.978  79.898  1.00  3.76
ATOM    143  O   ASP    17      36.279  30.524  80.745  1.00  3.76
ATOM    144  N   PRO    18      36.157  29.446  78.841  1.00  3.68
ATOM    145  CA  PRO    18      37.600  29.535  78.775  1.00  3.68
ATOM    146  CD  PRO    18      35.707  28.163  78.301  1.00  3.68
ATOM    147  CB  PRO    18      38.076  28.385  77.900  1.00  3.68
ATOM    148  CG  PRO    18      36.972  27.330  78.060  1.00  3.68
ATOM    149  C   PRO    18      38.096  30.872  78.292  1.00  3.68
ATOM    150  O   PRO    18      39.293  31.127  78.404  1.00  3.68
ATOM    151  N   GLY    19      37.220  31.713  77.724  1.00  3.51
ATOM    152  CA  GLY    19      37.681  32.974  77.214  1.00  3.51
ATOM    153  C   GLY    19      38.522  32.683  76.013  1.00  3.51
ATOM    154  O   GLY    19      39.542  33.331  75.791  1.00  3.51
ATOM    155  N   ARG    20      38.126  31.682  75.204  1.00  2.94
ATOM    156  CA  ARG    20      38.939  31.357  74.071  1.00  2.94
ATOM    157  CB  ARG    20      39.472  29.916  74.123  1.00  2.94
ATOM    158  CG  ARG    20      40.200  29.615  75.436  1.00  2.94
ATOM    159  CD  ARG    20      40.965  28.291  75.444  1.00  2.94
ATOM    160  NE  ARG    20      40.009  27.196  75.115  1.00  2.94
ATOM    161  CZ  ARG    20      39.970  26.083  75.904  1.00  2.94
ATOM    162  NH1 ARG    20      40.710  26.045  77.050  1.00  2.94
ATOM    163  NH2 ARG    20      39.204  25.009  75.549  1.00  2.94
ATOM    164  C   ARG    20      38.108  31.513  72.836  1.00  2.94
ATOM    165  O   ARG    20      36.922  31.181  72.811  1.00  2.94
ATOM    166  N   GLU    21      38.732  32.063  71.777  1.00  2.61
ATOM    167  CA  GLU    21      38.066  32.271  70.525  1.00  2.61
ATOM    168  CB  GLU    21      38.788  33.326  69.667  1.00  2.61
ATOM    169  CG  GLU    21      38.876  34.692  70.358  1.00  2.61
ATOM    170  CD  GLU    21      39.974  35.510  69.687  1.00  2.61
ATOM    171  OE1 GLU    21      40.470  35.064  68.618  1.00  2.61
ATOM    172  OE2 GLU    21      40.334  36.589  70.231  1.00  2.61
ATOM    173  C   GLU    21      38.132  30.959  69.800  1.00  2.61
ATOM    174  O   GLU    21      39.151  30.274  69.834  1.00  2.61
ATOM    175  N   LEU    22      37.023  30.538  69.162  1.00  2.04
ATOM    176  CA  LEU    22      37.053  29.314  68.411  1.00  2.04
ATOM    177  CB  LEU    22      36.482  28.070  69.124  1.00  2.04
ATOM    178  CG  LEU    22      37.359  27.556  70.286  1.00  2.04
ATOM    179  CD1 LEU    22      37.208  28.406  71.554  1.00  2.04
ATOM    180  CD2 LEU    22      37.142  26.058  70.528  1.00  2.04
ATOM    181  C   LEU    22      36.321  29.507  67.117  1.00  2.04
ATOM    182  O   LEU    22      35.427  30.344  67.018  1.00  2.04
ATOM    183  N   SER    23      36.715  28.737  66.077  1.00  2.07
ATOM    184  CA  SER    23      36.112  28.778  64.770  1.00  2.07
ATOM    185  CB  SER    23      36.929  27.997  63.721  1.00  2.07
ATOM    186  OG  SER    23      38.251  28.511  63.641  1.00  2.07
ATOM    187  C   SER    23      34.760  28.124  64.876  1.00  2.07
ATOM    188  O   SER    23      34.567  27.259  65.726  1.00  2.07
ATOM    189  N   PRO    24      33.835  28.497  64.014  1.00  1.79
ATOM    190  CA  PRO    24      32.460  28.064  64.094  1.00  1.79
ATOM    191  CD  PRO    24      34.204  28.743  62.630  1.00  1.79
ATOM    192  CB  PRO    24      31.801  28.493  62.796  1.00  1.79
ATOM    193  CG  PRO    24      32.962  28.345  61.809  1.00  1.79
ATOM    194  C   PRO    24      32.410  26.583  64.194  1.00  1.79
ATOM    195  O   PRO    24      31.718  26.088  65.075  1.00  1.79
ATOM    196  N   GLU    25      33.180  25.884  63.340  1.00  1.82
ATOM    197  CA  GLU    25      33.258  24.453  63.239  1.00  1.82
ATOM    198  CB  GLU    25      34.198  24.073  62.090  1.00  1.82
ATOM    199  CG  GLU    25      34.727  22.652  62.078  1.00  1.82
ATOM    200  CD  GLU    25      33.817  21.794  61.242  1.00  1.82
ATOM    201  OE1 GLU    25      32.598  22.099  61.174  1.00  1.82
ATOM    202  OE2 GLU    25      34.341  20.802  60.671  1.00  1.82
ATOM    203  C   GLU    25      33.810  23.901  64.518  1.00  1.82
ATOM    204  O   GLU    25      33.350  22.877  65.026  1.00  1.82
ATOM    205  N   GLU    26      34.823  24.590  65.067  1.00  2.04
ATOM    206  CA  GLU    26      35.480  24.176  66.267  1.00  2.04
ATOM    207  CB  GLU    26      36.648  25.096  66.654  1.00  2.04
ATOM    208  CG  GLU    26      37.859  24.978  65.729  1.00  2.04
ATOM    209  CD  GLU    26      38.755  23.882  66.280  1.00  2.04
ATOM    210  OE1 GLU    26      38.541  23.484  67.456  1.00  2.04
ATOM    211  OE2 GLU    26      39.667  23.432  65.536  1.00  2.04
ATOM    212  C   GLU    26      34.495  24.231  67.395  1.00  2.04
ATOM    213  O   GLU    26      34.513  23.372  68.270  1.00  2.04
ATOM    214  N   ALA    27      33.625  25.262  67.414  1.00  2.02
ATOM    215  CA  ALA    27      32.621  25.465  68.428  1.00  2.02
ATOM    216  CB  ALA    27      31.792  26.720  68.172  1.00  2.02
ATOM    217  C   ALA    27      31.670  24.303  68.366  1.00  2.02
ATOM    218  O   ALA    27      31.181  23.843  69.398  1.00  2.02
ATOM    219  N   HIS    28      31.357  23.817  67.142  1.00  2.35
ATOM    220  CA  HIS    28      30.417  22.728  67.018  1.00  2.35
ATOM    221  ND1 HIS    28      29.877  21.992  63.206  1.00  2.35
ATOM    222  CG  HIS    28      30.246  22.608  64.380  1.00  2.35
ATOM    223  CB  HIS    28      30.385  21.924  65.689  1.00  2.35
ATOM    224  NE2 HIS    28      30.233  24.129  62.726  1.00  2.35
ATOM    225  CD2 HIS    28      30.467  23.895  64.065  1.00  2.35
ATOM    226  CE1 HIS    28      29.884  22.954  62.247  1.00  2.35
ATOM    227  C   HIS    28      30.968  21.570  67.726  1.00  2.35
ATOM    228  O   HIS    28      30.256  20.854  68.426  1.00  2.35
ATOM    229  N   ARG    29      32.258  21.327  67.449  1.00  2.83
ATOM    230  CA  ARG    29      32.875  20.131  67.904  1.00  2.83
ATOM    231  CB  ARG    29      34.325  19.967  67.409  1.00  2.83
ATOM    232  CG  ARG    29      34.480  20.069  65.886  1.00  2.83
ATOM    233  CD  ARG    29      33.479  19.245  65.067  1.00  2.83
ATOM    234  NE  ARG    29      33.866  17.808  65.140  1.00  2.83
ATOM    235  CZ  ARG    29      34.434  17.190  64.063  1.00  2.83
ATOM    236  NH1 ARG    29      34.641  17.874  62.901  1.00  2.83
ATOM    237  NH2 ARG    29      34.784  15.873  64.138  1.00  2.83
ATOM    238  C   ARG    29      32.894  20.130  69.407  1.00  2.83
ATOM    239  O   ARG    29      32.609  19.112  70.035  1.00  2.83
ATOM    240  N   ALA    30      33.225  21.285  70.021  1.00  2.98
ATOM    241  CA  ALA    30      33.303  21.439  71.453  1.00  2.98
ATOM    242  CB  ALA    30      33.843  22.819  71.859  1.00  2.98
ATOM    243  C   ALA    30      31.941  21.240  72.052  1.00  2.98
ATOM    244  O   ALA    30      31.800  20.702  73.154  1.00  2.98
ATOM    245  N   GLY    31      30.897  21.699  71.332  1.00  3.27
ATOM    246  CA  GLY    31      29.557  21.572  71.830  1.00  3.27
ATOM    247  C   GLY    31      29.048  22.922  72.230  1.00  3.27
ATOM    248  O   GLY    31      27.947  23.042  72.763  1.00  3.27
ATOM    249  N   LEU    32      29.841  23.982  71.987  1.00  2.93
ATOM    250  CA  LEU    32      29.417  25.307  72.344  1.00  2.93
ATOM    251  CB  LEU    32      30.500  26.372  72.099  1.00  2.93
ATOM    252  CG  LEU    32      31.666  26.309  73.100  1.00  2.93
ATOM    253  CD1 LEU    32      31.255  26.840  74.479  1.00  2.93
ATOM    254  CD2 LEU    32      32.237  24.891  73.191  1.00  2.93
ATOM    255  C   LEU    32      28.201  25.695  71.564  1.00  2.93
ATOM    256  O   LEU    32      27.241  26.235  72.111  1.00  2.93
ATOM    257  N   ILE    33      28.190  25.409  70.256  1.00  2.94
ATOM    258  CA  ILE    33      27.085  25.790  69.427  1.00  2.94
ATOM    259  CB  ILE    33      27.497  26.758  68.343  1.00  2.94
ATOM    260  CG1 ILE    33      26.431  26.870  67.259  1.00  2.94
ATOM    261  CG2 ILE    33      28.898  26.418  67.848  1.00  2.94
ATOM    262  CD1 ILE    33      26.782  27.855  66.152  1.00  2.94
ATOM    263  C   ILE    33      26.507  24.544  68.844  1.00  2.94
ATOM    264  O   ILE    33      27.151  23.497  68.846  1.00  2.94
ATOM    265  N   ASP    34      25.232  24.600  68.408  1.00  3.27
ATOM    266  CA  ASP    34      24.611  23.461  67.792  1.00  3.27
ATOM    267  CB  ASP    34      23.107  23.336  68.077  1.00  3.27
ATOM    268  CG  ASP    34      22.932  22.845  69.507  1.00  3.27
ATOM    269  OD1 ASP    34      23.912  22.294  70.078  1.00  3.27
ATOM    270  OD2 ASP    34      21.808  23.011  70.048  1.00  3.27
ATOM    271  C   ASP    34      24.786  23.488  66.300  1.00  3.27
ATOM    272  O   ASP    34      25.237  24.472  65.719  1.00  3.27
ATOM    273  N   TRP    35      24.374  22.383  65.643  1.00  2.99
ATOM    274  CA  TRP    35      24.577  22.128  64.238  1.00  2.99
ATOM    275  CB  TRP    35      24.003  20.760  63.857  1.00  2.99
ATOM    276  CG  TRP    35      24.704  19.681  64.642  1.00  2.99
ATOM    277  CD2 TRP    35      26.074  19.318  64.426  1.00  2.99
ATOM    278  CD1 TRP    35      24.265  18.930  65.694  1.00  2.99
ATOM    279  NE1 TRP    35      25.278  18.113  66.140  1.00  2.99
ATOM    280  CE2 TRP    35      26.398  18.345  65.370  1.00  2.99
ATOM    281  CE3 TRP    35      26.989  19.769  63.519  1.00  2.99
ATOM    282  CZ2 TRP    35      27.650  17.803  65.421  1.00  2.99
ATOM    283  CZ3 TRP    35      28.248  19.218  63.569  1.00  2.99
ATOM    284  CH2 TRP    35      28.571  18.254  64.500  1.00  2.99
ATOM    285  C   TRP    35      23.923  23.193  63.431  1.00  2.99
ATOM    286  O   TRP    35      24.522  23.760  62.514  1.00  2.99
ATOM    287  N   ASN    36      22.667  23.492  63.778  1.00  3.35
ATOM    288  CA  ASN    36      21.891  24.460  63.074  1.00  3.35
ATOM    289  CB  ASN    36      20.450  24.481  63.603  1.00  3.35
ATOM    290  CG  ASN    36      19.974  23.033  63.577  1.00  3.35
ATOM    291  OD1 ASN    36      20.004  22.364  62.545  1.00  3.35
ATOM    292  ND2 ASN    36      19.549  22.521  64.763  1.00  3.35
ATOM    293  C   ASN    36      22.488  25.812  63.274  1.00  3.35
ATOM    294  O   ASN    36      22.557  26.631  62.362  1.00  3.35
ATOM    295  N   MET    37      22.922  26.090  64.507  1.00  3.19
ATOM    296  CA  MET    37      23.499  27.364  64.782  1.00  3.19
ATOM    297  CB  MET    37      23.776  27.601  66.266  1.00  3.19
ATOM    298  CG  MET    37      22.539  27.957  67.083  1.00  3.19
ATOM    299  SD  MET    37      21.927  29.639  66.773  1.00  3.19
ATOM    300  CE  MET    37      21.065  29.238  65.226  1.00  3.19
ATOM    301  C   MET    37      24.781  27.504  64.026  1.00  3.19
ATOM    302  O   MET    37      25.107  28.610  63.623  1.00  3.19
ATOM    303  N   PHE    38      25.579  26.426  63.852  1.00  2.34
ATOM    304  CA  PHE    38      26.861  26.547  63.196  1.00  2.34
ATOM    305  CB  PHE    38      27.581  25.250  62.857  1.00  2.34
ATOM    306  CG  PHE    38      27.593  24.400  64.035  1.00  2.34
ATOM    307  CD1 PHE    38      27.914  24.934  65.240  1.00  2.34
ATOM    308  CD2 PHE    38      27.330  23.068  63.919  1.00  2.34
ATOM    309  CE1 PHE    38      27.918  24.115  66.321  1.00  2.34
ATOM    310  CE2 PHE    38      27.348  22.261  65.026  1.00  2.34
ATOM    311  CZ  PHE    38      27.635  22.782  66.242  1.00  2.34
ATOM    312  C   PHE    38      26.622  26.963  61.808  1.00  2.34
ATOM    313  O   PHE    38      27.358  27.785  61.281  1.00  2.34
ATOM    314  N   VAL    39      25.632  26.323  61.162  1.00  2.62
ATOM    315  CA  VAL    39      25.347  26.587  59.787  1.00  2.62
ATOM    316  CB  VAL    39      24.369  25.628  59.166  1.00  2.62
ATOM    317  CG1 VAL    39      23.367  25.158  60.219  1.00  2.62
ATOM    318  CG2 VAL    39      23.688  26.347  57.997  1.00  2.62
ATOM    319  C   VAL    39      24.909  28.011  59.610  1.00  2.62
ATOM    320  O   VAL    39      25.284  28.657  58.636  1.00  2.62
ATOM    321  N   LYS    40      24.099  28.546  60.537  1.00  3.25
ATOM    322  CA  LYS    40      23.632  29.905  60.431  1.00  3.25
ATOM    323  CB  LYS    40      22.734  30.264  61.627  1.00  3.25
ATOM    324  CG  LYS    40      21.597  29.269  61.882  1.00  3.25
ATOM    325  CD  LYS    40      20.467  29.289  60.854  1.00  3.25
ATOM    326  CE  LYS    40      19.159  29.844  61.423  1.00  3.25
ATOM    327  NZ  LYS    40      18.655  28.950  62.492  1.00  3.25
ATOM    328  C   LYS    40      24.803  30.846  60.525  1.00  3.25
ATOM    329  O   LYS    40      24.863  31.843  59.802  1.00  3.25
ATOM    330  N   LEU    41      25.750  30.570  61.454  1.00  2.89
ATOM    331  CA  LEU    41      26.880  31.441  61.626  1.00  2.89
ATOM    332  CB  LEU    41      27.832  31.153  62.808  1.00  2.89
ATOM    333  CG  LEU    41      27.344  31.618  64.199  1.00  2.89
ATOM    334  CD1 LEU    41      26.434  30.612  64.906  1.00  2.89
ATOM    335  CD2 LEU    41      28.522  32.065  65.067  1.00  2.89
ATOM    336  C   LEU    41      27.726  31.429  60.411  1.00  2.89
ATOM    337  O   LEU    41      28.299  32.462  60.110  1.00  2.89
ATOM    338  N   ARG    42      27.917  30.272  59.743  1.00  2.72
ATOM    339  CA  ARG    42      28.686  30.235  58.520  1.00  2.72
ATOM    340  CB  ARG    42      29.047  28.831  57.991  1.00  2.72
ATOM    341  CG  ARG    42      30.342  28.229  58.556  1.00  2.72
ATOM    342  CD  ARG    42      30.226  27.390  59.830  1.00  2.72
ATOM    343  NE  ARG    42      30.181  25.958  59.412  1.00  2.72
ATOM    344  CZ  ARG    42      31.123  25.062  59.834  1.00  2.72
ATOM    345  NH1 ARG    42      32.162  25.457  60.623  1.00  2.72
ATOM    346  NH2 ARG    42      31.034  23.755  59.455  1.00  2.72
ATOM    347  C   ARG    42      27.995  30.980  57.391  1.00  2.72
ATOM    348  O   ARG    42      28.627  31.592  56.531  1.00  2.72
ATOM    349  N   SER    43      26.661  30.903  57.280  1.00  3.69
ATOM    350  CA  SER    43      26.062  31.637  56.195  1.00  3.69
ATOM    351  CB  SER    43      24.545  31.400  56.096  1.00  3.69
ATOM    352  OG  SER    43      24.281  30.025  55.859  1.00  3.69
ATOM    353  C   SER    43      26.276  33.078  56.485  1.00  3.69
ATOM    354  O   SER    43      26.598  33.926  55.646  1.00  3.69
ATOM    355  N   GLN    44      26.093  33.332  57.773  1.00  4.26
ATOM    356  CA  GLN    44      26.290  34.540  58.467  1.00  4.26
ATOM    357  CB  GLN    44      25.729  34.489  59.900  1.00  4.26
ATOM    358  CG  GLN    44      25.837  35.810  60.662  1.00  4.26
ATOM    359  CD  GLN    44      25.439  35.551  62.109  1.00  4.26
ATOM    360  OE1 GLN    44      24.297  35.776  62.507  1.00  4.26
ATOM    361  NE2 GLN    44      26.409  35.054  62.924  1.00  4.26
ATOM    362  C   GLN    44      27.771  34.674  58.557  1.00  4.26
ATOM    363  O   GLN    44      28.238  35.412  59.395  1.00  4.26
ATOM    364  N   GLU    45      28.568  33.758  57.980  1.00  4.00
ATOM    365  CA  GLU    45      29.992  33.952  58.004  1.00  4.00
ATOM    366  CB  GLU    45      30.845  32.862  57.314  1.00  4.00
ATOM    367  CG  GLU    45      31.193  31.623  58.124  1.00  4.00
ATOM    368  CD  GLU    45      31.886  30.710  57.162  1.00  4.00
ATOM    369  OE1 GLU    45      31.605  30.892  55.950  1.00  4.00
ATOM    370  OE2 GLU    45      32.689  29.840  57.590  1.00  4.00
ATOM    371  C   GLU    45      30.174  34.977  57.016  1.00  4.00
ATOM    372  O   GLU    45      30.990  35.884  57.130  1.00  4.00
ATOM    373  N   CYS    46      29.391  34.778  55.961  1.00  5.09
ATOM    374  CA  CYS    46      29.496  35.681  54.893  1.00  5.09
ATOM    375  CB  CYS    46      28.497  35.399  53.759  1.00  5.09
ATOM    376  SG  CYS    46      28.743  33.766  53.002  1.00  5.09
ATOM    377  C   CYS    46      29.131  36.976  55.488  1.00  5.09
ATOM    378  O   CYS    46      29.764  37.998  55.239  1.00  5.09
ATOM    379  N   ASP    47      28.111  36.927  56.350  1.00  7.10
ATOM    380  CA  ASP    47      27.753  38.117  57.034  1.00  7.10
ATOM    381  CB  ASP    47      26.239  38.262  57.295  1.00  7.10
ATOM    382  CG  ASP    47      25.398  38.076  56.047  1.00  7.10
ATOM    383  OD1 ASP    47      25.177  36.893  55.672  1.00  7.10
ATOM    384  OD2 ASP    47      24.945  39.092  55.455  1.00  7.10
ATOM    385  C   ASP    47      28.207  37.891  58.414  1.00  7.10
ATOM    386  O   ASP    47      27.337  37.844  59.284  1.00  7.10
ATOM    387  N   TRP    48      29.507  37.590  58.684  1.00  8.16
ATOM    388  CA  TRP    48      29.737  37.498  60.097  1.00  8.16
ATOM    389  CB  TRP    48      31.073  37.001  60.584  1.00  8.16
ATOM    390  CG  TRP    48      31.422  35.581  60.278  1.00  8.16
ATOM    391  CD2 TRP    48      32.463  35.288  59.360  1.00  8.16
ATOM    392  CD1 TRP    48      30.967  34.392  60.754  1.00  8.16
ATOM    393  NE1 TRP    48      31.689  33.375  60.176  1.00  8.16
ATOM    394  CE2 TRP    48      32.608  33.931  59.301  1.00  8.16
ATOM    395  CE3 TRP    48      33.239  36.093  58.624  1.00  8.16
ATOM    396  CZ2 TRP    48      33.528  33.366  58.467  1.00  8.16
ATOM    397  CZ3 TRP    48      34.170  35.555  57.782  1.00  8.16
ATOM    398  CH2 TRP    48      34.303  34.199  57.707  1.00  8.16
ATOM    399  C   TRP    48      29.500  38.849  60.534  1.00  8.16
ATOM    400  O   TRP    48      28.626  39.093  61.361  1.00  8.16
ATOM    401  N   GLU    49      30.236  39.792  59.960  1.00  8.35
ATOM    402  CA  GLU    49      29.629  40.997  60.312  1.00  8.35
ATOM    403  CB  GLU    49      30.522  42.183  60.699  1.00  8.35
ATOM    404  CG  GLU    49      31.155  41.826  62.057  1.00  8.35
ATOM    405  CD  GLU    49      31.301  43.027  62.994  1.00  8.35
ATOM    406  OE1 GLU    49      31.694  44.141  62.562  1.00  8.35
ATOM    407  OE2 GLU    49      30.989  42.828  64.197  1.00  8.35
ATOM    408  C   GLU    49      28.489  41.314  59.417  1.00  8.35
ATOM    409  O   GLU    49      27.404  41.608  59.910  1.00  8.35
ATOM    410  N   GLU    50      28.688  41.206  58.089  1.00  7.49
ATOM    411  CA  GLU    50      27.620  41.403  57.155  1.00  7.49
ATOM    412  CB  GLU    50      27.012  42.827  57.100  1.00  7.49
ATOM    413  CG  GLU    50      25.911  43.038  58.152  1.00  7.49
ATOM    414  CD  GLU    50      25.415  44.471  58.157  1.00  7.49
ATOM    415  OE1 GLU    50      24.827  44.891  57.127  1.00  7.49
ATOM    416  OE2 GLU    50      25.599  45.160  59.197  1.00  7.49
ATOM    417  C   GLU    50      28.079  41.021  55.800  1.00  7.49
ATOM    418  O   GLU    50      29.152  41.410  55.344  1.00  7.49
ATOM    419  N   ILE    51      27.274  40.214  55.099  1.00  6.53
ATOM    420  CA  ILE    51      27.693  40.065  53.762  1.00  6.53
ATOM    421  CB  ILE    51      27.719  38.661  53.199  1.00  6.53
ATOM    422  CG1 ILE    51      28.272  38.722  51.773  1.00  6.53
ATOM    423  CG2 ILE    51      26.357  37.957  53.291  1.00  6.53
ATOM    424  CD1 ILE    51      28.579  37.346  51.196  1.00  6.53
ATOM    425  C   ILE    51      26.743  40.894  53.060  1.00  6.53
ATOM    426  O   ILE    51      25.589  40.532  52.827  1.00  6.53
ATOM    427  N   SER    52      27.196  42.104  52.738  1.00  6.91
ATOM    428  CA  SER    52      26.245  42.738  51.938  1.00  6.91
ATOM    429  CB  SER    52      26.286  44.272  51.969  1.00  6.91
ATOM    430  OG  SER    52      25.726  44.732  53.188  1.00  6.91
ATOM    431  C   SER    52      26.660  42.260  50.618  1.00  6.91
ATOM    432  O   SER    52      27.423  42.895  49.892  1.00  6.91
ATOM    433  N   VAL    53      26.150  41.059  50.324  1.00  7.14
ATOM    434  CA  VAL    53      26.413  40.404  49.114  1.00  7.14
ATOM    435  CB  VAL    53      26.415  38.911  49.345  1.00  7.14
ATOM    436  CG1 VAL    53      25.138  38.512  50.108  1.00  7.14
ATOM    437  CG2 VAL    53      26.640  38.164  48.027  1.00  7.14
ATOM    438  C   VAL    53      25.258  40.881  48.350  1.00  7.14
ATOM    439  O   VAL    53      24.229  40.227  48.184  1.00  7.14
ATOM    440  N   LYS    54      25.411  42.124  47.897  1.00  8.32
ATOM    441  CA  LYS    54      24.310  42.646  47.196  1.00  8.32
ATOM    442  CB  LYS    54      23.564  43.762  47.955  1.00  8.32
ATOM    443  CG  LYS    54      24.444  44.599  48.888  1.00  8.32
ATOM    444  CD  LYS    54      25.493  45.471  48.203  1.00  8.32
ATOM    445  CE  LYS    54      26.493  46.074  49.196  1.00  8.32
ATOM    446  NZ  LYS    54      25.884  47.211  49.922  1.00  8.32
ATOM    447  C   LYS    54      24.786  43.153  45.885  1.00  8.32
ATOM    448  O   LYS    54      25.111  44.328  45.719  1.00  8.32
ATOM    449  N   GLY    55      24.809  42.251  44.896  1.00  9.15
ATOM    450  CA  GLY    55      24.441  40.895  45.144  1.00  9.15
ATOM    451  C   GLY    55      25.644  40.104  44.833  1.00  9.15
ATOM    452  O   GLY    55      26.322  39.610  45.727  1.00  9.15
ATOM    453  N   PRO    56      25.939  40.010  43.575  1.00  9.22
ATOM    454  CA  PRO    56      27.025  39.174  43.185  1.00  9.22
ATOM    455  CD  PRO    56      24.902  40.064  42.556  1.00  9.22
ATOM    456  CB  PRO    56      26.913  39.012  41.670  1.00  9.22
ATOM    457  CG  PRO    56      25.399  39.153  41.417  1.00  9.22
ATOM    458  C   PRO    56      28.348  39.610  43.682  1.00  9.22
ATOM    459  O   PRO    56      29.249  38.794  43.613  1.00  9.22
ATOM    460  N   ASN    57      28.502  40.834  44.200  1.00  8.94
ATOM    461  CA  ASN    57      29.770  41.345  44.646  1.00  8.94
ATOM    462  CB  ASN    57      29.677  42.805  45.102  1.00  8.94
ATOM    463  CG  ASN    57      29.384  43.628  43.859  1.00  8.94
ATOM    464  OD1 ASN    57      28.630  44.598  43.904  1.00  8.94
ATOM    465  ND2 ASN    57      29.998  43.227  42.714  1.00  8.94
ATOM    466  C   ASN    57      30.320  40.571  45.763  1.00  8.94
ATOM    467  O   ASN    57      31.534  40.506  45.953  1.00  8.94
ATOM    468  N   GLY    58      29.443  39.979  46.572  1.00  7.58
ATOM    469  CA  GLY    58      29.931  39.099  47.561  1.00  7.58
ATOM    470  C   GLY    58      29.940  37.820  46.842  1.00  7.58
ATOM    471  O   GLY    58      29.349  36.845  47.298  1.00  7.58
ATOM    472  N   GLU    59      30.709  37.833  45.734  1.00  6.13
ATOM    473  CA  GLU    59      30.740  36.848  44.727  1.00  6.13
ATOM    474  CB  GLU    59      31.934  37.068  43.769  1.00  6.13
ATOM    475  CG  GLU    59      31.881  38.418  43.035  1.00  6.13
ATOM    476  CD  GLU    59      33.214  38.746  42.380  1.00  6.13
ATOM    477  OE1 GLU    59      34.023  37.807  42.165  1.00  6.13
ATOM    478  OE2 GLU    59      33.442  39.950  42.084  1.00  6.13
ATOM    479  C   GLU    59      30.963  35.654  45.487  1.00  6.13
ATOM    480  O   GLU    59      30.105  34.804  45.692  1.00  6.13
ATOM    481  N   SER    60      32.126  35.639  46.066  1.00  4.78
ATOM    482  CA  SER    60      32.166  34.692  47.064  1.00  4.78
ATOM    483  CB  SER    60      32.877  33.391  46.654  1.00  4.78
ATOM    484  OG  SER    60      34.102  33.680  46.002  1.00  4.78
ATOM    485  C   SER    60      32.915  35.435  48.059  1.00  4.78
ATOM    486  O   SER    60      33.999  35.947  47.784  1.00  4.78
ATOM    487  N   SER    61      32.274  35.620  49.206  1.00  3.41
ATOM    488  CA  SER    61      33.025  36.161  50.260  1.00  3.41
ATOM    489  CB  SER    61      32.242  37.126  51.170  1.00  3.41
ATOM    490  OG  SER    61      31.872  38.289  50.444  1.00  3.41
ATOM    491  C   SER    61      33.214  34.888  50.977  1.00  3.41
ATOM    492  O   SER    61      32.268  34.214  51.381  1.00  3.41
ATOM    493  N   VAL    62      34.469  34.505  51.130  1.00  2.64
ATOM    494  CA  VAL    62      34.716  33.186  51.570  1.00  2.64
ATOM    495  CB  VAL    62      35.846  32.599  50.793  1.00  2.64
ATOM    496  CG1 VAL    62      35.416  32.456  49.323  1.00  2.64
ATOM    497  CG2 VAL    62      37.089  33.480  50.983  1.00  2.64
ATOM    498  C   VAL    62      34.954  33.143  53.045  1.00  2.64
ATOM    499  O   VAL    62      35.235  34.147  53.694  1.00  2.64
ATOM    500  N   ILE    63      34.838  31.925  53.600  1.00  2.31
ATOM    501  CA  ILE    63      34.965  31.638  54.996  1.00  2.31
ATOM    502  CB  ILE    63      34.975  30.161  55.258  1.00  2.31
ATOM    503  CG1 ILE    63      33.661  29.530  54.783  1.00  2.31
ATOM    504  CG2 ILE    63      35.299  29.922  56.739  1.00  2.31
ATOM    505  CD1 ILE    63      33.638  28.009  54.862  1.00  2.31
ATOM    506  C   ILE    63      36.306  32.152  55.412  1.00  2.31
ATOM    507  O   ILE    63      37.250  32.147  54.631  1.00  2.31
ATOM    508  N   HIS    64      36.410  32.707  56.635  1.00  2.66
ATOM    509  CA  HIS    64      37.641  33.334  57.016  1.00  2.66
ATOM    510  ND1 HIS    64      36.461  36.946  56.644  1.00  2.66
ATOM    511  CG  HIS    64      37.050  35.724  56.417  1.00  2.66
ATOM    512  CB  HIS    64      37.467  34.782  57.501  1.00  2.66
ATOM    513  NE2 HIS    64      36.660  36.741  54.441  1.00  2.66
ATOM    514  CD2 HIS    64      37.165  35.615  55.065  1.00  2.66
ATOM    515  CE1 HIS    64      36.249  37.513  55.431  1.00  2.66
ATOM    516  C   HIS    64      38.318  32.603  58.134  1.00  2.66
ATOM    517  O   HIS    64      37.682  32.100  59.056  1.00  2.66
ATOM    518  N   ASP    65      39.662  32.509  58.064  1.00  3.02
ATOM    519  CA  ASP    65      40.371  31.926  59.162  1.00  3.02
ATOM    520  CB  ASP    65      41.862  31.638  58.917  1.00  3.02
ATOM    521  CG  ASP    65      41.946  30.592  57.846  1.00  3.02
ATOM    522  OD1 ASP    65      40.890  30.366  57.205  1.00  3.02
ATOM    523  OD2 ASP    65      43.049  30.029  57.620  1.00  3.02
ATOM    524  C   ASP    65      40.381  33.003  60.188  1.00  3.02
ATOM    525  O   ASP    65      40.637  34.161  59.874  1.00  3.02
ATOM    526  N   ARG    66      40.023  32.697  61.438  1.00  3.32
ATOM    527  CA  ARG    66      40.092  33.765  62.382  1.00  3.32
ATOM    528  CB  ARG    66      39.232  33.570  63.624  1.00  3.32
ATOM    529  CG  ARG    66      37.788  33.290  63.247  1.00  3.32
ATOM    530  CD  ARG    66      37.581  31.811  62.926  1.00  3.32
ATOM    531  NE  ARG    66      36.126  31.516  63.010  1.00  3.32
ATOM    532  CZ  ARG    66      35.505  31.586  64.221  1.00  3.32
ATOM    533  NH1 ARG    66      36.137  32.181  65.272  1.00  3.32
ATOM    534  NH2 ARG    66      34.239  31.116  64.380  1.00  3.32
ATOM    535  C   ARG    66      41.508  33.961  62.823  1.00  3.32
ATOM    536  O   ARG    66      41.913  35.069  63.171  1.00  3.32
ATOM    537  N   LYS    67      42.298  32.866  62.837  1.00  3.93
ATOM    538  CA  LYS    67      43.636  32.941  63.345  1.00  3.93
ATOM    539  CB  LYS    67      44.410  31.628  63.158  1.00  3.93
ATOM    540  CG  LYS    67      43.965  30.527  64.116  1.00  3.93
ATOM    541  CD  LYS    67      44.184  30.917  65.576  1.00  3.93
ATOM    542  CE  LYS    67      43.682  29.877  66.576  1.00  3.93
ATOM    543  NZ  LYS    67      43.932  30.346  67.957  1.00  3.93
ATOM    544  C   LYS    67      44.357  33.982  62.582  1.00  3.93
ATOM    545  O   LYS    67      44.904  34.928  63.144  1.00  3.93
ATOM    546  N   SER    68      44.356  33.843  61.258  1.00  3.85
ATOM    547  CA  SER    68      44.898  34.887  60.462  1.00  3.85
ATOM    548  CB  SER    68      46.011  34.425  59.510  1.00  3.85
ATOM    549  OG  SER    68      47.147  34.024  60.263  1.00  3.85
ATOM    550  C   SER    68      43.723  35.236  59.637  1.00  3.85
ATOM    551  O   SER    68      43.049  34.327  59.160  1.00  3.85
ATOM    552  N   GLY    69      43.405  36.530  59.468  1.00  3.52
ATOM    553  CA  GLY    69      42.236  36.793  58.692  1.00  3.52
ATOM    554  C   GLY    69      42.584  36.459  57.277  1.00  3.52
ATOM    555  O   GLY    69      43.131  37.282  56.545  1.00  3.52
ATOM    556  N   LYS    70      42.257  35.225  56.851  1.00  3.38
ATOM    557  CA  LYS    70      42.571  34.824  55.520  1.00  3.38
ATOM    558  CB  LYS    70      43.584  33.676  55.455  1.00  3.38
ATOM    559  CG  LYS    70      44.934  34.028  56.070  1.00  3.38
ATOM    560  CD  LYS    70      45.852  32.820  56.224  1.00  3.38
ATOM    561  CE  LYS    70      47.261  33.193  56.679  1.00  3.38
ATOM    562  NZ  LYS    70      48.104  31.981  56.738  1.00  3.38
ATOM    563  C   LYS    70      41.302  34.324  54.925  1.00  3.38
ATOM    564  O   LYS    70      40.661  33.425  55.468  1.00  3.38
ATOM    565  N   LYS    71      40.913  34.886  53.770  1.00  3.00
ATOM    566  CA  LYS    71      39.679  34.471  53.182  1.00  3.00
ATOM    567  CB  LYS    71      39.154  35.416  52.087  1.00  3.00
ATOM    568  CG  LYS    71      38.875  36.851  52.532  1.00  3.00
ATOM    569  CD  LYS    71      38.495  37.760  51.361  1.00  3.00
ATOM    570  CE  LYS    71      37.006  37.687  51.012  1.00  3.00
ATOM    571  NZ  LYS    71      36.709  38.534  49.837  1.00  3.00
ATOM    572  C   LYS    71      39.935  33.177  52.484  1.00  3.00
ATOM    573  O   LYS    71      40.968  33.017  51.836  1.00  3.00
ATOM    574  N   PHE    72      39.016  32.198  52.602  1.00  2.67
ATOM    575  CA  PHE    72      39.276  30.998  51.871  1.00  2.67
ATOM    576  CB  PHE    72      39.867  29.843  52.680  1.00  2.67
ATOM    577  CG  PHE    72      41.196  30.238  53.205  1.00  2.67
ATOM    578  CD1 PHE    72      42.317  30.246  52.417  1.00  2.67
ATOM    579  CD2 PHE    72      41.317  30.606  54.514  1.00  2.67
ATOM    580  CE1 PHE    72      43.541  30.613  52.924  1.00  2.67
ATOM    581  CE2 PHE    72      42.540  30.968  55.013  1.00  2.67
ATOM    582  CZ  PHE    72      43.663  30.971  54.237  1.00  2.67
ATOM    583  C   PHE    72      38.024  30.432  51.310  1.00  2.67
ATOM    584  O   PHE    72      36.970  30.438  51.942  1.00  2.67
ATOM    585  N   SER    73      38.151  29.841  50.111  1.00  2.66
ATOM    586  CA  SER    73      37.027  29.241  49.473  1.00  2.66
ATOM    587  CB  SER    73      37.306  28.831  48.019  1.00  2.66
ATOM    588  OG  SER    73      38.452  27.996  47.963  1.00  2.66
ATOM    589  C   SER    73      36.616  28.062  50.291  1.00  2.66
ATOM    590  O   SER    73      37.354  27.578  51.145  1.00  2.66
ATOM    591  N   ILE    74      35.405  27.560  50.015  1.00  2.27
ATOM    592  CA  ILE    74      34.764  26.525  50.766  1.00  2.27
ATOM    593  CB  ILE    74      33.393  26.292  50.183  1.00  2.27
ATOM    594  CG1 ILE    74      32.620  25.161  50.869  1.00  2.27
ATOM    595  CG2 ILE    74      33.561  26.107  48.666  1.00  2.27
ATOM    596  CD1 ILE    74      33.099  23.774  50.449  1.00  2.27
ATOM    597  C   ILE    74      35.615  25.277  50.755  1.00  2.27
ATOM    598  O   ILE    74      35.779  24.636  51.791  1.00  2.27
ATOM    599  N   GLU    75      36.189  24.884  49.601  1.00  2.60
ATOM    600  CA  GLU    75      37.014  23.699  49.543  1.00  2.60
ATOM    601  CB  GLU    75      37.471  23.362  48.113  1.00  2.60
ATOM    602  CG  GLU    75      38.348  22.110  48.011  1.00  2.60
ATOM    603  CD  GLU    75      37.448  20.884  47.977  1.00  2.60
ATOM    604  OE1 GLU    75      37.038  20.484  46.854  1.00  2.60
ATOM    605  OE2 GLU    75      37.154  20.331  49.071  1.00  2.60
ATOM    606  C   GLU    75      38.255  23.880  50.373  1.00  2.60
ATOM    607  O   GLU    75      38.710  22.960  51.057  1.00  2.60
ATOM    608  N   GLU    76      38.848  25.086  50.308  1.00  2.64
ATOM    609  CA  GLU    76      40.058  25.372  51.021  1.00  2.64
ATOM    610  CB  GLU    76      40.604  26.778  50.726  1.00  2.64
ATOM    611  CG  GLU    76      41.096  26.938  49.290  1.00  2.64
ATOM    612  CD  GLU    76      42.368  26.123  49.149  1.00  2.64
ATOM    613  OE1 GLU    76      42.345  24.916  49.510  1.00  2.64
ATOM    614  OE2 GLU    76      43.386  26.701  48.683  1.00  2.64
ATOM    615  C   GLU    76      39.785  25.309  52.489  1.00  2.64
ATOM    616  O   GLU    76      40.614  24.830  53.258  1.00  2.64
ATOM    617  N   ALA    77      38.612  25.813  52.915  1.00  2.24
ATOM    618  CA  ALA    77      38.238  25.841  54.301  1.00  2.24
ATOM    619  CB  ALA    77      36.857  26.483  54.515  1.00  2.24
ATOM    620  C   ALA    77      38.147  24.427  54.796  1.00  2.24
ATOM    621  O   ALA    77      38.509  24.142  55.932  1.00  2.24
ATOM    622  N   LEU    78      37.598  23.502  53.983  1.00  2.35
ATOM    623  CA  LEU    78      37.434  22.117  54.369  1.00  2.35
ATOM    624  CB  LEU    78      36.712  21.341  53.256  1.00  2.35
ATOM    625  CG  LEU    78      36.713  19.812  53.385  1.00  2.35
ATOM    626  CD1 LEU    78      36.081  19.316  54.692  1.00  2.35
ATOM    627  CD2 LEU    78      36.057  19.195  52.144  1.00  2.35
ATOM    628  C   LEU    78      38.768  21.499  54.586  1.00  2.35
ATOM    629  O   LEU    78      38.968  20.734  55.531  1.00  2.35
ATOM    630  N   GLN    79      39.725  21.809  53.697  1.00  2.86
ATOM    631  CA  GLN    79      40.992  21.180  53.869  1.00  2.86
ATOM    632  CB  GLN    79      41.966  21.344  52.684  1.00  2.86
ATOM    633  CG  GLN    79      42.473  22.753  52.395  1.00  2.86
ATOM    634  CD  GLN    79      43.400  22.623  51.191  1.00  2.86
ATOM    635  OE1 GLN    79      42.961  22.301  50.088  1.00  2.86
ATOM    636  NE2 GLN    79      44.722  22.862  51.405  1.00  2.86
ATOM    637  C   GLN    79      41.637  21.641  55.148  1.00  2.86
ATOM    638  O   GLN    79      42.257  20.844  55.849  1.00  2.86
ATOM    639  N   SER    80      41.514  22.941  55.488  1.00  2.73
ATOM    640  CA  SER    80      42.109  23.489  56.685  1.00  2.73
ATOM    641  CB  SER    80      41.968  25.017  56.754  1.00  2.73
ATOM    642  OG  SER    80      42.547  25.498  57.955  1.00  2.73
ATOM    643  C   SER    80      41.435  22.912  57.908  1.00  2.73
ATOM    644  O   SER    80      42.051  22.782  58.967  1.00  2.73
ATOM    645  N   GLY    81      40.145  22.537  57.801  1.00  2.49
ATOM    646  CA  GLY    81      39.475  21.998  58.954  1.00  2.49
ATOM    647  C   GLY    81      38.572  23.030  59.563  1.00  2.49
ATOM    648  O   GLY    81      38.000  22.808  60.629  1.00  2.49
ATOM    649  N   ARG    82      38.417  24.182  58.890  1.00  2.04
ATOM    650  CA  ARG    82      37.606  25.289  59.319  1.00  2.04
ATOM    651  CB  ARG    82      37.766  26.471  58.363  1.00  2.04
ATOM    652  CG  ARG    82      39.238  26.862  58.248  1.00  2.04
ATOM    653  CD  ARG    82      39.593  27.632  56.978  1.00  2.04
ATOM    654  NE  ARG    82      41.079  27.745  56.952  1.00  2.04
ATOM    655  CZ  ARG    82      41.736  27.887  55.763  1.00  2.04
ATOM    656  NH1 ARG    82      41.052  27.741  54.595  1.00  2.04
ATOM    657  NH2 ARG    82      43.073  28.161  55.740  1.00  2.04
ATOM    658  C   ARG    82      36.160  24.895  59.322  1.00  2.04
ATOM    659  O   ARG    82      35.356  25.469  60.049  1.00  2.04
ATOM    660  N   LEU    83      35.756  23.977  58.433  1.00  2.02
ATOM    661  CA  LEU    83      34.388  23.529  58.415  1.00  2.02
ATOM    662  CB  LEU    83      33.467  24.225  57.404  1.00  2.02
ATOM    663  CG  LEU    83      33.411  25.745  57.625  1.00  2.02
ATOM    664  CD1 LEU    83      34.736  26.416  57.233  1.00  2.02
ATOM    665  CD2 LEU    83      32.191  26.368  56.939  1.00  2.02
ATOM    666  C   LEU    83      34.393  22.051  58.171  1.00  2.02
ATOM    667  O   LEU    83      35.425  21.481  57.817  1.00  2.02
ATOM    668  N   THR    84      33.237  21.385  58.378  1.00  2.31
ATOM    669  CA  THR    84      33.182  19.950  58.268  1.00  2.31
ATOM    670  CB  THR    84      32.411  19.338  59.403  1.00  2.31
ATOM    671  OG1 THR    84      32.823  18.005  59.645  1.00  2.31
ATOM    672  CG2 THR    84      30.930  19.344  59.035  1.00  2.31
ATOM    673  C   THR    84      32.510  19.573  56.969  1.00  2.31
ATOM    674  O   THR    84      31.788  20.383  56.391  1.00  2.31
ATOM    675  N   PRO    85      32.682  18.345  56.519  1.00  2.58
ATOM    676  CA  PRO    85      32.192  17.904  55.230  1.00  2.58
ATOM    677  CD  PRO    85      33.782  17.522  56.988  1.00  2.58
ATOM    678  CB  PRO    85      32.671  16.463  55.090  1.00  2.58
ATOM    679  CG  PRO    85      33.979  16.444  55.907  1.00  2.58
ATOM    680  C   PRO    85      30.711  18.132  54.962  1.00  2.58
ATOM    681  O   PRO    85      30.352  18.533  53.848  1.00  2.58
ATOM    682  N   ALA    86      29.827  17.882  55.947  1.00  2.69
ATOM    683  CA  ALA    86      28.409  18.091  55.751  1.00  2.69
ATOM    684  CB  ALA    86      27.575  17.635  56.962  1.00  2.69
ATOM    685  C   ALA    86      28.149  19.542  55.555  1.00  2.69
ATOM    686  O   ALA    86      27.343  19.964  54.715  1.00  2.69
ATOM    687  N   HIS    87      28.856  20.334  56.375  1.00  2.18
ATOM    688  CA  HIS    87      28.686  21.741  56.355  1.00  2.18
ATOM    689  ND1 HIS    87      28.922  21.224  59.705  1.00  2.18
ATOM    690  CG  HIS    87      28.571  22.163  58.764  1.00  2.18
ATOM    691  CB  HIS    87      29.356  22.469  57.525  1.00  2.18
ATOM    692  NE2 HIS    87      26.955  22.032  60.334  1.00  2.18
ATOM    693  CD2 HIS    87      27.367  22.650  59.166  1.00  2.18
ATOM    694  CE1 HIS    87      27.922  21.182  60.618  1.00  2.18
ATOM    695  C   HIS    87      29.136  22.241  55.032  1.00  2.18
ATOM    696  O   HIS    87      28.495  23.144  54.524  1.00  2.18
ATOM    697  N   TYR    88      30.207  21.671  54.432  1.00  2.20
ATOM    698  CA  TYR    88      30.727  22.085  53.145  1.00  2.20
ATOM    699  CB  TYR    88      31.923  21.263  52.643  1.00  2.20
ATOM    700  CG  TYR    88      32.958  21.815  53.501  1.00  2.20
ATOM    701  CD1 TYR    88      33.216  23.141  53.321  1.00  2.20
ATOM    702  CD2 TYR    88      33.584  21.091  54.473  1.00  2.20
ATOM    703  CE1 TYR    88      34.131  23.780  54.087  1.00  2.20
ATOM    704  CE2 TYR    88      34.507  21.730  55.249  1.00  2.20
ATOM    705  CZ  TYR    88      34.763  23.058  55.043  1.00  2.20
ATOM    706  OH  TYR    88      35.702  23.718  55.834  1.00  2.20
ATOM    707  C   TYR    88      29.703  21.864  52.104  1.00  2.20
ATOM    708  O   TYR    88      29.564  22.699  51.220  1.00  2.20
ATOM    709  N   ASP    89      28.998  20.719  52.136  1.00  2.59
ATOM    710  CA  ASP    89      28.049  20.487  51.087  1.00  2.59
ATOM    711  CB  ASP    89      27.381  19.105  51.167  1.00  2.59
ATOM    712  CG  ASP    89      28.421  18.057  50.791  1.00  2.59
ATOM    713  OD1 ASP    89      29.368  18.397  50.033  1.00  2.59
ATOM    714  OD2 ASP    89      28.279  16.897  51.259  1.00  2.59
ATOM    715  C   ASP    89      26.964  21.515  51.138  1.00  2.59
ATOM    716  O   ASP    89      26.537  22.065  50.117  1.00  2.59
ATOM    717  N   ARG    90      26.490  21.807  52.357  1.00  2.58
ATOM    718  CA  ARG    90      25.408  22.728  52.456  1.00  2.58
ATOM    719  CB  ARG    90      24.788  22.787  53.865  1.00  2.58
ATOM    720  CG  ARG    90      23.918  21.550  54.135  1.00  2.58
ATOM    721  CD  ARG    90      23.566  21.299  55.605  1.00  2.58
ATOM    722  NE  ARG    90      22.514  22.272  56.007  1.00  2.58
ATOM    723  CZ  ARG    90      22.022  22.263  57.282  1.00  2.58
ATOM    724  NH1 ARG    90      22.486  21.362  58.196  1.00  2.58
ATOM    725  NH2 ARG    90      21.066  23.167  57.644  1.00  2.58
ATOM    726  C   ARG    90      25.822  24.105  51.984  1.00  2.58
ATOM    727  O   ARG    90      25.048  24.781  51.305  1.00  2.58
ATOM    728  N   TYR    91      27.051  24.556  52.323  1.00  2.33
ATOM    729  CA  TYR    91      27.534  25.868  51.943  1.00  2.33
ATOM    730  CB  TYR    91      28.842  26.334  52.631  1.00  2.33
ATOM    731  CG  TYR    91      28.569  26.352  54.098  1.00  2.33
ATOM    732  CD1 TYR    91      27.468  27.007  54.598  1.00  2.33
ATOM    733  CD2 TYR    91      29.376  25.671  54.975  1.00  2.33
ATOM    734  CE1 TYR    91      27.195  27.003  55.946  1.00  2.33
ATOM    735  CE2 TYR    91      29.108  25.662  56.324  1.00  2.33
ATOM    736  CZ  TYR    91      28.015  26.330  56.816  1.00  2.33
ATOM    737  OH  TYR    91      27.733  26.325  58.199  1.00  2.33
ATOM    738  C   TYR    91      27.705  25.957  50.452  1.00  2.33
ATOM    739  O   TYR    91      27.523  27.030  49.880  1.00  2.33
ATOM    740  N   VAL    92      28.146  24.867  49.783  1.00  2.62
ATOM    741  CA  VAL    92      28.298  24.918  48.347  1.00  2.62
ATOM    742  CB  VAL    92      28.885  23.674  47.727  1.00  2.62
ATOM    743  CG1 VAL    92      30.238  23.371  48.394  1.00  2.62
ATOM    744  CG2 VAL    92      27.868  22.526  47.775  1.00  2.62
ATOM    745  C   VAL    92      26.952  25.140  47.731  1.00  2.62
ATOM    746  O   VAL    92      26.832  25.862  46.743  1.00  2.62
ATOM    747  N   ASN    93      25.892  24.518  48.286  1.00  2.93
ATOM    748  CA  ASN    93      24.596  24.721  47.693  1.00  2.93
ATOM    749  CB  ASN    93      23.439  24.040  48.448  1.00  2.93
ATOM    750  CG  ASN    93      23.426  22.548  48.168  1.00  2.93
ATOM    751  OD1 ASN    93      23.302  22.112  47.025  1.00  2.93
ATOM    752  ND2 ASN    93      23.545  21.738  49.254  1.00  2.93
ATOM    753  C   ASN    93      24.282  26.202  47.771  1.00  2.93
ATOM    754  O   ASN    93      23.731  26.769  46.831  1.00  2.93
ATOM    755  N   LYS    94      24.606  26.858  48.910  1.00  3.08
ATOM    756  CA  LYS    94      24.339  28.259  49.180  1.00  3.08
ATOM    757  CB  LYS    94      24.918  28.695  50.546  1.00  3.08
ATOM    758  CG  LYS    94      24.530  27.897  51.800  1.00  3.08
ATOM    759  CD  LYS    94      23.094  28.089  52.284  1.00  3.08
ATOM    760  CE  LYS    94      22.875  27.620  53.727  1.00  3.08
ATOM    761  NZ  LYS    94      23.052  26.155  53.825  1.00  3.08
ATOM    762  C   LYS    94      25.110  29.129  48.222  1.00  3.08
ATOM    763  O   LYS    94      24.581  30.083  47.653  1.00  3.08
ATOM    764  N   ASP    95      26.406  28.813  48.040  1.00  3.19
ATOM    765  CA  ASP    95      27.338  29.590  47.267  1.00  3.19
ATOM    766  CB  ASP    95      28.773  29.051  47.367  1.00  3.19
ATOM    767  CG  ASP    95      29.286  29.425  48.748  1.00  3.19
ATOM    768  OD1 ASP    95      29.255  30.644  49.059  1.00  3.19
ATOM    769  OD2 ASP    95      29.714  28.514  49.505  1.00  3.19
ATOM    770  C   ASP    95      26.945  29.607  45.823  1.00  3.19
ATOM    771  O   ASP    95      27.198  30.578  45.112  1.00  3.19
ATOM    772  N   MET    96      26.310  28.529  45.344  1.00  3.24
ATOM    773  CA  MET    96      25.935  28.450  43.962  1.00  3.24
ATOM    774  CB  MET    96      25.286  27.116  43.564  1.00  3.24
ATOM    775  CG  MET    96      23.875  26.934  44.106  1.00  3.24
ATOM    776  SD  MET    96      23.089  25.360  43.650  1.00  3.24
ATOM    777  CE  MET    96      24.164  24.302  44.665  1.00  3.24
ATOM    778  C   MET    96      24.965  29.558  43.720  1.00  3.24
ATOM    779  O   MET    96      24.777  29.997  42.586  1.00  3.24
ATOM    780  N   SER    97      24.245  29.965  44.783  1.00  3.84
ATOM    781  CA  SER    97      23.360  31.087  44.709  1.00  3.84
ATOM    782  CB  SER    97      22.541  31.303  45.994  1.00  3.84
ATOM    783  OG  SER    97      21.641  30.221  46.190  1.00  3.84
ATOM    784  C   SER    97      24.174  32.323  44.474  1.00  3.84
ATOM    785  O   SER    97      23.952  33.071  43.525  1.00  3.84
ATOM    786  N   ILE    98      25.174  32.554  45.337  1.00  4.12
ATOM    787  CA  ILE    98      25.933  33.768  45.298  1.00  4.12
ATOM    788  CB  ILE    98      26.738  33.825  46.570  1.00  4.12
ATOM    789  CG1 ILE    98      27.162  35.232  46.938  1.00  4.12
ATOM    790  CG2 ILE    98      27.896  32.817  46.530  1.00  4.12
ATOM    791  CD1 ILE    98      27.451  35.264  48.434  1.00  4.12
ATOM    792  C   ILE    98      26.762  33.845  44.046  1.00  4.12
ATOM    793  O   ILE    98      26.714  34.833  43.312  1.00  4.12
ATOM    794  N   GLN    99      27.525  32.781  43.746  1.00  4.08
ATOM    795  CA  GLN    99      28.230  32.714  42.511  1.00  4.08
ATOM    796  CB  GLN    99      29.313  31.618  42.499  1.00  4.08
ATOM    797  CG  GLN    99      30.346  31.739  43.621  1.00  4.08
ATOM    798  CD  GLN    99      31.235  30.501  43.601  1.00  4.08
ATOM    799  OE1 GLN    99      30.877  29.453  44.137  1.00  4.08
ATOM    800  NE2 GLN    99      32.436  30.626  42.974  1.00  4.08
ATOM    801  C   GLN    99      27.137  32.184  41.701  1.00  4.08
ATOM    802  O   GLN    99      26.928  30.973  41.706  1.00  4.08
ATOM    803  N   GLU   100      26.448  33.097  40.996  1.00  4.56
ATOM    804  CA  GLU   100      25.232  32.866  40.289  1.00  4.56
ATOM    805  CB  GLU   100      24.969  33.969  39.255  1.00  4.56
ATOM    806  CG  GLU   100      24.956  35.372  39.873  1.00  4.56
ATOM    807  CD  GLU   100      23.731  35.512  40.765  1.00  4.56
ATOM    808  OE1 GLU   100      23.825  35.165  41.972  1.00  4.56
ATOM    809  OE2 GLU   100      22.679  35.969  40.246  1.00  4.56
ATOM    810  C   GLU   100      25.355  31.554  39.596  1.00  4.56
ATOM    811  O   GLU   100      26.458  31.159  39.217  1.00  4.56
ATOM    812  N   LEU   101      24.208  30.876  39.400  1.00  3.96
ATOM    813  CA  LEU   101      24.140  29.498  39.008  1.00  3.96
ATOM    814  CB  LEU   101      22.707  29.055  38.687  1.00  3.96
ATOM    815  CG  LEU   101      21.826  28.954  39.948  1.00  3.96
ATOM    816  CD1 LEU   101      21.776  30.278  40.727  1.00  3.96
ATOM    817  CD2 LEU   101      20.425  28.443  39.594  1.00  3.96
ATOM    818  C   LEU   101      25.015  29.319  37.840  1.00  3.96
ATOM    819  O   LEU   101      25.652  28.274  37.705  1.00  3.96
ATOM    820  N   ALA   102      25.097  30.378  37.018  1.00  4.42
ATOM    821  CA  ALA   102      26.019  30.376  35.939  1.00  4.42
ATOM    822  CB  ALA   102      27.485  30.418  36.389  1.00  4.42
ATOM    823  C   ALA   102      25.844  29.155  35.155  1.00  4.42
ATOM    824  O   ALA   102      26.745  28.314  35.123  1.00  4.42
ATOM    825  N   VAL   103      24.626  28.993  34.613  1.00  5.38
ATOM    826  CA  VAL   103      24.517  27.915  33.700  1.00  5.38
ATOM    827  CB  VAL   103      23.169  27.803  33.059  1.00  5.38
ATOM    828  CG1 VAL   103      22.685  29.197  32.654  1.00  5.38
ATOM    829  CG2 VAL   103      23.289  26.850  31.864  1.00  5.38
ATOM    830  C   VAL   103      25.531  28.303  32.701  1.00  5.38
ATOM    831  O   VAL   103      25.383  29.295  31.988  1.00  5.38
ATOM    832  N   LEU   104      26.598  27.491  32.652  1.00  6.80
ATOM    833  CA  LEU   104      27.758  27.861  31.924  1.00  6.80
ATOM    834  CB  LEU   104      28.879  26.801  31.940  1.00  6.80
ATOM    835  CG  LEU   104      29.601  26.665  33.294  1.00  6.80
ATOM    836  CD1 LEU   104      30.382  27.945  33.635  1.00  6.80
ATOM    837  CD2 LEU   104      28.642  26.232  34.413  1.00  6.80
ATOM    838  C   LEU   104      27.325  28.016  30.555  1.00  6.80
ATOM    839  O   LEU   104      27.853  28.835  29.808  1.00  6.80
ATOM    840  N   VAL   105      26.401  27.161  30.140  1.00  7.98
ATOM    841  CA  VAL   105      26.039  27.486  28.828  1.00  7.98
ATOM    842  CB  VAL   105      25.164  26.429  28.201  1.00  7.98
ATOM    843  CG1 VAL   105      25.999  25.143  28.067  1.00  7.98
ATOM    844  CG2 VAL   105      23.899  26.221  29.050  1.00  7.98
ATOM    845  C   VAL   105      25.355  28.818  28.748  1.00  7.98
ATOM    846  O   VAL   105      25.815  29.726  28.057  1.00  7.98
ATOM    847  N   SER   106      24.246  28.975  29.479  1.00  7.18
ATOM    848  CA  SER   106      23.508  30.181  29.331  1.00  7.18
ATOM    849  CB  SER   106      22.044  30.015  29.757  1.00  7.18
ATOM    850  OG  SER   106      21.375  29.166  28.837  1.00  7.18
ATOM    851  C   SER   106      24.013  31.410  29.987  1.00  7.18
ATOM    852  O   SER   106      24.459  32.383  29.380  1.00  7.18
ATOM    853  N   GLY   107      23.870  31.345  31.310  1.00  6.52
ATOM    854  CA  GLY   107      23.981  32.448  32.194  1.00  6.52
ATOM    855  C   GLY   107      25.340  32.931  32.443  1.00  6.52
ATOM    856  O   GLY   107      25.560  34.139  32.516  1.00  6.52
ATOM    857  N   GLN   108      26.281  31.997  32.627  1.00  5.92
ATOM    858  CA  GLN   108      27.542  32.436  33.109  1.00  5.92
ATOM    859  CB  GLN   108      28.199  33.539  32.262  1.00  5.92
ATOM    860  CG  GLN   108      28.940  32.982  31.047  1.00  5.92
ATOM    861  CD  GLN   108      28.388  31.598  30.755  1.00  5.92
ATOM    862  OE1 GLN   108      27.443  31.424  29.987  1.00  5.92
ATOM    863  NE2 GLN   108      29.012  30.584  31.411  1.00  5.92
ATOM    864  C   GLN   108      27.329  32.827  34.525  1.00  5.92
ATOM    865  O   GLN   108      26.210  32.938  35.026  1.00  5.92
ATOM    866  N   LYS   109      28.430  33.017  35.239  1.00  5.72
ATOM    867  CA  LYS   109      28.256  33.234  36.623  1.00  5.72
ATOM    868  CB  LYS   109      29.557  32.951  37.387  1.00  5.72
ATOM    869  CG  LYS   109      30.715  33.822  36.891  1.00  5.72
ATOM    870  CD  LYS   109      32.005  33.697  37.704  1.00  5.72
ATOM    871  CE  LYS   109      33.086  32.862  37.012  1.00  5.72
ATOM    872  NZ  LYS   109      34.042  33.742  36.299  1.00  5.72
ATOM    873  C   LYS   109      27.809  34.645  36.947  1.00  5.72
ATOM    874  O   LYS   109      27.347  34.840  38.109  1.00  5.72
ATOM    875  OXT LYS   109      27.922  35.532  36.058  1.00  5.72
